# Supplementary material for: Insights into receptor structure and dynamics at the surface of living cells
Source: Nat Commun. 2023 Mar 22;14:1596. doi: 10.1038/s41467-023-37284-4 (PMC10033668; doi:10.1038/s41467-023-37284-4)
Supplement: Supplementary file 13 — Supplementary Software [file 41467_2023_37284_MOESM13_ESM.zip]

Archive with 54 entries (46 files):
- SI_comp_bio/
- SI_comp_bio/a/
- SI_comp_bio/a/3bpn_K87B.2.pdb
- SI_comp_bio/a/bcnk.4.prep
- SI_comp_bio/a/bcnk.frcmod
- SI_comp_bio/a/README
- SI_comp_bio/a/README_BCNK_PARAMETERIZATION
- SI_comp_bio/b/
- SI_comp_bio/b/eq1.in
- SI_comp_bio/b/eq2.in
- SI_comp_bio/b/eq3.in
- SI_comp_bio/b/md.in
- SI_comp_bio/b/min.in
- SI_comp_bio/b/run.eq1.scrpt
- SI_comp_bio/b/run.eq2.scrpt
- SI_comp_bio/b/run.eq3.scrpt
- SI_comp_bio/b/run.md.scrpt
- SI_comp_bio/b/run.min.scrpt
- SI_comp_bio/c/
- SI_comp_bio/c/basic_strc.pdb.1
- SI_comp_bio/c/basic_strc.pdb.2000
- SI_comp_bio/c/basic_strc.pdb.4000
- SI_comp_bio/c/basic_strc.pdb.6000
- SI_comp_bio/c/basic_strc.pdb.8000
- SI_comp_bio/c/identify_atoms_in_box.awk
- SI_comp_bio/c/vmd.state.1
- SI_comp_bio/c/vmd.state.2000
- SI_comp_bio/c/vmd.state.4000
- SI_comp_bio/c/vmd.state.6000
- SI_comp_bio/c/vmd.state.8000
- SI_comp_bio/d/
- SI_comp_bio/d/cpptraj.average_struc.scrpt
- SI_comp_bio/d/min.in
- SI_comp_bio/d/MyAvg.pdb
- SI_comp_bio/d/README
- SI_comp_bio/d/run.min.scrpt
- SI_comp_bio/e/
- SI_comp_bio/e/3bpn_K87B_nrmlvct.dat
- SI_comp_bio/e/cpptraj.vecs.scrpt
- SI_comp_bio/e/cross_product.awk
- SI_comp_bio/e/README
- SI_comp_bio/e/vector_1_3bpn_K87B_bcnk_C11-C15
- SI_comp_bio/e/vector_2_3bpn_K87B_bcnk_C18-C14
- SI_comp_bio/f/
- SI_comp_bio/f/bfac_c_ca_o_n.dat
- SI_comp_bio/f/cpptraj.bfac.scrpt
- SI_comp_bio/f/MyAvg.pdb
- SI_comp_bio/f/no_il4/
- SI_comp_bio/f/no_il4/bfac_c_ca_o_n.dat
- SI_comp_bio/f/no_il4/cpptraj.bfac.scrpt
- SI_comp_bio/f/no_il4/MyAvg.pdb
- SI_comp_bio/f/no_il4/README
- SI_comp_bio/f/README
- SI_comp_bio/README.txt
