# Supplementary material for: Insights into receptor structure and dynamics at the surface of living cells
Source: Nat Commun. 2023 Mar 22;14:1596. doi: 10.1038/s41467-023-37284-4 (PMC10033668; doi:10.1038/s41467-023-37284-4)
Supplement: Supplementary file 13 — Supplementary Software [file 41467_2023_37284_MOESM13_ESM.zip › SI_comp_bio/a/3bpn_K87B.2.pdb]

ATOM      1  N   CYS A   3      23.697   0.242  35.825  1.00 54.55      A    N  
ATOM      2  CA  CYS A   3      22.847  -0.806  35.178  1.00 54.52      A    C  
ATOM      3  C   CYS A   3      21.397  -0.735  35.656  1.00 53.98      A    C  
ATOM      4  O   CYS A   3      21.100  -0.978  36.825  1.00 53.93      A    O  
ATOM      5  CB  CYS A   3      23.427  -2.202  35.429  1.00 54.67      A    C  
ATOM      6  SG  CYS A   3      23.850  -2.555  37.153  1.00 56.15      A    S  
ATOM      7  N   ASP A   4      20.505  -0.400  34.732  1.00 53.35      A    N  
ATOM      8  CA  ASP A   4      19.079  -0.280  35.020  1.00 52.76      A    C  
ATOM      9  C   ASP A   4      18.309  -1.510  34.541  1.00 51.81      A    C  
ATOM     10  O   ASP A   4      18.908  -2.511  34.141  1.00 51.95      A    O  
ATOM     11  CB  ASP A   4      18.529   0.986  34.349  1.00 53.01      A    C  
ATOM     12  CG  ASP A   4      18.942   1.088  32.894  1.00 54.13      A    C  
ATOM     13  OD1 ASP A   4      19.535   0.088  32.374  1.00 55.04      A    O  
ATOM     14  OD2 ASP A   4      18.685   2.174  32.273  1.00 55.88      A    O1-
ATOM     15  N   ILE A   5      16.979  -1.411  34.566  1.00 50.69      A    N  
ATOM     16  CA  ILE A   5      16.095  -2.541  34.244  1.00 49.53      A    C  
ATOM     17  C   ILE A   5      16.288  -3.106  32.834  1.00 48.59      A    C  
ATOM     18  O   ILE A   5      16.078  -4.300  32.604  1.00 48.48      A    O  
ATOM     19  CB  ILE A   5      14.610  -2.170  34.443  1.00 49.55      A    C  
ATOM     20  CG1 ILE A   5      14.458  -1.230  35.640  1.00 50.20      A    C  
ATOM     21  CG2 ILE A   5      13.788  -3.422  34.657  1.00 49.42      A    C  
ATOM     22  CD1 ILE A   5      13.144  -0.384  35.629  1.00 51.57      A    C  
ATOM     23  N   THR A   6      16.688  -2.246  31.900  1.00 47.38      A    N  
ATOM     24  CA  THR A   6      16.896  -2.635  30.505  1.00 46.19      A    C  
ATOM     25  C   THR A   6      17.735  -3.912  30.429  1.00 45.46      A    C  
ATOM     26  O   THR A   6      17.422  -4.850  29.676  1.00 45.54      A    O  
ATOM     27  CB  THR A   6      17.573  -1.502  29.725  1.00 46.22      A    C  
ATOM     28  CG2 THR A   6      17.612  -1.823  28.229  1.00 46.48      A    C  
ATOM     29  OG1 THR A   6      16.835  -0.287  29.932  1.00 45.78      A    O  
ATOM     30  N   LEU A   7      18.786  -3.944  31.242  1.00 44.20      A    N  
ATOM     31  CA  LEU A   7      19.602  -5.127  31.417  1.00 42.99      A    C  
ATOM     32  C   LEU A   7      18.719  -6.358  31.645  1.00 42.07      A    C  
ATOM     33  O   LEU A   7      18.791  -7.320  30.887  1.00 41.97      A    O  
ATOM     34  CB  LEU A   7      20.559  -4.903  32.585  1.00 43.02      A    C  
ATOM     35  CG  LEU A   7      21.994  -5.417  32.461  1.00 43.86      A    C  
ATOM     36  CD1 LEU A   7      22.587  -5.160  31.065  1.00 44.29      A    C  
ATOM     37  CD2 LEU A   7      22.869  -4.795  33.547  1.00 43.68      A    C  
ATOM     38  N   GLN A   8      17.856  -6.297  32.658  1.00 41.07      A    N  
ATOM     39  CA  GLN A   8      16.971  -7.419  33.014  1.00 39.86      A    C  
ATOM     40  C   GLN A   8      15.971  -7.784  31.928  1.00 38.97      A    C  
ATOM     41  O   GLN A   8      15.639  -8.957  31.759  1.00 38.55      A    O  
ATOM     42  CB  GLN A   8      16.200  -7.116  34.296  1.00 39.73      A    C  
ATOM     43  CG  GLN A   8      17.010  -7.260  35.543  1.00 40.00      A    C  
ATOM     44  CD  GLN A   8      16.151  -7.345  36.781  1.00 40.53      A    C  
ATOM     45  NE2 GLN A   8      16.334  -6.395  37.691  1.00 41.21      A    N  
ATOM     46  OE1 GLN A   8      15.337  -8.260  36.931  1.00 41.10      A    O  
ATOM     47  N   GLU A   9      15.472  -6.779  31.216  1.00 38.09      A    N  
ATOM     48  CA  GLU A   9      14.470  -7.015  30.191  1.00 37.70      A    C  
ATOM     49  C   GLU A   9      15.117  -7.782  29.051  1.00 37.54      A    C  
ATOM     50  O   GLU A   9      14.555  -8.755  28.531  1.00 37.23      A    O  
ATOM     51  CB  GLU A   9      13.874  -5.694  29.705  1.00 37.52      A    C  
ATOM     52  CG  GLU A   9      13.287  -4.850  30.829  1.00 37.43      A    C  
ATOM     53  CD  GLU A   9      12.307  -3.800  30.336  1.00 36.96      A    C  
ATOM     54  OE1 GLU A   9      12.401  -3.388  29.161  1.00 36.69      A    O  
ATOM     55  OE2 GLU A   9      11.437  -3.386  31.130  1.00 36.39      A    O1-
ATOM     56  N   ILE A  10      16.322  -7.348  28.692  1.00 37.45      A    N  
ATOM     57  CA  ILE A  10      17.099  -8.005  27.658  1.00 37.33      A    C  
ATOM     58  C   ILE A  10      17.323  -9.462  28.044  1.00 37.24      A    C  
ATOM     59  O   ILE A  10      16.896 -10.379  27.331  1.00 37.24      A    O  
ATOM     60  CB  ILE A  10      18.422  -7.264  27.396  1.00 37.07      A    C  
ATOM     61  CG1 ILE A  10      18.133  -5.988  26.589  1.00 38.09      A    C  
ATOM     62  CG2 ILE A  10      19.355  -8.144  26.621  1.00 36.94      A    C  
ATOM     63  CD1 ILE A  10      19.249  -4.914  26.627  1.00 38.18      A    C  
ATOM     64  N   ILE A  11      17.953  -9.663  29.200  1.00 37.13      A    N  
ATOM     65  CA  ILE A  11      18.258 -10.993  29.682  1.00 37.24      A    C  
ATOM     66  C   ILE A  11      17.014 -11.877  29.693  1.00 37.43      A    C  
ATOM     67  O   ILE A  11      17.052 -13.032  29.255  1.00 37.46      A    O  
ATOM     68  CB  ILE A  11      18.883 -10.929  31.066  1.00 37.05      A    C  
ATOM     69  CG1 ILE A  11      20.236 -10.230  30.974  1.00 36.89      A    C  
ATOM     70  CG2 ILE A  11      19.035 -12.331  31.650  1.00 37.46      A    C  
ATOM     71  CD1 ILE A  11      20.926 -10.070  32.297  1.00 37.79      A    C  
ATOM     72  N   LYS A  12      15.912 -11.315  30.175  1.00 37.71      A    N  
ATOM     73  CA  LYS A  12      14.647 -12.017  30.220  1.00 37.95      A    C  
ATOM     74  C   LYS A  12      14.237 -12.482  28.824  1.00 37.86      A    C  
ATOM     75  O   LYS A  12      13.900 -13.644  28.634  1.00 37.34      A    O  
ATOM     76  CB  LYS A  12      13.570 -11.120  30.835  1.00 38.24      A    C  
ATOM     77  CG  LYS A  12      12.186 -11.736  30.820  1.00 39.66      A    C  
ATOM     78  CD  LYS A  12      11.164 -10.869  31.525  1.00 41.29      A    C  
ATOM     79  CE  LYS A  12       9.796 -11.532  31.488  1.00 42.01      A    C  
ATOM     80  NZ  LYS A  12       9.818 -12.839  32.211  1.00 43.56      A    N1+
ATOM     81  N   THR A  13      14.281 -11.588  27.843  1.00 38.56      A    N  
ATOM     82  CA  THR A  13      13.832 -11.959  26.499  1.00 39.42      A    C  
ATOM     83  C   THR A  13      14.725 -13.040  25.867  1.00 39.82      A    C  
ATOM     84  O   THR A  13      14.227 -14.021  25.317  1.00 39.62      A    O  
ATOM     85  CB  THR A  13      13.682 -10.736  25.586  1.00 39.32      A    C  
ATOM     86  CG2 THR A  13      13.281 -11.159  24.189  1.00 39.63      A    C  
ATOM     87  OG1 THR A  13      12.667  -9.874  26.115  1.00 40.16      A    O  
ATOM     88  N   LEU A  14      16.037 -12.857  25.971  1.00 40.59      A    N  
ATOM     89  CA  LEU A  14      16.992 -13.843  25.498  1.00 41.53      A    C  
ATOM     90  C   LEU A  14      16.694 -15.209  26.107  1.00 42.92      A    C  
ATOM     91  O   LEU A  14      16.538 -16.195  25.377  1.00 43.20      A    O  
ATOM     92  CB  LEU A  14      18.414 -13.390  25.827  1.00 41.18      A    C  
ATOM     93  CG  LEU A  14      18.898 -12.155  25.049  1.00 40.56      A    C  
ATOM     94  CD1 LEU A  14      20.012 -11.401  25.782  1.00 38.62      A    C  
ATOM     95  CD2 LEU A  14      19.349 -12.572  23.648  1.00 38.98      A    C  
ATOM     96  N   ASN A  15      16.582 -15.259  27.441  1.00 44.54      A    N  
ATOM     97  CA  ASN A  15      16.256 -16.500  28.164  1.00 45.74      A    C  
ATOM     98  C   ASN A  15      14.993 -17.157  27.651  1.00 46.61      A    C  
ATOM     99  O   ASN A  15      14.830 -18.365  27.742  1.00 46.53      A    O  
ATOM    100  CB  ASN A  15      16.130 -16.246  29.669  1.00 45.58      A    C  
ATOM    101  CG  ASN A  15      17.474 -16.259  30.378  1.00 46.66      A    C  
ATOM    102  ND2 ASN A  15      17.689 -15.282  31.247  1.00 47.60      A    N  
ATOM    103  OD1 ASN A  15      18.305 -17.145  30.156  1.00 48.34      A    O  
ATOM    104  N   SER A  16      14.102 -16.341  27.107  1.00 48.31      A    N  
ATOM    105  CA  SER A  16      12.846 -16.825  26.571  1.00 50.01      A    C  
ATOM    106  C   SER A  16      13.045 -17.343  25.151  1.00 51.06      A    C  
ATOM    107  O   SER A  16      12.428 -18.335  24.748  1.00 51.05      A    O  
ATOM    108  CB  SER A  16      11.805 -15.711  26.604  1.00 49.79      A    C  
ATOM    109  OG  SER A  16      10.548 -16.211  26.183  1.00 50.61      A    O  
ATOM    110  N   LEU A  17      13.917 -16.659  24.410  1.00 52.61      A    N  
ATOM    111  CA  LEU A  17      14.249 -17.019  23.037  1.00 54.01      A    C  
ATOM    112  C   LEU A  17      15.074 -18.291  22.973  1.00 55.25      A    C  
ATOM    113  O   LEU A  17      14.869 -19.118  22.085  1.00 55.61      A    O  
ATOM    114  CB  LEU A  17      15.023 -15.890  22.361  1.00 53.72      A    C  
ATOM    115  CG  LEU A  17      14.223 -14.678  21.894  1.00 53.52      A    C  
ATOM    116  CD1 LEU A  17      15.161 -13.506  21.608  1.00 53.42      A    C  
ATOM    117  CD2 LEU A  17      13.398 -15.028  20.664  1.00 53.09      A    C  
ATOM    118  N   THR A  18      15.998 -18.447  23.918  1.00 56.60      A    N  
ATOM    119  CA  THR A  18      16.941 -19.562  23.887  1.00 58.01      A    C  
ATOM    120  C   THR A  18      16.346 -20.869  24.394  1.00 58.92      A    C  
ATOM    121  O   THR A  18      16.939 -21.930  24.214  1.00 58.92      A    O  
ATOM    122  CB  THR A  18      18.220 -19.249  24.686  1.00 58.02      A    C  
ATOM    123  CG2 THR A  18      19.001 -18.104  24.035  1.00 58.23      A    C  
ATOM    124  OG1 THR A  18      17.869 -18.892  26.035  1.00 58.33      A    O  
ATOM    125  N   GLU A  19      15.182 -20.792  25.030  1.00 60.38      A    N  
ATOM    126  CA  GLU A  19      14.543 -21.986  25.585  1.00 61.91      A    C  
ATOM    127  C   GLU A  19      13.603 -22.656  24.583  1.00 62.71      A    C  
ATOM    128  O   GLU A  19      13.266 -23.840  24.726  1.00 62.88      A    O  
ATOM    129  CB  GLU A  19      13.812 -21.669  26.899  1.00 61.93      A    C  
ATOM    130  CG  GLU A  19      12.630 -20.712  26.764  1.00 63.12      A    C  
ATOM    131  CD  GLU A  19      11.961 -20.400  28.097  1.00 64.70      A    C  
ATOM    132  OE1 GLU A  19      12.678 -20.146  29.092  1.00 64.78      A    O  
ATOM    133  OE2 GLU A  19      10.710 -20.395  28.143  1.00 65.40      A    O1-
ATOM    134  N   GLN A  20      13.192 -21.891  23.566  1.00 63.73      A    N  
ATOM    135  CA  GLN A  20      12.243 -22.391  22.580  1.00 64.57      A    C  
ATOM    136  C   GLN A  20      12.850 -22.404  21.182  1.00 64.94      A    C  
ATOM    137  O   GLN A  20      12.798 -21.407  20.456  1.00 65.14      A    O  
ATOM    138  CB  GLN A  20      10.951 -21.572  22.620  1.00 64.63      A    C  
ATOM    139  CG  GLN A  20      10.123 -21.822  23.867  1.00 65.33      A    C  
ATOM    140  CD  GLN A  20       8.804 -21.083  23.856  1.00 66.32      A    C  
ATOM    141  NE2 GLN A  20       8.495 -20.413  24.971  1.00 66.77      A    N  
ATOM    142  OE1 GLN A  20       8.060 -21.126  22.866  1.00 66.76      A    O  
ATOM    143  N   LYS A  21      13.421 -23.550  20.817  1.00 65.41      A    N  
ATOM    144  CA  LYS A  21      14.140 -23.714  19.551  1.00 65.83      A    C  
ATOM    145  C   LYS A  21      13.184 -23.764  18.357  1.00 66.02      A    C  
ATOM    146  O   LYS A  21      12.428 -24.728  18.197  1.00 65.98      A    O  
ATOM    147  CB  LYS A  21      15.007 -24.982  19.584  1.00 65.89      A    C  
ATOM    148  CG  LYS A  21      15.796 -25.183  20.877  1.00 66.14      A    C  
ATOM    149  CD  LYS A  21      15.046 -26.107  21.872  1.00 66.18      A    C  
ATOM    150  CE  LYS A  21      15.565 -25.890  23.297  1.00 66.42      A    C  
ATOM    151  NZ  LYS A  21      17.044 -26.095  23.444  1.00 66.15      A    N1+
ATOM    152  N   THR A  22      13.225 -22.723  17.526  1.00 66.26      A    N  
ATOM    153  CA  THR A  22      12.363 -22.637  16.342  1.00 66.54      A    C  
ATOM    154  C   THR A  22      13.005 -23.293  15.118  1.00 66.55      A    C  
ATOM    155  O   THR A  22      13.993 -24.019  15.241  1.00 66.53      A    O  
ATOM    156  CB  THR A  22      11.911 -21.168  16.042  1.00 66.61      A    C  
ATOM    157  CG2 THR A  22      13.107 -20.263  15.741  1.00 66.90      A    C  
ATOM    158  OG1 THR A  22      11.014 -21.151  14.920  1.00 66.57      A    O  
ATOM    159  N   LEU A  23      12.424 -23.047  13.947  1.00 66.63      A    N  
ATOM    160  CA  LEU A  23      12.951 -23.554  12.686  1.00 66.69      A    C  
ATOM    161  C   LEU A  23      13.566 -22.411  11.904  1.00 66.60      A    C  
ATOM    162  O   LEU A  23      14.439 -22.629  11.049  1.00 66.53      A    O  
ATOM    163  CB  LEU A  23      11.839 -24.197  11.860  1.00 66.77      A    C  
ATOM    164  CG  LEU A  23      10.847 -25.111  12.586  1.00 67.08      A    C  
ATOM    165  CD1 LEU A  23       9.647 -25.368  11.693  1.00 67.29      A    C  
ATOM    166  CD2 LEU A  23      11.499 -26.425  13.028  1.00 67.32      A    C  
ATOM    167  N   CYS A  24      13.093 -21.191  12.204  1.00 66.56      A    N  
ATOM    168  CA  CYS A  24      13.652 -19.989  11.603  1.00 66.65      A    C  
ATOM    169  C   CYS A  24      15.017 -19.679  12.234  1.00 66.04      A    C  
ATOM    170  O   CYS A  24      15.785 -18.869  11.710  1.00 65.95      A    O  
ATOM    171  CB  CYS A  24      12.677 -18.824  11.800  1.00 67.08      A    C  
ATOM    172  SG  CYS A  24      12.659 -17.563  10.482  1.00 69.13      A    S  
ATOM    173  N   THR A  25      15.311 -20.351  13.348  1.00 65.38      A    N  
ATOM    174  CA  THR A  25      16.585 -20.209  14.062  1.00 64.74      A    C  
ATOM    175  C   THR A  25      17.788 -20.821  13.334  1.00 64.33      A    C  
ATOM    176  O   THR A  25      18.936 -20.572  13.709  1.00 64.21      A    O  
ATOM    177  CB  THR A  25      16.511 -20.804  15.501  1.00 64.73      A    C  
ATOM    178  CG2 THR A  25      16.323 -22.324  15.460  1.00 64.83      A    C  
ATOM    179  OG1 THR A  25      17.740 -20.512  16.207  1.00 64.45      A    O  
ATOM    180  N   GLU A  26      17.514 -21.628  12.308  1.00 63.78      A    N  
ATOM    181  CA  GLU A  26      18.556 -22.257  11.499  1.00 63.24      A    C  
ATOM    182  C   GLU A  26      19.313 -21.225  10.656  1.00 62.58      A    C  
ATOM    183  O   GLU A  26      20.514 -21.411  10.352  1.00 62.65      A    O  
ATOM    184  CB  GLU A  26      17.960 -23.333  10.569  1.00 63.56      A    C  
ATOM    185  CG  GLU A  26      16.889 -24.251  11.191  1.00 64.34      A    C  
ATOM    186  CD  GLU A  26      17.446 -25.203  12.249  1.00 65.36      A    C  
ATOM    187  OE1 GLU A  26      18.427 -25.935  11.954  1.00 65.71      A    O  
ATOM    188  OE2 GLU A  26      16.888 -25.228  13.376  1.00 65.64      A    O1-
ATOM    189  N   LEU A  27      18.600 -20.145  10.270  1.00 61.69      A    N  
ATOM    190  CA  LEU A  27      19.201 -19.117   9.430  1.00 60.94      A    C  
ATOM    191  C   LEU A  27      20.368 -18.413  10.125  1.00 60.22      A    C  
ATOM    192  O   LEU A  27      20.507 -18.496  11.351  1.00 60.43      A    O  
ATOM    193  CB  LEU A  27      18.141 -18.114   8.979  1.00 61.17      A    C  
ATOM    194  CG  LEU A  27      17.001 -18.737   8.163  1.00 61.78      A    C  
ATOM    195  CD1 LEU A  27      15.863 -17.733   7.988  1.00 62.45      A    C  
ATOM    196  CD2 LEU A  27      17.527 -19.201   6.783  1.00 62.66      A    C  
ATOM    197  N   THR A  28      21.198 -17.722   9.341  1.00 59.14      A    N  
ATOM    198  CA  THR A  28      22.437 -17.121   9.859  1.00 58.01      A    C  
ATOM    199  C   THR A  28      22.402 -15.597   9.932  1.00 57.37      A    C  
ATOM    200  O   THR A  28      21.468 -14.963   9.447  1.00 57.12      A    O  
ATOM    201  CB  THR A  28      23.659 -17.536   9.026  1.00 57.96      A    C  
ATOM    202  CG2 THR A  28      23.813 -19.053   9.012  1.00 57.96      A    C  
ATOM    203  OG1 THR A  28      23.509 -17.051   7.686  1.00 57.81      A    O  
ATOM    204  N   VAL A  29      23.438 -15.032  10.551  1.00 56.68      A    N  
ATOM    205  CA  VAL A  29      23.596 -13.594  10.753  1.00 56.39      A    C  
ATOM    206  C   VAL A  29      25.068 -13.343  11.030  1.00 56.30      A    C  
ATOM    207  O   VAL A  29      25.817 -14.295  11.238  1.00 56.44      A    O  
ATOM    208  CB  VAL A  29      22.774 -13.086  11.949  1.00 56.23      A    C  
ATOM    209  CG1 VAL A  29      21.398 -12.630  11.513  1.00 56.35      A    C  
ATOM    210  CG2 VAL A  29      22.681 -14.148  13.029  1.00 56.34      A    C  
ATOM    211  N   THR A  30      25.489 -12.080  11.046  1.00 56.29      A    N  
ATOM    212  CA  THR A  30      26.898 -11.760  11.280  1.00 56.48      A    C  
ATOM    213  C   THR A  30      27.358 -12.120  12.690  1.00 57.10      A    C  
ATOM    214  O   THR A  30      26.746 -11.707  13.680  1.00 57.04      A    O  
ATOM    215  CB  THR A  30      27.219 -10.287  10.981  1.00 56.41      A    C  
ATOM    216  CG2 THR A  30      28.680  -9.982  11.283  1.00 56.16      A    C  
ATOM    217  OG1 THR A  30      26.972 -10.022   9.596  1.00 55.57      A    O  
ATOM    218  N   ASP A  31      28.440 -12.900  12.750  1.00 57.83      A    N  
ATOM    219  CA  ASP A  31      29.054 -13.335  14.001  1.00 58.65      A    C  
ATOM    220  C   ASP A  31      29.938 -12.202  14.531  1.00 59.07      A    C  
ATOM    221  O   ASP A  31      31.165 -12.348  14.629  1.00 59.20      A    O  
ATOM    222  CB  ASP A  31      29.886 -14.613  13.757  1.00 58.78      A    C  
ATOM    223  CG  ASP A  31      30.032 -15.502  15.016  1.00 59.16      A    C  
ATOM    224  OD1 ASP A  31      29.641 -15.028  16.153  1.00 59.39      A    O  
ATOM    225  OD2 ASP A  31      30.559 -16.683  14.855  1.00 58.20      A    O1-
ATOM    226  N   ILE A  32      29.310 -11.072  14.867  1.00 59.57      A    N  
ATOM    227  CA  ILE A  32      30.018  -9.921  15.437  1.00 60.15      A    C  
ATOM    228  C   ILE A  32      30.801 -10.303  16.694  1.00 60.81      A    C  
ATOM    229  O   ILE A  32      31.833  -9.694  16.998  1.00 60.94      A    O  
ATOM    230  CB  ILE A  32      29.063  -8.748  15.775  1.00 59.96      A    C  
ATOM    231  CG1 ILE A  32      28.032  -9.168  16.836  1.00 59.70      A    C  
ATOM    232  CG2 ILE A  32      28.349  -8.245  14.501  1.00 59.99      A    C  
ATOM    233  CD1 ILE A  32      27.478  -7.961  17.614  1.00 59.50      A    C  
ATOM    234  N   PHE A  33      30.306 -11.327  17.407  1.00 61.67      A    N  
ATOM    235  CA  PHE A  33      30.887 -11.727  18.680  1.00 62.46      A    C  
ATOM    236  C   PHE A  33      32.149 -12.543  18.507  1.00 63.27      A    C  
ATOM    237  O   PHE A  33      33.221 -12.088  18.944  1.00 63.29      A    O  
ATOM    238  CB  PHE A  33      29.877 -12.503  19.526  1.00 62.31      A    C  
ATOM    239  CG  PHE A  33      28.645 -11.729  19.844  1.00 61.81      A    C  
ATOM    240  CD1 PHE A  33      28.719 -10.580  20.619  1.00 61.75      A    C  
ATOM    241  CD2 PHE A  33      27.405 -12.144  19.364  1.00 61.79      A    C  
ATOM    242  CE1 PHE A  33      27.573  -9.848  20.915  1.00 62.25      A    C  
ATOM    243  CE2 PHE A  33      26.250 -11.428  19.656  1.00 62.09      A    C  
ATOM    244  CZ  PHE A  33      26.332 -10.273  20.431  1.00 62.29      A    C  
ATOM    245  N   ALA A  34      32.016 -13.746  17.879  1.00 64.40      A    N  
ATOM    246  CA  ALA A  34      33.196 -14.619  17.688  1.00 65.46      A    C  
ATOM    247  C   ALA A  34      34.347 -13.867  17.007  1.00 66.18      A    C  
ATOM    248  O   ALA A  34      35.521 -14.042  17.371  1.00 66.28      A    O  
ATOM    249  CB  ALA A  34      32.837 -15.877  16.905  1.00 65.42      A    C  
ATOM    250  N   ALA A  35      33.993 -13.037  16.020  1.00 67.01      A    N  
ATOM    251  CA  ALA A  35      34.963 -12.072  15.431  1.00 67.69      A    C  
ATOM    252  C   ALA A  35      34.863 -10.704  16.162  1.00 68.07      A    C  
ATOM    253  O   ALA A  35      34.417  -9.658  15.579  1.00 68.23      A    O  
ATOM    254  CB  ALA A  35      34.736 -11.918  13.905  1.00 67.75      A    C  
ATOM    255  N   SER A  36      35.267 -10.740  17.447  1.00 68.43      A    N  
ATOM    256  CA  SER A  36      35.297  -9.544  18.289  1.00 68.73      A    C  
ATOM    257  C   SER A  36      36.587  -8.764  18.061  1.00 68.84      A    C  
ATOM    258  O   SER A  36      37.639  -9.348  17.775  1.00 68.94      A    O  
ATOM    259  CB  SER A  36      35.159  -9.918  19.769  1.00 68.80      A    C  
ATOM    260  OG  SER A  36      34.810  -8.794  20.562  1.00 69.10      A    O  
ATOM    261  N   LYS A  37      36.496  -7.442  18.194  1.00 68.87      A    N  
ATOM    262  CA  LYS A  37      37.630  -6.551  17.953  1.00 68.72      A    C  
ATOM    263  C   LYS A  37      37.843  -5.600  19.143  1.00 68.45      A    C  
ATOM    264  O   LYS A  37      37.307  -5.830  20.244  1.00 68.41      A    O  
ATOM    265  CB  LYS A  37      37.414  -5.774  16.642  1.00 68.81      A    C  
ATOM    266  CG  LYS A  37      38.701  -5.519  15.841  1.00 69.00      A    C  
ATOM    267  CD  LYS A  37      38.394  -4.830  14.509  1.00 69.35      A    C  
ATOM    268  CE  LYS A  37      39.696  -4.672  13.693  1.00 69.46      A    C  
ATOM    269  NZ  LYS A  37      39.432  -4.030  12.361  1.00 69.43      A    N1+
ATOM    270  N   ASN A  38      38.623  -4.537  18.907  1.00 68.01      A    N  
ATOM    271  CA  ASN A  38      38.910  -3.507  19.905  1.00 67.49      A    C  
ATOM    272  C   ASN A  38      37.680  -2.637  20.240  1.00 67.06      A    C  
ATOM    273  O   ASN A  38      37.797  -1.551  20.860  1.00 67.09      A    O  
ATOM    274  CB  ASN A  38      40.067  -2.630  19.399  1.00 67.54      A    C  
ATOM    275  CG  ASN A  38      40.776  -1.890  20.516  1.00 67.59      A    C  
ATOM    276  ND2 ASN A  38      41.331  -0.723  20.191  1.00 67.51      A    N  
ATOM    277  OD1 ASN A  38      40.830  -2.365  21.655  1.00 67.81      A    O  
ATOM    278  N   THR A  39      36.504  -3.142  19.837  1.00 66.33      A    N  
ATOM    279  CA  THR A  39      35.237  -2.414  19.984  1.00 65.57      A    C  
ATOM    280  C   THR A  39      34.809  -2.215  21.442  1.00 64.87      A    C  
ATOM    281  O   THR A  39      35.191  -2.983  22.329  1.00 64.80      A    O  
ATOM    282  CB  THR A  39      34.100  -3.127  19.217  1.00 65.69      A    C  
ATOM    283  CG2 THR A  39      34.494  -3.362  17.758  1.00 65.60      A    C  
ATOM    284  OG1 THR A  39      33.814  -4.387  19.840  1.00 66.06      A    O  
ATOM    285  N   THR A  40      34.012  -1.175  21.669  1.00 63.94      A    N  
ATOM    286  CA  THR A  40      33.486  -0.869  22.993  1.00 63.00      A    C  
ATOM    287  C   THR A  40      32.063  -1.389  23.141  1.00 62.51      A    C  
ATOM    288  O   THR A  40      31.387  -1.666  22.149  1.00 62.32      A    O  
ATOM    289  CB  THR A  40      33.488   0.644  23.258  1.00 62.99      A    C  
ATOM    290  CG2 THR A  40      34.909   1.154  23.424  1.00 62.73      A    C  
ATOM    291  OG1 THR A  40      32.861   1.319  22.161  1.00 62.39      A    O  
ATOM    292  N   GLU A  41      31.620  -1.512  24.390  1.00 61.96      A    N  
ATOM    293  CA  GLU A  41      30.278  -1.991  24.711  1.00 61.53      A    C  
ATOM    294  C   GLU A  41      29.189  -1.363  23.842  1.00 61.41      A    C  
ATOM    295  O   GLU A  41      28.416  -2.073  23.193  1.00 61.35      A    O  
ATOM    296  CB  GLU A  41      29.961  -1.734  26.182  1.00 61.44      A    C  
ATOM    297  CG  GLU A  41      30.343  -2.859  27.129  1.00 60.87      A    C  
ATOM    298  CD  GLU A  41      29.508  -2.840  28.399  1.00 60.54      A    C  
ATOM    299  OE1 GLU A  41      28.345  -2.337  28.327  1.00 59.55      A    O  
ATOM    300  OE2 GLU A  41      30.008  -3.313  29.466  1.00 60.88      A    O1-
ATOM    301  N   LYS A  42      29.136  -0.032  23.832  1.00 61.20      A    N  
ATOM    302  CA  LYS A  42      28.116   0.689  23.075  1.00 61.03      A    C  
ATOM    303  C   LYS A  42      27.972   0.163  21.641  1.00 60.87      A    C  
ATOM    304  O   LYS A  42      26.863  -0.183  21.214  1.00 60.87      A    O  
ATOM    305  CB  LYS A  42      28.392   2.199  23.089  1.00 61.20      A    C  
ATOM    306  CG  LYS A  42      28.341   2.832  24.476  1.00 61.29      A    C  
ATOM    307  CD  LYS A  42      26.918   2.845  25.032  1.00 61.79      A    C  
ATOM    308  CE  LYS A  42      26.936   2.501  26.523  1.00 61.86      A    C  
ATOM    309  NZ  LYS A  42      25.529   2.423  27.042  1.00 62.42      A    N1+
ATOM    310  N   GLU A  43      29.093   0.080  20.915  1.00 60.50      A    N  
ATOM    311  CA  GLU A  43      29.094  -0.469  19.555  1.00 60.18      A    C  
ATOM    312  C   GLU A  43      28.449  -1.847  19.539  1.00 59.68      A    C  
ATOM    313  O   GLU A  43      27.560  -2.110  18.730  1.00 59.85      A    O  
ATOM    314  CB  GLU A  43      30.516  -0.586  19.001  1.00 60.25      A    C  
ATOM    315  CG  GLU A  43      31.291   0.711  18.954  1.00 61.44      A    C  
ATOM    316  CD  GLU A  43      32.652   0.527  18.307  1.00 62.92      A    C  
ATOM    317  OE1 GLU A  43      32.704   0.274  17.074  1.00 63.69      A    O  
ATOM    318  OE2 GLU A  43      33.671   0.640  19.031  1.00 63.54      A    O1-
ATOM    319  N   THR A  44      28.897  -2.708  20.455  1.00 58.90      A    N  
ATOM    320  CA  THR A  44      28.461  -4.101  20.515  1.00 58.11      A    C  
ATOM    321  C   THR A  44      26.934  -4.229  20.556  1.00 57.65      A    C  
ATOM    322  O   THR A  44      26.337  -4.760  19.613  1.00 57.34      A    O  
ATOM    323  CB  THR A  44      29.133  -4.829  21.700  1.00 58.18      A    C  
ATOM    324  CG2 THR A  44      29.065  -6.352  21.527  1.00 58.09      A    C  
ATOM    325  OG1 THR A  44      30.515  -4.414  21.766  1.00 58.09      A    O  
ATOM    326  N   PHE A  45      26.314  -3.720  21.627  1.00 57.32      A    N  
ATOM    327  CA  PHE A  45      24.851  -3.708  21.772  1.00 56.99      A    C  
ATOM    328  C   PHE A  45      24.186  -3.149  20.527  1.00 56.78      A    C  
ATOM    329  O   PHE A  45      23.159  -3.656  20.067  1.00 56.74      A    O  
ATOM    330  CB  PHE A  45      24.414  -2.841  22.959  1.00 57.04      A    C  
ATOM    331  CG  PHE A  45      25.020  -3.233  24.276  1.00 56.90      A    C  
ATOM    332  CD1 PHE A  45      24.959  -4.542  24.732  1.00 56.77      A    C  
ATOM    333  CD2 PHE A  45      25.615  -2.273  25.080  1.00 56.97      A    C  
ATOM    334  CE1 PHE A  45      25.503  -4.891  25.951  1.00 56.66      A    C  
ATOM    335  CE2 PHE A  45      26.158  -2.615  26.302  1.00 56.76      A    C  
ATOM    336  CZ  PHE A  45      26.100  -3.929  26.737  1.00 57.02      A    C  
ATOM    337  N   CYS A  46      24.779  -2.080  20.006  1.00 56.51      A    N  
ATOM    338  CA  CYS A  46      24.319  -1.445  18.792  1.00 56.52      A    C  
ATOM    339  C   CYS A  46      24.337  -2.424  17.617  1.00 55.89      A    C  
ATOM    340  O   CYS A  46      23.294  -2.706  17.029  1.00 55.90      A    O  
ATOM    341  CB  CYS A  46      25.197  -0.233  18.499  1.00 56.84      A    C  
ATOM    342  SG  CYS A  46      24.656   0.749  17.092  1.00 59.17      A    S  
ATOM    343  N   ARG A  47      25.519  -2.954  17.297  1.00 55.19      A    N  
ATOM    344  CA  ARG A  47      25.661  -3.923  16.217  1.00 54.53      A    C  
ATOM    345  C   ARG A  47      24.624  -5.023  16.369  1.00 53.86      A    C  
ATOM    346  O   ARG A  47      23.895  -5.329  15.425  1.00 53.82      A    O  
ATOM    347  CB  ARG A  47      27.063  -4.537  16.194  1.00 54.77      A    C  
ATOM    348  CG  ARG A  47      28.225  -3.549  16.179  1.00 55.31      A    C  
ATOM    349  CD  ARG A  47      28.505  -3.011  14.771  1.00 56.57      A    C  
ATOM    350  NE  ARG A  47      29.758  -2.243  14.760  1.00 57.67      A    N  
ATOM    351  CZ  ARG A  47      30.980  -2.784  14.721  1.00 58.11      A    C  
ATOM    352  NH1 ARG A  47      31.137  -4.111  14.700  1.00 58.22      A    N1+
ATOM    353  NH2 ARG A  47      32.055  -1.992  14.702  1.00 58.60      A    N  
ATOM    354  N   ALA A  48      24.548  -5.606  17.565  1.00 53.20      A    N  
ATOM    355  CA  ALA A  48      23.531  -6.609  17.835  1.00 52.84      A    C  
ATOM    356  C   ALA A  48      22.148  -6.101  17.424  1.00 52.82      A    C  
ATOM    357  O   ALA A  48      21.414  -6.792  16.724  1.00 53.03      A    O  
ATOM    358  CB  ALA A  48      23.551  -6.989  19.285  1.00 52.68      A    C  
ATOM    359  N   ALA A  49      21.808  -4.883  17.839  1.00 52.80      A    N  
ATOM    360  CA  ALA A  49      20.545  -4.269  17.448  1.00 52.73      A    C  
ATOM    361  C   ALA A  49      20.419  -4.217  15.927  1.00 52.81      A    C  
ATOM    362  O   ALA A  49      19.408  -4.639  15.368  1.00 52.84      A    O  
ATOM    363  CB  ALA A  49      20.443  -2.873  18.036  1.00 52.78      A    C  
ATOM    364  N   THR A  50      21.458  -3.706  15.271  1.00 52.88      A    N  
ATOM    365  CA  THR A  50      21.510  -3.614  13.817  1.00 52.97      A    C  
ATOM    366  C   THR A  50      21.320  -4.996  13.200  1.00 53.07      A    C  
ATOM    367  O   THR A  50      20.497  -5.186  12.295  1.00 52.96      A    O  
ATOM    368  CB  THR A  50      22.860  -3.015  13.358  1.00 52.95      A    C  
ATOM    369  CG2 THR A  50      22.979  -3.004  11.838  1.00 53.06      A    C  
ATOM    370  OG1 THR A  50      22.984  -1.673  13.857  1.00 53.04      A    O  
ATOM    371  N   VAL A  51      22.083  -5.957  13.718  1.00 53.38      A    N  
ATOM    372  CA  VAL A  51      22.064  -7.331  13.220  1.00 53.49      A    C  
ATOM    373  C   VAL A  51      20.667  -7.917  13.362  1.00 53.68      A    C  
ATOM    374  O   VAL A  51      20.051  -8.342  12.370  1.00 53.66      A    O  
ATOM    375  CB  VAL A  51      23.102  -8.206  13.957  1.00 53.12      A    C  
ATOM    376  CG1 VAL A  51      22.816  -9.681  13.749  1.00 53.45      A    C  
ATOM    377  CG2 VAL A  51      24.503  -7.866  13.479  1.00 53.03      A    C  
ATOM    378  N   LEU A  52      20.167  -7.908  14.599  1.00 54.15      A    N  
ATOM    379  CA  LEU A  52      18.855  -8.446  14.889  1.00 54.78      A    C  
ATOM    380  C   LEU A  52      17.781  -7.800  14.021  1.00 55.41      A    C  
ATOM    381  O   LEU A  52      16.820  -8.455  13.616  1.00 55.48      A    O  
ATOM    382  CB  LEU A  52      18.525  -8.248  16.367  1.00 54.64      A    C  
ATOM    383  CG  LEU A  52      19.392  -8.968  17.393  1.00 54.05      A    C  
ATOM    384  CD1 LEU A  52      18.994  -8.480  18.760  1.00 54.19      A    C  
ATOM    385  CD2 LEU A  52      19.234 -10.473  17.293  1.00 53.92      A    C  
ATOM    386  N   ARG A  53      17.952  -6.514  13.735  1.00 56.19      A    N  
ATOM    387  CA  ARG A  53      17.015  -5.804  12.893  1.00 57.23      A    C  
ATOM    388  C   ARG A  53      16.849  -6.507  11.531  1.00 58.09      A    C  
ATOM    389  O   ARG A  53      15.676  -6.793  11.106  1.00 58.43      A    O  
ATOM    390  CB  ARG A  53      17.452  -4.361  12.699  1.00 57.19      A    C  
ATOM    391  CG  ARG A  53      16.400  -3.452  12.094  1.00 57.38      A    C  
ATOM    392  CD  ARG A  53      16.752  -2.002  12.416  1.00 58.17      A    C  
ATOM    393  NE  ARG A  53      16.866  -1.814  13.866  1.00 59.51      A    N  
ATOM    394  CZ  ARG A  53      17.632  -0.896  14.456  1.00 59.79      A    C  
ATOM    395  NH1 ARG A  53      18.384  -0.062  13.727  1.00 59.84      A    N1+
ATOM    396  NH2 ARG A  53      17.648  -0.819  15.787  1.00 59.65      A    N  
ATOM    397  N   GLN A  54      18.038  -6.665  10.872  1.00 59.08      A    N  
ATOM    398  CA  GLN A  54      18.080  -7.305   9.551  1.00 59.88      A    C  
ATOM    399  C   GLN A  54      17.221  -8.585   9.468  1.00 60.25      A    C  
ATOM    400  O   GLN A  54      16.480  -8.834   8.443  1.00 60.41      A    O  
ATOM    401  CB  GLN A  54      19.515  -7.683   9.207  1.00 60.09      A    C  
ATOM    402  CG  GLN A  54      20.502  -6.545   9.302  1.00 61.35      A    C  
ATOM    403  CD  GLN A  54      20.319  -5.550   8.180  1.00 63.32      A    C  
ATOM    404  NE2 GLN A  54      20.115  -4.268   8.569  1.00 64.25      A    N  
ATOM    405  OE1 GLN A  54      20.353  -5.925   6.970  1.00 64.30      A    O  
ATOM    406  N   PHE A  55      17.343  -9.393  10.547  1.00 60.70      A    N  
ATOM    407  CA  PHE A  55      16.724 -10.725  10.559  1.00 61.06      A    C  
ATOM    408  C   PHE A  55      15.202 -10.678  10.354  1.00 61.49      A    C  
ATOM    409  O   PHE A  55      14.686 -11.112   9.308  1.00 61.51      A    O  
ATOM    410  CB  PHE A  55      17.075 -11.481  11.854  1.00 60.88      A    C  
ATOM    411  CG  PHE A  55      16.553 -12.892  11.881  1.00 60.50      A    C  
ATOM    412  CD1 PHE A  55      15.284 -13.166  12.389  1.00 60.19      A    C  
ATOM    413  CD2 PHE A  55      17.325 -13.946  11.388  1.00 60.40      A    C  
ATOM    414  CE1 PHE A  55      14.788 -14.470  12.411  1.00 59.90      A    C  
ATOM    415  CE2 PHE A  55      16.840 -15.255  11.404  1.00 60.62      A    C  
ATOM    416  CZ  PHE A  55      15.565 -15.516  11.916  1.00 60.22      A    C  
ATOM    417  N   TYR A  56      14.492 -10.151  11.350  1.00 62.16      A    N  
ATOM    418  CA  TYR A  56      13.029 -10.077  11.284  1.00 62.77      A    C  
ATOM    419  C   TYR A  56      12.558  -9.045  10.252  1.00 63.41      A    C  
ATOM    420  O   TYR A  56      11.451  -9.153   9.726  1.00 63.31      A    O  
ATOM    421  CB  TYR A  56      12.415  -9.803  12.666  1.00 62.51      A    C  
ATOM    422  CG  TYR A  56      12.668  -8.415  13.206  1.00 61.80      A    C  
ATOM    423  CD1 TYR A  56      13.758  -8.164  14.055  1.00 61.41      A    C  
ATOM    424  CD2 TYR A  56      11.806  -7.357  12.883  1.00 61.29      A    C  
ATOM    425  CE1 TYR A  56      13.988  -6.889  14.564  1.00 61.26      A    C  
ATOM    426  CE2 TYR A  56      12.029  -6.076  13.378  1.00 60.97      A    C  
ATOM    427  CZ  TYR A  56      13.116  -5.845  14.223  1.00 60.74      A    C  
ATOM    428  OH  TYR A  56      13.323  -4.572  14.717  1.00 58.99      A    O  
ATOM    429  N   SER A  57      13.409  -8.051   9.969  1.00 64.30      A    N  
ATOM    430  CA  SER A  57      13.140  -7.095   8.905  1.00 65.19      A    C  
ATOM    431  C   SER A  57      12.932  -7.830   7.600  1.00 65.69      A    C  
ATOM    432  O   SER A  57      12.182  -7.372   6.741  1.00 65.99      A    O  
ATOM    433  CB  SER A  57      14.294  -6.115   8.752  1.00 65.14      A    C  
ATOM    434  OG  SER A  57      14.359  -5.231   9.954  1.00 66.00      A    O  
ATOM    435  N   HIS A  58      13.596  -8.972   7.457  1.00 66.27      A    N  
ATOM    436  CA  HIS A  58      13.390  -9.809   6.289  1.00 67.03      A    C  
ATOM    437  C   HIS A  58      12.383 -10.915   6.544  1.00 67.31      A    C  
ATOM    438  O   HIS A  58      11.452 -11.124   5.743  1.00 67.45      A    O  
ATOM    439  CB  HIS A  58      14.717 -10.375   5.789  1.00 67.19      A    C  
ATOM    440  CG  HIS A  58      15.651  -9.322   5.279  1.00 68.24      A    C  
ATOM    441  CD2 HIS A  58      16.977  -9.100   5.558  1.00 69.22      A    C  
ATOM    442  ND1 HIS A  58      15.236  -8.332   4.362  1.00 69.16      A    N  
ATOM    443  CE1 HIS A  58      16.265  -7.544   4.099  1.00 69.59      A    C  
ATOM    444  NE2 HIS A  58      17.333  -7.987   4.812  1.00 69.69      A    N  
ATOM    445  N   HIS A  59      12.550 -11.607   7.669  1.00 67.66      A    N  
ATOM    446  CA  HIS A  59      11.805 -12.857   7.866  1.00 68.14      A    C  
ATOM    447  C   HIS A  59      10.427 -12.737   8.526  1.00 68.54      A    C  
ATOM    448  O   HIS A  59       9.742 -13.763   8.715  1.00 68.64      A    O  
ATOM    449  CB  HIS A  59      12.697 -13.882   8.587  1.00 68.05      A    C  
ATOM    450  CG  HIS A  59      13.934 -14.232   7.811  1.00 67.91      A    C  
ATOM    451  CD2 HIS A  59      15.245 -14.108   8.124  1.00 67.77      A    C  
ATOM    452  ND1 HIS A  59      13.894 -14.785   6.543  1.00 67.83      A    N  
ATOM    453  CE1 HIS A  59      15.128 -14.981   6.105  1.00 67.86      A    C  
ATOM    454  NE2 HIS A  59      15.966 -14.581   7.047  1.00 67.69      A    N  
ATOM    455  N   GLU A  60      10.011 -11.495   8.855  1.00 69.08      A    N  
ATOM    456  CA  GLU A  60       8.663 -11.299   9.393  1.00 69.57      A    C  
ATOM    457  C   GLU A  60       7.634 -11.673   8.324  1.00 69.97      A    C  
ATOM    458  O   GLU A  60       6.560 -12.210   8.637  1.00 70.11      A    O  
ATOM    459  CB  GLU A  60       8.459  -9.852   9.854  1.00 69.53      A    C  
ATOM    460  CG  GLU A  60       7.107  -9.578  10.496  1.00 69.35      A    C  
ATOM    461  CD  GLU A  60       6.901  -8.096  10.767  1.00 69.26      A    C  
ATOM    462  OE1 GLU A  60       7.540  -7.555  11.706  1.00 69.16      A    O  
ATOM    463  OE2 GLU A  60       6.092  -7.472  10.042  1.00 69.29      A    O1-
ATOM    464  N   LYS A  61       7.978 -11.393   7.065  1.00 70.38      A    N  
ATOM    465  CA  LYS A  61       7.153 -11.811   5.932  1.00 70.86      A    C  
ATOM    466  C   LYS A  61       7.861 -12.921   5.159  1.00 71.11      A    C  
ATOM    467  O   LYS A  61       8.254 -12.743   4.000  1.00 71.19      A    O  
ATOM    468  CB  LYS A  61       6.834 -10.619   5.016  1.00 70.92      A    C  
ATOM    469  CG  LYS A  61       5.765  -9.660   5.550  1.00 70.94      A    C  
ATOM    470  CD  LYS A  61       5.900  -8.272   4.930  1.00 70.82      A    C  
ATOM    471  CE  LYS A  61       7.051  -7.470   5.629  1.00 71.02      A    C  
ATOM    472  NZ  LYS A  61       7.120  -6.082   4.998  1.00 71.02      A    N1+
ATOM    473  N   ASP A  62       8.022 -14.069   5.817  1.00 71.39      A    N  
ATOM    474  CA  ASP A  62       8.697 -15.215   5.215  1.00 71.68      A    C  
ATOM    475  C   ASP A  62       7.920 -16.504   5.486  1.00 71.90      A    C  
ATOM    476  O   ASP A  62       8.025 -17.093   6.568  1.00 71.88      A    O  
ATOM    477  CB  ASP A  62      10.136 -15.317   5.735  1.00 71.65      A    C  
ATOM    478  CG  ASP A  62      10.952 -16.374   5.013  1.00 71.80      A    C  
ATOM    479  OD1 ASP A  62      11.239 -16.185   3.806  1.00 72.11      A    O  
ATOM    480  OD2 ASP A  62      11.322 -17.394   5.664  1.00 71.90      A    O1-
ATOM    481  N   THR A  63       7.142 -16.926   4.487  1.00 72.22      A    N  
ATOM    482  CA  THR A  63       6.301 -18.130   4.559  1.00 72.51      A    C  
ATOM    483  C   THR A  63       7.109 -19.392   4.889  1.00 72.73      A    C  
ATOM    484  O   THR A  63       6.588 -20.335   5.504  1.00 72.64      A    O  
ATOM    485  CB  THR A  63       5.505 -18.324   3.242  1.00 72.49      A    C  
ATOM    486  CG2 THR A  63       4.641 -19.592   3.274  1.00 72.47      A    C  
ATOM    487  OG1 THR A  63       4.665 -17.183   3.020  1.00 72.40      A    O  
ATOM    488  N   ARG A  64       8.382 -19.383   4.495  1.00 73.05      A    N  
ATOM    489  CA  ARG A  64       9.308 -20.493   4.736  1.00 73.35      A    C  
ATOM    490  C   ARG A  64       9.416 -20.837   6.225  1.00 73.42      A    C  
ATOM    491  O   ARG A  64       9.554 -22.023   6.581  1.00 73.45      A    O  
ATOM    492  CB  ARG A  64      10.698 -20.183   4.162  1.00 73.42      A    C  
ATOM    493  CG  ARG A  64      10.685 -19.310   2.880  1.00 73.85      A    C  
ATOM    494  CD  ARG A  64      12.081 -19.148   2.267  1.00 74.28      A    C  
ATOM    495  NE  ARG A  64      13.135 -18.994   3.275  1.00 74.54      A    N  
ATOM    496  CZ  ARG A  64      14.433 -18.871   3.002  1.00 74.53      A    C  
ATOM    497  NH1 ARG A  64      14.858 -18.868   1.744  1.00 74.53      A    N1+
ATOM    498  NH2 ARG A  64      15.310 -18.745   3.992  1.00 74.12      A    N  
ATOM    499  N   CYS A  65       9.355 -19.795   7.081  1.00 73.53      A    N  
ATOM    500  CA  CYS A  65       9.312 -19.996   8.532  1.00 73.59      A    C  
ATOM    501  C   CYS A  65       7.866 -20.199   9.069  1.00 73.94      A    C  
ATOM    502  O   CYS A  65       7.658 -20.681  10.196  1.00 74.02      A    O  
ATOM    503  CB  CYS A  65      10.016 -18.812   9.268  1.00 73.34      A    C  
ATOM    504  SG  CYS A  65      11.788 -18.562   8.823  1.00 72.53      A    S  
ATOM    505  N   LEU A  66       6.880 -19.856   8.233  1.00 74.28      A    N  
ATOM    506  CA  LEU A  66       5.494 -19.620   8.746  1.00 74.49      A    C  
ATOM    507  C   LEU A  66       4.506 -20.793   8.642  1.00 74.64      A    C  
ATOM    508  O   LEU A  66       3.506 -20.811   9.376  1.00 74.73      A    O  
ATOM    509  CB  LEU A  66       4.894 -18.393   8.032  1.00 74.51      A    C  
ATOM    510  CG  LEU A  66       5.186 -17.011   8.633  1.00 74.49      A    C  
ATOM    511  CD1 LEU A  66       4.981 -15.898   7.601  1.00 74.57      A    C  
ATOM    512  CD2 LEU A  66       4.335 -16.766   9.877  1.00 74.45      A    C  
ATOM    513  N   GLY A  67       4.780 -21.750   7.739  1.00 74.70      A    N  
ATOM    514  CA  GLY A  67       3.818 -22.835   7.440  1.00 74.71      A    C  
ATOM    515  C   GLY A  67       3.477 -23.772   8.589  1.00 74.75      A    C  
ATOM    516  O   GLY A  67       3.144 -23.322   9.693  1.00 74.85      A    O  
ATOM    517  N   ALA A  68       3.545 -25.082   8.318  1.00 74.70      A    N  
ATOM    518  CA  ALA A  68       3.215 -26.120   9.304  1.00 74.59      A    C  
ATOM    519  C   ALA A  68       1.934 -25.808  10.103  1.00 74.48      A    C  
ATOM    520  O   ALA A  68       0.872 -25.598   9.511  1.00 74.52      A    O  
ATOM    521  CB  ALA A  68       4.410 -26.384  10.229  1.00 74.55      A    C  
ATOM    522  N   THR A  69       2.044 -25.749  11.432  1.00 74.26      A    N  
ATOM    523  CA  THR A  69       0.842 -25.575  12.283  1.00 74.03      A    C  
ATOM    524  C   THR A  69       0.632 -24.118  12.721  1.00 73.94      A    C  
ATOM    525  O   THR A  69       1.569 -23.296  12.679  1.00 73.95      A    O  
ATOM    526  CB  THR A  69       0.921 -26.484  13.526  1.00 74.03      A    C  
ATOM    527  CG2 THR A  69       0.956 -27.951  13.115  1.00 73.93      A    C  
ATOM    528  OG1 THR A  69       2.112 -26.181  14.263  1.00 73.87      A    O  
ATOM    529  N   ALA A  70      -0.600 -23.811  13.141  1.00 73.82      A    N  
ATOM    530  CA  ALA A  70      -0.955 -22.477  13.641  1.00 73.70      A    C  
ATOM    531  C   ALA A  70      -0.277 -22.140  14.982  1.00 73.64      A    C  
ATOM    532  O   ALA A  70      -0.214 -20.967  15.385  1.00 73.57      A    O  
ATOM    533  CB  ALA A  70      -2.478 -22.330  13.752  1.00 73.67      A    C  
ATOM    534  N   GLN A  71       0.220 -23.175  15.664  1.00 73.61      A    N  
ATOM    535  CA  GLN A  71       1.014 -23.012  16.888  1.00 73.49      A    C  
ATOM    536  C   GLN A  71       2.388 -22.442  16.547  1.00 73.38      A    C  
ATOM    537  O   GLN A  71       2.827 -21.449  17.152  1.00 73.38      A    O  
ATOM    538  CB  GLN A  71       1.182 -24.352  17.633  1.00 73.50      A    C  
ATOM    539  CG  GLN A  71      -0.083 -24.885  18.338  1.00 73.52      A    C  
ATOM    540  CD  GLN A  71      -0.986 -25.682  17.379  1.00 73.44      A    C  
ATOM    541  NE2 GLN A  71      -2.289 -25.599  17.614  1.00 73.44      A    N  
ATOM    542  OE1 GLN A  71      -0.519 -26.372  16.449  1.00 73.57      A    O  
ATOM    543  N   GLN A  72       3.047 -23.086  15.570  1.00 73.17      A    N  
ATOM    544  CA  GLN A  72       4.337 -22.644  15.035  1.00 72.90      A    C  
ATOM    545  C   GLN A  72       4.217 -21.284  14.372  1.00 72.52      A    C  
ATOM    546  O   GLN A  72       5.150 -20.483  14.416  1.00 72.62      A    O  
ATOM    547  CB  GLN A  72       4.866 -23.643  14.009  1.00 73.05      A    C  
ATOM    548  CG  GLN A  72       5.193 -25.028  14.579  1.00 73.75      A    C  
ATOM    549  CD  GLN A  72       5.533 -25.991  13.400  1.00 74.57      A    C  
ATOM    550  NE2 GLN A  72       4.698 -27.106  13.308  1.00 74.70      A    N  
ATOM    551  OE1 GLN A  72       6.535 -25.739  12.578  1.00 74.89      A    O  
ATOM    552  N   PHE A  73       3.066 -21.043  13.746  1.00 71.99      A    N  
ATOM    553  CA  PHE A  73       2.719 -19.737  13.191  1.00 71.45      A    C  
ATOM    554  C   PHE A  73       2.869 -18.658  14.265  1.00 70.93      A    C  
ATOM    555  O   PHE A  73       3.482 -17.613  14.030  1.00 70.89      A    O  
ATOM    556  CB  PHE A  73       1.282 -19.775  12.666  1.00 71.54      A    C  
ATOM    557  CG  PHE A  73       0.901 -18.584  11.837  1.00 71.91      A    C  
ATOM    558  CD1 PHE A  73       1.121 -18.587  10.447  1.00 72.35      A    C  
ATOM    559  CD2 PHE A  73       0.305 -17.466  12.437  1.00 72.18      A    C  
ATOM    560  CE1 PHE A  73       0.761 -17.487   9.666  1.00 72.51      A    C  
ATOM    561  CE2 PHE A  73      -0.057 -16.361  11.669  1.00 72.39      A    C  
ATOM    562  CZ  PHE A  73       0.172 -16.372  10.280  1.00 72.58      A    C  
ATOM    563  N   HIS A  74       2.321 -18.939  15.447  1.00 70.23      A    N  
ATOM    564  CA  HIS A  74       2.413 -18.035  16.589  1.00 69.54      A    C  
ATOM    565  C   HIS A  74       3.790 -18.085  17.252  1.00 68.73      A    C  
ATOM    566  O   HIS A  74       4.316 -17.054  17.680  1.00 68.70      A    O  
ATOM    567  CB  HIS A  74       1.328 -18.356  17.617  1.00 69.80      A    C  
ATOM    568  CG  HIS A  74       1.132 -17.277  18.639  1.00 70.54      A    C  
ATOM    569  CD2 HIS A  74       0.095 -16.430  18.853  1.00 71.15      A    C  
ATOM    570  ND1 HIS A  74       2.082 -16.972  19.598  1.00 71.25      A    N  
ATOM    571  CE1 HIS A  74       1.641 -15.982  20.357  1.00 71.69      A    C  
ATOM    572  NE2 HIS A  74       0.435 -15.638  19.929  1.00 71.79      A    N  
ATOM    573  N   ARG A  75       4.358 -19.287  17.348  1.00 67.62      A    N  
ATOM    574  CA  ARG A  75       5.697 -19.485  17.902  1.00 66.46      A    C  
ATOM    575  C   ARG A  75       6.685 -18.640  17.115  1.00 65.53      A    C  
ATOM    576  O   ARG A  75       7.678 -18.148  17.664  1.00 65.45      A    O  
ATOM    577  CB  ARG A  75       6.083 -20.957  17.818  1.00 66.58      A    C  
ATOM    578  CG  ARG A  75       6.994 -21.459  18.957  1.00 66.63      A    C  
ATOM    579  CD  ARG A  75       7.254 -22.981  18.639  1.00 66.81      A    C  
ATOM    580  NE  ARG A  75       8.165 -23.590  19.624  1.00 67.10      A    N  
ATOM    581  CZ  ARG A  75       9.502 -23.466  19.605  1.00 67.47      A    C  
ATOM    582  NH1 ARG A  75      10.107 -22.735  18.655  1.00 67.82      A    N1+
ATOM    583  NH2 ARG A  75      10.237 -24.070  20.546  1.00 66.88      A    N  
ATOM    584  N   HIS A  76       6.389 -18.477  15.820  1.00 64.33      A    N  
ATOM    585  CA  HIS A  76       7.145 -17.574  14.972  1.00 63.21      A    C  
ATOM    586  C   HIS A  76       6.806 -16.117  15.292  1.00 62.44      A    C  
ATOM    587  O   HIS A  76       7.706 -15.274  15.371  1.00 62.20      A    O  
ATOM    588  CB  HIS A  76       6.876 -17.874  13.498  1.00 63.18      A    C  
ATOM    589  CG  HIS A  76       7.635 -16.978  12.573  1.00 63.24      A    C  
ATOM    590  CD2 HIS A  76       7.244 -15.898  11.854  1.00 63.41      A    C  
ATOM    591  ND1 HIS A  76       8.983 -17.135  12.329  1.00 63.14      A    N  
ATOM    592  CE1 HIS A  76       9.388 -16.197  11.490  1.00 63.19      A    C  
ATOM    593  NE2 HIS A  76       8.352 -15.434  11.186  1.00 63.35      A    N  
ATOM    594  N   LYS A  77       5.512 -15.829  15.469  1.00 61.38      A    N  
ATOM    595  CA  LYS A  77       5.065 -14.495  15.871  1.00 60.29      A    C  
ATOM    596  C   LYS A  77       5.828 -14.054  17.113  1.00 59.36      A    C  
ATOM    597  O   LYS A  77       6.389 -12.957  17.146  1.00 59.32      A    O  
ATOM    598  CB  LYS A  77       3.558 -14.479  16.146  1.00 60.39      A    C  
ATOM    599  CG  LYS A  77       3.085 -13.227  16.871  1.00 61.03      A    C  
ATOM    600  CD  LYS A  77       1.871 -13.501  17.738  1.00 62.11      A    C  
ATOM    601  CE  LYS A  77       1.818 -12.528  18.908  1.00 62.82      A    C  
ATOM    602  NZ  LYS A  77       0.638 -12.743  19.815  1.00 63.54      A    N1+
ATOM    603  N   GLN A  78       5.854 -14.922  18.122  1.00 58.15      A    N  
ATOM    604  CA  GLN A  78       6.643 -14.689  19.324  1.00 57.07      A    C  
ATOM    605  C   GLN A  78       8.069 -14.303  18.968  1.00 56.01      A    C  
ATOM    606  O   GLN A  78       8.555 -13.251  19.401  1.00 55.92      A    O  
ATOM    607  CB  GLN A  78       6.673 -15.931  20.206  1.00 57.31      A    C  
ATOM    608  CG  GLN A  78       5.602 -15.977  21.270  1.00 58.14      A    C  
ATOM    609  CD  GLN A  78       5.729 -17.214  22.134  1.00 59.73      A    C  
ATOM    610  NE2 GLN A  78       5.720 -17.014  23.452  1.00 60.25      A    N  
ATOM    611  OE1 GLN A  78       5.843 -18.338  21.624  1.00 60.64      A    O  
ATOM    612  N   LEU A  79       8.725 -15.153  18.171  1.00 54.48      A    N  
ATOM    613  CA  LEU A  79      10.109 -14.916  17.764  1.00 52.92      A    C  
ATOM    614  C   LEU A  79      10.292 -13.499  17.226  1.00 52.09      A    C  
ATOM    615  O   LEU A  79      11.172 -12.773  17.680  1.00 52.14      A    O  
ATOM    616  CB  LEU A  79      10.575 -15.955  16.737  1.00 52.83      A    C  
ATOM    617  CG  LEU A  79      11.854 -15.702  15.922  1.00 51.62      A    C  
ATOM    618  CD1 LEU A  79      13.093 -15.617  16.808  1.00 50.50      A    C  
ATOM    619  CD2 LEU A  79      12.023 -16.786  14.842  1.00 50.61      A    C  
ATOM    620  N   ILE A  80       9.446 -13.107  16.280  1.00 50.84      A    N  
ATOM    621  CA  ILE A  80       9.516 -11.769  15.713  1.00 49.72      A    C  
ATOM    622  C   ILE A  80       9.240 -10.710  16.781  1.00 48.85      A    C  
ATOM    623  O   ILE A  80       9.904  -9.664  16.810  1.00 48.64      A    O  
ATOM    624  CB  ILE A  80       8.534 -11.598  14.523  1.00 49.89      A    C  
ATOM    625  CG1 ILE A  80       8.562 -12.839  13.591  1.00 49.99      A    C  
ATOM    626  CG2 ILE A  80       8.837 -10.292  13.755  1.00 49.77      A    C  
ATOM    627  CD1 ILE A  80       9.898 -13.089  12.850  1.00 49.36      A    C  
ATOM    628  N   ARG A  81       8.274 -10.994  17.660  1.00 47.80      A    N  
ATOM    629  CA  ARG A  81       7.911 -10.069  18.728  1.00 46.92      A    C  
ATOM    630  C   ARG A  81       9.080  -9.819  19.669  1.00 46.07      A    C  
ATOM    631  O   ARG A  81       9.451  -8.666  19.913  1.00 45.98      A    O  
ATOM    632  CB  ARG A  81       6.725 -10.604  19.528  1.00 47.12      A    C  
ATOM    633  CG  ARG A  81       5.365 -10.295  18.934  1.00 48.32      A    C  
ATOM    634  CD  ARG A  81       4.290 -10.397  20.017  1.00 50.15      A    C  
ATOM    635  NE  ARG A  81       4.450  -9.360  21.040  1.00 51.67      A    N  
ATOM    636  CZ  ARG A  81       4.027  -9.462  22.298  1.00 52.06      A    C  
ATOM    637  NH1 ARG A  81       3.412 -10.564  22.717  1.00 52.35      A    N1+
ATOM    638  NH2 ARG A  81       4.228  -8.458  23.142  1.00 52.06      A    N  
ATOM    639  N   PHE A  82       9.654 -10.908  20.187  1.00 44.90      A    N  
ATOM    640  CA  PHE A  82      10.749 -10.840  21.149  1.00 43.53      A    C  
ATOM    641  C   PHE A  82      12.009 -10.257  20.531  1.00 43.43      A    C  
ATOM    642  O   PHE A  82      12.737  -9.506  21.190  1.00 43.70      A    O  
ATOM    643  CB  PHE A  82      11.057 -12.219  21.709  1.00 42.85      A    C  
ATOM    644  CG  PHE A  82      10.044 -12.714  22.687  1.00 41.37      A    C  
ATOM    645  CD1 PHE A  82       9.498 -11.870  23.647  1.00 40.81      A    C  
ATOM    646  CD2 PHE A  82       9.652 -14.046  22.674  1.00 40.88      A    C  
ATOM    647  CE1 PHE A  82       8.556 -12.344  24.567  1.00 39.73      A    C  
ATOM    648  CE2 PHE A  82       8.717 -14.528  23.596  1.00 40.20      A    C  
ATOM    649  CZ  PHE A  82       8.169 -13.672  24.543  1.00 39.31      A    C  
ATOM    650  N   LEU A  83      12.272 -10.607  19.271  1.00 42.95      A    N  
ATOM    651  CA  LEU A  83      13.399 -10.023  18.565  1.00 42.42      A    C  
ATOM    652  C   LEU A  83      13.241  -8.515  18.496  1.00 42.52      A    C  
ATOM    653  O   LEU A  83      14.183  -7.780  18.819  1.00 42.62      A    O  
ATOM    654  CB  LEU A  83      13.573 -10.626  17.169  1.00 42.05      A    C  
ATOM    655  CG  LEU A  83      14.389 -11.922  17.096  1.00 41.03      A    C  
ATOM    656  CD1 LEU A  83      14.495 -12.404  15.677  1.00 40.36      A    C  
ATOM    657  CD2 LEU A  83      15.780 -11.746  17.670  1.00 41.07      A    C  
ATOM    658  N   LYS A  84      12.047  -8.062  18.103  1.00 42.50      A    N  
ATOM    659  CA  LYS A  84      11.771  -6.631  18.026  1.00 42.65      A    C  
ATOM    660  C   LYS A  84      12.045  -5.944  19.363  1.00 42.70      A    C  
ATOM    661  O   LYS A  84      12.678  -4.887  19.392  1.00 42.74      A    O  
ATOM    662  CB  LYS A  84      10.331  -6.363  17.581  1.00 42.71      A    C  
ATOM    663  CG  LYS A  84      10.099  -6.422  16.088  1.00 42.89      A    C  
ATOM    664  CD  LYS A  84       8.714  -5.882  15.744  1.00 44.45      A    C  
ATOM    665  CE  LYS A  84       8.508  -5.711  14.231  1.00 45.09      A    C  
ATOM    666  NZ  LYS A  84       7.197  -5.067  13.894  1.00 44.69      A    N1+
ATOM    667  N   ARG A  85      11.580  -6.557  20.459  1.00 42.66      A    N  
ATOM    668  CA  ARG A  85      11.726  -5.991  21.810  1.00 42.52      A    C  
ATOM    669  C   ARG A  85      13.201  -5.921  22.180  1.00 41.90      A    C  
ATOM    670  O   ARG A  85      13.684  -4.938  22.743  1.00 41.74      A    O  
ATOM    671  CB  ARG A  85      10.977  -6.833  22.857  1.00 42.93      A    C  
ATOM    672  CG  ARG A  85       9.437  -6.949  22.640  1.00 44.11      A    C  
ATOM    673  CD  ARG A  85       8.868  -8.105  23.482  1.00 46.39      A    C  
ATOM    674  NE  ARG A  85       8.570  -7.708  24.866  1.00 48.42      A    N  
ATOM    675  CZ  ARG A  85       7.909  -8.462  25.749  1.00 49.76      A    C  
ATOM    676  NH1 ARG A  85       7.460  -9.667  25.416  1.00 50.50      A    N1+
ATOM    677  NH2 ARG A  85       7.687  -8.007  26.978  1.00 50.22      A    N  
ATOM    678  N   LEU A  86      13.913  -6.986  21.845  1.00 41.48      A    N  
ATOM    679  CA  LEU A  86      15.340  -7.061  22.065  1.00 41.22      A    C  
ATOM    680  C   LEU A  86      16.092  -5.982  21.288  1.00 40.79      A    C  
ATOM    681  O   LEU A  86      16.996  -5.344  21.824  1.00 40.49      A    O  
ATOM    682  CB  LEU A  86      15.825  -8.448  21.667  1.00 41.31      A    C  
ATOM    683  CG  LEU A  86      17.261  -8.795  22.047  1.00 41.63      A    C  
ATOM    684  CD1 LEU A  86      17.489  -8.547  23.541  1.00 41.01      A    C  
ATOM    685  CD2 LEU A  86      17.540 -10.252  21.668  1.00 42.11      A    C  
ATOM    686  N   ASP A  87      15.703  -5.777  20.031  1.00 40.81      A    N  
ATOM    687  CA  ASP A  87      16.289  -4.735  19.184  1.00 40.94      A    C  
ATOM    688  C   ASP A  87      16.238  -3.372  19.880  1.00 40.97      A    C  
ATOM    689  O   ASP A  87      17.283  -2.805  20.220  1.00 40.93      A    O  
ATOM    690  CB  ASP A  87      15.593  -4.692  17.812  1.00 40.96      A    C  
ATOM    691  CG  ASP A  87      16.087  -3.544  16.923  1.00 41.53      A    C  
ATOM    692  OD1 ASP A  87      17.281  -3.172  17.019  1.00 42.86      A    O  
ATOM    693  OD2 ASP A  87      15.273  -3.016  16.116  1.00 40.39      A    O1-
ATOM    694  N   ARG A  88      15.019  -2.877  20.119  1.00 41.02      A    N  
ATOM    695  CA  ARG A  88      14.806  -1.551  20.698  1.00 40.95      A    C  
ATOM    696  C   ARG A  88      15.586  -1.306  21.974  1.00 41.31      A    C  
ATOM    697  O   ARG A  88      16.131  -0.221  22.163  1.00 41.27      A    O  
ATOM    698  CB  ARG A  88      13.326  -1.302  20.958  1.00 40.85      A    C  
ATOM    699  CG  ARG A  88      12.558  -0.869  19.731  1.00 39.75      A    C  
ATOM    700  CD  ARG A  88      11.350  -0.022  20.099  1.00 37.65      A    C  
ATOM    701  NE  ARG A  88      10.357  -0.730  20.914  1.00 36.36      A    N  
ATOM    702  CZ  ARG A  88       9.585  -1.728  20.481  1.00 36.00      A    C  
ATOM    703  NH1 ARG A  88       9.696  -2.178  19.238  1.00 36.51      A    N1+
ATOM    704  NH2 ARG A  88       8.705  -2.295  21.301  1.00 35.89      A    N  
ATOM    705  N   ASN A  89      15.639  -2.313  22.844  1.00 41.84      A    N  
ATOM    706  CA  ASN A  89      16.365  -2.175  24.103  1.00 42.57      A    C  
ATOM    707  C   ASN A  89      17.853  -2.027  23.893  1.00 42.73      A    C  
ATOM    708  O   ASN A  89      18.442  -1.049  24.355  1.00 42.63      A    O  
ATOM    709  CB  ASN A  89      16.079  -3.335  25.067  1.00 42.75      A    C  
ATOM    710  CG  ASN A  89      15.033  -2.980  26.120  1.00 43.51      A    C  
ATOM    711  ND2 ASN A  89      14.206  -3.964  26.464  1.00 44.76      A    N  
ATOM    712  OD1 ASN A  89      14.972  -1.837  26.621  1.00 42.99      A    O  
ATOM    713  N   LEU A  90      18.456  -2.979  23.185  1.00 43.30      A    N  
ATOM    714  CA  LEU A  90      19.880  -2.912  22.907  1.00 44.07      A    C  
ATOM    715  C   LEU A  90      20.187  -1.576  22.269  1.00 44.83      A    C  
ATOM    716  O   LEU A  90      21.082  -0.854  22.719  1.00 44.77      A    O  
ATOM    717  CB  LEU A  90      20.307  -4.049  21.989  1.00 43.90      A    C  
ATOM    718  CG  LEU A  90      20.384  -5.440  22.624  1.00 44.17      A    C  
ATOM    719  CD1 LEU A  90      20.541  -6.492  21.541  1.00 43.39      A    C  
ATOM    720  CD2 LEU A  90      21.511  -5.546  23.663  1.00 43.63      A    C  
ATOM    721  N   TRP A  91      19.397  -1.247  21.247  1.00 45.86      A    N  
ATOM    722  CA  TRP A  91      19.524  -0.011  20.496  1.00 46.90      A    C  
ATOM    723  C   TRP A  91      19.584   1.204  21.402  1.00 47.56      A    C  
ATOM    724  O   TRP A  91      20.526   1.984  21.331  1.00 47.62      A    O  
ATOM    725  CB  TRP A  91      18.367   0.128  19.511  1.00 47.04      A    C  
ATOM    726  CG  TRP A  91      18.497   1.333  18.633  1.00 47.96      A    C  
ATOM    727  CD1 TRP A  91      17.841   2.519  18.772  1.00 48.22      A    C  
ATOM    728  CD2 TRP A  91      19.353   1.477  17.493  1.00 48.65      A    C  
ATOM    729  CE2 TRP A  91      19.153   2.777  16.986  1.00 48.95      A    C  
ATOM    730  CE3 TRP A  91      20.270   0.632  16.850  1.00 48.74      A    C  
ATOM    731  NE1 TRP A  91      18.225   3.390  17.786  1.00 48.71      A    N  
ATOM    732  CZ2 TRP A  91      19.835   3.256  15.860  1.00 49.06      A    C  
ATOM    733  CZ3 TRP A  91      20.944   1.107  15.731  1.00 48.89      A    C  
ATOM    734  CH2 TRP A  91      20.723   2.408  15.250  1.00 49.01      A    C  
ATOM    735  N   GLY A  92      18.571   1.354  22.250  1.00 48.62      A    N  
ATOM    736  CA  GLY A  92      18.505   2.459  23.198  1.00 49.74      A    C  
ATOM    737  C   GLY A  92      19.629   2.389  24.211  1.00 50.56      A    C  
ATOM    738  O   GLY A  92      20.136   3.417  24.663  1.00 50.74      A    O  
ATOM    739  N   LEU A  93      20.026   1.173  24.561  1.00 51.36      A    N  
ATOM    740  CA  LEU A  93      21.119   0.975  25.494  1.00 52.34      A    C  
ATOM    741  C   LEU A  93      22.455   1.428  24.898  1.00 53.01      A    C  
ATOM    742  O   LEU A  93      23.378   1.776  25.637  1.00 53.10      A    O  
ATOM    743  CB  LEU A  93      21.189  -0.491  25.911  1.00 52.42      A    C  
ATOM    744  CG  LEU A  93      22.293  -0.924  26.878  1.00 53.01      A    C  
ATOM    745  CD1 LEU A  93      22.258  -0.112  28.177  1.00 53.12      A    C  
ATOM    746  CD2 LEU A  93      22.180  -2.420  27.161  1.00 53.77      A    C  
ATOM    747  N   ALA A  94      22.547   1.427  23.568  1.00 53.79      A    N  
ATOM    748  CA  ALA A  94      23.764   1.851  22.867  1.00 54.73      A    C  
ATOM    749  C   ALA A  94      23.868   3.367  22.734  1.00 55.46      A    C  
ATOM    750  O   ALA A  94      24.949   3.938  22.916  1.00 55.75      A    O  
ATOM    751  CB  ALA A  94      23.829   1.217  21.496  1.00 54.67      A    C  
ATOM    752  N   GLY A  95      22.740   4.006  22.396  1.00 56.09      A    N  
ATOM    753  CA  GLY A  95      22.692   5.444  22.150  1.00 56.59      A    C  
ATOM    754  C   GLY A  95      23.585   5.865  21.000  1.00 57.09      A    C  
ATOM    755  O   GLY A  95      24.433   6.739  21.163  1.00 57.23      A    O  
ATOM    756  N   LEU A  96      23.403   5.231  19.843  1.00 57.53      A    N  
ATOM    757  CA  LEU A  96      24.171   5.562  18.645  1.00 58.04      A    C  
ATOM    758  C   LEU A  96      23.262   5.628  17.429  1.00 58.46      A    C  
ATOM    759  O   LEU A  96      22.386   4.775  17.260  1.00 58.49      A    O  
ATOM    760  CB  LEU A  96      25.287   4.540  18.403  1.00 58.03      A    C  
ATOM    761  CG  LEU A  96      26.459   4.455  19.388  1.00 58.22      A    C  
ATOM    762  CD1 LEU A  96      27.494   3.437  18.891  1.00 57.78      A    C  
ATOM    763  CD2 LEU A  96      27.108   5.823  19.611  1.00 58.30      A    C  
ATOM    764  N   ASN A  97      23.486   6.639  16.586  1.00 58.93      A    N  
ATOM    765  CA  ASN A  97      22.651   6.892  15.403  1.00 59.30      A    C  
ATOM    766  C   ASN A  97      22.696   5.781  14.342  1.00 59.42      A    C  
ATOM    767  O   ASN A  97      21.677   5.491  13.709  1.00 59.47      A    O  
ATOM    768  CB  ASN A  97      22.971   8.270  14.781  1.00 59.42      A    C  
ATOM    769  CG  ASN A  97      24.413   8.379  14.262  1.00 59.94      A    C  
ATOM    770  ND2 ASN A  97      24.610   9.292  13.237  1.00 59.53      A    N  
ATOM    771  OD1 ASN A  97      25.336   7.663  14.784  1.00 60.69      A    O  
ATOM    772  N   SER A  98      23.874   5.174  14.163  1.00 59.52      A    N  
ATOM    773  CA  SER A  98      24.065   4.037  13.253  1.00 59.69      A    C  
ATOM    774  C   SER A  98      25.354   3.299  13.590  1.00 59.84      A    C  
ATOM    775  O   SER A  98      26.302   3.902  14.118  1.00 59.85      A    O  
ATOM    776  CB  SER A  98      24.109   4.493  11.788  1.00 59.73      A    C  
ATOM    777  OG  SER A  98      25.376   5.072  11.446  1.00 59.67      A    O  
ATOM    778  N   CYS A  99      25.388   1.998  13.279  1.00 60.12      A    N  
ATOM    779  CA  CYS A  99      26.582   1.186  13.509  1.00 60.49      A    C  
ATOM    780  C   CYS A  99      26.935   0.336  12.303  1.00 60.65      A    C  
ATOM    781  O   CYS A  99      26.396  -0.767  12.133  1.00 60.65      A    O  
ATOM    782  CB  CYS A  99      26.411   0.303  14.734  1.00 60.41      A    C  
ATOM    783  SG  CYS A  99      26.416   1.260  16.238  1.00 61.44      A    S  
ATOM    784  N   PRO A 100      27.839   0.857  11.452  1.00 60.82      A    N  
ATOM    785  CA  PRO A 100      28.327   0.150  10.272  1.00 60.84      A    C  
ATOM    786  C   PRO A 100      28.798  -1.277  10.592  1.00 60.82      A    C  
ATOM    787  O   PRO A 100      29.868  -1.482  11.187  1.00 60.59      A    O  
ATOM    788  CB  PRO A 100      29.493   1.039   9.769  1.00 60.90      A    C  
ATOM    789  CG  PRO A 100      29.760   2.008  10.923  1.00 60.89      A    C  
ATOM    790  CD  PRO A 100      28.444   2.196  11.575  1.00 60.75      A    C  
ATOM    791  N   VAL A 101      27.957  -2.239  10.208  1.00 60.95      A    N  
ATOM    792  CA  VAL A 101      28.241  -3.667  10.332  1.00 61.01      A    C  
ATOM    793  C   VAL A 101      29.102  -4.117   9.156  1.00 60.99      A    C  
ATOM    794  O   VAL A 101      28.705  -3.980   7.988  1.00 61.10      A    O  
ATOM    795  CB  VAL A 101      26.933  -4.519  10.435  1.00 61.01      A    C  
ATOM    796  CG1 VAL A 101      25.956  -4.213   9.290  1.00 60.89      A    C  
ATOM    797  CG2 VAL A 101      27.253  -6.003  10.485  1.00 61.22      A    C  
ATOM    798  N   LYS A 102      30.282  -4.658   9.480  1.00 60.88      A    N  
ATOM    799  CA  LYS A 102      31.270  -5.005   8.463  1.00 60.78      A    C  
ATOM    800  C   LYS A 102      30.897  -6.205   7.564  1.00 60.40      A    C  
ATOM    801  O   LYS A 102      31.564  -6.424   6.539  1.00 60.41      A    O  
ATOM    802  CB  LYS A 102      32.656  -5.211   9.106  1.00 61.05      A    C  
ATOM    803  CG  LYS A 102      33.124  -4.058  10.030  1.00 61.59      A    C  
ATOM    804  CD  LYS A 102      33.076  -2.700   9.317  1.00 62.15      A    C  
ATOM    805  CE  LYS A 102      33.686  -1.591  10.164  1.00 62.32      A    C  
ATOM    806  NZ  LYS A 102      35.316  -1.744  10.105  1.00 62.22      A    N1+
ATOM    807  N   GLU A 103      29.838  -6.967   7.950  1.00 59.81      A    N  
ATOM    808  CA  GLU A 103      29.377  -8.143   7.136  1.00 59.20      A    C  
ATOM    809  C   GLU A 103      30.556  -9.150   6.848  1.00 58.45      A    C  
ATOM    810  O   GLU A 103      30.997  -9.333   5.689  1.00 58.29      A    O  
ATOM    811  CB  GLU A 103      28.646  -7.697   5.880  1.00 59.24      A    C  
ATOM    812  CG  GLU A 103      27.843  -8.857   5.140  1.00 59.82      A    C  
ATOM    813  CD  GLU A 103      26.447  -9.109   5.777  1.00 60.83      A    C  
ATOM    814  OE1 GLU A 103      25.620  -8.131   5.942  1.00 61.29      A    O  
ATOM    815  OE2 GLU A 103      26.173 -10.301   6.095  1.00 61.19      A    O1-
ATOM    816  N   ALA A 104      31.061  -9.792   7.924  1.00 57.46      A    N  
ATOM    817  CA  ALA A 104      32.267 -10.633   7.800  1.00 56.49      A    C  
ATOM    818  C   ALA A 104      31.922 -12.135   7.835  1.00 55.80      A    C  
ATOM    819  O   ALA A 104      31.848 -12.801   6.774  1.00 56.00      A    O  
ATOM    820  CB  ALA A 104      33.309 -10.281   8.879  1.00 56.58      A    C  
ATOM    821  N   ASN A 105      31.718 -12.666   9.044  1.00 54.54      A    N  
ATOM    822  CA  ASN A 105      31.383 -14.079   9.209  1.00 53.27      A    C  
ATOM    823  C   ASN A 105      29.893 -14.270   9.398  1.00 52.51      A    C  
ATOM    824  O   ASN A 105      29.182 -13.345   9.766  1.00 52.56      A    O  
ATOM    825  CB  ASN A 105      32.127 -14.694  10.396  1.00 53.24      A    C  
ATOM    826  CG  ASN A 105      33.624 -14.469  10.331  1.00 53.15      A    C  
ATOM    827  ND2 ASN A 105      34.389 -15.552  10.359  1.00 52.87      A    N  
ATOM    828  OD1 ASN A 105      34.091 -13.332  10.278  1.00 53.58      A    O  
ATOM    829  N   GLN A 106      29.423 -15.480   9.138  1.00 51.54      A    N  
ATOM    830  CA  GLN A 106      28.035 -15.815   9.380  1.00 50.57      A    C  
ATOM    831  C   GLN A 106      27.951 -17.011  10.307  1.00 49.87      A    C  
ATOM    832  O   GLN A 106      28.848 -17.861  10.326  1.00 49.69      A    O  
ATOM    833  CB  GLN A 106      27.310 -16.105   8.069  1.00 50.78      A    C  
ATOM    834  CG  GLN A 106      27.179 -14.889   7.163  1.00 51.42      A    C  
ATOM    835  CD  GLN A 106      26.290 -13.825   7.762  1.00 52.82      A    C  
ATOM    836  NE2 GLN A 106      26.870 -12.671   8.067  1.00 53.18      A    N  
ATOM    837  OE1 GLN A 106      25.093 -14.036   7.951  1.00 54.24      A    O  
ATOM    838  N   SER A 107      26.871 -17.056  11.085  1.00 49.02      A    N  
ATOM    839  CA  SER A 107      26.607 -18.142  12.020  1.00 48.16      A    C  
ATOM    840  C   SER A 107      25.151 -18.049  12.396  1.00 47.37      A    C  
ATOM    841  O   SER A 107      24.580 -16.953  12.380  1.00 47.32      A    O  
ATOM    842  CB  SER A 107      27.454 -17.988  13.277  1.00 48.29      A    C  
ATOM    843  OG  SER A 107      27.121 -16.782  13.933  1.00 48.62      A    O  
ATOM    844  N   THR A 108      24.561 -19.193  12.751  1.00 46.45      A    N  
ATOM    845  CA  THR A 108      23.125 -19.268  13.044  1.00 45.49      A    C  
ATOM    846  C   THR A 108      22.685 -18.188  14.030  1.00 44.88      A    C  
ATOM    847  O   THR A 108      23.468 -17.782  14.895  1.00 44.93      A    O  
ATOM    848  CB  THR A 108      22.713 -20.660  13.597  1.00 45.44      A    C  
ATOM    849  CG2 THR A 108      23.200 -21.793  12.685  1.00 45.06      A    C  
ATOM    850  OG1 THR A 108      23.249 -20.839  14.918  1.00 45.30      A    O  
ATOM    851  N   LEU A 109      21.441 -17.721  13.887  1.00 44.12      A    N  
ATOM    852  CA  LEU A 109      20.848 -16.800  14.872  1.00 43.28      A    C  
ATOM    853  C   LEU A 109      20.860 -17.399  16.276  1.00 43.35      A    C  
ATOM    854  O   LEU A 109      21.211 -16.714  17.230  1.00 43.26      A    O  
ATOM    855  CB  LEU A 109      19.422 -16.388  14.467  1.00 42.82      A    C  
ATOM    856  CG  LEU A 109      18.638 -15.482  15.433  1.00 40.50      A    C  
ATOM    857  CD1 LEU A 109      19.226 -14.078  15.559  1.00 38.41      A    C  
ATOM    858  CD2 LEU A 109      17.202 -15.396  15.015  1.00 38.44      A    C  
ATOM    859  N   GLU A 110      20.483 -18.675  16.385  1.00 43.51      A    N  
ATOM    860  CA  GLU A 110      20.574 -19.433  17.638  1.00 43.92      A    C  
ATOM    861  C   GLU A 110      21.916 -19.204  18.334  1.00 43.79      A    C  
ATOM    862  O   GLU A 110      21.959 -18.737  19.478  1.00 43.81      A    O  
ATOM    863  CB  GLU A 110      20.391 -20.922  17.352  1.00 44.22      A    C  
ATOM    864  CG  GLU A 110      20.115 -21.786  18.581  1.00 45.83      A    C  
ATOM    865  CD  GLU A 110      19.626 -23.194  18.214  1.00 48.04      A    C  
ATOM    866  OE1 GLU A 110      18.948 -23.348  17.165  1.00 48.83      A    O  
ATOM    867  OE2 GLU A 110      19.913 -24.144  18.982  1.00 47.72      A    O1-
ATOM    868  N   ASN A 111      23.003 -19.525  17.628  1.00 43.64      A    N  
ATOM    869  CA  ASN A 111      24.358 -19.281  18.113  1.00 43.40      A    C  
ATOM    870  C   ASN A 111      24.537 -17.844  18.555  1.00 43.09      A    C  
ATOM    871  O   ASN A 111      25.093 -17.589  19.616  1.00 43.23      A    O  
ATOM    872  CB  ASN A 111      25.378 -19.626  17.029  1.00 43.69      A    C  
ATOM    873  CG  ASN A 111      26.797 -19.201  17.390  1.00 44.63      A    C  
ATOM    874  ND2 ASN A 111      27.580 -20.137  17.909  1.00 45.02      A    N  
ATOM    875  OD1 ASN A 111      27.191 -18.052  17.173  1.00 45.98      A    O  
ATOM    876  N   PHE A 112      24.064 -16.913  17.730  1.00 42.89      A    N  
ATOM    877  CA  PHE A 112      24.176 -15.483  18.000  1.00 42.60      A    C  
ATOM    878  C   PHE A 112      23.483 -15.148  19.308  1.00 42.42      A    C  
ATOM    879  O   PHE A 112      24.060 -14.479  20.168  1.00 42.50      A    O  
ATOM    880  CB  PHE A 112      23.565 -14.673  16.848  1.00 42.55      A    C  
ATOM    881  CG  PHE A 112      23.553 -13.175  17.073  1.00 42.28      A    C  
ATOM    882  CD1 PHE A 112      24.636 -12.391  16.684  1.00 41.76      A    C  
ATOM    883  CD2 PHE A 112      22.443 -12.546  17.639  1.00 41.86      A    C  
ATOM    884  CE1 PHE A 112      24.620 -11.010  16.867  1.00 41.06      A    C  
ATOM    885  CE2 PHE A 112      22.423 -11.165  17.836  1.00 41.30      A    C  
ATOM    886  CZ  PHE A 112      23.510 -10.396  17.446  1.00 41.03      A    C  
ATOM    887  N   LEU A 113      22.250 -15.629  19.455  1.00 42.28      A    N  
ATOM    888  CA  LEU A 113      21.455 -15.344  20.638  1.00 42.19      A    C  
ATOM    889  C   LEU A 113      22.121 -15.875  21.896  1.00 42.32      A    C  
ATOM    890  O   LEU A 113      22.136 -15.194  22.920  1.00 42.13      A    O  
ATOM    891  CB  LEU A 113      20.046 -15.911  20.500  1.00 42.09      A    C  
ATOM    892  CG  LEU A 113      19.062 -15.151  19.593  1.00 41.87      A    C  
ATOM    893  CD1 LEU A 113      17.674 -15.796  19.668  1.00 43.09      A    C  
ATOM    894  CD2 LEU A 113      18.948 -13.670  19.932  1.00 40.82      A    C  
ATOM    895  N   GLU A 114      22.685 -17.079  21.801  1.00 42.69      A    N  
ATOM    896  CA  GLU A 114      23.410 -17.688  22.912  1.00 42.97      A    C  
ATOM    897  C   GLU A 114      24.623 -16.837  23.292  1.00 42.78      A    C  
ATOM    898  O   GLU A 114      24.817 -16.517  24.471  1.00 42.59      A    O  
ATOM    899  CB  GLU A 114      23.821 -19.125  22.566  1.00 42.89      A    C  
ATOM    900  CG  GLU A 114      24.390 -19.929  23.748  1.00 45.63      A    C  
ATOM    901  CD  GLU A 114      23.447 -20.020  24.974  1.00 48.91      A    C  
ATOM    902  OE1 GLU A 114      22.236 -20.331  24.811  1.00 50.35      A    O  
ATOM    903  OE2 GLU A 114      23.934 -19.798  26.112  1.00 49.62      A    O1-
ATOM    904  N   ARG A 115      25.412 -16.449  22.288  1.00 42.99      A    N  
ATOM    905  CA  ARG A 115      26.588 -15.604  22.494  1.00 43.15      A    C  
ATOM    906  C   ARG A 115      26.204 -14.386  23.314  1.00 42.56      A    C  
ATOM    907  O   ARG A 115      26.813 -14.107  24.354  1.00 42.47      A    O  
ATOM    908  CB  ARG A 115      27.187 -15.158  21.153  1.00 43.51      A    C  
ATOM    909  CG  ARG A 115      27.904 -16.252  20.375  1.00 45.75      A    C  
ATOM    910  CD  ARG A 115      29.096 -16.776  21.160  1.00 49.48      A    C  
ATOM    911  NE  ARG A 115      29.677 -18.003  20.606  1.00 52.13      A    N  
ATOM    912  CZ  ARG A 115      29.087 -19.199  20.608  1.00 53.54      A    C  
ATOM    913  NH1 ARG A 115      27.857 -19.355  21.103  1.00 53.37      A    N1+
ATOM    914  NH2 ARG A 115      29.729 -20.245  20.093  1.00 54.26      A    N  
ATOM    915  N   LEU A 116      25.165 -13.694  22.842  1.00 41.87      A    N  
ATOM    916  CA  LEU A 116      24.669 -12.473  23.462  1.00 41.10      A    C  
ATOM    917  C   LEU A 116      24.122 -12.746  24.863  1.00 40.87      A    C  
ATOM    918  O   LEU A 116      24.539 -12.100  25.836  1.00 40.82      A    O  
ATOM    919  CB  LEU A 116      23.611 -11.825  22.574  1.00 40.83      A    C  
ATOM    920  CG  LEU A 116      23.021 -10.478  23.006  1.00 40.83      A    C  
ATOM    921  CD1 LEU A 116      24.107  -9.413  23.249  1.00 40.31      A    C  
ATOM    922  CD2 LEU A 116      21.972  -9.987  21.985  1.00 39.49      A    C  
ATOM    923  N   LYS A 117      23.217 -13.720  24.966  1.00 40.35      A    N  
ATOM    924  CA  LYS A 117      22.696 -14.147  26.258  1.00 39.67      A    C  
ATOM    925  C   LYS A 117      23.800 -14.170  27.301  1.00 39.53      A    C  
ATOM    926  O   LYS A 117      23.629 -13.623  28.385  1.00 39.42      A    O  
ATOM    927  CB  LYS A 117      22.053 -15.529  26.173  1.00 39.57      A    C  
ATOM    928  CG  LYS A 117      21.410 -15.967  27.480  1.00 39.05      A    C  
ATOM    929  CD  LYS A 117      20.535 -17.184  27.301  1.00 39.21      A    C  
ATOM    930  CE  LYS A 117      21.372 -18.432  27.252  1.00 39.98      A    C  
ATOM    931  NZ  LYS A 117      20.562 -19.679  27.162  1.00 41.09      A    N1+
ATOM    932  N   THR A 118      24.933 -14.786  26.965  1.00 39.55      A    N  
ATOM    933  CA  THR A 118      26.036 -14.934  27.921  1.00 39.43      A    C  
ATOM    934  C   THR A 118      26.591 -13.572  28.343  1.00 39.33      A    C  
ATOM    935  O   THR A 118      26.679 -13.272  29.539  1.00 39.17      A    O  
ATOM    936  CB  THR A 118      27.151 -15.846  27.363  1.00 39.35      A    C  
ATOM    937  CG2 THR A 118      28.430 -15.731  28.190  1.00 38.77      A    C  
ATOM    938  OG1 THR A 118      26.700 -17.205  27.388  1.00 39.22      A    O  
ATOM    939  N   ILE A 119      26.938 -12.757  27.346  1.00 39.13      A    N  
ATOM    940  CA  ILE A 119      27.511 -11.432  27.565  1.00 38.75      A    C  
ATOM    941  C   ILE A 119      26.624 -10.552  28.458  1.00 38.49      A    C  
ATOM    942  O   ILE A 119      27.132  -9.900  29.380  1.00 38.53      A    O  
ATOM    943  CB  ILE A 119      27.814 -10.729  26.214  1.00 38.73      A    C  
ATOM    944  CG1 ILE A 119      28.968 -11.441  25.506  1.00 38.32      A    C  
ATOM    945  CG2 ILE A 119      28.143  -9.245  26.421  1.00 38.79      A    C  
ATOM    946  CD1 ILE A 119      29.187 -10.952  24.080  1.00 39.00      A    C  
ATOM    947  N   MET A 120      25.314 -10.543  28.198  1.00 37.91      A    N  
ATOM    948  CA  MET A 120      24.393  -9.715  28.975  1.00 37.51      A    C  
ATOM    949  C   MET A 120      24.390 -10.186  30.420  1.00 37.38      A    C  
ATOM    950  O   MET A 120      24.367  -9.373  31.354  1.00 37.58      A    O  
ATOM    951  CB  MET A 120      22.973  -9.763  28.408  1.00 37.39      A    C  
ATOM    952  CG  MET A 120      22.825  -9.174  27.011  1.00 38.52      A    C  
ATOM    953  SD  MET A 120      23.576  -7.527  26.784  1.00 40.35      A    S  
ATOM    954  CE  MET A 120      22.337  -6.441  27.566  1.00 40.87      A    C  
ATOM    955  N   ARG A 121      24.438 -11.507  30.594  1.00 36.84      A    N  
ATOM    956  CA  ARG A 121      24.427 -12.097  31.910  1.00 36.22      A    C  
ATOM    957  C   ARG A 121      25.623 -11.641  32.721  1.00 36.52      A    C  
ATOM    958  O   ARG A 121      25.487 -11.329  33.899  1.00 36.80      A    O  
ATOM    959  CB  ARG A 121      24.405 -13.610  31.811  1.00 35.86      A    C  
ATOM    960  CG  ARG A 121      23.036 -14.190  31.633  1.00 34.41      A    C  
ATOM    961  CD  ARG A 121      23.125 -15.690  31.690  1.00 33.71      A    C  
ATOM    962  NE  ARG A 121      21.842 -16.321  31.411  1.00 34.76      A    N  
ATOM    963  CZ  ARG A 121      21.714 -17.564  30.957  1.00 36.26      A    C  
ATOM    964  NH1 ARG A 121      22.798 -18.299  30.733  1.00 37.23      A    N1+
ATOM    965  NH2 ARG A 121      20.507 -18.072  30.721  1.00 36.47      A    N  
ATOM    966  N   GLU A 122      26.785 -11.596  32.079  1.00 36.86      A    N  
ATOM    967  CA  GLU A 122      28.017 -11.151  32.712  1.00 37.45      A    C  
ATOM    968  C   GLU A 122      27.873  -9.718  33.207  1.00 37.27      A    C  
ATOM    969  O   GLU A 122      28.217  -9.405  34.352  1.00 37.01      A    O  
ATOM    970  CB  GLU A 122      29.165 -11.223  31.708  1.00 37.91      A    C  
ATOM    971  CG  GLU A 122      30.487 -10.704  32.237  1.00 40.53      A    C  
ATOM    972  CD  GLU A 122      31.215 -11.742  33.060  1.00 44.39      A    C  
ATOM    973  OE1 GLU A 122      31.483 -12.841  32.520  1.00 46.08      A    O  
ATOM    974  OE2 GLU A 122      31.526 -11.466  34.241  1.00 46.10      A    O1-
ATOM    975  N   LYS A 123      27.364  -8.852  32.333  1.00 37.32      A    N  
ATOM    976  CA  LYS A 123      27.264  -7.445  32.654  1.00 37.53      A    C  
ATOM    977  C   LYS A 123      26.377  -7.264  33.877  1.00 38.04      A    C  
ATOM    978  O   LYS A 123      26.756  -6.581  34.838  1.00 38.07      A    O  
ATOM    979  CB  LYS A 123      26.745  -6.645  31.465  1.00 37.15      A    C  
ATOM    980  CG  LYS A 123      26.571  -5.172  31.774  1.00 37.28      A    C  
ATOM    981  CD  LYS A 123      26.958  -4.293  30.599  1.00 37.15      A    C  
ATOM    982  CE  LYS A 123      26.734  -2.808  30.912  1.00 36.47      A    C  
ATOM    983  NZ  LYS A 123      25.321  -2.367  30.693  1.00 35.69      A    N1+
ATOM    984  N   TYR A 124      25.216  -7.913  33.854  1.00 38.60      A    N  
ATOM    985  CA  TYR A 124      24.258  -7.801  34.947  1.00 38.95      A    C  
ATOM    986  C   TYR A 124      24.883  -8.101  36.309  1.00 39.81      A    C  
ATOM    987  O   TYR A 124      24.526  -7.456  37.296  1.00 39.97      A    O  
ATOM    988  CB  TYR A 124      23.017  -8.677  34.692  1.00 38.48      A    C  
ATOM    989  CG  TYR A 124      21.974  -8.651  35.806  1.00 36.28      A    C  
ATOM    990  CD1 TYR A 124      21.050  -7.609  35.907  1.00 34.19      A    C  
ATOM    991  CD2 TYR A 124      21.917  -9.676  36.752  1.00 34.02      A    C  
ATOM    992  CE1 TYR A 124      20.107  -7.583  36.933  1.00 33.02      A    C  
ATOM    993  CE2 TYR A 124      20.983  -9.662  37.769  1.00 33.20      A    C  
ATOM    994  CZ  TYR A 124      20.078  -8.616  37.858  1.00 33.12      A    C  
ATOM    995  OH  TYR A 124      19.155  -8.622  38.888  1.00 32.35      A    O  
ATOM    996  N   SER A 125      25.815  -9.055  36.360  1.00 40.72      A    N  
ATOM    997  CA  SER A 125      26.350  -9.516  37.645  1.00 41.83      A    C  
ATOM    998  C   SER A 125      27.538  -8.703  38.141  1.00 43.16      A    C  
ATOM    999  O   SER A 125      27.786  -8.628  39.350  1.00 42.97      A    O  
ATOM   1000  CB  SER A 125      26.716 -10.997  37.582  1.00 41.25      A    C  
ATOM   1001  OG  SER A 125      27.725 -11.231  36.621  1.00 40.46      A    O  
ATOM   1002  N   LYS A 126      28.266  -8.093  37.207  1.00 45.13      A    N  
ATOM   1003  CA  LYS A 126      29.469  -7.335  37.550  1.00 46.88      A    C  
ATOM   1004  C   LYS A 126      29.194  -5.879  37.879  1.00 48.16      A    C  
ATOM   1005  O   LYS A 126      30.000  -5.234  38.554  1.00 48.41      A    O  
ATOM   1006  CB  LYS A 126      30.527  -7.437  36.452  1.00 46.73      A    C  
ATOM   1007  CG  LYS A 126      31.637  -8.442  36.755  1.00 47.13      A    C  
ATOM   1008  CD  LYS A 126      32.841  -8.239  35.841  1.00 47.46      A    C  
ATOM   1009  CE  LYS A 126      32.511  -8.621  34.407  1.00 47.56      A    C  
ATOM   1010  NZ  LYS A 126      33.401  -7.974  33.420  1.00 48.29      A    N1+
ATOM   1011  N   CYS A 127      28.057  -5.363  37.423  1.00 49.76      A    N  
ATOM   1012  CA  CYS A 127      27.729  -3.951  37.635  1.00 51.61      A    C  
ATOM   1013  C   CYS A 127      27.297  -3.668  39.077  1.00 52.07      A    C  
ATOM   1014  O   CYS A 127      27.369  -4.548  39.933  1.00 52.18      A    O  
ATOM   1015  CB  CYS A 127      26.651  -3.495  36.651  1.00 51.94      A    C  
ATOM   1016  SG  CYS A 127      25.047  -4.188  37.027  1.00 54.27      A    S  
ATOM   1017  N   SER A 128      26.878  -2.429  39.339  1.00 52.79      A    N  
ATOM   1018  CA  SER A 128      26.366  -2.036  40.654  1.00 53.90      A    C  
ATOM   1019  C   SER A 128      25.630  -0.707  40.572  1.00 54.67      A    C  
ATOM   1020  O   SER A 128      24.604  -0.483  41.303  1.00 55.24      A    O  
ATOM   1021  CB  SER A 128      27.500  -1.937  41.683  1.00 53.77      A    C  
ATOM   1022  OG  SER A 128      27.942  -3.229  42.075  1.00 53.84      A    O  
TER
ATOM   1023  N   MET B  -5     -20.895  33.452   5.775  1.00  0.00      B    N  
ATOM   1024  CA  MET B  -5     -20.545  32.313   6.618  1.00  0.00      B    C  
ATOM   1025  C   MET B  -5     -19.475  32.685   7.615  1.00  0.00      B    C  
ATOM   1026  O   MET B  -5     -18.473  33.339   7.289  1.00  0.00      B    O  
ATOM   1027  CB  MET B  -5     -20.088  31.122   5.732  1.00  0.00      B    C  
ATOM   1028  CG  MET B  -5     -21.148  30.556   4.763  1.00  0.00      B    C  
ATOM   1029  SD  MET B  -5     -20.554  29.019   4.037  1.00  0.00      B    S  
ATOM   1030  CE  MET B  -5     -21.776  28.853   2.729  1.00  0.00      B    C  
ATOM   1040  N   HIS B  -4     -19.606  32.312   8.843  1.00  0.00      B    N  
ATOM   1041  CA  HIS B  -4     -18.570  32.671   9.808  1.00  0.00      B    C  
ATOM   1042  C   HIS B  -4     -18.278  31.523  10.743  1.00  0.00      B    C  
ATOM   1043  O   HIS B  -4     -19.183  30.857  11.269  1.00  0.00      B    O  
ATOM   1044  CB  HIS B  -4     -19.111  33.878  10.592  1.00  0.00      B    C  
ATOM   1045  CG  HIS B  -4     -18.245  35.094  10.436  1.00  0.00      B    C  
ATOM   1046  CD2 HIS B  -4     -18.445  36.034   9.435  1.00  0.00      B    C  
ATOM   1047  ND1 HIS B  -4     -17.163  35.434  11.245  1.00  0.00      B    N  
ATOM   1048  CE1 HIS B  -4     -16.781  36.579  10.650  1.00  0.00      B    C  
ATOM   1049  NE2 HIS B  -4     -17.490  37.008   9.571  1.00  0.00      B    N  
ATOM   1050  H   HIS B  -4     -20.413  31.778   9.133  1.00  0.00      B    H  
ATOM   1051  HA  HIS B  -4     -17.642  32.864   9.244  1.00  0.00      B    H  
ATOM   1052 2HB  HIS B  -4     -19.188  33.651  11.674  1.00  0.00      B    H  
ATOM   1053 3HB  HIS B  -4     -20.139  34.155  10.277  1.00  0.00      B    H  
ATOM   1054 2HD  HIS B  -4     -19.231  35.979   8.687  1.00  0.00      B    H  
ATOM   1055 1HE  HIS B  -4     -15.930  37.101  11.067  1.00  0.00      B    H  
ATOM   1056 2HE  HIS B  -4     -17.350  37.850   8.994  1.00  0.00      B    H  
ATOM   1057  N   HIS B  -3     -17.051  31.225  11.003  1.00  0.00      B    N  
ATOM   1058  CA  HIS B  -3     -16.767  30.114  11.907  1.00  0.00      B    C  
ATOM   1059  C   HIS B  -3     -15.630  30.452  12.841  1.00  0.00      B    C  
ATOM   1060  O   HIS B  -3     -14.588  30.993  12.439  1.00  0.00      B    O  
ATOM   1061  CB  HIS B  -3     -16.394  28.917  11.018  1.00  0.00      B    C  
ATOM   1062  CG  HIS B  -3     -17.331  27.759  11.198  1.00  0.00      B    C  
ATOM   1063  CD2 HIS B  -3     -18.475  27.592  10.429  1.00  0.00      B    C  
ATOM   1064  ND1 HIS B  -3     -17.188  26.730  12.126  1.00  0.00      B    N  
ATOM   1065  CE1 HIS B  -3     -18.287  26.007  11.841  1.00  0.00      B    C  
ATOM   1066  NE2 HIS B  -3     -19.103  26.447  10.845  1.00  0.00      B    N  
ATOM   1067  H   HIS B  -3     -16.296  31.752  10.587  1.00  0.00      B    H  
ATOM   1068  HA  HIS B  -3     -17.659  29.962  12.539  1.00  0.00      B    H  
ATOM   1069 2HB  HIS B  -3     -15.367  28.561  11.235  1.00  0.00      B    H  
ATOM   1070 3HB  HIS B  -3     -16.391  29.182   9.940  1.00  0.00      B    H  
ATOM   1071 2HD  HIS B  -3     -18.790  28.270   9.641  1.00  0.00      B    H  
ATOM   1072 1HE  HIS B  -3     -18.460  25.109  12.420  1.00  0.00      B    H  
ATOM   1073 2HE  HIS B  -3     -19.976  26.032  10.489  1.00  0.00      B    H  
ATOM   1074  N   HIS B  -2     -15.744  30.170  14.094  1.00  0.00      B    N  
ATOM   1075  CA  HIS B  -2     -14.644  30.496  14.998  1.00  0.00      B    C  
ATOM   1076  C   HIS B  -2     -14.416  29.387  15.996  1.00  0.00      B    C  
ATOM   1077  O   HIS B  -2     -15.353  28.839  16.595  1.00  0.00      B    O  
ATOM   1078  CB  HIS B  -2     -15.048  31.793  15.719  1.00  0.00      B    C  
ATOM   1079  CG  HIS B  -2     -14.087  32.915  15.454  1.00  0.00      B    C  
ATOM   1080  CD2 HIS B  -2     -14.244  33.804  14.400  1.00  0.00      B    C  
ATOM   1081  ND1 HIS B  -2     -12.949  33.208  16.202  1.00  0.00      B    N  
ATOM   1082  CE1 HIS B  -2     -12.493  34.275  15.520  1.00  0.00      B    C  
ATOM   1083  NE2 HIS B  -2     -13.204  34.697  14.439  1.00  0.00      B    N  
ATOM   1084  H   HIS B  -2     -16.583  29.729  14.446  1.00  0.00      B    H  
ATOM   1085  HA  HIS B  -2     -13.725  30.569  14.392  1.00  0.00      B    H  
ATOM   1086 2HB  HIS B  -2     -15.101  31.641  16.815  1.00  0.00      B    H  
ATOM   1087 3HB  HIS B  -2     -16.059  32.140  15.421  1.00  0.00      B    H  
ATOM   1088 2HD  HIS B  -2     -15.061  33.772  13.684  1.00  0.00      B    H  
ATOM   1089 1HE  HIS B  -2     -11.584  34.744  15.872  1.00  0.00      B    H  
ATOM   1090 2HE  HIS B  -2     -13.015  35.485  13.804  1.00  0.00      B    H  
ATOM   1091  N   HIS B  -1     -13.209  28.998  16.234  1.00  0.00      B    N  
ATOM   1092  CA  HIS B  -1     -12.988  27.926  17.200  1.00  0.00      B    C  
ATOM   1093  C   HIS B  -1     -11.789  28.219  18.070  1.00  0.00      B    C  
ATOM   1094  O   HIS B  -1     -10.722  28.639  17.598  1.00  0.00      B    O  
ATOM   1095  CB  HIS B  -1     -12.754  26.647  16.379  1.00  0.00      B    C  
ATOM   1096  CG  HIS B  -1     -13.780  25.590  16.666  1.00  0.00      B    C  
ATOM   1097  CD2 HIS B  -1     -14.963  25.477  15.949  1.00  0.00      B    C  
ATOM   1098  ND1 HIS B  -1     -13.690  24.612  17.655  1.00  0.00      B    N  
ATOM   1099  CE1 HIS B  -1     -14.857  23.973  17.455  1.00  0.00      B    C  
ATOM   1100  NE2 HIS B  -1     -15.671  24.421  16.461  1.00  0.00      B    N  
ATOM   1101  H   HIS B  -1     -12.429  29.429  15.759  1.00  0.00      B    H  
ATOM   1102  HA  HIS B  -1     -13.864  27.893  17.869  1.00  0.00      B    H  
ATOM   1103 2HB  HIS B  -1     -11.754  26.215  16.585  1.00  0.00      B    H  
ATOM   1104 3HB  HIS B  -1     -12.770  26.842  15.286  1.00  0.00      B    H  
ATOM   1105 2HD  HIS B  -1     -15.249  26.130  15.129  1.00  0.00      B    H  
ATOM   1106 1HE  HIS B  -1     -15.085  23.133  18.097  1.00  0.00      B    H  
ATOM   1107 2HE  HIS B  -1     -16.590  24.063  16.162  1.00  0.00      B    H  
ATOM   1108  N   HIS B   0     -11.879  28.027  19.342  1.00  0.00      B    N  
ATOM   1109  CA  HIS B   0     -10.720  28.311  20.185  1.00  0.00      B    C  
ATOM   1110  C   HIS B   0     -10.549  27.251  21.246  1.00  0.00      B    C  
ATOM   1111  O   HIS B   0     -11.506  26.826  21.911  1.00  0.00      B    O  
ATOM   1112  CB  HIS B   0     -10.981  29.681  20.832  1.00  0.00      B    C  
ATOM   1113  CG  HIS B   0      -9.938  30.695  20.462  1.00  0.00      B    C  
ATOM   1114  CD2 HIS B   0     -10.060  31.527  19.357  1.00  0.00      B    C  
ATOM   1115  ND1 HIS B   0      -8.750  30.932  21.150  1.00  0.00      B    N  
ATOM   1116  CE1 HIS B   0      -8.232  31.910  20.385  1.00  0.00      B    C  
ATOM   1117  NE2 HIS B   0      -8.946  32.324  19.303  1.00  0.00      B    N  
ATOM   1118  H   HIS B   0     -12.737  27.686  19.750  1.00  0.00      B    H  
ATOM   1119  HA  HIS B   0      -9.823  28.264  19.545  1.00  0.00      B    H  
ATOM   1120 2HB  HIS B   0     -11.004  29.604  21.937  1.00  0.00      B    H  
ATOM   1121 3HB  HIS B   0     -11.970  30.097  20.546  1.00  0.00      B    H  
ATOM   1122 2HD  HIS B   0     -10.904  31.522  18.673  1.00  0.00      B    H  
ATOM   1123 1HE  HIS B   0      -7.272  32.317  20.674  1.00  0.00      B    H  
ATOM   1124 2HE  HIS B   0      -8.714  33.051  18.611  1.00  0.00      B    H  
ATOM   1125  N   HIS B   1      -9.372  26.772  21.468  1.00  0.00      B    N  
ATOM   1126  CA  HIS B   1      -9.206  25.747  22.494  1.00  0.00      B    C  
ATOM   1127  C   HIS B   1      -7.954  25.987  23.302  1.00  0.00      B    C  
ATOM   1128  O   HIS B   1      -6.873  26.281  22.769  1.00  0.00      B    O  
ATOM   1129  CB  HIS B   1      -9.116  24.403  21.752  1.00  0.00      B    C  
ATOM   1130  CG  HIS B   1     -10.217  23.462  22.143  1.00  0.00      B    C  
ATOM   1131  CD2 HIS B   1     -11.433  23.410  21.475  1.00  0.00      B    C  
ATOM   1132  ND1 HIS B   1     -10.173  22.544  23.191  1.00  0.00      B    N  
ATOM   1133  CE1 HIS B   1     -11.398  22.000  23.073  1.00  0.00      B    C  
ATOM   1134  NE2 HIS B   1     -12.208  22.454  22.079  1.00  0.00      B    N  
ATOM   1135  H   HIS B   1      -8.577  27.102  20.939  1.00  0.00      B    H  
ATOM   1136  HA  HIS B   1     -10.054  25.834  23.194  1.00  0.00      B    H  
ATOM   1137 2HB  HIS B   1      -8.150  23.899  21.952  1.00  0.00      B    H  
ATOM   1138 3HB  HIS B   1      -9.158  24.530  20.650  1.00  0.00      B    H  
ATOM   1139 2HD  HIS B   1     -11.694  24.032  20.624  1.00  0.00      B    H  
ATOM   1140 1HE  HIS B   1     -11.672  21.224  23.776  1.00  0.00      B    H  
ATOM   1141 2HE  HIS B   1     -13.166  22.161  21.836  1.00  0.00      B    H  
ATOM   1142  N   LYS B   2      -8.009  25.884  24.587  1.00 55.09      B    N  
ATOM   1143  CA  LYS B   2      -6.814  26.111  25.388  1.00 55.37      B    C  
ATOM   1144  C   LYS B   2      -6.726  25.085  26.517  1.00 55.75      B    C  
ATOM   1145  O   LYS B   2      -7.628  24.997  27.349  1.00 56.09      B    O  
ATOM   1146  CB  LYS B   2      -6.798  27.534  25.956  1.00 55.15      B    C  
ATOM   1147  CG  LYS B   2      -5.566  27.833  26.776  1.00 55.23      B    C  
ATOM   1148  CD  LYS B   2      -5.397  29.339  26.957  1.00 55.69      B    C  
ATOM   1149  CE  LYS B   2      -3.930  29.583  27.399  1.00 56.30      B    C  
ATOM   1150  NZ  LYS B   2      -3.637  31.057  27.347  1.00 56.82      B    N1+
ATOM   1151  N   VAL B   3      -5.637  24.316  26.527  1.00 56.05      B    N  
ATOM   1152  CA  VAL B   3      -5.364  23.319  27.563  1.00 56.52      B    C  
ATOM   1153  C   VAL B   3      -5.031  24.037  28.868  1.00 56.72      B    C  
ATOM   1154  O   VAL B   3      -4.286  25.028  28.863  1.00 56.82      B    O  
ATOM   1155  CB  VAL B   3      -4.159  22.416  27.175  1.00 56.62      B    C  
ATOM   1156  CG1 VAL B   3      -3.973  21.284  28.186  1.00 56.96      B    C  
ATOM   1157  CG2 VAL B   3      -4.332  21.842  25.773  1.00 57.02      B    C  
ATOM   1158  N   LEU B   4      -5.585  23.540  29.976  1.00 56.95      B    N  
ATOM   1159  CA  LEU B   4      -5.333  24.134  31.291  1.00 57.17      B    C  
ATOM   1160  C   LEU B   4      -4.121  23.537  31.986  1.00 57.46      B    C  
ATOM   1161  O   LEU B   4      -3.092  24.205  32.117  1.00 57.49      B    O  
ATOM   1162  CB  LEU B   4      -6.566  24.068  32.198  1.00 56.94      B    C  
ATOM   1163  CG  LEU B   4      -7.444  25.333  32.275  1.00 56.86      B    C  
ATOM   1164  CD1 LEU B   4      -8.387  25.211  33.465  1.00 57.57      B    C  
ATOM   1165  CD2 LEU B   4      -6.616  26.618  32.388  1.00 56.40      B    C  
ATOM   1166  N   GLN B   5      -4.249  22.289  32.437  1.00 57.97      B    N  
ATOM   1167  CA  GLN B   5      -3.126  21.572  33.040  1.00 58.52      B    C  
ATOM   1168  C   GLN B   5      -2.537  20.543  32.072  1.00 58.54      B    C  
ATOM   1169  O   GLN B   5      -3.265  19.715  31.502  1.00 58.42      B    O  
ATOM   1170  CB  GLN B   5      -3.514  20.924  34.376  1.00 58.67      B    C  
ATOM   1171  CG  GLN B   5      -2.319  20.738  35.358  1.00 59.91      B    C  
ATOM   1172  CD  GLN B   5      -1.738  22.073  35.869  1.00 61.36      B    C  
ATOM   1173  NE2 GLN B   5      -2.222  22.520  37.029  1.00 61.83      B    N  
ATOM   1174  OE1 GLN B   5      -0.857  22.676  35.233  1.00 61.70      B    O  
ATOM   1175  N   GLU B   6      -1.213  20.631  31.894  1.00 58.64      B    N  
ATOM   1176  CA  GLU B   6      -0.456  19.805  30.947  1.00 58.64      B    C  
ATOM   1177  C   GLU B   6      -0.772  18.311  31.103  1.00 58.37      B    C  
ATOM   1178  O   GLU B   6      -0.739  17.780  32.219  1.00 58.39      B    O  
ATOM   1179  CB  GLU B   6       1.052  20.070  31.106  1.00 58.80      B    C  
ATOM   1180  CG  GLU B   6       1.928  19.485  29.996  1.00 59.40      B    C  
ATOM   1181  CD  GLU B   6       3.381  19.953  30.049  1.00 59.94      B    C  
ATOM   1182  OE1 GLU B   6       3.621  21.197  30.044  1.00 59.94      B    O  
ATOM   1183  OE2 GLU B   6       4.284  19.065  30.063  1.00 59.44      B    O1-
ATOM   1184  N   PRO B   7      -1.099  17.636  29.981  1.00 58.06      B    N  
ATOM   1185  CA  PRO B   7      -1.429  16.208  29.956  1.00 57.74      B    C  
ATOM   1186  C   PRO B   7      -0.440  15.321  30.710  1.00 57.48      B    C  
ATOM   1187  O   PRO B   7       0.756  15.609  30.743  1.00 57.48      B    O  
ATOM   1188  CB  PRO B   7      -1.400  15.871  28.463  1.00 57.61      B    C  
ATOM   1189  CG  PRO B   7      -1.850  17.112  27.819  1.00 57.86      B    C  
ATOM   1190  CD  PRO B   7      -1.193  18.238  28.633  1.00 58.01      B    C  
ATOM   1191  N   THR B   8      -0.960  14.254  31.312  1.00 57.07      B    N  
ATOM   1192  CA  THR B   8      -0.156  13.309  32.075  1.00 56.45      B    C  
ATOM   1193  C   THR B   8      -0.526  11.899  31.663  1.00 55.92      B    C  
ATOM   1194  O   THR B   8      -1.698  11.601  31.425  1.00 55.81      B    O  
ATOM   1195  CB  THR B   8      -0.367  13.497  33.593  1.00 56.63      B    C  
ATOM   1196  CG2 THR B   8       0.439  12.478  34.408  1.00 56.62      B    C  
ATOM   1197  OG1 THR B   8       0.055  14.814  33.962  1.00 57.16      B    O  
ATOM   1198  N   CYS B   9       0.485  11.040  31.572  1.00 55.31      B    N  
ATOM   1199  CA  CYS B   9       0.285   9.650  31.197  1.00 54.67      B    C  
ATOM   1200  C   CYS B   9       0.919   8.677  32.174  1.00 53.80      B    C  
ATOM   1201  O   CYS B   9       1.996   8.924  32.726  1.00 53.73      B    O  
ATOM   1202  CB  CYS B   9       0.848   9.376  29.802  1.00 54.83      B    C  
ATOM   1203  SG  CYS B   9       0.304  10.527  28.534  1.00 55.98      B    S  
ATOM   1204  N   VAL B  10       0.228   7.553  32.365  1.00 52.87      B    N  
ATOM   1205  CA  VAL B  10       0.800   6.431  33.084  1.00 51.93      B    C  
ATOM   1206  C   VAL B  10       0.686   5.198  32.189  1.00 51.56      B    C  
ATOM   1207  O   VAL B  10      -0.196   5.124  31.320  1.00 51.40      B    O  
ATOM   1208  CB  VAL B  10       0.105   6.192  34.456  1.00 51.76      B    C  
ATOM   1209  CG1 VAL B  10       0.417   7.331  35.434  1.00 51.61      B    C  
ATOM   1210  CG2 VAL B  10      -1.400   5.999  34.290  1.00 50.90      B    C  
ATOM   1211  N   SER B  11       1.582   4.241  32.392  1.00 50.95      B    N  
ATOM   1212  CA  SER B  11       1.562   3.028  31.593  1.00 50.62      B    C  
ATOM   1213  C   SER B  11       1.268   1.838  32.466  1.00 50.20      B    C  
ATOM   1214  O   SER B  11       1.738   1.765  33.597  1.00 50.47      B    O  
ATOM   1215  CB  SER B  11       2.900   2.820  30.882  1.00 50.72      B    C  
ATOM   1216  OG  SER B  11       2.822   1.732  29.973  1.00 51.25      B    O  
ATOM   1217  N   ASP B  12       0.486   0.906  31.939  1.00 49.77      B    N  
ATOM   1218  CA  ASP B  12       0.316  -0.377  32.603  1.00 49.67      B    C  
ATOM   1219  C   ASP B  12       1.367  -1.359  32.086  1.00 49.63      B    C  
ATOM   1220  O   ASP B  12       1.319  -2.558  32.385  1.00 49.65      B    O  
ATOM   1221  CB  ASP B  12      -1.102  -0.911  32.402  1.00 49.59      B    C  
ATOM   1222  CG  ASP B  12      -1.375  -1.299  30.971  1.00 49.50      B    C  
ATOM   1223  OD1 ASP B  12      -0.834  -0.654  30.049  1.00 50.38      B    O  
ATOM   1224  OD2 ASP B  12      -2.139  -2.261  30.764  1.00 50.06      B    O1-
ATOM   1225  N   TYR B  13       2.311  -0.830  31.301  1.00 49.61      B    N  
ATOM   1226  CA  TYR B  13       3.435  -1.600  30.771  1.00 49.74      B    C  
ATOM   1227  C   TYR B  13       2.973  -2.893  30.111  1.00 50.00      B    C  
ATOM   1228  O   TYR B  13       3.740  -3.854  29.989  1.00 49.99      B    O  
ATOM   1229  CB  TYR B  13       4.455  -1.894  31.878  1.00 49.66      B    C  
ATOM   1230  CG  TYR B  13       5.891  -1.821  31.420  1.00 49.25      B    C  
ATOM   1231  CD1 TYR B  13       6.488  -0.593  31.134  1.00 48.76      B    C  
ATOM   1232  CD2 TYR B  13       6.661  -2.978  31.282  1.00 49.17      B    C  
ATOM   1233  CE1 TYR B  13       7.813  -0.520  30.713  1.00 48.98      B    C  
ATOM   1234  CE2 TYR B  13       7.991  -2.913  30.862  1.00 48.80      B    C  
ATOM   1235  CZ  TYR B  13       8.557  -1.682  30.582  1.00 48.64      B    C  
ATOM   1236  OH  TYR B  13       9.864  -1.605  30.165  1.00 48.70      B    O  
ATOM   1237  N   MET B  14       1.705  -2.907  29.703  1.00 50.42      B    N  
ATOM   1238  CA  MET B  14       1.171  -4.009  28.921  1.00 51.03      B    C  
ATOM   1239  C   MET B  14       0.662  -3.476  27.584  1.00 51.51      B    C  
ATOM   1240  O   MET B  14       1.194  -3.811  26.526  1.00 51.54      B    O  
ATOM   1241  CB  MET B  14       0.059  -4.732  29.685  1.00 50.90      B    C  
ATOM   1242  CG  MET B  14      -0.278  -6.082  29.092  1.00 51.28      B    C  
ATOM   1243  SD  MET B  14      -0.992  -7.207  30.301  1.00 52.07      B    S  
ATOM   1244  CE  MET B  14      -2.721  -6.757  30.221  1.00 52.45      B    C  
ATOM   1245  N   SER B  15      -0.350  -2.618  27.644  1.00 52.13      B    N  
ATOM   1246  CA  SER B  15      -0.994  -2.126  26.438  1.00 52.70      B    C  
ATOM   1247  C   SER B  15      -1.470  -0.692  26.584  1.00 53.15      B    C  
ATOM   1248  O   SER B  15      -1.027   0.198  25.855  1.00 53.44      B    O  
ATOM   1249  CB  SER B  15      -2.174  -3.028  26.068  1.00 52.72      B    C  
ATOM   1250  OG  SER B  15      -3.082  -3.139  27.150  1.00 52.26      B    O  
ATOM   1251  N   ILE B  16      -2.370  -0.475  27.531  1.00 53.52      B    N  
ATOM   1252  CA  ILE B  16      -3.051   0.799  27.649  1.00 54.04      B    C  
ATOM   1253  C   ILE B  16      -2.255   1.752  28.539  1.00 54.42      B    C  
ATOM   1254  O   ILE B  16      -2.200   1.573  29.759  1.00 54.85      B    O  
ATOM   1255  CB  ILE B  16      -4.489   0.600  28.201  1.00 54.02      B    C  
ATOM   1256  CG1 ILE B  16      -5.308  -0.314  27.280  1.00 54.07      B    C  
ATOM   1257  CG2 ILE B  16      -5.189   1.930  28.369  1.00 54.21      B    C  
ATOM   1258  CD1 ILE B  16      -6.469  -1.040  27.992  1.00 53.93      B    C  
ATOM   1259  N   SER B  17      -1.637   2.762  27.931  1.00 54.76      B    N  
ATOM   1260  CA  SER B  17      -0.986   3.819  28.702  1.00 55.20      B    C  
ATOM   1261  C   SER B  17      -1.835   5.098  28.666  1.00 55.73      B    C  
ATOM   1262  O   SER B  17      -1.576   6.015  27.838  1.00 56.00      B    O  
ATOM   1263  CB  SER B  17       0.432   4.083  28.188  1.00 54.96      B    C  
ATOM   1264  OG  SER B  17       0.406   4.474  26.818  1.00 55.02      B    O  
ATOM   1265  N   THR B  18      -2.842   5.146  29.580  1.00 56.10      B    N  
ATOM   1266  CA  THR B  18      -3.846   6.242  29.562  1.00 56.40      B    C  
ATOM   1267  C   THR B  18      -3.233   7.640  29.708  1.00 56.45      B    C  
ATOM   1268  O   THR B  18      -2.203   7.796  30.360  1.00 56.45      B    O  
ATOM   1269  CB  THR B  18      -4.893   6.071  30.694  1.00 56.40      B    C  
ATOM   1270  CG2 THR B  18      -5.259   4.588  30.896  1.00 56.60      B    C  
ATOM   1271  OG1 THR B  18      -4.353   6.600  31.936  1.00 56.93      B    O  
ATOM   1272  N   CYS B  19      -3.870   8.648  29.111  1.00 56.69      B    N  
ATOM   1273  CA  CYS B  19      -3.437  10.041  29.275  1.00 57.03      B    C  
ATOM   1274  C   CYS B  19      -4.587  10.983  29.622  1.00 57.10      B    C  
ATOM   1275  O   CYS B  19      -5.691  10.861  29.082  1.00 57.14      B    O  
ATOM   1276  CB  CYS B  19      -2.720  10.542  28.027  1.00 56.97      B    C  
ATOM   1277  SG  CYS B  19      -1.255   9.572  27.609  1.00 58.67      B    S  
ATOM   1278  N   GLU B  20      -4.317  11.932  30.517  1.00 57.08      B    N  
ATOM   1279  CA  GLU B  20      -5.358  12.839  30.994  1.00 57.15      B    C  
ATOM   1280  C   GLU B  20      -4.930  14.307  31.017  1.00 57.05      B    C  
ATOM   1281  O   GLU B  20      -3.753  14.623  31.206  1.00 57.01      B    O  
ATOM   1282  CB  GLU B  20      -5.873  12.399  32.377  1.00 57.25      B    C  
ATOM   1283  CG  GLU B  20      -4.933  12.667  33.556  1.00 57.57      B    C  
ATOM   1284  CD  GLU B  20      -5.462  12.085  34.859  1.00 58.24      B    C  
ATOM   1285  OE1 GLU B  20      -6.501  11.368  34.831  1.00 58.63      B    O  
ATOM   1286  OE2 GLU B  20      -4.833  12.336  35.915  1.00 58.19      B    O1-
ATOM   1287  N   TRP B  21      -5.908  15.191  30.830  1.00 56.78      B    N  
ATOM   1288  CA  TRP B  21      -5.680  16.625  30.818  1.00 56.60      B    C  
ATOM   1289  C   TRP B  21      -7.013  17.346  30.871  1.00 56.29      B    C  
ATOM   1290  O   TRP B  21      -8.058  16.742  30.630  1.00 56.37      B    O  
ATOM   1291  CB  TRP B  21      -4.895  17.041  29.567  1.00 56.72      B    C  
ATOM   1292  CG  TRP B  21      -5.656  16.932  28.279  1.00 57.45      B    C  
ATOM   1293  CD1 TRP B  21      -6.323  17.940  27.643  1.00 58.55      B    C  
ATOM   1294  CD2 TRP B  21      -5.823  15.756  27.458  1.00 58.48      B    C  
ATOM   1295  CE2 TRP B  21      -6.608  16.137  26.342  1.00 58.75      B    C  
ATOM   1296  CE3 TRP B  21      -5.386  14.420  27.555  1.00 59.06      B    C  
ATOM   1297  NE1 TRP B  21      -6.900  17.473  26.483  1.00 58.96      B    N  
ATOM   1298  CZ2 TRP B  21      -6.972  15.227  25.327  1.00 58.79      B    C  
ATOM   1299  CZ3 TRP B  21      -5.748  13.512  26.538  1.00 58.83      B    C  
ATOM   1300  CH2 TRP B  21      -6.538  13.927  25.444  1.00 58.59      B    C  
ATOM   1301  N   LYS B  22      -6.961  18.637  31.182  1.00 55.91      B    N  
ATOM   1302  CA  LYS B  22      -8.149  19.477  31.265  1.00 55.59      B    C  
ATOM   1303  C   LYS B  22      -8.043  20.695  30.333  1.00 55.45      B    C  
ATOM   1304  O   LYS B  22      -6.990  21.327  30.242  1.00 55.49      B    O  
ATOM   1305  CB  LYS B  22      -8.358  19.925  32.714  1.00 55.60      B    C  
ATOM   1306  CG  LYS B  22      -9.342  19.076  33.527  1.00 55.65      B    C  
ATOM   1307  CD  LYS B  22     -10.689  19.850  33.731  1.00 55.94      B    C  
ATOM   1308  CE  LYS B  22     -11.478  19.366  34.968  1.00 55.13      B    C  
ATOM   1309  NZ  LYS B  22     -12.458  18.239  34.647  1.00 53.73      B    N1+
ATOM   1310  N   MET B  23      -9.135  21.014  29.637  1.00 55.24      B    N  
ATOM   1311  CA  MET B  23      -9.191  22.196  28.764  1.00 55.03      B    C  
ATOM   1312  C   MET B  23      -9.591  23.437  29.566  1.00 55.03      B    C  
ATOM   1313  O   MET B  23      -9.678  23.381  30.796  1.00 55.43      B    O  
ATOM   1314  CB  MET B  23     -10.157  21.969  27.590  1.00 54.78      B    C  
ATOM   1315  CG  MET B  23      -9.825  20.756  26.720  1.00 55.02      B    C  
ATOM   1316  SD  MET B  23      -8.097  20.647  26.170  1.00 54.70      B    S  
ATOM   1317  CE  MET B  23      -7.999  22.061  25.071  1.00 55.06      B    C  
ATOM   1318  N   ASN B  24      -9.828  24.554  28.882  1.00 54.77      B    N  
ATOM   1319  CA  ASN B  24     -10.249  25.778  29.561  1.00 54.43      B    C  
ATOM   1320  C   ASN B  24     -11.765  25.846  29.768  1.00 54.04      B    C  
ATOM   1321  O   ASN B  24     -12.231  26.316  30.805  1.00 54.20      B    O  
ATOM   1322  CB  ASN B  24      -9.745  27.017  28.815  1.00 54.53      B    C  
ATOM   1323  CG  ASN B  24      -9.468  28.185  29.745  1.00 54.80      B    C  
ATOM   1324  ND2 ASN B  24      -8.212  28.640  29.758  1.00 55.25      B    N  
ATOM   1325  OD1 ASN B  24     -10.370  28.671  30.442  1.00 55.45      B    O  
ATOM   1326  N   GLY B  25     -12.519  25.371  28.778  1.00 53.52      B    N  
ATOM   1327  CA  GLY B  25     -13.976  25.326  28.846  1.00 52.82      B    C  
ATOM   1328  C   GLY B  25     -14.519  23.939  28.540  1.00 52.55      B    C  
ATOM   1329  O   GLY B  25     -13.744  23.034  28.182  1.00 52.15      B    O  
ATOM   1330  N   PRO B  26     -15.858  23.759  28.669  1.00 52.45      B    N  
ATOM   1331  CA  PRO B  26     -16.466  22.453  28.462  1.00 52.51      B    C  
ATOM   1332  C   PRO B  26     -16.370  22.065  26.999  1.00 52.83      B    C  
ATOM   1333  O   PRO B  26     -16.972  22.739  26.127  1.00 52.93      B    O  
ATOM   1334  CB  PRO B  26     -17.927  22.672  28.871  1.00 52.18      B    C  
ATOM   1335  CG  PRO B  26     -18.180  24.091  28.620  1.00 51.99      B    C  
ATOM   1336  CD  PRO B  26     -16.883  24.771  28.991  1.00 52.41      B    C  
ATOM   1337  N   THR B  27     -15.586  21.004  26.738  1.00 52.96      B    N  
ATOM   1338  CA  THR B  27     -15.449  20.503  25.378  1.00 53.29      B    C  
ATOM   1339  C   THR B  27     -16.061  19.114  25.210  1.00 53.50      B    C  
ATOM   1340  O   THR B  27     -16.088  18.315  26.151  1.00 53.83      B    O  
ATOM   1341  CB  THR B  27     -13.975  20.479  24.916  1.00 53.23      B    C  
ATOM   1342  CG2 THR B  27     -13.321  21.861  25.104  1.00 53.79      B    C  
ATOM   1343  OG1 THR B  27     -13.236  19.494  25.664  1.00 53.14      B    O  
ATOM   1344  N   GLN B  28     -16.562  18.839  24.010  1.00 53.65      B    N  
ATOM   1345  CA  GLN B  28     -16.986  17.495  23.649  1.00 54.02      B    C  
ATOM   1346  C   GLN B  28     -15.728  16.752  23.191  1.00 54.17      B    C  
ATOM   1347  O   GLN B  28     -15.463  16.655  21.992  1.00 54.14      B    O  
ATOM   1348  CB  GLN B  28     -18.019  17.535  22.514  1.00 54.10      B    C  
ATOM   1349  CG  GLN B  28     -18.862  18.815  22.422  1.00 54.73      B    C  
ATOM   1350  CD  GLN B  28     -20.123  18.768  23.272  1.00 55.88      B    C  
ATOM   1351  NE2 GLN B  28     -20.369  19.851  24.036  1.00 56.02      B    N  
ATOM   1352  OE1 GLN B  28     -20.875  17.777  23.235  1.00 56.40      B    O  
ATOM   1353  N   CYS B  29     -14.948  16.238  24.147  1.00 54.40      B    N  
ATOM   1354  CA  CYS B  29     -13.638  15.641  23.842  1.00 54.82      B    C  
ATOM   1355  C   CYS B  29     -13.660  14.718  22.628  1.00 54.65      B    C  
ATOM   1356  O   CYS B  29     -12.796  14.814  21.746  1.00 54.34      B    O  
ATOM   1357  CB  CYS B  29     -13.098  14.880  25.048  1.00 55.03      B    C  
ATOM   1358  SG  CYS B  29     -12.832  15.904  26.501  1.00 56.94      B    S  
ATOM   1359  N   SER B  30     -14.667  13.844  22.596  1.00 54.80      B    N  
ATOM   1360  CA  SER B  30     -14.843  12.846  21.538  1.00 54.88      B    C  
ATOM   1361  C   SER B  30     -14.892  13.405  20.104  1.00 55.03      B    C  
ATOM   1362  O   SER B  30     -14.587  12.678  19.139  1.00 55.14      B    O  
ATOM   1363  CB  SER B  30     -16.067  11.954  21.825  1.00 54.74      B    C  
ATOM   1364  OG  SER B  30     -17.191  12.722  22.243  1.00 54.84      B    O  
ATOM   1365  N   THR B  31     -15.264  14.680  19.957  1.00 55.29      B    N  
ATOM   1366  CA  THR B  31     -15.397  15.269  18.605  1.00 55.52      B    C  
ATOM   1367  C   THR B  31     -14.543  16.513  18.371  1.00 55.72      B    C  
ATOM   1368  O   THR B  31     -14.247  16.854  17.224  1.00 55.69      B    O  
ATOM   1369  CB  THR B  31     -16.863  15.619  18.253  1.00 55.56      B    C  
ATOM   1370  CG2 THR B  31     -17.723  14.359  18.142  1.00 55.54      B    C  
ATOM   1371  OG1 THR B  31     -17.402  16.497  19.250  1.00 55.40      B    O  
ATOM   1372  N   GLU B  32     -14.155  17.188  19.450  1.00 56.00      B    N  
ATOM   1373  CA  GLU B  32     -13.412  18.446  19.338  1.00 56.27      B    C  
ATOM   1374  C   GLU B  32     -11.908  18.246  19.143  1.00 56.26      B    C  
ATOM   1375  O   GLU B  32     -11.285  18.978  18.369  1.00 56.24      B    O  
ATOM   1376  CB  GLU B  32     -13.686  19.370  20.544  1.00 56.36      B    C  
ATOM   1377  CG  GLU B  32     -15.155  19.490  20.912  1.00 57.32      B    C  
ATOM   1378  CD  GLU B  32     -15.558  20.910  21.314  1.00 58.93      B    C  
ATOM   1379  OE1 GLU B  32     -15.418  21.839  20.474  1.00 59.71      B    O  
ATOM   1380  OE2 GLU B  32     -16.048  21.098  22.458  1.00 59.56      B    O1-
ATOM   1381  N   LEU B  33     -11.337  17.253  19.835  1.00 56.39      B    N  
ATOM   1382  CA  LEU B  33      -9.886  17.046  19.819  1.00 56.51      B    C  
ATOM   1383  C   LEU B  33      -9.504  15.639  19.373  1.00 56.57      B    C  
ATOM   1384  O   LEU B  33     -10.329  14.719  19.420  1.00 56.47      B    O  
ATOM   1385  CB  LEU B  33      -9.293  17.307  21.210  1.00 56.60      B    C  
ATOM   1386  CG  LEU B  33      -9.805  18.506  22.014  1.00 56.54      B    C  
ATOM   1387  CD1 LEU B  33      -9.506  18.314  23.510  1.00 55.70      B    C  
ATOM   1388  CD2 LEU B  33      -9.209  19.824  21.462  1.00 56.40      B    C  
ATOM   1389  N   ARG B  34      -8.244  15.492  18.941  1.00 56.77      B    N  
ATOM   1390  CA  ARG B  34      -7.661  14.189  18.570  1.00 56.96      B    C  
ATOM   1391  C   ARG B  34      -6.298  14.045  19.253  1.00 56.73      B    C  
ATOM   1392  O   ARG B  34      -5.589  15.039  19.426  1.00 56.67      B    O  
ATOM   1393  CB  ARG B  34      -7.466  14.066  17.042  1.00 57.10      B    C  
ATOM   1394  CG  ARG B  34      -8.452  14.846  16.147  1.00 58.60      B    C  
ATOM   1395  CD  ARG B  34      -9.886  14.305  16.210  1.00 60.96      B    C  
ATOM   1396  NE  ARG B  34      -9.965  12.877  15.878  1.00 62.33      B    N  
ATOM   1397  CZ  ARG B  34     -11.100  12.174  15.879  1.00 62.93      B    C  
ATOM   1398  NH1 ARG B  34     -12.266  12.760  16.196  1.00 63.11      B    N1+
ATOM   1399  NH2 ARG B  34     -11.069  10.881  15.557  1.00 62.82      B    N  
ATOM   1400  N   LEU B  35      -5.926  12.819  19.630  1.00 56.57      B    N  
ATOM   1401  CA  LEU B  35      -4.619  12.572  20.256  1.00 56.37      B    C  
ATOM   1402  C   LEU B  35      -3.661  11.709  19.413  1.00 56.23      B    C  
ATOM   1403  O   LEU B  35      -3.936  10.540  19.136  1.00 56.14      B    O  
ATOM   1404  CB  LEU B  35      -4.792  11.995  21.661  1.00 56.32      B    C  
ATOM   1405  CG  LEU B  35      -3.524  11.956  22.533  1.00 56.63      B    C  
ATOM   1406  CD1 LEU B  35      -2.651  13.263  22.438  1.00 56.15      B    C  
ATOM   1407  CD2 LEU B  35      -3.901  11.648  23.988  1.00 56.92      B    C  
ATOM   1408  N   LEU B  36      -2.529  12.307  19.029  1.00 56.07      B    N  
ATOM   1409  CA  LEU B  36      -1.560  11.675  18.117  1.00 55.86      B    C  
ATOM   1410  C   LEU B  36      -0.240  11.277  18.790  1.00 55.60      B    C  
ATOM   1411  O   LEU B  36       0.565  12.136  19.173  1.00 55.67      B    O  
ATOM   1412  CB  LEU B  36      -1.273  12.582  16.915  1.00 55.78      B    C  
ATOM   1413  CG  LEU B  36      -2.439  13.063  16.050  1.00 55.89      B    C  
ATOM   1414  CD1 LEU B  36      -1.960  14.162  15.118  1.00 56.48      B    C  
ATOM   1415  CD2 LEU B  36      -3.043  11.921  15.251  1.00 55.92      B    C  
ATOM   1416  N   TYR B  37      -0.027   9.969  18.921  1.00 55.18      B    N  
ATOM   1417  CA  TYR B  37       1.178   9.427  19.559  1.00 54.71      B    C  
ATOM   1418  C   TYR B  37       2.008   8.613  18.567  1.00 54.39      B    C  
ATOM   1419  O   TYR B  37       1.470   8.005  17.633  1.00 54.16      B    O  
ATOM   1420  CB  TYR B  37       0.828   8.592  20.807  1.00 54.61      B    C  
ATOM   1421  CG  TYR B  37      -0.025   7.374  20.533  1.00 54.43      B    C  
ATOM   1422  CD1 TYR B  37      -1.381   7.501  20.249  1.00 55.05      B    C  
ATOM   1423  CD2 TYR B  37       0.522   6.098  20.554  1.00 54.85      B    C  
ATOM   1424  CE1 TYR B  37      -2.171   6.392  19.987  1.00 55.29      B    C  
ATOM   1425  CE2 TYR B  37      -0.261   4.975  20.294  1.00 55.39      B    C  
ATOM   1426  CZ  TYR B  37      -1.609   5.134  20.013  1.00 55.47      B    C  
ATOM   1427  OH  TYR B  37      -2.401   4.039  19.750  1.00 55.94      B    O  
ATOM   1428  N   GLN B  38       3.320   8.605  18.774  1.00 54.04      B    N  
ATOM   1429  CA  GLN B  38       4.229   7.923  17.862  1.00 53.75      B    C  
ATOM   1430  C   GLN B  38       5.506   7.478  18.560  1.00 53.65      B    C  
ATOM   1431  O   GLN B  38       6.040   8.188  19.411  1.00 53.76      B    O  
ATOM   1432  CB  GLN B  38       4.572   8.848  16.700  1.00 53.78      B    C  
ATOM   1433  CG  GLN B  38       5.426   8.211  15.632  1.00 53.37      B    C  
ATOM   1434  CD  GLN B  38       5.646   9.140  14.476  1.00 52.81      B    C  
ATOM   1435  NE2 GLN B  38       5.662   8.580  13.265  1.00 52.78      B    N  
ATOM   1436  OE1 GLN B  38       5.797  10.355  14.662  1.00 52.30      B    O  
ATOM   1437  N   LEU B  39       5.998   6.303  18.183  1.00 53.37      B    N  
ATOM   1438  CA  LEU B  39       7.208   5.762  18.769  1.00 53.15      B    C  
ATOM   1439  C   LEU B  39       8.473   6.374  18.141  1.00 53.26      B    C  
ATOM   1440  O   LEU B  39       8.712   6.328  16.828  1.00 53.45      B    O  
ATOM   1441  CB  LEU B  39       7.207   4.236  18.650  1.00 52.95      B    C  
ATOM   1442  CG  LEU B  39       8.383   3.436  19.220  1.00 52.31      B    C  
ATOM   1443  CD1 LEU B  39       8.410   3.446  20.754  1.00 50.90      B    C  
ATOM   1444  CD2 LEU B  39       8.343   2.005  18.680  1.00 51.47      B    C  
ATOM   1445  N   VAL B  40       9.281   7.019  19.097  1.00 53.37      B    N  
ATOM   1446  CA  VAL B  40      10.581   7.579  18.666  1.00 53.36      B    C  
ATOM   1447  C   VAL B  40      11.517   6.453  18.200  1.00 53.70      B    C  
ATOM   1448  O   VAL B  40      12.506   6.120  18.864  1.00 53.66      B    O  
ATOM   1449  CB  VAL B  40      11.240   8.445  19.806  1.00 53.20      B    C  
ATOM   1450  CG1 VAL B  40      12.574   9.043  19.369  1.00 52.85      B    C  
ATOM   1451  CG2 VAL B  40      10.308   9.553  20.242  1.00 52.25      B    C  
ATOM   1452  N   PHE B  41      11.178   5.868  17.051  1.00 54.23      B    N  
ATOM   1453  CA  PHE B  41      12.008   4.835  16.432  1.00 54.82      B    C  
ATOM   1454  C   PHE B  41      11.821   4.914  14.898  1.00 55.67      B    C  
ATOM   1455  O   PHE B  41      10.724   5.346  14.381  1.00 55.92      B    O  
ATOM   1456  CB  PHE B  41      11.604   3.455  16.955  1.00 54.41      B    C  
ATOM   1457  CG  PHE B  41      12.693   2.423  16.861  1.00 53.18      B    C  
ATOM   1458  CD1 PHE B  41      13.925   2.629  17.488  1.00 52.06      B    C  
ATOM   1459  CD2 PHE B  41      12.481   1.234  16.165  1.00 52.24      B    C  
ATOM   1460  CE1 PHE B  41      14.928   1.676  17.405  1.00 51.71      B    C  
ATOM   1461  CE2 PHE B  41      13.481   0.272  16.079  1.00 51.88      B    C  
ATOM   1462  CZ  PHE B  41      14.708   0.494  16.698  1.00 51.86      B    C  
ATOM   1463  N   LEU B  42      12.891   4.520  14.175  1.00 56.62      B    N  
ATOM   1464  CA  LEU B  42      12.815   4.587  12.704  1.00 57.70      B    C  
ATOM   1465  C   LEU B  42      11.804   3.588  12.144  1.00 58.48      B    C  
ATOM   1466  O   LEU B  42      11.636   2.496  12.691  1.00 58.55      B    O  
ATOM   1467  CB  LEU B  42      14.195   4.399  12.061  1.00 57.62      B    C  
ATOM   1468  CG  LEU B  42      14.384   4.724  10.542  1.00 57.61      B    C  
ATOM   1469  CD1 LEU B  42      13.772   6.066  10.096  1.00 57.16      B    C  
ATOM   1470  CD2 LEU B  42      15.861   4.658  10.167  1.00 57.31      B    C  
ATOM   1471  N   LEU B  43      11.127   3.999  11.064  1.00 59.44      B    N  
ATOM   1472  CA  LEU B  43      10.108   3.203  10.346  1.00 60.22      B    C  
ATOM   1473  C   LEU B  43       8.725   3.180  11.010  1.00 60.62      B    C  
ATOM   1474  O   LEU B  43       7.783   2.599  10.460  1.00 60.74      B    O  
ATOM   1475  CB  LEU B  43      10.605   1.765  10.034  1.00 60.23      B    C  
ATOM   1476  CG  LEU B  43      11.781   1.649   9.053  1.00 60.75      B    C  
ATOM   1477  CD1 LEU B  43      12.239   0.195   8.899  1.00 61.02      B    C  
ATOM   1478  CD2 LEU B  43      11.436   2.255   7.689  1.00 60.87      B    C  
ATOM   1479  N   SER B  44       8.606   3.824  12.172  1.00 61.08      B    N  
ATOM   1480  CA  SER B  44       7.355   3.835  12.937  1.00 61.52      B    C  
ATOM   1481  C   SER B  44       6.472   5.037  12.624  1.00 61.82      B    C  
ATOM   1482  O   SER B  44       6.905   6.189  12.710  1.00 61.95      B    O  
ATOM   1483  CB  SER B  44       7.636   3.764  14.436  1.00 61.45      B    C  
ATOM   1484  OG  SER B  44       8.127   2.482  14.784  1.00 61.85      B    O  
ATOM   1485  N   GLU B  45       5.225   4.744  12.271  1.00 62.11      B    N  
ATOM   1486  CA  GLU B  45       4.237   5.758  11.896  1.00 62.39      B    C  
ATOM   1487  C   GLU B  45       3.536   6.384  13.113  1.00 62.41      B    C  
ATOM   1488  O   GLU B  45       3.634   5.870  14.236  1.00 62.46      B    O  
ATOM   1489  CB  GLU B  45       3.208   5.157  10.914  1.00 62.48      B    C  
ATOM   1490  CG  GLU B  45       2.287   4.058  11.499  1.00 62.61      B    C  
ATOM   1491  CD  GLU B  45       2.961   2.686  11.655  1.00 62.35      B    C  
ATOM   1492  OE1 GLU B  45       2.270   1.744  12.100  1.00 62.20      B    O  
ATOM   1493  OE2 GLU B  45       4.165   2.540  11.341  1.00 61.85      B    O1-
ATOM   1494  N   ALA B  46       2.843   7.502  12.878  1.00 62.38      B    N  
ATOM   1495  CA  ALA B  46       2.079   8.167  13.933  1.00 62.39      B    C  
ATOM   1496  C   ALA B  46       0.747   7.448  14.168  1.00 62.38      B    C  
ATOM   1497  O   ALA B  46       0.289   6.676  13.321  1.00 62.32      B    O  
ATOM   1498  CB  ALA B  46       1.851   9.638  13.586  1.00 62.33      B    C  
ATOM   1499  N   HIS B  47       0.138   7.697  15.326  1.00 62.34      B    N  
ATOM   1500  CA  HIS B  47      -1.143   7.084  15.672  1.00 62.32      B    C  
ATOM   1501  C   HIS B  47      -2.152   8.109  16.177  1.00 62.14      B    C  
ATOM   1502  O   HIS B  47      -1.799   9.026  16.928  1.00 62.01      B    O  
ATOM   1503  CB  HIS B  47      -0.949   5.981  16.714  1.00 62.52      B    C  
ATOM   1504  CG  HIS B  47      -0.296   4.744  16.173  1.00 62.86      B    C  
ATOM   1505  CD2 HIS B  47       1.000   4.347  16.173  1.00 62.72      B    C  
ATOM   1506  ND1 HIS B  47      -1.005   3.743  15.539  1.00 63.00      B    N  
ATOM   1507  CE1 HIS B  47      -0.174   2.784  15.171  1.00 62.66      B    C  
ATOM   1508  NE2 HIS B  47       1.049   3.126  15.543  1.00 62.82      B    N  
ATOM   1509  N   THR B  48      -3.406   7.939  15.750  1.00 61.95      B    N  
ATOM   1510  CA  THR B  48      -4.506   8.824  16.134  1.00 61.78      B    C  
ATOM   1511  C   THR B  48      -5.258   8.206  17.303  1.00 61.76      B    C  
ATOM   1512  O   THR B  48      -5.217   6.991  17.504  1.00 61.68      B    O  
ATOM   1513  CB  THR B  48      -5.490   9.045  14.960  1.00 61.69      B    C  
ATOM   1514  CG2 THR B  48      -6.349  10.284  15.180  1.00 61.49      B    C  
ATOM   1515  OG1 THR B  48      -4.755   9.203  13.742  1.00 61.86      B    O  
ATOM   1516  N   CYS B  49      -5.937   9.049  18.076  1.00 61.77      B    N  
ATOM   1517  CA  CYS B  49      -6.772   8.581  19.175  1.00 61.78      B    C  
ATOM   1518  C   CYS B  49      -7.971   9.493  19.392  1.00 61.66      B    C  
ATOM   1519  O   CYS B  49      -7.837  10.718  19.395  1.00 61.70      B    O  
ATOM   1520  CB  CYS B  49      -5.956   8.476  20.464  1.00 61.82      B    C  
ATOM   1521  SG  CYS B  49      -6.952   7.796  21.839  1.00 62.59      B    S  
ATOM   1522  N   ILE B  50      -9.139   8.878  19.566  1.00 61.54      B    N  
ATOM   1523  CA  ILE B  50     -10.377   9.606  19.849  1.00 61.42      B    C  
ATOM   1524  C   ILE B  50     -10.552   9.736  21.374  1.00 61.42      B    C  
ATOM   1525  O   ILE B  50     -10.940   8.756  22.037  1.00 61.44      B    O  
ATOM   1526  CB  ILE B  50     -11.615   8.903  19.212  1.00 61.32      B    C  
ATOM   1527  CG1 ILE B  50     -11.359   8.617  17.716  1.00 60.99      B    C  
ATOM   1528  CG2 ILE B  50     -12.878   9.745  19.406  1.00 61.42      B    C  
ATOM   1529  CD1 ILE B  50     -12.439   7.804  17.015  1.00 60.55      B    C  
ATOM   1530  N   PRO B  51     -10.246  10.938  21.939  1.00 61.26      B    N  
ATOM   1531  CA  PRO B  51     -10.367  11.170  23.384  1.00 61.09      B    C  
ATOM   1532  C   PRO B  51     -11.784  11.041  23.935  1.00 60.98      B    C  
ATOM   1533  O   PRO B  51     -12.775  11.184  23.209  1.00 60.83      B    O  
ATOM   1534  CB  PRO B  51      -9.845  12.603  23.569  1.00 60.95      B    C  
ATOM   1535  CG  PRO B  51      -8.983  12.830  22.366  1.00 61.08      B    C  
ATOM   1536  CD  PRO B  51      -9.738  12.162  21.253  1.00 61.24      B    C  
ATOM   1537  N   GLU B  52     -11.849  10.764  25.228  1.00 60.95      B    N  
ATOM   1538  CA  GLU B  52     -13.095  10.531  25.918  1.00 60.97      B    C  
ATOM   1539  C   GLU B  52     -13.222  11.606  26.987  1.00 60.70      B    C  
ATOM   1540  O   GLU B  52     -12.219  12.148  27.464  1.00 60.56      B    O  
ATOM   1541  CB  GLU B  52     -13.064   9.139  26.545  1.00 61.11      B    C  
ATOM   1542  CG  GLU B  52     -14.432   8.471  26.681  1.00 62.10      B    C  
ATOM   1543  CD  GLU B  52     -14.290   7.032  27.172  1.00 63.61      B    C  
ATOM   1544  OE1 GLU B  52     -13.349   6.756  27.974  1.00 63.70      B    O  
ATOM   1545  OE2 GLU B  52     -15.121   6.170  26.752  1.00 64.77      B    O1-
ATOM   1546  N   ASN B  53     -14.460  11.922  27.350  1.00 60.53      B    N  
ATOM   1547  CA  ASN B  53     -14.712  12.979  28.315  1.00 60.31      B    C  
ATOM   1548  C   ASN B  53     -14.379  12.544  29.744  1.00 60.03      B    C  
ATOM   1549  O   ASN B  53     -14.692  11.415  30.150  1.00 60.01      B    O  
ATOM   1550  CB  ASN B  53     -16.164  13.440  28.212  1.00 60.36      B    C  
ATOM   1551  CG  ASN B  53     -16.346  14.868  28.665  1.00 60.82      B    C  
ATOM   1552  ND2 ASN B  53     -17.319  15.091  29.544  1.00 61.57      B    N  
ATOM   1553  OD1 ASN B  53     -15.624  15.769  28.228  1.00 61.31      B    O  
ATOM   1554  N   ASN B  54     -13.736  13.442  30.493  1.00 59.59      B    N  
ATOM   1555  CA  ASN B  54     -13.343  13.178  31.877  1.00 59.14      B    C  
ATOM   1556  C   ASN B  54     -13.632  14.379  32.775  1.00 58.73      B    C  
ATOM   1557  O   ASN B  54     -12.716  15.055  33.246  1.00 58.55      B    O  
ATOM   1558  CB  ASN B  54     -11.865  12.808  31.947  1.00 59.24      B    C  
ATOM   1559  CG  ASN B  54     -11.487  12.165  33.268  1.00 59.71      B    C  
ATOM   1560  ND2 ASN B  54     -10.367  12.613  33.853  1.00 60.35      B    N  
ATOM   1561  OD1 ASN B  54     -12.191  11.273  33.758  1.00 59.97      B    O  
ATOM   1562  N   GLY B  55     -14.917  14.617  33.026  1.00 58.34      B    N  
ATOM   1563  CA  GLY B  55     -15.367  15.887  33.592  1.00 57.94      B    C  
ATOM   1564  C   GLY B  55     -15.684  16.798  32.421  1.00 57.73      B    C  
ATOM   1565  O   GLY B  55     -15.012  16.737  31.391  1.00 57.67      B    O  
ATOM   1566  N   GLY B  56     -16.706  17.637  32.571  1.00 57.66      B    N  
ATOM   1567  CA  GLY B  56     -17.159  18.520  31.495  1.00 57.69      B    C  
ATOM   1568  C   GLY B  56     -16.052  19.150  30.658  1.00 57.77      B    C  
ATOM   1569  O   GLY B  56     -16.182  19.238  29.426  1.00 57.72      B    O  
ATOM   1570  N   ALA B  57     -14.961  19.580  31.326  1.00 57.82      B    N  
ATOM   1571  CA  ALA B  57     -13.795  20.119  30.621  1.00 57.80      B    C  
ATOM   1572  C   ALA B  57     -12.701  19.072  30.368  1.00 57.86      B    C  
ATOM   1573  O   ALA B  57     -11.971  19.177  29.380  1.00 58.14      B    O  
ATOM   1574  CB  ALA B  57     -13.221  21.323  31.369  1.00 57.61      B    C  
ATOM   1575  N   GLY B  58     -12.591  18.070  31.256  1.00 57.91      B    N  
ATOM   1576  CA  GLY B  58     -11.482  17.108  31.201  1.00 57.76      B    C  
ATOM   1577  C   GLY B  58     -11.591  16.040  30.130  1.00 57.77      B    C  
ATOM   1578  O   GLY B  58     -12.653  15.450  29.932  1.00 57.60      B    O  
ATOM   1579  N   CYS B  59     -10.476  15.800  29.441  1.00 57.84      B    N  
ATOM   1580  CA  CYS B  59     -10.397  14.785  28.398  1.00 57.83      B    C  
ATOM   1581  C   CYS B  59      -9.452  13.674  28.805  1.00 57.81      B    C  
ATOM   1582  O   CYS B  59      -8.541  13.889  29.605  1.00 57.47      B    O  
ATOM   1583  CB  CYS B  59      -9.887  15.387  27.088  1.00 57.88      B    C  
ATOM   1584  SG  CYS B  59     -10.929  16.623  26.283  1.00 58.09      B    S  
ATOM   1585  N   VAL B  60      -9.677  12.490  28.231  1.00 58.11      B    N  
ATOM   1586  CA  VAL B  60      -8.796  11.329  28.406  1.00 58.41      B    C  
ATOM   1587  C   VAL B  60      -8.773  10.430  27.161  1.00 58.52      B    C  
ATOM   1588  O   VAL B  60      -9.815  10.141  26.559  1.00 58.58      B    O  
ATOM   1589  CB  VAL B  60      -9.182  10.438  29.627  1.00 58.42      B    C  
ATOM   1590  CG1 VAL B  60      -8.797  11.112  30.945  1.00 58.88      B    C  
ATOM   1591  CG2 VAL B  60     -10.677  10.058  29.596  1.00 58.30      B    C  
ATOM   1592  N   CYS B  61      -7.576   9.993  26.780  1.00 58.52      B    N  
ATOM   1593  CA  CYS B  61      -7.436   8.939  25.781  1.00 58.54      B    C  
ATOM   1594  C   CYS B  61      -6.543   7.808  26.308  1.00 57.81      B    C  
ATOM   1595  O   CYS B  61      -5.574   8.030  27.056  1.00 57.71      B    O  
ATOM   1596  CB  CYS B  61      -6.953   9.493  24.427  1.00 58.72      B    C  
ATOM   1597  SG  CYS B  61      -5.888   8.352  23.484  1.00 61.97      B    S  
ATOM   1598  N   HIS B  62      -6.913   6.589  25.930  1.00 57.04      B    N  
ATOM   1599  CA  HIS B  62      -6.118   5.410  26.215  1.00 56.18      B    C  
ATOM   1600  C   HIS B  62      -5.291   5.098  24.973  1.00 55.51      B    C  
ATOM   1601  O   HIS B  62      -5.825   4.641  23.950  1.00 55.34      B    O  
ATOM   1602  CB  HIS B  62      -7.021   4.220  26.576  1.00 56.28      B    C  
ATOM   1603  CG  HIS B  62      -8.089   4.545  27.576  1.00 56.16      B    C  
ATOM   1604  CD2 HIS B  62      -9.438   4.456  27.494  1.00 56.32      B    C  
ATOM   1605  ND1 HIS B  62      -7.809   5.017  28.843  1.00 56.10      B    N  
ATOM   1606  CE1 HIS B  62      -8.940   5.211  29.496  1.00 56.55      B    C  
ATOM   1607  NE2 HIS B  62      -9.943   4.879  28.700  1.00 56.47      B    N  
ATOM   1608  N   LEU B  63      -3.992   5.369  25.063  1.00 54.69      B    N  
ATOM   1609  CA  LEU B  63      -3.046   5.052  23.990  1.00 53.79      B    C  
ATOM   1610  C   LEU B  63      -2.872   3.543  23.812  1.00 53.45      B    C  
ATOM   1611  O   LEU B  63      -2.245   2.878  24.646  1.00 53.34      B    O  
ATOM   1612  CB  LEU B  63      -1.686   5.693  24.287  1.00 53.60      B    C  
ATOM   1613  CG  LEU B  63      -1.665   7.157  24.716  1.00 52.63      B    C  
ATOM   1614  CD1 LEU B  63      -0.235   7.615  24.864  1.00 51.66      B    C  
ATOM   1615  CD2 LEU B  63      -2.371   8.003  23.692  1.00 52.10      B    C  
ATOM   1616  N   LEU B  64      -3.430   3.003  22.732  1.00 53.09      B    N  
ATOM   1617  CA  LEU B  64      -3.266   1.579  22.440  1.00 53.04      B    C  
ATOM   1618  C   LEU B  64      -1.834   1.280  21.988  1.00 53.04      B    C  
ATOM   1619  O   LEU B  64      -1.388   1.792  20.955  1.00 53.03      B    O  
ATOM   1620  CB  LEU B  64      -4.273   1.119  21.378  1.00 52.90      B    C  
ATOM   1621  CG  LEU B  64      -5.746   1.035  21.789  1.00 52.80      B    C  
ATOM   1622  CD1 LEU B  64      -6.638   1.147  20.538  1.00 52.46      B    C  
ATOM   1623  CD2 LEU B  64      -6.050  -0.259  22.587  1.00 52.17      B    C  
ATOM   1624  N   MET B  65      -1.116   0.470  22.772  1.00 53.00      B    N  
ATOM   1625  CA  MET B  65       0.269   0.098  22.442  1.00 53.04      B    C  
ATOM   1626  C   MET B  65       0.481  -1.401  22.477  1.00 52.92      B    C  
ATOM   1627  O   MET B  65       0.373  -2.026  23.532  1.00 52.85      B    O  
ATOM   1628  CB  MET B  65       1.269   0.765  23.383  1.00 53.06      B    C  
ATOM   1629  CG  MET B  65       1.121   2.268  23.482  1.00 53.82      B    C  
ATOM   1630  SD  MET B  65       2.463   3.018  24.404  1.00 54.75      B    S  
ATOM   1631  CE  MET B  65       2.492   1.883  25.907  1.00 55.31      B    C  
ATOM   1632  N   ASP B  66       0.796  -1.964  21.313  1.00 52.91      B    N  
ATOM   1633  CA  ASP B  66       1.004  -3.403  21.165  1.00 52.88      B    C  
ATOM   1634  C   ASP B  66       1.895  -3.951  22.274  1.00 52.24      B    C  
ATOM   1635  O   ASP B  66       1.447  -4.762  23.096  1.00 52.40      B    O  
ATOM   1636  CB  ASP B  66       1.615  -3.721  19.788  1.00 53.30      B    C  
ATOM   1637  CG  ASP B  66       0.621  -3.544  18.651  1.00 54.90      B    C  
ATOM   1638  OD1 ASP B  66      -0.418  -4.245  18.651  1.00 56.65      B    O  
ATOM   1639  OD2 ASP B  66       0.884  -2.715  17.748  1.00 56.57      B    O1-
ATOM   1640  N   ASP B  67       3.150  -3.479  22.296  1.00 51.40      B    N  
ATOM   1641  CA  ASP B  67       4.145  -3.972  23.230  1.00 50.48      B    C  
ATOM   1642  C   ASP B  67       5.156  -2.873  23.481  1.00 49.38      B    C  
ATOM   1643  O   ASP B  67       5.595  -2.199  22.556  1.00 49.48      B    O  
ATOM   1644  CB  ASP B  67       4.848  -5.202  22.652  1.00 50.91      B    C  
ATOM   1645  CG  ASP B  67       6.090  -5.581  23.439  1.00 52.59      B    C  
ATOM   1646  OD1 ASP B  67       7.052  -4.770  23.467  1.00 53.86      B    O  
ATOM   1647  OD2 ASP B  67       6.103  -6.685  24.034  1.00 54.62      B    O1-
ATOM   1648  N   VAL B  68       5.546  -2.715  24.735  1.00 48.22      B    N  
ATOM   1649  CA  VAL B  68       6.450  -1.645  25.109  1.00 47.03      B    C  
ATOM   1650  C   VAL B  68       7.670  -2.190  25.857  1.00 46.78      B    C  
ATOM   1651  O   VAL B  68       7.548  -3.139  26.639  1.00 46.83      B    O  
ATOM   1652  CB  VAL B  68       5.708  -0.622  25.970  1.00 46.67      B    C  
ATOM   1653  CG1 VAL B  68       5.167  -1.287  27.237  1.00 46.32      B    C  
ATOM   1654  CG2 VAL B  68       6.599   0.553  26.302  1.00 46.21      B    C  
ATOM   1655  N   VAL B  69       8.843  -1.604  25.605  1.00 46.31      B    N  
ATOM   1656  CA  VAL B  69      10.044  -1.938  26.382  1.00 46.22      B    C  
ATOM   1657  C   VAL B  69      10.568  -0.729  27.165  1.00 46.27      B    C  
ATOM   1658  O   VAL B  69      10.097   0.395  26.967  1.00 46.31      B    O  
ATOM   1659  CB  VAL B  69      11.191  -2.527  25.503  1.00 46.14      B    C  
ATOM   1660  CG1 VAL B  69      10.726  -3.798  24.770  1.00 46.07      B    C  
ATOM   1661  CG2 VAL B  69      11.733  -1.474  24.529  1.00 45.83      B    C  
ATOM   1662  N   SER B  70      11.546  -0.973  28.042  1.00 46.34      B    N  
ATOM   1663  CA  SER B  70      12.211   0.080  28.806  1.00 46.59      B    C  
ATOM   1664  C   SER B  70      12.671   1.257  27.953  1.00 47.06      B    C  
ATOM   1665  O   SER B  70      12.533   2.411  28.361  1.00 46.95      B    O  
ATOM   1666  CB  SER B  70      13.416  -0.496  29.542  1.00 46.52      B    C  
ATOM   1667  OG  SER B  70      14.331   0.526  29.884  1.00 46.28      B    O  
ATOM   1668  N   ALA B  71      13.218   0.955  26.774  1.00 47.87      B    N  
ATOM   1669  CA  ALA B  71      13.841   1.971  25.923  1.00 48.49      B    C  
ATOM   1670  C   ALA B  71      12.855   2.910  25.245  1.00 49.01      B    C  
ATOM   1671  O   ALA B  71      13.236   3.998  24.807  1.00 49.04      B    O  
ATOM   1672  CB  ALA B  71      14.721   1.311  24.884  1.00 48.56      B    C  
ATOM   1673  N   ASP B  72      11.591   2.498  25.169  1.00 49.83      B    N  
ATOM   1674  CA  ASP B  72      10.609   3.232  24.368  1.00 50.73      B    C  
ATOM   1675  C   ASP B  72      10.389   4.674  24.797  1.00 51.02      B    C  
ATOM   1676  O   ASP B  72      10.145   4.964  25.965  1.00 51.06      B    O  
ATOM   1677  CB  ASP B  72       9.283   2.470  24.273  1.00 50.81      B    C  
ATOM   1678  CG  ASP B  72       9.392   1.228  23.393  1.00 52.12      B    C  
ATOM   1679  OD1 ASP B  72      10.312   1.172  22.543  1.00 53.38      B    O  
ATOM   1680  OD2 ASP B  72       8.567   0.302  23.546  1.00 53.63      B    O1-
ATOM   1681  N   GLN B  73      10.513   5.565  23.818  1.00 51.72      B    N  
ATOM   1682  CA  GLN B  73      10.205   6.983  23.969  1.00 52.11      B    C  
ATOM   1683  C   GLN B  73       9.086   7.307  23.000  1.00 52.03      B    C  
ATOM   1684  O   GLN B  73       9.182   7.012  21.806  1.00 51.98      B    O  
ATOM   1685  CB  GLN B  73      11.430   7.832  23.630  1.00 52.42      B    C  
ATOM   1686  CG  GLN B  73      11.314   9.294  24.048  1.00 53.12      B    C  
ATOM   1687  CD  GLN B  73      11.676   9.500  25.513  1.00 54.57      B    C  
ATOM   1688  NE2 GLN B  73      10.803  10.244  26.242  1.00 55.11      B    N  
ATOM   1689  OE1 GLN B  73      12.726   8.993  25.988  1.00 54.96      B    O  
ATOM   1690  N   TYR B  74       8.015   7.899  23.512  1.00 52.21      B    N  
ATOM   1691  CA  TYR B  74       6.881   8.229  22.659  1.00 52.34      B    C  
ATOM   1692  C   TYR B  74       6.726   9.721  22.410  1.00 52.70      B    C  
ATOM   1693  O   TYR B  74       7.018  10.543  23.289  1.00 52.60      B    O  
ATOM   1694  CB  TYR B  74       5.585   7.640  23.219  1.00 52.07      B    C  
ATOM   1695  CG  TYR B  74       5.272   6.260  22.694  1.00 50.78      B    C  
ATOM   1696  CD1 TYR B  74       5.810   5.123  23.306  1.00 49.85      B    C  
ATOM   1697  CD2 TYR B  74       4.439   6.092  21.578  1.00 49.96      B    C  
ATOM   1698  CE1 TYR B  74       5.525   3.845  22.818  1.00 49.67      B    C  
ATOM   1699  CE2 TYR B  74       4.147   4.821  21.079  1.00 49.89      B    C  
ATOM   1700  CZ  TYR B  74       4.693   3.702  21.706  1.00 49.70      B    C  
ATOM   1701  OH  TYR B  74       4.402   2.444  21.223  1.00 49.40      B    O  
ATOM   1702  N   THR B  75       6.287  10.046  21.186  1.00 53.32      B    N  
ATOM   1703  CA  THR B  75       5.912  11.412  20.827  1.00 54.03      B    C  
ATOM   1704  C   THR B  75       4.412  11.566  21.062  1.00 54.49      B    C  
ATOM   1705  O   THR B  75       3.616  10.700  20.681  1.00 54.65      B    O  
ATOM   1706  CB  THR B  75       6.205  11.732  19.341  1.00 53.95      B    C  
ATOM   1707  CG2 THR B  75       5.968  13.202  19.060  1.00 53.86      B    C  
ATOM   1708  OG1 THR B  75       7.568  11.416  19.031  1.00 54.21      B    O  
ATOM   1709  N   LEU B  76       4.033  12.669  21.696  1.00 54.86      B    N  
ATOM   1710  CA  LEU B  76       2.636  12.984  21.906  1.00 55.17      B    C  
ATOM   1711  C   LEU B  76       2.321  14.322  21.274  1.00 55.53      B    C  
ATOM   1712  O   LEU B  76       3.043  15.298  21.474  1.00 55.60      B    O  
ATOM   1713  CB  LEU B  76       2.312  13.008  23.395  1.00 55.08      B    C  
ATOM   1714  CG  LEU B  76       2.235  11.640  24.077  1.00 55.42      B    C  
ATOM   1715  CD1 LEU B  76       2.258  11.785  25.589  1.00 55.04      B    C  
ATOM   1716  CD2 LEU B  76       0.986  10.893  23.637  1.00 55.76      B    C  
ATOM   1717  N   ASP B  77       1.247  14.348  20.491  1.00 55.97      B    N  
ATOM   1718  CA  ASP B  77       0.749  15.565  19.874  1.00 56.44      B    C  
ATOM   1719  C   ASP B  77      -0.753  15.576  20.061  1.00 56.62      B    C  
ATOM   1720  O   ASP B  77      -1.424  14.581  19.760  1.00 56.51      B    O  
ATOM   1721  CB  ASP B  77       1.086  15.594  18.382  1.00 56.70      B    C  
ATOM   1722  CG  ASP B  77       2.566  15.854  18.113  1.00 57.51      B    C  
ATOM   1723  OD1 ASP B  77       2.932  17.041  17.871  1.00 58.20      B    O  
ATOM   1724  OD2 ASP B  77       3.363  14.878  18.121  1.00 58.51      B    O1-
ATOM   1725  N   LEU B  78      -1.271  16.689  20.584  1.00 56.93      B    N  
ATOM   1726  CA  LEU B  78      -2.707  16.867  20.776  1.00 56.99      B    C  
ATOM   1727  C   LEU B  78      -3.250  17.869  19.772  1.00 57.14      B    C  
ATOM   1728  O   LEU B  78      -2.895  19.063  19.795  1.00 56.91      B    O  
ATOM   1729  CB  LEU B  78      -3.019  17.294  22.208  1.00 56.96      B    C  
ATOM   1730  CG  LEU B  78      -4.383  17.920  22.539  1.00 57.35      B    C  
ATOM   1731  CD1 LEU B  78      -5.578  17.084  22.056  1.00 57.53      B    C  
ATOM   1732  CD2 LEU B  78      -4.475  18.173  24.042  1.00 57.74      B    C  
ATOM   1733  N   TRP B  79      -4.104  17.348  18.888  1.00 57.62      B    N  
ATOM   1734  CA  TRP B  79      -4.730  18.119  17.820  1.00 58.13      B    C  
ATOM   1735  C   TRP B  79      -6.166  18.471  18.201  1.00 58.17      B    C  
ATOM   1736  O   TRP B  79      -6.801  17.767  18.989  1.00 58.30      B    O  
ATOM   1737  CB  TRP B  79      -4.713  17.299  16.514  1.00 58.35      B    C  
ATOM   1738  CG  TRP B  79      -3.490  17.518  15.632  1.00 59.35      B    C  
ATOM   1739  CD1 TRP B  79      -2.258  17.969  16.025  1.00 59.73      B    C  
ATOM   1740  CD2 TRP B  79      -3.392  17.278  14.217  1.00 60.34      B    C  
ATOM   1741  CE2 TRP B  79      -2.077  17.620  13.825  1.00 60.52      B    C  
ATOM   1742  CE3 TRP B  79      -4.287  16.806  13.242  1.00 60.91      B    C  
ATOM   1743  NE1 TRP B  79      -1.411  18.040  14.947  1.00 59.96      B    N  
ATOM   1744  CZ2 TRP B  79      -1.633  17.511  12.494  1.00 60.82      B    C  
ATOM   1745  CZ3 TRP B  79      -3.846  16.704  11.912  1.00 61.08      B    C  
ATOM   1746  CH2 TRP B  79      -2.530  17.052  11.558  1.00 60.87      B    C  
ATOM   1747  N   ALA B  80      -6.668  19.574  17.662  1.00 58.22      B    N  
ATOM   1748  CA  ALA B  80      -8.102  19.866  17.779  1.00 58.36      B    C  
ATOM   1749  C   ALA B  80      -8.715  19.449  16.443  1.00 58.47      B    C  
ATOM   1750  O   ALA B  80      -9.434  18.383  16.364  1.00 58.59      B    O  
ATOM   1751  CB  ALA B  80      -8.350  21.350  18.071  1.00 58.25      B    C  
ATOM   1752  N   GLY B  81      -8.415  20.294  15.398  1.00 58.41      B    N  
ATOM   1753  CA  GLY B  81      -8.565  19.713  14.028  1.00 58.37      B    C  
ATOM   1754  C   GLY B  81      -7.198  19.808  13.336  1.00 58.39      B    C  
ATOM   1755  O   GLY B  81      -6.441  18.757  13.142  1.00 58.44      B    O  
ATOM   1756  N   GLN B  82      -6.885  21.107  13.014  1.00 40.29      B    N  
ATOM   1757  CA  GLN B  82      -5.693  21.430  12.209  1.00 40.29      B    C  
ATOM   1758  C   GLN B  82      -4.773  22.377  12.977  1.00 40.29      B    C  
ATOM   1759  O   GLN B  82      -3.629  22.625  12.568  1.00 58.55      B    O  
ATOM   1760  CB  GLN B  82      -6.113  22.070  10.867  1.00 40.29      B    C  
ATOM   1761  CG  GLN B  82      -6.941  21.134   9.986  1.00 40.29      B    C  
ATOM   1762  CD  GLN B  82      -7.358  21.747   8.624  1.00 40.29      B    C  
ATOM   1763  NE2 GLN B  82      -7.667  20.855   7.604  1.00 40.29      B    N  
ATOM   1764  OE1 GLN B  82      -7.408  22.999   8.484  1.00 40.29      B    O  
ATOM   1765  N   GLN B  83      -5.293  22.907  14.083  1.00 58.41      B    N  
ATOM   1766  CA  GLN B  83      -4.518  23.756  14.967  1.00 58.28      B    C  
ATOM   1767  C   GLN B  83      -3.852  22.870  15.999  1.00 58.23      B    C  
ATOM   1768  O   GLN B  83      -4.517  22.258  16.839  1.00 58.23      B    O  
ATOM   1769  CB  GLN B  83      -5.401  24.818  15.638  1.00 58.27      B    C  
ATOM   1770  CG  GLN B  83      -6.654  24.280  16.336  1.00 58.23      B    C  
ATOM   1771  CD  GLN B  83      -7.452  25.368  17.037  1.00 57.85      B    C  
ATOM   1772  NE2 GLN B  83      -8.731  25.486  16.680  1.00 57.18      B    N  
ATOM   1773  OE1 GLN B  83      -6.929  26.087  17.894  1.00 57.44      B    O  
ATOM   1774  N   LEU B  84      -2.532  22.773  15.902  1.00 58.25      B    N  
ATOM   1775  CA  LEU B  84      -1.751  22.033  16.881  1.00 58.26      B    C  
ATOM   1776  C   LEU B  84      -1.758  22.819  18.187  1.00 58.47      B    C  
ATOM   1777  O   LEU B  84      -1.182  23.911  18.274  1.00 58.68      B    O  
ATOM   1778  CB  LEU B  84      -0.321  21.811  16.379  1.00 58.07      B    C  
ATOM   1779  CG  LEU B  84       0.691  21.158  17.334  1.00 57.53      B    C  
ATOM   1780  CD1 LEU B  84       0.422  19.644  17.434  1.00 57.31      B    C  
ATOM   1781  CD2 LEU B  84       2.108  21.399  16.808  1.00 57.59      B    C  
ATOM   1782  N   LEU B  85      -2.439  22.262  19.192  1.00 58.58      B    N  
ATOM   1783  CA  LEU B  85      -2.521  22.899  20.501  1.00 58.57      B    C  
ATOM   1784  C   LEU B  85      -1.228  22.670  21.295  1.00 58.61      B    C  
ATOM   1785  O   LEU B  85      -0.404  23.629  21.448  1.00 58.62      B    O  
ATOM   1786  CB  LEU B  85      -3.750  22.396  21.268  1.00 58.59      B    C  
ATOM   1787  CG  LEU B  85      -5.101  22.456  20.546  1.00 58.53      B    C  
ATOM   1788  CD1 LEU B  85      -6.135  21.665  21.337  1.00 58.70      B    C  
ATOM   1789  CD2 LEU B  85      -5.570  23.904  20.322  1.00 58.43      B    C  
ATOM   1790  N   TRP B  86      -1.047  21.406  21.778  1.00 58.58      B    N  
ATOM   1791  CA  TRP B  86       0.201  21.096  22.510  1.00 58.54      B    C  
ATOM   1792  C   TRP B  86       0.790  19.748  22.121  1.00 58.22      B    C  
ATOM   1793  O   TRP B  86       0.066  18.836  21.713  1.00 58.15      B    O  
ATOM   1794  CB  TRP B  86      -0.030  21.137  24.019  1.00 58.78      B    C  
ATOM   1795  CG  TRP B  86       1.204  20.855  24.833  1.00 59.72      B    C  
ATOM   1796  CD1 TRP B  86       2.221  21.727  25.118  1.00 60.63      B    C  
ATOM   1797  CD2 TRP B  86       1.548  19.616  25.467  1.00 60.13      B    C  
ATOM   1798  CE2 TRP B  86       2.787  19.811  26.123  1.00 60.75      B    C  
ATOM   1799  CE3 TRP B  86       0.932  18.360  25.543  1.00 60.19      B    C  
ATOM   1800  NE1 TRP B  86       3.175  21.106  25.893  1.00 60.72      B    N  
ATOM   1801  CZ2 TRP B  86       3.424  18.791  26.847  1.00 61.28      B    C  
ATOM   1802  CZ3 TRP B  86       1.563  17.345  26.269  1.00 60.62      B    C  
ATOM   1803  CH2 TRP B  86       2.794  17.571  26.913  1.00 61.02      B    C  
ATOM   1804  N   BCN B  87       2.159  19.635  22.188  1.00 57.90      B    N  
ATOM   1805  C2  BCN B  87       2.837  18.372  21.919  1.00 57.45      B    C  
ATOM   1806  C3  BCN B  87       3.989  18.216  22.936  1.00 57.19      B    C  
ATOM   1807  O3  BCN B  87       4.643  19.168  23.358  1.00 57.03      B    O  
ATOM   1849  N   GLY B  88       4.245  16.911  23.288  1.00 56.97      B    N  
ATOM   1850  CA  GLY B  88       5.299  16.534  24.232  1.00 56.96      B    C  
ATOM   1851  C   GLY B  88       5.766  15.077  24.052  1.00 56.88      B    C  
ATOM   1852  O   GLY B  88       5.344  14.378  23.127  1.00 56.88      B    O  
ATOM   1853  N   SER B  89       6.646  14.628  24.950  1.00 56.77      B    N  
ATOM   1854  CA  SER B  89       7.179  13.264  24.903  1.00 56.61      B    C  
ATOM   1855  C   SER B  89       6.958  12.529  26.220  1.00 56.32      B    C  
ATOM   1856  O   SER B  89       6.724  13.150  27.258  1.00 56.48      B    O  
ATOM   1857  CB  SER B  89       8.666  13.272  24.544  1.00 56.58      B    C  
ATOM   1858  OG  SER B  89       8.813  13.532  23.156  1.00 57.50      B    O  
ATOM   1859  N   PHE B  90       7.046  11.203  26.168  1.00 55.86      B    N  
ATOM   1860  CA  PHE B  90       6.640  10.360  27.285  1.00 55.26      B    C  
ATOM   1861  C   PHE B  90       7.300   8.999  27.182  1.00 54.98      B    C  
ATOM   1862  O   PHE B  90       7.094   8.269  26.211  1.00 55.08      B    O  
ATOM   1863  CB  PHE B  90       5.109  10.239  27.304  1.00 55.13      B    C  
ATOM   1864  CG  PHE B  90       4.584   9.067  28.090  1.00 54.79      B    C  
ATOM   1865  CD1 PHE B  90       4.709   9.020  29.481  1.00 54.73      B    C  
ATOM   1866  CD2 PHE B  90       3.925   8.025  27.437  1.00 54.25      B    C  
ATOM   1867  CE1 PHE B  90       4.208   7.938  30.211  1.00 54.68      B    C  
ATOM   1868  CE2 PHE B  90       3.414   6.939  28.157  1.00 54.42      B    C  
ATOM   1869  CZ  PHE B  90       3.554   6.898  29.548  1.00 54.51      B    C  
ATOM   1870  N   LYS B  91       8.104   8.678  28.192  1.00 54.51      B    N  
ATOM   1871  CA  LYS B  91       8.777   7.390  28.293  1.00 54.01      B    C  
ATOM   1872  C   LYS B  91       8.028   6.519  29.294  1.00 53.34      B    C  
ATOM   1873  O   LYS B  91       8.157   6.717  30.507  1.00 53.39      B    O  
ATOM   1874  CB  LYS B  91      10.225   7.604  28.740  1.00 54.19      B    C  
ATOM   1875  CG  LYS B  91      11.079   6.354  28.803  1.00 54.76      B    C  
ATOM   1876  CD  LYS B  91      12.533   6.723  29.089  1.00 55.88      B    C  
ATOM   1877  CE  LYS B  91      13.455   5.519  28.997  1.00 56.43      B    C  
ATOM   1878  NZ  LYS B  91      13.375   4.881  27.648  1.00 57.36      B    N1+
ATOM   1879  N   PRO B  92       7.233   5.558  28.794  1.00 52.68      B    N  
ATOM   1880  CA  PRO B  92       6.396   4.711  29.642  1.00 52.44      B    C  
ATOM   1881  C   PRO B  92       7.116   4.175  30.890  1.00 52.24      B    C  
ATOM   1882  O   PRO B  92       6.722   4.502  32.025  1.00 51.88      B    O  
ATOM   1883  CB  PRO B  92       6.000   3.571  28.702  1.00 52.33      B    C  
ATOM   1884  CG  PRO B  92       5.948   4.202  27.386  1.00 52.18      B    C  
ATOM   1885  CD  PRO B  92       7.078   5.202  27.366  1.00 52.57      B    C  
ATOM   1886  N   SER B  93       8.179   3.386  30.670  1.00 52.09      B    N  
ATOM   1887  CA  SER B  93       8.897   2.736  31.770  1.00 51.91      B    C  
ATOM   1888  C   SER B  93       9.149   3.659  32.949  1.00 51.75      B    C  
ATOM   1889  O   SER B  93       9.205   3.209  34.090  1.00 51.89      B    O  
ATOM   1890  CB  SER B  93      10.214   2.120  31.287  1.00 51.80      B    C  
ATOM   1891  OG  SER B  93      10.846   2.965  30.345  1.00 52.13      B    O  
ATOM   1892  N   GLU B  94       9.295   4.950  32.671  1.00 51.53      B    N  
ATOM   1893  CA  GLU B  94       9.549   5.922  33.721  1.00 51.36      B    C  
ATOM   1894  C   GLU B  94       8.335   6.082  34.640  1.00 50.89      B    C  
ATOM   1895  O   GLU B  94       8.489   6.079  35.871  1.00 50.92      B    O  
ATOM   1896  CB  GLU B  94       9.991   7.266  33.127  1.00 51.77      B    C  
ATOM   1897  CG  GLU B  94      11.422   7.281  32.531  1.00 52.64      B    C  
ATOM   1898  CD  GLU B  94      12.417   8.153  33.316  1.00 54.08      B    C  
ATOM   1899  OE1 GLU B  94      12.023   9.225  33.843  1.00 54.87      B    O  
ATOM   1900  OE2 GLU B  94      13.609   7.778  33.382  1.00 54.21      B    O1-
ATOM   1901  N   HIS B  95       7.133   6.193  34.044  1.00 50.26      B    N  
ATOM   1902  CA  HIS B  95       5.916   6.421  34.837  1.00 49.69      B    C  
ATOM   1903  C   HIS B  95       4.890   5.292  34.715  1.00 48.76      B    C  
ATOM   1904  O   HIS B  95       3.990   5.338  33.869  1.00 48.55      B    O  
ATOM   1905  CB  HIS B  95       5.292   7.773  34.482  1.00 50.11      B    C  
ATOM   1906  CG  HIS B  95       6.205   8.935  34.729  1.00 51.71      B    C  
ATOM   1907  CD2 HIS B  95       6.397   9.709  35.834  1.00 53.02      B    C  
ATOM   1908  ND1 HIS B  95       7.073   9.409  33.764  1.00 52.91      B    N  
ATOM   1909  CE1 HIS B  95       7.756  10.430  34.261  1.00 53.30      B    C  
ATOM   1910  NE2 HIS B  95       7.365  10.633  35.515  1.00 53.86      B    N  
ATOM   1911  N   VAL B  96       5.030   4.295  35.588  1.00 47.65      B    N  
ATOM   1912  CA  VAL B  96       4.252   3.057  35.516  1.00 46.46      B    C  
ATOM   1913  C   VAL B  96       3.166   2.980  36.590  1.00 45.76      B    C  
ATOM   1914  O   VAL B  96       3.452   3.114  37.780  1.00 45.86      B    O  
ATOM   1915  CB  VAL B  96       5.162   1.819  35.685  1.00 46.38      B    C  
ATOM   1916  CG1 VAL B  96       4.428   0.557  35.254  1.00 46.33      B    C  
ATOM   1917  CG2 VAL B  96       6.458   1.979  34.909  1.00 45.88      B    C  
ATOM   1918  N   LYS B  97       1.920   2.760  36.169  1.00 44.80      B    N  
ATOM   1919  CA  LYS B  97       0.853   2.480  37.123  1.00 44.21      B    C  
ATOM   1920  C   LYS B  97       0.347   1.067  36.878  1.00 43.80      B    C  
ATOM   1921  O   LYS B  97      -0.459   0.840  35.971  1.00 43.45      B    O  
ATOM   1922  CB  LYS B  97      -0.288   3.502  37.012  1.00 44.39      B    C  
ATOM   1923  CG  LYS B  97      -1.217   3.546  38.252  1.00 44.20      B    C  
ATOM   1924  CD  LYS B  97      -2.612   4.076  37.798  1.00 44.16      B    C  
ATOM   1925  CE  LYS B  97      -3.451   4.480  39.001  1.00 43.66      B    C  
ATOM   1926  NZ  LYS B  97      -3.144   5.855  39.490  1.00 42.44      B    N1+
ATOM   1927  N   PRO B  98       0.841   0.102  37.673  1.00 43.66      B    N  
ATOM   1928  CA  PRO B  98       0.503  -1.312  37.515  1.00 43.59      B    C  
ATOM   1929  C   PRO B  98      -0.996  -1.547  37.518  1.00 43.64      B    C  
ATOM   1930  O   PRO B  98      -1.735  -0.868  38.237  1.00 43.74      B    O  
ATOM   1931  CB  PRO B  98       1.139  -1.956  38.740  1.00 43.53      B    C  
ATOM   1932  CG  PRO B  98       2.293  -1.073  39.050  1.00 43.46      B    C  
ATOM   1933  CD  PRO B  98       1.801   0.307  38.773  1.00 43.48      B    C  
ATOM   1934  N   ARG B  99      -1.430  -2.490  36.692  1.00 43.71      B    N  
ATOM   1935  CA  ARG B  99      -2.835  -2.834  36.582  1.00 43.84      B    C  
ATOM   1936  C   ARG B  99      -3.306  -3.454  37.893  1.00 43.74      B    C  
ATOM   1937  O   ARG B  99      -2.805  -4.507  38.305  1.00 43.65      B    O  
ATOM   1938  CB  ARG B  99      -3.032  -3.799  35.415  1.00 43.92      B    C  
ATOM   1939  CG  ARG B  99      -4.431  -4.365  35.287  1.00 45.42      B    C  
ATOM   1940  CD  ARG B  99      -4.471  -5.498  34.263  1.00 47.67      B    C  
ATOM   1941  NE  ARG B  99      -3.956  -5.111  32.945  1.00 49.22      B    N  
ATOM   1942  CZ  ARG B  99      -4.607  -4.332  32.075  1.00 50.58      B    C  
ATOM   1943  NH1 ARG B  99      -5.808  -3.819  32.369  1.00 51.46      B    N1+
ATOM   1944  NH2 ARG B  99      -4.043  -4.055  30.905  1.00 50.77      B    N  
ATOM   1945  N   ALA B 100      -4.257  -2.780  38.554  1.00 43.84      B    N  
ATOM   1946  CA  ALA B 100      -4.800  -3.253  39.826  1.00 43.75      B    C  
ATOM   1947  C   ALA B 100      -5.144  -4.739  39.779  1.00 43.76      B    C  
ATOM   1948  O   ALA B 100      -5.748  -5.195  38.808  1.00 43.44      B    O  
ATOM   1949  CB  ALA B 100      -6.013  -2.443  40.192  1.00 43.77      B    C  
ATOM   1950  N   PRO B 101      -4.738  -5.503  40.816  1.00 44.05      B    N  
ATOM   1951  CA  PRO B 101      -4.992  -6.947  40.847  1.00 44.68      B    C  
ATOM   1952  C   PRO B 101      -6.457  -7.248  41.116  1.00 45.62      B    C  
ATOM   1953  O   PRO B 101      -7.189  -6.371  41.567  1.00 45.84      B    O  
ATOM   1954  CB  PRO B 101      -4.124  -7.431  42.013  1.00 44.21      B    C  
ATOM   1955  CG  PRO B 101      -4.039  -6.258  42.907  1.00 43.67      B    C  
ATOM   1956  CD  PRO B 101      -4.010  -5.055  42.016  1.00 43.88      B    C  
ATOM   1957  N   GLY B 102      -6.880  -8.478  40.841  1.00 46.74      B    N  
ATOM   1958  CA  GLY B 102      -8.277  -8.848  41.027  1.00 48.23      B    C  
ATOM   1959  C   GLY B 102      -8.483 -10.286  41.463  1.00 49.37      B    C  
ATOM   1960  O   GLY B 102      -7.514 -11.016  41.751  1.00 49.23      B    O  
ATOM   1961  N   ASN B 103      -9.761 -10.685  41.497  1.00 50.59      B    N  
ATOM   1962  CA  ASN B 103     -10.163 -12.029  41.904  1.00 51.90      B    C  
ATOM   1963  C   ASN B 103      -9.797 -12.309  43.368  1.00 52.23      B    C  
ATOM   1964  O   ASN B 103      -9.464 -13.443  43.737  1.00 52.23      B    O  
ATOM   1965  CB  ASN B 103      -9.580 -13.091  40.946  1.00 52.31      B    C  
ATOM   1966  CG  ASN B 103      -9.861 -12.774  39.478  1.00 54.61      B    C  
ATOM   1967  ND2 ASN B 103     -10.002 -13.824  38.654  1.00 58.20      B    N  
ATOM   1968  OD1 ASN B 103      -9.970 -11.606  39.094  1.00 55.20      B    O  
ATOM   1969  N   LEU B 104      -9.875 -11.267  44.199  1.00 52.76      B    N  
ATOM   1970  CA  LEU B 104      -9.547 -11.396  45.617  1.00 53.19      B    C  
ATOM   1971  C   LEU B 104     -10.616 -12.215  46.300  1.00 53.70      B    C  
ATOM   1972  O   LEU B 104     -11.786 -11.841  46.296  1.00 54.06      B    O  
ATOM   1973  CB  LEU B 104      -9.451 -10.029  46.299  1.00 53.02      B    C  
ATOM   1974  CG  LEU B 104      -8.616  -9.911  47.588  1.00 51.92      B    C  
ATOM   1975  CD1 LEU B 104      -8.882  -8.566  48.243  1.00 50.78      B    C  
ATOM   1976  CD2 LEU B 104      -8.877 -11.043  48.582  1.00 50.80      B    C  
ATOM   1977  N   THR B 105     -10.216 -13.332  46.892  1.00 54.12      B    N  
ATOM   1978  CA  THR B 105     -11.169 -14.193  47.562  1.00 54.62      B    C  
ATOM   1979  C   THR B 105     -10.653 -14.577  48.945  1.00 55.14      B    C  
ATOM   1980  O   THR B 105      -9.446 -14.719  49.148  1.00 55.32      B    O  
ATOM   1981  CB  THR B 105     -11.471 -15.444  46.715  1.00 54.51      B    C  
ATOM   1982  CG2 THR B 105     -12.102 -15.039  45.358  1.00 54.38      B    C  
ATOM   1983  OG1 THR B 105     -10.245 -16.157  46.468  1.00 54.57      B    O  
ATOM   1984  N   VAL B 106     -11.572 -14.713  49.897  1.00 55.75      B    N  
ATOM   1985  CA  VAL B 106     -11.235 -15.104  51.268  1.00 56.24      B    C  
ATOM   1986  C   VAL B 106     -11.621 -16.568  51.484  1.00 56.84      B    C  
ATOM   1987  O   VAL B 106     -12.620 -17.036  50.944  1.00 56.87      B    O  
ATOM   1988  CB  VAL B 106     -11.937 -14.197  52.305  1.00 56.01      B    C  
ATOM   1989  CG1 VAL B 106     -11.604 -14.621  53.714  1.00 56.05      B    C  
ATOM   1990  CG2 VAL B 106     -11.529 -12.753  52.103  1.00 55.91      B    C  
ATOM   1991  N   HIS B 107     -10.814 -17.286  52.258  1.00 57.65      B    N  
ATOM   1992  CA  HIS B 107     -11.014 -18.716  52.489  1.00 58.39      B    C  
ATOM   1993  C   HIS B 107     -10.841 -19.021  53.958  1.00 58.88      B    C  
ATOM   1994  O   HIS B 107     -10.036 -18.375  54.634  1.00 58.97      B    O  
ATOM   1995  CB  HIS B 107      -9.995 -19.547  51.704  1.00 58.44      B    C  
ATOM   1996  CG  HIS B 107      -9.724 -19.031  50.327  1.00 58.78      B    C  
ATOM   1997  CD2 HIS B 107     -10.019 -19.548  49.105  1.00 59.30      B    C  
ATOM   1998  ND1 HIS B 107      -9.055 -17.838  50.100  1.00 59.10      B    N  
ATOM   1999  CE1 HIS B 107      -8.959 -17.638  48.798  1.00 59.55      B    C  
ATOM   2000  NE2 HIS B 107      -9.535 -18.661  48.172  1.00 59.79      B    N  
ATOM   2001  N   THR B 108     -11.580 -20.015  54.448  1.00 59.47      B    N  
ATOM   2002  CA  THR B 108     -11.408 -20.453  55.832  1.00 60.11      B    C  
ATOM   2003  C   THR B 108     -10.754 -21.837  55.967  1.00 60.63      B    C  
ATOM   2004  O   THR B 108     -11.418 -22.876  55.885  1.00 60.61      B    O  
ATOM   2005  CB  THR B 108     -12.713 -20.336  56.652  1.00 60.12      B    C  
ATOM   2006  CG2 THR B 108     -13.892 -20.997  55.916  1.00 60.09      B    C  
ATOM   2007  OG1 THR B 108     -12.513 -20.934  57.947  1.00 59.87      B    O  
ATOM   2008  N   GLN B 109      -9.433 -21.826  56.158  1.00 61.30      B    N  
ATOM   2009  CA  GLN B 109      -8.657 -23.028  56.456  1.00 61.93      B    C  
ATOM   2010  C   GLN B 109      -8.870 -23.359  57.936  1.00 62.25      B    C  
ATOM   2011  O   GLN B 109      -9.281 -22.498  58.717  1.00 62.43      B    O  
ATOM   2012  CB  GLN B 109      -7.162 -22.785  56.193  1.00 61.99      B    C  
ATOM   2013  CG  GLN B 109      -6.734 -22.801  54.718  1.00 62.29      B    C  
ATOM   2014  CD  GLN B 109      -6.139 -24.165  54.294  1.00 62.61      B    C  
ATOM   2015  NE2 GLN B 109      -4.839 -24.168  53.925  1.00 62.18      B    N  
ATOM   2016  OE1 GLN B 109      -6.838 -25.198  54.290  1.00 62.98      B    O  
ATOM   2017  N   VAL B 110      -8.592 -24.606  58.322  1.00 62.55      B    N  
ATOM   2018  CA  VAL B 110      -8.567 -24.987  59.739  1.00 62.77      B    C  
ATOM   2019  C   VAL B 110      -7.218 -24.503  60.312  1.00 62.88      B    C  
ATOM   2020  O   VAL B 110      -6.459 -23.784  59.629  1.00 63.07      B    O  
ATOM   2021  CB  VAL B 110      -8.706 -26.530  59.924  1.00 62.85      B    C  
ATOM   2022  CG1 VAL B 110      -9.247 -26.869  61.323  1.00 62.85      B    C  
ATOM   2023  CG2 VAL B 110      -9.624 -27.117  58.852  1.00 62.85      B    C  
ATOM   2024  N   SER B 111      -6.935 -24.884  61.560  1.00 62.84      B    N  
ATOM   2025  CA  SER B 111      -5.686 -24.520  62.276  1.00 62.79      B    C  
ATOM   2026  C   SER B 111      -5.608 -23.026  62.653  1.00 62.51      B    C  
ATOM   2027  O   SER B 111      -4.524 -22.508  62.962  1.00 62.61      B    O  
ATOM   2028  CB  SER B 111      -4.407 -24.991  61.499  1.00 62.98      B    C  
ATOM   2029  OG  SER B 111      -4.139 -24.120  60.330  1.00 63.47      B    O  
ATOM   2030  N   ASP B 112      -6.764 -22.355  62.635  1.00 62.08      B    N  
ATOM   2031  CA  ASP B 112      -6.902 -20.961  63.083  1.00 61.75      B    C  
ATOM   2032  C   ASP B 112      -6.205 -19.968  62.151  1.00 61.09      B    C  
ATOM   2033  O   ASP B 112      -5.670 -18.951  62.595  1.00 61.02      B    O  
ATOM   2034  CB  ASP B 112      -6.393 -20.799  64.528  1.00 62.12      B    C  
ATOM   2035  CG  ASP B 112      -7.085 -19.667  65.273  1.00 63.03      B    C  
ATOM   2036  OD1 ASP B 112      -8.186 -19.903  65.816  1.00 63.79      B    O  
ATOM   2037  OD2 ASP B 112      -6.521 -18.549  65.329  1.00 63.82      B    O1-
ATOM   2038  N   THR B 113      -6.218 -20.268  60.856  1.00 60.36      B    N  
ATOM   2039  CA  THR B 113      -5.573 -19.407  59.862  1.00 59.59      B    C  
ATOM   2040  C   THR B 113      -6.544 -18.996  58.761  1.00 58.95      B    C  
ATOM   2041  O   THR B 113      -7.322 -19.814  58.264  1.00 58.97      B    O  
ATOM   2042  CB  THR B 113      -4.323 -20.073  59.233  1.00 59.62      B    C  
ATOM   2043  CG2 THR B 113      -3.196 -20.204  60.288  1.00 59.66      B    C  
ATOM   2044  OG1 THR B 113      -4.675 -21.394  58.739  1.00 59.64      B    O  
ATOM   2045  N   LEU B 114      -6.486 -17.722  58.390  1.00 58.09      B    N  
ATOM   2046  CA  LEU B 114      -7.353 -17.162  57.361  1.00 57.14      B    C  
ATOM   2047  C   LEU B 114      -6.554 -16.879  56.087  1.00 56.49      B    C  
ATOM   2048  O   LEU B 114      -5.638 -16.051  56.094  1.00 56.49      B    O  
ATOM   2049  CB  LEU B 114      -7.990 -15.868  57.875  1.00 57.22      B    C  
ATOM   2050  CG  LEU B 114      -8.961 -15.146  56.932  1.00 57.29      B    C  
ATOM   2051  CD1 LEU B 114     -10.349 -15.829  56.970  1.00 57.56      B    C  
ATOM   2052  CD2 LEU B 114      -9.075 -13.686  57.355  1.00 57.39      B    C  
ATOM   2053  N   LEU B 115      -6.917 -17.559  55.000  1.00 55.54      B    N  
ATOM   2054  CA  LEU B 115      -6.202 -17.449  53.730  1.00 54.52      B    C  
ATOM   2055  C   LEU B 115      -6.919 -16.560  52.727  1.00 53.90      B    C  
ATOM   2056  O   LEU B 115      -8.078 -16.811  52.381  1.00 53.95      B    O  
ATOM   2057  CB  LEU B 115      -5.994 -18.832  53.113  1.00 54.54      B    C  
ATOM   2058  CG  LEU B 115      -5.234 -18.864  51.782  1.00 54.30      B    C  
ATOM   2059  CD1 LEU B 115      -3.724 -18.710  52.014  1.00 55.02      B    C  
ATOM   2060  CD2 LEU B 115      -5.545 -20.144  51.005  1.00 53.28      B    C  
ATOM   2061  N   LEU B 116      -6.216 -15.532  52.253  1.00 53.08      B    N  
ATOM   2062  CA  LEU B 116      -6.733 -14.637  51.224  1.00 52.24      B    C  
ATOM   2063  C   LEU B 116      -5.896 -14.811  49.967  1.00 51.88      B    C  
ATOM   2064  O   LEU B 116      -4.663 -14.746  50.029  1.00 51.81      B    O  
ATOM   2065  CB  LEU B 116      -6.655 -13.182  51.686  1.00 52.15      B    C  
ATOM   2066  CG  LEU B 116      -7.336 -12.742  52.983  1.00 51.93      B    C  
ATOM   2067  CD1 LEU B 116      -6.546 -13.174  54.219  1.00 52.18      B    C  
ATOM   2068  CD2 LEU B 116      -7.507 -11.234  52.985  1.00 51.39      B    C  
ATOM   2069  N   THR B 117      -6.557 -15.040  48.832  1.00 51.43      B    N  
ATOM   2070  CA  THR B 117      -5.836 -15.292  47.588  1.00 51.14      B    C  
ATOM   2071  C   THR B 117      -6.339 -14.425  46.461  1.00 50.76      B    C  
ATOM   2072  O   THR B 117      -7.533 -14.345  46.211  1.00 50.97      B    O  
ATOM   2073  CB  THR B 117      -5.906 -16.769  47.153  1.00 51.10      B    C  
ATOM   2074  CG2 THR B 117      -4.756 -17.095  46.175  1.00 51.70      B    C  
ATOM   2075  OG1 THR B 117      -5.795 -17.609  48.311  1.00 51.19      B    O  
ATOM   2076  N   TRP B 118      -5.408 -13.784  45.778  1.00 50.40      B    N  
ATOM   2077  CA  TRP B 118      -5.724 -12.959  44.635  1.00 50.33      B    C  
ATOM   2078  C   TRP B 118      -4.839 -13.378  43.474  1.00 50.18      B    C  
ATOM   2079  O   TRP B 118      -3.932 -14.183  43.654  1.00 50.63      B    O  
ATOM   2080  CB  TRP B 118      -5.463 -11.496  44.970  1.00 50.49      B    C  
ATOM   2081  CG  TRP B 118      -4.057 -11.242  45.395  1.00 50.59      B    C  
ATOM   2082  CD1 TRP B 118      -3.026 -10.816  44.609  1.00 50.25      B    C  
ATOM   2083  CD2 TRP B 118      -3.520 -11.405  46.717  1.00 50.75      B    C  
ATOM   2084  CE2 TRP B 118      -2.153 -11.055  46.656  1.00 50.78      B    C  
ATOM   2085  CE3 TRP B 118      -4.063 -11.810  47.948  1.00 50.29      B    C  
ATOM   2086  NE1 TRP B 118      -1.880 -10.703  45.358  1.00 50.73      B    N  
ATOM   2087  CZ2 TRP B 118      -1.316 -11.097  47.780  1.00 50.24      B    C  
ATOM   2088  CZ3 TRP B 118      -3.232 -11.847  49.063  1.00 49.93      B    C  
ATOM   2089  CH2 TRP B 118      -1.872 -11.496  48.969  1.00 49.93      B    C  
ATOM   2090  N   SER B 119      -5.084 -12.825  42.292  1.00 49.89      B    N  
ATOM   2091  CA  SER B 119      -4.304 -13.216  41.116  1.00 49.75      B    C  
ATOM   2092  C   SER B 119      -3.492 -12.040  40.581  1.00 49.44      B    C  
ATOM   2093  O   SER B 119      -3.976 -10.901  40.584  1.00 49.62      B    O  
ATOM   2094  CB  SER B 119      -5.233 -13.762  40.022  1.00 49.94      B    C  
ATOM   2095  OG  SER B 119      -6.211 -12.786  39.664  1.00 50.27      B    O  
ATOM   2096  N   ASN B 120      -2.261 -12.327  40.134  1.00 48.73      B    N  
ATOM   2097  CA  ASN B 120      -1.404 -11.347  39.465  1.00 48.11      B    C  
ATOM   2098  C   ASN B 120      -2.011 -10.926  38.130  1.00 47.59      B    C  
ATOM   2099  O   ASN B 120      -2.177 -11.760  37.238  1.00 47.61      B    O  
ATOM   2100  CB  ASN B 120       0.002 -11.922  39.234  1.00 48.30      B    C  
ATOM   2101  CG  ASN B 120       1.009 -10.864  38.790  1.00 48.27      B    C  
ATOM   2102  ND2 ASN B 120       2.068 -11.296  38.130  1.00 48.20      B    N  
ATOM   2103  OD1 ASN B 120       0.840  -9.680  39.055  1.00 49.09      B    O  
ATOM   2104  N   PRO B 121      -2.336  -9.627  37.983  1.00 47.10      B    N  
ATOM   2105  CA  PRO B 121      -3.022  -9.092  36.795  1.00 46.73      B    C  
ATOM   2106  C   PRO B 121      -2.253  -9.269  35.488  1.00 46.28      B    C  
ATOM   2107  O   PRO B 121      -2.840  -9.123  34.413  1.00 46.28      B    O  
ATOM   2108  CB  PRO B 121      -3.162  -7.598  37.118  1.00 46.78      B    C  
ATOM   2109  CG  PRO B 121      -2.092  -7.341  38.144  1.00 46.90      B    C  
ATOM   2110  CD  PRO B 121      -2.062  -8.569  38.971  1.00 46.93      B    C  
ATOM   2111  N   TYR B 122      -0.960  -9.586  35.593  1.00 45.81      B    N  
ATOM   2112  CA  TYR B 122      -0.072  -9.677  34.436  1.00 45.24      B    C  
ATOM   2113  C   TYR B 122       0.243 -11.117  34.020  1.00 45.24      B    C  
ATOM   2114  O   TYR B 122       0.222 -12.025  34.858  1.00 45.28      B    O  
ATOM   2115  CB  TYR B 122       1.228  -8.942  34.746  1.00 45.05      B    C  
ATOM   2116  CG  TYR B 122       1.080  -7.446  34.770  1.00 44.17      B    C  
ATOM   2117  CD1 TYR B 122       1.370  -6.691  33.645  1.00 43.32      B    C  
ATOM   2118  CD2 TYR B 122       0.645  -6.784  35.914  1.00 43.47      B    C  
ATOM   2119  CE1 TYR B 122       1.235  -5.318  33.647  1.00 42.68      B    C  
ATOM   2120  CE2 TYR B 122       0.505  -5.405  35.927  1.00 43.14      B    C  
ATOM   2121  CZ  TYR B 122       0.803  -4.680  34.784  1.00 42.76      B    C  
ATOM   2122  OH  TYR B 122       0.670  -3.312  34.774  1.00 43.60      B    O  
ATOM   2123  N   PRO B 123       0.541 -11.328  32.717  1.00 45.16      B    N  
ATOM   2124  CA  PRO B 123       0.982 -12.639  32.228  1.00 45.02      B    C  
ATOM   2125  C   PRO B 123       2.437 -12.916  32.619  1.00 44.99      B    C  
ATOM   2126  O   PRO B 123       3.190 -11.974  32.881  1.00 45.01      B    O  
ATOM   2127  CB  PRO B 123       0.865 -12.498  30.709  1.00 44.88      B    C  
ATOM   2128  CG  PRO B 123       1.130 -11.044  30.467  1.00 45.11      B    C  
ATOM   2129  CD  PRO B 123       0.473 -10.335  31.625  1.00 45.14      B    C  
ATOM   2130  N   PRO B 124       2.842 -14.201  32.643  1.00 44.98      B    N  
ATOM   2131  CA  PRO B 124       4.201 -14.591  33.041  1.00 44.91      B    C  
ATOM   2132  C   PRO B 124       5.339 -14.091  32.131  1.00 44.87      B    C  
ATOM   2133  O   PRO B 124       6.507 -14.235  32.502  1.00 45.16      B    O  
ATOM   2134  CB  PRO B 124       4.137 -16.119  33.013  1.00 44.89      B    C  
ATOM   2135  CG  PRO B 124       3.051 -16.423  32.038  1.00 44.92      B    C  
ATOM   2136  CD  PRO B 124       2.026 -15.379  32.301  1.00 45.00      B    C  
ATOM   2137  N   ASP B 125       5.011 -13.517  30.966  1.00 44.49      B    N  
ATOM   2138  CA  ASP B 125       6.037 -12.947  30.076  1.00 43.92      B    C  
ATOM   2139  C   ASP B 125       6.034 -11.411  30.043  1.00 43.29      B    C  
ATOM   2140  O   ASP B 125       6.714 -10.795  29.214  1.00 43.36      B    O  
ATOM   2141  CB  ASP B 125       5.916 -13.522  28.662  1.00 44.14      B    C  
ATOM   2142  CG  ASP B 125       4.654 -13.077  27.953  1.00 45.15      B    C  
ATOM   2143  OD1 ASP B 125       4.583 -11.900  27.524  1.00 46.87      B    O  
ATOM   2144  OD2 ASP B 125       3.733 -13.911  27.807  1.00 46.26      B    O1-
ATOM   2145  N   ASN B 126       5.261 -10.799  30.936  1.00 42.27      B    N  
ATOM   2146  CA  ASN B 126       5.295  -9.353  31.086  1.00 41.42      B    C  
ATOM   2147  C   ASN B 126       6.518  -8.975  31.900  1.00 40.95      B    C  
ATOM   2148  O   ASN B 126       6.846  -9.654  32.874  1.00 41.59      B    O  
ATOM   2149  CB  ASN B 126       4.031  -8.867  31.796  1.00 41.48      B    C  
ATOM   2150  CG  ASN B 126       3.684  -7.433  31.451  1.00 40.82      B    C  
ATOM   2151  ND2 ASN B 126       2.540  -7.244  30.806  1.00 39.57      B    N  
ATOM   2152  OD1 ASN B 126       4.434  -6.505  31.759  1.00 40.83      B    O  
ATOM   2153  N   TYR B 127       7.197  -7.895  31.519  1.00 40.14      B    N  
ATOM   2154  CA  TYR B 127       8.397  -7.485  32.255  1.00 39.35      B    C  
ATOM   2155  C   TYR B 127       8.098  -7.176  33.718  1.00 38.95      B    C  
ATOM   2156  O   TYR B 127       9.031  -7.016  34.524  1.00 39.00      B    O  
ATOM   2157  CB  TYR B 127       9.102  -6.283  31.602  1.00 39.19      B    C  
ATOM   2158  CG  TYR B 127       9.827  -6.591  30.305  1.00 38.72      B    C  
ATOM   2159  CD1 TYR B 127      10.470  -7.811  30.111  1.00 39.00      B    C  
ATOM   2160  CD2 TYR B 127       9.886  -5.655  29.281  1.00 37.76      B    C  
ATOM   2161  CE1 TYR B 127      11.134  -8.096  28.923  1.00 38.12      B    C  
ATOM   2162  CE2 TYR B 127      10.558  -5.929  28.092  1.00 37.01      B    C  
ATOM   2163  CZ  TYR B 127      11.172  -7.150  27.923  1.00 37.06      B    C  
ATOM   2164  OH  TYR B 127      11.825  -7.432  26.753  1.00 36.79      B    O  
ATOM   2165  N   LEU B 128       6.814  -7.114  34.074  1.00 38.49      B    N  
ATOM   2166  CA  LEU B 128       6.469  -6.786  35.456  1.00 38.32      B    C  
ATOM   2167  C   LEU B 128       6.108  -7.985  36.312  1.00 38.16      B    C  
ATOM   2168  O   LEU B 128       6.299  -7.960  37.539  1.00 38.08      B    O  
ATOM   2169  CB  LEU B 128       5.347  -5.743  35.520  1.00 38.31      B    C  
ATOM   2170  CG  LEU B 128       5.635  -4.322  35.011  1.00 38.29      B    C  
ATOM   2171  CD1 LEU B 128       4.429  -3.431  35.314  1.00 38.50      B    C  
ATOM   2172  CD2 LEU B 128       6.886  -3.739  35.636  1.00 37.81      B    C  
ATOM   2173  N   TYR B 129       5.606  -9.037  35.664  1.00 37.94      B    N  
ATOM   2174  CA  TYR B 129       5.124 -10.229  36.364  1.00 37.90      B    C  
ATOM   2175  C   TYR B 129       5.949 -10.588  37.591  1.00 37.76      B    C  
ATOM   2176  O   TYR B 129       5.388 -10.909  38.632  1.00 38.08      B    O  
ATOM   2177  CB  TYR B 129       5.064 -11.429  35.431  1.00 37.97      B    C  
ATOM   2178  CG  TYR B 129       4.479 -12.665  36.074  1.00 39.07      B    C  
ATOM   2179  CD1 TYR B 129       5.280 -13.548  36.791  1.00 40.08      B    C  
ATOM   2180  CD2 TYR B 129       3.123 -12.955  35.961  1.00 40.55      B    C  
ATOM   2181  CE1 TYR B 129       4.750 -14.682  37.387  1.00 41.04      B    C  
ATOM   2182  CE2 TYR B 129       2.579 -14.089  36.553  1.00 41.53      B    C  
ATOM   2183  CZ  TYR B 129       3.400 -14.947  37.263  1.00 41.68      B    C  
ATOM   2184  OH  TYR B 129       2.868 -16.073  37.844  1.00 42.66      B    O  
ATOM   2185  N   ASN B 130       7.268 -10.515  37.471  1.00 37.57      B    N  
ATOM   2186  CA  ASN B 130       8.155 -10.930  38.546  1.00 37.79      B    C  
ATOM   2187  C   ASN B 130       8.546  -9.883  39.590  1.00 37.72      B    C  
ATOM   2188  O   ASN B 130       9.187 -10.225  40.598  1.00 37.93      B    O  
ATOM   2189  CB  ASN B 130       9.412 -11.582  37.967  1.00 38.14      B    C  
ATOM   2190  CG  ASN B 130       9.185 -13.033  37.584  1.00 39.63      B    C  
ATOM   2191  ND2 ASN B 130      10.184 -13.883  37.836  1.00 40.52      B    N  
ATOM   2192  OD1 ASN B 130       8.122 -13.390  37.072  1.00 41.77      B    O  
ATOM   2193  N   HIS B 131       8.174  -8.622  39.381  1.00 37.53      B    N  
ATOM   2194  CA  HIS B 131       8.574  -7.586  40.336  1.00 37.80      B    C  
ATOM   2195  C   HIS B 131       7.416  -7.051  41.172  1.00 37.94      B    C  
ATOM   2196  O   HIS B 131       7.588  -6.091  41.929  1.00 38.23      B    O  
ATOM   2197  CB  HIS B 131       9.261  -6.422  39.632  1.00 37.68      B    C  
ATOM   2198  CG  HIS B 131      10.386  -6.828  38.735  1.00 38.77      B    C  
ATOM   2199  CD2 HIS B 131      11.654  -6.357  38.630  1.00 39.40      B    C  
ATOM   2200  ND1 HIS B 131      10.261  -7.808  37.772  1.00 39.88      B    N  
ATOM   2201  CE1 HIS B 131      11.410  -7.935  37.126  1.00 39.65      B    C  
ATOM   2202  NE2 HIS B 131      12.271  -7.063  37.625  1.00 39.58      B    N  
ATOM   2203  N   LEU B 132       6.242  -7.664  41.039  1.00 38.02      B    N  
ATOM   2204  CA  LEU B 132       5.050  -7.181  41.726  1.00 37.82      B    C  
ATOM   2205  C   LEU B 132       5.015  -7.579  43.199  1.00 38.33      B    C  
ATOM   2206  O   LEU B 132       5.062  -8.768  43.554  1.00 38.06      B    O  
ATOM   2207  CB  LEU B 132       3.775  -7.648  41.018  1.00 37.50      B    C  
ATOM   2208  CG  LEU B 132       3.197  -6.761  39.920  1.00 36.54      B    C  
ATOM   2209  CD1 LEU B 132       1.720  -7.029  39.814  1.00 35.13      B    C  
ATOM   2210  CD2 LEU B 132       3.423  -5.275  40.187  1.00 35.90      B    C  
ATOM   2211  N   THR B 133       4.939  -6.566  44.053  1.00 38.92      B    N  
ATOM   2212  CA  THR B 133       4.810  -6.777  45.487  1.00 39.52      B    C  
ATOM   2213  C   THR B 133       3.496  -6.159  45.954  1.00 39.91      B    C  
ATOM   2214  O   THR B 133       3.314  -4.939  45.898  1.00 40.18      B    O  
ATOM   2215  CB  THR B 133       6.012  -6.184  46.258  1.00 39.37      B    C  
ATOM   2216  CG2 THR B 133       7.290  -6.882  45.847  1.00 39.76      B    C  
ATOM   2217  OG1 THR B 133       6.143  -4.785  45.974  1.00 39.19      B    O  
ATOM   2218  N   TYR B 134       2.568  -7.002  46.391  1.00 40.29      B    N  
ATOM   2219  CA  TYR B 134       1.245  -6.516  46.780  1.00 40.77      B    C  
ATOM   2220  C   TYR B 134       1.226  -5.934  48.191  1.00 41.29      B    C  
ATOM   2221  O   TYR B 134       2.225  -6.024  48.950  1.00 41.69      B    O  
ATOM   2222  CB  TYR B 134       0.220  -7.638  46.683  1.00 40.56      B    C  
ATOM   2223  CG  TYR B 134       0.434  -8.540  45.489  1.00 40.37      B    C  
ATOM   2224  CD1 TYR B 134      -0.151  -8.249  44.262  1.00 39.25      B    C  
ATOM   2225  CD2 TYR B 134       1.222  -9.690  45.590  1.00 39.23      B    C  
ATOM   2226  CE1 TYR B 134       0.045  -9.069  43.172  1.00 37.99      B    C  
ATOM   2227  CE2 TYR B 134       1.415 -10.517  44.500  1.00 37.70      B    C  
ATOM   2228  CZ  TYR B 134       0.821 -10.198  43.299  1.00 37.28      B    C  
ATOM   2229  OH  TYR B 134       1.001 -11.018  42.212  1.00 37.18      B    O  
ATOM   2230  N   ALA B 135       0.078  -5.329  48.533  1.00 41.72      B    N  
ATOM   2231  CA  ALA B 135      -0.106  -4.755  49.859  1.00 42.23      B    C  
ATOM   2232  C   ALA B 135      -1.555  -4.912  50.280  1.00 42.71      B    C  
ATOM   2233  O   ALA B 135      -2.386  -4.064  49.976  1.00 42.63      B    O  
ATOM   2234  CB  ALA B 135       0.299  -3.285  49.862  1.00 41.91      B    C  
ATOM   2235  N   VAL B 136      -1.853  -6.007  50.970  1.00 43.80      B    N  
ATOM   2236  CA  VAL B 136      -3.214  -6.292  51.434  1.00 45.08      B    C  
ATOM   2237  C   VAL B 136      -3.673  -5.332  52.537  1.00 45.95      B    C  
ATOM   2238  O   VAL B 136      -2.870  -4.840  53.333  1.00 45.90      B    O  
ATOM   2239  CB  VAL B 136      -3.352  -7.740  51.929  1.00 45.01      B    C  
ATOM   2240  CG1 VAL B 136      -4.813  -8.081  52.176  1.00 44.90      B    C  
ATOM   2241  CG2 VAL B 136      -2.756  -8.697  50.914  1.00 44.85      B    C  
ATOM   2242  N   ASN B 137      -4.975  -5.073  52.568  1.00 47.12      B    N  
ATOM   2243  CA  ASN B 137      -5.553  -4.136  53.520  1.00 48.40      B    C  
ATOM   2244  C   ASN B 137      -6.854  -4.682  54.109  1.00 48.89      B    C  
ATOM   2245  O   ASN B 137      -7.882  -4.732  53.435  1.00 48.86      B    O  
ATOM   2246  CB  ASN B 137      -5.783  -2.785  52.827  1.00 48.71      B    C  
ATOM   2247  CG  ASN B 137      -6.083  -1.654  53.797  1.00 49.03      B    C  
ATOM   2248  ND2 ASN B 137      -5.663  -0.432  53.422  1.00 49.00      B    N  
ATOM   2249  OD1 ASN B 137      -6.705  -1.867  54.852  1.00 50.15      B    O  
ATOM   2250  N   ILE B 138      -6.792  -5.092  55.370  1.00 49.75      B    N  
ATOM   2251  CA  ILE B 138      -7.950  -5.643  56.065  1.00 50.81      B    C  
ATOM   2252  C   ILE B 138      -8.467  -4.620  57.068  1.00 51.77      B    C  
ATOM   2253  O   ILE B 138      -7.678  -4.033  57.812  1.00 52.08      B    O  
ATOM   2254  CB  ILE B 138      -7.593  -6.977  56.766  1.00 50.51      B    C  
ATOM   2255  CG1 ILE B 138      -7.251  -8.031  55.711  1.00 50.25      B    C  
ATOM   2256  CG2 ILE B 138      -8.741  -7.456  57.638  1.00 50.24      B    C  
ATOM   2257  CD1 ILE B 138      -6.706  -9.317  56.253  1.00 49.50      B    C  
ATOM   2258  N   TRP B 139      -9.779  -4.389  57.083  1.00 52.85      B    N  
ATOM   2259  CA  TRP B 139     -10.347  -3.456  58.065  1.00 54.11      B    C  
ATOM   2260  C   TRP B 139     -11.744  -3.819  58.586  1.00 54.96      B    C  
ATOM   2261  O   TRP B 139     -12.467  -4.605  57.966  1.00 54.89      B    O  
ATOM   2262  CB  TRP B 139     -10.305  -2.009  57.536  1.00 53.99      B    C  
ATOM   2263  CG  TRP B 139     -11.441  -1.632  56.631  1.00 54.26      B    C  
ATOM   2264  CD1 TRP B 139     -12.595  -0.999  56.991  1.00 54.09      B    C  
ATOM   2265  CD2 TRP B 139     -11.525  -1.842  55.213  1.00 54.59      B    C  
ATOM   2266  CE2 TRP B 139     -12.764  -1.320  54.786  1.00 54.45      B    C  
ATOM   2267  CE3 TRP B 139     -10.677  -2.427  54.264  1.00 54.54      B    C  
ATOM   2268  NE1 TRP B 139     -13.395  -0.811  55.891  1.00 54.33      B    N  
ATOM   2269  CZ2 TRP B 139     -13.175  -1.360  53.449  1.00 54.23      B    C  
ATOM   2270  CZ3 TRP B 139     -11.092  -2.471  52.938  1.00 54.51      B    C  
ATOM   2271  CH2 TRP B 139     -12.327  -1.938  52.544  1.00 54.16      B    C  
ATOM   2272  N   SER B 140     -12.093  -3.242  59.743  1.00 56.31      B    N  
ATOM   2273  CA  SER B 140     -13.406  -3.418  60.377  1.00 57.53      B    C  
ATOM   2274  C   SER B 140     -14.372  -2.294  60.010  1.00 58.39      B    C  
ATOM   2275  O   SER B 140     -13.989  -1.117  59.943  1.00 58.27      B    O  
ATOM   2276  CB  SER B 140     -13.268  -3.506  61.896  1.00 57.45      B    C  
ATOM   2277  OG  SER B 140     -14.524  -3.746  62.516  1.00 57.81      B    O  
ATOM   2278  N   GLU B 141     -15.628  -2.679  59.791  1.00 59.59      B    N  
ATOM   2279  CA  GLU B 141     -16.648  -1.766  59.277  1.00 60.94      B    C  
ATOM   2280  C   GLU B 141     -16.853  -0.483  60.105  1.00 61.67      B    C  
ATOM   2281  O   GLU B 141     -16.521   0.682  59.628  1.00 61.81      B    O  
ATOM   2282  CB  GLU B 141     -17.976  -2.506  59.079  1.00 61.07      B    C  
ATOM   2283  CG  GLU B 141     -18.009  -3.376  57.833  1.00 62.92      B    C  
ATOM   2284  CD  GLU B 141     -18.250  -2.565  56.571  1.00 65.96      B    C  
ATOM   2285  OE1 GLU B 141     -17.376  -1.747  56.200  1.00 66.80      B    O  
ATOM   2286  OE2 GLU B 141     -19.317  -2.752  55.945  1.00 67.36      B    O1-
ATOM   2287  N   ASN B 142     -17.400  -0.696  61.336  1.00 62.64      B    N  
ATOM   2288  CA  ASN B 142     -17.650   0.458  62.214  1.00 64.85      B    C  
ATOM   2289  C   ASN B 142     -16.480   0.795  63.140  1.00 66.01      B    C  
ATOM   2290  O   ASN B 142     -16.615   1.604  64.068  1.00 66.37      B    O  
ATOM   2291  CB  ASN B 142     -18.948   0.259  63.013  1.00 65.63      B    C  
ATOM   2292  CG  ASN B 142     -20.183   0.722  62.249  1.00 66.59      B    C  
ATOM   2293  ND2 ASN B 142     -21.258  -0.093  62.328  1.00 66.51      B    N  
ATOM   2294  OD1 ASN B 142     -20.174   1.802  61.604  1.00 66.84      B    O  
ATOM   2295  N   ASP B 143     -15.331   0.173  62.879  1.00 66.83      B    N  
ATOM   2296  CA  ASP B 143     -14.120   0.475  63.620  1.00 67.41      B    C  
ATOM   2297  C   ASP B 143     -12.987   0.788  62.631  1.00 68.61      B    C  
ATOM   2298  O   ASP B 143     -12.168  -0.099  62.302  1.00 68.37      B    O  
ATOM   2299  CB  ASP B 143     -13.767  -0.685  64.561  1.00 66.32      B    C  
ATOM   2300  CG  ASP B 143     -13.250  -0.210  65.907  1.00 65.98      B    C  
ATOM   2301  OD1 ASP B 143     -12.414   0.723  65.939  1.00 65.62      B    O  
ATOM   2302  OD2 ASP B 143     -13.681  -0.775  66.935  1.00 65.69      B    O1-
ATOM   2303  N   PRO B 144     -12.948   2.056  62.136  1.00 69.25      B    N  
ATOM   2304  CA  PRO B 144     -11.911   2.491  61.178  1.00 68.94      B    C  
ATOM   2305  C   PRO B 144     -10.492   2.494  61.774  1.00 68.14      B    C  
ATOM   2306  O   PRO B 144      -9.514   2.604  61.023  1.00 68.65      B    O  
ATOM   2307  CB  PRO B 144     -12.342   3.926  60.810  1.00 69.46      B    C  
ATOM   2308  CG  PRO B 144     -13.835   3.999  61.206  1.00 68.92      B    C  
ATOM   2309  CD  PRO B 144     -13.911   3.176  62.450  1.00 68.79      B    C  
ATOM   2310  N   ALA B 145     -10.395   2.389  63.107  1.00 66.12      B    N  
ATOM   2311  CA  ALA B 145      -9.107   2.253  63.789  1.00 65.40      B    C  
ATOM   2312  C   ALA B 145      -8.626   0.806  63.702  1.00 65.32      B    C  
ATOM   2313  O   ALA B 145      -7.422   0.525  63.833  1.00 65.48      B    O  
ATOM   2314  CB  ALA B 145      -9.228   2.691  65.243  1.00 65.31      B    C  
ATOM   2315  N   ASP B 146      -9.576  -0.103  63.465  1.00 64.95      B    N  
ATOM   2316  CA  ASP B 146      -9.290  -1.528  63.312  1.00 64.55      B    C  
ATOM   2317  C   ASP B 146      -8.865  -1.860  61.870  1.00 64.02      B    C  
ATOM   2318  O   ASP B 146      -9.360  -2.814  61.256  1.00 63.90      B    O  
ATOM   2319  CB  ASP B 146     -10.510  -2.352  63.749  1.00 64.68      B    C  
ATOM   2320  CG  ASP B 146     -10.168  -3.800  64.053  1.00 65.30      B    C  
ATOM   2321  OD1 ASP B 146      -9.381  -4.052  64.990  1.00 65.85      B    O  
ATOM   2322  OD2 ASP B 146     -10.699  -4.690  63.359  1.00 65.94      B    O1-
ATOM   2323  N   PHE B 147      -7.939  -1.058  61.343  1.00 63.35      B    N  
ATOM   2324  CA  PHE B 147      -7.387  -1.267  60.012  1.00 62.77      B    C  
ATOM   2325  C   PHE B 147      -6.017  -1.923  60.105  1.00 62.17      B    C  
ATOM   2326  O   PHE B 147      -5.222  -1.611  61.001  1.00 62.07      B    O  
ATOM   2327  CB  PHE B 147      -7.286   0.057  59.243  1.00 62.91      B    C  
ATOM   2328  CG  PHE B 147      -6.144   0.941  59.685  1.00 63.50      B    C  
ATOM   2329  CD1 PHE B 147      -6.296   1.821  60.759  1.00 64.14      B    C  
ATOM   2330  CD2 PHE B 147      -4.915   0.899  59.023  1.00 64.00      B    C  
ATOM   2331  CE1 PHE B 147      -5.240   2.645  61.170  1.00 64.68      B    C  
ATOM   2332  CE2 PHE B 147      -3.851   1.714  59.428  1.00 64.47      B    C  
ATOM   2333  CZ  PHE B 147      -4.015   2.591  60.502  1.00 64.60      B    C  
ATOM   2334  N   ARG B 148      -5.747  -2.837  59.176  1.00 61.34      B    N  
ATOM   2335  CA  ARG B 148      -4.434  -3.469  59.065  1.00 60.50      B    C  
ATOM   2336  C   ARG B 148      -3.973  -3.546  57.612  1.00 59.33      B    C  
ATOM   2337  O   ARG B 148      -4.783  -3.725  56.698  1.00 59.19      B    O  
ATOM   2338  CB  ARG B 148      -4.423  -4.849  59.738  1.00 60.76      B    C  
ATOM   2339  CG  ARG B 148      -4.179  -4.777  61.256  1.00 62.05      B    C  
ATOM   2340  CD  ARG B 148      -4.379  -6.120  61.979  1.00 64.27      B    C  
ATOM   2341  NE  ARG B 148      -5.727  -6.676  61.806  1.00 65.81      B    N  
ATOM   2342  CZ  ARG B 148      -6.832  -6.219  62.415  1.00 66.33      B    C  
ATOM   2343  NH1 ARG B 148      -6.787  -5.172  63.251  1.00 66.25      B    N1+
ATOM   2344  NH2 ARG B 148      -7.997  -6.813  62.175  1.00 66.52      B    N  
ATOM   2345  N   ILE B 149      -2.669  -3.381  57.413  1.00 57.97      B    N  
ATOM   2346  CA  ILE B 149      -2.068  -3.473  56.084  1.00 56.80      B    C  
ATOM   2347  C   ILE B 149      -0.873  -4.430  56.085  1.00 55.68      B    C  
ATOM   2348  O   ILE B 149       0.122  -4.195  56.772  1.00 55.48      B    O  
ATOM   2349  CB  ILE B 149      -1.713  -2.061  55.489  1.00 56.90      B    C  
ATOM   2350  CG1 ILE B 149      -0.889  -2.206  54.197  1.00 57.15      B    C  
ATOM   2351  CG2 ILE B 149      -1.006  -1.170  56.535  1.00 56.81      B    C  
ATOM   2352  CD1 ILE B 149      -0.767  -0.851  53.365  1.00 57.29      B    C  
ATOM   2353  N   TYR B 150      -0.993  -5.516  55.320  1.00 54.40      B    N  
ATOM   2354  CA  TYR B 150       0.069  -6.519  55.216  1.00 53.03      B    C  
ATOM   2355  C   TYR B 150       0.813  -6.430  53.881  1.00 51.88      B    C  
ATOM   2356  O   TYR B 150       0.188  -6.443  52.820  1.00 51.77      B    O  
ATOM   2357  CB  TYR B 150      -0.512  -7.920  55.394  1.00 53.07      B    C  
ATOM   2358  CG  TYR B 150      -1.134  -8.161  56.749  1.00 53.41      B    C  
ATOM   2359  CD1 TYR B 150      -2.457  -7.784  57.007  1.00 54.05      B    C  
ATOM   2360  CD2 TYR B 150      -0.402  -8.768  57.774  1.00 54.00      B    C  
ATOM   2361  CE1 TYR B 150      -3.035  -8.007  58.252  1.00 54.38      B    C  
ATOM   2362  CE2 TYR B 150      -0.970  -8.993  59.021  1.00 54.46      B    C  
ATOM   2363  CZ  TYR B 150      -2.286  -8.612  59.251  1.00 54.76      B    C  
ATOM   2364  OH  TYR B 150      -2.850  -8.834  60.484  1.00 55.98      B    O  
ATOM   2365  N   GLN B 151       2.143  -6.331  53.945  1.00 50.47      B    N  
ATOM   2366  CA  GLN B 151       3.001  -6.312  52.745  1.00 49.16      B    C  
ATOM   2367  C   GLN B 151       3.287  -7.745  52.296  1.00 47.64      B    C  
ATOM   2368  O   GLN B 151       3.596  -8.606  53.129  1.00 47.36      B    O  
ATOM   2369  CB  GLN B 151       4.342  -5.594  53.013  1.00 49.45      B    C  
ATOM   2370  CG  GLN B 151       4.265  -4.077  53.320  1.00 50.65      B    C  
ATOM   2371  CD  GLN B 151       3.990  -3.203  52.088  1.00 52.75      B    C  
ATOM   2372  NE2 GLN B 151       3.454  -2.000  52.324  1.00 53.01      B    N  
ATOM   2373  OE1 GLN B 151       4.264  -3.599  50.946  1.00 53.71      B    O  
ATOM   2374  N   VAL B 152       3.179  -7.994  50.986  1.00 45.87      B    N  
ATOM   2375  CA  VAL B 152       3.568  -9.288  50.412  1.00 44.02      B    C  
ATOM   2376  C   VAL B 152       4.710  -9.101  49.411  1.00 43.17      B    C  
ATOM   2377  O   VAL B 152       4.537  -8.419  48.397  1.00 43.14      B    O  
ATOM   2378  CB  VAL B 152       2.374  -9.990  49.720  1.00 43.86      B    C  
ATOM   2379  CG1 VAL B 152       2.855 -11.228  48.968  1.00 43.04      B    C  
ATOM   2380  CG2 VAL B 152       1.295 -10.362  50.747  1.00 42.33      B    C  
ATOM   2381  N   THR B 153       5.866  -9.697  49.700  1.00 42.16      B    N  
ATOM   2382  CA  THR B 153       7.034  -9.589  48.816  1.00 41.47      B    C  
ATOM   2383  C   THR B 153       7.262 -10.864  48.014  1.00 40.95      B    C  
ATOM   2384  O   THR B 153       7.863 -10.838  46.950  1.00 40.91      B    O  
ATOM   2385  CB  THR B 153       8.340  -9.300  49.585  1.00 41.42      B    C  
ATOM   2386  CG2 THR B 153       9.371  -8.638  48.671  1.00 42.09      B    C  
ATOM   2387  OG1 THR B 153       8.078  -8.431  50.685  1.00 40.99      B    O  
ATOM   2388  N   TYR B 154       6.804 -11.989  48.529  1.00 40.76      B    N  
ATOM   2389  CA  TYR B 154       6.982 -13.237  47.814  1.00 40.59      B    C  
ATOM   2390  C   TYR B 154       6.135 -13.266  46.545  1.00 41.08      B    C  
ATOM   2391  O   TYR B 154       5.273 -12.399  46.343  1.00 40.63      B    O  
ATOM   2392  CB  TYR B 154       6.655 -14.412  48.720  1.00 40.33      B    C  
ATOM   2393  CG  TYR B 154       5.403 -14.237  49.527  1.00 39.37      B    C  
ATOM   2394  CD1 TYR B 154       5.397 -13.457  50.685  1.00 39.04      B    C  
ATOM   2395  CD2 TYR B 154       4.226 -14.869  49.144  1.00 38.93      B    C  
ATOM   2396  CE1 TYR B 154       4.239 -13.307  51.437  1.00 39.29      B    C  
ATOM   2397  CE2 TYR B 154       3.065 -14.733  49.886  1.00 39.08      B    C  
ATOM   2398  CZ  TYR B 154       3.074 -13.954  51.034  1.00 39.62      B    C  
ATOM   2399  OH  TYR B 154       1.910 -13.829  51.774  1.00 40.22      B    O  
ATOM   2400  N   LEU B 155       6.398 -14.256  45.689  1.00 41.78      B    N  
ATOM   2401  CA  LEU B 155       5.760 -14.337  44.376  1.00 42.67      B    C  
ATOM   2402  C   LEU B 155       4.319 -14.833  44.425  1.00 43.11      B    C  
ATOM   2403  O   LEU B 155       3.475 -14.396  43.637  1.00 43.24      B    O  
ATOM   2404  CB  LEU B 155       6.581 -15.201  43.414  1.00 42.70      B    C  
ATOM   2405  CG  LEU B 155       6.055 -15.273  41.965  1.00 42.96      B    C  
ATOM   2406  CD1 LEU B 155       6.162 -13.928  41.241  1.00 43.12      B    C  
ATOM   2407  CD2 LEU B 155       6.764 -16.356  41.184  1.00 43.26      B    C  
ATOM   2408  N   GLU B 156       4.043 -15.752  45.344  1.00 43.68      B    N  
ATOM   2409  CA  GLU B 156       2.708 -16.298  45.480  1.00 44.13      B    C  
ATOM   2410  C   GLU B 156       1.760 -15.182  45.861  1.00 44.00      B    C  
ATOM   2411  O   GLU B 156       2.019 -14.466  46.827  1.00 44.36      B    O  
ATOM   2412  CB  GLU B 156       2.681 -17.395  46.540  1.00 44.52      B    C  
ATOM   2413  CG  GLU B 156       1.424 -18.243  46.498  1.00 46.40      B    C  
ATOM   2414  CD  GLU B 156       1.193 -18.867  45.135  1.00 48.94      B    C  
ATOM   2415  OE1 GLU B 156       2.187 -19.238  44.465  1.00 49.78      B    O  
ATOM   2416  OE2 GLU B 156       0.016 -18.982  44.730  1.00 50.14      B    O1-
ATOM   2417  N   PRO B 157       0.672 -15.006  45.088  1.00 43.84      B    N  
ATOM   2418  CA  PRO B 157      -0.330 -13.971  45.358  1.00 43.73      B    C  
ATOM   2419  C   PRO B 157      -1.330 -14.390  46.452  1.00 43.83      B    C  
ATOM   2420  O   PRO B 157      -2.536 -14.478  46.193  1.00 43.67      B    O  
ATOM   2421  CB  PRO B 157      -1.041 -13.810  44.006  1.00 43.61      B    C  
ATOM   2422  CG  PRO B 157      -0.317 -14.765  43.028  1.00 43.53      B    C  
ATOM   2423  CD  PRO B 157       0.331 -15.780  43.872  1.00 43.52      B    C  
ATOM   2424  N   SER B 158      -0.821 -14.646  47.660  1.00 44.02      B    N  
ATOM   2425  CA  SER B 158      -1.646 -15.144  48.776  1.00 44.19      B    C  
ATOM   2426  C   SER B 158      -1.078 -14.758  50.139  1.00 44.00      B    C  
ATOM   2427  O   SER B 158       0.105 -14.958  50.407  1.00 44.01      B    O  
ATOM   2428  CB  SER B 158      -1.817 -16.679  48.698  1.00 44.31      B    C  
ATOM   2429  OG  SER B 158      -0.585 -17.355  48.952  1.00 44.54      B    O  
ATOM   2430  N   LEU B 159      -1.939 -14.221  50.995  1.00 43.94      B    N  
ATOM   2431  CA  LEU B 159      -1.573 -13.878  52.361  1.00 44.21      B    C  
ATOM   2432  C   LEU B 159      -2.338 -14.746  53.343  1.00 44.61      B    C  
ATOM   2433  O   LEU B 159      -3.515 -15.030  53.141  1.00 44.68      B    O  
ATOM   2434  CB  LEU B 159      -1.887 -12.409  52.646  1.00 44.14      B    C  
ATOM   2435  CG  LEU B 159      -1.875 -11.960  54.113  1.00 43.52      B    C  
ATOM   2436  CD1 LEU B 159      -0.451 -11.944  54.662  1.00 43.56      B    C  
ATOM   2437  CD2 LEU B 159      -2.548 -10.608  54.293  1.00 42.32      B    C  
ATOM   2438  N   ARG B 160      -1.674 -15.140  54.421  1.00 45.21      B    N  
ATOM   2439  CA  ARG B 160      -2.311 -15.952  55.443  1.00 46.01      B    C  
ATOM   2440  C   ARG B 160      -2.120 -15.367  56.848  1.00 46.25      B    C  
ATOM   2441  O   ARG B 160      -1.088 -15.591  57.492  1.00 46.29      B    O  
ATOM   2442  CB  ARG B 160      -1.785 -17.388  55.371  1.00 46.04      B    C  
ATOM   2443  CG  ARG B 160      -2.653 -18.384  56.130  1.00 47.45      B    C  
ATOM   2444  CD  ARG B 160      -2.127 -19.803  56.025  1.00 48.98      B    C  
ATOM   2445  NE  ARG B 160      -1.997 -20.234  54.638  1.00 50.50      B    N  
ATOM   2446  CZ  ARG B 160      -1.933 -21.503  54.250  1.00 51.24      B    C  
ATOM   2447  NH1 ARG B 160      -2.003 -22.484  55.146  1.00 51.08      B    N1+
ATOM   2448  NH2 ARG B 160      -1.810 -21.789  52.959  1.00 51.71      B    N  
ATOM   2449  N   ILE B 161      -3.114 -14.609  57.312  1.00 46.71      B    N  
ATOM   2450  CA  ILE B 161      -3.080 -14.050  58.669  1.00 47.22      B    C  
ATOM   2451  C   ILE B 161      -3.643 -15.066  59.642  1.00 47.77      B    C  
ATOM   2452  O   ILE B 161      -4.104 -16.131  59.230  1.00 47.69      B    O  
ATOM   2453  CB  ILE B 161      -3.878 -12.727  58.800  1.00 47.03      B    C  
ATOM   2454  CG1 ILE B 161      -5.366 -12.958  58.538  1.00 45.98      B    C  
ATOM   2455  CG2 ILE B 161      -3.313 -11.651  57.870  1.00 47.05      B    C  
ATOM   2456  CD1 ILE B 161      -6.236 -11.870  59.104  1.00 44.60      B    C  
ATOM   2457  N   ALA B 162      -3.605 -14.736  60.931  1.00 48.63      B    N  
ATOM   2458  CA  ALA B 162      -4.169 -15.618  61.955  1.00 49.55      B    C  
ATOM   2459  C   ALA B 162      -5.525 -15.119  62.464  1.00 50.03      B    C  
ATOM   2460  O   ALA B 162      -5.714 -13.921  62.695  1.00 49.90      B    O  
ATOM   2461  CB  ALA B 162      -3.185 -15.793  63.114  1.00 49.62      B    C  
ATOM   2462  N   ALA B 163      -6.459 -16.052  62.641  1.00 50.76      B    N  
ATOM   2463  CA  ALA B 163      -7.790 -15.735  63.145  1.00 51.68      B    C  
ATOM   2464  C   ALA B 163      -7.719 -14.948  64.447  1.00 52.34      B    C  
ATOM   2465  O   ALA B 163      -8.549 -14.067  64.693  1.00 52.46      B    O  
ATOM   2466  CB  ALA B 163      -8.597 -17.003  63.336  1.00 51.73      B    C  
ATOM   2467  N   SER B 164      -6.706 -15.266  65.259  1.00 53.15      B    N  
ATOM   2468  CA  SER B 164      -6.428 -14.590  66.534  1.00 53.80      B    C  
ATOM   2469  C   SER B 164      -6.387 -13.055  66.453  1.00 54.39      B    C  
ATOM   2470  O   SER B 164      -6.492 -12.376  67.480  1.00 54.43      B    O  
ATOM   2471  CB  SER B 164      -5.114 -15.129  67.122  1.00 53.67      B    C  
ATOM   2472  OG  SER B 164      -4.469 -14.164  67.938  1.00 53.49      B    O  
ATOM   2473  N   THR B 165      -6.232 -12.522  65.239  1.00 55.13      B    N  
ATOM   2474  CA  THR B 165      -6.168 -11.078  65.021  1.00 55.82      B    C  
ATOM   2475  C   THR B 165      -7.509 -10.531  64.540  1.00 56.36      B    C  
ATOM   2476  O   THR B 165      -7.596  -9.368  64.096  1.00 56.48      B    O  
ATOM   2477  CB  THR B 165      -5.072 -10.702  63.997  1.00 55.79      B    C  
ATOM   2478  CG2 THR B 165      -3.722 -11.289  64.397  1.00 55.64      B    C  
ATOM   2479  OG1 THR B 165      -5.437 -11.188  62.699  1.00 56.19      B    O  
ATOM   2480  N   LEU B 166      -8.550 -11.374  64.630  1.00 56.95      B    N  
ATOM   2481  CA  LEU B 166      -9.881 -10.989  64.172  1.00 57.55      B    C  
ATOM   2482  C   LEU B 166     -10.947 -11.196  65.239  1.00 57.95      B    C  
ATOM   2483  O   LEU B 166     -10.984 -12.238  65.896  1.00 58.12      B    O  
ATOM   2484  CB  LEU B 166     -10.261 -11.758  62.903  1.00 57.58      B    C  
ATOM   2485  CG  LEU B 166      -9.476 -11.506  61.609  1.00 57.70      B    C  
ATOM   2486  CD1 LEU B 166     -10.203 -12.140  60.433  1.00 57.29      B    C  
ATOM   2487  CD2 LEU B 166      -9.245 -10.013  61.350  1.00 57.68      B    C  
ATOM   2488  N   LYS B 167     -11.810 -10.193  65.395  1.00 58.38      B    N  
ATOM   2489  CA  LYS B 167     -12.923 -10.231  66.348  1.00 58.76      B    C  
ATOM   2490  C   LYS B 167     -14.123 -10.952  65.737  1.00 58.92      B    C  
ATOM   2491  O   LYS B 167     -14.635 -10.531  64.702  1.00 58.99      B    O  
ATOM   2492  CB  LYS B 167     -13.326  -8.806  66.772  1.00 58.79      B    C  
ATOM   2493  CG  LYS B 167     -12.347  -8.076  67.708  1.00 59.18      B    C  
ATOM   2494  CD  LYS B 167     -11.167  -7.444  66.903  1.00 60.14      B    C  
ATOM   2495  CE  LYS B 167     -10.042  -7.072  67.889  1.00 60.58      B    C  
ATOM   2496  NZ  LYS B 167      -8.774  -6.757  67.173  1.00 60.72      B    N1+
ATOM   2497  N   SER B 168     -14.572 -12.031  66.372  1.00 59.25      B    N  
ATOM   2498  CA  SER B 168     -15.715 -12.795  65.855  1.00 59.57      B    C  
ATOM   2499  C   SER B 168     -17.037 -12.022  65.981  1.00 59.55      B    C  
ATOM   2500  O   SER B 168     -17.177 -11.140  66.834  1.00 59.50      B    O  
ATOM   2501  CB  SER B 168     -15.813 -14.175  66.523  1.00 59.70      B    C  
ATOM   2502  OG  SER B 168     -16.630 -15.056  65.758  1.00 60.05      B    O  
ATOM   2503  N   GLY B 169     -17.993 -12.350  65.114  1.00 59.51      B    N  
ATOM   2504  CA  GLY B 169     -19.271 -11.635  65.054  1.00 59.38      B    C  
ATOM   2505  C   GLY B 169     -19.154 -10.239  64.461  1.00 59.21      B    C  
ATOM   2506  O   GLY B 169     -20.104  -9.454  64.513  1.00 59.19      B    O  
ATOM   2507  N   ILE B 170     -17.984  -9.936  63.899  1.00 59.01      B    N  
ATOM   2508  CA  ILE B 170     -17.704  -8.624  63.323  1.00 58.82      B    C  
ATOM   2509  C   ILE B 170     -17.374  -8.733  61.833  1.00 58.68      B    C  
ATOM   2510  O   ILE B 170     -16.716  -9.690  61.396  1.00 58.67      B    O  
ATOM   2511  CB  ILE B 170     -16.577  -7.892  64.112  1.00 58.83      B    C  
ATOM   2512  CG1 ILE B 170     -17.163  -7.232  65.375  1.00 58.82      B    C  
ATOM   2513  CG2 ILE B 170     -15.848  -6.863  63.229  1.00 58.89      B    C  
ATOM   2514  CD1 ILE B 170     -16.139  -6.452  66.212  1.00 58.74      B    C  
ATOM   2515  N   SER B 171     -17.858  -7.747  61.067  1.00 58.41      B    N  
ATOM   2516  CA  SER B 171     -17.632  -7.677  59.624  1.00 58.04      B    C  
ATOM   2517  C   SER B 171     -16.251  -7.117  59.266  1.00 57.73      B    C  
ATOM   2518  O   SER B 171     -15.806  -6.110  59.830  1.00 57.64      B    O  
ATOM   2519  CB  SER B 171     -18.731  -6.841  58.957  1.00 58.09      B    C  
ATOM   2520  OG  SER B 171     -18.453  -6.630  57.569  1.00 58.06      B    O  
ATOM   2521  N   TYR B 172     -15.593  -7.778  58.314  1.00 57.31      B    N  
ATOM   2522  CA  TYR B 172     -14.283  -7.362  57.819  1.00 56.85      B    C  
ATOM   2523  C   TYR B 172     -14.259  -7.228  56.306  1.00 56.64      B    C  
ATOM   2524  O   TYR B 172     -14.904  -8.003  55.591  1.00 56.63      B    O  
ATOM   2525  CB  TYR B 172     -13.202  -8.349  58.256  1.00 56.75      B    C  
ATOM   2526  CG  TYR B 172     -12.841  -8.235  59.709  1.00 56.75      B    C  
ATOM   2527  CD1 TYR B 172     -12.170  -7.110  60.188  1.00 56.91      B    C  
ATOM   2528  CD2 TYR B 172     -13.167  -9.251  60.610  1.00 56.82      B    C  
ATOM   2529  CE1 TYR B 172     -11.835  -6.993  61.525  1.00 57.00      B    C  
ATOM   2530  CE2 TYR B 172     -12.833  -9.146  61.953  1.00 56.97      B    C  
ATOM   2531  CZ  TYR B 172     -12.166  -8.011  62.403  1.00 57.15      B    C  
ATOM   2532  OH  TYR B 172     -11.822  -7.886  63.731  1.00 57.54      B    O  
ATOM   2533  N   ARG B 173     -13.510  -6.237  55.825  1.00 56.34      B    N  
ATOM   2534  CA  ARG B 173     -13.321  -6.030  54.392  1.00 56.15      B    C  
ATOM   2535  C   ARG B 173     -11.844  -6.081  54.006  1.00 55.66      B    C  
ATOM   2536  O   ARG B 173     -10.979  -5.651  54.774  1.00 55.70      B    O  
ATOM   2537  CB  ARG B 173     -13.954  -4.714  53.934  1.00 56.27      B    C  
ATOM   2538  CG  ARG B 173     -15.481  -4.654  54.119  1.00 57.33      B    C  
ATOM   2539  CD  ARG B 173     -16.078  -3.359  53.574  1.00 59.18      B    C  
ATOM   2540  NE  ARG B 173     -16.254  -3.376  52.117  1.00 60.61      B    N  
ATOM   2541  CZ  ARG B 173     -16.992  -2.468  51.443  1.00 61.02      B    C  
ATOM   2542  NH1 ARG B 173     -17.638  -1.453  52.084  1.00 61.04      B    N1+
ATOM   2543  NH2 ARG B 173     -17.088  -2.577  50.119  1.00 61.03      B    N  
ATOM   2544  N   ALA B 174     -11.560  -6.627  52.823  1.00 55.00      B    N  
ATOM   2545  CA  ALA B 174     -10.190  -6.704  52.314  1.00 54.29      B    C  
ATOM   2546  C   ALA B 174     -10.072  -6.264  50.854  1.00 53.88      B    C  
ATOM   2547  O   ALA B 174     -10.801  -6.750  49.961  1.00 53.91      B    O  
ATOM   2548  CB  ALA B 174      -9.599  -8.094  52.512  1.00 54.10      B    C  
ATOM   2549  N   ARG B 175      -9.150  -5.328  50.631  1.00 53.15      B    N  
ATOM   2550  CA  ARG B 175      -8.791  -4.870  49.299  1.00 52.37      B    C  
ATOM   2551  C   ARG B 175      -7.273  -4.868  49.169  1.00 51.97      B    C  
ATOM   2552  O   ARG B 175      -6.553  -4.710  50.160  1.00 51.74      B    O  
ATOM   2553  CB  ARG B 175      -9.359  -3.475  49.046  1.00 52.34      B    C  
ATOM   2554  CG  ARG B 175      -8.988  -2.458  50.121  1.00 51.80      B    C  
ATOM   2555  CD  ARG B 175      -9.633  -1.117  49.820  1.00 50.67      B    C  
ATOM   2556  NE  ARG B 175      -8.954  -0.074  50.644  1.00 50.28      B    N  
ATOM   2557  CZ  ARG B 175      -9.268   1.218  50.533  1.00 50.54      B    C  
ATOM   2558  NH1 ARG B 175     -10.254   1.633  49.630  1.00 50.82      B    N1+
ATOM   2559  NH2 ARG B 175      -8.592   2.100  51.324  1.00 50.88      B    N  
ATOM   2560  N   VAL B 176      -6.784  -5.056  47.950  1.00 51.51      B    N  
ATOM   2561  CA  VAL B 176      -5.342  -5.136  47.727  1.00 51.01      B    C  
ATOM   2562  C   VAL B 176      -4.897  -4.273  46.555  1.00 50.60      B    C  
ATOM   2563  O   VAL B 176      -5.699  -3.929  45.684  1.00 50.83      B    O  
ATOM   2564  CB  VAL B 176      -4.854  -6.610  47.558  1.00 51.00      B    C  
ATOM   2565  CG1 VAL B 176      -5.381  -7.228  46.262  1.00 50.79      B    C  
ATOM   2566  CG2 VAL B 176      -3.331  -6.687  47.625  1.00 50.70      B    C  
ATOM   2567  N   ARG B 177      -3.613  -3.920  46.558  1.00 49.86      B    N  
ATOM   2568  CA  ARG B 177      -3.013  -3.177  45.466  1.00 49.27      B    C  
ATOM   2569  C   ARG B 177      -1.563  -3.602  45.273  1.00 49.33      B    C  
ATOM   2570  O   ARG B 177      -0.842  -3.852  46.242  1.00 49.49      B    O  
ATOM   2571  CB  ARG B 177      -3.114  -1.676  45.721  1.00 48.99      B    C  
ATOM   2572  CG  ARG B 177      -2.612  -1.245  47.085  1.00 47.65      B    C  
ATOM   2573  CD  ARG B 177      -2.513   0.252  47.148  1.00 46.13      B    C  
ATOM   2574  NE  ARG B 177      -1.761   0.684  48.317  1.00 44.31      B    N  
ATOM   2575  CZ  ARG B 177      -1.647   1.946  48.710  1.00 43.27      B    C  
ATOM   2576  NH1 ARG B 177      -2.246   2.923  48.031  1.00 42.69      B    N1+
ATOM   2577  NH2 ARG B 177      -0.935   2.228  49.791  1.00 42.18      B    N  
ATOM   2578  N   ALA B 178      -1.143  -3.687  44.015  1.00 49.28      B    N  
ATOM   2579  CA  ALA B 178       0.209  -4.121  43.679  1.00 49.31      B    C  
ATOM   2580  C   ALA B 178       1.035  -2.972  43.121  1.00 49.32      B    C  
ATOM   2581  O   ALA B 178       0.482  -1.985  42.631  1.00 49.43      B    O  
ATOM   2582  CB  ALA B 178       0.154  -5.255  42.685  1.00 49.36      B    C  
ATOM   2583  N   TRP B 179       2.362  -3.111  43.209  1.00 49.33      B    N  
ATOM   2584  CA  TRP B 179       3.305  -2.154  42.634  1.00 49.12      B    C  
ATOM   2585  C   TRP B 179       4.662  -2.839  42.448  1.00 49.08      B    C  
ATOM   2586  O   TRP B 179       4.946  -3.854  43.107  1.00 49.24      B    O  
ATOM   2587  CB  TRP B 179       3.432  -0.920  43.528  1.00 49.07      B    C  
ATOM   2588  CG  TRP B 179       4.436  -1.068  44.614  1.00 49.52      B    C  
ATOM   2589  CD1 TRP B 179       4.394  -1.939  45.662  1.00 49.70      B    C  
ATOM   2590  CD2 TRP B 179       5.643  -0.323  44.758  1.00 50.12      B    C  
ATOM   2591  CE2 TRP B 179       6.287  -0.793  45.925  1.00 50.34      B    C  
ATOM   2592  CE3 TRP B 179       6.247   0.701  44.016  1.00 50.16      B    C  
ATOM   2593  NE1 TRP B 179       5.503  -1.783  46.456  1.00 49.67      B    N  
ATOM   2594  CZ2 TRP B 179       7.508  -0.275  46.367  1.00 50.74      B    C  
ATOM   2595  CZ3 TRP B 179       7.458   1.216  44.454  1.00 50.40      B    C  
ATOM   2596  CH2 TRP B 179       8.075   0.729  45.621  1.00 50.67      B    C  
ATOM   2597  N   ALA B 180       5.485  -2.291  41.548  1.00 48.82      B    N  
ATOM   2598  CA  ALA B 180       6.797  -2.865  41.229  1.00 48.35      B    C  
ATOM   2599  C   ALA B 180       7.932  -1.914  41.600  1.00 48.26      B    C  
ATOM   2600  O   ALA B 180       8.148  -0.898  40.934  1.00 48.36      B    O  
ATOM   2601  CB  ALA B 180       6.872  -3.241  39.760  1.00 48.16      B    C  
ATOM   2602  N   GLN B 181       8.655  -2.263  42.662  1.00 48.08      B    N  
ATOM   2603  CA  GLN B 181       9.722  -1.421  43.214  1.00 47.84      B    C  
ATOM   2604  C   GLN B 181      10.886  -1.229  42.249  1.00 47.26      B    C  
ATOM   2605  O   GLN B 181      11.580  -0.210  42.296  1.00 47.12      B    O  
ATOM   2606  CB  GLN B 181      10.240  -2.005  44.536  1.00 48.15      B    C  
ATOM   2607  CG  GLN B 181      11.160  -1.025  45.324  1.00 49.49      B    C  
ATOM   2608  CD  GLN B 181      12.046  -1.748  46.335  1.00 50.90      B    C  
ATOM   2609  NE2 GLN B 181      12.432  -1.045  47.432  1.00 51.50      B    N  
ATOM   2610  OE1 GLN B 181      12.392  -2.917  46.125  1.00 51.53      B    O  
ATOM   2611  N   CYS B 182      11.103  -2.209  41.382  1.00 46.84      B    N  
ATOM   2612  CA  CYS B 182      12.216  -2.145  40.450  1.00 46.55      B    C  
ATOM   2613  C   CYS B 182      11.987  -1.097  39.364  1.00 46.24      B    C  
ATOM   2614  O   CYS B 182      12.940  -0.537  38.826  1.00 46.20      B    O  
ATOM   2615  CB  CYS B 182      12.478  -3.499  39.845  1.00 46.63      B    C  
ATOM   2616  N   TYR B 183      10.724  -0.825  39.056  1.00 46.05      B    N  
ATOM   2617  CA  TYR B 183      10.408   0.186  38.060  1.00 46.16      B    C  
ATOM   2618  C   TYR B 183      10.056   1.537  38.693  1.00 46.65      B    C  
ATOM   2619  O   TYR B 183       9.746   2.502  37.986  1.00 46.62      B    O  
ATOM   2620  CB  TYR B 183       9.290  -0.309  37.146  1.00 45.81      B    C  
ATOM   2621  CG  TYR B 183       9.727  -1.341  36.118  1.00 44.48      B    C  
ATOM   2622  CD1 TYR B 183       9.856  -1.002  34.771  1.00 43.42      B    C  
ATOM   2623  CD2 TYR B 183       9.998  -2.648  36.483  1.00 42.83      B    C  
ATOM   2624  CE1 TYR B 183      10.244  -1.938  33.822  1.00 41.11      B    C  
ATOM   2625  CE2 TYR B 183      10.379  -3.586  35.536  1.00 41.66      B    C  
ATOM   2626  CZ  TYR B 183      10.497  -3.222  34.212  1.00 40.43      B    C  
ATOM   2627  OH  TYR B 183      10.884  -4.144  33.275  1.00 40.53      B    O  
ATOM   2628  N   ASN B 184      10.139   1.600  40.026  1.00 47.11      B    N  
ATOM   2629  CA  ASN B 184       9.772   2.789  40.793  1.00 47.47      B    C  
ATOM   2630  C   ASN B 184       8.360   3.251  40.419  1.00 46.99      B    C  
ATOM   2631  O   ASN B 184       8.093   4.455  40.229  1.00 47.32      B    O  
ATOM   2632  CB  ASN B 184      10.801   3.919  40.588  1.00 48.00      B    C  
ATOM   2633  CG  ASN B 184      10.810   4.927  41.744  1.00 51.01      B    C  
ATOM   2634  ND2 ASN B 184      11.433   6.107  41.491  1.00 55.20      B    N  
ATOM   2635  OD1 ASN B 184      10.284   4.645  42.846  1.00 52.13      B    O  
ATOM   2636  N   THR B 185       7.454   2.277  40.303  1.00 46.21      B    N  
ATOM   2637  CA  THR B 185       6.088   2.584  39.894  1.00 45.57      B    C  
ATOM   2638  C   THR B 185       5.325   3.256  41.036  1.00 45.26      B    C  
ATOM   2639  O   THR B 185       5.849   3.426  42.145  1.00 45.28      B    O  
ATOM   2640  CB  THR B 185       5.308   1.322  39.468  1.00 45.50      B    C  
ATOM   2641  CG2 THR B 185       6.233   0.246  38.973  1.00 44.99      B    C  
ATOM   2642  OG1 THR B 185       4.554   0.824  40.577  1.00 45.85      B    O  
ATOM   2643  N   THR B 186       4.084   3.633  40.759  1.00 44.83      B    N  
ATOM   2644  CA  THR B 186       3.184   4.088  41.804  1.00 44.70      B    C  
ATOM   2645  C   THR B 186       2.208   2.952  42.054  1.00 44.51      B    C  
ATOM   2646  O   THR B 186       2.137   1.999  41.267  1.00 44.30      B    O  
ATOM   2647  CB  THR B 186       2.401   5.351  41.388  1.00 44.71      B    C  
ATOM   2648  CG2 THR B 186       3.368   6.496  41.019  1.00 44.79      B    C  
ATOM   2649  OG1 THR B 186       1.551   5.035  40.271  1.00 44.61      B    O  
ATOM   2650  N   TRP B 187       1.463   3.052  43.152  1.00 44.61      B    N  
ATOM   2651  CA  TRP B 187       0.483   2.026  43.497  1.00 44.84      B    C  
ATOM   2652  C   TRP B 187      -0.559   1.837  42.414  1.00 45.01      B    C  
ATOM   2653  O   TRP B 187      -0.895   2.774  41.693  1.00 45.09      B    O  
ATOM   2654  CB  TRP B 187      -0.216   2.381  44.811  1.00 44.74      B    C  
ATOM   2655  CG  TRP B 187       0.632   2.115  45.994  1.00 44.41      B    C  
ATOM   2656  CD1 TRP B 187       1.232   3.040  46.803  1.00 43.74      B    C  
ATOM   2657  CD2 TRP B 187       1.010   0.831  46.495  1.00 44.22      B    C  
ATOM   2658  CE2 TRP B 187       1.834   1.048  47.618  1.00 44.39      B    C  
ATOM   2659  CE3 TRP B 187       0.733  -0.486  46.101  1.00 44.17      B    C  
ATOM   2660  NE1 TRP B 187       1.954   2.406  47.784  1.00 44.37      B    N  
ATOM   2661  CZ2 TRP B 187       2.377  -0.003  48.361  1.00 44.36      B    C  
ATOM   2662  CZ3 TRP B 187       1.271  -1.528  46.837  1.00 44.70      B    C  
ATOM   2663  CH2 TRP B 187       2.084  -1.280  47.956  1.00 44.68      B    C  
ATOM   2664  N   SER B 188      -1.071   0.620  42.301  1.00 45.38      B    N  
ATOM   2665  CA  SER B 188      -2.206   0.375  41.425  1.00 46.11      B    C  
ATOM   2666  C   SER B 188      -3.485   0.831  42.136  1.00 46.93      B    C  
ATOM   2667  O   SER B 188      -3.433   1.319  43.272  1.00 47.14      B    O  
ATOM   2668  CB  SER B 188      -2.283  -1.102  41.047  1.00 45.91      B    C  
ATOM   2669  OG  SER B 188      -3.067  -1.819  41.978  1.00 44.64      B    O  
ATOM   2670  N   GLU B 189      -4.632   0.694  41.467  1.00 47.72      B    N  
ATOM   2671  CA  GLU B 189      -5.914   0.915  42.133  1.00 48.16      B    C  
ATOM   2672  C   GLU B 189      -6.119  -0.211  43.113  1.00 48.72      B    C  
ATOM   2673  O   GLU B 189      -5.478  -1.256  43.014  1.00 48.83      B    O  
ATOM   2674  CB  GLU B 189      -7.065   0.933  41.129  1.00 47.99      B    C  
ATOM   2675  CG  GLU B 189      -7.044   2.118  40.185  1.00 48.19      B    C  
ATOM   2676  CD  GLU B 189      -6.860   3.439  40.913  1.00 48.37      B    C  
ATOM   2677  OE1 GLU B 189      -7.576   3.686  41.913  1.00 48.53      B    O  
ATOM   2678  OE2 GLU B 189      -5.999   4.234  40.478  1.00 48.12      B    O1-
ATOM   2679  N   TRP B 190      -7.001  -0.011  44.073  1.00 49.41      B    N  
ATOM   2680  CA  TRP B 190      -7.331  -1.106  44.950  1.00 50.24      B    C  
ATOM   2681  C   TRP B 190      -8.154  -2.127  44.177  1.00 50.96      B    C  
ATOM   2682  O   TRP B 190      -8.804  -1.791  43.193  1.00 50.81      B    O  
ATOM   2683  CB  TRP B 190      -8.056  -0.593  46.181  1.00 50.15      B    C  
ATOM   2684  CG  TRP B 190      -7.160   0.201  47.081  1.00 49.93      B    C  
ATOM   2685  CD1 TRP B 190      -7.013   1.559  47.100  1.00 49.92      B    C  
ATOM   2686  CD2 TRP B 190      -6.278  -0.313  48.087  1.00 49.64      B    C  
ATOM   2687  CE2 TRP B 190      -5.632   0.797  48.681  1.00 49.45      B    C  
ATOM   2688  CE3 TRP B 190      -5.972  -1.602  48.545  1.00 49.43      B    C  
ATOM   2689  NE1 TRP B 190      -6.101   1.926  48.061  1.00 49.60      B    N  
ATOM   2690  CZ2 TRP B 190      -4.701   0.660  49.712  1.00 49.22      B    C  
ATOM   2691  CZ3 TRP B 190      -5.042  -1.740  49.564  1.00 49.63      B    C  
ATOM   2692  CH2 TRP B 190      -4.417  -0.612  50.138  1.00 49.50      B    C  
ATOM   2693  N   SER B 191      -8.091  -3.381  44.605  1.00 52.21      B    N  
ATOM   2694  CA  SER B 191      -8.901  -4.434  44.007  1.00 53.61      B    C  
ATOM   2695  C   SER B 191     -10.355  -4.286  44.461  1.00 54.75      B    C  
ATOM   2696  O   SER B 191     -10.635  -3.508  45.377  1.00 54.90      B    O  
ATOM   2697  CB  SER B 191      -8.365  -5.810  44.412  1.00 53.63      B    C  
ATOM   2698  OG  SER B 191      -8.946  -6.238  45.639  1.00 53.39      B    O  
ATOM   2699  N   PRO B 192     -11.290  -5.024  43.826  1.00 55.83      B    N  
ATOM   2700  CA  PRO B 192     -12.669  -4.984  44.323  1.00 56.59      B    C  
ATOM   2701  C   PRO B 192     -12.760  -5.560  45.744  1.00 57.38      B    C  
ATOM   2702  O   PRO B 192     -12.330  -6.698  45.975  1.00 57.64      B    O  
ATOM   2703  CB  PRO B 192     -13.433  -5.860  43.317  1.00 56.61      B    C  
ATOM   2704  CG  PRO B 192     -12.368  -6.752  42.681  1.00 56.44      B    C  
ATOM   2705  CD  PRO B 192     -11.142  -5.899  42.642  1.00 55.98      B    C  
ATOM   2706  N   SER B 193     -13.300  -4.767  46.679  1.00 58.30      B    N  
ATOM   2707  CA  SER B 193     -13.398  -5.141  48.106  1.00 59.12      B    C  
ATOM   2708  C   SER B 193     -14.079  -6.491  48.330  1.00 59.65      B    C  
ATOM   2709  O   SER B 193     -14.809  -6.976  47.470  1.00 59.61      B    O  
ATOM   2710  CB  SER B 193     -14.166  -4.068  48.895  1.00 59.14      B    C  
ATOM   2711  OG  SER B 193     -13.754  -2.751  48.558  1.00 59.50      B    O  
ATOM   2712  N   THR B 194     -13.846  -7.090  49.494  1.00 60.46      B    N  
ATOM   2713  CA  THR B 194     -14.490  -8.353  49.842  1.00 61.27      B    C  
ATOM   2714  C   THR B 194     -14.981  -8.301  51.281  1.00 61.90      B    C  
ATOM   2715  O   THR B 194     -14.361  -7.657  52.123  1.00 61.96      B    O  
ATOM   2716  CB  THR B 194     -13.527  -9.544  49.672  1.00 61.29      B    C  
ATOM   2717  CG2 THR B 194     -14.312 -10.859  49.496  1.00 61.27      B    C  
ATOM   2718  OG1 THR B 194     -12.684  -9.322  48.518  1.00 61.29      B    O  
ATOM   2719  N   LYS B 195     -16.096  -8.977  51.555  1.00 62.71      B    N  
ATOM   2720  CA  LYS B 195     -16.660  -9.037  52.904  1.00 63.37      B    C  
ATOM   2721  C   LYS B 195     -16.761 -10.461  53.441  1.00 63.84      B    C  
ATOM   2722  O   LYS B 195     -17.042 -11.404  52.687  1.00 63.79      B    O  
ATOM   2723  CB  LYS B 195     -18.041  -8.383  52.944  1.00 63.40      B    C  
ATOM   2724  CG  LYS B 195     -18.030  -6.866  52.805  1.00 63.79      B    C  
ATOM   2725  CD  LYS B 195     -19.437  -6.311  53.045  1.00 64.25      B    C  
ATOM   2726  CE  LYS B 195     -19.485  -4.806  52.820  1.00 64.37      B    C  
ATOM   2727  NZ  LYS B 195     -20.973  -4.342  52.784  1.00 64.31      B    N1+
ATOM   2728  N   TRP B 196     -16.533 -10.594  54.756  1.00 64.55      B    N  
ATOM   2729  CA  TRP B 196     -16.691 -11.863  55.467  1.00 65.27      B    C  
ATOM   2730  C   TRP B 196     -16.778 -11.596  56.975  1.00 65.71      B    C  
ATOM   2731  O   TRP B 196     -16.232 -10.598  57.452  1.00 65.83      B    O  
ATOM   2732  CB  TRP B 196     -15.514 -12.807  55.156  1.00 65.34      B    C  
ATOM   2733  CG  TRP B 196     -14.253 -12.501  55.923  1.00 65.76      B    C  
ATOM   2734  CD1 TRP B 196     -13.800 -13.146  57.041  1.00 65.93      B    C  
ATOM   2735  CD2 TRP B 196     -13.291 -11.477  55.635  1.00 66.16      B    C  
ATOM   2736  CE2 TRP B 196     -12.282 -11.563  56.621  1.00 66.30      B    C  
ATOM   2737  CE3 TRP B 196     -13.181 -10.496  54.639  1.00 66.27      B    C  
ATOM   2738  NE1 TRP B 196     -12.620 -12.589  57.467  1.00 66.28      B    N  
ATOM   2739  CZ2 TRP B 196     -11.174 -10.704  56.640  1.00 65.95      B    C  
ATOM   2740  CZ3 TRP B 196     -12.080  -9.640  54.663  1.00 66.05      B    C  
ATOM   2741  CH2 TRP B 196     -11.093  -9.752  55.657  1.00 65.57      B    C  
ATOM   2742  N   HIS B 197     -17.461 -12.477  57.716  1.00 66.21      B    N  
ATOM   2743  CA  HIS B 197     -17.430 -12.422  59.189  1.00 66.76      B    C  
ATOM   2744  C   HIS B 197     -16.923 -13.738  59.798  1.00 66.96      B    C  
ATOM   2745  O   HIS B 197     -17.053 -14.801  59.182  1.00 66.92      B    O  
ATOM   2746  CB  HIS B 197     -18.803 -12.039  59.757  1.00 66.89      B    C  
ATOM   2747  CG  HIS B 197     -19.777 -13.176  59.808  1.00 67.52      B    C  
ATOM   2748  CD2 HIS B 197     -20.580 -13.708  58.837  1.00 67.92      B    C  
ATOM   2749  ND1 HIS B 197     -20.003 -13.911  60.977  1.00 67.80      B    N  
ATOM   2750  CE1 HIS B 197     -20.903 -14.846  60.725  1.00 67.84      B    C  
ATOM   2751  NE2 HIS B 197     -21.270 -14.744  59.434  1.00 67.90      B    N  
ATOM   2752  N   ASN B 198     -16.352 -13.659  61.003  1.00 67.26      B    N  
ATOM   2753  CA  ASN B 198     -15.778 -14.835  61.686  1.00 67.58      B    C  
ATOM   2754  C   ASN B 198     -16.819 -15.839  62.209  1.00 67.66      B    C  
ATOM   2755  O   ASN B 198     -16.720 -17.093  61.946  1.00 67.67      B    O  
ATOM   2756  CB  ASN B 198     -14.847 -14.412  62.838  1.00 67.68      B    C  
ATOM   2757  CG  ASN B 198     -13.418 -14.122  62.383  1.00 67.88      B    C  
ATOM   2758  ND2 ASN B 198     -13.282 -13.542  61.145  1.00 67.65      B    N  
ATOM   2759  OD1 ASN B 198     -12.447 -14.421  63.145  1.00 68.05      B    O  
TER
ATOM   2760  N   GLU C  30      29.037 -20.675 -12.205  1.00 40.29      C    N  
ATOM   2761  CA  GLU C  30      27.995 -20.540 -11.138  1.00 40.29      C    C  
ATOM   2762  C   GLU C  30      28.216 -21.499  -9.945  1.00 40.29      C    C  
ATOM   2763  O   GLU C  30      27.509 -21.447  -8.924  1.00 49.48      C    O  
ATOM   2764  CB  GLU C  30      26.599 -20.698 -11.749  1.00 40.29      C    C  
ATOM   2765  CG  GLU C  30      26.136 -19.423 -12.494  1.00 40.29      C    C  
ATOM   2766  CD  GLU C  30      25.664 -19.795 -13.971  1.00 40.29      C    C  
ATOM   2767  OE1 GLU C  30      25.558 -21.021 -14.344  1.00 40.29      C    O  
ATOM   2768  OE2 GLU C  30      25.405 -18.861 -14.769  1.00 40.29      C    O1-
ATOM   2769  N   THR C  31      29.218 -22.363 -10.080  1.00 40.29      C    N  
ATOM   2770  CA  THR C  31      29.578 -23.335  -9.049  1.00 40.29      C    C  
ATOM   2771  C   THR C  31      31.106 -23.484  -8.968  1.00 40.29      C    C  
ATOM   2772  O   THR C  31      31.815 -23.864 -10.011  1.00 50.08      C    O  
ATOM   2773  CB  THR C  31      28.895 -24.728  -9.294  1.00 40.29      C    C  
ATOM   2774  CG2 THR C  31      29.258 -25.319 -10.683  1.00 40.29      C    C  
ATOM   2775  OG1 THR C  31      29.284 -25.647  -8.246  1.00 40.29      C    O  
ATOM   2776  N   GLN C  32      31.613 -23.276  -7.658  1.00 48.66      C    N  
ATOM   2777  CA  GLN C  32      33.037 -23.419  -7.419  1.00 48.52      C    C  
ATOM   2778  C   GLN C  32      33.362 -24.872  -7.065  1.00 48.39      C    C  
ATOM   2779  O   GLN C  32      32.474 -25.608  -6.635  1.00 48.25      C    O  
ATOM   2780  CB  GLN C  32      33.493 -22.447  -6.329  1.00 48.72      C    C  
ATOM   2781  CG  GLN C  32      33.367 -20.975  -6.730  1.00 50.78      C    C  
ATOM   2782  CD  GLN C  32      34.075 -20.655  -8.060  1.00 52.81      C    C  
ATOM   2783  NE2 GLN C  32      33.313 -20.145  -9.042  1.00 53.09      C    N  
ATOM   2784  OE1 GLN C  32      35.288 -20.865  -8.195  1.00 54.00      C    O  
ATOM   2785  N   PRO C  33      34.632 -25.303  -7.291  1.00 48.41      C    N  
ATOM   2786  CA  PRO C  33      35.062 -26.658  -6.936  1.00 48.51      C    C  
ATOM   2787  C   PRO C  33      35.078 -26.926  -5.422  1.00 48.60      C    C  
ATOM   2788  O   PRO C  33      35.199 -25.986  -4.635  1.00 48.59      C    O  
ATOM   2789  CB  PRO C  33      36.481 -26.741  -7.516  1.00 48.50      C    C  
ATOM   2790  CG  PRO C  33      36.938 -25.340  -7.607  1.00 48.45      C    C  
ATOM   2791  CD  PRO C  33      35.720 -24.535  -7.923  1.00 48.45      C    C  
ATOM   2792  N   PRO C  34      34.945 -28.206  -5.018  1.00 48.62      C    N  
ATOM   2793  CA  PRO C  34      34.942 -28.632  -3.618  1.00 48.70      C    C  
ATOM   2794  C   PRO C  34      36.262 -28.379  -2.880  1.00 48.76      C    C  
ATOM   2795  O   PRO C  34      37.255 -28.009  -3.497  1.00 48.71      C    O  
ATOM   2796  CB  PRO C  34      34.678 -30.140  -3.719  1.00 48.69      C    C  
ATOM   2797  CG  PRO C  34      34.053 -30.345  -5.044  1.00 48.49      C    C  
ATOM   2798  CD  PRO C  34      34.754 -29.365  -5.916  1.00 48.62      C    C  
ATOM   2799  N   VAL C  35      36.259 -28.574  -1.564  1.00 48.91      C    N  
ATOM   2800  CA  VAL C  35      37.466 -28.399  -0.753  1.00 49.11      C    C  
ATOM   2801  C   VAL C  35      38.385 -29.624  -0.862  1.00 49.29      C    C  
ATOM   2802  O   VAL C  35      37.923 -30.705  -1.317  1.00 49.29      C    O  
ATOM   2803  CB  VAL C  35      37.134 -28.076   0.730  1.00 49.01      C    C  
ATOM   2804  CG1 VAL C  35      36.403 -26.758   0.833  1.00 48.92      C    C  
ATOM   2805  CG2 VAL C  35      36.330 -29.196   1.376  1.00 49.10      C    C  
ATOM   2806  N   THR C  36      39.675 -29.448  -0.444  1.00 49.50      C    N  
ATOM   2807  CA  THR C  36      40.673 -30.512  -0.652  1.00 49.60      C    C  
ATOM   2808  C   THR C  36      41.290 -31.118   0.629  1.00 49.65      C    C  
ATOM   2809  O   THR C  36      41.697 -30.378   1.597  1.00 49.75      C    O  
ATOM   2810  CB  THR C  36      41.912 -29.990  -1.429  1.00 49.57      C    C  
ATOM   2811  CG2 THR C  36      42.406 -31.051  -2.427  1.00 49.45      C    C  
ATOM   2812  OG1 THR C  36      41.559 -28.794  -2.136  1.00 49.46      C    O  
ATOM   2813  N   ASN C  37      41.391 -32.468   0.594  1.00 49.54      C    N  
ATOM   2814  CA  ASN C  37      41.901 -33.266   1.723  1.00 49.29      C    C  
ATOM   2815  C   ASN C  37      41.404 -32.952   3.134  1.00 48.80      C    C  
ATOM   2816  O   ASN C  37      42.202 -32.798   4.080  1.00 48.95      C    O  
ATOM   2817  CB  ASN C  37      43.430 -33.458   1.734  1.00 49.38      C    C  
ATOM   2818  CG  ASN C  37      44.197 -32.185   1.393  1.00 49.83      C    C  
ATOM   2819  ND2 ASN C  37      45.362 -32.369   0.757  1.00 49.84      C    N  
ATOM   2820  OD1 ASN C  37      43.756 -31.055   1.697  1.00 50.49      C    O  
ATOM   2821  N   LEU C  38      40.077 -32.825   3.249  1.00 48.17      C    N  
ATOM   2822  CA  LEU C  38      39.461 -32.669   4.575  1.00 47.59      C    C  
ATOM   2823  C   LEU C  38      39.923 -33.740   5.575  1.00 46.98      C    C  
ATOM   2824  O   LEU C  38      39.666 -34.941   5.390  1.00 47.11      C    O  
ATOM   2825  CB  LEU C  38      37.928 -32.667   4.456  1.00 47.65      C    C  
ATOM   2826  CG  LEU C  38      37.066 -32.193   5.648  1.00 48.13      C    C  
ATOM   2827  CD1 LEU C  38      37.443 -30.768   6.077  1.00 48.52      C    C  
ATOM   2828  CD2 LEU C  38      35.596 -32.264   5.255  1.00 48.25      C    C  
ATOM   2829  N   SER C  39      40.627 -33.296   6.614  1.00 46.07      C    N  
ATOM   2830  CA  SER C  39      41.034 -34.180   7.704  1.00 45.30      C    C  
ATOM   2831  C   SER C  39      40.394 -33.760   9.043  1.00 44.68      C    C  
ATOM   2832  O   SER C  39      39.863 -32.651   9.166  1.00 44.94      C    O  
ATOM   2833  CB  SER C  39      42.561 -34.240   7.808  1.00 45.23      C    C  
ATOM   2834  OG  SER C  39      43.082 -33.033   8.327  1.00 45.17      C    O  
ATOM   2835  N   VAL C  40      40.436 -34.658  10.032  1.00 43.56      C    N  
ATOM   2836  CA  VAL C  40      39.850 -34.401  11.354  1.00 42.00      C    C  
ATOM   2837  C   VAL C  40      40.632 -35.047  12.511  1.00 41.20      C    C  
ATOM   2838  O   VAL C  40      40.818 -36.266  12.562  1.00 41.26      C    O  
ATOM   2839  CB  VAL C  40      38.341 -34.786  11.402  1.00 41.90      C    C  
ATOM   2840  CG1 VAL C  40      38.133 -36.297  11.303  1.00 41.12      C    C  
ATOM   2841  CG2 VAL C  40      37.687 -34.226  12.649  1.00 42.07      C    C  
ATOM   2842  N   SER C  41      41.086 -34.210  13.436  1.00 40.04      C    N  
ATOM   2843  CA  SER C  41      41.811 -34.665  14.614  1.00 38.54      C    C  
ATOM   2844  C   SER C  41      41.145 -34.118  15.869  1.00 37.42      C    C  
ATOM   2845  O   SER C  41      40.354 -33.156  15.806  1.00 37.06      C    O  
ATOM   2846  CB  SER C  41      43.242 -34.151  14.558  1.00 38.59      C    C  
ATOM   2847  OG  SER C  41      43.228 -32.730  14.510  1.00 38.96      C    O  
ATOM   2848  N   VAL C  42      41.492 -34.728  17.005  1.00 36.05      C    N  
ATOM   2849  CA  VAL C  42      40.984 -34.301  18.305  1.00 34.43      C    C  
ATOM   2850  C   VAL C  42      42.087 -33.775  19.206  1.00 34.01      C    C  
ATOM   2851  O   VAL C  42      43.155 -34.370  19.330  1.00 33.58      C    O  
ATOM   2852  CB  VAL C  42      40.314 -35.448  19.062  1.00 33.96      C    C  
ATOM   2853  CG1 VAL C  42      39.356 -34.864  20.102  1.00 33.52      C    C  
ATOM   2854  CG2 VAL C  42      39.581 -36.353  18.104  1.00 32.94      C    C  
ATOM   2855  N   GLU C  43      41.810 -32.654  19.850  1.00 33.81      C    N  
ATOM   2856  CA  GLU C  43      42.704 -32.147  20.875  1.00 33.68      C    C  
ATOM   2857  C   GLU C  43      41.985 -32.188  22.206  1.00 32.92      C    C  
ATOM   2858  O   GLU C  43      40.819 -32.592  22.268  1.00 32.96      C    O  
ATOM   2859  CB  GLU C  43      43.193 -30.742  20.526  1.00 33.83      C    C  
ATOM   2860  CG  GLU C  43      44.398 -30.772  19.600  1.00 35.45      C    C  
ATOM   2861  CD  GLU C  43      44.596 -29.476  18.843  1.00 37.29      C    C  
ATOM   2862  OE1 GLU C  43      44.095 -28.429  19.318  1.00 38.18      C    O  
ATOM   2863  OE2 GLU C  43      45.256 -29.510  17.775  1.00 37.65      C    O1-
ATOM   2864  N   ASN C  44      42.689 -31.804  23.266  1.00 32.21      C    N  
ATOM   2865  CA  ASN C  44      42.131 -31.847  24.602  1.00 31.69      C    C  
ATOM   2866  C   ASN C  44      41.424 -33.184  24.810  1.00 31.81      C    C  
ATOM   2867  O   ASN C  44      41.955 -34.239  24.450  1.00 31.83      C    O  
ATOM   2868  CB  ASN C  44      41.162 -30.680  24.821  1.00 31.17      C    C  
ATOM   2869  CG  ASN C  44      41.766 -29.330  24.456  1.00 30.33      C    C  
ATOM   2870  ND2 ASN C  44      40.998 -28.527  23.734  1.00 29.74      C    N  
ATOM   2871  OD1 ASN C  44      42.902 -29.005  24.831  1.00 28.35      C    O  
ATOM   2872  N   LEU C  45      40.212 -33.128  25.355  1.00 31.88      C    N  
ATOM   2873  CA  LEU C  45      39.436 -34.328  25.627  1.00 31.78      C    C  
ATOM   2874  C   LEU C  45      38.388 -34.582  24.551  1.00 32.41      C    C  
ATOM   2875  O   LEU C  45      38.189 -35.715  24.137  1.00 32.72      C    O  
ATOM   2876  CB  LEU C  45      38.788 -34.217  27.001  1.00 31.14      C    C  
ATOM   2877  CG  LEU C  45      38.838 -35.437  27.915  1.00 29.82      C    C  
ATOM   2878  CD1 LEU C  45      40.115 -36.242  27.703  1.00 29.19      C    C  
ATOM   2879  CD2 LEU C  45      38.716 -34.986  29.381  1.00 28.23      C    C  
ATOM   2880  N   CYS C  46      37.717 -33.533  24.090  1.00 33.22      C    N  
ATOM   2881  CA  CYS C  46      36.713 -33.692  23.045  1.00 34.25      C    C  
ATOM   2882  C   CYS C  46      36.508 -32.397  22.256  1.00 34.79      C    C  
ATOM   2883  O   CYS C  46      35.384 -32.042  21.881  1.00 35.04      C    O  
ATOM   2884  CB  CYS C  46      35.394 -34.209  23.627  1.00 34.16      C    C  
ATOM   2885  SG  CYS C  46      34.710 -33.156  24.926  1.00 35.43      C    S  
ATOM   2886  N   THR C  47      37.615 -31.711  21.999  1.00 35.46      C    N  
ATOM   2887  CA  THR C  47      37.649 -30.592  21.073  1.00 36.13      C    C  
ATOM   2888  C   THR C  47      37.976 -31.083  19.658  1.00 36.75      C    C  
ATOM   2889  O   THR C  47      39.144 -31.088  19.250  1.00 37.13      C    O  
ATOM   2890  CB  THR C  47      38.736 -29.633  21.482  1.00 35.95      C    C  
ATOM   2891  CG2 THR C  47      38.621 -28.358  20.686  1.00 35.68      C    C  
ATOM   2892  OG1 THR C  47      38.616 -29.363  22.885  1.00 37.09      C    O  
ATOM   2893  N   VAL C  48      36.951 -31.504  18.919  1.00 37.22      C    N  
ATOM   2894  CA  VAL C  48      37.105 -31.972  17.528  1.00 37.71      C    C  
ATOM   2895  C   VAL C  48      37.452 -30.831  16.559  1.00 37.91      C    C  
ATOM   2896  O   VAL C  48      36.723 -29.830  16.489  1.00 37.83      C    O  
ATOM   2897  CB  VAL C  48      35.810 -32.655  17.047  1.00 37.94      C    C  
ATOM   2898  CG1 VAL C  48      36.053 -33.510  15.802  1.00 37.27      C    C  
ATOM   2899  CG2 VAL C  48      35.236 -33.507  18.176  1.00 38.69      C    C  
ATOM   2900  N   ILE C  49      38.551 -30.988  15.813  1.00 38.13      C    N  
ATOM   2901  CA  ILE C  49      39.028 -29.924  14.911  1.00 38.54      C    C  
ATOM   2902  C   ILE C  49      39.134 -30.374  13.455  1.00 38.97      C    C  
ATOM   2903  O   ILE C  49      39.931 -31.265  13.126  1.00 39.22      C    O  
ATOM   2904  CB  ILE C  49      40.414 -29.379  15.331  1.00 38.52      C    C  
ATOM   2905  CG1 ILE C  49      40.422 -28.987  16.808  1.00 38.20      C    C  
ATOM   2906  CG2 ILE C  49      40.829 -28.193  14.437  1.00 38.17      C    C  
ATOM   2907  CD1 ILE C  49      41.795 -28.660  17.330  1.00 37.79      C    C  
ATOM   2908  N   TRP C  50      38.347 -29.739  12.585  1.00 39.17      C    N  
ATOM   2909  CA  TRP C  50      38.402 -30.028  11.155  1.00 39.23      C    C  
ATOM   2910  C   TRP C  50      39.418 -29.150  10.464  1.00 40.14      C    C  
ATOM   2911  O   TRP C  50      39.632 -28.005  10.865  1.00 40.69      C    O  
ATOM   2912  CB  TRP C  50      37.040 -29.832  10.513  1.00 38.59      C    C  
ATOM   2913  CG  TRP C  50      36.170 -31.015  10.683  1.00 36.88      C    C  
ATOM   2914  CD1 TRP C  50      36.044 -32.071   9.824  1.00 35.76      C    C  
ATOM   2915  CD2 TRP C  50      35.308 -31.289  11.787  1.00 34.74      C    C  
ATOM   2916  CE2 TRP C  50      34.682 -32.529  11.530  1.00 34.54      C    C  
ATOM   2917  CE3 TRP C  50      34.997 -30.605  12.964  1.00 33.59      C    C  
ATOM   2918  NE1 TRP C  50      35.148 -32.985  10.326  1.00 35.06      C    N  
ATOM   2919  CZ2 TRP C  50      33.760 -33.098  12.406  1.00 34.75      C    C  
ATOM   2920  CZ3 TRP C  50      34.082 -31.173  13.840  1.00 34.46      C    C  
ATOM   2921  CH2 TRP C  50      33.476 -32.409  13.557  1.00 34.64      C    C  
ATOM   2922  N   THR C  51      40.050 -29.686   9.425  1.00 40.84      C    N  
ATOM   2923  CA  THR C  51      41.038 -28.929   8.667  1.00 41.49      C    C  
ATOM   2924  C   THR C  51      40.896 -29.270   7.188  1.00 41.91      C    C  
ATOM   2925  O   THR C  51      40.580 -30.410   6.835  1.00 41.75      C    O  
ATOM   2926  CB  THR C  51      42.495 -29.149   9.220  1.00 41.44      C    C  
ATOM   2927  CG2 THR C  51      43.359 -30.024   8.302  1.00 41.31      C    C  
ATOM   2928  OG1 THR C  51      43.135 -27.884   9.411  1.00 41.78      C    O  
ATOM   2929  N   TRP C  52      41.099 -28.267   6.333  1.00 42.53      C    N  
ATOM   2930  CA  TRP C  52      41.032 -28.470   4.890  1.00 43.01      C    C  
ATOM   2931  C   TRP C  52      41.861 -27.466   4.099  1.00 43.26      C    C  
ATOM   2932  O   TRP C  52      42.434 -26.532   4.663  1.00 43.40      C    O  
ATOM   2933  CB  TRP C  52      39.576 -28.456   4.410  1.00 43.11      C    C  
ATOM   2934  CG  TRP C  52      38.878 -27.142   4.550  1.00 43.13      C    C  
ATOM   2935  CD1 TRP C  52      38.939 -26.087   3.691  1.00 42.95      C    C  
ATOM   2936  CD2 TRP C  52      37.987 -26.754   5.598  1.00 44.41      C    C  
ATOM   2937  CE2 TRP C  52      37.555 -25.438   5.310  1.00 44.47      C    C  
ATOM   2938  CE3 TRP C  52      37.521 -27.386   6.766  1.00 45.19      C    C  
ATOM   2939  NE1 TRP C  52      38.155 -25.057   4.140  1.00 43.88      C    N  
ATOM   2940  CZ2 TRP C  52      36.678 -24.736   6.144  1.00 44.54      C    C  
ATOM   2941  CZ3 TRP C  52      36.648 -26.691   7.596  1.00 45.53      C    C  
ATOM   2942  CH2 TRP C  52      36.234 -25.376   7.277  1.00 45.50      C    C  
ATOM   2943  N   ASN C  53      41.896 -27.675   2.787  1.00 43.48      C    N  
ATOM   2944  CA  ASN C  53      42.605 -26.818   1.852  1.00 43.78      C    C  
ATOM   2945  C   ASN C  53      41.639 -26.178   0.856  1.00 43.91      C    C  
ATOM   2946  O   ASN C  53      40.558 -26.716   0.618  1.00 43.88      C    O  
ATOM   2947  CB  ASN C  53      43.656 -27.643   1.101  1.00 43.98      C    C  
ATOM   2948  CG  ASN C  53      44.926 -27.845   1.906  1.00 44.28      C    C  
ATOM   2949  ND2 ASN C  53      45.451 -29.066   1.874  1.00 43.74      C    N  
ATOM   2950  OD1 ASN C  53      45.434 -26.912   2.547  1.00 45.31      C    O  
ATOM   2951  N   PRO C  54      42.020 -25.021   0.270  1.00 44.13      C    N  
ATOM   2952  CA  PRO C  54      41.175 -24.396  -0.755  1.00 44.47      C    C  
ATOM   2953  C   PRO C  54      40.936 -25.330  -1.946  1.00 44.80      C    C  
ATOM   2954  O   PRO C  54      41.687 -26.287  -2.124  1.00 44.78      C    O  
ATOM   2955  CB  PRO C  54      41.993 -23.168  -1.192  1.00 44.35      C    C  
ATOM   2956  CG  PRO C  54      42.894 -22.875  -0.040  1.00 44.27      C    C  
ATOM   2957  CD  PRO C  54      43.240 -24.234   0.532  1.00 44.00      C    C  
ATOM   2958  N   PRO C  55      39.886 -25.069  -2.748  1.00 45.15      C    N  
ATOM   2959  CA  PRO C  55      39.639 -25.844  -3.962  1.00 45.51      C    C  
ATOM   2960  C   PRO C  55      40.773 -25.715  -4.987  1.00 46.03      C    C  
ATOM   2961  O   PRO C  55      41.721 -24.948  -4.776  1.00 46.05      C    O  
ATOM   2962  CB  PRO C  55      38.357 -25.213  -4.517  1.00 45.39      C    C  
ATOM   2963  CG  PRO C  55      37.712 -24.581  -3.356  1.00 45.18      C    C  
ATOM   2964  CD  PRO C  55      38.840 -24.046  -2.551  1.00 45.15      C    C  
ATOM   2965  N   GLU C  56      40.670 -26.465  -6.084  1.00 46.64      C    N  
ATOM   2966  CA  GLU C  56      41.674 -26.408  -7.146  1.00 47.25      C    C  
ATOM   2967  C   GLU C  56      41.142 -25.697  -8.382  1.00 47.56      C    C  
ATOM   2968  O   GLU C  56      40.085 -26.056  -8.909  1.00 47.65      C    O  
ATOM   2969  CB  GLU C  56      42.165 -27.810  -7.511  1.00 47.26      C    C  
ATOM   2970  CG  GLU C  56      42.779 -28.553  -6.342  1.00 47.80      C    C  
ATOM   2971  CD  GLU C  56      43.769 -29.606  -6.782  1.00 48.41      C    C  
ATOM   2972  OE1 GLU C  56      43.341 -30.736  -7.123  1.00 48.61      C    O  
ATOM   2973  OE2 GLU C  56      44.982 -29.302  -6.769  1.00 48.86      C    O1-
ATOM   2974  N   GLY C  57      41.884 -24.685  -8.829  1.00 47.96      C    N  
ATOM   2975  CA  GLY C  57      41.550 -23.921 -10.034  1.00 49.27      C    C  
ATOM   2976  C   GLY C  57      40.196 -23.212  -9.987  1.00 50.51      C    C  
ATOM   2977  O   GLY C  57      39.474 -23.094 -11.044  1.00 51.39      C    O  
ATOM   2978  N   ALA C  58      39.826 -22.737  -8.802  1.00 50.69      C    N  
ATOM   2979  CA  ALA C  58      38.594 -21.976  -8.633  1.00 50.89      C    C  
ATOM   2980  C   ALA C  58      38.709 -20.592  -9.264  1.00 50.84      C    C  
ATOM   2981  O   ALA C  58      39.787 -20.185  -9.697  1.00 49.75      C    O  
ATOM   2982  CB  ALA C  58      38.239 -21.862  -7.158  1.00 51.13      C    C  
ATOM   2983  N   SER C  59      37.592 -19.874  -9.311  1.00 40.29      C    N  
ATOM   2984  CA  SER C  59      37.567 -18.533  -9.882  1.00 40.29      C    C  
ATOM   2985  C   SER C  59      38.598 -17.630  -9.213  1.00 40.29      C    C  
ATOM   2986  O   SER C  59      38.695 -17.585  -7.987  1.00 53.49      C    O  
ATOM   2987  CB  SER C  59      36.170 -17.921  -9.753  1.00 40.29      C    C  
ATOM   2988  OG  SER C  59      35.255 -18.548 -10.635  1.00 40.29      C    O  
ATOM   2989  N   SER C  60      39.365 -16.912 -10.028  1.00 40.29      C    N  
ATOM   2990  CA  SER C  60      40.312 -15.928  -9.518  1.00 40.29      C    C  
ATOM   2991  C   SER C  60      39.592 -14.688  -8.997  1.00 40.29      C    C  
ATOM   2992  O   SER C  60      40.021 -14.074  -8.021  1.00 54.62      C    O  
ATOM   2993  CB  SER C  60      41.314 -15.535 -10.605  1.00 40.29      C    C  
ATOM   2994  OG  SER C  60      40.660 -14.933 -11.709  0.00 20.00      C    O  
ATOM   2995  N   ASN C  61      38.495 -14.327  -9.655  1.00 40.29      C    N  
ATOM   2996  CA  ASN C  61      37.690 -13.187  -9.234  1.00 40.29      C    C  
ATOM   2997  C   ASN C  61      36.820 -13.512  -8.024  1.00 40.29      C    C  
ATOM   2998  O   ASN C  61      35.970 -12.715  -7.626  1.00 54.04      C    O  
ATOM   2999  CB  ASN C  61      36.819 -12.690 -10.389  1.00 40.29      C    C  
ATOM   3000  CG  ASN C  61      37.602 -11.878 -11.402  0.00 20.00      C    C  
ATOM   3001  ND2 ASN C  61      37.073 -11.776 -12.615  0.00 20.00      C    N  
ATOM   3002  OD1 ASN C  61      38.671 -11.349 -11.097  0.00 20.00      C    O  
ATOM   3003  N   CYS C  62      37.038 -14.687  -7.443  1.00 54.13      C    N  
ATOM   3004  CA  CYS C  62      36.275 -15.119  -6.278  1.00 53.63      C    C  
ATOM   3005  C   CYS C  62      36.997 -14.762  -4.983  1.00 52.98      C    C  
ATOM   3006  O   CYS C  62      38.111 -15.224  -4.734  1.00 52.49      C    O  
ATOM   3007  CB  CYS C  62      36.016 -16.626  -6.336  1.00 53.55      C    C  
ATOM   3008  SG  CYS C  62      35.040 -17.269  -4.957  1.00 55.11      C    S  
ATOM   3009  N   SER C  63      36.356 -13.937  -4.162  1.00 52.57      C    N  
ATOM   3010  CA  SER C  63      36.696 -13.845  -2.747  1.00 51.25      C    C  
ATOM   3011  C   SER C  63      36.294 -15.112  -2.000  1.00 50.41      C    C  
ATOM   3012  O   SER C  63      35.127 -15.502  -2.003  1.00 50.69      C    O  
ATOM   3013  CB  SER C  63      36.026 -12.625  -2.113  1.00 51.84      C    C  
ATOM   3014  OG  SER C  63      34.644 -12.855  -1.901  1.00 52.71      C    O  
ATOM   3015  N   LEU C  64      37.269 -15.751  -1.361  1.00 50.14      C    N  
ATOM   3016  CA  LEU C  64      37.163 -17.164  -1.017  1.00 49.94      C    C  
ATOM   3017  C   LEU C  64      36.545 -17.350   0.365  1.00 49.83      C    C  
ATOM   3018  O   LEU C  64      37.139 -16.976   1.376  1.00 49.94      C    O  
ATOM   3019  CB  LEU C  64      38.537 -17.834  -1.074  1.00 49.93      C    C  
ATOM   3020  CG  LEU C  64      38.553 -19.313  -1.466  1.00 49.98      C    C  
ATOM   3021  CD1 LEU C  64      37.722 -19.547  -2.718  1.00 49.68      C    C  
ATOM   3022  CD2 LEU C  64      39.980 -19.800  -1.666  1.00 50.37      C    C  
ATOM   3023  N   TRP C  65      35.350 -17.930   0.400  1.00 49.58      C    N  
ATOM   3024  CA  TRP C  65      34.665 -18.218   1.675  1.00 49.23      C    C  
ATOM   3025  C   TRP C  65      34.228 -19.685   1.709  1.00 48.94      C    C  
ATOM   3026  O   TRP C  65      33.832 -20.235   0.682  1.00 49.00      C    O  
ATOM   3027  CB  TRP C  65      33.437 -17.314   1.851  1.00 49.23      C    C  
ATOM   3028  CG  TRP C  65      33.731 -15.844   1.794  1.00 49.47      C    C  
ATOM   3029  CD1 TRP C  65      33.833 -15.069   0.672  1.00 49.60      C    C  
ATOM   3030  CD2 TRP C  65      33.945 -14.966   2.906  1.00 49.94      C    C  
ATOM   3031  CE2 TRP C  65      34.181 -13.675   2.381  1.00 49.89      C    C  
ATOM   3032  CE3 TRP C  65      33.963 -15.145   4.297  1.00 50.05      C    C  
ATOM   3033  NE1 TRP C  65      34.106 -13.767   1.015  1.00 49.69      C    N  
ATOM   3034  CZ2 TRP C  65      34.435 -12.566   3.198  1.00 49.79      C    C  
ATOM   3035  CZ3 TRP C  65      34.215 -14.040   5.107  1.00 49.91      C    C  
ATOM   3036  CH2 TRP C  65      34.447 -12.769   4.554  1.00 49.75      C    C  
ATOM   3037  N   TYR C  66      34.297 -20.311   2.883  1.00 48.53      C    N  
ATOM   3038  CA  TYR C  66      33.884 -21.712   3.041  1.00 47.99      C    C  
ATOM   3039  C   TYR C  66      32.641 -21.836   3.916  1.00 48.12      C    C  
ATOM   3040  O   TYR C  66      32.501 -21.145   4.930  1.00 48.08      C    O  
ATOM   3041  CB  TYR C  66      35.021 -22.575   3.599  1.00 47.66      C    C  
ATOM   3042  CG  TYR C  66      36.350 -22.329   2.936  1.00 46.55      C    C  
ATOM   3043  CD1 TYR C  66      36.735 -23.049   1.802  1.00 45.93      C    C  
ATOM   3044  CD2 TYR C  66      37.222 -21.365   3.434  1.00 46.16      C    C  
ATOM   3045  CE1 TYR C  66      37.968 -22.812   1.178  1.00 46.10      C    C  
ATOM   3046  CE2 TYR C  66      38.446 -21.114   2.822  1.00 46.19      C    C  
ATOM   3047  CZ  TYR C  66      38.817 -21.837   1.699  1.00 46.02      C    C  
ATOM   3048  OH  TYR C  66      40.039 -21.574   1.115  1.00 44.86      C    O  
ATOM   3049  N   PHE C  67      31.741 -22.719   3.499  1.00 48.22      C    N  
ATOM   3050  CA  PHE C  67      30.479 -22.955   4.177  1.00 48.35      C    C  
ATOM   3051  C   PHE C  67      30.523 -24.340   4.812  1.00 48.48      C    C  
ATOM   3052  O   PHE C  67      30.956 -25.290   4.176  1.00 48.61      C    O  
ATOM   3053  CB  PHE C  67      29.338 -22.850   3.159  1.00 48.21      C    C  
ATOM   3054  CG  PHE C  67      28.081 -23.538   3.589  1.00 48.73      C    C  
ATOM   3055  CD1 PHE C  67      27.201 -22.918   4.475  1.00 49.68      C    C  
ATOM   3056  CD2 PHE C  67      27.769 -24.807   3.109  1.00 49.10      C    C  
ATOM   3057  CE1 PHE C  67      26.023 -23.552   4.883  1.00 50.19      C    C  
ATOM   3058  CE2 PHE C  67      26.597 -25.454   3.511  1.00 49.90      C    C  
ATOM   3059  CZ  PHE C  67      25.719 -24.822   4.398  1.00 50.38      C    C  
ATOM   3060  N   SER C  68      30.085 -24.458   6.064  1.00 48.80      C    N  
ATOM   3061  CA  SER C  68      30.105 -25.749   6.760  1.00 49.03      C    C  
ATOM   3062  C   SER C  68      28.932 -25.941   7.706  1.00 49.19      C    C  
ATOM   3063  O   SER C  68      28.377 -24.967   8.222  1.00 49.01      C    O  
ATOM   3064  CB  SER C  68      31.415 -25.938   7.525  1.00 48.91      C    C  
ATOM   3065  OG  SER C  68      31.624 -24.867   8.429  1.00 49.34      C    O  
ATOM   3066  N   HIS C  69      28.565 -27.211   7.914  1.00 49.80      C    N  
ATOM   3067  CA  HIS C  69      27.506 -27.594   8.850  1.00 50.45      C    C  
ATOM   3068  C   HIS C  69      27.609 -29.073   9.211  1.00 51.13      C    C  
ATOM   3069  O   HIS C  69      28.278 -29.844   8.523  1.00 51.26      C    O  
ATOM   3070  CB  HIS C  69      26.111 -27.283   8.289  1.00 50.25      C    C  
ATOM   3071  CG  HIS C  69      25.796 -27.981   7.000  1.00 49.96      C    C  
ATOM   3072  CD2 HIS C  69      26.108 -29.219   6.549  1.00 49.37      C    C  
ATOM   3073  ND1 HIS C  69      25.053 -27.386   5.999  1.00 49.76      C    N  
ATOM   3074  CE1 HIS C  69      24.922 -28.226   4.985  1.00 49.30      C    C  
ATOM   3075  NE2 HIS C  69      25.553 -29.345   5.294  1.00 49.45      C    N  
ATOM   3076  N   PHE C  70      26.948 -29.471  10.290  1.00 52.13      C    N  
ATOM   3077  CA  PHE C  70      26.952 -30.868  10.688  1.00 53.24      C    C  
ATOM   3078  C   PHE C  70      25.958 -31.641   9.851  1.00 53.76      C    C  
ATOM   3079  O   PHE C  70      25.192 -31.045   9.095  1.00 53.81      C    O  
ATOM   3080  CB  PHE C  70      26.628 -31.015  12.173  1.00 53.43      C    C  
ATOM   3081  CG  PHE C  70      27.555 -30.250  13.069  1.00 54.65      C    C  
ATOM   3082  CD1 PHE C  70      28.936 -30.246  12.833  1.00 55.43      C    C  
ATOM   3083  CD2 PHE C  70      27.054 -29.537  14.154  1.00 55.87      C    C  
ATOM   3084  CE1 PHE C  70      29.799 -29.532  13.650  1.00 55.74      C    C  
ATOM   3085  CE2 PHE C  70      27.912 -28.824  14.984  1.00 56.64      C    C  
ATOM   3086  CZ  PHE C  70      29.287 -28.819  14.725  1.00 56.44      C    C  
ATOM   3087  N   GLY C  71      25.984 -32.968   9.974  1.00 54.48      C    N  
ATOM   3088  CA  GLY C  71      24.974 -33.804   9.332  1.00 55.35      C    C  
ATOM   3089  C   GLY C  71      23.599 -33.204   9.566  1.00 55.95      C    C  
ATOM   3090  O   GLY C  71      23.323 -32.652  10.653  1.00 55.93      C    O  
ATOM   3091  N   ASP C  72      22.745 -33.300   8.538  1.00 56.53      C    N  
ATOM   3092  CA  ASP C  72      21.387 -32.741   8.579  1.00 57.16      C    C  
ATOM   3093  C   ASP C  72      21.396 -31.198   8.566  1.00 57.19      C    C  
ATOM   3094  O   ASP C  72      20.479 -30.541   9.108  1.00 57.30      C    O  
ATOM   3095  CB  ASP C  72      20.594 -33.276   9.789  1.00 59.36      C    C  
ATOM   3096  CG  ASP C  72      20.880 -34.750  10.083  1.00 62.75      C    C  
ATOM   3097  OD1 ASP C  72      20.819 -35.583   9.141  1.00 63.94      C    O  
ATOM   3098  OD2 ASP C  72      21.171 -35.073  11.261  1.00 65.00      C    O1-
ATOM   3099  N   LYS C  73      22.442 -30.638   7.948  1.00 57.18      C    N  
ATOM   3100  CA  LYS C  73      22.616 -29.180   7.795  1.00 57.15      C    C  
ATOM   3101  C   LYS C  73      22.333 -28.444   9.124  1.00 57.05      C    C  
ATOM   3102  O   LYS C  73      21.804 -27.327   9.150  1.00 57.05      C    O  
ATOM   3103  CB  LYS C  73      21.711 -28.644   6.668  1.00 57.24      C    C  
ATOM   3104  CG  LYS C  73      21.657 -29.527   5.403  1.00 57.54      C    C  
ATOM   3105  CD  LYS C  73      20.823 -28.886   4.292  1.00 58.25      C    C  
ATOM   3106  CE  LYS C  73      21.616 -27.805   3.535  1.00 58.81      C    C  
ATOM   3107  NZ  LYS C  73      20.756 -27.066   2.565  1.00 58.06      C    N1+
ATOM   3108  N   GLN C  74      22.748 -29.080  10.213  1.00 56.98      C    N  
ATOM   3109  CA  GLN C  74      22.143 -28.881  11.533  1.00 57.02      C    C  
ATOM   3110  C   GLN C  74      22.491 -27.570  12.254  1.00 56.66      C    C  
ATOM   3111  O   GLN C  74      21.616 -26.941  12.861  1.00 56.72      C    O  
ATOM   3112  CB  GLN C  74      22.503 -30.077  12.447  1.00 57.34      C    C  
ATOM   3113  CG  GLN C  74      21.633 -30.349  13.594  1.00 58.25      C    C  
ATOM   3114  CD  GLN C  74      21.874 -31.798  14.165  1.00 59.43      C    C  
ATOM   3115  NE2 GLN C  74      20.795 -32.732  14.198  1.00 59.69      C    N  
ATOM   3116  OE1 GLN C  74      23.126 -32.079  14.489  1.00 59.71      C    O  
ATOM   3117  N   ASP C  75      23.767 -27.191  12.220  1.00 56.07      C    N  
ATOM   3118  CA  ASP C  75      24.216 -25.954  12.860  1.00 55.58      C    C  
ATOM   3119  C   ASP C  75      25.220 -25.303  11.913  1.00 55.08      C    C  
ATOM   3120  O   ASP C  75      26.450 -25.618  11.979  1.00 55.07      C    O  
ATOM   3121  CB  ASP C  75      24.815 -26.243  14.284  1.00 55.68      C    C  
ATOM   3122  CG  ASP C  75      25.811 -25.097  14.682  1.00 55.90      C    C  
ATOM   3123  OD1 ASP C  75      25.563 -23.844  14.399  1.00 56.45      C    O  
ATOM   3124  OD2 ASP C  75      26.850 -25.460  15.289  1.00 55.32      C    O1-
ATOM   3125  N   LYS C  76      24.682 -24.408  11.018  1.00 54.35      C    N  
ATOM   3126  CA  LYS C  76      25.582 -23.921   9.938  1.00 53.68      C    C  
ATOM   3127  C   LYS C  76      26.464 -22.734  10.319  1.00 52.91      C    C  
ATOM   3128  O   LYS C  76      26.287 -22.129  11.377  1.00 53.08      C    O  
ATOM   3129  CB  LYS C  76      24.816 -23.683   8.621  1.00 53.67      C    C  
ATOM   3130  CG  LYS C  76      23.473 -22.965   8.767  1.00 54.69      C    C  
ATOM   3131  CD  LYS C  76      22.724 -22.882   7.421  1.00 55.99      C    C  
ATOM   3132  CE  LYS C  76      21.962 -24.176   7.100  1.00 56.46      C    C  
ATOM   3133  NZ  LYS C  76      20.719 -24.343   7.997  1.00 56.83      C    N1+
ATOM   3134  N   LYS C  77      27.428 -22.434   9.449  1.00 51.90      C    N  
ATOM   3135  CA  LYS C  77      28.431 -21.389   9.667  1.00 50.89      C    C  
ATOM   3136  C   LYS C  77      29.197 -21.130   8.361  1.00 50.28      C    C  
ATOM   3137  O   LYS C  77      29.475 -22.060   7.602  1.00 50.25      C    O  
ATOM   3138  CB  LYS C  77      29.408 -21.810  10.782  1.00 50.86      C    C  
ATOM   3139  CG  LYS C  77      30.538 -20.796  11.028  1.00 50.80      C    C  
ATOM   3140  CD  LYS C  77      31.657 -21.474  11.843  1.00 50.12      C    C  
ATOM   3141  CE  LYS C  77      32.958 -20.569  11.648  1.00 49.45      C    C  
ATOM   3142  NZ  LYS C  77      34.086 -21.460  12.189  1.00 50.70      C    N1+
ATOM   3143  N   ILE C  78      29.525 -19.860   8.113  1.00 49.40      C    N  
ATOM   3144  CA  ILE C  78      30.303 -19.439   6.948  1.00 48.52      C    C  
ATOM   3145  C   ILE C  78      31.491 -18.601   7.432  1.00 47.97      C    C  
ATOM   3146  O   ILE C  78      31.298 -17.659   8.229  1.00 47.99      C    O  
ATOM   3147  CB  ILE C  78      29.443 -18.584   5.975  1.00 48.54      C    C  
ATOM   3148  CG1 ILE C  78      28.171 -19.336   5.564  1.00 48.23      C    C  
ATOM   3149  CG2 ILE C  78      30.263 -18.134   4.756  1.00 48.34      C    C  
ATOM   3150  CD1 ILE C  78      27.097 -18.443   4.907  1.00 47.78      C    C  
ATOM   3151  N   ALA C  79      32.712 -18.941   6.957  1.00 47.02      C    N  
ATOM   3152  CA  ALA C  79      33.908 -18.183   7.330  1.00 46.42      C    C  
ATOM   3153  C   ALA C  79      35.028 -18.363   6.305  1.00 46.14      C    C  
ATOM   3154  O   ALA C  79      35.011 -19.333   5.540  1.00 46.15      C    O  
ATOM   3155  CB  ALA C  79      34.394 -18.611   8.714  1.00 46.30      C    C  
ATOM   3156  N   PRO C  80      36.010 -17.429   6.288  1.00 45.83      C    N  
ATOM   3157  CA  PRO C  80      37.194 -17.599   5.442  1.00 45.64      C    C  
ATOM   3158  C   PRO C  80      38.141 -18.700   5.936  1.00 45.53      C    C  
ATOM   3159  O   PRO C  80      38.826 -19.322   5.123  1.00 45.57      C    O  
ATOM   3160  CB  PRO C  80      37.881 -16.227   5.510  1.00 45.57      C    C  
ATOM   3161  CG  PRO C  80      37.440 -15.643   6.800  1.00 45.48      C    C  
ATOM   3162  CD  PRO C  80      36.051 -16.160   7.051  1.00 45.63      C    C  
ATOM   3163  N   GLU C  81      38.176 -18.941   7.253  1.00 45.45      C    N  
ATOM   3164  CA  GLU C  81      39.078 -19.942   7.820  1.00 45.43      C    C  
ATOM   3165  C   GLU C  81      38.879 -21.299   7.174  1.00 45.36      C    C  
ATOM   3166  O   GLU C  81      37.750 -21.713   6.896  1.00 45.33      C    O  
ATOM   3167  CB  GLU C  81      38.898 -20.070   9.332  1.00 45.55      C    C  
ATOM   3168  CG  GLU C  81      39.453 -18.910  10.125  1.00 46.10      C    C  
ATOM   3169  CD  GLU C  81      38.714 -17.623   9.837  1.00 47.18      C    C  
ATOM   3170  OE1 GLU C  81      37.462 -17.674   9.751  1.00 47.90      C    O  
ATOM   3171  OE2 GLU C  81      39.382 -16.565   9.681  1.00 48.14      C    O1-
ATOM   3172  N   THR C  82      39.993 -21.982   6.938  1.00 45.23      C    N  
ATOM   3173  CA  THR C  82      39.988 -23.317   6.365  1.00 45.13      C    C  
ATOM   3174  C   THR C  82      39.914 -24.355   7.459  1.00 44.94      C    C  
ATOM   3175  O   THR C  82      40.361 -25.494   7.278  1.00 45.32      C    O  
ATOM   3176  CB  THR C  82      41.253 -23.575   5.557  1.00 45.18      C    C  
ATOM   3177  CG2 THR C  82      41.044 -23.193   4.104  1.00 45.37      C    C  
ATOM   3178  OG1 THR C  82      42.322 -22.796   6.111  1.00 45.35      C    O  
ATOM   3179  N   ARG C  83      39.365 -23.949   8.599  1.00 44.60      C    N  
ATOM   3180  CA  ARG C  83      39.161 -24.841   9.733  1.00 44.32      C    C  
ATOM   3181  C   ARG C  83      38.006 -24.377  10.609  1.00 44.45      C    C  
ATOM   3182  O   ARG C  83      37.687 -23.178  10.695  1.00 44.11      C    O  
ATOM   3183  CB  ARG C  83      40.435 -25.001  10.577  1.00 44.20      C    C  
ATOM   3184  CG  ARG C  83      41.001 -23.721  11.179  1.00 43.86      C    C  
ATOM   3185  CD  ARG C  83      41.941 -24.044  12.323  1.00 42.80      C    C  
ATOM   3186  NE  ARG C  83      41.266 -23.958  13.621  1.00 42.91      C    N  
ATOM   3187  CZ  ARG C  83      41.658 -24.611  14.716  1.00 42.77      C    C  
ATOM   3188  NH1 ARG C  83      42.719 -25.437  14.676  1.00 43.78      C    N1+
ATOM   3189  NH2 ARG C  83      40.983 -24.456  15.853  1.00 41.76      C    N  
ATOM   3190  N   ARG C  84      37.379 -25.351  11.254  1.00 44.71      C    N  
ATOM   3191  CA  ARG C  84      36.304 -25.093  12.188  1.00 45.15      C    C  
ATOM   3192  C   ARG C  84      36.375 -26.149  13.279  1.00 45.22      C    C  
ATOM   3193  O   ARG C  84      36.268 -27.348  12.996  1.00 45.47      C    O  
ATOM   3194  CB  ARG C  84      34.958 -25.138  11.471  1.00 45.19      C    C  
ATOM   3195  CG  ARG C  84      33.775 -24.821  12.366  1.00 45.92      C    C  
ATOM   3196  CD  ARG C  84      32.495 -25.027  11.610  1.00 46.39      C    C  
ATOM   3197  NE  ARG C  84      31.351 -25.186  12.497  1.00 46.76      C    N  
ATOM   3198  CZ  ARG C  84      30.095 -25.244  12.074  1.00 48.03      C    C  
ATOM   3199  NH1 ARG C  84      29.823 -25.146  10.777  1.00 49.14      C    N1+
ATOM   3200  NH2 ARG C  84      29.108 -25.389  12.944  1.00 48.55      C    N  
ATOM   3201  N   SER C  85      36.588 -25.700  14.516  1.00 45.19      C    N  
ATOM   3202  CA  SER C  85      36.699 -26.605  15.656  1.00 45.02      C    C  
ATOM   3203  C   SER C  85      35.505 -26.417  16.544  1.00 44.83      C    C  
ATOM   3204  O   SER C  85      34.968 -25.319  16.627  1.00 44.78      C    O  
ATOM   3205  CB  SER C  85      37.960 -26.313  16.462  1.00 45.06      C    C  
ATOM   3206  OG  SER C  85      37.792 -25.145  17.241  1.00 44.80      C    O  
ATOM   3207  N   ILE C  86      35.087 -27.490  17.206  1.00 44.85      C    N  
ATOM   3208  CA  ILE C  86      34.020 -27.397  18.204  1.00 44.83      C    C  
ATOM   3209  C   ILE C  86      34.245 -28.308  19.403  1.00 44.67      C    C  
ATOM   3210  O   ILE C  86      34.948 -29.313  19.323  1.00 45.09      C    O  
ATOM   3211  CB  ILE C  86      32.608 -27.638  17.612  1.00 44.64      C    C  
ATOM   3212  CG1 ILE C  86      32.495 -29.047  17.048  1.00 44.21      C    C  
ATOM   3213  CG2 ILE C  86      32.290 -26.616  16.498  1.00 45.29      C    C  
ATOM   3214  CD1 ILE C  86      31.066 -29.496  17.027  1.00 43.74      C    C  
ATOM   3215  N   GLU C  87      33.646 -27.932  20.519  1.00 44.43      C    N  
ATOM   3216  CA  GLU C  87      33.717 -28.708  21.728  1.00 44.27      C    C  
ATOM   3217  C   GLU C  87      32.444 -29.552  21.773  1.00 44.21      C    C  
ATOM   3218  O   GLU C  87      31.361 -29.033  22.055  1.00 44.14      C    O  
ATOM   3219  CB  GLU C  87      33.788 -27.749  22.908  1.00 44.22      C    C  
ATOM   3220  CG  GLU C  87      34.351 -28.327  24.184  1.00 45.04      C    C  
ATOM   3221  CD  GLU C  87      34.239 -27.352  25.347  1.00 45.97      C    C  
ATOM   3222  OE1 GLU C  87      33.148 -26.745  25.509  1.00 46.86      C    O  
ATOM   3223  OE2 GLU C  87      35.240 -27.194  26.102  1.00 45.76      C    O1-
ATOM   3224  N   VAL C  88      32.569 -30.843  21.474  1.00 44.17      C    N  
ATOM   3225  CA  VAL C  88      31.414 -31.743  21.397  1.00 44.23      C    C  
ATOM   3226  C   VAL C  88      31.744 -33.135  21.950  1.00 44.43      C    C  
ATOM   3227  O   VAL C  88      32.812 -33.674  21.655  1.00 44.45      C    O  
ATOM   3228  CB  VAL C  88      30.879 -31.848  19.943  1.00 44.27      C    C  
ATOM   3229  CG1 VAL C  88      31.952 -32.358  18.985  1.00 43.91      C    C  
ATOM   3230  CG2 VAL C  88      29.632 -32.718  19.865  1.00 44.71      C    C  
ATOM   3231  N   PRO C  89      30.837 -33.718  22.770  1.00 44.76      C    N  
ATOM   3232  CA  PRO C  89      31.058 -35.078  23.265  1.00 45.21      C    C  
ATOM   3233  C   PRO C  89      31.278 -36.049  22.122  1.00 45.77      C    C  
ATOM   3234  O   PRO C  89      30.761 -35.835  21.027  1.00 46.07      C    O  
ATOM   3235  CB  PRO C  89      29.751 -35.408  23.984  1.00 45.01      C    C  
ATOM   3236  CG  PRO C  89      29.236 -34.083  24.439  1.00 44.76      C    C  
ATOM   3237  CD  PRO C  89      29.585 -33.149  23.302  1.00 44.70      C    C  
ATOM   3238  N   LEU C  90      32.050 -37.102  22.370  1.00 46.46      C    N  
ATOM   3239  CA  LEU C  90      32.343 -38.063  21.319  1.00 47.08      C    C  
ATOM   3240  C   LEU C  90      31.694 -39.415  21.583  1.00 47.44      C    C  
ATOM   3241  O   LEU C  90      32.226 -40.467  21.171  1.00 47.76      C    O  
ATOM   3242  CB  LEU C  90      33.855 -38.200  21.134  1.00 47.17      C    C  
ATOM   3243  CG  LEU C  90      34.583 -37.013  20.453  1.00 47.79      C    C  
ATOM   3244  CD1 LEU C  90      36.106 -37.122  20.672  1.00 48.38      C    C  
ATOM   3245  CD2 LEU C  90      34.247 -36.950  18.938  1.00 47.01      C    C  
ATOM   3246  N   ASN C  91      30.533 -39.385  22.254  1.00 48.09      C    N  
ATOM   3247  CA  ASN C  91      29.793 -40.610  22.534  1.00 48.93      C    C  
ATOM   3248  C   ASN C  91      29.083 -41.159  21.293  1.00 49.68      C    C  
ATOM   3249  O   ASN C  91      28.924 -42.395  21.130  1.00 49.82      C    O  
ATOM   3250  CB  ASN C  91      28.816 -40.386  23.688  1.00 48.80      C    C  
ATOM   3251  CG  ASN C  91      29.527 -39.925  24.952  1.00 48.96      C    C  
ATOM   3252  ND2 ASN C  91      29.075 -38.809  25.518  1.00 48.59      C    N  
ATOM   3253  OD1 ASN C  91      30.481 -40.561  25.407  1.00 49.60      C    O  
ATOM   3254  N   GLU C  92      28.678 -40.219  20.420  1.00 50.69      C    N  
ATOM   3255  CA  GLU C  92      28.120 -40.549  19.100  1.00 51.46      C    C  
ATOM   3256  C   GLU C  92      29.043 -40.043  17.998  1.00 51.68      C    C  
ATOM   3257  O   GLU C  92      29.938 -39.238  18.240  1.00 51.91      C    O  
ATOM   3258  CB  GLU C  92      26.774 -39.839  18.912  1.00 51.63      C    C  
ATOM   3259  CG  GLU C  92      25.489 -40.648  19.268  1.00 52.21      C    C  
ATOM   3260  CD  GLU C  92      24.256 -39.755  18.912  1.00 53.33      C    C  
ATOM   3261  OE1 GLU C  92      24.168 -38.586  19.420  1.00 53.56      C    O  
ATOM   3262  OE2 GLU C  92      23.375 -40.215  18.113  1.00 53.87      C    O1-
ATOM   3263  N   ARG C  93      28.795 -40.509  16.779  1.00 52.01      C    N  
ATOM   3264  CA  ARG C  93      29.554 -40.098  15.596  1.00 52.42      C    C  
ATOM   3265  C   ARG C  93      29.047 -38.753  15.043  1.00 52.45      C    C  
ATOM   3266  O   ARG C  93      27.824 -38.465  15.062  1.00 52.60      C    O  
ATOM   3267  CB  ARG C  93      29.442 -41.204  14.541  1.00 52.45      C    C  
ATOM   3268  CG  ARG C  93      30.179 -40.959  13.253  1.00 52.81      C    C  
ATOM   3269  CD  ARG C  93      30.074 -42.197  12.397  1.00 54.06      C    C  
ATOM   3270  NE  ARG C  93      30.400 -41.934  11.000  1.00 54.66      C    N  
ATOM   3271  CZ  ARG C  93      30.607 -42.884  10.092  1.00 55.06      C    C  
ATOM   3272  NH1 ARG C  93      30.525 -44.175  10.429  1.00 55.31      C    N1+
ATOM   3273  NH2 ARG C  93      30.900 -42.541   8.843  1.00 55.23      C    N  
ATOM   3274  N   ILE C  94      29.988 -37.933  14.557  1.00 52.49      C    N  
ATOM   3275  CA  ILE C  94      29.644 -36.615  13.999  1.00 52.58      C    C  
ATOM   3276  C   ILE C  94      30.329 -36.345  12.652  1.00 52.43      C    C  
ATOM   3277  O   ILE C  94      31.518 -36.658  12.459  1.00 52.59      C    O  
ATOM   3278  CB  ILE C  94      30.027 -35.470  14.959  1.00 52.67      C    C  
ATOM   3279  CG1 ILE C  94      31.303 -35.828  15.739  1.00 53.08      C    C  
ATOM   3280  CG2 ILE C  94      28.872 -35.161  15.899  1.00 52.84      C    C  
ATOM   3281  CD1 ILE C  94      32.136 -34.589  16.101  1.00 54.29      C    C  
ATOM   3282  N   CYS C  95      29.576 -35.747  11.728  1.00 52.02      C    N  
ATOM   3283  CA  CYS C  95      30.116 -35.414  10.409  1.00 51.59      C    C  
ATOM   3284  C   CYS C  95      29.938 -33.944  10.074  1.00 50.91      C    C  
ATOM   3285  O   CYS C  95      28.873 -33.370  10.321  1.00 51.01      C    O  
ATOM   3286  CB  CYS C  95      29.439 -36.258   9.331  1.00 51.66      C    C  
ATOM   3287  SG  CYS C  95      29.472 -38.014   9.706  1.00 53.41      C    S  
ATOM   3288  N   LEU C  96      30.986 -33.345   9.509  1.00 49.94      C    N  
ATOM   3289  CA  LEU C  96      30.922 -31.977   9.002  1.00 48.86      C    C  
ATOM   3290  C   LEU C  96      30.974 -31.973   7.480  1.00 48.23      C    C  
ATOM   3291  O   LEU C  96      31.840 -32.606   6.880  1.00 48.09      C    O  
ATOM   3292  CB  LEU C  96      32.075 -31.134   9.555  1.00 48.78      C    C  
ATOM   3293  CG  LEU C  96      32.096 -29.647   9.183  1.00 48.51      C    C  
ATOM   3294  CD1 LEU C  96      31.049 -28.843   9.962  1.00 48.10      C    C  
ATOM   3295  CD2 LEU C  96      33.490 -29.061   9.392  1.00 47.73      C    C  
ATOM   3296  N   GLN C  97      30.043 -31.252   6.868  1.00 47.43      C    N  
ATOM   3297  CA  GLN C  97      30.041 -31.055   5.431  1.00 46.74      C    C  
ATOM   3298  C   GLN C  97      30.545 -29.659   5.143  1.00 46.46      C    C  
ATOM   3299  O   GLN C  97      30.049 -28.694   5.713  1.00 46.30      C    O  
ATOM   3300  CB  GLN C  97      28.638 -31.247   4.874  1.00 46.67      C    C  
ATOM   3301  CG  GLN C  97      28.207 -32.700   4.842  1.00 46.47      C    C  
ATOM   3302  CD  GLN C  97      26.720 -32.872   5.031  1.00 46.51      C    C  
ATOM   3303  NE2 GLN C  97      26.343 -33.571   6.098  1.00 47.06      C    N  
ATOM   3304  OE1 GLN C  97      25.913 -32.390   4.228  1.00 46.40      C    O  
ATOM   3305  N   VAL C  98      31.550 -29.566   4.274  1.00 46.39      C    N  
ATOM   3306  CA  VAL C  98      32.166 -28.291   3.913  1.00 46.33      C    C  
ATOM   3307  C   VAL C  98      31.972 -28.007   2.420  1.00 46.59      C    C  
ATOM   3308  O   VAL C  98      32.189 -28.884   1.573  1.00 46.59      C    O  
ATOM   3309  CB  VAL C  98      33.674 -28.248   4.274  1.00 46.18      C    C  
ATOM   3310  CG1 VAL C  98      34.202 -26.823   4.236  1.00 46.08      C    C  
ATOM   3311  CG2 VAL C  98      33.922 -28.839   5.647  1.00 46.07      C    C  
ATOM   3312  N   GLY C  99      31.550 -26.778   2.119  1.00 46.92      C    N  
ATOM   3313  CA  GLY C  99      31.333 -26.310   0.754  1.00 47.30      C    C  
ATOM   3314  C   GLY C  99      32.112 -25.036   0.467  1.00 47.68      C    C  
ATOM   3315  O   GLY C  99      32.846 -24.533   1.326  1.00 47.52      C    O  
ATOM   3316  N   SER C 100      31.940 -24.517  -0.748  1.00 48.13      C    N  
ATOM   3317  CA  SER C 100      32.703 -23.375  -1.258  1.00 48.43      C    C  
ATOM   3318  C   SER C 100      31.765 -22.225  -1.633  1.00 48.71      C    C  
ATOM   3319  O   SER C 100      30.628 -22.459  -2.027  1.00 48.74      C    O  
ATOM   3320  CB  SER C 100      33.512 -23.797  -2.491  1.00 48.49      C    C  
ATOM   3321  OG  SER C 100      33.809 -25.189  -2.477  1.00 48.29      C    O  
ATOM   3322  N   GLN C 101      32.242 -20.985  -1.511  1.00 49.08      C    N  
ATOM   3323  CA  GLN C 101      31.425 -19.811  -1.858  1.00 49.45      C    C  
ATOM   3324  C   GLN C 101      32.256 -18.607  -2.284  1.00 49.74      C    C  
ATOM   3325  O   GLN C 101      33.454 -18.526  -1.993  1.00 49.62      C    O  
ATOM   3326  CB  GLN C 101      30.492 -19.418  -0.699  1.00 49.48      C    C  
ATOM   3327  CG  GLN C 101      29.078 -20.058  -0.809  1.00 49.37      C    C  
ATOM   3328  CD  GLN C 101      28.210 -19.700   0.385  1.00 49.11      C    C  
ATOM   3329  NE2 GLN C 101      27.626 -20.729   1.001  1.00 49.07      C    N  
ATOM   3330  OE1 GLN C 101      28.052 -18.511   0.744  1.00 48.78      C    O  
ATOM   3331  N   CYS C 102      31.602 -17.675  -2.977  1.00 50.21      C    N  
ATOM   3332  CA  CYS C 102      32.258 -16.451  -3.438  1.00 51.23      C    C  
ATOM   3333  C   CYS C 102      31.694 -15.202  -2.759  1.00 52.29      C    C  
ATOM   3334  O   CYS C 102      32.212 -14.095  -2.932  1.00 53.49      C    O  
ATOM   3335  CB  CYS C 102      32.169 -16.340  -4.964  1.00 52.01      C    C  
ATOM   3336  SG  CYS C 102      33.180 -17.585  -5.804  1.00 55.06      C    S  
ATOM   3337  N   SER C 103      30.633 -15.397  -1.982  1.00 52.72      C    N  
ATOM   3338  CA  SER C 103      29.987 -14.326  -1.229  1.00 53.27      C    C  
ATOM   3339  C   SER C 103      29.548 -14.878   0.123  1.00 53.98      C    C  
ATOM   3340  O   SER C 103      29.907 -16.014   0.486  1.00 54.16      C    O  
ATOM   3341  CB  SER C 103      28.780 -13.794  -2.017  1.00 52.56      C    C  
ATOM   3342  OG  SER C 103      28.024 -14.868  -2.568  1.00 52.62      C    O  
ATOM   3343  N   THR C 104      28.779 -14.075   0.869  1.00 55.31      C    N  
ATOM   3344  CA  THR C 104      28.201 -14.562   2.134  1.00 56.56      C    C  
ATOM   3345  C   THR C 104      26.686 -14.794   1.994  1.00 58.08      C    C  
ATOM   3346  O   THR C 104      26.035 -15.308   2.912  1.00 57.58      C    O  
ATOM   3347  CB  THR C 104      28.450 -13.585   3.305  1.00 56.24      C    C  
ATOM   3348  CG2 THR C 104      29.950 -13.175   3.352  1.00 56.71      C    C  
ATOM   3349  OG1 THR C 104      27.625 -12.414   3.126  1.00 57.06      C    O  
ATOM   3350  N   ASN C 105      26.137 -14.419   0.836  1.00 59.94      C    N  
ATOM   3351  CA  ASN C 105      24.693 -14.452   0.609  1.00 61.90      C    C  
ATOM   3352  C   ASN C 105      24.199 -15.832   0.110  1.00 63.20      C    C  
ATOM   3353  O   ASN C 105      24.969 -16.858   0.046  1.00 64.23      C    O  
ATOM   3354  CB  ASN C 105      24.286 -13.358  -0.396  1.00 62.40      C    C  
ATOM   3355  CG  ASN C 105      24.457 -11.955   0.174  1.00 64.07      C    C  
ATOM   3356  ND2 ASN C 105      25.247 -11.826   1.240  1.00 64.76      C    N  
ATOM   3357  OD1 ASN C 105      23.878 -10.993  -0.344  1.00 63.78      C    O  
ATOM   3358  N   GLU C 106      22.898 -15.849  -0.230  1.00 40.29      C    N  
ATOM   3359  CA  GLU C 106      22.308 -16.978  -0.959  1.00 40.29      C    C  
ATOM   3360  C   GLU C 106      22.803 -16.926  -2.410  1.00 40.29      C    C  
ATOM   3361  O   GLU C 106      22.078 -16.509  -3.325  1.00 65.47      C    O  
ATOM   3362  CB  GLU C 106      20.772 -16.936  -0.885  1.00 40.29      C    C  
ATOM   3363  CG  GLU C 106      20.415 -17.332   0.329  0.00 20.00      C    C  
ATOM   3364  CD  GLU C 106      18.903 -17.224   0.337  0.00 20.00      C    C  
ATOM   3365  OE1 GLU C 106      18.313 -17.040  -0.748  0.00 20.00      C    O  
ATOM   3366  OE2 GLU C 106      18.304 -17.323   1.429  0.00 20.00      C    O1-
ATOM   3367  N   SER C 107      24.045 -17.353  -2.614  1.00 40.29      C    N  
ATOM   3368  CA  SER C 107      24.591 -17.507  -3.957  1.00 40.29      C    C  
ATOM   3369  C   SER C 107      24.225 -18.864  -4.549  1.00 40.29      C    C  
ATOM   3370  O   SER C 107      23.666 -19.721  -3.863  1.00 69.19      C    O  
ATOM   3371  CB  SER C 107      26.111 -17.333  -3.941  1.00 40.29      C    C  
ATOM   3372  OG  SER C 107      26.724 -18.288  -3.092  1.00 40.29      C    O  
ATOM   3373  N   GLU C 108      24.543 -19.053  -5.825  1.00 40.29      C    N  
ATOM   3374  CA  GLU C 108      24.685 -20.390  -6.389  1.00 40.29      C    C  
ATOM   3375  C   GLU C 108      25.717 -20.934  -5.407  1.00 40.29      C    C  
ATOM   3376  O   GLU C 108      26.878 -20.525  -5.422  1.00 69.38      C    O  
ATOM   3377  CB  GLU C 108      25.089 -20.310  -7.863  1.00 40.29      C    C  
ATOM   3378  CG  GLU C 108      24.185 -19.426  -8.707  0.00 20.00      C    C  
ATOM   3379  CD  GLU C 108      24.583 -19.413 -10.170  0.00 20.00      C    C  
ATOM   3380  OE1 GLU C 108      25.600 -20.050 -10.516  0.00 20.00      C    O  
ATOM   3381  OE2 GLU C 108      23.879 -18.767 -10.973  0.00 20.00      C    O1-
ATOM   3382  N   LYS C 109      25.286 -21.859  -4.555  1.00 40.29      C    N  
ATOM   3383  CA  LYS C 109      26.180 -22.490  -3.593  1.00 40.29      C    C  
ATOM   3384  C   LYS C 109      26.726 -23.675  -4.382  1.00 40.29      C    C  
ATOM   3385  O   LYS C 109      26.020 -24.266  -5.200  1.00 66.34      C    O  
ATOM   3386  CB  LYS C 109      25.425 -22.984  -2.357  1.00 40.29      C    C  
ATOM   3387  CG  LYS C 109      24.741 -21.881  -1.566  0.00 20.00      C    C  
ATOM   3388  CD  LYS C 109      24.784 -22.164  -0.073  0.00 20.00      C    C  
ATOM   3389  CE  LYS C 109      24.411 -20.931   0.733  0.00 20.00      C    C  
ATOM   3390  NZ  LYS C 109      23.821 -21.288   2.053  0.00 20.00      C    N1+
ATOM   3391  N   PRO C 110      27.985 -24.018  -4.132  1.00 40.29      C    N  
ATOM   3392  CA  PRO C 110      28.760 -24.847  -5.066  1.00 40.29      C    C  
ATOM   3393  C   PRO C 110      27.966 -26.111  -5.391  1.00 40.29      C    C  
ATOM   3394  O   PRO C 110      27.957 -26.559  -6.541  1.00 64.35      C    O  
ATOM   3395  CB  PRO C 110      30.027 -25.212  -4.262  1.00 40.29      C    C  
ATOM   3396  CG  PRO C 110      29.609 -25.095  -2.850  1.00 40.29      C    C  
ATOM   3397  CD  PRO C 110      28.733 -23.841  -2.851  1.00 40.29      C    C  
ATOM   3398  N   SER C 111      27.280 -26.645  -4.372  1.00 40.29      C    N  
ATOM   3399  CA  SER C 111      26.468 -27.867  -4.503  1.00 40.29      C    C  
ATOM   3400  C   SER C 111      27.346 -29.139  -4.500  1.00 40.29      C    C  
ATOM   3401  O   SER C 111      26.862 -30.248  -4.785  1.00 61.12      C    O  
ATOM   3402  CB  SER C 111      25.535 -27.810  -5.745  1.00 40.29      C    C  
ATOM   3403  OG  SER C 111      26.449 -27.558  -6.911  0.00 20.00      C    O  
ATOM   3404  N   ILE C 112      28.633 -28.975  -4.178  1.00 40.29      C    N  
ATOM   3405  CA  ILE C 112      29.508 -30.127  -4.031  1.00 40.29      C    C  
ATOM   3406  C   ILE C 112      30.056 -30.065  -2.628  1.00 40.29      C    C  
ATOM   3407  O   ILE C 112      31.050 -29.217  -2.340  1.00 49.96      C    O  
ATOM   3408  CB  ILE C 112      30.630 -30.161  -5.088  1.00 40.29      C    C  
ATOM   3409  CG1 ILE C 112      29.962 -30.442  -6.542  0.00 20.00      C    C  
ATOM   3410  CG2 ILE C 112      31.511 -31.503  -4.876  0.00 20.00      C    C  
ATOM   3411  CD1 ILE C 112      30.950 -30.317  -7.681  0.00 20.00      C    C  
ATOM   3412  N   LEU C 113      29.413 -30.808  -1.723  1.00 50.09      C    N  
ATOM   3413  CA  LEU C 113      29.821 -30.822  -0.322  1.00 50.26      C    C  
ATOM   3414  C   LEU C 113      30.724 -32.015  -0.053  1.00 50.47      C    C  
ATOM   3415  O   LEU C 113      30.295 -33.167  -0.132  1.00 50.51      C    O  
ATOM   3416  CB  LEU C 113      28.601 -30.868   0.608  1.00 50.14      C    C  
ATOM   3417  CG  LEU C 113      27.583 -29.712   0.560  1.00 50.07      C    C  
ATOM   3418  CD1 LEU C 113      26.358 -30.047   1.408  1.00 49.50      C    C  
ATOM   3419  CD2 LEU C 113      28.224 -28.393   1.013  1.00 50.18      C    C  
ATOM   3420  N   VAL C 114      31.988 -31.724   0.239  1.00 50.71      C    N  
ATOM   3421  CA  VAL C 114      32.920 -32.723   0.750  1.00 50.85      C    C  
ATOM   3422  C   VAL C 114      32.573 -32.876   2.221  1.00 50.93      C    C  
ATOM   3423  O   VAL C 114      31.950 -31.984   2.802  1.00 50.90      C    O  
ATOM   3424  CB  VAL C 114      34.382 -32.250   0.609  1.00 50.84      C    C  
ATOM   3425  CG1 VAL C 114      35.360 -33.356   0.997  1.00 50.85      C    C  
ATOM   3426  CG2 VAL C 114      34.655 -31.797  -0.809  1.00 51.01      C    C  
ATOM   3427  N   GLU C 115      32.962 -34.001   2.824  1.00 51.07      C    N  
ATOM   3428  CA  GLU C 115      32.693 -34.211   4.237  1.00 51.19      C    C  
ATOM   3429  C   GLU C 115      33.526 -35.309   4.874  1.00 51.01      C    C  
ATOM   3430  O   GLU C 115      33.913 -36.279   4.220  1.00 50.81      C    O  
ATOM   3431  CB  GLU C 115      31.197 -34.448   4.467  1.00 51.34      C    C  
ATOM   3432  CG  GLU C 115      30.646 -35.745   3.924  1.00 52.00      C    C  
ATOM   3433  CD  GLU C 115      30.358 -36.736   5.023  1.00 53.25      C    C  
ATOM   3434  OE1 GLU C 115      31.294 -37.016   5.824  1.00 54.26      C    O  
ATOM   3435  OE2 GLU C 115      29.191 -37.233   5.085  1.00 53.22      C    O1-
ATOM   3436  N   LYS C 116      33.790 -35.138   6.168  1.00 51.13      C    N  
ATOM   3437  CA  LYS C 116      34.482 -36.149   6.945  1.00 51.30      C    C  
ATOM   3438  C   LYS C 116      33.888 -36.279   8.347  1.00 51.25      C    C  
ATOM   3439  O   LYS C 116      33.436 -35.288   8.962  1.00 51.21      C    O  
ATOM   3440  CB  LYS C 116      35.995 -35.858   7.008  1.00 51.38      C    C  
ATOM   3441  CG  LYS C 116      36.775 -36.875   7.866  1.00 51.89      C    C  
ATOM   3442  CD  LYS C 116      36.854 -38.279   7.231  1.00 52.14      C    C  
ATOM   3443  CE  LYS C 116      38.242 -38.533   6.669  1.00 52.83      C    C  
ATOM   3444  NZ  LYS C 116      39.245 -38.643   7.772  1.00 53.19      C    N1+
ATOM   3445  N   CYS C 117      33.891 -37.526   8.828  1.00 51.43      C    N  
ATOM   3446  CA  CYS C 117      33.329 -37.873  10.114  1.00 51.53      C    C  
ATOM   3447  C   CYS C 117      34.403 -38.369  11.062  1.00 51.43      C    C  
ATOM   3448  O   CYS C 117      35.478 -38.823  10.643  1.00 51.66      C    O  
ATOM   3449  CB  CYS C 117      32.308 -38.993   9.951  1.00 51.55      C    C  
ATOM   3450  SG  CYS C 117      31.097 -38.706   8.673  1.00 53.03      C    S  
ATOM   3451  N   ILE C 118      34.079 -38.297  12.356  1.00 51.14      C    N  
ATOM   3452  CA  ILE C 118      34.898 -38.924  13.364  1.00 50.69      C    C  
ATOM   3453  C   ILE C 118      33.989 -39.847  14.176  1.00 50.77      C    C  
ATOM   3454  O   ILE C 118      32.897 -39.452  14.601  1.00 50.68      C    O  
ATOM   3455  CB  ILE C 118      35.616 -37.860  14.214  1.00 50.40      C    C  
ATOM   3456  CG1 ILE C 118      36.652 -38.503  15.134  1.00 49.80      C    C  
ATOM   3457  CG2 ILE C 118      34.622 -36.958  14.946  1.00 50.42      C    C  
ATOM   3458  CD1 ILE C 118      37.853 -37.621  15.335  1.00 49.24      C    C  
ATOM   3459  N   SER C 119      34.421 -41.090  14.346  1.00 50.81      C    N  
ATOM   3460  CA  SER C 119      33.614 -42.079  15.047  1.00 51.01      C    C  
ATOM   3461  C   SER C 119      34.070 -42.219  16.505  1.00 51.17      C    C  
ATOM   3462  O   SER C 119      35.235 -41.961  16.810  1.00 51.34      C    O  
ATOM   3463  CB  SER C 119      33.668 -43.419  14.314  1.00 50.94      C    C  
ATOM   3464  OG  SER C 119      32.407 -44.070  14.367  1.00 51.09      C    O  
ATOM   3465  N   PRO C 120      33.152 -42.608  17.416  1.00 51.21      C    N  
ATOM   3466  CA  PRO C 120      33.512 -42.742  18.828  1.00 51.03      C    C  
ATOM   3467  C   PRO C 120      34.609 -43.787  19.023  1.00 50.92      C    C  
ATOM   3468  O   PRO C 120      34.779 -44.652  18.165  1.00 50.80      C    O  
ATOM   3469  CB  PRO C 120      32.200 -43.215  19.477  1.00 51.16      C    C  
ATOM   3470  CG  PRO C 120      31.421 -43.836  18.355  1.00 51.30      C    C  
ATOM   3471  CD  PRO C 120      31.729 -42.952  17.193  1.00 51.33      C    C  
ATOM   3472  N   PRO C 121      35.361 -43.703  20.137  1.00 50.94      C    N  
ATOM   3473  CA  PRO C 121      36.455 -44.639  20.445  1.00 50.96      C    C  
ATOM   3474  C   PRO C 121      36.072 -46.135  20.420  1.00 51.02      C    C  
ATOM   3475  O   PRO C 121      34.890 -46.487  20.540  1.00 50.65      C    O  
ATOM   3476  CB  PRO C 121      36.891 -44.210  21.849  1.00 50.94      C    C  
ATOM   3477  CG  PRO C 121      36.534 -42.765  21.905  1.00 50.87      C    C  
ATOM   3478  CD  PRO C 121      35.234 -42.666  21.177  1.00 50.89      C    C  
ATOM   3479  N   GLU C 122      37.097 -46.985  20.276  1.00 51.24      C    N  
ATOM   3480  CA  GLU C 122      36.952 -48.422  19.963  1.00 51.53      C    C  
ATOM   3481  C   GLU C 122      35.916 -49.188  20.784  1.00 51.27      C    C  
ATOM   3482  O   GLU C 122      35.093 -49.910  20.215  1.00 51.46      C    O  
ATOM   3483  CB  GLU C 122      38.302 -49.178  20.046  1.00 51.82      C    C  
ATOM   3484  CG  GLU C 122      39.429 -48.654  19.139  1.00 52.84      C    C  
ATOM   3485  CD  GLU C 122      40.508 -47.931  19.942  1.00 54.43      C    C  
ATOM   3486  OE1 GLU C 122      40.364 -46.700  20.153  1.00 55.13      C    O  
ATOM   3487  OE2 GLU C 122      41.495 -48.595  20.366  1.00 54.39      C    O1-
ATOM   3488  N   GLY C 123      35.969 -49.048  22.108  1.00 50.84      C    N  
ATOM   3489  CA  GLY C 123      35.110 -49.819  23.010  1.00 50.46      C    C  
ATOM   3490  C   GLY C 123      33.654 -49.898  22.564  1.00 50.18      C    C  
ATOM   3491  O   GLY C 123      33.144 -48.975  21.873  1.00 50.44      C    O  
ATOM   3492  N   ASP C 124      32.981 -50.995  22.955  1.00 49.60      C    N  
ATOM   3493  CA  ASP C 124      31.575 -51.174  22.576  1.00 49.11      C    C  
ATOM   3494  C   ASP C 124      30.622 -50.380  23.482  1.00 48.60      C    C  
ATOM   3495  O   ASP C 124      30.883 -50.226  24.682  1.00 48.54      C    O  
ATOM   3496  CB  ASP C 124      31.191 -52.659  22.567  1.00 49.26      C    C  
ATOM   3497  CG  ASP C 124      30.906 -53.205  23.958  1.00 49.47      C    C  
ATOM   3498  OD1 ASP C 124      31.786 -53.067  24.839  1.00 50.24      C    O  
ATOM   3499  OD2 ASP C 124      29.806 -53.775  24.159  1.00 48.33      C    O1-
ATOM   3500  N   PRO C 125      29.505 -49.891  22.915  1.00 48.00      C    N  
ATOM   3501  CA  PRO C 125      28.566 -49.055  23.651  1.00 47.63      C    C  
ATOM   3502  C   PRO C 125      28.124 -49.630  25.000  1.00 47.18      C    C  
ATOM   3503  O   PRO C 125      27.912 -48.871  25.947  1.00 47.23      C    O  
ATOM   3504  CB  PRO C 125      27.373 -48.933  22.685  1.00 47.66      C    C  
ATOM   3505  CG  PRO C 125      27.566 -50.039  21.690  1.00 47.71      C    C  
ATOM   3506  CD  PRO C 125      29.031 -50.097  21.525  1.00 47.96      C    C  
ATOM   3507  N   GLU C 126      28.016 -50.951  25.091  1.00 46.56      C    N  
ATOM   3508  CA  GLU C 126      27.475 -51.607  26.288  1.00 46.11      C    C  
ATOM   3509  C   GLU C 126      28.349 -51.463  27.535  1.00 45.10      C    C  
ATOM   3510  O   GLU C 126      27.850 -51.537  28.660  1.00 44.74      C    O  
ATOM   3511  CB  GLU C 126      27.223 -53.095  26.020  1.00 46.67      C    C  
ATOM   3512  CG  GLU C 126      26.647 -53.423  24.644  1.00 48.73      C    C  
ATOM   3513  CD  GLU C 126      25.409 -52.608  24.316  1.00 51.26      C    C  
ATOM   3514  OE1 GLU C 126      24.434 -52.638  25.113  1.00 51.78      C    O  
ATOM   3515  OE2 GLU C 126      25.423 -51.936  23.255  1.00 52.34      C    O1-
ATOM   3516  N   SER C 127      29.651 -51.265  27.314  1.00 44.10      C    N  
ATOM   3517  CA  SER C 127      30.648 -51.204  28.386  1.00 43.16      C    C  
ATOM   3518  C   SER C 127      30.842 -49.796  28.965  1.00 42.66      C    C  
ATOM   3519  O   SER C 127      31.177 -49.640  30.144  1.00 42.55      C    O  
ATOM   3520  CB  SER C 127      31.987 -51.748  27.882  1.00 43.15      C    C  
ATOM   3521  OG  SER C 127      32.528 -50.921  26.862  1.00 42.51      C    O  
ATOM   3522  N   ALA C 128      30.641 -48.780  28.127  1.00 41.81      C    N  
ATOM   3523  CA  ALA C 128      30.687 -47.386  28.561  1.00 40.99      C    C  
ATOM   3524  C   ALA C 128      29.783 -47.158  29.766  1.00 40.41      C    C  
ATOM   3525  O   ALA C 128      28.736 -47.797  29.887  1.00 40.45      C    O  
ATOM   3526  CB  ALA C 128      30.284 -46.474  27.424  1.00 40.93      C    C  
ATOM   3527  N   VAL C 129      30.189 -46.245  30.652  1.00 39.64      C    N  
ATOM   3528  CA  VAL C 129      29.422 -45.971  31.873  1.00 38.67      C    C  
ATOM   3529  C   VAL C 129      28.185 -45.118  31.604  1.00 37.98      C    C  
ATOM   3530  O   VAL C 129      28.141 -44.366  30.625  1.00 38.20      C    O  
ATOM   3531  CB  VAL C 129      30.283 -45.314  32.971  1.00 38.64      C    C  
ATOM   3532  CG1 VAL C 129      31.449 -46.223  33.338  1.00 38.32      C    C  
ATOM   3533  CG2 VAL C 129      30.774 -43.949  32.525  1.00 38.86      C    C  
ATOM   3534  N   THR C 130      27.184 -45.247  32.480  1.00 36.86      C    N  
ATOM   3535  CA  THR C 130      25.946 -44.495  32.343  1.00 36.10      C    C  
ATOM   3536  C   THR C 130      25.779 -43.491  33.480  1.00 35.72      C    C  
ATOM   3537  O   THR C 130      26.482 -43.559  34.490  1.00 35.65      C    O  
ATOM   3538  CB  THR C 130      24.731 -45.429  32.320  1.00 35.99      C    C  
ATOM   3539  CG2 THR C 130      24.789 -46.355  31.117  1.00 35.58      C    C  
ATOM   3540  OG1 THR C 130      24.706 -46.211  33.519  1.00 35.96      C    O  
ATOM   3541  N   GLU C 131      24.849 -42.556  33.302  1.00 35.25      C    N  
ATOM   3542  CA  GLU C 131      24.497 -41.580  34.338  1.00 35.02      C    C  
ATOM   3543  C   GLU C 131      25.650 -40.676  34.794  1.00 34.07      C    C  
ATOM   3544  O   GLU C 131      25.636 -40.136  35.931  1.00 34.13      C    O  
ATOM   3545  CB  GLU C 131      23.923 -42.284  35.562  1.00 35.38      C    C  
ATOM   3546  CG  GLU C 131      22.556 -42.854  35.398  1.00 37.73      C    C  
ATOM   3547  CD  GLU C 131      21.989 -43.289  36.738  1.00 41.91      C    C  
ATOM   3548  OE1 GLU C 131      22.175 -42.546  37.736  1.00 43.31      C    O  
ATOM   3549  OE2 GLU C 131      21.360 -44.378  36.799  1.00 43.91      C    O1-
ATOM   3550  N   LEU C 132      26.647 -40.519  33.917  1.00 33.03      C    N  
ATOM   3551  CA  LEU C 132      27.751 -39.607  34.206  1.00 31.68      C    C  
ATOM   3552  C   LEU C 132      27.133 -38.242  34.419  1.00 31.44      C    C  
ATOM   3553  O   LEU C 132      26.493 -37.700  33.517  1.00 31.73      C    O  
ATOM   3554  CB  LEU C 132      28.722 -39.591  33.025  1.00 31.26      C    C  
ATOM   3555  CG  LEU C 132      29.993 -38.744  33.056  1.00 29.28      C    C  
ATOM   3556  CD1 LEU C 132      30.909 -39.162  34.192  1.00 27.66      C    C  
ATOM   3557  CD2 LEU C 132      30.709 -38.868  31.710  1.00 26.78      C    C  
ATOM   3558  N   GLN C 133      27.269 -37.716  35.632  1.00 31.10      C    N  
ATOM   3559  CA  GLN C 133      26.715 -36.394  35.939  1.00 31.10      C    C  
ATOM   3560  C   GLN C 133      27.743 -35.605  36.724  1.00 30.38      C    C  
ATOM   3561  O   GLN C 133      28.629 -36.200  37.344  1.00 30.57      C    O  
ATOM   3562  CB  GLN C 133      25.387 -36.514  36.711  1.00 31.37      C    C  
ATOM   3563  CG  GLN C 133      25.492 -37.071  38.145  1.00 33.74      C    C  
ATOM   3564  CD  GLN C 133      25.801 -35.997  39.204  1.00 37.49      C    C  
ATOM   3565  NE2 GLN C 133      26.610 -36.363  40.202  1.00 37.14      C    N  
ATOM   3566  OE1 GLN C 133      25.311 -34.857  39.126  1.00 39.69      C    O  
ATOM   3567  N   CYS C 134      27.634 -34.276  36.695  1.00 29.28      C    N  
ATOM   3568  CA  CYS C 134      28.529 -33.430  37.477  1.00 28.09      C    C  
ATOM   3569  C   CYS C 134      27.780 -32.257  38.107  1.00 26.91      C    C  
ATOM   3570  O   CYS C 134      26.716 -31.864  37.633  1.00 26.73      C    O  
ATOM   3571  CB  CYS C 134      29.683 -32.923  36.604  1.00 28.40      C    C  
ATOM   3572  SG  CYS C 134      30.777 -34.227  35.948  1.00 29.66      C    S  
ATOM   3573  N   ILE C 135      28.341 -31.717  39.186  1.00 25.38      C    N  
ATOM   3574  CA  ILE C 135      27.796 -30.545  39.859  1.00 23.86      C    C  
ATOM   3575  C   ILE C 135      28.958 -29.705  40.375  1.00 23.06      C    C  
ATOM   3576  O   ILE C 135      29.832 -30.203  41.095  1.00 23.17      C    O  
ATOM   3577  CB  ILE C 135      26.866 -30.930  41.047  1.00 23.88      C    C  
ATOM   3578  CG1 ILE C 135      25.601 -31.640  40.553  1.00 23.28      C    C  
ATOM   3579  CG2 ILE C 135      26.504 -29.696  41.875  1.00 24.14      C    C  
ATOM   3580  CD1 ILE C 135      24.535 -31.834  41.606  1.00 21.88      C    C  
ATOM   3581  N   TRP C 136      28.984 -28.435  39.995  1.00 21.60      C    N  
ATOM   3582  CA  TRP C 136      29.994 -27.534  40.504  1.00 20.36      C    C  
ATOM   3583  C   TRP C 136      29.539 -27.087  41.873  1.00 20.34      C    C  
ATOM   3584  O   TRP C 136      28.665 -26.224  42.008  1.00 20.39      C    O  
ATOM   3585  CB  TRP C 136      30.160 -26.333  39.577  1.00 20.08      C    C  
ATOM   3586  CG  TRP C 136      31.408 -25.551  39.806  1.00 18.50      C    C  
ATOM   3587  CD1 TRP C 136      32.423 -25.849  40.675  1.00 17.79      C    C  
ATOM   3588  CD2 TRP C 136      31.808 -24.366  39.116  1.00 16.77      C    C  
ATOM   3589  CE2 TRP C 136      33.068 -23.989  39.629  1.00 16.46      C    C  
ATOM   3590  CE3 TRP C 136      31.222 -23.580  38.120  1.00 16.28      C    C  
ATOM   3591  NE1 TRP C 136      33.415 -24.907  40.584  1.00 16.63      C    N  
ATOM   3592  CZ2 TRP C 136      33.752 -22.858  39.179  1.00 15.83      C    C  
ATOM   3593  CZ3 TRP C 136      31.899 -22.455  37.676  1.00 16.65      C    C  
ATOM   3594  CH2 TRP C 136      33.151 -22.103  38.209  1.00 16.52      C    C  
ATOM   3595  N   HIS C 137      30.115 -27.697  42.898  1.00 20.08      C    N  
ATOM   3596  CA  HIS C 137      29.750 -27.358  44.263  1.00 19.54      C    C  
ATOM   3597  C   HIS C 137      30.354 -26.024  44.707  1.00 19.28      C    C  
ATOM   3598  O   HIS C 137      31.563 -25.818  44.611  1.00 19.03      C    O  
ATOM   3599  CB  HIS C 137      30.116 -28.506  45.213  1.00 19.25      C    C  
ATOM   3600  CG  HIS C 137      29.142 -29.648  45.181  1.00 18.69      C    C  
ATOM   3601  CD2 HIS C 137      29.208 -30.860  44.576  1.00 18.16      C    C  
ATOM   3602  ND1 HIS C 137      27.927 -29.613  45.833  1.00 19.02      C    N  
ATOM   3603  CE1 HIS C 137      27.290 -30.756  45.632  1.00 19.04      C    C  
ATOM   3604  NE2 HIS C 137      28.046 -31.530  44.872  1.00 17.33      C    N  
ATOM   3605  N   ASN C 138      29.482 -25.124  45.163  1.00 19.27      C    N  
ATOM   3606  CA  ASN C 138      29.853 -23.825  45.748  1.00 19.58      C    C  
ATOM   3607  C   ASN C 138      30.986 -23.091  45.026  1.00 19.72      C    C  
ATOM   3608  O   ASN C 138      31.761 -22.363  45.645  1.00 19.47      C    O  
ATOM   3609  CB  ASN C 138      30.189 -23.997  47.232  1.00 19.68      C    C  
ATOM   3610  CG  ASN C 138      30.034 -22.711  48.026  1.00 20.64      C    C  
ATOM   3611  ND2 ASN C 138      31.072 -22.354  48.765  1.00 21.93      C    N  
ATOM   3612  OD1 ASN C 138      28.995 -22.054  47.985  1.00 21.69      C    O  
ATOM   3613  N   LEU C 139      31.070 -23.282  43.711  1.00 20.24      C    N  
ATOM   3614  CA  LEU C 139      32.161 -22.729  42.898  1.00 20.63      C    C  
ATOM   3615  C   LEU C 139      33.559 -23.082  43.446  1.00 21.08      C    C  
ATOM   3616  O   LEU C 139      34.502 -22.334  43.251  1.00 20.90      C    O  
ATOM   3617  CB  LEU C 139      32.011 -21.200  42.730  1.00 20.54      C    C  
ATOM   3618  CG  LEU C 139      30.675 -20.636  42.200  1.00 20.01      C    C  
ATOM   3619  CD1 LEU C 139      30.597 -19.138  42.399  1.00 19.55      C    C  
ATOM   3620  CD2 LEU C 139      30.513 -20.946  40.729  1.00 20.47      C    C  
ATOM   3621  N   SER C 140      33.681 -24.231  44.111  1.00 21.97      C    N  
ATOM   3622  CA  SER C 140      34.921 -24.632  44.761  1.00 22.79      C    C  
ATOM   3623  C   SER C 140      35.486 -25.918  44.183  1.00 23.59      C    C  
ATOM   3624  O   SER C 140      36.666 -25.984  43.854  1.00 24.08      C    O  
ATOM   3625  CB  SER C 140      34.697 -24.833  46.253  1.00 22.72      C    C  
ATOM   3626  OG  SER C 140      33.836 -23.837  46.773  1.00 23.69      C    O  
ATOM   3627  N   TYR C 141      34.650 -26.947  44.091  1.00 24.43      C    N  
ATOM   3628  CA  TYR C 141      35.069 -28.229  43.528  1.00 25.38      C    C  
ATOM   3629  C   TYR C 141      33.966 -28.791  42.643  1.00 26.40      C    C  
ATOM   3630  O   TYR C 141      32.815 -28.347  42.706  1.00 26.85      C    O  
ATOM   3631  CB  TYR C 141      35.450 -29.237  44.630  1.00 25.21      C    C  
ATOM   3632  CG  TYR C 141      34.313 -29.638  45.549  1.00 25.41      C    C  
ATOM   3633  CD1 TYR C 141      33.980 -28.848  46.667  1.00 25.75      C    C  
ATOM   3634  CD2 TYR C 141      33.572 -30.796  45.311  1.00 25.03      C    C  
ATOM   3635  CE1 TYR C 141      32.933 -29.193  47.509  1.00 25.09      C    C  
ATOM   3636  CE2 TYR C 141      32.523 -31.158  46.155  1.00 25.23      C    C  
ATOM   3637  CZ  TYR C 141      32.213 -30.351  47.252  1.00 25.86      C    C  
ATOM   3638  OH  TYR C 141      31.175 -30.697  48.091  1.00 26.73      C    O  
ATOM   3639  N   MET C 142      34.329 -29.767  41.816  1.00 27.38      C    N  
ATOM   3640  CA  MET C 142      33.382 -30.443  40.943  1.00 28.22      C    C  
ATOM   3641  C   MET C 142      33.215 -31.873  41.444  1.00 28.57      C    C  
ATOM   3642  O   MET C 142      34.218 -32.576  41.659  1.00 28.55      C    O  
ATOM   3643  CB  MET C 142      33.910 -30.444  39.512  1.00 28.26      C    C  
ATOM   3644  CG  MET C 142      32.929 -30.960  38.481  1.00 29.73      C    C  
ATOM   3645  SD  MET C 142      31.852 -29.649  37.887  1.00 34.03      C    S  
ATOM   3646  CE  MET C 142      32.685 -29.152  36.383  1.00 34.02      C    C  
ATOM   3647  N   LYS C 143      31.959 -32.292  41.651  1.00 28.98      C    N  
ATOM   3648  CA  LYS C 143      31.680 -33.677  42.039  1.00 29.31      C    C  
ATOM   3649  C   LYS C 143      30.900 -34.421  40.964  1.00 29.37      C    C  
ATOM   3650  O   LYS C 143      29.746 -34.091  40.681  1.00 29.29      C    O  
ATOM   3651  CB  LYS C 143      30.961 -33.754  43.383  1.00 29.29      C    C  
ATOM   3652  CG  LYS C 143      30.931 -35.172  43.931  1.00 30.33      C    C  
ATOM   3653  CD  LYS C 143      31.008 -35.204  45.449  1.00 32.25      C    C  
ATOM   3654  CE  LYS C 143      29.630 -35.294  46.088  1.00 32.30      C    C  
ATOM   3655  NZ  LYS C 143      29.747 -35.353  47.568  1.00 31.99      C    N1+
ATOM   3656  N   CYS C 144      31.554 -35.425  40.377  1.00 29.80      C    N  
ATOM   3657  CA  CYS C 144      30.985 -36.230  39.300  1.00 30.73      C    C  
ATOM   3658  C   CYS C 144      30.798 -37.689  39.702  1.00 30.87      C    C  
ATOM   3659  O   CYS C 144      31.655 -38.267  40.378  1.00 31.51      C    O  
ATOM   3660  CB  CYS C 144      31.883 -36.171  38.065  1.00 30.62      C    C  
ATOM   3661  SG  CYS C 144      32.174 -34.496  37.426  1.00 33.31      C    S  
ATOM   3662  N   SER C 145      29.690 -38.285  39.270  1.00 30.80      C    N  
ATOM   3663  CA  SER C 145      29.421 -39.688  39.545  1.00 30.89      C    C  
ATOM   3664  C   SER C 145      28.868 -40.417  38.319  1.00 31.28      C    C  
ATOM   3665  O   SER C 145      28.426 -39.783  37.357  1.00 31.54      C    O  
ATOM   3666  CB  SER C 145      28.438 -39.809  40.701  1.00 30.66      C    C  
ATOM   3667  OG  SER C 145      27.115 -39.589  40.244  1.00 30.63      C    O  
ATOM   3668  N   TRP C 146      28.889 -41.750  38.371  1.00 31.56      C    N  
ATOM   3669  CA  TRP C 146      28.384 -42.607  37.295  1.00 31.55      C    C  
ATOM   3670  C   TRP C 146      28.160 -44.036  37.758  1.00 31.99      C    C  
ATOM   3671  O   TRP C 146      28.651 -44.442  38.806  1.00 31.57      C    O  
ATOM   3672  CB  TRP C 146      29.376 -42.648  36.143  1.00 31.28      C    C  
ATOM   3673  CG  TRP C 146      30.696 -43.219  36.546  1.00 30.34      C    C  
ATOM   3674  CD1 TRP C 146      31.076 -44.533  36.511  1.00 29.19      C    C  
ATOM   3675  CD2 TRP C 146      31.812 -42.490  37.054  1.00 29.16      C    C  
ATOM   3676  CE2 TRP C 146      32.842 -43.420  37.298  1.00 28.05      C    C  
ATOM   3677  CE3 TRP C 146      32.042 -41.138  37.326  1.00 29.04      C    C  
ATOM   3678  NE1 TRP C 146      32.367 -44.662  36.963  1.00 28.11      C    N  
ATOM   3679  CZ2 TRP C 146      34.083 -43.041  37.797  1.00 27.95      C    C  
ATOM   3680  CZ3 TRP C 146      33.275 -40.765  37.826  1.00 29.39      C    C  
ATOM   3681  CH2 TRP C 146      34.283 -41.710  38.053  1.00 28.18      C    C  
ATOM   3682  N   LEU C 147      27.446 -44.796  36.933  1.00 33.04      C    N  
ATOM   3683  CA  LEU C 147      27.224 -46.214  37.156  1.00 34.17      C    C  
ATOM   3684  C   LEU C 147      27.881 -47.024  36.049  1.00 35.37      C    C  
ATOM   3685  O   LEU C 147      28.020 -46.527  34.937  1.00 35.53      C    O  
ATOM   3686  CB  LEU C 147      25.728 -46.494  37.217  1.00 33.92      C    C  
ATOM   3687  CG  LEU C 147      25.123 -46.087  38.564  1.00 34.18      C    C  
ATOM   3688  CD1 LEU C 147      23.623 -45.914  38.479  1.00 33.69      C    C  
ATOM   3689  CD2 LEU C 147      25.493 -47.069  39.667  1.00 33.30      C    C  
ATOM   3690  N   PRO C 148      28.289 -48.275  36.345  1.00 36.76      C    N  
ATOM   3691  CA  PRO C 148      28.917 -49.143  35.344  1.00 37.90      C    C  
ATOM   3692  C   PRO C 148      27.994 -49.387  34.160  1.00 39.27      C    C  
ATOM   3693  O   PRO C 148      26.774 -49.242  34.291  1.00 39.52      C    O  
ATOM   3694  CB  PRO C 148      29.111 -50.458  36.097  1.00 37.82      C    C  
ATOM   3695  CG  PRO C 148      29.165 -50.076  37.519  1.00 37.57      C    C  
ATOM   3696  CD  PRO C 148      28.176 -48.954  37.649  1.00 36.96      C    C  
ATOM   3697  N   GLY C 149      28.569 -49.755  33.015  1.00 40.60      C    N  
ATOM   3698  CA  GLY C 149      27.779 -50.036  31.822  1.00 42.18      C    C  
ATOM   3699  C   GLY C 149      27.034 -51.348  31.953  1.00 43.42      C    C  
ATOM   3700  O   GLY C 149      27.364 -52.177  32.803  1.00 43.25      C    O  
ATOM   3701  N   ARG C 150      26.022 -51.532  31.110  1.00 44.79      C    N  
ATOM   3702  CA  ARG C 150      25.256 -52.776  31.074  1.00 46.22      C    C  
ATOM   3703  C   ARG C 150      26.165 -54.015  30.994  1.00 47.01      C    C  
ATOM   3704  O   ARG C 150      25.938 -55.008  31.709  1.00 47.38      C    O  
ATOM   3705  CB  ARG C 150      24.270 -52.758  29.897  1.00 48.53      C    C  
ATOM   3706  CG  ARG C 150      23.306 -53.961  29.851  1.00 50.77      C    C  
ATOM   3707  CD  ARG C 150      22.627 -54.121  28.472  1.00 53.73      C    C  
ATOM   3708  NE  ARG C 150      22.010 -52.859  28.024  1.00 56.04      C    N  
ATOM   3709  CZ  ARG C 150      20.820 -52.411  28.438  1.00 58.07      C    C  
ATOM   3710  NH1 ARG C 150      20.087 -53.119  29.316  1.00 58.26      C    N1+
ATOM   3711  NH2 ARG C 150      20.358 -51.249  27.970  1.00 58.86      C    N  
ATOM   3712  N   ASN C 151      27.185 -53.947  30.124  1.00 48.43      C    N  
ATOM   3713  CA  ASN C 151      28.122 -55.057  29.944  1.00 49.61      C    C  
ATOM   3714  C   ASN C 151      29.551 -54.655  30.290  1.00 49.58      C    C  
ATOM   3715  O   ASN C 151      30.369 -54.408  29.402  1.00 49.78      C    O  
ATOM   3716  CB  ASN C 151      28.061 -55.592  28.503  1.00 51.91      C    C  
ATOM   3717  CG  ASN C 151      26.713 -56.230  28.154  1.00 54.01      C    C  
ATOM   3718  ND2 ASN C 151      26.752 -57.211  27.194  1.00 54.32      C    N  
ATOM   3719  OD1 ASN C 151      25.655 -55.840  28.720  1.00 54.17      C    O  
ATOM   3720  N   THR C 152      29.849 -54.584  31.585  1.00 49.83      C    N  
ATOM   3721  CA  THR C 152      31.188 -54.214  32.037  1.00 49.96      C    C  
ATOM   3722  C   THR C 152      31.794 -55.335  32.858  1.00 49.67      C    C  
ATOM   3723  O   THR C 152      31.116 -55.938  33.692  1.00 49.06      C    O  
ATOM   3724  CB  THR C 152      31.184 -52.934  32.903  1.00 50.42      C    C  
ATOM   3725  CG2 THR C 152      32.552 -52.254  32.860  1.00 50.43      C    C  
ATOM   3726  OG1 THR C 152      30.181 -52.017  32.428  1.00 51.32      C    O  
ATOM   3727  N   SER C 153      33.074 -55.605  32.622  1.00 49.78      C    N  
ATOM   3728  CA  SER C 153      33.815 -56.586  33.414  1.00 50.01      C    C  
ATOM   3729  C   SER C 153      33.820 -56.180  34.893  1.00 48.93      C    C  
ATOM   3730  O   SER C 153      33.949 -54.993  35.211  1.00 50.04      C    O  
ATOM   3731  CB  SER C 153      35.248 -56.722  32.897  1.00 50.69      C    C  
ATOM   3732  OG  SER C 153      35.284 -56.861  31.489  1.00 52.31      C    O  
ATOM   3733  N   PRO C 154      33.679 -57.165  35.804  1.00 47.84      C    N  
ATOM   3734  CA  PRO C 154      33.581 -56.893  37.247  1.00 47.25      C    C  
ATOM   3735  C   PRO C 154      34.914 -56.469  37.881  1.00 46.38      C    C  
ATOM   3736  O   PRO C 154      35.042 -56.466  39.107  1.00 46.41      C    O  
ATOM   3737  CB  PRO C 154      33.134 -58.251  37.831  1.00 47.47      C    C  
ATOM   3738  CG  PRO C 154      32.653 -59.142  36.598  1.00 47.90      C    C  
ATOM   3739  CD  PRO C 154      33.572 -58.667  35.509  1.00 47.86      C    C  
ATOM   3740  N   ASP C 155      35.883 -56.104  37.045  1.00 45.14      C    N  
ATOM   3741  CA  ASP C 155      37.244 -55.802  37.487  1.00 43.78      C    C  
ATOM   3742  C   ASP C 155      37.734 -54.449  36.979  1.00 42.50      C    C  
ATOM   3743  O   ASP C 155      38.765 -53.942  37.445  1.00 42.42      C    O  
ATOM   3744  CB  ASP C 155      38.204 -56.895  36.993  1.00 44.22      C    C  
ATOM   3745  CG  ASP C 155      38.238 -57.003  35.463  1.00 45.06      C    C  
ATOM   3746  OD1 ASP C 155      37.207 -57.394  34.875  1.00 45.75      C    O  
ATOM   3747  OD2 ASP C 155      39.292 -56.707  34.853  1.00 45.72      C    O1-
ATOM   3748  N   THR C 156      37.000 -53.881  36.010  1.00 40.84      C    N  
ATOM   3749  CA  THR C 156      37.451 -52.668  35.327  1.00 39.31      C    C  
ATOM   3750  C   THR C 156      37.604 -51.498  36.285  1.00 38.20      C    C  
ATOM   3751  O   THR C 156      36.754 -51.270  37.149  1.00 38.21      C    O  
ATOM   3752  CB  THR C 156      36.484 -52.245  34.228  1.00 39.41      C    C  
ATOM   3753  CG2 THR C 156      36.333 -53.338  33.189  1.00 39.78      C    C  
ATOM   3754  OG1 THR C 156      35.209 -51.966  34.808  1.00 38.88      C    O  
ATOM   3755  N   ASN C 157      38.701 -50.766  36.122  1.00 36.59      C    N  
ATOM   3756  CA  ASN C 157      38.987 -49.604  36.937  1.00 34.94      C    C  
ATOM   3757  C   ASN C 157      38.715 -48.342  36.142  1.00 34.20      C    C  
ATOM   3758  O   ASN C 157      39.243 -48.166  35.047  1.00 34.11      C    O  
ATOM   3759  CB  ASN C 157      40.434 -49.647  37.404  1.00 34.52      C    C  
ATOM   3760  CG  ASN C 157      40.737 -50.875  38.211  1.00 34.17      C    C  
ATOM   3761  ND2 ASN C 157      41.779 -51.586  37.826  1.00 34.55      C    N  
ATOM   3762  OD1 ASN C 157      40.037 -51.194  39.170  1.00 34.78      C    O  
ATOM   3763  N   TYR C 158      37.879 -47.465  36.686  1.00 33.24      C    N  
ATOM   3764  CA  TYR C 158      37.540 -46.226  35.993  1.00 32.08      C    C  
ATOM   3765  C   TYR C 158      38.466 -45.089  36.364  1.00 31.10      C    C  
ATOM   3766  O   TYR C 158      38.903 -44.977  37.503  1.00 30.80      C    O  
ATOM   3767  CB  TYR C 158      36.101 -45.833  36.262  1.00 32.08      C    C  
ATOM   3768  CG  TYR C 158      35.112 -46.913  35.922  1.00 32.73      C    C  
ATOM   3769  CD1 TYR C 158      34.839 -47.242  34.595  1.00 33.52      C    C  
ATOM   3770  CD2 TYR C 158      34.443 -47.603  36.927  1.00 32.67      C    C  
ATOM   3771  CE1 TYR C 158      33.931 -48.234  34.280  1.00 33.85      C    C  
ATOM   3772  CE2 TYR C 158      33.531 -48.593  36.622  1.00 33.24      C    C  
ATOM   3773  CZ  TYR C 158      33.278 -48.901  35.297  1.00 34.18      C    C  
ATOM   3774  OH  TYR C 158      32.364 -49.882  34.988  1.00 35.56      C    O  
ATOM   3775  N   THR C 159      38.779 -44.259  35.379  1.00 30.09      C    N  
ATOM   3776  CA  THR C 159      39.577 -43.072  35.598  1.00 29.24      C    C  
ATOM   3777  C   THR C 159      38.797 -41.922  34.994  1.00 28.76      C    C  
ATOM   3778  O   THR C 159      38.172 -42.086  33.945  1.00 29.02      C    O  
ATOM   3779  CB  THR C 159      40.964 -43.199  34.944  1.00 29.40      C    C  
ATOM   3780  CG2 THR C 159      41.845 -41.991  35.268  1.00 29.16      C    C  
ATOM   3781  OG1 THR C 159      41.607 -44.382  35.427  1.00 29.47      C    O  
ATOM   3782  N   LEU C 160      38.799 -40.775  35.662  1.00 27.85      C    N  
ATOM   3783  CA  LEU C 160      38.083 -39.621  35.141  1.00 27.55      C    C  
ATOM   3784  C   LEU C 160      39.059 -38.518  34.770  1.00 27.19      C    C  
ATOM   3785  O   LEU C 160      39.918 -38.144  35.572  1.00 27.76      C    O  
ATOM   3786  CB  LEU C 160      37.064 -39.107  36.163  1.00 27.75      C    C  
ATOM   3787  CG  LEU C 160      36.173 -37.912  35.802  1.00 27.68      C    C  
ATOM   3788  CD1 LEU C 160      35.058 -37.826  36.827  1.00 28.25      C    C  
ATOM   3789  CD2 LEU C 160      36.936 -36.575  35.739  1.00 27.63      C    C  
ATOM   3790  N   TYR C 161      38.914 -37.982  33.564  1.00 26.14      C    N  
ATOM   3791  CA  TYR C 161      39.789 -36.913  33.111  1.00 25.02      C    C  
ATOM   3792  C   TYR C 161      38.980 -35.648  32.882  1.00 24.98      C    C  
ATOM   3793  O   TYR C 161      37.812 -35.710  32.478  1.00 25.22      C    O  
ATOM   3794  CB  TYR C 161      40.511 -37.336  31.827  1.00 24.68      C    C  
ATOM   3795  CG  TYR C 161      41.379 -38.555  32.011  1.00 22.83      C    C  
ATOM   3796  CD1 TYR C 161      42.689 -38.427  32.457  1.00 21.52      C    C  
ATOM   3797  CD2 TYR C 161      40.884 -39.838  31.767  1.00 21.00      C    C  
ATOM   3798  CE1 TYR C 161      43.489 -39.538  32.647  1.00 21.17      C    C  
ATOM   3799  CE2 TYR C 161      41.682 -40.964  31.951  1.00 19.88      C    C  
ATOM   3800  CZ  TYR C 161      42.981 -40.803  32.397  1.00 20.64      C    C  
ATOM   3801  OH  TYR C 161      43.800 -41.887  32.595  1.00 20.45      C    O  
ATOM   3802  N   TYR C 162      39.603 -34.504  33.137  1.00 24.45      C    N  
ATOM   3803  CA  TYR C 162      38.947 -33.219  32.936  1.00 24.34      C    C  
ATOM   3804  C   TYR C 162      39.892 -32.182  32.325  1.00 24.56      C    C  
ATOM   3805  O   TYR C 162      41.099 -32.202  32.583  1.00 24.29      C    O  
ATOM   3806  CB  TYR C 162      38.344 -32.701  34.249  1.00 24.04      C    C  
ATOM   3807  CG  TYR C 162      39.356 -32.436  35.338  1.00 23.29      C    C  
ATOM   3808  CD1 TYR C 162      39.963 -31.195  35.458  1.00 21.67      C    C  
ATOM   3809  CD2 TYR C 162      39.707 -33.433  36.244  1.00 23.47      C    C  
ATOM   3810  CE1 TYR C 162      40.891 -30.953  36.441  1.00 22.69      C    C  
ATOM   3811  CE2 TYR C 162      40.641 -33.203  37.241  1.00 23.32      C    C  
ATOM   3812  CZ  TYR C 162      41.226 -31.956  37.339  1.00 23.96      C    C  
ATOM   3813  OH  TYR C 162      42.159 -31.710  38.327  1.00 24.76      C    O  
ATOM   3814  N   TRP C 163      39.335 -31.281  31.518  1.00 24.92      C    N  
ATOM   3815  CA  TRP C 163      40.109 -30.210  30.898  1.00 25.34      C    C  
ATOM   3816  C   TRP C 163      39.269 -28.963  30.639  1.00 26.53      C    C  
ATOM   3817  O   TRP C 163      38.094 -29.065  30.285  1.00 26.62      C    O  
ATOM   3818  CB  TRP C 163      40.735 -30.674  29.576  1.00 24.74      C    C  
ATOM   3819  CG  TRP C 163      41.436 -29.566  28.872  1.00 22.49      C    C  
ATOM   3820  CD1 TRP C 163      42.754 -29.239  28.971  1.00 21.58      C    C  
ATOM   3821  CD2 TRP C 163      40.849 -28.605  27.993  1.00 20.39      C    C  
ATOM   3822  CE2 TRP C 163      41.879 -27.732  27.582  1.00 19.32      C    C  
ATOM   3823  CE3 TRP C 163      39.552 -28.403  27.503  1.00 19.44      C    C  
ATOM   3824  NE1 TRP C 163      43.032 -28.141  28.194  1.00 20.33      C    N  
ATOM   3825  CZ2 TRP C 163      41.658 -26.676  26.714  1.00 17.99      C    C  
ATOM   3826  CZ3 TRP C 163      39.335 -27.353  26.636  1.00 18.80      C    C  
ATOM   3827  CH2 TRP C 163      40.384 -26.504  26.247  1.00 18.21      C    C  
ATOM   3828  N   HIS C 164      39.897 -27.793  30.810  1.00 27.80      C    N  
ATOM   3829  CA  HIS C 164      39.330 -26.518  30.348  1.00 29.01      C    C  
ATOM   3830  C   HIS C 164      40.466 -25.559  29.965  1.00 30.05      C    C  
ATOM   3831  O   HIS C 164      41.673 -25.891  30.168  1.00 30.45      C    O  
ATOM   3832  CB  HIS C 164      38.384 -25.909  31.397  1.00 28.85      C    C  
ATOM   3833  CG  HIS C 164      38.986 -25.851  32.763  1.00 28.51      C    C  
ATOM   3834  CD2 HIS C 164      38.859 -26.680  33.832  1.00 27.73      C    C  
ATOM   3835  ND1 HIS C 164      39.831 -24.836  33.157  1.00 28.49      C    N  
ATOM   3836  CE1 HIS C 164      40.197 -25.040  34.413  1.00 28.39      C    C  
ATOM   3837  NE2 HIS C 164      39.624 -26.155  34.844  1.00 27.90      C    N  
ATOM   3838  N   ARG C 165      40.082 -24.403  29.383  1.00 31.09      C    N  
ATOM   3839  CA  ARG C 165      41.042 -23.435  28.835  1.00 32.15      C    C  
ATOM   3840  C   ARG C 165      42.247 -23.213  29.745  1.00 32.70      C    C  
ATOM   3841  O   ARG C 165      43.392 -23.243  29.289  1.00 32.81      C    O  
ATOM   3842  CB  ARG C 165      40.354 -22.080  28.603  1.00 32.38      C    C  
ATOM   3843  CG  ARG C 165      39.361 -22.034  27.449  1.00 33.65      C    C  
ATOM   3844  CD  ARG C 165      38.525 -20.747  27.504  1.00 37.41      C    C  
ATOM   3845  NE  ARG C 165      39.332 -19.529  27.321  1.00 42.61      C    N  
ATOM   3846  CZ  ARG C 165      38.945 -18.309  27.722  1.00 44.37      C    C  
ATOM   3847  NH1 ARG C 165      37.752 -18.116  28.349  1.00 45.26      C    N1+
ATOM   3848  NH2 ARG C 165      39.756 -17.273  27.503  1.00 43.53      C    N  
ATOM   3849  N   SER C 166      41.966 -22.997  31.033  1.00 33.38      C    N  
ATOM   3850  CA  SER C 166      42.983 -22.648  32.030  1.00 34.00      C    C  
ATOM   3851  C   SER C 166      44.068 -23.698  32.267  1.00 34.31      C    C  
ATOM   3852  O   SER C 166      45.243 -23.362  32.483  1.00 34.49      C    O  
ATOM   3853  CB  SER C 166      42.318 -22.313  33.384  1.00 34.05      C    C  
ATOM   3854  OG  SER C 166      43.267 -22.561  34.438  1.00 34.88      C    O  
ATOM   3855  N   LEU C 167      43.663 -24.964  32.264  1.00 34.56      C    N  
ATOM   3856  CA  LEU C 167      44.571 -26.053  32.582  1.00 34.74      C    C  
ATOM   3857  C   LEU C 167      45.752 -26.153  31.621  1.00 34.92      C    C  
ATOM   3858  O   LEU C 167      45.623 -25.872  30.419  1.00 34.72      C    O  
ATOM   3859  CB  LEU C 167      43.804 -27.372  32.622  1.00 34.72      C    C  
ATOM   3860  CG  LEU C 167      43.414 -27.941  33.985  1.00 34.88      C    C  
ATOM   3861  CD1 LEU C 167      43.120 -26.887  35.039  1.00 34.22      C    C  
ATOM   3862  CD2 LEU C 167      42.233 -28.867  33.807  1.00 35.69      C    C  
ATOM   3863  N   GLU C 168      46.901 -26.547  32.180  1.00 35.24      C    N  
ATOM   3864  CA  GLU C 168      48.139 -26.738  31.420  1.00 35.65      C    C  
ATOM   3865  C   GLU C 168      47.972 -27.872  30.408  1.00 35.28      C    C  
ATOM   3866  O   GLU C 168      48.117 -27.682  29.183  1.00 35.51      C    O  
ATOM   3867  CB  GLU C 168      49.305 -27.036  32.369  1.00 36.01      C    C  
ATOM   3868  CG  GLU C 168      49.625 -25.904  33.357  1.00 38.79      C    C  
ATOM   3869  CD  GLU C 168      50.583 -24.852  32.793  1.00 41.92      C    C  
ATOM   3870  OE1 GLU C 168      50.792 -24.815  31.513  1.00 43.56      C    O  
ATOM   3871  OE2 GLU C 168      51.129 -24.050  33.644  1.00 42.70      C    O1-
ATOM   3872  N   LYS C 169      47.659 -29.054  30.939  1.00 34.78      C    N  
ATOM   3873  CA  LYS C 169      47.282 -30.169  30.074  1.00 34.25      C    C  
ATOM   3874  C   LYS C 169      46.152 -30.940  30.753  1.00 33.63      C    C  
ATOM   3875  O   LYS C 169      45.810 -30.673  31.907  1.00 33.27      C    O  
ATOM   3876  CB  LYS C 169      48.493 -31.067  29.793  1.00 34.41      C    C  
ATOM   3877  CG  LYS C 169      48.895 -32.003  30.933  1.00 35.21      C    C  
ATOM   3878  CD  LYS C 169      49.664 -31.277  32.071  1.00 36.40      C    C  
ATOM   3879  CE  LYS C 169      49.844 -32.219  33.257  1.00 36.50      C    C  
ATOM   3880  NZ  LYS C 169      48.540 -32.853  33.670  1.00 36.57      C    N1+
ATOM   3881  N   ILE C 170      45.558 -31.878  30.028  1.00 32.99      C    N  
ATOM   3882  CA  ILE C 170      44.548 -32.755  30.607  1.00 32.33      C    C  
ATOM   3883  C   ILE C 170      44.954 -33.172  32.033  1.00 32.61      C    C  
ATOM   3884  O   ILE C 170      46.110 -33.532  32.282  1.00 32.68      C    O  
ATOM   3885  CB  ILE C 170      44.331 -33.990  29.714  1.00 31.83      C    C  
ATOM   3886  CG1 ILE C 170      43.902 -33.533  28.308  1.00 30.18      C    C  
ATOM   3887  CG2 ILE C 170      43.289 -34.929  30.341  1.00 31.83      C    C  
ATOM   3888  CD1 ILE C 170      43.667 -34.692  27.347  1.00 27.63      C    C  
ATOM   3889  N   HIS C 171      44.005 -33.086  32.964  1.00 32.72      C    N  
ATOM   3890  CA  HIS C 171      44.240 -33.446  34.358  1.00 32.91      C    C  
ATOM   3891  C   HIS C 171      43.542 -34.753  34.672  1.00 33.35      C    C  
ATOM   3892  O   HIS C 171      42.480 -35.047  34.116  1.00 33.62      C    O  
ATOM   3893  CB  HIS C 171      43.691 -32.360  35.278  1.00 32.68      C    C  
ATOM   3894  CG  HIS C 171      44.711 -31.366  35.740  1.00 32.67      C    C  
ATOM   3895  CD2 HIS C 171      44.802 -30.662  36.896  1.00 32.70      C    C  
ATOM   3896  ND1 HIS C 171      45.787 -30.976  34.963  1.00 33.14      C    N  
ATOM   3897  CE1 HIS C 171      46.508 -30.091  35.630  1.00 33.02      C    C  
ATOM   3898  NE2 HIS C 171      45.929 -29.880  36.804  1.00 32.74      C    N  
ATOM   3899  N   GLN C 172      44.137 -35.535  35.567  1.00 33.75      C    N  
ATOM   3900  CA  GLN C 172      43.513 -36.765  36.063  1.00 34.00      C    C  
ATOM   3901  C   GLN C 172      42.914 -36.560  37.457  1.00 34.11      C    C  
ATOM   3902  O   GLN C 172      43.588 -36.065  38.370  1.00 34.04      C    O  
ATOM   3903  CB  GLN C 172      44.538 -37.884  36.106  1.00 34.06      C    C  
ATOM   3904  CG  GLN C 172      43.989 -39.213  36.545  1.00 34.77      C    C  
ATOM   3905  CD  GLN C 172      45.012 -40.315  36.412  1.00 36.54      C    C  
ATOM   3906  NE2 GLN C 172      45.200 -41.063  37.494  1.00 37.04      C    N  
ATOM   3907  OE1 GLN C 172      45.636 -40.499  35.348  1.00 36.68      C    O  
ATOM   3908  N   CYS C 173      41.651 -36.950  37.616  1.00 34.15      C    N  
ATOM   3909  CA  CYS C 173      40.963 -36.729  38.871  1.00 34.45      C    C  
ATOM   3910  C   CYS C 173      41.355 -37.800  39.887  1.00 34.39      C    C  
ATOM   3911  O   CYS C 173      41.166 -39.000  39.642  1.00 34.50      C    O  
ATOM   3912  CB  CYS C 173      39.451 -36.680  38.668  1.00 34.60      C    C  
ATOM   3913  SG  CYS C 173      38.569 -36.232  40.194  1.00 35.53      C    S  
ATOM   3914  N   GLU C 174      41.869 -37.338  41.033  1.00 34.42      C    N  
ATOM   3915  CA  GLU C 174      42.581 -38.184  42.000  1.00 34.58      C    C  
ATOM   3916  C   GLU C 174      41.767 -38.554  43.266  1.00 33.83      C    C  
ATOM   3917  O   GLU C 174      41.946 -39.645  43.846  1.00 34.28      C    O  
ATOM   3918  CB  GLU C 174      43.854 -37.486  42.469  1.00 34.97      C    C  
ATOM   3919  CG  GLU C 174      44.851 -37.199  41.380  1.00 37.93      C    C  
ATOM   3920  CD  GLU C 174      45.809 -38.344  41.158  1.00 41.74      C    C  
ATOM   3921  OE1 GLU C 174      46.147 -39.044  42.152  1.00 43.01      C    O  
ATOM   3922  OE2 GLU C 174      46.229 -38.538  39.987  1.00 43.84      C    O1-
ATOM   3923  N   ASN C 175      40.934 -37.616  43.719  1.00 32.54      C    N  
ATOM   3924  CA  ASN C 175      40.031 -37.868  44.865  1.00 30.95      C    C  
ATOM   3925  C   ASN C 175      38.811 -38.612  44.354  1.00 30.23      C    C  
ATOM   3926  O   ASN C 175      37.825 -37.984  43.877  1.00 31.10      C    O  
ATOM   3927  CB  ASN C 175      39.570 -36.561  45.512  1.00 30.94      C    C  
ATOM   3928  CG  ASN C 175      40.722 -35.730  46.018  1.00 30.35      C    C  
ATOM   3929  ND2 ASN C 175      40.573 -34.417  45.919  1.00 30.33      C    N  
ATOM   3930  OD1 ASN C 175      41.732 -36.252  46.509  1.00 29.10      C    O  
ATOM   3931  N   ILE C 176      38.868 -39.945  44.434  1.00 28.77      C    N  
ATOM   3932  CA  ILE C 176      37.730 -40.755  44.012  1.00 27.18      C    C  
ATOM   3933  C   ILE C 176      36.874 -41.115  45.210  1.00 26.72      C    C  
ATOM   3934  O   ILE C 176      37.317 -41.004  46.356  1.00 26.50      C    O  
ATOM   3935  CB  ILE C 176      38.189 -42.044  43.300  1.00 26.74      C    C  
ATOM   3936  CG1 ILE C 176      39.128 -42.853  44.206  1.00 23.94      C    C  
ATOM   3937  CG2 ILE C 176      38.861 -41.685  41.985  1.00 26.88      C    C  
ATOM   3938  CD1 ILE C 176      39.606 -44.167  43.557  1.00 21.92      C    C  
ATOM   3939  N   PHE C 177      35.649 -41.551  44.941  1.00 26.08      C    N  
ATOM   3940  CA  PHE C 177      34.786 -42.036  45.995  1.00 25.81      C    C  
ATOM   3941  C   PHE C 177      33.857 -43.133  45.521  1.00 26.60      C    C  
ATOM   3942  O   PHE C 177      33.581 -43.274  44.323  1.00 26.38      C    O  
ATOM   3943  CB  PHE C 177      33.969 -40.901  46.615  1.00 25.26      C    C  
ATOM   3944  CG  PHE C 177      33.001 -40.267  45.672  1.00 23.63      C    C  
ATOM   3945  CD1 PHE C 177      31.740 -40.820  45.475  1.00 23.12      C    C  
ATOM   3946  CD2 PHE C 177      33.343 -39.103  44.987  1.00 22.98      C    C  
ATOM   3947  CE1 PHE C 177      30.832 -40.232  44.599  1.00 23.15      C    C  
ATOM   3948  CE2 PHE C 177      32.444 -38.499  44.103  1.00 22.52      C    C  
ATOM   3949  CZ  PHE C 177      31.184 -39.061  43.911  1.00 23.20      C    C  
ATOM   3950  N   ARG C 178      33.371 -43.900  46.492  1.00 27.37      C    N  
ATOM   3951  CA  ARG C 178      32.404 -44.953  46.260  1.00 27.89      C    C  
ATOM   3952  C   ARG C 178      31.214 -44.710  47.166  1.00 28.26      C    C  
ATOM   3953  O   ARG C 178      31.388 -44.518  48.366  1.00 28.51      C    O  
ATOM   3954  CB  ARG C 178      33.035 -46.305  46.576  1.00 27.88      C    C  
ATOM   3955  CG  ARG C 178      33.800 -46.905  45.439  1.00 28.72      C    C  
ATOM   3956  CD  ARG C 178      32.855 -47.215  44.283  1.00 31.10      C    C  
ATOM   3957  NE  ARG C 178      31.700 -48.023  44.699  1.00 32.13      C    N  
ATOM   3958  CZ  ARG C 178      31.737 -49.339  44.899  1.00 32.47      C    C  
ATOM   3959  NH1 ARG C 178      32.872 -50.010  44.734  1.00 32.96      C    N1+
ATOM   3960  NH2 ARG C 178      30.643 -49.985  45.278  1.00 32.62      C    N  
ATOM   3961  N   GLU C 179      30.014 -44.711  46.596  1.00 28.68      C    N  
ATOM   3962  CA  GLU C 179      28.786 -44.516  47.362  1.00 29.36      C    C  
ATOM   3963  C   GLU C 179      27.690 -45.382  46.787  1.00 29.00      C    C  
ATOM   3964  O   GLU C 179      27.415 -45.304  45.600  1.00 29.29      C    O  
ATOM   3965  CB  GLU C 179      28.354 -43.056  47.315  1.00 29.79      C    C  
ATOM   3966  CG  GLU C 179      27.121 -42.756  48.171  1.00 32.74      C    C  
ATOM   3967  CD  GLU C 179      26.990 -41.275  48.504  1.00 36.97      C    C  
ATOM   3968  OE1 GLU C 179      27.185 -40.427  47.594  1.00 38.63      C    O  
ATOM   3969  OE2 GLU C 179      26.683 -40.965  49.680  1.00 37.53      C    O1-
ATOM   3970  N   GLY C 180      27.048 -46.192  47.619  1.00 28.80      C    N  
ATOM   3971  CA  GLY C 180      26.094 -47.168  47.106  1.00 28.77      C    C  
ATOM   3972  C   GLY C 180      26.729 -47.889  45.933  1.00 28.97      C    C  
ATOM   3973  O   GLY C 180      27.843 -48.390  46.045  1.00 29.09      C    O  
ATOM   3974  N   GLN C 181      26.036 -47.920  44.796  1.00 29.25      C    N  
ATOM   3975  CA  GLN C 181      26.561 -48.573  43.591  1.00 29.56      C    C  
ATOM   3976  C   GLN C 181      27.258 -47.594  42.650  1.00 29.15      C    C  
ATOM   3977  O   GLN C 181      27.723 -47.971  41.570  1.00 29.32      C    O  
ATOM   3978  CB  GLN C 181      25.445 -49.309  42.856  1.00 29.82      C    C  
ATOM   3979  CG  GLN C 181      25.277 -50.761  43.344  1.00 31.81      C    C  
ATOM   3980  CD  GLN C 181      23.916 -51.283  42.908  1.00 35.22      C    C  
ATOM   3981  NE2 GLN C 181      23.912 -52.331  42.053  1.00 35.82      C    N  
ATOM   3982  OE1 GLN C 181      22.872 -50.758  43.338  1.00 37.32      C    O  
ATOM   3983  N   TYR C 182      27.321 -46.336  43.075  1.00 28.48      C    N  
ATOM   3984  CA  TYR C 182      27.917 -45.274  42.289  1.00 27.59      C    C  
ATOM   3985  C   TYR C 182      29.432 -45.220  42.384  1.00 26.78      C    C  
ATOM   3986  O   TYR C 182      30.016 -45.512  43.426  1.00 26.61      C    O  
ATOM   3987  CB  TYR C 182      27.327 -43.938  42.717  1.00 27.66      C    C  
ATOM   3988  CG  TYR C 182      25.949 -43.707  42.170  1.00 28.67      C    C  
ATOM   3989  CD1 TYR C 182      24.826 -44.248  42.800  1.00 29.50      C    C  
ATOM   3990  CD2 TYR C 182      25.762 -42.954  41.008  1.00 29.02      C    C  
ATOM   3991  CE1 TYR C 182      23.546 -44.037  42.288  1.00 30.18      C    C  
ATOM   3992  CE2 TYR C 182      24.494 -42.737  40.491  1.00 30.12      C    C  
ATOM   3993  CZ  TYR C 182      23.390 -43.280  41.136  1.00 30.48      C    C  
ATOM   3994  OH  TYR C 182      22.132 -43.063  40.622  1.00 31.40      C    O  
ATOM   3995  N   PHE C 183      30.063 -44.856  41.274  1.00 26.16      C    N  
ATOM   3996  CA  PHE C 183      31.477 -44.526  41.270  1.00 25.65      C    C  
ATOM   3997  C   PHE C 183      31.552 -43.042  41.003  1.00 26.09      C    C  
ATOM   3998  O   PHE C 183      30.654 -42.477  40.384  1.00 26.09      C    O  
ATOM   3999  CB  PHE C 183      32.211 -45.328  40.203  1.00 25.10      C    C  
ATOM   4000  CG  PHE C 183      32.359 -46.779  40.547  1.00 23.68      C    C  
ATOM   4001  CD1 PHE C 183      31.249 -47.625  40.547  1.00 23.43      C    C  
ATOM   4002  CD2 PHE C 183      33.597 -47.302  40.884  1.00 21.58      C    C  
ATOM   4003  CE1 PHE C 183      31.380 -48.968  40.891  1.00 23.52      C    C  
ATOM   4004  CE2 PHE C 183      33.734 -48.654  41.223  1.00 20.82      C    C  
ATOM   4005  CZ  PHE C 183      32.630 -49.482  41.230  1.00 21.51      C    C  
ATOM   4006  N   GLY C 184      32.597 -42.393  41.492  1.00 26.68      C    N  
ATOM   4007  CA  GLY C 184      32.695 -40.956  41.348  1.00 27.64      C    C  
ATOM   4008  C   GLY C 184      34.045 -40.392  41.728  1.00 28.60      C    C  
ATOM   4009  O   GLY C 184      34.827 -41.015  42.472  1.00 28.87      C    O  
ATOM   4010  N   CYS C 185      34.330 -39.207  41.195  1.00 29.03      C    N  
ATOM   4011  CA  CYS C 185      35.548 -38.488  41.550  1.00 29.43      C    C  
ATOM   4012  C   CYS C 185      35.195 -37.040  41.794  1.00 28.06      C    C  
ATOM   4013  O   CYS C 185      34.102 -36.606  41.438  1.00 28.06      C    O  
ATOM   4014  CB  CYS C 185      36.619 -38.596  40.458  1.00 29.64      C    C  
ATOM   4015  SG  CYS C 185      38.254 -38.050  41.083  1.00 35.91      C    S  
ATOM   4016  N   SER C 186      36.114 -36.302  42.415  1.00 27.03      C    N  
ATOM   4017  CA  SER C 186      35.913 -34.884  42.616  1.00 26.76      C    C  
ATOM   4018  C   SER C 186      37.236 -34.157  42.491  1.00 26.19      C    C  
ATOM   4019  O   SER C 186      38.285 -34.718  42.847  1.00 26.50      C    O  
ATOM   4020  CB  SER C 186      35.332 -34.638  44.000  1.00 27.04      C    C  
ATOM   4021  OG  SER C 186      34.213 -35.499  44.229  1.00 29.07      C    O  
ATOM   4022  N   PHE C 187      37.196 -32.917  41.998  1.00 24.97      C    N  
ATOM   4023  CA  PHE C 187      38.416 -32.120  41.831  1.00 24.05      C    C  
ATOM   4024  C   PHE C 187      38.187 -30.643  42.066  1.00 24.57      C    C  
ATOM   4025  O   PHE C 187      37.122 -30.135  41.741  1.00 24.56      C    O  
ATOM   4026  CB  PHE C 187      39.013 -32.318  40.438  1.00 23.45      C    C  
ATOM   4027  CG  PHE C 187      38.035 -32.078  39.321  1.00 20.64      C    C  
ATOM   4028  CD1 PHE C 187      37.179 -33.094  38.892  1.00 18.17      C    C  
ATOM   4029  CD2 PHE C 187      37.982 -30.844  38.684  1.00 17.70      C    C  
ATOM   4030  CE1 PHE C 187      36.285 -32.877  37.857  1.00 16.43      C    C  
ATOM   4031  CE2 PHE C 187      37.086 -30.619  37.657  1.00 16.84      C    C  
ATOM   4032  CZ  PHE C 187      36.236 -31.641  37.240  1.00 16.55      C    C  
ATOM   4033  N   ASP C 188      39.190 -29.956  42.613  1.00 25.33      C    N  
ATOM   4034  CA  ASP C 188      39.078 -28.529  42.904  1.00 26.75      C    C  
ATOM   4035  C   ASP C 188      38.861 -27.738  41.622  1.00 27.09      C    C  
ATOM   4036  O   ASP C 188      39.570 -27.937  40.639  1.00 27.64      C    O  
ATOM   4037  CB  ASP C 188      40.319 -28.016  43.647  1.00 27.13      C    C  
ATOM   4038  CG  ASP C 188      40.559 -28.740  44.973  1.00 29.69      C    C  
ATOM   4039  OD1 ASP C 188      39.591 -28.906  45.767  1.00 32.35      C    O  
ATOM   4040  OD2 ASP C 188      41.726 -29.146  45.231  1.00 31.67      C    O1-
ATOM   4041  N   LEU C 189      37.856 -26.871  41.618  1.00 27.40      C    N  
ATOM   4042  CA  LEU C 189      37.589 -26.021  40.473  1.00 27.92      C    C  
ATOM   4043  C   LEU C 189      37.069 -24.683  40.951  1.00 29.03      C    C  
ATOM   4044  O   LEU C 189      35.957 -24.577  41.480  1.00 29.44      C    O  
ATOM   4045  CB  LEU C 189      36.613 -26.677  39.496  1.00 27.46      C    C  
ATOM   4046  CG  LEU C 189      36.161 -25.877  38.259  1.00 26.18      C    C  
ATOM   4047  CD1 LEU C 189      37.297 -25.672  37.258  1.00 24.21      C    C  
ATOM   4048  CD2 LEU C 189      34.980 -26.583  37.588  1.00 24.98      C    C  
ATOM   4049  N   THR C 190      37.891 -23.655  40.754  1.00 30.09      C    N  
ATOM   4050  CA  THR C 190      37.617 -22.370  41.349  1.00 31.42      C    C  
ATOM   4051  C   THR C 190      37.159 -21.359  40.290  1.00 32.59      C    C  
ATOM   4052  O   THR C 190      36.693 -21.733  39.205  1.00 33.12      C    O  
ATOM   4053  CB  THR C 190      38.845 -21.858  42.134  1.00 31.29      C    C  
ATOM   4054  CG2 THR C 190      39.486 -22.996  42.961  1.00 31.54      C    C  
ATOM   4055  OG1 THR C 190      39.815 -21.339  41.212  1.00 32.21      C    O  
ATOM   4056  N   LYS C 191      37.295 -20.077  40.613  1.00 33.80      C    N  
ATOM   4057  CA  LYS C 191      36.704 -19.017  39.805  1.00 34.90      C    C  
ATOM   4058  C   LYS C 191      37.562 -17.756  39.836  1.00 35.53      C    C  
ATOM   4059  O   LYS C 191      37.907 -17.255  40.907  1.00 44.49      C    O  
ATOM   4060  CB  LYS C 191      35.287 -18.701  40.288  1.00 34.90      C    C  
ATOM   4061  CG  LYS C 191      34.441 -17.943  39.279  1.00 36.45      C    C  
ATOM   4062  CD  LYS C 191      32.996 -17.835  39.739  1.00 38.17      C    C  
ATOM   4063  CE  LYS C 191      32.199 -16.903  38.841  1.00 37.66      C    C  
ATOM   4064  NZ  LYS C 191      31.881 -17.532  37.529  1.00 39.20      C    N1+
ATOM   4065  N   VAL C 192      37.902 -17.249  38.656  1.00 36.19      C    N  
ATOM   4066  CA  VAL C 192      38.396 -15.883  38.523  1.00 36.82      C    C  
ATOM   4067  C   VAL C 192      38.611 -15.515  37.059  1.00 37.30      C    C  
ATOM   4068  O   VAL C 192      39.175 -16.293  36.290  1.00 50.31      C    O  
ATOM   4069  CB  VAL C 192      39.715 -15.683  39.292  1.00 36.78      C    C  
ATOM   4070  CG1 VAL C 192      40.597 -14.671  38.577  0.00 20.00      C    C  
ATOM   4071  CG2 VAL C 192      39.434 -15.241  40.720  0.00 20.00      C    C  
ATOM   4072  N   GLN C 199      33.290 -18.220  26.685  1.00 40.29      C    N  
ATOM   4073  CA  GLN C 199      32.370 -19.038  27.464  1.00 40.29      C    C  
ATOM   4074  C   GLN C 199      33.088 -20.224  28.100  1.00 40.29      C    C  
ATOM   4075  O   GLN C 199      33.992 -20.808  27.502  1.00 40.74      C    O  
ATOM   4076  CB  GLN C 199      31.217 -19.532  26.587  1.00 40.29      C    C  
ATOM   4077  CG  GLN C 199      30.528 -20.780  27.112  1.00 40.29      C    C  
ATOM   4078  CD  GLN C 199      29.181 -21.021  26.459  1.00 40.29      C    C  
ATOM   4079  NE2 GLN C 199      28.484 -22.059  26.905  1.00 40.29      C    N  
ATOM   4080  OE1 GLN C 199      28.772 -20.281  25.564  1.00 40.29      C    O  
ATOM   4081  N   HIS C 200      32.681 -20.573  29.316  1.00 39.27      C    N  
ATOM   4082  CA  HIS C 200      33.396 -21.568  30.107  1.00 38.14      C    C  
ATOM   4083  C   HIS C 200      32.625 -22.882  30.167  1.00 37.08      C    C  
ATOM   4084  O   HIS C 200      31.415 -22.893  30.392  1.00 37.23      C    O  
ATOM   4085  CB  HIS C 200      33.653 -21.044  31.521  1.00 38.65      C    C  
ATOM   4086  CG  HIS C 200      34.625 -19.906  31.577  1.00 39.81      C    C  
ATOM   4087  CD2 HIS C 200      34.434 -18.577  31.747  1.00 40.19      C    C  
ATOM   4088  ND1 HIS C 200      35.986 -20.083  31.447  1.00 40.29      C    N  
ATOM   4089  CE1 HIS C 200      36.591 -18.912  31.536  1.00 40.29      C    C  
ATOM   4090  NE2 HIS C 200      35.671 -17.982  31.718  1.00 40.29      C    N  
ATOM   4091  N   SER C 201      33.334 -23.988  29.965  1.00 35.63      C    N  
ATOM   4092  CA  SER C 201      32.761 -25.326  30.187  1.00 33.98      C    C  
ATOM   4093  C   SER C 201      33.899 -26.332  30.374  1.00 32.82      C    C  
ATOM   4094  O   SER C 201      34.951 -26.202  29.755  1.00 32.89      C    O  
ATOM   4095  CB  SER C 201      31.856 -25.757  29.017  1.00 33.99      C    C  
ATOM   4096  OG  SER C 201      32.609 -25.906  27.810  1.00 33.69      C    O  
ATOM   4097  N   VAL C 202      33.679 -27.330  31.224  1.00 31.07      C    N  
ATOM   4098  CA  VAL C 202      34.689 -28.329  31.537  1.00 29.36      C    C  
ATOM   4099  C   VAL C 202      34.464 -29.596  30.721  1.00 28.28      C    C  
ATOM   4100  O   VAL C 202      33.321 -30.063  30.614  1.00 27.94      C    O  
ATOM   4101  CB  VAL C 202      34.680 -28.650  33.045  1.00 29.26      C    C  
ATOM   4102  CG1 VAL C 202      35.244 -30.022  33.318  1.00 29.63      C    C  
ATOM   4103  CG2 VAL C 202      35.488 -27.635  33.793  1.00 29.60      C    C  
ATOM   4104  N   GLN C 203      35.559 -30.140  30.150  1.00 27.19      C    N  
ATOM   4105  CA  GLN C 203      35.499 -31.396  29.388  1.00 26.04      C    C  
ATOM   4106  C   GLN C 203      35.750 -32.612  30.283  1.00 26.11      C    C  
ATOM   4107  O   GLN C 203      36.778 -32.706  30.958  1.00 25.92      C    O  
ATOM   4108  CB  GLN C 203      36.481 -31.381  28.211  1.00 25.65      C    C  
ATOM   4109  CG  GLN C 203      35.992 -30.517  27.012  1.00 24.12      C    C  
ATOM   4110  CD  GLN C 203      37.008 -30.457  25.872  1.00 22.29      C    C  
ATOM   4111  NE2 GLN C 203      37.161 -29.280  25.268  1.00 19.60      C    N  
ATOM   4112  OE1 GLN C 203      37.636 -31.458  25.537  1.00 23.43      C    O  
ATOM   4113  N   ILE C 204      34.800 -33.545  30.269  1.00 26.24      C    N  
ATOM   4114  CA  ILE C 204      34.820 -34.680  31.180  1.00 26.79      C    C  
ATOM   4115  C   ILE C 204      34.855 -35.974  30.396  1.00 27.52      C    C  
ATOM   4116  O   ILE C 204      34.114 -36.130  29.423  1.00 27.59      C    O  
ATOM   4117  CB  ILE C 204      33.576 -34.676  32.111  1.00 26.47      C    C  
ATOM   4118  CG1 ILE C 204      33.613 -33.473  33.058  1.00 26.06      C    C  
ATOM   4119  CG2 ILE C 204      33.484 -35.962  32.918  1.00 26.35      C    C  
ATOM   4120  CD1 ILE C 204      34.835 -33.430  33.949  1.00 24.60      C    C  
ATOM   4121  N   MET C 205      35.721 -36.893  30.818  1.00 28.40      C    N  
ATOM   4122  CA  MET C 205      35.787 -38.219  30.218  1.00 29.49      C    C  
ATOM   4123  C   MET C 205      36.150 -39.273  31.253  1.00 29.76      C    C  
ATOM   4124  O   MET C 205      37.040 -39.062  32.093  1.00 29.97      C    O  
ATOM   4125  CB  MET C 205      36.805 -38.244  29.087  1.00 29.86      C    C  
ATOM   4126  CG  MET C 205      36.904 -39.572  28.353  1.00 32.31      C    C  
ATOM   4127  SD  MET C 205      38.233 -39.536  27.119  1.00 38.23      C    S  
ATOM   4128  CE  MET C 205      39.700 -39.888  28.182  1.00 35.65      C    C  
ATOM   4129  N   VAL C 206      35.461 -40.409  31.179  1.00 29.87      C    N  
ATOM   4130  CA  VAL C 206      35.715 -41.518  32.077  1.00 30.09      C    C  
ATOM   4131  C   VAL C 206      35.846 -42.774  31.259  1.00 30.74      C    C  
ATOM   4132  O   VAL C 206      34.957 -43.110  30.476  1.00 30.84      C    O  
ATOM   4133  CB  VAL C 206      34.608 -41.667  33.147  1.00 29.88      C    C  
ATOM   4134  CG1 VAL C 206      33.319 -41.156  32.619  1.00 30.41      C    C  
ATOM   4135  CG2 VAL C 206      34.442 -43.130  33.595  1.00 29.17      C    C  
ATOM   4136  N   LYS C 207      36.973 -43.452  31.447  1.00 31.53      C    N  
ATOM   4137  CA  LYS C 207      37.280 -44.678  30.747  1.00 32.56      C    C  
ATOM   4138  C   LYS C 207      37.952 -45.626  31.733  1.00 33.46      C    C  
ATOM   4139  O   LYS C 207      38.040 -45.310  32.921  1.00 33.64      C    O  
ATOM   4140  CB  LYS C 207      38.201 -44.376  29.568  1.00 32.62      C    C  
ATOM   4141  CG  LYS C 207      39.558 -43.778  29.954  1.00 32.94      C    C  
ATOM   4142  CD  LYS C 207      40.390 -43.523  28.707  1.00 33.73      C    C  
ATOM   4143  CE  LYS C 207      41.871 -43.423  29.040  1.00 33.69      C    C  
ATOM   4144  NZ  LYS C 207      42.639 -43.393  27.710  1.00 33.95      C    N1+
ATOM   4145  N   ASP C 208      38.431 -46.774  31.242  1.00 34.52      C    N  
ATOM   4146  CA  ASP C 208      39.113 -47.745  32.094  1.00 35.65      C    C  
ATOM   4147  C   ASP C 208      40.628 -47.704  31.943  1.00 36.28      C    C  
ATOM   4148  O   ASP C 208      41.163 -47.161  30.969  1.00 36.19      C    O  
ATOM   4149  CB  ASP C 208      38.619 -49.168  31.808  1.00 35.80      C    C  
ATOM   4150  CG  ASP C 208      39.107 -49.694  30.473  1.00 36.87      C    C  
ATOM   4151  OD1 ASP C 208      39.148 -48.886  29.509  1.00 38.48      C    O  
ATOM   4152  OD2 ASP C 208      39.453 -50.902  30.387  1.00 36.23      C    O1-
ATOM   4153  N   ASN C 209      41.300 -48.326  32.907  1.00 37.13      C    N  
ATOM   4154  CA  ASN C 209      42.755 -48.413  32.940  1.00 37.94      C    C  
ATOM   4155  C   ASN C 209      43.330 -49.562  32.115  1.00 38.03      C    C  
ATOM   4156  O   ASN C 209      44.543 -49.780  32.114  1.00 38.13      C    O  
ATOM   4157  CB  ASN C 209      43.234 -48.503  34.392  1.00 38.14      C    C  
ATOM   4158  CG  ASN C 209      42.883 -47.266  35.191  1.00 39.13      C    C  
ATOM   4159  ND2 ASN C 209      42.134 -47.460  36.268  1.00 40.29      C    N  
ATOM   4160  OD1 ASN C 209      43.273 -46.144  34.839  1.00 40.52      C    O  
ATOM   4161  N   ALA C 210      42.456 -50.288  31.419  1.00 38.24      C    N  
ATOM   4162  CA  ALA C 210      42.877 -51.379  30.534  1.00 38.28      C    C  
ATOM   4163  C   ALA C 210      42.491 -51.129  29.075  1.00 38.33      C    C  
ATOM   4164  O   ALA C 210      42.871 -51.892  28.192  1.00 38.45      C    O  
ATOM   4165  CB  ALA C 210      42.316 -52.711  31.020  1.00 38.25      C    C  
ATOM   4166  N   GLY C 211      41.745 -50.056  28.829  1.00 38.42      C    N  
ATOM   4167  CA  GLY C 211      41.340 -49.680  27.477  1.00 38.45      C    C  
ATOM   4168  C   GLY C 211      40.421 -50.698  26.835  1.00 38.56      C    C  
ATOM   4169  O   GLY C 211      40.489 -50.930  25.621  1.00 38.73      C    O  
ATOM   4170  N   LYS C 212      39.565 -51.309  27.655  1.00 38.44      C    N  
ATOM   4171  CA  LYS C 212      38.624 -52.324  27.182  1.00 38.33      C    C  
ATOM   4172  C   LYS C 212      37.221 -51.749  26.964  1.00 37.99      C    C  
ATOM   4173  O   LYS C 212      36.589 -52.027  25.945  1.00 38.18      C    O  
ATOM   4174  CB  LYS C 212      38.581 -53.515  28.144  1.00 38.39      C    C  
ATOM   4175  CG  LYS C 212      39.949 -54.195  28.376  1.00 39.56      C    C  
ATOM   4176  CD  LYS C 212      39.877 -55.361  29.384  1.00 40.69      C    C  
ATOM   4177  CE  LYS C 212      39.580 -54.855  30.819  1.00 41.67      C    C  
ATOM   4178  NZ  LYS C 212      39.272 -55.969  31.767  1.00 42.24      C    N1+
ATOM   4179  N   ILE C 213      36.746 -50.939  27.909  1.00 37.35      C    N  
ATOM   4180  CA  ILE C 213      35.398 -50.370  27.838  1.00 36.54      C    C  
ATOM   4181  C   ILE C 213      35.351 -49.143  26.942  1.00 36.19      C    C  
ATOM   4182  O   ILE C 213      36.395 -48.583  26.595  1.00 36.26      C    O  
ATOM   4183  CB  ILE C 213      34.841 -50.004  29.234  1.00 36.56      C    C  
ATOM   4184  CG1 ILE C 213      35.535 -48.753  29.789  1.00 36.21      C    C  
ATOM   4185  CG2 ILE C 213      34.962 -51.191  30.183  1.00 36.38      C    C  
ATOM   4186  CD1 ILE C 213      34.757 -48.035  30.883  1.00 35.03      C    C  
ATOM   4187  N   LYS C 214      34.134 -48.727  26.579  1.00 35.55      C    N  
ATOM   4188  CA  LYS C 214      33.940 -47.551  25.739  1.00 34.99      C    C  
ATOM   4189  C   LYS C 214      33.999 -46.267  26.577  1.00 35.00      C    C  
ATOM   4190  O   LYS C 214      33.331 -46.161  27.606  1.00 35.16      C    O  
ATOM   4191  CB  LYS C 214      32.606 -47.645  25.002  1.00 34.68      C    C  
ATOM   4192  CG  LYS C 214      32.443 -46.664  23.864  1.00 34.38      C    C  
ATOM   4193  CD  LYS C 214      30.968 -46.481  23.497  1.00 33.98      C    C  
ATOM   4194  CE  LYS C 214      30.787 -45.572  22.275  1.00 34.57      C    C  
ATOM   4195  NZ  LYS C 214      31.332 -44.183  22.445  1.00 33.58      C    N1+
ATOM   4196  N   PRO C 215      34.813 -45.284  26.150  1.00 34.85      C    N  
ATOM   4197  CA  PRO C 215      34.885 -44.024  26.880  1.00 34.79      C    C  
ATOM   4198  C   PRO C 215      33.546 -43.285  26.965  1.00 34.96      C    C  
ATOM   4199  O   PRO C 215      32.662 -43.448  26.111  1.00 34.75      C    O  
ATOM   4200  CB  PRO C 215      35.889 -43.205  26.065  1.00 34.77      C    C  
ATOM   4201  CG  PRO C 215      36.702 -44.216  25.342  1.00 34.75      C    C  
ATOM   4202  CD  PRO C 215      35.723 -45.291  24.993  1.00 34.84      C    C  
ATOM   4203  N   SER C 216      33.416 -42.467  28.002  1.00 35.19      C    N  
ATOM   4204  CA  SER C 216      32.207 -41.708  28.230  1.00 35.29      C    C  
ATOM   4205  C   SER C 216      32.549 -40.244  28.436  1.00 34.94      C    C  
ATOM   4206  O   SER C 216      33.398 -39.906  29.265  1.00 34.95      C    O  
ATOM   4207  CB  SER C 216      31.469 -42.261  29.441  1.00 35.61      C    C  
ATOM   4208  OG  SER C 216      30.270 -41.546  29.664  1.00 37.67      C    O  
ATOM   4209  N   PHE C 217      31.881 -39.390  27.662  1.00 34.65      C    N  
ATOM   4210  CA  PHE C 217      32.169 -37.965  27.613  1.00 34.48      C    C  
ATOM   4211  C   PHE C 217      31.061 -37.143  28.223  1.00 34.67      C    C  
ATOM   4212  O   PHE C 217      29.949 -37.627  28.403  1.00 35.21      C    O  
ATOM   4213  CB  PHE C 217      32.354 -37.528  26.173  1.00 34.30      C    C  
ATOM   4214  CG  PHE C 217      33.563 -38.105  25.529  1.00 34.02      C    C  
ATOM   4215  CD1 PHE C 217      34.811 -37.527  25.732  1.00 34.10      C    C  
ATOM   4216  CD2 PHE C 217      33.462 -39.226  24.720  1.00 33.49      C    C  
ATOM   4217  CE1 PHE C 217      35.939 -38.055  25.129  1.00 34.08      C    C  
ATOM   4218  CE2 PHE C 217      34.579 -39.766  24.125  1.00 33.74      C    C  
ATOM   4219  CZ  PHE C 217      35.825 -39.180  24.327  1.00 33.91      C    C  
ATOM   4220  N   ASN C 218      31.367 -35.888  28.530  1.00 34.67      C    N  
ATOM   4221  CA  ASN C 218      30.410 -34.990  29.143  1.00 34.84      C    C  
ATOM   4222  C   ASN C 218      30.940 -33.570  29.118  1.00 34.85      C    C  
ATOM   4223  O   ASN C 218      32.003 -33.297  29.670  1.00 35.35      C    O  
ATOM   4224  CB  ASN C 218      30.171 -35.389  30.596  1.00 34.91      C    C  
ATOM   4225  CG  ASN C 218      28.852 -34.888  31.118  1.00 35.76      C    C  
ATOM   4226  ND2 ASN C 218      28.860 -33.702  31.720  1.00 36.16      C    N  
ATOM   4227  OD1 ASN C 218      27.831 -35.562  30.987  1.00 37.74      C    O  
ATOM   4228  N   ILE C 219      30.217 -32.664  28.479  1.00 34.50      C    N  
ATOM   4229  CA  ILE C 219      30.569 -31.265  28.581  1.00 34.29      C    C  
ATOM   4230  C   ILE C 219      29.603 -30.615  29.550  1.00 34.66      C    C  
ATOM   4231  O   ILE C 219      28.386 -30.668  29.358  1.00 34.85      C    O  
ATOM   4232  CB  ILE C 219      30.581 -30.577  27.214  1.00 34.17      C    C  
ATOM   4233  CG1 ILE C 219      31.693 -31.195  26.364  1.00 33.89      C    C  
ATOM   4234  CG2 ILE C 219      30.775 -29.066  27.364  1.00 33.58      C    C  
ATOM   4235  CD1 ILE C 219      31.779 -30.675  24.961  1.00 33.34      C    C  
ATOM   4236  N   VAL C 220      30.163 -30.030  30.605  1.00 34.81      C    N  
ATOM   4237  CA  VAL C 220      29.385 -29.400  31.660  1.00 35.11      C    C  
ATOM   4238  C   VAL C 220      29.317 -27.898  31.425  1.00 35.41      C    C  
ATOM   4239  O   VAL C 220      30.344 -27.222  31.482  1.00 35.26      C    O  
ATOM   4240  CB  VAL C 220      29.998 -29.665  33.053  1.00 35.06      C    C  
ATOM   4241  CG1 VAL C 220      29.070 -29.160  34.145  1.00 35.48      C    C  
ATOM   4242  CG2 VAL C 220      30.269 -31.150  33.249  1.00 35.13      C    C  
ATOM   4243  N   PRO C 221      28.100 -27.367  31.190  1.00 35.84      C    N  
ATOM   4244  CA  PRO C 221      27.883 -25.959  30.868  1.00 36.08      C    C  
ATOM   4245  C   PRO C 221      28.707 -25.039  31.766  1.00 36.29      C    C  
ATOM   4246  O   PRO C 221      29.346 -24.108  31.245  1.00 36.44      C    O  
ATOM   4247  CB  PRO C 221      26.379 -25.790  31.072  1.00 36.19      C    C  
ATOM   4248  CG  PRO C 221      25.831 -27.113  30.716  1.00 36.22      C    C  
ATOM   4249  CD  PRO C 221      26.822 -28.110  31.240  1.00 35.87      C    C  
ATOM   4250  N   LEU C 222      28.682 -25.289  33.089  1.00 36.26      C    N  
ATOM   4251  CA  LEU C 222      29.583 -24.564  34.012  1.00 36.51      C    C  
ATOM   4252  C   LEU C 222      29.098 -23.143  34.343  1.00 36.81      C    C  
ATOM   4253  O   LEU C 222      29.668 -22.472  35.208  1.00 37.12      C    O  
ATOM   4254  CB  LEU C 222      30.992 -24.408  33.432  1.00 36.50      C    C  
ATOM   4255  CG  LEU C 222      32.068 -24.024  34.446  1.00 36.38      C    C  
ATOM   4256  CD1 LEU C 222      32.984 -25.189  34.686  1.00 36.57      C    C  
ATOM   4257  CD2 LEU C 222      32.847 -22.821  33.960  1.00 37.09      C    C  
ATOM   4258  N   THR C 223      28.080 -22.674  33.625  1.00 36.87      C    N  
ATOM   4259  CA  THR C 223      27.303 -21.507  34.062  1.00 36.74      C    C  
ATOM   4260  C   THR C 223      26.004 -22.124  34.563  1.00 36.30      C    C  
ATOM   4261  O   THR C 223      25.074 -21.426  34.973  1.00 36.24      C    O  
ATOM   4262  CB  THR C 223      27.011 -20.488  32.934  1.00 36.97      C    C  
ATOM   4263  CG2 THR C 223      28.281 -19.687  32.586  1.00 37.35      C    C  
ATOM   4264  OG1 THR C 223      26.530 -21.177  31.754  1.00 37.49      C    O  
ATOM   4265  N   SER C 224      25.960 -23.452  34.497  1.00 35.81      C    N  
ATOM   4266  CA  SER C 224      24.846 -24.228  35.004  1.00 35.49      C    C  
ATOM   4267  C   SER C 224      25.385 -25.268  35.984  1.00 35.05      C    C  
ATOM   4268  O   SER C 224      26.607 -25.326  36.227  1.00 35.48      C    O  
ATOM   4269  CB  SER C 224      24.111 -24.913  33.852  1.00 35.38      C    C  
ATOM   4270  OG  SER C 224      22.966 -25.607  34.368  1.00 36.25      C    O  
ATOM   4271  N   ARG C 225      24.486 -26.081  36.547  1.00 33.72      C    N  
ATOM   4272  CA  ARG C 225      24.875 -27.166  37.448  1.00 32.47      C    C  
ATOM   4273  C   ARG C 225      25.607 -26.690  38.711  1.00 31.40      C    C  
ATOM   4274  O   ARG C 225      26.454 -27.404  39.249  1.00 31.59      C    O  
ATOM   4275  CB  ARG C 225      25.749 -28.192  36.706  1.00 32.66      C    C  
ATOM   4276  CG  ARG C 225      25.189 -28.681  35.380  1.00 33.07      C    C  
ATOM   4277  CD  ARG C 225      23.973 -29.533  35.613  1.00 33.90      C    C  
ATOM   4278  NE  ARG C 225      24.327 -30.783  36.277  1.00 34.23      C    N  
ATOM   4279  CZ  ARG C 225      23.472 -31.530  36.969  1.00 34.70      C    C  
ATOM   4280  NH1 ARG C 225      22.204 -31.137  37.103  1.00 34.50      C    N1+
ATOM   4281  NH2 ARG C 225      23.885 -32.665  37.537  1.00 34.07      C    N  
ATOM   4282  N   VAL C 226      25.283 -25.491  39.188  1.00 29.91      C    N  
ATOM   4283  CA  VAL C 226      25.934 -24.948  40.379  1.00 28.30      C    C  
ATOM   4284  C   VAL C 226      25.024 -25.035  41.604  1.00 27.61      C    C  
ATOM   4285  O   VAL C 226      23.933 -24.445  41.652  1.00 27.31      C    O  
ATOM   4286  CB  VAL C 226      26.418 -23.494  40.170  1.00 28.24      C    C  
ATOM   4287  CG1 VAL C 226      26.910 -22.886  41.487  1.00 28.03      C    C  
ATOM   4288  CG2 VAL C 226      27.501 -23.445  39.125  1.00 27.02      C    C  
ATOM   4289  N   LYS C 227      25.487 -25.799  42.586  1.00 26.67      C    N  
ATOM   4290  CA  LYS C 227      24.804 -25.904  43.853  1.00 26.05      C    C  
ATOM   4291  C   LYS C 227      25.626 -25.083  44.828  1.00 25.39      C    C  
ATOM   4292  O   LYS C 227      26.795 -25.413  45.080  1.00 25.83      C    O  
ATOM   4293  CB  LYS C 227      24.729 -27.361  44.306  1.00 26.09      C    C  
ATOM   4294  CG  LYS C 227      23.781 -27.598  45.469  1.00 26.91      C    C  
ATOM   4295  CD  LYS C 227      23.953 -29.005  46.023  1.00 28.05      C    C  
ATOM   4296  CE  LYS C 227      23.169 -29.138  47.335  1.00 29.08      C    C  
ATOM   4297  NZ  LYS C 227      23.580 -30.441  48.012  1.00 29.95      C    N1+
ATOM   4298  N   PRO C 228      25.050 -23.981  45.339  1.00 24.32      C    N  
ATOM   4299  CA  PRO C 228      25.694 -23.186  46.362  1.00 23.81      C    C  
ATOM   4300  C   PRO C 228      25.584 -23.864  47.715  1.00 24.03      C    C  
ATOM   4301  O   PRO C 228      24.744 -24.763  47.892  1.00 23.88      C    O  
ATOM   4302  CB  PRO C 228      24.871 -21.904  46.374  1.00 23.60      C    C  
ATOM   4303  CG  PRO C 228      24.047 -21.938  45.128  1.00 23.58      C    C  
ATOM   4304  CD  PRO C 228      23.773 -23.380  44.939  1.00 24.04      C    C  
ATOM   4305  N   ASP C 229      26.444 -23.441  48.651  1.00 24.02      C    N  
ATOM   4306  CA  ASP C 229      26.402 -23.896  50.028  1.00 23.77      C    C  
ATOM   4307  C   ASP C 229      25.195 -23.238  50.653  1.00 23.91      C    C  
ATOM   4308  O   ASP C 229      24.704 -22.244  50.116  1.00 24.71      C    O  
ATOM   4309  CB  ASP C 229      27.688 -23.506  50.752  1.00 23.68      C    C  
ATOM   4310  CG  ASP C 229      28.739 -24.616  50.709  1.00 24.47      C    C  
ATOM   4311  OD1 ASP C 229      28.755 -25.385  49.718  1.00 24.28      C    O  
ATOM   4312  OD2 ASP C 229      29.541 -24.730  51.671  1.00 24.60      C    O1-
ATOM   4313  N   PRO C 230      24.689 -23.788  51.773  1.00 23.85      C    N  
ATOM   4314  CA  PRO C 230      23.487 -23.206  52.408  1.00 23.62      C    C  
ATOM   4315  C   PRO C 230      23.793 -21.865  53.079  1.00 23.42      C    C  
ATOM   4316  O   PRO C 230      24.913 -21.677  53.552  1.00 23.30      C    O  
ATOM   4317  CB  PRO C 230      23.134 -24.255  53.471  1.00 23.61      C    C  
ATOM   4318  CG  PRO C 230      24.474 -24.851  53.832  1.00 23.33      C    C  
ATOM   4319  CD  PRO C 230      25.197 -24.956  52.523  1.00 23.54      C    C  
ATOM   4320  N   PRO C 231      22.812 -20.942  53.134  1.00 23.64      C    N  
ATOM   4321  CA  PRO C 231      23.014 -19.635  53.780  1.00 24.17      C    C  
ATOM   4322  C   PRO C 231      23.025 -19.734  55.300  1.00 24.93      C    C  
ATOM   4323  O   PRO C 231      22.777 -20.803  55.855  1.00 25.14      C    O  
ATOM   4324  CB  PRO C 231      21.797 -18.828  53.327  1.00 23.87      C    C  
ATOM   4325  CG  PRO C 231      20.752 -19.842  53.136  1.00 22.98      C    C  
ATOM   4326  CD  PRO C 231      21.446 -21.068  52.603  1.00 23.50      C    C  
ATOM   4327  N   HIS C 232      23.322 -18.628  55.969  1.00 25.94      C    N  
ATOM   4328  CA  HIS C 232      23.330 -18.606  57.425  1.00 26.86      C    C  
ATOM   4329  C   HIS C 232      22.414 -17.502  57.932  1.00 26.79      C    C  
ATOM   4330  O   HIS C 232      22.616 -16.329  57.619  1.00 26.57      C    O  
ATOM   4331  CB  HIS C 232      24.753 -18.417  57.950  1.00 27.33      C    C  
ATOM   4332  CG  HIS C 232      24.847 -18.426  59.447  1.00 29.68      C    C  
ATOM   4333  CD2 HIS C 232      24.745 -19.449  60.344  1.00 30.69      C    C  
ATOM   4334  ND1 HIS C 232      25.064 -17.277  60.189  1.00 31.96      C    N  
ATOM   4335  CE1 HIS C 232      25.101 -17.594  61.479  1.00 32.58      C    C  
ATOM   4336  NE2 HIS C 232      24.912 -18.906  61.600  1.00 32.23      C    N  
ATOM   4337  N   ILE C 233      21.397 -17.884  58.701  1.00 27.16      C    N  
ATOM   4338  CA  ILE C 233      20.467 -16.911  59.274  1.00 27.28      C    C  
ATOM   4339  C   ILE C 233      21.169 -16.110  60.358  1.00 27.42      C    C  
ATOM   4340  O   ILE C 233      21.676 -16.686  61.321  1.00 27.20      C    O  
ATOM   4341  CB  ILE C 233      19.210 -17.581  59.860  1.00 27.44      C    C  
ATOM   4342  CG1 ILE C 233      18.483 -18.373  58.772  1.00 27.24      C    C  
ATOM   4343  CG2 ILE C 233      18.284 -16.529  60.489  1.00 26.66      C    C  
ATOM   4344  CD1 ILE C 233      17.366 -19.262  59.292  1.00 28.22      C    C  
ATOM   4345  N   LYS C 234      21.213 -14.790  60.180  1.00 27.69      C    N  
ATOM   4346  CA  LYS C 234      21.843 -13.907  61.160  1.00 27.92      C    C  
ATOM   4347  C   LYS C 234      20.927 -13.655  62.344  1.00 27.56      C    C  
ATOM   4348  O   LYS C 234      21.326 -13.853  63.488  1.00 27.34      C    O  
ATOM   4349  CB  LYS C 234      22.271 -12.578  60.532  1.00 28.18      C    C  
ATOM   4350  CG  LYS C 234      23.776 -12.450  60.283  1.00 29.80      C    C  
ATOM   4351  CD  LYS C 234      24.170 -10.968  60.068  1.00 32.17      C    C  
ATOM   4352  CE  LYS C 234      25.628 -10.811  59.594  1.00 32.86      C    C  
ATOM   4353  NZ  LYS C 234      25.876 -11.469  58.270  1.00 32.74      C    N1+
ATOM   4354  N   ASN C 235      19.700 -13.223  62.066  1.00 27.36      C    N  
ATOM   4355  CA  ASN C 235      18.781 -12.863  63.133  1.00 27.34      C    C  
ATOM   4356  C   ASN C 235      17.356 -12.739  62.668  1.00 26.91      C    C  
ATOM   4357  O   ASN C 235      17.105 -12.543  61.485  1.00 26.83      C    O  
ATOM   4358  CB  ASN C 235      19.203 -11.545  63.781  1.00 27.74      C    C  
ATOM   4359  CG  ASN C 235      19.242 -10.409  62.806  1.00 28.52      C    C  
ATOM   4360  ND2 ASN C 235      20.252  -9.565  62.929  1.00 29.04      C    N  
ATOM   4361  OD1 ASN C 235      18.375 -10.284  61.947  1.00 29.81      C    O  
ATOM   4362  N   LEU C 236      16.441 -12.840  63.626  1.00 26.58      C    N  
ATOM   4363  CA  LEU C 236      15.015 -12.726  63.392  1.00 26.65      C    C  
ATOM   4364  C   LEU C 236      14.446 -11.661  64.323  1.00 27.01      C    C  
ATOM   4365  O   LEU C 236      14.420 -11.852  65.537  1.00 26.98      C    O  
ATOM   4366  CB  LEU C 236      14.343 -14.066  63.676  1.00 26.31      C    C  
ATOM   4367  CG  LEU C 236      14.113 -15.154  62.619  1.00 25.62      C    C  
ATOM   4368  CD1 LEU C 236      15.151 -15.144  61.521  1.00 26.11      C    C  
ATOM   4369  CD2 LEU C 236      14.109 -16.511  63.323  1.00 24.59      C    C  
ATOM   4370  N   SER C 237      14.010 -10.537  63.755  1.00 27.38      C    N  
ATOM   4371  CA  SER C 237      13.420  -9.448  64.537  1.00 27.78      C    C  
ATOM   4372  C   SER C 237      11.928  -9.315  64.291  1.00 27.77      C    C  
ATOM   4373  O   SER C 237      11.493  -9.158  63.139  1.00 27.80      C    O  
ATOM   4374  CB  SER C 237      14.078  -8.119  64.192  1.00 27.81      C    C  
ATOM   4375  OG  SER C 237      15.469  -8.160  64.436  1.00 29.75      C    O  
ATOM   4376  N   PHE C 238      11.149  -9.375  65.371  1.00 27.43      C    N  
ATOM   4377  CA  PHE C 238       9.732  -9.040  65.300  1.00 27.18      C    C  
ATOM   4378  C   PHE C 238       9.561  -7.548  65.448  1.00 27.17      C    C  
ATOM   4379  O   PHE C 238      10.201  -6.940  66.285  1.00 27.37      C    O  
ATOM   4380  CB  PHE C 238       8.933  -9.767  66.381  1.00 27.20      C    C  
ATOM   4381  CG  PHE C 238       8.126 -10.924  65.845  1.00 27.13      C    C  
ATOM   4382  CD1 PHE C 238       6.971 -10.694  65.083  1.00 27.01      C    C  
ATOM   4383  CD2 PHE C 238       8.515 -12.239  66.096  1.00 26.05      C    C  
ATOM   4384  CE1 PHE C 238       6.225 -11.756  64.587  1.00 26.57      C    C  
ATOM   4385  CE2 PHE C 238       7.779 -13.307  65.603  1.00 25.58      C    C  
ATOM   4386  CZ  PHE C 238       6.632 -13.068  64.851  1.00 26.93      C    C  
ATOM   4387  N   HIS C 239       8.720  -6.953  64.612  1.00 27.63      C    N  
ATOM   4388  CA  HIS C 239       8.363  -5.552  64.774  1.00 28.49      C    C  
ATOM   4389  C   HIS C 239       6.901  -5.372  64.402  1.00 28.87      C    C  
ATOM   4390  O   HIS C 239       6.570  -5.267  63.216  1.00 28.72      C    O  
ATOM   4391  CB  HIS C 239       9.249  -4.647  63.921  1.00 28.59      C    C  
ATOM   4392  CG  HIS C 239       9.018  -3.184  64.166  1.00 30.10      C    C  
ATOM   4393  CD2 HIS C 239       9.759  -2.255  64.828  1.00 31.15      C    C  
ATOM   4394  ND1 HIS C 239       7.891  -2.528  63.706  1.00 31.33      C    N  
ATOM   4395  CE1 HIS C 239       7.947  -1.258  64.072  1.00 30.86      C    C  
ATOM   4396  NE2 HIS C 239       9.070  -1.066  64.754  1.00 31.18      C    N  
ATOM   4397  N   ASN C 240       6.036  -5.356  65.419  1.00 29.48      C    N  
ATOM   4398  CA  ASN C 240       4.588  -5.259  65.225  1.00 30.10      C    C  
ATOM   4399  C   ASN C 240       4.018  -6.405  64.397  1.00 30.48      C    C  
ATOM   4400  O   ASN C 240       3.307  -6.176  63.421  1.00 30.52      C    O  
ATOM   4401  CB  ASN C 240       4.212  -3.907  64.572  1.00 30.16      C    C  
ATOM   4402  CG  ASN C 240       4.764  -2.728  65.340  1.00 30.78      C    C  
ATOM   4403  ND2 ASN C 240       4.067  -1.602  65.270  1.00 30.99      C    N  
ATOM   4404  OD1 ASN C 240       5.809  -2.822  65.984  1.00 32.06      C    O  
ATOM   4405  N   ASP C 241       4.334  -7.637  64.772  1.00 31.10      C    N  
ATOM   4406  CA  ASP C 241       3.801  -8.806  64.064  1.00 32.16      C    C  
ATOM   4407  C   ASP C 241       4.386  -9.021  62.657  1.00 32.24      C    C  
ATOM   4408  O   ASP C 241       4.031  -9.985  61.961  1.00 32.43      C    O  
ATOM   4409  CB  ASP C 241       2.264  -8.761  64.010  1.00 32.44      C    C  
ATOM   4410  CG  ASP C 241       1.634  -8.611  65.399  1.00 34.57      C    C  
ATOM   4411  OD1 ASP C 241       1.738  -9.557  66.219  1.00 35.99      C    O  
ATOM   4412  OD2 ASP C 241       1.031  -7.541  65.669  1.00 36.59      C    O1-
ATOM   4413  N   ASP C 242       5.281  -8.127  62.247  1.00 32.12      C    N  
ATOM   4414  CA  ASP C 242       5.995  -8.278  60.986  1.00 31.82      C    C  
ATOM   4415  C   ASP C 242       7.311  -8.956  61.269  1.00 31.68      C    C  
ATOM   4416  O   ASP C 242       8.148  -8.408  61.977  1.00 31.97      C    O  
ATOM   4417  CB  ASP C 242       6.241  -6.913  60.337  1.00 31.80      C    C  
ATOM   4418  CG  ASP C 242       4.994  -6.339  59.689  1.00 31.65      C    C  
ATOM   4419  OD1 ASP C 242       3.879  -6.723  60.111  1.00 32.26      C    O  
ATOM   4420  OD2 ASP C 242       5.120  -5.507  58.754  1.00 31.31      C    O1-
ATOM   4421  N   LEU C 243       7.497 -10.152  60.724  1.00 31.49      C    N  
ATOM   4422  CA  LEU C 243       8.721 -10.896  60.990  1.00 31.20      C    C  
ATOM   4423  C   LEU C 243       9.841 -10.537  60.021  1.00 31.18      C    C  
ATOM   4424  O   LEU C 243       9.687 -10.679  58.803  1.00 31.33      C    O  
ATOM   4425  CB  LEU C 243       8.453 -12.400  60.954  1.00 31.07      C    C  
ATOM   4426  CG  LEU C 243       9.600 -13.279  61.456  1.00 30.60      C    C  
ATOM   4427  CD1 LEU C 243      10.125 -12.821  62.820  1.00 29.18      C    C  
ATOM   4428  CD2 LEU C 243       9.136 -14.726  61.502  1.00 31.28      C    C  
ATOM   4429  N   TYR C 244      10.971 -10.084  60.569  1.00 31.05      C    N  
ATOM   4430  CA  TYR C 244      12.141  -9.785  59.736  1.00 30.70      C    C  
ATOM   4431  C   TYR C 244      13.178 -10.903  59.774  1.00 30.36      C    C  
ATOM   4432  O   TYR C 244      13.517 -11.419  60.834  1.00 30.58      C    O  
ATOM   4433  CB  TYR C 244      12.767  -8.442  60.128  1.00 30.66      C    C  
ATOM   4434  CG  TYR C 244      11.904  -7.273  59.726  1.00 31.18      C    C  
ATOM   4435  CD1 TYR C 244      11.935  -6.776  58.428  1.00 30.98      C    C  
ATOM   4436  CD2 TYR C 244      11.036  -6.673  60.639  1.00 32.30      C    C  
ATOM   4437  CE1 TYR C 244      11.133  -5.708  58.048  1.00 30.90      C    C  
ATOM   4438  CE2 TYR C 244      10.228  -5.601  60.263  1.00 31.83      C    C  
ATOM   4439  CZ  TYR C 244      10.287  -5.131  58.968  1.00 31.24      C    C  
ATOM   4440  OH  TYR C 244       9.494  -4.081  58.592  1.00 32.21      C    O  
ATOM   4441  N   VAL C 245      13.676 -11.272  58.602  1.00 29.96      C    N  
ATOM   4442  CA  VAL C 245      14.660 -12.344  58.482  1.00 29.24      C    C  
ATOM   4443  C   VAL C 245      15.926 -11.835  57.807  1.00 28.96      C    C  
ATOM   4444  O   VAL C 245      15.881 -11.440  56.635  1.00 29.35      C    O  
ATOM   4445  CB  VAL C 245      14.099 -13.514  57.647  1.00 28.97      C    C  
ATOM   4446  CG1 VAL C 245      15.130 -14.615  57.544  1.00 28.29      C    C  
ATOM   4447  CG2 VAL C 245      12.803 -14.030  58.248  1.00 28.52      C    C  
ATOM   4448  N   GLN C 246      17.045 -11.828  58.539  1.00 28.50      C    N  
ATOM   4449  CA  GLN C 246      18.323 -11.502  57.893  1.00 28.33      C    C  
ATOM   4450  C   GLN C 246      19.129 -12.777  57.805  1.00 27.81      C    C  
ATOM   4451  O   GLN C 246      19.194 -13.550  58.775  1.00 28.19      C    O  
ATOM   4452  CB  GLN C 246      19.122 -10.469  58.679  1.00 28.38      C    C  
ATOM   4453  CG  GLN C 246      18.494  -9.101  58.757  1.00 30.20      C    C  
ATOM   4454  CD  GLN C 246      19.429  -8.090  59.403  1.00 32.97      C    C  
ATOM   4455  NE2 GLN C 246      18.901  -7.314  60.344  1.00 33.91      C    N  
ATOM   4456  OE1 GLN C 246      20.613  -8.003  59.055  1.00 34.07      C    O  
ATOM   4457  N   TRP C 247      19.733 -13.004  56.644  1.00 27.04      C    N  
ATOM   4458  CA  TRP C 247      20.652 -14.120  56.487  1.00 26.20      C    C  
ATOM   4459  C   TRP C 247      21.871 -13.718  55.640  1.00 26.90      C    C  
ATOM   4460  O   TRP C 247      21.799 -12.813  54.791  1.00 26.51      C    O  
ATOM   4461  CB  TRP C 247      19.932 -15.338  55.886  1.00 25.17      C    C  
ATOM   4462  CG  TRP C 247      19.646 -15.155  54.455  1.00 21.94      C    C  
ATOM   4463  CD1 TRP C 247      20.492 -15.415  53.405  1.00 19.38      C    C  
ATOM   4464  CD2 TRP C 247      18.452 -14.615  53.887  1.00 20.94      C    C  
ATOM   4465  CE2 TRP C 247      18.630 -14.587  52.483  1.00 20.72      C    C  
ATOM   4466  CE3 TRP C 247      17.239 -14.159  54.424  1.00 19.98      C    C  
ATOM   4467  NE1 TRP C 247      19.883 -15.076  52.213  1.00 19.53      C    N  
ATOM   4468  CZ2 TRP C 247      17.637 -14.113  51.612  1.00 20.83      C    C  
ATOM   4469  CZ3 TRP C 247      16.247 -13.696  53.553  1.00 18.64      C    C  
ATOM   4470  CH2 TRP C 247      16.457 -13.672  52.168  1.00 19.51      C    C  
ATOM   4471  N   GLU C 248      22.985 -14.397  55.888  1.00 27.42      C    N  
ATOM   4472  CA  GLU C 248      24.201 -14.205  55.120  1.00 27.90      C    C  
ATOM   4473  C   GLU C 248      24.260 -15.275  54.031  1.00 27.77      C    C  
ATOM   4474  O   GLU C 248      24.222 -16.484  54.313  1.00 27.78      C    O  
ATOM   4475  CB  GLU C 248      25.408 -14.312  56.039  1.00 28.13      C    C  
ATOM   4476  CG  GLU C 248      26.610 -13.520  55.571  1.00 30.80      C    C  
ATOM   4477  CD  GLU C 248      27.747 -13.587  56.584  1.00 34.27      C    C  
ATOM   4478  OE1 GLU C 248      27.481 -13.367  57.797  1.00 35.24      C    O  
ATOM   4479  OE2 GLU C 248      28.906 -13.856  56.162  1.00 35.21      C    O1-
ATOM   4480  N   ASN C 249      24.321 -14.820  52.783  1.00 27.72      C    N  
ATOM   4481  CA  ASN C 249      24.440 -15.719  51.634  1.00 27.44      C    C  
ATOM   4482  C   ASN C 249      25.804 -16.409  51.595  1.00 27.49      C    C  
ATOM   4483  O   ASN C 249      26.759 -15.939  52.222  1.00 26.98      C    O  
ATOM   4484  CB  ASN C 249      24.176 -14.948  50.337  1.00 27.12      C    C  
ATOM   4485  CG  ASN C 249      22.696 -14.805  50.043  1.00 26.83      C    C  
ATOM   4486  ND2 ASN C 249      22.264 -13.583  49.750  1.00 26.25      C    N  
ATOM   4487  OD1 ASN C 249      21.945 -15.789  50.088  1.00 26.05      C    O  
ATOM   4488  N   PRO C 250      25.907 -17.526  50.859  1.00 27.77      C    N  
ATOM   4489  CA  PRO C 250      27.131 -18.302  50.773  1.00 28.16      C    C  
ATOM   4490  C   PRO C 250      28.273 -17.431  50.254  1.00 28.86      C    C  
ATOM   4491  O   PRO C 250      28.087 -16.663  49.296  1.00 28.81      C    O  
ATOM   4492  CB  PRO C 250      26.775 -19.400  49.750  1.00 27.82      C    C  
ATOM   4493  CG  PRO C 250      25.720 -18.799  48.923  1.00 28.17      C    C  
ATOM   4494  CD  PRO C 250      24.830 -18.130  49.939  1.00 28.30      C    C  
ATOM   4495  N   GLN C 251      29.433 -17.562  50.899  1.00 29.73      C    N  
ATOM   4496  CA  GLN C 251      30.617 -16.731  50.640  1.00 30.57      C    C  
ATOM   4497  C   GLN C 251      30.891 -16.390  49.177  1.00 30.38      C    C  
ATOM   4498  O   GLN C 251      31.212 -15.242  48.876  1.00 30.65      C    O  
ATOM   4499  CB  GLN C 251      31.869 -17.371  51.256  1.00 31.04      C    C  
ATOM   4500  CG  GLN C 251      32.034 -17.116  52.758  1.00 33.07      C    C  
ATOM   4501  CD  GLN C 251      33.134 -17.968  53.385  1.00 35.39      C    C  
ATOM   4502  NE2 GLN C 251      32.806 -18.630  54.498  1.00 36.28      C    N  
ATOM   4503  OE1 GLN C 251      34.262 -18.027  52.881  1.00 35.18      C    O  
ATOM   4504  N   ASN C 252      30.760 -17.372  48.275  1.00 30.11      C    N  
ATOM   4505  CA  ASN C 252      31.246 -17.184  46.907  1.00 29.98      C    C  
ATOM   4506  C   ASN C 252      30.252 -16.624  45.898  1.00 29.75      C    C  
ATOM   4507  O   ASN C 252      30.482 -16.721  44.692  1.00 29.83      C    O  
ATOM   4508  CB  ASN C 252      31.864 -18.478  46.372  1.00 30.12      C    C  
ATOM   4509  CG  ASN C 252      33.069 -18.922  47.176  1.00 30.65      C    C  
ATOM   4510  ND2 ASN C 252      33.236 -20.235  47.307  1.00 30.84      C    N  
ATOM   4511  OD1 ASN C 252      33.848 -18.098  47.667  1.00 31.44      C    O  
ATOM   4512  N   PHE C 253      29.168 -16.023  46.382  1.00 29.56      C    N  
ATOM   4513  CA  PHE C 253      28.065 -15.607  45.508  1.00 29.36      C    C  
ATOM   4514  C   PHE C 253      27.639 -14.162  45.700  1.00 29.66      C    C  
ATOM   4515  O   PHE C 253      27.899 -13.566  46.729  1.00 29.98      C    O  
ATOM   4516  CB  PHE C 253      26.864 -16.524  45.722  1.00 29.07      C    C  
ATOM   4517  CG  PHE C 253      27.092 -17.928  45.258  1.00 27.95      C    C  
ATOM   4518  CD1 PHE C 253      26.823 -18.284  43.938  1.00 27.35      C    C  
ATOM   4519  CD2 PHE C 253      27.581 -18.897  46.137  1.00 26.04      C    C  
ATOM   4520  CE1 PHE C 253      27.029 -19.592  43.510  1.00 26.97      C    C  
ATOM   4521  CE2 PHE C 253      27.797 -20.188  45.716  1.00 25.01      C    C  
ATOM   4522  CZ  PHE C 253      27.522 -20.541  44.405  1.00 25.94      C    C  
ATOM   4523  N   ILE C 254      26.972 -13.612  44.698  1.00 30.03      C    N  
ATOM   4524  CA  ILE C 254      26.426 -12.266  44.769  1.00 30.76      C    C  
ATOM   4525  C   ILE C 254      24.920 -12.373  45.012  1.00 31.06      C    C  
ATOM   4526  O   ILE C 254      24.239 -13.192  44.376  1.00 31.34      C    O  
ATOM   4527  CB  ILE C 254      26.724 -11.488  43.461  1.00 30.81      C    C  
ATOM   4528  CG1 ILE C 254      28.232 -11.293  43.290  1.00 31.58      C    C  
ATOM   4529  CG2 ILE C 254      26.030 -10.138  43.450  1.00 31.22      C    C  
ATOM   4530  CD1 ILE C 254      28.651 -10.935  41.857  1.00 33.50      C    C  
ATOM   4531  N   SER C 255      24.394 -11.567  45.933  1.00 31.24      C    N  
ATOM   4532  CA  SER C 255      22.959 -11.633  46.243  1.00 31.61      C    C  
ATOM   4533  C   SER C 255      22.136 -11.478  44.977  1.00 31.30      C    C  
ATOM   4534  O   SER C 255      21.211 -12.241  44.722  1.00 31.37      C    O  
ATOM   4535  CB  SER C 255      22.553 -10.563  47.258  1.00 31.94      C    C  
ATOM   4536  OG  SER C 255      23.205 -10.770  48.505  1.00 33.46      C    O  
ATOM   4537  N   ARG C 256      22.515 -10.486  44.187  1.00 31.18      C    N  
ATOM   4538  CA  ARG C 256      21.896 -10.184  42.916  1.00 31.37      C    C  
ATOM   4539  C   ARG C 256      21.745 -11.411  42.035  1.00 31.14      C    C  
ATOM   4540  O   ARG C 256      20.879 -11.436  41.164  1.00 31.26      C    O  
ATOM   4541  CB  ARG C 256      22.756  -9.154  42.190  1.00 31.66      C    C  
ATOM   4542  CG  ARG C 256      22.076  -8.409  41.047  1.00 33.29      C    C  
ATOM   4543  CD  ARG C 256      23.112  -7.686  40.217  1.00 35.12      C    C  
ATOM   4544  NE  ARG C 256      24.046  -6.976  41.082  1.00 37.46      C    N  
ATOM   4545  CZ  ARG C 256      25.167  -6.387  40.669  1.00 39.22      C    C  
ATOM   4546  NH1 ARG C 256      25.514  -6.415  39.385  1.00 40.12      C    N1+
ATOM   4547  NH2 ARG C 256      25.945  -5.763  41.545  1.00 39.76      C    N  
ATOM   4548  N   CYS C 257      22.591 -12.420  42.250  1.00 31.07      C    N  
ATOM   4549  CA  CYS C 257      22.603 -13.612  41.389  1.00 31.04      C    C  
ATOM   4550  C   CYS C 257      21.949 -14.815  42.001  1.00 30.83      C    C  
ATOM   4551  O   CYS C 257      21.963 -15.887  41.414  1.00 30.74      C    O  
ATOM   4552  CB  CYS C 257      24.020 -13.979  40.966  1.00 30.72      C    C  
ATOM   4553  SG  CYS C 257      24.736 -12.775  39.862  1.00 32.31      C    S  
ATOM   4554  N   LEU C 258      21.373 -14.642  43.179  1.00 31.38      C    N  
ATOM   4555  CA  LEU C 258      20.698 -15.747  43.830  1.00 31.92      C    C  
ATOM   4556  C   LEU C 258      19.212 -15.493  43.887  1.00 32.22      C    C  
ATOM   4557  O   LEU C 258      18.771 -14.339  43.845  1.00 32.37      C    O  
ATOM   4558  CB  LEU C 258      21.245 -15.958  45.241  1.00 31.88      C    C  
ATOM   4559  CG  LEU C 258      22.649 -16.578  45.336  1.00 32.32      C    C  
ATOM   4560  CD1 LEU C 258      23.131 -16.615  46.788  1.00 30.06      C    C  
ATOM   4561  CD2 LEU C 258      22.715 -17.995  44.689  1.00 32.75      C    C  
ATOM   4562  N   PHE C 259      18.449 -16.589  43.947  1.00 32.44      C    N  
ATOM   4563  CA  PHE C 259      17.032 -16.523  44.271  1.00 32.55      C    C  
ATOM   4564  C   PHE C 259      16.850 -17.379  45.514  1.00 32.23      C    C  
ATOM   4565  O   PHE C 259      17.573 -18.357  45.723  1.00 32.24      C    O  
ATOM   4566  CB  PHE C 259      16.155 -17.044  43.119  1.00 32.93      C    C  
ATOM   4567  CG  PHE C 259      15.897 -16.027  42.023  1.00 34.00      C    C  
ATOM   4568  CD1 PHE C 259      16.212 -14.676  42.195  1.00 35.03      C    C  
ATOM   4569  CD2 PHE C 259      15.303 -16.425  40.823  1.00 34.70      C    C  
ATOM   4570  CE1 PHE C 259      15.968 -13.742  41.176  1.00 35.45      C    C  
ATOM   4571  CE2 PHE C 259      15.050 -15.500  39.796  1.00 35.02      C    C  
ATOM   4572  CZ  PHE C 259      15.383 -14.157  39.974  1.00 35.37      C    C  
ATOM   4573  N   TYR C 260      15.876 -17.015  46.336  1.00 31.76      C    N  
ATOM   4574  CA  TYR C 260      15.775 -17.614  47.658  1.00 31.39      C    C  
ATOM   4575  C   TYR C 260      14.398 -18.185  47.888  1.00 31.09      C    C  
ATOM   4576  O   TYR C 260      13.430 -17.764  47.263  1.00 31.11      C    O  
ATOM   4577  CB  TYR C 260      16.070 -16.548  48.728  1.00 31.48      C    C  
ATOM   4578  CG  TYR C 260      17.220 -15.626  48.368  1.00 31.41      C    C  
ATOM   4579  CD1 TYR C 260      16.999 -14.458  47.636  1.00 30.87      C    C  
ATOM   4580  CD2 TYR C 260      18.526 -15.921  48.760  1.00 31.06      C    C  
ATOM   4581  CE1 TYR C 260      18.041 -13.614  47.306  1.00 30.76      C    C  
ATOM   4582  CE2 TYR C 260      19.571 -15.079  48.437  1.00 30.99      C    C  
ATOM   4583  CZ  TYR C 260      19.322 -13.930  47.707  1.00 31.08      C    C  
ATOM   4584  OH  TYR C 260      20.358 -13.090  47.379  1.00 31.58      C    O  
ATOM   4585  N   GLU C 261      14.321 -19.146  48.802  1.00 30.98      C    N  
ATOM   4586  CA  GLU C 261      13.044 -19.679  49.247  1.00 30.83      C    C  
ATOM   4587  C   GLU C 261      13.088 -19.758  50.769  1.00 30.19      C    C  
ATOM   4588  O   GLU C 261      13.944 -20.450  51.332  1.00 29.97      C    O  
ATOM   4589  CB  GLU C 261      12.791 -21.053  48.619  1.00 31.03      C    C  
ATOM   4590  CG  GLU C 261      11.316 -21.377  48.397  1.00 32.40      C    C  
ATOM   4591  CD  GLU C 261      11.124 -22.433  47.304  1.00 34.92      C    C  
ATOM   4592  OE1 GLU C 261      11.918 -23.408  47.265  1.00 35.15      C    O  
ATOM   4593  OE2 GLU C 261      10.166 -22.296  46.492  1.00 35.52      C    O1-
ATOM   4594  N   VAL C 262      12.187 -19.018  51.423  1.00 29.59      C    N  
ATOM   4595  CA  VAL C 262      12.101 -18.981  52.895  1.00 29.01      C    C  
ATOM   4596  C   VAL C 262      11.003 -19.897  53.453  1.00 28.97      C    C  
ATOM   4597  O   VAL C 262       9.836 -19.730  53.127  1.00 28.59      C    O  
ATOM   4598  CB  VAL C 262      11.847 -17.551  53.419  1.00 28.49      C    C  
ATOM   4599  CG1 VAL C 262      11.743 -17.560  54.919  1.00 28.40      C    C  
ATOM   4600  CG2 VAL C 262      12.950 -16.613  52.989  1.00 27.61      C    C  
ATOM   4601  N   GLU C 263      11.400 -20.851  54.294  1.00 29.40      C    N  
ATOM   4602  CA  GLU C 263      10.485 -21.789  54.956  1.00 29.91      C    C  
ATOM   4603  C   GLU C 263      10.188 -21.314  56.375  1.00 30.57      C    C  
ATOM   4604  O   GLU C 263      11.079 -20.828  57.080  1.00 30.63      C    O  
ATOM   4605  CB  GLU C 263      11.113 -23.178  55.008  1.00 29.55      C    C  
ATOM   4606  CG  GLU C 263      10.367 -24.225  55.818  1.00 29.63      C    C  
ATOM   4607  CD  GLU C 263      11.195 -25.494  56.020  1.00 30.40      C    C  
ATOM   4608  OE1 GLU C 263      12.105 -25.487  56.873  1.00 29.82      C    O  
ATOM   4609  OE2 GLU C 263      10.943 -26.503  55.323  1.00 31.64      C    O1-
ATOM   4610  N   VAL C 264       8.933 -21.461  56.792  1.00 31.32      C    N  
ATOM   4611  CA  VAL C 264       8.496 -21.014  58.111  1.00 31.88      C    C  
ATOM   4612  C   VAL C 264       7.502 -22.039  58.643  1.00 32.94      C    C  
ATOM   4613  O   VAL C 264       6.365 -22.131  58.161  1.00 33.13      C    O  
ATOM   4614  CB  VAL C 264       7.821 -19.612  58.044  1.00 31.42      C    C  
ATOM   4615  CG1 VAL C 264       7.541 -19.078  59.421  1.00 30.34      C    C  
ATOM   4616  CG2 VAL C 264       8.693 -18.627  57.275  1.00 31.40      C    C  
ATOM   4617  N   ASN C 265       7.947 -22.821  59.622  1.00 34.18      C    N  
ATOM   4618  CA  ASN C 265       7.097 -23.798  60.280  1.00 35.61      C    C  
ATOM   4619  C   ASN C 265       6.583 -23.280  61.606  1.00 36.59      C    C  
ATOM   4620  O   ASN C 265       7.294 -22.577  62.322  1.00 36.81      C    O  
ATOM   4621  CB  ASN C 265       7.873 -25.087  60.507  1.00 35.71      C    C  
ATOM   4622  CG  ASN C 265       8.265 -25.761  59.210  1.00 36.48      C    C  
ATOM   4623  ND2 ASN C 265       9.354 -26.514  59.246  1.00 37.80      C    N  
ATOM   4624  OD1 ASN C 265       7.595 -25.616  58.189  1.00 37.73      C    O  
ATOM   4625  N   ASN C 266       5.348 -23.644  61.944  1.00 38.07      C    N  
ATOM   4626  CA  ASN C 266       4.754 -23.205  63.206  1.00 39.37      C    C  
ATOM   4627  C   ASN C 266       4.216 -24.349  64.064  1.00 40.20      C    C  
ATOM   4628  O   ASN C 266       3.256 -25.020  63.666  1.00 40.26      C    O  
ATOM   4629  CB  ASN C 266       3.656 -22.176  62.943  1.00 39.30      C    C  
ATOM   4630  CG  ASN C 266       3.098 -21.598  64.214  1.00 39.35      C    C  
ATOM   4631  ND2 ASN C 266       3.303 -20.301  64.417  1.00 39.51      C    N  
ATOM   4632  OD1 ASN C 266       2.488 -22.308  65.011  1.00 39.53      C    O  
ATOM   4633  N   SER C 267       4.820 -24.535  65.256  1.00 41.32      C    N  
ATOM   4634  CA  SER C 267       4.505 -25.694  66.108  1.00 42.20      C    C  
ATOM   4635  C   SER C 267       3.041 -25.788  66.558  1.00 42.54      C    C  
ATOM   4636  O   SER C 267       2.455 -26.908  66.601  1.00 42.52      C    O  
ATOM   4637  CB  SER C 267       5.439 -25.752  67.338  1.00 42.32      C    C  
ATOM   4638  OG  SER C 267       6.669 -26.406  67.020  1.00 42.74      C    O  
ATOM   4639  N   GLN C 268       2.463 -24.617  66.895  1.00 43.04      C    N  
ATOM   4640  CA  GLN C 268       1.085 -24.578  67.387  1.00 43.51      C    C  
ATOM   4641  C   GLN C 268       0.071 -24.723  66.252  1.00 43.66      C    C  
ATOM   4642  O   GLN C 268      -0.816 -25.612  66.287  1.00 43.92      C    O  
ATOM   4643  CB  GLN C 268       0.800 -23.276  68.151  1.00 43.54      C    C  
ATOM   4644  CG  GLN C 268       1.379 -23.211  69.561  1.00 44.31      C    C  
ATOM   4645  CD  GLN C 268       2.741 -22.545  69.605  1.00 46.00      C    C  
ATOM   4646  NE2 GLN C 268       2.860 -21.534  70.516  1.00 46.31      C    N  
ATOM   4647  OE1 GLN C 268       3.675 -22.931  68.832  1.00 47.75      C    O  
ATOM   4648  N   THR C 269       0.199 -23.840  65.254  1.00 43.79      C    N  
ATOM   4649  CA  THR C 269      -0.742 -23.846  64.130  1.00 43.91      C    C  
ATOM   4650  C   THR C 269      -0.438 -24.965  63.132  1.00 43.87      C    C  
ATOM   4651  O   THR C 269      -1.188 -25.160  62.169  1.00 43.87      C    O  
ATOM   4652  CB  THR C 269      -0.765 -22.486  63.393  1.00 44.01      C    C  
ATOM   4653  CG2 THR C 269      -1.102 -21.335  64.358  1.00 43.90      C    C  
ATOM   4654  OG1 THR C 269       0.513 -22.249  62.766  1.00 44.35      C    O  
ATOM   4655  N   GLU C 270       0.663 -25.688  63.371  1.00 43.85      C    N  
ATOM   4656  CA  GLU C 270       1.117 -26.787  62.503  1.00 43.74      C    C  
ATOM   4657  C   GLU C 270       1.231 -26.370  61.018  1.00 43.60      C    C  
ATOM   4658  O   GLU C 270       1.110 -27.198  60.109  1.00 43.70      C    O  
ATOM   4659  CB  GLU C 270       0.222 -28.023  62.688  1.00 43.68      C    C  
ATOM   4660  CG  GLU C 270       0.401 -28.726  64.039  1.00 43.56      C    C  
ATOM   4661  CD  GLU C 270       1.244 -30.011  63.925  1.00 43.55      C    C  
ATOM   4662  OE1 GLU C 270       1.927 -30.208  62.894  1.00 43.63      C    O  
ATOM   4663  OE2 GLU C 270       1.223 -30.832  64.877  1.00 43.15      C    O1-
ATOM   4664  N   THR C 271       1.490 -25.082  60.793  1.00 43.24      C    N  
ATOM   4665  CA  THR C 271       1.446 -24.495  59.458  1.00 42.91      C    C  
ATOM   4666  C   THR C 271       2.834 -24.397  58.824  1.00 42.48      C    C  
ATOM   4667  O   THR C 271       3.587 -23.446  59.073  1.00 42.53      C    O  
ATOM   4668  CB  THR C 271       0.769 -23.103  59.482  1.00 43.01      C    C  
ATOM   4669  CG2 THR C 271       0.281 -22.715  58.108  1.00 43.20      C    C  
ATOM   4670  OG1 THR C 271      -0.354 -23.128  60.368  1.00 43.57      C    O  
ATOM   4671  N   HIS C 272       3.157 -25.397  58.008  1.00 41.86      C    N  
ATOM   4672  CA  HIS C 272       4.371 -25.406  57.196  1.00 41.15      C    C  
ATOM   4673  C   HIS C 272       4.180 -24.488  55.992  1.00 40.59      C    C  
ATOM   4674  O   HIS C 272       3.346 -24.753  55.120  1.00 40.35      C    O  
ATOM   4675  CB  HIS C 272       4.692 -26.842  56.755  1.00 41.28      C    C  
ATOM   4676  CG  HIS C 272       5.759 -26.949  55.705  1.00 41.58      C    C  
ATOM   4677  CD2 HIS C 272       6.991 -27.514  55.741  1.00 41.74      C    C  
ATOM   4678  ND1 HIS C 272       5.593 -26.483  54.417  1.00 41.70      C    N  
ATOM   4679  CE1 HIS C 272       6.686 -26.735  53.714  1.00 41.51      C    C  
ATOM   4680  NE2 HIS C 272       7.549 -27.362  54.493  1.00 41.46      C    N  
ATOM   4681  N   ASN C 273       4.954 -23.407  55.961  1.00 40.08      C    N  
ATOM   4682  CA  ASN C 273       4.895 -22.433  54.876  1.00 39.71      C    C  
ATOM   4683  C   ASN C 273       6.229 -22.287  54.202  1.00 39.15      C    C  
ATOM   4684  O   ASN C 273       7.266 -22.510  54.829  1.00 39.44      C    O  
ATOM   4685  CB  ASN C 273       4.501 -21.061  55.407  1.00 40.00      C    C  
ATOM   4686  CG  ASN C 273       3.064 -20.995  55.855  1.00 40.22      C    C  
ATOM   4687  ND2 ASN C 273       2.208 -21.868  55.284  1.00 40.18      C    N  
ATOM   4688  OD1 ASN C 273       2.725 -20.161  56.710  1.00 40.69      C    O  
ATOM   4689  N   VAL C 274       6.199 -21.887  52.932  1.00 38.26      C    N  
ATOM   4690  CA  VAL C 274       7.421 -21.660  52.172  1.00 37.66      C    C  
ATOM   4691  C   VAL C 274       7.221 -20.568  51.109  1.00 37.19      C    C  
ATOM   4692  O   VAL C 274       6.306 -20.642  50.290  1.00 37.02      C    O  
ATOM   4693  CB  VAL C 274       8.000 -22.987  51.596  1.00 37.45      C    C  
ATOM   4694  CG1 VAL C 274       7.098 -23.575  50.526  1.00 37.53      C    C  
ATOM   4695  CG2 VAL C 274       9.401 -22.778  51.059  1.00 37.97      C    C  
ATOM   4696  N   PHE C 275       8.083 -19.552  51.145  1.00 36.79      C    N  
ATOM   4697  CA  PHE C 275       7.939 -18.376  50.291  1.00 36.54      C    C  
ATOM   4698  C   PHE C 275       9.004 -18.319  49.206  1.00 36.75      C    C  
ATOM   4699  O   PHE C 275      10.178 -18.602  49.463  1.00 37.11      C    O  
ATOM   4700  CB  PHE C 275       7.983 -17.113  51.149  1.00 36.32      C    C  
ATOM   4701  CG  PHE C 275       6.882 -17.052  52.166  1.00 35.94      C    C  
ATOM   4702  CD1 PHE C 275       5.600 -16.664  51.801  1.00 35.22      C    C  
ATOM   4703  CD2 PHE C 275       7.113 -17.413  53.484  1.00 35.79      C    C  
ATOM   4704  CE1 PHE C 275       4.575 -16.623  52.736  1.00 34.22      C    C  
ATOM   4705  CE2 PHE C 275       6.087 -17.376  54.422  1.00 34.64      C    C  
ATOM   4706  CZ  PHE C 275       4.821 -16.980  54.047  1.00 33.59      C    C  
ATOM   4707  N   TYR C 276       8.593 -17.956  47.994  1.00 36.62      C    N  
ATOM   4708  CA  TYR C 276       9.533 -17.852  46.890  1.00 36.89      C    C  
ATOM   4709  C   TYR C 276       9.919 -16.391  46.719  1.00 36.61      C    C  
ATOM   4710  O   TYR C 276       9.073 -15.558  46.399  1.00 36.88      C    O  
ATOM   4711  CB  TYR C 276       8.908 -18.415  45.605  1.00 37.28      C    C  
ATOM   4712  CG  TYR C 276       9.865 -18.532  44.440  1.00 38.76      C    C  
ATOM   4713  CD1 TYR C 276      10.240 -19.779  43.940  1.00 40.37      C    C  
ATOM   4714  CD2 TYR C 276      10.392 -17.399  43.835  1.00 40.65      C    C  
ATOM   4715  CE1 TYR C 276      11.128 -19.890  42.870  1.00 41.14      C    C  
ATOM   4716  CE2 TYR C 276      11.275 -17.497  42.772  1.00 41.91      C    C  
ATOM   4717  CZ  TYR C 276      11.641 -18.737  42.296  1.00 42.13      C    C  
ATOM   4718  OH  TYR C 276      12.518 -18.799  41.237  1.00 43.31      C    O  
ATOM   4719  N   VAL C 277      11.195 -16.081  46.928  1.00 36.38      C    N  
ATOM   4720  CA  VAL C 277      11.653 -14.689  46.912  1.00 36.30      C    C  
ATOM   4721  C   VAL C 277      12.782 -14.489  45.914  1.00 36.71      C    C  
ATOM   4722  O   VAL C 277      13.719 -15.284  45.863  1.00 36.73      C    O  
ATOM   4723  CB  VAL C 277      12.153 -14.238  48.296  1.00 36.11      C    C  
ATOM   4724  CG1 VAL C 277      12.588 -12.785  48.263  1.00 35.88      C    C  
ATOM   4725  CG2 VAL C 277      11.072 -14.435  49.347  1.00 36.00      C    C  
ATOM   4726  N   GLN C 278      12.693 -13.411  45.136  1.00 37.27      C    N  
ATOM   4727  CA  GLN C 278      13.684 -13.109  44.105  1.00 37.82      C    C  
ATOM   4728  C   GLN C 278      14.492 -11.860  44.411  1.00 38.31      C    C  
ATOM   4729  O   GLN C 278      15.641 -11.750  43.999  1.00 38.30      C    O  
ATOM   4730  CB  GLN C 278      13.013 -12.953  42.738  1.00 37.78      C    C  
ATOM   4731  CG  GLN C 278      12.201 -14.202  42.309  1.00 37.50      C    C  
ATOM   4732  CD  GLN C 278      11.668 -14.023  40.894  1.00 37.17      C    C  
ATOM   4733  NE2 GLN C 278      11.541 -15.133  40.163  1.00 37.50      C    N  
ATOM   4734  OE1 GLN C 278      11.366 -12.901  40.462  1.00 36.36      C    O  
ATOM   4735  N   GLU C 279      13.876 -10.913  45.109  1.00 39.32      C    N  
ATOM   4736  CA  GLU C 279      14.544  -9.675  45.503  1.00 40.64      C    C  
ATOM   4737  C   GLU C 279      14.509  -9.544  47.024  1.00 41.15      C    C  
ATOM   4738  O   GLU C 279      13.461  -9.259  47.619  1.00 41.44      C    O  
ATOM   4739  CB  GLU C 279      13.893  -8.459  44.819  1.00 40.80      C    C  
ATOM   4740  CG  GLU C 279      13.903  -8.527  43.273  1.00 42.34      C    C  
ATOM   4741  CD  GLU C 279      12.907  -7.570  42.604  1.00 43.72      C    C  
ATOM   4742  OE1 GLU C 279      11.872  -7.242  43.273  1.00 44.76      C    O  
ATOM   4743  OE2 GLU C 279      13.146  -7.167  41.388  1.00 44.29      C    O1-
ATOM   4744  N   ALA C 280      15.657  -9.780  47.650  1.00 41.68      C    N  
ATOM   4745  CA  ALA C 280      15.758  -9.732  49.096  1.00 42.16      C    C  
ATOM   4746  C   ALA C 280      16.739  -8.651  49.497  1.00 42.69      C    C  
ATOM   4747  O   ALA C 280      17.909  -8.929  49.758  1.00 42.76      C    O  
ATOM   4748  CB  ALA C 280      16.188 -11.087  49.636  1.00 42.19      C    C  
ATOM   4749  N   LYS C 281      16.246  -7.415  49.530  1.00 43.66      C    N  
ATOM   4750  CA  LYS C 281      17.061  -6.237  49.826  1.00 44.62      C    C  
ATOM   4751  C   LYS C 281      16.685  -5.622  51.172  1.00 44.88      C    C  
ATOM   4752  O   LYS C 281      15.541  -5.749  51.626  1.00 45.06      C    O  
ATOM   4753  CB  LYS C 281      16.902  -5.189  48.724  1.00 44.80      C    C  
ATOM   4754  CG  LYS C 281      17.508  -5.587  47.388  1.00 46.43      C    C  
ATOM   4755  CD  LYS C 281      17.241  -4.517  46.326  1.00 48.88      C    C  
ATOM   4756  CE  LYS C 281      17.904  -4.886  44.998  1.00 50.08      C    C  
ATOM   4757  NZ  LYS C 281      17.871  -3.761  43.999  1.00 50.63      C    N1+
ATOM   4758  N   CYS C 282      17.649  -4.945  51.796  1.00 45.05      C    N  
ATOM   4759  CA  CYS C 282      17.453  -4.346  53.119  1.00 45.14      C    C  
ATOM   4760  C   CYS C 282      17.435  -2.823  53.062  1.00 44.94      C    C  
ATOM   4761  O   CYS C 282      17.856  -2.224  52.069  1.00 45.00      C    O  
ATOM   4762  CB  CYS C 282      18.538  -4.816  54.095  1.00 45.13      C    C  
ATOM   4763  SG  CYS C 282      18.950  -6.581  53.968  1.00 46.02      C    S  
ATOM   4764  N   GLU C 283      16.938  -2.208  54.139  1.00 40.29      C    N  
ATOM   4765  CA  GLU C 283      16.913  -0.743  54.254  1.00 40.29      C    C  
ATOM   4766  C   GLU C 283      17.821  -0.253  55.403  1.00 40.29      C    C  
ATOM   4767  O   GLU C 283      18.978   0.145  55.166  1.00 44.56      C    O  
ATOM   4768  CB  GLU C 283      15.467  -0.241  54.443  1.00 40.29      C    C  
ATOM   4769  CG  GLU C 283      14.669  -0.535  52.986  0.00 20.00      C    C  
ATOM   4770  CD  GLU C 283      13.220  -0.103  53.118  0.00 20.00      C    C  
ATOM   4771  OE1 GLU C 283      12.836   0.365  54.210  0.00 20.00      C    O  
ATOM   4772  OE2 GLU C 283      12.467  -0.235  52.131  0.00 20.00      C    O1-
ATOM   4773  N   GLU C 292      27.567  -5.870  55.027  1.00 40.29      C    N  
ATOM   4774  CA  GLU C 292      27.792  -6.513  53.715  1.00 40.29      C    C  
ATOM   4775  C   GLU C 292      27.495  -8.020  53.735  1.00 40.29      C    C  
ATOM   4776  O   GLU C 292      27.627  -8.683  54.814  1.00 51.53      C    O  
ATOM   4777  CB  GLU C 292      29.234  -6.250  53.206  1.00 40.29      C    C  
ATOM   4778  CG  GLU C 292      29.523  -4.888  52.987  0.00 20.00      C    C  
ATOM   4779  CD  GLU C 292      30.982  -4.614  52.682  0.00 20.00      C    C  
ATOM   4780  OE1 GLU C 292      31.798  -5.554  52.781  0.00 20.00      C    O  
ATOM   4781  OE2 GLU C 292      31.314  -3.459  52.342  0.00 20.00      C    O1-
ATOM   4782  N   ASN C 293      27.089  -8.541  52.538  1.00 40.29      C    N  
ATOM   4783  CA  ASN C 293      26.808  -9.999  52.363  1.00 40.29      C    C  
ATOM   4784  C   ASN C 293      25.397 -10.450  52.756  1.00 40.29      C    C  
ATOM   4785  O   ASN C 293      24.967 -11.584  52.369  1.00 42.24      C    O  
ATOM   4786  CB  ASN C 293      27.852 -10.888  53.082  1.00 40.29      C    C  
ATOM   4787  CG  ASN C 293      29.146 -10.957  52.369  0.00 20.00      C    C  
ATOM   4788  ND2 ASN C 293      30.232 -11.308  53.048  0.00 20.00      C    N  
ATOM   4789  OD1 ASN C 293      29.168 -10.709  51.164  0.00 20.00      C    O  
ATOM   4790  N   THR C 294      24.684  -9.565  53.501  1.00 41.77      C    N  
ATOM   4791  CA  THR C 294      23.386  -9.957  54.085  1.00 41.70      C    C  
ATOM   4792  C   THR C 294      22.190  -9.668  53.181  1.00 41.13      C    C  
ATOM   4793  O   THR C 294      22.235  -8.754  52.373  1.00 41.38      C    O  
ATOM   4794  CB  THR C 294      23.143  -9.245  55.435  1.00 41.91      C    C  
ATOM   4795  CG2 THR C 294      24.345  -9.393  56.356  1.00 42.06      C    C  
ATOM   4796  OG1 THR C 294      22.888  -7.854  55.206  1.00 42.39      C    O  
ATOM   4797  N   SER C 295      21.121 -10.442  53.340  1.00 40.54      C    N  
ATOM   4798  CA  SER C 295      19.868 -10.207  52.622  1.00 40.08      C    C  
ATOM   4799  C   SER C 295      18.682 -10.292  53.578  1.00 40.02      C    C  
ATOM   4800  O   SER C 295      18.732 -11.020  54.573  1.00 39.87      C    O  
ATOM   4801  CB  SER C 295      19.694 -11.217  51.491  1.00 40.10      C    C  
ATOM   4802  OG  SER C 295      20.538 -10.910  50.393  1.00 39.74      C    O  
ATOM   4803  N   CYS C 296      17.615  -9.552  53.265  1.00 39.82      C    N  
ATOM   4804  CA  CYS C 296      16.465  -9.434  54.160  1.00 39.84      C    C  
ATOM   4805  C   CYS C 296      15.134  -9.752  53.489  1.00 39.05      C    C  
ATOM   4806  O   CYS C 296      14.912  -9.412  52.329  1.00 38.98      C    O  
ATOM   4807  CB  CYS C 296      16.400  -8.028  54.752  1.00 40.28      C    C  
ATOM   4808  SG  CYS C 296      17.940  -7.454  55.501  1.00 43.64      C    S  
ATOM   4809  N   PHE C 297      14.244 -10.392  54.249  1.00 38.35      C    N  
ATOM   4810  CA  PHE C 297      12.899 -10.680  53.781  1.00 37.63      C    C  
ATOM   4811  C   PHE C 297      11.975 -10.602  54.965  1.00 37.39      C    C  
ATOM   4812  O   PHE C 297      12.379 -10.915  56.078  1.00 37.51      C    O  
ATOM   4813  CB  PHE C 297      12.831 -12.077  53.159  1.00 37.55      C    C  
ATOM   4814  CG  PHE C 297      11.421 -12.596  52.949  1.00 36.86      C    C  
ATOM   4815  CD1 PHE C 297      10.583 -12.031  51.984  1.00 35.94      C    C  
ATOM   4816  CD2 PHE C 297      10.946 -13.671  53.701  1.00 36.06      C    C  
ATOM   4817  CE1 PHE C 297       9.288 -12.515  51.787  1.00 35.21      C    C  
ATOM   4818  CE2 PHE C 297       9.657 -14.166  53.509  1.00 35.00      C    C  
ATOM   4819  CZ  PHE C 297       8.827 -13.589  52.548  1.00 34.91      C    C  
ATOM   4820  N   MET C 298      10.736 -10.191  54.720  1.00 37.13      C    N  
ATOM   4821  CA  MET C 298       9.762 -10.031  55.783  1.00 36.94      C    C  
ATOM   4822  C   MET C 298       8.561 -10.953  55.633  1.00 36.76      C    C  
ATOM   4823  O   MET C 298       7.870 -10.937  54.617  1.00 36.85      C    O  
ATOM   4824  CB  MET C 298       9.276  -8.590  55.843  1.00 36.83      C    C  
ATOM   4825  CG  MET C 298       8.655  -8.239  57.181  1.00 37.83      C    C  
ATOM   4826  SD  MET C 298       7.391  -6.969  57.026  1.00 40.58      C    S  
ATOM   4827  CE  MET C 298       6.005  -7.964  56.456  1.00 39.85      C    C  
ATOM   4828  N   VAL C 299       8.316 -11.745  56.672  1.00 36.56      C    N  
ATOM   4829  CA  VAL C 299       7.151 -12.614  56.732  1.00 36.23      C    C  
ATOM   4830  C   VAL C 299       5.944 -11.842  57.260  1.00 36.20      C    C  
ATOM   4831  O   VAL C 299       5.973 -11.322  58.382  1.00 36.25      C    O  
ATOM   4832  CB  VAL C 299       7.410 -13.834  57.628  1.00 36.23      C    C  
ATOM   4833  CG1 VAL C 299       6.157 -14.708  57.714  1.00 36.18      C    C  
ATOM   4834  CG2 VAL C 299       8.598 -14.633  57.106  1.00 35.61      C    C  
ATOM   4835  N   PRO C 300       4.874 -11.767  56.452  1.00 36.00      C    N  
ATOM   4836  CA  PRO C 300       3.638 -11.097  56.849  1.00 35.74      C    C  
ATOM   4837  C   PRO C 300       2.705 -11.981  57.675  1.00 35.37      C    C  
ATOM   4838  O   PRO C 300       2.617 -13.188  57.440  1.00 35.14      C    O  
ATOM   4839  CB  PRO C 300       2.977 -10.782  55.505  1.00 35.74      C    C  
ATOM   4840  CG  PRO C 300       3.396 -11.918  54.624  1.00 35.82      C    C  
ATOM   4841  CD  PRO C 300       4.789 -12.320  55.082  1.00 35.93      C    C  
ATOM   4842  N   GLY C 301       2.021 -11.365  58.635  1.00 35.21      C    N  
ATOM   4843  CA  GLY C 301       0.911 -12.013  59.348  1.00 35.09      C    C  
ATOM   4844  C   GLY C 301       1.297 -13.179  60.231  1.00 34.80      C    C  
ATOM   4845  O   GLY C 301       0.794 -14.289  60.071  1.00 34.90      C    O  
ATOM   4846  N   VAL C 302       2.199 -12.917  61.161  1.00 34.40      C    N  
ATOM   4847  CA  VAL C 302       2.621 -13.917  62.126  1.00 34.08      C    C  
ATOM   4848  C   VAL C 302       2.684 -13.241  63.488  1.00 33.74      C    C  
ATOM   4849  O   VAL C 302       2.811 -12.020  63.572  1.00 33.87      C    O  
ATOM   4850  CB  VAL C 302       3.996 -14.518  61.759  1.00 34.10      C    C  
ATOM   4851  CG1 VAL C 302       3.799 -15.676  60.785  1.00 33.80      C    C  
ATOM   4852  CG2 VAL C 302       4.901 -13.419  61.153  1.00 34.82      C    C  
ATOM   4853  N   LEU C 303       2.587 -14.028  64.550  1.00 32.89      C    N  
ATOM   4854  CA  LEU C 303       2.524 -13.467  65.880  1.00 32.26      C    C  
ATOM   4855  C   LEU C 303       3.636 -13.998  66.778  1.00 31.85      C    C  
ATOM   4856  O   LEU C 303       3.987 -15.179  66.697  1.00 31.93      C    O  
ATOM   4857  CB  LEU C 303       1.165 -13.767  66.510  1.00 32.46      C    C  
ATOM   4858  CG  LEU C 303      -0.146 -13.370  65.826  1.00 32.71      C    C  
ATOM   4859  CD1 LEU C 303      -1.304 -13.681  66.775  1.00 32.85      C    C  
ATOM   4860  CD2 LEU C 303      -0.170 -11.891  65.399  1.00 32.59      C    C  
ATOM   4861  N   PRO C 304       4.191 -13.126  67.640  1.00 31.18      C    N  
ATOM   4862  CA  PRO C 304       5.225 -13.461  68.618  1.00 30.82      C    C  
ATOM   4863  C   PRO C 304       4.774 -14.405  69.741  1.00 30.64      C    C  
ATOM   4864  O   PRO C 304       5.595 -14.789  70.583  1.00 30.65      C    O  
ATOM   4865  CB  PRO C 304       5.603 -12.095  69.206  1.00 30.73      C    C  
ATOM   4866  CG  PRO C 304       5.115 -11.110  68.222  1.00 30.85      C    C  
ATOM   4867  CD  PRO C 304       3.865 -11.689  67.696  1.00 30.98      C    C  
ATOM   4868  N   ASP C 305       3.488 -14.766  69.760  1.00 30.33      C    N  
ATOM   4869  CA  ASP C 305       2.949 -15.646  70.805  1.00 30.00      C    C  
ATOM   4870  C   ASP C 305       2.892 -17.082  70.308  1.00 29.09      C    C  
ATOM   4871  O   ASP C 305       2.128 -17.899  70.829  1.00 28.92      C    O  
ATOM   4872  CB  ASP C 305       1.545 -15.194  71.226  1.00 30.49      C    C  
ATOM   4873  CG  ASP C 305       0.468 -15.593  70.213  1.00 32.35      C    C  
ATOM   4874  OD1 ASP C 305       0.767 -15.606  68.988  1.00 33.77      C    O  
ATOM   4875  OD2 ASP C 305      -0.678 -15.897  70.645  1.00 33.99      C    O1-
ATOM   4876  N   THR C 306       3.682 -17.368  69.276  1.00 28.06      C    N  
ATOM   4877  CA  THR C 306       3.732 -18.690  68.664  1.00 26.94      C    C  
ATOM   4878  C   THR C 306       5.125 -18.907  68.150  1.00 25.82      C    C  
ATOM   4879  O   THR C 306       5.714 -18.001  67.575  1.00 26.16      C    O  
ATOM   4880  CB  THR C 306       2.799 -18.804  67.455  1.00 27.07      C    C  
ATOM   4881  CG2 THR C 306       2.197 -20.169  67.406  1.00 27.13      C    C  
ATOM   4882  OG1 THR C 306       1.755 -17.824  67.534  1.00 27.50      C    O  
ATOM   4883  N   LEU C 307       5.656 -20.104  68.345  1.00 24.56      C    N  
ATOM   4884  CA  LEU C 307       6.987 -20.419  67.839  1.00 23.54      C    C  
ATOM   4885  C   LEU C 307       7.022 -20.578  66.308  1.00 23.65      C    C  
ATOM   4886  O   LEU C 307       6.273 -21.379  65.734  1.00 24.08      C    O  
ATOM   4887  CB  LEU C 307       7.525 -21.672  68.512  1.00 22.72      C    C  
ATOM   4888  CG  LEU C 307       9.018 -21.818  68.295  1.00 21.28      C    C  
ATOM   4889  CD1 LEU C 307       9.718 -20.748  69.125  1.00 21.24      C    C  
ATOM   4890  CD2 LEU C 307       9.506 -23.218  68.656  1.00 18.87      C    C  
ATOM   4891  N   ASN C 308       7.878 -19.808  65.644  1.00 23.16      C    N  
ATOM   4892  CA  ASN C 308       8.099 -20.006  64.212  1.00 22.93      C    C  
ATOM   4893  C   ASN C 308       9.508 -20.503  63.959  1.00 22.73      C    C  
ATOM   4894  O   ASN C 308      10.474 -19.889  64.397  1.00 23.03      C    O  
ATOM   4895  CB  ASN C 308       7.831 -18.726  63.426  1.00 22.76      C    C  
ATOM   4896  CG  ASN C 308       6.373 -18.316  63.471  1.00 23.58      C    C  
ATOM   4897  ND2 ASN C 308       6.067 -17.335  64.316  1.00 25.42      C    N  
ATOM   4898  OD1 ASN C 308       5.529 -18.872  62.759  1.00 22.73      C    O  
ATOM   4899  N   THR C 309       9.635 -21.642  63.295  1.00 22.35      C    N  
ATOM   4900  CA  THR C 309      10.956 -22.120  62.933  1.00 22.02      C    C  
ATOM   4901  C   THR C 309      11.246 -21.731  61.501  1.00 21.81      C    C  
ATOM   4902  O   THR C 309      10.433 -21.957  60.608  1.00 21.60      C    O  
ATOM   4903  CB  THR C 309      11.121 -23.620  63.158  1.00 21.97      C    C  
ATOM   4904  CG2 THR C 309      12.501 -24.079  62.709  1.00 22.03      C    C  
ATOM   4905  OG1 THR C 309      10.981 -23.895  64.559  1.00 21.95      C    O  
ATOM   4906  N   VAL C 310      12.409 -21.122  61.296  1.00 21.94      C    N  
ATOM   4907  CA  VAL C 310      12.781 -20.621  59.979  1.00 22.08      C    C  
ATOM   4908  C   VAL C 310      14.008 -21.312  59.414  1.00 22.29      C    C  
ATOM   4909  O   VAL C 310      14.981 -21.566  60.133  1.00 22.58      C    O  
ATOM   4910  CB  VAL C 310      13.033 -19.108  59.995  1.00 21.90      C    C  
ATOM   4911  CG1 VAL C 310      13.210 -18.567  58.563  1.00 20.73      C    C  
ATOM   4912  CG2 VAL C 310      11.896 -18.387  60.737  1.00 21.94      C    C  
ATOM   4913  N   ARG C 311      13.929 -21.621  58.120  1.00 22.47      C    N  
ATOM   4914  CA  ARG C 311      15.070 -22.101  57.330  1.00 22.49      C    C  
ATOM   4915  C   ARG C 311      15.097 -21.364  55.999  1.00 22.22      C    C  
ATOM   4916  O   ARG C 311      14.098 -20.789  55.563  1.00 22.15      C    O  
ATOM   4917  CB  ARG C 311      14.996 -23.617  57.089  1.00 22.43      C    C  
ATOM   4918  CG  ARG C 311      15.095 -24.461  58.360  1.00 22.88      C    C  
ATOM   4919  CD  ARG C 311      15.329 -25.931  58.056  1.00 22.96      C    C  
ATOM   4920  NE  ARG C 311      14.438 -26.406  57.006  1.00 23.41      C    N  
ATOM   4921  CZ  ARG C 311      14.433 -27.640  56.519  1.00 24.23      C    C  
ATOM   4922  NH1 ARG C 311      15.266 -28.569  56.980  1.00 23.82      C    N1+
ATOM   4923  NH2 ARG C 311      13.585 -27.941  55.556  1.00 25.92      C    N  
ATOM   4924  N   ILE C 312      16.245 -21.374  55.347  1.00 22.30      C    N  
ATOM   4925  CA  ILE C 312      16.389 -20.660  54.086  1.00 22.08      C    C  
ATOM   4926  C   ILE C 312      17.335 -21.398  53.172  1.00 22.76      C    C  
ATOM   4927  O   ILE C 312      18.464 -21.684  53.556  1.00 23.35      C    O  
ATOM   4928  CB  ILE C 312      16.976 -19.277  54.301  1.00 21.06      C    C  
ATOM   4929  CG1 ILE C 312      16.117 -18.492  55.263  1.00 19.34      C    C  
ATOM   4930  CG2 ILE C 312      17.108 -18.541  52.978  1.00 21.21      C    C  
ATOM   4931  CD1 ILE C 312      16.894 -17.399  55.888  1.00 19.63      C    C  
ATOM   4932  N   ARG C 313      16.876 -21.712  51.969  1.00 23.30      C    N  
ATOM   4933  CA  ARG C 313      17.744 -22.300  50.969  1.00 23.87      C    C  
ATOM   4934  C   ARG C 313      17.807 -21.393  49.751  1.00 23.94      C    C  
ATOM   4935  O   ARG C 313      16.937 -20.528  49.563  1.00 24.36      C    O  
ATOM   4936  CB  ARG C 313      17.270 -23.695  50.595  1.00 24.20      C    C  
ATOM   4937  CG  ARG C 313      15.932 -23.735  49.906  1.00 25.51      C    C  
ATOM   4938  CD  ARG C 313      15.616 -25.148  49.488  1.00 27.71      C    C  
ATOM   4939  NE  ARG C 313      14.355 -25.212  48.768  1.00 28.73      C    N  
ATOM   4940  CZ  ARG C 313      13.936 -26.278  48.107  1.00 29.12      C    C  
ATOM   4941  NH1 ARG C 313      14.675 -27.382  48.071  1.00 28.33      C    N1+
ATOM   4942  NH2 ARG C 313      12.777 -26.231  47.477  1.00 30.08      C    N  
ATOM   4943  N   VAL C 314      18.844 -21.596  48.935  1.00 23.98      C    N  
ATOM   4944  CA  VAL C 314      19.168 -20.678  47.839  1.00 23.90      C    C  
ATOM   4945  C   VAL C 314      19.516 -21.410  46.552  1.00 23.78      C    C  
ATOM   4946  O   VAL C 314      19.990 -22.550  46.576  1.00 23.95      C    O  
ATOM   4947  CB  VAL C 314      20.387 -19.804  48.185  1.00 23.66      C    C  
ATOM   4948  CG1 VAL C 314      20.480 -18.693  47.214  1.00 25.08      C    C  
ATOM   4949  CG2 VAL C 314      20.262 -19.201  49.565  1.00 24.36      C    C  
ATOM   4950  N   LYS C 315      19.288 -20.736  45.427  1.00 23.97      C    N  
ATOM   4951  CA  LYS C 315      19.679 -21.240  44.115  1.00 24.15      C    C  
ATOM   4952  C   LYS C 315      20.142 -20.105  43.218  1.00 24.49      C    C  
ATOM   4953  O   LYS C 315      19.787 -18.939  43.433  1.00 24.42      C    O  
ATOM   4954  CB  LYS C 315      18.523 -21.972  43.452  1.00 24.01      C    C  
ATOM   4955  CG  LYS C 315      17.421 -21.054  42.932  1.00 24.94      C    C  
ATOM   4956  CD  LYS C 315      16.285 -21.910  42.361  1.00 27.44      C    C  
ATOM   4957  CE  LYS C 315      15.350 -21.074  41.497  1.00 28.86      C    C  
ATOM   4958  NZ  LYS C 315      14.198 -21.896  41.006  1.00 30.88      C    N1+
ATOM   4959  N   THR C 316      20.939 -20.461  42.214  1.00 24.94      C    N  
ATOM   4960  CA  THR C 316      21.412 -19.524  41.202  1.00 25.44      C    C  
ATOM   4961  C   THR C 316      20.214 -19.135  40.346  1.00 25.95      C    C  
ATOM   4962  O   THR C 316      19.313 -19.951  40.144  1.00 25.96      C    O  
ATOM   4963  CB  THR C 316      22.438 -20.197  40.277  1.00 25.38      C    C  
ATOM   4964  CG2 THR C 316      23.788 -20.372  40.966  1.00 25.09      C    C  
ATOM   4965  OG1 THR C 316      21.943 -21.494  39.907  1.00 26.66      C    O  
ATOM   4966  N   ASN C 317      20.204 -17.900  39.843  1.00 26.45      C    N  
ATOM   4967  CA  ASN C 317      19.114 -17.434  39.000  1.00 27.19      C    C  
ATOM   4968  C   ASN C 317      19.509 -17.292  37.536  1.00 27.89      C    C  
ATOM   4969  O   ASN C 317      20.691 -17.150  37.200  1.00 27.48      C    O  
ATOM   4970  CB  ASN C 317      18.531 -16.124  39.530  1.00 27.27      C    C  
ATOM   4971  CG  ASN C 317      19.452 -14.933  39.312  1.00 27.53      C    C  
ATOM   4972  ND2 ASN C 317      19.393 -13.979  40.229  1.00 26.86      C    N  
ATOM   4973  OD1 ASN C 317      20.192 -14.863  38.325  1.00 29.48      C    O  
ATOM   4974  N   LYS C 318      18.496 -17.310  36.673  1.00 29.04      C    N  
ATOM   4975  CA  LYS C 318      18.691 -17.258  35.225  1.00 30.08      C    C  
ATOM   4976  C   LYS C 318      19.204 -15.899  34.735  1.00 30.46      C    C  
ATOM   4977  O   LYS C 318      19.587 -15.759  33.559  1.00 30.70      C    O  
ATOM   4978  CB  LYS C 318      17.385 -17.631  34.512  1.00 30.36      C    C  
ATOM   4979  CG  LYS C 318      17.152 -19.122  34.354  1.00 31.27      C    C  
ATOM   4980  CD  LYS C 318      17.484 -19.585  32.942  1.00 33.77      C    C  
ATOM   4981  CE  LYS C 318      17.207 -21.078  32.762  1.00 35.72      C    C  
ATOM   4982  NZ  LYS C 318      15.749 -21.455  32.884  1.00 37.02      C    N1+
ATOM   4983  N   LEU C 319      19.208 -14.906  35.631  1.00 30.53      C    N  
ATOM   4984  CA  LEU C 319      19.757 -13.590  35.315  1.00 30.69      C    C  
ATOM   4985  C   LEU C 319      21.279 -13.636  35.192  1.00 31.18      C    C  
ATOM   4986  O   LEU C 319      21.848 -12.971  34.323  1.00 31.31      C    O  
ATOM   4987  CB  LEU C 319      19.342 -12.540  36.351  1.00 30.42      C    C  
ATOM   4988  CG  LEU C 319      17.895 -12.059  36.349  1.00 29.56      C    C
[truncated: 14,168 more chars]
