# Supplementary material for: Insights into receptor structure and dynamics at the surface of living cells
Source: Nat Commun. 2023 Mar 22;14:1596. doi: 10.1038/s41467-023-37284-4 (PMC10033668; doi:10.1038/s41467-023-37284-4)
Supplement: Supplementary file 13 — Supplementary Software [file 41467_2023_37284_MOESM13_ESM.zip › SI_comp_bio/a/bcnk.4.prep]

 0 0 0

 leap-generated prep residue
BCN.res
BCN  INT     0
CHANGE   NOMIT DU   BEG 
   0.00000
   1   DUMM  DU    M      0.000000  0.000000  0.000000  0.0
   2   DUMM  DU    M      1.000000  0.000000  0.000000  0.0
   3   DUMM  DU    M      1.000000  1.000000  0.000000  0.0
   4   N     n     M      -4.536000  2.070000  0.543000    -0.435100
   5   H27   h     E      -5.103000  2.238000  1.366000    0.271900
   6   C2    cx    M      -4.301000  0.666000  0.167000    0.033700
   7   H     h1    E      -4.205000  0.607000  -0.921000    0.082300
   8   C4    c3    3      -2.998000  0.145000  0.826000    -0.108400
   9   H1    hc    E      -2.192000  0.867000  0.644000    0.064700
   10  H2    hc    E      -3.124000  0.090000  1.915000    0.064700
   11  C5    c3    3      -2.553000  -1.230000  0.283000    -0.078400
   12  H3    hc    E      -3.285000  -2.000000  0.560000    0.045200
   13  H4    hc    E      -2.521000  -1.189000  -0.813000    0.045200
   14  C6    c3    3      -1.157000  -1.630000  0.803000    -0.114400
   15  H8    hc    E      -1.170000  -1.709000  1.898000    0.051700
   16  H9    hc    E      -0.441000  -0.838000  0.545000    0.051700
   17  C7    c3    3      -0.683000  -2.964000  0.189000    0.081000
   18  H5    h1    E      -0.841000  -2.947000  -0.897000    0.069200
   19  H6    h1    E      -1.275000  -3.789000  0.603000    0.069200
   20  N2    n     B      0.738000  -3.216000  0.458000    -0.516900
   21  H7    hn    E      0.989000  -3.774000  1.265000    0.314500
   22  C8    c     B      1.749000  -2.721000  -0.346000    0.725100
   23  O1    o     E      1.566000  -2.035000  -1.340000    -0.586000
   24  O2    os    S      2.965000  -3.111000  0.143000    -0.443900
   25  C9    c3    3      4.178000  -2.571000  -0.421000    0.174400
   26  H21   h1    E      4.082000  -2.425000  -1.505000    0.070200
   27  H22   h1    E      4.999000  -3.277000  -0.246000    0.070200
   28  C10   cx    3      4.504000  -1.257000  0.290000    -0.158700
   29  H23   hc    E      4.739000  -1.403000  1.342000    0.090700
   30  C11   cx    B      3.788000  0.029000  -0.065000    -0.097700
   31  H12   hc    E      3.119000  0.006000  -0.921000    0.084200
   32  C12   c3    3      3.198000  0.903000  1.075000    -0.046400
   33  H13   hc    E      3.813000  0.797000  1.979000    0.047700
   34  H14   hc    E      2.206000  0.517000  1.342000    0.047700
   35  C13   c3    3      3.066000  2.417000  0.723000    0.013700
   36  H19   hc    E      2.360000  2.570000  -0.102000    0.059950
   37  H20   hc    E      2.730000  2.998000  1.591000    0.059950
   38  C14   c1    S      4.403000  2.821000  0.323000    -0.143600
   39  C15   c1    S      5.547000  2.680000  0.027000    -0.143600
   40  C16   c3    3      6.781000  1.960000  -0.237000    0.013700
   41  H17   hc    E      7.615000  2.405000  0.319000    0.059950
   42  H18   hc    E      7.014000  1.986000  -1.309000    0.059950
   43  C17   c3    B      6.497000  0.501000  0.241000    -0.046400
   44  H15   hc    E      7.385000  -0.111000  0.043000    0.047700
   45  H16   hc    E      6.369000  0.499000  1.332000    0.047700
   46  C18   cx    S      5.266000  -0.165000  -0.432000    -0.097700
   47  H11   hc    E      5.445000  -0.324000  -1.493000    0.084200
   48  C3    c     M      -5.519000  -0.160000  0.632000    0.597300
   49  O3    o     E      -5.993000  -0.022000  1.748000    -0.582100


LOOP
 C11  C18 
 C17  C18 

IMPROPER
 N2   O1   C8   O2  
 C8   C7   N2   H7  
 -M   C2   N    H27 
 C2   +M   C3   O3  

DONE
STOP
