# Supplementary material for: Insights into receptor structure and dynamics at the surface of living cells
Source: Nat Commun. 2023 Mar 22;14:1596. doi: 10.1038/s41467-023-37284-4 (PMC10033668; doi:10.1038/s41467-023-37284-4)
Supplement: Supplementary file 13 — Supplementary Software [file 41467_2023_37284_MOESM13_ESM.zip › SI_comp_bio/a/bcnk.frcmod]

remark goes here
MASS
h  1.008         0.161               H bonded to nitrogen atoms

BOND
h -n   434.0    1.010       JCC,7,(1986),230; AA
C -n   490.0    1.335       JCC,7,(1986),230; AA
c -N   490.0    1.335       JCC,7,(1986),230; AA

ANGLE
h -n -cx    50.0      120.00    AA general, gln, asn,changed based on NMA nmodes
O -C -n     80.0      122.90    AA general
o -c -N     80.0      122.90    AA general
C -n -h     50.0      120.00    AA general, gln, asn,changed based on NMA nmodes
c -N -H     50.0      120.00    AA general, gln, asn,changed based on NMA nmodes
c -n -h     50.0      120.00    AA general, gln, asn,changed based on NMA nmodes
C -n -cx    50.0      121.90    AA general  (was C-N-CT)
c -N -CX    50.0      121.90    AA general  (was C-N-CT)
CX-C -n     70.0      116.60    AA general  (was CT-C-N)
cx-c -N     70.0      116.60    AA general  (was CT-C-N)

DIHE
X -c3-cx-X    9    1.400         0.000           3.000      same as X-c3-c3-X
X -cx-c3-X    9    1.400         0.000           3.000      same as X-c3-c3-X
X -C -n -X    4   10.00        180.0             2.         AA,NMA
X -c -N -X    4   10.00        180.0             2.         AA,NMA

IMPROPER

NONB
  h           0.6000  0.0157            !Ferguson base pair geom.
