# Supplementary material for: Insights into receptor structure and dynamics at the surface of living cells
Source: Nat Commun. 2023 Mar 22;14:1596. doi: 10.1038/s41467-023-37284-4 (PMC10033668; doi:10.1038/s41467-023-37284-4)
Supplement: Supplementary file 13 — Supplementary Software [file 41467_2023_37284_MOESM13_ESM.zip › SI_comp_bio/a/README]

Sample of incorporating BCNK into a given structure (3bpn_K87B.2.pdb)
at a particular site (chain B, K87) by just renaming the residue to BCN
and changing the name of the 4 atoms forming the peptide bond 
(ATOMs 1804-1807).

Software: AMBER 20 


xleap
     source leaprc.protein.ff14SB
     source leaprc.gaff
     source leaprc.GLYCAM_06j-1
     source  leaprc.water.tip3p
     loadamberparams frcmod.ionsjc_tip3p
     loadamberprep bcnk.4.prep
     loadamberparams bcnk.frcmod
     x = loadpdb 3bpn_K87B.2.pdb    
     addions x Na+  0
     charge x
     solvatebox x TIP3PBOX 14
     setbox x centers
     saveamberparm x 3bpn_K87B.2.wat.top 3bpn_K87B.2.wat.crd 
     savepdb x 3bpn_K87B.2.wat.xleap.pdb
     quit
