# Supplementary material for: Insights into receptor structure and dynamics at the surface of living cells
Source: Nat Commun. 2023 Mar 22;14:1596. doi: 10.1038/s41467-023-37284-4 (PMC10033668; doi:10.1038/s41467-023-37284-4)
Supplement: Supplementary file 13 — Supplementary Software [file 41467_2023_37284_MOESM13_ESM.zip › SI_comp_bio/a/README_BCNK_PARAMETERIZATION]

The emphasis is on providing maximum level of compatibility to amino-acid-class 
residues when assigning partial charges to the new BCN residue. 

a)  starting from GLU as template we set up an initial BCN skeleton from within xleap

b)  continue structure-editing within MOLDEN and introduce protection groups, -CO-CH3 
and   -NH-CH3 for open valencies of atoms forming the peptide bond

c)  b3lyp/3-21* optimize the geometry

d)  iteratively refine the geometry based on TINKER minimizations using MM3 parameters

e)  have the intermediate BCN structure cross-checked and confirmed from literate chemistry 
fellows

f)  do a second b3lyp/3-21* optimization with the confirmed intermediate BCN structure

g)  take up the minimized geometry from the previous step in MOLDEN and save as *.mol2 
file and change residue name to BCN

h)  antechamber/prepgen translate the *.mol2 file to AMBER-internal formats, 
bcnk.prepgen.pdb and bcnk.prepi without assigning partial charges (again replacing 
MOL residue names with BCN)

i)  load the *.prepi *.pdb files from the previous step into xleap and define missing 
GAFF-parameters based on repeated saveamberparm-attempts until all dependencies are 
resolved

j)  sander-minimize the system from the previous step (lacking any partial charges at 
this point) and take up the optimized geometry and save another *.pdb file, 
bcnk.xleap.2.pdb and visually check it within VMD

k)  repeat the few set-up steps for defining a new residue (BCN), however, starting 
from the just optimized structure and this time including the calculation of bcc 
partial charges considering overall neutrality

l) load the *.prep *.frcmod *.pdb files resulting from the previous step into xleap
and do fine-tuning of force field parameters (name, restype, head/tail atoms, restype,
name, connect0/1 atoms) and manually adjust partial charges of peptide-bond-forming atoms
in the new BCN residue to be identical to those of residue ALA, in particular,
    NAME     TYPE      CHARGE        ELEMENT
    N        n        -0.4157        N -0.0194 ==> -0.4351
    H27      h         0.2719        H
    C2       cx        0.0337        C
    C3       c         0.5973        C
    O3       o        -0.5679        O -0.0142 ==> -0.5821
    H        h1        0.0823        H

m)  calculate the net charge in this modified BCN residue (0.0336) and thus slightly 
inrease magnitudes of partial charges on N and O atoms by -0.0194 and -0.0142 to 
counterbalance the non-zero net charge and save the final *.prep file for subsequent 
usage (bcnk.4.prep, bcnk.frcmod)
