# Supplementary material for: Insights into receptor structure and dynamics at the surface of living cells
Source: Nat Commun. 2023 Mar 22;14:1596. doi: 10.1038/s41467-023-37284-4 (PMC10033668; doi:10.1038/s41467-023-37284-4)
Supplement: Supplementary file 13 — Supplementary Software [file 41467_2023_37284_MOESM13_ESM.zip › SI_comp_bio/b/eq3.in]

500ps MD continued, NpT (Langevin) switching to pmemd.cuda
 &cntrl
  imin=0, irest=0, ntx=1, ntxo=1, iwrap=1,
  ntc=2, ntf=2,
  ntt=3, tempi=300, temp0=300, gamma_ln=5.0,
  ntb=2, ntp=1, barostat=2, taup=2.0,
  cut=12,
  nstlim=250000, dt=0.002,
  ntpr=2500, ntwx=0, ntwr=1000,
 &end
