# Supplementary material for: Insights into receptor structure and dynamics at the surface of living cells
Source: Nat Commun. 2023 Mar 22;14:1596. doi: 10.1038/s41467-023-37284-4 (PMC10033668; doi:10.1038/s41467-023-37284-4)
Supplement: Supplementary file 13 — Supplementary Software [file 41467_2023_37284_MOESM13_ESM.zip › SI_comp_bio/b/run.eq1.scrpt]

#!/bin/bash

mpirun -np 6 pmemd.MPI -O -i eq1.in -o eq1.out      -c 3bpn_K87B.2.wat.min.rst   \
                       -p 3bpn_K87B.2.wat.top       -r 3bpn_K87B.2.wat.eq1.rst   \
                       -ref 3bpn_K87B.2.wat.min.rst    
ambpdb -p  3bpn_K87B.2.wat.top  <  3bpn_K87B.2.wat.eq1.rst  >  3bpn_K87B.2.wat.eq1.pdb 
