# Supplementary material for: Insights into receptor structure and dynamics at the surface of living cells
Source: Nat Commun. 2023 Mar 22;14:1596. doi: 10.1038/s41467-023-37284-4 (PMC10033668; doi:10.1038/s41467-023-37284-4)
Supplement: Supplementary file 13 — Supplementary Software [file 41467_2023_37284_MOESM13_ESM.zip › SI_comp_bio/b/run.md.scrpt]

#!/bin/bash

pmemd.cuda -O -i md.in -o md.out         -c 3bpn_K87B.2.wat.eq3.rst   \
           -p 3bpn_K87B.2.wat.top        -r 3bpn_K87B.2.wat.md.rst    \
           -ref 3bpn_K87B.2.wat.eq3.rst  -x 3bpn_K87B.2.wat.md.trj.crd  
ambpdb -p 3bpn_K87B.2.wat.eq3.top   <  3bpn_K87B.2.wat.md.rst  >  3bpn_K87B.2.wat.md.pdb 
