# Supplementary material for: Insights into receptor structure and dynamics at the surface of living cells
Source: Nat Commun. 2023 Mar 22;14:1596. doi: 10.1038/s41467-023-37284-4 (PMC10033668; doi:10.1038/s41467-023-37284-4)
Supplement: Supplementary file 13 — Supplementary Software [file 41467_2023_37284_MOESM13_ESM.zip › SI_comp_bio/c/basic_strc.pdb.1]

CRYST1  101.247  118.857   90.215  90.00  90.00  90.00               1
ATOM      1  N   CYS     1       6.410   5.980  11.305  1.000000  0.000          0
ATOM      2  H1  CYS     1       5.799   5.935  10.502  1.000000  0.000          0
ATOM      3  H2  CYS     1       7.248   6.492  11.069  1.000000  0.000          0
ATOM      4  H3  CYS     1       5.864   6.349  12.069  1.000000  0.000          0
ATOM      5  CA  CYS     1       6.634   4.562  11.685  1.000000  0.000          0
ATOM      6  HA  CYS     1       6.729   4.615  12.769  1.000000  0.000          0
ATOM      7  CB  CYS     1       5.521   3.621  11.099  1.000000  0.000          0
ATOM      8  HB2 CYS     1       5.410   3.820  10.032  1.000000  0.000          0
ATOM      9  HB3 CYS     1       5.896   2.599  11.105  1.000000  0.000          0
ATOM     10  SG  CYS     1       3.968   3.960  12.050  1.000000  0.000          0
ATOM     11  HG  CYS     1       3.205   3.251  11.212  1.000000  0.000          0
ATOM     12  C   CYS     1       8.052   4.116  11.246  1.000000  0.000          0
ATOM     13  O   CYS     1       8.416   4.400  10.082  1.000000  0.000          0
ATOM     14  N   ASP     2       8.809   3.442  12.115  1.000000  0.000          0
ATOM     15  H   ASP     2       8.420   3.342  13.043  1.000000  0.000          0
ATOM     16  CA  ASP     2      10.168   2.937  11.930  1.000000  0.000          0
ATOM     17  HA  ASP     2      10.734   3.867  11.877  1.000000  0.000          0
ATOM     18  CB  ASP     2      10.590   2.265  13.229  1.000000  0.000          0
ATOM     19  HB2 ASP     2       9.841   1.550  13.566  1.000000  0.000          0
ATOM     20  HB3 ASP     2      11.473   1.630  13.153  1.000000  0.000          0
ATOM     21  CG  ASP     2      10.831   3.139  14.376  1.000000  0.000          0
ATOM     22  OD1 ASP     2      10.522   2.872  15.542  1.000000  0.000          0
ATOM     23  OD2 ASP     2      11.354   4.268  14.151  1.000000  0.000          0
ATOM     24  C   ASP     2      10.453   2.005  10.690  1.000000  0.000          0
ATOM     25  O   ASP     2      11.508   2.100   9.994  1.000000  0.000          0
ATOM     26  N   ILE     3       9.467   1.216  10.352  1.000000  0.000          0
ATOM     27  H   ILE     3       8.720   1.199  11.031  1.000000  0.000          0
ATOM     28  CA  ILE     3       9.331   0.548   9.019  1.000000  0.000          0
ATOM     29  HA  ILE     3      10.191  -0.123   9.031  1.000000  0.000          0
ATOM     30  CB  ILE     3       7.928  -0.220   8.970  1.000000  0.000          0
ATOM     31  HB  ILE     3       7.807  -0.715   9.936  1.000000  0.000          0
ATOM     32  CG2 ILE     3       6.785   0.705   8.739  1.000000  0.000          0
ATOM     33 HG21 ILE     3       6.778   1.444   9.539  1.000000  0.000          0
ATOM     34 HG22 ILE     3       6.773   1.126   7.733  1.000000  0.000          0
ATOM     35 HG23 ILE     3       5.810   0.217   8.782  1.000000  0.000          0
ATOM     36  CG1 ILE     3       7.888  -1.343   7.881  1.000000  0.000          0
ATOM     37 HG12 ILE     3       7.803  -0.884   6.897  1.000000  0.000          0
ATOM     38 HG13 ILE     3       8.821  -1.901   7.958  1.000000  0.000          0
ATOM     39  CD1 ILE     3       6.717  -2.395   8.007  1.000000  0.000          0
ATOM     40 HD11 ILE     3       6.815  -2.995   7.103  1.000000  0.000          0
ATOM     41 HD12 ILE     3       6.830  -2.963   8.930  1.000000  0.000          0
ATOM     42 HD13 ILE     3       5.725  -1.942   7.992  1.000000  0.000          0
ATOM     43  C   ILE     3       9.596   1.364   7.713  1.000000  0.000          0
ATOM     44  O   ILE     3       9.970   0.840   6.655  1.000000  0.000          0
ATOM     45  N   THR     4       9.650   2.738   7.848  1.000000  0.000          0
ATOM     46  H   THR     4       9.675   3.122   8.781  1.000000  0.000          0
ATOM     47  CA  THR     4      10.069   3.655   6.736  1.000000  0.000          0
ATOM     48  HA  THR     4       9.385   3.512   5.900  1.000000  0.000          0
ATOM     49  CB  THR     4       9.863   5.130   7.185  1.000000  0.000          0
ATOM     50  HB  THR     4      10.555   5.278   8.012  1.000000  0.000          0
ATOM     51  CG2 THR     4      10.161   6.089   6.082  1.000000  0.000          0
ATOM     52 HG21 THR     4       9.626   5.821   5.172  1.000000  0.000          0
ATOM     53 HG22 THR     4       9.840   7.112   6.281  1.000000  0.000          0
ATOM     54 HG23 THR     4      11.226   6.063   5.850  1.000000  0.000          0
ATOM     55  OG1 THR     4       8.539   5.306   7.631  1.000000  0.000          0
ATOM     56  HG1 THR     4       8.416   4.887   8.485  1.000000  0.000          0
ATOM     57  C   THR     4      11.511   3.420   6.319  1.000000  0.000          0
ATOM     58  O   THR     4      11.718   3.392   5.116  1.000000  0.000          0
ATOM     59  N   LEU     5      12.397   3.114   7.276  1.000000  0.000          0
ATOM     60  H   LEU     5      12.054   2.976   8.216  1.000000  0.000          0
ATOM     61  CA  LEU     5      13.706   2.649   6.994  1.000000  0.000          0
ATOM     62  HA  LEU     5      14.235   3.372   6.376  1.000000  0.000          0
ATOM     63  CB  LEU     5      14.421   2.490   8.355  1.000000  0.000          0
ATOM     64  HB2 LEU     5      14.233   3.260   9.104  1.000000  0.000          0
ATOM     65  HB3 LEU     5      14.057   1.534   8.732  1.000000  0.000          0
ATOM     66  CG  LEU     5      15.934   2.424   8.168  1.000000  0.000          0
ATOM     67  HG  LEU     5      16.238   1.621   7.496  1.000000  0.000          0
ATOM     68  CD1 LEU     5      16.515   3.791   8.028  1.000000  0.000          0
ATOM     69 HD11 LEU     5      17.590   3.691   7.877  1.000000  0.000          0
ATOM     70 HD12 LEU     5      16.042   4.129   7.106  1.000000  0.000          0
ATOM     71 HD13 LEU     5      16.174   4.491   8.791  1.000000  0.000          0
ATOM     72  CD2 LEU     5      16.468   1.853   9.495  1.000000  0.000          0
ATOM     73 HD21 LEU     5      16.169   2.527  10.299  1.000000  0.000          0
ATOM     74 HD22 LEU     5      16.091   0.902   9.870  1.000000  0.000          0
ATOM     75 HD23 LEU     5      17.556   1.832   9.429  1.000000  0.000          0
ATOM     76  C   LEU     5      13.730   1.300   6.223  1.000000  0.000          0
ATOM     77  O   LEU     5      14.611   1.151   5.400  1.000000  0.000          0
ATOM     78  N   GLN     6      12.798   0.358   6.520  1.000000  0.000          0
ATOM     79  H   GLN     6      12.090   0.557   7.214  1.000000  0.000          0
ATOM     80  CA  GLN     6      12.796  -1.019   5.877  1.000000  0.000          0
ATOM     81  HA  GLN     6      13.796  -1.450   5.851  1.000000  0.000          0
ATOM     82  CB  GLN     6      11.898  -2.010   6.647  1.000000  0.000          0
ATOM     83  HB2 GLN     6      10.925  -1.549   6.819  1.000000  0.000          0
ATOM     84  HB3 GLN     6      11.647  -2.896   6.063  1.000000  0.000          0
ATOM     85  CG  GLN     6      12.433  -2.298   8.093  1.000000  0.000          0
ATOM     86  HG2 GLN     6      12.807  -1.388   8.566  1.000000  0.000          0
ATOM     87  HG3 GLN     6      11.580  -2.597   8.703  1.000000  0.000          0
ATOM     88  CD  GLN     6      13.533  -3.286   8.133  1.000000  0.000          0
ATOM     89  OE1 GLN     6      14.125  -3.686   7.167  1.000000  0.000          0
ATOM     90  NE2 GLN     6      13.731  -3.820   9.293  1.000000  0.000          0
ATOM     91 HE21 GLN     6      14.576  -4.370   9.340  1.000000  0.000          0
ATOM     92 HE22 GLN     6      13.136  -3.648  10.091  1.000000  0.000          0
ATOM     93  C   GLN     6      12.237  -0.939   4.413  1.000000  0.000          0
ATOM     94  O   GLN     6      12.763  -1.544   3.490  1.000000  0.000          0
ATOM     95  N   GLU     7      11.214  -0.165   4.129  1.000000  0.000          0
ATOM     96  H   GLU     7      10.774   0.391   4.849  1.000000  0.000          0
ATOM     97  CA  GLU     7      10.722   0.150   2.775  1.000000  0.000          0
ATOM     98  HA  GLU     7      10.438  -0.777   2.277  1.000000  0.000          0
ATOM     99  CB  GLU     7       9.471   1.096   2.801  1.000000  0.000          0
ATOM    100  HB2 GLU     7       9.549   2.039   3.342  1.000000  0.000          0
ATOM    101  HB3 GLU     7       9.323   1.422   1.771  1.000000  0.000          0
ATOM    102  CG  GLU     7       8.188   0.467   3.282  1.000000  0.000          0
ATOM    103  HG2 GLU     7       8.119  -0.480   2.745  1.000000  0.000          0
ATOM    104  HG3 GLU     7       8.324   0.272   4.346  1.000000  0.000          0
ATOM    105  CD  GLU     7       6.982   1.369   2.980  1.000000  0.000          0
ATOM    106  OE1 GLU     7       5.803   0.936   3.330  1.000000  0.000          0
ATOM    107  OE2 GLU     7       7.125   2.491   2.375  1.000000  0.000          0
ATOM    108  C   GLU     7      11.771   0.836   1.831  1.000000  0.000          0
ATOM    109  O   GLU     7      11.809   0.393   0.722  1.000000  0.000          0
ATOM    110  N   ILE     8      12.579   1.756   2.344  1.000000  0.000          0
ATOM    111  H   ILE     8      12.500   1.882   3.343  1.000000  0.000          0
ATOM    112  CA  ILE     8      13.676   2.304   1.596  1.000000  0.000          0
ATOM    113  HA  ILE     8      13.379   2.851   0.703  1.000000  0.000          0
ATOM    114  CB  ILE     8      14.403   3.364   2.411  1.000000  0.000          0
ATOM    115  HB  ILE     8      14.599   2.984   3.414  1.000000  0.000          0
ATOM    116  CG2 ILE     8      15.691   3.783   1.710  1.000000  0.000          0
ATOM    117 HG21 ILE     8      16.093   4.650   2.234  1.000000  0.000          0
ATOM    118 HG22 ILE     8      16.348   2.914   1.740  1.000000  0.000          0
ATOM    119 HG23 ILE     8      15.513   4.024   0.663  1.000000  0.000          0
ATOM    120  CG1 ILE     8      13.539   4.662   2.392  1.000000  0.000          0
ATOM    121 HG12 ILE     8      13.801   5.260   1.521  1.000000  0.000          0
ATOM    122 HG13 ILE     8      12.487   4.421   2.551  1.000000  0.000          0
ATOM    123  CD1 ILE     8      13.954   5.520   3.624  1.000000  0.000          0
ATOM    124 HD11 ILE     8      14.919   6.019   3.525  1.000000  0.000          0
ATOM    125 HD12 ILE     8      13.254   6.352   3.710  1.000000  0.000          0
ATOM    126 HD13 ILE     8      13.930   4.973   4.565  1.000000  0.000          0
ATOM    127  C   ILE     8      14.596   1.151   1.226  1.000000  0.000          0
ATOM    128  O   ILE     8      14.885   0.934   0.059  1.000000  0.000          0
ATOM    129  N   ILE     9      15.110   0.354   2.165  1.000000  0.000          0
ATOM    130  H   ILE     9      14.914   0.553   3.135  1.000000  0.000          0
ATOM    131  CA  ILE     9      16.075  -0.713   1.884  1.000000  0.000          0
ATOM    132  HA  ILE     9      17.060  -0.402   1.534  1.000000  0.000          0
ATOM    133  CB  ILE     9      16.469  -1.422   3.270  1.000000  0.000          0
ATOM    134  HB  ILE     9      15.535  -1.646   3.785  1.000000  0.000          0
ATOM    135  CG2 ILE     9      17.332  -2.656   2.972  1.000000  0.000          0
ATOM    136 HG21 ILE     9      17.748  -3.160   3.844  1.000000  0.000          0
ATOM    137 HG22 ILE     9      16.715  -3.391   2.455  1.000000  0.000          0
ATOM    138 HG23 ILE     9      18.186  -2.415   2.340  1.000000  0.000          0
ATOM    139  CG1 ILE     9      17.249  -0.503   4.269  1.000000  0.000          0
ATOM    140 HG12 ILE     9      18.273  -0.340   3.934  1.000000  0.000          0
ATOM    141 HG13 ILE     9      16.795   0.482   4.172  1.000000  0.000          0
ATOM    142  CD1 ILE     9      17.288  -1.044   5.659  1.000000  0.000          0
ATOM    143 HD11 ILE     9      18.259  -0.791   6.084  1.000000  0.000          0
ATOM    144 HD12 ILE     9      16.584  -0.445   6.236  1.000000  0.000          0
ATOM    145 HD13 ILE     9      17.192  -2.127   5.733  1.000000  0.000          0
ATOM    146  C   ILE     9      15.652  -1.680   0.825  1.000000  0.000          0
ATOM    147  O   ILE     9      16.471  -2.012  -0.015  1.000000  0.000          0
ATOM    148  N   LYS    10      14.415  -2.252   0.964  1.000000  0.000          0
ATOM    149  H   LYS    10      13.873  -2.000   1.779  1.000000  0.000          0
ATOM    150  CA  LYS    10      13.781  -3.214   0.010  1.000000  0.000          0
ATOM    151  HA  LYS    10      14.420  -4.075  -0.189  1.000000  0.000          0
ATOM    152  CB  LYS    10      12.507  -3.770   0.652  1.000000  0.000          0
ATOM    153  HB2 LYS    10      12.775  -4.282   1.576  1.000000  0.000          0
ATOM    154  HB3 LYS    10      11.887  -2.913   0.917  1.000000  0.000          0
ATOM    155  CG  LYS    10      11.725  -4.733  -0.180  1.000000  0.000          0
ATOM    156  HG2 LYS    10      10.822  -4.691   0.428  1.000000  0.000          0
ATOM    157  HG3 LYS    10      11.508  -4.294  -1.155  1.000000  0.000          0
ATOM    158  CD  LYS    10      12.286  -6.168  -0.435  1.000000  0.000          0
ATOM    159  HD2 LYS    10      13.141  -6.036  -1.099  1.000000  0.000          0
ATOM    160  HD3 LYS    10      12.440  -6.627   0.540  1.000000  0.000          0
ATOM    161  CE  LYS    10      11.028  -6.792  -1.062  1.000000  0.000          0
ATOM    162  HE2 LYS    10      10.230  -7.016  -0.354  1.000000  0.000          0
ATOM    163  HE3 LYS    10      10.505  -6.041  -1.655  1.000000  0.000          0
ATOM    164  NZ  LYS    10      11.304  -8.045  -1.790  1.000000  0.000          0
ATOM    165  HZ1 LYS    10      11.769  -8.738  -1.220  1.000000  0.000          0
ATOM    166  HZ2 LYS    10      10.443  -8.506  -2.044  1.000000  0.000          0
ATOM    167  HZ3 LYS    10      11.932  -7.827  -2.550  1.000000  0.000          0
ATOM    168  C   LYS    10      13.447  -2.533  -1.325  1.000000  0.000          0
ATOM    169  O   LYS    10      13.698  -3.117  -2.383  1.000000  0.000          0
ATOM    170  N   THR    11      13.137  -1.178  -1.316  1.000000  0.000          0
ATOM    171  H   THR    11      13.024  -0.653  -0.461  1.000000  0.000          0
ATOM    172  CA  THR    11      13.005  -0.468  -2.562  1.000000  0.000          0
ATOM    173  HA  THR    11      12.462  -1.121  -3.245  1.000000  0.000          0
ATOM    174  CB  THR    11      12.162   0.841  -2.417  1.000000  0.000          0
ATOM    175  HB  THR    11      12.829   1.536  -1.906  1.000000  0.000          0
ATOM    176  CG2 THR    11      11.835   1.417  -3.788  1.000000  0.000          0
ATOM    177 HG21 THR    11      10.903   1.980  -3.836  1.000000  0.000          0
ATOM    178 HG22 THR    11      12.598   2.131  -4.096  1.000000  0.000          0
ATOM    179 HG23 THR    11      11.839   0.653  -4.565  1.000000  0.000          0
ATOM    180  OG1 THR    11      10.949   0.548  -1.777  1.000000  0.000          0
ATOM    181  HG1 THR    11      11.091   0.420  -0.836  1.000000  0.000          0
ATOM    182  C   THR    11      14.361  -0.282  -3.321  1.000000  0.000          0
ATOM    183  O   THR    11      14.446  -0.451  -4.555  1.000000  0.000          0
ATOM    184  N   LEU    12      15.457   0.064  -2.570  1.000000  0.000          0
ATOM    185  H   LEU    12      15.289   0.188  -1.581  1.000000  0.000          0
ATOM    186  CA  LEU    12      16.831   0.181  -3.117  1.000000  0.000          0
ATOM    187  HA  LEU    12      16.822   0.843  -3.982  1.000000  0.000          0
ATOM    188  CB  LEU    12      17.894   0.773  -2.079  1.000000  0.000          0
ATOM    189  HB2 LEU    12      17.883   0.244  -1.126  1.000000  0.000          0
ATOM    190  HB3 LEU    12      18.874   0.707  -2.551  1.000000  0.000          0
ATOM    191  CG  LEU    12      17.626   2.300  -1.771  1.000000  0.000          0
ATOM    192  HG  LEU    12      16.573   2.550  -1.640  1.000000  0.000          0
ATOM    193  CD1 LEU    12      18.327   2.686  -0.429  1.000000  0.000          0
ATOM    194 HD11 LEU    12      18.120   2.003   0.396  1.000000  0.000          0
ATOM    195 HD12 LEU    12      19.415   2.599  -0.431  1.000000  0.000          0
ATOM    196 HD13 LEU    12      18.186   3.741  -0.202  1.000000  0.000          0
ATOM    197  CD2 LEU    12      18.194   3.233  -2.876  1.000000  0.000          0
ATOM    198 HD21 LEU    12      18.167   4.304  -2.675  1.000000  0.000          0
ATOM    199 HD22 LEU    12      19.259   3.053  -3.025  1.000000  0.000          0
ATOM    200 HD23 LEU    12      17.704   2.948  -3.808  1.000000  0.000          0
ATOM    201  C   LEU    12      17.330  -1.164  -3.731  1.000000  0.000          0
ATOM    202  O   LEU    12      17.957  -1.234  -4.810  1.000000  0.000          0
ATOM    203  N   ASN    13      17.014  -2.290  -3.061  1.000000  0.000          0
ATOM    204  H   ASN    13      16.533  -2.113  -2.192  1.000000  0.000          0
ATOM    205  CA  ASN    13      17.302  -3.635  -3.576  1.000000  0.000          0
ATOM    206  HA  ASN    13      18.346  -3.573  -3.880  1.000000  0.000          0
ATOM    207  CB  ASN    13      17.111  -4.639  -2.392  1.000000  0.000          0
ATOM    208  HB2 ASN    13      16.186  -4.347  -1.897  1.000000  0.000          0
ATOM    209  HB3 ASN    13      17.062  -5.682  -2.705  1.000000  0.000          0
ATOM    210  CG  ASN    13      18.176  -4.540  -1.352  1.000000  0.000          0
ATOM    211  OD1 ASN    13      19.274  -4.201  -1.658  1.000000  0.000          0
ATOM    212  ND2 ASN    13      17.904  -4.951  -0.160  1.000000  0.000          0
ATOM    213 HD21 ASN    13      18.592  -4.793   0.563  1.000000  0.000          0
ATOM    214 HD22 ASN    13      16.992  -5.159   0.218  1.000000  0.000          0
ATOM    215  C   ASN    13      16.437  -4.026  -4.833  1.000000  0.000          0
ATOM    216  O   ASN    13      17.045  -4.393  -5.861  1.000000  0.000          0
ATOM    217  N   SER    14      15.069  -3.821  -4.740  1.000000  0.000          0
ATOM    218  H   SER    14      14.801  -3.403  -3.861  1.000000  0.000          0
ATOM    219  CA  SER    14      14.175  -3.886  -5.867  1.000000  0.000          0
ATOM    220  HA  SER    14      14.146  -4.910  -6.241  1.000000  0.000          0
ATOM    221  CB  SER    14      12.714  -3.434  -5.587  1.000000  0.000          0
ATOM    222  HB2 SER    14      12.740  -2.365  -5.382  1.000000  0.000          0
ATOM    223  HB3 SER    14      12.030  -3.796  -6.354  1.000000  0.000          0
ATOM    224  OG  SER    14      12.117  -4.127  -4.422  1.000000  0.000          0
ATOM    225  HG  SER    14      12.792  -4.077  -3.740  1.000000  0.000          0
ATOM    226  C   SER    14      14.714  -3.052  -7.059  1.000000  0.000          0
ATOM    227  O   SER    14      14.683  -3.537  -8.167  1.000000  0.000          0
ATOM    228  N   LEU    15      15.297  -1.839  -6.903  1.000000  0.000          0
ATOM    229  H   LEU    15      15.296  -1.517  -5.945  1.000000  0.000          0
ATOM    230  CA  LEU    15      16.034  -1.060  -7.850  1.000000  0.000          0
ATOM    231  HA  LEU    15      15.506  -0.896  -8.789  1.000000  0.000          0
ATOM    232  CB  LEU    15      16.336   0.294  -7.267  1.000000  0.000          0
ATOM    233  HB2 LEU    15      16.669   0.226  -6.232  1.000000  0.000          0
ATOM    234  HB3 LEU    15      17.161   0.743  -7.820  1.000000  0.000          0
ATOM    235  CG  LEU    15      15.161   1.277  -7.223  1.000000  0.000          0
ATOM    236  HG  LEU    15      14.285   0.672  -6.990  1.000000  0.000          0
ATOM    237  CD1 LEU    15      15.336   2.377  -6.096  1.000000  0.000          0
ATOM    238 HD11 LEU    15      16.300   2.882  -6.142  1.000000  0.000          0
ATOM    239 HD12 LEU    15      14.510   3.088  -6.147  1.000000  0.000          0
ATOM    240 HD13 LEU    15      15.286   1.946  -5.096  1.000000  0.000          0
ATOM    241  CD2 LEU    15      15.091   1.957  -8.561  1.000000  0.000          0
ATOM    242 HD21 LEU    15      14.867   1.246  -9.356  1.000000  0.000          0
ATOM    243 HD22 LEU    15      14.307   2.704  -8.437  1.000000  0.000          0
ATOM    244 HD23 LEU    15      16.028   2.488  -8.728  1.000000  0.000          0
ATOM    245  C   LEU    15      17.291  -1.763  -8.357  1.000000  0.000          0
ATOM    246  O   LEU    15      17.566  -1.809  -9.570  1.000000  0.000          0
ATOM    247  N   THR    16      18.183  -2.238  -7.465  1.000000  0.000          0
ATOM    248  H   THR    16      17.987  -2.101  -6.484  1.000000  0.000          0
ATOM    249  CA  THR    16      19.497  -2.803  -7.809  1.000000  0.000          0
ATOM    250  HA  THR    16      20.089  -2.121  -8.420  1.000000  0.000          0
ATOM    251  CB  THR    16      20.195  -3.089  -6.486  1.000000  0.000          0
ATOM    252  HB  THR    16      19.594  -3.779  -5.893  1.000000  0.000          0
ATOM    253  CG2 THR    16      21.630  -3.540  -6.713  1.000000  0.000          0
ATOM    254 HG21 THR    16      22.155  -2.837  -7.359  1.000000  0.000          0
ATOM    255 HG22 THR    16      22.056  -3.699  -5.722  1.000000  0.000          0
ATOM    256 HG23 THR    16      21.707  -4.449  -7.309  1.000000  0.000          0
ATOM    257  OG1 THR    16      20.380  -1.931  -5.768  1.000000  0.000          0
ATOM    258  HG1 THR    16      19.508  -1.686  -5.450  1.000000  0.000          0
ATOM    259  C   THR    16      19.337  -4.096  -8.579  1.000000  0.000          0
ATOM    260  O   THR    16      20.129  -4.475  -9.456  1.000000  0.000          0
ATOM    261  N   GLU    17      18.122  -4.746  -8.610  1.000000  0.000          0
ATOM    262  H   GLU    17      17.557  -4.474  -7.818  1.000000  0.000          0
ATOM    263  CA  GLU    17      17.856  -5.877  -9.458  1.000000  0.000          0
ATOM    264  HA  GLU    17      18.677  -6.588  -9.558  1.000000  0.000          0
ATOM    265  CB  GLU    17      16.674  -6.578  -8.773  1.000000  0.000          0
ATOM    266  HB2 GLU    17      17.143  -6.915  -7.849  1.000000  0.000          0
ATOM    267  HB3 GLU    17      15.967  -5.783  -8.534  1.000000  0.000          0
ATOM    268  CG  GLU    17      16.149  -7.788  -9.552  1.000000  0.000          0
ATOM    269  HG2 GLU    17      15.436  -7.395 -10.277  1.000000  0.000          0
ATOM    270  HG3 GLU    17      16.876  -8.330 -10.157  1.000000  0.000          0
ATOM    271  CD  GLU    17      15.218  -8.654  -8.732  1.000000  0.000          0
ATOM    272  OE1 GLU    17      14.358  -9.294  -9.412  1.000000  0.000          0
ATOM    273  OE2 GLU    17      15.274  -8.592  -7.448  1.000000  0.000          0
ATOM    274  C   GLU    17      17.565  -5.470 -10.908  1.000000  0.000          0
ATOM    275  O   GLU    17      17.574  -6.286 -11.777  1.000000  0.000          0
ATOM    276  N   GLN    18      17.324  -4.192 -11.265  1.000000  0.000          0
ATOM    277  H   GLN    18      17.652  -3.519 -10.589  1.000000  0.000          0
ATOM    278  CA  GLN    18      16.743  -3.817 -12.523  1.000000  0.000          0
ATOM    279  HA  GLN    18      16.198  -4.672 -12.925  1.000000  0.000          0
ATOM    280  CB  GLN    18      15.716  -2.618 -12.476  1.000000  0.000          0
ATOM    281  HB2 GLN    18      16.222  -1.677 -12.265  1.000000  0.000          0
ATOM    282  HB3 GLN    18      15.305  -2.503 -13.479  1.000000  0.000          0
ATOM    283  CG  GLN    18      14.491  -2.727 -11.591  1.000000  0.000          0
ATOM    284  HG2 GLN    18      14.797  -2.379 -10.605  1.000000  0.000          0
ATOM    285  HG3 GLN    18      13.805  -1.966 -11.961  1.000000  0.000          0
ATOM    286  CD  GLN    18      13.859  -4.093 -11.759  1.000000  0.000          0
ATOM    287  OE1 GLN    18      13.547  -4.573 -12.790  1.000000  0.000          0
ATOM    288  NE2 GLN    18      13.755  -4.866 -10.705  1.000000  0.000          0
ATOM    289 HE21 GLN    18      13.339  -5.782 -10.784  1.000000  0.000          0
ATOM    290 HE22 GLN    18      14.065  -4.520  -9.807  1.000000  0.000          0
ATOM    291  C   GLN    18      17.844  -3.518 -13.564  1.000000  0.000          0
ATOM    292  O   GLN    18      18.366  -2.357 -13.524  1.000000  0.000          0
ATOM    293  N   LYS    19      18.182  -4.366 -14.533  1.000000  0.000          0
ATOM    294  H   LYS    19      17.681  -5.234 -14.668  1.000000  0.000          0
ATOM    295  CA  LYS    19      19.031  -3.998 -15.654  1.000000  0.000          0
ATOM    296  HA  LYS    19      19.844  -3.393 -15.252  1.000000  0.000          0
ATOM    297  CB  LYS    19      19.660  -5.259 -16.292  1.000000  0.000          0
ATOM    298  HB2 LYS    19      18.818  -5.805 -16.717  1.000000  0.000          0
ATOM    299  HB3 LYS    19      20.213  -5.066 -17.211  1.000000  0.000          0
ATOM    300  CG  LYS    19      20.438  -6.184 -15.357  1.000000  0.000          0
ATOM    301  HG2 LYS    19      20.166  -5.928 -14.333  1.000000  0.000          0
ATOM    302  HG3 LYS    19      20.091  -7.185 -15.611  1.000000  0.000          0
ATOM    303  CD  LYS    19      21.913  -6.176 -15.565  1.000000  0.000          0
ATOM    304  HD2 LYS    19      22.191  -6.239 -16.617  1.000000  0.000          0
ATOM    305  HD3 LYS    19      22.275  -5.217 -15.192  1.000000  0.000          0
ATOM    306  CE  LYS    19      22.667  -7.317 -14.792  1.000000  0.000          0
ATOM    307  HE2 LYS    19      22.180  -8.229 -15.134  1.000000  0.000          0
ATOM    308  HE3 LYS    19      23.643  -7.189 -15.259  1.000000  0.000          0
ATOM    309  NZ  LYS    19      22.686  -6.968 -13.323  1.000000  0.000          0
ATOM    310  HZ1 LYS    19      23.114  -7.716 -12.796  1.000000  0.000          0
ATOM    311  HZ2 LYS    19      23.338  -6.202 -13.227  1.000000  0.000          0
ATOM    312  HZ3 LYS    19      21.818  -6.702 -12.880  1.000000  0.000          0
ATOM    313  C   LYS    19      18.268  -3.053 -16.632  1.000000  0.000          0
ATOM    314  O   LYS    19      17.242  -3.395 -17.227  1.000000  0.000          0
ATOM    315  N   THR    20      18.853  -1.861 -16.758  1.000000  0.000          0
ATOM    316  H   THR    20      19.700  -1.704 -16.231  1.000000  0.000          0
ATOM    317  CA  THR    20      18.512  -0.796 -17.676  1.000000  0.000          0
ATOM    318  HA  THR    20      18.321  -1.322 -18.612  1.000000  0.000          0
ATOM    319  CB  THR    20      17.205  -0.118 -17.253  1.000000  0.000          0
ATOM    320  HB  THR    20      16.457  -0.895 -17.407  1.000000  0.000          0
ATOM    321  CG2 THR    20      17.246   0.320 -15.833  1.000000  0.000          0
ATOM    322 HG21 THR    20      16.262   0.786 -15.789  1.000000  0.000          0
ATOM    323 HG22 THR    20      17.376  -0.529 -15.160  1.000000  0.000          0
ATOM    324 HG23 THR    20      17.993   1.096 -15.670  1.000000  0.000          0
ATOM    325  OG1 THR    20      16.779   0.957 -18.025  1.000000  0.000          0
ATOM    326  HG1 THR    20      16.336   0.579 -18.788  1.000000  0.000          0
ATOM    327  C   THR    20      19.592   0.258 -17.910  1.000000  0.000          0
ATOM    328  O   THR    20      20.469   0.443 -17.099  1.000000  0.000          0
ATOM    329  N   LEU    21      19.608   0.978 -19.048  1.000000  0.000          0
ATOM    330  H   LEU    21      18.825   0.881 -19.679  1.000000  0.000          0
ATOM    331  CA  LEU    21      20.566   2.033 -19.383  1.000000  0.000          0
ATOM    332  HA  LEU    21      21.539   1.588 -19.172  1.000000  0.000          0
ATOM    333  CB  LEU    21      20.451   2.366 -20.913  1.000000  0.000          0
ATOM    334  HB2 LEU    21      20.415   1.460 -21.517  1.000000  0.000          0
ATOM    335  HB3 LEU    21      19.527   2.932 -21.033  1.000000  0.000          0
ATOM    336  CG  LEU    21      21.555   3.313 -21.434  1.000000  0.000          0
ATOM    337  HG  LEU    21      22.234   3.687 -20.668  1.000000  0.000          0
ATOM    338  CD1 LEU    21      22.423   2.525 -22.411  1.000000  0.000          0
ATOM    339 HD11 LEU    21      22.733   1.662 -21.822  1.000000  0.000          0
ATOM    340 HD12 LEU    21      21.969   2.354 -23.386  1.000000  0.000          0
ATOM    341 HD13 LEU    21      23.343   3.099 -22.520  1.000000  0.000          0
ATOM    342  CD2 LEU    21      20.981   4.558 -22.116  1.000000  0.000          0
ATOM    343 HD21 LEU    21      20.188   4.916 -21.460  1.000000  0.000          0
ATOM    344 HD22 LEU    21      21.811   5.224 -22.347  1.000000  0.000          0
ATOM    345 HD23 LEU    21      20.588   4.326 -23.106  1.000000  0.000          0
ATOM    346  C   LEU    21      20.456   3.243 -18.432  1.000000  0.000          0
ATOM    347  O   LEU    21      21.403   3.985 -18.348  1.000000  0.000          0
ATOM    348  N   CYS    22      19.274   3.441 -17.879  1.000000  0.000          0
ATOM    349  H   CYS    22      18.596   2.706 -18.030  1.000000  0.000          0
ATOM    350  CA  CYS    22      18.923   4.591 -17.086  1.000000  0.000          0
ATOM    351  HA  CYS    22      18.960   5.526 -17.647  1.000000  0.000          0
ATOM    352  CB  CYS    22      17.429   4.445 -16.594  1.000000  0.000          0
ATOM    353  HB2 CYS    22      16.826   4.120 -17.442  1.000000  0.000          0
ATOM    354  HB3 CYS    22      17.431   3.640 -15.857  1.000000  0.000          0
ATOM    355  SG  CYS    22      16.586   5.956 -15.921  1.000000  0.000          0
ATOM    356  HG  CYS    22      17.211   6.880 -16.656  1.000000  0.000          0
ATOM    357  C   CYS    22      19.857   4.820 -15.905  1.000000  0.000          0
ATOM    358  O   CYS    22      20.039   5.979 -15.462  1.000000  0.000          0
ATOM    359  N   THR    23      20.399   3.722 -15.379  1.000000  0.000          0
ATOM    360  H   THR    23      20.422   2.809 -15.811  1.000000  0.000          0
ATOM    361  CA  THR    23      21.495   3.794 -14.264  1.000000  0.000          0
ATOM    362  HA  THR    23      21.087   4.488 -13.527  1.000000  0.000          0
ATOM    363  CB  THR    23      21.587   2.598 -13.328  1.000000  0.000          0
ATOM    364  HB  THR    23      22.411   2.795 -12.643  1.000000  0.000          0
ATOM    365  CG2 THR    23      20.494   2.254 -12.432  1.000000  0.000          0
ATOM    366 HG21 THR    23      19.994   3.048 -11.877  1.000000  0.000          0
ATOM    367 HG22 THR    23      19.777   1.652 -12.991  1.000000  0.000          0
ATOM    368 HG23 THR    23      20.894   1.647 -11.619  1.000000  0.000          0
ATOM    369  OG1 THR    23      21.949   1.507 -14.095  1.000000  0.000          0
ATOM    370  HG1 THR    23      22.877   1.559 -14.337  1.000000  0.000          0
ATOM    371  C   THR    23      22.845   4.333 -14.832  1.000000  0.000          0
ATOM    372  O   THR    23      23.691   4.572 -14.022  1.000000  0.000          0
ATOM    373  N   GLU    24      23.141   4.530 -16.144  1.000000  0.000          0
ATOM    374  H   GLU    24      22.469   4.307 -16.863  1.000000  0.000          0
ATOM    375  CA  GLU    24      24.333   5.196 -16.689  1.000000  0.000          0
ATOM    376  HA  GLU    24      25.168   4.866 -16.069  1.000000  0.000          0
ATOM    377  CB  GLU    24      24.393   4.737 -18.122  1.000000  0.000          0
ATOM    378  HB2 GLU    24      23.501   5.114 -18.622  1.000000  0.000          0
ATOM    379  HB3 GLU    24      25.263   5.215 -18.572  1.000000  0.000          0
ATOM    380  CG  GLU    24      24.498   3.211 -18.362  1.000000  0.000          0
ATOM    381  HG2 GLU    24      23.690   2.660 -17.879  1.000000  0.000          0
ATOM    382  HG3 GLU    24      24.441   3.059 -19.440  1.000000  0.000          0
ATOM    383  CD  GLU    24      25.869   2.774 -17.896  1.000000  0.000          0
ATOM    384  OE1 GLU    24      25.853   2.085 -16.816  1.000000  0.000          0
ATOM    385  OE2 GLU    24      26.947   3.139 -18.497  1.000000  0.000          0
ATOM    386  C   GLU    24      24.179   6.656 -16.559  1.000000  0.000          0
ATOM    387  O   GLU    24      25.184   7.311 -16.828  1.000000  0.000          0
ATOM    388  N   LEU    25      22.986   7.232 -16.292  1.000000  0.000          0
ATOM    389  H   LEU    25      22.211   6.624 -16.068  1.000000  0.000          0
ATOM    390  CA  LEU    25      22.719   8.674 -16.226  1.000000  0.000          0
ATOM    391  HA  LEU    25      23.227   9.127 -17.077  1.000000  0.000          0
ATOM    392  CB  LEU    25      21.219   9.030 -16.546  1.000000  0.000          0
ATOM    393  HB2 LEU    25      20.589   8.600 -15.768  1.000000  0.000          0
ATOM    394  HB3 LEU    25      21.038  10.105 -16.526  1.000000  0.000          0
ATOM    395  CG  LEU    25      20.591   8.421 -17.730  1.000000  0.000          0
ATOM    396  HG  LEU    25      20.754   7.348 -17.822  1.000000  0.000          0
ATOM    397  CD1 LEU    25      19.106   8.727 -17.753  1.000000  0.000          0
ATOM    398 HD11 LEU    25      18.461   7.889 -18.020  1.000000  0.000          0
ATOM    399 HD12 LEU    25      18.722   9.050 -16.785  1.000000  0.000          0
ATOM    400 HD13 LEU    25      18.885   9.606 -18.358  1.000000  0.000          0
ATOM    401  CD2 LEU    25      21.281   8.792 -19.108  1.000000  0.000          0
ATOM    402 HD21 LEU    25      22.341   8.604 -18.935  1.000000  0.000          0
ATOM    403 HD22 LEU    25      20.892   8.169 -19.913  1.000000  0.000          0
ATOM    404 HD23 LEU    25      21.073   9.839 -19.324  1.000000  0.000          0
ATOM    405  C   LEU    25      23.264   9.331 -15.026  1.000000  0.000          0
ATOM    406  O   LEU    25      23.383   8.666 -13.957  1.000000  0.000          0
ATOM    407  N   THR    26      23.625  10.628 -15.147  1.000000  0.000          0
ATOM    408  H   THR    26      23.595  11.119 -16.029  1.000000  0.000          0
ATOM    409  CA  THR    26      24.386  11.305 -14.006  1.000000  0.000          0
ATOM    410  HA  THR    26      24.917  10.472 -13.546  1.000000  0.000          0
ATOM    411  CB  THR    26      25.408  12.358 -14.519  1.000000  0.000          0
ATOM    412  HB  THR    26      25.928  12.707 -13.627  1.000000  0.000          0
ATOM    413  CG2 THR    26      26.470  11.615 -15.361  1.000000  0.000          0
ATOM    414 HG21 THR    26      26.125  11.696 -16.391  1.000000  0.000          0
ATOM    415 HG22 THR    26      27.403  12.128 -15.123  1.000000  0.000          0
ATOM    416 HG23 THR    26      26.567  10.534 -15.271  1.000000  0.000          0
ATOM    417  OG1 THR    26      24.817  13.307 -15.367  1.000000  0.000          0
ATOM    418  HG1 THR    26      24.660  14.076 -14.814  1.000000  0.000          0
ATOM    419  C   THR    26      23.449  11.909 -12.996  1.000000  0.000          0
ATOM    420  O   THR    26      22.417  12.448 -13.310  1.000000  0.000          0
ATOM    421  N   VAL    27      23.906  11.838 -11.698  1.000000  0.000          0
ATOM    422  H   VAL    27      24.800  11.389 -11.556  1.000000  0.000          0
ATOM    423  CA  VAL    27      23.190  12.478 -10.574  1.000000  0.000          0
ATOM    424  HA  VAL    27      22.390  13.162 -10.858  1.000000  0.000          0
ATOM    425  CB  VAL    27      22.459  11.537  -9.588  1.000000  0.000          0
ATOM    426  HB  VAL    27      22.588  11.899  -8.568  1.000000  0.000          0
ATOM    427  CG1 VAL    27      20.961  11.446 -10.011  1.000000  0.000          0
ATOM    428 HG11 VAL    27      20.545  12.451  -9.964  1.000000  0.000          0
ATOM    429 HG12 VAL    27      20.912  11.015 -11.011  1.000000  0.000          0
ATOM    430 HG13 VAL    27      20.623  10.800  -9.200  1.000000  0.000          0
ATOM    431  CG2 VAL    27      23.080  10.119  -9.539  1.000000  0.000          0
ATOM    432 HG21 VAL    27      23.094   9.670 -10.533  1.000000  0.000          0
ATOM    433 HG22 VAL    27      24.090  10.264  -9.156  1.000000  0.000          0
ATOM    434 HG23 VAL    27      22.465   9.551  -8.843  1.000000  0.000          0
ATOM    435  C   VAL    27      24.204  13.373  -9.812  1.000000  0.000          0
ATOM    436  O   VAL    27      25.405  12.956  -9.658  1.000000  0.000          0
ATOM    437  N   THR    28      23.685  14.526  -9.277  1.000000  0.000          0
ATOM    438  H   THR    28      22.691  14.700  -9.335  1.000000  0.000          0
ATOM    439  CA  THR    28      24.477  15.515  -8.468  1.000000  0.000          0
ATOM    440  HA  THR    28      25.126  16.009  -9.194  1.000000  0.000          0
ATOM    441  CB  THR    28      23.606  16.681  -7.934  1.000000  0.000          0
ATOM    442  HB  THR    28      22.965  16.290  -7.144  1.000000  0.000          0
ATOM    443  CG2 THR    28      24.403  17.791  -7.294  1.000000  0.000          0
ATOM    444 HG21 THR    28      24.969  18.382  -8.014  1.000000  0.000          0
ATOM    445 HG22 THR    28      23.691  18.476  -6.833  1.000000  0.000          0
ATOM    446 HG23 THR    28      25.028  17.326  -6.531  1.000000  0.000          0
ATOM    447  OG1 THR    28      22.804  17.113  -8.972  1.000000  0.000          0
ATOM    448  HG1 THR    28      22.400  16.365  -9.415  1.000000  0.000          0
ATOM    449  C   THR    28      25.382  14.835  -7.379  1.000000  0.000          0
ATOM    450  O   THR    28      24.897  14.038  -6.580  1.000000  0.000          0
ATOM    451  N   ASP    29      26.709  15.179  -7.277  1.000000  0.000          0
ATOM    452  H   ASP    29      27.187  15.708  -7.991  1.000000  0.000          0
ATOM    453  CA  ASP    29      27.639  14.605  -6.262  1.000000  0.000          0
ATOM    454  HA  ASP    29      27.478  13.528  -6.212  1.000000  0.000          0
ATOM    455  CB  ASP    29      29.142  14.816  -6.745  1.000000  0.000          0
ATOM    456  HB2 ASP    29      29.234  15.836  -7.118  1.000000  0.000          0
ATOM    457  HB3 ASP    29      29.828  14.687  -5.908  1.000000  0.000          0
ATOM    458  CG  ASP    29      29.654  14.003  -7.898  1.000000  0.000          0
ATOM    459  OD1 ASP    29      30.774  14.224  -8.477  1.000000  0.000          0
ATOM    460  OD2 ASP    29      28.858  13.097  -8.293  1.000000  0.000          0
ATOM    461  C   ASP    29      27.511  14.941  -4.776  1.000000  0.000          0
ATOM    462  O   ASP    29      28.485  15.189  -4.064  1.000000  0.000          0
ATOM    463  N   ILE    30      26.304  14.915  -4.304  1.000000  0.000          0
ATOM    464  H   ILE    30      25.658  14.511  -4.969  1.000000  0.000          0
ATOM    465  CA  ILE    30      25.954  15.220  -2.939  1.000000  0.000          0
ATOM    466  HA  ILE    30      26.387  16.213  -2.829  1.000000  0.000          0
ATOM    467  CB  ILE    30      24.423  15.394  -2.801  1.000000  0.000          0
ATOM    468  HB  ILE    30      24.281  15.740  -1.777  1.000000  0.000          0
ATOM    469  CG2 ILE    30      23.926  16.544  -3.669  1.000000  0.000          0
ATOM    470 HG21 ILE    30      23.917  16.259  -4.721  1.000000  0.000          0
ATOM    471 HG22 ILE    30      22.936  16.856  -3.335  1.000000  0.000          0
ATOM    472 HG23 ILE    30      24.608  17.388  -3.562  1.000000  0.000          0
ATOM    473  CG1 ILE    30      23.443  14.095  -3.015  1.000000  0.000          0
ATOM    474 HG12 ILE    30      22.661  14.406  -3.708  1.000000  0.000          0
ATOM    475 HG13 ILE    30      24.102  13.358  -3.474  1.000000  0.000          0
ATOM    476  CD1 ILE    30      22.871  13.346  -1.777  1.000000  0.000          0
ATOM    477 HD11 ILE    30      22.064  13.949  -1.358  1.000000  0.000          0
ATOM    478 HD12 ILE    30      22.400  12.417  -2.096  1.000000  0.000          0
ATOM    479 HD13 ILE    30      23.609  13.244  -0.981  1.000000  0.000          0
ATOM    480  C   ILE    30      26.701  14.417  -1.947  1.000000  0.000          0
ATOM    481  O   ILE    30      27.167  14.858  -0.860  1.000000  0.000          0
ATOM    482  N   PHE    31      27.009  13.186  -2.267  1.000000  0.000          0
ATOM    483  H   PHE    31      26.547  12.746  -3.050  1.000000  0.000          0
ATOM    484  CA  PHE    31      27.864  12.303  -1.364  1.000000  0.000          0
ATOM    485  HA  PHE    31      27.605  12.625  -0.355  1.000000  0.000          0
ATOM    486  CB  PHE    31      27.518  10.774  -1.495  1.000000  0.000          0
ATOM    487  HB2 PHE    31      27.968  10.409  -2.420  1.000000  0.000          0
ATOM    488  HB3 PHE    31      28.091  10.311  -0.691  1.000000  0.000          0
ATOM    489  CG  PHE    31      26.038  10.391  -1.432  1.000000  0.000          0
ATOM    490  CD1 PHE    31      25.313  10.800  -0.326  1.000000  0.000          0
ATOM    491  HD1 PHE    31      25.712  11.520   0.371  1.000000  0.000          0
ATOM    492  CE1 PHE    31      23.956  10.307  -0.226  1.000000  0.000          0
ATOM    493  HE1 PHE    31      23.502  10.532   0.728  1.000000  0.000          0
ATOM    494  CZ  PHE    31      23.446   9.436  -1.206  1.000000  0.000          0
ATOM    495  HZ  PHE    31      22.445   9.032  -1.163  1.000000  0.000          0
ATOM    496  CE2 PHE    31      24.249   9.084  -2.312  1.000000  0.000          0
ATOM    497  HE2 PHE    31      23.835   8.402  -3.040  1.000000  0.000          0
ATOM    498  CD2 PHE    31      25.555   9.488  -2.410  1.000000  0.000          0
ATOM    499  HD2 PHE    31      26.172   9.140  -3.225  1.000000  0.000          0
ATOM    500  C   PHE    31      29.399  12.518  -1.451  1.000000  0.000          0
ATOM    501  O   PHE    31      30.166  11.929  -0.630  1.000000  0.000          0
ATOM    502  N   ALA    32      29.843  13.368  -2.371  1.000000  0.000          0
ATOM    503  H   ALA    32      29.180  13.847  -2.963  1.000000  0.000          0
ATOM    504  CA  ALA    32      31.184  13.962  -2.297  1.000000  0.000          0
ATOM    505  HA  ALA    32      31.837  13.218  -1.843  1.000000  0.000          0
ATOM    506  CB  ALA    32      31.796  14.136  -3.718  1.000000  0.000          0
ATOM    507  HB1 ALA    32      31.403  14.914  -4.375  1.000000  0.000          0
ATOM    508  HB2 ALA    32      32.860  14.361  -3.643  1.000000  0.000          0
ATOM    509  HB3 ALA    32      31.801  13.127  -4.130  1.000000  0.000          0
ATOM    510  C   ALA    32      31.191  15.249  -1.467  1.000000  0.000          0
ATOM    511  O   ALA    32      32.306  15.724  -1.235  1.000000  0.000          0
ATOM    512  N   ALA    33      30.049  15.800  -1.143  1.000000  0.000          0
ATOM    513  H   ALA    33      29.229  15.215  -1.219  1.000000  0.000          0
ATOM    514  CA  ALA    33      29.882  16.916  -0.150  1.000000  0.000          0
ATOM    515  HA  ALA    33      30.588  17.671  -0.501  1.000000  0.000          0
ATOM    516  CB  ALA    33      28.620  17.676  -0.360  1.000000  0.000          0
ATOM    517  HB1 ALA    33      27.914  16.973   0.084  1.000000  0.000          0
ATOM    518  HB2 ALA    33      28.494  18.674   0.061  1.000000  0.000          0
ATOM    519  HB3 ALA    33      28.396  17.665  -1.426  1.000000  0.000          0
ATOM    520  C   ALA    33      30.360  16.664   1.275  1.000000  0.000          0
ATOM    521  O   ALA    33      30.594  15.466   1.532  1.000000  0.000          0
ATOM    522  N   SER    34      30.373  17.680   2.167  1.000000  0.000          0
ATOM    523  H   SER    34      30.115  18.627   1.930  1.000000  0.000          0
ATOM    524  CA  SER    34      30.964  17.522   3.524  1.000000  0.000          0
ATOM    525  HA  SER    34      31.879  16.967   3.317  1.000000  0.000          0
ATOM    526  CB  SER    34      31.318  18.937   4.026  1.000000  0.000          0
ATOM    527  HB2 SER    34      32.138  19.377   3.456  1.000000  0.000          0
ATOM    528  HB3 SER    34      30.479  19.531   3.666  1.000000  0.000          0
ATOM    529  OG  SER    34      31.377  18.903   5.391  1.000000  0.000          0
ATOM    530  HG  SER    34      32.045  19.560   5.598  1.000000  0.000          0
ATOM    531  C   SER    34      30.262  16.632   4.555  1.000000  0.000          0
ATOM    532  O   SER    34      29.112  16.759   4.830  1.000000  0.000          0
ATOM    533  N   LYS    35      30.999  15.749   5.276  1.000000  0.000          0
ATOM    534  H   LYS    35      31.988  15.609   5.121  1.000000  0.000          0
ATOM    535  CA  LYS    35      30.571  14.981   6.389  1.000000  0.000          0
ATOM    536  HA  LYS    35      29.710  14.414   6.036  1.000000  0.000          0
ATOM    537  CB  LYS    35      31.619  13.893   6.680  1.000000  0.000          0
ATOM    538  HB2 LYS    35      32.570  14.326   6.989  1.000000  0.000          0
ATOM    539  HB3 LYS    35      31.238  13.324   7.528  1.000000  0.000          0
ATOM    540  CG  LYS    35      31.984  13.051   5.418  1.000000  0.000          0
ATOM    541  HG2 LYS    35      32.227  13.693   4.572  1.000000  0.000          0
ATOM    542  HG3 LYS    35      32.941  12.592   5.659  1.000000  0.000          0
ATOM    543  CD  LYS    35      30.958  11.970   5.035  1.000000  0.000          0
ATOM    544  HD2 LYS    35      30.639  11.459   5.944  1.000000  0.000          0
ATOM    545  HD3 LYS    35      30.079  12.453   4.607  1.000000  0.000          0
ATOM    546  CE  LYS    35      31.498  10.857   4.104  1.000000  0.000          0
ATOM    547  HE2 LYS    35      31.888  11.260   3.170  1.000000  0.000          0
ATOM    548  HE3 LYS    35      32.322  10.444   4.687  1.000000  0.000          0
ATOM    549  NZ  LYS    35      30.426   9.879   3.793  1.000000  0.000          0
ATOM    550  HZ1 LYS    35      29.551  10.372   3.675  1.000000  0.000          0
ATOM    551  HZ2 LYS    35      30.511   9.407   2.904  1.000000  0.000          0
ATOM    552  HZ3 LYS    35      30.322   9.204   4.537  1.000000  0.000          0
ATOM    553  C   LYS    35      30.129  15.832   7.595  1.000000  0.000          0
ATOM    554  O   LYS    35      29.588  15.157   8.490  1.000000  0.000          0
ATOM    555  N   ASN    36      30.317  17.124   7.637  1.000000  0.000          0
ATOM    556  H   ASN    36      30.710  17.573   6.822  1.000000  0.000          0
ATOM    557  CA  ASN    36      29.876  18.067   8.668  1.000000  0.000          0
ATOM    558  HA  ASN    36      30.044  17.721   9.688  1.000000  0.000          0
ATOM    559  CB  ASN    36      30.594  19.415   8.440  1.000000  0.000          0
ATOM    560  HB2 ASN    36      31.642  19.117   8.394  1.000000  0.000          0
ATOM    561  HB3 ASN    36      30.316  19.846   7.477  1.000000  0.000          0
ATOM    562  CG  ASN    36      30.370  20.468   9.467  1.000000  0.000          0
ATOM    563  OD1 ASN    36      29.626  21.441   9.251  1.000000  0.000          0
ATOM    564  ND2 ASN    36      30.956  20.337  10.634  1.000000  0.000          0
ATOM    565 HD21 ASN    36      30.924  21.113  11.279  1.000000  0.000          0
ATOM    566 HD22 ASN    36      31.549  19.546  10.843  1.000000  0.000          0
ATOM    567  C   ASN    36      28.375  18.387   8.509  1.000000  0.000          0
ATOM    568  O   ASN    36      27.771  19.039   9.375  1.000000  0.000          0
ATOM    569  N   THR    37      27.833  18.000   7.359  1.000000  0.000          0
ATOM    570  H   THR    37      28.509  17.824   6.629  1.000000  0.000          0
ATOM    571  CA  THR    37      26.396  18.011   7.069  1.000000  0.000          0
ATOM    572  HA  THR    37      25.977  18.994   7.286  1.000000  0.000          0
ATOM    573  CB  THR    37      26.098  17.702   5.588  1.000000  0.000          0
ATOM    574  HB  THR    37      26.331  16.641   5.488  1.000000  0.000          0
ATOM    575  CG2 THR    37      24.662  17.984   5.034  1.000000  0.000          0
ATOM    576 HG21 THR    37      24.434  19.034   5.216  1.000000  0.000          0
ATOM    577 HG22 THR    37      24.584  17.613   4.011  1.000000  0.000          0
ATOM    578 HG23 THR    37      23.970  17.381   5.622  1.000000  0.000          0
ATOM    579  OG1 THR    37      26.930  18.327   4.611  1.000000  0.000          0
ATOM    580  HG1 THR    37      27.779  17.897   4.741  1.000000  0.000          0
ATOM    581  C   THR    37      25.640  17.022   7.949  1.000000  0.000          0
ATOM    582  O   THR    37      26.224  15.951   8.358  1.000000  0.000          0
ATOM    583  N   THR    38      24.427  17.325   8.239  1.000000  0.000          0
ATOM    584  H   THR    38      23.984  18.170   7.907  1.000000  0.000          0
ATOM    585  CA  THR    38      23.632  16.481   9.231  1.000000  0.000          0
ATOM    586  HA  THR    38      24.316  15.884   9.834  1.000000  0.000          0
ATOM    587  CB  THR    38      22.608  17.300  10.044  1.000000  0.000          0
ATOM    588  HB  THR    38      22.062  16.530  10.591  1.000000  0.000          0
ATOM    589  CG2 THR    38      23.243  18.399  10.967  1.000000  0.000          0
ATOM    590 HG21 THR    38      22.516  18.777  11.684  1.000000  0.000          0
ATOM    591 HG22 THR    38      24.118  18.015  11.490  1.000000  0.000          0
ATOM    592 HG23 THR    38      23.671  19.138  10.289  1.000000  0.000          0
ATOM    593  OG1 THR    38      21.620  17.827   9.228  1.000000  0.000          0
ATOM    594  HG1 THR    38      22.019  18.324   8.508  1.000000  0.000          0
ATOM    595  C   THR    38      22.840  15.360   8.409  1.000000  0.000          0
ATOM    596  O   THR    38      22.401  15.606   7.271  1.000000  0.000          0
ATOM    597  N   GLU    39      22.588  14.251   9.145  1.000000  0.000          0
ATOM    598  H   GLU    39      22.995  14.069  10.051  1.000000  0.000          0
ATOM    599  CA  GLU    39      21.994  13.046   8.505  1.000000  0.000          0
ATOM    600  HA  GLU    39      22.651  12.665   7.722  1.000000  0.000          0
ATOM    601  CB  GLU    39      22.003  11.984   9.630  1.000000  0.000          0
ATOM    602  HB2 GLU    39      23.034  11.659   9.769  1.000000  0.000          0
ATOM    603  HB3 GLU    39      21.590  12.486  10.504  1.000000  0.000          0
ATOM    604  CG  GLU    39      21.094  10.669   9.318  1.000000  0.000          0
ATOM    605  HG2 GLU    39      20.047  10.969   9.275  1.000000  0.000          0
ATOM    606  HG3 GLU    39      21.423  10.317   8.341  1.000000  0.000          0
ATOM    607  CD  GLU    39      21.321   9.470  10.294  1.000000  0.000          0
ATOM    608  OE1 GLU    39      20.520   9.371  11.272  1.000000  0.000          0
ATOM    609  OE2 GLU    39      22.256   8.612  10.130  1.000000  0.000          0
ATOM    610  C   GLU    39      20.628  13.306   7.864  1.000000  0.000          0
ATOM    611  O   GLU    39      20.507  13.029   6.617  1.000000  0.000          0
ATOM    612  N   LYS    40      19.690  13.998   8.491  1.000000  0.000          0
ATOM    613  H   LYS    40      19.779  14.310   9.447  1.000000  0.000          0
ATOM    614  CA  LYS    40      18.332  14.263   7.845  1.000000  0.000          0
ATOM    615  HA  LYS    40      17.879  13.394   7.371  1.000000  0.000          0
ATOM    616  CB  LYS    40      17.368  14.830   8.940  1.000000  0.000          0
ATOM    617  HB2 LYS    40      17.711  15.803   9.293  1.000000  0.000          0
ATOM    618  HB3 LYS    40      16.348  14.908   8.560  1.000000  0.000          0
ATOM    619  CG  LYS    40      17.199  13.774  10.068  1.000000  0.000          0
ATOM    620  HG2 LYS    40      16.931  12.820   9.614  1.000000  0.000          0
ATOM    621  HG3 LYS    40      18.172  13.593  10.523  1.000000  0.000          0
ATOM    622  CD  LYS    40      16.141  14.242  11.098  1.000000  0.000          0
ATOM    623  HD2 LYS    40      16.363  15.154  11.652  1.000000  0.000          0
ATOM    624  HD3 LYS    40      15.211  14.471  10.578  1.000000  0.000          0
ATOM    625  CE  LYS    40      15.868  13.013  11.978  1.000000  0.000          0
ATOM    626  HE2 LYS    40      15.820  12.128  11.344  1.000000  0.000          0
ATOM    627  HE3 LYS    40      16.703  12.977  12.677  1.000000  0.000          0
ATOM    628  NZ  LYS    40      14.614  13.141  12.854  1.000000  0.000          0
ATOM    629  HZ1 LYS    40      14.817  13.686  13.679  1.000000  0.000          0
ATOM    630  HZ2 LYS    40      13.795  13.512  12.394  1.000000  0.000          0
ATOM    631  HZ3 LYS    40      14.335  12.239  13.213  1.000000  0.000          0
ATOM    632  C   LYS    40      18.467  15.167   6.577  1.000000  0.000          0
ATOM    633  O   LYS    40      17.686  15.005   5.633  1.000000  0.000          0
ATOM    634  N   GLU    41      19.356  16.194   6.495  1.000000  0.000          0
ATOM    635  H   GLU    41      19.944  16.280   7.314  1.000000  0.000          0
ATOM    636  CA  GLU    41      19.644  16.924   5.270  1.000000  0.000          0
ATOM    637  HA  GLU    41      18.757  17.427   4.886  1.000000  0.000          0
ATOM    638  CB  GLU    41      20.528  18.077   5.562  1.000000  0.000          0
ATOM    639  HB2 GLU    41      20.008  18.686   6.302  1.000000  0.000          0
ATOM    640  HB3 GLU    41      21.513  17.739   5.881  1.000000  0.000          0
ATOM    641  CG  GLU    41      20.740  18.984   4.355  1.000000  0.000          0
ATOM    642  HG2 GLU    41      21.473  18.502   3.708  1.000000  0.000          0
ATOM    643  HG3 GLU    41      19.865  19.115   3.719  1.000000  0.000          0
ATOM    644  CD  GLU    41      21.277  20.388   4.644  1.000000  0.000          0
ATOM    645  OE1 GLU    41      21.563  21.121   3.660  1.000000  0.000          0
ATOM    646  OE2 GLU    41      21.555  20.749   5.813  1.000000  0.000          0
ATOM    647  C   GLU    41      20.271  15.978   4.166  1.000000  0.000          0
ATOM    648  O   GLU    41      19.826  16.038   3.026  1.000000  0.000          0
ATOM    649  N   THR    42      21.248  15.103   4.419  1.000000  0.000          0
ATOM    650  H   THR    42      21.556  14.958   5.369  1.000000  0.000          0
ATOM    651  CA  THR    42      21.777  14.216   3.381  1.000000  0.000          0
ATOM    652  HA  THR    42      22.243  14.789   2.576  1.000000  0.000          0
ATOM    653  CB  THR    42      22.927  13.291   3.869  1.000000  0.000          0
ATOM    654  HB  THR    42      23.447  12.650   3.159  1.000000  0.000          0
ATOM    655  CG2 THR    42      24.074  14.152   4.488  1.000000  0.000          0
ATOM    656 HG21 THR    42      23.950  14.556   5.493  1.000000  0.000          0
ATOM    657 HG22 THR    42      24.976  13.553   4.366  1.000000  0.000          0
ATOM    658 HG23 THR    42      24.266  15.086   3.960  1.000000  0.000          0
ATOM    659  OG1 THR    42      22.564  12.393   4.937  1.000000  0.000          0
ATOM    660  HG1 THR    42      21.862  12.740   5.492  1.000000  0.000          0
ATOM    661  C   THR    42      20.715  13.379   2.736  1.000000  0.000          0
ATOM    662  O   THR    42      20.872  13.072   1.566  1.000000  0.000          0
ATOM    663  N   PHE    43      19.716  12.899   3.482  1.000000  0.000          0
ATOM    664  H   PHE    43      19.651  13.140   4.461  1.000000  0.000          0
ATOM    665  CA  PHE    43      18.509  12.213   2.952  1.000000  0.000          0
ATOM    666  HA  PHE    43      18.817  11.322   2.406  1.000000  0.000          0
ATOM    667  CB  PHE    43      17.749  11.697   4.145  1.000000  0.000          0
ATOM    668  HB2 PHE    43      17.535  12.506   4.845  1.000000  0.000          0
ATOM    669  HB3 PHE    43      16.741  11.451   3.809  1.000000  0.000          0
ATOM    670  CG  PHE    43      18.349  10.650   4.995  1.000000  0.000          0
ATOM    671  CD1 PHE    43      17.779  10.382   6.279  1.000000  0.000          0
ATOM    672  HD1 PHE    43      16.865  10.862   6.594  1.000000  0.000          0
ATOM    673  CE1 PHE    43      18.421   9.494   7.168  1.000000  0.000          0
ATOM    674  HE1 PHE    43      18.045   9.331   8.167  1.000000  0.000          0
ATOM    675  CZ  PHE    43      19.621   8.832   6.744  1.000000  0.000          0
ATOM    676  HZ  PHE    43      20.142   8.173   7.423  1.000000  0.000          0
ATOM    677  CE2 PHE    43      20.200   9.124   5.497  1.000000  0.000          0
ATOM    678  HE2 PHE    43      21.151   8.633   5.353  1.000000  0.000          0
ATOM    679  CD2 PHE    43      19.587  10.051   4.617  1.000000  0.000          0
ATOM    680  HD2 PHE    43      20.187  10.364   3.776  1.000000  0.000          0
ATOM    681  C   PHE    43      17.623  13.180   2.142  1.000000  0.000          0
ATOM    682  O   PHE    43      17.285  12.994   0.974  1.000000  0.000          0
ATOM    683  N   CYS    44      17.219  14.344   2.702  1.000000  0.000          0
ATOM    684  H   CYS    44      17.521  14.645   3.618  1.000000  0.000          0
ATOM    685  CA  CYS    44      16.437  15.362   1.975  1.000000  0.000          0
ATOM    686  HA  CYS    44      15.488  14.909   1.688  1.000000  0.000          0
ATOM    687  CB  CYS    44      16.292  16.494   2.963  1.000000  0.000          0
ATOM    688  HB2 CYS    44      15.987  16.235   3.976  1.000000  0.000          0
ATOM    689  HB3 CYS    44      17.244  17.015   3.076  1.000000  0.000          0
ATOM    690  SG  CYS    44      15.220  17.666   2.073  1.000000  0.000          0
ATOM    691  HG  CYS    44      15.621  18.791   2.672  1.000000  0.000          0
ATOM    692  C   CYS    44      17.115  15.819   0.630  1.000000  0.000          0
ATOM    693  O   CYS    44      16.387  15.845  -0.318  1.000000  0.000          0
ATOM    694  N   ARG    45      18.480  16.074   0.561  1.000000  0.000          0
ATOM    695  H   ARG    45      18.942  16.218   1.447  1.000000  0.000          0
ATOM    696  CA  ARG    45      19.296  16.345  -0.650  1.000000  0.000          0
ATOM    697  HA  ARG    45      18.873  17.212  -1.157  1.000000  0.000          0
ATOM    698  CB  ARG    45      20.756  16.526  -0.405  1.000000  0.000          0
ATOM    699  HB2 ARG    45      21.122  15.666   0.156  1.000000  0.000          0
ATOM    700  HB3 ARG    45      21.496  16.578  -1.205  1.000000  0.000          0
ATOM    701  CG  ARG    45      20.983  17.784   0.424  1.000000  0.000          0
ATOM    702  HG2 ARG    45      20.728  18.674  -0.152  1.000000  0.000          0
ATOM    703  HG3 ARG    45      20.362  17.781   1.320  1.000000  0.000          0
ATOM    704  CD  ARG    45      22.450  17.839   0.858  1.000000  0.000          0
ATOM    705  HD2 ARG    45      22.645  16.949   1.456  1.000000  0.000          0
ATOM    706  HD3 ARG    45      23.073  17.752  -0.033  1.000000  0.000          0
ATOM    707  NE  ARG    45      22.811  19.023   1.706  1.000000  0.000          0
ATOM    708  HE  ARG    45      22.020  19.544   2.058  1.000000  0.000          0
ATOM    709  CZ  ARG    45      24.038  19.562   1.852  1.000000  0.000          0
ATOM    710  NH1 ARG    45      25.069  19.155   1.185  1.000000  0.000          0
ATOM    711 HH11 ARG    45      24.962  18.278   0.697  1.000000  0.000          0
ATOM    712 HH12 ARG    45      25.932  19.627   1.418  1.000000  0.000          0
ATOM    713  NH2 ARG    45      24.169  20.591   2.613  1.000000  0.000          0
ATOM    714 HH21 ARG    45      23.363  20.877   3.152  1.000000  0.000          0
ATOM    715 HH22 ARG    45      24.907  21.246   2.404  1.000000  0.000          0
ATOM    716  C   ARG    45      19.046  15.182  -1.629  1.000000  0.000          0
ATOM    717  O   ARG    45      18.603  15.392  -2.741  1.000000  0.000          0
ATOM    718  N   ALA    46      19.287  13.895  -1.156  1.000000  0.000          0
ATOM    719  H   ALA    46      19.565  13.737  -0.197  1.000000  0.000          0
ATOM    720  CA  ALA    46      19.139  12.734  -1.968  1.000000  0.000          0
ATOM    721  HA  ALA    46      19.763  12.876  -2.851  1.000000  0.000          0
ATOM    722  CB  ALA    46      19.496  11.417  -1.213  1.000000  0.000          0
ATOM    723  HB1 ALA    46      20.564  11.416  -0.997  1.000000  0.000          0
ATOM    724  HB2 ALA    46      18.953  11.241  -0.285  1.000000  0.000          0
ATOM    725  HB3 ALA    46      19.383  10.552  -1.868  1.000000  0.000          0
ATOM    726  C   ALA    46      17.736  12.637  -2.568  1.000000  0.000          0
ATOM    727  O   ALA    46      17.602  12.329  -3.732  1.000000  0.000          0
ATOM    728  N   ALA    47      16.648  12.877  -1.790  1.000000  0.000          0
ATOM    729  H   ALA    47      16.815  13.135  -0.827  1.000000  0.000          0
ATOM    730  CA  ALA    47      15.254  12.999  -2.212  1.000000  0.000          0
ATOM    731  HA  ALA    47      14.951  12.044  -2.642  1.000000  0.000          0
ATOM    732  CB  ALA    47      14.388  13.222  -0.925  1.000000  0.000          0
ATOM    733  HB1 ALA    47      14.844  12.810  -0.025  1.000000  0.000          0
ATOM    734  HB2 ALA    47      14.395  14.295  -0.729  1.000000  0.000          0
ATOM    735  HB3 ALA    47      13.449  12.766  -1.240  1.000000  0.000          0
ATOM    736  C   ALA    47      15.022  14.118  -3.266  1.000000  0.000          0
ATOM    737  O   ALA    47      14.387  13.844  -4.251  1.000000  0.000          0
ATOM    738  N   THR    48      15.625  15.254  -3.043  1.000000  0.000          0
ATOM    739  H   THR    48      16.166  15.295  -2.191  1.000000  0.000          0
ATOM    740  CA  THR    48      15.553  16.467  -3.910  1.000000  0.000          0
ATOM    741  HA  THR    48      14.540  16.795  -4.139  1.000000  0.000          0
ATOM    742  CB  THR    48      16.234  17.724  -3.250  1.000000  0.000          0
ATOM    743  HB  THR    48      17.300  17.500  -3.198  1.000000  0.000          0
ATOM    744  CG2 THR    48      15.981  18.934  -4.147  1.000000  0.000          0
ATOM    745 HG21 THR    48      14.918  18.943  -4.389  1.000000  0.000          0
ATOM    746 HG22 THR    48      16.126  19.876  -3.619  1.000000  0.000          0
ATOM    747 HG23 THR    48      16.585  18.924  -5.053  1.000000  0.000          0
ATOM    748  OG1 THR    48      15.767  17.935  -1.936  1.000000  0.000          0
ATOM    749  HG1 THR    48      16.044  17.264  -1.309  1.000000  0.000          0
ATOM    750  C   THR    48      16.206  16.165  -5.282  1.000000  0.000          0
ATOM    751  O   THR    48      15.662  16.466  -6.324  1.000000  0.000          0
ATOM    752  N   VAL    49      17.298  15.396  -5.164  1.000000  0.000          0
ATOM    753  H   VAL    49      17.603  15.123  -4.241  1.000000  0.000          0
ATOM    754  CA  VAL    49      18.138  15.045  -6.322  1.000000  0.000          0
ATOM    755  HA  VAL    49      18.233  15.846  -7.056  1.000000  0.000          0
ATOM    756  CB  VAL    49      19.613  14.674  -5.865  1.000000  0.000          0
ATOM    757  HB  VAL    49      19.605  13.959  -5.041  1.000000  0.000          0
ATOM    758  CG1 VAL    49      20.428  14.010  -6.961  1.000000  0.000          0
ATOM    759 HG11 VAL    49      21.475  14.077  -6.662  1.000000  0.000          0
ATOM    760 HG12 VAL    49      20.257  12.935  -7.029  1.000000  0.000          0
ATOM    761 HG13 VAL    49      20.378  14.580  -7.888  1.000000  0.000          0
ATOM    762  CG2 VAL    49      20.326  16.009  -5.456  1.000000  0.000          0
ATOM    763 HG21 VAL    49      20.396  16.654  -6.333  1.000000  0.000          0
ATOM    764 HG22 VAL    49      19.752  16.626  -4.763  1.000000  0.000          0
ATOM    765 HG23 VAL    49      21.271  15.718  -5.001  1.000000  0.000          0
ATOM    766  C   VAL    49      17.456  13.920  -7.067  1.000000  0.000          0
ATOM    767  O   VAL    49      17.298  14.073  -8.281  1.000000  0.000          0
ATOM    768  N   LEU    50      16.977  12.823  -6.400  1.000000  0.000          0
ATOM    769  H   LEU    50      17.075  12.720  -5.401  1.000000  0.000          0
ATOM    770  CA  LEU    50      16.294  11.759  -7.153  1.000000  0.000          0
ATOM    771  HA  LEU    50      16.913  11.469  -8.001  1.000000  0.000          0
ATOM    772  CB  LEU    50      16.052  10.538  -6.239  1.000000  0.000          0
ATOM    773  HB2 LEU    50      15.532  10.915  -5.359  1.000000  0.000          0
ATOM    774  HB3 LEU    50      15.306   9.860  -6.654  1.000000  0.000          0
ATOM    775  CG  LEU    50      17.307   9.741  -5.718  1.000000  0.000          0
ATOM    776  HG  LEU    50      17.947  10.466  -5.214  1.000000  0.000          0
ATOM    777  CD1 LEU    50      16.819   8.678  -4.670  1.000000  0.000          0
ATOM    778 HD11 LEU    50      16.196   8.043  -5.300  1.000000  0.000          0
ATOM    779 HD12 LEU    50      17.672   8.234  -4.157  1.000000  0.000          0
ATOM    780 HD13 LEU    50      16.276   9.253  -3.919  1.000000  0.000          0
ATOM    781  CD2 LEU    50      18.160   9.187  -6.857  1.000000  0.000          0
ATOM    782 HD21 LEU    50      18.563   9.998  -7.465  1.000000  0.000          0
ATOM    783 HD22 LEU    50      18.980   8.679  -6.349  1.000000  0.000          0
ATOM    784 HD23 LEU    50      17.649   8.438  -7.460  1.000000  0.000          0
ATOM    785  C   LEU    50      14.980  12.357  -7.774  1.000000  0.000          0
ATOM    786  O   LEU    50      14.685  11.911  -8.850  1.000000  0.000          0
ATOM    787  N   ARG    51      14.290  13.327  -7.168  1.000000  0.000          0
ATOM    788  H   ARG    51      14.428  13.676  -6.230  1.000000  0.000          0
ATOM    789  CA  ARG    51      13.034  13.720  -7.811  1.000000  0.000          0
ATOM    790  HA  ARG    51      12.437  12.841  -8.048  1.000000  0.000          0
ATOM    791  CB  ARG    51      12.287  14.482  -6.685  1.000000  0.000          0
ATOM    792  HB2 ARG    51      12.335  13.895  -5.769  1.000000  0.000          0
ATOM    793  HB3 ARG    51      12.631  15.505  -6.523  1.000000  0.000          0
ATOM    794  CG  ARG    51      10.858  14.688  -7.188  1.000000  0.000          0
ATOM    795  HG2 ARG    51      10.876  15.557  -7.846  1.000000  0.000          0
ATOM    796  HG3 ARG    51      10.438  13.845  -7.737  1.000000  0.000          0
ATOM    797  CD  ARG    51      10.009  15.059  -5.961  1.000000  0.000          0
ATOM    798  HD2 ARG    51      10.061  14.140  -5.378  1.000000  0.000          0
ATOM    799  HD3 ARG    51      10.509  15.790  -5.326  1.000000  0.000          0
ATOM    800  NE  ARG    51       8.637  15.382  -6.390  1.000000  0.000          0
ATOM    801  HE  ARG    51       8.641  16.058  -7.139  1.000000  0.000          0
ATOM    802  CZ  ARG    51       7.461  15.087  -5.764  1.000000  0.000          0
ATOM    803  NH1 ARG    51       7.409  14.146  -4.879  1.000000  0.000          0
ATOM    804 HH11 ARG    51       8.231  13.576  -4.740  1.000000  0.000          0
ATOM    805 HH12 ARG    51       6.511  14.098  -4.421  1.000000  0.000          0
ATOM    806  NH2 ARG    51       6.423  15.804  -6.072  1.000000  0.000          0
ATOM    807 HH21 ARG    51       6.503  16.583  -6.710  1.000000  0.000          0
ATOM    808 HH22 ARG    51       5.569  15.650  -5.556  1.000000  0.000          0
ATOM    809  C   ARG    51      13.261  14.633  -9.071  1.000000  0.000          0
ATOM    810  O   ARG    51      12.552  14.478 -10.066  1.000000  0.000          0
ATOM    811  N   GLN    52      14.159  15.563  -8.977  1.000000  0.000          0
ATOM    812  H   GLN    52      14.656  15.576  -8.098  1.000000  0.000          0
ATOM    813  CA  GLN    52      14.725  16.265 -10.168  1.000000  0.000          0
ATOM    814  HA  GLN    52      13.923  16.901 -10.541  1.000000  0.000          0
ATOM    815  CB  GLN    52      15.852  17.189  -9.700  1.000000  0.000          0
ATOM    816  HB2 GLN    52      16.570  16.643  -9.089  1.000000  0.000          0
ATOM    817  HB3 GLN    52      16.467  17.553 -10.524  1.000000  0.000          0
ATOM    818  CG  GLN    52      15.284  18.402  -8.980  1.000000  0.000          0
ATOM    819  HG2 GLN    52      14.682  18.914  -9.731  1.000000  0.000          0
ATOM    820  HG3 GLN    52      14.653  18.053  -8.162  1.000000  0.000          0
ATOM    821  CD  GLN    52      16.382  19.291  -8.456  1.000000  0.000          0
ATOM    822  OE1 GLN    52      17.556  18.992  -8.404  1.000000  0.000          0
ATOM    823  NE2 GLN    52      15.922  20.442  -8.039  1.000000  0.000          0
ATOM    824 HE21 GLN    52      16.478  21.160  -7.596  1.000000  0.000          0
ATOM    825 HE22 GLN    52      14.942  20.612  -7.862  1.000000  0.000          0
ATOM    826  C   GLN    52      15.349  15.401 -11.313  1.000000  0.000          0
ATOM    827  O   GLN    52      15.199  15.738 -12.481  1.000000  0.000          0
ATOM    828  N   PHE    53      15.923  14.227 -10.934  1.000000  0.000          0
ATOM    829  H   PHE    53      16.081  14.081  -9.946  1.000000  0.000          0
ATOM    830  CA  PHE    53      16.287  13.153 -11.857  1.000000  0.000          0
ATOM    831  HA  PHE    53      16.783  13.603 -12.718  1.000000  0.000          0
ATOM    832  CB  PHE    53      17.337  12.241 -11.263  1.000000  0.000          0
ATOM    833  HB2 PHE    53      18.171  12.889 -10.992  1.000000  0.000          0
ATOM    834  HB3 PHE    53      17.000  11.719 -10.367  1.000000  0.000          0
ATOM    835  CG  PHE    53      17.743  11.089 -12.183  1.000000  0.000          0
ATOM    836  CD1 PHE    53      16.987   9.901 -12.180  1.000000  0.000          0
ATOM    837  HD1 PHE    53      16.056   9.716 -11.665  1.000000  0.000          0
ATOM    838  CE1 PHE    53      17.384   8.855 -12.983  1.000000  0.000          0
ATOM    839  HE1 PHE    53      16.801   7.948 -13.048  1.000000  0.000          0
ATOM    840  CZ  PHE    53      18.590   8.871 -13.648  1.000000  0.000          0
ATOM    841  HZ  PHE    53      18.946   8.001 -14.182  1.000000  0.000          0
ATOM    842  CE2 PHE    53      19.338  10.041 -13.670  1.000000  0.000          0
ATOM    843  HE2 PHE    53      20.276  10.056 -14.206  1.000000  0.000          0
ATOM    844  CD2 PHE    53      18.892  11.177 -12.953  1.000000  0.000          0
ATOM    845  HD2 PHE    53      19.417  12.116 -13.050  1.000000  0.000          0
ATOM    846  C   PHE    53      15.114  12.411 -12.525  1.000000  0.000          0
ATOM    847  O   PHE    53      14.996  12.751 -13.718  1.000000  0.000          0
ATOM    848  N   TYR    54      14.145  11.807 -11.810  1.000000  0.000          0
ATOM    849  H   TYR    54      14.287  11.887 -10.813  1.000000  0.000          0
ATOM    850  CA  TYR    54      13.154  10.984 -12.518  1.000000  0.000          0
ATOM    851  HA  TYR    54      13.666  10.420 -13.299  1.000000  0.000          0
ATOM    852  CB  TYR    54      12.563   9.956 -11.502  1.000000  0.000          0
ATOM    853  HB2 TYR    54      12.054   9.220 -12.124  1.000000  0.000          0
ATOM    854  HB3 TYR    54      13.328   9.375 -10.987  1.000000  0.000          0
ATOM    855  CG  TYR    54      11.531  10.426 -10.529  1.000000  0.000          0
ATOM    856  CD1 TYR    54      11.772  10.581  -9.139  1.000000  0.000          0
ATOM    857  HD1 TYR    54      12.721  10.383  -8.662  1.000000  0.000          0
ATOM    858  CE1 TYR    54      10.770  10.957  -8.270  1.000000  0.000          0
ATOM    859  HE1 TYR    54      10.981  10.851  -7.216  1.000000  0.000          0
ATOM    860  CZ  TYR    54       9.480  11.386  -8.767  1.000000  0.000          0
ATOM    861  OH  TYR    54       8.599  11.886  -7.889  1.000000  0.000          0
ATOM    862  HH  TYR    54       8.824  11.846  -6.956  1.000000  0.000          0
ATOM    863  CE2 TYR    54       9.163  11.232 -10.112  1.000000  0.000          0
ATOM    864  HE2 TYR    54       8.182  11.518 -10.460  1.000000  0.000          0
ATOM    865  CD2 TYR    54      10.236  10.792 -11.000  1.000000  0.000          0
ATOM    866  HD2 TYR    54       9.999  10.859 -12.052  1.000000  0.000          0
ATOM    867  C   TYR    54      12.116  11.750 -13.254  1.000000  0.000          0
ATOM    868  O   TYR    54      11.625  11.261 -14.234  1.000000  0.000          0
ATOM    869  N   SER    55      11.782  12.951 -12.827  1.000000  0.000          0
ATOM    870  H   SER    55      12.135  13.290 -11.944  1.000000  0.000          0
ATOM    871  CA  SER    55      10.834  13.855 -13.450  1.000000  0.000          0
ATOM    872  HA  SER    55       9.940  13.238 -13.541  1.000000  0.000          0
ATOM    873  CB  SER    55      10.507  15.093 -12.569  1.000000  0.000          0
ATOM    874  HB2 SER    55       9.977  15.748 -13.260  1.000000  0.000          0
ATOM    875  HB3 SER    55       9.875  14.695 -11.774  1.000000  0.000          0
ATOM    876  OG  SER    55      11.637  15.876 -12.208  1.000000  0.000          0
ATOM    877  HG  SER    55      12.159  15.489 -11.503  1.000000  0.000          0
ATOM    878  C   SER    55      11.291  14.317 -14.883  1.000000  0.000          0
ATOM    879  O   SER    55      10.429  14.614 -15.733  1.000000  0.000          0
ATOM    880  N   HIE    56      12.626  14.417 -15.111  1.000000  0.000          0
ATOM    881  H   HIE    56      13.238  14.187 -14.343  1.000000  0.000          0
ATOM    882  CA  HIE    56      13.199  14.653 -16.482  1.000000  0.000          0
ATOM    883  HA  HIE    56      12.574  15.355 -17.036  1.000000  0.000          0
ATOM    884  CB  HIE    56      14.565  15.454 -16.465  1.000000  0.000          0
ATOM    885  HB2 HIE    56      14.432  16.454 -16.055  1.000000  0.000          0
ATOM    886  HB3 HIE    56      15.336  14.875 -15.956  1.000000  0.000          0
ATOM    887  CG  HIE    56      15.100  15.729 -17.832  1.000000  0.000          0
ATOM    888  ND1 HIE    56      14.458  16.410 -18.847  1.000000  0.000          0
ATOM    889  CE1 HIE    56      15.305  16.382 -19.888  1.000000  0.000          0
ATOM    890  HE1 HIE    56      15.037  16.846 -20.826  1.000000  0.000          0
ATOM    891  NE2 HIE    56      16.346  15.665 -19.615  1.000000  0.000          0
ATOM    892  HE2 HIE    56      17.145  15.493 -20.208  1.000000  0.000          0
ATOM    893  CD2 HIE    56      16.323  15.322 -18.264  1.000000  0.000          0
ATOM    894  HD2 HIE    56      16.989  14.589 -17.832  1.000000  0.000          0
ATOM    895  C   HIE    56      13.262  13.355 -17.319  1.000000  0.000          0
ATOM    896  O   HIE    56      12.765  13.279 -18.405  1.000000  0.000          0
ATOM    897  N   HIE    57      13.776  12.237 -16.734  1.000000  0.000          0
ATOM    898  H   HIE    57      14.276  12.380 -15.868  1.000000  0.000          0
ATOM    899  CA  HIE    57      14.079  10.972 -17.437  1.000000  0.000          0
ATOM    900  HA  HIE    57      14.239  11.297 -18.464  1.000000  0.000          0
ATOM    901  CB  HIE    57      15.444  10.506 -16.943  1.000000  0.000          0
ATOM    902  HB2 HIE    57      15.387  10.168 -15.909  1.000000  0.000          0
ATOM    903  HB3 HIE    57      15.696   9.517 -17.330  1.000000  0.000          0
ATOM    904  CG  HIE    57      16.584  11.374 -17.193  1.000000  0.000          0
ATOM    905  ND1 HIE    57      16.911  11.868 -18.417  1.000000  0.000          0
ATOM    906  CE1 HIE    57      18.149  12.442 -18.219  1.000000  0.000          0
ATOM    907  HE1 HIE    57      18.683  13.039 -18.942  1.000000  0.000          0
ATOM    908  NE2 HIE    57      18.565  12.295 -16.928  1.000000  0.000          0
ATOM    909  HE2 HIE    57      19.363  12.680 -16.445  1.000000  0.000          0
ATOM    910  CD2 HIE    57      17.661  11.556 -16.327  1.000000  0.000          0
ATOM    911  HD2 HIE    57      17.755  11.127 -15.341  1.000000  0.000          0
ATOM    912  C   HIE    57      12.897   9.958 -17.475  1.000000  0.000          0
ATOM    913  O   HIE    57      13.130   8.803 -17.821  1.000000  0.000          0
ATOM    914  N   GLU    58      11.682  10.406 -17.305  1.000000  0.000          0
ATOM    915  H   GLU    58      11.523  11.391 -17.460  1.000000  0.000          0
ATOM    916  CA  GLU    58      10.515   9.509 -17.165  1.000000  0.000          0
ATOM    917  HA  GLU    58      10.675   8.980 -16.226  1.000000  0.000          0
ATOM    918  CB  GLU    58       9.176  10.362 -17.180  1.000000  0.000          0
ATOM    919  HB2 GLU    58       9.220  11.298 -16.625  1.000000  0.000          0
ATOM    920  HB3 GLU    58       8.957  10.715 -18.188  1.000000  0.000          0
ATOM    921  CG  GLU    58       8.032   9.552 -16.691  1.000000  0.000          0
ATOM    922  HG2 GLU    58       7.820   8.896 -17.535  1.000000  0.000          0
ATOM    923  HG3 GLU    58       8.166   8.994 -15.763  1.000000  0.000          0
ATOM    924  CD  GLU    58       6.707  10.445 -16.395  1.000000  0.000          0
ATOM    925  OE1 GLU    58       6.217  10.337 -15.302  1.000000  0.000          0
ATOM    926  OE2 GLU    58       6.355  11.281 -17.262  1.000000  0.000          0
ATOM    927  C   GLU    58      10.347   8.420 -18.263  1.000000  0.000          0
ATOM    928  O   GLU    58      10.058   7.259 -17.965  1.000000  0.000          0
ATOM    929  N   LYS    59      10.680   8.758 -19.523  1.000000  0.000          0
ATOM    930  H   LYS    59      11.113   9.630 -19.789  1.000000  0.000          0
ATOM    931  CA  LYS    59      10.483   7.842 -20.583  1.000000  0.000          0
ATOM    932  HA  LYS    59      10.674   6.821 -20.250  1.000000  0.000          0
ATOM    933  CB  LYS    59       9.092   8.007 -21.170  1.000000  0.000          0
ATOM    934  HB2 LYS    59       8.997   7.274 -21.971  1.000000  0.000          0
ATOM    935  HB3 LYS    59       8.323   7.810 -20.423  1.000000  0.000          0
ATOM    936  CG  LYS    59       8.837   9.462 -21.687  1.000000  0.000          0
ATOM    937  HG2 LYS    59       9.141  10.123 -20.875  1.000000  0.000          0
ATOM    938  HG3 LYS    59       9.311   9.506 -22.668  1.000000  0.000          0
ATOM    939  CD  LYS    59       7.340   9.614 -21.861  1.000000  0.000          0
ATOM    940  HD2 LYS    59       7.036   8.834 -22.559  1.000000  0.000          0
ATOM    941  HD3 LYS    59       6.882   9.690 -20.874  1.000000  0.000          0
ATOM    942  CE  LYS    59       7.192  10.979 -22.405  1.000000  0.000          0
ATOM    943  HE2 LYS    59       7.667  11.708 -21.747  1.000000  0.000          0
ATOM    944  HE3 LYS    59       7.678  10.972 -23.383  1.000000  0.000          0
ATOM    945  NZ  LYS    59       5.758  11.395 -22.434  1.000000  0.000          0
ATOM    946  HZ1 LYS    59       5.434  11.200 -21.496  1.000000  0.000          0
ATOM    947  HZ2 LYS    59       5.535  12.359 -22.634  1.000000  0.000          0
ATOM    948  HZ3 LYS    59       5.237  10.795 -23.059  1.000000  0.000          0
ATOM    949  C   LYS    59      11.663   8.057 -21.615  1.000000  0.000          0
ATOM    950  O   LYS    59      11.378   7.997 -22.829  1.000000  0.000          0
ATOM    951  N   ASP    60      12.908   8.268 -21.201  1.000000  0.000          0
ATOM    952  H   ASP    60      13.092   8.374 -20.214  1.000000  0.000          0
ATOM    953  CA  ASP    60      14.126   8.448 -22.172  1.000000  0.000          0
ATOM    954  HA  ASP    60      14.032   9.364 -22.755  1.000000  0.000          0
ATOM    955  CB  ASP    60      15.397   8.462 -21.317  1.000000  0.000          0
ATOM    956  HB2 ASP    60      15.466   9.301 -20.626  1.000000  0.000          0
ATOM    957  HB3 ASP    60      15.618   7.563 -20.741  1.000000  0.000          0
ATOM    958  CG  ASP    60      16.615   8.703 -22.287  1.000000  0.000          0
ATOM    959  OD1 ASP    60      17.043   7.773 -22.943  1.000000  0.000          0
ATOM    960  OD2 ASP    60      17.077   9.852 -22.405  1.000000  0.000          0
ATOM    961  C   ASP    60      14.189   7.232 -23.012  1.000000  0.000          0
ATOM    962  O   ASP    60      14.252   6.127 -22.550  1.000000  0.000          0
ATOM    963  N   THR    61      14.195   7.412 -24.359  1.000000  0.000          0
ATOM    964  H   THR    61      14.165   8.378 -24.650  1.000000  0.000          0
ATOM    965  CA  THR    61      14.013   6.360 -25.393  1.000000  0.000          0
ATOM    966  HA  THR    61      13.059   5.856 -25.241  1.000000  0.000          0
ATOM    967  CB  THR    61      13.924   7.052 -26.804  1.000000  0.000          0
ATOM    968  HB  THR    61      13.204   7.869 -26.818  1.000000  0.000          0
ATOM    969  CG2 THR    61      15.273   7.589 -27.434  1.000000  0.000          0
ATOM    970 HG21 THR    61      15.960   6.743 -27.458  1.000000  0.000          0
ATOM    971 HG22 THR    61      15.207   7.790 -28.504  1.000000  0.000          0
ATOM    972 HG23 THR    61      15.594   8.454 -26.855  1.000000  0.000          0
ATOM    973  OG1 THR    61      13.493   6.149 -27.756  1.000000  0.000          0
ATOM    974  HG1 THR    61      12.558   6.261 -27.570  1.000000  0.000          0
ATOM    975  C   THR    61      15.035   5.287 -25.310  1.000000  0.000          0
ATOM    976  O   THR    61      14.815   4.116 -25.599  1.000000  0.000          0
ATOM    977  N   ARG    62      16.272   5.625 -24.883  1.000000  0.000          0
ATOM    978  H   ARG    62      16.339   6.522 -24.425  1.000000  0.000          0
ATOM    979  CA  ARG    62      17.501   4.788 -24.860  1.000000  0.000          0
ATOM    980  HA  ARG    62      17.652   4.141 -25.724  1.000000  0.000          0
ATOM    981  CB  ARG    62      18.771   5.670 -24.683  1.000000  0.000          0
ATOM    982  HB2 ARG    62      18.784   6.086 -23.675  1.000000  0.000          0
ATOM    983  HB3 ARG    62      19.607   4.986 -24.827  1.000000  0.000          0
ATOM    984  CG  ARG    62      18.864   6.800 -25.753  1.000000  0.000          0
ATOM    985  HG2 ARG    62      19.158   6.268 -26.657  1.000000  0.000          0
ATOM    986  HG3 ARG    62      17.893   7.287 -25.839  1.000000  0.000          0
ATOM    987  CD  ARG    62      19.906   7.844 -25.467  1.000000  0.000          0
ATOM    988  HD2 ARG    62      20.825   7.335 -25.178  1.000000  0.000          0
ATOM    989  HD3 ARG    62      20.059   8.404 -26.389  1.000000  0.000          0
ATOM    990  NE  ARG    62      19.482   8.637 -24.317  1.000000  0.000          0
ATOM    991  HE  ARG    62      18.522   8.587 -24.008  1.000000  0.000          0
ATOM    992  CZ  ARG    62      20.309   9.236 -23.458  1.000000  0.000          0
ATOM    993  NH1 ARG    62      21.571   9.345 -23.577  1.000000  0.000          0
ATOM    994 HH11 ARG    62      22.000   8.968 -24.411  1.000000  0.000          0
ATOM    995 HH12 ARG    62      22.119   9.774 -22.846  1.000000  0.000          0
ATOM    996  NH2 ARG    62      19.846   9.701 -22.340  1.000000  0.000          0
ATOM    997 HH21 ARG    62      18.869   9.674 -22.086  1.000000  0.000          0
ATOM    998 HH22 ARG    62      20.428  10.290 -21.762  1.000000  0.000          0
ATOM    999  C   ARG    62      17.472   3.884 -23.628  1.000000  0.000          0
ATOM   1000  O   ARG    62      17.976   2.731 -23.642  1.000000  0.000          0
ATOM   1001  N   CYS    63      16.857   4.383 -22.541  1.000000  0.000          0
ATOM   1002  H   CYS    63      16.368   5.266 -22.590  1.000000  0.000          0
ATOM   1003  CA  CYS    63      16.497   3.623 -21.316  1.000000  0.000          0
ATOM   1004  HA  CYS    63      17.267   2.922 -20.996  1.000000  0.000          0
ATOM   1005  CB  CYS    63      16.382   4.683 -20.194  1.000000  0.000          0
ATOM   1006  HB2 CYS    63      15.471   5.276 -20.280  1.000000  0.000          0
ATOM   1007  HB3 CYS    63      16.297   4.044 -19.316  1.000000  0.000          0
ATOM   1008  SG  CYS    63      17.752   5.881 -20.053  1.000000  0.000          0
ATOM   1009  HG  CYS    63      17.444   6.589 -21.145  1.000000  0.000          0
ATOM   1010  C   CYS    63      15.300   2.752 -21.468  1.000000  0.000          0
ATOM   1011  O   CYS    63      15.494   1.573 -21.118  1.000000  0.000          0
ATOM   1012  N   LEU    64      14.155   3.206 -21.998  1.000000  0.000          0
ATOM   1013  H   LEU    64      14.059   4.181 -22.243  1.000000  0.000          0
ATOM   1014  CA  LEU    64      13.058   2.338 -22.458  1.000000  0.000          0
ATOM   1015  HA  LEU    64      12.604   1.870 -21.585  1.000000  0.000          0
ATOM   1016  CB  LEU    64      12.059   3.194 -23.162  1.000000  0.000          0
ATOM   1017  HB2 LEU    64      12.596   3.948 -23.739  1.000000  0.000          0
ATOM   1018  HB3 LEU    64      11.483   2.535 -23.811  1.000000  0.000          0
ATOM   1019  CG  LEU    64      11.126   4.025 -22.174  1.000000  0.000          0
ATOM   1020  HG  LEU    64      11.711   4.798 -21.676  1.000000  0.000          0
ATOM   1021  CD1 LEU    64      10.236   4.746 -23.085  1.000000  0.000          0
ATOM   1022 HD11 LEU    64       9.487   5.341 -22.563  1.000000  0.000          0
ATOM   1023 HD12 LEU    64      10.876   5.311 -23.763  1.000000  0.000          0
ATOM   1024 HD13 LEU    64       9.667   4.005 -23.645  1.000000  0.000          0
ATOM   1025  CD2 LEU    64      10.199   3.173 -21.227  1.000000  0.000          0
ATOM   1026 HD21 LEU    64       9.619   3.895 -20.651  1.000000  0.000          0
ATOM   1027 HD22 LEU    64       9.598   2.604 -21.936  1.000000  0.000          0
ATOM   1028 HD23 LEU    64      10.601   2.430 -20.537  1.000000  0.000          0
ATOM   1029  C   LEU    64      13.603   1.269 -23.381  1.000000  0.000          0
ATOM   1030  O   LEU    64      13.210   0.089 -23.212  1.000000  0.000          0
ATOM   1031  N   GLY    65      14.584   1.530 -24.278  1.000000  0.000          0
ATOM   1032  H   GLY    65      14.845   2.488 -24.463  1.000000  0.000          0
ATOM   1033  CA  GLY    65      15.384   0.555 -25.026  1.000000  0.000          0
ATOM   1034  HA2 GLY    65      16.182   1.059 -25.571  1.000000  0.000          0
ATOM   1035  HA3 GLY    65      15.574  -0.362 -24.468  1.000000  0.000          0
ATOM   1036  C   GLY    65      14.574   0.047 -26.249  1.000000  0.000          0
ATOM   1037  O   GLY    65      13.764   0.764 -26.844  1.000000  0.000          0
ATOM   1038  N   ALA    66      14.877  -1.222 -26.678  1.000000  0.000          0
ATOM   1039  H   ALA    66      15.574  -1.772 -26.196  1.000000  0.000          0
ATOM   1040  CA  ALA    66      14.214  -1.821 -27.886  1.000000  0.000          0
ATOM   1041  HA  ALA    66      13.663  -0.997 -28.337  1.000000  0.000          0
ATOM   1042  CB  ALA    66      15.352  -2.135 -28.898  1.000000  0.000          0
ATOM   1043  HB1 ALA    66      15.765  -1.234 -29.351  1.000000  0.000          0
ATOM   1044  HB2 ALA    66      16.147  -2.685 -28.396  1.000000  0.000          0
ATOM   1045  HB3 ALA    66      14.895  -2.662 -29.737  1.000000  0.000          0
ATOM   1046  C   ALA    66      13.382  -3.138 -27.705  1.000000  0.000          0
ATOM   1047  O   ALA    66      12.519  -3.324 -28.505  1.000000  0.000          0
ATOM   1048  N   THR    67      13.546  -3.931 -26.613  1.000000  0.000          0
ATOM   1049  H   THR    67      14.124  -3.744 -25.806  1.000000  0.000          0
ATOM   1050  CA  THR    67      12.755  -5.110 -26.488  1.000000  0.000          0
ATOM   1051  HA  THR    67      12.224  -5.365 -27.405  1.000000  0.000          0
ATOM   1052  CB  THR    67      13.744  -6.287 -26.240  1.000000  0.000          0
ATOM   1053  HB  THR    67      13.115  -7.169 -26.368  1.000000  0.000          0
ATOM   1054  CG2 THR    67      14.833  -6.343 -27.305  1.000000  0.000          0
ATOM   1055 HG21 THR    67      14.467  -6.235 -28.326  1.000000  0.000          0
ATOM   1056 HG22 THR    67      15.590  -5.609 -27.029  1.000000  0.000          0
ATOM   1057 HG23 THR    67      15.300  -7.303 -27.082  1.000000  0.000          0
ATOM   1058  OG1 THR    67      14.453  -6.238 -25.022  1.000000  0.000          0
ATOM   1059  HG1 THR    67      15.070  -6.966 -24.933  1.000000  0.000          0
ATOM   1060  C   THR    67      11.714  -5.012 -25.340  1.000000  0.000          0
ATOM   1061  O   THR    67      11.851  -4.072 -24.550  1.000000  0.000          0
ATOM   1062  N   ALA    68      10.759  -5.944 -25.245  1.000000  0.000          0
ATOM   1063  H   ALA    68      10.769  -6.521 -26.073  1.000000  0.000          0
ATOM   1064  CA  ALA    68       9.682  -5.823 -24.245  1.000000  0.000          0
ATOM   1065  HA  ALA    68       9.116  -4.934 -24.525  1.000000  0.000          0
ATOM   1066  CB  ALA    68       8.685  -6.972 -24.482  1.000000  0.000          0
ATOM   1067  HB1 ALA    68       8.912  -7.945 -24.043  1.000000  0.000          0
ATOM   1068  HB2 ALA    68       7.707  -6.673 -24.104  1.000000  0.000          0
ATOM   1069  HB3 ALA    68       8.552  -7.099 -25.556  1.000000  0.000          0
ATOM   1070  C   ALA    68      10.111  -5.727 -22.730  1.000000  0.000          0
ATOM   1071  O   ALA    68       9.501  -4.929 -21.953  1.000000  0.000          0
ATOM   1072  N   GLN    69      11.103  -6.496 -22.186  1.000000  0.000          0
ATOM   1073  H   GLN    69      11.643  -7.161 -22.722  1.000000  0.000          0
ATOM   1074  CA  GLN    69      11.646  -6.383 -20.782  1.000000  0.000          0
ATOM   1075  HA  GLN    69      10.847  -6.424 -20.042  1.000000  0.000          0
ATOM   1076  CB  GLN    69      12.500  -7.565 -20.565  1.000000  0.000          0
ATOM   1077  HB2 GLN    69      12.859  -7.639 -19.539  1.000000  0.000          0
ATOM   1078  HB3 GLN    69      11.886  -8.463 -20.632  1.000000  0.000          0
ATOM   1079  CG  GLN    69      13.736  -7.877 -21.446  1.000000  0.000          0
ATOM   1080  HG2 GLN    69      13.559  -7.507 -22.456  1.000000  0.000          0
ATOM   1081  HG3 GLN    69      14.620  -7.382 -21.042  1.000000  0.000          0
ATOM   1082  CD  GLN    69      14.064  -9.360 -21.474  1.000000  0.000          0
ATOM   1083  OE1 GLN    69      14.725  -9.840 -20.530  1.000000  0.000          0
ATOM   1084  NE2 GLN    69      13.730 -10.088 -22.554  1.000000  0.000          0
ATOM   1085 HE21 GLN    69      13.890 -11.076 -22.418  1.000000  0.000          0
ATOM   1086 HE22 GLN    69      13.299  -9.692 -23.377  1.000000  0.000          0
ATOM   1087  C   GLN    69      12.392  -5.044 -20.554  1.000000  0.000          0
ATOM   1088  O   GLN    69      12.249  -4.500 -19.465  1.000000  0.000          0
ATOM   1089  N   GLN    70      13.121  -4.499 -21.531  1.000000  0.000          0
ATOM   1090  H   GLN    70      13.051  -4.977 -22.418  1.000000  0.000          0
ATOM   1091  CA  GLN    70      13.834  -3.187 -21.477  1.000000  0.000          0
ATOM   1092  HA  GLN    70      14.566  -3.158 -20.671  1.000000  0.000          0
ATOM   1093  CB  GLN    70      14.672  -2.965 -22.806  1.000000  0.000          0
ATOM   1094  HB2 GLN    70      13.994  -3.098 -23.648  1.000000  0.000          0
ATOM   1095  HB3 GLN    70      15.082  -1.955 -22.765  1.000000  0.000          0
ATOM   1096  CG  GLN    70      15.793  -4.077 -22.925  1.000000  0.000          0
ATOM   1097  HG2 GLN    70      16.538  -3.920 -22.146  1.000000  0.000          0
ATOM   1098  HG3 GLN    70      15.317  -5.050 -22.804  1.000000  0.000          0
ATOM   1099  CD  GLN    70      16.587  -3.882 -24.237  1.000000  0.000          0
ATOM   1100  OE1 GLN    70      16.145  -3.138 -25.072  1.000000  0.000          0
ATOM   1101  NE2 GLN    70      17.727  -4.406 -24.400  1.000000  0.000          0
ATOM   1102 HE21 GLN    70      18.122  -4.315 -25.326  1.000000  0.000          0
ATOM   1103 HE22 GLN    70      17.965  -5.167 -23.780  1.000000  0.000          0
ATOM   1104  C   GLN    70      12.891  -1.997 -21.225  1.000000  0.000          0
ATOM   1105  O   GLN    70      13.164  -1.109 -20.394  1.000000  0.000          0
ATOM   1106  N   PHE    71      11.696  -2.053 -21.817  1.000000  0.000          0
ATOM   1107  H   PHE    71      11.537  -2.737 -22.544  1.000000  0.000          0
ATOM   1108  CA  PHE    71      10.587  -1.059 -21.626  1.000000  0.000          0
ATOM   1109  HA  PHE    71      10.993  -0.092 -21.926  1.000000  0.000          0
ATOM   1110  CB  PHE    71       9.472  -1.356 -22.683  1.000000  0.000          0
ATOM   1111  HB2 PHE    71       9.983  -1.652 -23.599  1.000000  0.000          0
ATOM   1112  HB3 PHE    71       8.796  -2.100 -22.261  1.000000  0.000          0
ATOM   1113  CG  PHE    71       8.659  -0.118 -23.096  1.000000  0.000          0
ATOM   1114  CD1 PHE    71       9.139   0.716 -24.076  1.000000  0.000          0
ATOM   1115  HD1 PHE    71      10.124   0.608 -24.504  1.000000  0.000          0
ATOM   1116  CE1 PHE    71       8.369   1.862 -24.445  1.000000  0.000          0
ATOM   1117  HE1 PHE    71       8.701   2.492 -25.257  1.000000  0.000          0
ATOM   1118  CZ  PHE    71       7.123   2.056 -23.769  1.000000  0.000          0
ATOM   1119  HZ  PHE    71       6.574   2.925 -24.099  1.000000  0.000          0
ATOM   1120  CE2 PHE    71       6.659   1.266 -22.733  1.000000  0.000          0
ATOM   1121  HE2 PHE    71       5.756   1.464 -22.173  1.000000  0.000          0
ATOM   1122  CD2 PHE    71       7.431   0.125 -22.458  1.000000  0.000          0
ATOM   1123  HD2 PHE    71       7.147  -0.585 -21.696  1.000000  0.000          0
ATOM   1124  C   PHE    71      10.135  -1.216 -20.155  1.000000  0.000          0
ATOM   1125  O   PHE    71      10.156  -0.210 -19.386  1.000000  0.000          0
ATOM   1126  N   HIE    72       9.901  -2.451 -19.735  1.000000  0.000          0
ATOM   1127  H   HIE    72       9.895  -3.216 -20.395  1.000000  0.000          0
ATOM   1128  CA  HIE    72       9.442  -2.781 -18.366  1.000000  0.000          0
ATOM   1129  HA  HIE    72       8.514  -2.249 -18.157  1.000000  0.000          0
ATOM   1130  CB  HIE    72       9.066  -4.248 -18.158  1.000000  0.000          0
ATOM   1131  HB2 HIE    72       8.326  -4.537 -18.905  1.000000  0.000          0
ATOM   1132  HB3 HIE    72       9.867  -4.881 -18.541  1.000000  0.000          0
ATOM   1133  CG  HIE    72       8.870  -4.724 -16.716  1.000000  0.000          0
ATOM   1134  ND1 HIE    72       9.486  -5.784 -15.971  1.000000  0.000          0
ATOM   1135  CE1 HIE    72       9.030  -5.618 -14.734  1.000000  0.000          0
ATOM   1136  HE1 HIE    72       9.356  -6.153 -13.855  1.000000  0.000          0
ATOM   1137  NE2 HIE    72       8.127  -4.660 -14.608  1.000000  0.000          0
ATOM   1138  HE2 HIE    72       7.711  -4.315 -13.754  1.000000  0.000          0
ATOM   1139  CD2 HIE    72       7.999  -4.092 -15.887  1.000000  0.000          0
ATOM   1140  HD2 HIE    72       7.386  -3.274 -16.236  1.000000  0.000          0
ATOM   1141  C   HIE    72      10.413  -2.262 -17.317  1.000000  0.000          0
ATOM   1142  O   HIE    72      10.005  -1.766 -16.317  1.000000  0.000          0
ATOM   1143  N   ARG    73      11.704  -2.557 -17.412  1.000000  0.000          0
ATOM   1144  H   ARG    73      11.947  -3.150 -18.193  1.000000  0.000          0
ATOM   1145  CA  ARG    73      12.703  -2.365 -16.406  1.000000  0.000          0
ATOM   1146  HA  ARG    73      12.168  -2.717 -15.524  1.000000  0.000          0
ATOM   1147  CB  ARG    73      13.897  -3.234 -16.740  1.000000  0.000          0
ATOM   1148  HB2 ARG    73      13.958  -3.109 -17.822  1.000000  0.000          0
ATOM   1149  HB3 ARG    73      14.786  -2.956 -16.175  1.000000  0.000          0
ATOM   1150  CG  ARG    73      13.512  -4.680 -16.357  1.000000  0.000          0
ATOM   1151  HG2 ARG    73      13.321  -4.853 -15.298  1.000000  0.000          0
ATOM   1152  HG3 ARG    73      12.564  -5.010 -16.785  1.000000  0.000          0
ATOM   1153  CD  ARG    73      14.611  -5.615 -16.765  1.000000  0.000          0
ATOM   1154  HD2 ARG    73      14.830  -5.422 -17.815  1.000000  0.000          0
ATOM   1155  HD3 ARG    73      15.462  -5.318 -16.154  1.000000  0.000          0
ATOM   1156  NE  ARG    73      14.342  -7.039 -16.594  1.000000  0.000          0
ATOM   1157  HE  ARG    73      13.948  -7.302 -15.701  1.000000  0.000          0
ATOM   1158  CZ  ARG    73      14.873  -8.012 -17.294  1.000000  0.000          0
ATOM   1159  NH1 ARG    73      15.508  -7.871 -18.406  1.000000  0.000          0
ATOM   1160 HH11 ARG    73      15.780  -6.970 -18.774  1.000000  0.000          0
ATOM   1161 HH12 ARG    73      15.757  -8.727 -18.882  1.000000  0.000          0
ATOM   1162  NH2 ARG    73      14.841  -9.286 -16.912  1.000000  0.000          0
ATOM   1163 HH21 ARG    73      14.550  -9.433 -15.957  1.000000  0.000          0
ATOM   1164 HH22 ARG    73      15.407  -9.995 -17.353  1.000000  0.000          0
ATOM   1165  C   ARG    73      12.996  -0.936 -16.115  1.000000  0.000          0
ATOM   1166  O   ARG    73      13.164  -0.559 -14.955  1.000000  0.000          0
ATOM   1167  N   HIE    74      13.093  -0.127 -17.191  1.000000  0.000          0
ATOM   1168  H   HIE    74      13.008  -0.545 -18.107  1.000000  0.000          0
ATOM   1169  CA  HIE    74      13.101   1.336 -17.094  1.000000  0.000          0
ATOM   1170  HA  HIE    74      13.994   1.627 -16.543  1.000000  0.000          0
ATOM   1171  CB  HIE    74      13.127   1.975 -18.496  1.000000  0.000          0
ATOM   1172  HB2 HIE    74      14.066   1.737 -18.996  1.000000  0.000          0
ATOM   1173  HB3 HIE    74      12.311   1.759 -19.186  1.000000  0.000          0
ATOM   1174  CG  HIE    74      13.073   3.419 -18.407  1.000000  0.000          0
ATOM   1175  ND1 HIE    74      14.117   4.218 -18.117  1.000000  0.000          0
ATOM   1176  CE1 HIE    74      13.586   5.465 -17.957  1.000000  0.000          0
ATOM   1177  HE1 HIE    74      14.115   6.309 -17.544  1.000000  0.000          0
ATOM   1178  NE2 HIE    74      12.307   5.489 -18.276  1.000000  0.000          0
ATOM   1179  HE2 HIE    74      11.751   6.285 -17.998  1.000000  0.000          0
ATOM   1180  CD2 HIE    74      11.933   4.185 -18.367  1.000000  0.000          0
ATOM   1181  HD2 HIE    74      10.952   3.818 -18.633  1.000000  0.000          0
ATOM   1182  C   HIE    74      11.814   1.753 -16.388  1.000000  0.000          0
ATOM   1183  O   HIE    74      11.942   2.349 -15.329  1.000000  0.000          0
ATOM   1184  N   LYS    75      10.569   1.584 -16.906  1.000000  0.000          0
ATOM   1185  H   LYS    75      10.437   1.070 -17.766  1.000000  0.000          0
ATOM   1186  CA  LYS    75       9.325   1.887 -16.156  1.000000  0.000          0
ATOM   1187  HA  LYS    75       9.373   2.975 -16.084  1.000000  0.000          0
ATOM   1188  CB  LYS    75       8.128   1.437 -16.998  1.000000  0.000          0
ATOM   1189  HB2 LYS    75       8.211   0.355 -17.106  1.000000  0.000          0
ATOM   1190  HB3 LYS    75       7.232   1.509 -16.382  1.000000  0.000          0
ATOM   1191  CG  LYS    75       7.958   2.189 -18.329  1.000000  0.000          0
ATOM   1192  HG2 LYS    75       8.352   3.197 -18.194  1.000000  0.000          0
ATOM   1193  HG3 LYS    75       8.583   1.686 -19.067  1.000000  0.000          0
ATOM   1194  CD  LYS    75       6.511   2.050 -18.884  1.000000  0.000          0
ATOM   1195  HD2 LYS    75       5.805   2.465 -18.164  1.000000  0.000          0
ATOM   1196  HD3 LYS    75       6.465   2.640 -19.801  1.000000  0.000          0
ATOM   1197  CE  LYS    75       6.031   0.607 -19.075  1.000000  0.000          0
ATOM   1198  HE2 LYS    75       6.498   0.309 -20.014  1.000000  0.000          0
ATOM   1199  HE3 LYS    75       6.298  -0.075 -18.268  1.000000  0.000          0
ATOM   1200  NZ  LYS    75       4.526   0.603 -19.247  1.000000  0.000          0
ATOM   1201  HZ1 LYS    75       4.084   1.032 -18.446  1.000000  0.000          0
ATOM   1202  HZ2 LYS    75       4.162   0.975 -20.112  1.000000  0.000          0
ATOM   1203  HZ3 LYS    75       4.218  -0.353 -19.140  1.000000  0.000          0
ATOM   1204  C   LYS    75       9.333   1.308 -14.765  1.000000  0.000          0
ATOM   1205  O   LYS    75       9.111   2.137 -13.858  1.000000  0.000          0
ATOM   1206  N   GLN    76       9.827   0.117 -14.453  1.000000  0.000          0
ATOM   1207  H   GLN    76      10.172  -0.422 -15.234  1.000000  0.000          0
ATOM   1208  CA  GLN    76       9.726  -0.364 -13.133  1.000000  0.000          0
ATOM   1209  HA  GLN    76       8.726  -0.318 -12.702  1.000000  0.000          0
ATOM   1210  CB  GLN    76      10.154  -1.868 -13.182  1.000000  0.000          0
ATOM   1211  HB2 GLN    76       9.596  -2.344 -13.989  1.000000  0.000          0
ATOM   1212  HB3 GLN    76      11.212  -2.075 -13.347  1.000000  0.000          0
ATOM   1213  CG  GLN    76       9.813  -2.740 -11.953  1.000000  0.000          0
ATOM   1214  HG2 GLN    76       9.948  -3.722 -12.404  1.000000  0.000          0
ATOM   1215  HG3 GLN    76      10.548  -2.676 -11.151  1.000000  0.000          0
ATOM   1216  CD  GLN    76       8.399  -2.695 -11.436  1.000000  0.000          0
ATOM   1217  OE1 GLN    76       7.530  -3.599 -11.607  1.000000  0.000          0
ATOM   1218  NE2 GLN    76       8.099  -1.728 -10.666  1.000000  0.000          0
ATOM   1219 HE21 GLN    76       7.254  -1.830 -10.121  1.000000  0.000          0
ATOM   1220 HE22 GLN    76       8.786  -1.082 -10.303  1.000000  0.000          0
ATOM   1221  C   GLN    76      10.644   0.410 -12.176  1.000000  0.000          0
ATOM   1222  O   GLN    76      10.216   0.554 -11.051  1.000000  0.000          0
ATOM   1223  N   LEU    77      11.878   0.723 -12.682  1.000000  0.000          0
ATOM   1224  H   LEU    77      11.984   0.539 -13.669  1.000000  0.000          0
ATOM   1225  CA  LEU    77      12.908   1.535 -11.908  1.000000  0.000          0
ATOM   1226  HA  LEU    77      13.187   1.101 -10.949  1.000000  0.000          0
ATOM   1227  CB  LEU    77      14.247   1.569 -12.735  1.000000  0.000          0
ATOM   1228  HB2 LEU    77      14.568   0.531 -12.812  1.000000  0.000          0
ATOM   1229  HB3 LEU    77      13.934   1.854 -13.741  1.000000  0.000          0
ATOM   1230  CG  LEU    77      15.350   2.525 -12.286  1.000000  0.000          0
ATOM   1231  HG  LEU    77      15.435   2.391 -11.208  1.000000  0.000          0
ATOM   1232  CD1 LEU    77      16.744   1.946 -12.829  1.000000  0.000          0
ATOM   1233 HD11 LEU    77      16.741   0.863 -12.719  1.000000  0.000          0
ATOM   1234 HD12 LEU    77      16.792   2.217 -13.884  1.000000  0.000          0
ATOM   1235 HD13 LEU    77      17.538   2.506 -12.336  1.000000  0.000          0
ATOM   1236  CD2 LEU    77      15.160   4.021 -12.676  1.000000  0.000          0
ATOM   1237 HD21 LEU    77      14.416   4.462 -12.012  1.000000  0.000          0
ATOM   1238 HD22 LEU    77      16.162   4.422 -12.518  1.000000  0.000          0
ATOM   1239 HD23 LEU    77      14.881   4.085 -13.728  1.000000  0.000          0
ATOM   1240  C   LEU    77      12.382   2.898 -11.522  1.000000  0.000          0
ATOM   1241  O   LEU    77      12.446   3.347 -10.350  1.000000  0.000          0
ATOM   1242  N   ILE    78      11.763   3.500 -12.549  1.000000  0.000          0
ATOM   1243  H   ILE    78      11.869   3.064 -13.454  1.000000  0.000          0
ATOM   1244  CA  ILE    78      11.171   4.841 -12.467  1.000000  0.000          0
ATOM   1245  HA  ILE    78      11.948   5.456 -12.015  1.000000  0.000          0
ATOM   1246  CB  ILE    78      10.734   5.487 -13.857  1.000000  0.000          0
ATOM   1247  HB  ILE    78      10.060   4.772 -14.328  1.000000  0.000          0
ATOM   1248  CG2 ILE    78       9.798   6.764 -13.793  1.000000  0.000          0
ATOM   1249 HG21 ILE    78       8.860   6.644 -13.251  1.000000  0.000          0
ATOM   1250 HG22 ILE    78      10.342   7.552 -13.271  1.000000  0.000          0
ATOM   1251 HG23 ILE    78       9.618   7.132 -14.803  1.000000  0.000          0
ATOM   1252  CG1 ILE    78      11.858   5.762 -14.804  1.000000  0.000          0
ATOM   1253 HG12 ILE    78      12.488   4.874 -14.765  1.000000  0.000          0
ATOM   1254 HG13 ILE    78      11.404   5.890 -15.786  1.000000  0.000          0
ATOM   1255  CD1 ILE    78      12.679   7.001 -14.530  1.000000  0.000          0
ATOM   1256 HD11 ILE    78      12.136   7.933 -14.695  1.000000  0.000          0
ATOM   1257 HD12 ILE    78      13.075   6.965 -13.515  1.000000  0.000          0
ATOM   1258 HD13 ILE    78      13.523   6.991 -15.219  1.000000  0.000          0
ATOM   1259  C   ILE    78      10.002   4.830 -11.410  1.000000  0.000          0
ATOM   1260  O   ILE    78       9.807   5.864 -10.769  1.000000  0.000          0
ATOM   1261  N   ARG    79       9.226   3.770 -11.333  1.000000  0.000          0
ATOM   1262  H   ARG    79       9.364   2.979 -11.945  1.000000  0.000          0
ATOM   1263  CA  ARG    79       8.127   3.603 -10.338  1.000000  0.000          0
ATOM   1264  HA  ARG    79       7.527   4.502 -10.200  1.000000  0.000          0
ATOM   1265  CB  ARG    79       7.147   2.505 -10.848  1.000000  0.000          0
ATOM   1266  HB2 ARG    79       7.748   1.704 -11.281  1.000000  0.000          0
ATOM   1267  HB3 ARG    79       6.571   2.076 -10.027  1.000000  0.000          0
ATOM   1268  CG  ARG    79       6.193   2.976 -11.974  1.000000  0.000          0
ATOM   1269  HG2 ARG    79       5.646   3.879 -11.700  1.000000  0.000          0
ATOM   1270  HG3 ARG    79       6.723   3.341 -12.855  1.000000  0.000          0
ATOM   1271  CD  ARG    79       5.177   1.858 -12.476  1.000000  0.000          0
ATOM   1272  HD2 ARG    79       4.626   2.335 -13.287  1.000000  0.000          0
ATOM   1273  HD3 ARG    79       5.723   0.977 -12.812  1.000000  0.000          0
ATOM   1274  NE  ARG    79       4.203   1.375 -11.482  1.000000  0.000          0
ATOM   1275  HE  ARG    79       3.592   2.022 -11.007  1.000000  0.000          0
ATOM   1276  CZ  ARG    79       4.199   0.204 -10.899  1.000000  0.000          0
ATOM   1277  NH1 ARG    79       4.868  -0.839 -11.336  1.000000  0.000          0
ATOM   1278 HH11 ARG    79       5.340  -0.880 -12.228  1.000000  0.000          0
ATOM   1279 HH12 ARG    79       4.817  -1.661 -10.753  1.000000  0.000          0
ATOM   1280  NH2 ARG    79       3.539  -0.008  -9.776  1.000000  0.000          0
ATOM   1281 HH21 ARG    79       3.088   0.708  -9.226  1.000000  0.000          0
ATOM   1282 HH22 ARG    79       3.712  -0.889  -9.313  1.000000  0.000          0
ATOM   1283  C   ARG    79       8.611   3.247  -8.971  1.000000  0.000          0
ATOM   1284  O   ARG    79       7.824   3.428  -8.067  1.000000  0.000          0
ATOM   1285  N   PHE    80       9.858   2.923  -8.835  1.000000  0.000          0
ATOM   1286  H   PHE    80      10.446   2.763  -9.641  1.000000  0.000          0
ATOM   1287  CA  PHE    80      10.467   2.871  -7.516  1.000000  0.000          0
ATOM   1288  HA  PHE    80       9.697   2.557  -6.812  1.000000  0.000          0
ATOM   1289  CB  PHE    80      11.523   1.748  -7.471  1.000000  0.000          0
ATOM   1290  HB2 PHE    80      12.208   2.203  -8.187  1.000000  0.000          0
ATOM   1291  HB3 PHE    80      11.851   1.792  -6.433  1.000000  0.000          0
ATOM   1292  CG  PHE    80      11.241   0.372  -7.943  1.000000  0.000          0
ATOM   1293  CD1 PHE    80      10.061  -0.318  -7.558  1.000000  0.000          0
ATOM   1294  HD1 PHE    80       9.407   0.173  -6.852  1.000000  0.000          0
ATOM   1295  CE1 PHE    80       9.855  -1.693  -7.961  1.000000  0.000          0
ATOM   1296  HE1 PHE    80       8.990  -2.232  -7.601  1.000000  0.000          0
ATOM   1297  CZ  PHE    80      10.891  -2.374  -8.656  1.000000  0.000          0
ATOM   1298  HZ  PHE    80      10.861  -3.439  -8.834  1.000000  0.000          0
ATOM   1299  CE2 PHE    80      12.054  -1.697  -9.023  1.000000  0.000          0
ATOM   1300  HE2 PHE    80      12.863  -2.194  -9.537  1.000000  0.000          0
ATOM   1301  CD2 PHE    80      12.208  -0.326  -8.712  1.000000  0.000          0
ATOM   1302  HD2 PHE    80      13.194   0.075  -8.886  1.000000  0.000          0
ATOM   1303  C   PHE    80      11.093   4.198  -7.122  1.000000  0.000          0
ATOM   1304  O   PHE    80      11.073   4.552  -5.944  1.000000  0.000          0
ATOM   1305  N   LEU    81      11.532   5.119  -8.023  1.000000  0.000          0
ATOM   1306  H   LEU    81      11.715   4.758  -8.947  1.000000  0.000          0
ATOM   1307  CA  LEU    81      12.052   6.472  -7.622  1.000000  0.000          0
ATOM   1308  HA  LEU    81      12.652   6.231  -6.744  1.000000  0.000          0
ATOM   1309  CB  LEU    81      12.846   7.113  -8.742  1.000000  0.000          0
ATOM   1310  HB2 LEU    81      12.312   7.167  -9.690  1.000000  0.000          0
ATOM   1311  HB3 LEU    81      13.039   8.149  -8.463  1.000000  0.000          0
ATOM   1312  CG  LEU    81      14.182   6.388  -9.013  1.000000  0.000          0
ATOM   1313  HG  LEU    81      13.935   5.331  -9.113  1.000000  0.000          0
ATOM   1314  CD1 LEU    81      15.006   6.879 -10.199  1.000000  0.000          0
ATOM   1315 HD11 LEU    81      14.582   6.415 -11.089  1.000000  0.000          0
ATOM   1316 HD12 LEU    81      14.977   7.968 -10.258  1.000000  0.000          0
ATOM   1317 HD13 LEU    81      16.006   6.447 -10.237  1.000000  0.000          0
ATOM   1318  CD2 LEU    81      14.967   6.413  -7.729  1.000000  0.000          0
ATOM   1319 HD21 LEU    81      15.186   7.401  -7.323  1.000000  0.000          0
ATOM   1320 HD22 LEU    81      14.603   5.736  -6.958  1.000000  0.000          0
ATOM   1321 HD23 LEU    81      15.966   6.043  -7.957  1.000000  0.000          0
ATOM   1322  C   LEU    81      10.878   7.390  -7.090  1.000000  0.000          0
ATOM   1323  O   LEU    81      11.057   8.075  -6.072  1.000000  0.000          0
ATOM   1324  N   LYS    82       9.707   7.197  -7.705  1.000000  0.000          0
ATOM   1325  H   LYS    82       9.759   6.456  -8.391  1.000000  0.000          0
ATOM   1326  CA  LYS    82       8.327   7.656  -7.319  1.000000  0.000          0
ATOM   1327  HA  LYS    82       8.279   8.742  -7.397  1.000000  0.000          0
ATOM   1328  CB  LYS    82       7.364   7.255  -8.380  1.000000  0.000          0
ATOM   1329  HB2 LYS    82       7.359   6.181  -8.567  1.000000  0.000          0
ATOM   1330  HB3 LYS    82       6.338   7.463  -8.077  1.000000  0.000          0
ATOM   1331  CG  LYS    82       7.696   8.129  -9.672  1.000000  0.000          0
ATOM   1332  HG2 LYS    82       7.496   9.183  -9.484  1.000000  0.000          0
ATOM   1333  HG3 LYS    82       8.731   7.946  -9.962  1.000000  0.000          0
ATOM   1334  CD  LYS    82       6.660   7.858 -10.793  1.000000  0.000          0
ATOM   1335  HD2 LYS    82       6.703   6.800 -11.048  1.000000  0.000          0
ATOM   1336  HD3 LYS    82       5.645   8.177 -10.554  1.000000  0.000          0
ATOM   1337  CE  LYS    82       7.007   8.665 -11.978  1.000000  0.000          0
ATOM   1338  HE2 LYS    82       6.976   9.752 -11.904  1.000000  0.000          0
ATOM   1339  HE3 LYS    82       8.078   8.542 -12.137  1.000000  0.000          0
ATOM   1340  NZ  LYS    82       6.131   8.291 -13.129  1.000000  0.000          0
ATOM   1341  HZ1 LYS    82       6.039   8.921 -13.914  1.000000  0.000          0
ATOM   1342  HZ2 LYS    82       6.124   7.328 -13.436  1.000000  0.000          0
ATOM   1343  HZ3 LYS    82       5.237   8.315 -12.663  1.000000  0.000          0
ATOM   1344  C   LYS    82       7.785   7.225  -5.940  1.000000  0.000          0
ATOM   1345  O   LYS    82       6.592   7.180  -5.713  1.000000  0.000          0
ATOM   1346  N   ARG    83       8.624   6.648  -5.109  1.000000  0.000          0
ATOM   1347  H   ARG    83       9.565   6.621  -5.473  1.000000  0.000          0
ATOM   1348  CA  ARG    83       8.260   5.991  -3.860  1.000000  0.000          0
ATOM   1349  HA  ARG    83       7.287   6.421  -3.626  1.000000  0.000          0
ATOM   1350  CB  ARG    83       8.153   4.471  -3.841  1.000000  0.000          0
ATOM   1351  HB2 ARG    83       9.087   4.168  -4.314  1.000000  0.000          0
ATOM   1352  HB3 ARG    83       8.146   4.114  -2.811  1.000000  0.000          0
ATOM   1353  CG  ARG    83       7.038   3.826  -4.650  1.000000  0.000          0
ATOM   1354  HG2 ARG    83       6.035   4.010  -4.263  1.000000  0.000          0
ATOM   1355  HG3 ARG    83       6.906   4.256  -5.642  1.000000  0.000          0
ATOM   1356  CD  ARG    83       7.264   2.298  -4.810  1.000000  0.000          0
ATOM   1357  HD2 ARG    83       8.328   2.176  -5.014  1.000000  0.000          0
ATOM   1358  HD3 ARG    83       6.910   1.759  -3.931  1.000000  0.000          0
ATOM   1359  NE  ARG    83       6.496   1.845  -5.988  1.000000  0.000          0
ATOM   1360  HE  ARG    83       6.270   2.594  -6.626  1.000000  0.000          0
ATOM   1361  CZ  ARG    83       6.526   0.564  -6.401  1.000000  0.000          0
ATOM   1362  NH1 ARG    83       6.953  -0.395  -5.671  1.000000  0.000          0
ATOM   1363 HH11 ARG    83       7.255  -0.292  -4.714  1.000000  0.000          0
ATOM   1364 HH12 ARG    83       6.824  -1.331  -6.028  1.000000  0.000          0
ATOM   1365  NH2 ARG    83       6.060   0.217  -7.561  1.000000  0.000          0
ATOM   1366 HH21 ARG    83       5.433   0.847  -8.040  1.000000  0.000          0
ATOM   1367 HH22 ARG    83       5.984  -0.739  -7.879  1.000000  0.000          0
ATOM   1368  C   ARG    83       9.320   6.352  -2.845  1.000000  0.000          0
ATOM   1369  O   ARG    83       9.091   6.982  -1.770  1.000000  0.000          0
ATOM   1370  N   LEU    84      10.516   6.040  -3.359  1.000000  0.000          0
ATOM   1371  H   LEU    84      10.609   5.619  -4.273  1.000000  0.000          0
ATOM   1372  CA  LEU    84      11.711   6.234  -2.591  1.000000  0.000          0
ATOM   1373  HA  LEU    84      11.554   5.638  -1.692  1.000000  0.000          0
ATOM   1374  CB  LEU    84      12.836   5.546  -3.376  1.000000  0.000          0
ATOM   1375  HB2 LEU    84      12.840   4.458  -3.308  1.000000  0.000          0
ATOM   1376  HB3 LEU    84      12.845   5.805  -4.435  1.000000  0.000          0
ATOM   1377  CG  LEU    84      14.266   5.874  -2.826  1.000000  0.000          0
ATOM   1378  HG  LEU    84      14.499   6.937  -2.883  1.000000  0.000          0
ATOM   1379  CD1 LEU    84      14.517   5.204  -1.460  1.000000  0.000          0
ATOM   1380 HD11 LEU    84      13.718   5.448  -0.759  1.000000  0.000          0
ATOM   1381 HD12 LEU    84      14.438   4.119  -1.542  1.000000  0.000          0
ATOM   1382 HD13 LEU    84      15.407   5.609  -0.977  1.000000  0.000          0
ATOM   1383  CD2 LEU    84      15.262   5.210  -3.787  1.000000  0.000          0
ATOM   1384 HD21 LEU    84      16.284   5.518  -3.567  1.000000  0.000          0
ATOM   1385 HD22 LEU    84      15.291   4.131  -3.643  1.000000  0.000          0
ATOM   1386 HD23 LEU    84      15.044   5.627  -4.769  1.000000  0.000          0
ATOM   1387  C   LEU    84      11.972   7.723  -2.176  1.000000  0.000          0
ATOM   1388  O   LEU    84      12.446   8.028  -1.066  1.000000  0.000          0
ATOM   1389  N   ASP    85      11.610   8.666  -3.078  1.000000  0.000          0
ATOM   1390  H   ASP    85      11.130   8.322  -3.898  1.000000  0.000          0
ATOM   1391  CA  ASP    85      11.687  10.094  -2.890  1.000000  0.000          0
ATOM   1392  HA  ASP    85      12.733  10.359  -2.735  1.000000  0.000          0
ATOM   1393  CB  ASP    85      11.247  10.955  -4.181  1.000000  0.000          0
ATOM   1394  HB2 ASP    85      11.471  11.997  -3.952  1.000000  0.000          0
ATOM   1395  HB3 ASP    85      11.908  10.725  -5.018  1.000000  0.000          0
ATOM   1396  CG  ASP    85       9.733  10.911  -4.590  1.000000  0.000          0
ATOM   1397  OD1 ASP    85       9.022   9.901  -4.333  1.000000  0.000          0
ATOM   1398  OD2 ASP    85       9.322  11.932  -5.221  1.000000  0.000          0
ATOM   1399  C   ASP    85      10.910  10.512  -1.662  1.000000  0.000          0
ATOM   1400  O   ASP    85      11.541  11.046  -0.788  1.000000  0.000          0
ATOM   1401  N   ARG    86       9.639  10.132  -1.635  1.000000  0.000          0
ATOM   1402  H   ARG    86       9.249   9.676  -2.447  1.000000  0.000          0
ATOM   1403  CA  ARG    86       8.750  10.408  -0.438  1.000000  0.000          0
ATOM   1404  HA  ARG    86       8.917  11.468  -0.243  1.000000  0.000          0
ATOM   1405  CB  ARG    86       7.296  10.168  -0.764  1.000000  0.000          0
ATOM   1406  HB2 ARG    86       7.075   9.112  -0.925  1.000000  0.000          0
ATOM   1407  HB3 ARG    86       6.791  10.307   0.192  1.000000  0.000          0
ATOM   1408  CG  ARG    86       6.685  11.023  -1.857  1.000000  0.000          0
ATOM   1409  HG2 ARG    86       7.021  12.056  -1.772  1.000000  0.000          0
ATOM   1410  HG3 ARG    86       6.943  10.778  -2.887  1.000000  0.000          0
ATOM   1411  CD  ARG    86       5.122  11.003  -1.800  1.000000  0.000          0
ATOM   1412  HD2 ARG    86       4.834  11.495  -0.871  1.000000  0.000          0
ATOM   1413  HD3 ARG    86       4.666  11.605  -2.586  1.000000  0.000          0
ATOM   1414  NE  ARG    86       4.449   9.689  -1.728  1.000000  0.000          0
ATOM   1415  HE  ARG    86       3.950   9.520  -0.866  1.000000  0.000          0
ATOM   1416  CZ  ARG    86       4.519   8.644  -2.478  1.000000  0.000          0
ATOM   1417  NH1 ARG    86       5.148   8.609  -3.592  1.000000  0.000          0
ATOM   1418 HH11 ARG    86       5.577   9.498  -3.800  1.000000  0.000          0
ATOM   1419 HH12 ARG    86       5.118   7.904  -4.317  1.000000  0.000          0
ATOM   1420  NH2 ARG    86       3.766   7.660  -2.128  1.000000  0.000          0
ATOM   1421 HH21 ARG    86       3.368   7.829  -1.216  1.000000  0.000          0
ATOM   1422 HH22 ARG    86       3.815   6.718  -2.488  1.000000  0.000          0
ATOM   1423  C   ARG    86       9.139   9.738   0.803  1.000000  0.000          0
ATOM   1424  O   ARG    86       8.980  10.319   1.870  1.000000  0.000          0
ATOM   1425  N   ASN    87       9.651   8.508   0.737  1.000000  0.000          0
ATOM   1426  H   ASN    87       9.771   8.105  -0.181  1.000000  0.000          0
ATOM   1427  CA  ASN    87      10.088   7.828   1.904  1.000000  0.000          0
ATOM   1428  HA  ASN    87       9.294   7.887   2.647  1.000000  0.000          0
ATOM   1429  CB  ASN    87      10.320   6.332   1.694  1.000000  0.000          0
ATOM   1430  HB2 ASN    87      10.762   6.143   0.715  1.000000  0.000          0
ATOM   1431  HB3 ASN    87      11.019   5.880   2.399  1.000000  0.000          0
ATOM   1432  CG  ASN    87       9.094   5.470   1.972  1.000000  0.000          0
ATOM   1433  OD1 ASN    87       8.085   5.762   2.622  1.000000  0.000          0
ATOM   1434  ND2 ASN    87       9.134   4.323   1.479  1.000000  0.000          0
ATOM   1435 HD21 ASN    87       8.388   3.675   1.689  1.000000  0.000          0
ATOM   1436 HD22 ASN    87      10.057   3.958   1.294  1.000000  0.000          0
ATOM   1437  C   ASN    87      11.319   8.559   2.489  1.000000  0.000          0
ATOM   1438  O   ASN    87      11.363   8.771   3.699  1.000000  0.000          0
ATOM   1439  N   LEU    88      12.279   9.069   1.714  1.000000  0.000          0
ATOM   1440  H   LEU    88      12.122   8.812   0.750  1.000000  0.000          0
ATOM   1441  CA  LEU    88      13.415   9.892   2.024  1.000000  0.000          0
ATOM   1442  HA  LEU    88      13.908   9.437   2.883  1.000000  0.000          0
ATOM   1443  CB  LEU    88      14.388  10.016   0.900  1.000000  0.000          0
ATOM   1444  HB2 LEU    88      13.746  10.250   0.050  1.000000  0.000          0
ATOM   1445  HB3 LEU    88      15.163  10.768   1.055  1.000000  0.000          0
ATOM   1446  CG  LEU    88      15.295   8.850   0.663  1.000000  0.000          0
ATOM   1447  HG  LEU    88      14.677   7.963   0.528  1.000000  0.000          0
ATOM   1448  CD1 LEU    88      15.974   9.059  -0.684  1.000000  0.000          0
ATOM   1449 HD11 LEU    88      16.500  10.000  -0.521  1.000000  0.000          0
ATOM   1450 HD12 LEU    88      16.567   8.197  -0.987  1.000000  0.000          0
ATOM   1451 HD13 LEU    88      15.247   9.141  -1.493  1.000000  0.000          0
ATOM   1452  CD2 LEU    88      16.371   8.620   1.672  1.000000  0.000          0
ATOM   1453 HD21 LEU    88      15.989   8.331   2.651  1.000000  0.000          0
ATOM   1454 HD22 LEU    88      16.974   7.753   1.403  1.000000  0.000          0
ATOM   1455 HD23 LEU    88      16.899   9.543   1.914  1.000000  0.000          0
ATOM   1456  C   LEU    88      12.986  11.208   2.696  1.000000  0.000          0
ATOM   1457  O   LEU    88      13.334  11.395   3.821  1.000000  0.000          0
ATOM   1458  N   TRP    89      12.046  11.911   2.142  1.000000  0.000          0
ATOM   1459  H   TRP    89      11.812  11.782   1.168  1.000000  0.000          0
ATOM   1460  CA  TRP    89      11.470  13.142   2.667  1.000000  0.000          0
ATOM   1461  HA  TRP    89      12.296  13.819   2.886  1.000000  0.000          0
ATOM   1462  CB  TRP    89      10.649  13.879   1.616  1.000000  0.000          0
ATOM   1463  HB2 TRP    89      10.331  13.189   0.834  1.000000  0.000          0
ATOM   1464  HB3 TRP    89       9.712  14.236   2.041  1.000000  0.000          0
ATOM   1465  CG  TRP    89      11.318  14.968   0.915  1.000000  0.000          0
ATOM   1466  CD1 TRP    89      12.014  15.944   1.490  1.000000  0.000          0
ATOM   1467  HD1 TRP    89      12.181  16.157   2.536  1.000000  0.000          0
ATOM   1468  NE1 TRP    89      12.539  16.841   0.603  1.000000  0.000          0
ATOM   1469  HE1 TRP    89      13.030  17.709   0.764  1.000000  0.000          0
ATOM   1470  CE2 TRP    89      12.292  16.398  -0.643  1.000000  0.000          0
ATOM   1471  CZ2 TRP    89      12.525  16.859  -1.988  1.000000  0.000          0
ATOM   1472  HZ2 TRP    89      13.101  17.763  -2.127  1.000000  0.000          0
ATOM   1473  CH2 TRP    89      12.145  16.142  -3.153  1.000000  0.000          0
ATOM   1474  HH2 TRP    89      12.397  16.513  -4.135  1.000000  0.000          0
ATOM   1475  CZ3 TRP    89      11.490  14.921  -2.959  1.000000  0.000          0
ATOM   1476  HZ3 TRP    89      11.252  14.237  -3.759  1.000000  0.000          0
ATOM   1477  CE3 TRP    89      11.115  14.489  -1.637  1.000000  0.000          0
ATOM   1478  HE3 TRP    89      10.623  13.542  -1.472  1.000000  0.000          0
ATOM   1479  CD2 TRP    89      11.525  15.199  -0.531  1.000000  0.000          0
ATOM   1480  C   TRP    89      10.828  12.895   4.036  1.000000  0.000          0
ATOM   1481  O   TRP    89      11.139  13.594   5.000  1.000000  0.000          0
ATOM   1482  N   GLY    90      10.035  11.826   4.199  1.000000  0.000          0
ATOM   1483  H   GLY    90       9.777  11.308   3.371  1.000000  0.000          0
ATOM   1484  CA  GLY    90       9.435  11.476   5.446  1.000000  0.000          0
ATOM   1485  HA2 GLY    90       8.782  12.287   5.767  1.000000  0.000          0
ATOM   1486  HA3 GLY    90       8.756  10.625   5.425  1.000000  0.000          0
ATOM   1487  C   GLY    90      10.512  11.114   6.463  1.000000  0.000          0
ATOM   1488  O   GLY    90      10.405  11.566   7.621  1.000000  0.000          0
ATOM   1489  N   LEU    91      11.508  10.356   6.035  1.000000  0.000          0
ATOM   1490  H   LEU    91      11.416  10.149   5.051  1.000000  0.000          0
ATOM   1491  CA  LEU    91      12.640   9.901   6.867  1.000000  0.000          0
ATOM   1492  HA  LEU    91      12.199   9.379   7.715  1.000000  0.000          0
ATOM   1493  CB  LEU    91      13.506   8.879   6.099  1.000000  0.000          0
ATOM   1494  HB2 LEU    91      12.903   8.011   5.837  1.000000  0.000          0
ATOM   1495  HB3 LEU    91      13.793   9.308   5.137  1.000000  0.000          0
ATOM   1496  CG  LEU    91      14.783   8.402   6.866  1.000000  0.000          0
ATOM   1497  HG  LEU    91      15.362   9.309   7.044  1.000000  0.000          0
ATOM   1498  CD1 LEU    91      14.490   7.752   8.189  1.000000  0.000          0
ATOM   1499 HD11 LEU    91      13.802   6.925   8.011  1.000000  0.000          0
ATOM   1500 HD12 LEU    91      15.380   7.275   8.600  1.000000  0.000          0
ATOM   1501 HD13 LEU    91      14.107   8.534   8.842  1.000000  0.000          0
ATOM   1502  CD2 LEU    91      15.702   7.456   6.096  1.000000  0.000          0
ATOM   1503 HD21 LEU    91      16.618   7.343   6.677  1.000000  0.000          0
ATOM   1504 HD22 LEU    91      15.144   6.545   5.882  1.000000  0.000          0
ATOM   1505 HD23 LEU    91      16.098   7.853   5.161  1.000000  0.000          0
ATOM   1506  C   LEU    91      13.586  11.119   7.271  1.000000  0.000          0
ATOM   1507  O   LEU    91      14.250  11.005   8.300  1.000000  0.000          0
ATOM   1508  N   ALA    92      13.557  12.192   6.501  1.000000  0.000          0
ATOM   1509  H   ALA    92      13.162  12.011   5.589  1.000000  0.000          0
ATOM   1510  CA  ALA    92      14.280  13.437   6.778  1.000000  0.000          0
ATOM   1511  HA  ALA    92      15.182  13.085   7.279  1.000000  0.000          0
ATOM   1512  CB  ALA    92      14.649  14.054   5.448  1.000000  0.000          0
ATOM   1513  HB1 ALA    92      15.222  14.957   5.661  1.000000  0.000          0
ATOM   1514  HB2 ALA    92      15.295  13.320   4.965  1.000000  0.000          0
ATOM   1515  HB3 ALA    92      13.731  14.289   4.911  1.000000  0.000          0
ATOM   1516  C   ALA    92      13.432  14.463   7.630  1.000000  0.000          0
ATOM   1517  O   ALA    92      14.006  15.246   8.334  1.000000  0.000          0
ATOM   1518  N   GLY    93      12.152  14.648   7.370  1.000000  0.000          0
ATOM   1519  H   GLY    93      11.758  13.927   6.784  1.000000  0.000          0
ATOM   1520  CA  GLY    93      11.310  15.673   7.939  1.000000  0.000          0
ATOM   1521  HA2 GLY    93      10.267  15.363   7.873  1.000000  0.000          0
ATOM   1522  HA3 GLY    93      11.467  15.646   9.017  1.000000  0.000          0
ATOM   1523  C   GLY    93      11.423  17.108   7.333  1.000000  0.000          0
ATOM   1524  O   GLY    93      10.482  17.892   7.383  1.000000  0.000          0
ATOM   1525  N   LEU    94      12.546  17.527   6.707  1.000000  0.000          0
ATOM   1526  H   LEU    94      13.197  16.778   6.519  1.000000  0.000          0
ATOM   1527  CA  LEU    94      12.629  18.669   5.756  1.000000  0.000          0
ATOM   1528  HA  LEU    94      12.291  19.500   6.375  1.000000  0.000          0
ATOM   1529  CB  LEU    94      14.121  18.897   5.339  1.000000  0.000          0
ATOM   1530  HB2 LEU    94      14.504  18.119   4.679  1.000000  0.000          0
ATOM   1531  HB3 LEU    94      14.009  19.734   4.650  1.000000  0.000          0
ATOM   1532  CG  LEU    94      15.091  19.173   6.539  1.000000  0.000          0
ATOM   1533  HG  LEU    94      14.639  18.814   7.462  1.000000  0.000          0
ATOM   1534  CD1 LEU    94      16.453  18.619   6.118  1.000000  0.000          0
ATOM   1535 HD11 LEU    94      16.994  18.367   7.030  1.000000  0.000          0
ATOM   1536 HD12 LEU    94      16.383  17.669   5.587  1.000000  0.000          0
ATOM   1537 HD13 LEU    94      17.017  19.378   5.577  1.000000  0.000          0
ATOM   1538  CD2 LEU    94      15.145  20.677   6.688  1.000000  0.000          0
ATOM   1539 HD21 LEU    94      14.146  21.035   6.934  1.000000  0.000          0
ATOM   1540 HD22 LEU    94      15.721  21.017   7.550  1.000000  0.000          0
ATOM   1541 HD23 LEU    94      15.622  21.091   5.800  1.000000  0.000          0
ATOM   1542  C   LEU    94      11.636  18.547   4.616  1.000000  0.000          0
ATOM   1543  O   LEU    94      11.269  17.476   4.216  1.000000  0.000          0
ATOM   1544  N   ASN    95      11.366  19.677   3.908  1.000000  0.000          0
ATOM   1545  H   ASN    95      11.874  20.494   4.218  1.000000  0.000          0
ATOM   1546  CA  ASN    95      10.540  19.612   2.754  1.000000  0.000          0
ATOM   1547  HA  ASN    95      10.177  18.612   2.514  1.000000  0.000          0
ATOM   1548  CB  ASN    95       9.357  20.540   2.980  1.000000  0.000          0
ATOM   1549  HB2 ASN    95       8.652  20.445   2.154  1.000000  0.000          0
ATOM   1550  HB3 ASN    95       8.812  20.370   3.908  1.000000  0.000          0
ATOM   1551  CG  ASN    95       9.842  22.035   3.176  1.000000  0.000          0
ATOM   1552  OD1 ASN    95      10.088  22.768   2.250  1.000000  0.000          0
ATOM   1553  ND2 ASN    95       9.969  22.549   4.380  1.000000  0.000          0
ATOM   1554 HD21 ASN    95      10.384  23.466   4.464  1.000000  0.000          0
ATOM   1555 HD22 ASN    95       9.492  22.095   5.147  1.000000  0.000          0
ATOM   1556  C   ASN    95      11.240  19.896   1.392  1.000000  0.000          0
ATOM   1557  O   ASN    95      10.725  19.416   0.366  1.000000  0.000          0
ATOM   1558  N   SER    96      12.448  20.525   1.377  1.000000  0.000          0
ATOM   1559  H   SER    96      12.830  21.024   2.166  1.000000  0.000          0
ATOM   1560  CA  SER    96      13.412  20.469   0.217  1.000000  0.000          0
ATOM   1561  HA  SER    96      13.585  19.420  -0.026  1.000000  0.000          0
ATOM   1562  CB  SER    96      12.847  21.174  -1.072  1.000000  0.000          0
ATOM   1563  HB2 SER    96      11.936  20.663  -1.384  1.000000  0.000          0
ATOM   1564  HB3 SER    96      12.696  22.196  -0.721  1.000000  0.000          0
ATOM   1565  OG  SER    96      13.808  21.162  -2.121  1.000000  0.000          0
ATOM   1566  HG  SER    96      13.326  20.816  -2.876  1.000000  0.000          0
ATOM   1567  C   SER    96      14.778  21.021   0.540  1.000000  0.000          0
ATOM   1568  O   SER    96      14.847  21.815   1.472  1.000000  0.000          0
ATOM   1569  N   CYS    97      15.861  20.471  -0.027  1.000000  0.000          0
ATOM   1570  H   CYS    97      15.617  19.952  -0.858  1.000000  0.000          0
ATOM   1571  CA  CYS    97      17.215  21.029   0.223  1.000000  0.000          0
ATOM   1572  HA  CYS    97      17.110  22.089   0.451  1.000000  0.000          0
ATOM   1573  CB  CYS    97      17.841  20.161   1.357  1.000000  0.000          0
ATOM   1574  HB2 CYS    97      17.845  19.128   1.010  1.000000  0.000          0
ATOM   1575  HB3 CYS    97      18.863  20.481   1.557  1.000000  0.000          0
ATOM   1576  SG  CYS    97      16.927  20.245   2.961  1.000000  0.000          0
ATOM   1577  HG  CYS    97      16.906  21.576   2.838  1.000000  0.000          0
ATOM   1578  C   CYS    97      18.063  21.016  -1.094  1.000000  0.000          0
ATOM   1579  O   CYS    97      18.890  20.136  -1.266  1.000000  0.000          0
ATOM   1580  N   PRO    98      17.846  21.968  -1.980  1.000000  0.000          0
ATOM   1581  CD  PRO    98      16.710  22.837  -1.958  1.000000  0.000          0
ATOM   1582  HD2 PRO    98      16.898  23.764  -1.417  1.000000  0.000          0
ATOM   1583  HD3 PRO    98      15.809  22.338  -1.600  1.000000  0.000          0
ATOM   1584  CG  PRO    98      16.346  23.206  -3.392  1.000000  0.000          0
ATOM   1585  HG2 PRO    98      15.884  24.171  -3.603  1.000000  0.000          0
ATOM   1586  HG3 PRO    98      15.722  22.408  -3.792  1.000000  0.000          0
ATOM   1587  CB  PRO    98      17.718  23.208  -3.989  1.000000  0.000          0
ATOM   1588  HB2 PRO    98      18.178  24.148  -3.679  1.000000  0.000          0
ATOM   1589  HB3 PRO    98      17.735  23.098  -5.073  1.000000  0.000          0
ATOM   1590  CA  PRO    98      18.514  22.151  -3.275  1.000000  0.000          0
ATOM   1591  HA  PRO    98      18.525  21.195  -3.799  1.000000  0.000          0
ATOM   1592  C   PRO    98      19.989  22.545  -3.068  1.000000  0.000          0
ATOM   1593  O   PRO    98      20.321  23.577  -2.463  1.000000  0.000          0
ATOM   1594  N   VAL    99      20.944  21.767  -3.613  1.000000  0.000          0
ATOM   1595  H   VAL    99      20.609  20.897  -4.001  1.000000  0.000          0
ATOM   1596  CA  VAL    99      22.362  22.018  -3.512  1.000000  0.000          0
ATOM   1597  HA  VAL    99      22.413  22.589  -2.585  1.000000  0.000          0
ATOM   1598  CB  VAL    99      23.230  20.735  -3.390  1.000000  0.000          0
ATOM   1599  HB  VAL    99      24.278  20.989  -3.230  1.000000  0.000          0
ATOM   1600  CG1 VAL    99      22.833  19.845  -2.275  1.000000  0.000          0
ATOM   1601 HG11 VAL    99      21.767  19.621  -2.259  1.000000  0.000          0
ATOM   1602 HG12 VAL    99      23.363  18.895  -2.321  1.000000  0.000          0
ATOM   1603 HG13 VAL    99      23.165  20.254  -1.320  1.000000  0.000          0
ATOM   1604  CG2 VAL    99      23.163  19.914  -4.744  1.000000  0.000          0
ATOM   1605 HG21 VAL    99      23.650  20.509  -5.517  1.000000  0.000          0
ATOM   1606 HG22 VAL    99      23.833  19.055  -4.761  1.000000  0.000          0
ATOM   1607 HG23 VAL    99      22.157  19.618  -5.043  1.000000  0.000          0
ATOM   1608  C   VAL    99      22.818  23.013  -4.570  1.000000  0.000          0
ATOM   1609  O   VAL    99      22.164  23.187  -5.610  1.000000  0.000          0
ATOM   1610  N   LYS   100      24.000  23.582  -4.464  1.000000  0.000          0
ATOM   1611  H   LYS   100      24.477  23.386  -3.596  1.000000  0.000          0
ATOM   1612  CA  LYS   100      24.523  24.475  -5.463  1.000000  0.000          0
ATOM   1613  HA  LYS   100      23.768  25.054  -5.993  1.000000  0.000          0
ATOM   1614  CB  LYS   100      25.571  25.410  -4.834  1.000000  0.000          0
ATOM   1615  HB2 LYS   100      26.331  24.855  -4.286  1.000000  0.000          0
ATOM   1616  HB3 LYS   100      26.163  25.978  -5.551  1.000000  0.000          0
ATOM   1617  CG  LYS   100      24.841  26.364  -3.804  1.000000  0.000          0
ATOM   1618  HG2 LYS   100      24.069  26.844  -4.402  1.000000  0.000          0
ATOM   1619  HG3 LYS   100      24.409  25.769  -2.999  1.000000  0.000          0
ATOM   1620  CD  LYS   100      25.732  27.419  -3.252  1.000000  0.000          0
ATOM   1621  HD2 LYS   100      26.539  26.906  -2.728  1.000000  0.000          0
ATOM   1622  HD3 LYS   100      26.163  28.026  -4.049  1.000000  0.000          0
ATOM   1623  CE  LYS   100      25.126  28.390  -2.233  1.000000  0.000          0
ATOM   1624  HE2 LYS   100      25.779  29.263  -2.200  1.000000  0.000          0
ATOM   1625  HE3 LYS   100      24.120  28.652  -2.560  1.000000  0.000          0
ATOM   1626  NZ  LYS   100      25.043  27.776  -0.863  1.000000  0.000          0
ATOM   1627  HZ1 LYS   100      24.971  28.497  -0.160  1.000000  0.000          0
ATOM   1628  HZ2 LYS   100      24.343  27.076  -0.663  1.000000  0.000          0
ATOM   1629  HZ3 LYS   100      25.886  27.276  -0.617  1.000000  0.000          0
ATOM   1630  C   LYS   100      25.178  23.702  -6.667  1.000000  0.000          0
ATOM   1631  O   LYS   100      25.667  22.576  -6.425  1.000000  0.000          0
ATOM   1632  N   GLU   101      25.194  24.305  -7.867  1.000000  0.000          0
ATOM   1633  H   GLU   101      24.870  25.252  -7.998  1.000000  0.000          0
ATOM   1634  CA  GLU   101      25.908  23.698  -8.989  1.000000  0.000          0
ATOM   1635  HA  GLU   101      25.164  22.991  -9.354  1.000000  0.000          0
ATOM   1636  CB  GLU   101      26.199  24.709 -10.076  1.000000  0.000          0
ATOM   1637  HB2 GLU   101      25.321  25.328 -10.260  1.000000  0.000          0
ATOM   1638  HB3 GLU   101      26.856  25.449  -9.618  1.000000  0.000          0
ATOM   1639  CG  GLU   101      26.578  24.079 -11.443  1.000000  0.000          0
ATOM   1640  HG2 GLU   101      26.772  24.849 -12.191  1.000000  0.000          0
ATOM   1641  HG3 GLU   101      27.573  23.652 -11.330  1.000000  0.000          0
ATOM   1642  CD  GLU   101      25.611  23.116 -12.144  1.000000  0.000          0
ATOM   1643  OE1 GLU   101      25.295  23.224 -13.330  1.000000  0.000          0
ATOM   1644  OE2 GLU   101      25.169  22.240 -11.471  1.000000  0.000          0
ATOM   1645  C   GLU   101      27.206  22.932  -8.731  1.000000  0.000          0
ATOM   1646  O   GLU   101      28.084  23.413  -8.075  1.000000  0.000          0
ATOM   1647  N   ALA   102      27.307  21.673  -9.194  1.000000  0.000          0
ATOM   1648  H   ALA   102      26.581  21.402  -9.842  1.000000  0.000          0
ATOM   1649  CA  ALA   102      28.391  20.710  -8.819  1.000000  0.000          0
ATOM   1650  HA  ALA   102      29.248  21.361  -8.648  1.000000  0.000          0
ATOM   1651  CB  ALA   102      28.016  19.929  -7.530  1.000000  0.000          0
ATOM   1652  HB1 ALA   102      27.900  20.613  -6.688  1.000000  0.000          0
ATOM   1653  HB2 ALA   102      27.120  19.317  -7.634  1.000000  0.000          0
ATOM   1654  HB3 ALA   102      28.819  19.273  -7.196  1.000000  0.000          0
ATOM   1655  C   ALA   102      28.736  19.760  -9.960  1.000000  0.000          0
ATOM   1656  O   ALA   102      27.988  19.684 -10.945  1.000000  0.000          0
ATOM   1657  N   ASN   103      29.769  18.993  -9.852  1.000000  0.000          0
ATOM   1658  H   ASN   103      30.354  19.267  -9.076  1.000000  0.000          0
ATOM   1659  CA  ASN   103      30.117  17.796 -10.599  1.000000  0.000          0
ATOM   1660  HA  ASN   103      30.037  18.102 -11.642  1.000000  0.000          0
ATOM   1661  CB  ASN   103      31.432  17.298 -10.186  1.000000  0.000          0
ATOM   1662  HB2 ASN   103      31.439  17.159  -9.104  1.000000  0.000          0
ATOM   1663  HB3 ASN   103      31.635  16.291 -10.554  1.000000  0.000          0
ATOM   1664  CG  ASN   103      32.578  18.282 -10.531  1.000000  0.000          0
ATOM   1665  OD1 ASN   103      32.529  19.112 -11.441  1.000000  0.000          0
ATOM   1666  ND2 ASN   103      33.592  18.139  -9.729  1.000000  0.000          0
ATOM   1667 HD21 ASN   103      34.400  18.745  -9.721  1.000000  0.000          0
ATOM   1668 HD22 ASN   103      33.570  17.438  -9.003  1.000000  0.000          0
ATOM   1669  C   ASN   103      29.010  16.678 -10.450  1.000000  0.000          0
ATOM   1670  O   ASN   103      28.052  16.789  -9.619  1.000000  0.000          0
ATOM   1671  N   GLN   104      28.976  15.701 -11.338  1.000000  0.000          0
ATOM   1672  H   GLN   104      29.714  15.722 -12.028  1.000000  0.000          0
ATOM   1673  CA  GLN   104      27.932  14.556 -11.366  1.000000  0.000          0
ATOM   1674  HA  GLN   104      27.447  14.558 -10.390  1.000000  0.000          0
ATOM   1675  CB  GLN   104      26.814  14.853 -12.329  1.000000  0.000          0
ATOM   1676  HB2 GLN   104      27.177  14.746 -13.351  1.000000  0.000          0
ATOM   1677  HB3 GLN   104      26.081  14.057 -12.202  1.000000  0.000          0
ATOM   1678  CG  GLN   104      26.015  16.198 -12.247  1.000000  0.000          0
ATOM   1679  HG2 GLN   104      25.937  16.594 -11.234  1.000000  0.000          0
ATOM   1680  HG3 GLN   104      26.476  16.977 -12.854  1.000000  0.000          0
ATOM   1681  CD  GLN   104      24.599  16.071 -12.690  1.000000  0.000          0
ATOM   1682  OE1 GLN   104      24.318  15.185 -13.442  1.000000  0.000          0
ATOM   1683  NE2 GLN   104      23.702  16.927 -12.331  1.000000  0.000          0
ATOM   1684 HE21 GLN   104      22.784  17.107 -12.713  1.000000  0.000          0
ATOM   1685 HE22 GLN   104      24.023  17.525 -11.584  1.000000  0.000          0
ATOM   1686  C   GLN   104      28.533  13.149 -11.535  1.000000  0.000          0
ATOM   1687  O   GLN   104      29.687  13.077 -12.003  1.000000  0.000          0
ATOM   1688  N   SER   105      27.894  12.075 -11.038  1.000000  0.000          0
ATOM   1689  H   SER   105      27.036  12.354 -10.585  1.000000  0.000          0
ATOM   1690  CA  SER   105      28.263  10.632 -11.079  1.000000  0.000          0
ATOM   1691  HA  SER   105      28.960  10.430 -11.892  1.000000  0.000          0
ATOM   1692  CB  SER   105      28.923  10.206  -9.808  1.000000  0.000          0
ATOM   1693  HB2 SER   105      28.242  10.373  -8.973  1.000000  0.000          0
ATOM   1694  HB3 SER   105      29.274   9.175  -9.761  1.000000  0.000          0
ATOM   1695  OG  SER   105      30.096  10.961  -9.526  1.000000  0.000          0
ATOM   1696  HG  SER   105      29.792  11.817  -9.220  1.000000  0.000          0
ATOM   1697  C   SER   105      27.105   9.705 -11.281  1.000000  0.000          0
ATOM   1698  O   SER   105      26.004  10.088 -10.979  1.000000  0.000          0
ATOM   1699  N   THR   106      27.234   8.556 -11.960  1.000000  0.000          0
ATOM   1700  H   THR   106      28.157   8.189 -12.145  1.000000  0.000          0
ATOM   1701  CA  THR   106      26.077   7.670 -12.390  1.000000  0.000          0
ATOM   1702  HA  THR   106      25.371   8.228 -13.005  1.000000  0.000          0
ATOM   1703  CB  THR   106      26.607   6.423 -13.242  1.000000  0.000          0
ATOM   1704  HB  THR   106      25.749   5.935 -13.704  1.000000  0.000          0
ATOM   1705  CG2 THR   106      27.560   6.957 -14.313  1.000000  0.000          0
ATOM   1706 HG21 THR   106      28.489   7.385 -13.937  1.000000  0.000          0
ATOM   1707 HG22 THR   106      27.892   6.115 -14.921  1.000000  0.000          0
ATOM   1708 HG23 THR   106      27.153   7.625 -15.072  1.000000  0.000          0
ATOM   1709  OG1 THR   106      27.383   5.465 -12.488  1.000000  0.000          0
ATOM   1710  HG1 THR   106      27.228   4.662 -12.989  1.000000  0.000          0
ATOM   1711  C   THR   106      25.260   7.188 -11.177  1.000000  0.000          0
ATOM   1712  O   THR   106      25.678   6.747 -10.120  1.000000  0.000          0
ATOM   1713  N   LEU   107      23.949   7.203 -11.471  1.000000  0.000          0
ATOM   1714  H   LEU   107      23.741   7.606 -12.374  1.000000  0.000          0
ATOM   1715  CA  LEU   107      22.876   6.834 -10.506  1.000000  0.000          0
ATOM   1716  HA  LEU   107      22.851   7.577  -9.710  1.000000  0.000          0
ATOM   1717  CB  LEU   107      21.493   6.763 -11.233  1.000000  0.000          0
ATOM   1718  HB2 LEU   107      21.327   7.747 -11.671  1.000000  0.000          0
ATOM   1719  HB3 LEU   107      21.613   6.097 -12.089  1.000000  0.000          0
ATOM   1720  CG  LEU   107      20.375   6.245 -10.361  1.000000  0.000          0
ATOM   1721  HG  LEU   107      20.505   5.223 -10.002  1.000000  0.000          0
ATOM   1722  CD1 LEU   107      20.045   6.969  -9.112  1.000000  0.000          0
ATOM   1723 HD11 LEU   107      19.612   7.959  -9.257  1.000000  0.000          0
ATOM   1724 HD12 LEU   107      19.359   6.415  -8.473  1.000000  0.000          0
ATOM   1725 HD13 LEU   107      20.873   7.040  -8.407  1.000000  0.000          0
ATOM   1726  CD2 LEU   107      19.067   6.295 -11.125  1.000000  0.000          0
ATOM   1727 HD21 LEU   107      18.683   7.315 -11.097  1.000000  0.000          0
ATOM   1728 HD22 LEU   107      19.157   5.863 -12.121  1.000000  0.000          0
ATOM   1729 HD23 LEU   107      18.363   5.594 -10.679  1.000000  0.000          0
ATOM   1730  C   LEU   107      23.214   5.430  -9.904  1.000000  0.000          0
ATOM   1731  O   LEU   107      22.905   5.247  -8.751  1.000000  0.000          0
ATOM   1732  N   GLU   108      23.899   4.518 -10.604  1.000000  0.000          0
ATOM   1733  H   GLU   108      23.973   4.702 -11.593  1.000000  0.000          0
ATOM   1734  CA  GLU   108      24.304   3.145 -10.101  1.000000  0.000          0
ATOM   1735  HA  GLU   108      23.502   2.483  -9.774  1.000000  0.000          0
ATOM   1736  CB  GLU   108      25.200   2.434 -11.134  1.000000  0.000          0
ATOM   1737  HB2 GLU   108      24.706   2.592 -12.093  1.000000  0.000          0
ATOM   1738  HB3 GLU   108      26.175   2.914 -11.224  1.000000  0.000          0
ATOM   1739  CG  GLU   108      25.430   0.925 -10.922  1.000000  0.000          0
ATOM   1740  HG2 GLU   108      26.128   0.928 -10.085  1.000000  0.000          0
ATOM   1741  HG3 GLU   108      24.477   0.507 -10.596  1.000000  0.000          0
ATOM   1742  CD  GLU   108      26.004   0.274 -12.256  1.000000  0.000          0
ATOM   1743  OE1 GLU   108      26.643   0.982 -13.105  1.000000  0.000          0
ATOM   1744  OE2 GLU   108      25.647  -0.891 -12.547  1.000000  0.000          0
ATOM   1745  C   GLU   108      25.229   3.181  -8.831  1.000000  0.000          0
ATOM   1746  O   GLU   108      25.128   2.334  -7.908  1.000000  0.000          0
ATOM   1747  N   ASN   109      26.165   4.127  -8.829  1.000000  0.000          0
ATOM   1748  H   ASN   109      26.188   4.791  -9.592  1.000000  0.000          0
ATOM   1749  CA  ASN   109      27.142   4.420  -7.721  1.000000  0.000          0
ATOM   1750  HA  ASN   109      27.621   3.506  -7.369  1.000000  0.000          0
ATOM   1751  CB  ASN   109      28.265   5.396  -8.298  1.000000  0.000          0
ATOM   1752  HB2 ASN   109      28.856   4.847  -9.031  1.000000  0.000          0
ATOM   1753  HB3 ASN   109      27.742   6.245  -8.739  1.000000  0.000          0
ATOM   1754  CG  ASN   109      29.101   5.878  -7.163  1.000000  0.000          0
ATOM   1755  OD1 ASN   109      28.843   6.929  -6.565  1.000000  0.000          0
ATOM   1756  ND2 ASN   109      30.255   5.215  -6.969  1.000000  0.000          0
ATOM   1757 HD21 ASN   109      30.917   5.549  -6.284  1.000000  0.000          0
ATOM   1758 HD22 ASN   109      30.550   4.465  -7.578  1.000000  0.000          0
ATOM   1759  C   ASN   109      26.225   5.050  -6.571  1.000000  0.000          0
ATOM   1760  O   ASN   109      26.452   4.755  -5.384  1.000000  0.000          0
ATOM   1761  N   PHE   110      25.370   5.966  -6.994  1.000000  0.000          0
ATOM   1762  H   PHE   110      25.365   6.223  -7.971  1.000000  0.000          0
ATOM   1763  CA  PHE   110      24.549   6.672  -6.024  1.000000  0.000          0
ATOM   1764  HA  PHE   110      25.244   7.065  -5.284  1.000000  0.000          0
ATOM   1765  CB  PHE   110      23.902   7.818  -6.834  1.000000  0.000          0
ATOM   1766  HB2 PHE   110      24.792   8.223  -7.315  1.000000  0.000          0
ATOM   1767  HB3 PHE   110      23.272   7.418  -7.629  1.000000  0.000          0
ATOM   1768  CG  PHE   110      23.027   8.830  -6.089  1.000000  0.000          0
ATOM   1769  CD1 PHE   110      23.589  10.109  -5.916  1.000000  0.000          0
ATOM   1770  HD1 PHE   110      24.577  10.298  -6.313  1.000000  0.000          0
ATOM   1771  CE1 PHE   110      22.819  11.053  -5.217  1.000000  0.000          0
ATOM   1772  HE1 PHE   110      23.193  12.054  -5.062  1.000000  0.000          0
ATOM   1773  CZ  PHE   110      21.622  10.717  -4.684  1.000000  0.000          0
ATOM   1774  HZ  PHE   110      21.050  11.516  -4.237  1.000000  0.000          0
ATOM   1775  CE2 PHE   110      21.034   9.530  -4.850  1.000000  0.000          0
ATOM   1776  HE2 PHE   110      20.135   9.308  -4.293  1.000000  0.000          0
ATOM   1777  CD2 PHE   110      21.687   8.590  -5.699  1.000000  0.000          0
ATOM   1778  HD2 PHE   110      21.187   7.647  -5.864  1.000000  0.000          0
ATOM   1779  C   PHE   110      23.633   5.726  -5.239  1.000000  0.000          0
ATOM   1780  O   PHE   110      23.654   5.744  -4.029  1.000000  0.000          0
ATOM   1781  N   LEU   111      22.980   4.800  -5.954  1.000000  0.000          0
ATOM   1782  H   LEU   111      23.134   4.829  -6.952  1.000000  0.000          0
ATOM   1783  CA  LEU   111      22.202   3.705  -5.281  1.000000  0.000          0
ATOM   1784  HA  LEU   111      21.527   4.186  -4.572  1.000000  0.000          0
ATOM   1785  CB  LEU   111      21.422   2.901  -6.313  1.000000  0.000          0
ATOM   1786  HB2 LEU   111      22.146   2.576  -7.060  1.000000  0.000          0
ATOM   1787  HB3 LEU   111      21.042   2.039  -5.764  1.000000  0.000          0
ATOM   1788  CG  LEU   111      20.310   3.712  -7.040  1.000000  0.000          0
ATOM   1789  HG  LEU   111      20.779   4.574  -7.515  1.000000  0.000          0
ATOM   1790  CD1 LEU   111      19.735   2.890  -8.171  1.000000  0.000          0
ATOM   1791 HD11 LEU   111      19.356   1.889  -7.963  1.000000  0.000          0
ATOM   1792 HD12 LEU   111      18.977   3.538  -8.611  1.000000  0.000          0
ATOM   1793 HD13 LEU   111      20.416   2.780  -9.016  1.000000  0.000          0
ATOM   1794  CD2 LEU   111      19.159   4.223  -6.128  1.000000  0.000          0
ATOM   1795 HD21 LEU   111      19.546   4.847  -5.322  1.000000  0.000          0
ATOM   1796 HD22 LEU   111      18.419   4.830  -6.649  1.000000  0.000          0
ATOM   1797 HD23 LEU   111      18.652   3.339  -5.740  1.000000  0.000          0
ATOM   1798  C   LEU   111      23.066   2.738  -4.422  1.000000  0.000          0
ATOM   1799  O   LEU   111      22.618   2.409  -3.372  1.000000  0.000          0
ATOM   1800  N   GLU   112      24.347   2.413  -4.770  1.000000  0.000          0
ATOM   1801  H   GLU   112      24.711   2.921  -5.563  1.000000  0.000          0
ATOM   1802  CA  GLU   112      25.298   1.686  -3.939  1.000000  0.000          0
ATOM   1803  HA  GLU   112      24.741   0.796  -3.647  1.000000  0.000          0
ATOM   1804  CB  GLU   112      26.457   1.189  -4.867  1.000000  0.000          0
ATOM   1805  HB2 GLU   112      26.084   0.501  -5.624  1.000000  0.000          0
ATOM   1806  HB3 GLU   112      26.979   2.031  -5.320  1.000000  0.000          0
ATOM   1807  CG  GLU   112      27.531   0.454  -4.095  1.000000  0.000          0
ATOM   1808  HG2 GLU   112      28.381   0.318  -4.763  1.000000  0.000          0
ATOM   1809  HG3 GLU   112      27.646   1.042  -3.184  1.000000  0.000          0
ATOM   1810  CD  GLU   112      27.160  -0.987  -3.744  1.000000  0.000          0
ATOM   1811  OE1 GLU   112      26.009  -1.358  -4.012  1.000000  0.000          0
ATOM   1812  OE2 GLU   112      27.929  -1.748  -3.150  1.000000  0.000          0
ATOM   1813  C   GLU   112      25.678   2.490  -2.645  1.000000  0.000          0
ATOM   1814  O   GLU   112      25.667   1.959  -1.507  1.000000  0.000          0
ATOM   1815  N   ARG   113      25.903   3.801  -2.786  1.000000  0.000          0
ATOM   1816  H   ARG   113      25.931   4.196  -3.716  1.000000  0.000          0
ATOM   1817  CA  ARG   113      26.186   4.721  -1.623  1.000000  0.000          0
ATOM   1818  HA  ARG   113      26.903   4.319  -0.909  1.000000  0.000          0
ATOM   1819  CB  ARG   113      26.809   6.111  -2.185  1.000000  0.000          0
ATOM   1820  HB2 ARG   113      27.594   5.882  -2.904  1.000000  0.000          0
ATOM   1821  HB3 ARG   113      26.019   6.607  -2.751  1.000000  0.000          0
ATOM   1822  CG  ARG   113      27.186   7.033  -1.000  1.000000  0.000          0
ATOM   1823  HG2 ARG   113      27.693   7.937  -1.335  1.000000  0.000          0
ATOM   1824  HG3 ARG   113      26.280   7.471  -0.581  1.000000  0.000          0
ATOM   1825  CD  ARG   113      27.985   6.521   0.216  1.000000  0.000          0
ATOM   1826  HD2 ARG   113      28.114   7.383   0.873  1.000000  0.000          0
ATOM   1827  HD3 ARG   113      27.547   5.684   0.757  1.000000  0.000          0
ATOM   1828  NE  ARG   113      29.390   6.166  -0.287  1.000000  0.000          0
ATOM   1829  HE  ARG   113      29.714   6.446  -1.201  1.000000  0.000          0
ATOM   1830  CZ  ARG   113      30.123   5.216   0.278  1.000000  0.000          0
ATOM   1831  NH1 ARG   113      29.886   4.703   1.410  1.000000  0.000          0
ATOM   1832 HH11 ARG   113      29.163   5.044   2.029  1.000000  0.000          0
ATOM   1833 HH12 ARG   113      30.511   3.948   1.657  1.000000  0.000          0
ATOM   1834  NH2 ARG   113      31.198   4.835  -0.368  1.000000  0.000          0
ATOM   1835 HH21 ARG   113      31.455   5.270  -1.241  1.000000  0.000          0
ATOM   1836 HH22 ARG   113      31.668   3.998  -0.051  1.000000  0.000          0
ATOM   1837  C   ARG   113      25.000   4.963  -0.697  1.000000  0.000          0
ATOM   1838  O   ARG   113      25.076   4.672   0.498  1.000000  0.000          0
ATOM   1839  N   LEU   114      23.815   5.200  -1.211  1.000000  0.000          0
ATOM   1840  H   LEU   114      23.867   5.574  -2.148  1.000000  0.000          0
ATOM   1841  CA  LEU   114      22.581   5.225  -0.532  1.000000  0.000          0
ATOM   1842  HA  LEU   114      22.704   5.877   0.333  1.000000  0.000          0
ATOM   1843  CB  LEU   114      21.462   5.829  -1.435  1.000000  0.000          0
ATOM   1844  HB2 LEU   114      21.767   6.808  -1.807  1.000000  0.000          0
ATOM   1845  HB3 LEU   114      21.156   5.199  -2.270  1.000000  0.000          0
ATOM   1846  CG  LEU   114      20.126   6.087  -0.708  1.000000  0.000          0
ATOM   1847  HG  LEU   114      19.711   5.111  -0.454  1.000000  0.000          0
ATOM   1848  CD1 LEU   114      20.192   7.027   0.544  1.000000  0.000          0
ATOM   1849 HD11 LEU   114      19.192   7.121   0.966  1.000000  0.000          0
ATOM   1850 HD12 LEU   114      20.845   6.659   1.335  1.000000  0.000          0
ATOM   1851 HD13 LEU   114      20.641   7.992   0.310  1.000000  0.000          0
ATOM   1852  CD2 LEU   114      19.116   6.893  -1.604  1.000000  0.000          0
ATOM   1853 HD21 LEU   114      19.228   7.969  -1.462  1.000000  0.000          0
ATOM   1854 HD22 LEU   114      19.276   6.572  -2.634  1.000000  0.000          0
ATOM   1855 HD23 LEU   114      18.103   6.683  -1.259  1.000000  0.000          0
ATOM   1856  C   LEU   114      22.247   3.884   0.216  1.000000  0.000          0
ATOM   1857  O   LEU   114      21.990   3.937   1.410  1.000000  0.000          0
ATOM   1858  N   LYS   115      22.233   2.679  -0.436  1.000000  0.000          0
ATOM   1859  H   LYS   115      22.546   2.703  -1.396  1.000000  0.000          0
ATOM   1860  CA  LYS   115      22.190   1.360   0.120  1.000000  0.000          0
ATOM   1861  HA  LYS   115      21.176   1.238   0.500  1.000000  0.000          0
ATOM   1862  CB  LYS   115      22.411   0.393  -0.973  1.000000  0.000          0
ATOM   1863  HB2 LYS   115      21.734   0.761  -1.742  1.000000  0.000          0
ATOM   1864  HB3 LYS   115      23.459   0.465  -1.264  1.000000  0.000          0
ATOM   1865  CG  LYS   115      21.972  -1.041  -0.622  1.000000  0.000          0
ATOM   1866  HG2 LYS   115      22.391  -1.239   0.365  1.000000  0.000          0
ATOM   1867  HG3 LYS   115      20.888  -1.088  -0.526  1.000000  0.000          0
ATOM   1868  CD  LYS   115      22.280  -2.278  -1.519  1.000000  0.000          0
ATOM   1869  HD2 LYS   115      21.923  -3.166  -0.997  1.000000  0.000          0
ATOM   1870  HD3 LYS   115      21.741  -2.160  -2.461  1.000000  0.000          0
ATOM   1871  CE  LYS   115      23.767  -2.406  -1.939  1.000000  0.000          0
ATOM   1872  HE2 LYS   115      24.156  -1.392  -2.036  1.000000  0.000          0
ATOM   1873  HE3 LYS   115      24.305  -3.062  -1.255  1.000000  0.000          0
ATOM   1874  NZ  LYS   115      23.940  -2.914  -3.324  1.000000  0.000          0
ATOM   1875  HZ1 LYS   115      23.378  -2.444  -4.020  1.000000  0.000          0
ATOM   1876  HZ2 LYS   115      24.884  -2.611  -3.519  1.000000  0.000          0
ATOM   1877  HZ3 LYS   115      23.843  -3.918  -3.287  1.000000  0.000          0
ATOM   1878  C   LYS   115      23.189   1.162   1.305  1.000000  0.000          0
ATOM   1879  O   LYS   115      22.824   0.745   2.422  1.000000  0.000          0
ATOM   1880  N   THR   116      24.440   1.671   1.195  1.000000  0.000          0
ATOM   1881  H   THR   116      24.649   2.142   0.327  1.000000  0.000          0
ATOM   1882  CA  THR   116      25.421   1.658   2.263  1.000000  0.000          0
ATOM   1883  HA  THR   116      25.290   0.641   2.632  1.000000  0.000          0
ATOM   1884  CB  THR   116      26.865   1.777   1.710  1.000000  0.000          0
ATOM   1885  HB  THR   116      27.041   2.827   1.477  1.000000  0.000          0
ATOM   1886  CG2 THR   116      27.904   1.302   2.777  1.000000  0.000          0
ATOM   1887 HG21 THR   116      27.695   0.234   2.844  1.000000  0.000          0
ATOM   1888 HG22 THR   116      28.897   1.613   2.451  1.000000  0.000          0
ATOM   1889 HG23 THR   116      27.742   1.758   3.752  1.000000  0.000          0
ATOM   1890  OG1 THR   116      26.994   1.006   0.614  1.000000  0.000          0
ATOM   1891  HG1 THR   116      26.626   1.536  -0.096  1.000000  0.000          0
ATOM   1892  C   THR   116      25.221   2.642   3.425  1.000000  0.000          0
ATOM   1893  O   THR   116      25.380   2.268   4.586  1.000000  0.000          0
ATOM   1894  N   ILE   117      24.619   3.812   3.143  1.000000  0.000          0
ATOM   1895  H   ILE   117      24.486   4.056   2.172  1.000000  0.000          0
ATOM   1896  CA  ILE   117      24.267   4.715   4.221  1.000000  0.000          0
ATOM   1897  HA  ILE   117      25.149   4.846   4.848  1.000000  0.000          0
ATOM   1898  CB  ILE   117      23.941   6.071   3.580  1.000000  0.000          0
ATOM   1899  HB  ILE   117      23.346   5.879   2.686  1.000000  0.000          0
ATOM   1900  CG2 ILE   117      23.155   6.941   4.600  1.000000  0.000          0
ATOM   1901 HG21 ILE   117      23.929   7.232   5.311  1.000000  0.000          0
ATOM   1902 HG22 ILE   117      22.687   7.824   4.167  1.000000  0.000          0
ATOM   1903 HG23 ILE   117      22.412   6.281   5.046  1.000000  0.000          0
ATOM   1904  CG1 ILE   117      25.229   6.809   3.119  1.000000  0.000          0
ATOM   1905 HG12 ILE   117      25.763   7.028   4.044  1.000000  0.000          0
ATOM   1906 HG13 ILE   117      25.830   6.112   2.537  1.000000  0.000          0
ATOM   1907  CD1 ILE   117      24.891   8.049   2.258  1.000000  0.000          0
ATOM   1908 HD11 ILE   117      25.700   8.492   1.676  1.000000  0.000          0
ATOM   1909 HD12 ILE   117      24.135   7.830   1.504  1.000000  0.000          0
ATOM   1910 HD13 ILE   117      24.499   8.836   2.901  1.000000  0.000          0
ATOM   1911  C   ILE   117      23.052   4.143   5.009  1.000000  0.000          0
ATOM   1912  O   ILE   117      23.081   4.227   6.271  1.000000  0.000          0
ATOM   1913  N   MET   118      22.141   3.487   4.355  1.000000  0.000          0
ATOM   1914  H   MET   118      22.247   3.533   3.351  1.000000  0.000          0
ATOM   1915  CA  MET   118      21.014   2.785   5.021  1.000000  0.000          0
ATOM   1916  HA  MET   118      20.512   3.414   5.758  1.000000  0.000          0
ATOM   1917  CB  MET   118      20.008   2.270   3.952  1.000000  0.000          0
ATOM   1918  HB2 MET   118      20.525   1.773   3.130  1.000000  0.000          0
ATOM   1919  HB3 MET   118      19.330   1.626   4.511  1.000000  0.000          0
ATOM   1920  CG  MET   118      19.152   3.404   3.335  1.000000  0.000          0
ATOM   1921  HG2 MET   118      19.840   4.074   2.819  1.000000  0.000          0
ATOM   1922  HG3 MET   118      18.538   2.941   2.564  1.000000  0.000          0
ATOM   1923  SD  MET   118      18.202   4.362   4.611  1.000000  0.000          0
ATOM   1924  CE  MET   118      19.215   5.859   4.436  1.000000  0.000          0
ATOM   1925  HE1 MET   118      18.869   6.492   3.619  1.000000  0.000          0
ATOM   1926  HE2 MET   118      18.979   6.525   5.266  1.000000  0.000          0
ATOM   1927  HE3 MET   118      20.279   5.661   4.305  1.000000  0.000          0
ATOM   1928  C   MET   118      21.455   1.542   5.863  1.000000  0.000          0
ATOM   1929  O   MET   118      20.751   1.273   6.833  1.000000  0.000          0
ATOM   1930  N   ARG   119      22.406   0.731   5.323  1.000000  0.000          0
ATOM   1931  H   ARG   119      22.675   0.904   4.365  1.000000  0.000          0
ATOM   1932  CA  ARG   119      22.983  -0.449   5.966  1.000000  0.000          0
ATOM   1933  HA  ARG   119      22.130  -1.072   6.237  1.000000  0.000          0
ATOM   1934  CB  ARG   119      23.859  -1.274   5.061  1.000000  0.000          0
ATOM   1935  HB2 ARG   119      24.687  -0.652   4.725  1.000000  0.000          0
ATOM   1936  HB3 ARG   119      24.210  -2.089   5.695  1.000000  0.000          0
ATOM   1937  CG  ARG   119      23.098  -1.956   3.915  1.000000  0.000          0
ATOM   1938  HG2 ARG   119      22.663  -2.854   4.351  1.000000  0.000          0
ATOM   1939  HG3 ARG   119      22.243  -1.366   3.585  1.000000  0.000          0
ATOM   1940  CD  ARG   119      23.946  -2.430   2.726  1.000000  0.000          0
ATOM   1941  HD2 ARG   119      23.857  -1.645   1.976  1.000000  0.000          0
ATOM   1942  HD3 ARG   119      24.974  -2.524   3.074  1.000000  0.000          0
ATOM   1943  NE  ARG   119      23.310  -3.712   2.182  1.000000  0.000          0
ATOM   1944  HE  ARG   119      22.365  -3.794   2.528  1.000000  0.000          0
ATOM   1945  CZ  ARG   119      23.829  -4.568   1.343  1.000000  0.000          0
ATOM   1946  NH1 ARG   119      24.978  -4.264   0.779  1.000000  0.000          0
ATOM   1947 HH11 ARG   119      25.517  -3.472   1.099  1.000000  0.000          0
ATOM   1948 HH12 ARG   119      25.320  -4.810   0.001  1.000000  0.000          0
ATOM   1949  NH2 ARG   119      23.256  -5.713   1.077  1.000000  0.000          0
ATOM   1950 HH21 ARG   119      22.327  -6.018   1.333  1.000000  0.000          0
ATOM   1951 HH22 ARG   119      23.537  -6.377   0.371  1.000000  0.000          0
ATOM   1952  C   ARG   119      23.705  -0.155   7.325  1.000000  0.000          0
ATOM   1953  O   ARG   119      23.511  -0.928   8.264  1.000000  0.000          0
ATOM   1954  N   GLU   120      24.478   0.972   7.383  1.000000  0.000          0
ATOM   1955  H   GLU   120      24.561   1.446   6.495  1.000000  0.000          0
ATOM   1956  CA  GLU   120      25.106   1.467   8.594  1.000000  0.000          0
ATOM   1957  HA  GLU   120      25.605   0.611   9.044  1.000000  0.000          0
ATOM   1958  CB  GLU   120      26.137   2.503   8.310  1.000000  0.000          0
ATOM   1959  HB2 GLU   120      25.595   3.356   7.905  1.000000  0.000          0
ATOM   1960  HB3 GLU   120      26.435   2.900   9.281  1.000000  0.000          0
ATOM   1961  CG  GLU   120      27.321   2.171   7.426  1.000000  0.000          0
ATOM   1962  HG2 GLU   120      27.134   2.258   6.356  1.000000  0.000          0
ATOM   1963  HG3 GLU   120      28.053   2.935   7.683  1.000000  0.000          0
ATOM   1964  CD  GLU   120      27.990   0.772   7.761  1.000000  0.000          0
ATOM   1965  OE1 GLU   120      28.330   0.548   8.918  1.000000  0.000          0
ATOM   1966  OE2 GLU   120      28.079  -0.125   6.933  1.000000  0.000          0
ATOM   1967  C   GLU   120      24.029   1.975   9.611  1.000000  0.000          0
ATOM   1968  O   GLU   120      23.999   1.549  10.789  1.000000  0.000          0
ATOM   1969  N   LYS   121      23.052   2.807   9.126  1.000000  0.000          0
ATOM   1970  H   LYS   121      23.058   3.128   8.169  1.000000  0.000          0
ATOM   1971  CA  LYS   121      21.915   3.382   9.894  1.000000  0.000          0
ATOM   1972  HA  LYS   121      22.329   3.990  10.699  1.000000  0.000          0
ATOM   1973  CB  LYS   121      21.189   4.321   8.898  1.000000  0.000          0
ATOM   1974  HB2 LYS   121      21.853   5.153   8.664  1.000000  0.000          0
ATOM   1975  HB3 LYS   121      20.966   3.720   8.016  1.000000  0.000          0
ATOM   1976  CG  LYS   121      19.840   4.834   9.480  1.000000  0.000          0
ATOM   1977  HG2 LYS   121      19.249   5.285   8.684  1.000000  0.000          0
ATOM   1978  HG3 LYS   121      19.246   3.995   9.845  1.000000  0.000          0
ATOM   1979  CD  LYS   121      20.097   5.847  10.543  1.000000  0.000          0
ATOM   1980  HD2 LYS   121      20.816   5.435  11.252  1.000000  0.000          0
ATOM   1981  HD3 LYS   121      20.398   6.822  10.160  1.000000  0.000          0
ATOM   1982  CE  LYS   121      18.832   6.354  11.220  1.000000  0.000          0
ATOM   1983  HE2 LYS   121      18.090   6.794  10.554  1.000000  0.000          0
ATOM   1984  HE3 LYS   121      18.350   5.465  11.624  1.000000  0.000          0
ATOM   1985  NZ  LYS   121      19.070   7.301  12.372  1.000000  0.000          0
ATOM   1986  HZ1 LYS   121      18.201   7.664  12.737  1.000000  0.000          0
ATOM   1987  HZ2 LYS   121      19.556   6.802  13.103  1.000000  0.000          0
ATOM   1988  HZ3 LYS   121      19.533   8.120  12.003  1.000000  0.000          0
ATOM   1989  C   LYS   121      21.082   2.245  10.584  1.000000  0.000          0
ATOM   1990  O   LYS   121      20.646   2.344  11.737  1.000000  0.000          0
ATOM   1991  N   TYR   122      20.836   1.176   9.760  1.000000  0.000          0
ATOM   1992  H   TYR   122      21.123   1.174   8.792  1.000000  0.000          0
ATOM   1993  CA  TYR   122      20.220  -0.032  10.221  1.000000  0.000          0
ATOM   1994  HA  TYR   122      19.251   0.142  10.688  1.000000  0.000          0
ATOM   1995  CB  TYR   122      19.943  -0.933   9.060  1.000000  0.000          0
ATOM   1996  HB2 TYR   122      19.110  -0.407   8.593  1.000000  0.000          0
ATOM   1997  HB3 TYR   122      20.875  -0.911   8.496  1.000000  0.000          0
ATOM   1998  CG  TYR   122      19.541  -2.346   9.547  1.000000  0.000          0
ATOM   1999  CD1 TYR   122      18.241  -2.454  10.070  1.000000  0.000          0
ATOM   2000  HD1 TYR   122      17.521  -1.664   9.919  1.000000  0.000          0
ATOM   2001  CE1 TYR   122      17.781  -3.692  10.515  1.000000  0.000          0
ATOM   2002  HE1 TYR   122      16.729  -3.713  10.759  1.000000  0.000          0
ATOM   2003  CZ  TYR   122      18.681  -4.789  10.553  1.000000  0.000          0
ATOM   2004  OH  TYR   122      18.203  -5.987  11.028  1.000000  0.000          0
ATOM   2005  HH  TYR   122      18.856  -6.315  11.650  1.000000  0.000          0
ATOM   2006  CE2 TYR   122      20.022  -4.677  10.150  1.000000  0.000          0
ATOM   2007  HE2 TYR   122      20.727  -5.478  10.310  1.000000  0.000          0
ATOM   2008  CD2 TYR   122      20.480  -3.427   9.725  1.000000  0.000          0
ATOM   2009  HD2 TYR   122      21.509  -3.275   9.433  1.000000  0.000          0
ATOM   2010  C   TYR   122      21.027  -0.775  11.250  1.000000  0.000          0
ATOM   2011  O   TYR   122      20.588  -1.042  12.341  1.000000  0.000          0
ATOM   2012  N   SER   123      22.336  -0.987  10.960  1.000000  0.000          0
ATOM   2013  H   SER   123      22.709  -0.818  10.037  1.000000  0.000          0
ATOM   2014  CA  SER   123      23.239  -1.639  11.946  1.000000  0.000          0
ATOM   2015  HA  SER   123      22.838  -2.631  12.152  1.000000  0.000          0
ATOM   2016  CB  SER   123      24.706  -1.732  11.317  1.000000  0.000          0
ATOM   2017  HB2 SER   123      24.621  -2.590  10.649  1.000000  0.000          0
ATOM   2018  HB3 SER   123      24.911  -0.852  10.708  1.000000  0.000          0
ATOM   2019  OG  SER   123      25.789  -1.919  12.185  1.000000  0.000          0
ATOM   2020  HG  SER   123      25.563  -2.753  12.603  1.000000  0.000          0
ATOM   2021  C   SER   123      23.214  -0.791  13.295  1.000000  0.000          0
ATOM   2022  O   SER   123      23.441  -1.372  14.374  1.000000  0.000          0
ATOM   2023  N   LYS   124      22.992   0.517  13.317  1.000000  0.000          0
ATOM   2024  H   LYS   124      22.853   0.988  12.435  1.000000  0.000          0
ATOM   2025  CA  LYS   124      22.911   1.300  14.548  1.000000  0.000          0
ATOM   2026  HA  LYS   124      23.538   0.815  15.298  1.000000  0.000          0
ATOM   2027  CB  LYS   124      23.242   2.779  14.241  1.000000  0.000          0
ATOM   2028  HB2 LYS   124      22.513   3.095  13.496  1.000000  0.000          0
ATOM   2029  HB3 LYS   124      23.089   3.372  15.142  1.000000  0.000          0
ATOM   2030  CG  LYS   124      24.654   2.964  13.728  1.000000  0.000          0
ATOM   2031  HG2 LYS   124      25.288   3.202  14.583  1.000000  0.000          0
ATOM   2032  HG3 LYS   124      25.086   2.077  13.264  1.000000  0.000          0
ATOM   2033  CD  LYS   124      24.802   4.157  12.763  1.000000  0.000          0
ATOM   2034  HD2 LYS   124      24.130   4.078  11.907  1.000000  0.000          0
ATOM   2035  HD3 LYS   124      24.580   5.128  13.206  1.000000  0.000          0
ATOM   2036  CE  LYS   124      26.274   4.181  12.193  1.000000  0.000          0
ATOM   2037  HE2 LYS   124      26.505   3.144  11.953  1.000000  0.000          0
ATOM   2038  HE3 LYS   124      26.343   4.883  11.362  1.000000  0.000          0
ATOM   2039  NZ  LYS   124      27.213   4.612  13.252  1.000000  0.000          0
ATOM   2040  HZ1 LYS   124      28.100   4.684  12.773  1.000000  0.000          0
ATOM   2041  HZ2 LYS   124      26.841   5.461  13.652  1.000000  0.000          0
ATOM   2042  HZ3 LYS   124      27.293   3.948  14.008  1.000000  0.000          0
ATOM   2043  C   LYS   124      21.496   1.221  15.182  1.000000  0.000          0
ATOM   2044  O   LYS   124      21.321   1.227  16.397  1.000000  0.000          0
ATOM   2045  N   CYS   125      20.452   1.051  14.366  1.000000  0.000          0
ATOM   2046  H   CYS   125      20.616   1.037  13.370  1.000000  0.000          0
ATOM   2047  CA  CYS   125      19.134   0.553  14.830  1.000000  0.000          0
ATOM   2048  HA  CYS   125      18.855   1.233  15.635  1.000000  0.000          0
ATOM   2049  CB  CYS   125      18.123   0.721  13.702  1.000000  0.000          0
ATOM   2050  HB2 CYS   125      18.435   0.162  12.819  1.000000  0.000          0
ATOM   2051  HB3 CYS   125      17.148   0.300  13.951  1.000000  0.000          0
ATOM   2052  SG  CYS   125      17.953   2.517  13.230  1.000000  0.000          0
ATOM   2053  HG  CYS   125      19.113   2.603  12.574  1.000000  0.000          0
ATOM   2054  C   CYS   125      19.073  -0.837  15.436  1.000000  0.000          0
ATOM   2055  O   CYS   125      18.055  -1.173  16.113  1.000000  0.000          0
ATOM   2056  N   SER   126      20.033  -1.726  15.168  1.000000  0.000          0
ATOM   2057  H   SER   126      20.898  -1.456  14.723  1.000000  0.000          0
ATOM   2058  CA  SER   126      20.149  -3.018  15.832  1.000000  0.000          0
ATOM   2059  HA  SER   126      19.143  -3.397  16.015  1.000000  0.000          0
ATOM   2060  CB  SER   126      20.973  -3.961  14.871  1.000000  0.000          0
ATOM   2061  HB2 SER   126      21.990  -3.571  14.816  1.000000  0.000          0
ATOM   2062  HB3 SER   126      20.939  -5.023  15.107  1.000000  0.000          0
ATOM   2063  OG  SER   126      20.457  -3.819  13.543  1.000000  0.000          0
ATOM   2064  HG  SER   126      20.417  -2.878  13.354  1.000000  0.000          0
ATOM   2065  C   SER   126      20.839  -2.933  17.163  1.000000  0.000          0
ATOM   2066  O   SER   126      20.358  -2.271  18.147  1.000000  0.000          0
ATOM   2067  OXT SER   126      21.954  -3.436  17.324  1.000000  0.000          0
TER    2068      SER   126 
ATOM   2068  N   MET   127     -42.466  16.090  -1.318  1.000000  0.000          0
ATOM   2069  H1  MET   127     -42.749  15.314  -1.899  1.000000  0.000          0
ATOM   2070  H2  MET   127     -42.565  16.840  -1.989  1.000000  0.000          0
ATOM   2071  H3  MET   127     -42.999  16.210  -0.469  1.000000  0.000          0
ATOM   2072  CA  MET   127     -41.100  15.890  -0.798  1.000000  0.000          0
ATOM   2073  HA  MET   127     -40.842  16.730  -0.153  1.000000  0.000          0
ATOM   2074  CB  MET   127     -41.011  14.558  -0.091  1.000000  0.000          0
ATOM   2075  HB2 MET   127     -41.652  14.496   0.789  1.000000  0.000          0
ATOM   2076  HB3 MET   127     -41.487  13.844  -0.763  1.000000  0.000          0
ATOM   2077  CG  MET   127     -39.570  14.221   0.346  1.000000  0.000          0
ATOM   2078  HG2 MET   127     -39.457  13.206   0.727  1.000000  0.000          0
ATOM   2079  HG3 MET   127     -38.936  14.372  -0.528  1.000000  0.000          0
ATOM   2080  SD  MET   127     -38.988  15.298   1.646  1.000000  0.000          0
ATOM   2081  CE  MET   127     -37.664  14.211   2.256  1.000000  0.000          0
ATOM   2082  HE1 MET   127     -36.823  14.311   1.571  1.000000  0.000          0
ATOM   2083  HE2 MET   127     -37.291  14.565   3.216  1.000000  0.000          0
ATOM   2084  HE3 MET   127     -37.980  13.182   2.424  1.000000  0.000          0
ATOM   2085  C   MET   127     -40.165  15.887  -2.039  1.000000  0.000          0
ATOM   2086  O   MET   127     -40.313  15.100  -2.940  1.000000  0.000          0
ATOM   2087  N   HIE   128     -39.121  16.712  -2.069  1.000000  0.000          0
ATOM   2088  H   HIE   128     -38.979  17.351  -1.301  1.000000  0.000          0
ATOM   2089  CA  HIE   128     -38.129  16.754  -3.183  1.000000  0.000          0
ATOM   2090  HA  HIE   128     -38.663  16.715  -4.132  1.000000  0.000          0
ATOM   2091  CB  HIE   128     -37.269  18.092  -2.985  1.000000  0.000          0
ATOM   2092  HB2 HIE   128     -36.530  18.020  -3.784  1.000000  0.000          0
ATOM   2093  HB3 HIE   128     -36.768  18.038  -2.019  1.000000  0.000          0
ATOM   2094  CG  HIE   128     -38.038  19.411  -3.160  1.000000  0.000          0
ATOM   2095  ND1 HIE   128     -37.539  20.652  -2.805  1.000000  0.000          0
ATOM   2096  CE1 HIE   128     -38.474  21.584  -2.959  1.000000  0.000          0
ATOM   2097  HE1 HIE   128     -38.403  22.662  -2.943  1.000000  0.000          0
ATOM   2098  NE2 HIE   128     -39.539  21.038  -3.527  1.000000  0.000          0
ATOM   2099  HE2 HIE   128     -40.271  21.594  -3.947  1.000000  0.000          0
ATOM   2100  CD2 HIE   128     -39.277  19.663  -3.659  1.000000  0.000          0
ATOM   2101  HD2 HIE   128     -39.954  18.895  -4.002  1.000000  0.000          0
ATOM   2102  C   HIE   128     -37.302  15.526  -3.220  1.000000  0.000          0
ATOM   2103  O   HIE   128     -36.722  15.146  -2.174  1.000000  0.000          0
ATOM   2104  N   HIE   129     -37.111  14.848  -4.400  1.000000  0.000          0
ATOM   2105  H   HIE   129     -37.605  15.141  -5.231  1.000000  0.000          0
ATOM   2106  CA  HIE   129     -36.108  13.749  -4.587  1.000000  0.000          0
ATOM   2107  HA  HIE   129     -36.498  12.997  -3.901  1.000000  0.000          0
ATOM   2108  CB  HIE   129     -36.130  13.081  -5.985  1.000000  0.000          0
ATOM   2109  HB2 HIE   129     -37.072  12.550  -6.115  1.000000  0.000          0
ATOM   2110  HB3 HIE   129     -35.276  12.410  -6.077  1.000000  0.000          0
ATOM   2111  CG  HIE   129     -36.076  14.136  -7.115  1.000000  0.000          0
ATOM   2112  ND1 HIE   129     -37.179  14.958  -7.477  1.000000  0.000          0
ATOM   2113  CE1 HIE   129     -36.607  15.731  -8.406  1.000000  0.000          0
ATOM   2114  HE1 HIE   129     -37.151  16.595  -8.761  1.000000  0.000          0
ATOM   2115  NE2 HIE   129     -35.403  15.330  -8.757  1.000000  0.000          0
ATOM   2116  HE2 HIE   129     -34.864  15.727  -9.514  1.000000  0.000          0
ATOM   2117  CD2 HIE   129     -34.973  14.381  -7.916  1.000000  0.000          0
ATOM   2118  HD2 HIE   129     -34.029  13.856  -7.925  1.000000  0.000          0
ATOM   2119  C   HIE   129     -34.619  14.104  -4.244  1.000000  0.000          0
ATOM   2120  O   HIE   129     -33.838  13.297  -3.713  1.000000  0.000          0
ATOM   2121  N   HIE   130     -34.338  15.380  -4.312  1.000000  0.000          0
ATOM   2122  H   HIE   130     -35.066  15.886  -4.794  1.000000  0.000          0
ATOM   2123  CA  HIE   130     -32.986  15.949  -4.250  1.000000  0.000          0
ATOM   2124  HA  HIE   130     -32.297  15.105  -4.291  1.000000  0.000          0
ATOM   2125  CB  HIE   130     -32.744  16.931  -5.362  1.000000  0.000          0
ATOM   2126  HB2 HIE   130     -32.850  16.417  -6.318  1.000000  0.000          0
ATOM   2127  HB3 HIE   130     -31.709  17.181  -5.124  1.000000  0.000          0
ATOM   2128  CG  HIE   130     -33.631  18.192  -5.164  1.000000  0.000          0
ATOM   2129  ND1 HIE   130     -33.514  19.269  -4.263  1.000000  0.000          0
ATOM   2130  CE1 HIE   130     -34.479  20.070  -4.604  1.000000  0.000          0
ATOM   2131  HE1 HIE   130     -34.793  20.927  -4.026  1.000000  0.000          0
ATOM   2132  NE2 HIE   130     -35.129  19.637  -5.675  1.000000  0.000          0
ATOM   2133  HE2 HIE   130     -35.897  20.119  -6.120  1.000000  0.000          0
ATOM   2134  CD2 HIE   130     -34.557  18.475  -6.081  1.000000  0.000          0
ATOM   2135  HD2 HIE   130     -34.943  17.913  -6.918  1.000000  0.000          0
ATOM   2136  C   HIE   130     -32.665  16.556  -2.822  1.000000  0.000          0
ATOM   2137  O   HIE   130     -31.506  16.904  -2.581  1.000000  0.000          0
ATOM   2138  N   HIE   131     -33.616  16.652  -1.874  1.000000  0.000          0
ATOM   2139  H   HIE   131     -34.508  16.181  -1.945  1.000000  0.000          0
ATOM   2140  CA  HIE   131     -33.300  17.066  -0.554  1.000000  0.000          0
ATOM   2141  HA  HIE   131     -32.933  18.091  -0.617  1.000000  0.000          0
ATOM   2142  CB  HIE   131     -34.594  17.026   0.230  1.000000  0.000          0
ATOM   2143  HB2 HIE   131     -35.146  16.098   0.083  1.000000  0.000          0
ATOM   2144  HB3 HIE   131     -35.288  17.841   0.024  1.000000  0.000          0
ATOM   2145  CG  HIE   131     -34.478  17.088   1.738  1.000000  0.000          0
ATOM   2146  ND1 HIE   131     -34.006  18.184   2.399  1.000000  0.000          0
ATOM   2147  CE1 HIE   131     -33.991  17.948   3.716  1.000000  0.000          0
ATOM   2148  HE1 HIE   131     -33.696  18.746   4.383  1.000000  0.000          0
ATOM   2149  NE2 HIE   131     -34.395  16.701   3.901  1.000000  0.000          0
ATOM   2150  HE2 HIE   131     -34.510  16.339   4.837  1.000000  0.000          0
ATOM   2151  CD2 HIE   131     -34.655  16.099   2.688  1.000000  0.000          0
ATOM   2152  HD2 HIE   131     -34.873  15.061   2.487  1.000000  0.000          0
ATOM   2153  C   HIE   131     -32.260  16.140   0.106  1.000000  0.000          0
ATOM   2154  O   HIE   131     -32.269  14.952  -0.177  1.000000  0.000          0
ATOM   2155  N   HIE   132     -31.346  16.695   0.855  1.000000  0.000          0
ATOM   2156  H   HIE   132     -31.503  17.691   0.924  1.000000  0.000          0
ATOM   2157  CA  HIE   132     -30.238  16.016   1.516  1.000000  0.000          0
ATOM   2158  HA  HIE   132     -30.403  14.954   1.335  1.000000  0.000          0
ATOM   2159  CB  HIE   132     -28.928  16.438   0.943  1.000000  0.000          0
ATOM   2160  HB2 HIE   132     -28.917  16.257  -0.132  1.000000  0.000          0
ATOM   2161  HB3 HIE   132     -28.128  15.784   1.288  1.000000  0.000          0
ATOM   2162  CG  HIE   132     -28.495  17.817   1.164  1.000000  0.000          0
ATOM   2163  ND1 HIE   132     -27.927  18.365   2.320  1.000000  0.000          0
ATOM   2164  CE1 HIE   132     -27.469  19.588   1.993  1.000000  0.000          0
ATOM   2165  HE1 HIE   132     -27.006  20.285   2.676  1.000000  0.000          0
ATOM   2166  NE2 HIE   132     -27.711  19.860   0.734  1.000000  0.000          0
ATOM   2167  HE2 HIE   132     -27.733  20.779   0.313  1.000000  0.000          0
ATOM   2168  CD2 HIE   132     -28.400  18.793   0.204  1.000000  0.000          0
ATOM   2169  HD2 HIE   132     -28.761  18.667  -0.806  1.000000  0.000          0
ATOM   2170  C   HIE   132     -30.278  16.016   3.056  1.000000  0.000          0
ATOM   2171  O   HIE   132     -30.723  16.989   3.766  1.000000  0.000          0
ATOM   2172  N   HIE   133     -29.667  14.948   3.667  1.000000  0.000          0
ATOM   2173  H   HIE   133     -29.354  14.152   3.130  1.000000  0.000          0
ATOM   2174  CA  HIE   133     -29.216  14.836   5.049  1.000000  0.000          0
ATOM   2175  HA  HIE   133     -29.853  15.523   5.605  1.000000  0.000          0
ATOM   2176  CB  HIE   133     -29.524  13.383   5.470  1.000000  0.000          0
ATOM   2177  HB2 HIE   133     -29.045  13.258   6.441  1.000000  0.000          0
ATOM   2178  HB3 HIE   133     -29.082  12.721   4.724  1.000000  0.000          0
ATOM   2179  CG  HIE   133     -30.956  13.212   5.708  1.000000  0.000          0
ATOM   2180  ND1 HIE   133     -31.640  13.522   6.849  1.000000  0.000          0
ATOM   2181  CE1 HIE   133     -32.977  13.401   6.589  1.000000  0.000          0
ATOM   2182  HE1 HIE   133     -33.815  13.572   7.248  1.000000  0.000          0
ATOM   2183  NE2 HIE   133     -33.107  12.850   5.390  1.000000  0.000          0
ATOM   2184  HE2 HIE   133     -33.980  12.523   5.003  1.000000  0.000          0
ATOM   2185  CD2 HIE   133     -31.880  12.827   4.810  1.000000  0.000          0
ATOM   2186  HD2 HIE   133     -31.659  12.584   3.781  1.000000  0.000          0
ATOM   2187  C   HIE   133     -27.703  15.155   5.242  1.000000  0.000          0
ATOM   2188  O   HIE   133     -26.896  15.061   4.366  1.000000  0.000          0
ATOM   2189  N   LYS   134     -27.422  15.594   6.469  1.000000  0.000          0
ATOM   2190  H   LYS   134     -28.247  15.731   7.033  1.000000  0.000          0
ATOM   2191  CA  LYS   134     -26.144  15.670   7.030  1.000000  0.000          0
ATOM   2192  HA  LYS   134     -25.514  16.054   6.227  1.000000  0.000          0
ATOM   2193  CB  LYS   134     -26.239  16.621   8.188  1.000000  0.000          0
ATOM   2194  HB2 LYS   134     -27.034  16.284   8.854  1.000000  0.000          0
ATOM   2195  HB3 LYS   134     -25.377  16.678   8.853  1.000000  0.000          0
ATOM   2196  CG  LYS   134     -26.543  18.047   7.726  1.000000  0.000          0
ATOM   2197  HG2 LYS   134     -25.776  18.257   6.982  1.000000  0.000          0
ATOM   2198  HG3 LYS   134     -27.515  18.086   7.236  1.000000  0.000          0
ATOM   2199  CD  LYS   134     -26.413  19.115   8.847  1.000000  0.000          0
ATOM   2200  HD2 LYS   134     -25.330  19.239   8.846  1.000000  0.000          0
ATOM   2201  HD3 LYS   134     -26.875  20.014   8.438  1.000000  0.000          0
ATOM   2202  CE  LYS   134     -27.173  18.743  10.104  1.000000  0.000          0
ATOM   2203  HE2 LYS   134     -28.224  19.024  10.025  1.000000  0.000          0
ATOM   2204  HE3 LYS   134     -27.131  17.677  10.330  1.000000  0.000          0
ATOM   2205  NZ  LYS   134     -26.686  19.500  11.260  1.000000  0.000          0
ATOM   2206  HZ1 LYS   134     -26.859  20.466  11.021  1.000000  0.000          0
ATOM   2207  HZ2 LYS   134     -27.081  19.210  12.144  1.000000  0.000          0
ATOM   2208  HZ3 LYS   134     -25.681  19.433  11.332  1.000000  0.000          0
ATOM   2209  C   LYS   134     -25.565  14.306   7.475  1.000000  0.000          0
ATOM   2210  O   LYS   134     -26.338  13.367   7.677  1.000000  0.000          0
ATOM   2211  N   VAL   135     -24.238  14.189   7.614  1.000000  0.000          0
ATOM   2212  H   VAL   135     -23.685  15.032   7.545  1.000000  0.000          0
ATOM   2213  CA  VAL   135     -23.603  12.957   8.068  1.000000  0.000          0
ATOM   2214  HA  VAL   135     -24.037  12.112   7.531  1.000000  0.000          0
ATOM   2215  CB  VAL   135     -22.052  13.159   7.730  1.000000  0.000          0
ATOM   2216  HB  VAL   135     -21.945  13.290   6.652  1.000000  0.000          0
ATOM   2217  CG1 VAL   135     -21.499  14.485   8.404  1.000000  0.000          0
ATOM   2218 HG11 VAL   135     -22.204  15.316   8.448  1.000000  0.000          0
ATOM   2219 HG12 VAL   135     -21.237  14.355   9.455  1.000000  0.000          0
ATOM   2220 HG13 VAL   135     -20.584  14.909   7.991  1.000000  0.000          0
ATOM   2221  CG2 VAL   135     -21.242  11.929   8.269  1.000000  0.000          0
ATOM   2222 HG21 VAL   135     -20.261  12.098   7.827  1.000000  0.000          0
ATOM   2223 HG22 VAL   135     -21.244  11.808   9.354  1.000000  0.000          0
ATOM   2224 HG23 VAL   135     -21.599  10.989   7.846  1.000000  0.000          0
ATOM   2225  C   VAL   135     -23.909  12.757   9.539  1.000000  0.000          0
ATOM   2226  O   VAL   135     -23.811  13.658  10.419  1.000000  0.000          0
ATOM   2227  N   LEU   136     -24.233  11.526   9.864  1.000000  0.000          0
ATOM   2228  H   LEU   136     -24.192  10.811   9.152  1.000000  0.000          0
ATOM   2229  CA  LEU   136     -24.647  11.091  11.219  1.000000  0.000          0
ATOM   2230  HA  LEU   136     -25.046  11.963  11.735  1.000000  0.000          0
ATOM   2231  CB  LEU   136     -25.759  10.147  11.021  1.000000  0.000          0
ATOM   2232  HB2 LEU   136     -26.617  10.781  10.797  1.000000  0.000          0
ATOM   2233  HB3 LEU   136     -25.438   9.466  10.235  1.000000  0.000          0
ATOM   2234  CG  LEU   136     -26.202   9.344  12.234  1.000000  0.000          0
ATOM   2235  HG  LEU   136     -25.456   8.607  12.533  1.000000  0.000          0
ATOM   2236  CD1 LEU   136     -26.454  10.288  13.495  1.000000  0.000          0
ATOM   2237 HD11 LEU   136     -27.372  10.837  13.284  1.000000  0.000          0
ATOM   2238 HD12 LEU   136     -26.697   9.733  14.400  1.000000  0.000          0
ATOM   2239 HD13 LEU   136     -25.596  10.934  13.683  1.000000  0.000          0
ATOM   2240  CD2 LEU   136     -27.539   8.553  12.057  1.000000  0.000          0
ATOM   2241 HD21 LEU   136     -28.380   9.160  11.723  1.000000  0.000          0
ATOM   2242 HD22 LEU   136     -27.347   7.714  11.388  1.000000  0.000          0
ATOM   2243 HD23 LEU   136     -27.709   8.049  13.008  1.000000  0.000          0
ATOM   2244  C   LEU   136     -23.465  10.386  12.068  1.000000  0.000          0
ATOM   2245  O   LEU   136     -23.464  10.300  13.308  1.000000  0.000          0
ATOM   2246  N   GLN   137     -22.440   9.816  11.360  1.000000  0.000          0
ATOM   2247  H   GLN   137     -22.449   9.786  10.351  1.000000  0.000          0
ATOM   2248  CA  GLN   137     -21.189   9.471  12.082  1.000000  0.000          0
ATOM   2249  HA  GLN   137     -21.097  10.030  13.013  1.000000  0.000          0
ATOM   2250  CB  GLN   137     -21.307   7.931  12.377  1.000000  0.000          0
ATOM   2251  HB2 GLN   137     -22.019   7.669  13.161  1.000000  0.000          0
ATOM   2252  HB3 GLN   137     -21.589   7.408  11.463  1.000000  0.000          0
ATOM   2253  CG  GLN   137     -19.975   7.320  12.782  1.000000  0.000          0
ATOM   2254  HG2 GLN   137     -19.151   7.606  12.129  1.000000  0.000          0
ATOM   2255  HG3 GLN   137     -19.836   7.614  13.823  1.000000  0.000          0
ATOM   2256  CD  GLN   137     -20.025   5.826  12.880  1.000000  0.000          0
ATOM   2257  OE1 GLN   137     -20.979   5.241  12.457  1.000000  0.000          0
ATOM   2258  NE2 GLN   137     -18.972   5.220  13.249  1.000000  0.000          0
ATOM   2259 HE21 GLN   137     -18.915   4.212  13.222  1.000000  0.000          0
ATOM   2260 HE22 GLN   137     -18.192   5.813  13.495  1.000000  0.000          0
ATOM   2261  C   GLN   137     -20.034   9.906  11.245  1.000000  0.000          0
ATOM   2262  O   GLN   137     -20.027   9.713  10.008  1.000000  0.000          0
ATOM   2263  N   GLU   138     -18.990  10.411  11.893  1.000000  0.000          0
ATOM   2264  H   GLU   138     -19.007  10.365  12.901  1.000000  0.000          0
ATOM   2265  CA  GLU   138     -17.820  10.869  11.289  1.000000  0.000          0
ATOM   2266  HA  GLU   138     -18.034  11.816  10.794  1.000000  0.000          0
ATOM   2267  CB  GLU   138     -16.800  11.334  12.321  1.000000  0.000          0
ATOM   2268  HB2 GLU   138     -16.430  10.598  13.035  1.000000  0.000          0
ATOM   2269  HB3 GLU   138     -15.940  11.654  11.735  1.000000  0.000          0
ATOM   2270  CG  GLU   138     -17.312  12.497  13.196  1.000000  0.000          0
ATOM   2271  HG2 GLU   138     -17.753  13.251  12.544  1.000000  0.000          0
ATOM   2272  HG3 GLU   138     -18.081  12.092  13.855  1.000000  0.000          0
ATOM   2273  CD  GLU   138     -16.244  13.207  13.932  1.000000  0.000          0
ATOM   2274  OE1 GLU   138     -16.414  13.544  15.119  1.000000  0.000          0
ATOM   2275  OE2 GLU   138     -15.131  13.370  13.476  1.000000  0.000          0
ATOM   2276  C   GLU   138     -17.179   9.895  10.252  1.000000  0.000          0
ATOM   2277  O   GLU   138     -16.903   8.734  10.587  1.000000  0.000          0
ATOM   2278  N   PRO   139     -16.807  10.284   9.047  1.000000  0.000          0
ATOM   2279  CD  PRO   139     -17.147  11.605   8.488  1.000000  0.000          0
ATOM   2280  HD2 PRO   139     -16.521  12.320   9.021  1.000000  0.000          0
ATOM   2281  HD3 PRO   139     -18.176  11.854   8.751  1.000000  0.000          0
ATOM   2282  CG  PRO   139     -16.831  11.611   7.023  1.000000  0.000          0
ATOM   2283  HG2 PRO   139     -16.535  12.619   6.731  1.000000  0.000          0
ATOM   2284  HG3 PRO   139     -17.760  11.403   6.493  1.000000  0.000          0
ATOM   2285  CB  PRO   139     -15.799  10.460   6.874  1.000000  0.000          0
ATOM   2286  HB2 PRO   139     -14.778  10.826   6.988  1.000000  0.000          0
ATOM   2287  HB3 PRO   139     -15.871   9.858   5.968  1.000000  0.000          0
ATOM   2288  CA  PRO   139     -16.094   9.492   8.041  1.000000  0.000          0
ATOM   2289  HA  PRO   139     -16.748   8.731   7.615  1.000000  0.000          0
ATOM   2290  C   PRO   139     -14.867   8.760   8.567  1.000000  0.000          0
ATOM   2291  O   PRO   139     -14.042   9.373   9.261  1.000000  0.000          0
ATOM   2292  N   THR   140     -14.604   7.594   8.115  1.000000  0.000          0
ATOM   2293  H   THR   140     -15.266   7.080   7.552  1.000000  0.000          0
ATOM   2294  CA  THR   140     -13.334   6.816   8.453  1.000000  0.000          0
ATOM   2295  HA  THR   140     -12.581   7.535   8.769  1.000000  0.000          0
ATOM   2296  CB  THR   140     -13.670   5.938   9.627  1.000000  0.000          0
ATOM   2297  HB  THR   140     -14.618   5.419   9.482  1.000000  0.000          0
ATOM   2298  CG2 THR   140     -12.700   4.810  10.039  1.000000  0.000          0
ATOM   2299 HG21 THR   140     -12.871   4.090   9.239  1.000000  0.000          0
ATOM   2300 HG22 THR   140     -11.656   5.101   9.916  1.000000  0.000          0
ATOM   2301 HG23 THR   140     -12.846   4.319  11.002  1.000000  0.000          0
ATOM   2302  OG1 THR   140     -13.758   6.821  10.701  1.000000  0.000          0
ATOM   2303  HG1 THR   140     -14.069   7.627  10.283  1.000000  0.000          0
ATOM   2304  C   THR   140     -12.756   6.039   7.250  1.000000  0.000          0
ATOM   2305  O   THR   140     -13.509   5.259   6.581  1.000000  0.000          0
ATOM   2306  N   CYS   141     -11.397   6.082   7.071  1.000000  0.000          0
ATOM   2307  H   CYS   141     -10.953   6.660   7.771  1.000000  0.000          0
ATOM   2308  CA  CYS   141     -10.786   5.704   5.845  1.000000  0.000          0
ATOM   2309  HA  CYS   141     -11.606   5.328   5.231  1.000000  0.000          0
ATOM   2310  CB  CYS   141     -10.248   6.935   5.108  1.000000  0.000          0
ATOM   2311  HB2 CYS   141     -11.019   7.705   5.091  1.000000  0.000          0
ATOM   2312  HB3 CYS   141      -9.482   7.381   5.742  1.000000  0.000          0
ATOM   2313  SG  CYS   141      -9.635   6.592   3.419  1.000000  0.000          0
ATOM   2314  HG  CYS   141      -8.339   6.326   3.603  1.000000  0.000          0
ATOM   2315  C   CYS   141      -9.760   4.571   6.102  1.000000  0.000          0
ATOM   2316  O   CYS   141      -9.027   4.541   7.121  1.000000  0.000          0
ATOM   2317  N   VAL   142      -9.790   3.642   5.136  1.000000  0.000          0
ATOM   2318  H   VAL   142     -10.465   3.751   4.394  1.000000  0.000          0
ATOM   2319  CA  VAL   142      -8.862   2.473   5.099  1.000000  0.000          0
ATOM   2320  HA  VAL   142      -8.035   2.752   5.752  1.000000  0.000          0
ATOM   2321  CB  VAL   142      -9.515   1.225   5.617  1.000000  0.000          0
ATOM   2322  HB  VAL   142      -8.763   0.454   5.448  1.000000  0.000          0
ATOM   2323  CG1 VAL   142      -9.768   1.283   7.100  1.000000  0.000          0
ATOM   2324 HG11 VAL   142     -10.063   0.294   7.448  1.000000  0.000          0
ATOM   2325 HG12 VAL   142      -8.822   1.497   7.596  1.000000  0.000          0
ATOM   2326 HG13 VAL   142     -10.608   1.911   7.401  1.000000  0.000          0
ATOM   2327  CG2 VAL   142     -10.831   0.835   4.912  1.000000  0.000          0
ATOM   2328 HG21 VAL   142     -10.619   0.380   3.944  1.000000  0.000          0
ATOM   2329 HG22 VAL   142     -11.375   0.111   5.518  1.000000  0.000          0
ATOM   2330 HG23 VAL   142     -11.382   1.747   4.684  1.000000  0.000          0
ATOM   2331  C   VAL   142      -8.248   2.219   3.690  1.000000  0.000          0
ATOM   2332  O   VAL   142      -8.973   2.352   2.683  1.000000  0.000          0
ATOM   2333  N   SER   143      -6.961   1.975   3.552  1.000000  0.000          0
ATOM   2334  H   SER   143      -6.327   1.968   4.340  1.000000  0.000          0
ATOM   2335  CA  SER   143      -6.317   1.794   2.231  1.000000  0.000          0
ATOM   2336  HA  SER   143      -6.915   2.201   1.414  1.000000  0.000          0
ATOM   2337  CB  SER   143      -4.987   2.529   2.385  1.000000  0.000          0
ATOM   2338  HB2 SER   143      -5.095   3.476   2.916  1.000000  0.000          0
ATOM   2339  HB3 SER   143      -4.312   1.887   2.948  1.000000  0.000          0
ATOM   2340  OG  SER   143      -4.290   2.616   1.104  1.000000  0.000          0
ATOM   2341  HG  SER   143      -4.869   3.150   0.556  1.000000  0.000          0
ATOM   2342  C   SER   143      -6.145   0.391   1.749  1.000000  0.000          0
ATOM   2343  O   SER   143      -6.135  -0.495   2.612  1.000000  0.000          0
ATOM   2344  N   ASP   144      -5.950   0.100   0.448  1.000000  0.000          0
ATOM   2345  H   ASP   144      -5.994   0.893  -0.176  1.000000  0.000          0
ATOM   2346  CA  ASP   144      -5.517  -1.195  -0.072  1.000000  0.000          0
ATOM   2347  HA  ASP   144      -5.846  -1.958   0.635  1.000000  0.000          0
ATOM   2348  CB  ASP   144      -5.984  -1.450  -1.507  1.000000  0.000          0
ATOM   2349  HB2 ASP   144      -5.640  -2.468  -1.698  1.000000  0.000          0
ATOM   2350  HB3 ASP   144      -7.068  -1.400  -1.598  1.000000  0.000          0
ATOM   2351  CG  ASP   144      -5.431  -0.604  -2.587  1.000000  0.000          0
ATOM   2352  OD1 ASP   144      -4.796   0.465  -2.277  1.000000  0.000          0
ATOM   2353  OD2 ASP   144      -5.470  -1.056  -3.804  1.000000  0.000          0
ATOM   2354  C   ASP   144      -4.003  -1.304   0.009  1.000000  0.000          0
ATOM   2355  O   ASP   144      -3.412  -2.375  -0.253  1.000000  0.000          0
ATOM   2356  N   TYR   145      -3.338  -0.221   0.306  1.000000  0.000          0
ATOM   2357  H   TYR   145      -3.918   0.574   0.532  1.000000  0.000          0
ATOM   2358  CA  TYR   145      -1.964  -0.002   0.273  1.000000  0.000          0
ATOM   2359  HA  TYR   145      -1.782   1.072   0.305  1.000000  0.000          0
ATOM   2360  CB  TYR   145      -1.154  -0.633   1.493  1.000000  0.000          0
ATOM   2361  HB2 TYR   145      -1.854  -0.878   2.291  1.000000  0.000          0
ATOM   2362  HB3 TYR   145      -0.783  -1.597   1.149  1.000000  0.000          0
ATOM   2363  CG  TYR   145       0.141   0.162   1.952  1.000000  0.000          0
ATOM   2364  CD1 TYR   145       0.020   1.564   2.303  1.000000  0.000          0
ATOM   2365  HD1 TYR   145      -0.932   2.075   2.299  1.000000  0.000          0
ATOM   2366  CE1 TYR   145       1.186   2.251   2.733  1.000000  0.000          0
ATOM   2367  HE1 TYR   145       1.211   3.331   2.771  1.000000  0.000          0
ATOM   2368  CZ  TYR   145       2.354   1.466   2.847  1.000000  0.000          0
ATOM   2369  OH  TYR   145       3.464   2.043   3.397  1.000000  0.000          0
ATOM   2370  HH  TYR   145       4.317   1.614   3.298  1.000000  0.000          0
ATOM   2371  CE2 TYR   145       2.444   0.108   2.567  1.000000  0.000          0
ATOM   2372  HE2 TYR   145       3.408  -0.358   2.706  1.000000  0.000          0
ATOM   2373  CD2 TYR   145       1.351  -0.537   1.960  1.000000  0.000          0
ATOM   2374  HD2 TYR   145       1.459  -1.533   1.556  1.000000  0.000          0
ATOM   2375  C   TYR   145      -1.311  -0.209  -1.095  1.000000  0.000          0
ATOM   2376  O   TYR   145      -0.280  -0.863  -1.194  1.000000  0.000          0
ATOM   2377  N   MET   146      -2.017   0.197  -2.222  1.000000  0.000          0
ATOM   2378  H   MET   146      -2.992   0.443  -2.128  1.000000  0.000          0
ATOM   2379  CA  MET   146      -1.606  -0.121  -3.599  1.000000  0.000          0
ATOM   2380  HA  MET   146      -0.520  -0.060  -3.653  1.000000  0.000          0
ATOM   2381  CB  MET   146      -1.973  -1.614  -3.887  1.000000  0.000          0
ATOM   2382  HB2 MET   146      -1.542  -2.383  -3.245  1.000000  0.000          0
ATOM   2383  HB3 MET   146      -3.025  -1.769  -3.644  1.000000  0.000          0
ATOM   2384  CG  MET   146      -1.694  -2.204  -5.264  1.000000  0.000          0
ATOM   2385  HG2 MET   146      -2.267  -1.665  -6.020  1.000000  0.000          0
ATOM   2386  HG3 MET   146      -0.630  -2.037  -5.435  1.000000  0.000          0
ATOM   2387  SD  MET   146      -1.861  -3.968  -5.344  1.000000  0.000          0
ATOM   2388  CE  MET   146      -1.778  -3.989  -7.187  1.000000  0.000          0
ATOM   2389  HE1 MET   146      -1.872  -5.045  -7.438  1.000000  0.000          0
ATOM   2390  HE2 MET   146      -2.581  -3.326  -7.509  1.000000  0.000          0
ATOM   2391  HE3 MET   146      -0.849  -3.584  -7.588  1.000000  0.000          0
ATOM   2392  C   MET   146      -2.152   0.757  -4.749  1.000000  0.000          0
ATOM   2393  O   MET   146      -1.372   1.267  -5.520  1.000000  0.000          0
ATOM   2394  N   SER   147      -3.478   0.985  -4.770  1.000000  0.000          0
ATOM   2395  H   SER   147      -4.102   0.494  -4.148  1.000000  0.000          0
ATOM   2396  CA  SER   147      -4.062   1.855  -5.876  1.000000  0.000          0
ATOM   2397  HA  SER   147      -3.303   2.623  -6.021  1.000000  0.000          0
ATOM   2398  CB  SER   147      -4.286   1.084  -7.133  1.000000  0.000          0
ATOM   2399  HB2 SER   147      -4.672   1.733  -7.919  1.000000  0.000          0
ATOM   2400  HB3 SER   147      -3.356   0.612  -7.447  1.000000  0.000          0
ATOM   2401  OG  SER   147      -5.212   0.093  -7.023  1.000000  0.000          0
ATOM   2402  HG  SER   147      -5.767   0.027  -7.804  1.000000  0.000          0
ATOM   2403  C   SER   147      -5.370   2.610  -5.451  1.000000  0.000          0
ATOM   2404  O   SER   147      -5.612   3.659  -6.049  1.000000  0.000          0
ATOM   2405  N   ILE   148      -6.099   2.128  -4.477  1.000000  0.000          0
ATOM   2406  H   ILE   148      -5.863   1.286  -3.970  1.000000  0.000          0
ATOM   2407  CA  ILE   148      -7.449   2.664  -4.073  1.000000  0.000          0
ATOM   2408  HA  ILE   148      -7.536   3.688  -4.439  1.000000  0.000          0
ATOM   2409  CB  ILE   148      -8.623   2.098  -4.951  1.000000  0.000          0
ATOM   2410  HB  ILE   148      -8.938   1.095  -4.659  1.000000  0.000          0
ATOM   2411  CG2 ILE   148      -9.969   2.969  -4.838  1.000000  0.000          0
ATOM   2412 HG21 ILE   148     -10.657   2.498  -5.541  1.000000  0.000          0
ATOM   2413 HG22 ILE   148     -10.310   3.138  -3.817  1.000000  0.000          0
ATOM   2414 HG23 ILE   148      -9.670   3.904  -5.312  1.000000  0.000          0
ATOM   2415  CG1 ILE   148      -8.218   2.103  -6.477  1.000000  0.000          0
ATOM   2416 HG12 ILE   148      -7.980   3.115  -6.809  1.000000  0.000          0
ATOM   2417 HG13 ILE   148      -7.299   1.545  -6.653  1.000000  0.000          0
ATOM   2418  CD1 ILE   148      -9.285   1.703  -7.547  1.000000  0.000          0
ATOM   2419 HD11 ILE   148      -9.890   2.588  -7.744  1.000000  0.000          0
ATOM   2420 HD12 ILE   148      -8.840   1.345  -8.476  1.000000  0.000          0
ATOM   2421 HD13 ILE   148      -9.884   0.935  -7.055  1.000000  0.000          0
ATOM   2422  C   ILE   148      -7.774   2.542  -2.566  1.000000  0.000          0
ATOM   2423  O   ILE   148      -7.912   1.460  -1.979  1.000000  0.000          0
ATOM   2424  N   SER   149      -7.942   3.717  -1.928  1.000000  0.000          0
ATOM   2425  H   SER   149      -7.918   4.606  -2.404  1.000000  0.000          0
ATOM   2426  CA  SER   149      -8.395   3.711  -0.568  1.000000  0.000          0
ATOM   2427  HA  SER   149      -8.172   2.813   0.007  1.000000  0.000          0
ATOM   2428  CB  SER   149      -7.753   4.822   0.175  1.000000  0.000          0
ATOM   2429  HB2 SER   149      -7.776   5.786  -0.332  1.000000  0.000          0
ATOM   2430  HB3 SER   149      -8.025   5.034   1.208  1.000000  0.000          0
ATOM   2431  OG  SER   149      -6.360   4.551   0.224  1.000000  0.000          0
ATOM   2432  HG  SER   149      -6.169   4.292  -0.681  1.000000  0.000          0
ATOM   2433  C   SER   149      -9.954   4.003  -0.559  1.000000  0.000          0
ATOM   2434  O   SER   149     -10.391   4.567  -1.513  1.000000  0.000          0
ATOM   2435  N   THR   150     -10.692   3.706   0.516  1.000000  0.000          0
ATOM   2436  H   THR   150     -10.148   3.342   1.286  1.000000  0.000          0
ATOM   2437  CA  THR   150     -12.108   3.763   0.748  1.000000  0.000          0
ATOM   2438  HA  THR   150     -12.578   4.477   0.073  1.000000  0.000          0
ATOM   2439  CB  THR   150     -12.797   2.450   0.421  1.000000  0.000          0
ATOM   2440  HB  THR   150     -12.460   2.310  -0.606  1.000000  0.000          0
ATOM   2441  CG2 THR   150     -12.478   1.277   1.324  1.000000  0.000          0
ATOM   2442 HG21 THR   150     -11.432   1.042   1.127  1.000000  0.000          0
ATOM   2443 HG22 THR   150     -12.649   1.468   2.384  1.000000  0.000          0
ATOM   2444 HG23 THR   150     -13.089   0.413   1.064  1.000000  0.000          0
ATOM   2445  OG1 THR   150     -14.197   2.619   0.389  1.000000  0.000          0
ATOM   2446  HG1 THR   150     -14.405   3.307  -0.247  1.000000  0.000          0
ATOM   2447  C   THR   150     -12.498   4.271   2.104  1.000000  0.000          0
ATOM   2448  O   THR   150     -11.935   3.966   3.168  1.000000  0.000          0
ATOM   2449  N   CYS   151     -13.656   4.964   2.101  1.000000  0.000          0
ATOM   2450  H   CYS   151     -14.219   5.041   1.265  1.000000  0.000          0
ATOM   2451  CA  CYS   151     -14.050   5.728   3.310  1.000000  0.000          0
ATOM   2452  HA  CYS   151     -13.622   5.307   4.220  1.000000  0.000          0
ATOM   2453  CB  CYS   151     -13.486   7.186   3.306  1.000000  0.000          0
ATOM   2454  HB2 CYS   151     -12.400   7.134   3.238  1.000000  0.000          0
ATOM   2455  HB3 CYS   151     -13.917   7.779   2.499  1.000000  0.000          0
ATOM   2456  SG  CYS   151     -13.684   8.099   4.878  1.000000  0.000          0
ATOM   2457  HG  CYS   151     -14.911   8.553   4.606  1.000000  0.000          0
ATOM   2458  C   CYS   151     -15.610   5.620   3.515  1.000000  0.000          0
ATOM   2459  O   CYS   151     -16.298   5.528   2.505  1.000000  0.000          0
ATOM   2460  N   GLU   152     -16.067   5.617   4.777  1.000000  0.000          0
ATOM   2461  H   GLU   152     -15.338   5.750   5.462  1.000000  0.000          0
ATOM   2462  CA  GLU   152     -17.445   5.268   5.189  1.000000  0.000          0
ATOM   2463  HA  GLU   152     -18.173   5.484   4.408  1.000000  0.000          0
ATOM   2464  CB  GLU   152     -17.514   3.739   5.364  1.000000  0.000          0
ATOM   2465  HB2 GLU   152     -16.658   3.455   5.978  1.000000  0.000          0
ATOM   2466  HB3 GLU   152     -18.380   3.558   6.002  1.000000  0.000          0
ATOM   2467  CG  GLU   152     -17.505   2.919   4.045  1.000000  0.000          0
ATOM   2468  HG2 GLU   152     -18.336   3.187   3.394  1.000000  0.000          0
ATOM   2469  HG3 GLU   152     -16.558   3.062   3.527  1.000000  0.000          0
ATOM   2470  CD  GLU   152     -17.691   1.402   4.319  1.000000  0.000          0
ATOM   2471  OE1 GLU   152     -18.568   1.072   5.092  1.000000  0.000          0
ATOM   2472  OE2 GLU   152     -16.861   0.578   3.844  1.000000  0.000          0
ATOM   2473  C   GLU   152     -17.963   6.015   6.358  1.000000  0.000          0
ATOM   2474  O   GLU   152     -17.215   6.309   7.309  1.000000  0.000          0
ATOM   2475  N   TRP   153     -19.235   6.448   6.266  1.000000  0.000          0
ATOM   2476  H   TRP   153     -19.669   6.049   5.446  1.000000  0.000          0
ATOM   2477  CA  TRP   153     -20.024   7.235   7.203  1.000000  0.000          0
ATOM   2478  HA  TRP   153     -19.702   6.850   8.170  1.000000  0.000          0
ATOM   2479  CB  TRP   153     -19.780   8.736   7.075  1.000000  0.000          0
ATOM   2480  HB2 TRP   153     -20.606   9.133   7.666  1.000000  0.000          0
ATOM   2481  HB3 TRP   153     -18.825   8.992   7.532  1.000000  0.000          0
ATOM   2482  CG  TRP   153     -19.912   9.377   5.753  1.000000  0.000          0
ATOM   2483  CD1 TRP   153     -21.012  10.123   5.375  1.000000  0.000          0
ATOM   2484  HD1 TRP   153     -21.949  10.190   5.908  1.000000  0.000          0
ATOM   2485  NE1 TRP   153     -20.767  10.648   4.155  1.000000  0.000          0
ATOM   2486  HE1 TRP   153     -21.496  11.098   3.619  1.000000  0.000          0
ATOM   2487  CE2 TRP   153     -19.556  10.301   3.655  1.000000  0.000          0
ATOM   2488  CZ2 TRP   153     -18.878  10.709   2.506  1.000000  0.000          0
ATOM   2489  HZ2 TRP   153     -19.414  11.381   1.851  1.000000  0.000          0
ATOM   2490  CH2 TRP   153     -17.584  10.295   2.285  1.000000  0.000          0
ATOM   2491  HH2 TRP   153     -17.152  10.562   1.332  1.000000  0.000          0
ATOM   2492  CZ3 TRP   153     -16.980   9.384   3.173  1.000000  0.000          0
ATOM   2493  HZ3 TRP   153     -15.976   9.090   2.904  1.000000  0.000          0
ATOM   2494  CE3 TRP   153     -17.692   8.979   4.352  1.000000  0.000          0
ATOM   2495  HE3 TRP   153     -17.286   8.343   5.124  1.000000  0.000          0
ATOM   2496  CD2 TRP   153     -18.947   9.498   4.655  1.000000  0.000          0
ATOM   2497  C   TRP   153     -21.543   6.783   7.195  1.000000  0.000          0
ATOM   2498  O   TRP   153     -22.056   6.187   6.247  1.000000  0.000          0
ATOM   2499  N   LYS   154     -22.154   7.029   8.292  1.000000  0.000          0
ATOM   2500  H   LYS   154     -21.599   7.456   9.020  1.000000  0.000          0
ATOM   2501  CA  LYS   154     -23.604   6.998   8.445  1.000000  0.000          0
ATOM   2502  HA  LYS   154     -23.832   6.246   7.690  1.000000  0.000          0
ATOM   2503  CB  LYS   154     -24.044   6.539   9.880  1.000000  0.000          0
ATOM   2504  HB2 LYS   154     -23.691   7.251  10.626  1.000000  0.000          0
ATOM   2505  HB3 LYS   154     -25.133   6.531   9.940  1.000000  0.000          0
ATOM   2506  CG  LYS   154     -23.601   5.110  10.102  1.000000  0.000          0
ATOM   2507  HG2 LYS   154     -24.075   4.489   9.342  1.000000  0.000          0
ATOM   2508  HG3 LYS   154     -22.518   4.992  10.065  1.000000  0.000          0
ATOM   2509  CD  LYS   154     -24.012   4.498  11.394  1.000000  0.000          0
ATOM   2510  HD2 LYS   154     -23.464   4.953  12.218  1.000000  0.000          0
ATOM   2511  HD3 LYS   154     -25.088   4.613  11.520  1.000000  0.000          0
ATOM   2512  CE  LYS   154     -23.525   3.032  11.502  1.000000  0.000          0
ATOM   2513  HE2 LYS   154     -23.993   2.537  12.353  1.000000  0.000          0
ATOM   2514  HE3 LYS   154     -23.931   2.516  10.631  1.000000  0.000          0
ATOM   2515  NZ  LYS   154     -22.097   2.924  11.632  1.000000  0.000          0
ATOM   2516  HZ1 LYS   154     -21.849   3.290  12.540  1.000000  0.000          0
ATOM   2517  HZ2 LYS   154     -21.751   1.978  11.558  1.000000  0.000          0
ATOM   2518  HZ3 LYS   154     -21.574   3.423  10.924  1.000000  0.000          0
ATOM   2519  C   LYS   154     -24.218   8.355   7.986  1.000000  0.000          0
ATOM   2520  O   LYS   154     -23.602   9.384   8.235  1.000000  0.000          0
ATOM   2521  N   MET   155     -25.414   8.357   7.414  1.000000  0.000          0
ATOM   2522  H   MET   155     -25.842   7.468   7.199  1.000000  0.000          0
ATOM   2523  CA  MET   155     -26.273   9.583   7.188  1.000000  0.000          0
ATOM   2524  HA  MET   155     -25.825  10.561   7.358  1.000000  0.000          0
ATOM   2525  CB  MET   155     -26.726   9.579   5.702  1.000000  0.000          0
ATOM   2526  HB2 MET   155     -27.514   8.845   5.538  1.000000  0.000          0
ATOM   2527  HB3 MET   155     -27.410  10.407   5.513  1.000000  0.000          0
ATOM   2528  CG  MET   155     -25.535   9.477   4.692  1.000000  0.000          0
ATOM   2529  HG2 MET   155     -24.860   8.681   5.003  1.000000  0.000          0
ATOM   2530  HG3 MET   155     -25.969   9.300   3.708  1.000000  0.000          0
ATOM   2531  SD  MET   155     -24.783  11.129   4.734  1.000000  0.000          0
ATOM   2532  CE  MET   155     -25.746  11.846   3.391  1.000000  0.000          0
ATOM   2533  HE1 MET   155     -26.808  11.721   3.599  1.000000  0.000          0
ATOM   2534  HE2 MET   155     -25.621  12.928   3.430  1.000000  0.000          0
ATOM   2535  HE3 MET   155     -25.468  11.410   2.432  1.000000  0.000          0
ATOM   2536  C   MET   155     -27.493   9.655   8.124  1.000000  0.000          0
ATOM   2537  O   MET   155     -27.757   8.652   8.716  1.000000  0.000          0
ATOM   2538  N   ASN   156     -28.089  10.886   8.286  1.000000  0.000          0
ATOM   2539  H   ASN   156     -27.734  11.714   7.826  1.000000  0.000          0
ATOM   2540  CA  ASN   156     -29.367  11.056   8.957  1.000000  0.000          0
ATOM   2541  HA  ASN   156     -29.354  10.457   9.866  1.000000  0.000          0
ATOM   2542  CB  ASN   156     -29.487  12.537   9.338  1.000000  0.000          0
ATOM   2543  HB2 ASN   156     -28.572  12.902   9.806  1.000000  0.000          0
ATOM   2544  HB3 ASN   156     -29.663  13.064   8.401  1.000000  0.000          0
ATOM   2545  CG  ASN   156     -30.591  12.954  10.298  1.000000  0.000          0
ATOM   2546  OD1 ASN   156     -30.490  12.885  11.537  1.000000  0.000          0
ATOM   2547  ND2 ASN   156     -31.666  13.482   9.854  1.000000  0.000          0
ATOM   2548 HD21 ASN   156     -32.443  13.699  10.462  1.000000  0.000          0
ATOM   2549 HD22 ASN   156     -31.653  13.668   8.863  1.000000  0.000          0
ATOM   2550  C   ASN   156     -30.616  10.568   8.167  1.000000  0.000          0
ATOM   2551  O   ASN   156     -31.689  10.519   8.649  1.000000  0.000          0
ATOM   2552  N   GLY   157     -30.432   9.964   6.975  1.000000  0.000          0
ATOM   2553  H   GLY   157     -29.460   9.830   6.738  1.000000  0.000          0
ATOM   2554  CA  GLY   157     -31.499   9.502   6.111  1.000000  0.000          0
ATOM   2555  HA2 GLY   157     -31.861   8.580   6.568  1.000000  0.000          0
ATOM   2556  HA3 GLY   157     -32.289  10.248   6.023  1.000000  0.000          0
ATOM   2557  C   GLY   157     -31.154   9.292   4.660  1.000000  0.000          0
ATOM   2558  O   GLY   157     -29.977   9.419   4.308  1.000000  0.000          0
ATOM   2559  N   PRO   158     -32.073   8.988   3.694  1.000000  0.000          0
ATOM   2560  CD  PRO   158     -33.428   8.622   4.017  1.000000  0.000          0
ATOM   2561  HD2 PRO   158     -34.033   9.357   4.547  1.000000  0.000          0
ATOM   2562  HD3 PRO   158     -33.492   7.626   4.458  1.000000  0.000          0
ATOM   2563  CG  PRO   158     -34.127   8.541   2.674  1.000000  0.000          0
ATOM   2564  HG2 PRO   158     -34.730   9.395   2.368  1.000000  0.000          0
ATOM   2565  HG3 PRO   158     -34.732   7.635   2.675  1.000000  0.000          0
ATOM   2566  CB  PRO   158     -33.085   8.337   1.650  1.000000  0.000          0
ATOM   2567  HB2 PRO   158     -33.337   8.940   0.778  1.000000  0.000          0
ATOM   2568  HB3 PRO   158     -33.079   7.270   1.431  1.000000  0.000          0
ATOM   2569  CA  PRO   158     -31.769   8.842   2.253  1.000000  0.000          0
ATOM   2570  HA  PRO   158     -30.924   8.180   2.067  1.000000  0.000          0
ATOM   2571  C   PRO   158     -31.340  10.150   1.608  1.000000  0.000          0
ATOM   2572  O   PRO   158     -31.810  11.230   1.958  1.000000  0.000          0
ATOM   2573  N   THR   159     -30.265  10.097   0.810  1.000000  0.000          0
ATOM   2574  H   THR   159     -29.937   9.196   0.491  1.000000  0.000          0
ATOM   2575  CA  THR   159     -29.654  11.307   0.130  1.000000  0.000          0
ATOM   2576  HA  THR   159     -30.392  12.094  -0.020  1.000000  0.000          0
ATOM   2577  CB  THR   159     -28.582  11.899   1.023  1.000000  0.000          0
ATOM   2578  HB  THR   159     -27.940  11.189   1.545  1.000000  0.000          0
ATOM   2579  CG2 THR   159     -27.702  12.975   0.434  1.000000  0.000          0
ATOM   2580 HG21 THR   159     -28.354  13.585  -0.189  1.000000  0.000          0
ATOM   2581 HG22 THR   159     -27.290  13.682   1.154  1.000000  0.000          0
ATOM   2582 HG23 THR   159     -26.968  12.353  -0.081  1.000000  0.000          0
ATOM   2583  OG1 THR   159     -29.227  12.717   2.045  1.000000  0.000          0
ATOM   2584  HG1 THR   159     -30.002  12.233   2.345  1.000000  0.000          0
ATOM   2585  C   THR   159     -28.989  10.848  -1.206  1.000000  0.000          0
ATOM   2586  O   THR   159     -28.311   9.794  -1.157  1.000000  0.000          0
ATOM   2587  N   GLN   160     -29.143  11.558  -2.264  1.000000  0.000          0
ATOM   2588  H   GLN   160     -29.629  12.439  -2.184  1.000000  0.000          0
ATOM   2589  CA  GLN   160     -28.328  11.367  -3.447  1.000000  0.000          0
ATOM   2590  HA  GLN   160     -28.349  10.299  -3.665  1.000000  0.000          0
ATOM   2591  CB  GLN   160     -29.055  12.234  -4.535  1.000000  0.000          0
ATOM   2592  HB2 GLN   160     -28.893  13.263  -4.216  1.000000  0.000          0
ATOM   2593  HB3 GLN   160     -28.559  12.127  -5.501  1.000000  0.000          0
ATOM   2594  CG  GLN   160     -30.554  12.084  -4.620  1.000000  0.000          0
ATOM   2595  HG2 GLN   160     -30.894  11.053  -4.543  1.000000  0.000          0
ATOM   2596  HG3 GLN   160     -31.032  12.505  -3.736  1.000000  0.000          0
ATOM   2597  CD  GLN   160     -31.235  12.710  -5.817  1.000000  0.000          0
ATOM   2598  OE1 GLN   160     -32.144  12.177  -6.386  1.000000  0.000          0
ATOM   2599  NE2 GLN   160     -30.858  13.912  -6.182  1.000000  0.000          0
ATOM   2600 HE21 GLN   160     -31.212  14.257  -7.064  1.000000  0.000          0
ATOM   2601 HE22 GLN   160     -30.004  14.346  -5.865  1.000000  0.000          0
ATOM   2602  C   GLN   160     -26.839  11.718  -3.368  1.000000  0.000          0
ATOM   2603  O   GLN   160     -26.398  12.784  -3.890  1.000000  0.000          0
ATOM   2604  N   CYS   161     -26.033  10.829  -2.731  1.000000  0.000          0
ATOM   2605  H   CYS   161     -26.427   9.972  -2.367  1.000000  0.000          0
ATOM   2606  CA  CYS   161     -24.566  11.081  -2.583  1.000000  0.000          0
ATOM   2607  HA  CYS   161     -24.389  12.001  -2.028  1.000000  0.000          0
ATOM   2608  CB  CYS   161     -23.915   9.937  -1.746  1.000000  0.000          0
ATOM   2609  HB2 CYS   161     -24.158   8.989  -2.230  1.000000  0.000          0
ATOM   2610  HB3 CYS   161     -22.847  10.152  -1.718  1.000000  0.000          0
ATOM   2611  SG  CYS   161     -24.603   9.942  -0.116  1.000000  0.000          0
ATOM   2612  HG  CYS   161     -25.124   8.711  -0.128  1.000000  0.000          0
ATOM   2613  C   CYS   161     -23.757  11.196  -3.919  1.000000  0.000          0
ATOM   2614  O   CYS   161     -22.788  11.939  -3.976  1.000000  0.000          0
ATOM   2615  N   SER   162     -24.147  10.497  -4.979  1.000000  0.000          0
ATOM   2616  H   SER   162     -24.915   9.850  -4.866  1.000000  0.000          0
ATOM   2617  CA  SER   162     -23.695  10.649  -6.358  1.000000  0.000          0
ATOM   2618  HA  SER   162     -22.697  10.212  -6.364  1.000000  0.000          0
ATOM   2619  CB  SER   162     -24.310   9.647  -7.367  1.000000  0.000          0
ATOM   2620  HB2 SER   162     -25.210  10.155  -7.713  1.000000  0.000          0
ATOM   2621  HB3 SER   162     -23.625   9.600  -8.214  1.000000  0.000          0
ATOM   2622  OG  SER   162     -24.614   8.380  -6.699  1.000000  0.000          0
ATOM   2623  HG  SER   162     -23.854   7.793  -6.665  1.000000  0.000          0
ATOM   2624  C   SER   162     -23.736  12.040  -6.978  1.000000  0.000          0
ATOM   2625  O   SER   162     -22.958  12.361  -7.866  1.000000  0.000          0
ATOM   2626  N   THR   163     -24.684  12.871  -6.452  1.000000  0.000          0
ATOM   2627  H   THR   163     -25.364  12.528  -5.788  1.000000  0.000          0
ATOM   2628  CA  THR   163     -24.898  14.264  -7.028  1.000000  0.000          0
ATOM   2629  HA  THR   163     -24.116  14.504  -7.749  1.000000  0.000          0
ATOM   2630  CB  THR   163     -26.204  14.424  -7.796  1.000000  0.000          0
ATOM   2631  HB  THR   163     -26.388  15.468  -8.048  1.000000  0.000          0
ATOM   2632  CG2 THR   163     -26.110  13.676  -9.165  1.000000  0.000          0
ATOM   2633 HG21 THR   163     -27.038  13.832  -9.716  1.000000  0.000          0
ATOM   2634 HG22 THR   163     -25.351  14.170  -9.771  1.000000  0.000          0
ATOM   2635 HG23 THR   163     -25.945  12.613  -8.987  1.000000  0.000          0
ATOM   2636  OG1 THR   163     -27.360  14.020  -7.084  1.000000  0.000          0
ATOM   2637  HG1 THR   163     -27.564  14.737  -6.479  1.000000  0.000          0
ATOM   2638  C   THR   163     -24.877  15.367  -5.984  1.000000  0.000          0
ATOM   2639  O   THR   163     -24.284  16.421  -6.202  1.000000  0.000          0
ATOM   2640  N   GLU   164     -25.360  15.189  -4.738  1.000000  0.000          0
ATOM   2641  H   GLU   164     -25.525  14.231  -4.472  1.000000  0.000          0
ATOM   2642  CA  GLU   164     -25.434  16.263  -3.738  1.000000  0.000          0
ATOM   2643  HA  GLU   164     -25.689  17.216  -4.202  1.000000  0.000          0
ATOM   2644  CB  GLU   164     -26.474  15.949  -2.676  1.000000  0.000          0
ATOM   2645  HB2 GLU   164     -26.280  15.060  -2.076  1.000000  0.000          0
ATOM   2646  HB3 GLU   164     -26.450  16.735  -1.922  1.000000  0.000          0
ATOM   2647  CG  GLU   164     -27.926  15.970  -3.241  1.000000  0.000          0
ATOM   2648  HG2 GLU   164     -28.179  14.917  -3.356  1.000000  0.000          0
ATOM   2649  HG3 GLU   164     -28.530  16.440  -2.464  1.000000  0.000          0
ATOM   2650  CD  GLU   164     -28.147  16.525  -4.629  1.000000  0.000          0
ATOM   2651  OE1 GLU   164     -27.958  17.731  -4.902  1.000000  0.000          0
ATOM   2652  OE2 GLU   164     -28.500  15.723  -5.449  1.000000  0.000          0
ATOM   2653  C   GLU   164     -24.017  16.438  -3.169  1.000000  0.000          0
ATOM   2654  O   GLU   164     -23.698  17.583  -2.900  1.000000  0.000          0
ATOM   2655  N   LEU   165     -23.279  15.404  -2.865  1.000000  0.000          0
ATOM   2656  H   LEU   165     -23.635  14.500  -3.145  1.000000  0.000          0
ATOM   2657  CA  LEU   165     -22.051  15.393  -2.054  1.000000  0.000          0
ATOM   2658  HA  LEU   165     -22.111  16.159  -1.281  1.000000  0.000          0
ATOM   2659  CB  LEU   165     -21.985  14.066  -1.254  1.000000  0.000          0
ATOM   2660  HB2 LEU   165     -22.502  13.209  -1.687  1.000000  0.000          0
ATOM   2661  HB3 LEU   165     -20.931  13.814  -1.133  1.000000  0.000          0
ATOM   2662  CG  LEU   165     -22.567  14.198   0.154  1.000000  0.000          0
ATOM   2663  HG  LEU   165     -22.085  15.116   0.488  1.000000  0.000          0
ATOM   2664  CD1 LEU   165     -24.103  14.254   0.146  1.000000  0.000          0
ATOM   2665 HD11 LEU   165     -24.490  13.480  -0.519  1.000000  0.000          0
ATOM   2666 HD12 LEU   165     -24.419  14.255   1.188  1.000000  0.000          0
ATOM   2667 HD13 LEU   165     -24.377  15.208  -0.307  1.000000  0.000          0
ATOM   2668  CD2 LEU   165     -22.055  13.111   1.052  1.000000  0.000          0
ATOM   2669 HD21 LEU   165     -22.266  12.128   0.629  1.000000  0.000          0
ATOM   2670 HD22 LEU   165     -20.967  13.172   1.062  1.000000  0.000          0
ATOM   2671 HD23 LEU   165     -22.457  13.177   2.065  1.000000  0.000          0
ATOM   2672  C   LEU   165     -20.804  15.591  -3.073  1.000000  0.000          0
ATOM   2673  O   LEU   165     -20.863  15.458  -4.317  1.000000  0.000          0
ATOM   2674  N   ARG   166     -19.766  16.076  -2.423  1.000000  0.000          0
ATOM   2675  H   ARG   166     -19.955  16.481  -1.516  1.000000  0.000          0
ATOM   2676  CA  ARG   166     -18.433  16.308  -2.952  1.000000  0.000          0
ATOM   2677  HA  ARG   166     -18.275  15.663  -3.817  1.000000  0.000          0
ATOM   2678  CB  ARG   166     -18.289  17.754  -3.517  1.000000  0.000          0
ATOM   2679  HB2 ARG   166     -19.082  17.946  -4.239  1.000000  0.000          0
ATOM   2680  HB3 ARG   166     -18.349  18.496  -2.721  1.000000  0.000          0
ATOM   2681  CG  ARG   166     -17.039  17.943  -4.375  1.000000  0.000          0
ATOM   2682  HG2 ARG   166     -16.166  17.814  -3.735  1.000000  0.000          0
ATOM   2683  HG3 ARG   166     -16.860  17.177  -5.131  1.000000  0.000          0
ATOM   2684  CD  ARG   166     -17.168  19.461  -4.931  1.000000  0.000          0
ATOM   2685  HD2 ARG   166     -17.772  20.031  -4.226  1.000000  0.000          0
ATOM   2686  HD3 ARG   166     -16.232  20.018  -4.905  1.000000  0.000          0
ATOM   2687  NE  ARG   166     -17.844  19.534  -6.266  1.000000  0.000          0
ATOM   2688  HE  ARG   166     -18.825  19.770  -6.332  1.000000  0.000          0
ATOM   2689  CZ  ARG   166     -17.394  19.004  -7.368  1.000000  0.000          0
ATOM   2690  NH1 ARG   166     -16.290  18.315  -7.394  1.000000  0.000          0
ATOM   2691 HH11 ARG   166     -15.740  18.194  -6.556  1.000000  0.000          0
ATOM   2692 HH12 ARG   166     -15.985  17.925  -8.274  1.000000  0.000          0
ATOM   2693  NH2 ARG   166     -18.123  19.138  -8.438  1.000000  0.000          0
ATOM   2694 HH21 ARG   166     -18.991  19.627  -8.271  1.000000  0.000          0
ATOM   2695 HH22 ARG   166     -17.999  18.621  -9.296  1.000000  0.000          0
ATOM   2696  C   ARG   166     -17.411  16.079  -1.882  1.000000  0.000          0
ATOM   2697  O   ARG   166     -17.596  16.401  -0.664  1.000000  0.000          0
ATOM   2698  N   LEU   167     -16.283  15.462  -2.241  1.000000  0.000          0
ATOM   2699  H   LEU   167     -16.215  15.193  -3.212  1.000000  0.000          0
ATOM   2700  CA  LEU   167     -15.125  15.331  -1.359  1.000000  0.000          0
ATOM   2701  HA  LEU   167     -15.265  16.036  -0.541  1.000000  0.000          0
ATOM   2702  CB  LEU   167     -15.189  13.897  -0.773  1.000000  0.000          0
ATOM   2703  HB2 LEU   167     -16.161  13.693  -0.320  1.000000  0.000          0
ATOM   2704  HB3 LEU   167     -15.064  13.132  -1.539  1.000000  0.000          0
ATOM   2705  CG  LEU   167     -14.063  13.583   0.280  1.000000  0.000          0
ATOM   2706  HG  LEU   167     -13.720  14.506   0.746  1.000000  0.000          0
ATOM   2707  CD1 LEU   167     -14.695  12.774   1.380  1.000000  0.000          0
ATOM   2708 HD11 LEU   167     -13.890  12.429   2.028  1.000000  0.000          0
ATOM   2709 HD12 LEU   167     -15.472  13.332   1.902  1.000000  0.000          0
ATOM   2710 HD13 LEU   167     -15.179  11.897   0.950  1.000000  0.000          0
ATOM   2711  CD2 LEU   167     -12.798  12.858  -0.296  1.000000  0.000          0
ATOM   2712 HD21 LEU   167     -12.270  13.468  -1.028  1.000000  0.000          0
ATOM   2713 HD22 LEU   167     -12.038  12.799   0.483  1.000000  0.000          0
ATOM   2714 HD23 LEU   167     -13.080  12.005  -0.915  1.000000  0.000          0
ATOM   2715  C   LEU   167     -13.785  15.643  -2.105  1.000000  0.000          0
ATOM   2716  O   LEU   167     -13.612  15.666  -3.326  1.000000  0.000          0
ATOM   2717  N   LEU   168     -12.894  16.160  -1.276  1.000000  0.000          0
ATOM   2718  H   LEU   168     -13.186  16.236  -0.312  1.000000  0.000          0
ATOM   2719  CA  LEU   168     -11.623  16.750  -1.754  1.000000  0.000          0
ATOM   2720  HA  LEU   168     -11.390  16.334  -2.734  1.000000  0.000          0
ATOM   2721  CB  LEU   168     -11.659  18.267  -1.869  1.000000  0.000          0
ATOM   2722  HB2 LEU   168     -12.548  18.633  -2.384  1.000000  0.000          0
ATOM   2723  HB3 LEU   168     -11.756  18.552  -0.822  1.000000  0.000          0
ATOM   2724  CG  LEU   168     -10.407  18.813  -2.511  1.000000  0.000          0
ATOM   2725  HG  LEU   168      -9.541  18.178  -2.329  1.000000  0.000          0
ATOM   2726  CD1 LEU   168     -10.599  18.895  -4.052  1.000000  0.000          0
ATOM   2727 HD11 LEU   168      -9.632  18.917  -4.554  1.000000  0.000          0
ATOM   2728 HD12 LEU   168     -11.319  18.180  -4.448  1.000000  0.000          0
ATOM   2729 HD13 LEU   168     -11.048  19.873  -4.228  1.000000  0.000          0
ATOM   2730  CD2 LEU   168     -10.126  20.214  -1.860  1.000000  0.000          0
ATOM   2731 HD21 LEU   168      -9.760  20.037  -0.849  1.000000  0.000          0
ATOM   2732 HD22 LEU   168      -9.318  20.712  -2.395  1.000000  0.000          0
ATOM   2733 HD23 LEU   168     -11.008  20.847  -1.959  1.000000  0.000          0
ATOM   2734  C   LEU   168     -10.461  16.319  -0.886  1.000000  0.000          0
ATOM   2735  O   LEU   168     -10.546  16.409   0.340  1.000000  0.000          0
ATOM   2736  N   TYR   169      -9.436  15.720  -1.484  1.000000  0.000          0
ATOM   2737  H   TYR   169      -9.487  15.729  -2.493  1.000000  0.000          0
ATOM   2738  CA  TYR   169      -8.483  15.001  -0.775  1.000000  0.000          0
ATOM   2739  HA  TYR   169      -8.505  15.371   0.250  1.000000  0.000          0
ATOM   2740  CB  TYR   169      -8.556  13.420  -0.724  1.000000  0.000          0
ATOM   2741  HB2 TYR   169      -7.716  13.076  -0.122  1.000000  0.000          0
ATOM   2742  HB3 TYR   169      -9.467  13.090  -0.224  1.000000  0.000          0
ATOM   2743  CG  TYR   169      -8.350  12.749  -2.050  1.000000  0.000          0
ATOM   2744  CD1 TYR   169      -9.358  12.638  -3.020  1.000000  0.000          0
ATOM   2745  HD1 TYR   169     -10.232  13.245  -2.837  1.000000  0.000          0
ATOM   2746  CE1 TYR   169      -9.215  11.856  -4.197  1.000000  0.000          0
ATOM   2747  HE1 TYR   169     -10.058  11.727  -4.859  1.000000  0.000          0
ATOM   2748  CZ  TYR   169      -7.930  11.248  -4.528  1.000000  0.000          0
ATOM   2749  OH  TYR   169      -7.653  10.682  -5.729  1.000000  0.000          0
ATOM   2750  HH  TYR   169      -7.035   9.954  -5.629  1.000000  0.000          0
ATOM   2751  CE2 TYR   169      -6.875  11.479  -3.582  1.000000  0.000          0
ATOM   2752  HE2 TYR   169      -5.956  10.931  -3.727  1.000000  0.000          0
ATOM   2753  CD2 TYR   169      -7.108  12.160  -2.375  1.000000  0.000          0
ATOM   2754  HD2 TYR   169      -6.312  12.201  -1.647  1.000000  0.000          0
ATOM   2755  C   TYR   169      -7.077  15.576  -1.154  1.000000  0.000          0
ATOM   2756  O   TYR   169      -6.849  15.922  -2.357  1.000000  0.000          0
ATOM   2757  N   GLN   170      -6.065  15.550  -0.224  1.000000  0.000          0
ATOM   2758  H   GLN   170      -6.183  15.398   0.768  1.000000  0.000          0
ATOM   2759  CA  GLN   170      -4.714  16.137  -0.516  1.000000  0.000          0
ATOM   2760  HA  GLN   170      -4.491  16.007  -1.576  1.000000  0.000          0
ATOM   2761  CB  GLN   170      -4.688  17.691  -0.301  1.000000  0.000          0
ATOM   2762  HB2 GLN   170      -5.252  18.189  -1.090  1.000000  0.000          0
ATOM   2763  HB3 GLN   170      -5.380  17.900   0.515  1.000000  0.000          0
ATOM   2764  CG  GLN   170      -3.291  18.412  -0.257  1.000000  0.000          0
ATOM   2765  HG2 GLN   170      -2.667  17.933   0.498  1.000000  0.000          0
ATOM   2766  HG3 GLN   170      -2.825  18.113  -1.197  1.000000  0.000          0
ATOM   2767  CD  GLN   170      -3.503  19.906  -0.120  1.000000  0.000          0
ATOM   2768  OE1 GLN   170      -4.199  20.313   0.836  1.000000  0.000          0
ATOM   2769  NE2 GLN   170      -2.910  20.742  -0.975  1.000000  0.000          0
ATOM   2770 HE21 GLN   170      -3.005  21.726  -0.777  1.000000  0.000          0
ATOM   2771 HE22 GLN   170      -2.290  20.393  -1.693  1.000000  0.000          0
ATOM   2772  C   GLN   170      -3.607  15.453   0.240  1.000000  0.000          0
ATOM   2773  O   GLN   170      -3.738  15.338   1.442  1.000000  0.000          0
ATOM   2774  N   LEU   171      -2.485  15.130  -0.349  1.000000  0.000          0
ATOM   2775  H   LEU   171      -2.394  15.381  -1.323  1.000000  0.000          0
ATOM   2776  CA  LEU   171      -1.248  14.641   0.257  1.000000  0.000          0
ATOM   2777  HA  LEU   171      -1.526  13.912   1.018  1.000000  0.000          0
ATOM   2778  CB  LEU   171      -0.473  13.994  -0.894  1.000000  0.000          0
ATOM   2779  HB2 LEU   171      -1.072  13.274  -1.450  1.000000  0.000          0
ATOM   2780  HB3 LEU   171      -0.270  14.795  -1.606  1.000000  0.000          0
ATOM   2781  CG  LEU   171       0.891  13.350  -0.396  1.000000  0.000          0
ATOM   2782  HG  LEU   171       1.362  14.097   0.243  1.000000  0.000          0
ATOM   2783  CD1 LEU   171       0.852  12.040   0.340  1.000000  0.000          0
ATOM   2784 HD11 LEU   171       1.819  11.558   0.200  1.000000  0.000          0
ATOM   2785 HD12 LEU   171       0.633  12.163   1.401  1.000000  0.000          0
ATOM   2786 HD13 LEU   171       0.024  11.513  -0.133  1.000000  0.000          0
ATOM   2787  CD2 LEU   171       1.859  13.042  -1.537  1.000000  0.000          0
ATOM   2788 HD21 LEU   171       1.539  12.372  -2.336  1.000000  0.000          0
ATOM   2789 HD22 LEU   171       2.073  13.990  -2.028  1.000000  0.000          0
ATOM   2790 HD23 LEU   171       2.845  12.667  -1.263  1.000000  0.000          0
ATOM   2791  C   LEU   171      -0.527  15.804   0.879  1.000000  0.000          0
ATOM   2792  O   LEU   171      -0.180  16.842   0.330  1.000000  0.000          0
ATOM   2793  N   VAL   172      -0.133  15.623   2.148  1.000000  0.000          0
ATOM   2794  H   VAL   172      -0.354  14.750   2.604  1.000000  0.000          0
ATOM   2795  CA  VAL   172       0.598  16.655   2.928  1.000000  0.000          0
ATOM   2796  HA  VAL   172       0.138  17.621   2.717  1.000000  0.000          0
ATOM   2797  CB  VAL   172       0.505  16.372   4.501  1.000000  0.000          0
ATOM   2798  HB  VAL   172       0.788  15.342   4.724  1.000000  0.000          0
ATOM   2799  CG1 VAL   172       1.364  17.444   5.288  1.000000  0.000          0
ATOM   2800 HG11 VAL   172       2.368  17.045   5.144  1.000000  0.000          0
ATOM   2801 HG12 VAL   172       1.241  18.405   4.788  1.000000  0.000          0
ATOM   2802 HG13 VAL   172       1.174  17.400   6.360  1.000000  0.000          0
ATOM   2803  CG2 VAL   172      -0.969  16.662   4.953  1.000000  0.000          0
ATOM   2804 HG21 VAL   172      -1.221  16.589   6.011  1.000000  0.000          0
ATOM   2805 HG22 VAL   172      -1.193  17.690   4.672  1.000000  0.000          0
ATOM   2806 HG23 VAL   172      -1.633  16.012   4.382  1.000000  0.000          0
ATOM   2807  C   VAL   172       2.092  16.690   2.464  1.000000  0.000          0
ATOM   2808  O   VAL   172       2.893  15.768   2.761  1.000000  0.000          0
ATOM   2809  N   PHE   173       2.416  17.664   1.650  1.000000  0.000          0
ATOM   2810  H   PHE   173       1.738  18.412   1.613  1.000000  0.000          0
ATOM   2811  CA  PHE   173       3.708  17.743   0.898  1.000000  0.000          0
ATOM   2812  HA  PHE   173       4.517  17.719   1.627  1.000000  0.000          0
ATOM   2813  CB  PHE   173       3.807  16.586  -0.089  1.000000  0.000          0
ATOM   2814  HB2 PHE   173       3.753  15.762   0.623  1.000000  0.000          0
ATOM   2815  HB3 PHE   173       2.878  16.618  -0.659  1.000000  0.000          0
ATOM   2816  CG  PHE   173       5.077  16.450  -0.882  1.000000  0.000          0
ATOM   2817  CD1 PHE   173       6.114  15.548  -0.561  1.000000  0.000          0
ATOM   2818  HD1 PHE   173       6.096  14.917   0.315  1.000000  0.000          0
ATOM   2819  CE1 PHE   173       7.260  15.416  -1.313  1.000000  0.000          0
ATOM   2820  HE1 PHE   173       8.101  14.781  -1.080  1.000000  0.000          0
ATOM   2821  CZ  PHE   173       7.407  16.277  -2.341  1.000000  0.000          0
ATOM   2822  HZ  PHE   173       8.340  16.302  -2.885  1.000000  0.000          0
ATOM   2823  CE2 PHE   173       6.408  17.105  -2.835  1.000000  0.000          0
ATOM   2824  HE2 PHE   173       6.474  17.623  -3.780  1.000000  0.000          0
ATOM   2825  CD2 PHE   173       5.199  17.205  -2.084  1.000000  0.000          0
ATOM   2826  HD2 PHE   173       4.391  17.822  -2.446  1.000000  0.000          0
ATOM   2827  C   PHE   173       3.871  19.087   0.069  1.000000  0.000          0
ATOM   2828  O   PHE   173       2.869  19.759  -0.323  1.000000  0.000          0
ATOM   2829  N   LEU   174       5.053  19.500  -0.199  1.000000  0.000          0
ATOM   2830  H   LEU   174       5.792  18.863   0.062  1.000000  0.000          0
ATOM   2831  CA  LEU   174       5.404  20.872  -0.588  1.000000  0.000          0
ATOM   2832  HA  LEU   174       5.093  21.524   0.228  1.000000  0.000          0
ATOM   2833  CB  LEU   174       6.899  20.873  -0.725  1.000000  0.000          0
ATOM   2834  HB2 LEU   174       7.282  20.711   0.282  1.000000  0.000          0
ATOM   2835  HB3 LEU   174       7.152  19.988  -1.308  1.000000  0.000          0
ATOM   2836  CG  LEU   174       7.570  22.173  -1.282  1.000000  0.000          0
ATOM   2837  HG  LEU   174       7.019  22.459  -2.178  1.000000  0.000          0
ATOM   2838  CD1 LEU   174       7.508  23.296  -0.250  1.000000  0.000          0
ATOM   2839 HD11 LEU   174       7.632  24.284  -0.693  1.000000  0.000          0
ATOM   2840 HD12 LEU   174       6.658  23.274   0.433  1.000000  0.000          0
ATOM   2841 HD13 LEU   174       8.308  23.137   0.474  1.000000  0.000          0
ATOM   2842  CD2 LEU   174       9.014  21.858  -1.577  1.000000  0.000          0
ATOM   2843 HD21 LEU   174       9.570  21.977  -0.647  1.000000  0.000          0
ATOM   2844 HD22 LEU   174       9.128  20.899  -2.085  1.000000  0.000          0
ATOM   2845 HD23 LEU   174       9.426  22.686  -2.152  1.000000  0.000          0
ATOM   2846  C   LEU   174       4.626  21.305  -1.853  1.000000  0.000          0
ATOM   2847  O   LEU   174       4.977  20.865  -2.935  1.000000  0.000          0
ATOM   2848  N   LEU   175       3.623  22.149  -1.699  1.000000  0.000          0
ATOM   2849  H   LEU   175       3.300  22.296  -0.753  1.000000  0.000          0
ATOM   2850  CA  LEU   175       2.863  22.759  -2.763  1.000000  0.000          0
ATOM   2851  HA  LEU   175       2.165  23.408  -2.233  1.000000  0.000          0
ATOM   2852  CB  LEU   175       3.597  23.750  -3.570  1.000000  0.000          0
ATOM   2853  HB2 LEU   175       4.469  23.313  -4.058  1.000000  0.000          0
ATOM   2854  HB3 LEU   175       2.923  24.206  -4.294  1.000000  0.000          0
ATOM   2855  CG  LEU   175       4.140  24.972  -2.779  1.000000  0.000          0
ATOM   2856  HG  LEU   175       4.524  24.657  -1.808  1.000000  0.000          0
ATOM   2857  CD1 LEU   175       5.164  25.786  -3.558  1.000000  0.000          0
ATOM   2858 HD11 LEU   175       4.756  26.065  -4.530  1.000000  0.000          0
ATOM   2859 HD12 LEU   175       5.336  26.738  -3.057  1.000000  0.000          0
ATOM   2860 HD13 LEU   175       6.035  25.133  -3.615  1.000000  0.000          0
ATOM   2861  CD2 LEU   175       3.053  25.952  -2.501  1.000000  0.000          0
ATOM   2862 HD21 LEU   175       3.333  26.732  -1.794  1.000000  0.000          0
ATOM   2863 HD22 LEU   175       2.703  26.342  -3.456  1.000000  0.000          0
ATOM   2864 HD23 LEU   175       2.216  25.463  -2.003  1.000000  0.000          0
ATOM   2865  C   LEU   175       2.064  21.768  -3.720  1.000000  0.000          0
ATOM   2866  O   LEU   175       1.581  22.122  -4.815  1.000000  0.000          0
ATOM   2867  N   SER   176       1.828  20.569  -3.127  1.000000  0.000          0
ATOM   2868  H   SER   176       2.230  20.347  -2.227  1.000000  0.000          0
ATOM   2869  CA  SER   176       0.853  19.646  -3.766  1.000000  0.000          0
ATOM   2870  HA  SER   176       1.254  19.419  -4.754  1.000000  0.000          0
ATOM   2871  CB  SER   176       0.712  18.369  -2.897  1.000000  0.000          0
ATOM   2872  HB2 SER   176       0.227  17.575  -3.466  1.000000  0.000          0
ATOM   2873  HB3 SER   176       1.686  17.992  -2.587  1.000000  0.000          0
ATOM   2874  OG  SER   176      -0.032  18.725  -1.691  1.000000  0.000          0
ATOM   2875  HG  SER   176      -0.016  17.950  -1.125  1.000000  0.000          0
ATOM   2876  C   SER   176      -0.540  20.284  -4.058  1.000000  0.000          0
ATOM   2877  O   SER   176      -0.958  21.195  -3.333  1.000000  0.000          0
ATOM   2878  N   GLU   177      -1.237  19.847  -5.057  1.000000  0.000          0
ATOM   2879  H   GLU   177      -0.830  19.102  -5.604  1.000000  0.000          0
ATOM   2880  CA  GLU   177      -2.605  20.125  -5.371  1.000000  0.000          0
ATOM   2881  HA  GLU   177      -2.914  21.150  -5.168  1.000000  0.000          0
ATOM   2882  CB  GLU   177      -2.781  19.812  -6.903  1.000000  0.000          0
ATOM   2883  HB2 GLU   177      -3.800  20.139  -7.116  1.000000  0.000          0
ATOM   2884  HB3 GLU   177      -2.042  20.404  -7.444  1.000000  0.000          0
ATOM   2885  CG  GLU   177      -2.625  18.325  -7.322  1.000000  0.000          0
ATOM   2886  HG2 GLU   177      -2.876  17.607  -6.541  1.000000  0.000          0
ATOM   2887  HG3 GLU   177      -3.346  18.172  -8.126  1.000000  0.000          0
ATOM   2888  CD  GLU   177      -1.176  17.937  -7.795  1.000000  0.000          0
ATOM   2889  OE1 GLU   177      -0.930  17.660  -8.987  1.000000  0.000          0
ATOM   2890  OE2 GLU   177      -0.291  17.801  -6.887  1.000000  0.000          0
ATOM   2891  C   GLU   177      -3.581  19.206  -4.617  1.000000  0.000          0
ATOM   2892  O   GLU   177      -3.146  18.388  -3.810  1.000000  0.000          0
ATOM   2893  N   ALA   178      -4.905  19.351  -4.891  1.000000  0.000          0
ATOM   2894  H   ALA   178      -5.225  19.936  -5.651  1.000000  0.000          0
ATOM   2895  CA  ALA   178      -5.912  18.594  -4.120  1.000000  0.000          0
ATOM   2896  HA  ALA   178      -5.426  17.919  -3.417  1.000000  0.000          0
ATOM   2897  CB  ALA   178      -6.649  19.647  -3.255  1.000000  0.000          0
ATOM   2898  HB1 ALA   178      -5.967  20.074  -2.519  1.000000  0.000          0
ATOM   2899  HB2 ALA   178      -6.966  20.482  -3.880  1.000000  0.000          0
ATOM   2900  HB3 ALA   178      -7.518  19.229  -2.749  1.000000  0.000          0
ATOM   2901  C   ALA   178      -6.775  17.906  -5.204  1.000000  0.000          0
ATOM   2902  O   ALA   178      -7.441  18.520  -6.098  1.000000  0.000          0
ATOM   2903  N   HIE   179      -6.836  16.600  -5.099  1.000000  0.000          0
ATOM   2904  H   HIE   179      -6.432  16.222  -4.252  1.000000  0.000          0
ATOM   2905  CA  HIE   179      -7.558  15.602  -5.896  1.000000  0.000          0
ATOM   2906  HA  HIE   179      -7.430  15.865  -6.945  1.000000  0.000          0
ATOM   2907  CB  HIE   179      -6.888  14.206  -5.550  1.000000  0.000          0
ATOM   2908  HB2 HIE   179      -7.012  14.073  -4.474  1.000000  0.000          0
ATOM   2909  HB3 HIE   179      -7.380  13.427  -6.134  1.000000  0.000          0
ATOM   2910  CG  HIE   179      -5.424  14.194  -5.795  1.000000  0.000          0
ATOM   2911  ND1 HIE   179      -4.805  14.762  -6.898  1.000000  0.000          0
ATOM   2912  CE1 HIE   179      -3.436  14.631  -6.705  1.000000  0.000          0
ATOM   2913  HE1 HIE   179      -2.683  14.855  -7.447  1.000000  0.000          0
ATOM   2914  NE2 HIE   179      -3.148  14.094  -5.480  1.000000  0.000          0
ATOM   2915  HE2 HIE   179      -2.221  13.862  -5.158  1.000000  0.000          0
ATOM   2916  CD2 HIE   179      -4.400  13.777  -4.931  1.000000  0.000          0
ATOM   2917  HD2 HIE   179      -4.697  13.297  -4.011  1.000000  0.000          0
ATOM   2918  C   HIE   179      -9.063  15.562  -5.569  1.000000  0.000          0
ATOM   2919  O   HIE   179      -9.431  15.915  -4.435  1.000000  0.000          0
ATOM   2920  N   THR   180     -10.002  15.409  -6.489  1.000000  0.000          0
ATOM   2921  H   THR   180      -9.718  14.994  -7.366  1.000000  0.000          0
ATOM   2922  CA  THR   180     -11.477  15.398  -6.249  1.000000  0.000          0
ATOM   2923  HA  THR   180     -11.614  15.790  -5.241  1.000000  0.000          0
ATOM   2924  CB  THR   180     -12.166  16.416  -7.214  1.000000  0.000          0
ATOM   2925  HB  THR   180     -11.685  17.384  -7.069  1.000000  0.000          0
ATOM   2926  CG2 THR   180     -12.057  16.117  -8.685  1.000000  0.000          0
ATOM   2927 HG21 THR   180     -11.025  16.291  -8.993  1.000000  0.000          0
ATOM   2928 HG22 THR   180     -12.500  15.174  -9.005  1.000000  0.000          0
ATOM   2929 HG23 THR   180     -12.716  16.804  -9.217  1.000000  0.000          0
ATOM   2930  OG1 THR   180     -13.590  16.443  -6.965  1.000000  0.000          0
ATOM   2931  HG1 THR   180     -14.089  16.539  -7.781  1.000000  0.000          0
ATOM   2932  C   THR   180     -12.058  13.962  -6.133  1.000000  0.000          0
ATOM   2933  O   THR   180     -11.492  12.951  -6.538  1.000000  0.000          0
ATOM   2934  N   CYS   181     -13.206  13.884  -5.506  1.000000  0.000          0
ATOM   2935  H   CYS   181     -13.599  14.733  -5.125  1.000000  0.000          0
ATOM   2936  CA  CYS   181     -13.856  12.654  -5.182  1.000000  0.000          0
ATOM   2937  HA  CYS   181     -13.730  11.847  -5.903  1.000000  0.000          0
ATOM   2938  CB  CYS   181     -13.278  12.110  -3.852  1.000000  0.000          0
ATOM   2939  HB2 CYS   181     -12.196  12.001  -3.918  1.000000  0.000          0
ATOM   2940  HB3 CYS   181     -13.404  12.824  -3.039  1.000000  0.000          0
ATOM   2941  SG  CYS   181     -14.031  10.541  -3.286  1.000000  0.000          0
ATOM   2942  HG  CYS   181     -13.735   9.818  -4.370  1.000000  0.000          0
ATOM   2943  C   CYS   181     -15.406  12.835  -5.024  1.000000  0.000          0
ATOM   2944  O   CYS   181     -15.784  13.779  -4.334  1.000000  0.000          0
ATOM   2945  N   ILE   182     -16.187  11.870  -5.610  1.000000  0.000          0
ATOM   2946  H   ILE   182     -15.799  11.160  -6.213  1.000000  0.000          0
ATOM   2947  CA  ILE   182     -17.671  11.853  -5.545  1.000000  0.000          0
ATOM   2948  HA  ILE   182     -17.996  12.796  -5.105  1.000000  0.000          0
ATOM   2949  CB  ILE   182     -18.199  11.853  -7.020  1.000000  0.000          0
ATOM   2950  HB  ILE   182     -17.932  10.890  -7.457  1.000000  0.000          0
ATOM   2951  CG2 ILE   182     -19.761  11.911  -6.956  1.000000  0.000          0
ATOM   2952 HG21 ILE   182     -20.077  12.390  -7.881  1.000000  0.000          0
ATOM   2953 HG22 ILE   182     -20.201  10.920  -6.830  1.000000  0.000          0
ATOM   2954 HG23 ILE   182     -20.028  12.660  -6.211  1.000000  0.000          0
ATOM   2955  CG1 ILE   182     -17.742  13.126  -7.760  1.000000  0.000          0
ATOM   2956 HG12 ILE   182     -16.652  13.097  -7.806  1.000000  0.000          0
ATOM   2957 HG13 ILE   182     -18.016  12.949  -8.799  1.000000  0.000          0
ATOM   2958  CD1 ILE   182     -18.397  14.484  -7.445  1.000000  0.000          0
ATOM   2959 HD11 ILE   182     -19.449  14.510  -7.728  1.000000  0.000          0
ATOM   2960 HD12 ILE   182     -18.190  14.756  -6.410  1.000000  0.000          0
ATOM   2961 HD13 ILE   182     -17.872  15.243  -8.026  1.000000  0.000          0
ATOM   2962  C   ILE   182     -18.019  10.594  -4.697  1.000000  0.000          0
ATOM   2963  O   ILE   182     -17.734   9.479  -5.060  1.000000  0.000          0
ATOM   2964  N   PRO   183     -18.566  10.712  -3.465  1.000000  0.000          0
ATOM   2965  CD  PRO   183     -18.640  11.934  -2.616  1.000000  0.000          0
ATOM   2966  HD2 PRO   183     -19.624  12.368  -2.791  1.000000  0.000          0
ATOM   2967  HD3 PRO   183     -17.808  12.613  -2.805  1.000000  0.000          0
ATOM   2968  CG  PRO   183     -18.631  11.421  -1.194  1.000000  0.000          0
ATOM   2969  HG2 PRO   183     -19.037  12.215  -0.567  1.000000  0.000          0
ATOM   2970  HG3 PRO   183     -17.571  11.211  -1.057  1.000000  0.000          0
ATOM   2971  CB  PRO   183     -19.478  10.224  -1.339  1.000000  0.000          0
ATOM   2972  HB2 PRO   183     -20.522  10.529  -1.253  1.000000  0.000          0
ATOM   2973  HB3 PRO   183     -19.257   9.495  -0.559  1.000000  0.000          0
ATOM   2974  CA  PRO   183     -19.152   9.618  -2.684  1.000000  0.000          0
ATOM   2975  HA  PRO   183     -18.403   8.833  -2.583  1.000000  0.000          0
ATOM   2976  C   PRO   183     -20.398   8.934  -3.365  1.000000  0.000          0
ATOM   2977  O   PRO   183     -20.992   9.381  -4.385  1.000000  0.000          0
ATOM   2978  N   GLU   184     -20.701   7.782  -2.836  1.000000  0.000          0
ATOM   2979  H   GLU   184     -20.179   7.315  -2.107  1.000000  0.000          0
ATOM   2980  CA  GLU   184     -21.733   6.785  -3.359  1.000000  0.000          0
ATOM   2981  HA  GLU   184     -22.394   7.380  -3.988  1.000000  0.000          0
ATOM   2982  CB  GLU   184     -20.972   5.775  -4.195  1.000000  0.000          0
ATOM   2983  HB2 GLU   184     -20.250   6.303  -4.816  1.000000  0.000          0
ATOM   2984  HB3 GLU   184     -20.345   5.134  -3.575  1.000000  0.000          0
ATOM   2985  CG  GLU   184     -21.961   4.881  -4.925  1.000000  0.000          0
ATOM   2986  HG2 GLU   184     -21.368   4.315  -5.644  1.000000  0.000          0
ATOM   2987  HG3 GLU   184     -22.334   4.212  -4.149  1.000000  0.000          0
ATOM   2988  CD  GLU   184     -23.083   5.597  -5.760  1.000000  0.000          0
ATOM   2989  OE1 GLU   184     -24.246   5.517  -5.314  1.000000  0.000          0
ATOM   2990  OE2 GLU   184     -22.786   6.283  -6.746  1.000000  0.000          0
ATOM   2991  C   GLU   184     -22.679   6.293  -2.180  1.000000  0.000          0
ATOM   2992  O   GLU   184     -22.332   6.302  -1.007  1.000000  0.000          0
ATOM   2993  N   ASN   185     -23.847   5.752  -2.474  1.000000  0.000          0
ATOM   2994  H   ASN   185     -24.151   5.742  -3.436  1.000000  0.000          0
ATOM   2995  CA  ASN   185     -24.847   5.270  -1.547  1.000000  0.000          0
ATOM   2996  HA  ASN   185     -24.906   6.035  -0.772  1.000000  0.000          0
ATOM   2997  CB  ASN   185     -26.191   5.211  -2.268  1.000000  0.000          0
ATOM   2998  HB2 ASN   185     -26.572   6.174  -2.609  1.000000  0.000          0
ATOM   2999  HB3 ASN   185     -26.075   4.641  -3.191  1.000000  0.000          0
ATOM   3000  CG  ASN   185     -27.354   4.560  -1.507  1.000000  0.000          0
ATOM   3001  OD1 ASN   185     -27.463   4.552  -0.299  1.000000  0.000          0
ATOM   3002  ND2 ASN   185     -28.404   4.081  -2.188  1.000000  0.000          0
ATOM   3003 HD21 ASN   185     -29.186   3.669  -1.697  1.000000  0.000          0
ATOM   3004 HD22 ASN   185     -28.359   3.980  -3.192  1.000000  0.000          0
ATOM   3005  C   ASN   185     -24.517   3.870  -0.847  1.000000  0.000          0
ATOM   3006  O   ASN   185     -23.885   2.981  -1.445  1.000000  0.000          0
ATOM   3007  N   ASN   186     -24.883   3.678   0.402  1.000000  0.000          0
ATOM   3008  H   ASN   186     -25.409   4.442   0.804  1.000000  0.000          0
ATOM   3009  CA  ASN   186     -24.986   2.371   1.055  1.000000  0.000          0
ATOM   3010  HA  ASN   186     -24.992   1.527   0.364  1.000000  0.000          0
ATOM   3011  CB  ASN   186     -23.719   2.145   1.913  1.000000  0.000          0
ATOM   3012  HB2 ASN   186     -22.774   2.190   1.370  1.000000  0.000          0
ATOM   3013  HB3 ASN   186     -23.845   2.901   2.688  1.000000  0.000          0
ATOM   3014  CG  ASN   186     -23.714   0.777   2.625  1.000000  0.000          0
ATOM   3015  OD1 ASN   186     -24.237   0.704   3.713  1.000000  0.000          0
ATOM   3016  ND2 ASN   186     -23.176  -0.285   1.989  1.000000  0.000          0
ATOM   3017 HD21 ASN   186     -23.216  -1.165   2.483  1.000000  0.000          0
ATOM   3018 HD22 ASN   186     -22.776  -0.161   1.070  1.000000  0.000          0
ATOM   3019  C   ASN   186     -26.298   2.142   1.816  1.000000  0.000          0
ATOM   3020  O   ASN   186     -26.597   2.684   2.857  1.000000  0.000          0
ATOM   3021  N   GLY   187     -27.155   1.303   1.122  1.000000  0.000          0
ATOM   3022  H   GLY   187     -26.948   0.958   0.196  1.000000  0.000          0
ATOM   3023  CA  GLY   187     -28.469   0.879   1.673  1.000000  0.000          0
ATOM   3024  HA2 GLY   187     -28.912   0.178   0.968  1.000000  0.000          0
ATOM   3025  HA3 GLY   187     -28.243   0.447   2.649  1.000000  0.000          0
ATOM   3026  C   GLY   187     -29.502   1.950   1.975  1.000000  0.000          0
ATOM   3027  O   GLY   187     -30.530   1.489   2.480  1.000000  0.000          0
ATOM   3028  N   GLY   188     -29.280   3.218   1.774  1.000000  0.000          0
ATOM   3029  H   GLY   188     -28.445   3.460   1.260  1.000000  0.000          0
ATOM   3030  CA  GLY   188     -30.166   4.359   2.077  1.000000  0.000          0
ATOM   3031  HA2 GLY   188     -29.855   5.250   1.532  1.000000  0.000          0
ATOM   3032  HA3 GLY   188     -31.175   4.084   1.768  1.000000  0.000          0
ATOM   3033  C   GLY   188     -30.176   4.784   3.616  1.000000  0.000          0
ATOM   3034  O   GLY   188     -31.126   5.472   4.097  1.000000  0.000          0
ATOM   3035  N   ALA   189     -29.099   4.449   4.327  1.000000  0.000          0
ATOM   3036  H   ALA   189     -28.392   3.839   3.944  1.000000  0.000          0
ATOM   3037  CA  ALA   189     -28.663   5.052   5.602  1.000000  0.000          0
ATOM   3038  HA  ALA   189     -28.932   6.108   5.632  1.000000  0.000          0
ATOM   3039  CB  ALA   189     -29.332   4.412   6.775  1.000000  0.000          0
ATOM   3040  HB1 ALA   189     -28.580   3.773   7.236  1.000000  0.000          0
ATOM   3041  HB2 ALA   189     -29.750   5.142   7.468  1.000000  0.000          0
ATOM   3042  HB3 ALA   189     -30.102   3.789   6.322  1.000000  0.000          0
ATOM   3043  C   ALA   189     -27.116   5.162   5.848  1.000000  0.000          0
ATOM   3044  O   ALA   189     -26.648   5.793   6.827  1.000000  0.000          0
ATOM   3045  N   GLY   190     -26.292   4.612   4.938  1.000000  0.000          0
ATOM   3046  H   GLY   190     -26.725   4.146   4.153  1.000000  0.000          0
ATOM   3047  CA  GLY   190     -24.869   4.833   4.956  1.000000  0.000          0
ATOM   3048  HA2 GLY   190     -24.637   5.565   5.729  1.000000  0.000          0
ATOM   3049  HA3 GLY   190     -24.361   3.896   5.187  1.000000  0.000          0
ATOM   3050  C   GLY   190     -24.353   5.409   3.628  1.000000  0.000          0
ATOM   3051  O   GLY   190     -25.117   5.345   2.659  1.000000  0.000          0
ATOM   3052  N   CYS   191     -23.237   6.089   3.671  1.000000  0.000          0
ATOM   3053  H   CYS   191     -22.775   6.174   4.566  1.000000  0.000          0
ATOM   3054  CA  CYS   191     -22.541   6.558   2.473  1.000000  0.000          0
ATOM   3055  HA  CYS   191     -23.203   6.348   1.633  1.000000  0.000          0
ATOM   3056  CB  CYS   191     -22.461   8.110   2.540  1.000000  0.000          0
ATOM   3057  HB2 CYS   191     -23.468   8.527   2.490  1.000000  0.000          0
ATOM   3058  HB3 CYS   191     -21.941   8.376   3.459  1.000000  0.000          0
ATOM   3059  SG  CYS   191     -21.476   8.771   1.146  1.000000  0.000          0
ATOM   3060  HG  CYS   191     -22.208   8.233   0.167  1.000000  0.000          0
ATOM   3061  C   CYS   191     -21.168   5.861   2.468  1.000000  0.000          0
ATOM   3062  O   CYS   191     -20.517   5.600   3.503  1.000000  0.000          0
ATOM   3063  N   VAL   192     -20.585   5.711   1.294  1.000000  0.000          0
ATOM   3064  H   VAL   192     -21.181   6.002   0.531  1.000000  0.000          0
ATOM   3065  CA  VAL   192     -19.235   5.170   0.935  1.000000  0.000          0
ATOM   3066  HA  VAL   192     -18.728   5.203   1.899  1.000000  0.000          0
ATOM   3067  CB  VAL   192     -19.235   3.705   0.473  1.000000  0.000          0
ATOM   3068  HB  VAL   192     -19.970   3.137   1.048  1.000000  0.000          0
ATOM   3069  CG1 VAL   192     -19.781   3.421  -0.977  1.000000  0.000          0
ATOM   3070 HG11 VAL   192     -20.835   3.697  -0.993  1.000000  0.000          0
ATOM   3071 HG12 VAL   192     -19.228   4.052  -1.672  1.000000  0.000          0
ATOM   3072 HG13 VAL   192     -19.600   2.380  -1.243  1.000000  0.000          0
ATOM   3073  CG2 VAL   192     -17.839   3.008   0.467  1.000000  0.000          0
ATOM   3074 HG21 VAL   192     -17.241   3.259   1.344  1.000000  0.000          0
ATOM   3075 HG22 VAL   192     -17.977   1.928   0.468  1.000000  0.000          0
ATOM   3076 HG23 VAL   192     -17.258   3.268  -0.418  1.000000  0.000          0
ATOM   3077  C   VAL   192     -18.459   6.053  -0.093  1.000000  0.000          0
ATOM   3078  O   VAL   192     -19.042   6.801  -0.875  1.000000  0.000          0
ATOM   3079  N   CYS   193     -17.110   6.031  -0.170  1.000000  0.000          0
ATOM   3080  H   CYS   193     -16.528   5.467   0.433  1.000000  0.000          0
ATOM   3081  CA  CYS   193     -16.438   6.601  -1.362  1.000000  0.000          0
ATOM   3082  HA  CYS   193     -17.097   6.434  -2.215  1.000000  0.000          0
ATOM   3083  CB  CYS   193     -16.238   8.088  -1.188  1.000000  0.000          0
ATOM   3084  HB2 CYS   193     -15.976   8.595  -2.117  1.000000  0.000          0
ATOM   3085  HB3 CYS   193     -17.151   8.629  -0.935  1.000000  0.000          0
ATOM   3086  SG  CYS   193     -15.152   8.492   0.203  1.000000  0.000          0
ATOM   3087  HG  CYS   193     -16.122   8.275   1.097  1.000000  0.000          0
ATOM   3088  C   CYS   193     -15.057   5.926  -1.665  1.000000  0.000          0
ATOM   3089  O   CYS   193     -14.554   5.130  -0.824  1.000000  0.000          0
ATOM   3090  N   HIE   194     -14.397   6.266  -2.798  1.000000  0.000          0
ATOM   3091  H   HIE   194     -14.862   6.977  -3.345  1.000000  0.000          0
ATOM   3092  CA  HIE   194     -13.182   5.609  -3.347  1.000000  0.000          0
ATOM   3093  HA  HIE   194     -12.685   4.964  -2.623  1.000000  0.000          0
ATOM   3094  CB  HIE   194     -13.587   4.618  -4.348  1.000000  0.000          0
ATOM   3095  HB2 HIE   194     -14.210   5.204  -5.023  1.000000  0.000          0
ATOM   3096  HB3 HIE   194     -12.643   4.306  -4.795  1.000000  0.000          0
ATOM   3097  CG  HIE   194     -14.303   3.438  -3.806  1.000000  0.000          0
ATOM   3098  ND1 HIE   194     -13.706   2.551  -2.929  1.000000  0.000          0
ATOM   3099  CE1 HIE   194     -14.716   1.769  -2.526  1.000000  0.000          0
ATOM   3100  HE1 HIE   194     -14.659   1.052  -1.720  1.000000  0.000          0
ATOM   3101  NE2 HIE   194     -15.866   2.055  -3.139  1.000000  0.000          0
ATOM   3102  HE2 HIE   194     -16.765   1.614  -3.005  1.000000  0.000          0
ATOM   3103  CD2 HIE   194     -15.635   3.130  -3.967  1.000000  0.000          0
ATOM   3104  HD2 HIE   194     -16.314   3.715  -4.568  1.000000  0.000          0
ATOM   3105  C   HIE   194     -12.191   6.702  -3.795  1.000000  0.000          0
ATOM   3106  O   HIE   194     -12.278   7.278  -4.890  1.000000  0.000          0
ATOM   3107  N   LEU   195     -11.112   6.717  -2.997  1.000000  0.000          0
ATOM   3108  H   LEU   195     -11.013   6.042  -2.252  1.000000  0.000          0
ATOM   3109  CA  LEU   195     -10.038   7.676  -3.079  1.000000  0.000          0
ATOM   3110  HA  LEU   195     -10.431   8.557  -3.588  1.000000  0.000          0
ATOM   3111  CB  LEU   195      -9.470   8.104  -1.688  1.000000  0.000          0
ATOM   3112  HB2 LEU   195      -9.149   7.217  -1.145  1.000000  0.000          0
ATOM   3113  HB3 LEU   195      -8.665   8.806  -1.905  1.000000  0.000          0
ATOM   3114  CG  LEU   195     -10.440   8.758  -0.711  1.000000  0.000          0
ATOM   3115  HG  LEU   195     -11.051   9.489  -1.241  1.000000  0.000          0
ATOM   3116  CD1 LEU   195     -11.382   7.735   0.022  1.000000  0.000          0
ATOM   3117 HD11 LEU   195     -12.054   7.210  -0.658  1.000000  0.000          0
ATOM   3118 HD12 LEU   195     -10.777   6.898   0.368  1.000000  0.000          0
ATOM   3119 HD13 LEU   195     -11.770   8.181   0.936  1.000000  0.000          0
ATOM   3120  CD2 LEU   195      -9.597   9.470   0.351  1.000000  0.000          0
ATOM   3121 HD21 LEU   195     -10.096   9.625   1.307  1.000000  0.000          0
ATOM   3122 HD22 LEU   195      -8.738   8.827   0.543  1.000000  0.000          0
ATOM   3123 HD23 LEU   195      -9.232  10.384  -0.115  1.000000  0.000          0
ATOM   3124  C   LEU   195      -8.892   6.997  -3.919  1.000000  0.000          0
ATOM   3125  O   LEU   195      -8.046   6.327  -3.379  1.000000  0.000          0
ATOM   3126  N   LEU   196      -8.774   7.266  -5.259  1.000000  0.000          0
ATOM   3127  H   LEU   196      -9.387   7.960  -5.663  1.000000  0.000          0
ATOM   3128  CA  LEU   196      -7.717   6.785  -6.137  1.000000  0.000          0
ATOM   3129  HA  LEU   196      -7.778   5.700  -6.064  1.000000  0.000          0
ATOM   3130  CB  LEU   196      -7.891   7.406  -7.569  1.000000  0.000          0
ATOM   3131  HB2 LEU   196      -7.834   8.495  -7.606  1.000000  0.000          0
ATOM   3132  HB3 LEU   196      -7.011   7.164  -8.162  1.000000  0.000          0
ATOM   3133  CG  LEU   196      -9.131   6.923  -8.274  1.000000  0.000          0
ATOM   3134  HG  LEU   196     -10.048   7.347  -7.863  1.000000  0.000          0
ATOM   3135  CD1 LEU   196      -9.021   7.411  -9.738  1.000000  0.000          0
ATOM   3136 HD11 LEU   196      -8.956   8.495  -9.837  1.000000  0.000          0
ATOM   3137 HD12 LEU   196      -8.103   6.983 -10.141  1.000000  0.000          0
ATOM   3138 HD13 LEU   196      -9.791   6.972 -10.372  1.000000  0.000          0
ATOM   3139  CD2 LEU   196      -9.225   5.361  -8.352  1.000000  0.000          0
ATOM   3140 HD21 LEU   196      -8.405   4.926  -8.924  1.000000  0.000          0
ATOM   3141 HD22 LEU   196      -9.167   4.944  -7.345  1.000000  0.000          0
ATOM   3142 HD23 LEU   196     -10.217   5.159  -8.756  1.000000  0.000          0
ATOM   3143  C   LEU   196      -6.374   7.293  -5.623  1.000000  0.000          0
ATOM   3144  O   LEU   196      -6.124   8.507  -5.724  1.000000  0.000          0
ATOM   3145  N   MET   197      -5.457   6.465  -5.073  1.000000  0.000          0
ATOM   3146  H   MET   197      -5.584   5.464  -5.098  1.000000  0.000          0
ATOM   3147  CA  MET   197      -4.110   6.798  -4.596  1.000000  0.000          0
ATOM   3148  HA  MET   197      -3.747   7.520  -5.328  1.000000  0.000          0
ATOM   3149  CB  MET   197      -4.055   7.522  -3.216  1.000000  0.000          0
ATOM   3150  HB2 MET   197      -3.021   7.829  -3.062  1.000000  0.000          0
ATOM   3151  HB3 MET   197      -4.586   8.466  -3.342  1.000000  0.000          0
ATOM   3152  CG  MET   197      -4.557   6.647  -2.122  1.000000  0.000          0
ATOM   3153  HG2 MET   197      -5.565   6.305  -2.359  1.000000  0.000          0
ATOM   3154  HG3 MET   197      -3.882   5.808  -1.958  1.000000  0.000          0
ATOM   3155  SD  MET   197      -4.513   7.481  -0.466  1.000000  0.000          0
ATOM   3156  CE  MET   197      -5.615   8.850  -0.858  1.000000  0.000          0
ATOM   3157  HE1 MET   197      -5.117   9.549  -1.528  1.000000  0.000          0
ATOM   3158  HE2 MET   197      -6.538   8.490  -1.312  1.000000  0.000          0
ATOM   3159  HE3 MET   197      -5.790   9.352   0.094  1.000000  0.000          0
ATOM   3160  C   MET   197      -3.140   5.633  -4.609  1.000000  0.000          0
ATOM   3161  O   MET   197      -3.344   4.573  -3.928  1.000000  0.000          0
ATOM   3162  N   ASP   198      -2.143   5.658  -5.496  1.000000  0.000          0
ATOM   3163  H   ASP   198      -1.923   6.520  -5.975  1.000000  0.000          0
ATOM   3164  CA  ASP   198      -1.393   4.480  -5.965  1.000000  0.000          0
ATOM   3165  HA  ASP   198      -1.674   3.644  -5.325  1.000000  0.000          0
ATOM   3166  CB  ASP   198      -1.754   4.173  -7.429  1.000000  0.000          0
ATOM   3167  HB2 ASP   198      -1.279   3.269  -7.810  1.000000  0.000          0
ATOM   3168  HB3 ASP   198      -2.831   4.008  -7.447  1.000000  0.000          0
ATOM   3169  CG  ASP   198      -1.391   5.354  -8.338  1.000000  0.000          0
ATOM   3170  OD1 ASP   198      -1.885   6.446  -8.105  1.000000  0.000          0
ATOM   3171  OD2 ASP   198      -0.677   5.150  -9.340  1.000000  0.000          0
ATOM   3172  C   ASP   198       0.138   4.555  -5.750  1.000000  0.000          0
ATOM   3173  O   ASP   198       0.699   5.610  -5.898  1.000000  0.000          0
ATOM   3174  N   ASP   199       0.735   3.387  -5.509  1.000000  0.000          0
ATOM   3175  H   ASP   199       0.170   2.565  -5.669  1.000000  0.000          0
ATOM   3176  CA  ASP   199       2.059   3.106  -4.955  1.000000  0.000          0
ATOM   3177  HA  ASP   199       1.970   2.121  -4.499  1.000000  0.000          0
ATOM   3178  CB  ASP   199       3.116   3.063  -5.984  1.000000  0.000          0
ATOM   3179  HB2 ASP   199       3.206   4.059  -6.414  1.000000  0.000          0
ATOM   3180  HB3 ASP   199       4.108   3.056  -5.531  1.000000  0.000          0
ATOM   3181  CG  ASP   199       3.129   2.048  -7.085  1.000000  0.000          0
ATOM   3182  OD1 ASP   199       4.057   2.165  -7.934  1.000000  0.000          0
ATOM   3183  OD2 ASP   199       2.265   1.099  -7.171  1.000000  0.000          0
ATOM   3184  C   ASP   199       2.373   4.038  -3.769  1.000000  0.000          0
ATOM   3185  O   ASP   199       3.273   4.911  -3.783  1.000000  0.000          0
ATOM   3186  N   VAL   200       1.530   3.979  -2.734  1.000000  0.000          0
ATOM   3187  H   VAL   200       0.770   3.332  -2.886  1.000000  0.000          0
ATOM   3188  CA  VAL   200       1.505   4.632  -1.449  1.000000  0.000          0
ATOM   3189  HA  VAL   200       1.944   5.621  -1.574  1.000000  0.000          0
ATOM   3190  CB  VAL   200       0.084   4.708  -0.756  1.000000  0.000          0
ATOM   3191  HB  VAL   200       0.232   5.059   0.266  1.000000  0.000          0
ATOM   3192  CG1 VAL   200      -0.973   5.586  -1.420  1.000000  0.000          0
ATOM   3193 HG11 VAL   200      -1.965   5.429  -0.997  1.000000  0.000          0
ATOM   3194 HG12 VAL   200      -0.673   6.627  -1.294  1.000000  0.000          0
ATOM   3195 HG13 VAL   200      -0.961   5.352  -2.485  1.000000  0.000          0
ATOM   3196  CG2 VAL   200      -0.453   3.299  -0.546  1.000000  0.000          0
ATOM   3197 HG21 VAL   200      -1.349   3.225   0.069  1.000000  0.000          0
ATOM   3198 HG22 VAL   200      -0.821   2.836  -1.462  1.000000  0.000          0
ATOM   3199 HG23 VAL   200       0.320   2.702  -0.063  1.000000  0.000          0
ATOM   3200  C   VAL   200       2.553   3.969  -0.521  1.000000  0.000          0
ATOM   3201  O   VAL   200       2.763   2.732  -0.548  1.000000  0.000          0
ATOM   3202  N   VAL   201       3.167   4.753   0.396  1.000000  0.000          0
ATOM   3203  H   VAL   201       2.877   5.720   0.433  1.000000  0.000          0
ATOM   3204  CA  VAL   201       4.338   4.365   1.171  1.000000  0.000          0
ATOM   3205  HA  VAL   201       4.450   3.284   1.073  1.000000  0.000          0
ATOM   3206  CB  VAL   201       5.597   4.923   0.493  1.000000  0.000          0
ATOM   3207  HB  VAL   201       6.474   4.552   1.025  1.000000  0.000          0
ATOM   3208  CG1 VAL   201       5.665   4.599  -1.008  1.000000  0.000          0
ATOM   3209 HG11 VAL   201       5.640   3.509  -0.988  1.000000  0.000          0
ATOM   3210 HG12 VAL   201       4.794   4.915  -1.581  1.000000  0.000          0
ATOM   3211 HG13 VAL   201       6.569   4.982  -1.482  1.000000  0.000          0
ATOM   3212  CG2 VAL   201       5.750   6.429   0.527  1.000000  0.000          0
ATOM   3213 HG21 VAL   201       5.637   6.742   1.565  1.000000  0.000          0
ATOM   3214 HG22 VAL   201       6.782   6.659   0.262  1.000000  0.000          0
ATOM   3215 HG23 VAL   201       4.912   6.864  -0.018  1.000000  0.000          0
ATOM   3216  C   VAL   201       4.220   4.752   2.609  1.000000  0.000          0
ATOM   3217  O   VAL   201       3.430   5.617   2.959  1.000000  0.000          0
ATOM   3218  N   SER   202       5.122   4.285   3.455  1.000000  0.000          0
ATOM   3219  H   SER   202       5.969   3.854   3.116  1.000000  0.000          0
ATOM   3220  CA  SER   202       5.107   4.592   4.894  1.000000  0.000          0
ATOM   3221  HA  SER   202       4.175   4.246   5.345  1.000000  0.000          0
ATOM   3222  CB  SER   202       6.102   3.691   5.644  1.000000  0.000          0
ATOM   3223  HB2 SER   202       7.054   3.555   5.131  1.000000  0.000          0
ATOM   3224  HB3 SER   202       6.137   4.111   6.650  1.000000  0.000          0
ATOM   3225  OG  SER   202       5.608   2.333   5.879  1.000000  0.000          0
ATOM   3226  HG  SER   202       5.404   1.937   5.029  1.000000  0.000          0
ATOM   3227  C   SER   202       5.139   6.069   5.287  1.000000  0.000          0
ATOM   3228  O   SER   202       5.034   6.431   6.442  1.000000  0.000          0
ATOM   3229  N   ALA   203       5.558   6.920   4.344  1.000000  0.000          0
ATOM   3230  H   ALA   203       5.969   6.536   3.505  1.000000  0.000          0
ATOM   3231  CA  ALA   203       5.786   8.358   4.681  1.000000  0.000          0
ATOM   3232  HA  ALA   203       5.978   8.395   5.753  1.000000  0.000          0
ATOM   3233  CB  ALA   203       6.936   8.862   3.787  1.000000  0.000          0
ATOM   3234  HB1 ALA   203       7.111   9.932   3.908  1.000000  0.000          0
ATOM   3235  HB2 ALA   203       7.838   8.383   4.169  1.000000  0.000          0
ATOM   3236  HB3 ALA   203       6.870   8.746   2.705  1.000000  0.000          0
ATOM   3237  C   ALA   203       4.415   9.062   4.402  1.000000  0.000          0
ATOM   3238  O   ALA   203       4.310  10.278   4.586  1.000000  0.000          0
ATOM   3239  N   ASP   204       3.387   8.444   3.811  1.000000  0.000          0
ATOM   3240  H   ASP   204       3.426   7.443   3.691  1.000000  0.000          0
ATOM   3241  CA  ASP   204       2.190   9.160   3.320  1.000000  0.000          0
ATOM   3242  HA  ASP   204       2.492  10.102   2.865  1.000000  0.000          0
ATOM   3243  CB  ASP   204       1.531   8.291   2.246  1.000000  0.000          0
ATOM   3244  HB2 ASP   204       1.241   7.293   2.574  1.000000  0.000          0
ATOM   3245  HB3 ASP   204       0.630   8.811   1.918  1.000000  0.000          0
ATOM   3246  CG  ASP   204       2.415   8.196   1.024  1.000000  0.000          0
ATOM   3247  OD1 ASP   204       3.318   8.969   0.799  1.000000  0.000          0
ATOM   3248  OD2 ASP   204       2.153   7.368   0.125  1.000000  0.000          0
ATOM   3249  C   ASP   204       1.190   9.609   4.392  1.000000  0.000          0
ATOM   3250  O   ASP   204       0.999   8.967   5.401  1.000000  0.000          0
ATOM   3251  N   GLN   205       0.590  10.807   4.263  1.000000  0.000          0
ATOM   3252  H   GLN   205       0.646  11.223   3.344  1.000000  0.000          0
ATOM   3253  CA  GLN   205      -0.532  11.266   4.993  1.000000  0.000          0
ATOM   3254  HA  GLN   205      -1.053  10.391   5.380  1.000000  0.000          0
ATOM   3255  CB  GLN   205      -0.093  12.258   6.218  1.000000  0.000          0
ATOM   3256  HB2 GLN   205       0.542  11.771   6.958  1.000000  0.000          0
ATOM   3257  HB3 GLN   205       0.614  12.963   5.779  1.000000  0.000          0
ATOM   3258  CG  GLN   205      -1.300  13.137   6.798  1.000000  0.000          0
ATOM   3259  HG2 GLN   205      -1.720  13.711   5.973  1.000000  0.000          0
ATOM   3260  HG3 GLN   205      -2.145  12.525   7.117  1.000000  0.000          0
ATOM   3261  CD  GLN   205      -1.052  14.067   7.942  1.000000  0.000          0
ATOM   3262  OE1 GLN   205       0.079  14.328   8.324  1.000000  0.000          0
ATOM   3263  NE2 GLN   205      -2.114  14.587   8.540  1.000000  0.000          0
ATOM   3264 HE21 GLN   205      -2.002  15.171   9.357  1.000000  0.000          0
ATOM   3265 HE22 GLN   205      -2.993  14.496   8.052  1.000000  0.000          0
ATOM   3266  C   GLN   205      -1.470  12.012   3.987  1.000000  0.000          0
ATOM   3267  O   GLN   205      -0.895  12.839   3.257  1.000000  0.000          0
ATOM   3268  N   TYR   206      -2.791  11.853   4.045  1.000000  0.000          0
ATOM   3269  H   TYR   206      -3.201  11.276   4.765  1.000000  0.000          0
ATOM   3270  CA  TYR   206      -3.795  12.656   3.266  1.000000  0.000          0
ATOM   3271  HA  TYR   206      -3.252  13.476   2.793  1.000000  0.000          0
ATOM   3272  CB  TYR   206      -4.501  11.767   2.272  1.000000  0.000          0
ATOM   3273  HB2 TYR   206      -4.933  10.926   2.817  1.000000  0.000          0
ATOM   3274  HB3 TYR   206      -5.342  12.335   1.876  1.000000  0.000          0
ATOM   3275  CG  TYR   206      -3.776  11.364   1.024  1.000000  0.000          0
ATOM   3276  CD1 TYR   206      -2.927  10.224   1.065  1.000000  0.000          0
ATOM   3277  HD1 TYR   206      -2.892   9.609   1.954  1.000000  0.000          0
ATOM   3278  CE1 TYR   206      -2.111   9.922  -0.019  1.000000  0.000          0
ATOM   3279  HE1 TYR   206      -1.557   8.995   0.018  1.000000  0.000          0
ATOM   3280  CZ  TYR   206      -2.197  10.600  -1.237  1.000000  0.000          0
ATOM   3281  OH  TYR   206      -1.469  10.274  -2.357  1.000000  0.000          0
ATOM   3282  HH  TYR   206      -0.622   9.897  -2.107  1.000000  0.000          0
ATOM   3283  CE2 TYR   206      -3.065  11.726  -1.309  1.000000  0.000          0
ATOM   3284  HE2 TYR   206      -3.237  12.265  -2.230  1.000000  0.000          0
ATOM   3285  CD2 TYR   206      -3.850  12.119  -0.177  1.000000  0.000          0
ATOM   3286  HD2 TYR   206      -4.584  12.907  -0.241  1.000000  0.000          0
ATOM   3287  C   TYR   206      -4.882  13.363   4.182  1.000000  0.000          0
ATOM   3288  O   TYR   206      -5.330  12.830   5.209  1.000000  0.000          0
ATOM   3289  N   THR   207      -5.275  14.518   3.690  1.000000  0.000          0
ATOM   3290  H   THR   207      -4.820  14.834   2.845  1.000000  0.000          0
ATOM   3291  CA  THR   207      -6.335  15.288   4.320  1.000000  0.000          0
ATOM   3292  HA  THR   207      -6.557  14.794   5.265  1.000000  0.000          0
ATOM   3293  CB  THR   207      -5.886  16.734   4.690  1.000000  0.000          0
ATOM   3294  HB  THR   207      -4.954  16.623   5.243  1.000000  0.000          0
ATOM   3295  CG2 THR   207      -5.476  17.589   3.494  1.000000  0.000          0
ATOM   3296 HG21 THR   207      -6.323  17.947   2.909  1.000000  0.000          0
ATOM   3297 HG22 THR   207      -5.070  18.506   3.920  1.000000  0.000          0
ATOM   3298 HG23 THR   207      -4.798  17.017   2.860  1.000000  0.000          0
ATOM   3299  OG1 THR   207      -6.880  17.394   5.466  1.000000  0.000          0
ATOM   3300  HG1 THR   207      -6.957  16.904   6.288  1.000000  0.000          0
ATOM   3301  C   THR   207      -7.654  15.174   3.511  1.000000  0.000          0
ATOM   3302  O   THR   207      -7.642  15.049   2.300  1.000000  0.000          0
ATOM   3303  N   LEU   208      -8.814  15.120   4.236  1.000000  0.000          0
ATOM   3304  H   LEU   208      -8.607  15.139   5.225  1.000000  0.000          0
ATOM   3305  CA  LEU   208     -10.160  14.946   3.689  1.000000  0.000          0
ATOM   3306  HA  LEU   208     -10.156  14.892   2.600  1.000000  0.000          0
ATOM   3307  CB  LEU   208     -10.745  13.560   4.114  1.000000  0.000          0
ATOM   3308  HB2 LEU   208     -10.644  13.556   5.198  1.000000  0.000          0
ATOM   3309  HB3 LEU   208     -11.772  13.512   3.755  1.000000  0.000          0
ATOM   3310  CG  LEU   208     -10.069  12.288   3.598  1.000000  0.000          0
ATOM   3311  HG  LEU   208      -9.903  12.364   2.524  1.000000  0.000          0
ATOM   3312  CD1 LEU   208      -8.662  11.978   4.260  1.000000  0.000          0
ATOM   3313 HD11 LEU   208      -7.942  12.606   3.737  1.000000  0.000          0
ATOM   3314 HD12 LEU   208      -8.690  12.089   5.344  1.000000  0.000          0
ATOM   3315 HD13 LEU   208      -8.332  10.999   3.908  1.000000  0.000          0
ATOM   3316  CD2 LEU   208     -11.074  11.081   3.872  1.000000  0.000          0
ATOM   3317 HD21 LEU   208     -11.687  11.127   4.773  1.000000  0.000          0
ATOM   3318 HD22 LEU   208     -11.796  10.919   3.073  1.000000  0.000          0
ATOM   3319 HD23 LEU   208     -10.451  10.189   3.786  1.000000  0.000          0
ATOM   3320  C   LEU   208     -11.016  16.140   4.049  1.000000  0.000          0
ATOM   3321  O   LEU   208     -11.121  16.473   5.262  1.000000  0.000          0
ATOM   3322  N   ASP   209     -11.717  16.616   3.080  1.000000  0.000          0
ATOM   3323  H   ASP   209     -11.460  16.393   2.129  1.000000  0.000          0
ATOM   3324  CA  ASP   209     -12.636  17.728   3.179  1.000000  0.000          0
ATOM   3325  HA  ASP   209     -12.959  17.896   4.207  1.000000  0.000          0
ATOM   3326  CB  ASP   209     -12.097  19.092   2.530  1.000000  0.000          0
ATOM   3327  HB2 ASP   209     -11.771  18.912   1.505  1.000000  0.000          0
ATOM   3328  HB3 ASP   209     -12.931  19.749   2.280  1.000000  0.000          0
ATOM   3329  CG  ASP   209     -10.880  19.713   3.163  1.000000  0.000          0
ATOM   3330  OD1 ASP   209     -10.924  20.046   4.392  1.000000  0.000          0
ATOM   3331  OD2 ASP   209      -9.818  19.778   2.490  1.000000  0.000          0
ATOM   3332  C   ASP   209     -13.878  17.380   2.492  1.000000  0.000          0
ATOM   3333  O   ASP   209     -13.867  17.028   1.273  1.000000  0.000          0
ATOM   3334  N   LEU   210     -15.028  17.286   3.221  1.000000  0.000          0
ATOM   3335  H   LEU   210     -14.949  17.526   4.198  1.000000  0.000          0
ATOM   3336  CA  LEU   210     -16.357  16.851   2.812  1.000000  0.000          0
ATOM   3337  HA  LEU   210     -16.277  16.554   1.768  1.000000  0.000          0
ATOM   3338  CB  LEU   210     -16.820  15.692   3.628  1.000000  0.000          0
ATOM   3339  HB2 LEU   210     -16.078  14.897   3.672  1.000000  0.000          0
ATOM   3340  HB3 LEU   210     -16.895  16.104   4.635  1.000000  0.000          0
ATOM   3341  CG  LEU   210     -18.215  15.121   3.521  1.000000  0.000          0
ATOM   3342  HG  LEU   210     -18.937  15.887   3.803  1.000000  0.000          0
ATOM   3343  CD1 LEU   210     -18.326  14.459   2.152  1.000000  0.000          0
ATOM   3344 HD11 LEU   210     -18.242  15.194   1.353  1.000000  0.000          0
ATOM   3345 HD12 LEU   210     -17.644  13.612   2.071  1.000000  0.000          0
ATOM   3346 HD13 LEU   210     -19.345  14.072   2.140  1.000000  0.000          0
ATOM   3347  CD2 LEU   210     -18.286  14.058   4.598  1.000000  0.000          0
ATOM   3348 HD21 LEU   210     -17.421  13.397   4.609  1.000000  0.000          0
ATOM   3349 HD22 LEU   210     -18.374  14.594   5.544  1.000000  0.000          0
ATOM   3350 HD23 LEU   210     -19.193  13.475   4.436  1.000000  0.000          0
ATOM   3351  C   LEU   210     -17.463  17.897   2.931  1.000000  0.000          0
ATOM   3352  O   LEU   210     -17.641  18.578   3.955  1.000000  0.000          0
ATOM   3353  N   TRP   211     -18.273  18.046   1.914  1.000000  0.000          0
ATOM   3354  H   TRP   211     -18.257  17.367   1.166  1.000000  0.000          0
ATOM   3355  CA  TRP   211     -19.292  19.089   1.764  1.000000  0.000          0
ATOM   3356  HA  TRP   211     -19.617  19.505   2.715  1.000000  0.000          0
ATOM   3357  CB  TRP   211     -18.615  20.267   0.965  1.000000  0.000          0
ATOM   3358  HB2 TRP   211     -17.791  20.722   1.515  1.000000  0.000          0
ATOM   3359  HB3 TRP   211     -18.222  19.892   0.020  1.000000  0.000          0
ATOM   3360  CG  TRP   211     -19.363  21.509   0.551  1.000000  0.000          0
ATOM   3361  CD1 TRP   211     -19.409  22.743   1.072  1.000000  0.000          0
ATOM   3362  HD1 TRP   211     -18.987  23.092   2.003  1.000000  0.000          0
ATOM   3363  NE1 TRP   211     -20.307  23.533   0.314  1.000000  0.000          0
ATOM   3364  HE1 TRP   211     -20.629  24.444   0.608  1.000000  0.000          0
ATOM   3365  CE2 TRP   211     -20.694  22.911  -0.871  1.000000  0.000          0
ATOM   3366  CZ2 TRP   211     -21.471  23.291  -1.992  1.000000  0.000          0
ATOM   3367  HZ2 TRP   211     -21.718  24.340  -2.066  1.000000  0.000          0
ATOM   3368  CH2 TRP   211     -21.783  22.359  -2.984  1.000000  0.000          0
ATOM   3369  HH2 TRP   211     -22.249  22.594  -3.929  1.000000  0.000          0
ATOM   3370  CZ3 TRP   211     -21.373  20.993  -2.767  1.000000  0.000          0
ATOM   3371  HZ3 TRP   211     -21.612  20.357  -3.607  1.000000  0.000          0
ATOM   3372  CE3 TRP   211     -20.592  20.655  -1.669  1.000000  0.000          0
ATOM   3373  HE3 TRP   211     -20.326  19.624  -1.487  1.000000  0.000          0
ATOM   3374  CD2 TRP   211     -20.236  21.558  -0.631  1.000000  0.000          0
ATOM   3375  C   TRP   211     -20.477  18.469   1.080  1.000000  0.000          0
ATOM   3376  O   TRP   211     -20.314  17.423   0.415  1.000000  0.000          0
ATOM   3377  N   ALA   212     -21.613  19.106   1.082  1.000000  0.000          0
ATOM   3378  H   ALA   212     -21.686  20.015   1.514  1.000000  0.000          0
ATOM   3379  CA  ALA   212     -22.846  18.642   0.435  1.000000  0.000          0
ATOM   3380  HA  ALA   212     -22.511  18.054  -0.419  1.000000  0.000          0
ATOM   3381  CB  ALA   212     -23.480  17.632   1.465  1.000000  0.000          0
ATOM   3382  HB1 ALA   212     -22.858  16.796   1.786  1.000000  0.000          0
ATOM   3383  HB2 ALA   212     -23.679  18.189   2.381  1.000000  0.000          0
ATOM   3384  HB3 ALA   212     -24.433  17.241   1.107  1.000000  0.000          0
ATOM   3385  C   ALA   212     -23.778  19.785   0.065  1.000000  0.000          0
ATOM   3386  O   ALA   212     -24.268  20.456   0.966  1.000000  0.000          0
ATOM   3387  N   GLY   213     -23.912  20.158  -1.217  1.000000  0.000          0
ATOM   3388  H   GLY   213     -23.448  19.579  -1.902  1.000000  0.000          0
ATOM   3389  CA  GLY   213     -24.907  21.127  -1.663  1.000000  0.000          0
ATOM   3390  HA2 GLY   213     -25.132  21.134  -2.729  1.000000  0.000          0
ATOM   3391  HA3 GLY   213     -25.880  20.861  -1.247  1.000000  0.000          0
ATOM   3392  C   GLY   213     -24.661  22.589  -1.351  1.000000  0.000          0
ATOM   3393  O   GLY   213     -24.598  23.421  -2.228  1.000000  0.000          0
ATOM   3394  N   GLN   214     -24.597  22.956  -0.096  1.000000  0.000          0
ATOM   3395  H   GLN   214     -24.567  22.231   0.606  1.000000  0.000          0
ATOM   3396  CA  GLN   214     -24.519  24.388   0.402  1.000000  0.000          0
ATOM   3397  HA  GLN   214     -23.871  24.900  -0.310  1.000000  0.000          0
ATOM   3398  CB  GLN   214     -25.942  24.904   0.351  1.000000  0.000          0
ATOM   3399  HB2 GLN   214     -25.815  25.979   0.468  1.000000  0.000          0
ATOM   3400  HB3 GLN   214     -26.368  24.668  -0.624  1.000000  0.000          0
ATOM   3401  CG  GLN   214     -26.934  24.379   1.452  1.000000  0.000          0
ATOM   3402  HG2 GLN   214     -26.375  24.196   2.369  1.000000  0.000          0
ATOM   3403  HG3 GLN   214     -27.638  25.159   1.745  1.000000  0.000          0
ATOM   3404  CD  GLN   214     -27.777  23.230   0.958  1.000000  0.000          0
ATOM   3405  OE1 GLN   214     -27.496  22.561  -0.042  1.000000  0.000          0
ATOM   3406  NE2 GLN   214     -28.886  22.881   1.573  1.000000  0.000          0
ATOM   3407 HE21 GLN   214     -29.480  22.295   1.003  1.000000  0.000          0
ATOM   3408 HE22 GLN   214     -29.214  23.412   2.366  1.000000  0.000          0
ATOM   3409  C   GLN   214     -23.952  24.510   1.765  1.000000  0.000          0
ATOM   3410  O   GLN   214     -24.060  25.519   2.433  1.000000  0.000          0
ATOM   3411  N   GLN   215     -23.230  23.459   2.184  1.000000  0.000          0
ATOM   3412  H   GLN   215     -23.165  22.627   1.616  1.000000  0.000          0
ATOM   3413  CA  GLN   215     -22.633  23.363   3.530  1.000000  0.000          0
ATOM   3414  HA  GLN   215     -22.289  24.377   3.731  1.000000  0.000          0
ATOM   3415  CB  GLN   215     -23.769  22.998   4.415  1.000000  0.000          0
ATOM   3416  HB2 GLN   215     -23.480  22.861   5.456  1.000000  0.000          0
ATOM   3417  HB3 GLN   215     -24.517  23.791   4.429  1.000000  0.000          0
ATOM   3418  CG  GLN   215     -24.584  21.724   4.156  1.000000  0.000          0
ATOM   3419  HG2 GLN   215     -25.082  21.884   3.200  1.000000  0.000          0
ATOM   3420  HG3 GLN   215     -23.993  20.813   4.048  1.000000  0.000          0
ATOM   3421  CD  GLN   215     -25.773  21.437   5.169  1.000000  0.000          0
ATOM   3422  OE1 GLN   215     -26.228  22.307   5.938  1.000000  0.000          0
ATOM   3423  NE2 GLN   215     -26.288  20.184   5.222  1.000000  0.000          0
ATOM   3424 HE21 GLN   215     -27.140  20.095   5.758  1.000000  0.000          0
ATOM   3425 HE22 GLN   215     -25.975  19.427   4.631  1.000000  0.000          0
ATOM   3426  C   GLN   215     -21.430  22.428   3.655  1.000000  0.000          0
ATOM   3427  O   GLN   215     -21.363  21.406   2.998  1.000000  0.000          0
ATOM   3428  N   LEU   216     -20.474  22.702   4.575  1.000000  0.000          0
ATOM   3429  H   LEU   216     -20.629  23.519   5.149  1.000000  0.000          0
ATOM   3430  CA  LEU   216     -19.424  21.813   5.042  1.000000  0.000          0
ATOM   3431  HA  LEU   216     -19.122  21.077   4.299  1.000000  0.000          0
ATOM   3432  CB  LEU   216     -18.360  22.663   5.644  1.000000  0.000          0
ATOM   3433  HB2 LEU   216     -18.815  23.532   6.119  1.000000  0.000          0
ATOM   3434  HB3 LEU   216     -17.820  22.172   6.453  1.000000  0.000          0
ATOM   3435  CG  LEU   216     -17.277  23.072   4.581  1.000000  0.000          0
ATOM   3436  HG  LEU   216     -17.752  23.369   3.645  1.000000  0.000          0
ATOM   3437  CD1 LEU   216     -16.610  24.289   5.199  1.000000  0.000          0
ATOM   3438 HD11 LEU   216     -15.974  24.827   4.495  1.000000  0.000          0
ATOM   3439 HD12 LEU   216     -17.379  24.892   5.680  1.000000  0.000          0
ATOM   3440 HD13 LEU   216     -16.009  23.925   6.032  1.000000  0.000          0
ATOM   3441  CD2 LEU   216     -16.270  21.914   4.258  1.000000  0.000          0
ATOM   3442 HD21 LEU   216     -16.886  21.082   3.917  1.000000  0.000          0
ATOM   3443 HD22 LEU   216     -15.580  22.282   3.498  1.000000  0.000          0
ATOM   3444 HD23 LEU   216     -15.660  21.534   5.079  1.000000  0.000          0
ATOM   3445  C   LEU   216     -19.931  20.848   6.120  1.000000  0.000          0
ATOM   3446  O   LEU   216     -20.581  21.329   7.047  1.000000  0.000          0
ATOM   3447  N   LEU   217     -19.487  19.581   6.009  1.000000  0.000          0
ATOM   3448  H   LEU   217     -19.074  19.250   5.149  1.000000  0.000          0
ATOM   3449  CA  LEU   217     -19.955  18.544   6.929  1.000000  0.000          0
ATOM   3450  HA  LEU   217     -20.685  18.926   7.643  1.000000  0.000          0
ATOM   3451  CB  LEU   217     -20.603  17.419   6.106  1.000000  0.000          0
ATOM   3452  HB2 LEU   217     -19.865  17.010   5.416  1.000000  0.000          0
ATOM   3453  HB3 LEU   217     -20.835  16.698   6.889  1.000000  0.000          0
ATOM   3454  CG  LEU   217     -21.906  17.723   5.281  1.000000  0.000          0
ATOM   3455  HG  LEU   217     -21.792  18.418   4.449  1.000000  0.000          0
ATOM   3456  CD1 LEU   217     -22.346  16.349   4.753  1.000000  0.000          0
ATOM   3457 HD11 LEU   217     -21.520  15.790   4.314  1.000000  0.000          0
ATOM   3458 HD12 LEU   217     -22.724  15.762   5.590  1.000000  0.000          0
ATOM   3459 HD13 LEU   217     -23.130  16.370   3.997  1.000000  0.000          0
ATOM   3460  CD2 LEU   217     -23.006  18.254   6.210  1.000000  0.000          0
ATOM   3461 HD21 LEU   217     -23.327  17.628   7.044  1.000000  0.000          0
ATOM   3462 HD22 LEU   217     -22.605  19.209   6.547  1.000000  0.000          0
ATOM   3463 HD23 LEU   217     -23.828  18.469   5.528  1.000000  0.000          0
ATOM   3464  C   LEU   217     -18.846  17.925   7.820  1.000000  0.000          0
ATOM   3465  O   LEU   217     -19.198  17.359   8.861  1.000000  0.000          0
ATOM   3466  N   TRP   218     -17.572  17.997   7.504  1.000000  0.000          0
ATOM   3467  H   TRP   218     -17.295  18.419   6.628  1.000000  0.000          0
ATOM   3468  CA  TRP   218     -16.545  17.158   8.199  1.000000  0.000          0
ATOM   3469  HA  TRP   218     -16.507  17.470   9.242  1.000000  0.000          0
ATOM   3470  CB  TRP   218     -16.756  15.692   8.063  1.000000  0.000          0
ATOM   3471  HB2 TRP   218     -17.787  15.458   8.329  1.000000  0.000          0
ATOM   3472  HB3 TRP   218     -16.614  15.307   7.054  1.000000  0.000          0
ATOM   3473  CG  TRP   218     -15.833  14.824   8.864  1.000000  0.000          0
ATOM   3474  CD1 TRP   218     -15.924  14.792  10.226  1.000000  0.000          0
ATOM   3475  HD1 TRP   218     -16.499  15.482  10.825  1.000000  0.000          0
ATOM   3476  NE1 TRP   218     -14.833  14.154  10.805  1.000000  0.000          0
ATOM   3477  HE1 TRP   218     -14.738  14.015  11.801  1.000000  0.000          0
ATOM   3478  CE2 TRP   218     -14.036  13.586   9.746  1.000000  0.000          0
ATOM   3479  CZ2 TRP   218     -12.912  12.810   9.729  1.000000  0.000          0
ATOM   3480  HZ2 TRP   218     -12.498  12.573  10.697  1.000000  0.000          0
ATOM   3481  CH2 TRP   218     -12.222  12.459   8.550  1.000000  0.000          0
ATOM   3482  HH2 TRP   218     -11.320  11.867   8.568  1.000000  0.000          0
ATOM   3483  CZ3 TRP   218     -12.787  12.940   7.329  1.000000  0.000          0
ATOM   3484  HZ3 TRP   218     -12.420  12.671   6.349  1.000000  0.000          0
ATOM   3485  CE3 TRP   218     -13.985  13.745   7.297  1.000000  0.000          0
ATOM   3486  HE3 TRP   218     -14.434  14.027   6.355  1.000000  0.000          0
ATOM   3487  CD2 TRP   218     -14.660  14.079   8.515  1.000000  0.000          0
ATOM   3488  C   TRP   218     -15.140  17.423   7.563  1.000000  0.000          0
ATOM   3489  O   TRP   218     -15.073  17.723   6.398  1.000000  0.000          0
ATOM   3490  N   BCN   219     -14.158  17.465   8.466  1.000000  0.000          0
ATOM   3491  H27 BCN   219     -14.422  17.220   9.411  1.000000  0.000          0
ATOM   3492  C2  BCN   219     -12.808  17.624   8.163  1.000000  0.000          0
ATOM   3493  H   BCN   219     -12.670  17.454   7.096  1.000000  0.000          0
ATOM   3494  C4  BCN   219     -12.375  19.101   8.347  1.000000  0.000          0
ATOM   3495  H1  BCN   219     -12.762  19.570   9.258  1.000000  0.000          0
ATOM   3496  H2  BCN   219     -11.280  19.133   8.287  1.000000  0.000          0
ATOM   3497  C5  BCN   219     -12.872  19.920   7.171  1.000000  0.000          0
ATOM   3498  H3  BCN   219     -12.421  19.529   6.250  1.000000  0.000          0
ATOM   3499  H4  BCN   219     -13.963  19.841   7.088  1.000000  0.000          0
ATOM   3500  C6  BCN   219     -12.529  21.408   7.353  1.000000  0.000          0
ATOM   3501  H8  BCN   219     -11.454  21.625   7.381  1.000000  0.000          0
ATOM   3502  H9  BCN   219     -12.937  21.801   8.292  1.000000  0.000          0
ATOM   3503  C7  BCN   219     -13.091  22.437   6.362  1.000000  0.000          0
ATOM   3504  H5  BCN   219     -12.752  23.454   6.601  1.000000  0.000          0
ATOM   3505  H6  BCN   219     -14.171  22.508   6.537  1.000000  0.000          0
ATOM   3506  N2  BCN   219     -12.659  22.111   4.895  1.000000  0.000          0
ATOM   3507  H7  BCN   219     -12.198  21.233   4.691  1.000000  0.000          0
ATOM   3508  C8  BCN   219     -12.902  22.947   3.794  1.000000  0.000          0
ATOM   3509  O1  BCN   219     -13.493  24.004   3.752  1.000000  0.000          0
ATOM   3510  O2  BCN   219     -12.422  22.277   2.762  1.000000  0.000          0
ATOM   3511  C9  BCN   219     -12.407  22.876   1.487  1.000000  0.000          0
ATOM   3512  H21 BCN   219     -11.613  22.564   0.799  1.000000  0.000          0
ATOM   3513  H22 BCN   219     -12.288  23.922   1.796  1.000000  0.000          0
ATOM   3514  C10 BCN   219     -13.779  22.651   0.848  1.000000  0.000          0
ATOM   3515  H23 BCN   219     -14.635  22.676   1.518  1.000000  0.000          0
ATOM   3516  C11 BCN   219     -13.890  21.495  -0.137  1.000000  0.000          0
ATOM   3517  H12 BCN   219     -13.016  20.963  -0.501  1.000000  0.000          0
ATOM   3518  C12 BCN   219     -14.990  20.318   0.103  1.000000  0.000          0
ATOM   3519  H13 BCN   219     -15.795  20.768   0.697  1.000000  0.000          0
ATOM   3520  H14 BCN   219     -14.542  19.538   0.733  1.000000  0.000          0
ATOM   3521  C13 BCN   219     -15.545  19.657  -1.190  1.000000  0.000          0
ATOM   3522  H19 BCN   219     -14.739  19.265  -1.821  1.000000  0.000          0
ATOM   3523  H20 BCN   219     -16.309  18.883  -1.050  1.000000  0.000          0
ATOM   3524  C14 BCN   219     -16.071  20.786  -1.945  1.000000  0.000          0
ATOM   3525  C15 BCN   219     -16.318  21.912  -2.226  1.000000  0.000          0
ATOM   3526  C16 BCN   219     -16.294  23.352  -2.182  1.000000  0.000          0
ATOM   3527  H17 BCN   219     -17.340  23.685  -2.195  1.000000  0.000          0
ATOM   3528  H18 BCN   219     -15.628  23.691  -2.985  1.000000  0.000          0
ATOM   3529  C17 BCN   219     -15.527  23.621  -0.809  1.000000  0.000          0
ATOM   3530  H15 BCN   219     -15.491  24.708  -0.665  1.000000  0.000          0
ATOM   3531  H16 BCN   219     -16.223  23.127  -0.121  1.000000  0.000          0
ATOM   3532  C18 BCN   219     -14.145  22.983  -0.587  1.000000  0.000          0
ATOM   3533  H11 BCN   219     -13.311  23.407  -1.143  1.000000  0.000          0
ATOM   3534  C3  BCN   219     -11.905  16.771   8.922  1.000000  0.000          0
ATOM   3535  O3  BCN   219     -12.118  16.725  10.143  1.000000  0.000          0
ATOM   3536  N   GLY   220     -10.948  16.121   8.283  1.000000  0.000          0
ATOM   3537  H   GLY   220     -10.798  16.250   7.293  1.000000  0.000          0
ATOM   3538  CA  GLY   220      -9.895  15.452   8.979  1.000000  0.000          0
ATOM   3539  HA2 GLY   220      -9.431  16.277   9.518  1.000000  0.000          0
ATOM   3540  HA3 GLY   220     -10.327  14.659   9.588  1.000000  0.000          0
ATOM   3541  C   GLY   220      -8.755  14.945   8.112  1.000000  0.000          0
ATOM   3542  O   GLY   220      -8.525  15.489   6.989  1.000000  0.000          0
ATOM   3543  N   SER   221      -8.077  13.944   8.604  1.000000  0.000          0
ATOM   3544  H   SER   221      -8.242  13.553   9.522  1.000000  0.000          0
ATOM   3545  CA  SER   221      -6.919  13.243   7.935  1.000000  0.000          0
ATOM   3546  HA  SER   221      -7.071  13.423   6.871  1.000000  0.000          0
ATOM   3547  CB  SER   221      -5.575  13.813   8.346  1.000000  0.000          0
ATOM   3548  HB2 SER   221      -5.613  13.964   9.425  1.000000  0.000          0
ATOM   3549  HB3 SER   221      -4.762  13.092   8.258  1.000000  0.000          0
ATOM   3550  OG  SER   221      -5.268  15.000   7.787  1.000000  0.000          0
ATOM   3551  HG  SER   221      -5.293  15.674   8.470  1.000000  0.000          0
ATOM   3552  C   SER   221      -6.862  11.733   8.147  1.000000  0.000          0
ATOM   3553  O   SER   221      -7.553  11.081   8.933  1.000000  0.000          0
ATOM   3554  N   PHE   222      -5.902  11.109   7.474  1.000000  0.000          0
ATOM   3555  H   PHE   222      -5.241  11.623   6.909  1.000000  0.000          0
ATOM   3556  CA  PHE   222      -5.628   9.683   7.453  1.000000  0.000          0
ATOM   3557  HA  PHE   222      -5.744   9.270   8.455  1.000000  0.000          0
ATOM   3558  CB  PHE   222      -6.743   9.131   6.489  1.000000  0.000          0
ATOM   3559  HB2 PHE   222      -7.516   8.762   7.162  1.000000  0.000          0
ATOM   3560  HB3 PHE   222      -7.125   9.987   5.934  1.000000  0.000          0
ATOM   3561  CG  PHE   222      -6.415   8.048   5.501  1.000000  0.000          0
ATOM   3562  CD1 PHE   222      -6.352   6.745   5.938  1.000000  0.000          0
ATOM   3563  HD1 PHE   222      -6.387   6.558   7.001  1.000000  0.000          0
ATOM   3564  CE1 PHE   222      -6.172   5.749   4.926  1.000000  0.000          0
ATOM   3565  HE1 PHE   222      -6.140   4.678   5.070  1.000000  0.000          0
ATOM   3566  CZ  PHE   222      -6.215   6.169   3.574  1.000000  0.000          0
ATOM   3567  HZ  PHE   222      -6.104   5.412   2.813  1.000000  0.000          0
ATOM   3568  CE2 PHE   222      -6.286   7.528   3.153  1.000000  0.000          0
ATOM   3569  HE2 PHE   222      -6.337   7.771   2.101  1.000000  0.000          0
ATOM   3570  CD2 PHE   222      -6.397   8.483   4.148  1.000000  0.000          0
ATOM   3571  HD2 PHE   222      -6.459   9.533   3.908  1.000000  0.000          0
ATOM   3572  C   PHE   222      -4.198   9.369   7.006  1.000000  0.000          0
ATOM   3573  O   PHE   222      -3.784  10.083   6.110  1.000000  0.000          0
ATOM   3574  N   LYS   223      -3.384   8.431   7.538  1.000000  0.000          0
ATOM   3575  H   LYS   223      -3.763   7.943   8.334  1.000000  0.000          0
ATOM   3576  CA  LYS   223      -2.147   7.908   6.880  1.000000  0.000          0
ATOM   3577  HA  LYS   223      -1.788   8.603   6.123  1.000000  0.000          0
ATOM   3578  CB  LYS   223      -1.040   7.915   7.989  1.000000  0.000          0
ATOM   3579  HB2 LYS   223      -1.367   7.248   8.785  1.000000  0.000          0
ATOM   3580  HB3 LYS   223      -0.159   7.429   7.572  1.000000  0.000          0
ATOM   3581  CG  LYS   223      -0.717   9.277   8.575  1.000000  0.000          0
ATOM   3582  HG2 LYS   223      -0.615  10.088   7.856  1.000000  0.000          0
ATOM   3583  HG3 LYS   223      -1.497   9.508   9.300  1.000000  0.000          0
ATOM   3584  CD  LYS   223       0.511   9.303   9.465  1.000000  0.000          0
ATOM   3585  HD2 LYS   223       0.537  10.131  10.173  1.000000  0.000          0
ATOM   3586  HD3 LYS   223       0.462   8.403  10.078  1.000000  0.000          0
ATOM   3587  CE  LYS   223       1.824   9.311   8.645  1.000000  0.000          0
ATOM   3588  HE2 LYS   223       1.683   9.930   7.758  1.000000  0.000          0
ATOM   3589  HE3 LYS   223       2.661   9.629   9.265  1.000000  0.000          0
ATOM   3590  NZ  LYS   223       2.186   8.013   8.080  1.000000  0.000          0
ATOM   3591  HZ1 LYS   223       2.126   7.230   8.714  1.000000  0.000          0
ATOM   3592  HZ2 LYS   223       1.549   7.847   7.314  1.000000  0.000          0
ATOM   3593  HZ3 LYS   223       3.159   8.018   7.809  1.000000  0.000          0
ATOM   3594  C   LYS   223      -2.412   6.581   6.310  1.000000  0.000          0
ATOM   3595  O   LYS   223      -2.931   5.706   7.024  1.000000  0.000          0
ATOM   3596  N   PRO   224      -2.207   6.309   5.005  1.000000  0.000          0
ATOM   3597  CD  PRO   224      -1.950   7.240   3.970  1.000000  0.000          0
ATOM   3598  HD2 PRO   224      -0.904   7.285   3.669  1.000000  0.000          0
ATOM   3599  HD3 PRO   224      -2.277   8.273   4.095  1.000000  0.000          0
ATOM   3600  CG  PRO   224      -2.626   6.587   2.724  1.000000  0.000          0
ATOM   3601  HG2 PRO   224      -2.140   6.984   1.831  1.000000  0.000          0
ATOM   3602  HG3 PRO   224      -3.704   6.739   2.665  1.000000  0.000          0
ATOM   3603  CB  PRO   224      -2.232   5.075   3.025  1.000000  0.000          0
ATOM   3604  HB2 PRO   224      -1.168   4.845   2.962  1.000000  0.000          0
ATOM   3605  HB3 PRO   224      -2.759   4.279   2.500  1.000000  0.000          0
ATOM   3606  CA  PRO   224      -2.604   5.016   4.508  1.000000  0.000          0
ATOM   3607  HA  PRO   224      -3.680   4.859   4.579  1.000000  0.000          0
ATOM   3608  C   PRO   224      -1.899   3.764   5.141  1.000000  0.000          0
ATOM   3609  O   PRO   224      -2.538   2.726   5.256  1.000000  0.000          0
ATOM   3610  N   SER   225      -0.655   3.906   5.600  1.000000  0.000          0
ATOM   3611  H   SER   225      -0.241   4.827   5.570  1.000000  0.000          0
ATOM   3612  CA  SER   225       0.266   2.817   6.137  1.000000  0.000          0
ATOM   3613  HA  SER   225       0.199   1.971   5.455  1.000000  0.000          0
ATOM   3614  CB  SER   225       1.753   3.325   6.066  1.000000  0.000          0
ATOM   3615  HB2 SER   225       2.365   2.670   6.686  1.000000  0.000          0
ATOM   3616  HB3 SER   225       1.984   3.324   5.000  1.000000  0.000          0
ATOM   3617  OG  SER   225       1.756   4.569   6.721  1.000000  0.000          0
ATOM   3618  HG  SER   225       1.863   4.441   7.667  1.000000  0.000          0
ATOM   3619  C   SER   225      -0.064   2.428   7.575  1.000000  0.000          0
ATOM   3620  O   SER   225       0.328   1.348   7.997  1.000000  0.000          0
ATOM   3621  N   GLU   226      -0.910   3.238   8.262  1.000000  0.000          0
ATOM   3622  H   GLU   226      -1.235   4.058   7.772  1.000000  0.000          0
ATOM   3623  CA  GLU   226      -1.454   2.998   9.628  1.000000  0.000          0
ATOM   3624  HA  GLU   226      -0.966   2.075   9.944  1.000000  0.000          0
ATOM   3625  CB  GLU   226      -1.112   4.162  10.576  1.000000  0.000          0
ATOM   3626  HB2 GLU   226      -1.419   5.114  10.142  1.000000  0.000          0
ATOM   3627  HB3 GLU   226      -1.730   3.979  11.455  1.000000  0.000          0
ATOM   3628  CG  GLU   226       0.426   4.156  10.886  1.000000  0.000          0
ATOM   3629  HG2 GLU   226       0.591   4.741  11.791  1.000000  0.000          0
ATOM   3630  HG3 GLU   226       0.611   3.118  11.161  1.000000  0.000          0
ATOM   3631  CD  GLU   226       1.305   4.769   9.845  1.000000  0.000          0
ATOM   3632  OE1 GLU   226       1.318   6.023   9.725  1.000000  0.000          0
ATOM   3633  OE2 GLU   226       2.103   4.128   9.190  1.000000  0.000          0
ATOM   3634  C   GLU   226      -2.882   2.631   9.604  1.000000  0.000          0
ATOM   3635  O   GLU   226      -3.374   2.264  10.619  1.000000  0.000          0
ATOM   3636  N   HIE   227      -3.587   2.826   8.474  1.000000  0.000          0
ATOM   3637  H   HIE   227      -3.018   3.147   7.705  1.000000  0.000          0
ATOM   3638  CA  HIE   227      -5.025   2.388   8.264  1.000000  0.000          0
ATOM   3639  HA  HIE   227      -5.348   1.777   9.107  1.000000  0.000          0
ATOM   3640  CB  HIE   227      -5.881   3.597   8.172  1.000000  0.000          0
ATOM   3641  HB2 HIE   227      -5.435   4.157   7.351  1.000000  0.000          0
ATOM   3642  HB3 HIE   227      -6.928   3.404   7.935  1.000000  0.000          0
ATOM   3643  CG  HIE   227      -6.018   4.315   9.458  1.000000  0.000          0
ATOM   3644  ND1 HIE   227      -6.706   3.877  10.612  1.000000  0.000          0
ATOM   3645  CE1 HIE   227      -6.361   4.762  11.549  1.000000  0.000          0
ATOM   3646  HE1 HIE   227      -6.629   4.631  12.586  1.000000  0.000          0
ATOM   3647  NE2 HIE   227      -5.596   5.694  11.030  1.000000  0.000          0
ATOM   3648  HE2 HIE   227      -5.188   6.501  11.477  1.000000  0.000          0
ATOM   3649  CD2 HIE   227      -5.417   5.476   9.745  1.000000  0.000          0
ATOM   3650  HD2 HIE   227      -4.776   6.063   9.103  1.000000  0.000          0
ATOM   3651  C   HIE   227      -5.184   1.473   7.036  1.000000  0.000          0
ATOM   3652  O   HIE   227      -6.073   1.604   6.203  1.000000  0.000          0
ATOM   3653  N   VAL   228      -4.279   0.524   6.815  1.000000  0.000          0
ATOM   3654  H   VAL   228      -3.423   0.515   7.349  1.000000  0.000          0
ATOM   3655  CA  VAL   228      -4.405  -0.505   5.747  1.000000  0.000          0
ATOM   3656  HA  VAL   228      -4.660   0.066   4.854  1.000000  0.000          0
ATOM   3657  CB  VAL   228      -3.108  -1.299   5.505  1.000000  0.000          0
ATOM   3658  HB  VAL   228      -2.778  -1.546   6.514  1.000000  0.000          0
ATOM   3659  CG1 VAL   228      -3.089  -2.387   4.499  1.000000  0.000          0
ATOM   3660 HG11 VAL   228      -3.700  -3.241   4.787  1.000000  0.000          0
ATOM   3661 HG12 VAL   228      -3.474  -1.955   3.575  1.000000  0.000          0
ATOM   3662 HG13 VAL   228      -2.117  -2.878   4.445  1.000000  0.000          0
ATOM   3663  CG2 VAL   228      -1.993  -0.378   5.079  1.000000  0.000          0
ATOM   3664 HG21 VAL   228      -1.773   0.276   5.924  1.000000  0.000          0
ATOM   3665 HG22 VAL   228      -1.068  -0.855   4.756  1.000000  0.000          0
ATOM   3666 HG23 VAL   228      -2.405   0.278   4.312  1.000000  0.000          0
ATOM   3667  C   VAL   228      -5.501  -1.498   6.085  1.000000  0.000          0
ATOM   3668  O   VAL   228      -5.641  -1.982   7.223  1.000000  0.000          0
ATOM   3669  N   LYS   229      -6.208  -1.911   5.049  1.000000  0.000          0
ATOM   3670  H   LYS   229      -5.973  -1.427   4.193  1.000000  0.000          0
ATOM   3671  CA  LYS   229      -7.197  -3.018   4.921  1.000000  0.000          0
ATOM   3672  HA  LYS   229      -7.258  -3.662   5.798  1.000000  0.000          0
ATOM   3673  CB  LYS   229      -8.579  -2.394   4.840  1.000000  0.000          0
ATOM   3674  HB2 LYS   229      -8.726  -1.852   5.774  1.000000  0.000          0
ATOM   3675  HB3 LYS   229      -8.608  -1.785   3.935  1.000000  0.000          0
ATOM   3676  CG  LYS   229      -9.723  -3.450   4.786  1.000000  0.000          0
ATOM   3677  HG2 LYS   229      -9.840  -3.798   3.760  1.000000  0.000          0
ATOM   3678  HG3 LYS   229      -9.711  -4.247   5.530  1.000000  0.000          0
ATOM   3679  CD  LYS   229     -10.993  -2.672   5.169  1.000000  0.000          0
ATOM   3680  HD2 LYS   229     -10.937  -2.393   6.220  1.000000  0.000          0
ATOM   3681  HD3 LYS   229     -11.129  -1.780   4.557  1.000000  0.000          0
ATOM   3682  CE  LYS   229     -12.113  -3.697   5.046  1.000000  0.000          0
ATOM   3683  HE2 LYS   229     -12.050  -4.308   4.146  1.000000  0.000          0
ATOM   3684  HE3 LYS   229     -11.849  -4.372   5.860  1.000000  0.000          0
ATOM   3685  NZ  LYS   229     -13.458  -3.124   5.228  1.000000  0.000          0
ATOM   3686  HZ1 LYS   229     -13.630  -2.331   4.625  1.000000  0.000          0
ATOM   3687  HZ2 LYS   229     -14.077  -3.888   4.998  1.000000  0.000          0
ATOM   3688  HZ3 LYS   229     -13.631  -2.895   6.196  1.000000  0.000          0
ATOM   3689  C   LYS   229      -6.789  -3.867   3.701  1.000000  0.000          0
ATOM   3690  O   LYS   229      -7.119  -3.485   2.568  1.000000  0.000          0
ATOM   3691  N   PRO   230      -5.973  -4.968   3.831  1.000000  0.000          0
ATOM   3692  CD  PRO   230      -5.479  -5.398   5.142  1.000000  0.000          0
ATOM   3693  HD2 PRO   230      -6.346  -5.904   5.567  1.000000  0.000          0
ATOM   3694  HD3 PRO   230      -5.167  -4.578   5.788  1.000000  0.000          0
ATOM   3695  CG  PRO   230      -4.426  -6.569   4.844  1.000000  0.000          0
ATOM   3696  HG2 PRO   230      -4.810  -7.412   5.417  1.000000  0.000          0
ATOM   3697  HG3 PRO   230      -3.390  -6.328   5.088  1.000000  0.000          0
ATOM   3698  CB  PRO   230      -4.604  -6.836   3.350  1.000000  0.000          0
ATOM   3699  HB2 PRO   230      -5.143  -7.782   3.386  1.000000  0.000          0
ATOM   3700  HB3 PRO   230      -3.702  -7.055   2.778  1.000000  0.000          0
ATOM   3701  CA  PRO   230      -5.475  -5.713   2.731  1.000000  0.000          0
ATOM   3702  HA  PRO   230      -4.801  -5.014   2.235  1.000000  0.000          0
ATOM   3703  C   PRO   230      -6.564  -6.238   1.770  1.000000  0.000          0
ATOM   3704  O   PRO   230      -7.645  -6.545   2.231  1.000000  0.000          0
ATOM   3705  N   ARG   231      -6.299  -6.302   0.455  1.000000  0.000          0
ATOM   3706  H   ARG   231      -5.433  -5.936   0.086  1.000000  0.000          0
ATOM   3707  CA  ARG   231      -7.312  -6.931  -0.501  1.000000  0.000          0
ATOM   3708  HA  ARG   231      -8.218  -6.351  -0.679  1.000000  0.000          0
ATOM   3709  CB  ARG   231      -6.587  -6.836  -1.865  1.000000  0.000          0
ATOM   3710  HB2 ARG   231      -5.567  -7.215  -1.819  1.000000  0.000          0
ATOM   3711  HB3 ARG   231      -7.134  -7.481  -2.554  1.000000  0.000          0
ATOM   3712  CG  ARG   231      -6.511  -5.509  -2.481  1.000000  0.000          0
ATOM   3713  HG2 ARG   231      -7.446  -4.951  -2.528  1.000000  0.000          0
ATOM   3714  HG3 ARG   231      -5.876  -4.897  -1.842  1.000000  0.000          0
ATOM   3715  CD  ARG   231      -5.839  -5.571  -3.830  1.000000  0.000          0
ATOM   3716  HD2 ARG   231      -4.891  -6.107  -3.774  1.000000  0.000          0
ATOM   3717  HD3 ARG   231      -6.562  -6.124  -4.428  1.000000  0.000          0
ATOM   3718  NE  ARG   231      -5.455  -4.291  -4.354  1.000000  0.000          0
ATOM   3719  HE  ARG   231      -5.255  -3.622  -3.625  1.000000  0.000          0
ATOM   3720  CZ  ARG   231      -5.324  -3.987  -5.581  1.000000  0.000          0
ATOM   3721  NH1 ARG   231      -5.289  -4.876  -6.530  1.000000  0.000          0
ATOM   3722 HH11 ARG   231      -5.264  -5.810  -6.142  1.000000  0.000          0
ATOM   3723 HH12 ARG   231      -5.014  -4.662  -7.478  1.000000  0.000          0
ATOM   3724  NH2 ARG   231      -5.057  -2.816  -5.980  1.000000  0.000          0
ATOM   3725 HH21 ARG   231      -5.116  -2.101  -5.269  1.000000  0.000          0
ATOM   3726 HH22 ARG   231      -5.024  -2.503  -6.940  1.000000  0.000          0
ATOM   3727  C   ARG   231      -7.720  -8.373  -0.199  1.000000  0.000          0
ATOM   3728  O   ARG   231      -6.861  -9.094   0.237  1.000000  0.000          0
ATOM   3729  N   ALA   232      -8.978  -8.718  -0.352  1.000000  0.000          0
ATOM   3730  H   ALA   232      -9.579  -8.099  -0.878  1.000000  0.000          0
ATOM   3731  CA  ALA   232      -9.488 -10.036  -0.057  1.000000  0.000          0
ATOM   3732  HA  ALA   232      -9.386 -10.224   1.012  1.000000  0.000          0
ATOM   3733  CB  ALA   232     -11.013  -9.997  -0.229  1.000000  0.000          0
ATOM   3734  HB1 ALA   232     -11.599 -10.762   0.280  1.000000  0.000          0
ATOM   3735  HB2 ALA   232     -11.347  -9.034   0.154  1.000000  0.000          0
ATOM   3736  HB3 ALA   232     -11.363  -9.990  -1.261  1.000000  0.000          0
ATOM   3737  C   ALA   232      -8.790 -11.100  -0.901  1.000000  0.000          0
ATOM   3738  O   ALA   232      -8.659 -11.032  -2.123  1.000000  0.000          0
ATOM   3739  N   PRO   233      -8.346 -12.201  -0.254  1.000000  0.000          0
ATOM   3740  CD  PRO   233      -8.320 -12.376   1.197  1.000000  0.000          0
ATOM   3741  HD2 PRO   233      -9.305 -12.763   1.462  1.000000  0.000          0
ATOM   3742  HD3 PRO   233      -8.045 -11.490   1.770  1.000000  0.000          0
ATOM   3743  CG  PRO   233      -7.265 -13.445   1.438  1.000000  0.000          0
ATOM   3744  HG2 PRO   233      -7.555 -14.061   2.288  1.000000  0.000          0
ATOM   3745  HG3 PRO   233      -6.316 -12.947   1.640  1.000000  0.000          0
ATOM   3746  CB  PRO   233      -7.218 -14.189   0.137  1.000000  0.000          0
ATOM   3747  HB2 PRO   233      -7.642 -15.183   0.285  1.000000  0.000          0
ATOM   3748  HB3 PRO   233      -6.208 -14.477  -0.155  1.000000  0.000          0
ATOM   3749  CA  PRO   233      -7.841 -13.368  -0.968  1.000000  0.000          0
ATOM   3750  HA  PRO   233      -7.011 -13.134  -1.634  1.000000  0.000          0
ATOM   3751  C   PRO   233      -8.912 -14.153  -1.753  1.000000  0.000          0
ATOM   3752  O   PRO   233     -10.143 -13.951  -1.763  1.000000  0.000          0
ATOM   3753  N   GLY   234      -8.445 -15.127  -2.470  1.000000  0.000          0
ATOM   3754  H   GLY   234      -7.464 -15.352  -2.394  1.000000  0.000          0
ATOM   3755  CA  GLY   234      -9.146 -15.821  -3.567  1.000000  0.000          0
ATOM   3756  HA2 GLY   234     -10.217 -15.968  -3.427  1.000000  0.000          0
ATOM   3757  HA3 GLY   234      -9.092 -15.174  -4.441  1.000000  0.000          0
ATOM   3758  C   GLY   234      -8.620 -17.160  -3.985  1.000000  0.000          0
ATOM   3759  O   GLY   234      -7.593 -17.581  -3.463  1.000000  0.000          0
ATOM   3760  N   ASN   235      -9.400 -17.892  -4.840  1.000000  0.000          0
ATOM   3761  H   ASN   235     -10.115 -17.359  -5.313  1.000000  0.000          0
ATOM   3762  CA  ASN   235      -9.107 -19.237  -5.350  1.000000  0.000          0
ATOM   3763  HA  ASN   235     -10.009 -19.648  -5.805  1.000000  0.000          0
ATOM   3764  CB  ASN   235      -8.022 -19.226  -6.466  1.000000  0.000          0
ATOM   3765  HB2 ASN   235      -7.009 -19.193  -6.065  1.000000  0.000          0
ATOM   3766  HB3 ASN   235      -8.057 -20.221  -6.911  1.000000  0.000          0
ATOM   3767  CG  ASN   235      -8.118 -17.995  -7.442  1.000000  0.000          0
ATOM   3768  OD1 ASN   235      -8.924 -17.987  -8.318  1.000000  0.000          0
ATOM   3769  ND2 ASN   235      -7.306 -17.042  -7.191  1.000000  0.000          0
ATOM   3770 HD21 ASN   235      -7.197 -16.370  -7.938  1.000000  0.000          0
ATOM   3771 HD22 ASN   235      -6.484 -17.072  -6.607  1.000000  0.000          0
ATOM   3772  C   ASN   235      -8.740 -20.175  -4.145  1.000000  0.000          0
ATOM   3773  O   ASN   235      -7.984 -21.094  -4.254  1.000000  0.000          0
ATOM   3774  N   LEU   236      -9.509 -20.080  -3.024  1.000000  0.000          0
ATOM   3775  H   LEU   236     -10.288 -19.439  -3.050  1.000000  0.000          0
ATOM   3776  CA  LEU   236      -9.413 -21.129  -2.013  1.000000  0.000          0
ATOM   3777  HA  LEU   236      -8.392 -21.148  -1.631  1.000000  0.000          0
ATOM   3778  CB  LEU   236     -10.421 -20.755  -0.972  1.000000  0.000          0
ATOM   3779  HB2 LEU   236     -10.205 -19.772  -0.551  1.000000  0.000          0
ATOM   3780  HB3 LEU   236     -11.441 -20.665  -1.345  1.000000  0.000          0
ATOM   3781  CG  LEU   236     -10.295 -21.680   0.268  1.000000  0.000          0
ATOM   3782  HG  LEU   236     -10.522 -22.693  -0.065  1.000000  0.000          0
ATOM   3783  CD1 LEU   236      -8.865 -21.808   0.875  1.000000  0.000          0
ATOM   3784 HD11 LEU   236      -8.150 -22.384   0.287  1.000000  0.000          0
ATOM   3785 HD12 LEU   236      -8.552 -20.778   1.041  1.000000  0.000          0
ATOM   3786 HD13 LEU   236      -8.901 -22.231   1.878  1.000000  0.000          0
ATOM   3787  CD2 LEU   236     -11.249 -21.199   1.308  1.000000  0.000          0
ATOM   3788 HD21 LEU   236     -11.333 -21.890   2.147  1.000000  0.000          0
ATOM   3789 HD22 LEU   236     -11.005 -20.167   1.557  1.000000  0.000          0
ATOM   3790 HD23 LEU   236     -12.254 -21.184   0.887  1.000000  0.000          0
ATOM   3791  C   LEU   236      -9.788 -22.534  -2.516  1.000000  0.000          0
ATOM   3792  O   LEU   236     -10.810 -22.730  -3.176  1.000000  0.000          0
ATOM   3793  N   THR   237      -8.929 -23.528  -2.150  1.000000  0.000          0
ATOM   3794  H   THR   237      -8.047 -23.321  -1.703  1.000000  0.000          0
ATOM   3795  CA  THR   237      -9.134 -24.960  -2.483  1.000000  0.000          0
ATOM   3796  HA  THR   237     -10.189 -24.965  -2.757  1.000000  0.000          0
ATOM   3797  CB  THR   237      -8.355 -25.347  -3.645  1.000000  0.000          0
ATOM   3798  HB  THR   237      -8.658 -24.628  -4.406  1.000000  0.000          0
ATOM   3799  CG2 THR   237      -6.805 -25.250  -3.528  1.000000  0.000          0
ATOM   3800 HG21 THR   237      -6.471 -25.555  -4.520  1.000000  0.000          0
ATOM   3801 HG22 THR   237      -6.555 -24.201  -3.381  1.000000  0.000          0
ATOM   3802 HG23 THR   237      -6.379 -25.882  -2.748  1.000000  0.000          0
ATOM   3803  OG1 THR   237      -8.742 -26.590  -4.214  1.000000  0.000          0
ATOM   3804  HG1 THR   237      -9.451 -26.470  -4.849  1.000000  0.000          0
ATOM   3805  C   THR   237      -8.861 -25.928  -1.331  1.000000  0.000          0
ATOM   3806  O   THR   237      -8.014 -25.755  -0.437  1.000000  0.000          0
ATOM   3807  N   VAL   238      -9.537 -27.073  -1.318  1.000000  0.000          0
ATOM   3808  H   VAL   238     -10.028 -27.358  -2.154  1.000000  0.000          0
ATOM   3809  CA  VAL   238      -9.627 -28.034  -0.155  1.000000  0.000          0
ATOM   3810  HA  VAL   238      -8.750 -27.881   0.472  1.000000  0.000          0
ATOM   3811  CB  VAL   238     -10.756 -27.763   0.857  1.000000  0.000          0
ATOM   3812  HB  VAL   238     -10.659 -26.698   1.070  1.000000  0.000          0
ATOM   3813  CG1 VAL   238     -12.098 -28.124   0.221  1.000000  0.000          0
ATOM   3814 HG11 VAL   238     -12.146 -29.205   0.088  1.000000  0.000          0
ATOM   3815 HG12 VAL   238     -12.903 -27.679   0.804  1.000000  0.000          0
ATOM   3816 HG13 VAL   238     -12.273 -27.779  -0.798  1.000000  0.000          0
ATOM   3817  CG2 VAL   238     -10.644 -28.380   2.198  1.000000  0.000          0
ATOM   3818 HG21 VAL   238      -9.685 -28.028   2.577  1.000000  0.000          0
ATOM   3819 HG22 VAL   238     -11.438 -27.983   2.832  1.000000  0.000          0
ATOM   3820 HG23 VAL   238     -10.567 -29.466   2.171  1.000000  0.000          0
ATOM   3821  C   VAL   238      -9.516 -29.594  -0.481  1.000000  0.000          0
ATOM   3822  O   VAL   238     -10.342 -30.136  -1.240  1.000000  0.000          0
ATOM   3823  N   HIE   239      -8.475 -30.172   0.059  1.000000  0.000          0
ATOM   3824  H   HIE   239      -7.899 -29.710   0.749  1.000000  0.000          0
ATOM   3825  CA  HIE   239      -7.985 -31.515  -0.393  1.000000  0.000          0
ATOM   3826  HA  HIE   239      -8.694 -31.989  -1.072  1.000000  0.000          0
ATOM   3827  CB  HIE   239      -6.660 -31.437  -1.165  1.000000  0.000          0
ATOM   3828  HB2 HIE   239      -6.865 -30.830  -2.047  1.000000  0.000          0
ATOM   3829  HB3 HIE   239      -5.874 -31.008  -0.543  1.000000  0.000          0
ATOM   3830  CG  HIE   239      -6.073 -32.724  -1.640  1.000000  0.000          0
ATOM   3831  ND1 HIE   239      -6.614 -33.514  -2.662  1.000000  0.000          0
ATOM   3832  CE1 HIE   239      -5.801 -34.519  -2.831  1.000000  0.000          0
ATOM   3833  HE1 HIE   239      -5.878 -35.274  -3.601  1.000000  0.000          0
ATOM   3834  NE2 HIE   239      -4.751 -34.392  -1.965  1.000000  0.000          0
ATOM   3835  HE2 HIE   239      -3.936 -34.990  -1.955  1.000000  0.000          0
ATOM   3836  CD2 HIE   239      -4.882 -33.285  -1.239  1.000000  0.000          0
ATOM   3837  HD2 HIE   239      -4.144 -32.922  -0.539  1.000000  0.000          0
ATOM   3838  C   HIE   239      -7.773 -32.379   0.776  1.000000  0.000          0
ATOM   3839  O   HIE   239      -7.457 -31.887   1.859  1.000000  0.000          0
ATOM   3840  N   THR   240      -8.137 -33.636   0.763  1.000000  0.000          0
ATOM   3841  H   THR   240      -8.395 -33.994  -0.146  1.000000  0.000          0
ATOM   3842  CA  THR   240      -8.258 -34.556   1.904  1.000000  0.000          0
ATOM   3843  HA  THR   240      -7.909 -34.033   2.793  1.000000  0.000          0
ATOM   3844  CB  THR   240      -9.669 -34.835   2.217  1.000000  0.000          0
ATOM   3845  HB  THR   240     -10.243 -35.212   1.369  1.000000  0.000          0
ATOM   3846  CG2 THR   240      -9.789 -35.904   3.337  1.000000  0.000          0
ATOM   3847 HG21 THR   240      -9.304 -36.825   3.010  1.000000  0.000          0
ATOM   3848 HG22 THR   240      -9.296 -35.579   4.252  1.000000  0.000          0
ATOM   3849 HG23 THR   240     -10.832 -36.134   3.560  1.000000  0.000          0
ATOM   3850  OG1 THR   240     -10.347 -33.703   2.803  1.000000  0.000          0
ATOM   3851  HG1 THR   240     -10.397 -33.121   2.041  1.000000  0.000          0
ATOM   3852  C   THR   240      -7.396 -35.801   1.671  1.000000  0.000          0
ATOM   3853  O   THR   240      -7.546 -36.411   0.647  1.000000  0.000          0
ATOM   3854  N   GLN   241      -6.535 -36.081   2.630  1.000000  0.000          0
ATOM   3855  H   GLN   241      -6.694 -35.449   3.403  1.000000  0.000          0
ATOM   3856  CA  GLN   241      -5.534 -37.136   2.643  1.000000  0.000          0
ATOM   3857  HA  GLN   241      -5.417 -37.516   1.627  1.000000  0.000          0
ATOM   3858  CB  GLN   241      -4.267 -36.426   3.125  1.000000  0.000          0
ATOM   3859  HB2 GLN   241      -4.539 -35.901   4.040  1.000000  0.000          0
ATOM   3860  HB3 GLN   241      -3.510 -37.187   3.321  1.000000  0.000          0
ATOM   3861  CG  GLN   241      -3.871 -35.307   2.085  1.000000  0.000          0
ATOM   3862  HG2 GLN   241      -4.045 -35.681   1.077  1.000000  0.000          0
ATOM   3863  HG3 GLN   241      -4.473 -34.406   2.201  1.000000  0.000          0
ATOM   3864  CD  GLN   241      -2.344 -35.032   1.998  1.000000  0.000          0
ATOM   3865  OE1 GLN   241      -1.911 -33.988   1.686  1.000000  0.000          0
ATOM   3866  NE2 GLN   241      -1.487 -35.978   2.322  1.000000  0.000          0
ATOM   3867 HE21 GLN   241      -0.558 -35.603   2.196  1.000000  0.000          0
ATOM   3868 HE22 GLN   241      -1.651 -36.962   2.165  1.000000  0.000          0
ATOM   3869  C   GLN   241      -5.815 -38.258   3.607  1.000000  0.000          0
ATOM   3870  O   GLN   241      -6.678 -38.173   4.442  1.000000  0.000          0
ATOM   3871  N   VAL   242      -4.976 -39.323   3.533  1.000000  0.000          0
ATOM   3872  H   VAL   242      -4.132 -39.360   2.980  1.000000  0.000          0
ATOM   3873  CA  VAL   242      -5.137 -40.535   4.441  1.000000  0.000          0
ATOM   3874  HA  VAL   242      -6.185 -40.834   4.440  1.000000  0.000          0
ATOM   3875  CB  VAL   242      -4.318 -41.729   4.070  1.000000  0.000          0
ATOM   3876  HB  VAL   242      -4.068 -42.185   5.029  1.000000  0.000          0
ATOM   3877  CG1 VAL   242      -5.094 -42.811   3.261  1.000000  0.000          0
ATOM   3878 HG11 VAL   242      -5.613 -42.492   2.358  1.000000  0.000          0
ATOM   3879 HG12 VAL   242      -4.355 -43.594   3.097  1.000000  0.000          0
ATOM   3880 HG13 VAL   242      -5.821 -43.235   3.953  1.000000  0.000          0
ATOM   3881  CG2 VAL   242      -2.965 -41.430   3.425  1.000000  0.000          0
ATOM   3882 HG21 VAL   242      -2.535 -40.687   4.096  1.000000  0.000          0
ATOM   3883 HG22 VAL   242      -2.351 -42.330   3.484  1.000000  0.000          0
ATOM   3884 HG23 VAL   242      -3.210 -41.170   2.395  1.000000  0.000          0
ATOM   3885  C   VAL   242      -4.688 -40.089   5.916  1.000000  0.000          0
ATOM   3886  O   VAL   242      -4.046 -39.025   6.138  1.000000  0.000          0
ATOM   3887  N   SER   243      -5.219 -40.788   6.974  1.000000  0.000          0
ATOM   3888  H   SER   243      -5.788 -41.609   6.825  1.000000  0.000          0
ATOM   3889  CA  SER   243      -5.055 -40.412   8.391  1.000000  0.000          0
ATOM   3890  HA  SER   243      -5.635 -41.134   8.968  1.000000  0.000          0
ATOM   3891  CB  SER   243      -3.681 -40.651   8.962  1.000000  0.000          0
ATOM   3892  HB2 SER   243      -3.215 -41.418   8.344  1.000000  0.000          0
ATOM   3893  HB3 SER   243      -3.053 -39.760   8.922  1.000000  0.000          0
ATOM   3894  OG  SER   243      -3.831 -41.292  10.209  1.000000  0.000          0
ATOM   3895  HG  SER   243      -3.147 -41.953  10.343  1.000000  0.000          0
ATOM   3896  C   SER   243      -5.656 -39.022   8.753  1.000000  0.000          0
ATOM   3897  O   SER   243      -5.037 -38.083   9.269  1.000000  0.000          0
ATOM   3898  N   ASP   244      -6.938 -38.924   8.471  1.000000  0.000          0
ATOM   3899  H   ASP   244      -7.460 -39.691   8.071  1.000000  0.000          0
ATOM   3900  CA  ASP   244      -7.810 -37.849   9.010  1.000000  0.000          0
ATOM   3901  HA  ASP   244      -8.679 -37.894   8.354  1.000000  0.000          0
ATOM   3902  CB  ASP   244      -8.232 -38.292  10.407  1.000000  0.000          0
ATOM   3903  HB2 ASP   244      -7.326 -38.172  11.003  1.000000  0.000          0
ATOM   3904  HB3 ASP   244      -8.898 -37.567  10.877  1.000000  0.000          0
ATOM   3905  CG  ASP   244      -8.957 -39.720  10.551  1.000000  0.000          0
ATOM   3906  OD1 ASP   244      -8.636 -40.492  11.466  1.000000  0.000          0
ATOM   3907  OD2 ASP   244      -9.815 -39.886   9.670  1.000000  0.000          0
ATOM   3908  C   ASP   244      -7.227 -36.450   9.030  1.000000  0.000          0
ATOM   3909  O   ASP   244      -7.313 -35.683  10.018  1.000000  0.000          0
ATOM   3910  N   THR   245      -6.784 -36.045   7.911  1.000000  0.000          0
ATOM   3911  H   THR   245      -6.698 -36.675   7.126  1.000000  0.000          0
ATOM   3912  CA  THR   245      -6.210 -34.720   7.791  1.000000  0.000          0
ATOM   3913  HA  THR   245      -6.488 -33.987   8.549  1.000000  0.000          0
ATOM   3914  CB  THR   245      -4.669 -34.736   8.000  1.000000  0.000          0
ATOM   3915  HB  THR   245      -4.549 -35.206   8.976  1.000000  0.000          0
ATOM   3916  CG2 THR   245      -3.776 -35.322   6.881  1.000000  0.000          0
ATOM   3917 HG21 THR   245      -2.762 -35.417   7.269  1.000000  0.000          0
ATOM   3918 HG22 THR   245      -4.185 -36.289   6.592  1.000000  0.000          0
ATOM   3919 HG23 THR   245      -3.774 -34.547   6.114  1.000000  0.000          0
ATOM   3920  OG1 THR   245      -4.254 -33.451   8.251  1.000000  0.000          0
ATOM   3921  HG1 THR   245      -4.335 -33.311   9.198  1.000000  0.000          0
ATOM   3922  C   THR   245      -6.631 -34.163   6.405  1.000000  0.000          0
ATOM   3923  O   THR   245      -6.737 -34.906   5.439  1.000000  0.000          0
ATOM   3924  N   LEU   246      -6.845 -32.815   6.406  1.000000  0.000          0
ATOM   3925  H   LEU   246      -6.647 -32.329   7.270  1.000000  0.000          0
ATOM   3926  CA  LEU   246      -7.013 -32.055   5.133  1.000000  0.000          0
ATOM   3927  HA  LEU   246      -6.743 -32.645   4.257  1.000000  0.000          0
ATOM   3928  CB  LEU   246      -8.536 -31.620   5.030  1.000000  0.000          0
ATOM   3929  HB2 LEU   246      -8.819 -31.300   4.027  1.000000  0.000          0
ATOM   3930  HB3 LEU   246      -9.179 -32.485   5.189  1.000000  0.000          0
ATOM   3931  CG  LEU   246      -9.034 -30.509   6.031  1.000000  0.000          0
ATOM   3932  HG  LEU   246      -8.363 -30.545   6.889  1.000000  0.000          0
ATOM   3933  CD1 LEU   246      -8.970 -29.091   5.490  1.000000  0.000          0
ATOM   3934 HD11 LEU   246      -9.850 -28.795   4.919  1.000000  0.000          0
ATOM   3935 HD12 LEU   246      -9.013 -28.342   6.281  1.000000  0.000          0
ATOM   3936 HD13 LEU   246      -8.113 -28.992   4.822  1.000000  0.000          0
ATOM   3937  CD2 LEU   246     -10.515 -30.831   6.537  1.000000  0.000          0
ATOM   3938 HD21 LEU   246     -10.554 -31.625   7.280  1.000000  0.000          0
ATOM   3939 HD22 LEU   246     -10.855 -29.964   7.104  1.000000  0.000          0
ATOM   3940 HD23 LEU   246     -11.196 -31.054   5.716  1.000000  0.000          0
ATOM   3941  C   LEU   246      -6.113 -30.787   5.053  1.000000  0.000          0
ATOM   3942  O   LEU   246      -5.652 -30.225   5.985  1.000000  0.000          0
ATOM   3943  N   LEU   247      -5.818 -30.421   3.826  1.000000  0.000          0
ATOM   3944  H   LEU   247      -6.332 -30.899   3.101  1.000000  0.000          0
ATOM   3945  CA  LEU   247      -4.941 -29.338   3.409  1.000000  0.000          0
ATOM   3946  HA  LEU   247      -4.426 -28.800   4.203  1.000000  0.000          0
ATOM   3947  CB  LEU   247      -3.833 -29.971   2.490  1.000000  0.000          0
ATOM   3948  HB2 LEU   247      -3.191 -30.605   3.101  1.000000  0.000          0
ATOM   3949  HB3 LEU   247      -4.264 -30.641   1.745  1.000000  0.000          0
ATOM   3950  CG  LEU   247      -2.880 -29.078   1.743  1.000000  0.000          0
ATOM   3951  HG  LEU   247      -3.396 -28.330   1.141  1.000000  0.000          0
ATOM   3952  CD1 LEU   247      -1.987 -28.263   2.669  1.000000  0.000          0
ATOM   3953 HD11 LEU   247      -2.642 -27.515   3.116  1.000000  0.000          0
ATOM   3954 HD12 LEU   247      -1.451 -28.889   3.383  1.000000  0.000          0
ATOM   3955 HD13 LEU   247      -1.343 -27.613   2.080  1.000000  0.000          0
ATOM   3956  CD2 LEU   247      -2.069 -29.994   0.815  1.000000  0.000          0
ATOM   3957 HD21 LEU   247      -2.704 -30.627   0.195  1.000000  0.000          0
ATOM   3958 HD22 LEU   247      -1.472 -29.332   0.189  1.000000  0.000          0
ATOM   3959 HD23 LEU   247      -1.394 -30.704   1.295  1.000000  0.000          0
ATOM   3960  C   LEU   247      -5.777 -28.243   2.734  1.000000  0.000          0
ATOM   3961  O   LEU   247      -6.297 -28.455   1.626  1.000000  0.000          0
ATOM   3962  N   LEU   248      -5.681 -27.006   3.309  1.000000  0.000          0
ATOM   3963  H   LEU   248      -5.343 -26.884   4.253  1.000000  0.000          0
ATOM   3964  CA  LEU   248      -6.072 -25.855   2.480  1.000000  0.000          0
ATOM   3965  HA  LEU   248      -6.788 -26.221   1.745  1.000000  0.000          0
ATOM   3966  CB  LEU   248      -6.789 -24.815   3.406  1.000000  0.000          0
ATOM   3967  HB2 LEU   248      -6.060 -24.546   4.170  1.000000  0.000          0
ATOM   3968  HB3 LEU   248      -7.066 -23.921   2.846  1.000000  0.000          0
ATOM   3969  CG  LEU   248      -8.065 -25.377   4.012  1.000000  0.000          0
ATOM   3970  HG  LEU   248      -7.985 -26.449   4.189  1.000000  0.000          0
ATOM   3971  CD1 LEU   248      -8.337 -24.812   5.422  1.000000  0.000          0
ATOM   3972 HD11 LEU   248      -7.408 -24.717   5.984  1.000000  0.000          0
ATOM   3973 HD12 LEU   248      -8.623 -23.775   5.246  1.000000  0.000          0
ATOM   3974 HD13 LEU   248      -9.014 -25.408   6.035  1.000000  0.000          0
ATOM   3975  CD2 LEU   248      -9.349 -25.123   3.215  1.000000  0.000          0
ATOM   3976 HD21 LEU   248     -10.266 -25.347   3.761  1.000000  0.000          0
ATOM   3977 HD22 LEU   248      -9.419 -24.073   2.933  1.000000  0.000          0
ATOM   3978 HD23 LEU   248      -9.259 -25.649   2.266  1.000000  0.000          0
ATOM   3979  C   LEU   248      -4.866 -25.244   1.772  1.000000  0.000          0
ATOM   3980  O   LEU   248      -3.749 -25.159   2.339  1.000000  0.000          0
ATOM   3981  N   THR   249      -5.148 -24.581   0.635  1.000000  0.000          0
ATOM   3982  H   THR   249      -6.135 -24.577   0.415  1.000000  0.000          0
ATOM   3983  CA  THR   249      -4.266 -23.722  -0.111  1.000000  0.000          0
ATOM   3984  HA  THR   249      -3.608 -23.320   0.658  1.000000  0.000          0
ATOM   3985  CB  THR   249      -3.327 -24.614  -1.045  1.000000  0.000          0
ATOM   3986  HB  THR   249      -3.874 -25.319  -1.671  1.000000  0.000          0
ATOM   3987  CG2 THR   249      -2.649 -23.699  -2.046  1.000000  0.000          0
ATOM   3988 HG21 THR   249      -3.446 -23.334  -2.695  1.000000  0.000          0
ATOM   3989 HG22 THR   249      -2.109 -22.876  -1.576  1.000000  0.000          0
ATOM   3990 HG23 THR   249      -1.873 -24.308  -2.507  1.000000  0.000          0
ATOM   3991  OG1 THR   249      -2.387 -25.291  -0.285  1.000000  0.000          0
ATOM   3992  HG1 THR   249      -2.859 -25.623   0.483  1.000000  0.000          0
ATOM   3993  C   THR   249      -4.983 -22.581  -0.916  1.000000  0.000          0
ATOM   3994  O   THR   249      -6.115 -22.778  -1.343  1.000000  0.000          0
ATOM   3995  N   TRP   250      -4.486 -21.347  -0.898  1.000000  0.000          0
ATOM   3996  H   TRP   250      -3.570 -21.315  -0.474  1.000000  0.000          0
ATOM   3997  CA  TRP   250      -5.207 -20.219  -1.416  1.000000  0.000          0
ATOM   3998  HA  TRP   250      -5.962 -20.543  -2.133  1.000000  0.000          0
ATOM   3999  CB  TRP   250      -5.975 -19.407  -0.312  1.000000  0.000          0
ATOM   4000  HB2 TRP   250      -6.204 -18.420  -0.718  1.000000  0.000          0
ATOM   4001  HB3 TRP   250      -7.003 -19.762  -0.236  1.000000  0.000          0
ATOM   4002  CG  TRP   250      -5.232 -19.110   0.978  1.000000  0.000          0
ATOM   4003  CD1 TRP   250      -4.708 -17.875   1.213  1.000000  0.000          0
ATOM   4004  HD1 TRP   250      -4.588 -17.105   0.466  1.000000  0.000          0
ATOM   4005  NE1 TRP   250      -4.016 -17.881   2.348  1.000000  0.000          0
ATOM   4006  HE1 TRP   250      -3.584 -17.063   2.753  1.000000  0.000          0
ATOM   4007  CE2 TRP   250      -4.024 -19.069   2.964  1.000000  0.000          0
ATOM   4008  CZ2 TRP   250      -3.460 -19.518   4.181  1.000000  0.000          0
ATOM   4009  HZ2 TRP   250      -2.813 -18.882   4.769  1.000000  0.000          0
ATOM   4010  CH2 TRP   250      -3.708 -20.853   4.610  1.000000  0.000          0
ATOM   4011  HH2 TRP   250      -3.194 -21.248   5.475  1.000000  0.000          0
ATOM   4012  CZ3 TRP   250      -4.482 -21.699   3.800  1.000000  0.000          0
ATOM   4013  HZ3 TRP   250      -4.421 -22.755   4.010  1.000000  0.000          0
ATOM   4014  CE3 TRP   250      -5.089 -21.257   2.569  1.000000  0.000          0
ATOM   4015  HE3 TRP   250      -5.736 -21.869   1.957  1.000000  0.000          0
ATOM   4016  CD2 TRP   250      -4.862 -19.898   2.195  1.000000  0.000          0
ATOM   4017  C   TRP   250      -4.308 -19.290  -2.184  1.000000  0.000          0
ATOM   4018  O   TRP   250      -3.116 -19.515  -2.175  1.000000  0.000          0
ATOM   4019  N   SER   251      -4.813 -18.243  -2.912  1.000000  0.000          0
ATOM   4020  H   SER   251      -5.811 -18.089  -2.894  1.000000  0.000          0
ATOM   4021  CA  SER   251      -3.898 -17.247  -3.541  1.000000  0.000          0
ATOM   4022  HA  SER   251      -2.996 -17.693  -3.961  1.000000  0.000          0
ATOM   4023  CB  SER   251      -4.552 -16.691  -4.795  1.000000  0.000          0
ATOM   4024  HB2 SER   251      -3.769 -16.060  -5.215  1.000000  0.000          0
ATOM   4025  HB3 SER   251      -4.769 -17.520  -5.467  1.000000  0.000          0
ATOM   4026  OG  SER   251      -5.827 -16.061  -4.603  1.000000  0.000          0
ATOM   4027  HG  SER   251      -6.485 -16.596  -4.153  1.000000  0.000          0
ATOM   4028  C   SER   251      -3.564 -16.079  -2.566  1.000000  0.000          0
ATOM   4029  O   SER   251      -4.426 -15.679  -1.761  1.000000  0.000          0
ATOM   4030  N   ASN   252      -2.358 -15.423  -2.784  1.000000  0.000          0
ATOM   4031  H   ASN   252      -1.622 -15.817  -3.351  1.000000  0.000          0
ATOM   4032  CA  ASN   252      -2.112 -14.108  -2.287  1.000000  0.000          0
ATOM   4033  HA  ASN   252      -2.427 -14.110  -1.241  1.000000  0.000          0
ATOM   4034  CB  ASN   252      -0.619 -13.827  -2.196  1.000000  0.000          0
ATOM   4035  HB2 ASN   252      -0.133 -14.640  -1.657  1.000000  0.000          0
ATOM   4036  HB3 ASN   252      -0.152 -13.734  -3.177  1.000000  0.000          0
ATOM   4037  CG  ASN   252      -0.262 -12.636  -1.434  1.000000  0.000          0
ATOM   4038  OD1 ASN   252      -0.615 -11.540  -1.786  1.000000  0.000          0
ATOM   4039  ND2 ASN   252       0.435 -12.673  -0.361  1.000000  0.000          0
ATOM   4040 HD21 ASN   252       0.624 -11.716  -0.099  1.000000  0.000          0
ATOM   4041 HD22 ASN   252       0.740 -13.522   0.092  1.000000  0.000          0
ATOM   4042  C   ASN   252      -2.704 -13.100  -3.273  1.000000  0.000          0
ATOM   4043  O   ASN   252      -2.354 -13.170  -4.449  1.000000  0.000          0
ATOM   4044  N   PRO   253      -3.444 -12.109  -2.830  1.000000  0.000          0
ATOM   4045  CD  PRO   253      -3.712 -11.822  -1.396  1.000000  0.000          0
ATOM   4046  HD2 PRO   253      -2.732 -11.417  -1.147  1.000000  0.000          0
ATOM   4047  HD3 PRO   253      -3.955 -12.746  -0.873  1.000000  0.000          0
ATOM   4048  CG  PRO   253      -4.855 -10.785  -1.334  1.000000  0.000          0
ATOM   4049  HG2 PRO   253      -4.751 -10.227  -0.406  1.000000  0.000          0
ATOM   4050  HG3 PRO   253      -5.887 -11.131  -1.291  1.000000  0.000          0
ATOM   4051  CB  PRO   253      -4.632  -9.984  -2.712  1.000000  0.000          0
ATOM   4052  HB2 PRO   253      -3.989  -9.139  -2.470  1.000000  0.000          0
ATOM   4053  HB3 PRO   253      -5.549  -9.465  -2.990  1.000000  0.000          0
ATOM   4054  CA  PRO   253      -3.960 -10.986  -3.683  1.000000  0.000          0
ATOM   4055  HA  PRO   253      -4.791 -11.277  -4.326  1.000000  0.000          0
ATOM   4056  C   PRO   253      -2.893 -10.341  -4.532  1.000000  0.000          0
ATOM   4057  O   PRO   253      -3.290  -9.854  -5.622  1.000000  0.000          0
ATOM   4058  N   TYR   254      -1.678 -10.184  -4.077  1.000000  0.000          0
ATOM   4059  H   TYR   254      -1.408 -10.570  -3.184  1.000000  0.000          0
ATOM   4060  CA  TYR   254      -0.921  -8.969  -4.498  1.000000  0.000          0
ATOM   4061  HA  TYR   254      -1.503  -8.214  -5.026  1.000000  0.000          0
ATOM   4062  CB  TYR   254      -0.334  -8.347  -3.206  1.000000  0.000          0
ATOM   4063  HB2 TYR   254       0.041  -9.102  -2.515  1.000000  0.000          0
ATOM   4064  HB3 TYR   254       0.606  -7.853  -3.452  1.000000  0.000          0
ATOM   4065  CG  TYR   254      -1.178  -7.440  -2.363  1.000000  0.000          0
ATOM   4066  CD1 TYR   254      -1.266  -6.078  -2.681  1.000000  0.000          0
ATOM   4067  HD1 TYR   254      -0.603  -5.735  -3.461  1.000000  0.000          0
ATOM   4068  CE1 TYR   254      -2.189  -5.181  -2.002  1.000000  0.000          0
ATOM   4069  HE1 TYR   254      -2.235  -4.100  -2.008  1.000000  0.000          0
ATOM   4070  CZ  TYR   254      -2.974  -5.790  -1.006  1.000000  0.000          0
ATOM   4071  OH  TYR   254      -3.775  -5.031  -0.267  1.000000  0.000          0
ATOM   4072  HH  TYR   254      -3.537  -4.106  -0.365  1.000000  0.000          0
ATOM   4073  CE2 TYR   254      -2.961  -7.199  -0.701  1.000000  0.000          0
ATOM   4074  HE2 TYR   254      -3.602  -7.618   0.061  1.000000  0.000          0
ATOM   4075  CD2 TYR   254      -2.035  -8.010  -1.396  1.000000  0.000          0
ATOM   4076  HD2 TYR   254      -1.901  -9.068  -1.221  1.000000  0.000          0
ATOM   4077  C   TYR   254       0.236  -9.304  -5.394  1.000000  0.000          0
ATOM   4078  O   TYR   254       0.689 -10.424  -5.224  1.000000  0.000          0
ATOM   4079  N   PRO   255       0.625  -8.438  -6.371  1.000000  0.000          0
ATOM   4080  CD  PRO   255       0.097  -7.176  -6.749  1.000000  0.000          0
ATOM   4081  HD2 PRO   255       0.157  -6.556  -5.854  1.000000  0.000          0
ATOM   4082  HD3 PRO   255      -0.883  -7.234  -7.223  1.000000  0.000          0
ATOM   4083  CG  PRO   255       0.992  -6.527  -7.747  1.000000  0.000          0
ATOM   4084  HG2 PRO   255       1.680  -5.855  -7.234  1.000000  0.000          0
ATOM   4085  HG3 PRO   255       0.386  -6.049  -8.517  1.000000  0.000          0
ATOM   4086  CB  PRO   255       1.839  -7.649  -8.384  1.000000  0.000          0
ATOM   4087  HB2 PRO   255       2.864  -7.493  -8.725  1.000000  0.000          0
ATOM   4088  HB3 PRO   255       1.293  -8.170  -9.171  1.000000  0.000          0
ATOM   4089  CA  PRO   255       1.852  -8.677  -7.220  1.000000  0.000          0
ATOM   4090  HA  PRO   255       1.870  -9.705  -7.585  1.000000  0.000          0
ATOM   4091  C   PRO   255       3.166  -8.345  -6.392  1.000000  0.000          0
ATOM   4092  O   PRO   255       3.202  -7.386  -5.613  1.000000  0.000          0
ATOM   4093  N   PRO   256       4.310  -9.083  -6.637  1.000000  0.000          0
ATOM   4094  CD  PRO   256       4.366 -10.308  -7.416  1.000000  0.000          0
ATOM   4095  HD2 PRO   256       3.911 -10.170  -8.397  1.000000  0.000          0
ATOM   4096  HD3 PRO   256       4.038 -11.114  -6.759  1.000000  0.000          0
ATOM   4097  CG  PRO   256       5.845 -10.609  -7.794  1.000000  0.000          0
ATOM   4098  HG2 PRO   256       6.102  -9.954  -8.627  1.000000  0.000          0
ATOM   4099  HG3 PRO   256       5.919 -11.671  -8.028  1.000000  0.000          0
ATOM   4100  CB  PRO   256       6.525 -10.115  -6.495  1.000000  0.000          0
ATOM   4101  HB2 PRO   256       7.573  -9.826  -6.569  1.000000  0.000          0
ATOM   4102  HB3 PRO   256       6.402 -10.806  -5.660  1.000000  0.000          0
ATOM   4103  CA  PRO   256       5.669  -8.900  -6.026  1.000000  0.000          0
ATOM   4104  HA  PRO   256       5.591  -9.118  -4.960  1.000000  0.000          0
ATOM   4105  C   PRO   256       6.355  -7.531  -6.040  1.000000  0.000          0
ATOM   4106  O   PRO   256       7.309  -7.269  -5.301  1.000000  0.000          0
ATOM   4107  N   ASP   257       5.733  -6.665  -6.866  1.000000  0.000          0
ATOM   4108  H   ASP   257       5.072  -7.080  -7.507  1.000000  0.000          0
ATOM   4109  CA  ASP   257       6.018  -5.200  -6.928  1.000000  0.000          0
ATOM   4110  HA  ASP   257       7.064  -4.929  -7.075  1.000000  0.000          0
ATOM   4111  CB  ASP   257       5.240  -4.590  -8.108  1.000000  0.000          0
ATOM   4112  HB2 ASP   257       5.491  -5.117  -9.028  1.000000  0.000          0
ATOM   4113  HB3 ASP   257       4.179  -4.838  -8.122  1.000000  0.000          0
ATOM   4114  CG  ASP   257       5.251  -3.087  -8.270  1.000000  0.000          0
ATOM   4115  OD1 ASP   257       4.328  -2.473  -8.851  1.000000  0.000          0
ATOM   4116  OD2 ASP   257       6.249  -2.435  -7.978  1.000000  0.000          0
ATOM   4117  C   ASP   257       5.698  -4.464  -5.556  1.000000  0.000          0
ATOM   4118  O   ASP   257       6.431  -3.557  -5.016  1.000000  0.000          0
ATOM   4119  N   ASN   258       4.484  -4.806  -5.034  1.000000  0.000          0
ATOM   4120  H   ASN   258       4.012  -5.581  -5.476  1.000000  0.000          0
ATOM   4121  CA  ASN   258       3.860  -4.247  -3.739  1.000000  0.000          0
ATOM   4122  HA  ASN   258       4.064  -3.177  -3.765  1.000000  0.000          0
ATOM   4123  CB  ASN   258       2.380  -4.303  -3.882  1.000000  0.000          0
ATOM   4124  HB2 ASN   258       2.132  -3.720  -4.770  1.000000  0.000          0
ATOM   4125  HB3 ASN   258       2.170  -5.364  -4.022  1.000000  0.000          0
ATOM   4126  CG  ASN   258       1.613  -3.810  -2.651  1.000000  0.000          0
ATOM   4127  OD1 ASN   258       1.475  -4.426  -1.608  1.000000  0.000          0
ATOM   4128  ND2 ASN   258       1.348  -2.510  -2.640  1.000000  0.000          0
ATOM   4129 HD21 ASN   258       0.962  -2.138  -1.785  1.000000  0.000          0
ATOM   4130 HD22 ASN   258       1.707  -1.859  -3.324  1.000000  0.000          0
ATOM   4131  C   ASN   258       4.515  -4.792  -2.443  1.000000  0.000          0
ATOM   4132  O   ASN   258       4.757  -6.001  -2.335  1.000000  0.000          0
ATOM   4133  N   TYR   259       4.601  -3.958  -1.390  1.000000  0.000          0
ATOM   4134  H   TYR   259       4.419  -2.981  -1.576  1.000000  0.000          0
ATOM   4135  CA  TYR   259       5.265  -4.221  -0.087  1.000000  0.000          0
ATOM   4136  HA  TYR   259       6.305  -4.422  -0.343  1.000000  0.000          0
ATOM   4137  CB  TYR   259       5.135  -3.094   0.937  1.000000  0.000          0
ATOM   4138  HB2 TYR   259       4.123  -2.906   1.295  1.000000  0.000          0
ATOM   4139  HB3 TYR   259       5.656  -3.356   1.858  1.000000  0.000          0
ATOM   4140  CG  TYR   259       5.769  -1.816   0.400  1.000000  0.000          0
ATOM   4141  CD1 TYR   259       7.215  -1.768   0.234  1.000000  0.000          0
ATOM   4142  HD1 TYR   259       7.691  -2.691   0.533  1.000000  0.000          0
ATOM   4143  CE1 TYR   259       7.838  -0.574   0.020  1.000000  0.000          0
ATOM   4144  HE1 TYR   259       8.916  -0.503   0.004  1.000000  0.000          0
ATOM   4145  CZ  TYR   259       7.017   0.607  -0.055  1.000000  0.000          0
ATOM   4146  OH  TYR   259       7.614   1.791  -0.273  1.000000  0.000          0
ATOM   4147  HH  TYR   259       7.646   2.318   0.529  1.000000  0.000          0
ATOM   4148  CE2 TYR   259       5.618   0.568   0.035  1.000000  0.000          0
ATOM   4149  HE2 TYR   259       5.025   1.449  -0.169  1.000000  0.000          0
ATOM   4150  CD2 TYR   259       4.971  -0.662   0.237  1.000000  0.000          0
ATOM   4151  HD2 TYR   259       3.894  -0.740   0.249  1.000000  0.000          0
ATOM   4152  C   TYR   259       4.735  -5.439   0.563  1.000000  0.000          0
ATOM   4153  O   TYR   259       5.469  -6.253   1.187  1.000000  0.000          0
ATOM   4154  N   LEU   260       3.396  -5.690   0.385  1.000000  0.000          0
ATOM   4155  H   LEU   260       2.941  -5.074  -0.274  1.000000  0.000          0
ATOM   4156  CA  LEU   260       2.627  -6.675   1.155  1.000000  0.000          0
ATOM   4157  HA  LEU   260       2.912  -6.591   2.204  1.000000  0.000          0
ATOM   4158  CB  LEU   260       1.122  -6.300   1.037  1.000000  0.000          0
ATOM   4159  HB2 LEU   260       0.933  -6.256  -0.036  1.000000  0.000          0
ATOM   4160  HB3 LEU   260       0.486  -7.151   1.281  1.000000  0.000          0
ATOM   4161  CG  LEU   260       0.734  -5.049   1.826  1.000000  0.000          0
ATOM   4162  HG  LEU   260       1.425  -4.262   1.527  1.000000  0.000          0
ATOM   4163  CD1 LEU   260      -0.680  -4.607   1.363  1.000000  0.000          0
ATOM   4164 HD11 LEU   260      -1.326  -5.484   1.414  1.000000  0.000          0
ATOM   4165 HD12 LEU   260      -1.105  -3.820   1.984  1.000000  0.000          0
ATOM   4166 HD13 LEU   260      -0.639  -4.386   0.295  1.000000  0.000          0
ATOM   4167  CD2 LEU   260       0.773  -5.390   3.325  1.000000  0.000          0
ATOM   4168 HD21 LEU   260       1.811  -5.525   3.629  1.000000  0.000          0
ATOM   4169 HD22 LEU   260       0.410  -4.477   3.797  1.000000  0.000          0
ATOM   4170 HD23 LEU   260       0.188  -6.271   3.593  1.000000  0.000          0
ATOM   4171  C   LEU   260       2.857  -8.122   0.707  1.000000  0.000          0
ATOM   4172  O   LEU   260       2.745  -9.023   1.584  1.000000  0.000          0
ATOM   4173  N   TYR   261       3.219  -8.315  -0.581  1.000000  0.000          0
ATOM   4174  H   TYR   261       3.448  -7.429  -1.010  1.000000  0.000          0
ATOM   4175  CA  TYR   261       3.599  -9.683  -1.005  1.000000  0.000          0
ATOM   4176  HA  TYR   261       2.776 -10.336  -0.712  1.000000  0.000          0
ATOM   4177  CB  TYR   261       3.655  -9.751  -2.525  1.000000  0.000          0
ATOM   4178  HB2 TYR   261       2.745  -9.299  -2.921  1.000000  0.000          0
ATOM   4179  HB3 TYR   261       4.449  -9.093  -2.884  1.000000  0.000          0
ATOM   4180  CG  TYR   261       3.887 -11.123  -3.111  1.000000  0.000          0
ATOM   4181  CD1 TYR   261       5.225 -11.493  -3.401  1.000000  0.000          0
ATOM   4182  HD1 TYR   261       6.085 -10.957  -3.028  1.000000  0.000          0
ATOM   4183  CE1 TYR   261       5.368 -12.773  -3.959  1.000000  0.000          0
ATOM   4184  HE1 TYR   261       6.339 -13.232  -4.077  1.000000  0.000          0
ATOM   4185  CZ  TYR   261       4.301 -13.676  -4.207  1.000000  0.000          0
ATOM   4186  OH  TYR   261       4.415 -14.851  -4.973  1.000000  0.000          0
ATOM   4187  HH  TYR   261       3.598 -15.321  -5.154  1.000000  0.000          0
ATOM   4188  CE2 TYR   261       3.001 -13.246  -3.909  1.000000  0.000          0
ATOM   4189  HE2 TYR   261       2.188 -13.918  -4.144  1.000000  0.000          0
ATOM   4190  CD2 TYR   261       2.774 -11.941  -3.392  1.000000  0.000          0
ATOM   4191  HD2 TYR   261       1.775 -11.580  -3.198  1.000000  0.000          0
ATOM   4192  C   TYR   261       4.811 -10.259  -0.316  1.000000  0.000          0
ATOM   4193  O   TYR   261       4.908 -11.490  -0.127  1.000000  0.000          0
ATOM   4194  N   ASN   262       5.777  -9.470   0.276  1.000000  0.000          0
ATOM   4195  H   ASN   262       5.837  -8.489   0.049  1.000000  0.000          0
ATOM   4196  CA  ASN   262       6.824  -9.986   1.227  1.000000  0.000          0
ATOM   4197  HA  ASN   262       7.091 -10.971   0.845  1.000000  0.000          0
ATOM   4198  CB  ASN   262       8.108  -9.185   1.123  1.000000  0.000          0
ATOM   4199  HB2 ASN   262       7.792  -8.145   1.051  1.000000  0.000          0
ATOM   4200  HB3 ASN   262       8.774  -9.367   1.965  1.000000  0.000          0
ATOM   4201  CG  ASN   262       8.906  -9.643  -0.117  1.000000  0.000          0
ATOM   4202  OD1 ASN   262       9.662 -10.583  -0.005  1.000000  0.000          0
ATOM   4203  ND2 ASN   262       8.770  -8.970  -1.227  1.000000  0.000          0
ATOM   4204 HD21 ASN   262       9.033  -9.486  -2.055  1.000000  0.000          0
ATOM   4205 HD22 ASN   262       8.167  -8.160  -1.248  1.000000  0.000          0
ATOM   4206  C   ASN   262       6.389 -10.184   2.672  1.000000  0.000          0
ATOM   4207  O   ASN   262       7.257 -10.562   3.497  1.000000  0.000          0
ATOM   4208  N   HIE   263       5.121  -9.963   3.060  1.000000  0.000          0
ATOM   4209  H   HIE   263       4.509  -9.626   2.329  1.000000  0.000          0
ATOM   4210  CA  HIE   263       4.514  -9.978   4.467  1.000000  0.000          0
ATOM   4211  HA  HIE   263       5.276 -10.474   5.069  1.000000  0.000          0
ATOM   4212  CB  HIE   263       4.353  -8.524   4.910  1.000000  0.000          0
ATOM   4213  HB2 HIE   263       3.543  -8.007   4.395  1.000000  0.000          0
ATOM   4214  HB3 HIE   263       4.084  -8.478   5.966  1.000000  0.000          0
ATOM   4215  CG  HIE   263       5.664  -7.798   4.854  1.000000  0.000          0
ATOM   4216  ND1 HIE   263       6.798  -8.219   5.530  1.000000  0.000          0
ATOM   4217  CE1 HIE   263       7.772  -7.343   5.146  1.000000  0.000          0
ATOM   4218  HE1 HIE   263       8.811  -7.475   5.407  1.000000  0.000          0
ATOM   4219  NE2 HIE   263       7.271  -6.354   4.393  1.000000  0.000          0
ATOM   4220  HE2 HIE   263       7.738  -5.492   4.150  1.000000  0.000          0
ATOM   4221  CD2 HIE   263       5.963  -6.682   4.138  1.000000  0.000          0
ATOM   4222  HD2 HIE   263       5.315  -6.122   3.481  1.000000  0.000          0
ATOM   4223  C   HIE   263       3.193 -10.644   4.757  1.000000  0.000          0
ATOM   4224  O   HIE   263       2.884 -10.990   5.902  1.000000  0.000          0
ATOM   4225  N   LEU   264       2.252 -10.733   3.785  1.000000  0.000          0
ATOM   4226  H   LEU   264       2.401 -10.339   2.868  1.000000  0.000          0
ATOM   4227  CA  LEU   264       0.849 -11.108   4.073  1.000000  0.000          0
ATOM   4228  HA  LEU   264       0.366 -10.394   4.738  1.000000  0.000          0
ATOM   4229  CB  LEU   264       0.065 -10.991   2.767  1.000000  0.000          0
ATOM   4230  HB2 LEU   264       0.486 -10.150   2.213  1.000000  0.000          0
ATOM   4231  HB3 LEU   264       0.235 -11.887   2.169  1.000000  0.000          0
ATOM   4232  CG  LEU   264      -1.468 -10.627   3.000  1.000000  0.000          0
ATOM   4233  HG  LEU   264      -1.899 -11.380   3.659  1.000000  0.000          0
ATOM   4234  CD1 LEU   264      -1.683  -9.142   3.316  1.000000  0.000          0
ATOM   4235 HD11 LEU   264      -2.758  -8.958   3.332  1.000000  0.000          0
ATOM   4236 HD12 LEU   264      -1.165  -8.956   4.257  1.000000  0.000          0
ATOM   4237 HD13 LEU   264      -1.209  -8.529   2.550  1.000000  0.000          0
ATOM   4238  CD2 LEU   264      -2.075 -10.991   1.601  1.000000  0.000          0
ATOM   4239 HD21 LEU   264      -3.157 -10.867   1.602  1.000000  0.000          0
ATOM   4240 HD22 LEU   264      -1.498 -10.431   0.864  1.000000  0.000          0
ATOM   4241 HD23 LEU   264      -2.018 -12.032   1.285  1.000000  0.000          0
ATOM   4242  C   LEU   264       0.678 -12.570   4.681  1.000000  0.000          0
ATOM   4243  O   LEU   264       0.949 -13.507   3.974  1.000000  0.000          0
ATOM   4244  N   THR   265       0.034 -12.654   5.800  1.000000  0.000          0
ATOM   4245  H   THR   265      -0.263 -11.741   6.111  1.000000  0.000          0
ATOM   4246  CA  THR   265      -0.389 -13.950   6.418  1.000000  0.000          0
ATOM   4247  HA  THR   265      -0.356 -14.743   5.671  1.000000  0.000          0
ATOM   4248  CB  THR   265       0.483 -14.332   7.631  1.000000  0.000          0
ATOM   4249  HB  THR   265       1.535 -14.276   7.354  1.000000  0.000          0
ATOM   4250  CG2 THR   265       0.404 -13.383   8.872  1.000000  0.000          0
ATOM   4251 HG21 THR   265      -0.608 -13.428   9.275  1.000000  0.000          0
ATOM   4252 HG22 THR   265       1.196 -13.752   9.524  1.000000  0.000          0
ATOM   4253 HG23 THR   265       0.556 -12.354   8.545  1.000000  0.000          0
ATOM   4254  OG1 THR   265       0.139 -15.665   8.020  1.000000  0.000          0
ATOM   4255  HG1 THR   265       0.545 -16.348   7.480  1.000000  0.000          0
ATOM   4256  C   THR   265      -1.857 -13.827   6.697  1.000000  0.000          0
ATOM   4257  O   THR   265      -2.469 -12.871   6.293  1.000000  0.000          0
ATOM   4258  N   TYR   266      -2.479 -14.836   7.301  1.000000  0.000          0
ATOM   4259  H   TYR   266      -1.901 -15.620   7.571  1.000000  0.000          0
ATOM   4260  CA  TYR   266      -3.927 -15.048   7.122  1.000000  0.000          0
ATOM   4261  HA  TYR   266      -4.375 -14.097   6.835  1.000000  0.000          0
ATOM   4262  CB  TYR   266      -4.058 -16.031   6.015  1.000000  0.000          0
ATOM   4263  HB2 TYR   266      -3.869 -17.050   6.346  1.000000  0.000          0
ATOM   4264  HB3 TYR   266      -5.132 -16.083   5.835  1.000000  0.000          0
ATOM   4265  CG  TYR   266      -3.337 -15.702   4.706  1.000000  0.000          0
ATOM   4266  CD1 TYR   266      -3.989 -14.930   3.732  1.000000  0.000          0
ATOM   4267  HD1 TYR   266      -4.960 -14.504   3.939  1.000000  0.000          0
ATOM   4268  CE1 TYR   266      -3.302 -14.534   2.569  1.000000  0.000          0
ATOM   4269  HE1 TYR   266      -3.696 -13.879   1.807  1.000000  0.000          0
ATOM   4270  CZ  TYR   266      -2.035 -14.949   2.304  1.000000  0.000          0
ATOM   4271  OH  TYR   266      -1.329 -14.444   1.282  1.000000  0.000          0
ATOM   4272  HH  TYR   266      -0.394 -14.580   1.451  1.000000  0.000          0
ATOM   4273  CE2 TYR   266      -1.446 -15.896   3.161  1.000000  0.000          0
ATOM   4274  HE2 TYR   266      -0.474 -16.185   2.788  1.000000  0.000          0
ATOM   4275  CD2 TYR   266      -2.040 -16.217   4.394  1.000000  0.000          0
ATOM   4276  HD2 TYR   266      -1.511 -16.767   5.158  1.000000  0.000          0
ATOM   4277  C   TYR   266      -4.624 -15.594   8.415  1.000000  0.000          0
ATOM   4278  O   TYR   266      -3.909 -16.184   9.280  1.000000  0.000          0
ATOM   4279  N   ALA   267      -5.916 -15.579   8.408  1.000000  0.000          0
ATOM   4280  H   ALA   267      -6.332 -15.100   7.622  1.000000  0.000          0
ATOM   4281  CA  ALA   267      -6.791 -16.442   9.262  1.000000  0.000          0
ATOM   4282  HA  ALA   267      -6.159 -17.233   9.665  1.000000  0.000          0
ATOM   4283  CB  ALA   267      -7.301 -15.644  10.472  1.000000  0.000          0
ATOM   4284  HB1 ALA   267      -6.453 -15.479  11.137  1.000000  0.000          0
ATOM   4285  HB2 ALA   267      -7.508 -14.622  10.149  1.000000  0.000          0
ATOM   4286  HB3 ALA   267      -8.107 -16.188  10.967  1.000000  0.000          0
ATOM   4287  C   ALA   267      -7.947 -17.048   8.562  1.000000  0.000          0
ATOM   4288  O   ALA   267      -8.429 -16.650   7.488  1.000000  0.000          0
ATOM   4289  N   VAL   268      -8.266 -18.239   9.049  1.000000  0.000          0
ATOM   4290  H   VAL   268      -7.702 -18.549   9.828  1.000000  0.000          0
ATOM   4291  CA  VAL   268      -9.032 -19.283   8.348  1.000000  0.000          0
ATOM   4292  HA  VAL   268      -9.394 -18.892   7.397  1.000000  0.000          0
ATOM   4293  CB  VAL   268      -8.029 -20.403   8.147  1.000000  0.000          0
ATOM   4294  HB  VAL   268      -7.480 -20.618   9.063  1.000000  0.000          0
ATOM   4295  CG1 VAL   268      -8.607 -21.753   7.782  1.000000  0.000          0
ATOM   4296 HG11 VAL   268      -7.900 -22.576   7.889  1.000000  0.000          0
ATOM   4297 HG12 VAL   268      -9.475 -21.986   8.401  1.000000  0.000          0
ATOM   4298 HG13 VAL   268      -9.167 -21.756   6.848  1.000000  0.000          0
ATOM   4299  CG2 VAL   268      -7.040 -20.048   7.031  1.000000  0.000          0
ATOM   4300 HG21 VAL   268      -6.584 -19.085   7.263  1.000000  0.000          0
ATOM   4301 HG22 VAL   268      -6.266 -20.812   6.948  1.000000  0.000          0
ATOM   4302 HG23 VAL   268      -7.549 -20.229   6.085  1.000000  0.000          0
ATOM   4303  C   VAL   268     -10.220 -19.798   9.188  1.000000  0.000          0
ATOM   4304  O   VAL   268     -10.161 -19.984  10.418  1.000000  0.000          0
ATOM   4305  N   ASN   269     -11.391 -20.039   8.503  1.000000  0.000          0
ATOM   4306  H   ASN   269     -11.429 -19.897   7.503  1.000000  0.000          0
ATOM   4307  CA  ASN   269     -12.615 -20.468   9.183  1.000000  0.000          0
ATOM   4308  HA  ASN   269     -12.282 -20.785  10.172  1.000000  0.000          0
ATOM   4309  CB  ASN   269     -13.483 -19.204   9.390  1.000000  0.000          0
ATOM   4310  HB2 ASN   269     -13.081 -18.750  10.297  1.000000  0.000          0
ATOM   4311  HB3 ASN   269     -13.284 -18.458   8.621  1.000000  0.000          0
ATOM   4312  CG  ASN   269     -14.960 -19.406   9.706  1.000000  0.000          0
ATOM   4313  OD1 ASN   269     -15.807 -19.353   8.842  1.000000  0.000          0
ATOM   4314  ND2 ASN   269     -15.236 -19.700  10.955  1.000000  0.000          0
ATOM   4315 HD21 ASN   269     -16.192 -19.557  11.249  1.000000  0.000          0
ATOM   4316 HD22 ASN   269     -14.521 -20.016  11.596  1.000000  0.000          0
ATOM   4317  C   ASN   269     -13.313 -21.655   8.517  1.000000  0.000          0
ATOM   4318  O   ASN   269     -13.205 -21.753   7.293  1.000000  0.000          0
ATOM   4319  N   ILE   270     -13.874 -22.539   9.346  1.000000  0.000          0
ATOM   4320  H   ILE   270     -13.863 -22.331  10.334  1.000000  0.000          0
ATOM   4321  CA  ILE   270     -14.514 -23.811   8.887  1.000000  0.000          0
ATOM   4322  HA  ILE   270     -14.674 -23.724   7.813  1.000000  0.000          0
ATOM   4323  CB  ILE   270     -13.743 -25.158   9.179  1.000000  0.000          0
ATOM   4324  HB  ILE   270     -13.611 -25.043  10.255  1.000000  0.000          0
ATOM   4325  CG2 ILE   270     -14.578 -26.518   8.989  1.000000  0.000          0
ATOM   4326 HG21 ILE   270     -14.897 -26.786   7.981  1.000000  0.000          0
ATOM   4327 HG22 ILE   270     -13.855 -27.320   9.138  1.000000  0.000          0
ATOM   4328 HG23 ILE   270     -15.510 -26.641   9.538  1.000000  0.000          0
ATOM   4329  CG1 ILE   270     -12.368 -25.057   8.551  1.000000  0.000          0
ATOM   4330 HG12 ILE   270     -12.344 -24.858   7.479  1.000000  0.000          0
ATOM   4331 HG13 ILE   270     -11.883 -24.181   8.986  1.000000  0.000          0
ATOM   4332  CD1 ILE   270     -11.434 -26.275   8.865  1.000000  0.000          0
ATOM   4333 HD11 ILE   270     -10.464 -25.926   8.510  1.000000  0.000          0
ATOM   4334 HD12 ILE   270     -11.312 -26.388   9.943  1.000000  0.000          0
ATOM   4335 HD13 ILE   270     -11.753 -27.155   8.309  1.000000  0.000          0
ATOM   4336  C   ILE   270     -15.900 -23.810   9.443  1.000000  0.000          0
ATOM   4337  O   ILE   270     -16.023 -23.650  10.650  1.000000  0.000          0
ATOM   4338  N   TRP   271     -16.954 -24.142   8.699  1.000000  0.000          0
ATOM   4339  H   TRP   271     -16.899 -24.280   7.699  1.000000  0.000          0
ATOM   4340  CA  TRP   271     -18.293 -24.234   9.250  1.000000  0.000          0
ATOM   4341  HA  TRP   271     -18.258 -24.582  10.283  1.000000  0.000          0
ATOM   4342  CB  TRP   271     -18.980 -22.913   9.385  1.000000  0.000          0
ATOM   4343  HB2 TRP   271     -19.771 -23.075  10.116  1.000000  0.000          0
ATOM   4344  HB3 TRP   271     -18.245 -22.318   9.928  1.000000  0.000          0
ATOM   4345  CG  TRP   271     -19.565 -22.248   8.130  1.000000  0.000          0
ATOM   4346  CD1 TRP   271     -20.921 -22.030   7.948  1.000000  0.000          0
ATOM   4347  HD1 TRP   271     -21.770 -22.332   8.541  1.000000  0.000          0
ATOM   4348  NE1 TRP   271     -21.104 -21.372   6.781  1.000000  0.000          0
ATOM   4349  HE1 TRP   271     -21.979 -21.036   6.406  1.000000  0.000          0
ATOM   4350  CE2 TRP   271     -19.894 -21.160   6.101  1.000000  0.000          0
ATOM   4351  CZ2 TRP   271     -19.573 -20.589   4.880  1.000000  0.000          0
ATOM   4352  HZ2 TRP   271     -20.392 -20.284   4.244  1.000000  0.000          0
ATOM   4353  CH2 TRP   271     -18.207 -20.459   4.483  1.000000  0.000          0
ATOM   4354  HH2 TRP   271     -18.044 -19.763   3.672  1.000000  0.000          0
ATOM   4355  CZ3 TRP   271     -17.198 -20.919   5.391  1.000000  0.000          0
ATOM   4356  HZ3 TRP   271     -16.160 -20.788   5.124  1.000000  0.000          0
ATOM   4357  CE3 TRP   271     -17.561 -21.547   6.592  1.000000  0.000          0
ATOM   4358  HE3 TRP   271     -16.749 -21.824   7.247  1.000000  0.000          0
ATOM   4359  CD2 TRP   271     -18.897 -21.627   6.984  1.000000  0.000          0
ATOM   4360  C   TRP   271     -19.106 -25.307   8.486  1.000000  0.000          0
ATOM   4361  O   TRP   271     -18.895 -25.528   7.284  1.000000  0.000          0
ATOM   4362  N   SER   272     -20.017 -25.893   9.251  1.000000  0.000          0
ATOM   4363  H   SER   272     -20.255 -25.558  10.173  1.000000  0.000          0
ATOM   4364  CA  SER   272     -20.719 -27.049   8.745  1.000000  0.000          0
ATOM   4365  HA  SER   272     -20.149 -27.753   8.139  1.000000  0.000          0
ATOM   4366  CB  SER   272     -21.332 -27.855   9.917  1.000000  0.000          0
ATOM   4367  HB2 SER   272     -20.527 -28.265  10.527  1.000000  0.000          0
ATOM   4368  HB3 SER   272     -21.855 -27.161  10.575  1.000000  0.000          0
ATOM   4369  OG  SER   272     -22.125 -28.977   9.463  1.000000  0.000          0
ATOM   4370  HG  SER   272     -21.854 -29.810   9.854  1.000000  0.000          0
ATOM   4371  C   SER   272     -21.953 -26.532   7.899  1.000000  0.000          0
ATOM   4372  O   SER   272     -22.466 -25.371   8.103  1.000000  0.000          0
ATOM   4373  N   GLU   273     -22.422 -27.288   6.934  1.000000  0.000          0
ATOM   4374  H   GLU   273     -21.970 -28.183   6.809  1.000000  0.000          0
ATOM   4375  CA  GLU   273     -23.652 -26.962   6.080  1.000000  0.000          0
ATOM   4376  HA  GLU   273     -23.809 -25.883   6.110  1.000000  0.000          0
ATOM   4377  CB  GLU   273     -23.426 -27.457   4.642  1.000000  0.000          0
ATOM   4378  HB2 GLU   273     -22.753 -26.777   4.119  1.000000  0.000          0
ATOM   4379  HB3 GLU   273     -22.969 -28.445   4.681  1.000000  0.000          0
ATOM   4380  CG  GLU   273     -24.713 -27.590   3.800  1.000000  0.000          0
ATOM   4381  HG2 GLU   273     -24.413 -28.237   2.976  1.000000  0.000          0
ATOM   4382  HG3 GLU   273     -25.543 -27.999   4.376  1.000000  0.000          0
ATOM   4383  CD  GLU   273     -25.078 -26.247   3.212  1.000000  0.000          0
ATOM   4384  OE1 GLU   273     -24.949 -26.062   1.956  1.000000  0.000          0
ATOM   4385  OE2 GLU   273     -25.229 -25.331   4.038  1.000000  0.000          0
ATOM   4386  C   GLU   273     -24.903 -27.639   6.737  1.000000  0.000          0
ATOM   4387  O   GLU   273     -26.016 -27.103   6.573  1.000000  0.000          0
ATOM   4388  N   ASN   274     -24.704 -28.712   7.480  1.000000  0.000          0
ATOM   4389  H   ASN   274     -23.725 -28.866   7.680  1.000000  0.000          0
ATOM   4390  CA  ASN   274     -25.784 -29.430   8.162  1.000000  0.000          0
ATOM   4391  HA  ASN   274     -26.737 -29.375   7.637  1.000000  0.000          0
ATOM   4392  CB  ASN   274     -25.418 -30.972   8.209  1.000000  0.000          0
ATOM   4393  HB2 ASN   274     -24.418 -31.084   8.629  1.000000  0.000          0
ATOM   4394  HB3 ASN   274     -26.090 -31.509   8.879  1.000000  0.000          0
ATOM   4395  CG  ASN   274     -25.401 -31.622   6.858  1.000000  0.000          0
ATOM   4396  OD1 ASN   274     -24.382 -31.984   6.259  1.000000  0.000          0
ATOM   4397  ND2 ASN   274     -26.552 -31.811   6.255  1.000000  0.000          0
ATOM   4398 HD21 ASN   274     -26.509 -32.403   5.437  1.000000  0.000          0
ATOM   4399 HD22 ASN   274     -27.399 -31.599   6.764  1.000000  0.000          0
ATOM   4400  C   ASN   274     -26.082 -28.891   9.530  1.000000  0.000          0
ATOM   4401  O   ASN   274     -27.295 -28.894   9.851  1.000000  0.000          0
ATOM   4402  N   ASP   275     -25.156 -28.325  10.380  1.000000  0.000          0
ATOM   4403  H   ASP   275     -24.204 -28.482  10.080  1.000000  0.000          0
ATOM   4404  CA  ASP   275     -25.513 -27.746  11.689  1.000000  0.000          0
ATOM   4405  HA  ASP   275     -26.534 -28.064  11.900  1.000000  0.000          0
ATOM   4406  CB  ASP   275     -24.664 -28.376  12.773  1.000000  0.000          0
ATOM   4407  HB2 ASP   275     -24.921 -29.434  12.769  1.000000  0.000          0
ATOM   4408  HB3 ASP   275     -23.644 -28.200  12.433  1.000000  0.000          0
ATOM   4409  CG  ASP   275     -24.795 -27.893  14.199  1.000000  0.000          0
ATOM   4410  OD1 ASP   275     -24.916 -28.833  15.045  1.000000  0.000          0
ATOM   4411  OD2 ASP   275     -24.878 -26.681  14.523  1.000000  0.000          0
ATOM   4412  C   ASP   275     -25.330 -26.229  11.690  1.000000  0.000          0
ATOM   4413  O   ASP   275     -24.364 -25.652  11.203  1.000000  0.000          0
ATOM   4414  N   PRO   276     -26.345 -25.561  12.242  1.000000  0.000          0
ATOM   4415  CD  PRO   276     -27.591 -26.103  12.850  1.000000  0.000          0
ATOM   4416  HD2 PRO   276     -27.288 -26.837  13.595  1.000000  0.000          0
ATOM   4417  HD3 PRO   276     -28.129 -26.650  12.076  1.000000  0.000          0
ATOM   4418  CG  PRO   276     -28.395 -24.834  13.250  1.000000  0.000          0
ATOM   4419  HG2 PRO   276     -28.426 -24.715  14.333  1.000000  0.000          0
ATOM   4420  HG3 PRO   276     -29.456 -24.804  12.997  1.000000  0.000          0
ATOM   4421  CB  PRO   276     -27.706 -23.675  12.610  1.000000  0.000          0
ATOM   4422  HB2 PRO   276     -27.641 -22.868  13.340  1.000000  0.000          0
ATOM   4423  HB3 PRO   276     -28.307 -23.444  11.732  1.000000  0.000          0
ATOM   4424  CA  PRO   276     -26.303 -24.125  12.197  1.000000  0.000          0
ATOM   4425  HA  PRO   276     -25.999 -23.960  11.163  1.000000  0.000          0
ATOM   4426  C   PRO   276     -25.223 -23.354  12.949  1.000000  0.000          0
ATOM   4427  O   PRO   276     -24.993 -22.196  12.653  1.000000  0.000          0
ATOM   4428  N   ALA   277     -24.575 -23.973  13.945  1.000000  0.000          0
ATOM   4429  H   ALA   277     -24.893 -24.891  14.223  1.000000  0.000          0
ATOM   4430  CA  ALA   277     -23.696 -23.378  14.982  1.000000  0.000          0
ATOM   4431  HA  ALA   277     -23.520 -22.333  14.729  1.000000  0.000          0
ATOM   4432  CB  ALA   277     -24.402 -23.446  16.358  1.000000  0.000          0
ATOM   4433  HB1 ALA   277     -24.540 -24.472  16.703  1.000000  0.000          0
ATOM   4434  HB2 ALA   277     -23.929 -22.916  17.182  1.000000  0.000          0
ATOM   4435  HB3 ALA   277     -25.366 -22.958  16.216  1.000000  0.000          0
ATOM   4436  C   ALA   277     -22.262 -23.908  15.033  1.000000  0.000          0
ATOM   4437  O   ALA   277     -21.390 -23.423  15.779  1.000000  0.000          0
ATOM   4438  N   ASP   278     -22.071 -24.971  14.217  1.000000  0.000          0
ATOM   4439  H   ASP   278     -22.807 -25.427  13.698  1.000000  0.000          0
ATOM   4440  CA  ASP   278     -20.802 -25.572  14.170  1.000000  0.000          0
ATOM   4441  HA  ASP   278     -20.438 -25.637  15.195  1.000000  0.000          0
ATOM   4442  CB  ASP   278     -20.943 -27.052  13.670  1.000000  0.000          0
ATOM   4443  HB2 ASP   278     -21.606 -27.623  14.320  1.000000  0.000          0
ATOM   4444  HB3 ASP   278     -21.127 -26.982  12.599  1.000000  0.000          0
ATOM   4445  CG  ASP   278     -19.545 -27.821  13.703  1.000000  0.000          0
ATOM   4446  OD1 ASP   278     -18.609 -27.279  14.316  1.000000  0.000          0
ATOM   4447  OD2 ASP   278     -19.530 -28.856  12.968  1.000000  0.000          0
ATOM   4448  C   ASP   278     -19.806 -24.716  13.299  1.000000  0.000          0
ATOM   4449  O   ASP   278     -19.851 -24.804  12.045  1.000000  0.000          0
ATOM   4450  N   PHE   279     -18.755 -24.042  13.918  1.000000  0.000          0
ATOM   4451  H   PHE   279     -18.803 -23.781  14.892  1.000000  0.000          0
ATOM   4452  CA  PHE   279     -17.750 -23.298  13.206  1.000000  0.000          0
ATOM   4453  HA  PHE   279     -17.550 -23.982  12.381  1.000000  0.000          0
ATOM   4454  CB  PHE   279     -18.161 -21.854  12.816  1.000000  0.000          0
ATOM   4455  HB2 PHE   279     -17.371 -21.411  12.208  1.000000  0.000          0
ATOM   4456  HB3 PHE   279     -19.004 -21.954  12.132  1.000000  0.000          0
ATOM   4457  CG  PHE   279     -18.728 -20.936  13.899  1.000000  0.000          0
ATOM   4458  CD1 PHE   279     -19.999 -21.197  14.361  1.000000  0.000          0
ATOM   4459  HD1 PHE   279     -20.558 -22.038  13.974  1.000000  0.000          0
ATOM   4460  CE1 PHE   279     -20.525 -20.387  15.388  1.000000  0.000          0
ATOM   4461  HE1 PHE   279     -21.554 -20.530  15.683  1.000000  0.000          0
ATOM   4462  CZ  PHE   279     -19.825 -19.269  15.906  1.000000  0.000          0
ATOM   4463  HZ  PHE   279     -20.257 -18.492  16.519  1.000000  0.000          0
ATOM   4464  CE2 PHE   279     -18.510 -19.103  15.458  1.000000  0.000          0
ATOM   4465  HE2 PHE   279     -17.961 -18.236  15.792  1.000000  0.000          0
ATOM   4466  CD2 PHE   279     -17.940 -19.944  14.504  1.000000  0.000          0
ATOM   4467  HD2 PHE   279     -16.942 -19.648  14.216  1.000000  0.000          0
ATOM   4468  C   PHE   279     -16.438 -23.196  14.003  1.000000  0.000          0
ATOM   4469  O   PHE   279     -16.374 -23.192  15.247  1.000000  0.000          0
ATOM   4470  N   ARG   280     -15.379 -23.231  13.199  1.000000  0.000          0
ATOM   4471  H   ARG   280     -15.534 -23.198  12.202  1.000000  0.000          0
ATOM   4472  CA  ARG   280     -14.009 -23.288  13.704  1.000000  0.000          0
ATOM   4473  HA  ARG   280     -13.933 -23.164  14.784  1.000000  0.000          0
ATOM   4474  CB  ARG   280     -13.469 -24.709  13.423  1.000000  0.000          0
ATOM   4475  HB2 ARG   280     -13.003 -24.720  12.437  1.000000  0.000          0
ATOM   4476  HB3 ARG   280     -12.657 -24.897  14.125  1.000000  0.000          0
ATOM   4477  CG  ARG   280     -14.296 -25.916  13.442  1.000000  0.000          0
ATOM   4478  HG2 ARG   280     -15.182 -25.723  12.838  1.000000  0.000          0
ATOM   4479  HG3 ARG   280     -13.680 -26.720  13.036  1.000000  0.000          0
ATOM   4480  CD  ARG   280     -14.789 -26.263  14.878  1.000000  0.000          0
ATOM   4481  HD2 ARG   280     -13.943 -26.760  15.352  1.000000  0.000          0
ATOM   4482  HD3 ARG   280     -15.211 -25.369  15.338  1.000000  0.000          0
ATOM   4483  NE  ARG   280     -15.851 -27.296  14.612  1.000000  0.000          0
ATOM   4484  HE  ARG   280     -16.715 -26.917  14.250  1.000000  0.000          0
ATOM   4485  CZ  ARG   280     -15.749 -28.627  14.912  1.000000  0.000          0
ATOM   4486  NH1 ARG   280     -14.752 -29.125  15.509  1.000000  0.000          0
ATOM   4487 HH11 ARG   280     -14.048 -28.545  15.941  1.000000  0.000          0
ATOM   4488 HH12 ARG   280     -14.687 -30.130  15.603  1.000000  0.000          0
ATOM   4489  NH2 ARG   280     -16.693 -29.470  14.484  1.000000  0.000          0
ATOM   4490 HH21 ARG   280     -17.520 -28.965  14.200  1.000000  0.000          0
ATOM   4491 HH22 ARG   280     -16.754 -30.454  14.701  1.000000  0.000          0
ATOM   4492  C   ARG   280     -13.116 -22.127  13.189  1.000000  0.000          0
ATOM   4493  O   ARG   280     -13.380 -21.709  12.037  1.000000  0.000          0
ATOM   4494  N   ILE   281     -12.067 -21.661  13.965  1.000000  0.000          0
ATOM   4495  H   ILE   281     -11.847 -22.112  14.842  1.000000  0.000          0
ATOM   4496  CA  ILE   281     -11.246 -20.509  13.593  1.000000  0.000          0
ATOM   4497  HA  ILE   281     -11.410 -20.507  12.516  1.000000  0.000          0
ATOM   4498  CB  ILE   281     -11.720 -19.150  14.221  1.000000  0.000          0
ATOM   4499  HB  ILE   281     -12.745 -18.993  13.885  1.000000  0.000          0
ATOM   4500  CG2 ILE   281     -11.723 -19.242  15.739  1.000000  0.000          0
ATOM   4501 HG21 ILE   281     -12.399 -20.056  16.003  1.000000  0.000          0
ATOM   4502 HG22 ILE   281     -10.672 -19.295  16.021  1.000000  0.000          0
ATOM   4503 HG23 ILE   281     -12.086 -18.383  16.301  1.000000  0.000          0
ATOM   4504  CG1 ILE   281     -11.052 -17.848  13.713  1.000000  0.000          0
ATOM   4505 HG12 ILE   281     -11.416 -17.105  14.420  1.000000  0.000          0
ATOM   4506 HG13 ILE   281      -9.972 -17.826  13.859  1.000000  0.000          0
ATOM   4507  CD1 ILE   281     -11.385 -17.460  12.331  1.000000  0.000          0
ATOM   4508 HD11 ILE   281     -11.061 -18.331  11.762  1.000000  0.000          0
ATOM   4509 HD12 ILE   281     -12.451 -17.238  12.271  1.000000  0.000          0
ATOM   4510 HD13 ILE   281     -10.834 -16.551  12.095  1.000000  0.000          0
ATOM   4511  C   ILE   281      -9.777 -20.795  13.845  1.000000  0.000          0
ATOM   4512  O   ILE   281      -9.507 -21.422  14.898  1.000000  0.000          0
ATOM   4513  N   TYR   282      -8.847 -20.179  13.097  1.000000  0.000          0
ATOM   4514  H   TYR   282      -9.265 -19.809  12.255  1.000000  0.000          0
ATOM   4515  CA  TYR   282      -7.396 -20.398  13.058  1.000000  0.000          0
ATOM   4516  HA  TYR   282      -7.027 -20.557  14.071  1.000000  0.000          0
ATOM   4517  CB  TYR   282      -7.101 -21.690  12.196  1.000000  0.000          0
ATOM   4518  HB2 TYR   282      -7.076 -21.448  11.135  1.000000  0.000          0
ATOM   4519  HB3 TYR   282      -6.067 -21.965  12.411  1.000000  0.000          0
ATOM   4520  CG  TYR   282      -7.983 -22.863  12.355  1.000000  0.000          0
ATOM   4521  CD1 TYR   282      -7.737 -23.934  13.269  1.000000  0.000          0
ATOM   4522  HD1 TYR   282      -6.967 -23.924  14.026  1.000000  0.000          0
ATOM   4523  CE1 TYR   282      -8.651 -25.002  13.313  1.000000  0.000          0
ATOM   4524  HE1 TYR   282      -8.523 -25.775  14.058  1.000000  0.000          0
ATOM   4525  CZ  TYR   282      -9.730 -25.071  12.390  1.000000  0.000          0
ATOM   4526  OH  TYR   282     -10.730 -25.985  12.426  1.000000  0.000          0
ATOM   4527  HH  TYR   282     -10.599 -26.654  13.101  1.000000  0.000          0
ATOM   4528  CE2 TYR   282      -9.918 -24.077  11.473  1.000000  0.000          0
ATOM   4529  HE2 TYR   282     -10.724 -24.129  10.757  1.000000  0.000          0
ATOM   4530  CD2 TYR   282      -9.094 -22.937  11.478  1.000000  0.000          0
ATOM   4531  HD2 TYR   282      -9.194 -22.144  10.752  1.000000  0.000          0
ATOM   4532  C   TYR   282      -6.559 -19.123  12.582  1.000000  0.000          0
ATOM   4533  O   TYR   282      -6.993 -18.601  11.556  1.000000  0.000          0
ATOM   4534  N   GLN   283      -5.575 -18.629  13.274  1.000000  0.000          0
ATOM   4535  H   GLN   283      -5.350 -19.058  14.159  1.000000  0.000          0
ATOM   4536  CA  GLN   283      -4.616 -17.683  12.710  1.000000  0.000          0
ATOM   4537  HA  GLN   283      -5.126 -17.289  11.831  1.000000  0.000          0
ATOM   4538  CB  GLN   283      -4.554 -16.515  13.718  1.000000  0.000          0
ATOM   4539  HB2 GLN   283      -5.611 -16.267  13.818  1.000000  0.000          0
ATOM   4540  HB3 GLN   283      -4.126 -16.968  14.610  1.000000  0.000          0
ATOM   4541  CG  GLN   283      -3.788 -15.328  13.191  1.000000  0.000          0
ATOM   4542  HG2 GLN   283      -2.715 -15.493  13.290  1.000000  0.000          0
ATOM   4543  HG3 GLN   283      -3.969 -15.173  12.126  1.000000  0.000          0
ATOM   4544  CD  GLN   283      -4.126 -14.033  13.844  1.000000  0.000          0
ATOM   4545  OE1 GLN   283      -5.008 -13.907  14.709  1.000000  0.000          0
ATOM   4546  NE2 GLN   283      -3.504 -12.984  13.376  1.000000  0.000          0
ATOM   4547 HE21 GLN   283      -3.667 -12.132  13.893  1.000000  0.000          0
ATOM   4548 HE22 GLN   283      -2.739 -13.057  12.721  1.000000  0.000          0
ATOM   4549  C   GLN   283      -3.217 -18.279  12.329  1.000000  0.000          0
ATOM   4550  O   GLN   283      -2.937 -19.328  12.848  1.000000  0.000          0
ATOM   4551  N   VAL   284      -2.396 -17.677  11.496  1.000000  0.000          0
ATOM   4552  H   VAL   284      -2.723 -16.780  11.164  1.000000  0.000          0
ATOM   4553  CA  VAL   284      -1.167 -18.199  10.748  1.000000  0.000          0
ATOM   4554  HA  VAL   284      -0.786 -19.112  11.204  1.000000  0.000          0
ATOM   4555  CB  VAL   284      -1.497 -18.538   9.250  1.000000  0.000          0
ATOM   4556  HB  VAL   284      -1.851 -17.646   8.732  1.000000  0.000          0
ATOM   4557  CG1 VAL   284      -0.223 -19.061   8.508  1.000000  0.000          0
ATOM   4558 HG11 VAL   284       0.238 -19.993   8.832  1.000000  0.000          0
ATOM   4559 HG12 VAL   284      -0.531 -19.113   7.464  1.000000  0.000          0
ATOM   4560 HG13 VAL   284       0.574 -18.325   8.406  1.000000  0.000          0
ATOM   4561  CG2 VAL   284      -2.459 -19.735   9.084  1.000000  0.000          0
ATOM   4562 HG21 VAL   284      -2.348 -20.180   8.095  1.000000  0.000          0
ATOM   4563 HG22 VAL   284      -2.324 -20.589   9.752  1.000000  0.000          0
ATOM   4564 HG23 VAL   284      -3.461 -19.332   9.233  1.000000  0.000          0
ATOM   4565  C   VAL   284      -0.134 -17.064  10.841  1.000000  0.000          0
ATOM   4566  O   VAL   284      -0.475 -15.870  10.983  1.000000  0.000          0
ATOM   4567  N   THR   285       1.143 -17.428  10.984  1.000000  0.000          0
ATOM   4568  H   THR   285       1.369 -18.411  10.998  1.000000  0.000          0
ATOM   4569  CA  THR   285       2.197 -16.434  11.188  1.000000  0.000          0
ATOM   4570  HA  THR   285       1.874 -15.404  11.045  1.000000  0.000          0
ATOM   4571  CB  THR   285       2.806 -16.621  12.642  1.000000  0.000          0
ATOM   4572  HB  THR   285       3.621 -15.907  12.755  1.000000  0.000          0
ATOM   4573  CG2 THR   285       1.909 -16.636  13.898  1.000000  0.000          0
ATOM   4574 HG21 THR   285       1.594 -15.613  14.109  1.000000  0.000          0
ATOM   4575 HG22 THR   285       1.040 -17.273  13.735  1.000000  0.000          0
ATOM   4576 HG23 THR   285       2.418 -17.046  14.771  1.000000  0.000          0
ATOM   4577  OG1 THR   285       3.479 -17.886  12.628  1.000000  0.000          0
ATOM   4578  HG1 THR   285       3.455 -18.239  13.520  1.000000  0.000          0
ATOM   4579  C   THR   285       3.385 -16.561  10.164  1.000000  0.000          0
ATOM   4580  O   THR   285       4.240 -15.710  10.141  1.000000  0.000          0
ATOM   4581  N   TYR   286       3.406 -17.537   9.262  1.000000  0.000          0
ATOM   4582  H   TYR   286       2.775 -18.326   9.270  1.000000  0.000          0
ATOM   4583  CA  TYR   286       4.393 -17.579   8.103  1.000000  0.000          0
ATOM   4584  HA  TYR   286       5.280 -17.073   8.486  1.000000  0.000          0
ATOM   4585  CB  TYR   286       4.807 -19.061   7.788  1.000000  0.000          0
ATOM   4586  HB2 TYR   286       5.300 -19.158   6.820  1.000000  0.000          0
ATOM   4587  HB3 TYR   286       5.604 -19.240   8.510  1.000000  0.000          0
ATOM   4588  CG  TYR   286       3.698 -20.134   7.758  1.000000  0.000          0
ATOM   4589  CD1 TYR   286       3.935 -21.293   8.541  1.000000  0.000          0
ATOM   4590  HD1 TYR   286       4.743 -21.299   9.257  1.000000  0.000          0
ATOM   4591  CE1 TYR   286       3.033 -22.345   8.479  1.000000  0.000          0
ATOM   4592  HE1 TYR   286       3.065 -23.272   9.034  1.000000  0.000          0
ATOM   4593  CZ  TYR   286       1.946 -22.254   7.626  1.000000  0.000          0
ATOM   4594  OH  TYR   286       1.023 -23.220   7.705  1.000000  0.000          0
ATOM   4595  HH  TYR   286       0.268 -23.091   7.126  1.000000  0.000          0
ATOM   4596  CE2 TYR   286       1.706 -21.162   6.858  1.000000  0.000          0
ATOM   4597  HE2 TYR   286       0.893 -21.212   6.149  1.000000  0.000          0
ATOM   4598  CD2 TYR   286       2.572 -20.048   6.998  1.000000  0.000          0
ATOM   4599  HD2 TYR   286       2.507 -19.204   6.327  1.000000  0.000          0
ATOM   4600  C   TYR   286       3.821 -16.858   6.881  1.000000  0.000          0
ATOM   4601  O   TYR   286       2.661 -16.369   6.876  1.000000  0.000          0
ATOM   4602  N   LEU   287       4.549 -16.704   5.825  1.000000  0.000          0
ATOM   4603  H   LEU   287       5.419 -17.214   5.847  1.000000  0.000          0
ATOM   4604  CA  LEU   287       4.127 -16.143   4.586  1.000000  0.000          0
ATOM   4605  HA  LEU   287       3.603 -15.229   4.869  1.000000  0.000          0
ATOM   4606  CB  LEU   287       5.375 -15.819   3.782  1.000000  0.000          0
ATOM   4607  HB2 LEU   287       6.023 -15.313   4.499  1.000000  0.000          0
ATOM   4608  HB3 LEU   287       5.858 -16.730   3.425  1.000000  0.000          0
ATOM   4609  CG  LEU   287       5.040 -14.813   2.610  1.000000  0.000          0
ATOM   4610  HG  LEU   287       4.194 -15.095   1.984  1.000000  0.000          0
ATOM   4611  CD1 LEU   287       4.680 -13.417   3.042  1.000000  0.000          0
ATOM   4612 HD11 LEU   287       4.678 -12.729   2.196  1.000000  0.000          0
ATOM   4613 HD12 LEU   287       3.763 -13.397   3.631  1.000000  0.000          0
ATOM   4614 HD13 LEU   287       5.500 -13.109   3.690  1.000000  0.000          0
ATOM   4615  CD2 LEU   287       6.235 -14.688   1.631  1.000000  0.000          0
ATOM   4616 HD21 LEU   287       7.109 -14.179   2.037  1.000000  0.000          0
ATOM   4617 HD22 LEU   287       6.525 -15.664   1.239  1.000000  0.000          0
ATOM   4618 HD23 LEU   287       5.985 -14.170   0.705  1.000000  0.000          0
ATOM   4619  C   LEU   287       3.137 -17.072   3.751  1.000000  0.000          0
ATOM   4620  O   LEU   287       2.251 -16.599   3.032  1.000000  0.000          0
ATOM   4621  N   GLU   288       3.408 -18.351   3.864  1.000000  0.000          0
ATOM   4622  H   GLU   288       4.010 -18.557   4.649  1.000000  0.000          0
ATOM   4623  CA  GLU   288       2.810 -19.331   3.055  1.000000  0.000          0
ATOM   4624  HA  GLU   288       3.244 -19.228   2.061  1.000000  0.000          0
ATOM   4625  CB  GLU   288       3.416 -20.663   3.567  1.000000  0.000          0
ATOM   4626  HB2 GLU   288       4.476 -20.743   3.326  1.000000  0.000          0
ATOM   4627  HB3 GLU   288       3.333 -20.836   4.639  1.000000  0.000          0
ATOM   4628  CG  GLU   288       2.750 -21.857   2.815  1.000000  0.000          0
ATOM   4629  HG2 GLU   288       3.298 -22.781   3.003  1.000000  0.000          0
ATOM   4630  HG3 GLU   288       1.687 -21.898   3.052  1.000000  0.000          0
ATOM   4631  CD  GLU   288       2.780 -21.847   1.336  1.000000  0.000          0
ATOM   4632  OE1 GLU   288       1.941 -22.504   0.790  1.000000  0.000          0
ATOM   4633  OE2 GLU   288       3.653 -21.255   0.662  1.000000  0.000          0
ATOM   4634  C   GLU   288       1.238 -19.392   3.055  1.000000  0.000          0
ATOM   4635  O   GLU   288       0.562 -19.398   4.095  1.000000  0.000          0
ATOM   4636  N   PRO   289       0.675 -19.356   1.787  1.000000  0.000          0
ATOM   4637  CD  PRO   289       1.303 -18.805   0.598  1.000000  0.000          0
ATOM   4638  HD2 PRO   289       1.761 -19.659   0.099  1.000000  0.000          0
ATOM   4639  HD3 PRO   289       2.080 -18.056   0.748  1.000000  0.000          0
ATOM   4640  CG  PRO   289       0.132 -18.163  -0.069  1.000000  0.000          0
ATOM   4641  HG2 PRO   289       0.325 -18.001  -1.128  1.000000  0.000          0
ATOM   4642  HG3 PRO   289       0.005 -17.161   0.342  1.000000  0.000          0
ATOM   4643  CB  PRO   289      -1.068 -19.000   0.154  1.000000  0.000          0
ATOM   4644  HB2 PRO   289      -1.014 -19.840  -0.538  1.000000  0.000          0
ATOM   4645  HB3 PRO   289      -2.052 -18.540   0.069  1.000000  0.000          0
ATOM   4646  CA  PRO   289      -0.803 -19.552   1.566  1.000000  0.000          0
ATOM   4647  HA  PRO   289      -1.253 -18.971   2.371  1.000000  0.000          0
ATOM   4648  C   PRO   289      -1.262 -21.067   1.842  1.000000  0.000          0
ATOM   4649  O   PRO   289      -2.007 -21.580   1.066  1.000000  0.000          0
ATOM   4650  N   SER   290      -0.656 -21.800   2.809  1.000000  0.000          0
ATOM   4651  H   SER   290      -0.200 -21.331   3.578  1.000000  0.000          0
ATOM   4652  CA  SER   290      -1.073 -23.201   3.181  1.000000  0.000          0
ATOM   4653  HA  SER   290      -2.065 -23.268   2.733  1.000000  0.000          0
ATOM   4654  CB  SER   290      -0.224 -24.320   2.484  1.000000  0.000          0
ATOM   4655  HB2 SER   290      -0.843 -25.208   2.607  1.000000  0.000          0
ATOM   4656  HB3 SER   290      -0.100 -24.085   1.426  1.000000  0.000          0
ATOM   4657  OG  SER   290       1.083 -24.614   2.940  1.000000  0.000          0
ATOM   4658  HG  SER   290       1.594 -24.052   2.352  1.000000  0.000          0
ATOM   4659  C   SER   290      -1.272 -23.532   4.662  1.000000  0.000          0
ATOM   4660  O   SER   290      -0.611 -22.924   5.511  1.000000  0.000          0
ATOM   4661  N   LEU   291      -2.223 -24.456   4.900  1.000000  0.000          0
ATOM   4662  H   LEU   291      -2.673 -24.938   4.134  1.000000  0.000          0
ATOM   4663  CA  LEU   291      -2.534 -24.916   6.238  1.000000  0.000          0
ATOM   4664  HA  LEU   291      -1.550 -24.905   6.710  1.000000  0.000          0
ATOM   4665  CB  LEU   291      -3.433 -23.857   6.871  1.000000  0.000          0
ATOM   4666  HB2 LEU   291      -3.011 -22.853   6.799  1.000000  0.000          0
ATOM   4667  HB3 LEU   291      -4.353 -23.826   6.288  1.000000  0.000          0
ATOM   4668  CG  LEU   291      -3.838 -24.198   8.349  1.000000  0.000          0
ATOM   4669  HG  LEU   291      -4.477 -25.077   8.441  1.000000  0.000          0
ATOM   4670  CD1 LEU   291      -2.676 -24.200   9.332  1.000000  0.000          0
ATOM   4671 HD11 LEU   291      -2.395 -23.164   9.516  1.000000  0.000          0
ATOM   4672 HD12 LEU   291      -3.085 -24.634  10.246  1.000000  0.000          0
ATOM   4673 HD13 LEU   291      -1.865 -24.883   9.082  1.000000  0.000          0
ATOM   4674  CD2 LEU   291      -4.651 -22.990   8.788  1.000000  0.000          0
ATOM   4675 HD21 LEU   291      -5.613 -22.990   8.274  1.000000  0.000          0
ATOM   4676 HD22 LEU   291      -4.954 -23.086   9.830  1.000000  0.000          0
ATOM   4677 HD23 LEU   291      -4.214 -21.996   8.690  1.000000  0.000          0
ATOM   4678  C   LEU   291      -3.164 -26.350   6.329  1.000000  0.000          0
ATOM   4679  O   LEU   291      -4.213 -26.613   5.698  1.000000  0.000          0
ATOM   4680  N   ARG   292      -2.689 -27.222   7.163  1.000000  0.000          0
ATOM   4681  H   ARG   292      -1.863 -26.924   7.662  1.000000  0.000          0
ATOM   4682  CA  ARG   292      -3.135 -28.587   7.430  1.000000  0.000          0
ATOM   4683  HA  ARG   292      -3.884 -28.900   6.703  1.000000  0.000          0
ATOM   4684  CB  ARG   292      -2.019 -29.614   7.585  1.000000  0.000          0
ATOM   4685  HB2 ARG   292      -1.330 -29.292   8.365  1.000000  0.000          0
ATOM   4686  HB3 ARG   292      -2.393 -30.595   7.879  1.000000  0.000          0
ATOM   4687  CG  ARG   292      -1.075 -29.802   6.370  1.000000  0.000          0
ATOM   4688  HG2 ARG   292      -1.750 -29.857   5.516  1.000000  0.000          0
ATOM   4689  HG3 ARG   292      -0.438 -28.950   6.131  1.000000  0.000          0
ATOM   4690  CD  ARG   292      -0.286 -31.095   6.404  1.000000  0.000          0
ATOM   4691  HD2 ARG   292       0.530 -31.068   7.127  1.000000  0.000          0
ATOM   4692  HD3 ARG   292      -0.848 -32.004   6.615  1.000000  0.000          0
ATOM   4693  NE  ARG   292       0.375 -31.316   5.093  1.000000  0.000          0
ATOM   4694  HE  ARG   292       1.336 -31.014   5.031  1.000000  0.000          0
ATOM   4695  CZ  ARG   292       0.008 -31.962   4.027  1.000000  0.000          0
ATOM   4696  NH1 ARG   292      -1.215 -32.288   3.710  1.000000  0.000          0
ATOM   4697 HH11 ARG   292      -1.866 -32.150   4.470  1.000000  0.000          0
ATOM   4698 HH12 ARG   292      -1.390 -32.683   2.797  1.000000  0.000          0
ATOM   4699  NH2 ARG   292       0.949 -32.134   3.092  1.000000  0.000          0
ATOM   4700 HH21 ARG   292       1.893 -31.818   3.258  1.000000  0.000          0
ATOM   4701 HH22 ARG   292       0.758 -32.508   2.174  1.000000  0.000          0
ATOM   4702  C   ARG   292      -3.919 -28.586   8.753  1.000000  0.000          0
ATOM   4703  O   ARG   292      -3.461 -28.093   9.809  1.000000  0.000          0
ATOM   4704  N   ILE   293      -5.099 -29.236   8.705  1.000000  0.000          0
ATOM   4705  H   ILE   293      -5.434 -29.660   7.852  1.000000  0.000          0
ATOM   4706  CA  ILE   293      -6.059 -29.210   9.734  1.000000  0.000          0
ATOM   4707  HA  ILE   293      -5.589 -28.965  10.686  1.000000  0.000          0
ATOM   4708  CB  ILE   293      -7.131 -28.145   9.432  1.000000  0.000          0
ATOM   4709  HB  ILE   293      -7.358 -28.134   8.366  1.000000  0.000          0
ATOM   4710  CG2 ILE   293      -8.547 -28.536   9.916  1.000000  0.000          0
ATOM   4711 HG21 ILE   293      -8.940 -29.514   9.640  1.000000  0.000          0
ATOM   4712 HG22 ILE   293      -8.556 -28.516  11.007  1.000000  0.000          0
ATOM   4713 HG23 ILE   293      -9.243 -27.773   9.563  1.000000  0.000          0
ATOM   4714  CG1 ILE   293      -6.577 -26.815   9.932  1.000000  0.000          0
ATOM   4715 HG12 ILE   293      -6.404 -26.866  11.007  1.000000  0.000          0
ATOM   4716 HG13 ILE   293      -5.588 -26.630   9.514  1.000000  0.000          0
ATOM   4717  CD1 ILE   293      -7.452 -25.560   9.613  1.000000  0.000          0
ATOM   4718 HD11 ILE   293      -8.528 -25.711   9.700  1.000000  0.000          0
ATOM   4719 HD12 ILE   293      -7.019 -24.638  10.001  1.000000  0.000          0
ATOM   4720 HD13 ILE   293      -7.319 -25.396   8.543  1.000000  0.000          0
ATOM   4721  C   ILE   293      -6.568 -30.668   9.875  1.000000  0.000          0
ATOM   4722  O   ILE   293      -6.603 -31.480   8.913  1.000000  0.000          0
ATOM   4723  N   ALA   294      -6.850 -30.955  11.158  1.000000  0.000          0
ATOM   4724  H   ALA   294      -6.567 -30.291  11.864  1.000000  0.000          0
ATOM   4725  CA  ALA   294      -7.264 -32.287  11.530  1.000000  0.000          0
ATOM   4726  HA  ALA   294      -6.638 -33.036  11.045  1.000000  0.000          0
ATOM   4727  CB  ALA   294      -6.965 -32.420  13.047  1.000000  0.000          0
ATOM   4728  HB1 ALA   294      -7.382 -33.337  13.462  1.000000  0.000          0
ATOM   4729  HB2 ALA   294      -5.892 -32.359  13.226  1.000000  0.000          0
ATOM   4730  HB3 ALA   294      -7.415 -31.571  13.564  1.000000  0.000          0
ATOM   4731  C   ALA   294      -8.683 -32.614  11.155  1.000000  0.000          0
ATOM   4732  O   ALA   294      -9.629 -32.194  11.865  1.000000  0.000          0
ATOM   4733  N   ALA   295      -8.868 -33.445  10.159  1.000000  0.000          0
ATOM   4734  H   ALA   295      -8.061 -33.923   9.786  1.000000  0.000          0
ATOM   4735  CA  ALA   295     -10.233 -33.849   9.683  1.000000  0.000          0
ATOM   4736  HA  ALA   295     -10.886 -32.986   9.555  1.000000  0.000          0
ATOM   4737  CB  ALA   295     -10.184 -34.624   8.334  1.000000  0.000          0
ATOM   4738  HB1 ALA   295      -9.643 -34.051   7.582  1.000000  0.000          0
ATOM   4739  HB2 ALA   295      -9.898 -35.656   8.539  1.000000  0.000          0
ATOM   4740  HB3 ALA   295     -11.202 -34.764   7.966  1.000000  0.000          0
ATOM   4741  C   ALA   295     -10.949 -34.775  10.724  1.000000  0.000          0
ATOM   4742  O   ALA   295     -12.188 -34.692  10.869  1.000000  0.000          0
ATOM   4743  N   SER   296     -10.166 -35.394  11.591  1.000000  0.000          0
ATOM   4744  H   SER   296      -9.187 -35.414  11.344  1.000000  0.000          0
ATOM   4745  CA  SER   296     -10.685 -35.970  12.839  1.000000  0.000          0
ATOM   4746  HA  SER   296     -11.322 -36.787  12.500  1.000000  0.000          0
ATOM   4747  CB  SER   296      -9.524 -36.552  13.586  1.000000  0.000          0
ATOM   4748  HB2 SER   296      -9.924 -36.957  14.515  1.000000  0.000          0
ATOM   4749  HB3 SER   296      -9.038 -37.310  12.971  1.000000  0.000          0
ATOM   4750  OG  SER   296      -8.493 -35.578  13.792  1.000000  0.000          0
ATOM   4751  HG  SER   296      -7.727 -36.156  13.792  1.000000  0.000          0
ATOM   4752  C   SER   296     -11.444 -35.079  13.782  1.000000  0.000          0
ATOM   4753  O   SER   296     -12.257 -35.675  14.485  1.000000  0.000          0
ATOM   4754  N   THR   297     -11.159 -33.774  13.787  1.000000  0.000          0
ATOM   4755  H   THR   297     -10.330 -33.474  13.298  1.000000  0.000          0
ATOM   4756  CA  THR   297     -11.962 -32.719  14.499  1.000000  0.000          0
ATOM   4757  HA  THR   297     -12.094 -33.185  15.476  1.000000  0.000          0
ATOM   4758  CB  THR   297     -11.110 -31.467  14.782  1.000000  0.000          0
ATOM   4759  HB  THR   297     -11.758 -30.811  15.364  1.000000  0.000          0
ATOM   4760  CG2 THR   297      -9.866 -31.754  15.735  1.000000  0.000          0
ATOM   4761 HG21 THR   297      -9.107 -31.008  15.497  1.000000  0.000          0
ATOM   4762 HG22 THR   297     -10.184 -31.697  16.775  1.000000  0.000          0
ATOM   4763 HG23 THR   297      -9.553 -32.795  15.665  1.000000  0.000          0
ATOM   4764  OG1 THR   297     -10.781 -30.762  13.605  1.000000  0.000          0
ATOM   4765  HG1 THR   297     -10.295 -31.344  13.017  1.000000  0.000          0
ATOM   4766  C   THR   297     -13.325 -32.322  13.925  1.000000  0.000          0
ATOM   4767  O   THR   297     -14.072 -31.728  14.662  1.000000  0.000          0
ATOM   4768  N   LEU   298     -13.690 -32.844  12.786  1.000000  0.000          0
ATOM   4769  H   LEU   298     -13.101 -33.557  12.380  1.000000  0.000          0
ATOM   4770  CA  LEU   298     -14.915 -32.572  12.035  1.000000  0.000          0
ATOM   4771  HA  LEU   298     -15.563 -31.809  12.468  1.000000  0.000          0
ATOM   4772  CB  LEU   298     -14.574 -32.093  10.595  1.000000  0.000          0
ATOM   4773  HB2 LEU   298     -13.944 -32.859  10.142  1.000000  0.000          0
ATOM   4774  HB3 LEU   298     -15.491 -31.981  10.018  1.000000  0.000          0
ATOM   4775  CG  LEU   298     -13.805 -30.760  10.522  1.000000  0.000          0
ATOM   4776  HG  LEU   298     -12.743 -30.875  10.740  1.000000  0.000          0
ATOM   4777  CD1 LEU   298     -13.849 -30.089   9.133  1.000000  0.000          0
ATOM   4778 HD11 LEU   298     -14.818 -29.601   9.026  1.000000  0.000          0
ATOM   4779 HD12 LEU   298     -12.983 -29.440   9.008  1.000000  0.000          0
ATOM   4780 HD13 LEU   298     -13.844 -30.934   8.443  1.000000  0.000          0
ATOM   4781  CD2 LEU   298     -14.333 -29.764  11.572  1.000000  0.000          0
ATOM   4782 HD21 LEU   298     -13.797 -28.816  11.565  1.000000  0.000          0
ATOM   4783 HD22 LEU   298     -15.375 -29.534  11.349  1.000000  0.000          0
ATOM   4784 HD23 LEU   298     -14.317 -30.104  12.607  1.000000  0.000          0
ATOM   4785  C   LEU   298     -15.786 -33.810  12.092  1.000000  0.000          0
ATOM   4786  O   LEU   298     -15.354 -34.931  12.069  1.000000  0.000          0
ATOM   4787  N   LYS   299     -17.063 -33.630  12.163  1.000000  0.000          0
ATOM   4788  H   LYS   299     -17.374 -32.675  12.057  1.000000  0.000          0
ATOM   4789  CA  LYS   299     -18.051 -34.703  12.177  1.000000  0.000          0
ATOM   4790  HA  LYS   299     -17.793 -35.497  12.875  1.000000  0.000          0
ATOM   4791  CB  LYS   299     -19.413 -34.048  12.660  1.000000  0.000          0
ATOM   4792  HB2 LYS   299     -19.743 -33.311  11.927  1.000000  0.000          0
ATOM   4793  HB3 LYS   299     -20.162 -34.833  12.564  1.000000  0.000          0
ATOM   4794  CG  LYS   299     -19.323 -33.412  14.054  1.000000  0.000          0
ATOM   4795  HG2 LYS   299     -18.901 -34.109  14.778  1.000000  0.000          0
ATOM   4796  HG3 LYS   299     -18.756 -32.481  14.034  1.000000  0.000          0
ATOM   4797  CD  LYS   299     -20.726 -33.023  14.516  1.000000  0.000          0
ATOM   4798  HD2 LYS   299     -21.036 -32.127  13.977  1.000000  0.000          0
ATOM   4799  HD3 LYS   299     -21.392 -33.857  14.294  1.000000  0.000          0
ATOM   4800  CE  LYS   299     -20.601 -32.731  16.031  1.000000  0.000          0
ATOM   4801  HE2 LYS   299     -20.223 -33.628  16.522  1.000000  0.000          0
ATOM   4802  HE3 LYS   299     -19.878 -31.938  16.224  1.000000  0.000          0
ATOM   4803  NZ  LYS   299     -21.892 -32.291  16.612  1.000000  0.000          0
ATOM   4804  HZ1 LYS   299     -22.195 -31.465  16.112  1.000000  0.000          0
ATOM   4805  HZ2 LYS   299     -22.648 -32.961  16.604  1.000000  0.000          0
ATOM   4806  HZ3 LYS   299     -21.740 -32.003  17.567  1.000000  0.000          0
ATOM   4807  C   LYS   299     -18.222 -35.389  10.820  1.000000  0.000          0
ATOM   4808  O   LYS   299     -18.645 -34.752   9.887  1.000000  0.000          0
ATOM   4809  N   SER   300     -18.088 -36.678  10.715  1.000000  0.000          0
ATOM   4810  H   SER   300     -17.871 -37.184  11.563  1.000000  0.000          0
ATOM   4811  CA  SER   300     -18.186 -37.497   9.429  1.000000  0.000          0
ATOM   4812  HA  SER   300     -17.770 -36.989   8.559  1.000000  0.000          0
ATOM   4813  CB  SER   300     -17.437 -38.820   9.382  1.000000  0.000          0
ATOM   4814  HB2 SER   300     -16.383 -38.545   9.443  1.000000  0.000          0
ATOM   4815  HB3 SER   300     -17.762 -39.469  10.194  1.000000  0.000          0
ATOM   4816  OG  SER   300     -17.566 -39.483   8.147  1.000000  0.000          0
ATOM   4817  HG  SER   300     -17.550 -38.808   7.466  1.000000  0.000          0
ATOM   4818  C   SER   300     -19.633 -37.748   9.032  1.000000  0.000          0
[truncated: 41,038 more chars]
