# Supplementary material for: Insights into receptor structure and dynamics at the surface of living cells
Source: Nat Commun. 2023 Mar 22;14:1596. doi: 10.1038/s41467-023-37284-4 (PMC10033668; doi:10.1038/s41467-023-37284-4)
Supplement: Supplementary file 13 — Supplementary Software [file 41467_2023_37284_MOESM13_ESM.zip › SI_comp_bio/c/basic_strc.pdb.2000]

CRYST1  101.339  118.965   90.297  90.00  90.00  90.00               1
ATOM      1  N   CYS     1       5.166  -0.097  14.602  1.000000  0.000          0
ATOM      2  H1  CYS     1       4.843  -0.269  15.543  1.000000  0.000          0
ATOM      3  H2  CYS     1       5.240  -0.951  14.066  1.000000  0.000          0
ATOM      4  H3  CYS     1       4.377   0.415  14.238  1.000000  0.000          0
ATOM      5  CA  CYS     1       6.404   0.637  14.560  1.000000  0.000          0
ATOM      6  HA  CYS     1       6.376   1.577  15.110  1.000000  0.000          0
ATOM      7  CB  CYS     1       7.533  -0.144  15.306  1.000000  0.000          0
ATOM      8  HB2 CYS     1       7.234  -0.549  16.274  1.000000  0.000          0
ATOM      9  HB3 CYS     1       7.812  -0.966  14.648  1.000000  0.000          0
ATOM     10  SG  CYS     1       8.951   0.949  15.349  1.000000  0.000          0
ATOM     11  HG  CYS     1       8.690   1.341  16.600  1.000000  0.000          0
ATOM     12  C   CYS     1       6.782   1.130  13.120  1.000000  0.000          0
ATOM     13  O   CYS     1       6.325   0.589  12.121  1.000000  0.000          0
ATOM     14  N   ASP     2       7.452   2.244  13.003  1.000000  0.000          0
ATOM     15  H   ASP     2       7.851   2.679  13.823  1.000000  0.000          0
ATOM     16  CA  ASP     2       7.863   2.778  11.692  1.000000  0.000          0
ATOM     17  HA  ASP     2       7.026   3.284  11.210  1.000000  0.000          0
ATOM     18  CB  ASP     2       8.896   3.915  11.995  1.000000  0.000          0
ATOM     19  HB2 ASP     2       8.564   4.460  12.881  1.000000  0.000          0
ATOM     20  HB3 ASP     2       9.809   3.398  12.291  1.000000  0.000          0
ATOM     21  CG  ASP     2       9.029   4.975  10.842  1.000000  0.000          0
ATOM     22  OD1 ASP     2       8.889   6.176  11.049  1.000000  0.000          0
ATOM     23  OD2 ASP     2       9.354   4.581   9.653  1.000000  0.000          0
ATOM     24  C   ASP     2       8.471   1.643  10.763  1.000000  0.000          0
ATOM     25  O   ASP     2       9.227   0.736  11.161  1.000000  0.000          0
ATOM     26  N   ILE     3       8.124   1.710   9.497  1.000000  0.000          0
ATOM     27  H   ILE     3       7.458   2.437   9.277  1.000000  0.000          0
ATOM     28  CA  ILE     3       8.524   0.835   8.391  1.000000  0.000          0
ATOM     29  HA  ILE     3       9.283   0.187   8.828  1.000000  0.000          0
ATOM     30  CB  ILE     3       7.394  -0.108   7.945  1.000000  0.000          0
ATOM     31  HB  ILE     3       6.747  -0.372   8.781  1.000000  0.000          0
ATOM     32  CG2 ILE     3       6.420   0.543   6.933  1.000000  0.000          0
ATOM     33 HG21 ILE     3       5.549  -0.085   6.739  1.000000  0.000          0
ATOM     34 HG22 ILE     3       5.927   1.478   7.199  1.000000  0.000          0
ATOM     35 HG23 ILE     3       6.921   0.760   5.990  1.000000  0.000          0
ATOM     36  CG1 ILE     3       7.895  -1.437   7.404  1.000000  0.000          0
ATOM     37 HG12 ILE     3       8.432  -1.197   6.487  1.000000  0.000          0
ATOM     38 HG13 ILE     3       8.617  -1.871   8.097  1.000000  0.000          0
ATOM     39  CD1 ILE     3       6.900  -2.550   7.227  1.000000  0.000          0
ATOM     40 HD11 ILE     3       6.499  -2.785   8.215  1.000000  0.000          0
ATOM     41 HD12 ILE     3       6.166  -2.240   6.485  1.000000  0.000          0
ATOM     42 HD13 ILE     3       7.283  -3.455   6.755  1.000000  0.000          0
ATOM     43  C   ILE     3       9.143   1.634   7.229  1.000000  0.000          0
ATOM     44  O   ILE     3       9.534   1.033   6.253  1.000000  0.000          0
ATOM     45  N   THR     4       9.282   2.934   7.346  1.000000  0.000          0
ATOM     46  H   THR     4       8.848   3.396   8.131  1.000000  0.000          0
ATOM     47  CA  THR     4       9.742   3.855   6.292  1.000000  0.000          0
ATOM     48  HA  THR     4       8.967   3.839   5.526  1.000000  0.000          0
ATOM     49  CB  THR     4       9.968   5.269   6.776  1.000000  0.000          0
ATOM     50  HB  THR     4      10.731   5.240   7.554  1.000000  0.000          0
ATOM     51  CG2 THR     4      10.260   6.375   5.777  1.000000  0.000          0
ATOM     52 HG21 THR     4      10.110   7.345   6.251  1.000000  0.000          0
ATOM     53 HG22 THR     4      11.240   6.230   5.321  1.000000  0.000          0
ATOM     54 HG23 THR     4       9.561   6.412   4.941  1.000000  0.000          0
ATOM     55  OG1 THR     4       8.776   5.819   7.382  1.000000  0.000          0
ATOM     56  HG1 THR     4       8.717   5.375   8.231  1.000000  0.000          0
ATOM     57  C   THR     4      10.998   3.308   5.607  1.000000  0.000          0
ATOM     58  O   THR     4      11.076   3.046   4.414  1.000000  0.000          0
ATOM     59  N   LEU     5      12.033   3.080   6.518  1.000000  0.000          0
ATOM     60  H   LEU     5      11.817   3.429   7.441  1.000000  0.000          0
ATOM     61  CA  LEU     5      13.369   2.620   6.207  1.000000  0.000          0
ATOM     62  HA  LEU     5      13.811   3.365   5.545  1.000000  0.000          0
ATOM     63  CB  LEU     5      14.212   2.643   7.521  1.000000  0.000          0
ATOM     64  HB2 LEU     5      13.986   3.655   7.852  1.000000  0.000          0
ATOM     65  HB3 LEU     5      13.929   1.921   8.287  1.000000  0.000          0
ATOM     66  CG  LEU     5      15.754   2.583   7.325  1.000000  0.000          0
ATOM     67  HG  LEU     5      15.882   2.629   6.243  1.000000  0.000          0
ATOM     68  CD1 LEU     5      16.619   3.586   8.148  1.000000  0.000          0
ATOM     69 HD11 LEU     5      17.664   3.291   8.245  1.000000  0.000          0
ATOM     70 HD12 LEU     5      16.556   4.587   7.722  1.000000  0.000          0
ATOM     71 HD13 LEU     5      16.171   3.509   9.139  1.000000  0.000          0
ATOM     72  CD2 LEU     5      16.234   1.103   7.710  1.000000  0.000          0
ATOM     73 HD21 LEU     5      16.334   0.971   8.788  1.000000  0.000          0
ATOM     74 HD22 LEU     5      15.512   0.401   7.293  1.000000  0.000          0
ATOM     75 HD23 LEU     5      17.234   0.895   7.331  1.000000  0.000          0
ATOM     76  C   LEU     5      13.431   1.196   5.717  1.000000  0.000          0
ATOM     77  O   LEU     5      14.156   0.954   4.695  1.000000  0.000          0
ATOM     78  N   GLN     6      12.735   0.199   6.283  1.000000  0.000          0
ATOM     79  H   GLN     6      12.261   0.306   7.168  1.000000  0.000          0
ATOM     80  CA  GLN     6      12.473  -1.068   5.666  1.000000  0.000          0
ATOM     81  HA  GLN     6      13.433  -1.583   5.651  1.000000  0.000          0
ATOM     82  CB  GLN     6      11.436  -1.826   6.497  1.000000  0.000          0
ATOM     83  HB2 GLN     6      10.552  -1.201   6.626  1.000000  0.000          0
ATOM     84  HB3 GLN     6      11.075  -2.614   5.836  1.000000  0.000          0
ATOM     85  CG  GLN     6      11.948  -2.376   7.905  1.000000  0.000          0
ATOM     86  HG2 GLN     6      11.361  -3.251   8.185  1.000000  0.000          0
ATOM     87  HG3 GLN     6      12.973  -2.733   8.005  1.000000  0.000          0
ATOM     88  CD  GLN     6      11.690  -1.323   8.989  1.000000  0.000          0
ATOM     89  OE1 GLN     6      12.051  -0.164   8.953  1.000000  0.000          0
ATOM     90  NE2 GLN     6      11.301  -1.642  10.213  1.000000  0.000          0
ATOM     91 HE21 GLN     6      11.167  -0.925  10.913  1.000000  0.000          0
ATOM     92 HE22 GLN     6      11.130  -2.616  10.414  1.000000  0.000          0
ATOM     93  C   GLN     6      11.851  -1.030   4.182  1.000000  0.000          0
ATOM     94  O   GLN     6      12.264  -1.842   3.309  1.000000  0.000          0
ATOM     95  N   GLU     7      10.901  -0.065   4.012  1.000000  0.000          0
ATOM     96  H   GLU     7      10.816   0.695   4.670  1.000000  0.000          0
ATOM     97  CA  GLU     7      10.252   0.220   2.710  1.000000  0.000          0
ATOM     98  HA  GLU     7       9.936  -0.728   2.278  1.000000  0.000          0
ATOM     99  CB  GLU     7       8.961   1.073   2.949  1.000000  0.000          0
ATOM    100  HB2 GLU     7       8.478   0.596   3.802  1.000000  0.000          0
ATOM    101  HB3 GLU     7       9.304   2.075   3.208  1.000000  0.000          0
ATOM    102  CG  GLU     7       8.017   0.902   1.721  1.000000  0.000          0
ATOM    103  HG2 GLU     7       8.563   1.389   0.914  1.000000  0.000          0
ATOM    104  HG3 GLU     7       7.813  -0.165   1.630  1.000000  0.000          0
ATOM    105  CD  GLU     7       6.668   1.602   2.108  1.000000  0.000          0
ATOM    106  OE1 GLU     7       6.644   2.786   2.433  1.000000  0.000          0
ATOM    107  OE2 GLU     7       5.674   0.901   1.943  1.000000  0.000          0
ATOM    108  C   GLU     7      11.200   0.863   1.599  1.000000  0.000          0
ATOM    109  O   GLU     7      11.140   0.583   0.439  1.000000  0.000          0
ATOM    110  N   ILE     8      12.051   1.791   2.098  1.000000  0.000          0
ATOM    111  H   ILE     8      11.837   2.068   3.046  1.000000  0.000          0
ATOM    112  CA  ILE     8      13.161   2.280   1.335  1.000000  0.000          0
ATOM    113  HA  ILE     8      12.855   2.742   0.397  1.000000  0.000          0
ATOM    114  CB  ILE     8      13.973   3.315   2.052  1.000000  0.000          0
ATOM    115  HB  ILE     8      14.078   3.063   3.107  1.000000  0.000          0
ATOM    116  CG2 ILE     8      15.384   3.639   1.600  1.000000  0.000          0
ATOM    117 HG21 ILE     8      15.339   3.831   0.528  1.000000  0.000          0
ATOM    118 HG22 ILE     8      15.792   4.504   2.123  1.000000  0.000          0
ATOM    119 HG23 ILE     8      15.965   2.789   1.959  1.000000  0.000          0
ATOM    120  CG1 ILE     8      13.123   4.624   2.061  1.000000  0.000          0
ATOM    121 HG12 ILE     8      13.194   5.131   1.099  1.000000  0.000          0
ATOM    122 HG13 ILE     8      12.076   4.349   2.181  1.000000  0.000          0
ATOM    123  CD1 ILE     8      13.385   5.567   3.270  1.000000  0.000          0
ATOM    124 HD11 ILE     8      12.820   5.123   4.088  1.000000  0.000          0
ATOM    125 HD12 ILE     8      14.443   5.712   3.494  1.000000  0.000          0
ATOM    126 HD13 ILE     8      12.949   6.540   3.040  1.000000  0.000          0
ATOM    127  C   ILE     8      14.033   1.172   0.749  1.000000  0.000          0
ATOM    128  O   ILE     8      14.282   1.088  -0.472  1.000000  0.000          0
ATOM    129  N   ILE     9      14.523   0.309   1.612  1.000000  0.000          0
ATOM    130  H   ILE     9      14.403   0.477   2.600  1.000000  0.000          0
ATOM    131  CA  ILE     9      15.427  -0.794   1.265  1.000000  0.000          0
ATOM    132  HA  ILE     9      16.265  -0.408   0.689  1.000000  0.000          0
ATOM    133  CB  ILE     9      16.066  -1.470   2.509  1.000000  0.000          0
ATOM    134  HB  ILE     9      15.244  -1.549   3.219  1.000000  0.000          0
ATOM    135  CG2 ILE     9      16.534  -2.955   2.242  1.000000  0.000          0
ATOM    136 HG21 ILE     9      15.655  -3.487   1.876  1.000000  0.000          0
ATOM    137 HG22 ILE     9      17.307  -2.969   1.475  1.000000  0.000          0
ATOM    138 HG23 ILE     9      16.841  -3.404   3.189  1.000000  0.000          0
ATOM    139  CG1 ILE     9      17.288  -0.695   3.115  1.000000  0.000          0
ATOM    140 HG12 ILE     9      17.690  -1.431   3.812  1.000000  0.000          0
ATOM    141 HG13 ILE     9      18.019  -0.536   2.324  1.000000  0.000          0
ATOM    142  CD1 ILE     9      17.031   0.423   4.041  1.000000  0.000          0
ATOM    143 HD11 ILE     9      16.608   0.110   4.996  1.000000  0.000          0
ATOM    144 HD12 ILE     9      17.884   1.083   4.196  1.000000  0.000          0
ATOM    145 HD13 ILE     9      16.308   1.057   3.527  1.000000  0.000          0
ATOM    146  C   ILE     9      14.744  -1.748   0.323  1.000000  0.000          0
ATOM    147  O   ILE     9      15.278  -2.029  -0.745  1.000000  0.000          0
ATOM    148  N   LYS    10      13.495  -2.206   0.544  1.000000  0.000          0
ATOM    149  H   LYS    10      12.994  -1.959   1.385  1.000000  0.000          0
ATOM    150  CA  LYS    10      12.728  -2.859  -0.502  1.000000  0.000          0
ATOM    151  HA  LYS    10      13.298  -3.707  -0.887  1.000000  0.000          0
ATOM    152  CB  LYS    10      11.418  -3.278   0.136  1.000000  0.000          0
ATOM    153  HB2 LYS    10      11.629  -3.828   1.054  1.000000  0.000          0
ATOM    154  HB3 LYS    10      10.820  -2.404   0.394  1.000000  0.000          0
ATOM    155  CG  LYS    10      10.369  -4.028  -0.710  1.000000  0.000          0
ATOM    156  HG2 LYS    10       9.367  -4.090  -0.283  1.000000  0.000          0
ATOM    157  HG3 LYS    10      10.222  -3.496  -1.650  1.000000  0.000          0
ATOM    158  CD  LYS    10      10.742  -5.440  -1.099  1.000000  0.000          0
ATOM    159  HD2 LYS    10      11.804  -5.458  -1.344  1.000000  0.000          0
ATOM    160  HD3 LYS    10      10.686  -6.141  -0.267  1.000000  0.000          0
ATOM    161  CE  LYS    10       9.917  -5.881  -2.345  1.000000  0.000          0
ATOM    162  HE2 LYS    10       8.869  -5.587  -2.296  1.000000  0.000          0
ATOM    163  HE3 LYS    10      10.210  -5.367  -3.260  1.000000  0.000          0
ATOM    164  NZ  LYS    10      10.078  -7.356  -2.568  1.000000  0.000          0
ATOM    165  HZ1 LYS    10       9.373  -7.734  -3.185  1.000000  0.000          0
ATOM    166  HZ2 LYS    10      10.986  -7.615  -2.926  1.000000  0.000          0
ATOM    167  HZ3 LYS    10       9.985  -7.840  -1.684  1.000000  0.000          0
ATOM    168  C   LYS    10      12.552  -2.068  -1.841  1.000000  0.000          0
ATOM    169  O   LYS    10      12.488  -2.762  -2.848  1.000000  0.000          0
ATOM    170  N   THR    11      12.598  -0.713  -1.886  1.000000  0.000          0
ATOM    171  H   THR    11      12.722  -0.156  -1.054  1.000000  0.000          0
ATOM    172  CA  THR    11      12.464   0.025  -3.160  1.000000  0.000          0
ATOM    173  HA  THR    11      11.744  -0.555  -3.738  1.000000  0.000          0
ATOM    174  CB  THR    11      12.000   1.465  -2.874  1.000000  0.000          0
ATOM    175  HB  THR    11      12.792   1.981  -2.329  1.000000  0.000          0
ATOM    176  CG2 THR    11      11.806   2.364  -4.126  1.000000  0.000          0
ATOM    177 HG21 THR    11      11.201   3.226  -3.846  1.000000  0.000          0
ATOM    178 HG22 THR    11      12.779   2.621  -4.544  1.000000  0.000          0
ATOM    179 HG23 THR    11      11.287   1.767  -4.877  1.000000  0.000          0
ATOM    180  OG1 THR    11      10.801   1.408  -2.109  1.000000  0.000          0
ATOM    181  HG1 THR    11      11.075   0.904  -1.339  1.000000  0.000          0
ATOM    182  C   THR    11      13.817   0.052  -3.831  1.000000  0.000          0
ATOM    183  O   THR    11      13.783  -0.158  -5.014  1.000000  0.000          0
ATOM    184  N   LEU    12      14.870   0.252  -3.082  1.000000  0.000          0
ATOM    185  H   LEU    12      14.689   0.573  -2.142  1.000000  0.000          0
ATOM    186  CA  LEU    12      16.238   0.113  -3.586  1.000000  0.000          0
ATOM    187  HA  LEU    12      16.440   0.782  -4.423  1.000000  0.000          0
ATOM    188  CB  LEU    12      17.189   0.468  -2.361  1.000000  0.000          0
ATOM    189  HB2 LEU    12      16.763   0.011  -1.467  1.000000  0.000          0
ATOM    190  HB3 LEU    12      18.192   0.091  -2.562  1.000000  0.000          0
ATOM    191  CG  LEU    12      17.240   2.018  -2.146  1.000000  0.000          0
ATOM    192  HG  LEU    12      16.321   2.490  -2.493  1.000000  0.000          0
ATOM    193  CD1 LEU    12      17.473   2.499  -0.679  1.000000  0.000          0
ATOM    194 HD11 LEU    12      17.495   3.590  -0.681  1.000000  0.000          0
ATOM    195 HD12 LEU    12      16.680   2.174  -0.007  1.000000  0.000          0
ATOM    196 HD13 LEU    12      18.364   2.024  -0.270  1.000000  0.000          0
ATOM    197  CD2 LEU    12      18.335   2.677  -3.001  1.000000  0.000          0
ATOM    198 HD21 LEU    12      18.175   3.737  -2.808  1.000000  0.000          0
ATOM    199 HD22 LEU    12      19.288   2.264  -2.672  1.000000  0.000          0
ATOM    200 HD23 LEU    12      18.139   2.570  -4.069  1.000000  0.000          0
ATOM    201  C   LEU    12      16.578  -1.260  -4.122  1.000000  0.000          0
ATOM    202  O   LEU    12      17.310  -1.412  -5.090  1.000000  0.000          0
ATOM    203  N   ASN    13      16.040  -2.278  -3.479  1.000000  0.000          0
ATOM    204  H   ASN    13      15.484  -2.058  -2.664  1.000000  0.000          0
ATOM    205  CA  ASN    13      16.128  -3.667  -3.878  1.000000  0.000          0
ATOM    206  HA  ASN    13      17.135  -4.027  -4.089  1.000000  0.000          0
ATOM    207  CB  ASN    13      15.721  -4.671  -2.774  1.000000  0.000          0
ATOM    208  HB2 ASN    13      14.709  -4.464  -2.425  1.000000  0.000          0
ATOM    209  HB3 ASN    13      15.664  -5.676  -3.190  1.000000  0.000          0
ATOM    210  CG  ASN    13      16.738  -4.727  -1.624  1.000000  0.000          0
ATOM    211  OD1 ASN    13      17.911  -4.417  -1.732  1.000000  0.000          0
ATOM    212  ND2 ASN    13      16.373  -5.149  -0.540  1.000000  0.000          0
ATOM    213 HD21 ASN    13      17.073  -5.310   0.170  1.000000  0.000          0
ATOM    214 HD22 ASN    13      15.409  -5.403  -0.379  1.000000  0.000          0
ATOM    215  C   ASN    13      15.419  -3.858  -5.207  1.000000  0.000          0
ATOM    216  O   ASN    13      15.922  -4.434  -6.173  1.000000  0.000          0
ATOM    217  N   SER    14      14.194  -3.377  -5.318  1.000000  0.000          0
ATOM    218  H   SER    14      13.868  -2.846  -4.521  1.000000  0.000          0
ATOM    219  CA  SER    14      13.459  -3.493  -6.576  1.000000  0.000          0
ATOM    220  HA  SER    14      13.449  -4.565  -6.768  1.000000  0.000          0
ATOM    221  CB  SER    14      11.941  -3.174  -6.349  1.000000  0.000          0
ATOM    222  HB2 SER    14      11.771  -2.113  -6.164  1.000000  0.000          0
ATOM    223  HB3 SER    14      11.318  -3.377  -7.220  1.000000  0.000          0
ATOM    224  OG  SER    14      11.367  -3.833  -5.247  1.000000  0.000          0
ATOM    225  HG  SER    14      11.784  -3.536  -4.435  1.000000  0.000          0
ATOM    226  C   SER    14      14.056  -2.683  -7.775  1.000000  0.000          0
ATOM    227  O   SER    14      13.834  -2.949  -8.980  1.000000  0.000          0
ATOM    228  N   LEU    15      14.897  -1.693  -7.383  1.000000  0.000          0
ATOM    229  H   LEU    15      15.230  -1.738  -6.431  1.000000  0.000          0
ATOM    230  CA  LEU    15      15.762  -0.900  -8.227  1.000000  0.000          0
ATOM    231  HA  LEU    15      15.251  -0.652  -9.159  1.000000  0.000          0
ATOM    232  CB  LEU    15      16.078   0.481  -7.617  1.000000  0.000          0
ATOM    233  HB2 LEU    15      16.104   0.295  -6.543  1.000000  0.000          0
ATOM    234  HB3 LEU    15      17.071   0.826  -7.901  1.000000  0.000          0
ATOM    235  CG  LEU    15      15.033   1.577  -7.871  1.000000  0.000          0
ATOM    236  HG  LEU    15      14.040   1.221  -7.600  1.000000  0.000          0
ATOM    237  CD1 LEU    15      15.286   2.760  -6.857  1.000000  0.000          0
ATOM    238 HD11 LEU    15      14.343   3.301  -6.937  1.000000  0.000          0
ATOM    239 HD12 LEU    15      15.475   2.387  -5.851  1.000000  0.000          0
ATOM    240 HD13 LEU    15      16.074   3.454  -7.152  1.000000  0.000          0
ATOM    241  CD2 LEU    15      15.176   2.144  -9.289  1.000000  0.000          0
ATOM    242 HD21 LEU    15      15.308   1.320  -9.989  1.000000  0.000          0
ATOM    243 HD22 LEU    15      14.315   2.696  -9.667  1.000000  0.000          0
ATOM    244 HD23 LEU    15      16.058   2.762  -9.456  1.000000  0.000          0
ATOM    245  C   LEU    15      16.982  -1.692  -8.674  1.000000  0.000          0
ATOM    246  O   LEU    15      17.523  -1.569  -9.792  1.000000  0.000          0
ATOM    247  N   THR    16      17.528  -2.617  -7.914  1.000000  0.000          0
ATOM    248  H   THR    16      17.235  -2.699  -6.952  1.000000  0.000          0
ATOM    249  CA  THR    16      18.628  -3.404  -8.336  1.000000  0.000          0
ATOM    250  HA  THR    16      19.424  -2.755  -8.702  1.000000  0.000          0
ATOM    251  CB  THR    16      19.295  -4.327  -7.226  1.000000  0.000          0
ATOM    252  HB  THR    16      18.544  -5.006  -6.822  1.000000  0.000          0
ATOM    253  CG2 THR    16      20.607  -4.883  -7.705  1.000000  0.000          0
ATOM    254 HG21 THR    16      20.384  -5.777  -8.287  1.000000  0.000          0
ATOM    255 HG22 THR    16      21.215  -4.212  -8.313  1.000000  0.000          0
ATOM    256 HG23 THR    16      21.192  -5.142  -6.822  1.000000  0.000          0
ATOM    257  OG1 THR    16      19.611  -3.438  -6.192  1.000000  0.000          0
ATOM    258  HG1 THR    16      20.257  -2.824  -6.546  1.000000  0.000          0
ATOM    259  C   THR    16      18.263  -4.349  -9.471  1.000000  0.000          0
ATOM    260  O   THR    16      18.986  -4.371 -10.436  1.000000  0.000          0
ATOM    261  N   GLU    17      17.049  -4.916  -9.455  1.000000  0.000          0
ATOM    262  H   GLU    17      16.419  -4.540  -8.761  1.000000  0.000          0
ATOM    263  CA  GLU    17      16.574  -5.805 -10.517  1.000000  0.000          0
ATOM    264  HA  GLU    17      17.473  -6.366 -10.775  1.000000  0.000          0
ATOM    265  CB  GLU    17      15.559  -6.862  -9.915  1.000000  0.000          0
ATOM    266  HB2 GLU    17      15.300  -7.542 -10.727  1.000000  0.000          0
ATOM    267  HB3 GLU    17      15.961  -7.213  -8.966  1.000000  0.000          0
ATOM    268  CG  GLU    17      14.219  -6.102  -9.533  1.000000  0.000          0
ATOM    269  HG2 GLU    17      14.260  -5.392  -8.707  1.000000  0.000          0
ATOM    270  HG3 GLU    17      13.709  -5.697 -10.407  1.000000  0.000          0
ATOM    271  CD  GLU    17      13.231  -7.124  -9.050  1.000000  0.000          0
ATOM    272  OE1 GLU    17      12.686  -6.860  -7.955  1.000000  0.000          0
ATOM    273  OE2 GLU    17      12.859  -8.099  -9.707  1.000000  0.000          0
ATOM    274  C   GLU    17      16.050  -5.209 -11.771  1.000000  0.000          0
ATOM    275  O   GLU    17      15.523  -5.918 -12.632  1.000000  0.000          0
ATOM    276  N   GLN    18      16.333  -3.939 -12.044  1.000000  0.000          0
ATOM    277  H   GLN    18      16.849  -3.419 -11.349  1.000000  0.000          0
ATOM    278  CA  GLN    18      15.876  -3.342 -13.349  1.000000  0.000          0
ATOM    279  HA  GLN    18      14.945  -3.870 -13.556  1.000000  0.000          0
ATOM    280  CB  GLN    18      15.616  -1.826 -13.232  1.000000  0.000          0
ATOM    281  HB2 GLN    18      16.496  -1.260 -12.927  1.000000  0.000          0
ATOM    282  HB3 GLN    18      15.318  -1.443 -14.209  1.000000  0.000          0
ATOM    283  CG  GLN    18      14.468  -1.507 -12.265  1.000000  0.000          0
ATOM    284  HG2 GLN    18      14.811  -1.598 -11.235  1.000000  0.000          0
ATOM    285  HG3 GLN    18      14.098  -0.487 -12.380  1.000000  0.000          0
ATOM    286  CD  GLN    18      13.282  -2.436 -12.520  1.000000  0.000          0
ATOM    287  OE1 GLN    18      12.607  -2.524 -13.555  1.000000  0.000          0
ATOM    288  NE2 GLN    18      12.940  -3.270 -11.540  1.000000  0.000          0
ATOM    289 HE21 GLN    18      12.097  -3.788 -11.744  1.000000  0.000          0
ATOM    290 HE22 GLN    18      13.433  -3.363 -10.663  1.000000  0.000          0
ATOM    291  C   GLN    18      16.783  -3.731 -14.496  1.000000  0.000          0
ATOM    292  O   GLN    18      16.291  -3.807 -15.615  1.000000  0.000          0
ATOM    293  N   LYS    19      18.039  -4.068 -14.236  1.000000  0.000          0
ATOM    294  H   LYS    19      18.331  -3.944 -13.278  1.000000  0.000          0
ATOM    295  CA  LYS    19      19.126  -4.242 -15.275  1.000000  0.000          0
ATOM    296  HA  LYS    19      20.039  -3.865 -14.811  1.000000  0.000          0
ATOM    297  CB  LYS    19      19.358  -5.720 -15.504  1.000000  0.000          0
ATOM    298  HB2 LYS    19      18.403  -6.178 -15.761  1.000000  0.000          0
ATOM    299  HB3 LYS    19      20.196  -5.994 -16.144  1.000000  0.000          0
ATOM    300  CG  LYS    19      19.781  -6.446 -14.201  1.000000  0.000          0
ATOM    301  HG2 LYS    19      20.642  -5.887 -13.832  1.000000  0.000          0
ATOM    302  HG3 LYS    19      19.043  -6.435 -13.400  1.000000  0.000          0
ATOM    303  CD  LYS    19      20.217  -7.882 -14.426  1.000000  0.000          0
ATOM    304  HD2 LYS    19      21.172  -7.915 -14.951  1.000000  0.000          0
ATOM    305  HD3 LYS    19      20.436  -8.487 -13.546  1.000000  0.000          0
ATOM    306  CE  LYS    19      19.240  -8.746 -15.259  1.000000  0.000          0
ATOM    307  HE2 LYS    19      18.242  -8.642 -14.833  1.000000  0.000          0
ATOM    308  HE3 LYS    19      19.349  -8.304 -16.250  1.000000  0.000          0
ATOM    309  NZ  LYS    19      19.515 -10.191 -15.360  1.000000  0.000          0
ATOM    310  HZ1 LYS    19      19.367 -10.586 -14.442  1.000000  0.000          0
ATOM    311  HZ2 LYS    19      18.938 -10.674 -16.036  1.000000  0.000          0
ATOM    312  HZ3 LYS    19      20.413 -10.445 -15.746  1.000000  0.000          0
ATOM    313  C   LYS    19      19.041  -3.427 -16.596  1.000000  0.000          0
ATOM    314  O   LYS    19      19.227  -4.041 -17.659  1.000000  0.000          0
ATOM    315  N   THR    20      18.898  -2.077 -16.580  1.000000  0.000          0
ATOM    316  H   THR    20      18.751  -1.582 -15.712  1.000000  0.000          0
ATOM    317  CA  THR    20      18.644  -1.210 -17.732  1.000000  0.000          0
ATOM    318  HA  THR    20      18.710  -1.801 -18.646  1.000000  0.000          0
ATOM    319  CB  THR    20      17.192  -0.715 -17.693  1.000000  0.000          0
ATOM    320  HB  THR    20      16.610  -1.631 -17.576  1.000000  0.000          0
ATOM    321  CG2 THR    20      16.841   0.391 -16.668  1.000000  0.000          0
ATOM    322 HG21 THR    20      15.854   0.767 -16.938  1.000000  0.000          0
ATOM    323 HG22 THR    20      16.828  -0.107 -15.699  1.000000  0.000          0
ATOM    324 HG23 THR    20      17.559   1.210 -16.714  1.000000  0.000          0
ATOM    325  OG1 THR    20      17.005  -0.373 -19.025  1.000000  0.000          0
ATOM    326  HG1 THR    20      16.370   0.346 -18.975  1.000000  0.000          0
ATOM    327  C   THR    20      19.652  -0.034 -17.918  1.000000  0.000          0
ATOM    328  O   THR    20      20.298   0.404 -16.937  1.000000  0.000          0
ATOM    329  N   LEU    21      19.687   0.475 -19.112  1.000000  0.000          0
ATOM    330  H   LEU    21      19.134  -0.007 -19.807  1.000000  0.000          0
ATOM    331  CA  LEU    21      20.854   1.370 -19.621  1.000000  0.000          0
ATOM    332  HA  LEU    21      21.759   0.825 -19.352  1.000000  0.000          0
ATOM    333  CB  LEU    21      20.675   1.597 -21.140  1.000000  0.000          0
ATOM    334  HB2 LEU    21      19.677   1.962 -21.384  1.000000  0.000          0
ATOM    335  HB3 LEU    21      21.356   2.392 -21.445  1.000000  0.000          0
ATOM    336  CG  LEU    21      20.920   0.338 -21.940  1.000000  0.000          0
ATOM    337  HG  LEU    21      20.072  -0.344 -21.894  1.000000  0.000          0
ATOM    338  CD1 LEU    21      20.959   0.799 -23.375  1.000000  0.000          0
ATOM    339 HD11 LEU    21      21.203  -0.044 -24.021  1.000000  0.000          0
ATOM    340 HD12 LEU    21      19.925   1.031 -23.626  1.000000  0.000          0
ATOM    341 HD13 LEU    21      21.454   1.766 -23.458  1.000000  0.000          0
ATOM    342  CD2 LEU    21      22.173  -0.505 -21.529  1.000000  0.000          0
ATOM    343 HD21 LEU    21      22.414  -1.061 -22.436  1.000000  0.000          0
ATOM    344 HD22 LEU    21      23.032   0.155 -21.410  1.000000  0.000          0
ATOM    345 HD23 LEU    21      21.978  -1.194 -20.708  1.000000  0.000          0
ATOM    346  C   LEU    21      20.947   2.793 -18.944  1.000000  0.000          0
ATOM    347  O   LEU    21      22.012   3.329 -18.763  1.000000  0.000          0
ATOM    348  N   CYS    22      19.839   3.124 -18.284  1.000000  0.000          0
ATOM    349  H   CYS    22      18.988   2.672 -18.588  1.000000  0.000          0
ATOM    350  CA  CYS    22      19.727   4.287 -17.470  1.000000  0.000          0
ATOM    351  HA  CYS    22      19.879   5.156 -18.108  1.000000  0.000          0
ATOM    352  CB  CYS    22      18.273   4.429 -17.022  1.000000  0.000          0
ATOM    353  HB2 CYS    22      17.674   4.292 -17.924  1.000000  0.000          0
ATOM    354  HB3 CYS    22      18.002   3.509 -16.506  1.000000  0.000          0
ATOM    355  SG  CYS    22      17.893   5.854 -15.908  1.000000  0.000          0
ATOM    356  HG  CYS    22      17.638   6.858 -16.753  1.000000  0.000          0
ATOM    357  C   CYS    22      20.706   4.373 -16.242  1.000000  0.000          0
ATOM    358  O   CYS    22      21.278   5.428 -16.051  1.000000  0.000          0
ATOM    359  N   THR    23      20.939   3.336 -15.500  1.000000  0.000          0
ATOM    360  H   THR    23      20.697   2.392 -15.765  1.000000  0.000          0
ATOM    361  CA  THR    23      21.673   3.393 -14.236  1.000000  0.000          0
ATOM    362  HA  THR    23      21.310   4.181 -13.577  1.000000  0.000          0
ATOM    363  CB  THR    23      21.509   2.136 -13.368  1.000000  0.000          0
ATOM    364  HB  THR    23      22.279   2.024 -12.605  1.000000  0.000          0
ATOM    365  CG2 THR    23      20.131   2.239 -12.682  1.000000  0.000          0
ATOM    366 HG21 THR    23      20.193   3.057 -11.964  1.000000  0.000          0
ATOM    367 HG22 THR    23      19.289   2.343 -13.366  1.000000  0.000          0
ATOM    368 HG23 THR    23      19.839   1.350 -12.121  1.000000  0.000          0
ATOM    369  OG1 THR    23      21.554   0.981 -14.130  1.000000  0.000          0
ATOM    370  HG1 THR    23      22.469   0.958 -14.418  1.000000  0.000          0
ATOM    371  C   THR    23      23.214   3.653 -14.436  1.000000  0.000          0
ATOM    372  O   THR    23      24.017   3.736 -13.498  1.000000  0.000          0
ATOM    373  N   GLU    24      23.574   3.661 -15.706  1.000000  0.000          0
ATOM    374  H   GLU    24      22.959   3.198 -16.361  1.000000  0.000          0
ATOM    375  CA  GLU    24      24.830   4.254 -16.290  1.000000  0.000          0
ATOM    376  HA  GLU    24      25.665   4.014 -15.632  1.000000  0.000          0
ATOM    377  CB  GLU    24      25.096   3.717 -17.734  1.000000  0.000          0
ATOM    378  HB2 GLU    24      24.289   3.854 -18.454  1.000000  0.000          0
ATOM    379  HB3 GLU    24      25.869   4.306 -18.227  1.000000  0.000          0
ATOM    380  CG  GLU    24      25.231   2.176 -17.698  1.000000  0.000          0
ATOM    381  HG2 GLU    24      26.023   1.927 -16.991  1.000000  0.000          0
ATOM    382  HG3 GLU    24      24.270   1.708 -17.494  1.000000  0.000          0
ATOM    383  CD  GLU    24      25.691   1.675 -19.108  1.000000  0.000          0
ATOM    384  OE1 GLU    24      25.823   0.434 -19.183  1.000000  0.000          0
ATOM    385  OE2 GLU    24      25.914   2.459 -20.086  1.000000  0.000          0
ATOM    386  C   GLU    24      24.894   5.821 -16.349  1.000000  0.000          0
ATOM    387  O   GLU    24      25.999   6.346 -16.353  1.000000  0.000          0
ATOM    388  N   LEU    25      23.779   6.554 -16.294  1.000000  0.000          0
ATOM    389  H   LEU    25      22.860   6.134 -16.286  1.000000  0.000          0
ATOM    390  CA  LEU    25      23.771   7.973 -16.072  1.000000  0.000          0
ATOM    391  HA  LEU    25      24.235   8.494 -16.909  1.000000  0.000          0
ATOM    392  CB  LEU    25      22.262   8.499 -16.130  1.000000  0.000          0
ATOM    393  HB2 LEU    25      21.718   7.883 -15.414  1.000000  0.000          0
ATOM    394  HB3 LEU    25      22.333   9.557 -15.880  1.000000  0.000          0
ATOM    395  CG  LEU    25      21.480   8.360 -17.425  1.000000  0.000          0
ATOM    396  HG  LEU    25      21.300   7.336 -17.755  1.000000  0.000          0
ATOM    397  CD1 LEU    25      20.042   8.882 -17.250  1.000000  0.000          0
ATOM    398 HD11 LEU    25      19.644   9.027 -18.253  1.000000  0.000          0
ATOM    399 HD12 LEU    25      19.423   8.300 -16.567  1.000000  0.000          0
ATOM    400 HD13 LEU    25      20.000   9.920 -16.920  1.000000  0.000          0
ATOM    401  CD2 LEU    25      22.035   9.257 -18.597  1.000000  0.000          0
ATOM    402 HD21 LEU    25      21.395   9.267 -19.478  1.000000  0.000          0
ATOM    403 HD22 LEU    25      22.181  10.296 -18.301  1.000000  0.000          0
ATOM    404 HD23 LEU    25      23.053   8.932 -18.816  1.000000  0.000          0
ATOM    405  C   LEU    25      24.429   8.330 -14.806  1.000000  0.000          0
ATOM    406  O   LEU    25      24.680   7.479 -13.873  1.000000  0.000          0
ATOM    407  N   THR    26      24.708   9.633 -14.618  1.000000  0.000          0
ATOM    408  H   THR    26      24.480  10.274 -15.366  1.000000  0.000          0
ATOM    409  CA  THR    26      25.615  10.182 -13.591  1.000000  0.000          0
ATOM    410  HA  THR    26      25.947   9.441 -12.862  1.000000  0.000          0
ATOM    411  CB  THR    26      26.970  10.583 -14.190  1.000000  0.000          0
ATOM    412  HB  THR    26      27.542  11.086 -13.409  1.000000  0.000          0
ATOM    413  CG2 THR    26      27.631   9.384 -14.847  1.000000  0.000          0
ATOM    414 HG21 THR    26      26.975   9.109 -15.673  1.000000  0.000          0
ATOM    415 HG22 THR    26      28.659   9.601 -15.137  1.000000  0.000          0
ATOM    416 HG23 THR    26      27.681   8.581 -14.113  1.000000  0.000          0
ATOM    417  OG1 THR    26      26.893  11.523 -15.264  1.000000  0.000          0
ATOM    418  HG1 THR    26      26.402  11.125 -15.987  1.000000  0.000          0
ATOM    419  C   THR    26      24.901  11.272 -12.871  1.000000  0.000          0
ATOM    420  O   THR    26      24.076  11.997 -13.449  1.000000  0.000          0
ATOM    421  N   VAL    27      25.244  11.415 -11.599  1.000000  0.000          0
ATOM    422  H   VAL    27      25.992  10.872 -11.191  1.000000  0.000          0
ATOM    423  CA  VAL    27      24.555  12.231 -10.590  1.000000  0.000          0
ATOM    424  HA  VAL    27      24.139  13.083 -11.127  1.000000  0.000          0
ATOM    425  CB  VAL    27      23.460  11.435  -9.895  1.000000  0.000          0
ATOM    426  HB  VAL    27      23.108  12.085  -9.095  1.000000  0.000          0
ATOM    427  CG1 VAL    27      22.363  11.178 -10.936  1.000000  0.000          0
ATOM    428 HG11 VAL    27      22.718  10.564 -11.762  1.000000  0.000          0
ATOM    429 HG12 VAL    27      21.475  10.773 -10.450  1.000000  0.000          0
ATOM    430 HG13 VAL    27      22.066  12.116 -11.410  1.000000  0.000          0
ATOM    431  CG2 VAL    27      23.797  10.055  -9.200  1.000000  0.000          0
ATOM    432 HG21 VAL    27      24.644  10.119  -8.517  1.000000  0.000          0
ATOM    433 HG22 VAL    27      22.885   9.843  -8.642  1.000000  0.000          0
ATOM    434 HG23 VAL    27      23.918   9.301  -9.978  1.000000  0.000          0
ATOM    435  C   VAL    27      25.563  12.755  -9.615  1.000000  0.000          0
ATOM    436  O   VAL    27      26.590  12.163  -9.210  1.000000  0.000          0
ATOM    437  N   THR    28      25.290  13.969  -9.124  1.000000  0.000          0
ATOM    438  H   THR    28      24.669  14.507  -9.713  1.000000  0.000          0
ATOM    439  CA  THR    28      26.109  14.654  -8.145  1.000000  0.000          0
ATOM    440  HA  THR    28      27.134  14.767  -8.497  1.000000  0.000          0
ATOM    441  CB  THR    28      25.486  15.997  -7.885  1.000000  0.000          0
ATOM    442  HB  THR    28      25.287  16.501  -8.832  1.000000  0.000          0
ATOM    443  CG2 THR    28      24.197  16.024  -7.070  1.000000  0.000          0
ATOM    444 HG21 THR    28      23.980  17.077  -6.885  1.000000  0.000          0
ATOM    445 HG22 THR    28      23.335  15.644  -7.619  1.000000  0.000          0
ATOM    446 HG23 THR    28      24.233  15.359  -6.208  1.000000  0.000          0
ATOM    447  OG1 THR    28      26.356  16.758  -7.113  1.000000  0.000          0
ATOM    448  HG1 THR    28      26.954  17.138  -7.760  1.000000  0.000          0
ATOM    449  C   THR    28      26.464  13.950  -6.813  1.000000  0.000          0
ATOM    450  O   THR    28      25.722  13.147  -6.309  1.000000  0.000          0
ATOM    451  N   ASP    29      27.666  14.169  -6.320  1.000000  0.000          0
ATOM    452  H   ASP    29      28.353  14.705  -6.833  1.000000  0.000          0
ATOM    453  CA  ASP    29      28.175  13.522  -5.129  1.000000  0.000          0
ATOM    454  HA  ASP    29      27.778  12.517  -4.987  1.000000  0.000          0
ATOM    455  CB  ASP    29      29.677  13.265  -5.415  1.000000  0.000          0
ATOM    456  HB2 ASP    29      29.697  12.603  -6.282  1.000000  0.000          0
ATOM    457  HB3 ASP    29      30.034  14.270  -5.642  1.000000  0.000          0
ATOM    458  CG  ASP    29      30.508  12.699  -4.313  1.000000  0.000          0
ATOM    459  OD1 ASP    29      31.704  12.663  -4.598  1.000000  0.000          0
ATOM    460  OD2 ASP    29      30.006  12.245  -3.256  1.000000  0.000          0
ATOM    461  C   ASP    29      27.667  14.299  -3.842  1.000000  0.000          0
ATOM    462  O   ASP    29      28.426  15.122  -3.358  1.000000  0.000          0
ATOM    463  N   ILE    30      26.461  14.031  -3.411  1.000000  0.000          0
ATOM    464  H   ILE    30      25.835  13.662  -4.111  1.000000  0.000          0
ATOM    465  CA  ILE    30      25.882  14.794  -2.277  1.000000  0.000          0
ATOM    466  HA  ILE    30      25.899  15.860  -2.504  1.000000  0.000          0
ATOM    467  CB  ILE    30      24.384  14.508  -2.099  1.000000  0.000          0
ATOM    468  HB  ILE    30      23.929  14.925  -1.202  1.000000  0.000          0
ATOM    469  CG2 ILE    30      23.535  14.997  -3.327  1.000000  0.000          0
ATOM    470 HG21 ILE    30      23.387  14.235  -4.091  1.000000  0.000          0
ATOM    471 HG22 ILE    30      22.535  15.243  -2.972  1.000000  0.000          0
ATOM    472 HG23 ILE    30      23.957  15.935  -3.689  1.000000  0.000          0
ATOM    473  CG1 ILE    30      24.102  13.005  -1.893  1.000000  0.000          0
ATOM    474 HG12 ILE    30      24.516  12.423  -2.716  1.000000  0.000          0
ATOM    475 HG13 ILE    30      24.639  12.561  -1.053  1.000000  0.000          0
ATOM    476  CD1 ILE    30      22.555  12.692  -1.773  1.000000  0.000          0
ATOM    477 HD11 ILE    30      22.472  11.674  -1.391  1.000000  0.000          0
ATOM    478 HD12 ILE    30      22.100  13.477  -1.171  1.000000  0.000          0
ATOM    479 HD13 ILE    30      22.090  12.728  -2.758  1.000000  0.000          0
ATOM    480  C   ILE    30      26.552  14.553  -0.851  1.000000  0.000          0
ATOM    481  O   ILE    30      26.344  15.299   0.081  1.000000  0.000          0
ATOM    482  N   PHE    31      27.368  13.489  -0.767  1.000000  0.000          0
ATOM    483  H   PHE    31      27.500  12.858  -1.545  1.000000  0.000          0
ATOM    484  CA  PHE    31      28.157  13.032   0.393  1.000000  0.000          0
ATOM    485  HA  PHE    31      27.686  13.267   1.347  1.000000  0.000          0
ATOM    486  CB  PHE    31      28.266  11.456   0.151  1.000000  0.000          0
ATOM    487  HB2 PHE    31      29.194  11.277  -0.393  1.000000  0.000          0
ATOM    488  HB3 PHE    31      28.489  11.104   1.158  1.000000  0.000          0
ATOM    489  CG  PHE    31      27.120  10.708  -0.543  1.000000  0.000          0
ATOM    490  CD1 PHE    31      26.253  10.001   0.264  1.000000  0.000          0
ATOM    491  HD1 PHE    31      26.462   9.946   1.321  1.000000  0.000          0
ATOM    492  CE1 PHE    31      25.153   9.281  -0.287  1.000000  0.000          0
ATOM    493  HE1 PHE    31      24.527   8.646   0.323  1.000000  0.000          0
ATOM    494  CZ  PHE    31      25.036   9.244  -1.699  1.000000  0.000          0
ATOM    495  HZ  PHE    31      24.148   8.787  -2.107  1.000000  0.000          0
ATOM    496  CE2 PHE    31      25.967   9.870  -2.512  1.000000  0.000          0
ATOM    497  HE2 PHE    31      26.011   9.790  -3.588  1.000000  0.000          0
ATOM    498  CD2 PHE    31      26.947  10.644  -1.958  1.000000  0.000          0
ATOM    499  HD2 PHE    31      27.737  11.008  -2.598  1.000000  0.000          0
ATOM    500  C   PHE    31      29.618  13.655   0.410  1.000000  0.000          0
ATOM    501  O   PHE    31      30.277  13.625   1.445  1.000000  0.000          0
ATOM    502  N   ALA    32      30.021  14.388  -0.592  1.000000  0.000          0
ATOM    503  H   ALA    32      29.494  14.424  -1.453  1.000000  0.000          0
ATOM    504  CA  ALA    32      30.969  15.572  -0.471  1.000000  0.000          0
ATOM    505  HA  ALA    32      31.950  15.327  -0.067  1.000000  0.000          0
ATOM    506  CB  ALA    32      31.359  16.105  -1.918  1.000000  0.000          0
ATOM    507  HB1 ALA    32      31.637  15.215  -2.482  1.000000  0.000          0
ATOM    508  HB2 ALA    32      30.571  16.668  -2.416  1.000000  0.000          0
ATOM    509  HB3 ALA    32      32.190  16.786  -1.732  1.000000  0.000          0
ATOM    510  C   ALA    32      30.468  16.710   0.384  1.000000  0.000          0
ATOM    511  O   ALA    32      30.102  17.738  -0.158  1.000000  0.000          0
ATOM    512  N   ALA    33      30.460  16.531   1.740  1.000000  0.000          0
ATOM    513  H   ALA    33      30.841  15.667   2.099  1.000000  0.000          0
ATOM    514  CA  ALA    33      30.198  17.625   2.681  1.000000  0.000          0
ATOM    515  HA  ALA    33      30.523  18.566   2.238  1.000000  0.000          0
ATOM    516  CB  ALA    33      28.732  17.651   3.040  1.000000  0.000          0
ATOM    517  HB1 ALA    33      28.101  17.598   2.154  1.000000  0.000          0
ATOM    518  HB2 ALA    33      28.457  16.890   3.770  1.000000  0.000          0
ATOM    519  HB3 ALA    33      28.503  18.555   3.605  1.000000  0.000          0
ATOM    520  C   ALA    33      31.053  17.474   3.997  1.000000  0.000          0
ATOM    521  O   ALA    33      31.620  16.443   4.311  1.000000  0.000          0
ATOM    522  N   SER    34      31.152  18.576   4.831  1.000000  0.000          0
ATOM    523  H   SER    34      30.729  19.460   4.588  1.000000  0.000          0
ATOM    524  CA  SER    34      31.865  18.591   6.103  1.000000  0.000          0
ATOM    525  HA  SER    34      32.855  18.173   5.920  1.000000  0.000          0
ATOM    526  CB  SER    34      32.136  20.008   6.509  1.000000  0.000          0
ATOM    527  HB2 SER    34      32.484  20.581   5.652  1.000000  0.000          0
ATOM    528  HB3 SER    34      31.248  20.559   6.818  1.000000  0.000          0
ATOM    529  OG  SER    34      33.055  20.110   7.557  1.000000  0.000          0
ATOM    530  HG  SER    34      32.986  20.992   7.928  1.000000  0.000          0
ATOM    531  C   SER    34      31.224  17.785   7.299  1.000000  0.000          0
ATOM    532  O   SER    34      30.035  17.465   7.282  1.000000  0.000          0
ATOM    533  N   LYS    35      32.078  17.498   8.266  1.000000  0.000          0
ATOM    534  H   LYS    35      32.931  18.039   8.230  1.000000  0.000          0
ATOM    535  CA  LYS    35      32.038  16.466   9.272  1.000000  0.000          0
ATOM    536  HA  LYS    35      31.797  15.537   8.756  1.000000  0.000          0
ATOM    537  CB  LYS    35      33.490  16.147   9.778  1.000000  0.000          0
ATOM    538  HB2 LYS    35      33.398  15.413  10.579  1.000000  0.000          0
ATOM    539  HB3 LYS    35      34.073  15.828   8.914  1.000000  0.000          0
ATOM    540  CG  LYS    35      34.297  17.278  10.233  1.000000  0.000          0
ATOM    541  HG2 LYS    35      35.346  16.983  10.250  1.000000  0.000          0
ATOM    542  HG3 LYS    35      34.181  18.143   9.581  1.000000  0.000          0
ATOM    543  CD  LYS    35      33.996  17.689  11.681  1.000000  0.000          0
ATOM    544  HD2 LYS    35      32.947  17.933  11.847  1.000000  0.000          0
ATOM    545  HD3 LYS    35      34.197  16.921  12.427  1.000000  0.000          0
ATOM    546  CE  LYS    35      34.802  18.980  12.079  1.000000  0.000          0
ATOM    547  HE2 LYS    35      35.827  18.746  11.790  1.000000  0.000          0
ATOM    548  HE3 LYS    35      34.493  19.857  11.508  1.000000  0.000          0
ATOM    549  NZ  LYS    35      34.582  19.399  13.513  1.000000  0.000          0
ATOM    550  HZ1 LYS    35      34.510  18.610  14.139  1.000000  0.000          0
ATOM    551  HZ2 LYS    35      35.360  19.947  13.851  1.000000  0.000          0
ATOM    552  HZ3 LYS    35      33.750  19.949  13.671  1.000000  0.000          0
ATOM    553  C   LYS    35      30.991  16.531  10.372  1.000000  0.000          0
ATOM    554  O   LYS    35      31.016  15.679  11.306  1.000000  0.000          0
ATOM    555  N   ASN    36      30.014  17.454  10.275  1.000000  0.000          0
ATOM    556  H   ASN    36      30.081  17.933   9.389  1.000000  0.000          0
ATOM    557  CA  ASN    36      28.801  17.490  11.171  1.000000  0.000          0
ATOM    558  HA  ASN    36      28.844  16.725  11.947  1.000000  0.000          0
ATOM    559  CB  ASN    36      28.895  18.794  11.972  1.000000  0.000          0
ATOM    560  HB2 ASN    36      28.814  19.575  11.216  1.000000  0.000          0
ATOM    561  HB3 ASN    36      28.112  18.941  12.717  1.000000  0.000          0
ATOM    562  CG  ASN    36      30.229  18.967  12.759  1.000000  0.000          0
ATOM    563  OD1 ASN    36      31.191  19.628  12.390  1.000000  0.000          0
ATOM    564  ND2 ASN    36      30.349  18.240  13.900  1.000000  0.000          0
ATOM    565 HD21 ASN    36      31.170  18.336  14.479  1.000000  0.000          0
ATOM    566 HD22 ASN    36      29.584  17.668  14.227  1.000000  0.000          0
ATOM    567  C   ASN    36      27.500  17.342  10.339  1.000000  0.000          0
ATOM    568  O   ASN    36      26.437  17.451  10.999  1.000000  0.000          0
ATOM    569  N   THR    37      27.571  17.012   9.048  1.000000  0.000          0
ATOM    570  H   THR    37      28.375  16.606   8.590  1.000000  0.000          0
ATOM    571  CA  THR    37      26.302  17.058   8.287  1.000000  0.000          0
ATOM    572  HA  THR    37      25.716  17.956   8.474  1.000000  0.000          0
ATOM    573  CB  THR    37      26.684  17.070   6.769  1.000000  0.000          0
ATOM    574  HB  THR    37      27.355  16.211   6.739  1.000000  0.000          0
ATOM    575  CG2 THR    37      25.584  16.871   5.792  1.000000  0.000          0
ATOM    576 HG21 THR    37      25.202  15.850   5.786  1.000000  0.000          0
ATOM    577 HG22 THR    37      24.812  17.640   5.814  1.000000  0.000          0
ATOM    578 HG23 THR    37      26.122  16.721   4.856  1.000000  0.000          0
ATOM    579  OG1 THR    37      27.476  18.167   6.358  1.000000  0.000          0
ATOM    580  HG1 THR    37      28.376  17.946   6.606  1.000000  0.000          0
ATOM    581  C   THR    37      25.488  15.825   8.522  1.000000  0.000          0
ATOM    582  O   THR    37      25.997  14.695   8.502  1.000000  0.000          0
ATOM    583  N   THR    38      24.155  16.063   8.801  1.000000  0.000          0
ATOM    584  H   THR    38      23.841  17.011   8.951  1.000000  0.000          0
ATOM    585  CA  THR    38      23.255  14.942   9.152  1.000000  0.000          0
ATOM    586  HA  THR    38      23.781  14.386   9.930  1.000000  0.000          0
ATOM    587  CB  THR    38      21.927  15.463   9.726  1.000000  0.000          0
ATOM    588  HB  THR    38      21.326  14.591   9.982  1.000000  0.000          0
ATOM    589  CG2 THR    38      22.166  16.327  10.993  1.000000  0.000          0
ATOM    590 HG21 THR    38      22.648  15.780  11.804  1.000000  0.000          0
ATOM    591 HG22 THR    38      22.845  17.153  10.788  1.000000  0.000          0
ATOM    592 HG23 THR    38      21.198  16.723  11.300  1.000000  0.000          0
ATOM    593  OG1 THR    38      21.200  16.121   8.741  1.000000  0.000          0
ATOM    594  HG1 THR    38      21.638  16.958   8.578  1.000000  0.000          0
ATOM    595  C   THR    38      23.000  13.931   7.947  1.000000  0.000          0
ATOM    596  O   THR    38      23.220  14.213   6.739  1.000000  0.000          0
ATOM    597  N   GLU    39      22.565  12.713   8.244  1.000000  0.000          0
ATOM    598  H   GLU    39      22.655  12.463   9.217  1.000000  0.000          0
ATOM    599  CA  GLU    39      21.936  11.774   7.241  1.000000  0.000          0
ATOM    600  HA  GLU    39      22.612  11.712   6.388  1.000000  0.000          0
ATOM    601  CB  GLU    39      21.790  10.440   7.861  1.000000  0.000          0
ATOM    602  HB2 GLU    39      21.290  10.457   8.828  1.000000  0.000          0
ATOM    603  HB3 GLU    39      21.206   9.847   7.158  1.000000  0.000          0
ATOM    604  CG  GLU    39      23.268   9.815   8.060  1.000000  0.000          0
ATOM    605  HG2 GLU    39      23.105   8.748   7.899  1.000000  0.000          0
ATOM    606  HG3 GLU    39      23.908  10.231   7.285  1.000000  0.000          0
ATOM    607  CD  GLU    39      23.939  10.018   9.397  1.000000  0.000          0
ATOM    608  OE1 GLU    39      23.361  10.051  10.493  1.000000  0.000          0
ATOM    609  OE2 GLU    39      25.164  10.278   9.239  1.000000  0.000          0
ATOM    610  C   GLU    39      20.581  12.393   6.696  1.000000  0.000          0
ATOM    611  O   GLU    39      20.371  12.286   5.468  1.000000  0.000          0
ATOM    612  N   LYS    40      19.740  12.912   7.571  1.000000  0.000          0
ATOM    613  H   LYS    40      20.028  12.932   8.539  1.000000  0.000          0
ATOM    614  CA  LYS    40      18.459  13.575   7.237  1.000000  0.000          0
ATOM    615  HA  LYS    40      17.836  12.913   6.636  1.000000  0.000          0
ATOM    616  CB  LYS    40      17.727  13.873   8.626  1.000000  0.000          0
ATOM    617  HB2 LYS    40      18.433  14.256   9.363  1.000000  0.000          0
ATOM    618  HB3 LYS    40      16.962  14.643   8.525  1.000000  0.000          0
ATOM    619  CG  LYS    40      17.113  12.651   9.238  1.000000  0.000          0
ATOM    620  HG2 LYS    40      16.609  12.018   8.507  1.000000  0.000          0
ATOM    621  HG3 LYS    40      17.942  12.074   9.651  1.000000  0.000          0
ATOM    622  CD  LYS    40      16.285  12.916  10.534  1.000000  0.000          0
ATOM    623  HD2 LYS    40      16.835  13.359  11.364  1.000000  0.000          0
ATOM    624  HD3 LYS    40      15.478  13.625  10.345  1.000000  0.000          0
ATOM    625  CE  LYS    40      15.610  11.666  11.151  1.000000  0.000          0
ATOM    626  HE2 LYS    40      14.909  11.226  10.441  1.000000  0.000          0
ATOM    627  HE3 LYS    40      16.322  10.930  11.523  1.000000  0.000          0
ATOM    628  NZ  LYS    40      14.689  12.081  12.233  1.000000  0.000          0
ATOM    629  HZ1 LYS    40      13.873  11.513  12.408  1.000000  0.000          0
ATOM    630  HZ2 LYS    40      15.147  12.317  13.103  1.000000  0.000          0
ATOM    631  HZ3 LYS    40      14.201  12.935  12.005  1.000000  0.000          0
ATOM    632  C   LYS    40      18.579  14.773   6.353  1.000000  0.000          0
ATOM    633  O   LYS    40      17.729  14.900   5.439  1.000000  0.000          0
ATOM    634  N   GLU    41      19.555  15.689   6.515  1.000000  0.000          0
ATOM    635  H   GLU    41      20.161  15.669   7.323  1.000000  0.000          0
ATOM    636  CA  GLU    41      19.903  16.654   5.445  1.000000  0.000          0
ATOM    637  HA  GLU    41      19.037  17.171   5.033  1.000000  0.000          0
ATOM    638  CB  GLU    41      21.031  17.627   5.952  1.000000  0.000          0
ATOM    639  HB2 GLU    41      21.753  16.995   6.469  1.000000  0.000          0
ATOM    640  HB3 GLU    41      21.477  18.199   5.137  1.000000  0.000          0
ATOM    641  CG  GLU    41      20.431  18.655   6.905  1.000000  0.000          0
ATOM    642  HG2 GLU    41      19.991  19.452   6.307  1.000000  0.000          0
ATOM    643  HG3 GLU    41      19.592  18.282   7.493  1.000000  0.000          0
ATOM    644  CD  GLU    41      21.387  19.319   7.889  1.000000  0.000          0
ATOM    645  OE1 GLU    41      22.305  18.610   8.311  1.000000  0.000          0
ATOM    646  OE2 GLU    41      21.157  20.483   8.201  1.000000  0.000          0
ATOM    647  C   GLU    41      20.260  15.967   4.166  1.000000  0.000          0
ATOM    648  O   GLU    41      19.797  16.401   3.129  1.000000  0.000          0
ATOM    649  N   THR    42      21.010  14.845   4.235  1.000000  0.000          0
ATOM    650  H   THR    42      21.415  14.623   5.133  1.000000  0.000          0
ATOM    651  CA  THR    42      21.552  14.175   3.054  1.000000  0.000          0
ATOM    652  HA  THR    42      22.021  14.978   2.486  1.000000  0.000          0
ATOM    653  CB  THR    42      22.681  13.256   3.464  1.000000  0.000          0
ATOM    654  HB  THR    42      22.359  12.646   4.309  1.000000  0.000          0
ATOM    655  CG2 THR    42      23.145  12.324   2.307  1.000000  0.000          0
ATOM    656 HG21 THR    42      22.574  11.397   2.292  1.000000  0.000          0
ATOM    657 HG22 THR    42      22.847  12.678   1.321  1.000000  0.000          0
ATOM    658 HG23 THR    42      24.215  12.124   2.371  1.000000  0.000          0
ATOM    659  OG1 THR    42      23.717  14.032   3.932  1.000000  0.000          0
ATOM    660  HG1 THR    42      23.589  14.113   4.880  1.000000  0.000          0
ATOM    661  C   THR    42      20.417  13.454   2.292  1.000000  0.000          0
ATOM    662  O   THR    42      20.263  13.555   1.128  1.000000  0.000          0
ATOM    663  N   PHE    43      19.509  12.784   3.028  1.000000  0.000          0
ATOM    664  H   PHE    43      19.544  13.006   4.014  1.000000  0.000          0
ATOM    665  CA  PHE    43      18.273  12.194   2.457  1.000000  0.000          0
ATOM    666  HA  PHE    43      18.675  11.478   1.738  1.000000  0.000          0
ATOM    667  CB  PHE    43      17.517  11.442   3.547  1.000000  0.000          0
ATOM    668  HB2 PHE    43      17.193  12.190   4.271  1.000000  0.000          0
ATOM    669  HB3 PHE    43      16.519  11.177   3.198  1.000000  0.000          0
ATOM    670  CG  PHE    43      18.110  10.284   4.369  1.000000  0.000          0
ATOM    671  CD1 PHE    43      17.586  10.021   5.707  1.000000  0.000          0
ATOM    672  HD1 PHE    43      16.671  10.501   6.022  1.000000  0.000          0
ATOM    673  CE1 PHE    43      18.197   9.105   6.595  1.000000  0.000          0
ATOM    674  HE1 PHE    43      17.878   9.003   7.623  1.000000  0.000          0
ATOM    675  CZ  PHE    43      19.229   8.325   6.076  1.000000  0.000          0
ATOM    676  HZ  PHE    43      19.651   7.568   6.720  1.000000  0.000          0
ATOM    677  CE2 PHE    43      19.728   8.483   4.744  1.000000  0.000          0
ATOM    678  HE2 PHE    43      20.564   7.959   4.302  1.000000  0.000          0
ATOM    679  CD2 PHE    43      19.146   9.476   3.889  1.000000  0.000          0
ATOM    680  HD2 PHE    43      19.615   9.526   2.918  1.000000  0.000          0
ATOM    681  C   PHE    43      17.253  13.106   1.684  1.000000  0.000          0
ATOM    682  O   PHE    43      16.952  12.877   0.516  1.000000  0.000          0
ATOM    683  N   CYS    44      16.866  14.193   2.416  1.000000  0.000          0
ATOM    684  H   CYS    44      17.038  14.273   3.409  1.000000  0.000          0
ATOM    685  CA  CYS    44      16.190  15.355   1.740  1.000000  0.000          0
ATOM    686  HA  CYS    44      15.171  15.050   1.501  1.000000  0.000          0
ATOM    687  CB  CYS    44      16.076  16.511   2.739  1.000000  0.000          0
ATOM    688  HB2 CYS    44      15.626  16.169   3.672  1.000000  0.000          0
ATOM    689  HB3 CYS    44      17.084  16.835   2.997  1.000000  0.000          0
ATOM    690  SG  CYS    44      15.311  17.997   2.085  1.000000  0.000          0
ATOM    691  HG  CYS    44      14.036  17.666   2.310  1.000000  0.000          0
ATOM    692  C   CYS    44      16.885  15.797   0.430  1.000000  0.000          0
ATOM    693  O   CYS    44      16.172  16.032  -0.580  1.000000  0.000          0
ATOM    694  N   ARG    45      18.270  15.930   0.357  1.000000  0.000          0
ATOM    695  H   ARG    45      18.909  15.694   1.104  1.000000  0.000          0
ATOM    696  CA  ARG    45      19.034  16.283  -0.833  1.000000  0.000          0
ATOM    697  HA  ARG    45      18.654  17.215  -1.248  1.000000  0.000          0
ATOM    698  CB  ARG    45      20.537  16.569  -0.488  1.000000  0.000          0
ATOM    699  HB2 ARG    45      21.067  15.778   0.042  1.000000  0.000          0
ATOM    700  HB3 ARG    45      21.019  16.718  -1.454  1.000000  0.000          0
ATOM    701  CG  ARG    45      20.751  17.852   0.269  1.000000  0.000          0
ATOM    702  HG2 ARG    45      20.517  18.653  -0.431  1.000000  0.000          0
ATOM    703  HG3 ARG    45      20.235  17.804   1.227  1.000000  0.000          0
ATOM    704  CD  ARG    45      22.201  18.105   0.648  1.000000  0.000          0
ATOM    705  HD2 ARG    45      22.487  17.365   1.395  1.000000  0.000          0
ATOM    706  HD3 ARG    45      22.794  17.887  -0.240  1.000000  0.000          0
ATOM    707  NE  ARG    45      22.432  19.472   1.173  1.000000  0.000          0
ATOM    708  HE  ARG    45      22.091  20.246   0.622  1.000000  0.000          0
ATOM    709  CZ  ARG    45      23.224  19.806   2.171  1.000000  0.000          0
ATOM    710  NH1 ARG    45      24.044  18.961   2.703  1.000000  0.000          0
ATOM    711 HH11 ARG    45      24.181  18.047   2.295  1.000000  0.000          0
ATOM    712 HH12 ARG    45      24.718  19.214   3.411  1.000000  0.000          0
ATOM    713  NH2 ARG    45      23.216  21.040   2.659  1.000000  0.000          0
ATOM    714 HH21 ARG    45      22.747  21.750   2.115  1.000000  0.000          0
ATOM    715 HH22 ARG    45      23.752  21.284   3.480  1.000000  0.000          0
ATOM    716  C   ARG    45      18.973  15.131  -1.883  1.000000  0.000          0
ATOM    717  O   ARG    45      18.724  15.448  -3.030  1.000000  0.000          0
ATOM    718  N   ALA    46      19.016  13.888  -1.453  1.000000  0.000          0
ATOM    719  H   ALA    46      19.182  13.744  -0.467  1.000000  0.000          0
ATOM    720  CA  ALA    46      18.942  12.732  -2.411  1.000000  0.000          0
ATOM    721  HA  ALA    46      19.723  13.051  -3.102  1.000000  0.000          0
ATOM    722  CB  ALA    46      19.261  11.403  -1.702  1.000000  0.000          0
ATOM    723  HB1 ALA    46      18.796  10.613  -2.292  1.000000  0.000          0
ATOM    724  HB2 ALA    46      20.330  11.195  -1.627  1.000000  0.000          0
ATOM    725  HB3 ALA    46      18.835  11.251  -0.711  1.000000  0.000          0
ATOM    726  C   ALA    46      17.521  12.650  -3.075  1.000000  0.000          0
ATOM    727  O   ALA    46      17.342  12.389  -4.283  1.000000  0.000          0
ATOM    728  N   ALA    47      16.507  13.093  -2.273  1.000000  0.000          0
ATOM    729  H   ALA    47      16.786  13.358  -1.339  1.000000  0.000          0
ATOM    730  CA  ALA    47      15.196  13.259  -2.775  1.000000  0.000          0
ATOM    731  HA  ALA    47      14.878  12.323  -3.234  1.000000  0.000          0
ATOM    732  CB  ALA    47      14.260  13.597  -1.637  1.000000  0.000          0
ATOM    733  HB1 ALA    47      14.278  12.871  -0.823  1.000000  0.000          0
ATOM    734  HB2 ALA    47      14.494  14.516  -1.099  1.000000  0.000          0
ATOM    735  HB3 ALA    47      13.277  13.697  -2.098  1.000000  0.000          0
ATOM    736  C   ALA    47      15.176  14.378  -3.885  1.000000  0.000          0
ATOM    737  O   ALA    47      14.660  14.218  -4.981  1.000000  0.000          0
ATOM    738  N   THR    48      15.859  15.486  -3.526  1.000000  0.000          0
ATOM    739  H   THR    48      16.317  15.537  -2.628  1.000000  0.000          0
ATOM    740  CA  THR    48      15.836  16.766  -4.273  1.000000  0.000          0
ATOM    741  HA  THR    48      14.803  16.918  -4.583  1.000000  0.000          0
ATOM    742  CB  THR    48      16.337  17.913  -3.393  1.000000  0.000          0
ATOM    743  HB  THR    48      17.351  17.719  -3.042  1.000000  0.000          0
ATOM    744  CG2 THR    48      16.475  19.242  -4.045  1.000000  0.000          0
ATOM    745 HG21 THR    48      16.787  19.905  -3.238  1.000000  0.000          0
ATOM    746 HG22 THR    48      17.135  19.213  -4.911  1.000000  0.000          0
ATOM    747 HG23 THR    48      15.531  19.579  -4.474  1.000000  0.000          0
ATOM    748  OG1 THR    48      15.612  18.162  -2.243  1.000000  0.000          0
ATOM    749  HG1 THR    48      15.683  17.474  -1.578  1.000000  0.000          0
ATOM    750  C   THR    48      16.582  16.577  -5.619  1.000000  0.000          0
ATOM    751  O   THR    48      16.209  17.035  -6.685  1.000000  0.000          0
ATOM    752  N   VAL    49      17.713  15.799  -5.539  1.000000  0.000          0
ATOM    753  H   VAL    49      17.960  15.618  -4.576  1.000000  0.000          0
ATOM    754  CA  VAL    49      18.534  15.450  -6.677  1.000000  0.000          0
ATOM    755  HA  VAL    49      18.771  16.339  -7.262  1.000000  0.000          0
ATOM    756  CB  VAL    49      19.818  14.674  -6.203  1.000000  0.000          0
ATOM    757  HB  VAL    49      19.507  13.981  -5.421  1.000000  0.000          0
ATOM    758  CG1 VAL    49      20.659  13.847  -7.267  1.000000  0.000          0
ATOM    759 HG11 VAL    49      20.977  14.489  -8.091  1.000000  0.000          0
ATOM    760 HG12 VAL    49      21.545  13.424  -6.796  1.000000  0.000          0
ATOM    761 HG13 VAL    49      20.026  13.055  -7.669  1.000000  0.000          0
ATOM    762  CG2 VAL    49      20.773  15.712  -5.648  1.000000  0.000          0
ATOM    763 HG21 VAL    49      21.629  15.092  -5.384  1.000000  0.000          0
ATOM    764 HG22 VAL    49      21.063  16.314  -6.509  1.000000  0.000          0
ATOM    765 HG23 VAL    49      20.347  16.319  -4.850  1.000000  0.000          0
ATOM    766  C   VAL    49      17.736  14.502  -7.654  1.000000  0.000          0
ATOM    767  O   VAL    49      17.759  14.654  -8.881  1.000000  0.000          0
ATOM    768  N   LEU    50      16.961  13.539  -7.100  1.000000  0.000          0
ATOM    769  H   LEU    50      17.210  13.293  -6.153  1.000000  0.000          0
ATOM    770  CA  LEU    50      16.103  12.671  -7.900  1.000000  0.000          0
ATOM    771  HA  LEU    50      16.628  12.355  -8.802  1.000000  0.000          0
ATOM    772  CB  LEU    50      15.754  11.469  -7.093  1.000000  0.000          0
ATOM    773  HB2 LEU    50      15.327  11.647  -6.107  1.000000  0.000          0
ATOM    774  HB3 LEU    50      14.885  10.980  -7.534  1.000000  0.000          0
ATOM    775  CG  LEU    50      16.851  10.418  -6.949  1.000000  0.000          0
ATOM    776  HG  LEU    50      17.742  10.869  -6.511  1.000000  0.000          0
ATOM    777  CD1 LEU    50      16.461   9.306  -5.957  1.000000  0.000          0
ATOM    778 HD11 LEU    50      15.658   8.738  -6.429  1.000000  0.000          0
ATOM    779 HD12 LEU    50      17.265   8.573  -5.904  1.000000  0.000          0
ATOM    780 HD13 LEU    50      16.168   9.594  -4.947  1.000000  0.000          0
ATOM    781  CD2 LEU    50      17.312   9.701  -8.270  1.000000  0.000          0
ATOM    782 HD21 LEU    50      17.964   8.899  -7.926  1.000000  0.000          0
ATOM    783 HD22 LEU    50      16.410   9.247  -8.681  1.000000  0.000          0
ATOM    784 HD23 LEU    50      17.839  10.273  -9.035  1.000000  0.000          0
ATOM    785  C   LEU    50      14.843  13.361  -8.472  1.000000  0.000          0
ATOM    786  O   LEU    50      14.535  13.188  -9.661  1.000000  0.000          0
ATOM    787  N   ARG    51      14.227  14.276  -7.758  1.000000  0.000          0
ATOM    788  H   ARG    51      14.471  14.209  -6.782  1.000000  0.000          0
ATOM    789  CA  ARG    51      13.085  15.039  -8.146  1.000000  0.000          0
ATOM    790  HA  ARG    51      12.287  14.342  -8.402  1.000000  0.000          0
ATOM    791  CB  ARG    51      12.580  15.935  -6.988  1.000000  0.000          0
ATOM    792  HB2 ARG    51      13.396  16.384  -6.422  1.000000  0.000          0
ATOM    793  HB3 ARG    51      12.001  16.775  -7.376  1.000000  0.000          0
ATOM    794  CG  ARG    51      11.592  15.302  -6.003  1.000000  0.000          0
ATOM    795  HG2 ARG    51      12.047  14.384  -5.632  1.000000  0.000          0
ATOM    796  HG3 ARG    51      11.450  15.957  -5.143  1.000000  0.000          0
ATOM    797  CD  ARG    51      10.263  15.060  -6.642  1.000000  0.000          0
ATOM    798  HD2 ARG    51       9.427  15.502  -6.100  1.000000  0.000          0
ATOM    799  HD3 ARG    51      10.131  15.473  -7.642  1.000000  0.000          0
ATOM    800  NE  ARG    51       9.900  13.597  -6.725  1.000000  0.000          0
ATOM    801  HE  ARG    51      10.526  12.893  -6.363  1.000000  0.000          0
ATOM    802  CZ  ARG    51       8.753  13.115  -7.221  1.000000  0.000          0
ATOM    803  NH1 ARG    51       7.783  13.866  -7.633  1.000000  0.000          0
ATOM    804 HH11 ARG    51       7.927  14.863  -7.718  1.000000  0.000          0
ATOM    805 HH12 ARG    51       6.861  13.503  -7.833  1.000000  0.000          0
ATOM    806  NH2 ARG    51       8.463  11.860  -7.033  1.000000  0.000          0
ATOM    807 HH21 ARG    51       9.178  11.214  -6.728  1.000000  0.000          0
ATOM    808 HH22 ARG    51       7.556  11.447  -7.194  1.000000  0.000          0
ATOM    809  C   ARG    51      13.291  15.781  -9.422  1.000000  0.000          0
ATOM    810  O   ARG    51      12.342  15.786 -10.261  1.000000  0.000          0
ATOM    811  N   GLN    52      14.422  16.444  -9.634  1.000000  0.000          0
ATOM    812  H   GLN    52      15.046  16.548  -8.846  1.000000  0.000          0
ATOM    813  CA  GLN    52      14.745  17.082 -10.901  1.000000  0.000          0
ATOM    814  HA  GLN    52      13.838  17.542 -11.292  1.000000  0.000          0
ATOM    815  CB  GLN    52      15.685  18.250 -10.487  1.000000  0.000          0
ATOM    816  HB2 GLN    52      15.133  18.951  -9.863  1.000000  0.000          0
ATOM    817  HB3 GLN    52      16.563  17.885  -9.953  1.000000  0.000          0
ATOM    818  CG  GLN    52      16.326  19.248 -11.509  1.000000  0.000          0
ATOM    819  HG2 GLN    52      15.643  19.754 -12.192  1.000000  0.000          0
ATOM    820  HG3 GLN    52      16.800  20.061 -10.956  1.000000  0.000          0
ATOM    821  CD  GLN    52      17.398  18.606 -12.372  1.000000  0.000          0
ATOM    822  OE1 GLN    52      17.894  17.526 -12.081  1.000000  0.000          0
ATOM    823  NE2 GLN    52      17.845  19.175 -13.496  1.000000  0.000          0
ATOM    824 HE21 GLN    52      18.538  18.639 -13.998  1.000000  0.000          0
ATOM    825 HE22 GLN    52      17.351  19.968 -13.879  1.000000  0.000          0
ATOM    826  C   GLN    52      15.172  16.151 -12.009  1.000000  0.000          0
ATOM    827  O   GLN    52      14.884  16.426 -13.154  1.000000  0.000          0
ATOM    828  N   PHE    53      15.801  14.936 -11.743  1.000000  0.000          0
ATOM    829  H   PHE    53      16.184  14.894 -10.809  1.000000  0.000          0
ATOM    830  CA  PHE    53      16.533  14.214 -12.849  1.000000  0.000          0
ATOM    831  HA  PHE    53      17.345  14.833 -13.232  1.000000  0.000          0
ATOM    832  CB  PHE    53      17.255  13.024 -12.183  1.000000  0.000          0
ATOM    833  HB2 PHE    53      18.106  13.473 -11.673  1.000000  0.000          0
ATOM    834  HB3 PHE    53      16.533  12.743 -11.416  1.000000  0.000          0
ATOM    835  CG  PHE    53      17.661  11.736 -12.797  1.000000  0.000          0
ATOM    836  CD1 PHE    53      16.761  10.674 -12.766  1.000000  0.000          0
ATOM    837  HD1 PHE    53      15.743  10.796 -12.429  1.000000  0.000          0
ATOM    838  CE1 PHE    53      17.103   9.420 -13.338  1.000000  0.000          0
ATOM    839  HE1 PHE    53      16.369   8.629 -13.305  1.000000  0.000          0
ATOM    840  CZ  PHE    53      18.353   9.215 -13.968  1.000000  0.000          0
ATOM    841  HZ  PHE    53      18.558   8.256 -14.420  1.000000  0.000          0
ATOM    842  CE2 PHE    53      19.262  10.298 -13.933  1.000000  0.000          0
ATOM    843  HE2 PHE    53      20.253  10.234 -14.359  1.000000  0.000          0
ATOM    844  CD2 PHE    53      18.993  11.568 -13.351  1.000000  0.000          0
ATOM    845  HD2 PHE    53      19.723  12.363 -13.303  1.000000  0.000          0
ATOM    846  C   PHE    53      15.629  13.684 -13.942  1.000000  0.000          0
ATOM    847  O   PHE    53      15.991  13.821 -15.153  1.000000  0.000          0
ATOM    848  N   TYR    54      14.503  13.061 -13.531  1.000000  0.000          0
ATOM    849  H   TYR    54      14.495  13.116 -12.525  1.000000  0.000          0
ATOM    850  CA  TYR    54      13.547  12.394 -14.409  1.000000  0.000          0
ATOM    851  HA  TYR    54      14.013  11.474 -14.761  1.000000  0.000          0
ATOM    852  CB  TYR    54      12.264  12.222 -13.627  1.000000  0.000          0
ATOM    853  HB2 TYR    54      11.808  13.204 -13.513  1.000000  0.000          0
ATOM    854  HB3 TYR    54      11.557  11.590 -14.163  1.000000  0.000          0
ATOM    855  CG  TYR    54      12.307  11.641 -12.235  1.000000  0.000          0
ATOM    856  CD1 TYR    54      13.217  10.521 -11.950  1.000000  0.000          0
ATOM    857  HD1 TYR    54      13.668   9.907 -12.715  1.000000  0.000          0
ATOM    858  CE1 TYR    54      13.365  10.107 -10.604  1.000000  0.000          0
ATOM    859  HE1 TYR    54      14.216   9.556 -10.232  1.000000  0.000          0
ATOM    860  CZ  TYR    54      12.488  10.583  -9.623  1.000000  0.000          0
ATOM    861  OH  TYR    54      12.591  10.092  -8.346  1.000000  0.000          0
ATOM    862  HH  TYR    54      12.126  10.617  -7.692  1.000000  0.000          0
ATOM    863  CE2 TYR    54      11.645  11.636  -9.874  1.000000  0.000          0
ATOM    864  HE2 TYR    54      11.028  12.011  -9.073  1.000000  0.000          0
ATOM    865  CD2 TYR    54      11.573  12.229 -11.188  1.000000  0.000          0
ATOM    866  HD2 TYR    54      10.917  13.065 -11.383  1.000000  0.000          0
ATOM    867  C   TYR    54      13.204  13.150 -15.699  1.000000  0.000          0
ATOM    868  O   TYR    54      13.383  12.648 -16.826  1.000000  0.000          0
ATOM    869  N   SER    55      12.722  14.379 -15.456  1.000000  0.000          0
ATOM    870  H   SER    55      12.574  14.629 -14.488  1.000000  0.000          0
ATOM    871  CA  SER    55      12.176  15.322 -16.414  1.000000  0.000          0
ATOM    872  HA  SER    55      11.576  14.807 -17.164  1.000000  0.000          0
ATOM    873  CB  SER    55      11.399  16.504 -15.815  1.000000  0.000          0
ATOM    874  HB2 SER    55      12.008  16.975 -15.043  1.000000  0.000          0
ATOM    875  HB3 SER    55      11.131  17.197 -16.612  1.000000  0.000          0
ATOM    876  OG  SER    55      10.223  16.111 -15.165  1.000000  0.000          0
ATOM    877  HG  SER    55       9.651  15.708 -15.820  1.000000  0.000          0
ATOM    878  C   SER    55      13.334  15.890 -17.249  1.000000  0.000          0
ATOM    879  O   SER    55      13.069  16.297 -18.405  1.000000  0.000          0
ATOM    880  N   HIE    56      14.548  15.982 -16.727  1.000000  0.000          0
ATOM    881  H   HIE    56      14.701  15.477 -15.866  1.000000  0.000          0
ATOM    882  CA  HIE    56      15.707  16.490 -17.432  1.000000  0.000          0
ATOM    883  HA  HIE    56      15.407  17.413 -17.930  1.000000  0.000          0
ATOM    884  CB  HIE    56      16.833  16.892 -16.430  1.000000  0.000          0
ATOM    885  HB2 HIE    56      16.423  17.777 -15.943  1.000000  0.000          0
ATOM    886  HB3 HIE    56      16.823  16.201 -15.588  1.000000  0.000          0
ATOM    887  CG  HIE    56      18.158  17.069 -17.010  1.000000  0.000          0
ATOM    888  ND1 HIE    56      18.482  18.120 -17.851  1.000000  0.000          0
ATOM    889  CE1 HIE    56      19.698  17.868 -18.287  1.000000  0.000          0
ATOM    890  HE1 HIE    56      20.312  18.378 -19.013  1.000000  0.000          0
ATOM    891  NE2 HIE    56      20.188  16.665 -17.771  1.000000  0.000          0
ATOM    892  HE2 HIE    56      21.027  16.176 -18.050  1.000000  0.000          0
ATOM    893  CD2 HIE    56      19.158  16.121 -17.025  1.000000  0.000          0
ATOM    894  HD2 HIE    56      19.175  15.190 -16.479  1.000000  0.000          0
ATOM    895  C   HIE    56      16.195  15.570 -18.551  1.000000  0.000          0
ATOM    896  O   HIE    56      16.636  16.058 -19.573  1.000000  0.000          0
ATOM    897  N   HIE    57      16.081  14.218 -18.365  1.000000  0.000          0
ATOM    898  H   HIE    57      15.920  13.993 -17.393  1.000000  0.000          0
ATOM    899  CA  HIE    57      16.402  13.138 -19.285  1.000000  0.000          0
ATOM    900  HA  HIE    57      17.143  13.584 -19.947  1.000000  0.000          0
ATOM    901  CB  HIE    57      17.106  12.024 -18.549  1.000000  0.000          0
ATOM    902  HB2 HIE    57      16.507  11.662 -17.713  1.000000  0.000          0
ATOM    903  HB3 HIE    57      17.116  11.122 -19.161  1.000000  0.000          0
ATOM    904  CG  HIE    57      18.475  12.320 -18.062  1.000000  0.000          0
ATOM    905  ND1 HIE    57      19.708  12.347 -18.806  1.000000  0.000          0
ATOM    906  CE1 HIE    57      20.719  12.547 -17.904  1.000000  0.000          0
ATOM    907  HE1 HIE    57      21.746  12.670 -18.215  1.000000  0.000          0
ATOM    908  NE2 HIE    57      20.193  12.631 -16.649  1.000000  0.000          0
ATOM    909  HE2 HIE    57      20.725  12.731 -15.797  1.000000  0.000          0
ATOM    910  CD2 HIE    57      18.789  12.580 -16.762  1.000000  0.000          0
ATOM    911  HD2 HIE    57      18.089  12.445 -15.951  1.000000  0.000          0
ATOM    912  C   HIE    57      15.134  12.610 -20.125  1.000000  0.000          0
ATOM    913  O   HIE    57      15.082  11.420 -20.430  1.000000  0.000          0
ATOM    914  N   GLU    58      14.106  13.436 -20.263  1.000000  0.000          0
ATOM    915  H   GLU    58      14.354  14.411 -20.155  1.000000  0.000          0
ATOM    916  CA  GLU    58      12.773  12.971 -20.630  1.000000  0.000          0
ATOM    917  HA  GLU    58      12.440  12.295 -19.842  1.000000  0.000          0
ATOM    918  CB  GLU    58      11.866  14.239 -20.613  1.000000  0.000          0
ATOM    919  HB2 GLU    58      11.910  14.606 -19.587  1.000000  0.000          0
ATOM    920  HB3 GLU    58      12.391  14.996 -21.196  1.000000  0.000          0
ATOM    921  CG  GLU    58      10.454  14.253 -21.244  1.000000  0.000          0
ATOM    922  HG2 GLU    58      10.108  15.286 -21.307  1.000000  0.000          0
ATOM    923  HG3 GLU    58      10.400  13.963 -22.293  1.000000  0.000          0
ATOM    924  CD  GLU    58       9.451  13.489 -20.462  1.000000  0.000          0
ATOM    925  OE1 GLU    58       9.859  12.717 -19.568  1.000000  0.000          0
ATOM    926  OE2 GLU    58       8.233  13.541 -20.761  1.000000  0.000          0
ATOM    927  C   GLU    58      12.711  12.347 -22.011  1.000000  0.000          0
ATOM    928  O   GLU    58      11.864  11.483 -22.224  1.000000  0.000          0
ATOM    929  N   LYS    59      13.550  12.730 -22.996  1.000000  0.000          0
ATOM    930  H   LYS    59      14.159  13.514 -22.802  1.000000  0.000          0
ATOM    931  CA  LYS    59      13.433  12.320 -24.400  1.000000  0.000          0
ATOM    932  HA  LYS    59      12.619  11.595 -24.461  1.000000  0.000          0
ATOM    933  CB  LYS    59      13.260  13.655 -25.233  1.000000  0.000          0
ATOM    934  HB2 LYS    59      14.198  14.167 -25.014  1.000000  0.000          0
ATOM    935  HB3 LYS    59      13.141  13.395 -26.285  1.000000  0.000          0
ATOM    936  CG  LYS    59      12.046  14.539 -24.836  1.000000  0.000          0
ATOM    937  HG2 LYS    59      11.175  13.894 -24.730  1.000000  0.000          0
ATOM    938  HG3 LYS    59      12.312  15.110 -23.948  1.000000  0.000          0
ATOM    939  CD  LYS    59      11.801  15.482 -26.078  1.000000  0.000          0
ATOM    940  HD2 LYS    59      12.772  15.687 -26.527  1.000000  0.000          0
ATOM    941  HD3 LYS    59      11.151  14.944 -26.769  1.000000  0.000          0
ATOM    942  CE  LYS    59      11.084  16.749 -25.700  1.000000  0.000          0
ATOM    943  HE2 LYS    59      10.085  16.413 -25.422  1.000000  0.000          0
ATOM    944  HE3 LYS    59      11.616  17.198 -24.861  1.000000  0.000          0
ATOM    945  NZ  LYS    59      11.038  17.788 -26.806  1.000000  0.000          0
ATOM    946  HZ1 LYS    59      11.827  17.638 -27.418  1.000000  0.000          0
ATOM    947  HZ2 LYS    59      10.177  17.780 -27.334  1.000000  0.000          0
ATOM    948  HZ3 LYS    59      11.005  18.700 -26.374  1.000000  0.000          0
ATOM    949  C   LYS    59      14.659  11.487 -24.886  1.000000  0.000          0
ATOM    950  O   LYS    59      14.598  10.736 -25.830  1.000000  0.000          0
ATOM    951  N   ASP    60      15.780  11.796 -24.220  1.000000  0.000          0
ATOM    952  H   ASP    60      15.750  12.469 -23.468  1.000000  0.000          0
ATOM    953  CA  ASP    60      17.176  11.268 -24.426  1.000000  0.000          0
ATOM    954  HA  ASP    60      17.440  11.588 -25.434  1.000000  0.000          0
ATOM    955  CB  ASP    60      18.090  11.945 -23.436  1.000000  0.000          0
ATOM    956  HB2 ASP    60      17.988  13.020 -23.578  1.000000  0.000          0
ATOM    957  HB3 ASP    60      17.883  11.597 -22.424  1.000000  0.000          0
ATOM    958  CG  ASP    60      19.482  11.617 -23.703  1.000000  0.000          0
ATOM    959  OD1 ASP    60      20.386  11.900 -22.943  1.000000  0.000          0
ATOM    960  OD2 ASP    60      19.823  11.029 -24.760  1.000000  0.000          0
ATOM    961  C   ASP    60      17.163   9.765 -24.342  1.000000  0.000          0
ATOM    962  O   ASP    60      16.985   9.060 -23.347  1.000000  0.000          0
ATOM    963  N   THR    61      17.507   9.161 -25.512  1.000000  0.000          0
ATOM    964  H   THR    61      17.669   9.737 -26.325  1.000000  0.000          0
ATOM    965  CA  THR    61      17.419   7.726 -25.827  1.000000  0.000          0
ATOM    966  HA  THR    61      16.422   7.374 -25.562  1.000000  0.000          0
ATOM    967  CB  THR    61      17.554   7.580 -27.340  1.000000  0.000          0
ATOM    968  HB  THR    61      17.563   6.531 -27.641  1.000000  0.000          0
ATOM    969  CG2 THR    61      16.324   8.277 -28.042  1.000000  0.000          0
ATOM    970 HG21 THR    61      16.566   9.323 -27.849  1.000000  0.000          0
ATOM    971 HG22 THR    61      16.152   7.957 -29.069  1.000000  0.000          0
ATOM    972 HG23 THR    61      15.424   8.038 -27.476  1.000000  0.000          0
ATOM    973  OG1 THR    61      18.841   8.141 -27.765  1.000000  0.000          0
ATOM    974  HG1 THR    61      19.395   7.358 -27.795  1.000000  0.000          0
ATOM    975  C   THR    61      18.433   6.913 -25.048  1.000000  0.000          0
ATOM    976  O   THR    61      18.233   5.717 -24.840  1.000000  0.000          0
ATOM    977  N   ARG    62      19.488   7.575 -24.575  1.000000  0.000          0
ATOM    978  H   ARG    62      19.650   8.520 -24.892  1.000000  0.000          0
ATOM    979  CA  ARG    62      20.458   7.095 -23.500  1.000000  0.000          0
ATOM    980  HA  ARG    62      20.957   6.189 -23.842  1.000000  0.000          0
ATOM    981  CB  ARG    62      21.602   8.124 -23.317  1.000000  0.000          0
ATOM    982  HB2 ARG    62      21.146   9.031 -22.921  1.000000  0.000          0
ATOM    983  HB3 ARG    62      22.297   7.706 -22.590  1.000000  0.000          0
ATOM    984  CG  ARG    62      22.487   8.324 -24.579  1.000000  0.000          0
ATOM    985  HG2 ARG    62      23.114   7.442 -24.706  1.000000  0.000          0
ATOM    986  HG3 ARG    62      21.822   8.475 -25.430  1.000000  0.000          0
ATOM    987  CD  ARG    62      23.469   9.496 -24.499  1.000000  0.000          0
ATOM    988  HD2 ARG    62      24.159   9.221 -23.701  1.000000  0.000          0
ATOM    989  HD3 ARG    62      24.025   9.576 -25.434  1.000000  0.000          0
ATOM    990  NE  ARG    62      22.823  10.797 -24.267  1.000000  0.000          0
ATOM    991  HE  ARG    62      21.820  10.915 -24.313  1.000000  0.000          0
ATOM    992  CZ  ARG    62      23.469  11.964 -24.090  1.000000  0.000          0
ATOM    993  NH1 ARG    62      24.748  12.149 -24.208  1.000000  0.000          0
ATOM    994 HH11 ARG    62      25.325  11.320 -24.200  1.000000  0.000          0
ATOM    995 HH12 ARG    62      25.220  13.026 -24.036  1.000000  0.000          0
ATOM    996  NH2 ARG    62      22.733  13.016 -23.819  1.000000  0.000          0
ATOM    997 HH21 ARG    62      21.809  12.744 -23.515  1.000000  0.000          0
ATOM    998 HH22 ARG    62      22.941  13.983 -24.023  1.000000  0.000          0
ATOM    999  C   ARG    62      19.849   6.840 -22.120  1.000000  0.000          0
ATOM   1000  O   ARG    62      20.478   6.261 -21.261  1.000000  0.000          0
ATOM   1001  N   CYS    63      18.697   7.439 -21.788  1.000000  0.000          0
ATOM   1002  H   CYS    63      18.295   8.044 -22.490  1.000000  0.000          0
ATOM   1003  CA  CYS    63      17.993   7.177 -20.581  1.000000  0.000          0
ATOM   1004  HA  CYS    63      18.704   6.799 -19.846  1.000000  0.000          0
ATOM   1005  CB  CYS    63      17.477   8.494 -20.036  1.000000  0.000          0
ATOM   1006  HB2 CYS    63      18.298   9.197 -19.892  1.000000  0.000          0
ATOM   1007  HB3 CYS    63      16.803   8.920 -20.779  1.000000  0.000          0
ATOM   1008  SG  CYS    63      16.639   8.155 -18.378  1.000000  0.000          0
ATOM   1009  HG  CYS    63      15.889   9.261 -18.351  1.000000  0.000          0
ATOM   1010  C   CYS    63      16.876   6.082 -20.807  1.000000  0.000          0
ATOM   1011  O   CYS    63      16.747   5.127 -20.090  1.000000  0.000          0
ATOM   1012  N   LEU    64      16.135   6.171 -21.897  1.000000  0.000          0
ATOM   1013  H   LEU    64      16.385   6.971 -22.462  1.000000  0.000          0
ATOM   1014  CA  LEU    64      15.065   5.266 -22.260  1.000000  0.000          0
ATOM   1015  HA  LEU    64      14.435   5.065 -21.394  1.000000  0.000          0
ATOM   1016  CB  LEU    64      14.210   5.892 -23.405  1.000000  0.000          0
ATOM   1017  HB2 LEU    64      14.831   6.363 -24.168  1.000000  0.000          0
ATOM   1018  HB3 LEU    64      13.603   5.127 -23.890  1.000000  0.000          0
ATOM   1019  CG  LEU    64      13.254   6.983 -22.930  1.000000  0.000          0
ATOM   1020  HG  LEU    64      12.568   6.556 -22.198  1.000000  0.000          0
ATOM   1021  CD1 LEU    64      13.942   8.194 -22.361  1.000000  0.000          0
ATOM   1022 HD11 LEU    64      14.497   7.996 -21.442  1.000000  0.000          0
ATOM   1023 HD12 LEU    64      14.663   8.520 -23.111  1.000000  0.000          0
ATOM   1024 HD13 LEU    64      13.164   8.941 -22.209  1.000000  0.000          0
ATOM   1025  CD2 LEU    64      12.330   7.408 -24.099  1.000000  0.000          0
ATOM   1026 HD21 LEU    64      11.571   8.069 -23.677  1.000000  0.000          0
ATOM   1027 HD22 LEU    64      12.894   7.968 -24.845  1.000000  0.000          0
ATOM   1028 HD23 LEU    64      11.828   6.496 -24.414  1.000000  0.000          0
ATOM   1029  C   LEU    64      15.555   3.880 -22.648  1.000000  0.000          0
ATOM   1030  O   LEU    64      14.870   2.934 -22.265  1.000000  0.000          0
ATOM   1031  N   GLY    65      16.716   3.745 -23.312  1.000000  0.000          0
ATOM   1032  H   GLY    65      17.123   4.587 -23.692  1.000000  0.000          0
ATOM   1033  CA  GLY    65      17.383   2.469 -23.576  1.000000  0.000          0
ATOM   1034  HA2 GLY    65      18.446   2.562 -23.356  1.000000  0.000          0
ATOM   1035  HA3 GLY    65      17.077   1.686 -22.883  1.000000  0.000          0
ATOM   1036  C   GLY    65      17.164   1.951 -24.991  1.000000  0.000          0
ATOM   1037  O   GLY    65      16.066   2.069 -25.472  1.000000  0.000          0
ATOM   1038  N   ALA    66      18.064   1.108 -25.562  1.000000  0.000          0
ATOM   1039  H   ALA    66      18.882   0.977 -24.984  1.000000  0.000          0
ATOM   1040  CA  ALA    66      18.009   0.584 -26.919  1.000000  0.000          0
ATOM   1041  HA  ALA    66      17.985   1.458 -27.569  1.000000  0.000          0
ATOM   1042  CB  ALA    66      19.238  -0.281 -27.024  1.000000  0.000          0
ATOM   1043  HB1 ALA    66      20.105   0.296 -26.706  1.000000  0.000          0
ATOM   1044  HB2 ALA    66      19.270  -1.229 -26.487  1.000000  0.000          0
ATOM   1045  HB3 ALA    66      19.367  -0.466 -28.092  1.000000  0.000          0
ATOM   1046  C   ALA    66      16.845  -0.264 -27.334  1.000000  0.000          0
ATOM   1047  O   ALA    66      16.482  -0.262 -28.529  1.000000  0.000          0
ATOM   1048  N   THR    67      16.139  -0.884 -26.385  1.000000  0.000          0
ATOM   1049  H   THR    67      16.373  -0.786 -25.407  1.000000  0.000          0
ATOM   1050  CA  THR    67      15.002  -1.794 -26.669  1.000000  0.000          0
ATOM   1051  HA  THR    67      14.835  -1.874 -27.744  1.000000  0.000          0
ATOM   1052  CB  THR    67      15.391  -3.219 -26.227  1.000000  0.000          0
ATOM   1053  HB  THR    67      14.502  -3.755 -26.555  1.000000  0.000          0
ATOM   1054  CG2 THR    67      16.654  -3.937 -26.846  1.000000  0.000          0
ATOM   1055 HG21 THR    67      16.690  -4.944 -26.428  1.000000  0.000          0
ATOM   1056 HG22 THR    67      16.631  -4.152 -27.914  1.000000  0.000          0
ATOM   1057 HG23 THR    67      17.571  -3.386 -26.642  1.000000  0.000          0
ATOM   1058  OG1 THR    67      15.584  -3.368 -24.822  1.000000  0.000          0
ATOM   1059  HG1 THR    67      16.257  -2.730 -24.573  1.000000  0.000          0
ATOM   1060  C   THR    67      13.750  -1.351 -25.941  1.000000  0.000          0
ATOM   1061  O   THR    67      13.666  -0.711 -24.889  1.000000  0.000          0
ATOM   1062  N   ALA    68      12.576  -1.836 -26.414  1.000000  0.000          0
ATOM   1063  H   ALA    68      12.575  -2.274 -27.325  1.000000  0.000          0
ATOM   1064  CA  ALA    68      11.292  -1.681 -25.779  1.000000  0.000          0
ATOM   1065  HA  ALA    68      11.186  -0.606 -25.635  1.000000  0.000          0
ATOM   1066  CB  ALA    68      10.108  -2.077 -26.715  1.000000  0.000          0
ATOM   1067  HB1 ALA    68      10.328  -1.611 -27.675  1.000000  0.000          0
ATOM   1068  HB2 ALA    68       9.907  -3.149 -26.716  1.000000  0.000          0
ATOM   1069  HB3 ALA    68       9.201  -1.588 -26.358  1.000000  0.000          0
ATOM   1070  C   ALA    68      11.207  -2.304 -24.373  1.000000  0.000          0
ATOM   1071  O   ALA    68      10.536  -1.792 -23.521  1.000000  0.000          0
ATOM   1072  N   GLN    69      11.837  -3.496 -24.182  1.000000  0.000          0
ATOM   1073  H   GLN    69      12.113  -3.990 -25.018  1.000000  0.000          0
ATOM   1074  CA  GLN    69      12.158  -4.137 -22.884  1.000000  0.000          0
ATOM   1075  HA  GLN    69      11.169  -4.323 -22.466  1.000000  0.000          0
ATOM   1076  CB  GLN    69      12.904  -5.500 -23.281  1.000000  0.000          0
ATOM   1077  HB2 GLN    69      13.082  -5.557 -24.355  1.000000  0.000          0
ATOM   1078  HB3 GLN    69      13.929  -5.509 -22.912  1.000000  0.000          0
ATOM   1079  CG  GLN    69      12.114  -6.705 -22.823  1.000000  0.000          0
ATOM   1080  HG2 GLN    69      11.128  -6.697 -23.287  1.000000  0.000          0
ATOM   1081  HG3 GLN    69      12.606  -7.543 -23.315  1.000000  0.000          0
ATOM   1082  CD  GLN    69      11.924  -6.946 -21.411  1.000000  0.000          0
ATOM   1083  OE1 GLN    69      12.683  -6.393 -20.590  1.000000  0.000          0
ATOM   1084  NE2 GLN    69      10.990  -7.717 -21.007  1.000000  0.000          0
ATOM   1085 HE21 GLN    69      10.900  -7.808 -20.005  1.000000  0.000          0
ATOM   1086 HE22 GLN    69      10.325  -7.999 -21.713  1.000000  0.000          0
ATOM   1087  C   GLN    69      13.038  -3.305 -21.978  1.000000  0.000          0
ATOM   1088  O   GLN    69      12.769  -3.179 -20.846  1.000000  0.000          0
ATOM   1089  N   GLN    70      14.035  -2.620 -22.471  1.000000  0.000          0
ATOM   1090  H   GLN    70      14.179  -2.638 -23.471  1.000000  0.000          0
ATOM   1091  CA  GLN    70      14.730  -1.686 -21.584  1.000000  0.000          0
ATOM   1092  HA  GLN    70      14.996  -2.202 -20.661  1.000000  0.000          0
ATOM   1093  CB  GLN    70      16.062  -1.211 -22.161  1.000000  0.000          0
ATOM   1094  HB2 GLN    70      15.954  -0.921 -23.205  1.000000  0.000          0
ATOM   1095  HB3 GLN    70      16.342  -0.375 -21.519  1.000000  0.000          0
ATOM   1096  CG  GLN    70      17.198  -2.263 -21.954  1.000000  0.000          0
ATOM   1097  HG2 GLN    70      17.673  -2.039 -20.999  1.000000  0.000          0
ATOM   1098  HG3 GLN    70      16.754  -3.254 -21.866  1.000000  0.000          0
ATOM   1099  CD  GLN    70      18.143  -2.337 -23.142  1.000000  0.000          0
ATOM   1100  OE1 GLN    70      17.776  -2.012 -24.286  1.000000  0.000          0
ATOM   1101  NE2 GLN    70      19.429  -2.654 -23.029  1.000000  0.000          0
ATOM   1102 HE21 GLN    70      20.004  -3.005 -23.780  1.000000  0.000          0
ATOM   1103 HE22 GLN    70      19.835  -2.798 -22.114  1.000000  0.000          0
ATOM   1104  C   GLN    70      13.826  -0.480 -21.251  1.000000  0.000          0
ATOM   1105  O   GLN    70      13.721  -0.077 -20.081  1.000000  0.000          0
ATOM   1106  N   PHE    71      13.084   0.097 -22.217  1.000000  0.000          0
ATOM   1107  H   PHE    71      13.205  -0.150 -23.189  1.000000  0.000          0
ATOM   1108  CA  PHE    71      12.115   1.255 -22.013  1.000000  0.000          0
ATOM   1109  HA  PHE    71      12.689   2.071 -21.570  1.000000  0.000          0
ATOM   1110  CB  PHE    71      11.628   1.795 -23.355  1.000000  0.000          0
ATOM   1111  HB2 PHE    71      12.480   1.965 -24.012  1.000000  0.000          0
ATOM   1112  HB3 PHE    71      11.061   0.985 -23.815  1.000000  0.000          0
ATOM   1113  CG  PHE    71      10.792   3.050 -23.463  1.000000  0.000          0
ATOM   1114  CD1 PHE    71       9.732   3.177 -24.396  1.000000  0.000          0
ATOM   1115  HD1 PHE    71       9.526   2.337 -25.042  1.000000  0.000          0
ATOM   1116  CE1 PHE    71       9.003   4.322 -24.608  1.000000  0.000          0
ATOM   1117  HE1 PHE    71       8.181   4.359 -25.308  1.000000  0.000          0
ATOM   1118  CZ  PHE    71       9.154   5.346 -23.658  1.000000  0.000          0
ATOM   1119  HZ  PHE    71       8.446   6.161 -23.635  1.000000  0.000          0
ATOM   1120  CE2 PHE    71      10.177   5.255 -22.634  1.000000  0.000          0
ATOM   1121  HE2 PHE    71      10.211   5.955 -21.814  1.000000  0.000          0
ATOM   1122  CD2 PHE    71      11.051   4.165 -22.606  1.000000  0.000          0
ATOM   1123  HD2 PHE    71      11.790   4.060 -21.828  1.000000  0.000          0
ATOM   1124  C   PHE    71      10.910   1.041 -21.082  1.000000  0.000          0
ATOM   1125  O   PHE    71      10.656   1.888 -20.219  1.000000  0.000          0
ATOM   1126  N   HIE    72      10.363  -0.130 -21.087  1.000000  0.000          0
ATOM   1127  H   HIE    72      10.748  -0.824 -21.710  1.000000  0.000          0
ATOM   1128  CA  HIE    72       9.374  -0.566 -20.061  1.000000  0.000          0
ATOM   1129  HA  HIE    72       8.710   0.298 -20.056  1.000000  0.000          0
ATOM   1130  CB  HIE    72       8.646  -1.872 -20.499  1.000000  0.000          0
ATOM   1131  HB2 HIE    72       8.435  -1.759 -21.563  1.000000  0.000          0
ATOM   1132  HB3 HIE    72       9.262  -2.748 -20.293  1.000000  0.000          0
ATOM   1133  CG  HIE    72       7.386  -2.184 -19.781  1.000000  0.000          0
ATOM   1134  ND1 HIE    72       7.380  -2.508 -18.481  1.000000  0.000          0
ATOM   1135  CE1 HIE    72       6.086  -2.733 -18.142  1.000000  0.000          0
ATOM   1136  HE1 HIE    72       5.668  -3.178 -17.252  1.000000  0.000          0
ATOM   1137  NE2 HIE    72       5.311  -2.582 -19.217  1.000000  0.000          0
ATOM   1138  HE2 HIE    72       4.302  -2.627 -19.179  1.000000  0.000          0
ATOM   1139  CD2 HIE    72       6.110  -2.188 -20.277  1.000000  0.000          0
ATOM   1140  HD2 HIE    72       5.771  -1.922 -21.267  1.000000  0.000          0
ATOM   1141  C   HIE    72      10.009  -0.667 -18.703  1.000000  0.000          0
ATOM   1142  O   HIE    72       9.357  -0.280 -17.705  1.000000  0.000          0
ATOM   1143  N   ARG    73      11.276  -1.077 -18.595  1.000000  0.000          0
ATOM   1144  H   ARG    73      11.734  -1.387 -19.440  1.000000  0.000          0
ATOM   1145  CA  ARG    73      11.977  -1.098 -17.294  1.000000  0.000          0
ATOM   1146  HA  ARG    73      11.319  -1.353 -16.464  1.000000  0.000          0
ATOM   1147  CB  ARG    73      13.119  -2.088 -17.442  1.000000  0.000          0
ATOM   1148  HB2 ARG    73      13.604  -2.079 -18.419  1.000000  0.000          0
ATOM   1149  HB3 ARG    73      13.904  -1.869 -16.719  1.000000  0.000          0
ATOM   1150  CG  ARG    73      12.450  -3.460 -17.267  1.000000  0.000          0
ATOM   1151  HG2 ARG    73      11.967  -3.530 -16.293  1.000000  0.000          0
ATOM   1152  HG3 ARG    73      11.588  -3.597 -17.919  1.000000  0.000          0
ATOM   1153  CD  ARG    73      13.406  -4.618 -17.314  1.000000  0.000          0
ATOM   1154  HD2 ARG    73      14.223  -4.506 -16.599  1.000000  0.000          0
ATOM   1155  HD3 ARG    73      12.884  -5.534 -17.032  1.000000  0.000          0
ATOM   1156  NE  ARG    73      13.978  -4.863 -18.646  1.000000  0.000          0
ATOM   1157  HE  ARG    73      13.355  -5.275 -19.326  1.000000  0.000          0
ATOM   1158  CZ  ARG    73      15.182  -4.794 -19.078  1.000000  0.000          0
ATOM   1159  NH1 ARG    73      16.155  -4.394 -18.371  1.000000  0.000          0
ATOM   1160 HH11 ARG    73      16.021  -4.086 -17.418  1.000000  0.000          0
ATOM   1161 HH12 ARG    73      17.051  -4.315 -18.831  1.000000  0.000          0
ATOM   1162  NH2 ARG    73      15.447  -5.303 -20.265  1.000000  0.000          0
ATOM   1163 HH21 ARG    73      14.715  -5.834 -20.714  1.000000  0.000          0
ATOM   1164 HH22 ARG    73      16.415  -5.384 -20.545  1.000000  0.000          0
ATOM   1165  C   ARG    73      12.528   0.309 -16.942  1.000000  0.000          0
ATOM   1166  O   ARG    73      12.743   0.568 -15.774  1.000000  0.000          0
ATOM   1167  N   HIE    74      12.783   1.232 -17.880  1.000000  0.000          0
ATOM   1168  H   HIE    74      12.807   0.928 -18.842  1.000000  0.000          0
ATOM   1169  CA  HIE    74      13.143   2.606 -17.552  1.000000  0.000          0
ATOM   1170  HA  HIE    74      13.988   2.630 -16.862  1.000000  0.000          0
ATOM   1171  CB  HIE    74      13.600   3.416 -18.763  1.000000  0.000          0
ATOM   1172  HB2 HIE    74      14.687   3.423 -18.685  1.000000  0.000          0
ATOM   1173  HB3 HIE    74      13.218   3.021 -19.703  1.000000  0.000          0
ATOM   1174  CG  HIE    74      13.194   4.845 -18.807  1.000000  0.000          0
ATOM   1175  ND1 HIE    74      12.047   5.334 -19.459  1.000000  0.000          0
ATOM   1176  CE1 HIE    74      12.145   6.651 -19.445  1.000000  0.000          0
ATOM   1177  HE1 HIE    74      11.501   7.398 -19.887  1.000000  0.000          0
ATOM   1178  NE2 HIE    74      13.307   7.034 -18.865  1.000000  0.000          0
ATOM   1179  HE2 HIE    74      13.490   8.014 -18.705  1.000000  0.000          0
ATOM   1180  CD2 HIE    74      13.967   5.937 -18.462  1.000000  0.000          0
ATOM   1181  HD2 HIE    74      14.974   5.896 -18.074  1.000000  0.000          0
ATOM   1182  C   HIE    74      11.934   3.179 -16.859  1.000000  0.000          0
ATOM   1183  O   HIE    74      12.087   3.594 -15.693  1.000000  0.000          0
ATOM   1184  N   LYS    75      10.716   3.205 -17.442  1.000000  0.000          0
ATOM   1185  H   LYS    75      10.599   2.890 -18.394  1.000000  0.000          0
ATOM   1186  CA  LYS    75       9.467   3.597 -16.757  1.000000  0.000          0
ATOM   1187  HA  LYS    75       9.624   4.675 -16.756  1.000000  0.000          0
ATOM   1188  CB  LYS    75       8.247   3.306 -17.689  1.000000  0.000          0
ATOM   1189  HB2 LYS    75       8.240   2.248 -17.953  1.000000  0.000          0
ATOM   1190  HB3 LYS    75       7.318   3.449 -17.137  1.000000  0.000          0
ATOM   1191  CG  LYS    75       8.296   4.165 -18.927  1.000000  0.000          0
ATOM   1192  HG2 LYS    75       8.193   5.222 -18.680  1.000000  0.000          0
ATOM   1193  HG3 LYS    75       9.243   3.908 -19.401  1.000000  0.000          0
ATOM   1194  CD  LYS    75       7.136   3.928 -19.897  1.000000  0.000          0
ATOM   1195  HD2 LYS    75       7.294   4.528 -20.793  1.000000  0.000          0
ATOM   1196  HD3 LYS    75       7.082   2.916 -20.297  1.000000  0.000          0
ATOM   1197  CE  LYS    75       5.723   4.302 -19.468  1.000000  0.000          0
ATOM   1198  HE2 LYS    75       4.968   3.906 -20.147  1.000000  0.000          0
ATOM   1199  HE3 LYS    75       5.564   3.813 -18.506  1.000000  0.000          0
ATOM   1200  NZ  LYS    75       5.469   5.729 -19.294  1.000000  0.000          0
ATOM   1201  HZ1 LYS    75       4.475   5.884 -19.211  1.000000  0.000          0
ATOM   1202  HZ2 LYS    75       5.876   6.029 -18.419  1.000000  0.000          0
ATOM   1203  HZ3 LYS    75       5.816   6.297 -20.054  1.000000  0.000          0
ATOM   1204  C   LYS    75       9.277   2.936 -15.360  1.000000  0.000          0
ATOM   1205  O   LYS    75       8.898   3.613 -14.426  1.000000  0.000          0
ATOM   1206  N   GLN    76       9.450   1.584 -15.283  1.000000  0.000          0
ATOM   1207  H   GLN    76       9.614   1.103 -16.156  1.000000  0.000          0
ATOM   1208  CA  GLN    76       9.334   0.796 -14.040  1.000000  0.000          0
ATOM   1209  HA  GLN    76       8.347   0.925 -13.596  1.000000  0.000          0
ATOM   1210  CB  GLN    76       9.480  -0.683 -14.333  1.000000  0.000          0
ATOM   1211  HB2 GLN    76       8.886  -1.004 -15.188  1.000000  0.000          0
ATOM   1212  HB3 GLN    76      10.533  -0.902 -14.506  1.000000  0.000          0
ATOM   1213  CG  GLN    76       9.012  -1.616 -13.167  1.000000  0.000          0
ATOM   1214  HG2 GLN    76       9.483  -2.584 -13.343  1.000000  0.000          0
ATOM   1215  HG3 GLN    76       9.500  -1.256 -12.262  1.000000  0.000          0
ATOM   1216  CD  GLN    76       7.467  -1.640 -12.793  1.000000  0.000          0
ATOM   1217  OE1 GLN    76       6.840  -0.741 -12.271  1.000000  0.000          0
ATOM   1218  NE2 GLN    76       6.810  -2.754 -13.068  1.000000  0.000          0
ATOM   1219 HE21 GLN    76       5.835  -2.857 -12.822  1.000000  0.000          0
ATOM   1220 HE22 GLN    76       7.285  -3.514 -13.534  1.000000  0.000          0
ATOM   1221  C   GLN    76      10.279   1.325 -12.952  1.000000  0.000          0
ATOM   1222  O   GLN    76       9.885   1.468 -11.828  1.000000  0.000          0
ATOM   1223  N   LEU    77      11.556   1.623 -13.283  1.000000  0.000          0
ATOM   1224  H   LEU    77      11.826   1.450 -14.240  1.000000  0.000          0
ATOM   1225  CA  LEU    77      12.588   2.246 -12.481  1.000000  0.000          0
ATOM   1226  HA  LEU    77      12.755   1.704 -11.550  1.000000  0.000          0
ATOM   1227  CB  LEU    77      13.873   2.247 -13.350  1.000000  0.000          0
ATOM   1228  HB2 LEU    77      14.255   1.227 -13.298  1.000000  0.000          0
ATOM   1229  HB3 LEU    77      13.585   2.384 -14.392  1.000000  0.000          0
ATOM   1230  CG  LEU    77      15.052   3.142 -12.829  1.000000  0.000          0
ATOM   1231  HG  LEU    77      14.982   3.278 -11.751  1.000000  0.000          0
ATOM   1232  CD1 LEU    77      16.376   2.462 -13.199  1.000000  0.000          0
ATOM   1233 HD11 LEU    77      16.378   1.429 -12.849  1.000000  0.000          0
ATOM   1234 HD12 LEU    77      16.522   2.438 -14.278  1.000000  0.000          0
ATOM   1235 HD13 LEU    77      17.136   3.057 -12.691  1.000000  0.000          0
ATOM   1236  CD2 LEU    77      15.145   4.548 -13.411  1.000000  0.000          0
ATOM   1237 HD21 LEU    77      14.338   5.229 -13.139  1.000000  0.000          0
ATOM   1238 HD22 LEU    77      16.087   4.949 -13.035  1.000000  0.000          0
ATOM   1239 HD23 LEU    77      15.276   4.498 -14.492  1.000000  0.000          0
ATOM   1240  C   LEU    77      12.084   3.648 -12.117  1.000000  0.000          0
ATOM   1241  O   LEU    77      12.309   3.980 -10.910  1.000000  0.000          0
ATOM   1242  N   ILE    78      11.508   4.506 -13.014  1.000000  0.000          0
ATOM   1243  H   ILE    78      11.601   4.321 -14.003  1.000000  0.000          0
ATOM   1244  CA  ILE    78      11.019   5.861 -12.624  1.000000  0.000          0
ATOM   1245  HA  ILE    78      11.799   6.439 -12.130  1.000000  0.000          0
ATOM   1246  CB  ILE    78      10.521   6.763 -13.836  1.000000  0.000          0
ATOM   1247  HB  ILE    78       9.866   6.128 -14.433  1.000000  0.000          0
ATOM   1248  CG2 ILE    78       9.779   8.014 -13.306  1.000000  0.000          0
ATOM   1249 HG21 ILE    78       8.933   7.777 -12.663  1.000000  0.000          0
ATOM   1250 HG22 ILE    78      10.442   8.760 -12.866  1.000000  0.000          0
ATOM   1251 HG23 ILE    78       9.397   8.549 -14.176  1.000000  0.000          0
ATOM   1252  CG1 ILE    78      11.861   7.225 -14.672  1.000000  0.000          0
ATOM   1253 HG12 ILE    78      12.437   8.002 -14.168  1.000000  0.000          0
ATOM   1254 HG13 ILE    78      12.562   6.391 -14.690  1.000000  0.000          0
ATOM   1255  CD1 ILE    78      11.603   7.683 -16.110  1.000000  0.000          0
ATOM   1256 HD11 ILE    78      12.502   8.060 -16.600  1.000000  0.000          0
ATOM   1257 HD12 ILE    78      11.086   6.913 -16.682  1.000000  0.000          0
ATOM   1258 HD13 ILE    78      10.937   8.544 -16.042  1.000000  0.000          0
ATOM   1259  C   ILE    78       9.944   5.684 -11.541  1.000000  0.000          0
ATOM   1260  O   ILE    78       9.972   6.233 -10.491  1.000000  0.000          0
ATOM   1261  N   ARG    79       9.053   4.800 -11.816  1.000000  0.000          0
ATOM   1262  H   ARG    79       9.025   4.517 -12.786  1.000000  0.000          0
ATOM   1263  CA  ARG    79       7.937   4.255 -10.896  1.000000  0.000          0
ATOM   1264  HA  ARG    79       7.461   5.202 -10.638  1.000000  0.000          0
ATOM   1265  CB  ARG    79       6.966   3.302 -11.539  1.000000  0.000          0
ATOM   1266  HB2 ARG    79       6.752   3.796 -12.487  1.000000  0.000          0
ATOM   1267  HB3 ARG    79       7.448   2.351 -11.766  1.000000  0.000          0
ATOM   1268  CG  ARG    79       5.632   3.120 -10.758  1.000000  0.000          0
ATOM   1269  HG2 ARG    79       5.682   2.768  -9.728  1.000000  0.000          0
ATOM   1270  HG3 ARG    79       5.091   4.066 -10.818  1.000000  0.000          0
ATOM   1271  CD  ARG    79       4.777   2.100 -11.489  1.000000  0.000          0
ATOM   1272  HD2 ARG    79       4.267   2.569 -12.332  1.000000  0.000          0
ATOM   1273  HD3 ARG    79       5.461   1.331 -11.848  1.000000  0.000          0
ATOM   1274  NE  ARG    79       3.795   1.501 -10.586  1.000000  0.000          0
ATOM   1275  HE  ARG    79       3.108   2.129 -10.197  1.000000  0.000          0
ATOM   1276  CZ  ARG    79       3.545   0.184 -10.515  1.000000  0.000          0
ATOM   1277  NH1 ARG    79       4.290  -0.785 -11.047  1.000000  0.000          0
ATOM   1278 HH11 ARG    79       5.168  -0.543 -11.484  1.000000  0.000          0
ATOM   1279 HH12 ARG    79       4.086  -1.762 -10.890  1.000000  0.000          0
ATOM   1280  NH2 ARG    79       2.531  -0.151  -9.805  1.000000  0.000          0
ATOM   1281 HH21 ARG    79       1.907   0.500  -9.348  1.000000  0.000          0
ATOM   1282 HH22 ARG    79       2.316  -1.134  -9.709  1.000000  0.000          0
ATOM   1283  C   ARG    79       8.461   3.810  -9.527  1.000000  0.000          0
ATOM   1284  O   ARG    79       7.782   3.946  -8.543  1.000000  0.000          0
ATOM   1285  N   PHE    80       9.766   3.388  -9.409  1.000000  0.000          0
ATOM   1286  H   PHE    80      10.298   3.215 -10.249  1.000000  0.000          0
ATOM   1287  CA  PHE    80      10.334   3.009  -8.115  1.000000  0.000          0
ATOM   1288  HA  PHE    80       9.562   2.769  -7.383  1.000000  0.000          0
ATOM   1289  CB  PHE    80      11.384   1.848  -8.147  1.000000  0.000          0
ATOM   1290  HB2 PHE    80      12.165   2.019  -8.888  1.000000  0.000          0
ATOM   1291  HB3 PHE    80      11.804   1.866  -7.141  1.000000  0.000          0
ATOM   1292  CG  PHE    80      10.761   0.555  -8.323  1.000000  0.000          0
ATOM   1293  CD1 PHE    80      10.002   0.001  -7.295  1.000000  0.000          0
ATOM   1294  HD1 PHE    80       9.802   0.506  -6.361  1.000000  0.000          0
ATOM   1295  CE1 PHE    80       9.423  -1.314  -7.441  1.000000  0.000          0
ATOM   1296  HE1 PHE    80       8.835  -1.893  -6.743  1.000000  0.000          0
ATOM   1297  CZ  PHE    80       9.808  -2.078  -8.559  1.000000  0.000          0
ATOM   1298  HZ  PHE    80       9.595  -3.136  -8.537  1.000000  0.000          0
ATOM   1299  CE2 PHE    80      10.578  -1.434  -9.580  1.000000  0.000          0
ATOM   1300  HE2 PHE    80      10.774  -2.038 -10.454  1.000000  0.000          0
ATOM   1301  CD2 PHE    80      11.013  -0.103  -9.459  1.000000  0.000          0
ATOM   1302  HD2 PHE    80      11.480   0.378 -10.304  1.000000  0.000          0
ATOM   1303  C   PHE    80      11.010   4.185  -7.478  1.000000  0.000          0
ATOM   1304  O   PHE    80      10.795   4.400  -6.307  1.000000  0.000          0
ATOM   1305  N   LEU    81      11.765   5.005  -8.192  1.000000  0.000          0
ATOM   1306  H   LEU    81      11.885   4.756  -9.164  1.000000  0.000          0
ATOM   1307  CA  LEU    81      12.449   6.280  -7.769  1.000000  0.000          0
ATOM   1308  HA  LEU    81      13.126   6.045  -6.947  1.000000  0.000          0
ATOM   1309  CB  LEU    81      13.342   6.840  -8.886  1.000000  0.000          0
ATOM   1310  HB2 LEU    81      12.739   6.948  -9.787  1.000000  0.000          0
ATOM   1311  HB3 LEU    81      13.750   7.833  -8.697  1.000000  0.000          0
ATOM   1312  CG  LEU    81      14.545   5.938  -9.317  1.000000  0.000          0
ATOM   1313  HG  LEU    81      14.280   4.886  -9.437  1.000000  0.000          0
ATOM   1314  CD1 LEU    81      15.104   6.397 -10.647  1.000000  0.000          0
ATOM   1315 HD11 LEU    81      15.318   7.465 -10.713  1.000000  0.000          0
ATOM   1316 HD12 LEU    81      15.973   5.780 -10.872  1.000000  0.000          0
ATOM   1317 HD13 LEU    81      14.242   6.112 -11.249  1.000000  0.000          0
ATOM   1318  CD2 LEU    81      15.644   6.226  -8.334  1.000000  0.000          0
ATOM   1319 HD21 LEU    81      15.747   7.276  -8.060  1.000000  0.000          0
ATOM   1320 HD22 LEU    81      15.235   5.645  -7.507  1.000000  0.000          0
ATOM   1321 HD23 LEU    81      16.593   5.717  -8.500  1.000000  0.000          0
ATOM   1322  C   LEU    81      11.414   7.371  -7.302  1.000000  0.000          0
ATOM   1323  O   LEU    81      11.552   8.041  -6.222  1.000000  0.000          0
ATOM   1324  N   LYS    82      10.247   7.458  -8.017  1.000000  0.000          0
ATOM   1325  H   LYS    82      10.223   7.020  -8.926  1.000000  0.000          0
ATOM   1326  CA  LYS    82       9.177   8.327  -7.571  1.000000  0.000          0
ATOM   1327  HA  LYS    82       9.703   9.244  -7.310  1.000000  0.000          0
ATOM   1328  CB  LYS    82       8.166   8.575  -8.727  1.000000  0.000          0
ATOM   1329  HB2 LYS    82       7.821   7.577  -9.002  1.000000  0.000          0
ATOM   1330  HB3 LYS    82       7.292   9.044  -8.275  1.000000  0.000          0
ATOM   1331  CG  LYS    82       8.755   9.462  -9.884  1.000000  0.000          0
ATOM   1332  HG2 LYS    82       8.965  10.469  -9.523  1.000000  0.000          0
ATOM   1333  HG3 LYS    82       9.649   9.056 -10.355  1.000000  0.000          0
ATOM   1334  CD  LYS    82       7.620   9.675 -10.851  1.000000  0.000          0
ATOM   1335  HD2 LYS    82       7.276   8.740 -11.293  1.000000  0.000          0
ATOM   1336  HD3 LYS    82       6.763  10.136 -10.361  1.000000  0.000          0
ATOM   1337  CE  LYS    82       8.194  10.631 -11.975  1.000000  0.000          0
ATOM   1338  HE2 LYS    82       8.722  11.453 -11.493  1.000000  0.000          0
ATOM   1339  HE3 LYS    82       8.941  10.267 -12.679  1.000000  0.000          0
ATOM   1340  NZ  LYS    82       7.030  11.190 -12.791  1.000000  0.000          0
ATOM   1341  HZ1 LYS    82       6.337  10.474 -12.952  1.000000  0.000          0
ATOM   1342  HZ2 LYS    82       6.498  11.728 -12.123  1.000000  0.000          0
ATOM   1343  HZ3 LYS    82       7.272  11.662 -13.651  1.000000  0.000          0
ATOM   1344  C   LYS    82       8.452   7.830  -6.274  1.000000  0.000          0
ATOM   1345  O   LYS    82       7.467   8.477  -5.848  1.000000  0.000          0
ATOM   1346  N   ARG    83       8.907   6.738  -5.676  1.000000  0.000          0
ATOM   1347  H   ARG    83       9.447   6.102  -6.245  1.000000  0.000          0
ATOM   1348  CA  ARG    83       8.520   6.145  -4.400  1.000000  0.000          0
ATOM   1349  HA  ARG    83       7.823   6.839  -3.932  1.000000  0.000          0
ATOM   1350  CB  ARG    83       7.845   4.790  -4.572  1.000000  0.000          0
ATOM   1351  HB2 ARG    83       8.490   4.063  -5.066  1.000000  0.000          0
ATOM   1352  HB3 ARG    83       7.719   4.313  -3.601  1.000000  0.000          0
ATOM   1353  CG  ARG    83       6.529   4.885  -5.385  1.000000  0.000          0
ATOM   1354  HG2 ARG    83       5.837   5.575  -4.901  1.000000  0.000          0
ATOM   1355  HG3 ARG    83       6.641   5.287  -6.391  1.000000  0.000          0
ATOM   1356  CD  ARG    83       5.796   3.543  -5.466  1.000000  0.000          0
ATOM   1357  HD2 ARG    83       5.775   2.998  -4.522  1.000000  0.000          0
ATOM   1358  HD3 ARG    83       4.822   3.934  -5.761  1.000000  0.000          0
ATOM   1359  NE  ARG    83       6.316   2.568  -6.437  1.000000  0.000          0
ATOM   1360  HE  ARG    83       6.932   3.058  -7.070  1.000000  0.000          0
ATOM   1361  CZ  ARG    83       5.814   1.372  -6.613  1.000000  0.000          0
ATOM   1362  NH1 ARG    83       4.947   0.822  -5.827  1.000000  0.000          0
ATOM   1363 HH11 ARG    83       4.753   1.273  -4.945  1.000000  0.000          0
ATOM   1364 HH12 ARG    83       4.596  -0.111  -5.998  1.000000  0.000          0
ATOM   1365  NH2 ARG    83       6.023   0.659  -7.692  1.000000  0.000          0
ATOM   1366 HH21 ARG    83       6.724   0.925  -8.368  1.000000  0.000          0
ATOM   1367 HH22 ARG    83       5.494  -0.200  -7.729  1.000000  0.000          0
ATOM   1368  C   ARG    83       9.617   6.149  -3.330  1.000000  0.000          0
ATOM   1369  O   ARG    83       9.363   6.110  -2.156  1.000000  0.000          0
ATOM   1370  N   LEU    84      10.833   6.133  -3.867  1.000000  0.000          0
ATOM   1371  H   LEU    84      10.836   5.964  -4.863  1.000000  0.000          0
ATOM   1372  CA  LEU    84      12.063   6.346  -3.094  1.000000  0.000          0
ATOM   1373  HA  LEU    84      11.982   5.601  -2.304  1.000000  0.000          0
ATOM   1374  CB  LEU    84      13.306   5.895  -3.908  1.000000  0.000          0
ATOM   1375  HB2 LEU    84      13.240   4.863  -4.246  1.000000  0.000          0
ATOM   1376  HB3 LEU    84      13.288   6.448  -4.849  1.000000  0.000          0
ATOM   1377  CG  LEU    84      14.675   6.160  -3.278  1.000000  0.000          0
ATOM   1378  HG  LEU    84      14.774   7.202  -2.975  1.000000  0.000          0
ATOM   1379  CD1 LEU    84      14.767   5.278  -1.995  1.000000  0.000          0
ATOM   1380 HD11 LEU    84      14.426   4.272  -2.245  1.000000  0.000          0
ATOM   1381 HD12 LEU    84      15.806   5.269  -1.667  1.000000  0.000          0
ATOM   1382 HD13 LEU    84      14.197   5.668  -1.152  1.000000  0.000          0
ATOM   1383  CD2 LEU    84      15.745   5.756  -4.367  1.000000  0.000          0
ATOM   1384 HD21 LEU    84      16.766   5.772  -3.985  1.000000  0.000          0
ATOM   1385 HD22 LEU    84      15.509   4.729  -4.643  1.000000  0.000          0
ATOM   1386 HD23 LEU    84      15.525   6.369  -5.241  1.000000  0.000          0
ATOM   1387  C   LEU    84      12.197   7.815  -2.560  1.000000  0.000          0
ATOM   1388  O   LEU    84      12.364   8.060  -1.358  1.000000  0.000          0
ATOM   1389  N   ASP    85      11.996   8.824  -3.343  1.000000  0.000          0
ATOM   1390  H   ASP    85      11.809   8.591  -4.308  1.000000  0.000          0
ATOM   1391  CA  ASP    85      12.194  10.267  -2.915  1.000000  0.000          0
ATOM   1392  HA  ASP    85      13.116  10.366  -2.342  1.000000  0.000          0
ATOM   1393  CB  ASP    85      12.373  11.182  -4.135  1.000000  0.000          0
ATOM   1394  HB2 ASP    85      12.391  12.240  -3.875  1.000000  0.000          0
ATOM   1395  HB3 ASP    85      13.375  10.942  -4.491  1.000000  0.000          0
ATOM   1396  CG  ASP    85      11.241  10.951  -5.208  1.000000  0.000          0
ATOM   1397  OD1 ASP    85      10.184  10.378  -4.890  1.000000  0.000          0
ATOM   1398  OD2 ASP    85      11.486  11.321  -6.386  1.000000  0.000          0
ATOM   1399  C   ASP    85      11.139  10.761  -1.914  1.000000  0.000          0
ATOM   1400  O   ASP    85      11.425  11.644  -1.078  1.000000  0.000          0
ATOM   1401  N   ARG    86       9.907  10.304  -2.052  1.000000  0.000          0
ATOM   1402  H   ARG    86       9.803   9.836  -2.940  1.000000  0.000          0
ATOM   1403  CA  ARG    86       8.813  10.481  -1.071  1.000000  0.000          0
ATOM   1404  HA  ARG    86       8.672  11.521  -0.777  1.000000  0.000          0
ATOM   1405  CB  ARG    86       7.521   9.861  -1.606  1.000000  0.000          0
ATOM   1406  HB2 ARG    86       7.681   8.789  -1.711  1.000000  0.000          0
ATOM   1407  HB3 ARG    86       6.836  10.075  -0.785  1.000000  0.000          0
ATOM   1408  CG  ARG    86       6.937  10.552  -2.892  1.000000  0.000          0
ATOM   1409  HG2 ARG    86       7.196  11.608  -2.793  1.000000  0.000          0
ATOM   1410  HG3 ARG    86       7.450  10.158  -3.768  1.000000  0.000          0
ATOM   1411  CD  ARG    86       5.452  10.533  -3.030  1.000000  0.000          0
ATOM   1412  HD2 ARG    86       5.027  11.314  -2.400  1.000000  0.000          0
ATOM   1413  HD3 ARG    86       5.122  10.859  -4.015  1.000000  0.000          0
ATOM   1414  NE  ARG    86       4.736   9.225  -2.912  1.000000  0.000          0
ATOM   1415  HE  ARG    86       4.355   8.984  -2.008  1.000000  0.000          0
ATOM   1416  CZ  ARG    86       4.409   8.398  -3.896  1.000000  0.000          0
ATOM   1417  NH1 ARG    86       4.761   8.515  -5.169  1.000000  0.000          0
ATOM   1418 HH11 ARG    86       5.722   8.803  -5.289  1.000000  0.000          0
ATOM   1419 HH12 ARG    86       4.298   7.880  -5.803  1.000000  0.000          0
ATOM   1420  NH2 ARG    86       3.605   7.377  -3.560  1.000000  0.000          0
ATOM   1421 HH21 ARG    86       3.238   7.245  -2.627  1.000000  0.000          0
ATOM   1422 HH22 ARG    86       3.454   6.689  -4.282  1.000000  0.000          0
ATOM   1423  C   ARG    86       9.174   9.880   0.291  1.000000  0.000          0
ATOM   1424  O   ARG    86       9.224  10.617   1.255  1.000000  0.000          0
ATOM   1425  N   ASN    87       9.566   8.579   0.315  1.000000  0.000          0
ATOM   1426  H   ASN    87       9.682   8.045  -0.534  1.000000  0.000          0
ATOM   1427  CA  ASN    87       9.897   8.002   1.625  1.000000  0.000          0
ATOM   1428  HA  ASN    87       9.054   8.307   2.248  1.000000  0.000          0
ATOM   1429  CB  ASN    87       9.897   6.472   1.523  1.000000  0.000          0
ATOM   1430  HB2 ASN    87      10.448   6.189   0.626  1.000000  0.000          0
ATOM   1431  HB3 ASN    87      10.424   6.080   2.393  1.000000  0.000          0
ATOM   1432  CG  ASN    87       8.535   5.855   1.713  1.000000  0.000          0
ATOM   1433  OD1 ASN    87       7.467   6.450   1.990  1.000000  0.000          0
ATOM   1434  ND2 ASN    87       8.619   4.540   1.678  1.000000  0.000          0
ATOM   1435 HD21 ASN    87       7.813   3.953   1.832  1.000000  0.000          0
ATOM   1436 HD22 ASN    87       9.481   4.069   1.443  1.000000  0.000          0
ATOM   1437  C   ASN    87      11.188   8.614   2.283  1.000000  0.000          0
ATOM   1438  O   ASN    87      11.275   8.729   3.536  1.000000  0.000          0
ATOM   1439  N   LEU    88      12.125   9.048   1.431  1.000000  0.000          0
ATOM   1440  H   LEU    88      11.980   8.959   0.434  1.000000  0.000          0
ATOM   1441  CA  LEU    88      13.309   9.809   1.941  1.000000  0.000          0
ATOM   1442  HA  LEU    88      13.960   9.267   2.628  1.000000  0.000          0
ATOM   1443  CB  LEU    88      14.272  10.139   0.739  1.000000  0.000          0
ATOM   1444  HB2 LEU    88      13.597  10.557  -0.009  1.000000  0.000          0
ATOM   1445  HB3 LEU    88      14.961  10.915   1.067  1.000000  0.000          0
ATOM   1446  CG  LEU    88      15.149   8.914   0.230  1.000000  0.000          0
ATOM   1447  HG  LEU    88      14.516   8.050   0.033  1.000000  0.000          0
ATOM   1448  CD1 LEU    88      15.857   9.413  -1.037  1.000000  0.000          0
ATOM   1449 HD11 LEU    88      16.552   8.666  -1.420  1.000000  0.000          0
ATOM   1450 HD12 LEU    88      15.167   9.647  -1.847  1.000000  0.000          0
ATOM   1451 HD13 LEU    88      16.491  10.267  -0.800  1.000000  0.000          0
ATOM   1452  CD2 LEU    88      16.225   8.624   1.326  1.000000  0.000          0
ATOM   1453 HD21 LEU    88      16.903   9.471   1.431  1.000000  0.000          0
ATOM   1454 HD22 LEU    88      15.807   8.241   2.257  1.000000  0.000          0
ATOM   1455 HD23 LEU    88      16.878   7.823   0.980  1.000000  0.000          0
ATOM   1456  C   LEU    88      13.023  11.247   2.533  1.000000  0.000          0
ATOM   1457  O   LEU    88      13.644  11.617   3.529  1.000000  0.000          0
ATOM   1458  N   TRP    89      12.105  11.964   1.852  1.000000  0.000          0
ATOM   1459  H   TRP    89      11.870  11.677   0.913  1.000000  0.000          0
ATOM   1460  CA  TRP    89      11.580  13.207   2.379  1.000000  0.000          0
ATOM   1461  HA  TRP    89      12.436  13.854   2.562  1.000000  0.000          0
ATOM   1462  CB  TRP    89      10.709  13.921   1.359  1.000000  0.000          0
ATOM   1463  HB2 TRP    89      11.243  14.010   0.413  1.000000  0.000          0
ATOM   1464  HB3 TRP    89       9.835  13.290   1.198  1.000000  0.000          0
ATOM   1465  CG  TRP    89      10.289  15.242   1.749  1.000000  0.000          0
ATOM   1466  CD1 TRP    89       9.087  15.439   2.352  1.000000  0.000          0
ATOM   1467  HD1 TRP    89       8.340  14.690   2.573  1.000000  0.000          0
ATOM   1468  NE1 TRP    89       8.935  16.803   2.384  1.000000  0.000          0
ATOM   1469  HE1 TRP    89       8.065  17.290   2.543  1.000000  0.000          0
ATOM   1470  CE2 TRP    89      10.012  17.467   1.933  1.000000  0.000          0
ATOM   1471  CZ2 TRP    89      10.313  18.854   1.906  1.000000  0.000          0
ATOM   1472  HZ2 TRP    89       9.686  19.643   2.296  1.000000  0.000          0
ATOM   1473  CH2 TRP    89      11.513  19.257   1.277  1.000000  0.000          0
ATOM   1474  HH2 TRP    89      11.715  20.314   1.360  1.000000  0.000          0
ATOM   1475  CZ3 TRP    89      12.385  18.317   0.730  1.000000  0.000          0
ATOM   1476  HZ3 TRP    89      13.325  18.598   0.277  1.000000  0.000          0
ATOM   1477  CE3 TRP    89      12.193  16.959   0.905  1.000000  0.000          0
ATOM   1478  HE3 TRP    89      12.949  16.229   0.655  1.000000  0.000          0
ATOM   1479  CD2 TRP    89      10.970  16.489   1.455  1.000000  0.000          0
ATOM   1480  C   TRP    89      10.876  12.912   3.734  1.000000  0.000          0
ATOM   1481  O   TRP    89      10.927  13.782   4.606  1.000000  0.000          0
ATOM   1482  N   GLY    90      10.307  11.746   3.832  1.000000  0.000          0
ATOM   1483  H   GLY    90      10.425  11.123   3.047  1.000000  0.000          0
ATOM   1484  CA  GLY    90       9.534  11.350   5.042  1.000000  0.000          0
ATOM   1485  HA2 GLY    90       8.721  12.063   5.177  1.000000  0.000          0
ATOM   1486  HA3 GLY    90       9.118  10.353   4.888  1.000000  0.000          0
ATOM   1487  C   GLY    90      10.514  11.260   6.203  1.000000  0.000          0
ATOM   1488  O   GLY    90      10.258  11.872   7.260  1.000000  0.000          0
ATOM   1489  N   LEU    91      11.565  10.472   6.015  1.000000  0.000          0
ATOM   1490  H   LEU    91      11.547  10.113   5.069  1.000000  0.000          0
ATOM   1491  CA  LEU    91      12.605  10.193   7.005  1.000000  0.000          0
ATOM   1492  HA  LEU    91      12.113   9.844   7.913  1.000000  0.000          0
ATOM   1493  CB  LEU    91      13.416   8.984   6.486  1.000000  0.000          0
ATOM   1494  HB2 LEU    91      12.719   8.222   6.134  1.000000  0.000          0
ATOM   1495  HB3 LEU    91      13.967   9.433   5.660  1.000000  0.000          0
ATOM   1496  CG  LEU    91      14.295   8.306   7.487  1.000000  0.000          0
ATOM   1497  HG  LEU    91      14.995   9.012   7.935  1.000000  0.000          0
ATOM   1498  CD1 LEU    91      13.559   7.560   8.553  1.000000  0.000          0
ATOM   1499 HD11 LEU    91      14.141   6.837   9.125  1.000000  0.000          0
ATOM   1500 HD12 LEU    91      13.013   8.204   9.240  1.000000  0.000          0
ATOM   1501 HD13 LEU    91      12.829   6.897   8.087  1.000000  0.000          0
ATOM   1502  CD2 LEU    91      15.170   7.331   6.624  1.000000  0.000          0
ATOM   1503 HD21 LEU    91      15.544   7.858   5.747  1.000000  0.000          0
ATOM   1504 HD22 LEU    91      15.908   6.865   7.275  1.000000  0.000          0
ATOM   1505 HD23 LEU    91      14.619   6.437   6.330  1.000000  0.000          0
ATOM   1506  C   LEU    91      13.401  11.404   7.359  1.000000  0.000          0
ATOM   1507  O   LEU    91      13.615  11.633   8.575  1.000000  0.000          0
ATOM   1508  N   ALA    92      13.770  12.262   6.389  1.000000  0.000          0
ATOM   1509  H   ALA    92      13.628  12.002   5.424  1.000000  0.000          0
ATOM   1510  CA  ALA    92      14.237  13.640   6.618  1.000000  0.000          0
ATOM   1511  HA  ALA    92      15.208  13.562   7.107  1.000000  0.000          0
ATOM   1512  CB  ALA    92      14.532  14.288   5.273  1.000000  0.000          0
ATOM   1513  HB1 ALA    92      13.649  14.274   4.634  1.000000  0.000          0
ATOM   1514  HB2 ALA    92      14.919  15.290   5.452  1.000000  0.000          0
ATOM   1515  HB3 ALA    92      15.305  13.803   4.677  1.000000  0.000          0
ATOM   1516  C   ALA    92      13.280  14.501   7.467  1.000000  0.000          0
ATOM   1517  O   ALA    92      13.687  14.867   8.566  1.000000  0.000          0
ATOM   1518  N   GLY    93      11.988  14.726   7.099  1.000000  0.000          0
ATOM   1519  H   GLY    93      11.603  14.104   6.401  1.000000  0.000          0
ATOM   1520  CA  GLY    93      11.139  15.518   7.956  1.000000  0.000          0
ATOM   1521  HA2 GLY    93      10.124  15.464   7.561  1.000000  0.000          0
ATOM   1522  HA3 GLY    93      11.083  15.047   8.937  1.000000  0.000          0
ATOM   1523  C   GLY    93      11.593  17.015   8.065  1.000000  0.000          0
ATOM   1524  O   GLY    93      11.181  17.606   9.086  1.000000  0.000          0
ATOM   1525  N   LEU    94      12.274  17.532   7.038  1.000000  0.000          0
ATOM   1526  H   LEU    94      12.352  17.044   6.159  1.000000  0.000          0
ATOM   1527  CA  LEU    94      12.980  18.806   7.117  1.000000  0.000          0
ATOM   1528  HA  LEU    94      12.977  19.159   8.149  1.000000  0.000          0
ATOM   1529  CB  LEU    94      14.483  18.628   6.900  1.000000  0.000          0
ATOM   1530  HB2 LEU    94      14.662  18.158   5.932  1.000000  0.000          0
ATOM   1531  HB3 LEU    94      14.897  19.593   6.612  1.000000  0.000          0
ATOM   1532  CG  LEU    94      15.280  18.018   8.018  1.000000  0.000          0
ATOM   1533  HG  LEU    94      14.751  17.098   8.266  1.000000  0.000          0
ATOM   1534  CD1 LEU    94      16.765  17.786   7.583  1.000000  0.000          0
ATOM   1535 HD11 LEU    94      17.315  18.718   7.463  1.000000  0.000          0
ATOM   1536 HD12 LEU    94      17.267  17.252   8.392  1.000000  0.000          0
ATOM   1537 HD13 LEU    94      16.967  17.142   6.727  1.000000  0.000          0
ATOM   1538  CD2 LEU    94      15.428  18.775   9.300  1.000000  0.000          0
ATOM   1539 HD21 LEU    94      16.018  19.681   9.161  1.000000  0.000          0
ATOM   1540 HD22 LEU    94      14.431  19.056   9.639  1.000000  0.000          0
ATOM   1541 HD23 LEU    94      15.837  18.021   9.974  1.000000  0.000          0
ATOM   1542  C   LEU    94      12.346  19.800   6.109  1.000000  0.000          0
ATOM   1543  O   LEU    94      11.786  19.272   5.142  1.000000  0.000          0
ATOM   1544  N   ASN    95      12.213  21.109   6.409  1.000000  0.000          0
ATOM   1545  H   ASN    95      12.393  21.414   7.354  1.000000  0.000          0
ATOM   1546  CA  ASN    95      11.440  22.034   5.556  1.000000  0.000          0
ATOM   1547  HA  ASN    95      10.441  21.664   5.325  1.000000  0.000          0
ATOM   1548  CB  ASN    95      11.397  23.301   6.399  1.000000  0.000          0
ATOM   1549  HB2 ASN    95      10.880  23.133   7.344  1.000000  0.000          0
ATOM   1550  HB3 ASN    95      12.361  23.657   6.764  1.000000  0.000          0
ATOM   1551  CG  ASN    95      10.805  24.480   5.661  1.000000  0.000          0
ATOM   1552  OD1 ASN    95       9.677  24.317   5.159  1.000000  0.000          0
ATOM   1553  ND2 ASN    95      11.286  25.695   5.683  1.000000  0.000          0
ATOM   1554 HD21 ASN    95      10.831  26.448   5.188  1.000000  0.000          0
ATOM   1555 HD22 ASN    95      12.214  25.833   6.057  1.000000  0.000          0
ATOM   1556  C   ASN    95      12.121  22.199   4.143  1.000000  0.000          0
ATOM   1557  O   ASN    95      11.416  22.193   3.142  1.000000  0.000          0
ATOM   1558  N   SER    96      13.432  22.388   4.129  1.000000  0.000          0
ATOM   1559  H   SER    96      13.900  22.312   5.021  1.000000  0.000          0
ATOM   1560  CA  SER    96      14.188  22.606   2.916  1.000000  0.000          0
ATOM   1561  HA  SER    96      13.881  21.889   2.153  1.000000  0.000          0
ATOM   1562  CB  SER    96      13.886  23.982   2.276  1.000000  0.000          0
ATOM   1563  HB2 SER    96      12.869  23.925   1.886  1.000000  0.000          0
ATOM   1564  HB3 SER    96      13.928  24.696   3.101  1.000000  0.000          0
ATOM   1565  OG  SER    96      14.843  24.344   1.309  1.000000  0.000          0
ATOM   1566  HG  SER    96      15.000  25.272   1.496  1.000000  0.000          0
ATOM   1567  C   SER    96      15.691  22.266   3.195  1.000000  0.000          0
ATOM   1568  O   SER    96      16.228  22.602   4.284  1.000000  0.000          0
ATOM   1569  N   CYS    97      16.358  21.654   2.198  1.000000  0.000          0
ATOM   1570  H   CYS    97      15.895  21.292   1.375  1.000000  0.000          0
ATOM   1571  CA  CYS    97      17.855  21.356   2.226  1.000000  0.000          0
ATOM   1572  HA  CYS    97      18.369  21.994   2.945  1.000000  0.000          0
ATOM   1573  CB  CYS    97      18.042  19.944   2.761  1.000000  0.000          0
ATOM   1574  HB2 CYS    97      17.346  19.852   3.594  1.000000  0.000          0
ATOM   1575  HB3 CYS    97      17.765  19.187   2.028  1.000000  0.000          0
ATOM   1576  SG  CYS    97      19.777  19.659   3.379  1.000000  0.000          0
ATOM   1577  HG  CYS    97      20.051  18.485   2.804  1.000000  0.000          0
ATOM   1578  C   CYS    97      18.400  21.587   0.812  1.000000  0.000          0
ATOM   1579  O   CYS    97      18.265  20.786  -0.108  1.000000  0.000          0
ATOM   1580  N   PRO    98      19.088  22.764   0.566  1.000000  0.000          0
ATOM   1581  CD  PRO    98      19.222  23.952   1.436  1.000000  0.000          0
ATOM   1582  HD2 PRO    98      20.109  23.817   2.055  1.000000  0.000          0
ATOM   1583  HD3 PRO    98      18.336  24.088   2.056  1.000000  0.000          0
ATOM   1584  CG  PRO    98      19.341  25.164   0.580  1.000000  0.000          0
ATOM   1585  HG2 PRO    98      19.894  26.002   1.001  1.000000  0.000          0
ATOM   1586  HG3 PRO    98      18.322  25.463   0.337  1.000000  0.000          0
ATOM   1587  CB  PRO    98      19.960  24.599  -0.743  1.000000  0.000          0
ATOM   1588  HB2 PRO    98      21.023  24.838  -0.705  1.000000  0.000          0
ATOM   1589  HB3 PRO    98      19.606  25.091  -1.649  1.000000  0.000          0
ATOM   1590  CA  PRO    98      19.650  23.097  -0.730  1.000000  0.000          0
ATOM   1591  HA  PRO    98      18.886  22.989  -1.499  1.000000  0.000          0
ATOM   1592  C   PRO    98      20.818  22.237  -1.139  1.000000  0.000          0
ATOM   1593  O   PRO    98      21.559  21.792  -0.310  1.000000  0.000          0
ATOM   1594  N   VAL    99      20.946  21.987  -2.391  1.000000  0.000          0
ATOM   1595  H   VAL    99      20.274  22.470  -2.972  1.000000  0.000          0
ATOM   1596  CA  VAL    99      21.901  21.107  -3.127  1.000000  0.000          0
ATOM   1597  HA  VAL    99      22.062  20.305  -2.408  1.000000  0.000          0
ATOM   1598  CB  VAL    99      21.342  20.519  -4.446  1.000000  0.000          0
ATOM   1599  HB  VAL    99      20.910  21.281  -5.096  1.000000  0.000          0
ATOM   1600  CG1 VAL    99      22.379  19.599  -5.249  1.000000  0.000          0
ATOM   1601 HG11 VAL    99      21.924  18.988  -6.026  1.000000  0.000          0
ATOM   1602 HG12 VAL    99      23.190  20.184  -5.684  1.000000  0.000          0
ATOM   1603 HG13 VAL    99      22.862  18.906  -4.561  1.000000  0.000          0
ATOM   1604  CG2 VAL    99      20.220  19.511  -4.125  1.000000  0.000          0
ATOM   1605 HG21 VAL    99      19.862  19.159  -5.093  1.000000  0.000          0
ATOM   1606 HG22 VAL    99      20.589  18.679  -3.527  1.000000  0.000          0
ATOM   1607 HG23 VAL    99      19.298  19.980  -3.784  1.000000  0.000          0
ATOM   1608  C   VAL    99      23.221  21.837  -3.379  1.000000  0.000          0
ATOM   1609  O   VAL    99      23.206  23.098  -3.423  1.000000  0.000          0
ATOM   1610  N   LYS   100      24.399  21.181  -3.502  1.000000  0.000          0
ATOM   1611  H   LYS   100      24.318  20.180  -3.608  1.000000  0.000          0
ATOM   1612  CA  LYS   100      25.760  21.863  -3.812  1.000000  0.000          0
ATOM   1613  HA  LYS   100      25.675  22.941  -3.954  1.000000  0.000          0
ATOM   1614  CB  LYS   100      26.698  21.645  -2.565  1.000000  0.000          0
ATOM   1615  HB2 LYS   100      27.199  20.701  -2.783  1.000000  0.000          0
ATOM   1616  HB3 LYS   100      27.492  22.391  -2.587  1.000000  0.000          0
ATOM   1617  CG  LYS   100      25.984  21.735  -1.152  1.000000  0.000          0
ATOM   1618  HG2 LYS   100      25.407  22.651  -1.042  1.000000  0.000          0
ATOM   1619  HG3 LYS   100      25.290  20.899  -1.054  1.000000  0.000          0
ATOM   1620  CD  LYS   100      27.040  21.651   0.019  1.000000  0.000          0
ATOM   1621  HD2 LYS   100      27.647  20.798  -0.284  1.000000  0.000          0
ATOM   1622  HD3 LYS   100      27.753  22.474  -0.034  1.000000  0.000          0
ATOM   1623  CE  LYS   100      26.358  21.485   1.435  1.000000  0.000          0
ATOM   1624  HE2 LYS   100      25.393  21.989   1.480  1.000000  0.000          0
ATOM   1625  HE3 LYS   100      26.022  20.462   1.606  1.000000  0.000          0
ATOM   1626  NZ  LYS   100      27.280  21.898   2.584  1.000000  0.000          0
ATOM   1627  HZ1 LYS   100      27.751  22.737   2.281  1.000000  0.000          0
ATOM   1628  HZ2 LYS   100      26.916  22.147   3.492  1.000000  0.000          0
ATOM   1629  HZ3 LYS   100      28.006  21.200   2.649  1.000000  0.000          0
ATOM   1630  C   LYS   100      26.498  21.258  -5.028  1.000000  0.000          0
ATOM   1631  O   LYS   100      26.429  20.060  -5.363  1.000000  0.000          0
ATOM   1632  N   GLU   101      27.133  22.167  -5.785  1.000000  0.000          0
ATOM   1633  H   GLU   101      27.171  23.113  -5.433  1.000000  0.000          0
ATOM   1634  CA  GLU   101      27.960  21.810  -6.931  1.000000  0.000          0
ATOM   1635  HA  GLU   101      27.488  21.175  -7.681  1.000000  0.000          0
ATOM   1636  CB  GLU   101      28.353  23.101  -7.673  1.000000  0.000          0
ATOM   1637  HB2 GLU   101      27.481  23.750  -7.750  1.000000  0.000          0
ATOM   1638  HB3 GLU   101      29.096  23.597  -7.047  1.000000  0.000          0
ATOM   1639  CG  GLU   101      29.018  22.903  -9.000  1.000000  0.000          0
ATOM   1640  HG2 GLU   101      30.019  22.484  -8.895  1.000000  0.000          0
ATOM   1641  HG3 GLU   101      28.357  22.313  -9.635  1.000000  0.000          0
ATOM   1642  CD  GLU   101      29.239  24.202  -9.803  1.000000  0.000          0
ATOM   1643  OE1 GLU   101      29.761  25.125  -9.187  1.000000  0.000          0
ATOM   1644  OE2 GLU   101      28.941  24.304 -11.008  1.000000  0.000          0
ATOM   1645  C   GLU   101      29.197  21.057  -6.448  1.000000  0.000          0
ATOM   1646  O   GLU   101      29.793  21.416  -5.474  1.000000  0.000          0
ATOM   1647  N   ALA   102      29.606  19.994  -7.154  1.000000  0.000          0
ATOM   1648  H   ALA   102      29.141  19.866  -8.042  1.000000  0.000          0
ATOM   1649  CA  ALA   102      30.449  18.928  -6.513  1.000000  0.000          0
ATOM   1650  HA  ALA   102      31.258  19.386  -5.942  1.000000  0.000          0
ATOM   1651  CB  ALA   102      29.631  18.203  -5.515  1.000000  0.000          0
ATOM   1652  HB1 ALA   102      29.016  18.934  -4.991  1.000000  0.000          0
ATOM   1653  HB2 ALA   102      28.871  17.619  -6.036  1.000000  0.000          0
ATOM   1654  HB3 ALA   102      30.233  17.619  -4.818  1.000000  0.000          0
ATOM   1655  C   ALA   102      31.110  17.973  -7.579  1.000000  0.000          0
ATOM   1656  O   ALA   102      30.875  18.246  -8.761  1.000000  0.000          0
ATOM   1657  N   ASN   103      31.757  16.937  -7.077  1.000000  0.000          0
ATOM   1658  H   ASN   103      31.750  16.891  -6.068  1.000000  0.000          0
ATOM   1659  CA  ASN   103      31.998  15.790  -7.954  1.000000  0.000          0
ATOM   1660  HA  ASN   103      32.606  16.269  -8.721  1.000000  0.000          0
ATOM   1661  CB  ASN   103      32.973  14.811  -7.254  1.000000  0.000          0
ATOM   1662  HB2 ASN   103      33.817  15.341  -6.813  1.000000  0.000          0
ATOM   1663  HB3 ASN   103      32.448  14.266  -6.467  1.000000  0.000          0
ATOM   1664  CG  ASN   103      33.685  13.843  -8.191  1.000000  0.000          0
ATOM   1665  OD1 ASN   103      33.717  13.946  -9.426  1.000000  0.000          0
ATOM   1666  ND2 ASN   103      34.371  12.924  -7.585  1.000000  0.000          0
ATOM   1667 HD21 ASN   103      34.921  12.351  -8.210  1.000000  0.000          0
ATOM   1668 HD22 ASN   103      34.322  12.927  -6.577  1.000000  0.000          0
ATOM   1669  C   ASN   103      30.661  15.155  -8.489  1.000000  0.000          0
ATOM   1670  O   ASN   103      29.563  15.683  -8.200  1.000000  0.000          0
ATOM   1671  N   GLN   104      30.771  14.073  -9.183  1.000000  0.000          0
ATOM   1672  H   GLN   104      31.715  13.712  -9.174  1.000000  0.000          0
ATOM   1673  CA  GLN   104      29.732  13.090  -9.541  1.000000  0.000          0
ATOM   1674  HA  GLN   104      28.929  13.135  -8.806  1.000000  0.000          0
ATOM   1675  CB  GLN   104      29.258  13.367 -11.010  1.000000  0.000          0
ATOM   1676  HB2 GLN   104      28.390  12.746 -11.233  1.000000  0.000          0
ATOM   1677  HB3 GLN   104      28.805  14.351 -10.900  1.000000  0.000          0
ATOM   1678  CG  GLN   104      30.247  13.482 -12.173  1.000000  0.000          0
ATOM   1679  HG2 GLN   104      29.722  14.161 -12.844  1.000000  0.000          0
ATOM   1680  HG3 GLN   104      31.195  13.871 -11.802  1.000000  0.000          0
ATOM   1681  CD  GLN   104      30.425  12.235 -13.050  1.000000  0.000          0
ATOM   1682  OE1 GLN   104      30.013  11.136 -12.633  1.000000  0.000          0
ATOM   1683  NE2 GLN   104      31.154  12.268 -14.198  1.000000  0.000          0
ATOM   1684 HE21 GLN   104      31.205  11.411 -14.730  1.000000  0.000          0
ATOM   1685 HE22 GLN   104      31.838  12.988 -14.385  1.000000  0.000          0
ATOM   1686  C   GLN   104      30.282  11.640  -9.629  1.000000  0.000          0
ATOM   1687  O   GLN   104      31.486  11.357  -9.347  1.000000  0.000          0
ATOM   1688  N   SER   105      29.326  10.729  -9.828  1.000000  0.000          0
ATOM   1689  H   SER   105      28.425  11.154  -9.991  1.000000  0.000          0
ATOM   1690  CA  SER   105      29.443   9.278 -10.009  1.000000  0.000          0
ATOM   1691  HA  SER   105      30.230   9.120 -10.747  1.000000  0.000          0
ATOM   1692  CB  SER   105      29.818   8.552  -8.661  1.000000  0.000          0
ATOM   1693  HB2 SER   105      29.025   8.800  -7.957  1.000000  0.000          0
ATOM   1694  HB3 SER   105      29.734   7.485  -8.872  1.000000  0.000          0
ATOM   1695  OG  SER   105      31.157   8.816  -8.185  1.000000  0.000          0
ATOM   1696  HG  SER   105      31.336   9.742  -8.355  1.000000  0.000          0
ATOM   1697  C   SER   105      28.028   8.798 -10.535  1.000000  0.000          0
ATOM   1698  O   SER   105      27.003   9.490 -10.537  1.000000  0.000          0
ATOM   1699  N   THR   106      27.978   7.535 -10.951  1.000000  0.000          0
ATOM   1700  H   THR   106      28.744   6.941 -10.668  1.000000  0.000          0
ATOM   1701  CA  THR   106      26.864   6.794 -11.498  1.000000  0.000          0
ATOM   1702  HA  THR   106      26.614   7.331 -12.412  1.000000  0.000          0
ATOM   1703  CB  THR   106      27.195   5.433 -12.099  1.000000  0.000          0
ATOM   1704  HB  THR   106      26.293   4.925 -12.445  1.000000  0.000          0
ATOM   1705  CG2 THR   106      28.181   5.581 -13.289  1.000000  0.000          0
ATOM   1706 HG21 THR   106      29.122   6.046 -12.998  1.000000  0.000          0
ATOM   1707 HG22 THR   106      28.451   4.600 -13.677  1.000000  0.000          0
ATOM   1708 HG23 THR   106      27.704   6.150 -14.088  1.000000  0.000          0
ATOM   1709  OG1 THR   106      27.779   4.470 -11.307  1.000000  0.000          0
ATOM   1710  HG1 THR   106      28.707   4.713 -11.260  1.000000  0.000          0
ATOM   1711  C   THR   106      25.667   6.572 -10.576  1.000000  0.000          0
ATOM   1712  O   THR   106      25.701   6.297  -9.389  1.000000  0.000          0
ATOM   1713  N   LEU   107      24.480   6.487 -11.197  1.000000  0.000          0
ATOM   1714  H   LEU   107      24.506   6.456 -12.206  1.000000  0.000          0
ATOM   1715  CA  LEU   107      23.199   6.136 -10.558  1.000000  0.000          0
ATOM   1716  HA  LEU   107      23.043   6.861  -9.759  1.000000  0.000          0
ATOM   1717  CB  LEU   107      21.938   6.266 -11.473  1.000000  0.000          0
ATOM   1718  HB2 LEU   107      21.975   7.282 -11.868  1.000000  0.000          0
ATOM   1719  HB3 LEU   107      22.019   5.529 -12.271  1.000000  0.000          0
ATOM   1720  CG  LEU   107      20.540   6.278 -10.698  1.000000  0.000          0
ATOM   1721  HG  LEU   107      20.418   5.306 -10.220  1.000000  0.000          0
ATOM   1722  CD1 LEU   107      20.412   7.340  -9.702  1.000000  0.000          0
ATOM   1723 HD11 LEU   107      20.533   8.305 -10.194  1.000000  0.000          0
ATOM   1724 HD12 LEU   107      19.453   7.329  -9.186  1.000000  0.000          0
ATOM   1725 HD13 LEU   107      21.182   7.160  -8.953  1.000000  0.000          0
ATOM   1726  CD2 LEU   107      19.443   6.348 -11.735  1.000000  0.000          0
ATOM   1727 HD21 LEU   107      18.517   6.043 -11.248  1.000000  0.000          0
ATOM   1728 HD22 LEU   107      19.297   7.339 -12.166  1.000000  0.000          0
ATOM   1729 HD23 LEU   107      19.678   5.685 -12.568  1.000000  0.000          0
ATOM   1730  C   LEU   107      23.351   4.790  -9.865  1.000000  0.000          0
ATOM   1731  O   LEU   107      22.810   4.647  -8.765  1.000000  0.000          0
ATOM   1732  N   GLU   108      24.136   3.772 -10.431  1.000000  0.000          0
ATOM   1733  H   GLU   108      24.515   3.970 -11.346  1.000000  0.000          0
ATOM   1734  CA  GLU   108      24.351   2.556  -9.781  1.000000  0.000          0
ATOM   1735  HA  GLU   108      23.405   2.124  -9.451  1.000000  0.000          0
ATOM   1736  CB  GLU   108      24.746   1.580 -10.868  1.000000  0.000          0
ATOM   1737  HB2 GLU   108      23.866   1.514 -11.508  1.000000  0.000          0
ATOM   1738  HB3 GLU   108      25.594   1.976 -11.427  1.000000  0.000          0
ATOM   1739  CG  GLU   108      25.116   0.224 -10.310  1.000000  0.000          0
ATOM   1740  HG2 GLU   108      26.121   0.303  -9.895  1.000000  0.000          0
ATOM   1741  HG3 GLU   108      24.352   0.046  -9.554  1.000000  0.000          0
ATOM   1742  CD  GLU   108      25.131  -0.867 -11.408  1.000000  0.000          0
ATOM   1743  OE1 GLU   108      25.076  -2.062 -11.063  1.000000  0.000          0
ATOM   1744  OE2 GLU   108      25.063  -0.595 -12.679  1.000000  0.000          0
ATOM   1745  C   GLU   108      25.314   2.631  -8.512  1.000000  0.000          0
ATOM   1746  O   GLU   108      25.128   1.848  -7.572  1.000000  0.000          0
ATOM   1747  N   ASN   109      26.279   3.558  -8.511  1.000000  0.000          0
ATOM   1748  H   ASN   109      26.466   4.055  -9.371  1.000000  0.000          0
ATOM   1749  CA  ASN   109      27.079   3.761  -7.316  1.000000  0.000          0
ATOM   1750  HA  ASN   109      27.453   2.843  -6.861  1.000000  0.000          0
ATOM   1751  CB  ASN   109      28.339   4.575  -7.755  1.000000  0.000          0
ATOM   1752  HB2 ASN   109      29.002   3.890  -8.283  1.000000  0.000          0
ATOM   1753  HB3 ASN   109      28.122   5.416  -8.413  1.000000  0.000          0
ATOM   1754  CG  ASN   109      29.213   5.119  -6.568  1.000000  0.000          0
ATOM   1755  OD1 ASN   109      28.954   6.197  -6.039  1.000000  0.000          0
ATOM   1756  ND2 ASN   109      29.976   4.212  -5.936  1.000000  0.000          0
ATOM   1757 HD21 ASN   109      30.663   4.602  -5.306  1.000000  0.000          0
ATOM   1758 HD22 ASN   109      30.062   3.281  -6.321  1.000000  0.000          0
ATOM   1759  C   ASN   109      26.327   4.593  -6.247  1.000000  0.000          0
ATOM   1760  O   ASN   109      26.424   4.333  -5.030  1.000000  0.000          0
ATOM   1761  N   PHE   110      25.597   5.641  -6.712  1.000000  0.000          0
ATOM   1762  H   PHE   110      25.738   5.893  -7.679  1.000000  0.000          0
ATOM   1763  CA  PHE   110      24.694   6.551  -5.919  1.000000  0.000          0
ATOM   1764  HA  PHE   110      25.296   7.035  -5.151  1.000000  0.000          0
ATOM   1765  CB  PHE   110      24.093   7.640  -6.803  1.000000  0.000          0
ATOM   1766  HB2 PHE   110      24.833   8.080  -7.469  1.000000  0.000          0
ATOM   1767  HB3 PHE   110      23.422   7.126  -7.493  1.000000  0.000          0
ATOM   1768  CG  PHE   110      23.289   8.642  -6.100  1.000000  0.000          0
ATOM   1769  CD1 PHE   110      23.877   9.876  -5.794  1.000000  0.000          0
ATOM   1770  HD1 PHE   110      24.862  10.051  -6.202  1.000000  0.000          0
ATOM   1771  CE1 PHE   110      23.040  10.889  -5.299  1.000000  0.000          0
ATOM   1772  HE1 PHE   110      23.400  11.904  -5.253  1.000000  0.000          0
ATOM   1773  CZ  PHE   110      21.769  10.604  -4.766  1.000000  0.000          0
ATOM   1774  HZ  PHE   110      21.120  11.350  -4.333  1.000000  0.000          0
ATOM   1775  CE2 PHE   110      21.174   9.338  -4.989  1.000000  0.000          0
ATOM   1776  HE2 PHE   110      20.160   9.119  -4.686  1.000000  0.000          0
ATOM   1777  CD2 PHE   110      21.937   8.419  -5.716  1.000000  0.000          0
ATOM   1778  HD2 PHE   110      21.455   7.490  -5.980  1.000000  0.000          0
ATOM   1779  C   PHE   110      23.640   5.797  -5.058  1.000000  0.000          0
ATOM   1780  O   PHE   110      23.559   6.117  -3.885  1.000000  0.000          0
ATOM   1781  N   LEU   111      22.783   4.924  -5.615  1.000000  0.000          0
ATOM   1782  H   LEU   111      22.843   4.748  -6.608  1.000000  0.000          0
ATOM   1783  CA  LEU   111      21.720   4.209  -4.841  1.000000  0.000          0
ATOM   1784  HA  LEU   111      21.138   5.026  -4.416  1.000000  0.000          0
ATOM   1785  CB  LEU   111      20.770   3.451  -5.842  1.000000  0.000          0
ATOM   1786  HB2 LEU   111      21.405   2.766  -6.404  1.000000  0.000          0
ATOM   1787  HB3 LEU   111      20.041   2.864  -5.285  1.000000  0.000          0
ATOM   1788  CG  LEU   111      20.047   4.380  -6.843  1.000000  0.000          0
ATOM   1789  HG  LEU   111      20.753   5.015  -7.378  1.000000  0.000          0
ATOM   1790  CD1 LEU   111      19.375   3.461  -7.874  1.000000  0.000          0
ATOM   1791 HD11 LEU   111      18.620   4.032  -8.417  1.000000  0.000          0
ATOM   1792 HD12 LEU   111      20.173   3.226  -8.578  1.000000  0.000          0
ATOM   1793 HD13 LEU   111      18.970   2.552  -7.431  1.000000  0.000          0
ATOM   1794  CD2 LEU   111      19.018   5.332  -6.194  1.000000  0.000          0
ATOM   1795 HD21 LEU   111      18.606   6.040  -6.912  1.000000  0.000          0
ATOM   1796 HD22 LEU   111      18.285   4.723  -5.663  1.000000  0.000          0
ATOM   1797 HD23 LEU   111      19.604   5.904  -5.473  1.000000  0.000          0
ATOM   1798  C   LEU   111      22.304   3.233  -3.756  1.000000  0.000          0
ATOM   1799  O   LEU   111      21.644   3.006  -2.727  1.000000  0.000          0
ATOM   1800  N   GLU   112      23.548   2.761  -3.977  1.000000  0.000          0
ATOM   1801  H   GLU   112      23.810   2.865  -4.947  1.000000  0.000          0
ATOM   1802  CA  GLU   112      24.391   2.006  -3.007  1.000000  0.000          0
ATOM   1803  HA  GLU   112      23.818   1.199  -2.548  1.000000  0.000          0
ATOM   1804  CB  GLU   112      25.571   1.278  -3.726  1.000000  0.000          0
ATOM   1805  HB2 GLU   112      25.159   0.743  -4.581  1.000000  0.000          0
ATOM   1806  HB3 GLU   112      26.225   1.996  -4.219  1.000000  0.000          0
ATOM   1807  CG  GLU   112      26.437   0.376  -2.868  1.000000  0.000          0
ATOM   1808  HG2 GLU   112      27.072  -0.053  -3.644  1.000000  0.000          0
ATOM   1809  HG3 GLU   112      27.047   1.010  -2.226  1.000000  0.000          0
ATOM   1810  CD  GLU   112      25.625  -0.718  -2.201  1.000000  0.000          0
ATOM   1811  OE1 GLU   112      26.088  -1.230  -1.176  1.000000  0.000          0
ATOM   1812  OE2 GLU   112      24.596  -1.260  -2.689  1.000000  0.000          0
ATOM   1813  C   GLU   112      24.945   2.882  -1.890  1.000000  0.000          0
ATOM   1814  O   GLU   112      24.633   2.573  -0.763  1.000000  0.000          0
ATOM   1815  N   ARG   113      25.543   3.991  -2.190  1.000000  0.000          0
ATOM   1816  H   ARG   113      25.934   4.158  -3.106  1.000000  0.000          0
ATOM   1817  CA  ARG   113      25.960   4.910  -1.112  1.000000  0.000          0
ATOM   1818  HA  ARG   113      26.589   4.461  -0.342  1.000000  0.000          0
ATOM   1819  CB  ARG   113      26.618   6.135  -1.773  1.000000  0.000          0
ATOM   1820  HB2 ARG   113      25.886   6.435  -2.524  1.000000  0.000          0
ATOM   1821  HB3 ARG   113      26.810   6.940  -1.064  1.000000  0.000          0
ATOM   1822  CG  ARG   113      27.959   5.845  -2.435  1.000000  0.000          0
ATOM   1823  HG2 ARG   113      28.551   5.279  -1.715  1.000000  0.000          0
ATOM   1824  HG3 ARG   113      27.794   5.127  -3.238  1.000000  0.000          0
ATOM   1825  CD  ARG   113      28.875   6.933  -2.967  1.000000  0.000          0
ATOM   1826  HD2 ARG   113      29.565   6.400  -3.621  1.000000  0.000          0
ATOM   1827  HD3 ARG   113      28.238   7.534  -3.616  1.000000  0.000          0
ATOM   1828  NE  ARG   113      29.486   7.703  -1.828  1.000000  0.000          0
ATOM   1829  HE  ARG   113      29.159   7.429  -0.913  1.000000  0.000          0
ATOM   1830  CZ  ARG   113      30.203   8.797  -1.819  1.000000  0.000          0
ATOM   1831  NH1 ARG   113      30.318   9.541  -2.865  1.000000  0.000          0
ATOM   1832 HH11 ARG   113      29.885   9.247  -3.728  1.000000  0.000          0
ATOM   1833 HH12 ARG   113      30.540  10.526  -2.856  1.000000  0.000          0
ATOM   1834  NH2 ARG   113      30.734   9.207  -0.718  1.000000  0.000          0
ATOM   1835 HH21 ARG   113      30.915   8.588   0.059  1.000000  0.000          0
ATOM   1836 HH22 ARG   113      31.235  10.071  -0.864  1.000000  0.000          0
ATOM   1837  C   ARG   113      24.771   5.217  -0.212  1.000000  0.000          0
ATOM   1838  O   ARG   113      24.845   4.955   1.010  1.000000  0.000          0
ATOM   1839  N   LEU   114      23.699   5.579  -0.842  1.000000  0.000          0
ATOM   1840  H   LEU   114      23.755   5.673  -1.846  1.000000  0.000          0
ATOM   1841  CA  LEU   114      22.363   5.803  -0.144  1.000000  0.000          0
ATOM   1842  HA  LEU   114      22.398   6.661   0.526  1.000000  0.000          0
ATOM   1843  CB  LEU   114      21.381   6.120  -1.329  1.000000  0.000          0
ATOM   1844  HB2 LEU   114      21.687   7.033  -1.842  1.000000  0.000          0
ATOM   1845  HB3 LEU   114      21.396   5.290  -2.034  1.000000  0.000          0
ATOM   1846  CG  LEU   114      19.869   6.181  -0.920  1.000000  0.000          0
ATOM   1847  HG  LEU   114      19.458   5.264  -0.500  1.000000  0.000          0
ATOM   1848  CD1 LEU   114      19.608   7.453  -0.005  1.000000  0.000          0
ATOM   1849 HD11 LEU   114      19.876   7.215   1.025  1.000000  0.000          0
ATOM   1850 HD12 LEU   114      20.138   8.369  -0.263  1.000000  0.000          0
ATOM   1851 HD13 LEU   114      18.565   7.764   0.051  1.000000  0.000          0
ATOM   1852  CD2 LEU   114      18.922   6.463  -2.120  1.000000  0.000          0
ATOM   1853 HD21 LEU   114      19.074   7.396  -2.662  1.000000  0.000          0
ATOM   1854 HD22 LEU   114      19.115   5.787  -2.952  1.000000  0.000          0
ATOM   1855 HD23 LEU   114      17.887   6.377  -1.789  1.000000  0.000          0
ATOM   1856  C   LEU   114      21.907   4.624   0.753  1.000000  0.000          0
ATOM   1857  O   LEU   114      21.582   4.830   1.932  1.000000  0.000          0
ATOM   1858  N   LYS   115      21.864   3.400   0.193  1.000000  0.000          0
ATOM   1859  H   LYS   115      21.871   3.448  -0.816  1.000000  0.000          0
ATOM   1860  CA  LYS   115      21.572   2.104   0.909  1.000000  0.000          0
ATOM   1861  HA  LYS   115      20.634   2.175   1.460  1.000000  0.000          0
ATOM   1862  CB  LYS   115      21.543   1.038  -0.190  1.000000  0.000          0
ATOM   1863  HB2 LYS   115      20.721   1.291  -0.861  1.000000  0.000          0
ATOM   1864  HB3 LYS   115      22.457   1.111  -0.780  1.000000  0.000          0
ATOM   1865  CG  LYS   115      21.370  -0.407   0.368  1.000000  0.000          0
ATOM   1866  HG2 LYS   115      22.269  -0.838   0.809  1.000000  0.000          0
ATOM   1867  HG3 LYS   115      20.552  -0.478   1.086  1.000000  0.000          0
ATOM   1868  CD  LYS   115      20.882  -1.301  -0.756  1.000000  0.000          0
ATOM   1869  HD2 LYS   115      19.937  -0.864  -1.074  1.000000  0.000          0
ATOM   1870  HD3 LYS   115      21.575  -1.136  -1.582  1.000000  0.000          0
ATOM   1871  CE  LYS   115      20.867  -2.721  -0.132  1.000000  0.000          0
ATOM   1872  HE2 LYS   115      21.806  -2.729   0.422  1.000000  0.000          0
ATOM   1873  HE3 LYS   115      20.160  -2.666   0.696  1.000000  0.000          0
ATOM   1874  NZ  LYS   115      20.607  -3.865  -1.118  1.000000  0.000          0
ATOM   1875  HZ1 LYS   115      19.856  -3.655  -1.760  1.000000  0.000          0
ATOM   1876  HZ2 LYS   115      21.442  -4.189  -1.585  1.000000  0.000          0
ATOM   1877  HZ3 LYS   115      20.280  -4.634  -0.552  1.000000  0.000          0
ATOM   1878  C   LYS   115      22.641   1.827   2.014  1.000000  0.000          0
ATOM   1879  O   LYS   115      22.330   1.215   3.050  1.000000  0.000          0
ATOM   1880  N   THR   116      23.860   2.188   1.782  1.000000  0.000          0
ATOM   1881  H   THR   116      24.024   2.473   0.827  1.000000  0.000          0
ATOM   1882  CA  THR   116      25.054   1.903   2.617  1.000000  0.000          0
ATOM   1883  HA  THR   116      25.034   0.839   2.849  1.000000  0.000          0
ATOM   1884  CB  THR   116      26.413   2.042   1.861  1.000000  0.000          0
ATOM   1885  HB  THR   116      26.515   3.056   1.474  1.000000  0.000          0
ATOM   1886  CG2 THR   116      27.678   1.782   2.599  1.000000  0.000          0
ATOM   1887 HG21 THR   116      27.697   0.846   3.157  1.000000  0.000          0
ATOM   1888 HG22 THR   116      28.475   1.780   1.856  1.000000  0.000          0
ATOM   1889 HG23 THR   116      27.871   2.620   3.268  1.000000  0.000          0
ATOM   1890  OG1 THR   116      26.380   1.099   0.784  1.000000  0.000          0
ATOM   1891  HG1 THR   116      25.724   1.465   0.185  1.000000  0.000          0
ATOM   1892  C   THR   116      25.036   2.710   3.875  1.000000  0.000          0
ATOM   1893  O   THR   116      25.542   2.266   4.915  1.000000  0.000          0
ATOM   1894  N   ILE   117      24.324   3.884   3.962  1.000000  0.000          0
ATOM   1895  H   ILE   117      24.167   4.334   3.072  1.000000  0.000          0
ATOM   1896  CA  ILE   117      24.053   4.644   5.167  1.000000  0.000          0
ATOM   1897  HA  ILE   117      24.909   4.847   5.811  1.000000  0.000          0
ATOM   1898  CB  ILE   117      23.496   6.054   4.703  1.000000  0.000          0
ATOM   1899  HB  ILE   117      22.889   5.902   3.810  1.000000  0.000          0
ATOM   1900  CG2 ILE   117      22.781   6.855   5.870  1.000000  0.000          0
ATOM   1901 HG21 ILE   117      21.804   6.449   6.130  1.000000  0.000          0
ATOM   1902 HG22 ILE   117      23.450   6.843   6.731  1.000000  0.000          0
ATOM   1903 HG23 ILE   117      22.551   7.853   5.495  1.000000  0.000          0
ATOM   1904  CG1 ILE   117      24.677   6.832   4.049  1.000000  0.000          0
ATOM   1905 HG12 ILE   117      25.384   7.134   4.822  1.000000  0.000          0
ATOM   1906 HG13 ILE   117      25.207   6.235   3.306  1.000000  0.000          0
ATOM   1907  CD1 ILE   117      24.134   8.052   3.295  1.000000  0.000          0
ATOM   1908 HD11 ILE   117      23.134   7.876   2.899  1.000000  0.000          0
ATOM   1909 HD12 ILE   117      24.109   8.881   4.003  1.000000  0.000          0
ATOM   1910 HD13 ILE   117      24.774   8.552   2.566  1.000000  0.000          0
ATOM   1911  C   ILE   117      23.063   3.863   6.044  1.000000  0.000          0
ATOM   1912  O   ILE   117      22.993   4.090   7.246  1.000000  0.000          0
ATOM   1913  N   MET   118      22.330   2.972   5.437  1.000000  0.000          0
ATOM   1914  H   MET   118      22.261   3.016   4.430  1.000000  0.000          0
ATOM   1915  CA  MET   118      21.192   2.299   6.129  1.000000  0.000          0
ATOM   1916  HA  MET   118      21.181   2.660   7.156  1.000000  0.000          0
ATOM   1917  CB  MET   118      19.853   2.529   5.348  1.000000  0.000          0
ATOM   1918  HB2 MET   118      19.814   1.921   4.444  1.000000  0.000          0
ATOM   1919  HB3 MET   118      18.946   2.239   5.880  1.000000  0.000          0
ATOM   1920  CG  MET   118      19.646   4.005   4.966  1.000000  0.000          0
ATOM   1921  HG2 MET   118      19.522   4.535   5.910  1.000000  0.000          0
ATOM   1922  HG3 MET   118      20.409   4.511   4.375  1.000000  0.000          0
ATOM   1923  SD  MET   118      18.102   4.105   4.111  1.000000  0.000          0
ATOM   1924  CE  MET   118      18.051   5.844   3.591  1.000000  0.000          0
ATOM   1925  HE1 MET   118      18.945   6.152   3.049  1.000000  0.000          0
ATOM   1926  HE2 MET   118      17.088   6.020   3.113  1.000000  0.000          0
ATOM   1927  HE3 MET   118      18.074   6.454   4.495  1.000000  0.000          0
ATOM   1928  C   MET   118      21.381   0.749   6.398  1.000000  0.000          0
ATOM   1929  O   MET   118      20.452   0.198   7.059  1.000000  0.000          0
ATOM   1930  N   ARG   119      22.449   0.189   5.852  1.000000  0.000          0
ATOM   1931  H   ARG   119      23.006   0.818   5.295  1.000000  0.000          0
ATOM   1932  CA  ARG   119      22.621  -1.258   5.808  1.000000  0.000          0
ATOM   1933  HA  ARG   119      21.743  -1.684   5.323  1.000000  0.000          0
ATOM   1934  CB  ARG   119      23.904  -1.668   5.073  1.000000  0.000          0
ATOM   1935  HB2 ARG   119      23.938  -1.239   4.072  1.000000  0.000          0
ATOM   1936  HB3 ARG   119      24.799  -1.364   5.617  1.000000  0.000          0
ATOM   1937  CG  ARG   119      23.887  -3.224   4.827  1.000000  0.000          0
ATOM   1938  HG2 ARG   119      23.893  -3.722   5.797  1.000000  0.000          0
ATOM   1939  HG3 ARG   119      22.896  -3.470   4.448  1.000000  0.000          0
ATOM   1940  CD  ARG   119      25.094  -3.653   3.948  1.000000  0.000          0
ATOM   1941  HD2 ARG   119      26.029  -3.186   4.263  1.000000  0.000          0
ATOM   1942  HD3 ARG   119      25.281  -4.719   4.079  1.000000  0.000          0
ATOM   1943  NE  ARG   119      24.736  -3.468   2.551  1.000000  0.000          0
ATOM   1944  HE  ARG   119      24.378  -4.307   2.118  1.000000  0.000          0
ATOM   1945  CZ  ARG   119      25.062  -2.546   1.731  1.000000  0.000          0
ATOM   1946  NH1 ARG   119      25.927  -1.687   2.062  1.000000  0.000          0
ATOM   1947 HH11 ARG   119      26.497  -1.866   2.876  1.000000  0.000          0
ATOM   1948 HH12 ARG   119      26.307  -1.038   1.388  1.000000  0.000          0
ATOM   1949  NH2 ARG   119      24.549  -2.564   0.531  1.000000  0.000          0
ATOM   1950 HH21 ARG   119      23.990  -3.298   0.120  1.000000  0.000          0
ATOM   1951 HH22 ARG   119      25.028  -2.028  -0.178  1.000000  0.000          0
ATOM   1952  C   ARG   119      22.616  -1.839   7.211  1.000000  0.000          0
ATOM   1953  O   ARG   119      21.736  -2.655   7.447  1.000000  0.000          0
ATOM   1954  N   GLU   120      23.395  -1.306   8.155  1.000000  0.000          0
ATOM   1955  H   GLU   120      23.995  -0.512   7.979  1.000000  0.000          0
ATOM   1956  CA  GLU   120      23.378  -1.766   9.511  1.000000  0.000          0
ATOM   1957  HA  GLU   120      23.572  -2.840   9.534  1.000000  0.000          0
ATOM   1958  CB  GLU   120      24.603  -1.235  10.190  1.000000  0.000          0
ATOM   1959  HB2 GLU   120      25.471  -1.455   9.569  1.000000  0.000          0
ATOM   1960  HB3 GLU   120      24.410  -0.162  10.154  1.000000  0.000          0
ATOM   1961  CG  GLU   120      24.776  -1.626  11.659  1.000000  0.000          0
ATOM   1962  HG2 GLU   120      25.694  -1.146  12.000  1.000000  0.000          0
ATOM   1963  HG3 GLU   120      23.927  -1.300  12.261  1.000000  0.000          0
ATOM   1964  CD  GLU   120      24.968  -3.146  11.936  1.000000  0.000          0
ATOM   1965  OE1 GLU   120      24.905  -3.608  13.076  1.000000  0.000          0
ATOM   1966  OE2 GLU   120      25.330  -3.947  11.032  1.000000  0.000          0
ATOM   1967  C   GLU   120      22.033  -1.438  10.189  1.000000  0.000          0
ATOM   1968  O   GLU   120      21.545  -2.248  11.058  1.000000  0.000          0
ATOM   1969  N   LYS   121      21.385  -0.309   9.865  1.000000  0.000          0
ATOM   1970  H   LYS   121      21.907   0.276   9.228  1.000000  0.000          0
ATOM   1971  CA  LYS   121      20.071   0.129  10.492  1.000000  0.000          0
ATOM   1972  HA  LYS   121      20.251  -0.081  11.547  1.000000  0.000          0
ATOM   1973  CB  LYS   121      19.803   1.590  10.341  1.000000  0.000          0
ATOM   1974  HB2 LYS   121      20.680   2.078  10.766  1.000000  0.000          0
ATOM   1975  HB3 LYS   121      19.743   1.879   9.292  1.000000  0.000          0
ATOM   1976  CG  LYS   121      18.581   2.106  11.051  1.000000  0.000          0
ATOM   1977  HG2 LYS   121      18.547   3.168  10.811  1.000000  0.000          0
ATOM   1978  HG3 LYS   121      17.705   1.596  10.653  1.000000  0.000          0
ATOM   1979  CD  LYS   121      18.549   1.890  12.538  1.000000  0.000          0
ATOM   1980  HD2 LYS   121      18.341   0.836  12.726  1.000000  0.000          0
ATOM   1981  HD3 LYS   121      19.548   2.188  12.855  1.000000  0.000          0
ATOM   1982  CE  LYS   121      17.560   2.769  13.288  1.000000  0.000          0
ATOM   1983  HE2 LYS   121      17.603   3.776  12.875  1.000000  0.000          0
ATOM   1984  HE3 LYS   121      16.545   2.386  13.187  1.000000  0.000          0
ATOM   1985  NZ  LYS   121      17.789   2.824  14.694  1.000000  0.000          0
ATOM   1986  HZ1 LYS   121      18.282   3.649  15.006  1.000000  0.000          0
ATOM   1987  HZ2 LYS   121      16.883   2.909  15.132  1.000000  0.000          0
ATOM   1988  HZ3 LYS   121      18.165   1.920  14.944  1.000000  0.000          0
ATOM   1989  C   LYS   121      18.913  -0.701  10.068  1.000000  0.000          0
ATOM   1990  O   LYS   121      18.101  -1.072  10.938  1.000000  0.000          0
ATOM   1991  N   TYR   122      18.843  -1.095   8.810  1.000000  0.000          0
ATOM   1992  H   TYR   122      19.477  -0.641   8.168  1.000000  0.000          0
ATOM   1993  CA  TYR   122      18.015  -2.140   8.316  1.000000  0.000          0
ATOM   1994  HA  TYR   122      16.955  -1.954   8.486  1.000000  0.000          0
ATOM   1995  CB  TYR   122      18.114  -2.212   6.737  1.000000  0.000          0
ATOM   1996  HB2 TYR   122      17.766  -1.269   6.314  1.000000  0.000          0
ATOM   1997  HB3 TYR   122      19.173  -2.319   6.504  1.000000  0.000          0
ATOM   1998  CG  TYR   122      17.385  -3.304   6.003  1.000000  0.000          0
ATOM   1999  CD1 TYR   122      16.008  -3.186   5.960  1.000000  0.000          0
ATOM   2000  HD1 TYR   122      15.497  -2.324   6.361  1.000000  0.000          0
ATOM   2001  CE1 TYR   122      15.275  -4.230   5.404  1.000000  0.000          0
ATOM   2002  HE1 TYR   122      14.196  -4.231   5.438  1.000000  0.000          0
ATOM   2003  CZ  TYR   122      15.868  -5.409   4.939  1.000000  0.000          0
ATOM   2004  OH  TYR   122      15.043  -6.518   4.550  1.000000  0.000          0
ATOM   2005  HH  TYR   122      15.383  -7.063   3.837  1.000000  0.000          0
ATOM   2006  CE2 TYR   122      17.250  -5.526   4.996  1.000000  0.000          0
ATOM   2007  HE2 TYR   122      17.666  -6.469   4.670  1.000000  0.000          0
ATOM   2008  CD2 TYR   122      18.052  -4.429   5.448  1.000000  0.000          0
ATOM   2009  HD2 TYR   122      19.112  -4.558   5.612  1.000000  0.000          0
ATOM   2010  C   TYR   122      18.307  -3.555   8.786  1.000000  0.000          0
ATOM   2011  O   TYR   122      17.348  -4.298   9.030  1.000000  0.000          0
ATOM   2012  N   SER   123      19.573  -3.945   9.027  1.000000  0.000          0
ATOM   2013  H   SER   123      20.240  -3.296   8.634  1.000000  0.000          0
ATOM   2014  CA  SER   123      19.937  -5.215   9.691  1.000000  0.000          0
ATOM   2015  HA  SER   123      19.534  -6.029   9.090  1.000000  0.000          0
ATOM   2016  CB  SER   123      21.455  -5.373   9.785  1.000000  0.000          0
ATOM   2017  HB2 SER   123      21.874  -4.901   8.895  1.000000  0.000          0
ATOM   2018  HB3 SER   123      21.768  -4.769  10.637  1.000000  0.000          0
ATOM   2019  OG  SER   123      21.947  -6.615   9.890  1.000000  0.000          0
ATOM   2020  HG  SER   123      21.847  -6.885  10.806  1.000000  0.000          0
ATOM   2021  C   SER   123      19.229  -5.265  11.081  1.000000  0.000          0
ATOM   2022  O   SER   123      18.734  -6.344  11.428  1.000000  0.000          0
ATOM   2023  N   LYS   124      19.397  -4.210  11.904  1.000000  0.000          0
ATOM   2024  H   LYS   124      19.895  -3.405  11.554  1.000000  0.000          0
ATOM   2025  CA  LYS   124      18.691  -4.060  13.125  1.000000  0.000          0
ATOM   2026  HA  LYS   124      18.981  -4.889  13.772  1.000000  0.000          0
ATOM   2027  CB  LYS   124      19.143  -2.715  13.784  1.000000  0.000          0
ATOM   2028  HB2 LYS   124      19.066  -1.837  13.141  1.000000  0.000          0
ATOM   2029  HB3 LYS   124      18.484  -2.516  14.629  1.000000  0.000          0
ATOM   2030  CG  LYS   124      20.613  -2.868  14.253  1.000000  0.000          0
ATOM   2031  HG2 LYS   124      20.515  -3.589  15.065  1.000000  0.000          0
ATOM   2032  HG3 LYS   124      21.256  -3.403  13.554  1.000000  0.000          0
ATOM   2033  CD  LYS   124      21.256  -1.613  14.751  1.000000  0.000          0
ATOM   2034  HD2 LYS   124      20.806  -0.850  14.117  1.000000  0.000          0
ATOM   2035  HD3 LYS   124      20.834  -1.499  15.750  1.000000  0.000          0
ATOM   2036  CE  LYS   124      22.788  -1.778  14.768  1.000000  0.000          0
ATOM   2037  HE2 LYS   124      23.092  -2.587  15.429  1.000000  0.000          0
ATOM   2038  HE3 LYS   124      23.108  -2.063  13.766  1.000000  0.000          0
ATOM   2039  NZ  LYS   124      23.556  -0.607  15.394  1.000000  0.000          0
ATOM   2040  HZ1 LYS   124      23.476   0.275  14.907  1.000000  0.000          0
ATOM   2041  HZ2 LYS   124      23.250  -0.397  16.332  1.000000  0.000          0
ATOM   2042  HZ3 LYS   124      24.548  -0.793  15.400  1.000000  0.000          0
ATOM   2043  C   LYS   124      17.100  -4.111  13.011  1.000000  0.000          0
ATOM   2044  O   LYS   124      16.471  -4.832  13.769  1.000000  0.000          0
ATOM   2045  N   CYS   125      16.578  -3.295  12.074  1.000000  0.000          0
ATOM   2046  H   CYS   125      17.178  -2.730  11.491  1.000000  0.000          0
ATOM   2047  CA  CYS   125      15.166  -3.250  11.818  1.000000  0.000          0
ATOM   2048  HA  CYS   125      14.669  -3.166  12.785  1.000000  0.000          0
ATOM   2049  CB  CYS   125      14.724  -2.030  10.959  1.000000  0.000          0
ATOM   2050  HB2 CYS   125      15.118  -2.035   9.942  1.000000  0.000          0
ATOM   2051  HB3 CYS   125      13.635  -2.039  10.993  1.000000  0.000          0
ATOM   2052  SG  CYS   125      15.185  -0.407  11.713  1.000000  0.000          0
ATOM   2053  HG  CYS   125      16.506  -0.610  11.691  1.000000  0.000          0
ATOM   2054  C   CYS   125      14.601  -4.599  11.236  1.000000  0.000          0
ATOM   2055  O   CYS   125      13.410  -4.627  10.931  1.000000  0.000          0
ATOM   2056  N   SER   126      15.322  -5.682  11.055  1.000000  0.000          0
ATOM   2057  H   SER   126      16.212  -5.628  11.532  1.000000  0.000          0
ATOM   2058  CA  SER   126      14.877  -6.863  10.295  1.000000  0.000          0
ATOM   2059  HA  SER   126      13.944  -6.781   9.738  1.000000  0.000          0
ATOM   2060  CB  SER   126      15.935  -7.224   9.324  1.000000  0.000          0
ATOM   2061  HB2 SER   126      16.879  -7.275   9.867  1.000000  0.000          0
ATOM   2062  HB3 SER   126      15.664  -8.218   8.971  1.000000  0.000          0
ATOM   2063  OG  SER   126      16.045  -6.366   8.189  1.000000  0.000          0
ATOM   2064  HG  SER   126      16.506  -5.551   8.406  1.000000  0.000          0
ATOM   2065  C   SER   126      14.557  -7.989  11.308  1.000000  0.000          0
ATOM   2066  O   SER   126      13.482  -8.640  11.136  1.000000  0.000          0
ATOM   2067  OXT SER   126      15.392  -8.330  12.218  1.000000  0.000          0
TER    2068      SER   126 
ATOM   2068  N   MET   127     -35.277   3.670  -3.274  1.000000  0.000          0
ATOM   2069  H1  MET   127     -36.106   4.199  -3.505  1.000000  0.000          0
ATOM   2070  H2  MET   127     -35.570   3.009  -2.569  1.000000  0.000          0
ATOM   2071  H3  MET   127     -34.859   3.254  -4.094  1.000000  0.000          0
ATOM   2072  CA  MET   127     -34.310   4.537  -2.536  1.000000  0.000          0
ATOM   2073  HA  MET   127     -34.857   5.041  -1.738  1.000000  0.000          0
ATOM   2074  CB  MET   127     -33.216   3.711  -1.976  1.000000  0.000          0
ATOM   2075  HB2 MET   127     -33.648   2.904  -1.384  1.000000  0.000          0
ATOM   2076  HB3 MET   127     -32.619   3.287  -2.783  1.000000  0.000          0
ATOM   2077  CG  MET   127     -32.195   4.344  -0.936  1.000000  0.000          0
ATOM   2078  HG2 MET   127     -32.744   4.469  -0.003  1.000000  0.000          0
ATOM   2079  HG3 MET   127     -31.360   3.738  -0.579  1.000000  0.000          0
ATOM   2080  SD  MET   127     -31.406   5.946  -1.358  1.000000  0.000          0
ATOM   2081  CE  MET   127     -30.287   5.280  -2.538  1.000000  0.000          0
ATOM   2082  HE1 MET   127     -30.731   4.887  -3.452  1.000000  0.000          0
ATOM   2083  HE2 MET   127     -29.643   6.085  -2.892  1.000000  0.000          0
ATOM   2084  HE3 MET   127     -29.664   4.465  -2.171  1.000000  0.000          0
ATOM   2085  C   MET   127     -33.863   5.590  -3.541  1.000000  0.000          0
ATOM   2086  O   MET   127     -33.433   5.286  -4.611  1.000000  0.000          0
ATOM   2087  N   HIE   128     -34.150   6.833  -3.169  1.000000  0.000          0
ATOM   2088  H   HIE   128     -34.552   6.994  -2.257  1.000000  0.000          0
ATOM   2089  CA  HIE   128     -34.131   7.991  -4.072  1.000000  0.000          0
ATOM   2090  HA  HIE   128     -33.614   7.788  -5.009  1.000000  0.000          0
ATOM   2091  CB  HIE   128     -35.552   8.258  -4.413  1.000000  0.000          0
ATOM   2092  HB2 HIE   128     -36.031   8.544  -3.476  1.000000  0.000          0
ATOM   2093  HB3 HIE   128     -36.115   7.365  -4.681  1.000000  0.000          0
ATOM   2094  CG  HIE   128     -35.818   9.298  -5.446  1.000000  0.000          0
ATOM   2095  ND1 HIE   128     -35.408   9.179  -6.818  1.000000  0.000          0
ATOM   2096  CE1 HIE   128     -36.048  10.154  -7.464  1.000000  0.000          0
ATOM   2097  HE1 HIE   128     -36.093  10.187  -8.543  1.000000  0.000          0
ATOM   2098  NE2 HIE   128     -36.896  10.741  -6.587  1.000000  0.000          0
ATOM   2099  HE2 HIE   128     -37.584  11.428  -6.860  1.000000  0.000          0
ATOM   2100  CD2 HIE   128     -36.748  10.292  -5.344  1.000000  0.000          0
ATOM   2101  HD2 HIE   128     -37.231  10.587  -4.425  1.000000  0.000          0
ATOM   2102  C   HIE   128     -33.482   9.282  -3.561  1.000000  0.000          0
ATOM   2103  O   HIE   128     -33.312   9.483  -2.348  1.000000  0.000          0
ATOM   2104  N   HIE   129     -33.139  10.189  -4.432  1.000000  0.000          0
ATOM   2105  H   HIE   129     -33.457  10.080  -5.384  1.000000  0.000          0
ATOM   2106  CA  HIE   129     -32.578  11.497  -4.130  1.000000  0.000          0
ATOM   2107  HA  HIE   129     -31.652  11.370  -3.569  1.000000  0.000          0
ATOM   2108  CB  HIE   129     -32.162  12.128  -5.479  1.000000  0.000          0
ATOM   2109  HB2 HIE   129     -31.730  11.408  -6.173  1.000000  0.000          0
ATOM   2110  HB3 HIE   129     -31.461  12.925  -5.228  1.000000  0.000          0
ATOM   2111  CG  HIE   129     -33.206  12.829  -6.446  1.000000  0.000          0
ATOM   2112  ND1 HIE   129     -33.762  14.035  -6.045  1.000000  0.000          0
ATOM   2113  CE1 HIE   129     -34.639  14.362  -6.958  1.000000  0.000          0
ATOM   2114  HE1 HIE   129     -35.357  15.152  -6.792  1.000000  0.000          0
ATOM   2115  NE2 HIE   129     -34.764  13.356  -7.871  1.000000  0.000          0
ATOM   2116  HE2 HIE   129     -35.461  13.332  -8.601  1.000000  0.000          0
ATOM   2117  CD2 HIE   129     -33.817  12.424  -7.556  1.000000  0.000          0
ATOM   2118  HD2 HIE   129     -33.648  11.499  -8.090  1.000000  0.000          0
ATOM   2119  C   HIE   129     -33.345  12.506  -3.340  1.000000  0.000          0
ATOM   2120  O   HIE   129     -32.779  13.583  -3.033  1.000000  0.000          0
ATOM   2121  N   HIE   130     -34.655  12.359  -3.127  1.000000  0.000          0
ATOM   2122  H   HIE   130     -35.019  11.561  -3.629  1.000000  0.000          0
ATOM   2123  CA  HIE   130     -35.520  13.530  -2.820  1.000000  0.000          0
ATOM   2124  HA  HIE   130     -35.108  14.329  -3.436  1.000000  0.000          0
ATOM   2125  CB  HIE   130     -36.880  13.164  -3.380  1.000000  0.000          0
ATOM   2126  HB2 HIE   130     -37.499  12.657  -2.639  1.000000  0.000          0
ATOM   2127  HB3 HIE   130     -36.739  12.607  -4.306  1.000000  0.000          0
ATOM   2128  CG  HIE   130     -37.709  14.359  -3.818  1.000000  0.000          0
ATOM   2129  ND1 HIE   130     -37.345  15.120  -4.888  1.000000  0.000          0
ATOM   2130  CE1 HIE   130     -38.286  16.063  -5.068  1.000000  0.000          0
ATOM   2131  HE1 HIE   130     -38.379  16.775  -5.874  1.000000  0.000          0
ATOM   2132  NE2 HIE   130     -39.220  15.945  -4.165  1.000000  0.000          0
ATOM   2133  HE2 HIE   130     -40.117  16.400  -4.070  1.000000  0.000          0
ATOM   2134  CD2 HIE   130     -38.905  14.846  -3.395  1.000000  0.000          0
ATOM   2135  HD2 HIE   130     -39.564  14.602  -2.574  1.000000  0.000          0
ATOM   2136  C   HIE   130     -35.486  14.188  -1.458  1.000000  0.000          0
ATOM   2137  O   HIE   130     -35.823  15.377  -1.355  1.000000  0.000          0
ATOM   2138  N   HIE   131     -35.212  13.424  -0.320  1.000000  0.000          0
ATOM   2139  H   HIE   131     -34.769  12.522  -0.416  1.000000  0.000          0
ATOM   2140  CA  HIE   131     -35.304  13.737   1.102  1.000000  0.000          0
ATOM   2141  HA  HIE   131     -36.087  14.476   1.275  1.000000  0.000          0
ATOM   2142  CB  HIE   131     -35.801  12.515   1.814  1.000000  0.000          0
ATOM   2143  HB2 HIE   131     -36.056  12.744   2.848  1.000000  0.000          0
ATOM   2144  HB3 HIE   131     -34.940  11.846   1.780  1.000000  0.000          0
ATOM   2145  CG  HIE   131     -37.081  11.923   1.292  1.000000  0.000          0
ATOM   2146  ND1 HIE   131     -37.244  10.549   1.126  1.000000  0.000          0
ATOM   2147  CE1 HIE   131     -38.547  10.482   0.769  1.000000  0.000          0
ATOM   2148  HE1 HIE   131     -38.925   9.531   0.427  1.000000  0.000          0
ATOM   2149  NE2 HIE   131     -39.163  11.653   0.655  1.000000  0.000          0
ATOM   2150  HE2 HIE   131     -40.164  11.778   0.623  1.000000  0.000          0
ATOM   2151  CD2 HIE   131     -38.198  12.610   0.963  1.000000  0.000          0
ATOM   2152  HD2 HIE   131     -38.383  13.628   1.270  1.000000  0.000          0
ATOM   2153  C   HIE   131     -33.920  14.217   1.700  1.000000  0.000          0
ATOM   2154  O   HIE   131     -32.875  13.618   1.563  1.000000  0.000          0
ATOM   2155  N   HIE   132     -33.885  15.408   2.337  1.000000  0.000          0
ATOM   2156  H   HIE   132     -34.810  15.679   2.637  1.000000  0.000          0
ATOM   2157  CA  HIE   132     -32.671  16.214   2.654  1.000000  0.000          0
ATOM   2158  HA  HIE   132     -31.999  16.018   1.818  1.000000  0.000          0
ATOM   2159  CB  HIE   132     -33.124  17.761   2.568  1.000000  0.000          0
ATOM   2160  HB2 HIE   132     -32.328  18.422   2.907  1.000000  0.000          0
ATOM   2161  HB3 HIE   132     -33.932  17.737   3.301  1.000000  0.000          0
ATOM   2162  CG  HIE   132     -33.666  18.215   1.224  1.000000  0.000          0
ATOM   2163  ND1 HIE   132     -34.615  19.181   0.903  1.000000  0.000          0
ATOM   2164  CE1 HIE   132     -34.633  19.283  -0.441  1.000000  0.000          0
ATOM   2165  HE1 HIE   132     -35.254  19.957  -1.013  1.000000  0.000          0
ATOM   2166  NE2 HIE   132     -33.921  18.327  -0.967  1.000000  0.000          0
ATOM   2167  HE2 HIE   132     -33.694  18.245  -1.949  1.000000  0.000          0
ATOM   2168  CD2 HIE   132     -33.332  17.622   0.037  1.000000  0.000          0
ATOM   2169  HD2 HIE   132     -32.646  16.800  -0.108  1.000000  0.000          0
ATOM   2170  C   HIE   132     -31.976  15.722   3.998  1.000000  0.000          0
ATOM   2171  O   HIE   132     -31.538  16.443   4.863  1.000000  0.000          0
ATOM   2172  N   HIE   133     -31.821  14.419   4.088  1.000000  0.000          0
ATOM   2173  H   HIE   133     -32.173  13.876   3.313  1.000000  0.000          0
ATOM   2174  CA  HIE   133     -31.171  13.741   5.164  1.000000  0.000          0
ATOM   2175  HA  HIE   133     -31.804  13.837   6.047  1.000000  0.000          0
ATOM   2176  CB  HIE   133     -31.281  12.182   4.957  1.000000  0.000          0
ATOM   2177  HB2 HIE   133     -30.856  11.708   5.842  1.000000  0.000          0
ATOM   2178  HB3 HIE   133     -30.700  11.809   4.115  1.000000  0.000          0
ATOM   2179  CG  HIE   133     -32.759  11.684   4.897  1.000000  0.000          0
ATOM   2180  ND1 HIE   133     -33.687  11.943   5.894  1.000000  0.000          0
ATOM   2181  CE1 HIE   133     -34.681  11.177   5.525  1.000000  0.000          0
ATOM   2182  HE1 HIE   133     -35.607  11.174   6.081  1.000000  0.000          0
ATOM   2183  NE2 HIE   133     -34.418  10.416   4.422  1.000000  0.000          0
ATOM   2184  HE2 HIE   133     -35.050   9.703   4.089  1.000000  0.000          0
ATOM   2185  CD2 HIE   133     -33.193  10.831   3.997  1.000000  0.000          0
ATOM   2186  HD2 HIE   133     -32.538  10.440   3.231  1.000000  0.000          0
ATOM   2187  C   HIE   133     -29.769  14.187   5.505  1.000000  0.000          0
ATOM   2188  O   HIE   133     -28.853  14.285   4.668  1.000000  0.000          0
ATOM   2189  N   LYS   134     -29.556  14.389   6.820  1.000000  0.000          0
ATOM   2190  H   LYS   134     -30.363  14.250   7.410  1.000000  0.000          0
ATOM   2191  CA  LYS   134     -28.273  14.829   7.432  1.000000  0.000          0
ATOM   2192  HA  LYS   134     -27.862  15.433   6.624  1.000000  0.000          0
ATOM   2193  CB  LYS   134     -28.572  15.753   8.614  1.000000  0.000          0
ATOM   2194  HB2 LYS   134     -29.208  15.306   9.377  1.000000  0.000          0
ATOM   2195  HB3 LYS   134     -27.680  16.014   9.184  1.000000  0.000          0
ATOM   2196  CG  LYS   134     -29.161  17.068   8.196  1.000000  0.000          0
ATOM   2197  HG2 LYS   134     -28.550  17.430   7.369  1.000000  0.000          0
ATOM   2198  HG3 LYS   134     -30.178  16.944   7.824  1.000000  0.000          0
ATOM   2199  CD  LYS   134     -29.144  18.074   9.302  1.000000  0.000          0
ATOM   2200  HD2 LYS   134     -29.785  17.605  10.046  1.000000  0.000          0
ATOM   2201  HD3 LYS   134     -28.159  18.115   9.764  1.000000  0.000          0
ATOM   2202  CE  LYS   134     -29.733  19.481   8.976  1.000000  0.000          0
ATOM   2203  HE2 LYS   134     -30.696  19.457   8.468  1.000000  0.000          0
ATOM   2204  HE3 LYS   134     -29.922  19.940   9.947  1.000000  0.000          0
ATOM   2205  NZ  LYS   134     -28.778  20.322   8.286  1.000000  0.000          0
ATOM   2206  HZ1 LYS   134     -27.808  20.218   8.545  1.000000  0.000          0
ATOM   2207  HZ2 LYS   134     -28.809  20.221   7.282  1.000000  0.000          0
ATOM   2208  HZ3 LYS   134     -29.113  21.250   8.506  1.000000  0.000          0
ATOM   2209  C   LYS   134     -27.238  13.755   7.782  1.000000  0.000          0
ATOM   2210  O   LYS   134     -27.563  12.539   7.838  1.000000  0.000          0
ATOM   2211  N   VAL   135     -26.021  14.128   8.139  1.000000  0.000          0
ATOM   2212  H   VAL   135     -25.823  15.117   8.161  1.000000  0.000          0
ATOM   2213  CA  VAL   135     -24.933  13.220   8.586  1.000000  0.000          0
ATOM   2214  HA  VAL   135     -25.081  12.253   8.104  1.000000  0.000          0
ATOM   2215  CB  VAL   135     -23.539  13.852   8.161  1.000000  0.000          0
ATOM   2216  HB  VAL   135     -23.333  14.785   8.687  1.000000  0.000          0
ATOM   2217  CG1 VAL   135     -22.379  12.947   8.624  1.000000  0.000          0
ATOM   2218 HG11 VAL   135     -22.470  11.942   8.213  1.000000  0.000          0
ATOM   2219 HG12 VAL   135     -21.404  13.314   8.300  1.000000  0.000          0
ATOM   2220 HG13 VAL   135     -22.300  12.846   9.706  1.000000  0.000          0
ATOM   2221  CG2 VAL   135     -23.462  14.052   6.647  1.000000  0.000          0
ATOM   2222 HG21 VAL   135     -23.676  13.097   6.168  1.000000  0.000          0
ATOM   2223 HG22 VAL   135     -24.157  14.822   6.310  1.000000  0.000          0
ATOM   2224 HG23 VAL   135     -22.429  14.345   6.461  1.000000  0.000          0
ATOM   2225  C   VAL   135     -24.906  13.029  10.138  1.000000  0.000          0
ATOM   2226  O   VAL   135     -25.088  13.995  10.896  1.000000  0.000          0
ATOM   2227  N   LEU   136     -24.946  11.811  10.552  1.000000  0.000          0
ATOM   2228  H   LEU   136     -24.794  11.050   9.906  1.000000  0.000          0
ATOM   2229  CA  LEU   136     -25.229  11.308  11.891  1.000000  0.000          0
ATOM   2230  HA  LEU   136     -25.846  11.976  12.494  1.000000  0.000          0
ATOM   2231  CB  LEU   136     -26.069  10.003  11.796  1.000000  0.000          0
ATOM   2232  HB2 LEU   136     -27.027  10.210  11.319  1.000000  0.000          0
ATOM   2233  HB3 LEU   136     -25.559   9.361  11.078  1.000000  0.000          0
ATOM   2234  CG  LEU   136     -26.375   9.237  13.159  1.000000  0.000          0
ATOM   2235  HG  LEU   136     -25.448   9.028  13.694  1.000000  0.000          0
ATOM   2236  CD1 LEU   136     -27.181   9.972  14.170  1.000000  0.000          0
ATOM   2237 HD11 LEU   136     -28.180  10.067  13.744  1.000000  0.000          0
ATOM   2238 HD12 LEU   136     -27.330   9.309  15.021  1.000000  0.000          0
ATOM   2239 HD13 LEU   136     -26.779  10.931  14.500  1.000000  0.000          0
ATOM   2240  CD2 LEU   136     -26.991   7.873  12.875  1.000000  0.000          0
ATOM   2241 HD21 LEU   136     -27.263   7.389  13.812  1.000000  0.000          0
ATOM   2242 HD22 LEU   136     -27.939   8.127  12.401  1.000000  0.000          0
ATOM   2243 HD23 LEU   136     -26.331   7.214  12.308  1.000000  0.000          0
ATOM   2244  C   LEU   136     -23.934  11.297  12.736  1.000000  0.000          0
ATOM   2245  O   LEU   136     -23.981  11.586  13.914  1.000000  0.000          0
ATOM   2246  N   GLN   137     -22.803  10.970  12.101  1.000000  0.000          0
ATOM   2247  H   GLN   137     -22.692  10.968  11.097  1.000000  0.000          0
ATOM   2248  CA  GLN   137     -21.476  10.829  12.774  1.000000  0.000          0
ATOM   2249  HA  GLN   137     -21.412  11.592  13.549  1.000000  0.000          0
ATOM   2250  CB  GLN   137     -21.360   9.464  13.460  1.000000  0.000          0
ATOM   2251  HB2 GLN   137     -22.114   9.436  14.248  1.000000  0.000          0
ATOM   2252  HB3 GLN   137     -21.723   8.722  12.748  1.000000  0.000          0
ATOM   2253  CG  GLN   137     -20.037   8.955  14.003  1.000000  0.000          0
ATOM   2254  HG2 GLN   137     -19.313   8.920  13.189  1.000000  0.000          0
ATOM   2255  HG3 GLN   137     -19.715   9.580  14.835  1.000000  0.000          0
ATOM   2256  CD  GLN   137     -20.112   7.558  14.585  1.000000  0.000          0
ATOM   2257  OE1 GLN   137     -20.527   6.646  13.905  1.000000  0.000          0
ATOM   2258  NE2 GLN   137     -19.895   7.401  15.876  1.000000  0.000          0
ATOM   2259 HE21 GLN   137     -19.988   6.474  16.269  1.000000  0.000          0
ATOM   2260 HE22 GLN   137     -19.859   8.235  16.445  1.000000  0.000          0
ATOM   2261  C   GLN   137     -20.284  11.154  11.916  1.000000  0.000          0
ATOM   2262  O   GLN   137     -20.357  10.908  10.735  1.000000  0.000          0
ATOM   2263  N   GLU   138     -19.223  11.642  12.529  1.000000  0.000          0
ATOM   2264  H   GLU   138     -19.279  11.668  13.537  1.000000  0.000          0
ATOM   2265  CA  GLU   138     -17.920  11.981  11.836  1.000000  0.000          0
ATOM   2266  HA  GLU   138     -18.031  12.971  11.394  1.000000  0.000          0
ATOM   2267  CB  GLU   138     -16.856  12.104  12.974  1.000000  0.000          0
ATOM   2268  HB2 GLU   138     -17.309  12.839  13.639  1.000000  0.000          0
ATOM   2269  HB3 GLU   138     -16.720  11.151  13.483  1.000000  0.000          0
ATOM   2270  CG  GLU   138     -15.523  12.682  12.520  1.000000  0.000          0
ATOM   2271  HG2 GLU   138     -14.984  11.894  11.994  1.000000  0.000          0
ATOM   2272  HG3 GLU   138     -15.637  13.490  11.798  1.000000  0.000          0
ATOM   2273  CD  GLU   138     -14.620  13.204  13.573  1.000000  0.000          0
ATOM   2274  OE1 GLU   138     -13.451  12.796  13.423  1.000000  0.000          0
ATOM   2275  OE2 GLU   138     -15.029  14.028  14.433  1.000000  0.000          0
ATOM   2276  C   GLU   138     -17.416  10.906  10.792  1.000000  0.000          0
ATOM   2277  O   GLU   138     -17.395   9.722  11.078  1.000000  0.000          0
ATOM   2278  N   PRO   139     -16.896  11.372   9.669  1.000000  0.000          0
ATOM   2279  CD  PRO   139     -17.167  12.612   9.067  1.000000  0.000          0
ATOM   2280  HD2 PRO   139     -16.543  13.369   9.539  1.000000  0.000          0
ATOM   2281  HD3 PRO   139     -18.209  12.859   9.269  1.000000  0.000          0
ATOM   2282  CG  PRO   139     -16.817  12.552   7.511  1.000000  0.000          0
ATOM   2283  HG2 PRO   139     -16.523  13.547   7.181  1.000000  0.000          0
ATOM   2284  HG3 PRO   139     -17.647  12.132   6.944  1.000000  0.000          0
ATOM   2285  CB  PRO   139     -15.667  11.508   7.609  1.000000  0.000          0
ATOM   2286  HB2 PRO   139     -14.711  11.921   7.929  1.000000  0.000          0
ATOM   2287  HB3 PRO   139     -15.550  11.001   6.651  1.000000  0.000          0
ATOM   2288  CA  PRO   139     -16.240  10.545   8.655  1.000000  0.000          0
ATOM   2289  HA  PRO   139     -16.970   9.852   8.238  1.000000  0.000          0
ATOM   2290  C   PRO   139     -15.121   9.612   9.186  1.000000  0.000          0
ATOM   2291  O   PRO   139     -14.573   9.839  10.265  1.000000  0.000          0
ATOM   2292  N   THR   140     -14.771   8.559   8.439  1.000000  0.000          0
ATOM   2293  H   THR   140     -15.238   8.417   7.555  1.000000  0.000          0
ATOM   2294  CA  THR   140     -13.540   7.744   8.729  1.000000  0.000          0
ATOM   2295  HA  THR   140     -12.836   8.545   8.951  1.000000  0.000          0
ATOM   2296  CB  THR   140     -13.720   6.837   9.972  1.000000  0.000          0
ATOM   2297  HB  THR   140     -14.314   7.447  10.653  1.000000  0.000          0
ATOM   2298  CG2 THR   140     -14.544   5.544   9.873  1.000000  0.000          0
ATOM   2299 HG21 THR   140     -14.932   5.203  10.832  1.000000  0.000          0
ATOM   2300 HG22 THR   140     -15.340   5.732   9.150  1.000000  0.000          0
ATOM   2301 HG23 THR   140     -13.921   4.794   9.387  1.000000  0.000          0
ATOM   2302  OG1 THR   140     -12.433   6.525  10.417  1.000000  0.000          0
ATOM   2303  HG1 THR   140     -11.976   7.237  10.869  1.000000  0.000          0
ATOM   2304  C   THR   140     -13.047   6.968   7.514  1.000000  0.000          0
ATOM   2305  O   THR   140     -13.842   6.570   6.637  1.000000  0.000          0
ATOM   2306  N   CYS   141     -11.791   6.729   7.308  1.000000  0.000          0
ATOM   2307  H   CYS   141     -11.084   7.059   7.950  1.000000  0.000          0
ATOM   2308  CA  CYS   141     -11.211   6.216   6.102  1.000000  0.000          0
ATOM   2309  HA  CYS   141     -12.009   5.716   5.556  1.000000  0.000          0
ATOM   2310  CB  CYS   141     -10.749   7.425   5.327  1.000000  0.000          0
ATOM   2311  HB2 CYS   141     -11.586   8.101   5.154  1.000000  0.000          0
ATOM   2312  HB3 CYS   141      -9.963   7.833   5.964  1.000000  0.000          0
ATOM   2313  SG  CYS   141      -9.886   7.141   3.738  1.000000  0.000          0
ATOM   2314  HG  CYS   141      -9.047   6.198   4.174  1.000000  0.000          0
ATOM   2315  C   CYS   141     -10.123   5.176   6.273  1.000000  0.000          0
ATOM   2316  O   CYS   141      -9.357   5.312   7.203  1.000000  0.000          0
ATOM   2317  N   VAL   142      -9.958   4.200   5.379  1.000000  0.000          0
ATOM   2318  H   VAL   142     -10.614   4.223   4.611  1.000000  0.000          0
ATOM   2319  CA  VAL   142      -8.913   3.206   5.328  1.000000  0.000          0
ATOM   2320  HA  VAL   142      -8.076   3.447   5.986  1.000000  0.000          0
ATOM   2321  CB  VAL   142      -9.560   1.890   5.758  1.000000  0.000          0
ATOM   2322  HB  VAL   142      -8.655   1.289   5.666  1.000000  0.000          0
ATOM   2323  CG1 VAL   142     -10.193   1.844   7.199  1.000000  0.000          0
ATOM   2324 HG11 VAL   142     -10.573   0.845   7.408  1.000000  0.000          0
ATOM   2325 HG12 VAL   142      -9.491   2.120   7.986  1.000000  0.000          0
ATOM   2326 HG13 VAL   142     -11.105   2.435   7.275  1.000000  0.000          0
ATOM   2327  CG2 VAL   142     -10.682   1.331   4.775  1.000000  0.000          0
ATOM   2328 HG21 VAL   142     -10.207   1.096   3.823  1.000000  0.000          0
ATOM   2329 HG22 VAL   142     -11.170   0.452   5.194  1.000000  0.000          0
ATOM   2330 HG23 VAL   142     -11.403   2.125   4.576  1.000000  0.000          0
ATOM   2331  C   VAL   142      -8.265   3.191   3.933  1.000000  0.000          0
ATOM   2332  O   VAL   142      -8.691   3.927   3.053  1.000000  0.000          0
ATOM   2333  N   SER   143      -7.224   2.398   3.730  1.000000  0.000          0
ATOM   2334  H   SER   143      -6.809   1.938   4.529  1.000000  0.000          0
ATOM   2335  CA  SER   143      -6.461   2.182   2.494  1.000000  0.000          0
ATOM   2336  HA  SER   143      -7.052   2.635   1.699  1.000000  0.000          0
ATOM   2337  CB  SER   143      -5.088   2.746   2.730  1.000000  0.000          0
ATOM   2338  HB2 SER   143      -5.085   3.694   3.269  1.000000  0.000          0
ATOM   2339  HB3 SER   143      -4.603   2.109   3.468  1.000000  0.000          0
ATOM   2340  OG  SER   143      -4.386   2.870   1.588  1.000000  0.000          0
ATOM   2341  HG  SER   143      -4.696   3.609   1.060  1.000000  0.000          0
ATOM   2342  C   SER   143      -6.521   0.631   2.188  1.000000  0.000          0
ATOM   2343  O   SER   143      -6.456  -0.166   3.122  1.000000  0.000          0
ATOM   2344  N   ASP   144      -6.592   0.287   0.953  1.000000  0.000          0
ATOM   2345  H   ASP   144      -6.891   0.983   0.285  1.000000  0.000          0
ATOM   2346  CA  ASP   144      -6.081  -1.004   0.476  1.000000  0.000          0
ATOM   2347  HA  ASP   144      -6.412  -1.834   1.101  1.000000  0.000          0
ATOM   2348  CB  ASP   144      -6.738  -1.264  -0.853  1.000000  0.000          0
ATOM   2349  HB2 ASP   144      -6.336  -2.235  -1.137  1.000000  0.000          0
ATOM   2350  HB3 ASP   144      -7.818  -1.251  -0.706  1.000000  0.000          0
ATOM   2351  CG  ASP   144      -6.530  -0.360  -2.073  1.000000  0.000          0
ATOM   2352  OD1 ASP   144      -5.732   0.590  -1.914  1.000000  0.000          0
ATOM   2353  OD2 ASP   144      -6.968  -0.821  -3.144  1.000000  0.000          0
ATOM   2354  C   ASP   144      -4.526  -1.044   0.279  1.000000  0.000          0
ATOM   2355  O   ASP   144      -3.878  -2.076   0.041  1.000000  0.000          0
ATOM   2356  N   TYR   145      -3.807   0.115   0.354  1.000000  0.000          0
ATOM   2357  H   TYR   145      -4.332   0.918   0.673  1.000000  0.000          0
ATOM   2358  CA  TYR   145      -2.436   0.233   0.060  1.000000  0.000          0
ATOM   2359  HA  TYR   145      -2.320   1.316   0.019  1.000000  0.000          0
ATOM   2360  CB  TYR   145      -1.641  -0.418   1.182  1.000000  0.000          0
ATOM   2361  HB2 TYR   145      -2.215  -0.372   2.107  1.000000  0.000          0
ATOM   2362  HB3 TYR   145      -1.535  -1.480   0.962  1.000000  0.000          0
ATOM   2363  CG  TYR   145      -0.257   0.177   1.527  1.000000  0.000          0
ATOM   2364  CD1 TYR   145      -0.248   1.507   1.958  1.000000  0.000          0
ATOM   2365  HD1 TYR   145      -1.204   2.009   2.002  1.000000  0.000          0
ATOM   2366  CE1 TYR   145       0.956   2.140   2.345  1.000000  0.000          0
ATOM   2367  HE1 TYR   145       1.019   3.216   2.407  1.000000  0.000          0
ATOM   2368  CZ  TYR   145       2.175   1.414   2.268  1.000000  0.000          0
ATOM   2369  OH  TYR   145       3.370   2.063   2.491  1.000000  0.000          0
ATOM   2370  HH  TYR   145       4.087   1.587   2.068  1.000000  0.000          0
ATOM   2371  CE2 TYR   145       2.197   0.113   1.671  1.000000  0.000          0
ATOM   2372  HE2 TYR   145       3.081  -0.507   1.646  1.000000  0.000          0
ATOM   2373  CD2 TYR   145       0.959  -0.496   1.378  1.000000  0.000          0
ATOM   2374  HD2 TYR   145       1.032  -1.512   1.021  1.000000  0.000          0
ATOM   2375  C   TYR   145      -2.063  -0.298  -1.386  1.000000  0.000          0
ATOM   2376  O   TYR   145      -0.968  -0.791  -1.699  1.000000  0.000          0
ATOM   2377  N   MET   146      -3.052  -0.162  -2.307  1.000000  0.000          0
ATOM   2378  H   MET   146      -3.949   0.255  -2.101  1.000000  0.000          0
ATOM   2379  CA  MET   146      -2.896  -0.532  -3.713  1.000000  0.000          0
ATOM   2380  HA  MET   146      -1.829  -0.620  -3.920  1.000000  0.000          0
ATOM   2381  CB  MET   146      -3.573  -1.918  -4.007  1.000000  0.000          0
ATOM   2382  HB2 MET   146      -2.964  -2.665  -3.497  1.000000  0.000          0
ATOM   2383  HB3 MET   146      -4.512  -1.904  -3.455  1.000000  0.000          0
ATOM   2384  CG  MET   146      -3.713  -2.310  -5.493  1.000000  0.000          0
ATOM   2385  HG2 MET   146      -4.385  -1.673  -6.067  1.000000  0.000          0
ATOM   2386  HG3 MET   146      -2.712  -2.172  -5.903  1.000000  0.000          0
ATOM   2387  SD  MET   146      -4.257  -4.037  -5.640  1.000000  0.000          0
ATOM   2388  CE  MET   146      -4.476  -3.985  -7.450  1.000000  0.000          0
ATOM   2389  HE1 MET   146      -4.619  -4.998  -7.826  1.000000  0.000          0
ATOM   2390  HE2 MET   146      -5.238  -3.306  -7.833  1.000000  0.000          0
ATOM   2391  HE3 MET   146      -3.561  -3.636  -7.929  1.000000  0.000          0
ATOM   2392  C   MET   146      -3.369   0.647  -4.581  1.000000  0.000          0
ATOM   2393  O   MET   146      -2.548   1.323  -5.219  1.000000  0.000          0
ATOM   2394  N   SER   147      -4.692   0.931  -4.671  1.000000  0.000          0
ATOM   2395  H   SER   147      -5.250   0.300  -4.114  1.000000  0.000          0
ATOM   2396  CA  SER   147      -5.329   1.804  -5.615  1.000000  0.000          0
ATOM   2397  HA  SER   147      -4.716   2.670  -5.863  1.000000  0.000          0
ATOM   2398  CB  SER   147      -5.627   0.995  -6.877  1.000000  0.000          0
ATOM   2399  HB2 SER   147      -6.163   0.117  -6.514  1.000000  0.000          0
ATOM   2400  HB3 SER   147      -6.126   1.707  -7.534  1.000000  0.000          0
ATOM   2401  OG  SER   147      -4.423   0.681  -7.551  1.000000  0.000          0
ATOM   2402  HG  SER   147      -4.360   1.423  -8.156  1.000000  0.000          0
ATOM   2403  C   SER   147      -6.633   2.481  -5.142  1.000000  0.000          0
ATOM   2404  O   SER   147      -7.088   3.346  -5.896  1.000000  0.000          0
ATOM   2405  N   ILE   148      -7.196   2.106  -4.001  1.000000  0.000          0
ATOM   2406  H   ILE   148      -6.900   1.279  -3.503  1.000000  0.000          0
ATOM   2407  CA  ILE   148      -8.348   2.810  -3.423  1.000000  0.000          0
ATOM   2408  HA  ILE   148      -8.452   3.808  -3.852  1.000000  0.000          0
ATOM   2409  CB  ILE   148      -9.727   2.047  -3.761  1.000000  0.000          0
ATOM   2410  HB  ILE   148      -9.463   0.992  -3.818  1.000000  0.000          0
ATOM   2411  CG2 ILE   148     -10.888   2.151  -2.765  1.000000  0.000          0
ATOM   2412 HG21 ILE   148     -10.601   1.558  -1.897  1.000000  0.000          0
ATOM   2413 HG22 ILE   148     -11.130   3.177  -2.489  1.000000  0.000          0
ATOM   2414 HG23 ILE   148     -11.774   1.737  -3.247  1.000000  0.000          0
ATOM   2415  CG1 ILE   148     -10.245   2.380  -5.190  1.000000  0.000          0
ATOM   2416 HG12 ILE   148     -10.841   3.285  -5.075  1.000000  0.000          0
ATOM   2417 HG13 ILE   148      -9.485   2.682  -5.910  1.000000  0.000          0
ATOM   2418  CD1 ILE   148     -10.896   1.148  -5.793  1.000000  0.000          0
ATOM   2419 HD11 ILE   148     -10.118   0.465  -6.138  1.000000  0.000          0
ATOM   2420 HD12 ILE   148     -11.413   0.482  -5.102  1.000000  0.000          0
ATOM   2421 HD13 ILE   148     -11.591   1.590  -6.506  1.000000  0.000          0
ATOM   2422  C   ILE   148      -8.321   2.981  -1.943  1.000000  0.000          0
ATOM   2423  O   ILE   148      -8.155   2.074  -1.177  1.000000  0.000          0
ATOM   2424  N   SER   149      -8.543   4.203  -1.499  1.000000  0.000          0
ATOM   2425  H   SER   149      -8.426   4.946  -2.174  1.000000  0.000          0
ATOM   2426  CA  SER   149      -8.819   4.551  -0.016  1.000000  0.000          0
ATOM   2427  HA  SER   149      -8.695   3.695   0.647  1.000000  0.000          0
ATOM   2428  CB  SER   149      -7.720   5.538   0.509  1.000000  0.000          0
ATOM   2429  HB2 SER   149      -7.868   6.514   0.046  1.000000  0.000          0
ATOM   2430  HB3 SER   149      -7.956   5.614   1.571  1.000000  0.000          0
ATOM   2431  OG  SER   149      -6.365   5.013   0.373  1.000000  0.000          0
ATOM   2432  HG  SER   149      -6.115   4.974  -0.553  1.000000  0.000          0
ATOM   2433  C   SER   149     -10.289   4.755   0.184  1.000000  0.000          0
ATOM   2434  O   SER   149     -10.986   5.396  -0.620  1.000000  0.000          0
ATOM   2435  N   THR   150     -10.832   4.123   1.192  1.000000  0.000          0
ATOM   2436  H   THR   150     -10.278   3.712   1.930  1.000000  0.000          0
ATOM   2437  CA  THR   150     -12.340   4.121   1.293  1.000000  0.000          0
ATOM   2438  HA  THR   150     -12.772   4.453   0.348  1.000000  0.000          0
ATOM   2439  CB  THR   150     -12.724   2.674   1.459  1.000000  0.000          0
ATOM   2440  HB  THR   150     -12.276   2.259   2.362  1.000000  0.000          0
ATOM   2441  CG2 THR   150     -14.230   2.488   1.498  1.000000  0.000          0
ATOM   2442 HG21 THR   150     -14.352   1.437   1.754  1.000000  0.000          0
ATOM   2443 HG22 THR   150     -14.765   3.184   2.146  1.000000  0.000          0
ATOM   2444 HG23 THR   150     -14.684   2.647   0.521  1.000000  0.000          0
ATOM   2445  OG1 THR   150     -12.319   1.979   0.292  1.000000  0.000          0
ATOM   2446  HG1 THR   150     -11.412   1.789   0.546  1.000000  0.000          0
ATOM   2447  C   THR   150     -12.818   4.943   2.498  1.000000  0.000          0
ATOM   2448  O   THR   150     -12.733   4.504   3.619  1.000000  0.000          0
ATOM   2449  N   CYS   151     -13.362   6.146   2.199  1.000000  0.000          0
ATOM   2450  H   CYS   151     -13.462   6.304   1.207  1.000000  0.000          0
ATOM   2451  CA  CYS   151     -14.007   6.986   3.200  1.000000  0.000          0
ATOM   2452  HA  CYS   151     -13.683   6.781   4.221  1.000000  0.000          0
ATOM   2453  CB  CYS   151     -13.506   8.437   2.969  1.000000  0.000          0
ATOM   2454  HB2 CYS   151     -12.419   8.508   2.990  1.000000  0.000          0
ATOM   2455  HB3 CYS   151     -13.932   8.790   2.029  1.000000  0.000          0
ATOM   2456  SG  CYS   151     -14.001   9.576   4.257  1.000000  0.000          0
ATOM   2457  HG  CYS   151     -13.394  10.605   3.659  1.000000  0.000          0
ATOM   2458  C   CYS   151     -15.547   6.807   3.277  1.000000  0.000          0
ATOM   2459  O   CYS   151     -16.173   6.947   2.290  1.000000  0.000          0
ATOM   2460  N   GLU   152     -16.070   6.496   4.489  1.000000  0.000          0
ATOM   2461  H   GLU   152     -15.519   6.422   5.332  1.000000  0.000          0
ATOM   2462  CA  GLU   152     -17.498   6.232   4.743  1.000000  0.000          0
ATOM   2463  HA  GLU   152     -17.991   6.527   3.817  1.000000  0.000          0
ATOM   2464  CB  GLU   152     -17.757   4.678   4.910  1.000000  0.000          0
ATOM   2465  HB2 GLU   152     -18.818   4.471   4.771  1.000000  0.000          0
ATOM   2466  HB3 GLU   152     -17.363   4.187   4.020  1.000000  0.000          0
ATOM   2467  CG  GLU   152     -17.148   4.056   6.223  1.000000  0.000          0
ATOM   2468  HG2 GLU   152     -16.882   3.033   5.960  1.000000  0.000          0
ATOM   2469  HG3 GLU   152     -16.259   4.600   6.540  1.000000  0.000          0
ATOM   2470  CD  GLU   152     -18.146   3.983   7.426  1.000000  0.000          0
ATOM   2471  OE1 GLU   152     -17.679   4.027   8.570  1.000000  0.000          0
ATOM   2472  OE2 GLU   152     -19.418   3.914   7.252  1.000000  0.000          0
ATOM   2473  C   GLU   152     -18.014   7.083   5.868  1.000000  0.000          0
ATOM   2474  O   GLU   152     -17.232   7.352   6.872  1.000000  0.000          0
ATOM   2475  N   TRP   153     -19.290   7.390   5.829  1.000000  0.000          0
ATOM   2476  H   TRP   153     -19.798   7.042   5.029  1.000000  0.000          0
ATOM   2477  CA  TRP   153     -19.962   8.150   6.920  1.000000  0.000          0
ATOM   2478  HA  TRP   153     -19.452   7.817   7.824  1.000000  0.000          0
ATOM   2479  CB  TRP   153     -19.798   9.645   6.702  1.000000  0.000          0
ATOM   2480  HB2 TRP   153     -20.273  10.206   7.507  1.000000  0.000          0
ATOM   2481  HB3 TRP   153     -18.728   9.778   6.867  1.000000  0.000          0
ATOM   2482  CG  TRP   153     -20.194  10.254   5.390  1.000000  0.000          0
ATOM   2483  CD1 TRP   153     -21.245  11.037   5.166  1.000000  0.000          0
ATOM   2484  HD1 TRP   153     -21.950  11.340   5.927  1.000000  0.000          0
ATOM   2485  NE1 TRP   153     -21.207  11.424   3.839  1.000000  0.000          0
ATOM   2486  HE1 TRP   153     -21.995  11.934   3.465  1.000000  0.000          0
ATOM   2487  CE2 TRP   153     -20.021  11.030   3.219  1.000000  0.000          0
ATOM   2488  CZ2 TRP   153     -19.455  11.186   1.954  1.000000  0.000          0
ATOM   2489  HZ2 TRP   153     -20.033  11.657   1.173  1.000000  0.000          0
ATOM   2490  CH2 TRP   153     -18.185  10.636   1.740  1.000000  0.000          0
ATOM   2491  HH2 TRP   153     -17.673  10.757   0.796  1.000000  0.000          0
ATOM   2492  CZ3 TRP   153     -17.492   9.939   2.766  1.000000  0.000          0
ATOM   2493  HZ3 TRP   153     -16.467   9.642   2.600  1.000000  0.000          0
ATOM   2494  CE3 TRP   153     -18.090   9.721   3.949  1.000000  0.000          0
ATOM   2495  HE3 TRP   153     -17.536   9.329   4.790  1.000000  0.000          0
ATOM   2496  CD2 TRP   153     -19.371  10.268   4.197  1.000000  0.000          0
ATOM   2497  C   TRP   153     -21.409   7.763   7.008  1.000000  0.000          0
ATOM   2498  O   TRP   153     -22.094   7.446   6.017  1.000000  0.000          0
ATOM   2499  N   LYS   154     -21.960   7.924   8.246  1.000000  0.000          0
ATOM   2500  H   LYS   154     -21.399   8.224   9.029  1.000000  0.000          0
ATOM   2501  CA  LYS   154     -23.348   7.515   8.696  1.000000  0.000          0
ATOM   2502  HA  LYS   154     -23.593   6.672   8.050  1.000000  0.000          0
ATOM   2503  CB  LYS   154     -23.421   7.095  10.203  1.000000  0.000          0
ATOM   2504  HB2 LYS   154     -22.788   7.682  10.870  1.000000  0.000          0
ATOM   2505  HB3 LYS   154     -24.473   7.166  10.479  1.000000  0.000          0
ATOM   2506  CG  LYS   154     -22.929   5.673  10.356  1.000000  0.000          0
ATOM   2507  HG2 LYS   154     -23.425   5.179  11.191  1.000000  0.000          0
ATOM   2508  HG3 LYS   154     -23.300   5.187   9.454  1.000000  0.000          0
ATOM   2509  CD  LYS   154     -21.467   5.377  10.234  1.000000  0.000          0
ATOM   2510  HD2 LYS   154     -21.084   5.651   9.252  1.000000  0.000          0
ATOM   2511  HD3 LYS   154     -21.003   5.964  11.027  1.000000  0.000          0
ATOM   2512  CE  LYS   154     -21.176   3.920  10.430  1.000000  0.000          0
ATOM   2513  HE2 LYS   154     -21.690   3.581  11.329  1.000000  0.000          0
ATOM   2514  HE3 LYS   154     -21.617   3.341   9.618  1.000000  0.000          0
ATOM   2515  NZ  LYS   154     -19.786   3.553  10.389  1.000000  0.000          0
ATOM   2516  HZ1 LYS   154     -19.696   2.607  10.729  1.000000  0.000          0
ATOM   2517  HZ2 LYS   154     -19.482   3.676   9.434  1.000000  0.000          0
ATOM   2518  HZ3 LYS   154     -19.148   4.091  10.959  1.000000  0.000          0
ATOM   2519  C   LYS   154     -24.279   8.716   8.463  1.000000  0.000          0
ATOM   2520  O   LYS   154     -23.896   9.923   8.747  1.000000  0.000          0
ATOM   2521  N   MET   155     -25.490   8.483   8.044  1.000000  0.000          0
ATOM   2522  H   MET   155     -25.864   7.560   7.868  1.000000  0.000          0
ATOM   2523  CA  MET   155     -26.505   9.516   7.795  1.000000  0.000          0
ATOM   2524  HA  MET   155     -26.243  10.551   8.013  1.000000  0.000          0
ATOM   2525  CB  MET   155     -26.752   9.620   6.269  1.000000  0.000          0
ATOM   2526  HB2 MET   155     -27.042   8.689   5.784  1.000000  0.000          0
ATOM   2527  HB3 MET   155     -27.572  10.283   5.992  1.000000  0.000          0
ATOM   2528  CG  MET   155     -25.612  10.345   5.541  1.000000  0.000          0
ATOM   2529  HG2 MET   155     -25.413  11.289   6.046  1.000000  0.000          0
ATOM   2530  HG3 MET   155     -24.674   9.788   5.553  1.000000  0.000          0
ATOM   2531  SD  MET   155     -25.688  10.772   3.751  1.000000  0.000          0
ATOM   2532  CE  MET   155     -26.716  12.221   3.975  1.000000  0.000          0
ATOM   2533  HE1 MET   155     -27.755  11.922   4.120  1.000000  0.000          0
ATOM   2534  HE2 MET   155     -26.425  12.841   4.824  1.000000  0.000          0
ATOM   2535  HE3 MET   155     -26.623  12.913   3.139  1.000000  0.000          0
ATOM   2536  C   MET   155     -27.915   9.132   8.439  1.000000  0.000          0
ATOM   2537  O   MET   155     -28.257   7.963   8.589  1.000000  0.000          0
ATOM   2538  N   ASN   156     -28.696  10.140   8.717  1.000000  0.000          0
ATOM   2539  H   ASN   156     -28.400  11.090   8.543  1.000000  0.000          0
ATOM   2540  CA  ASN   156     -29.991  10.051   9.384  1.000000  0.000          0
ATOM   2541  HA  ASN   156     -29.808   9.487  10.299  1.000000  0.000          0
ATOM   2542  CB  ASN   156     -30.424  11.480   9.773  1.000000  0.000          0
ATOM   2543  HB2 ASN   156     -30.359  12.053   8.848  1.000000  0.000          0
ATOM   2544  HB3 ASN   156     -31.432  11.534  10.186  1.000000  0.000          0
ATOM   2545  CG  ASN   156     -29.474  12.085  10.827  1.000000  0.000          0
ATOM   2546  OD1 ASN   156     -28.691  13.014  10.616  1.000000  0.000          0
ATOM   2547  ND2 ASN   156     -29.569  11.590  12.008  1.000000  0.000          0
ATOM   2548 HD21 ASN   156     -29.193  12.106  12.790  1.000000  0.000          0
ATOM   2549 HD22 ASN   156     -30.280  10.879  12.106  1.000000  0.000          0
ATOM   2550  C   ASN   156     -31.224   9.401   8.647  1.000000  0.000          0
ATOM   2551  O   ASN   156     -32.260   9.209   9.269  1.000000  0.000          0
ATOM   2552  N   GLY   157     -31.086   9.139   7.369  1.000000  0.000          0
ATOM   2553  H   GLY   157     -30.215   9.373   6.913  1.000000  0.000          0
ATOM   2554  CA  GLY   157     -31.995   8.335   6.578  1.000000  0.000          0
ATOM   2555  HA2 GLY   157     -32.281   7.379   7.015  1.000000  0.000          0
ATOM   2556  HA3 GLY   157     -32.911   8.880   6.348  1.000000  0.000          0
ATOM   2557  C   GLY   157     -31.300   8.073   5.202  1.000000  0.000          0
ATOM   2558  O   GLY   157     -30.391   8.825   4.813  1.000000  0.000          0
ATOM   2559  N   PRO   158     -31.697   7.075   4.444  1.000000  0.000          0
ATOM   2560  CD  PRO   158     -32.564   5.968   4.890  1.000000  0.000          0
ATOM   2561  HD2 PRO   158     -33.596   6.311   4.805  1.000000  0.000          0
ATOM   2562  HD3 PRO   158     -32.246   5.687   5.894  1.000000  0.000          0
ATOM   2563  CG  PRO   158     -32.250   4.778   3.987  1.000000  0.000          0
ATOM   2564  HG2 PRO   158     -33.101   4.110   3.845  1.000000  0.000          0
ATOM   2565  HG3 PRO   158     -31.373   4.234   4.335  1.000000  0.000          0
ATOM   2566  CB  PRO   158     -31.822   5.437   2.667  1.000000  0.000          0
ATOM   2567  HB2 PRO   158     -32.691   5.705   2.065  1.000000  0.000          0
ATOM   2568  HB3 PRO   158     -31.178   4.827   2.034  1.000000  0.000          0
ATOM   2569  CA  PRO   158     -31.115   6.747   3.115  1.000000  0.000          0
ATOM   2570  HA  PRO   158     -30.064   6.473   3.204  1.000000  0.000          0
ATOM   2571  C   PRO   158     -31.306   7.910   2.114  1.000000  0.000          0
ATOM   2572  O   PRO   158     -32.465   8.372   1.933  1.000000  0.000          0
ATOM   2573  N   THR   159     -30.255   8.399   1.394  1.000000  0.000          0
ATOM   2574  H   THR   159     -29.306   8.092   1.546  1.000000  0.000          0
ATOM   2575  CA  THR   159     -30.480   9.252   0.207  1.000000  0.000          0
ATOM   2576  HA  THR   159     -31.459   9.005  -0.203  1.000000  0.000          0
ATOM   2577  CB  THR   159     -30.445  10.742   0.588  1.000000  0.000          0
ATOM   2578  HB  THR   159     -31.036  10.941   1.482  1.000000  0.000          0
ATOM   2579  CG2 THR   159     -29.066  11.286   0.959  1.000000  0.000          0
ATOM   2580 HG21 THR   159     -28.461  11.256   0.052  1.000000  0.000          0
ATOM   2581 HG22 THR   159     -29.150  12.337   1.233  1.000000  0.000          0
ATOM   2582 HG23 THR   159     -28.611  10.749   1.790  1.000000  0.000          0
ATOM   2583  OG1 THR   159     -30.946  11.524  -0.444  1.000000  0.000          0
ATOM   2584  HG1 THR   159     -31.899  11.438  -0.369  1.000000  0.000          0
ATOM   2585  C   THR   159     -29.404   8.865  -0.863  1.000000  0.000          0
ATOM   2586  O   THR   159     -28.283   8.475  -0.474  1.000000  0.000          0
ATOM   2587  N   GLN   160     -29.661   9.009  -2.133  1.000000  0.000          0
ATOM   2588  H   GLN   160     -30.614   9.324  -2.243  1.000000  0.000          0
ATOM   2589  CA  GLN   160     -28.743   8.828  -3.250  1.000000  0.000          0
ATOM   2590  HA  GLN   160     -28.388   7.799  -3.182  1.000000  0.000          0
ATOM   2591  CB  GLN   160     -29.557   8.802  -4.653  1.000000  0.000          0
ATOM   2592  HB2 GLN   160     -30.375   8.117  -4.436  1.000000  0.000          0
ATOM   2593  HB3 GLN   160     -29.975   9.799  -4.789  1.000000  0.000          0
ATOM   2594  CG  GLN   160     -28.802   8.402  -5.915  1.000000  0.000          0
ATOM   2595  HG2 GLN   160     -29.553   8.563  -6.688  1.000000  0.000          0
ATOM   2596  HG3 GLN   160     -27.967   9.103  -5.896  1.000000  0.000          0
ATOM   2597  CD  GLN   160     -28.286   6.963  -5.935  1.000000  0.000          0
ATOM   2598  OE1 GLN   160     -27.568   6.533  -5.026  1.000000  0.000          0
ATOM   2599  NE2 GLN   160     -28.504   6.183  -6.928  1.000000  0.000          0
ATOM   2600 HE21 GLN   160     -27.904   5.373  -6.991  1.000000  0.000          0
ATOM   2601 HE22 GLN   160     -29.131   6.506  -7.652  1.000000  0.000          0
ATOM   2602  C   GLN   160     -27.620   9.957  -3.269  1.000000  0.000          0
ATOM   2603  O   GLN   160     -27.712  10.938  -4.026  1.000000  0.000          0
ATOM   2604  N   CYS   161     -26.634   9.850  -2.471  1.000000  0.000          0
ATOM   2605  H   CYS   161     -26.775   9.044  -1.877  1.000000  0.000          0
ATOM   2606  CA  CYS   161     -25.675  10.914  -2.074  1.000000  0.000          0
ATOM   2607  HA  CYS   161     -26.346  11.602  -1.561  1.000000  0.000          0
ATOM   2608  CB  CYS   161     -24.729  10.397  -1.051  1.000000  0.000          0
ATOM   2609  HB2 CYS   161     -24.045   9.765  -1.617  1.000000  0.000          0
ATOM   2610  HB3 CYS   161     -24.283  11.296  -0.628  1.000000  0.000          0
ATOM   2611  SG  CYS   161     -25.567   9.570   0.320  1.000000  0.000          0
ATOM   2612  HG  CYS   161     -25.767  10.707   0.991  1.000000  0.000          0
ATOM   2613  C   CYS   161     -24.809  11.526  -3.191  1.000000  0.000          0
ATOM   2614  O   CYS   161     -24.408  12.716  -3.195  1.000000  0.000          0
ATOM   2615  N   SER   162     -24.589  10.691  -4.252  1.000000  0.000          0
ATOM   2616  H   SER   162     -24.918   9.743  -4.142  1.000000  0.000          0
ATOM   2617  CA  SER   162     -23.917  11.077  -5.559  1.000000  0.000          0
ATOM   2618  HA  SER   162     -22.853  11.215  -5.368  1.000000  0.000          0
ATOM   2619  CB  SER   162     -23.998   9.926  -6.517  1.000000  0.000          0
ATOM   2620  HB2 SER   162     -23.437  10.183  -7.416  1.000000  0.000          0
ATOM   2621  HB3 SER   162     -23.410   9.074  -6.178  1.000000  0.000          0
ATOM   2622  OG  SER   162     -25.331   9.565  -6.831  1.000000  0.000          0
ATOM   2623  HG  SER   162     -25.312   8.648  -7.114  1.000000  0.000          0
ATOM   2624  C   SER   162     -24.591  12.351  -6.108  1.000000  0.000          0
ATOM   2625  O   SER   162     -23.881  13.155  -6.669  1.000000  0.000          0
ATOM   2626  N   THR   163     -25.897  12.595  -5.970  1.000000  0.000          0
ATOM   2627  H   THR   163     -26.486  11.948  -5.468  1.000000  0.000          0
ATOM   2628  CA  THR   163     -26.622  13.738  -6.466  1.000000  0.000          0
ATOM   2629  HA  THR   163     -26.432  13.798  -7.537  1.000000  0.000          0
ATOM   2630  CB  THR   163     -28.149  13.513  -6.450  1.000000  0.000          0
ATOM   2631  HB  THR   163     -28.733  14.389  -6.734  1.000000  0.000          0
ATOM   2632  CG2 THR   163     -28.601  12.371  -7.382  1.000000  0.000          0
ATOM   2633 HG21 THR   163     -27.981  11.482  -7.270  1.000000  0.000          0
ATOM   2634 HG22 THR   163     -29.673  12.197  -7.281  1.000000  0.000          0
ATOM   2635 HG23 THR   163     -28.393  12.730  -8.391  1.000000  0.000          0
ATOM   2636  OG1 THR   163     -28.470  13.260  -5.085  1.000000  0.000          0
ATOM   2637  HG1 THR   163     -28.253  12.381  -4.768  1.000000  0.000          0
ATOM   2638  C   THR   163     -26.261  15.095  -5.835  1.000000  0.000          0
ATOM   2639  O   THR   163     -26.599  16.138  -6.407  1.000000  0.000          0
ATOM   2640  N   GLU   164     -25.612  15.078  -4.630  1.000000  0.000          0
ATOM   2641  H   GLU   164     -25.494  14.152  -4.243  1.000000  0.000          0
ATOM   2642  CA  GLU   164     -25.361  16.280  -3.798  1.000000  0.000          0
ATOM   2643  HA  GLU   164     -25.628  17.165  -4.375  1.000000  0.000          0
ATOM   2644  CB  GLU   164     -26.302  16.166  -2.588  1.000000  0.000          0
ATOM   2645  HB2 GLU   164     -27.315  15.983  -2.951  1.000000  0.000          0
ATOM   2646  HB3 GLU   164     -26.010  15.318  -1.969  1.000000  0.000          0
ATOM   2647  CG  GLU   164     -26.405  17.355  -1.584  1.000000  0.000          0
ATOM   2648  HG2 GLU   164     -27.022  16.988  -0.765  1.000000  0.000          0
ATOM   2649  HG3 GLU   164     -25.480  17.621  -1.072  1.000000  0.000          0
ATOM   2650  CD  GLU   164     -26.935  18.658  -2.180  1.000000  0.000          0
ATOM   2651  OE1 GLU   164     -27.282  18.719  -3.404  1.000000  0.000          0
ATOM   2652  OE2 GLU   164     -27.150  19.643  -1.391  1.000000  0.000          0
ATOM   2653  C   GLU   164     -23.947  16.470  -3.286  1.000000  0.000          0
ATOM   2654  O   GLU   164     -23.557  17.557  -2.878  1.000000  0.000          0
ATOM   2655  N   LEU   165     -23.150  15.345  -3.127  1.000000  0.000          0
ATOM   2656  H   LEU   165     -23.478  14.446  -3.448  1.000000  0.000          0
ATOM   2657  CA  LEU   165     -21.925  15.395  -2.305  1.000000  0.000          0
ATOM   2658  HA  LEU   165     -21.868  16.359  -1.801  1.000000  0.000          0
ATOM   2659  CB  LEU   165     -21.970  14.347  -1.240  1.000000  0.000          0
ATOM   2660  HB2 LEU   165     -22.004  13.366  -1.711  1.000000  0.000          0
ATOM   2661  HB3 LEU   165     -21.043  14.399  -0.668  1.000000  0.000          0
ATOM   2662  CG  LEU   165     -23.085  14.358  -0.136  1.000000  0.000          0
ATOM   2663  HG  LEU   165     -23.993  13.962  -0.589  1.000000  0.000          0
ATOM   2664  CD1 LEU   165     -22.718  13.487   1.053  1.000000  0.000          0
ATOM   2665 HD11 LEU   165     -22.317  12.543   0.684  1.000000  0.000          0
ATOM   2666 HD12 LEU   165     -21.964  13.941   1.697  1.000000  0.000          0
ATOM   2667 HD13 LEU   165     -23.592  13.194   1.634  1.000000  0.000          0
ATOM   2668  CD2 LEU   165     -23.477  15.755   0.414  1.000000  0.000          0
ATOM   2669 HD21 LEU   165     -23.746  16.367  -0.446  1.000000  0.000          0
ATOM   2670 HD22 LEU   165     -24.253  15.569   1.157  1.000000  0.000          0
ATOM   2671 HD23 LEU   165     -22.583  16.219   0.832  1.000000  0.000          0
ATOM   2672  C   LEU   165     -20.668  15.297  -3.250  1.000000  0.000          0
ATOM   2673  O   LEU   165     -20.646  14.634  -4.291  1.000000  0.000          0
ATOM   2674  N   ARG   166     -19.554  15.838  -2.880  1.000000  0.000          0
ATOM   2675  H   ARG   166     -19.617  16.325  -1.998  1.000000  0.000          0
ATOM   2676  CA  ARG   166     -18.106  15.613  -3.315  1.000000  0.000          0
ATOM   2677  HA  ARG   166     -18.119  14.678  -3.873  1.000000  0.000          0
ATOM   2678  CB  ARG   166     -17.764  16.782  -4.283  1.000000  0.000          0
ATOM   2679  HB2 ARG   166     -17.592  17.719  -3.753  1.000000  0.000          0
ATOM   2680  HB3 ARG   166     -16.838  16.429  -4.735  1.000000  0.000          0
ATOM   2681  CG  ARG   166     -18.689  16.958  -5.465  1.000000  0.000          0
ATOM   2682  HG2 ARG   166     -19.047  15.954  -5.692  1.000000  0.000          0
ATOM   2683  HG3 ARG   166     -19.611  17.464  -5.178  1.000000  0.000          0
ATOM   2684  CD  ARG   166     -18.025  17.667  -6.646  1.000000  0.000          0
ATOM   2685  HD2 ARG   166     -17.176  17.050  -6.940  1.000000  0.000          0
ATOM   2686  HD3 ARG   166     -18.785  17.799  -7.414  1.000000  0.000          0
ATOM   2687  NE  ARG   166     -17.478  18.973  -6.313  1.000000  0.000          0
ATOM   2688  HE  ARG   166     -16.713  18.961  -5.652  1.000000  0.000          0
ATOM   2689  CZ  ARG   166     -17.949  20.155  -6.676  1.000000  0.000          0
ATOM   2690  NH1 ARG   166     -18.797  20.310  -7.638  1.000000  0.000          0
ATOM   2691 HH11 ARG   166     -19.054  19.495  -8.174  1.000000  0.000          0
ATOM   2692 HH12 ARG   166     -19.374  21.139  -7.662  1.000000  0.000          0
ATOM   2693  NH2 ARG   166     -17.487  21.236  -6.296  1.000000  0.000          0
ATOM   2694 HH21 ARG   166     -16.856  21.173  -5.510  1.000000  0.000          0
ATOM   2695 HH22 ARG   166     -17.784  22.075  -6.772  1.000000  0.000          0
ATOM   2696  C   ARG   166     -17.151  15.555  -2.133  1.000000  0.000          0
ATOM   2697  O   ARG   166     -17.529  15.831  -0.988  1.000000  0.000          0
ATOM   2698  N   LEU   167     -15.943  15.055  -2.471  1.000000  0.000          0
ATOM   2699  H   LEU   167     -15.810  14.691  -3.404  1.000000  0.000          0
ATOM   2700  CA  LEU   167     -14.837  14.817  -1.443  1.000000  0.000          0
ATOM   2701  HA  LEU   167     -15.011  15.511  -0.620  1.000000  0.000          0
ATOM   2702  CB  LEU   167     -15.074  13.462  -0.819  1.000000  0.000          0
ATOM   2703  HB2 LEU   167     -15.959  13.540  -0.189  1.000000  0.000          0
ATOM   2704  HB3 LEU   167     -15.324  12.753  -1.610  1.000000  0.000          0
ATOM   2705  CG  LEU   167     -13.996  12.813   0.134  1.000000  0.000          0
ATOM   2706  HG  LEU   167     -13.133  12.694  -0.521  1.000000  0.000          0
ATOM   2707  CD1 LEU   167     -13.529  13.774   1.203  1.000000  0.000          0
ATOM   2708 HD11 LEU   167     -13.095  13.252   2.056  1.000000  0.000          0
ATOM   2709 HD12 LEU   167     -12.764  14.388   0.731  1.000000  0.000          0
ATOM   2710 HD13 LEU   167     -14.320  14.409   1.603  1.000000  0.000          0
ATOM   2711  CD2 LEU   167     -14.621  11.614   0.894  1.000000  0.000          0
ATOM   2712 HD21 LEU   167     -13.848  11.045   1.410  1.000000  0.000          0
ATOM   2713 HD22 LEU   167     -15.396  12.033   1.536  1.000000  0.000          0
ATOM   2714 HD23 LEU   167     -15.191  11.031   0.170  1.000000  0.000          0
ATOM   2715  C   LEU   167     -13.430  15.109  -2.118  1.000000  0.000          0
ATOM   2716  O   LEU   167     -13.212  14.423  -3.107  1.000000  0.000          0
ATOM   2717  N   LEU   168     -12.768  16.068  -1.593  1.000000  0.000          0
ATOM   2718  H   LEU   168     -13.173  16.506  -0.779  1.000000  0.000          0
ATOM   2719  CA  LEU   168     -11.526  16.599  -2.115  1.000000  0.000          0
ATOM   2720  HA  LEU   168     -11.320  16.213  -3.113  1.000000  0.000          0
ATOM   2721  CB  LEU   168     -11.654  18.181  -2.288  1.000000  0.000          0
ATOM   2722  HB2 LEU   168     -12.522  18.402  -2.908  1.000000  0.000          0
ATOM   2723  HB3 LEU   168     -11.921  18.679  -1.356  1.000000  0.000          0
ATOM   2724  CG  LEU   168     -10.479  18.911  -2.965  1.000000  0.000          0
ATOM   2725  HG  LEU   168      -9.616  18.245  -2.964  1.000000  0.000          0
ATOM   2726  CD1 LEU   168     -10.650  19.339  -4.421  1.000000  0.000          0
ATOM   2727 HD11 LEU   168     -11.014  18.444  -4.924  1.000000  0.000          0
ATOM   2728 HD12 LEU   168     -11.493  20.001  -4.617  1.000000  0.000          0
ATOM   2729 HD13 LEU   168      -9.698  19.598  -4.887  1.000000  0.000          0
ATOM   2730  CD2 LEU   168     -10.162  20.216  -2.273  1.000000  0.000          0
ATOM   2731 HD21 LEU   168      -9.231  20.649  -2.637  1.000000  0.000          0
ATOM   2732 HD22 LEU   168     -10.917  21.000  -2.349  1.000000  0.000          0
ATOM   2733 HD23 LEU   168     -10.122  20.022  -1.201  1.000000  0.000          0
ATOM   2734  C   LEU   168     -10.374  16.206  -1.218  1.000000  0.000          0
ATOM   2735  O   LEU   168     -10.484  16.288   0.020  1.000000  0.000          0
ATOM   2736  N   TYR   169      -9.335  15.693  -1.814  1.000000  0.000          0
ATOM   2737  H   TYR   169      -9.176  15.724  -2.811  1.000000  0.000          0
ATOM   2738  CA  TYR   169      -8.103  15.291  -1.117  1.000000  0.000          0
ATOM   2739  HA  TYR   169      -8.150  15.830  -0.171  1.000000  0.000          0
ATOM   2740  CB  TYR   169      -8.103  13.786  -0.761  1.000000  0.000          0
ATOM   2741  HB2 TYR   169      -7.222  13.513  -0.179  1.000000  0.000          0
ATOM   2742  HB3 TYR   169      -9.031  13.518  -0.257  1.000000  0.000          0
ATOM   2743  CG  TYR   169      -8.076  12.858  -2.002  1.000000  0.000          0
ATOM   2744  CD1 TYR   169      -9.125  12.887  -2.879  1.000000  0.000          0
ATOM   2745  HD1 TYR   169     -10.010  13.444  -2.606  1.000000  0.000          0
ATOM   2746  CE1 TYR   169      -9.179  12.146  -4.069  1.000000  0.000          0
ATOM   2747  HE1 TYR   169      -9.934  12.247  -4.835  1.000000  0.000          0
ATOM   2748  CZ  TYR   169      -8.105  11.336  -4.462  1.000000  0.000          0
ATOM   2749  OH  TYR   169      -8.206  10.593  -5.589  1.000000  0.000          0
ATOM   2750  HH  TYR   169      -7.361  10.379  -5.990  1.000000  0.000          0
ATOM   2751  CE2 TYR   169      -6.956  11.354  -3.584  1.000000  0.000          0
ATOM   2752  HE2 TYR   169      -6.139  10.726  -3.905  1.000000  0.000          0
ATOM   2753  CD2 TYR   169      -6.940  12.028  -2.352  1.000000  0.000          0
ATOM   2754  HD2 TYR   169      -6.069  11.921  -1.721  1.000000  0.000          0
ATOM   2755  C   TYR   169      -6.892  15.673  -1.914  1.000000  0.000          0
ATOM   2756  O   TYR   169      -6.718  15.649  -3.119  1.000000  0.000          0
ATOM   2757  N   GLN   170      -5.892  16.147  -1.157  1.000000  0.000          0
ATOM   2758  H   GLN   170      -6.046  16.098  -0.160  1.000000  0.000          0
ATOM   2759  CA  GLN   170      -4.578  16.716  -1.603  1.000000  0.000          0
ATOM   2760  HA  GLN   170      -4.476  16.436  -2.651  1.000000  0.000          0
ATOM   2761  CB  GLN   170      -4.587  18.284  -1.534  1.000000  0.000          0
ATOM   2762  HB2 GLN   170      -5.522  18.606  -1.994  1.000000  0.000          0
ATOM   2763  HB3 GLN   170      -4.735  18.586  -0.498  1.000000  0.000          0
ATOM   2764  CG  GLN   170      -3.424  18.989  -2.190  1.000000  0.000          0
ATOM   2765  HG2 GLN   170      -2.535  18.770  -1.599  1.000000  0.000          0
ATOM   2766  HG3 GLN   170      -3.350  18.652  -3.224  1.000000  0.000          0
ATOM   2767  CD  GLN   170      -3.702  20.485  -2.329  1.000000  0.000          0
ATOM   2768  OE1 GLN   170      -4.473  21.209  -1.635  1.000000  0.000          0
ATOM   2769  NE2 GLN   170      -2.882  21.159  -3.150  1.000000  0.000          0
ATOM   2770 HE21 GLN   170      -2.936  22.168  -3.163  1.000000  0.000          0
ATOM   2771 HE22 GLN   170      -2.160  20.634  -3.623  1.000000  0.000          0
ATOM   2772  C   GLN   170      -3.377  16.151  -0.743  1.000000  0.000          0
ATOM   2773  O   GLN   170      -3.447  16.093   0.506  1.000000  0.000          0
ATOM   2774  N   LEU   171      -2.298  15.690  -1.400  1.000000  0.000          0
ATOM   2775  H   LEU   171      -2.267  15.791  -2.404  1.000000  0.000          0
ATOM   2776  CA  LEU   171      -1.140  15.128  -0.753  1.000000  0.000          0
ATOM   2777  HA  LEU   171      -1.380  14.428   0.048  1.000000  0.000          0
ATOM   2778  CB  LEU   171      -0.318  14.383  -1.828  1.000000  0.000          0
ATOM   2779  HB2 LEU   171      -1.013  13.702  -2.320  1.000000  0.000          0
ATOM   2780  HB3 LEU   171       0.141  15.116  -2.490  1.000000  0.000          0
ATOM   2781  CG  LEU   171       0.890  13.508  -1.338  1.000000  0.000          0
ATOM   2782  HG  LEU   171       1.538  14.133  -0.724  1.000000  0.000          0
ATOM   2783  CD1 LEU   171       0.411  12.321  -0.432  1.000000  0.000          0
ATOM   2784 HD11 LEU   171       0.125  12.638   0.570  1.000000  0.000          0
ATOM   2785 HD12 LEU   171      -0.377  11.727  -0.894  1.000000  0.000          0
ATOM   2786 HD13 LEU   171       1.298  11.708  -0.263  1.000000  0.000          0
ATOM   2787  CD2 LEU   171       1.727  13.033  -2.527  1.000000  0.000          0
ATOM   2788 HD21 LEU   171       1.136  12.351  -3.139  1.000000  0.000          0
ATOM   2789 HD22 LEU   171       2.145  13.855  -3.107  1.000000  0.000          0
ATOM   2790 HD23 LEU   171       2.515  12.411  -2.102  1.000000  0.000          0
ATOM   2791  C   LEU   171      -0.268  16.276  -0.179  1.000000  0.000          0
ATOM   2792  O   LEU   171       0.050  17.314  -0.782  1.000000  0.000          0
ATOM   2793  N   VAL   172       0.233  16.046   1.033  1.000000  0.000          0
ATOM   2794  H   VAL   172      -0.157  15.266   1.544  1.000000  0.000          0
ATOM   2795  CA  VAL   172       1.172  16.954   1.782  1.000000  0.000          0
ATOM   2796  HA  VAL   172       0.983  17.922   1.319  1.000000  0.000          0
ATOM   2797  CB  VAL   172       0.862  17.023   3.300  1.000000  0.000          0
ATOM   2798  HB  VAL   172       1.138  16.093   3.796  1.000000  0.000          0
ATOM   2799  CG1 VAL   172       1.599  18.086   4.173  1.000000  0.000          0
ATOM   2800 HG11 VAL   172       1.234  18.153   5.198  1.000000  0.000          0
ATOM   2801 HG12 VAL   172       2.674  17.909   4.225  1.000000  0.000          0
ATOM   2802 HG13 VAL   172       1.495  19.089   3.753  1.000000  0.000          0
ATOM   2803  CG2 VAL   172      -0.631  17.064   3.580  1.000000  0.000          0
ATOM   2804 HG21 VAL   172      -1.147  16.148   3.290  1.000000  0.000          0
ATOM   2805 HG22 VAL   172      -0.784  17.274   4.639  1.000000  0.000          0
ATOM   2806 HG23 VAL   172      -0.893  17.894   2.925  1.000000  0.000          0
ATOM   2807  C   VAL   172       2.598  16.563   1.466  1.000000  0.000          0
ATOM   2808  O   VAL   172       3.284  15.938   2.257  1.000000  0.000          0
ATOM   2809  N   PHE   173       2.971  16.928   0.273  1.000000  0.000          0
ATOM   2810  H   PHE   173       2.289  17.460  -0.251  1.000000  0.000          0
ATOM   2811  CA  PHE   173       4.304  16.722  -0.351  1.000000  0.000          0
ATOM   2812  HA  PHE   173       5.114  17.106   0.271  1.000000  0.000          0
ATOM   2813  CB  PHE   173       4.604  15.292  -0.741  1.000000  0.000          0
ATOM   2814  HB2 PHE   173       4.449  14.664   0.135  1.000000  0.000          0
ATOM   2815  HB3 PHE   173       3.800  14.941  -1.389  1.000000  0.000          0
ATOM   2816  CG  PHE   173       5.894  15.026  -1.485  1.000000  0.000          0
ATOM   2817  CD1 PHE   173       7.105  14.884  -0.839  1.000000  0.000          0
ATOM   2818  HD1 PHE   173       7.246  15.004   0.226  1.000000  0.000          0
ATOM   2819  CE1 PHE   173       8.222  14.517  -1.640  1.000000  0.000          0
ATOM   2820  HE1 PHE   173       9.186  14.382  -1.173  1.000000  0.000          0
ATOM   2821  CZ  PHE   173       8.126  14.263  -3.090  1.000000  0.000          0
ATOM   2822  HZ  PHE   173       8.996  13.901  -3.617  1.000000  0.000          0
ATOM   2823  CE2 PHE   173       6.938  14.492  -3.719  1.000000  0.000          0
ATOM   2824  HE2 PHE   173       6.829  14.462  -4.792  1.000000  0.000          0
ATOM   2825  CD2 PHE   173       5.823  14.878  -2.899  1.000000  0.000          0
ATOM   2826  HD2 PHE   173       4.917  15.093  -3.446  1.000000  0.000          0
ATOM   2827  C   PHE   173       4.445  17.617  -1.638  1.000000  0.000          0
ATOM   2828  O   PHE   173       3.735  17.447  -2.613  1.000000  0.000          0
ATOM   2829  N   LEU   174       5.319  18.650  -1.400  1.000000  0.000          0
ATOM   2830  H   LEU   174       5.701  18.697  -0.466  1.000000  0.000          0
ATOM   2831  CA  LEU   174       5.873  19.475  -2.458  1.000000  0.000          0
ATOM   2832  HA  LEU   174       6.254  20.373  -1.971  1.000000  0.000          0
ATOM   2833  CB  LEU   174       7.140  18.935  -3.027  1.000000  0.000          0
ATOM   2834  HB2 LEU   174       6.887  18.056  -3.621  1.000000  0.000          0
ATOM   2835  HB3 LEU   174       7.537  19.679  -3.718  1.000000  0.000          0
ATOM   2836  CG  LEU   174       8.315  18.573  -2.083  1.000000  0.000          0
ATOM   2837  HG  LEU   174       7.899  17.950  -1.289  1.000000  0.000          0
ATOM   2838  CD1 LEU   174       9.311  17.685  -2.796  1.000000  0.000          0
ATOM   2839 HD11 LEU   174      10.093  17.359  -2.112  1.000000  0.000          0
ATOM   2840 HD12 LEU   174       8.707  16.802  -3.003  1.000000  0.000          0
ATOM   2841 HD13 LEU   174       9.772  18.172  -3.655  1.000000  0.000          0
ATOM   2842  CD2 LEU   174       8.977  19.810  -1.393  1.000000  0.000          0
ATOM   2843 HD21 LEU   174       9.557  20.396  -2.107  1.000000  0.000          0
ATOM   2844 HD22 LEU   174       8.098  20.222  -0.897  1.000000  0.000          0
ATOM   2845 HD23 LEU   174       9.590  19.484  -0.554  1.000000  0.000          0
ATOM   2846  C   LEU   174       4.734  20.042  -3.385  1.000000  0.000          0
ATOM   2847  O   LEU   174       4.841  19.975  -4.637  1.000000  0.000          0
ATOM   2848  N   LEU   175       3.638  20.578  -2.816  1.000000  0.000          0
ATOM   2849  H   LEU   175       3.389  20.504  -1.841  1.000000  0.000          0
ATOM   2850  CA  LEU   175       2.638  21.323  -3.602  1.000000  0.000          0
ATOM   2851  HA  LEU   175       1.864  21.636  -2.901  1.000000  0.000          0
ATOM   2852  CB  LEU   175       3.202  22.655  -4.088  1.000000  0.000          0
ATOM   2853  HB2 LEU   175       3.977  22.462  -4.829  1.000000  0.000          0
ATOM   2854  HB3 LEU   175       2.398  23.245  -4.527  1.000000  0.000          0
ATOM   2855  CG  LEU   175       3.881  23.573  -2.965  1.000000  0.000          0
ATOM   2856  HG  LEU   175       4.495  22.939  -2.324  1.000000  0.000          0
ATOM   2857  CD1 LEU   175       4.767  24.728  -3.441  1.000000  0.000          0
ATOM   2858 HD11 LEU   175       4.933  25.422  -2.617  1.000000  0.000          0
ATOM   2859 HD12 LEU   175       5.729  24.306  -3.730  1.000000  0.000          0
ATOM   2860 HD13 LEU   175       4.419  25.290  -4.308  1.000000  0.000          0
ATOM   2861  CD2 LEU   175       2.705  24.226  -2.139  1.000000  0.000          0
ATOM   2862 HD21 LEU   175       2.063  23.535  -1.593  1.000000  0.000          0
ATOM   2863 HD22 LEU   175       3.090  24.937  -1.408  1.000000  0.000          0
ATOM   2864 HD23 LEU   175       2.053  24.796  -2.801  1.000000  0.000          0
ATOM   2865  C   LEU   175       1.838  20.491  -4.707  1.000000  0.000          0
ATOM   2866  O   LEU   175       1.554  20.929  -5.831  1.000000  0.000          0
ATOM   2867  N   SER   176       1.507  19.196  -4.499  1.000000  0.000          0
ATOM   2868  H   SER   176       1.776  18.881  -3.578  1.000000  0.000          0
ATOM   2869  CA  SER   176       0.720  18.343  -5.475  1.000000  0.000          0
ATOM   2870  HA  SER   176       1.351  18.338  -6.363  1.000000  0.000          0
ATOM   2871  CB  SER   176       0.460  16.911  -4.901  1.000000  0.000          0
ATOM   2872  HB2 SER   176      -0.383  16.765  -4.227  1.000000  0.000          0
ATOM   2873  HB3 SER   176       0.212  16.302  -5.771  1.000000  0.000          0
ATOM   2874  OG  SER   176       1.629  16.253  -4.495  1.000000  0.000          0
ATOM   2875  HG  SER   176       1.807  16.468  -3.576  1.000000  0.000          0
ATOM   2876  C   SER   176      -0.597  19.111  -5.803  1.000000  0.000          0
ATOM   2877  O   SER   176      -1.265  19.701  -4.960  1.000000  0.000          0
ATOM   2878  N   GLU   177      -1.006  18.828  -7.017  1.000000  0.000          0
ATOM   2879  H   GLU   177      -0.386  18.393  -7.685  1.000000  0.000          0
ATOM   2880  CA  GLU   177      -2.324  19.059  -7.566  1.000000  0.000          0
ATOM   2881  HA  GLU   177      -2.533  20.120  -7.420  1.000000  0.000          0
ATOM   2882  CB  GLU   177      -2.347  18.785  -9.096  1.000000  0.000          0
ATOM   2883  HB2 GLU   177      -1.604  19.428  -9.567  1.000000  0.000          0
ATOM   2884  HB3 GLU   177      -1.962  17.775  -9.231  1.000000  0.000          0
ATOM   2885  CG  GLU   177      -3.746  18.981  -9.769  1.000000  0.000          0
ATOM   2886  HG2 GLU   177      -3.708  18.787 -10.840  1.000000  0.000          0
ATOM   2887  HG3 GLU   177      -4.549  18.346  -9.397  1.000000  0.000          0
ATOM   2888  CD  GLU   177      -4.228  20.439  -9.769  1.000000  0.000          0
ATOM   2889  OE1 GLU   177      -5.444  20.726  -9.730  1.000000  0.000          0
ATOM   2890  OE2 GLU   177      -3.381  21.421  -9.590  1.000000  0.000          0
ATOM   2891  C   GLU   177      -3.401  18.206  -6.759  1.000000  0.000          0
ATOM   2892  O   GLU   177      -3.307  16.981  -6.753  1.000000  0.000          0
ATOM   2893  N   ALA   178      -4.421  18.871  -6.185  1.000000  0.000          0
ATOM   2894  H   ALA   178      -4.312  19.871  -6.101  1.000000  0.000          0
ATOM   2895  CA  ALA   178      -5.557  18.271  -5.488  1.000000  0.000          0
ATOM   2896  HA  ALA   178      -5.175  17.504  -4.813  1.000000  0.000          0
ATOM   2897  CB  ALA   178      -6.265  19.400  -4.703  1.000000  0.000          0
ATOM   2898  HB1 ALA   178      -6.925  19.956  -5.371  1.000000  0.000          0
ATOM   2899  HB2 ALA   178      -6.866  18.950  -3.913  1.000000  0.000          0
ATOM   2900  HB3 ALA   178      -5.517  20.044  -4.239  1.000000  0.000          0
ATOM   2901  C   ALA   178      -6.479  17.469  -6.446  1.000000  0.000          0
ATOM   2902  O   ALA   178      -6.279  17.410  -7.659  1.000000  0.000          0
ATOM   2903  N   HIE   179      -7.541  16.762  -5.921  1.000000  0.000          0
ATOM   2904  H   HIE   179      -7.661  16.773  -4.919  1.000000  0.000          0
ATOM   2905  CA  HIE   179      -8.314  15.797  -6.735  1.000000  0.000          0
ATOM   2906  HA  HIE   179      -8.435  16.336  -7.675  1.000000  0.000          0
ATOM   2907  CB  HIE   179      -7.664  14.483  -7.135  1.000000  0.000          0
ATOM   2908  HB2 HIE   179      -6.597  14.690  -7.223  1.000000  0.000          0
ATOM   2909  HB3 HIE   179      -7.792  13.728  -6.360  1.000000  0.000          0
ATOM   2910  CG  HIE   179      -8.149  13.996  -8.463  1.000000  0.000          0
ATOM   2911  ND1 HIE   179      -9.313  14.339  -9.117  1.000000  0.000          0
ATOM   2912  CE1 HIE   179      -9.362  13.455 -10.170  1.000000  0.000          0
ATOM   2913  HE1 HIE   179     -10.243  13.274 -10.769  1.000000  0.000          0
ATOM   2914  NE2 HIE   179      -8.381  12.573 -10.155  1.000000  0.000          0
ATOM   2915  HE2 HIE   179      -8.115  11.867 -10.826  1.000000  0.000          0
ATOM   2916  CD2 HIE   179      -7.579  12.923  -9.082  1.000000  0.000          0
ATOM   2917  HD2 HIE   179      -6.719  12.396  -8.695  1.000000  0.000          0
ATOM   2918  C   HIE   179      -9.708  15.602  -6.030  1.000000  0.000          0
ATOM   2919  O   HIE   179      -9.785  15.781  -4.775  1.000000  0.000          0
ATOM   2920  N   THR   180     -10.734  15.064  -6.667  1.000000  0.000          0
ATOM   2921  H   THR   180     -10.631  14.855  -7.650  1.000000  0.000          0
ATOM   2922  CA  THR   180     -12.115  14.979  -6.216  1.000000  0.000          0
ATOM   2923  HA  THR   180     -12.130  14.956  -5.126  1.000000  0.000          0
ATOM   2924  CB  THR   180     -12.952  16.065  -6.873  1.000000  0.000          0
ATOM   2925  HB  THR   180     -12.821  15.993  -7.953  1.000000  0.000          0
ATOM   2926  CG2 THR   180     -14.439  15.876  -6.587  1.000000  0.000          0
ATOM   2927 HG21 THR   180     -14.940  16.777  -6.941  1.000000  0.000          0
ATOM   2928 HG22 THR   180     -14.912  15.146  -7.245  1.000000  0.000          0
ATOM   2929 HG23 THR   180     -14.618  15.711  -5.526  1.000000  0.000          0
ATOM   2930  OG1 THR   180     -12.580  17.355  -6.484  1.000000  0.000          0
ATOM   2931  HG1 THR   180     -11.825  17.637  -7.004  1.000000  0.000          0
ATOM   2932  C   THR   180     -12.713  13.643  -6.661  1.000000  0.000          0
ATOM   2933  O   THR   180     -12.736  13.405  -7.833  1.000000  0.000          0
ATOM   2934  N   CYS   181     -13.335  12.937  -5.748  1.000000  0.000          0
ATOM   2935  H   CYS   181     -13.426  13.321  -4.819  1.000000  0.000          0
ATOM   2936  CA  CYS   181     -14.183  11.731  -6.043  1.000000  0.000          0
ATOM   2937  HA  CYS   181     -14.113  11.425  -7.087  1.000000  0.000          0
ATOM   2938  CB  CYS   181     -13.630  10.615  -5.188  1.000000  0.000          0
ATOM   2939  HB2 CYS   181     -13.565  11.026  -4.180  1.000000  0.000          0
ATOM   2940  HB3 CYS   181     -14.241   9.716  -5.263  1.000000  0.000          0
ATOM   2941  SG  CYS   181     -11.946  10.226  -5.670  1.000000  0.000          0
ATOM   2942  HG  CYS   181     -12.157   9.606  -6.835  1.000000  0.000          0
ATOM   2943  C   CYS   181     -15.640  12.108  -5.685  1.000000  0.000          0
ATOM   2944  O   CYS   181     -15.920  12.961  -4.809  1.000000  0.000          0
ATOM   2945  N   ILE   182     -16.619  11.562  -6.361  1.000000  0.000          0
ATOM   2946  H   ILE   182     -16.257  10.843  -6.972  1.000000  0.000          0
ATOM   2947  CA  ILE   182     -18.067  11.612  -6.161  1.000000  0.000          0
ATOM   2948  HA  ILE   182     -18.437  12.543  -5.734  1.000000  0.000          0
ATOM   2949  CB  ILE   182     -18.868  11.542  -7.539  1.000000  0.000          0
ATOM   2950  HB  ILE   182     -18.540  10.589  -7.952  1.000000  0.000          0
ATOM   2951  CG2 ILE   182     -20.420  11.509  -7.410  1.000000  0.000          0
ATOM   2952 HG21 ILE   182     -21.013  11.429  -8.322  1.000000  0.000          0
ATOM   2953 HG22 ILE   182     -20.783  10.686  -6.795  1.000000  0.000          0
ATOM   2954 HG23 ILE   182     -20.646  12.465  -6.937  1.000000  0.000          0
ATOM   2955  CG1 ILE   182     -18.426  12.654  -8.477  1.000000  0.000          0
ATOM   2956 HG12 ILE   182     -17.410  12.405  -8.781  1.000000  0.000          0
ATOM   2957 HG13 ILE   182     -19.045  12.759  -9.368  1.000000  0.000          0
ATOM   2958  CD1 ILE   182     -18.471  14.088  -7.887  1.000000  0.000          0
ATOM   2959 HD11 ILE   182     -18.360  14.787  -8.716  1.000000  0.000          0
ATOM   2960 HD12 ILE   182     -19.387  14.205  -7.309  1.000000  0.000          0
ATOM   2961 HD13 ILE   182     -17.611  14.136  -7.218  1.000000  0.000          0
ATOM   2962  C   ILE   182     -18.584  10.468  -5.255  1.000000  0.000          0
ATOM   2963  O   ILE   182     -18.531   9.350  -5.704  1.000000  0.000          0
ATOM   2964  N   PRO   183     -19.067  10.725  -4.022  1.000000  0.000          0
ATOM   2965  CD  PRO   183     -19.228  12.017  -3.363  1.000000  0.000          0
ATOM   2966  HD2 PRO   183     -20.257  12.308  -3.570  1.000000  0.000          0
ATOM   2967  HD3 PRO   183     -18.515  12.758  -3.724  1.000000  0.000          0
ATOM   2968  CG  PRO   183     -19.135  11.731  -1.889  1.000000  0.000          0
ATOM   2969  HG2 PRO   183     -19.471  12.576  -1.288  1.000000  0.000          0
ATOM   2970  HG3 PRO   183     -18.083  11.581  -1.642  1.000000  0.000          0
ATOM   2971  CB  PRO   183     -19.916  10.434  -1.781  1.000000  0.000          0
ATOM   2972  HB2 PRO   183     -20.983  10.627  -1.677  1.000000  0.000          0
ATOM   2973  HB3 PRO   183     -19.499   9.857  -0.956  1.000000  0.000          0
ATOM   2974  CA  PRO   183     -19.538   9.698  -3.124  1.000000  0.000          0
ATOM   2975  HA  PRO   183     -18.712   9.043  -2.847  1.000000  0.000          0
ATOM   2976  C   PRO   183     -20.799   8.941  -3.656  1.000000  0.000          0
ATOM   2977  O   PRO   183     -21.311   9.156  -4.775  1.000000  0.000          0
ATOM   2978  N   GLU   184     -21.224   7.886  -2.911  1.000000  0.000          0
ATOM   2979  H   GLU   184     -20.592   7.646  -2.161  1.000000  0.000          0
ATOM   2980  CA  GLU   184     -22.107   6.850  -3.329  1.000000  0.000          0
ATOM   2981  HA  GLU   184     -22.939   7.287  -3.882  1.000000  0.000          0
ATOM   2982  CB  GLU   184     -21.458   5.776  -4.261  1.000000  0.000          0
ATOM   2983  HB2 GLU   184     -20.880   6.298  -5.025  1.000000  0.000          0
ATOM   2984  HB3 GLU   184     -20.591   5.306  -3.798  1.000000  0.000          0
ATOM   2985  CG  GLU   184     -22.336   4.713  -4.900  1.000000  0.000          0
ATOM   2986  HG2 GLU   184     -21.727   3.974  -5.421  1.000000  0.000          0
ATOM   2987  HG3 GLU   184     -23.042   4.339  -4.159  1.000000  0.000          0
ATOM   2988  CD  GLU   184     -23.259   5.343  -5.985  1.000000  0.000          0
ATOM   2989  OE1 GLU   184     -23.579   4.682  -7.027  1.000000  0.000          0
ATOM   2990  OE2 GLU   184     -23.724   6.487  -5.838  1.000000  0.000          0
ATOM   2991  C   GLU   184     -22.644   6.165  -2.049  1.000000  0.000          0
ATOM   2992  O   GLU   184     -21.887   6.004  -1.119  1.000000  0.000          0
ATOM   2993  N   ASN   185     -23.965   5.845  -2.098  1.000000  0.000          0
ATOM   2994  H   ASN   185     -24.452   6.103  -2.945  1.000000  0.000          0
ATOM   2995  CA  ASN   185     -24.728   5.262  -0.963  1.000000  0.000          0
ATOM   2996  HA  ASN   185     -24.593   5.888  -0.080  1.000000  0.000          0
ATOM   2997  CB  ASN   185     -26.223   5.316  -1.371  1.000000  0.000          0
ATOM   2998  HB2 ASN   185     -26.490   6.324  -1.688  1.000000  0.000          0
ATOM   2999  HB3 ASN   185     -26.377   4.642  -2.214  1.000000  0.000          0
ATOM   3000  CG  ASN   185     -27.039   4.722  -0.176  1.000000  0.000          0
ATOM   3001  OD1 ASN   185     -26.854   3.574   0.199  1.000000  0.000          0
ATOM   3002  ND2 ASN   185     -27.908   5.509   0.428  1.000000  0.000          0
ATOM   3003 HD21 ASN   185     -28.365   5.014   1.180  1.000000  0.000          0
ATOM   3004 HD22 ASN   185     -27.962   6.513   0.337  1.000000  0.000          0
ATOM   3005  C   ASN   185     -24.158   3.903  -0.591  1.000000  0.000          0
ATOM   3006  O   ASN   185     -24.003   3.038  -1.442  1.000000  0.000          0
ATOM   3007  N   ASN   186     -23.749   3.707   0.648  1.000000  0.000          0
ATOM   3008  H   ASN   186     -24.031   4.336   1.385  1.000000  0.000          0
ATOM   3009  CA  ASN   186     -23.059   2.491   1.167  1.000000  0.000          0
ATOM   3010  HA  ASN   186     -22.293   2.160   0.467  1.000000  0.000          0
ATOM   3011  CB  ASN   186     -22.240   2.733   2.458  1.000000  0.000          0
ATOM   3012  HB2 ASN   186     -21.717   3.671   2.263  1.000000  0.000          0
ATOM   3013  HB3 ASN   186     -22.865   2.873   3.340  1.000000  0.000          0
ATOM   3014  CG  ASN   186     -21.039   1.858   2.805  1.000000  0.000          0
ATOM   3015  OD1 ASN   186     -20.692   0.888   2.168  1.000000  0.000          0
ATOM   3016  ND2 ASN   186     -20.494   2.178   3.992  1.000000  0.000          0
ATOM   3017 HD21 ASN   186     -19.734   1.615   4.347  1.000000  0.000          0
ATOM   3018 HD22 ASN   186     -20.838   2.925   4.578  1.000000  0.000          0
ATOM   3019  C   ASN   186     -24.082   1.343   1.294  1.000000  0.000          0
ATOM   3020  O   ASN   186     -23.671   0.301   1.827  1.000000  0.000          0
ATOM   3021  N   GLY   187     -25.287   1.392   0.801  1.000000  0.000          0
ATOM   3022  H   GLY   187     -25.488   2.199   0.227  1.000000  0.000          0
ATOM   3023  CA  GLY   187     -26.347   0.488   1.060  1.000000  0.000          0
ATOM   3024  HA2 GLY   187     -27.168   0.390   0.350  1.000000  0.000          0
ATOM   3025  HA3 GLY   187     -25.982  -0.534   1.159  1.000000  0.000          0
ATOM   3026  C   GLY   187     -27.016   0.723   2.414  1.000000  0.000          0
ATOM   3027  O   GLY   187     -26.470   0.450   3.478  1.000000  0.000          0
ATOM   3028  N   GLY   188     -28.160   1.400   2.487  1.000000  0.000          0
ATOM   3029  H   GLY   188     -28.514   1.736   1.603  1.000000  0.000          0
ATOM   3030  CA  GLY   188     -28.827   1.738   3.772  1.000000  0.000          0
ATOM   3031  HA2 GLY   188     -29.888   1.491   3.792  1.000000  0.000          0
ATOM   3032  HA3 GLY   188     -28.470   1.079   4.563  1.000000  0.000          0
ATOM   3033  C   GLY   188     -28.594   3.204   4.106  1.000000  0.000          0
ATOM   3034  O   GLY   188     -28.539   4.055   3.261  1.000000  0.000          0
ATOM   3035  N   ALA   189     -28.275   3.474   5.364  1.000000  0.000          0
ATOM   3036  H   ALA   189     -28.145   2.737   6.041  1.000000  0.000          0
ATOM   3037  CA  ALA   189     -28.250   4.899   5.932  1.000000  0.000          0
ATOM   3038  HA  ALA   189     -28.714   5.521   5.167  1.000000  0.000          0
ATOM   3039  CB  ALA   189     -29.067   4.973   7.191  1.000000  0.000          0
ATOM   3040  HB1 ALA   189     -29.324   6.008   7.414  1.000000  0.000          0
ATOM   3041  HB2 ALA   189     -30.018   4.556   6.858  1.000000  0.000          0
ATOM   3042  HB3 ALA   189     -28.659   4.426   8.041  1.000000  0.000          0
ATOM   3043  C   ALA   189     -26.810   5.341   6.116  1.000000  0.000          0
ATOM   3044  O   ALA   189     -26.469   5.771   7.206  1.000000  0.000          0
ATOM   3045  N   GLY   190     -26.021   5.244   5.078  1.000000  0.000          0
ATOM   3046  H   GLY   190     -26.337   4.695   4.290  1.000000  0.000          0
ATOM   3047  CA  GLY   190     -24.653   5.713   4.988  1.000000  0.000          0
ATOM   3048  HA2 GLY   190     -24.534   6.585   5.629  1.000000  0.000          0
ATOM   3049  HA3 GLY   190     -24.023   4.910   5.372  1.000000  0.000          0
ATOM   3050  C   GLY   190     -24.209   6.083   3.529  1.000000  0.000          0
ATOM   3051  O   GLY   190     -24.981   5.893   2.629  1.000000  0.000          0
ATOM   3052  N   CYS   191     -22.937   6.415   3.470  1.000000  0.000          0
ATOM   3053  H   CYS   191     -22.428   6.570   4.329  1.000000  0.000          0
ATOM   3054  CA  CYS   191     -22.341   6.936   2.260  1.000000  0.000          0
ATOM   3055  HA  CYS   191     -22.864   6.666   1.343  1.000000  0.000          0
ATOM   3056  CB  CYS   191     -22.362   8.535   2.390  1.000000  0.000          0
ATOM   3057  HB2 CYS   191     -23.399   8.828   2.556  1.000000  0.000          0
ATOM   3058  HB3 CYS   191     -21.701   8.897   3.180  1.000000  0.000          0
ATOM   3059  SG  CYS   191     -21.788   9.248   0.864  1.000000  0.000          0
ATOM   3060  HG  CYS   191     -20.639   8.566   0.890  1.000000  0.000          0
ATOM   3061  C   CYS   191     -20.905   6.335   2.224  1.000000  0.000          0
ATOM   3062  O   CYS   191     -20.360   5.875   3.230  1.000000  0.000          0
ATOM   3063  N   VAL   192     -20.353   6.325   1.036  1.000000  0.000          0
ATOM   3064  H   VAL   192     -20.814   6.707   0.224  1.000000  0.000          0
ATOM   3065  CA  VAL   192     -19.015   5.749   0.702  1.000000  0.000          0
ATOM   3066  HA  VAL   192     -18.312   5.945   1.512  1.000000  0.000          0
ATOM   3067  CB  VAL   192     -19.048   4.230   0.595  1.000000  0.000          0
ATOM   3068  HB  VAL   192     -19.713   3.807   1.346  1.000000  0.000          0
ATOM   3069  CG1 VAL   192     -19.542   3.661  -0.778  1.000000  0.000          0
ATOM   3070 HG11 VAL   192     -19.517   2.577  -0.878  1.000000  0.000          0
ATOM   3071 HG12 VAL   192     -20.597   3.785  -1.021  1.000000  0.000          0
ATOM   3072 HG13 VAL   192     -18.881   4.110  -1.519  1.000000  0.000          0
ATOM   3073  CG2 VAL   192     -17.659   3.613   0.858  1.000000  0.000          0
ATOM   3074 HG21 VAL   192     -17.177   3.826   1.812  1.000000  0.000          0
ATOM   3075 HG22 VAL   192     -17.757   2.534   0.973  1.000000  0.000          0
ATOM   3076 HG23 VAL   192     -17.015   3.768  -0.008  1.000000  0.000          0
ATOM   3077  C   VAL   192     -18.388   6.443  -0.467  1.000000  0.000          0
ATOM   3078  O   VAL   192     -19.085   6.890  -1.390  1.000000  0.000          0
ATOM   3079  N   CYS   193     -17.102   6.714  -0.383  1.000000  0.000          0
ATOM   3080  H   CYS   193     -16.696   6.583   0.533  1.000000  0.000          0
ATOM   3081  CA  CYS   193     -16.264   7.302  -1.437  1.000000  0.000          0
ATOM   3082  HA  CYS   193     -16.812   7.215  -2.376  1.000000  0.000          0
ATOM   3083  CB  CYS   193     -16.124   8.841  -1.081  1.000000  0.000          0
ATOM   3084  HB2 CYS   193     -17.134   9.145  -0.807  1.000000  0.000          0
ATOM   3085  HB3 CYS   193     -15.474   8.882  -0.207  1.000000  0.000          0
ATOM   3086  SG  CYS   193     -15.608   9.735  -2.580  1.000000  0.000          0
ATOM   3087  HG  CYS   193     -16.658   9.425  -3.346  1.000000  0.000          0
ATOM   3088  C   CYS   193     -14.920   6.554  -1.545  1.000000  0.000          0
ATOM   3089  O   CYS   193     -14.249   6.327  -0.535  1.000000  0.000          0
ATOM   3090  N   HIE   194     -14.568   6.188  -2.779  1.000000  0.000          0
ATOM   3091  H   HIE   194     -15.182   6.404  -3.551  1.000000  0.000          0
ATOM   3092  CA  HIE   194     -13.339   5.395  -3.164  1.000000  0.000          0
ATOM   3093  HA  HIE   194     -12.971   5.036  -2.202  1.000000  0.000          0
ATOM   3094  CB  HIE   194     -13.721   4.223  -4.065  1.000000  0.000          0
ATOM   3095  HB2 HIE   194     -14.239   4.675  -4.911  1.000000  0.000          0
ATOM   3096  HB3 HIE   194     -12.843   3.751  -4.507  1.000000  0.000          0
ATOM   3097  CG  HIE   194     -14.658   3.196  -3.505  1.000000  0.000          0
ATOM   3098  ND1 HIE   194     -14.910   1.945  -4.143  1.000000  0.000          0
ATOM   3099  CE1 HIE   194     -15.898   1.310  -3.363  1.000000  0.000          0
ATOM   3100  HE1 HIE   194     -16.211   0.294  -3.548  1.000000  0.000          0
ATOM   3101  NE2 HIE   194     -16.254   2.114  -2.352  1.000000  0.000          0
ATOM   3102  HE2 HIE   194     -16.858   1.808  -1.603  1.000000  0.000          0
ATOM   3103  CD2 HIE   194     -15.468   3.221  -2.374  1.000000  0.000          0
ATOM   3104  HD2 HIE   194     -15.344   3.980  -1.614  1.000000  0.000          0
ATOM   3105  C   HIE   194     -12.330   6.322  -3.755  1.000000  0.000          0
ATOM   3106  O   HIE   194     -12.398   6.493  -5.012  1.000000  0.000          0
ATOM   3107  N   LEU   195     -11.426   6.809  -2.910  1.000000  0.000          0
ATOM   3108  H   LEU   195     -11.435   6.603  -1.921  1.000000  0.000          0
ATOM   3109  CA  LEU   195     -10.412   7.828  -3.219  1.000000  0.000          0
ATOM   3110  HA  LEU   195     -10.942   8.633  -3.729  1.000000  0.000          0
ATOM   3111  CB  LEU   195      -9.925   8.518  -1.906  1.000000  0.000          0
ATOM   3112  HB2 LEU   195      -9.367   7.762  -1.352  1.000000  0.000          0
ATOM   3113  HB3 LEU   195      -9.050   9.114  -2.165  1.000000  0.000          0
ATOM   3114  CG  LEU   195     -11.027   9.180  -1.101  1.000000  0.000          0
ATOM   3115  HG  LEU   195     -11.809   8.470  -0.829  1.000000  0.000          0
ATOM   3116  CD1 LEU   195     -10.345   9.731   0.136  1.000000  0.000          0
ATOM   3117 HD11 LEU   195      -9.386  10.223  -0.024  1.000000  0.000          0
ATOM   3118 HD12 LEU   195     -11.006  10.328   0.765  1.000000  0.000          0
ATOM   3119 HD13 LEU   195      -9.995   8.863   0.697  1.000000  0.000          0
ATOM   3120  CD2 LEU   195     -11.623  10.449  -1.843  1.000000  0.000          0
ATOM   3121 HD21 LEU   195     -12.489  10.803  -1.283  1.000000  0.000          0
ATOM   3122 HD22 LEU   195     -10.851  11.219  -1.858  1.000000  0.000          0
ATOM   3123 HD23 LEU   195     -11.862  10.118  -2.854  1.000000  0.000          0
ATOM   3124  C   LEU   195      -9.274   7.220  -4.019  1.000000  0.000          0
ATOM   3125  O   LEU   195      -8.718   6.205  -3.613  1.000000  0.000          0
ATOM   3126  N   LEU   196      -8.902   7.830  -5.115  1.000000  0.000          0
ATOM   3127  H   LEU   196      -9.356   8.628  -5.533  1.000000  0.000          0
ATOM   3128  CA  LEU   196      -7.913   7.129  -5.956  1.000000  0.000          0
ATOM   3129  HA  LEU   196      -8.007   6.056  -5.795  1.000000  0.000          0
ATOM   3130  CB  LEU   196      -8.059   7.526  -7.462  1.000000  0.000          0
ATOM   3131  HB2 LEU   196      -7.553   8.455  -7.727  1.000000  0.000          0
ATOM   3132  HB3 LEU   196      -7.469   6.812  -8.035  1.000000  0.000          0
ATOM   3133  CG  LEU   196      -9.450   7.482  -8.023  1.000000  0.000          0
ATOM   3134  HG  LEU   196     -10.163   8.170  -7.570  1.000000  0.000          0
ATOM   3135  CD1 LEU   196      -9.417   7.879  -9.501  1.000000  0.000          0
ATOM   3136 HD11 LEU   196      -8.608   7.346 -10.001  1.000000  0.000          0
ATOM   3137 HD12 LEU   196     -10.241   7.351  -9.980  1.000000  0.000          0
ATOM   3138 HD13 LEU   196      -9.401   8.948  -9.714  1.000000  0.000          0
ATOM   3139  CD2 LEU   196     -10.042   6.018  -7.958  1.000000  0.000          0
ATOM   3140 HD21 LEU   196      -9.495   5.162  -8.354  1.000000  0.000          0
ATOM   3141 HD22 LEU   196     -10.184   5.730  -6.918  1.000000  0.000          0
ATOM   3142 HD23 LEU   196     -11.095   6.014  -8.239  1.000000  0.000          0
ATOM   3143  C   LEU   196      -6.416   7.385  -5.476  1.000000  0.000          0
ATOM   3144  O   LEU   196      -6.024   8.560  -5.508  1.000000  0.000          0
ATOM   3145  N   MET   197      -5.716   6.268  -5.164  1.000000  0.000          0
ATOM   3146  H   MET   197      -6.242   5.410  -5.083  1.000000  0.000          0
ATOM   3147  CA  MET   197      -4.510   6.321  -4.362  1.000000  0.000          0
ATOM   3148  HA  MET   197      -4.015   7.243  -4.667  1.000000  0.000          0
ATOM   3149  CB  MET   197      -4.801   6.284  -2.827  1.000000  0.000          0
ATOM   3150  HB2 MET   197      -5.454   5.443  -2.591  1.000000  0.000          0
ATOM   3151  HB3 MET   197      -3.897   6.097  -2.250  1.000000  0.000          0
ATOM   3152  CG  MET   197      -5.495   7.609  -2.319  1.000000  0.000          0
ATOM   3153  HG2 MET   197      -5.016   8.441  -2.836  1.000000  0.000          0
ATOM   3154  HG3 MET   197      -6.537   7.642  -2.641  1.000000  0.000          0
ATOM   3155  SD  MET   197      -5.359   8.001  -0.514  1.000000  0.000          0
ATOM   3156  CE  MET   197      -6.512   9.396  -0.309  1.000000  0.000          0
ATOM   3157  HE1 MET   197      -7.219   9.092   0.464  1.000000  0.000          0
ATOM   3158  HE2 MET   197      -5.999  10.226   0.179  1.000000  0.000          0
ATOM   3159  HE3 MET   197      -6.959   9.671  -1.264  1.000000  0.000          0
ATOM   3160  C   MET   197      -3.621   5.112  -4.766  1.000000  0.000          0
ATOM   3161  O   MET   197      -3.410   4.176  -3.986  1.000000  0.000          0
ATOM   3162  N   ASP   198      -3.148   5.111  -6.017  1.000000  0.000          0
ATOM   3163  H   ASP   198      -3.603   5.824  -6.568  1.000000  0.000          0
ATOM   3164  CA  ASP   198      -2.215   4.212  -6.628  1.000000  0.000          0
ATOM   3165  HA  ASP   198      -2.548   3.177  -6.549  1.000000  0.000          0
ATOM   3166  CB  ASP   198      -2.172   4.471  -8.130  1.000000  0.000          0
ATOM   3167  HB2 ASP   198      -1.869   5.504  -8.306  1.000000  0.000          0
ATOM   3168  HB3 ASP   198      -1.392   3.890  -8.624  1.000000  0.000          0
ATOM   3169  CG  ASP   198      -3.500   4.131  -8.777  1.000000  0.000          0
ATOM   3170  OD1 ASP   198      -4.225   5.048  -9.048  1.000000  0.000          0
ATOM   3171  OD2 ASP   198      -3.767   2.899  -9.005  1.000000  0.000          0
ATOM   3172  C   ASP   198      -0.801   4.320  -6.028  1.000000  0.000          0
ATOM   3173  O   ASP   198      -0.185   5.400  -5.954  1.000000  0.000          0
ATOM   3174  N   ASP   199      -0.230   3.231  -5.565  1.000000  0.000          0
ATOM   3175  H   ASP   199      -0.834   2.424  -5.488  1.000000  0.000          0
ATOM   3176  CA  ASP   199       1.221   3.094  -5.284  1.000000  0.000          0
ATOM   3177  HA  ASP   199       1.397   2.098  -4.876  1.000000  0.000          0
ATOM   3178  CB  ASP   199       2.028   3.149  -6.609  1.000000  0.000          0
ATOM   3179  HB2 ASP   199       2.207   4.193  -6.865  1.000000  0.000          0
ATOM   3180  HB3 ASP   199       3.045   2.793  -6.450  1.000000  0.000          0
ATOM   3181  CG  ASP   199       1.427   2.491  -7.830  1.000000  0.000          0
ATOM   3182  OD1 ASP   199       0.843   1.368  -7.626  1.000000  0.000          0
ATOM   3183  OD2 ASP   199       1.672   2.819  -9.021  1.000000  0.000          0
ATOM   3184  C   ASP   199       1.640   4.053  -4.142  1.000000  0.000          0
ATOM   3185  O   ASP   199       2.631   4.744  -4.130  1.000000  0.000          0
ATOM   3186  N   VAL   200       0.757   4.047  -3.109  1.000000  0.000          0
ATOM   3187  H   VAL   200      -0.051   3.442  -3.155  1.000000  0.000          0
ATOM   3188  CA  VAL   200       1.043   4.806  -1.865  1.000000  0.000          0
ATOM   3189  HA  VAL   200       1.318   5.777  -2.280  1.000000  0.000          0
ATOM   3190  CB  VAL   200      -0.176   4.942  -0.973  1.000000  0.000          0
ATOM   3191  HB  VAL   200       0.234   5.163   0.012  1.000000  0.000          0
ATOM   3192  CG1 VAL   200      -0.983   6.119  -1.435  1.000000  0.000          0
ATOM   3193 HG11 VAL   200      -0.522   7.057  -1.129  1.000000  0.000          0
ATOM   3194 HG12 VAL   200      -1.119   6.114  -2.516  1.000000  0.000          0
ATOM   3195 HG13 VAL   200      -1.977   6.064  -0.989  1.000000  0.000          0
ATOM   3196  CG2 VAL   200      -0.957   3.607  -0.895  1.000000  0.000          0
ATOM   3197 HG21 VAL   200      -0.306   2.737  -0.820  1.000000  0.000          0
ATOM   3198 HG22 VAL   200      -1.613   3.674  -0.028  1.000000  0.000          0
ATOM   3199 HG23 VAL   200      -1.484   3.458  -1.838  1.000000  0.000          0
ATOM   3200  C   VAL   200       2.263   4.219  -1.103  1.000000  0.000          0
ATOM   3201  O   VAL   200       2.510   2.998  -1.186  1.000000  0.000          0
ATOM   3202  N   VAL   201       2.835   5.004  -0.155  1.000000  0.000          0
ATOM   3203  H   VAL   201       2.566   5.977  -0.186  1.000000  0.000          0
ATOM   3204  CA  VAL   201       4.006   4.683   0.642  1.000000  0.000          0
ATOM   3205  HA  VAL   201       4.048   3.619   0.873  1.000000  0.000          0
ATOM   3206  CB  VAL   201       5.371   5.105  -0.087  1.000000  0.000          0
ATOM   3207  HB  VAL   201       6.211   4.884   0.571  1.000000  0.000          0
ATOM   3208  CG1 VAL   201       5.594   4.314  -1.399  1.000000  0.000          0
ATOM   3209 HG11 VAL   201       6.622   4.444  -1.740  1.000000  0.000          0
ATOM   3210 HG12 VAL   201       5.491   3.234  -1.284  1.000000  0.000          0
ATOM   3211 HG13 VAL   201       4.959   4.707  -2.193  1.000000  0.000          0
ATOM   3212  CG2 VAL   201       5.470   6.618  -0.525  1.000000  0.000          0
ATOM   3213 HG21 VAL   201       6.499   6.719  -0.872  1.000000  0.000          0
ATOM   3214 HG22 VAL   201       4.741   6.939  -1.268  1.000000  0.000          0
ATOM   3215 HG23 VAL   201       5.382   7.232   0.371  1.000000  0.000          0
ATOM   3216  C   VAL   201       3.970   5.392   2.042  1.000000  0.000          0
ATOM   3217  O   VAL   201       3.188   6.289   2.146  1.000000  0.000          0
ATOM   3218  N   SER   202       4.822   4.953   2.991  1.000000  0.000          0
ATOM   3219  H   SER   202       5.406   4.169   2.735  1.000000  0.000          0
ATOM   3220  CA  SER   202       5.072   5.432   4.377  1.000000  0.000          0
ATOM   3221  HA  SER   202       4.190   5.142   4.949  1.000000  0.000          0
ATOM   3222  CB  SER   202       6.359   4.792   4.995  1.000000  0.000          0
ATOM   3223  HB2 SER   202       7.228   5.095   4.413  1.000000  0.000          0
ATOM   3224  HB3 SER   202       6.606   5.141   5.997  1.000000  0.000          0
ATOM   3225  OG  SER   202       6.278   3.376   5.128  1.000000  0.000          0
ATOM   3226  HG  SER   202       6.552   3.047   4.269  1.000000  0.000          0
ATOM   3227  C   SER   202       5.128   6.974   4.664  1.000000  0.000          0
ATOM   3228  O   SER   202       4.868   7.407   5.759  1.000000  0.000          0
ATOM   3229  N   ALA   203       5.503   7.826   3.710  1.000000  0.000          0
ATOM   3230  H   ALA   203       5.819   7.432   2.835  1.000000  0.000          0
ATOM   3231  CA  ALA   203       5.457   9.266   3.929  1.000000  0.000          0
ATOM   3232  HA  ALA   203       5.435   9.514   4.990  1.000000  0.000          0
ATOM   3233  CB  ALA   203       6.708   9.926   3.305  1.000000  0.000          0
ATOM   3234  HB1 ALA   203       6.577   9.853   2.225  1.000000  0.000          0
ATOM   3235  HB2 ALA   203       6.762  10.977   3.592  1.000000  0.000          0
ATOM   3236  HB3 ALA   203       7.664   9.448   3.520  1.000000  0.000          0
ATOM   3237  C   ALA   203       4.140   9.902   3.393  1.000000  0.000          0
ATOM   3238  O   ALA   203       4.006  11.084   3.621  1.000000  0.000          0
ATOM   3239  N   ASP   204       3.314   9.115   2.675  1.000000  0.000          0
ATOM   3240  H   ASP   204       3.503   8.131   2.557  1.000000  0.000          0
ATOM   3241  CA  ASP   204       2.127   9.764   2.042  1.000000  0.000          0
ATOM   3242  HA  ASP   204       2.381  10.664   1.481  1.000000  0.000          0
ATOM   3243  CB  ASP   204       1.657   8.917   0.872  1.000000  0.000          0
ATOM   3244  HB2 ASP   204       1.230   7.966   1.188  1.000000  0.000          0
ATOM   3245  HB3 ASP   204       0.885   9.552   0.437  1.000000  0.000          0
ATOM   3246  CG  ASP   204       2.686   8.675  -0.243  1.000000  0.000          0
ATOM   3247  OD1 ASP   204       3.715   9.374  -0.312  1.000000  0.000          0
ATOM   3248  OD2 ASP   204       2.478   7.811  -1.135  1.000000  0.000          0
ATOM   3249  C   ASP   204       1.025  10.063   3.059  1.000000  0.000          0
ATOM   3250  O   ASP   204       0.502   9.287   3.824  1.000000  0.000          0
ATOM   3251  N   GLN   205       0.594  11.373   3.026  1.000000  0.000          0
ATOM   3252  H   GLN   205       1.084  12.083   2.501  1.000000  0.000          0
ATOM   3253  CA  GLN   205      -0.521  11.862   3.894  1.000000  0.000          0
ATOM   3254  HA  GLN   205      -1.273  11.093   4.071  1.000000  0.000          0
ATOM   3255  CB  GLN   205       0.113  12.116   5.317  1.000000  0.000          0
ATOM   3256  HB2 GLN   205      -0.736  12.095   6.001  1.000000  0.000          0
ATOM   3257  HB3 GLN   205       0.852  11.335   5.491  1.000000  0.000          0
ATOM   3258  CG  GLN   205       0.821  13.532   5.596  1.000000  0.000          0
ATOM   3259  HG2 GLN   205       1.639  13.603   4.879  1.000000  0.000          0
ATOM   3260  HG3 GLN   205       0.057  14.280   5.392  1.000000  0.000          0
ATOM   3261  CD  GLN   205       1.210  13.706   7.071  1.000000  0.000          0
ATOM   3262  OE1 GLN   205       0.478  13.187   7.894  1.000000  0.000          0
ATOM   3263  NE2 GLN   205       2.311  14.270   7.316  1.000000  0.000          0
ATOM   3264 HE21 GLN   205       2.685  14.210   8.252  1.000000  0.000          0
ATOM   3265 HE22 GLN   205       2.719  14.737   6.519  1.000000  0.000          0
ATOM   3266  C   GLN   205      -1.276  13.044   3.264  1.000000  0.000          0
ATOM   3267  O   GLN   205      -0.702  13.951   2.694  1.000000  0.000          0
ATOM   3268  N   TYR   206      -2.581  13.036   3.425  1.000000  0.000          0
ATOM   3269  H   TYR   206      -2.993  12.260   3.925  1.000000  0.000          0
ATOM   3270  CA  TYR   206      -3.491  13.993   2.815  1.000000  0.000          0
ATOM   3271  HA  TYR   206      -2.958  14.705   2.184  1.000000  0.000          0
ATOM   3272  CB  TYR   206      -4.300  13.107   1.898  1.000000  0.000          0
ATOM   3273  HB2 TYR   206      -4.902  12.445   2.522  1.000000  0.000          0
ATOM   3274  HB3 TYR   206      -5.104  13.705   1.471  1.000000  0.000          0
ATOM   3275  CG  TYR   206      -3.676  12.206   0.874  1.000000  0.000          0
ATOM   3276  CD1 TYR   206      -3.167  10.936   1.215  1.000000  0.000          0
ATOM   3277  HD1 TYR   206      -3.335  10.564   2.213  1.000000  0.000          0
ATOM   3278  CE1 TYR   206      -2.612  10.067   0.231  1.000000  0.000          0
ATOM   3279  HE1 TYR   206      -2.257   9.073   0.458  1.000000  0.000          0
ATOM   3280  CZ  TYR   206      -2.650  10.492  -1.133  1.000000  0.000          0
ATOM   3281  OH  TYR   206      -2.110   9.731  -2.196  1.000000  0.000          0
ATOM   3282  HH  TYR   206      -1.927  10.269  -2.972  1.000000  0.000          0
ATOM   3283  CE2 TYR   206      -3.179  11.807  -1.427  1.000000  0.000          0
ATOM   3284  HE2 TYR   206      -3.134  12.131  -2.456  1.000000  0.000          0
ATOM   3285  CD2 TYR   206      -3.676  12.597  -0.452  1.000000  0.000          0
ATOM   3286  HD2 TYR   206      -3.894  13.622  -0.721  1.000000  0.000          0
ATOM   3287  C   TYR   206      -4.486  14.760   3.692  1.000000  0.000          0
ATOM   3288  O   TYR   206      -5.035  14.184   4.635  1.000000  0.000          0
ATOM   3289  N   THR   207      -4.766  15.981   3.342  1.000000  0.000          0
ATOM   3290  H   THR   207      -4.362  16.300   2.472  1.000000  0.000          0
ATOM   3291  CA  THR   207      -5.906  16.798   3.817  1.000000  0.000          0
ATOM   3292  HA  THR   207      -5.984  16.666   4.895  1.000000  0.000          0
ATOM   3293  CB  THR   207      -5.673  18.346   3.564  1.000000  0.000          0
ATOM   3294  HB  THR   207      -6.562  18.923   3.819  1.000000  0.000          0
ATOM   3295  CG2 THR   207      -4.537  18.925   4.359  1.000000  0.000          0
ATOM   3296 HG21 THR   207      -3.641  18.678   3.791  1.000000  0.000          0
ATOM   3297 HG22 THR   207      -4.690  19.996   4.489  1.000000  0.000          0
ATOM   3298 HG23 THR   207      -4.566  18.562   5.387  1.000000  0.000          0
ATOM   3299  OG1 THR   207      -5.453  18.643   2.258  1.000000  0.000          0
ATOM   3300  HG1 THR   207      -6.297  18.866   1.858  1.000000  0.000          0
ATOM   3301  C   THR   207      -7.189  16.402   3.124  1.000000  0.000          0
ATOM   3302  O   THR   207      -7.243  16.000   1.970  1.000000  0.000          0
ATOM   3303  N   LEU   208      -8.300  16.465   3.832  1.000000  0.000          0
ATOM   3304  H   LEU   208      -8.144  16.762   4.785  1.000000  0.000          0
ATOM   3305  CA  LEU   208      -9.582  16.169   3.237  1.000000  0.000          0
ATOM   3306  HA  LEU   208      -9.507  15.956   2.169  1.000000  0.000          0
ATOM   3307  CB  LEU   208     -10.122  14.921   3.973  1.000000  0.000          0
ATOM   3308  HB2 LEU   208     -10.216  15.210   5.018  1.000000  0.000          0
ATOM   3309  HB3 LEU   208     -11.125  14.753   3.580  1.000000  0.000          0
ATOM   3310  CG  LEU   208      -9.348  13.622   4.034  1.000000  0.000          0
ATOM   3311  HG  LEU   208      -8.338  13.866   4.364  1.000000  0.000          0
ATOM   3312  CD1 LEU   208     -10.036  12.520   4.845  1.000000  0.000          0
ATOM   3313 HD11 LEU   208      -9.410  11.628   4.861  1.000000  0.000          0
ATOM   3314 HD12 LEU   208     -10.195  12.771   5.893  1.000000  0.000          0
ATOM   3315 HD13 LEU   208     -10.980  12.271   4.362  1.000000  0.000          0
ATOM   3316  CD2 LEU   208      -9.215  12.991   2.592  1.000000  0.000          0
ATOM   3317 HD21 LEU   208      -8.524  13.667   2.087  1.000000  0.000          0
ATOM   3318 HD22 LEU   208      -8.673  12.046   2.569  1.000000  0.000          0
ATOM   3319 HD23 LEU   208     -10.194  13.023   2.114  1.000000  0.000          0
ATOM   3320  C   LEU   208     -10.698  17.237   3.407  1.000000  0.000          0
ATOM   3321  O   LEU   208     -10.719  17.908   4.462  1.000000  0.000          0
ATOM   3322  N   ASP   209     -11.540  17.490   2.426  1.000000  0.000          0
ATOM   3323  H   ASP   209     -11.577  16.946   1.577  1.000000  0.000          0
ATOM   3324  CA  ASP   209     -12.640  18.430   2.602  1.000000  0.000          0
ATOM   3325  HA  ASP   209     -12.810  18.774   3.621  1.000000  0.000          0
ATOM   3326  CB  ASP   209     -12.520  19.763   1.775  1.000000  0.000          0
ATOM   3327  HB2 ASP   209     -12.316  19.452   0.751  1.000000  0.000          0
ATOM   3328  HB3 ASP   209     -13.404  20.397   1.817  1.000000  0.000          0
ATOM   3329  CG  ASP   209     -11.359  20.674   2.069  1.000000  0.000          0
ATOM   3330  OD1 ASP   209     -11.380  21.573   2.897  1.000000  0.000          0
ATOM   3331  OD2 ASP   209     -10.313  20.512   1.408  1.000000  0.000          0
ATOM   3332  C   ASP   209     -13.842  17.628   2.071  1.000000  0.000          0
ATOM   3333  O   ASP   209     -13.777  17.215   0.889  1.000000  0.000          0
ATOM   3334  N   LEU   210     -14.928  17.354   2.770  1.000000  0.000          0
ATOM   3335  H   LEU   210     -14.947  17.661   3.732  1.000000  0.000          0
ATOM   3336  CA  LEU   210     -16.312  16.893   2.284  1.000000  0.000          0
ATOM   3337  HA  LEU   210     -16.232  16.189   1.455  1.000000  0.000          0
ATOM   3338  CB  LEU   210     -16.894  16.040   3.451  1.000000  0.000          0
ATOM   3339  HB2 LEU   210     -16.125  15.292   3.643  1.000000  0.000          0
ATOM   3340  HB3 LEU   210     -16.946  16.776   4.253  1.000000  0.000          0
ATOM   3341  CG  LEU   210     -18.284  15.352   3.316  1.000000  0.000          0
ATOM   3342  HG  LEU   210     -19.044  16.127   3.199  1.000000  0.000          0
ATOM   3343  CD1 LEU   210     -18.337  14.544   2.044  1.000000  0.000          0
ATOM   3344 HD11 LEU   210     -17.565  13.779   2.136  1.000000  0.000          0
ATOM   3345 HD12 LEU   210     -19.311  14.056   2.002  1.000000  0.000          0
ATOM   3346 HD13 LEU   210     -18.413  15.209   1.184  1.000000  0.000          0
ATOM   3347  CD2 LEU   210     -18.678  14.552   4.547  1.000000  0.000          0
ATOM   3348 HD21 LEU   210     -17.892  13.850   4.828  1.000000  0.000          0
ATOM   3349 HD22 LEU   210     -18.875  15.277   5.335  1.000000  0.000          0
ATOM   3350 HD23 LEU   210     -19.548  13.923   4.360  1.000000  0.000          0
ATOM   3351  C   LEU   210     -17.204  18.004   1.921  1.000000  0.000          0
ATOM   3352  O   LEU   210     -17.610  18.806   2.794  1.000000  0.000          0
ATOM   3353  N   TRP   211     -17.580  18.099   0.662  1.000000  0.000          0
ATOM   3354  H   TRP   211     -17.293  17.430  -0.039  1.000000  0.000          0
ATOM   3355  CA  TRP   211     -18.510  19.115   0.085  1.000000  0.000          0
ATOM   3356  HA  TRP   211     -18.548  19.948   0.787  1.000000  0.000          0
ATOM   3357  CB  TRP   211     -17.834  19.715  -1.135  1.000000  0.000          0
ATOM   3358  HB2 TRP   211     -16.930  20.214  -0.787  1.000000  0.000          0
ATOM   3359  HB3 TRP   211     -17.515  18.924  -1.815  1.000000  0.000          0
ATOM   3360  CG  TRP   211     -18.546  20.781  -2.031  1.000000  0.000          0
ATOM   3361  CD1 TRP   211     -18.171  22.123  -2.178  1.000000  0.000          0
ATOM   3362  HD1 TRP   211     -17.394  22.665  -1.663  1.000000  0.000          0
ATOM   3363  NE1 TRP   211     -18.901  22.601  -3.251  1.000000  0.000          0
ATOM   3364  HE1 TRP   211     -18.630  23.420  -3.775  1.000000  0.000          0
ATOM   3365  CE2 TRP   211     -19.877  21.761  -3.712  1.000000  0.000          0
ATOM   3366  CZ2 TRP   211     -20.892  21.878  -4.741  1.000000  0.000          0
ATOM   3367  HZ2 TRP   211     -21.079  22.780  -5.307  1.000000  0.000          0
ATOM   3368  CH2 TRP   211     -21.537  20.714  -5.191  1.000000  0.000          0
ATOM   3369  HH2 TRP   211     -22.194  20.748  -6.048  1.000000  0.000          0
ATOM   3370  CZ3 TRP   211     -21.277  19.486  -4.551  1.000000  0.000          0
ATOM   3371  HZ3 TRP   211     -21.888  18.624  -4.771  1.000000  0.000          0
ATOM   3372  CE3 TRP   211     -20.415  19.424  -3.437  1.000000  0.000          0
ATOM   3373  HE3 TRP   211     -20.348  18.466  -2.945  1.000000  0.000          0
ATOM   3374  CD2 TRP   211     -19.617  20.482  -3.066  1.000000  0.000          0
ATOM   3375  C   TRP   211     -19.951  18.624  -0.088  1.000000  0.000          0
ATOM   3376  O   TRP   211     -20.094  17.469  -0.392  1.000000  0.000          0
ATOM   3377  N   ALA   212     -20.929  19.556  -0.120  1.000000  0.000          0
ATOM   3378  H   ALA   212     -20.625  20.512   0.007  1.000000  0.000          0
ATOM   3379  CA  ALA   212     -22.344  19.303   0.020  1.000000  0.000          0
ATOM   3380  HA  ALA   212     -22.621  18.331  -0.388  1.000000  0.000          0
ATOM   3381  CB  ALA   212     -22.687  19.201   1.516  1.000000  0.000          0
ATOM   3382  HB1 ALA   212     -22.039  18.543   2.096  1.000000  0.000          0
ATOM   3383  HB2 ALA   212     -22.590  20.136   2.069  1.000000  0.000          0
ATOM   3384  HB3 ALA   212     -23.738  18.913   1.514  1.000000  0.000          0
ATOM   3385  C   ALA   212     -23.272  20.445  -0.554  1.000000  0.000          0
ATOM   3386  O   ALA   212     -23.546  21.499   0.005  1.000000  0.000          0
ATOM   3387  N   GLY   213     -23.820  20.175  -1.765  1.000000  0.000          0
ATOM   3388  H   GLY   213     -23.563  19.312  -2.222  1.000000  0.000          0
ATOM   3389  CA  GLY   213     -24.677  21.124  -2.542  1.000000  0.000          0
ATOM   3390  HA2 GLY   213     -25.093  20.459  -3.299  1.000000  0.000          0
ATOM   3391  HA3 GLY   213     -25.515  21.479  -1.943  1.000000  0.000          0
ATOM   3392  C   GLY   213     -23.983  22.258  -3.201  1.000000  0.000          0
ATOM   3393  O   GLY   213     -23.957  22.303  -4.457  1.000000  0.000          0
ATOM   3394  N   GLN   214     -23.642  23.205  -2.392  1.000000  0.000          0
ATOM   3395  H   GLN   214     -23.896  23.106  -1.420  1.000000  0.000          0
ATOM   3396  CA  GLN   214     -22.958  24.447  -2.708  1.000000  0.000          0
ATOM   3397  HA  GLN   214     -22.535  24.408  -3.711  1.000000  0.000          0
ATOM   3398  CB  GLN   214     -23.907  25.633  -2.789  1.000000  0.000          0
ATOM   3399  HB2 GLN   214     -24.198  25.889  -1.771  1.000000  0.000          0
ATOM   3400  HB3 GLN   214     -23.454  26.547  -3.172  1.000000  0.000          0
ATOM   3401  CG  GLN   214     -25.260  25.512  -3.602  1.000000  0.000          0
ATOM   3402  HG2 GLN   214     -25.600  26.496  -3.925  1.000000  0.000          0
ATOM   3403  HG3 GLN   214     -25.170  24.965  -4.539  1.000000  0.000          0
ATOM   3404  CD  GLN   214     -26.330  24.862  -2.814  1.000000  0.000          0
ATOM   3405  OE1 GLN   214     -26.610  25.189  -1.656  1.000000  0.000          0
ATOM   3406  NE2 GLN   214     -26.805  23.801  -3.435  1.000000  0.000          0
ATOM   3407 HE21 GLN   214     -27.372  23.205  -2.849  1.000000  0.000          0
ATOM   3408 HE22 GLN   214     -26.492  23.563  -4.365  1.000000  0.000          0
ATOM   3409  C   GLN   214     -21.733  24.699  -1.804  1.000000  0.000          0
ATOM   3410  O   GLN   214     -21.036  25.683  -2.001  1.000000  0.000          0
ATOM   3411  N   GLN   215     -21.513  23.916  -0.736  1.000000  0.000          0
ATOM   3412  H   GLN   215     -21.865  22.981  -0.582  1.000000  0.000          0
ATOM   3413  CA  GLN   215     -20.706  24.382   0.429  1.000000  0.000          0
ATOM   3414  HA  GLN   215     -20.052  25.223   0.205  1.000000  0.000          0
ATOM   3415  CB  GLN   215     -21.714  24.913   1.538  1.000000  0.000          0
ATOM   3416  HB2 GLN   215     -22.440  24.122   1.726  1.000000  0.000          0
ATOM   3417  HB3 GLN   215     -21.187  25.033   2.485  1.000000  0.000          0
ATOM   3418  CG  GLN   215     -22.613  26.178   1.343  1.000000  0.000          0
ATOM   3419  HG2 GLN   215     -23.219  26.070   0.444  1.000000  0.000          0
ATOM   3420  HG3 GLN   215     -23.212  26.427   2.220  1.000000  0.000          0
ATOM   3421  CD  GLN   215     -21.876  27.450   0.997  1.000000  0.000          0
ATOM   3422  OE1 GLN   215     -20.818  27.821   1.543  1.000000  0.000          0
ATOM   3423  NE2 GLN   215     -22.272  28.413   0.115  1.000000  0.000          0
ATOM   3424 HE21 GLN   215     -21.656  29.213   0.098  1.000000  0.000          0
ATOM   3425 HE22 GLN   215     -23.157  28.351  -0.365  1.000000  0.000          0
ATOM   3426  C   GLN   215     -19.798  23.213   1.087  1.000000  0.000          0
ATOM   3427  O   GLN   215     -20.170  22.003   0.884  1.000000  0.000          0
ATOM   3428  N   LEU   216     -18.762  23.565   1.924  1.000000  0.000          0
ATOM   3429  H   LEU   216     -18.817  24.528   2.221  1.000000  0.000          0
ATOM   3430  CA  LEU   216     -17.994  22.669   2.763  1.000000  0.000          0
ATOM   3431  HA  LEU   216     -17.660  21.788   2.215  1.000000  0.000          0
ATOM   3432  CB  LEU   216     -16.664  23.318   3.237  1.000000  0.000          0
ATOM   3433  HB2 LEU   216     -16.085  23.619   2.363  1.000000  0.000          0
ATOM   3434  HB3 LEU   216     -16.920  24.256   3.732  1.000000  0.000          0
ATOM   3435  CG  LEU   216     -15.633  22.621   4.080  1.000000  0.000          0
ATOM   3436  HG  LEU   216     -14.653  22.886   3.682  1.000000  0.000          0
ATOM   3437  CD1 LEU   216     -15.700  22.981   5.583  1.000000  0.000          0
ATOM   3438 HD11 LEU   216     -16.726  22.994   5.951  1.000000  0.000          0
ATOM   3439 HD12 LEU   216     -15.251  22.222   6.224  1.000000  0.000          0
ATOM   3440 HD13 LEU   216     -15.244  23.964   5.705  1.000000  0.000          0
ATOM   3441  CD2 LEU   216     -15.582  21.139   3.779  1.000000  0.000          0
ATOM   3442 HD21 LEU   216     -16.448  20.521   4.018  1.000000  0.000          0
ATOM   3443 HD22 LEU   216     -15.277  21.070   2.734  1.000000  0.000          0
ATOM   3444 HD23 LEU   216     -14.791  20.821   4.459  1.000000  0.000          0
ATOM   3445  C   LEU   216     -18.900  22.302   3.959  1.000000  0.000          0
ATOM   3446  O   LEU   216     -19.347  23.213   4.680  1.000000  0.000          0
ATOM   3447  N   LEU   217     -18.974  21.013   4.344  1.000000  0.000          0
ATOM   3448  H   LEU   217     -18.673  20.358   3.639  1.000000  0.000          0
ATOM   3449  CA  LEU   217     -19.594  20.508   5.599  1.000000  0.000          0
ATOM   3450  HA  LEU   217     -20.213  21.270   6.073  1.000000  0.000          0
ATOM   3451  CB  LEU   217     -20.383  19.254   5.099  1.000000  0.000          0
ATOM   3452  HB2 LEU   217     -21.055  19.616   4.320  1.000000  0.000          0
ATOM   3453  HB3 LEU   217     -19.630  18.560   4.726  1.000000  0.000          0
ATOM   3454  CG  LEU   217     -21.255  18.546   6.107  1.000000  0.000          0
ATOM   3455  HG  LEU   217     -20.722  18.394   7.045  1.000000  0.000          0
ATOM   3456  CD1 LEU   217     -22.363  19.470   6.479  1.000000  0.000          0
ATOM   3457 HD11 LEU   217     -22.922  19.070   7.326  1.000000  0.000          0
ATOM   3458 HD12 LEU   217     -22.069  20.420   6.928  1.000000  0.000          0
ATOM   3459 HD13 LEU   217     -23.094  19.512   5.672  1.000000  0.000          0
ATOM   3460  CD2 LEU   217     -21.893  17.300   5.568  1.000000  0.000          0
ATOM   3461 HD21 LEU   217     -21.230  16.447   5.424  1.000000  0.000          0
ATOM   3462 HD22 LEU   217     -22.703  16.932   6.199  1.000000  0.000          0
ATOM   3463 HD23 LEU   217     -22.304  17.553   4.591  1.000000  0.000          0
ATOM   3464  C   LEU   217     -18.524  20.220   6.667  1.000000  0.000          0
ATOM   3465  O   LEU   217     -18.735  20.583   7.802  1.000000  0.000          0
ATOM   3466  N   TRP   218     -17.412  19.546   6.388  1.000000  0.000          0
ATOM   3467  H   TRP   218     -17.292  19.423   5.392  1.000000  0.000          0
ATOM   3468  CA  TRP   218     -16.463  18.850   7.343  1.000000  0.000          0
ATOM   3469  HA  TRP   218     -16.323  19.413   8.265  1.000000  0.000          0
ATOM   3470  CB  TRP   218     -17.049  17.422   7.626  1.000000  0.000          0
ATOM   3471  HB2 TRP   218     -18.064  17.477   8.019  1.000000  0.000          0
ATOM   3472  HB3 TRP   218     -17.171  16.952   6.649  1.000000  0.000          0
ATOM   3473  CG  TRP   218     -16.233  16.659   8.566  1.000000  0.000          0
ATOM   3474  CD1 TRP   218     -16.429  16.617   9.879  1.000000  0.000          0
ATOM   3475  HD1 TRP   218     -17.262  17.104  10.363  1.000000  0.000          0
ATOM   3476  NE1 TRP   218     -15.439  15.827  10.476  1.000000  0.000          0
ATOM   3477  HE1 TRP   218     -15.370  15.855  11.484  1.000000  0.000          0
ATOM   3478  CE2 TRP   218     -14.660  15.234   9.569  1.000000  0.000          0
ATOM   3479  CZ2 TRP   218     -13.595  14.356   9.766  1.000000  0.000          0
ATOM   3480  HZ2 TRP   218     -13.282  13.995  10.735  1.000000  0.000          0
ATOM   3481  CH2 TRP   218     -12.956  13.860   8.623  1.000000  0.000          0
ATOM   3482  HH2 TRP   218     -12.199  13.100   8.752  1.000000  0.000          0
ATOM   3483  CZ3 TRP   218     -13.392  14.328   7.397  1.000000  0.000          0
ATOM   3484  HZ3 TRP   218     -12.784  14.054   6.548  1.000000  0.000          0
ATOM   3485  CE3 TRP   218     -14.368  15.331   7.218  1.000000  0.000          0
ATOM   3486  HE3 TRP   218     -14.591  15.649   6.209  1.000000  0.000          0
ATOM   3487  CD2 TRP   218     -15.088  15.767   8.344  1.000000  0.000          0
ATOM   3488  C   TRP   218     -15.081  18.801   6.725  1.000000  0.000          0
ATOM   3489  O   TRP   218     -15.011  18.418   5.514  1.000000  0.000          0
ATOM   3490  N   BCN   219     -14.015  19.134   7.477  1.000000  0.000          0
ATOM   3491  H27 BCN   219     -14.131  19.459   8.427  1.000000  0.000          0
ATOM   3492  C2  BCN   219     -12.626  18.922   7.167  1.000000  0.000          0
ATOM   3493  H   BCN   219     -12.569  18.596   6.130  1.000000  0.000          0
ATOM   3494  C4  BCN   219     -11.874  20.275   7.313  1.000000  0.000          0
ATOM   3495  H1  BCN   219     -11.635  20.454   8.368  1.000000  0.000          0
ATOM   3496  H2  BCN   219     -10.935  20.163   6.756  1.000000  0.000          0
ATOM   3497  C5  BCN   219     -12.592  21.546   6.646  1.000000  0.000          0
ATOM   3498  H3  BCN   219     -12.954  21.298   5.641  1.000000  0.000          0
ATOM   3499  H4  BCN   219     -13.421  21.994   7.206  1.000000  0.000          0
ATOM   3500  C6  BCN   219     -11.545  22.656   6.415  1.000000  0.000          0
ATOM   3501  H8  BCN   219     -10.738  22.156   5.866  1.000000  0.000          0
ATOM   3502  H9  BCN   219     -11.088  22.926   7.375  1.000000  0.000          0
ATOM   3503  C7  BCN   219     -12.080  23.983   5.782  1.000000  0.000          0
ATOM   3504  H5  BCN   219     -11.404  24.760   6.160  1.000000  0.000          0
ATOM   3505  H6  BCN   219     -13.056  24.150   6.256  1.000000  0.000          0
ATOM   3506  N2  BCN   219     -12.152  23.907   4.304  1.000000  0.000          0
ATOM   3507  H7  BCN   219     -11.805  23.078   3.837  1.000000  0.000          0
ATOM   3508  C8  BCN   219     -12.906  24.743   3.543  1.000000  0.000          0
ATOM   3509  O1  BCN   219     -13.640  25.680   3.894  1.000000  0.000          0
ATOM   3510  O2  BCN   219     -12.791  24.365   2.240  1.000000  0.000          0
ATOM   3511  C9  BCN   219     -13.496  25.170   1.274  1.000000  0.000          0
ATOM   3512  H21 BCN   219     -13.059  26.175   1.214  1.000000  0.000          0
ATOM   3513  H22 BCN   219     -14.540  25.239   1.605  1.000000  0.000          0
ATOM   3514  C10 BCN   219     -13.327  24.461  -0.044  1.000000  0.000          0
ATOM   3515  H23 BCN   219     -12.440  24.836  -0.548  1.000000  0.000          0
ATOM   3516  C11 BCN   219     -14.623  24.423  -0.895  1.000000  0.000          0
ATOM   3517  H12 BCN   219     -15.567  24.718  -0.445  1.000000  0.000          0
ATOM   3518  C12 BCN   219     -14.478  24.806  -2.433  1.000000  0.000          0
ATOM   3519  H13 BCN   219     -13.476  24.607  -2.832  1.000000  0.000          0
ATOM   3520  H14 BCN   219     -14.344  25.868  -2.667  1.000000  0.000          0
ATOM   3521  C13 BCN   219     -15.534  24.268  -3.411  1.000000  0.000          0
ATOM   3522  H19 BCN   219     -16.527  24.582  -3.067  1.000000  0.000          0
ATOM   3523  H20 BCN   219     -15.383  24.561  -4.458  1.000000  0.000          0
ATOM   3524  C14 BCN   219     -15.256  22.823  -3.352  1.000000  0.000          0
ATOM   3525  C15 BCN   219     -14.800  21.850  -2.880  1.000000  0.000          0
ATOM   3526  C16 BCN   219     -14.010  21.171  -1.922  1.000000  0.000          0
ATOM   3527  H17 BCN   219     -13.397  20.386  -2.382  1.000000  0.000          0
ATOM   3528  H18 BCN   219     -14.604  20.564  -1.226  1.000000  0.000          0
ATOM   3529  C17 BCN   219     -13.144  22.089  -1.084  1.000000  0.000          0
ATOM   3530  H15 BCN   219     -12.622  21.452  -0.360  1.000000  0.000          0
ATOM   3531  H16 BCN   219     -12.392  22.616  -1.686  1.000000  0.000          0
ATOM   3532  C18 BCN   219     -14.043  23.127  -0.365  1.000000  0.000          0
ATOM   3533  H11 BCN   219     -14.678  22.624   0.361  1.000000  0.000          0
ATOM   3534  C3  BCN   219     -12.014  17.768   7.974  1.000000  0.000          0
ATOM   3535  O3  BCN   219     -12.320  17.405   9.049  1.000000  0.000          0
ATOM   3536  N   GLY   220     -10.961  17.182   7.396  1.000000  0.000          0
ATOM   3537  H   GLY   220     -10.670  17.617   6.531  1.000000  0.000          0
ATOM   3538  CA  GLY   220     -10.163  16.095   7.952  1.000000  0.000          0
ATOM   3539  HA2 GLY   220     -10.188  16.205   9.037  1.000000  0.000          0
ATOM   3540  HA3 GLY   220     -10.709  15.196   7.664  1.000000  0.000          0
ATOM   3541  C   GLY   220      -8.752  15.941   7.419  1.000000  0.000          0
ATOM   3542  O   GLY   220      -8.228  16.731   6.571  1.000000  0.000          0
ATOM   3543  N   SER   221      -8.038  14.889   7.864  1.000000  0.000          0
ATOM   3544  H   SER   221      -8.528  14.275   8.498  1.000000  0.000          0
ATOM   3545  CA  SER   221      -6.708  14.487   7.385  1.000000  0.000          0
ATOM   3546  HA  SER   221      -6.645  14.615   6.303  1.000000  0.000          0
ATOM   3547  CB  SER   221      -5.560  15.239   8.070  1.000000  0.000          0
ATOM   3548  HB2 SER   221      -5.637  16.310   7.879  1.000000  0.000          0
ATOM   3549  HB3 SER   221      -5.496  14.930   9.113  1.000000  0.000          0
ATOM   3550  OG  SER   221      -4.313  14.836   7.537  1.000000  0.000          0
ATOM   3551  HG  SER   221      -3.786  15.626   7.672  1.000000  0.000          0
ATOM   3552  C   SER   221      -6.540  12.958   7.583  1.000000  0.000          0
ATOM   3553  O   SER   221      -7.209  12.304   8.421  1.000000  0.000          0
ATOM   3554  N   PHE   222      -5.651  12.398   6.716  1.000000  0.000          0
ATOM   3555  H   PHE   222      -5.252  13.054   6.061  1.000000  0.000          0
ATOM   3556  CA  PHE   222      -5.496  10.933   6.587  1.000000  0.000          0
ATOM   3557  HA  PHE   222      -5.584  10.515   7.589  1.000000  0.000          0
ATOM   3558  CB  PHE   222      -6.649  10.355   5.794  1.000000  0.000          0
ATOM   3559  HB2 PHE   222      -7.533  10.238   6.420  1.000000  0.000          0
ATOM   3560  HB3 PHE   222      -6.959  11.155   5.124  1.000000  0.000          0
ATOM   3561  CG  PHE   222      -6.385   8.978   5.139  1.000000  0.000          0
ATOM   3562  CD1 PHE   222      -6.597   7.857   5.886  1.000000  0.000          0
ATOM   3563  HD1 PHE   222      -6.905   8.008   6.911  1.000000  0.000          0
ATOM   3564  CE1 PHE   222      -6.694   6.589   5.304  1.000000  0.000          0
ATOM   3565  HE1 PHE   222      -7.159   5.784   5.852  1.000000  0.000          0
ATOM   3566  CZ  PHE   222      -6.525   6.460   3.913  1.000000  0.000          0
ATOM   3567  HZ  PHE   222      -6.588   5.499   3.422  1.000000  0.000          0
ATOM   3568  CE2 PHE   222      -6.229   7.572   3.149  1.000000  0.000          0
ATOM   3569  HE2 PHE   222      -6.108   7.530   2.077  1.000000  0.000          0
ATOM   3570  CD2 PHE   222      -6.172   8.856   3.744  1.000000  0.000          0
ATOM   3571  HD2 PHE   222      -6.032   9.704   3.090  1.000000  0.000          0
ATOM   3572  C   PHE   222      -4.108  10.490   5.984  1.000000  0.000          0
ATOM   3573  O   PHE   222      -3.708  10.981   4.861  1.000000  0.000          0
ATOM   3574  N   LYS   223      -3.442   9.595   6.603  1.000000  0.000          0
ATOM   3575  H   LYS   223      -3.867   9.209   7.434  1.000000  0.000          0
ATOM   3576  CA  LYS   223      -2.183   8.961   6.192  1.000000  0.000          0
ATOM   3577  HA  LYS   223      -1.737   9.440   5.321  1.000000  0.000          0
ATOM   3578  CB  LYS   223      -1.204   9.025   7.364  1.000000  0.000          0
ATOM   3579  HB2 LYS   223      -0.976  10.079   7.522  1.000000  0.000          0
ATOM   3580  HB3 LYS   223      -1.651   8.572   8.249  1.000000  0.000          0
ATOM   3581  CG  LYS   223       0.160   8.331   7.153  1.000000  0.000          0
ATOM   3582  HG2 LYS   223      -0.041   7.261   7.207  1.000000  0.000          0
ATOM   3583  HG3 LYS   223       0.696   8.584   6.239  1.000000  0.000          0
ATOM   3584  CD  LYS   223       1.097   8.614   8.390  1.000000  0.000          0
ATOM   3585  HD2 LYS   223       1.042   9.698   8.501  1.000000  0.000          0
ATOM   3586  HD3 LYS   223       0.628   8.122   9.243  1.000000  0.000          0
ATOM   3587  CE  LYS   223       2.505   7.995   8.171  1.000000  0.000          0
ATOM   3588  HE2 LYS   223       2.388   6.914   8.101  1.000000  0.000          0
ATOM   3589  HE3 LYS   223       2.968   8.179   7.202  1.000000  0.000          0
ATOM   3590  NZ  LYS   223       3.503   8.375   9.222  1.000000  0.000          0
ATOM   3591  HZ1 LYS   223       4.303   7.763   9.301  1.000000  0.000          0
ATOM   3592  HZ2 LYS   223       3.880   9.293   9.040  1.000000  0.000          0
ATOM   3593  HZ3 LYS   223       3.108   8.252  10.144  1.000000  0.000          0
ATOM   3594  C   LYS   223      -2.453   7.478   5.835  1.000000  0.000          0
ATOM   3595  O   LYS   223      -2.527   6.648   6.733  1.000000  0.000          0
ATOM   3596  N   PRO   224      -2.389   7.007   4.564  1.000000  0.000          0
ATOM   3597  CD  PRO   224      -2.459   7.758   3.295  1.000000  0.000          0
ATOM   3598  HD2 PRO   224      -1.481   8.206   3.123  1.000000  0.000          0
ATOM   3599  HD3 PRO   224      -3.217   8.540   3.280  1.000000  0.000          0
ATOM   3600  CG  PRO   224      -2.727   6.718   2.255  1.000000  0.000          0
ATOM   3601  HG2 PRO   224      -2.132   6.877   1.355  1.000000  0.000          0
ATOM   3602  HG3 PRO   224      -3.801   6.619   2.096  1.000000  0.000          0
ATOM   3603  CB  PRO   224      -2.304   5.371   2.773  1.000000  0.000          0
ATOM   3604  HB2 PRO   224      -1.220   5.302   2.681  1.000000  0.000          0
ATOM   3605  HB3 PRO   224      -2.882   4.600   2.265  1.000000  0.000          0
ATOM   3606  CA  PRO   224      -2.698   5.575   4.233  1.000000  0.000          0
ATOM   3607  HA  PRO   224      -3.778   5.440   4.298  1.000000  0.000          0
ATOM   3608  C   PRO   224      -2.048   4.487   5.119  1.000000  0.000          0
ATOM   3609  O   PRO   224      -2.734   3.533   5.538  1.000000  0.000          0
ATOM   3610  N   SER   225      -0.766   4.548   5.147  1.000000  0.000          0
ATOM   3611  H   SER   225      -0.357   5.327   4.650  1.000000  0.000          0
ATOM   3612  CA  SER   225       0.045   3.481   5.782  1.000000  0.000          0
ATOM   3613  HA  SER   225      -0.190   2.515   5.333  1.000000  0.000          0
ATOM   3614  CB  SER   225       1.485   3.736   5.464  1.000000  0.000          0
ATOM   3615  HB2 SER   225       2.038   2.853   5.788  1.000000  0.000          0
ATOM   3616  HB3 SER   225       1.591   3.872   4.389  1.000000  0.000          0
ATOM   3617  OG  SER   225       1.907   4.843   6.260  1.000000  0.000          0
ATOM   3618  HG  SER   225       1.649   5.612   5.745  1.000000  0.000          0
ATOM   3619  C   SER   225      -0.263   3.339   7.269  1.000000  0.000          0
ATOM   3620  O   SER   225      -0.058   2.341   7.950  1.000000  0.000          0
ATOM   3621  N   GLU   226      -0.936   4.343   7.885  1.000000  0.000          0
ATOM   3622  H   GLU   226      -1.223   5.034   7.206  1.000000  0.000          0
ATOM   3623  CA  GLU   226      -1.431   4.447   9.234  1.000000  0.000          0
ATOM   3624  HA  GLU   226      -0.828   3.717   9.771  1.000000  0.000          0
ATOM   3625  CB  GLU   226      -1.328   5.892   9.771  1.000000  0.000          0
ATOM   3626  HB2 GLU   226      -0.370   6.223   9.371  1.000000  0.000          0
ATOM   3627  HB3 GLU   226      -2.051   6.526   9.261  1.000000  0.000          0
ATOM   3628  CG  GLU   226      -1.350   6.080  11.290  1.000000  0.000          0
ATOM   3629  HG2 GLU   226      -2.198   5.614  11.793  1.000000  0.000          0
ATOM   3630  HG3 GLU   226      -0.380   5.743  11.654  1.000000  0.000          0
ATOM   3631  CD  GLU   226      -1.398   7.566  11.718  1.000000  0.000          0
ATOM   3632  OE1 GLU   226      -0.977   7.810  12.851  1.000000  0.000          0
ATOM   3633  OE2 GLU   226      -1.699   8.471  10.923  1.000000  0.000          0
ATOM   3634  C   GLU   226      -2.789   3.768   9.401  1.000000  0.000          0
ATOM   3635  O   GLU   226      -3.210   3.408  10.499  1.000000  0.000          0
ATOM   3636  N   HIE   227      -3.584   3.632   8.334  1.000000  0.000          0
ATOM   3637  H   HIE   227      -3.205   4.112   7.531  1.000000  0.000          0
ATOM   3638  CA  HIE   227      -4.990   3.121   8.291  1.000000  0.000          0
ATOM   3639  HA  HIE   227      -5.159   2.520   9.184  1.000000  0.000          0
ATOM   3640  CB  HIE   227      -6.040   4.238   8.379  1.000000  0.000          0
ATOM   3641  HB2 HIE   227      -6.114   4.623   7.361  1.000000  0.000          0
ATOM   3642  HB3 HIE   227      -7.006   3.759   8.544  1.000000  0.000          0
ATOM   3643  CG  HIE   227      -5.714   5.356   9.343  1.000000  0.000          0
ATOM   3644  ND1 HIE   227      -5.928   5.324  10.739  1.000000  0.000          0
ATOM   3645  CE1 HIE   227      -5.464   6.526  11.138  1.000000  0.000          0
ATOM   3646  HE1 HIE   227      -5.443   6.893  12.153  1.000000  0.000          0
ATOM   3647  NE2 HIE   227      -5.076   7.263  10.088  1.000000  0.000          0
ATOM   3648  HE2 HIE   227      -4.688   8.196  10.073  1.000000  0.000          0
ATOM   3649  CD2 HIE   227      -5.267   6.594   8.950  1.000000  0.000          0
ATOM   3650  HD2 HIE   227      -5.103   6.985   7.958  1.000000  0.000          0
ATOM   3651  C   HIE   227      -5.052   2.137   7.136  1.000000  0.000          0
ATOM   3652  O   HIE   227      -5.953   2.237   6.297  1.000000  0.000          0
ATOM   3653  N   VAL   228      -4.182   1.111   7.036  1.000000  0.000          0
ATOM   3654  H   VAL   228      -3.347   1.128   7.603  1.000000  0.000          0
ATOM   3655  CA  VAL   228      -4.411   0.056   6.023  1.000000  0.000          0
ATOM   3656  HA  VAL   228      -4.735   0.532   5.097  1.000000  0.000          0
ATOM   3657  CB  VAL   228      -3.043  -0.606   5.605  1.000000  0.000          0
ATOM   3658  HB  VAL   228      -2.628  -1.147   6.455  1.000000  0.000          0
ATOM   3659  CG1 VAL   228      -3.128  -1.609   4.485  1.000000  0.000          0
ATOM   3660 HG11 VAL   228      -3.764  -2.473   4.680  1.000000  0.000          0
ATOM   3661 HG12 VAL   228      -3.515  -1.012   3.660  1.000000  0.000          0
ATOM   3662 HG13 VAL   228      -2.118  -1.913   4.213  1.000000  0.000          0
ATOM   3663  CG2 VAL   228      -2.086   0.468   5.137  1.000000  0.000          0
ATOM   3664 HG21 VAL   228      -1.220   0.046   4.627  1.000000  0.000          0
ATOM   3665 HG22 VAL   228      -2.436   1.150   4.363  1.000000  0.000          0
ATOM   3666 HG23 VAL   228      -1.778   1.043   6.010  1.000000  0.000          0
ATOM   3667  C   VAL   228      -5.444  -1.042   6.446  1.000000  0.000          0
ATOM   3668  O   VAL   228      -5.420  -1.379   7.623  1.000000  0.000          0
ATOM   3669  N   LYS   229      -6.327  -1.503   5.546  1.000000  0.000          0
ATOM   3670  H   LYS   229      -6.303  -1.131   4.607  1.000000  0.000          0
ATOM   3671  CA  LYS   229      -7.329  -2.601   5.678  1.000000  0.000          0
ATOM   3672  HA  LYS   229      -6.950  -3.289   6.434  1.000000  0.000          0
ATOM   3673  CB  LYS   229      -8.712  -2.070   6.050  1.000000  0.000          0
ATOM   3674  HB2 LYS   229      -8.607  -1.467   6.952  1.000000  0.000          0
ATOM   3675  HB3 LYS   229      -8.919  -1.502   5.143  1.000000  0.000          0
ATOM   3676  CG  LYS   229      -9.766  -3.138   6.290  1.000000  0.000          0
ATOM   3677  HG2 LYS   229      -9.772  -3.725   5.372  1.000000  0.000          0
ATOM   3678  HG3 LYS   229      -9.558  -3.674   7.216  1.000000  0.000          0
ATOM   3679  CD  LYS   229     -11.257  -2.664   6.342  1.000000  0.000          0
ATOM   3680  HD2 LYS   229     -11.479  -2.120   7.259  1.000000  0.000          0
ATOM   3681  HD3 LYS   229     -11.494  -2.097   5.442  1.000000  0.000          0
ATOM   3682  CE  LYS   229     -12.255  -3.887   6.414  1.000000  0.000          0
ATOM   3683  HE2 LYS   229     -12.066  -4.436   5.491  1.000000  0.000          0
ATOM   3684  HE3 LYS   229     -12.001  -4.576   7.219  1.000000  0.000          0
ATOM   3685  NZ  LYS   229     -13.595  -3.368   6.470  1.000000  0.000          0
ATOM   3686  HZ1 LYS   229     -13.757  -2.748   7.250  1.000000  0.000          0
ATOM   3687  HZ2 LYS   229     -13.873  -2.944   5.596  1.000000  0.000          0
ATOM   3688  HZ3 LYS   229     -14.260  -4.120   6.582  1.000000  0.000          0
ATOM   3689  C   LYS   229      -7.265  -3.315   4.316  1.000000  0.000          0
ATOM   3690  O   LYS   229      -8.026  -2.931   3.389  1.000000  0.000          0
ATOM   3691  N   PRO   230      -6.513  -4.436   4.128  1.000000  0.000          0
ATOM   3692  CD  PRO   230      -5.937  -5.159   5.216  1.000000  0.000          0
ATOM   3693  HD2 PRO   230      -6.650  -5.281   6.031  1.000000  0.000          0
ATOM   3694  HD3 PRO   230      -5.097  -4.676   5.716  1.000000  0.000          0
ATOM   3695  CG  PRO   230      -5.549  -6.492   4.678  1.000000  0.000          0
ATOM   3696  HG2 PRO   230      -6.437  -7.122   4.618  1.000000  0.000          0
ATOM   3697  HG3 PRO   230      -4.816  -6.988   5.315  1.000000  0.000          0
ATOM   3698  CB  PRO   230      -5.139  -6.136   3.238  1.000000  0.000          0
ATOM   3699  HB2 PRO   230      -5.105  -6.992   2.565  1.000000  0.000          0
ATOM   3700  HB3 PRO   230      -4.163  -5.684   3.415  1.000000  0.000          0
ATOM   3701  CA  PRO   230      -6.184  -5.076   2.918  1.000000  0.000          0
ATOM   3702  HA  PRO   230      -5.672  -4.285   2.373  1.000000  0.000          0
ATOM   3703  C   PRO   230      -7.393  -5.734   2.285  1.000000  0.000          0
ATOM   3704  O   PRO   230      -8.491  -5.826   2.813  1.000000  0.000          0
ATOM   3705  N   ARG   231      -7.191  -6.168   1.033  1.000000  0.000          0
ATOM   3706  H   ARG   231      -6.247  -6.043   0.695  1.000000  0.000          0
ATOM   3707  CA  ARG   231      -8.124  -6.990   0.235  1.000000  0.000          0
ATOM   3708  HA  ARG   231      -9.154  -6.633   0.235  1.000000  0.000          0
ATOM   3709  CB  ARG   231      -7.726  -7.055  -1.232  1.000000  0.000          0
ATOM   3710  HB2 ARG   231      -6.696  -7.359  -1.417  1.000000  0.000          0
ATOM   3711  HB3 ARG   231      -8.337  -7.847  -1.665  1.000000  0.000          0
ATOM   3712  CG  ARG   231      -7.986  -5.707  -1.973  1.000000  0.000          0
ATOM   3713  HG2 ARG   231      -9.057  -5.511  -1.924  1.000000  0.000          0
ATOM   3714  HG3 ARG   231      -7.520  -4.925  -1.376  1.000000  0.000          0
ATOM   3715  CD  ARG   231      -7.487  -5.661  -3.441  1.000000  0.000          0
ATOM   3716  HD2 ARG   231      -6.564  -6.222  -3.579  1.000000  0.000          0
ATOM   3717  HD3 ARG   231      -8.361  -6.002  -3.997  1.000000  0.000          0
ATOM   3718  NE  ARG   231      -7.295  -4.232  -3.875  1.000000  0.000          0
ATOM   3719  HE  ARG   231      -6.818  -3.576  -3.274  1.000000  0.000          0
ATOM   3720  CZ  ARG   231      -7.529  -3.790  -5.094  1.000000  0.000          0
ATOM   3721  NH1 ARG   231      -7.990  -4.562  -6.038  1.000000  0.000          0
ATOM   3722 HH11 ARG   231      -8.043  -5.553  -5.857  1.000000  0.000          0
ATOM   3723 HH12 ARG   231      -8.060  -4.298  -7.011  1.000000  0.000          0
ATOM   3724  NH2 ARG   231      -7.411  -2.547  -5.365  1.000000  0.000          0
ATOM   3725 HH21 ARG   231      -7.144  -1.969  -4.582  1.000000  0.000          0
ATOM   3726 HH22 ARG   231      -7.552  -2.316  -6.338  1.000000  0.000          0
ATOM   3727  C   ARG   231      -8.326  -8.377   0.891  1.000000  0.000          0
ATOM   3728  O   ARG   231      -7.393  -8.897   1.636  1.000000  0.000          0
ATOM   3729  N   ALA   232      -9.488  -8.949   0.693  1.000000  0.000          0
ATOM   3730  H   ALA   232     -10.186  -8.602   0.051  1.000000  0.000          0
ATOM   3731  CA  ALA   232      -9.772 -10.236   1.282  1.000000  0.000          0
ATOM   3732  HA  ALA   232      -9.141 -10.366   2.161  1.000000  0.000          0
ATOM   3733  CB  ALA   232     -11.249 -10.230   1.741  1.000000  0.000          0
ATOM   3734  HB1 ALA   232     -11.445  -9.487   2.514  1.000000  0.000          0
ATOM   3735  HB2 ALA   232     -11.878 -10.083   0.864  1.000000  0.000          0
ATOM   3736  HB3 ALA   232     -11.380 -11.200   2.221  1.000000  0.000          0
ATOM   3737  C   ALA   232      -9.614 -11.410   0.206  1.000000  0.000          0
ATOM   3738  O   ALA   232     -10.147 -11.299  -0.888  1.000000  0.000          0
ATOM   3739  N   PRO   233      -9.012 -12.530   0.582  1.000000  0.000          0
ATOM   3740  CD  PRO   233      -8.278 -12.723   1.877  1.000000  0.000          0
ATOM   3741  HD2 PRO   233      -8.988 -13.099   2.612  1.000000  0.000          0
ATOM   3742  HD3 PRO   233      -7.757 -11.831   2.227  1.000000  0.000          0
ATOM   3743  CG  PRO   233      -7.286 -13.833   1.604  1.000000  0.000          0
ATOM   3744  HG2 PRO   233      -7.101 -14.419   2.503  1.000000  0.000          0
ATOM   3745  HG3 PRO   233      -6.427 -13.394   1.096  1.000000  0.000          0
ATOM   3746  CB  PRO   233      -7.967 -14.718   0.630  1.000000  0.000          0
ATOM   3747  HB2 PRO   233      -8.519 -15.515   1.130  1.000000  0.000          0
ATOM   3748  HB3 PRO   233      -7.217 -15.265   0.058  1.000000  0.000          0
ATOM   3749  CA  PRO   233      -8.799 -13.703  -0.195  1.000000  0.000          0
ATOM   3750  HA  PRO   233      -8.312 -13.408  -1.125  1.000000  0.000          0
ATOM   3751  C   PRO   233     -10.114 -14.466  -0.626  1.000000  0.000          0
ATOM   3752  O   PRO   233     -11.158 -14.265   0.050  1.000000  0.000          0
ATOM   3753  N   GLY   234     -10.068 -15.281  -1.672  1.000000  0.000          0
ATOM   3754  H   GLY   234      -9.211 -15.265  -2.207  1.000000  0.000          0
ATOM   3755  CA  GLY   234     -10.999 -16.309  -2.139  1.000000  0.000          0
ATOM   3756  HA2 GLY   234     -11.439 -16.822  -1.284  1.000000  0.000          0
ATOM   3757  HA3 GLY   234     -11.766 -15.817  -2.736  1.000000  0.000          0
ATOM   3758  C   GLY   234     -10.419 -17.426  -2.997  1.000000  0.000          0
ATOM   3759  O   GLY   234      -9.319 -17.888  -2.706  1.000000  0.000          0
ATOM   3760  N   ASN   235     -11.141 -17.978  -3.981  1.000000  0.000          0
ATOM   3761  H   ASN   235     -12.020 -17.547  -4.230  1.000000  0.000          0
ATOM   3762  CA  ASN   235     -10.989 -19.308  -4.571  1.000000  0.000          0
ATOM   3763  HA  ASN   235     -12.008 -19.603  -4.818  1.000000  0.000          0
ATOM   3764  CB  ASN   235     -10.191 -19.202  -5.897  1.000000  0.000          0
ATOM   3765  HB2 ASN   235      -9.257 -18.680  -5.690  1.000000  0.000          0
ATOM   3766  HB3 ASN   235      -9.988 -20.179  -6.334  1.000000  0.000          0
ATOM   3767  CG  ASN   235     -10.819 -18.332  -6.902  1.000000  0.000          0
ATOM   3768  OD1 ASN   235     -12.016 -18.033  -6.940  1.000000  0.000          0
ATOM   3769  ND2 ASN   235     -10.196 -18.067  -7.916  1.000000  0.000          0
ATOM   3770 HD21 ASN   235     -10.759 -17.629  -8.632  1.000000  0.000          0
ATOM   3771 HD22 ASN   235      -9.299 -18.497  -8.093  1.000000  0.000          0
ATOM   3772  C   ASN   235     -10.599 -20.518  -3.600  1.000000  0.000          0
ATOM   3773  O   ASN   235      -9.799 -21.381  -3.998  1.000000  0.000          0
ATOM   3774  N   LEU   236     -11.029 -20.420  -2.329  1.000000  0.000          0
ATOM   3775  H   LEU   236     -11.675 -19.652  -2.211  1.000000  0.000          0
ATOM   3776  CA  LEU   236     -10.644 -21.279  -1.216  1.000000  0.000          0
ATOM   3777  HA  LEU   236      -9.553 -21.292  -1.208  1.000000  0.000          0
ATOM   3778  CB  LEU   236     -11.283 -20.642   0.077  1.000000  0.000          0
ATOM   3779  HB2 LEU   236     -10.890 -19.637   0.231  1.000000  0.000          0
ATOM   3780  HB3 LEU   236     -12.328 -20.647  -0.230  1.000000  0.000          0
ATOM   3781  CG  LEU   236     -11.170 -21.377   1.413  1.000000  0.000          0
ATOM   3782  HG  LEU   236     -11.459 -22.425   1.333  1.000000  0.000          0
ATOM   3783  CD1 LEU   236      -9.721 -21.362   2.025  1.000000  0.000          0
ATOM   3784 HD11 LEU   236      -9.076 -21.911   1.339  1.000000  0.000          0
ATOM   3785 HD12 LEU   236      -9.395 -20.326   2.120  1.000000  0.000          0
ATOM   3786 HD13 LEU   236      -9.589 -21.805   3.012  1.000000  0.000          0
ATOM   3787  CD2 LEU   236     -12.121 -20.761   2.381  1.000000  0.000          0
ATOM   3788 HD21 LEU   236     -13.154 -20.758   2.033  1.000000  0.000          0
ATOM   3789 HD22 LEU   236     -12.131 -21.454   3.221  1.000000  0.000          0
ATOM   3790 HD23 LEU   236     -11.972 -19.698   2.574  1.000000  0.000          0
ATOM   3791  C   LEU   236     -11.190 -22.674  -1.470  1.000000  0.000          0
ATOM   3792  O   LEU   236     -12.402 -22.947  -1.362  1.000000  0.000          0
ATOM   3793  N   THR   237     -10.255 -23.584  -1.686  1.000000  0.000          0
ATOM   3794  H   THR   237      -9.290 -23.294  -1.760  1.000000  0.000          0
ATOM   3795  CA  THR   237     -10.529 -24.988  -1.978  1.000000  0.000          0
ATOM   3796  HA  THR   237     -11.569 -25.124  -2.276  1.000000  0.000          0
ATOM   3797  CB  THR   237      -9.722 -25.430  -3.158  1.000000  0.000          0
ATOM   3798  HB  THR   237      -8.643 -25.353  -3.024  1.000000  0.000          0
ATOM   3799  CG2 THR   237     -10.162 -26.739  -3.778  1.000000  0.000          0
ATOM   3800 HG21 THR   237     -10.215 -27.542  -3.043  1.000000  0.000          0
ATOM   3801 HG22 THR   237     -11.185 -26.675  -4.150  1.000000  0.000          0
ATOM   3802 HG23 THR   237      -9.450 -26.986  -4.565  1.000000  0.000          0
ATOM   3803  OG1 THR   237     -10.066 -24.438  -4.174  1.000000  0.000          0
ATOM   3804  HG1 THR   237      -9.857 -23.556  -3.855  1.000000  0.000          0
ATOM   3805  C   THR   237     -10.253 -25.832  -0.772  1.000000  0.000          0
ATOM   3806  O   THR   237      -9.346 -25.601   0.003  1.000000  0.000          0
ATOM   3807  N   VAL   238     -10.956 -26.961  -0.611  1.000000  0.000          0
ATOM   3808  H   VAL   238     -11.741 -27.110  -1.227  1.000000  0.000          0
ATOM   3809  CA  VAL   238     -10.673 -28.000   0.390  1.000000  0.000          0
ATOM   3810  HA  VAL   238      -9.614 -27.847   0.597  1.000000  0.000          0
ATOM   3811  CB  VAL   238     -11.261 -27.612   1.794  1.000000  0.000          0
ATOM   3812  HB  VAL   238     -10.979 -26.585   2.030  1.000000  0.000          0
ATOM   3813  CG1 VAL   238     -12.805 -27.452   1.627  1.000000  0.000          0
ATOM   3814 HG11 VAL   238     -13.342 -27.418   2.573  1.000000  0.000          0
ATOM   3815 HG12 VAL   238     -12.989 -26.536   1.068  1.000000  0.000          0
ATOM   3816 HG13 VAL   238     -13.268 -28.262   1.060  1.000000  0.000          0
ATOM   3817  CG2 VAL   238     -10.880 -28.553   2.853  1.000000  0.000          0
ATOM   3818 HG21 VAL   238     -11.285 -29.544   2.649  1.000000  0.000          0
ATOM   3819 HG22 VAL   238      -9.800 -28.563   3.004  1.000000  0.000          0
ATOM   3820 HG23 VAL   238     -11.436 -28.197   3.720  1.000000  0.000          0
ATOM   3821  C   VAL   238     -10.860 -29.458  -0.075  1.000000  0.000          0
ATOM   3822  O   VAL   238     -12.009 -29.790  -0.446  1.000000  0.000          0
ATOM   3823  N   HIE   239      -9.771 -30.267  -0.158  1.000000  0.000          0
ATOM   3824  H   HIE   239      -8.909 -29.819   0.115  1.000000  0.000          0
ATOM   3825  CA  HIE   239      -9.775 -31.544  -0.789  1.000000  0.000          0
ATOM   3826  HA  HIE   239     -10.812 -31.873  -0.846  1.000000  0.000          0
ATOM   3827  CB  HIE   239      -9.324 -31.323  -2.267  1.000000  0.000          0
ATOM   3828  HB2 HIE   239      -9.415 -32.198  -2.912  1.000000  0.000          0
ATOM   3829  HB3 HIE   239      -9.880 -30.503  -2.721  1.000000  0.000          0
ATOM   3830  CG  HIE   239      -7.840 -30.855  -2.217  1.000000  0.000          0
ATOM   3831  ND1 HIE   239      -6.662 -31.608  -2.240  1.000000  0.000          0
ATOM   3832  CE1 HIE   239      -5.638 -30.741  -2.093  1.000000  0.000          0
ATOM   3833  HE1 HIE   239      -4.607 -31.063  -2.075  1.000000  0.000          0
ATOM   3834  NE2 HIE   239      -6.123 -29.477  -2.113  1.000000  0.000          0
ATOM   3835  HE2 HIE   239      -5.514 -28.678  -2.005  1.000000  0.000          0
ATOM   3836  CD2 HIE   239      -7.496 -29.535  -2.170  1.000000  0.000          0
ATOM   3837  HD2 HIE   239      -8.167 -28.689  -2.205  1.000000  0.000          0
ATOM   3838  C   HIE   239      -8.843 -32.578  -0.099  1.000000  0.000          0
ATOM   3839  O   HIE   239      -8.024 -32.203   0.756  1.000000  0.000          0
ATOM   3840  N   THR   240      -8.990 -33.857  -0.303  1.000000  0.000          0
ATOM   3841  H   THR   240      -9.493 -34.203  -1.108  1.000000  0.000          0
ATOM   3842  CA  THR   240      -8.132 -34.853   0.345  1.000000  0.000          0
ATOM   3843  HA  THR   240      -8.029 -34.597   1.400  1.000000  0.000          0
ATOM   3844  CB  THR   240      -8.806 -36.220   0.268  1.000000  0.000          0
ATOM   3845  HB  THR   240      -8.893 -36.610  -0.746  1.000000  0.000          0
ATOM   3846  CG2 THR   240      -8.063 -37.266   1.142  1.000000  0.000          0
ATOM   3847 HG21 THR   240      -8.492 -38.245   0.930  1.000000  0.000          0
ATOM   3848 HG22 THR   240      -6.998 -37.292   0.914  1.000000  0.000          0
ATOM   3849 HG23 THR   240      -8.227 -36.822   2.125  1.000000  0.000          0
ATOM   3850  OG1 THR   240     -10.083 -36.180   0.861  1.000000  0.000          0
ATOM   3851  HG1 THR   240     -10.591 -35.465   0.472  1.000000  0.000          0
ATOM   3852  C   THR   240      -6.720 -34.881  -0.327  1.000000  0.000          0
ATOM   3853  O   THR   240      -6.577 -35.276  -1.454  1.000000  0.000          0
ATOM   3854  N   GLN   241      -5.687 -34.471   0.395  1.000000  0.000          0
ATOM   3855  H   GLN   241      -5.899 -34.176   1.337  1.000000  0.000          0
ATOM   3856  CA  GLN   241      -4.375 -34.727  -0.085  1.000000  0.000          0
ATOM   3857  HA  GLN   241      -4.277 -34.375  -1.112  1.000000  0.000          0
ATOM   3858  CB  GLN   241      -3.377 -33.841   0.734  1.000000  0.000          0
ATOM   3859  HB2 GLN   241      -3.636 -32.790   0.608  1.000000  0.000          0
ATOM   3860  HB3 GLN   241      -3.547 -34.069   1.785  1.000000  0.000          0
ATOM   3861  CG  GLN   241      -1.854 -33.873   0.536  1.000000  0.000          0
ATOM   3862  HG2 GLN   241      -1.415 -33.168   1.243  1.000000  0.000          0
ATOM   3863  HG3 GLN   241      -1.463 -34.878   0.690  1.000000  0.000          0
ATOM   3864  CD  GLN   241      -1.349 -33.493  -0.858  1.000000  0.000          0
ATOM   3865  OE1 GLN   241      -2.104 -33.189  -1.704  1.000000  0.000          0
ATOM   3866  NE2 GLN   241      -0.104 -33.611  -1.115  1.000000  0.000          0
ATOM   3867 HE21 GLN   241       0.280 -33.301  -1.996  1.000000  0.000          0
ATOM   3868 HE22 GLN   241       0.475 -33.742  -0.298  1.000000  0.000          0
ATOM   3869  C   GLN   241      -3.961 -36.190   0.050  1.000000  0.000          0
ATOM   3870  O   GLN   241      -3.556 -36.813  -0.897  1.000000  0.000          0
ATOM   3871  N   VAL   242      -4.189 -36.800   1.197  1.000000  0.000          0
ATOM   3872  H   VAL   242      -4.605 -36.233   1.922  1.000000  0.000          0
ATOM   3873  CA  VAL   242      -3.616 -38.152   1.560  1.000000  0.000          0
ATOM   3874  HA  VAL   242      -3.662 -38.832   0.709  1.000000  0.000          0
ATOM   3875  CB  VAL   242      -2.166 -37.846   2.020  1.000000  0.000          0
ATOM   3876  HB  VAL   242      -1.624 -37.292   1.254  1.000000  0.000          0
ATOM   3877  CG1 VAL   242      -2.104 -37.059   3.359  1.000000  0.000          0
ATOM   3878 HG11 VAL   242      -2.753 -36.197   3.202  1.000000  0.000          0
ATOM   3879 HG12 VAL   242      -2.441 -37.521   4.287  1.000000  0.000          0
ATOM   3880 HG13 VAL   242      -1.089 -36.687   3.496  1.000000  0.000          0
ATOM   3881  CG2 VAL   242      -1.413 -39.195   2.194  1.000000  0.000          0
ATOM   3882 HG21 VAL   242      -0.369 -38.880   2.216  1.000000  0.000          0
ATOM   3883 HG22 VAL   242      -1.557 -39.595   3.198  1.000000  0.000          0
ATOM   3884 HG23 VAL   242      -1.487 -39.948   1.410  1.000000  0.000          0
ATOM   3885  C   VAL   242      -4.537 -38.675   2.714  1.000000  0.000          0
ATOM   3886  O   VAL   242      -5.286 -37.887   3.254  1.000000  0.000          0
ATOM   3887  N   SER   243      -4.456 -39.955   3.053  1.000000  0.000          0
ATOM   3888  H   SER   243      -3.761 -40.490   2.552  1.000000  0.000          0
ATOM   3889  CA  SER   243      -5.333 -40.590   4.137  1.000000  0.000          0
ATOM   3890  HA  SER   243      -6.369 -40.794   3.861  1.000000  0.000          0
ATOM   3891  CB  SER   243      -4.704 -41.955   4.485  1.000000  0.000          0
ATOM   3892  HB2 SER   243      -3.653 -41.868   4.756  1.000000  0.000          0
ATOM   3893  HB3 SER   243      -5.174 -42.341   5.389  1.000000  0.000          0
ATOM   3894  OG  SER   243      -4.701 -42.848   3.397  1.000000  0.000          0
ATOM   3895  HG  SER   243      -3.994 -42.524   2.833  1.000000  0.000          0
ATOM   3896  C   SER   243      -5.614 -39.706   5.398  1.000000  0.000          0
ATOM   3897  O   SER   243      -4.708 -38.932   5.797  1.000000  0.000          0
ATOM   3898  N   ASP   244      -6.856 -39.741   5.889  1.000000  0.000          0
ATOM   3899  H   ASP   244      -7.480 -40.372   5.408  1.000000  0.000          0
ATOM   3900  CA  ASP   244      -7.415 -38.908   6.881  1.000000  0.000          0
ATOM   3901  HA  ASP   244      -8.470 -38.751   6.649  1.000000  0.000          0
ATOM   3902  CB  ASP   244      -7.356 -39.634   8.317  1.000000  0.000          0
ATOM   3903  HB2 ASP   244      -6.314 -39.749   8.617  1.000000  0.000          0
ATOM   3904  HB3 ASP   244      -7.859 -39.047   9.086  1.000000  0.000          0
ATOM   3905  CG  ASP   244      -8.122 -40.939   8.262  1.000000  0.000          0
ATOM   3906  OD1 ASP   244      -9.093 -40.984   7.486  1.000000  0.000          0
ATOM   3907  OD2 ASP   244      -7.728 -42.004   8.801  1.000000  0.000          0
ATOM   3908  C   ASP   244      -7.013 -37.416   6.982  1.000000  0.000          0
ATOM   3909  O   ASP   244      -6.936 -36.830   8.054  1.000000  0.000          0
ATOM   3910  N   THR   245      -6.641 -36.824   5.801  1.000000  0.000          0
ATOM   3911  H   THR   245      -6.537 -37.420   4.990  1.000000  0.000          0
ATOM   3912  CA  THR   245      -6.040 -35.468   5.709  1.000000  0.000          0
ATOM   3913  HA  THR   245      -6.247 -34.925   6.631  1.000000  0.000          0
ATOM   3914  CB  THR   245      -4.477 -35.732   5.669  1.000000  0.000          0
ATOM   3915  HB  THR   245      -4.396 -36.422   4.830  1.000000  0.000          0
ATOM   3916  CG2 THR   245      -3.716 -34.345   5.655  1.000000  0.000          0
ATOM   3917 HG21 THR   245      -4.212 -33.571   5.069  1.000000  0.000          0
ATOM   3918 HG22 THR   245      -3.559 -34.038   6.690  1.000000  0.000          0
ATOM   3919 HG23 THR   245      -2.710 -34.546   5.286  1.000000  0.000          0
ATOM   3920  OG1 THR   245      -4.108 -36.375   6.862  1.000000  0.000          0
ATOM   3921  HG1 THR   245      -4.427 -37.250   6.630  1.000000  0.000          0
ATOM   3922  C   THR   245      -6.460 -34.588   4.562  1.000000  0.000          0
ATOM   3923  O   THR   245      -6.189 -34.840   3.357  1.000000  0.000          0
ATOM   3924  N   LEU   246      -7.108 -33.530   5.028  1.000000  0.000          0
ATOM   3925  H   LEU   246      -7.085 -33.338   6.019  1.000000  0.000          0
ATOM   3926  CA  LEU   246      -7.568 -32.444   4.229  1.000000  0.000          0
ATOM   3927  HA  LEU   246      -7.745 -32.858   3.237  1.000000  0.000          0
ATOM   3928  CB  LEU   246      -8.845 -31.917   4.909  1.000000  0.000          0
ATOM   3929  HB2 LEU   246      -8.674 -31.758   5.973  1.000000  0.000          0
ATOM   3930  HB3 LEU   246      -9.017 -30.920   4.503  1.000000  0.000          0
ATOM   3931  CG  LEU   246     -10.063 -32.881   4.749  1.000000  0.000          0
ATOM   3932  HG  LEU   246      -9.901 -33.855   5.210  1.000000  0.000          0
ATOM   3933  CD1 LEU   246     -11.239 -32.299   5.481  1.000000  0.000          0
ATOM   3934 HD11 LEU   246     -11.257 -32.573   6.535  1.000000  0.000          0
ATOM   3935 HD12 LEU   246     -11.286 -31.215   5.371  1.000000  0.000          0
ATOM   3936 HD13 LEU   246     -12.188 -32.599   5.036  1.000000  0.000          0
ATOM   3937  CD2 LEU   246     -10.553 -33.037   3.320  1.000000  0.000          0
ATOM   3938 HD21 LEU   246      -9.788 -33.314   2.595  1.000000  0.000          0
ATOM   3939 HD22 LEU   246     -11.257 -33.869   3.376  1.000000  0.000          0
ATOM   3940 HD23 LEU   246     -10.957 -32.096   2.949  1.000000  0.000          0
ATOM   3941  C   LEU   246      -6.476 -31.384   4.073  1.000000  0.000          0
ATOM   3942  O   LEU   246      -5.688 -31.221   5.015  1.000000  0.000          0
ATOM   3943  N   LEU   247      -6.442 -30.812   2.884  1.000000  0.000          0
ATOM   3944  H   LEU   247      -7.004 -31.255   2.171  1.000000  0.000          0
ATOM   3945  CA  LEU   247      -5.578 -29.667   2.606  1.000000  0.000          0
ATOM   3946  HA  LEU   247      -5.114 -29.368   3.546  1.000000  0.000          0
ATOM   3947  CB  LEU   247      -4.525 -30.050   1.548  1.000000  0.000          0
ATOM   3948  HB2 LEU   247      -4.000 -30.968   1.818  1.000000  0.000          0
ATOM   3949  HB3 LEU   247      -5.090 -30.379   0.676  1.000000  0.000          0
ATOM   3950  CG  LEU   247      -3.491 -29.040   1.246  1.000000  0.000          0
ATOM   3951  HG  LEU   247      -3.906 -28.103   0.874  1.000000  0.000          0
ATOM   3952  CD1 LEU   247      -2.709 -28.411   2.428  1.000000  0.000          0
ATOM   3953 HD11 LEU   247      -1.851 -27.865   2.037  1.000000  0.000          0
ATOM   3954 HD12 LEU   247      -3.375 -27.828   3.063  1.000000  0.000          0
ATOM   3955 HD13 LEU   247      -2.327 -29.220   3.050  1.000000  0.000          0
ATOM   3956  CD2 LEU   247      -2.438 -29.603   0.219  1.000000  0.000          0
ATOM   3957 HD21 LEU   247      -2.937 -29.984  -0.673  1.000000  0.000          0
ATOM   3958 HD22 LEU   247      -1.816 -28.740  -0.019  1.000000  0.000          0
ATOM   3959 HD23 LEU   247      -1.817 -30.411   0.606  1.000000  0.000          0
ATOM   3960  C   LEU   247      -6.452 -28.509   2.207  1.000000  0.000          0
ATOM   3961  O   LEU   247      -7.144 -28.517   1.201  1.000000  0.000          0
ATOM   3962  N   LEU   248      -6.447 -27.396   2.885  1.000000  0.000          0
ATOM   3963  H   LEU   248      -5.827 -27.427   3.682  1.000000  0.000          0
ATOM   3964  CA  LEU   248      -6.915 -26.098   2.424  1.000000  0.000          0
ATOM   3965  HA  LEU   248      -7.764 -26.379   1.802  1.000000  0.000          0
ATOM   3966  CB  LEU   248      -7.365 -25.209   3.579  1.000000  0.000          0
ATOM   3967  HB2 LEU   248      -6.548 -25.146   4.298  1.000000  0.000          0
ATOM   3968  HB3 LEU   248      -7.509 -24.203   3.185  1.000000  0.000          0
ATOM   3969  CG  LEU   248      -8.621 -25.742   4.376  1.000000  0.000          0
ATOM   3970  HG  LEU   248      -8.833 -26.754   4.031  1.000000  0.000          0
ATOM   3971  CD1 LEU   248      -8.297 -25.760   5.848  1.000000  0.000          0
ATOM   3972 HD11 LEU   248      -7.482 -26.436   6.103  1.000000  0.000          0
ATOM   3973 HD12 LEU   248      -8.069 -24.760   6.215  1.000000  0.000          0
ATOM   3974 HD13 LEU   248      -9.163 -26.171   6.366  1.000000  0.000          0
ATOM   3975  CD2 LEU   248      -9.759 -24.800   3.986  1.000000  0.000          0
ATOM   3976 HD21 LEU   248     -10.700 -25.181   4.383  1.000000  0.000          0
ATOM   3977 HD22 LEU   248      -9.681 -23.784   4.369  1.000000  0.000          0
ATOM   3978 HD23 LEU   248      -9.827 -24.812   2.897  1.000000  0.000          0
ATOM   3979  C   LEU   248      -5.880 -25.355   1.539  1.000000  0.000          0
ATOM   3980  O   LEU   248      -4.771 -25.183   1.901  1.000000  0.000          0
ATOM   3981  N   THR   249      -6.379 -24.917   0.366  1.000000  0.000          0
ATOM   3982  H   THR   249      -7.286 -25.197   0.019  1.000000  0.000          0
ATOM   3983  CA  THR   249      -5.630 -24.066  -0.587  1.000000  0.000          0
ATOM   3984  HA  THR   249      -4.759 -23.632  -0.096  1.000000  0.000          0
ATOM   3985  CB  THR   249      -5.143 -24.871  -1.848  1.000000  0.000          0
ATOM   3986  HB  THR   249      -4.753 -24.192  -2.608  1.000000  0.000          0
ATOM   3987  CG2 THR   249      -4.226 -26.053  -1.615  1.000000  0.000          0
ATOM   3988 HG21 THR   249      -4.893 -26.785  -1.160  1.000000  0.000          0
ATOM   3989 HG22 THR   249      -3.912 -26.476  -2.569  1.000000  0.000          0
ATOM   3990 HG23 THR   249      -3.453 -25.782  -0.895  1.000000  0.000          0
ATOM   3991  OG1 THR   249      -6.283 -25.497  -2.378  1.000000  0.000          0
ATOM   3992  HG1 THR   249      -6.767 -24.753  -2.740  1.000000  0.000          0
ATOM   3993  C   THR   249      -6.406 -22.877  -1.115  1.000000  0.000          0
ATOM   3994  O   THR   249      -7.539 -23.053  -1.571  1.000000  0.000          0
ATOM   3995  N   TRP   250      -5.868 -21.627  -1.068  1.000000  0.000          0
ATOM   3996  H   TRP   250      -4.895 -21.708  -0.806  1.000000  0.000          0
ATOM   3997  CA  TRP   250      -6.456 -20.385  -1.561  1.000000  0.000          0
ATOM   3998  HA  TRP   250      -7.171 -20.685  -2.327  1.000000  0.000          0
ATOM   3999  CB  TRP   250      -7.123 -19.672  -0.381  1.000000  0.000          0
ATOM   4000  HB2 TRP   250      -7.701 -18.821  -0.740  1.000000  0.000          0
ATOM   4001  HB3 TRP   250      -7.892 -20.336   0.012  1.000000  0.000          0
ATOM   4002  CG  TRP   250      -6.282 -19.304   0.813  1.000000  0.000          0
ATOM   4003  CD1 TRP   250      -5.558 -18.182   0.952  1.000000  0.000          0
ATOM   4004  HD1 TRP   250      -5.581 -17.371   0.238  1.000000  0.000          0
ATOM   4005  NE1 TRP   250      -4.902 -18.172   2.197  1.000000  0.000          0
ATOM   4006  HE1 TRP   250      -4.222 -17.472   2.458  1.000000  0.000          0
ATOM   4007  CE2 TRP   250      -4.994 -19.369   2.815  1.000000  0.000          0
ATOM   4008  CZ2 TRP   250      -4.489 -19.904   4.038  1.000000  0.000          0
ATOM   4009  HZ2 TRP   250      -3.927 -19.267   4.705  1.000000  0.000          0
ATOM   4010  CH2 TRP   250      -4.718 -21.278   4.247  1.000000  0.000          0
ATOM   4011  HH2 TRP   250      -4.260 -21.708   5.125  1.000000  0.000          0
ATOM   4012  CZ3 TRP   250      -5.620 -22.011   3.482  1.000000  0.000          0
ATOM   4013  HZ3 TRP   250      -5.859 -23.047   3.674  1.000000  0.000          0
ATOM   4014  CE3 TRP   250      -6.159 -21.447   2.297  1.000000  0.000          0
ATOM   4015  HE3 TRP   250      -6.851 -22.053   1.731  1.000000  0.000          0
ATOM   4016  CD2 TRP   250      -5.864 -20.087   1.981  1.000000  0.000          0
ATOM   4017  C   TRP   250      -5.512 -19.489  -2.354  1.000000  0.000          0
ATOM   4018  O   TRP   250      -4.298 -19.771  -2.452  1.000000  0.000          0
ATOM   4019  N   SER   251      -5.986 -18.342  -2.877  1.000000  0.000          0
ATOM   4020  H   SER   251      -6.926 -18.140  -2.569  1.000000  0.000          0
ATOM   4021  CA  SER   251      -5.291 -17.441  -3.738  1.000000  0.000          0
ATOM   4022  HA  SER   251      -4.350 -17.912  -4.022  1.000000  0.000          0
ATOM   4023  CB  SER   251      -6.093 -17.193  -5.045  1.000000  0.000          0
ATOM   4024  HB2 SER   251      -7.103 -17.002  -4.683  1.000000  0.000          0
ATOM   4025  HB3 SER   251      -5.637 -16.308  -5.493  1.000000  0.000          0
ATOM   4026  OG  SER   251      -6.001 -18.177  -5.969  1.000000  0.000          0
ATOM   4027  HG  SER   251      -6.344 -18.983  -5.577  1.000000  0.000          0
ATOM   4028  C   SER   251      -5.105 -16.108  -3.036  1.000000  0.000          0
ATOM   4029  O   SER   251      -6.012 -15.541  -2.429  1.000000  0.000          0
ATOM   4030  N   ASN   252      -3.924 -15.502  -3.184  1.000000  0.000          0
ATOM   4031  H   ASN   252      -3.369 -16.062  -3.815  1.000000  0.000          0
ATOM   4032  CA  ASN   252      -3.613 -14.094  -2.705  1.000000  0.000          0
ATOM   4033  HA  ASN   252      -3.783 -14.051  -1.631  1.000000  0.000          0
ATOM   4034  CB  ASN   252      -2.143 -13.802  -3.009  1.000000  0.000          0
ATOM   4035  HB2 ASN   252      -1.503 -14.520  -2.494  1.000000  0.000          0
ATOM   4036  HB3 ASN   252      -1.968 -13.839  -4.084  1.000000  0.000          0
ATOM   4037  CG  ASN   252      -1.655 -12.396  -2.507  1.000000  0.000          0
ATOM   4038  OD1 ASN   252      -2.285 -11.356  -2.566  1.000000  0.000          0
ATOM   4039  ND2 ASN   252      -0.433 -12.366  -2.037  1.000000  0.000          0
ATOM   4040 HD21 ASN   252       0.029 -11.530  -1.709  1.000000  0.000          0
ATOM   4041 HD22 ASN   252       0.125 -13.191  -2.202  1.000000  0.000          0
ATOM   4042  C   ASN   252      -4.485 -13.027  -3.498  1.000000  0.000          0
ATOM   4043  O   ASN   252      -4.534 -13.147  -4.692  1.000000  0.000          0
ATOM   4044  N   PRO   253      -5.101 -11.956  -2.816  1.000000  0.000          0
ATOM   4045  CD  PRO   253      -5.202 -11.840  -1.331  1.000000  0.000          0
ATOM   4046  HD2 PRO   253      -4.235 -11.668  -0.859  1.000000  0.000          0
ATOM   4047  HD3 PRO   253      -5.505 -12.818  -0.959  1.000000  0.000          0
ATOM   4048  CG  PRO   253      -6.240 -10.674  -1.016  1.000000  0.000          0
ATOM   4049  HG2 PRO   253      -5.597  -9.857  -0.686  1.000000  0.000          0
ATOM   4050  HG3 PRO   253      -6.930 -10.950  -0.218  1.000000  0.000          0
ATOM   4051  CB  PRO   253      -6.958 -10.434  -2.333  1.000000  0.000          0
ATOM   4052  HB2 PRO   253      -7.107  -9.370  -2.517  1.000000  0.000          0
ATOM   4053  HB3 PRO   253      -7.975 -10.824  -2.381  1.000000  0.000          0
ATOM   4054  CA  PRO   253      -6.116 -11.026  -3.446  1.000000  0.000          0
ATOM   4055  HA  PRO   253      -6.836 -11.576  -4.050  1.000000  0.000          0
ATOM   4056  C   PRO   253      -5.546  -9.815  -4.276  1.000000  0.000          0
ATOM   4057  O   PRO   253      -6.221  -9.367  -5.219  1.000000  0.000          0
ATOM   4058  N   TYR   254      -4.226  -9.571  -4.117  1.000000  0.000          0
ATOM   4059  H   TYR   254      -3.713 -10.288  -3.626  1.000000  0.000          0
ATOM   4060  CA  TYR   254      -3.328  -8.629  -4.758  1.000000  0.000          0
ATOM   4061  HA  TYR   254      -3.898  -7.757  -5.071  1.000000  0.000          0
ATOM   4062  CB  TYR   254      -2.283  -8.140  -3.726  1.000000  0.000          0
ATOM   4063  HB2 TYR   254      -1.762  -8.967  -3.245  1.000000  0.000          0
ATOM   4064  HB3 TYR   254      -1.496  -7.534  -4.174  1.000000  0.000          0
ATOM   4065  CG  TYR   254      -2.834  -7.221  -2.645  1.000000  0.000          0
ATOM   4066  CD1 TYR   254      -2.842  -5.832  -2.730  1.000000  0.000          0
ATOM   4067  HD1 TYR   254      -2.433  -5.310  -3.582  1.000000  0.000          0
ATOM   4068  CE1 TYR   254      -3.504  -5.050  -1.736  1.000000  0.000          0
ATOM   4069  HE1 TYR   254      -3.655  -4.006  -1.965  1.000000  0.000          0
ATOM   4070  CZ  TYR   254      -3.908  -5.715  -0.541  1.000000  0.000          0
ATOM   4071  OH  TYR   254      -4.373  -4.982   0.507  1.000000  0.000          0
ATOM   4072  HH  TYR   254      -4.167  -4.045   0.462  1.000000  0.000          0
ATOM   4073  CE2 TYR   254      -3.742  -7.103  -0.372  1.000000  0.000          0
ATOM   4074  HE2 TYR   254      -3.870  -7.604   0.577  1.000000  0.000          0
ATOM   4075  CD2 TYR   254      -3.326  -7.881  -1.482  1.000000  0.000          0
ATOM   4076  HD2 TYR   254      -3.138  -8.932  -1.307  1.000000  0.000          0
ATOM   4077  C   TYR   254      -2.522  -9.197  -6.002  1.000000  0.000          0
ATOM   4078  O   TYR   254      -2.149 -10.406  -6.004  1.000000  0.000          0
ATOM   4079  N   PRO   255      -2.072  -8.342  -6.900  1.000000  0.000          0
ATOM   4080  CD  PRO   255      -2.577  -6.928  -7.072  1.000000  0.000          0
ATOM   4081  HD2 PRO   255      -2.883  -6.420  -6.157  1.000000  0.000          0
ATOM   4082  HD3 PRO   255      -3.484  -7.014  -7.671  1.000000  0.000          0
ATOM   4083  CG  PRO   255      -1.533  -6.199  -7.876  1.000000  0.000          0
ATOM   4084  HG2 PRO   255      -0.729  -5.882  -7.211  1.000000  0.000          0
ATOM   4085  HG3 PRO   255      -1.950  -5.354  -8.421  1.000000  0.000          0
ATOM   4086  CB  PRO   255      -1.016  -7.308  -8.796  1.000000  0.000          0
ATOM   4087  HB2 PRO   255      -0.005  -7.116  -9.158  1.000000  0.000          0
ATOM   4088  HB3 PRO   255      -1.722  -7.512  -9.601  1.000000  0.000          0
ATOM   4089  CA  PRO   255      -0.943  -8.571  -7.887  1.000000  0.000          0
ATOM   4090  HA  PRO   255      -1.210  -9.469  -8.445  1.000000  0.000          0
ATOM   4091  C   PRO   255       0.411  -8.737  -7.239  1.000000  0.000          0
ATOM   4092  O   PRO   255       0.774  -8.026  -6.347  1.000000  0.000          0
ATOM   4093  N   PRO   256       1.246  -9.592  -7.777  1.000000  0.000          0
ATOM   4094  CD  PRO   256       0.971 -10.600  -8.800  1.000000  0.000          0
ATOM   4095  HD2 PRO   256       0.287 -10.253  -9.576  1.000000  0.000          0
ATOM   4096  HD3 PRO   256       0.659 -11.541  -8.348  1.000000  0.000          0
ATOM   4097  CG  PRO   256       2.366 -10.951  -9.373  1.000000  0.000          0
ATOM   4098  HG2 PRO   256       2.442 -10.252 -10.206  1.000000  0.000          0
ATOM   4099  HG3 PRO   256       2.405 -11.989  -9.701  1.000000  0.000          0
ATOM   4100  CB  PRO   256       3.460 -10.504  -8.388  1.000000  0.000          0
ATOM   4101  HB2 PRO   256       4.409 -10.143  -8.783  1.000000  0.000          0
ATOM   4102  HB3 PRO   256       3.838 -11.367  -7.839  1.000000  0.000          0
ATOM   4103  CA  PRO   256       2.689  -9.458  -7.457  1.000000  0.000          0
ATOM   4104  HA  PRO   256       2.770  -9.747  -6.410  1.000000  0.000          0
ATOM   4105  C   PRO   256       3.362  -8.120  -7.585  1.000000  0.000          0
ATOM   4106  O   PRO   256       4.472  -7.920  -7.114  1.000000  0.000          0
ATOM   4107  N   ASP   257       2.721  -7.181  -8.397  1.000000  0.000          0
ATOM   4108  H   ASP   257       1.981  -7.521  -8.994  1.000000  0.000          0
ATOM   4109  CA  ASP   257       3.105  -5.817  -8.488  1.000000  0.000          0
ATOM   4110  HA  ASP   257       4.120  -5.744  -8.876  1.000000  0.000          0
ATOM   4111  CB  ASP   257       2.091  -5.166  -9.498  1.000000  0.000          0
ATOM   4112  HB2 ASP   257       2.219  -5.671 -10.457  1.000000  0.000          0
ATOM   4113  HB3 ASP   257       1.028  -5.250  -9.278  1.000000  0.000          0
ATOM   4114  CG  ASP   257       2.325  -3.620  -9.620  1.000000  0.000          0
ATOM   4115  OD1 ASP   257       3.473  -3.221  -9.919  1.000000  0.000          0
ATOM   4116  OD2 ASP   257       1.336  -2.862  -9.786  1.000000  0.000          0
ATOM   4117  C   ASP   257       3.175  -5.021  -7.149  1.000000  0.000          0
ATOM   4118  O   ASP   257       4.013  -4.082  -6.976  1.000000  0.000          0
ATOM   4119  N   ASN   258       2.219  -5.220  -6.262  1.000000  0.000          0
ATOM   4120  H   ASN   258       1.649  -6.048  -6.367  1.000000  0.000          0
ATOM   4121  CA  ASN   258       2.113  -4.385  -5.015  1.000000  0.000          0
ATOM   4122  HA  ASN   258       2.262  -3.345  -5.303  1.000000  0.000          0
ATOM   4123  CB  ASN   258       0.665  -4.498  -4.632  1.000000  0.000          0
ATOM   4124  HB2 ASN   258       0.063  -4.155  -5.473  1.000000  0.000          0
ATOM   4125  HB3 ASN   258       0.358  -5.517  -4.395  1.000000  0.000          0
ATOM   4126  CG  ASN   258       0.315  -3.693  -3.427  1.000000  0.000          0
ATOM   4127  OD1 ASN   258       0.001  -4.192  -2.324  1.000000  0.000          0
ATOM   4128  ND2 ASN   258       0.322  -2.381  -3.521  1.000000  0.000          0
ATOM   4129 HD21 ASN   258       0.081  -1.870  -2.685  1.000000  0.000          0
ATOM   4130 HD22 ASN   258       0.479  -1.911  -4.400  1.000000  0.000          0
ATOM   4131  C   ASN   258       3.079  -4.683  -3.876  1.000000  0.000          0
ATOM   4132  O   ASN   258       3.437  -5.847  -3.636  1.000000  0.000          0
ATOM   4133  N   TYR   259       3.435  -3.616  -3.151  1.000000  0.000          0
ATOM   4134  H   TYR   259       3.429  -2.704  -3.584  1.000000  0.000          0
ATOM   4135  CA  TYR   259       4.181  -3.728  -1.921  1.000000  0.000          0
ATOM   4136  HA  TYR   259       5.088  -4.260  -2.209  1.000000  0.000          0
ATOM   4137  CB  TYR   259       4.534  -2.285  -1.454  1.000000  0.000          0
ATOM   4138  HB2 TYR   259       3.746  -1.605  -1.775  1.000000  0.000          0
ATOM   4139  HB3 TYR   259       4.668  -2.206  -0.376  1.000000  0.000          0
ATOM   4140  CG  TYR   259       5.799  -1.795  -2.122  1.000000  0.000          0
ATOM   4141  CD1 TYR   259       6.048  -1.892  -3.463  1.000000  0.000          0
ATOM   4142  HD1 TYR   259       5.401  -2.410  -4.155  1.000000  0.000          0
ATOM   4143  CE1 TYR   259       7.296  -1.358  -4.008  1.000000  0.000          0
ATOM   4144  HE1 TYR   259       7.512  -1.433  -5.064  1.000000  0.000          0
ATOM   4145  CZ  TYR   259       8.241  -0.711  -3.219  1.000000  0.000          0
ATOM   4146  OH  TYR   259       9.391  -0.266  -3.799  1.000000  0.000          0
ATOM   4147  HH  TYR   259       9.756   0.424  -3.241  1.000000  0.000          0
ATOM   4148  CE2 TYR   259       7.999  -0.603  -1.883  1.000000  0.000          0
ATOM   4149  HE2 TYR   259       8.664  -0.105  -1.192  1.000000  0.000          0
ATOM   4150  CD2 TYR   259       6.707  -1.050  -1.356  1.000000  0.000          0
ATOM   4151  HD2 TYR   259       6.411  -0.813  -0.345  1.000000  0.000          0
ATOM   4152  C   TYR   259       3.552  -4.633  -0.908  1.000000  0.000          0
ATOM   4153  O   TYR   259       4.321  -5.464  -0.441  1.000000  0.000          0
ATOM   4154  N   LEU   260       2.299  -4.516  -0.579  1.000000  0.000          0
ATOM   4155  H   LEU   260       1.687  -3.860  -1.041  1.000000  0.000          0
ATOM   4156  CA  LEU   260       1.770  -5.340   0.516  1.000000  0.000          0
ATOM   4157  HA  LEU   260       2.411  -5.149   1.377  1.000000  0.000          0
ATOM   4158  CB  LEU   260       0.315  -4.754   0.859  1.000000  0.000          0
ATOM   4159  HB2 LEU   260       0.378  -3.669   0.775  1.000000  0.000          0
ATOM   4160  HB3 LEU   260      -0.399  -5.113   0.117  1.000000  0.000          0
ATOM   4161  CG  LEU   260      -0.092  -5.028   2.292  1.000000  0.000          0
ATOM   4162  HG  LEU   260       0.328  -5.994   2.573  1.000000  0.000          0
ATOM   4163  CD1 LEU   260       0.469  -4.013   3.277  1.000000  0.000          0
ATOM   4164 HD11 LEU   260      -0.154  -3.125   3.372  1.000000  0.000          0
ATOM   4165 HD12 LEU   260       0.299  -4.397   4.283  1.000000  0.000          0
ATOM   4166 HD13 LEU   260       1.548  -3.919   3.152  1.000000  0.000          0
ATOM   4167  CD2 LEU   260      -1.600  -5.099   2.492  1.000000  0.000          0
ATOM   4168 HD21 LEU   260      -1.991  -5.940   1.920  1.000000  0.000          0
ATOM   4169 HD22 LEU   260      -1.777  -5.300   3.548  1.000000  0.000          0
ATOM   4170 HD23 LEU   260      -2.209  -4.235   2.224  1.000000  0.000          0
ATOM   4171  C   LEU   260       1.645  -6.855   0.179  1.000000  0.000          0
ATOM   4172  O   LEU   260       1.696  -7.618   1.162  1.000000  0.000          0
ATOM   4173  N   TYR   261       1.531  -7.315  -1.057  1.000000  0.000          0
ATOM   4174  H   TYR   261       1.316  -6.698  -1.826  1.000000  0.000          0
ATOM   4175  CA  TYR   261       1.757  -8.718  -1.439  1.000000  0.000          0
ATOM   4176  HA  TYR   261       0.930  -9.307  -1.044  1.000000  0.000          0
ATOM   4177  CB  TYR   261       1.670  -8.768  -2.952  1.000000  0.000          0
ATOM   4178  HB2 TYR   261       0.690  -8.434  -3.291  1.000000  0.000          0
ATOM   4179  HB3 TYR   261       2.389  -8.070  -3.381  1.000000  0.000          0
ATOM   4180  CG  TYR   261       1.915 -10.140  -3.594  1.000000  0.000          0
ATOM   4181  CD1 TYR   261       3.252 -10.609  -3.657  1.000000  0.000          0
ATOM   4182  HD1 TYR   261       4.086 -10.074  -3.228  1.000000  0.000          0
ATOM   4183  CE1 TYR   261       3.523 -11.741  -4.481  1.000000  0.000          0
ATOM   4184  HE1 TYR   261       4.523 -12.118  -4.639  1.000000  0.000          0
ATOM   4185  CZ  TYR   261       2.541 -12.459  -5.049  1.000000  0.000          0
ATOM   4186  OH  TYR   261       2.829 -13.594  -5.684  1.000000  0.000          0
ATOM   4187  HH  TYR   261       3.616 -14.092  -5.452  1.000000  0.000          0
ATOM   4188  CE2 TYR   261       1.216 -11.988  -4.967  1.000000  0.000          0
ATOM   4189  HE2 TYR   261       0.420 -12.591  -5.377  1.000000  0.000          0
ATOM   4190  CD2 TYR   261       0.912 -10.837  -4.199  1.000000  0.000          0
ATOM   4191  HD2 TYR   261      -0.108 -10.506  -4.068  1.000000  0.000          0
ATOM   4192  C   TYR   261       3.091  -9.380  -0.810  1.000000  0.000          0
ATOM   4193  O   TYR   261       3.101 -10.555  -0.812  1.000000  0.000          0
ATOM   4194  N   ASN   262       4.069  -8.588  -0.330  1.000000  0.000          0
ATOM   4195  H   ASN   262       4.056  -7.585  -0.450  1.000000  0.000          0
ATOM   4196  CA  ASN   262       5.336  -9.221   0.154  1.000000  0.000          0
ATOM   4197  HA  ASN   262       5.559  -9.975  -0.601  1.000000  0.000          0
ATOM   4198  CB  ASN   262       6.400  -8.086   0.120  1.000000  0.000          0
ATOM   4199  HB2 ASN   262       5.948  -7.292   0.715  1.000000  0.000          0
ATOM   4200  HB3 ASN   262       7.246  -8.415   0.723  1.000000  0.000          0
ATOM   4201  CG  ASN   262       6.761  -7.750  -1.278  1.000000  0.000          0
ATOM   4202  OD1 ASN   262       7.454  -8.438  -1.996  1.000000  0.000          0
ATOM   4203  ND2 ASN   262       6.308  -6.633  -1.877  1.000000  0.000          0
ATOM   4204 HD21 ASN   262       6.343  -6.649  -2.887  1.000000  0.000          0
ATOM   4205 HD22 ASN   262       5.698  -6.018  -1.358  1.000000  0.000          0
ATOM   4206  C   ASN   262       5.219  -9.826   1.582  1.000000  0.000          0
ATOM   4207  O   ASN   262       6.064 -10.606   1.947  1.000000  0.000          0
ATOM   4208  N   HIE   263       4.186  -9.476   2.348  1.000000  0.000          0
ATOM   4209  H   HIE   263       3.572  -8.764   1.979  1.000000  0.000          0
ATOM   4210  CA  HIE   263       4.052  -9.850   3.807  1.000000  0.000          0
ATOM   4211  HA  HIE   263       4.769 -10.658   3.965  1.000000  0.000          0
ATOM   4212  CB  HIE   263       4.564  -8.592   4.564  1.000000  0.000          0
ATOM   4213  HB2 HIE   263       3.863  -7.759   4.516  1.000000  0.000          0
ATOM   4214  HB3 HIE   263       4.616  -8.783   5.636  1.000000  0.000          0
ATOM   4215  CG  HIE   263       5.929  -7.968   4.150  1.000000  0.000          0
ATOM   4216  ND1 HIE   263       7.218  -8.396   4.409  1.000000  0.000          0
ATOM   4217  CE1 HIE   263       8.030  -7.501   3.881  1.000000  0.000          0
ATOM   4218  HE1 HIE   263       9.105  -7.410   3.923  1.000000  0.000          0
ATOM   4219  NE2 HIE   263       7.330  -6.520   3.258  1.000000  0.000          0
ATOM   4220  HE2 HIE   263       7.780  -5.760   2.766  1.000000  0.000          0
ATOM   4221  CD2 HIE   263       6.069  -6.864   3.364  1.000000  0.000          0
ATOM   4222  HD2 HIE   263       5.218  -6.308   3.000  1.000000  0.000          0
ATOM   4223  C   HIE   263       2.673 -10.281   4.362  1.000000  0.000          0
ATOM   4224  O   HIE   263       2.501 -10.555   5.559  1.000000  0.000          0
ATOM   4225  N   LEU   264       1.711 -10.404   3.450  1.000000  0.000          0
ATOM   4226  H   LEU   264       2.021 -10.430   2.489  1.000000  0.000          0
ATOM   4227  CA  LEU   264       0.349 -10.765   3.744  1.000000  0.000          0
ATOM   4228  HA  LEU   264       0.096 -10.018   4.497  1.000000  0.000          0
ATOM   4229  CB  LEU   264      -0.457 -10.487   2.495  1.000000  0.000          0
ATOM   4230  HB2 LEU   264       0.002  -9.639   1.987  1.000000  0.000          0
ATOM   4231  HB3 LEU   264      -0.305 -11.317   1.806  1.000000  0.000          0
ATOM   4232  CG  LEU   264      -1.933 -10.296   2.693  1.000000  0.000          0
ATOM   4233  HG  LEU   264      -2.360 -11.100   3.291  1.000000  0.000          0
ATOM   4234  CD1 LEU   264      -2.159  -8.987   3.432  1.000000  0.000          0
ATOM   4235 HD11 LEU   264      -1.640  -8.111   3.042  1.000000  0.000          0
ATOM   4236 HD12 LEU   264      -3.187  -8.666   3.263  1.000000  0.000          0
ATOM   4237 HD13 LEU   264      -1.953  -9.099   4.496  1.000000  0.000          0
ATOM   4238  CD2 LEU   264      -2.786 -10.176   1.417  1.000000  0.000          0
ATOM   4239 HD21 LEU   264      -3.811 -10.128   1.785  1.000000  0.000          0
ATOM   4240 HD22 LEU   264      -2.397  -9.326   0.857  1.000000  0.000          0
ATOM   4241 HD23 LEU   264      -2.599 -11.037   0.777  1.000000  0.000          0
ATOM   4242  C   LEU   264       0.310 -12.251   4.291  1.000000  0.000          0
ATOM   4243  O   LEU   264       0.784 -13.135   3.646  1.000000  0.000          0
ATOM   4244  N   THR   265      -0.314 -12.496   5.407  1.000000  0.000          0
ATOM   4245  H   THR   265      -0.766 -11.724   5.877  1.000000  0.000          0
ATOM   4246  CA  THR   265      -0.513 -13.798   6.045  1.000000  0.000          0
ATOM   4247  HA  THR   265      -0.319 -14.661   5.410  1.000000  0.000          0
ATOM   4248  CB  THR   265       0.541 -13.914   7.175  1.000000  0.000          0
ATOM   4249  HB  THR   265       1.513 -13.646   6.763  1.000000  0.000          0
ATOM   4250  CG2 THR   265       0.452 -13.120   8.388  1.000000  0.000          0
ATOM   4251 HG21 THR   265      -0.552 -13.224   8.799  1.000000  0.000          0
ATOM   4252 HG22 THR   265       1.085 -13.371   9.238  1.000000  0.000          0
ATOM   4253 HG23 THR   265       0.645 -12.089   8.089  1.000000  0.000          0
ATOM   4254  OG1 THR   265       0.649 -15.202   7.727  1.000000  0.000          0
ATOM   4255  HG1 THR   265       1.090 -15.664   7.010  1.000000  0.000          0
ATOM   4256  C   THR   265      -1.835 -13.981   6.676  1.000000  0.000          0
ATOM   4257  O   THR   265      -2.580 -12.973   6.873  1.000000  0.000          0
ATOM   4258  N   TYR   266      -2.096 -15.244   7.104  1.000000  0.000          0
ATOM   4259  H   TYR   266      -1.305 -15.822   7.348  1.000000  0.000          0
ATOM   4260  CA  TYR   266      -3.518 -15.683   7.128  1.000000  0.000          0
ATOM   4261  HA  TYR   266      -4.178 -14.844   6.904  1.000000  0.000          0
ATOM   4262  CB  TYR   266      -3.603 -16.753   5.969  1.000000  0.000          0
ATOM   4263  HB2 TYR   266      -2.926 -17.564   6.242  1.000000  0.000          0
ATOM   4264  HB3 TYR   266      -4.631 -17.111   5.915  1.000000  0.000          0
ATOM   4265  CG  TYR   266      -3.264 -16.174   4.579  1.000000  0.000          0
ATOM   4266  CD1 TYR   266      -4.282 -15.393   3.943  1.000000  0.000          0
ATOM   4267  HD1 TYR   266      -5.196 -15.111   4.444  1.000000  0.000          0
ATOM   4268  CE1 TYR   266      -3.908 -14.885   2.723  1.000000  0.000          0
ATOM   4269  HE1 TYR   266      -4.556 -14.198   2.199  1.000000  0.000          0
ATOM   4270  CZ  TYR   266      -2.684 -15.193   2.028  1.000000  0.000          0
ATOM   4271  OH  TYR   266      -2.343 -14.539   0.897  1.000000  0.000          0
ATOM   4272  HH  TYR   266      -1.448 -14.828   0.703  1.000000  0.000          0
ATOM   4273  CE2 TYR   266      -1.694 -15.986   2.681  1.000000  0.000          0
ATOM   4274  HE2 TYR   266      -0.757 -16.168   2.176  1.000000  0.000          0
ATOM   4275  CD2 TYR   266      -1.987 -16.493   3.942  1.000000  0.000          0
ATOM   4276  HD2 TYR   266      -1.316 -17.185   4.426  1.000000  0.000          0
ATOM   4277  C   TYR   266      -3.981 -16.342   8.395  1.000000  0.000          0
ATOM   4278  O   TYR   266      -3.211 -16.883   9.144  1.000000  0.000          0
ATOM   4279  N   ALA   267      -5.331 -16.293   8.517  1.000000  0.000          0
ATOM   4280  H   ALA   267      -5.875 -15.816   7.811  1.000000  0.000          0
ATOM   4281  CA  ALA   267      -6.025 -16.983   9.585  1.000000  0.000          0
ATOM   4282  HA  ALA   267      -5.382 -17.749  10.017  1.000000  0.000          0
ATOM   4283  CB  ALA   267      -6.422 -15.983  10.689  1.000000  0.000          0
ATOM   4284  HB1 ALA   267      -7.269 -15.390  10.345  1.000000  0.000          0
ATOM   4285  HB2 ALA   267      -6.702 -16.594  11.548  1.000000  0.000          0
ATOM   4286  HB3 ALA   267      -5.655 -15.310  11.069  1.000000  0.000          0
ATOM   4287  C   ALA   267      -7.228 -17.650   8.987  1.000000  0.000          0
ATOM   4288  O   ALA   267      -7.812 -17.172   8.041  1.000000  0.000          0
ATOM   4289  N   VAL   268      -7.555 -18.889   9.482  1.000000  0.000          0
ATOM   4290  H   VAL   268      -7.027 -19.123  10.310  1.000000  0.000          0
ATOM   4291  CA  VAL   268      -8.483 -19.828   8.785  1.000000  0.000          0
ATOM   4292  HA  VAL   268      -9.127 -19.214   8.157  1.000000  0.000          0
ATOM   4293  CB  VAL   268      -7.735 -20.878   7.887  1.000000  0.000          0
ATOM   4294  HB  VAL   268      -7.285 -21.542   8.625  1.000000  0.000          0
ATOM   4295  CG1 VAL   268      -8.701 -21.518   6.867  1.000000  0.000          0
ATOM   4296 HG11 VAL   268      -8.092 -22.173   6.246  1.000000  0.000          0
ATOM   4297 HG12 VAL   268      -9.394 -22.208   7.349  1.000000  0.000          0
ATOM   4298 HG13 VAL   268      -9.239 -20.812   6.234  1.000000  0.000          0
ATOM   4299  CG2 VAL   268      -6.497 -20.344   7.051  1.000000  0.000          0
ATOM   4300 HG21 VAL   268      -6.100 -21.065   6.336  1.000000  0.000          0
ATOM   4301 HG22 VAL   268      -6.684 -19.462   6.438  1.000000  0.000          0
ATOM   4302 HG23 VAL   268      -5.649 -20.122   7.696  1.000000  0.000          0
ATOM   4303  C   VAL   268      -9.465 -20.449   9.819  1.000000  0.000          0
ATOM   4304  O   VAL   268      -8.963 -20.977  10.823  1.000000  0.000          0
ATOM   4305  N   ASN   269     -10.793 -20.397   9.652  1.000000  0.000          0
ATOM   4306  H   ASN   269     -11.079 -19.977   8.778  1.000000  0.000          0
ATOM   4307  CA  ASN   269     -11.806 -20.877  10.568  1.000000  0.000          0
ATOM   4308  HA  ASN   269     -11.343 -21.341  11.439  1.000000  0.000          0
ATOM   4309  CB  ASN   269     -12.733 -19.692  11.032  1.000000  0.000          0
ATOM   4310  HB2 ASN   269     -12.158 -18.800  11.287  1.000000  0.000          0
ATOM   4311  HB3 ASN   269     -13.364 -19.398  10.194  1.000000  0.000          0
ATOM   4312  CG  ASN   269     -13.656 -20.143  12.166  1.000000  0.000          0
ATOM   4313  OD1 ASN   269     -13.169 -20.643  13.179  1.000000  0.000          0
ATOM   4314  ND2 ASN   269     -14.968 -20.098  11.935  1.000000  0.000          0
ATOM   4315 HD21 ASN   269     -15.499 -20.100  12.794  1.000000  0.000          0
ATOM   4316 HD22 ASN   269     -15.307 -19.698  11.071  1.000000  0.000          0
ATOM   4317  C   ASN   269     -12.679 -21.875   9.948  1.000000  0.000          0
ATOM   4318  O   ASN   269     -13.158 -21.773   8.770  1.000000  0.000          0
ATOM   4319  N   ILE   270     -12.806 -22.941  10.697  1.000000  0.000          0
ATOM   4320  H   ILE   270     -12.258 -22.981  11.545  1.000000  0.000          0
ATOM   4321  CA  ILE   270     -13.614 -24.144  10.276  1.000000  0.000          0
ATOM   4322  HA  ILE   270     -14.136 -23.896   9.351  1.000000  0.000          0
ATOM   4323  CB  ILE   270     -12.701 -25.366   9.975  1.000000  0.000          0
ATOM   4324  HB  ILE   270     -12.064 -25.628  10.821  1.000000  0.000          0
ATOM   4325  CG2 ILE   270     -13.518 -26.594   9.685  1.000000  0.000          0
ATOM   4326 HG21 ILE   270     -14.145 -26.439   8.806  1.000000  0.000          0
ATOM   4327 HG22 ILE   270     -12.846 -27.384   9.351  1.000000  0.000          0
ATOM   4328 HG23 ILE   270     -14.155 -26.859  10.529  1.000000  0.000          0
ATOM   4329  CG1 ILE   270     -11.743 -25.079   8.715  1.000000  0.000          0
ATOM   4330 HG12 ILE   270     -11.610 -26.036   8.208  1.000000  0.000          0
ATOM   4331 HG13 ILE   270     -12.280 -24.360   8.097  1.000000  0.000          0
ATOM   4332  CD1 ILE   270     -10.296 -24.629   9.052  1.000000  0.000          0
ATOM   4333 HD11 ILE   270      -9.799 -25.269   9.781  1.000000  0.000          0
ATOM   4334 HD12 ILE   270      -9.794 -24.523   8.090  1.000000  0.000          0
ATOM   4335 HD13 ILE   270     -10.519 -23.655   9.489  1.000000  0.000          0
ATOM   4336  C   ILE   270     -14.733 -24.522  11.275  1.000000  0.000          0
ATOM   4337  O   ILE   270     -14.502 -24.595  12.465  1.000000  0.000          0
ATOM   4338  N   TRP   271     -15.986 -24.766  10.833  1.000000  0.000          0
ATOM   4339  H   TRP   271     -16.164 -24.825   9.840  1.000000  0.000          0
ATOM   4340  CA  TRP   271     -17.174 -24.940  11.677  1.000000  0.000          0
ATOM   4341  HA  TRP   271     -16.975 -25.546  12.561  1.000000  0.000          0
ATOM   4342  CB  TRP   271     -17.780 -23.580  12.197  1.000000  0.000          0
ATOM   4343  HB2 TRP   271     -18.517 -23.760  12.979  1.000000  0.000          0
ATOM   4344  HB3 TRP   271     -17.040 -22.871  12.567  1.000000  0.000          0
ATOM   4345  CG  TRP   271     -18.541 -22.800  11.134  1.000000  0.000          0
ATOM   4346  CD1 TRP   271     -19.879 -22.841  10.894  1.000000  0.000          0
ATOM   4347  HD1 TRP   271     -20.500 -23.429  11.553  1.000000  0.000          0
ATOM   4348  NE1 TRP   271     -20.231 -22.127   9.812  1.000000  0.000          0
ATOM   4349  HE1 TRP   271     -21.168 -21.763   9.727  1.000000  0.000          0
ATOM   4350  CE2 TRP   271     -19.054 -21.582   9.270  1.000000  0.000          0
ATOM   4351  CZ2 TRP   271     -18.813 -20.866   8.097  1.000000  0.000          0
ATOM   4352  HZ2 TRP   271     -19.715 -20.627   7.554  1.000000  0.000          0
ATOM   4353  CH2 TRP   271     -17.553 -20.669   7.534  1.000000  0.000          0
ATOM   4354  HH2 TRP   271     -17.441 -20.215   6.561  1.000000  0.000          0
ATOM   4355  CZ3 TRP   271     -16.465 -21.070   8.333  1.000000  0.000          0
ATOM   4356  HZ3 TRP   271     -15.447 -20.944   7.993  1.000000  0.000          0
ATOM   4357  CE3 TRP   271     -16.673 -21.734   9.545  1.000000  0.000          0
ATOM   4358  HE3 TRP   271     -15.743 -21.985  10.034  1.000000  0.000          0
ATOM   4359  CD2 TRP   271     -17.931 -22.039   9.993  1.000000  0.000          0
ATOM   4360  C   TRP   271     -18.257 -25.896  10.943  1.000000  0.000          0
ATOM   4361  O   TRP   271     -18.054 -26.230   9.739  1.000000  0.000          0
ATOM   4362  N   SER   272     -19.347 -26.214  11.646  1.000000  0.000          0
ATOM   4363  H   SER   272     -19.485 -26.049  12.631  1.000000  0.000          0
ATOM   4364  CA  SER   272     -20.350 -27.185  11.013  1.000000  0.000          0
ATOM   4365  HA  SER   272     -20.022 -27.493  10.020  1.000000  0.000          0
ATOM   4366  CB  SER   272     -20.317 -28.529  11.898  1.000000  0.000          0
ATOM   4367  HB2 SER   272     -21.049 -29.194  11.439  1.000000  0.000          0
ATOM   4368  HB3 SER   272     -19.331 -28.988  11.834  1.000000  0.000          0
ATOM   4369  OG  SER   272     -20.578 -28.174  13.259  1.000000  0.000          0
ATOM   4370  HG  SER   272     -19.822 -27.779  13.700  1.000000  0.000          0
ATOM   4371  C   SER   272     -21.731 -26.509  10.968  1.000000  0.000          0
ATOM   4372  O   SER   272     -22.067 -25.754  11.907  1.000000  0.000          0
ATOM   4373  N   GLU   273     -22.643 -26.760  10.015  1.000000  0.000          0
ATOM   4374  H   GLU   273     -22.326 -27.183   9.154  1.000000  0.000          0
ATOM   4375  CA  GLU   273     -24.046 -26.308  10.108  1.000000  0.000          0
ATOM   4376  HA  GLU   273     -23.998 -25.250  10.356  1.000000  0.000          0
ATOM   4377  CB  GLU   273     -24.669 -26.483   8.753  1.000000  0.000          0
ATOM   4378  HB2 GLU   273     -24.957 -27.506   8.511  1.000000  0.000          0
ATOM   4379  HB3 GLU   273     -25.566 -25.866   8.782  1.000000  0.000          0
ATOM   4380  CG  GLU   273     -23.927 -25.981   7.477  1.000000  0.000          0
ATOM   4381  HG2 GLU   273     -23.278 -25.144   7.735  1.000000  0.000          0
ATOM   4382  HG3 GLU   273     -23.154 -26.669   7.138  1.000000  0.000          0
ATOM   4383  CD  GLU   273     -24.829 -25.625   6.302  1.000000  0.000          0
ATOM   4384  OE1 GLU   273     -24.213 -25.636   5.237  1.000000  0.000          0
ATOM   4385  OE2 GLU   273     -26.058 -25.285   6.392  1.000000  0.000          0
ATOM   4386  C   GLU   273     -24.921 -27.006  11.156  1.000000  0.000          0
ATOM   4387  O   GLU   273     -26.074 -26.611  11.468  1.000000  0.000          0
ATOM   4388  N   ASN   274     -24.383 -28.149  11.672  1.000000  0.000          0
ATOM   4389  H   ASN   274     -23.463 -28.434  11.369  1.000000  0.000          0
ATOM   4390  CA  ASN   274     -24.819 -28.774  12.900  1.000000  0.000          0
ATOM   4391  HA  ASN   274     -25.909 -28.773  12.869  1.000000  0.000          0
ATOM   4392  CB  ASN   274     -24.202 -30.191  13.041  1.000000  0.000          0
ATOM   4393  HB2 ASN   274     -23.142 -30.154  12.793  1.000000  0.000          0
ATOM   4394  HB3 ASN   274     -24.310 -30.625  14.037  1.000000  0.000          0
ATOM   4395  CG  ASN   274     -24.835 -31.194  12.082  1.000000  0.000          0
ATOM   4396  OD1 ASN   274     -24.729 -31.049  10.895  1.000000  0.000          0
ATOM   4397  ND2 ASN   274     -25.567 -32.146  12.613  1.000000  0.000          0
ATOM   4398 HD21 ASN   274     -26.152 -32.590  11.920  1.000000  0.000          0
ATOM   4399 HD22 ASN   274     -25.635 -32.294  13.609  1.000000  0.000          0
ATOM   4400  C   ASN   274     -24.540 -27.976  14.181  1.000000  0.000          0
ATOM   4401  O   ASN   274     -25.395 -28.108  15.039  1.000000  0.000          0
ATOM   4402  N   ASP   275     -23.394 -27.354  14.411  1.000000  0.000          0
ATOM   4403  H   ASP   275     -22.761 -27.333  13.624  1.000000  0.000          0
ATOM   4404  CA  ASP   275     -23.126 -26.490  15.586  1.000000  0.000          0
ATOM   4405  HA  ASP   275     -24.086 -26.050  15.854  1.000000  0.000          0
ATOM   4406  CB  ASP   275     -22.712 -27.308  16.823  1.000000  0.000          0
ATOM   4407  HB2 ASP   275     -23.487 -28.061  16.957  1.000000  0.000          0
ATOM   4408  HB3 ASP   275     -21.755 -27.787  16.610  1.000000  0.000          0
ATOM   4409  CG  ASP   275     -22.557 -26.447  18.077  1.000000  0.000          0
ATOM   4410  OD1 ASP   275     -22.256 -27.062  19.156  1.000000  0.000          0
ATOM   4411  OD2 ASP   275     -22.873 -25.210  18.150  1.000000  0.000          0
ATOM   4412  C   ASP   275     -22.135 -25.310  15.358  1.000000  0.000          0
ATOM   4413  O   ASP   275     -21.028 -25.462  15.846  1.000000  0.000          0
ATOM   4414  N   PRO   276     -22.567 -24.220  14.693  1.000000  0.000          0
ATOM   4415  CD  PRO   276     -23.912 -24.129  14.166  1.000000  0.000          0
ATOM   4416  HD2 PRO   276     -24.552 -23.845  15.001  1.000000  0.000          0
ATOM   4417  HD3 PRO   276     -24.255 -25.045  13.686  1.000000  0.000          0
ATOM   4418  CG  PRO   276     -23.803 -22.992  13.132  1.000000  0.000          0
ATOM   4419  HG2 PRO   276     -24.757 -22.474  13.034  1.000000  0.000          0
ATOM   4420  HG3 PRO   276     -23.629 -23.389  12.133  1.000000  0.000          0
ATOM   4421  CB  PRO   276     -22.656 -22.166  13.656  1.000000  0.000          0
ATOM   4422  HB2 PRO   276     -23.017 -21.461  14.405  1.000000  0.000          0
ATOM   4423  HB3 PRO   276     -22.140 -21.680  12.828  1.000000  0.000          0
ATOM   4424  CA  PRO   276     -21.729 -23.117  14.322  1.000000  0.000          0
ATOM   4425  HA  PRO   276     -21.046 -23.437  13.536  1.000000  0.000          0
ATOM   4426  C   PRO   276     -20.876 -22.452  15.473  1.000000  0.000          0
ATOM   4427  O   PRO   276     -19.763 -21.912  15.156  1.000000  0.000          0
ATOM   4428  N   ALA   277     -21.247 -22.364  16.737  1.000000  0.000          0
ATOM   4429  H   ALA   277     -22.209 -22.609  16.923  1.000000  0.000          0
ATOM   4430  CA  ALA   277     -20.512 -21.719  17.779  1.000000  0.000          0
ATOM   4431  HA  ALA   277     -20.233 -20.753  17.360  1.000000  0.000          0
ATOM   4432  CB  ALA   277     -21.431 -21.471  19.010  1.000000  0.000          0
ATOM   4433  HB1 ALA   277     -21.854 -22.415  19.351  1.000000  0.000          0
ATOM   4434  HB2 ALA   277     -20.775 -20.982  19.730  1.000000  0.000          0
ATOM   4435  HB3 ALA   277     -22.294 -20.813  18.916  1.000000  0.000          0
ATOM   4436  C   ALA   277     -19.282 -22.520  18.155  1.000000  0.000          0
ATOM   4437  O   ALA   277     -18.455 -22.069  18.928  1.000000  0.000          0
ATOM   4438  N   ASP   278     -19.175 -23.750  17.735  1.000000  0.000          0
ATOM   4439  H   ASP   278     -19.934 -24.093  17.166  1.000000  0.000          0
ATOM   4440  CA  ASP   278     -18.116 -24.733  18.035  1.000000  0.000          0
ATOM   4441  HA  ASP   278     -17.632 -24.391  18.949  1.000000  0.000          0
ATOM   4442  CB  ASP   278     -18.596 -26.148  18.284  1.000000  0.000          0
ATOM   4443  HB2 ASP   278     -19.552 -26.092  18.806  1.000000  0.000          0
ATOM   4444  HB3 ASP   278     -18.821 -26.746  17.399  1.000000  0.000          0
ATOM   4445  CG  ASP   278     -17.754 -27.090  19.164  1.000000  0.000          0
ATOM   4446  OD1 ASP   278     -16.620 -26.726  19.630  1.000000  0.000          0
ATOM   4447  OD2 ASP   278     -18.173 -28.253  19.461  1.000000  0.000          0
ATOM   4448  C   ASP   278     -17.088 -24.647  16.869  1.000000  0.000          0
ATOM   4449  O   ASP   278     -16.753 -25.676  16.353  1.000000  0.000          0
ATOM   4450  N   PHE   279     -16.718 -23.413  16.460  1.000000  0.000          0
ATOM   4451  H   PHE   279     -17.247 -22.656  16.869  1.000000  0.000          0
ATOM   4452  CA  PHE   279     -15.715 -23.231  15.412  1.000000  0.000          0
ATOM   4453  HA  PHE   279     -15.949 -23.863  14.556  1.000000  0.000          0
ATOM   4454  CB  PHE   279     -15.822 -21.722  14.976  1.000000  0.000          0
ATOM   4455  HB2 PHE   279     -15.280 -21.647  14.033  1.000000  0.000          0
ATOM   4456  HB3 PHE   279     -16.790 -21.419  14.574  1.000000  0.000          0
ATOM   4457  CG  PHE   279     -15.409 -20.592  15.938  1.000000  0.000          0
ATOM   4458  CD1 PHE   279     -16.396 -19.863  16.660  1.000000  0.000          0
ATOM   4459  HD1 PHE   279     -17.440 -20.086  16.499  1.000000  0.000          0
ATOM   4460  CE1 PHE   279     -16.133 -18.732  17.425  1.000000  0.000          0
ATOM   4461  HE1 PHE   279     -16.804 -18.064  17.945  1.000000  0.000          0
ATOM   4462  CZ  PHE   279     -14.743 -18.335  17.501  1.000000  0.000          0
ATOM   4463  HZ  PHE   279     -14.534 -17.540  18.201  1.000000  0.000          0
ATOM   4464  CE2 PHE   279     -13.692 -19.133  16.925  1.000000  0.000          0
ATOM   4465  HE2 PHE   279     -12.680 -18.792  17.082  1.000000  0.000          0
ATOM   4466  CD2 PHE   279     -14.034 -20.248  16.173  1.000000  0.000          0
ATOM   4467  HD2 PHE   279     -13.233 -20.854  15.776  1.000000  0.000          0
ATOM   4468  C   PHE   279     -14.320 -23.508  15.847  1.000000  0.000          0
ATOM   4469  O   PHE   279     -13.948 -23.432  17.024  1.000000  0.000          0
ATOM   4470  N   ARG   280     -13.403 -23.719  14.882  1.000000  0.000          0
ATOM   4471  H   ARG   280     -13.684 -23.607  13.919  1.000000  0.000          0
ATOM   4472  CA  ARG   280     -11.952 -23.833  15.181  1.000000  0.000          0
ATOM   4473  HA  ARG   280     -11.785 -23.446  16.187  1.000000  0.000          0
ATOM   4474  CB  ARG   280     -11.479 -25.283  15.051  1.000000  0.000          0
ATOM   4475  HB2 ARG   280     -11.760 -25.593  14.045  1.000000  0.000          0
ATOM   4476  HB3 ARG   280     -10.391 -25.308  14.976  1.000000  0.000          0
ATOM   4477  CG  ARG   280     -11.960 -26.302  16.005  1.000000  0.000          0
ATOM   4478  HG2 ARG   280     -13.049 -26.258  16.024  1.000000  0.000          0
ATOM   4479  HG3 ARG   280     -11.714 -27.320  15.702  1.000000  0.000          0
ATOM   4480  CD  ARG   280     -11.535 -26.105  17.417  1.000000  0.000          0
ATOM   4481  HD2 ARG   280     -10.473 -26.270  17.599  1.000000  0.000          0
ATOM   4482  HD3 ARG   280     -11.688 -25.068  17.716  1.000000  0.000          0
ATOM   4483  NE  ARG   280     -12.229 -27.000  18.334  1.000000  0.000          0
ATOM   4484  HE  ARG   280     -11.766 -27.875  18.531  1.000000  0.000          0
ATOM   4485  CZ  ARG   280     -13.430 -26.798  18.822  1.000000  0.000          0
ATOM   4486  NH1 ARG   280     -14.070 -25.680  18.646  1.000000  0.000          0
ATOM   4487 HH11 ARG   280     -13.736 -24.902  18.097  1.000000  0.000          0
ATOM   4488 HH12 ARG   280     -15.040 -25.725  18.925  1.000000  0.000          0
ATOM   4489  NH2 ARG   280     -14.093 -27.715  19.458  1.000000  0.000          0
ATOM   4490 HH21 ARG   280     -13.586 -28.557  19.688  1.000000  0.000          0
ATOM   4491 HH22 ARG   280     -14.949 -27.463  19.929  1.000000  0.000          0
ATOM   4492  C   ARG   280     -11.182 -22.956  14.260  1.000000  0.000          0
ATOM   4493  O   ARG   280     -11.406 -23.055  13.055  1.000000  0.000          0
ATOM   4494  N   ILE   281     -10.328 -22.164  14.787  1.000000  0.000          0
ATOM   4495  H   ILE   281     -10.272 -22.182  15.795  1.000000  0.000          0
ATOM   4496  CA  ILE   281      -9.506 -21.043  14.185  1.000000  0.000          0
ATOM   4497  HA  ILE   281      -9.798 -20.981  13.137  1.000000  0.000          0
ATOM   4498  CB  ILE   281      -9.956 -19.777  14.891  1.000000  0.000          0
ATOM   4499  HB  ILE   281     -10.966 -19.483  14.604  1.000000  0.000          0
ATOM   4500  CG2 ILE   281     -10.028 -19.938  16.449  1.000000  0.000          0
ATOM   4501 HG21 ILE   281     -10.933 -20.492  16.693  1.000000  0.000          0
ATOM   4502 HG22 ILE   281      -9.137 -20.481  16.767  1.000000  0.000          0
ATOM   4503 HG23 ILE   281     -10.110 -19.033  17.050  1.000000  0.000          0
ATOM   4504  CG1 ILE   281      -9.092 -18.494  14.618  1.000000  0.000          0
ATOM   4505 HG12 ILE   281      -9.689 -17.633  14.919  1.000000  0.000          0
ATOM   4506 HG13 ILE   281      -8.184 -18.475  15.221  1.000000  0.000          0
ATOM   4507  CD1 ILE   281      -8.797 -18.221  13.170  1.000000  0.000          0
ATOM   4508 HD11 ILE   281      -7.843 -18.679  12.904  1.000000  0.000          0
ATOM   4509 HD12 ILE   281      -9.592 -18.516  12.485  1.000000  0.000          0
ATOM   4510 HD13 ILE   281      -8.628 -17.152  13.045  1.000000  0.000          0
ATOM   4511  C   ILE   281      -7.917 -21.219  14.165  1.000000  0.000          0
ATOM   4512  O   ILE   281      -7.166 -20.945  15.140  1.000000  0.000          0
ATOM   4513  N   TYR   282      -7.446 -21.596  13.004  1.000000  0.000          0
ATOM   4514  H   TYR   282      -8.065 -21.462  12.217  1.000000  0.000          0
ATOM   4515  CA  TYR   282      -6.061 -21.956  12.746  1.000000  0.000          0
ATOM   4516  HA  TYR   282      -5.598 -22.324  13.662  1.000000  0.000          0
ATOM   4517  CB  TYR   282      -6.007 -23.103  11.809  1.000000  0.000          0
ATOM   4518  HB2 TYR   282      -6.313 -22.803  10.806  1.000000  0.000          0
ATOM   4519  HB3 TYR   282      -4.936 -23.269  11.698  1.000000  0.000          0
ATOM   4520  CG  TYR   282      -6.740 -24.360  12.130  1.000000  0.000          0
ATOM   4521  CD1 TYR   282      -6.122 -25.452  12.763  1.000000  0.000          0
ATOM   4522  HD1 TYR   282      -5.106 -25.247  13.066  1.000000  0.000          0
ATOM   4523  CE1 TYR   282      -6.826 -26.606  13.110  1.000000  0.000          0
ATOM   4524  HE1 TYR   282      -6.355 -27.394  13.680  1.000000  0.000          0
ATOM   4525  CZ  TYR   282      -8.147 -26.694  12.770  1.000000  0.000          0
ATOM   4526  OH  TYR   282      -8.784 -27.858  12.994  1.000000  0.000          0
ATOM   4527  HH  TYR   282      -9.683 -27.778  12.666  1.000000  0.000          0
ATOM   4528  CE2 TYR   282      -8.850 -25.600  12.166  1.000000  0.000          0
ATOM   4529  HE2 TYR   282      -9.917 -25.568  11.997  1.000000  0.000          0
ATOM   4530  CD2 TYR   282      -8.096 -24.431  11.840  1.000000  0.000          0
ATOM   4531  HD2 TYR   282      -8.573 -23.558  11.421  1.000000  0.000          0
ATOM   4532  C   TYR   282      -5.213 -20.740  12.272  1.000000  0.000          0
ATOM   4533  O   TYR   282      -5.695 -20.109  11.339  1.000000  0.000          0
ATOM   4534  N   GLN   283      -4.107 -20.383  12.847  1.000000  0.000          0
ATOM   4535  H   GLN   283      -3.642 -20.981  13.517  1.000000  0.000          0
ATOM   4536  CA  GLN   283      -3.299 -19.204  12.408  1.000000  0.000          0
ATOM   4537  HA  GLN   283      -3.464 -18.993  11.352  1.000000  0.000          0
ATOM   4538  CB  GLN   283      -3.749 -18.065  13.367  1.000000  0.000          0
ATOM   4539  HB2 GLN   283      -4.837 -18.037  13.296  1.000000  0.000          0
ATOM   4540  HB3 GLN   283      -3.431 -18.410  14.352  1.000000  0.000          0
ATOM   4541  CG  GLN   283      -3.210 -16.648  13.039  1.000000  0.000          0
ATOM   4542  HG2 GLN   283      -2.129 -16.550  13.138  1.000000  0.000          0
ATOM   4543  HG3 GLN   283      -3.371 -16.300  12.019  1.000000  0.000          0
ATOM   4544  CD  GLN   283      -3.860 -15.590  13.938  1.000000  0.000          0
ATOM   4545  OE1 GLN   283      -4.937 -15.749  14.418  1.000000  0.000          0
ATOM   4546  NE2 GLN   283      -3.211 -14.515  14.296  1.000000  0.000          0
ATOM   4547 HE21 GLN   283      -3.659 -13.763  14.801  1.000000  0.000          0
ATOM   4548 HE22 GLN   283      -2.259 -14.303  14.035  1.000000  0.000          0
ATOM   4549  C   GLN   283      -1.807 -19.522  12.524  1.000000  0.000          0
ATOM   4550  O   GLN   283      -1.311 -19.915  13.612  1.000000  0.000          0
ATOM   4551  N   VAL   284      -1.027 -19.334  11.451  1.000000  0.000          0
ATOM   4552  H   VAL   284      -1.434 -19.070  10.565  1.000000  0.000          0
ATOM   4553  CA  VAL   284       0.480 -19.322  11.528  1.000000  0.000          0
ATOM   4554  HA  VAL   284       0.701 -19.068  12.564  1.000000  0.000          0
ATOM   4555  CB  VAL   284       0.978 -20.778  11.314  1.000000  0.000          0
ATOM   4556  HB  VAL   284       0.398 -21.479  11.913  1.000000  0.000          0
ATOM   4557  CG1 VAL   284       0.896 -21.295   9.823  1.000000  0.000          0
ATOM   4558 HG11 VAL   284       1.061 -22.373   9.799  1.000000  0.000          0
ATOM   4559 HG12 VAL   284      -0.103 -21.335   9.388  1.000000  0.000          0
ATOM   4560 HG13 VAL   284       1.776 -20.812   9.399  1.000000  0.000          0
ATOM   4561  CG2 VAL   284       2.432 -20.838  11.741  1.000000  0.000          0
ATOM   4562 HG21 VAL   284       3.201 -20.377  11.122  1.000000  0.000          0
ATOM   4563 HG22 VAL   284       2.404 -20.469  12.767  1.000000  0.000          0
ATOM   4564 HG23 VAL   284       2.823 -21.847  11.871  1.000000  0.000          0
ATOM   4565  C   VAL   284       1.039 -18.279  10.618  1.000000  0.000          0
ATOM   4566  O   VAL   284       0.373 -17.857   9.687  1.000000  0.000          0
ATOM   4567  N   THR   285       2.255 -17.812  10.848  1.000000  0.000          0
ATOM   4568  H   THR   285       2.757 -18.265  11.599  1.000000  0.000          0
ATOM   4569  CA  THR   285       2.749 -16.555  10.195  1.000000  0.000          0
ATOM   4570  HA  THR   285       1.914 -15.855  10.190  1.000000  0.000          0
ATOM   4571  CB  THR   285       3.828 -15.836  11.092  1.000000  0.000          0
ATOM   4572  HB  THR   285       3.504 -15.861  12.131  1.000000  0.000          0
ATOM   4573  CG2 THR   285       5.175 -16.475  11.149  1.000000  0.000          0
ATOM   4574 HG21 THR   285       5.131 -17.561  11.069  1.000000  0.000          0
ATOM   4575 HG22 THR   285       5.865 -16.085  10.400  1.000000  0.000          0
ATOM   4576 HG23 THR   285       5.608 -16.271  12.129  1.000000  0.000          0
ATOM   4577  OG1 THR   285       4.098 -14.449  10.796  1.000000  0.000          0
ATOM   4578  HG1 THR   285       3.492 -14.057  11.428  1.000000  0.000          0
ATOM   4579  C   THR   285       3.190 -16.623   8.777  1.000000  0.000          0
ATOM   4580  O   THR   285       3.695 -15.662   8.228  1.000000  0.000          0
ATOM   4581  N   TYR   286       3.062 -17.768   8.141  1.000000  0.000          0
ATOM   4582  H   TYR   286       2.601 -18.540   8.604  1.000000  0.000          0
ATOM   4583  CA  TYR   286       3.527 -18.107   6.786  1.000000  0.000          0
ATOM   4584  HA  TYR   286       4.583 -17.881   6.644  1.000000  0.000          0
ATOM   4585  CB  TYR   286       3.357 -19.543   6.432  1.000000  0.000          0
ATOM   4586  HB2 TYR   286       2.284 -19.717   6.497  1.000000  0.000          0
ATOM   4587  HB3 TYR   286       3.785 -19.820   5.469  1.000000  0.000          0
ATOM   4588  CG  TYR   286       4.071 -20.411   7.454  1.000000  0.000          0
ATOM   4589  CD1 TYR   286       5.350 -20.111   7.936  1.000000  0.000          0
ATOM   4590  HD1 TYR   286       5.851 -19.209   7.618  1.000000  0.000          0
ATOM   4591  CE1 TYR   286       6.077 -21.029   8.700  1.000000  0.000          0
ATOM   4592  HE1 TYR   286       7.058 -20.736   9.045  1.000000  0.000          0
ATOM   4593  CZ  TYR   286       5.439 -22.192   9.223  1.000000  0.000          0
ATOM   4594  OH  TYR   286       6.106 -22.999  10.067  1.000000  0.000          0
ATOM   4595  HH  TYR   286       5.917 -23.902   9.801  1.000000  0.000          0
ATOM   4596  CE2 TYR   286       4.222 -22.554   8.661  1.000000  0.000          0
ATOM   4597  HE2 TYR   286       3.703 -23.449   8.969  1.000000  0.000          0
ATOM   4598  CD2 TYR   286       3.565 -21.705   7.773  1.000000  0.000          0
ATOM   4599  HD2 TYR   286       2.609 -21.856   7.294  1.000000  0.000          0
ATOM   4600  C   TYR   286       2.812 -17.210   5.667  1.000000  0.000          0
ATOM   4601  O   TYR   286       1.695 -16.672   5.869  1.000000  0.000          0
ATOM   4602  N   LEU   287       3.599 -16.888   4.557  1.000000  0.000          0
ATOM   4603  H   LEU   287       4.552 -17.194   4.419  1.000000  0.000          0
ATOM   4604  CA  LEU   287       3.100 -16.214   3.369  1.000000  0.000          0
ATOM   4605  HA  LEU   287       2.253 -15.606   3.688  1.000000  0.000          0
ATOM   4606  CB  LEU   287       4.253 -15.334   2.896  1.000000  0.000          0
ATOM   4607  HB2 LEU   287       4.981 -15.941   2.359  1.000000  0.000          0
ATOM   4608  HB3 LEU   287       3.795 -14.721   2.121  1.000000  0.000          0
ATOM   4609  CG  LEU   287       4.922 -14.366   3.944  1.000000  0.000          0
ATOM   4610  HG  LEU   287       5.444 -14.937   4.711  1.000000  0.000          0
ATOM   4611  CD1 LEU   287       6.078 -13.571   3.243  1.000000  0.000          0
ATOM   4612 HD11 LEU   287       6.907 -14.199   2.919  1.000000  0.000          0
ATOM   4613 HD12 LEU   287       5.792 -13.071   2.318  1.000000  0.000          0
ATOM   4614 HD13 LEU   287       6.472 -12.905   4.013  1.000000  0.000          0
ATOM   4615  CD2 LEU   287       3.892 -13.571   4.685  1.000000  0.000          0
ATOM   4616 HD21 LEU   287       3.092 -14.140   5.158  1.000000  0.000          0
ATOM   4617 HD22 LEU   287       4.376 -13.107   5.545  1.000000  0.000          0
ATOM   4618 HD23 LEU   287       3.633 -12.750   4.015  1.000000  0.000          0
ATOM   4619  C   LEU   287       2.511 -17.274   2.391  1.000000  0.000          0
ATOM   4620  O   LEU   287       1.660 -16.840   1.541  1.000000  0.000          0
ATOM   4621  N   GLU   288       2.794 -18.592   2.404  1.000000  0.000          0
ATOM   4622  H   GLU   288       3.531 -18.867   3.038  1.000000  0.000          0
ATOM   4623  CA  GLU   288       2.119 -19.573   1.552  1.000000  0.000          0
ATOM   4624  HA  GLU   288       2.045 -19.248   0.515  1.000000  0.000          0
ATOM   4625  CB  GLU   288       2.877 -20.929   1.699  1.000000  0.000          0
ATOM   4626  HB2 GLU   288       3.857 -20.879   1.222  1.000000  0.000          0
ATOM   4627  HB3 GLU   288       2.969 -21.181   2.755  1.000000  0.000          0
ATOM   4628  CG  GLU   288       2.078 -22.143   1.154  1.000000  0.000          0
ATOM   4629  HG2 GLU   288       1.076 -22.178   1.580  1.000000  0.000          0
ATOM   4630  HG3 GLU   288       1.934 -22.103   0.074  1.000000  0.000          0
ATOM   4631  CD  GLU   288       2.648 -23.551   1.453  1.000000  0.000          0
ATOM   4632  OE1 GLU   288       3.387 -23.777   2.469  1.000000  0.000          0
ATOM   4633  OE2 GLU   288       2.372 -24.465   0.647  1.000000  0.000          0
ATOM   4634  C   GLU   288       0.659 -19.719   1.981  1.000000  0.000          0
ATOM   4635  O   GLU   288       0.475 -19.960   3.157  1.000000  0.000          0
ATOM   4636  N   PRO   289      -0.260 -19.620   1.044  1.000000  0.000          0
ATOM   4637  CD  PRO   289      -0.073 -19.265  -0.390  1.000000  0.000          0
ATOM   4638  HD2 PRO   289       0.589 -19.969  -0.896  1.000000  0.000          0
ATOM   4639  HD3 PRO   289       0.396 -18.283  -0.366  1.000000  0.000          0
ATOM   4640  CG  PRO   289      -1.431 -18.966  -1.005  1.000000  0.000          0
ATOM   4641  HG2 PRO   289      -1.649 -19.860  -1.591  1.000000  0.000          0
ATOM   4642  HG3 PRO   289      -1.371 -18.085  -1.643  1.000000  0.000          0
ATOM   4643  CB  PRO   289      -2.325 -18.794   0.201  1.000000  0.000          0
ATOM   4644  HB2 PRO   289      -3.347 -19.042  -0.088  1.000000  0.000          0
ATOM   4645  HB3 PRO   289      -2.281 -17.757   0.534  1.000000  0.000          0
ATOM   4646  CA  PRO   289      -1.747 -19.687   1.319  1.000000  0.000          0
ATOM   4647  HA  PRO   289      -1.855 -19.231   2.303  1.000000  0.000          0
ATOM   4648  C   PRO   289      -2.289 -21.154   1.181  1.000000  0.000          0
ATOM   4649  O   PRO   289      -2.725 -21.583   0.128  1.000000  0.000          0
ATOM   4650  N   SER   290      -2.149 -21.847   2.302  1.000000  0.000          0
ATOM   4651  H   SER   290      -1.791 -21.307   3.077  1.000000  0.000          0
ATOM   4652  CA  SER   290      -2.457 -23.272   2.503  1.000000  0.000          0
ATOM   4653  HA  SER   290      -3.480 -23.253   2.126  1.000000  0.000          0
ATOM   4654  CB  SER   290      -1.537 -24.134   1.620  1.000000  0.000          0
ATOM   4655  HB2 SER   290      -1.387 -23.659   0.651  1.000000  0.000          0
ATOM   4656  HB3 SER   290      -0.576 -24.229   2.125  1.000000  0.000          0
ATOM   4657  OG  SER   290      -2.045 -25.464   1.459  1.000000  0.000          0
ATOM   4658  HG  SER   290      -2.997 -25.556   1.551  1.000000  0.000          0
ATOM   4659  C   SER   290      -2.305 -23.756   3.965  1.000000  0.000          0
ATOM   4660  O   SER   290      -1.569 -23.161   4.748  1.000000  0.000          0
ATOM   4661  N   LEU   291      -3.064 -24.806   4.360  1.000000  0.000          0
ATOM   4662  H   LEU   291      -3.655 -25.242   3.667  1.000000  0.000          0
ATOM   4663  CA  LEU   291      -3.149 -25.423   5.674  1.000000  0.000          0
ATOM   4664  HA  LEU   291      -2.231 -25.300   6.248  1.000000  0.000          0
ATOM   4665  CB  LEU   291      -4.219 -24.617   6.549  1.000000  0.000          0
ATOM   4666  HB2 LEU   291      -3.745 -23.680   6.846  1.000000  0.000          0
ATOM   4667  HB3 LEU   291      -5.088 -24.392   5.932  1.000000  0.000          0
ATOM   4668  CG  LEU   291      -4.582 -25.175   7.878  1.000000  0.000          0
ATOM   4669  HG  LEU   291      -4.995 -26.179   7.782  1.000000  0.000          0
ATOM   4670  CD1 LEU   291      -3.535 -25.114   8.958  1.000000  0.000          0
ATOM   4671 HD11 LEU   291      -4.010 -24.998   9.932  1.000000  0.000          0
ATOM   4672 HD12 LEU   291      -2.934 -26.019   9.052  1.000000  0.000          0
ATOM   4673 HD13 LEU   291      -2.832 -24.297   8.793  1.000000  0.000          0
ATOM   4674  CD2 LEU   291      -5.761 -24.348   8.519  1.000000  0.000          0
ATOM   4675 HD21 LEU   291      -5.513 -23.303   8.707  1.000000  0.000          0
ATOM   4676 HD22 LEU   291      -6.487 -24.218   7.718  1.000000  0.000          0
ATOM   4677 HD23 LEU   291      -6.164 -24.855   9.396  1.000000  0.000          0
ATOM   4678  C   LEU   291      -3.500 -26.913   5.759  1.000000  0.000          0
ATOM   4679  O   LEU   291      -4.406 -27.227   5.048  1.000000  0.000          0
ATOM   4680  N   ARG   292      -2.997 -27.794   6.680  1.000000  0.000          0
ATOM   4681  H   ARG   292      -2.265 -27.455   7.287  1.000000  0.000          0
ATOM   4682  CA  ARG   292      -3.409 -29.187   6.749  1.000000  0.000          0
ATOM   4683  HA  ARG   292      -3.914 -29.566   5.861  1.000000  0.000          0
ATOM   4684  CB  ARG   292      -2.172 -30.043   7.030  1.000000  0.000          0
ATOM   4685  HB2 ARG   292      -1.713 -29.697   7.957  1.000000  0.000          0
ATOM   4686  HB3 ARG   292      -2.607 -31.029   7.192  1.000000  0.000          0
ATOM   4687  CG  ARG   292      -1.096 -30.013   5.880  1.000000  0.000          0
ATOM   4688  HG2 ARG   292      -1.393 -30.574   4.993  1.000000  0.000          0
ATOM   4689  HG3 ARG   292      -0.997 -28.995   5.507  1.000000  0.000          0
ATOM   4690  CD  ARG   292       0.256 -30.443   6.280  1.000000  0.000          0
ATOM   4691  HD2 ARG   292       0.976 -30.256   5.483  1.000000  0.000          0
ATOM   4692  HD3 ARG   292       0.606 -29.781   7.073  1.000000  0.000          0
ATOM   4693  NE  ARG   292       0.342 -31.881   6.682  1.000000  0.000          0
ATOM   4694  HE  ARG   292       0.303 -32.452   5.850  1.000000  0.000          0
ATOM   4695  CZ  ARG   292       0.052 -32.420   7.841  1.000000  0.000          0
ATOM   4696  NH1 ARG   292      -0.108 -31.721   8.912  1.000000  0.000          0
ATOM   4697 HH11 ARG   292       0.237 -30.773   8.863  1.000000  0.000          0
ATOM   4698 HH12 ARG   292      -0.301 -32.097   9.829  1.000000  0.000          0
ATOM   4699  NH2 ARG   292      -0.164 -33.665   8.002  1.000000  0.000          0
ATOM   4700 HH21 ARG   292      -0.314 -34.377   7.302  1.000000  0.000          0
ATOM   4701 HH22 ARG   292      -0.476 -33.924   8.927  1.000000  0.000          0
ATOM   4702  C   ARG   292      -4.249 -29.411   7.958  1.000000  0.000          0
ATOM   4703  O   ARG   292      -3.988 -28.815   9.036  1.000000  0.000          0
ATOM   4704  N   ILE   293      -5.271 -30.321   7.934  1.000000  0.000          0
ATOM   4705  H   ILE   293      -5.420 -30.654   6.992  1.000000  0.000          0
ATOM   4706  CA  ILE   293      -6.187 -30.676   8.972  1.000000  0.000          0
ATOM   4707  HA  ILE   293      -5.715 -30.524   9.944  1.000000  0.000          0
ATOM   4708  CB  ILE   293      -7.454 -29.808   8.923  1.000000  0.000          0
ATOM   4709  HB  ILE   293      -8.010 -30.224   8.082  1.000000  0.000          0
ATOM   4710  CG2 ILE   293      -8.451 -30.181  10.106  1.000000  0.000          0
ATOM   4711 HG21 ILE   293      -8.753 -31.223  10.202  1.000000  0.000          0
ATOM   4712 HG22 ILE   293      -7.931 -29.834  10.998  1.000000  0.000          0
ATOM   4713 HG23 ILE   293      -9.348 -29.608   9.875  1.000000  0.000          0
ATOM   4714  CG1 ILE   293      -7.160 -28.321   8.701  1.000000  0.000          0
ATOM   4715 HG12 ILE   293      -6.488 -27.863   9.427  1.000000  0.000          0
ATOM   4716 HG13 ILE   293      -6.787 -28.211   7.683  1.000000  0.000          0
ATOM   4717  CD1 ILE   293      -8.484 -27.510   8.853  1.000000  0.000          0
ATOM   4718 HD11 ILE   293      -9.287 -28.091   8.400  1.000000  0.000          0
ATOM   4719 HD12 ILE   293      -8.751 -27.541   9.910  1.000000  0.000          0
ATOM   4720 HD13 ILE   293      -8.379 -26.491   8.482  1.000000  0.000          0
ATOM   4721  C   ILE   293      -6.545 -32.173   8.965  1.000000  0.000          0
ATOM   4722  O   ILE   293      -6.889 -32.764   7.930  1.000000  0.000          0
ATOM   4723  N   ALA   294      -6.486 -32.895  10.084  1.000000  0.000          0
ATOM   4724  H   ALA   294      -6.223 -32.458  10.957  1.000000  0.000          0
ATOM   4725  CA  ALA   294      -6.816 -34.378  10.127  1.000000  0.000          0
ATOM   4726  HA  ALA   294      -6.442 -34.843   9.214  1.000000  0.000          0
ATOM   4727  CB  ALA   294      -6.250 -34.878  11.445  1.000000  0.000          0
ATOM   4728  HB1 ALA   294      -6.773 -34.501  12.324  1.000000  0.000          0
ATOM   4729  HB2 ALA   294      -6.402 -35.956  11.497  1.000000  0.000          0
ATOM   4730  HB3 ALA   294      -5.208 -34.597  11.599  1.000000  0.000          0
ATOM   4731  C   ALA   294      -8.331 -34.543  10.167  1.000000  0.000          0
ATOM   4732  O   ALA   294      -8.999 -34.295  11.157  1.000000  0.000          0
ATOM   4733  N   ALA   295      -8.852 -35.123   9.128  1.000000  0.000          0
ATOM   4734  H   ALA   295      -8.240 -35.470   8.404  1.000000  0.000          0
ATOM   4735  CA  ALA   295     -10.281 -35.265   8.911  1.000000  0.000          0
ATOM   4736  HA  ALA   295     -10.729 -34.284   9.072  1.000000  0.000          0
ATOM   4737  CB  ALA   295     -10.463 -35.750   7.471  1.000000  0.000          0
ATOM   4738  HB1 ALA   295     -11.494 -35.561   7.173  1.000000  0.000          0
ATOM   4739  HB2 ALA   295      -9.794 -35.144   6.859  1.000000  0.000          0
ATOM   4740  HB3 ALA   295     -10.179 -36.783   7.265  1.000000  0.000          0
ATOM   4741  C   ALA   295     -11.012 -36.256   9.888  1.000000  0.000          0
ATOM   4742  O   ALA   295     -12.206 -36.327   9.969  1.000000  0.000          0
ATOM   4743  N   SER   296     -10.241 -36.915  10.726  1.000000  0.000          0
ATOM   4744  H   SER   296      -9.247 -36.815  10.574  1.000000  0.000          0
ATOM   4745  CA  SER   296     -10.616 -37.719  11.898  1.000000  0.000          0
ATOM   4746  HA  SER   296     -11.199 -38.588  11.597  1.000000  0.000          0
ATOM   4747  CB  SER   296      -9.400 -38.301  12.543  1.000000  0.000          0
ATOM   4748  HB2 SER   296      -9.702 -38.970  13.348  1.000000  0.000          0
ATOM   4749  HB3 SER   296      -8.833 -38.939  11.866  1.000000  0.000          0
ATOM   4750  OG  SER   296      -8.534 -37.307  13.157  1.000000  0.000          0
ATOM   4751  HG  SER   296      -7.819 -37.809  13.555  1.000000  0.000          0
ATOM   4752  C   SER   296     -11.416 -36.991  12.976  1.000000  0.000          0
ATOM   4753  O   SER   296     -12.482 -37.393  13.426  1.000000  0.000          0
ATOM   4754  N   THR   297     -10.965 -35.759  13.194  1.000000  0.000          0
ATOM   4755  H   THR   297     -10.172 -35.471  12.640  1.000000  0.000          0
ATOM   4756  CA  THR   297     -11.502 -34.707  14.106  1.000000  0.000          0
ATOM   4757  HA  THR   297     -11.556 -35.213  15.068  1.000000  0.000          0
ATOM   4758  CB  THR   297     -10.611 -33.457  14.146  1.000000  0.000          0
ATOM   4759  HB  THR   297     -11.050 -32.776  14.877  1.000000  0.000          0
ATOM   4760  CG2 THR   297      -9.218 -33.655  14.707  1.000000  0.000          0
ATOM   4761 HG21 THR   297      -9.340 -33.918  15.758  1.000000  0.000          0
ATOM   4762 HG22 THR   297      -8.638 -34.312  14.059  1.000000  0.000          0
ATOM   4763 HG23 THR   297      -8.726 -32.682  14.683  1.000000  0.000          0
ATOM   4764  OG1 THR   297     -10.543 -33.008  12.825  1.000000  0.000          0
ATOM   4765  HG1 THR   297      -9.800 -33.375  12.340  1.000000  0.000          0
ATOM   4766  C   THR   297     -12.939 -34.283  13.771  1.000000  0.000          0
ATOM   4767  O   THR   297     -13.453 -33.413  14.462  1.000000  0.000          0
ATOM   4768  N   LEU   298     -13.592 -34.862  12.751  1.000000  0.000          0
ATOM   4769  H   LEU   298     -13.056 -35.639  12.395  1.000000  0.000          0
ATOM   4770  CA  LEU   298     -14.859 -34.464  12.149  1.000000  0.000          0
ATOM   4771  HA  LEU   298     -15.323 -33.593  12.612  1.000000  0.000          0
ATOM   4772  CB  LEU   298     -14.678 -34.107  10.714  1.000000  0.000          0
ATOM   4773  HB2 LEU   298     -14.315 -35.029  10.261  1.000000  0.000          0
ATOM   4774  HB3 LEU   298     -15.597 -33.801  10.213  1.000000  0.000          0
ATOM   4775  CG  LEU   298     -13.581 -33.110  10.319  1.000000  0.000          0
ATOM   4776  HG  LEU   298     -12.621 -33.527  10.621  1.000000  0.000          0
ATOM   4777  CD1 LEU   298     -13.369 -32.920   8.826  1.000000  0.000          0
ATOM   4778 HD11 LEU   298     -14.010 -32.098   8.505  1.000000  0.000          0
ATOM   4779 HD12 LEU   298     -12.330 -32.663   8.620  1.000000  0.000          0
ATOM   4780 HD13 LEU   298     -13.637 -33.844   8.312  1.000000  0.000          0
ATOM   4781  CD2 LEU   298     -13.687 -31.796  10.951  1.000000  0.000          0
ATOM   4782 HD21 LEU   298     -13.362 -31.818  11.992  1.000000  0.000          0
ATOM   4783 HD22 LEU   298     -13.114 -31.036  10.418  1.000000  0.000          0
ATOM   4784 HD23 LEU   298     -14.726 -31.470  10.918  1.000000  0.000          0
ATOM   4785  C   LEU   298     -15.882 -35.567  12.262  1.000000  0.000          0
ATOM   4786  O   LEU   298     -15.535 -36.710  12.550  1.000000  0.000          0
ATOM   4787  N   LYS   299     -17.191 -35.266  12.156  1.000000  0.000          0
ATOM   4788  H   LYS   299     -17.479 -34.300  12.096  1.000000  0.000          0
ATOM   4789  CA  LYS   299     -18.285 -36.272  12.327  1.000000  0.000          0
ATOM   4790  HA  LYS   299     -17.836 -37.227  12.597  1.000000  0.000          0
ATOM   4791  CB  LYS   299     -19.274 -35.908  13.469  1.000000  0.000          0
ATOM   4792  HB2 LYS   299     -19.823 -34.984  13.279  1.000000  0.000          0
ATOM   4793  HB3 LYS   299     -20.035 -36.688  13.439  1.000000  0.000          0
ATOM   4794  CG  LYS   299     -18.757 -35.950  14.941  1.000000  0.000          0
ATOM   4795  HG2 LYS   299     -18.373 -36.963  15.059  1.000000  0.000          0
ATOM   4796  HG3 LYS   299     -17.923 -35.256  15.048  1.000000  0.000          0
ATOM   4797  CD  LYS   299     -19.805 -35.731  16.012  1.000000  0.000          0
ATOM   4798  HD2 LYS   299     -20.073 -34.681  15.898  1.000000  0.000          0
ATOM   4799  HD3 LYS   299     -20.660 -36.327  15.690  1.000000  0.000          0
ATOM   4800  CE  LYS   299     -19.353 -36.222  17.388  1.000000  0.000          0
ATOM   4801  HE2 LYS   299     -20.256 -36.411  17.967  1.000000  0.000          0
ATOM   4802  HE3 LYS   299     -18.833 -37.173  17.270  1.000000  0.000          0
ATOM   4803  NZ  LYS   299     -18.323 -35.322  18.091  1.000000  0.000          0
ATOM   4804  HZ1 LYS   299     -17.476 -35.164  17.566  1.000000  0.000          0
ATOM   4805  HZ2 LYS   299     -18.686 -34.381  18.049  1.000000  0.000          0
ATOM   4806  HZ3 LYS   299     -18.210 -35.406  19.092  1.000000  0.000          0
ATOM   4807  C   LYS   299     -19.007 -36.639  11.051  1.000000  0.000          0
ATOM   4808  O   LYS   299     -19.551 -35.802  10.375  1.000000  0.000          0
ATOM   4809  N   SER   300     -19.050 -37.913  10.638  1.000000  0.000          0
ATOM   4810  H   SER   300     -18.863 -38.613  11.341  1.000000  0.000          0
ATOM   4811  CA  SER   300     -19.560 -38.279   9.326  1.000000  0.000          0
ATOM   4812  HA  SER   300     -19.035 -37.644   8.612  1.000000  0.000          0
ATOM   4813  CB  SER   300     -19.335 -39.753   9.026  1.000000  0.000          0
ATOM   4814  HB2 SER   300     -18.256 -39.912   9.025  1.000000  0.000          0
ATOM   4815  HB3 SER   300     -19.747 -40.390   9.811  1.000000  0.000          0
ATOM   4816  OG  SER   300     -19.719 -40.070   7.711  1.000000  0.000          0
ATOM   4817  HG  SER   300     -19.410 -39.390   7.109  1.000000  0.000          0
ATOM   4818  C   SER   300     -21.049 -37.932   9.152  1.000000  0.000          0
[truncated: 41,038 more chars]
