# Supplementary material for: Insights into receptor structure and dynamics at the surface of living cells
Source: Nat Commun. 2023 Mar 22;14:1596. doi: 10.1038/s41467-023-37284-4 (PMC10033668; doi:10.1038/s41467-023-37284-4)
Supplement: Supplementary file 13 — Supplementary Software [file 41467_2023_37284_MOESM13_ESM.zip › SI_comp_bio/c/basic_strc.pdb.4000]

CRYST1  101.302  118.922   90.264  90.00  90.00  90.00               1
ATOM      1  N   CYS     1      13.512  -1.012  14.448  1.000000  0.000          0
ATOM      2  H1  CYS     1      13.044  -1.907  14.424  1.000000  0.000          0
ATOM      3  H2  CYS     1      13.079  -0.315  15.037  1.000000  0.000          0
ATOM      4  H3  CYS     1      14.409  -1.257  14.842  1.000000  0.000          0
ATOM      5  CA  CYS     1      13.712  -0.438  13.084  1.000000  0.000          0
ATOM      6  HA  CYS     1      14.444   0.346  13.276  1.000000  0.000          0
ATOM      7  CB  CYS     1      14.471  -1.410  12.097  1.000000  0.000          0
ATOM      8  HB2 CYS     1      15.434  -1.612  12.568  1.000000  0.000          0
ATOM      9  HB3 CYS     1      13.832  -2.293  12.063  1.000000  0.000          0
ATOM     10  SG  CYS     1      14.616  -0.623  10.514  1.000000  0.000          0
ATOM     11  HG  CYS     1      13.334  -0.489  10.162  1.000000  0.000          0
ATOM     12  C   CYS     1      12.409  -0.061  12.487  1.000000  0.000          0
ATOM     13  O   CYS     1      11.496  -0.845  12.402  1.000000  0.000          0
ATOM     14  N   ASP     2      12.307   1.085  11.851  1.000000  0.000          0
ATOM     15  H   ASP     2      13.045   1.755  12.006  1.000000  0.000          0
ATOM     16  CA  ASP     2      11.093   1.506  11.133  1.000000  0.000          0
ATOM     17  HA  ASP     2      10.248   1.236  11.766  1.000000  0.000          0
ATOM     18  CB  ASP     2      11.146   3.061  10.969  1.000000  0.000          0
ATOM     19  HB2 ASP     2      11.290   3.575  11.921  1.000000  0.000          0
ATOM     20  HB3 ASP     2      12.121   3.293  10.540  1.000000  0.000          0
ATOM     21  CG  ASP     2      10.113   3.823  10.118  1.000000  0.000          0
ATOM     22  OD1 ASP     2       9.014   3.323   9.713  1.000000  0.000          0
ATOM     23  OD2 ASP     2      10.452   5.008   9.824  1.000000  0.000          0
ATOM     24  C   ASP     2      10.832   0.775   9.819  1.000000  0.000          0
ATOM     25  O   ASP     2      11.769   0.629   9.053  1.000000  0.000          0
ATOM     26  N   ILE     3       9.606   0.528   9.504  1.000000  0.000          0
ATOM     27  H   ILE     3       8.877   0.811  10.143  1.000000  0.000          0
ATOM     28  CA  ILE     3       9.034  -0.268   8.350  1.000000  0.000          0
ATOM     29  HA  ILE     3       9.527  -1.228   8.200  1.000000  0.000          0
ATOM     30  CB  ILE     3       7.590  -0.605   8.649  1.000000  0.000          0
ATOM     31  HB  ILE     3       7.511  -0.966   9.675  1.000000  0.000          0
ATOM     32  CG2 ILE     3       6.559   0.563   8.546  1.000000  0.000          0
ATOM     33 HG21 ILE     3       5.514   0.411   8.815  1.000000  0.000          0
ATOM     34 HG22 ILE     3       7.009   1.421   9.046  1.000000  0.000          0
ATOM     35 HG23 ILE     3       6.453   0.751   7.477  1.000000  0.000          0
ATOM     36  CG1 ILE     3       7.213  -1.898   7.854  1.000000  0.000          0
ATOM     37 HG12 ILE     3       6.134  -2.054   7.828  1.000000  0.000          0
ATOM     38 HG13 ILE     3       7.529  -1.793   6.816  1.000000  0.000          0
ATOM     39  CD1 ILE     3       7.752  -3.144   8.592  1.000000  0.000          0
ATOM     40 HD11 ILE     3       8.051  -3.942   7.912  1.000000  0.000          0
ATOM     41 HD12 ILE     3       8.615  -2.783   9.152  1.000000  0.000          0
ATOM     42 HD13 ILE     3       6.944  -3.543   9.205  1.000000  0.000          0
ATOM     43  C   ILE     3       9.155   0.499   7.071  1.000000  0.000          0
ATOM     44  O   ILE     3       9.390   0.023   5.964  1.000000  0.000          0
ATOM     45  N   THR     4       9.178   1.815   7.261  1.000000  0.000          0
ATOM     46  H   THR     4       9.083   2.245   8.169  1.000000  0.000          0
ATOM     47  CA  THR     4       9.423   2.803   6.202  1.000000  0.000          0
ATOM     48  HA  THR     4       8.763   2.733   5.336  1.000000  0.000          0
ATOM     49  CB  THR     4       9.343   4.288   6.661  1.000000  0.000          0
ATOM     50  HB  THR     4      10.295   4.415   7.174  1.000000  0.000          0
ATOM     51  CG2 THR     4       9.429   5.302   5.554  1.000000  0.000          0
ATOM     52 HG21 THR     4       8.713   5.042   4.775  1.000000  0.000          0
ATOM     53 HG22 THR     4       9.345   6.297   5.993  1.000000  0.000          0
ATOM     54 HG23 THR     4      10.422   5.266   5.108  1.000000  0.000          0
ATOM     55  OG1 THR     4       8.231   4.591   7.466  1.000000  0.000          0
ATOM     56  HG1 THR     4       8.487   4.261   8.331  1.000000  0.000          0
ATOM     57  C   THR     4      10.831   2.506   5.646  1.000000  0.000          0
ATOM     58  O   THR     4      11.028   2.561   4.417  1.000000  0.000          0
ATOM     59  N   LEU     5      11.786   2.198   6.552  1.000000  0.000          0
ATOM     60  H   LEU     5      11.502   2.107   7.518  1.000000  0.000          0
ATOM     61  CA  LEU     5      13.131   1.834   6.203  1.000000  0.000          0
ATOM     62  HA  LEU     5      13.334   2.491   5.358  1.000000  0.000          0
ATOM     63  CB  LEU     5      14.185   2.043   7.312  1.000000  0.000          0
ATOM     64  HB2 LEU     5      13.983   2.994   7.806  1.000000  0.000          0
ATOM     65  HB3 LEU     5      13.918   1.286   8.048  1.000000  0.000          0
ATOM     66  CG  LEU     5      15.688   1.844   6.923  1.000000  0.000          0
ATOM     67  HG  LEU     5      15.861   0.830   6.562  1.000000  0.000          0
ATOM     68  CD1 LEU     5      15.994   2.951   5.944  1.000000  0.000          0
ATOM     69 HD11 LEU     5      15.876   3.917   6.438  1.000000  0.000          0
ATOM     70 HD12 LEU     5      16.977   2.837   5.487  1.000000  0.000          0
ATOM     71 HD13 LEU     5      15.437   2.874   5.011  1.000000  0.000          0
ATOM     72  CD2 LEU     5      16.465   1.763   8.165  1.000000  0.000          0
ATOM     73 HD21 LEU     5      16.289   0.781   8.602  1.000000  0.000          0
ATOM     74 HD22 LEU     5      17.544   1.773   8.008  1.000000  0.000          0
ATOM     75 HD23 LEU     5      16.261   2.534   8.908  1.000000  0.000          0
ATOM     76  C   LEU     5      13.345   0.453   5.597  1.000000  0.000          0
ATOM     77  O   LEU     5      13.960   0.299   4.573  1.000000  0.000          0
ATOM     78  N   GLN     6      12.555  -0.528   6.031  1.000000  0.000          0
ATOM     79  H   GLN     6      12.146  -0.437   6.951  1.000000  0.000          0
ATOM     80  CA  GLN     6      12.358  -1.803   5.350  1.000000  0.000          0
ATOM     81  HA  GLN     6      13.302  -2.340   5.251  1.000000  0.000          0
ATOM     82  CB  GLN     6      11.473  -2.786   6.185  1.000000  0.000          0
ATOM     83  HB2 GLN     6      10.501  -2.294   6.142  1.000000  0.000          0
ATOM     84  HB3 GLN     6      11.420  -3.707   5.605  1.000000  0.000          0
ATOM     85  CG  GLN     6      11.684  -3.013   7.668  1.000000  0.000          0
ATOM     86  HG2 GLN     6      11.708  -2.065   8.204  1.000000  0.000          0
ATOM     87  HG3 GLN     6      10.848  -3.595   8.057  1.000000  0.000          0
ATOM     88  CD  GLN     6      12.944  -3.869   7.961  1.000000  0.000          0
ATOM     89  OE1 GLN     6      13.735  -4.187   7.058  1.000000  0.000          0
ATOM     90  NE2 GLN     6      13.370  -4.105   9.194  1.000000  0.000          0
ATOM     91 HE21 GLN     6      14.152  -4.730   9.333  1.000000  0.000          0
ATOM     92 HE22 GLN     6      12.778  -3.799   9.953  1.000000  0.000          0
ATOM     93  C   GLN     6      11.753  -1.663   3.923  1.000000  0.000          0
ATOM     94  O   GLN     6      12.161  -2.403   2.994  1.000000  0.000          0
ATOM     95  N   GLU     7      10.875  -0.707   3.746  1.000000  0.000          0
ATOM     96  H   GLU     7      10.523  -0.217   4.555  1.000000  0.000          0
ATOM     97  CA  GLU     7      10.289  -0.364   2.462  1.000000  0.000          0
ATOM     98  HA  GLU     7       9.922  -1.316   2.077  1.000000  0.000          0
ATOM     99  CB  GLU     7       8.990   0.413   2.634  1.000000  0.000          0
ATOM    100  HB2 GLU     7       8.301   0.039   3.391  1.000000  0.000          0
ATOM    101  HB3 GLU     7       9.256   1.417   2.963  1.000000  0.000          0
ATOM    102  CG  GLU     7       8.092   0.421   1.371  1.000000  0.000          0
ATOM    103  HG2 GLU     7       8.468   1.035   0.553  1.000000  0.000          0
ATOM    104  HG3 GLU     7       8.003  -0.571   0.923  1.000000  0.000          0
ATOM    105  CD  GLU     7       6.634   0.854   1.756  1.000000  0.000          0
ATOM    106  OE1 GLU     7       6.557   2.036   2.134  1.000000  0.000          0
ATOM    107  OE2 GLU     7       5.637   0.200   1.424  1.000000  0.000          0
ATOM    108  C   GLU     7      11.335   0.316   1.526  1.000000  0.000          0
ATOM    109  O   GLU     7      11.250   0.187   0.276  1.000000  0.000          0
ATOM    110  N   ILE     8      12.216   1.224   2.059  1.000000  0.000          0
ATOM    111  H   ILE     8      12.005   1.599   2.972  1.000000  0.000          0
ATOM    112  CA  ILE     8      13.422   1.681   1.333  1.000000  0.000          0
ATOM    113  HA  ILE     8      13.099   2.041   0.357  1.000000  0.000          0
ATOM    114  CB  ILE     8      14.058   2.850   2.169  1.000000  0.000          0
ATOM    115  HB  ILE     8      14.165   2.557   3.215  1.000000  0.000          0
ATOM    116  CG2 ILE     8      15.425   3.301   1.711  1.000000  0.000          0
ATOM    117 HG21 ILE     8      15.524   3.257   0.626  1.000000  0.000          0
ATOM    118 HG22 ILE     8      15.526   4.339   2.026  1.000000  0.000          0
ATOM    119 HG23 ILE     8      16.196   2.632   2.092  1.000000  0.000          0
ATOM    120  CG1 ILE     8      13.084   4.050   1.973  1.000000  0.000          0
ATOM    121 HG12 ILE     8      12.084   3.728   2.262  1.000000  0.000          0
ATOM    122 HG13 ILE     8      13.303   4.869   2.657  1.000000  0.000          0
ATOM    123  CD1 ILE     8      13.072   4.756   0.571  1.000000  0.000          0
ATOM    124 HD11 ILE     8      14.063   5.031   0.211  1.000000  0.000          0
ATOM    125 HD12 ILE     8      12.766   4.083  -0.232  1.000000  0.000          0
ATOM    126 HD13 ILE     8      12.465   5.661   0.607  1.000000  0.000          0
ATOM    127  C   ILE     8      14.449   0.581   0.981  1.000000  0.000          0
ATOM    128  O   ILE     8      15.009   0.590  -0.123  1.000000  0.000          0
ATOM    129  N   ILE     9      14.680  -0.386   1.817  1.000000  0.000          0
ATOM    130  H   ILE     9      14.164  -0.387   2.686  1.000000  0.000          0
ATOM    131  CA  ILE     9      15.418  -1.600   1.490  1.000000  0.000          0
ATOM    132  HA  ILE     9      16.423  -1.379   1.128  1.000000  0.000          0
ATOM    133  CB  ILE     9      15.644  -2.382   2.809  1.000000  0.000          0
ATOM    134  HB  ILE     9      14.683  -2.547   3.299  1.000000  0.000          0
ATOM    135  CG2 ILE     9      16.059  -3.778   2.471  1.000000  0.000          0
ATOM    136 HG21 ILE     9      16.240  -4.358   3.377  1.000000  0.000          0
ATOM    137 HG22 ILE     9      15.310  -4.436   2.029  1.000000  0.000          0
ATOM    138 HG23 ILE     9      17.076  -3.812   2.078  1.000000  0.000          0
ATOM    139  CG1 ILE     9      16.568  -1.605   3.761  1.000000  0.000          0
ATOM    140 HG12 ILE     9      17.632  -1.714   3.557  1.000000  0.000          0
ATOM    141 HG13 ILE     9      16.285  -0.555   3.822  1.000000  0.000          0
ATOM    142  CD1 ILE     9      16.442  -2.175   5.194  1.000000  0.000          0
ATOM    143 HD11 ILE     9      17.052  -1.515   5.809  1.000000  0.000          0
ATOM    144 HD12 ILE     9      15.476  -2.240   5.696  1.000000  0.000          0
ATOM    145 HD13 ILE     9      16.863  -3.180   5.130  1.000000  0.000          0
ATOM    146  C   ILE     9      14.833  -2.333   0.370  1.000000  0.000          0
ATOM    147  O   ILE     9      15.463  -2.382  -0.667  1.000000  0.000          0
ATOM    148  N   LYS    10      13.559  -2.621   0.458  1.000000  0.000          0
ATOM    149  H   LYS    10      13.035  -2.490   1.311  1.000000  0.000          0
ATOM    150  CA  LYS    10      12.781  -3.266  -0.649  1.000000  0.000          0
ATOM    151  HA  LYS    10      13.216  -4.236  -0.889  1.000000  0.000          0
ATOM    152  CB  LYS    10      11.348  -3.509  -0.079  1.000000  0.000          0
ATOM    153  HB2 LYS    10      11.365  -4.194   0.768  1.000000  0.000          0
ATOM    154  HB3 LYS    10      11.074  -2.575   0.409  1.000000  0.000          0
ATOM    155  CG  LYS    10      10.302  -4.039  -1.105  1.000000  0.000          0
ATOM    156  HG2 LYS    10       9.856  -3.203  -1.645  1.000000  0.000          0
ATOM    157  HG3 LYS    10      10.973  -4.686  -1.671  1.000000  0.000          0
ATOM    158  CD  LYS    10       9.121  -4.829  -0.640  1.000000  0.000          0
ATOM    159  HD2 LYS    10       8.553  -4.190   0.035  1.000000  0.000          0
ATOM    160  HD3 LYS    10       8.496  -5.064  -1.502  1.000000  0.000          0
ATOM    161  CE  LYS    10       9.442  -6.120   0.109  1.000000  0.000          0
ATOM    162  HE2 LYS    10      10.170  -6.767  -0.383  1.000000  0.000          0
ATOM    163  HE3 LYS    10       9.796  -5.803   1.089  1.000000  0.000          0
ATOM    164  NZ  LYS    10       8.161  -6.885   0.180  1.000000  0.000          0
ATOM    165  HZ1 LYS    10       8.356  -7.774   0.616  1.000000  0.000          0
ATOM    166  HZ2 LYS    10       7.317  -6.520   0.597  1.000000  0.000          0
ATOM    167  HZ3 LYS    10       7.928  -7.071  -0.786  1.000000  0.000          0
ATOM    168  C   LYS    10      12.728  -2.413  -1.945  1.000000  0.000          0
ATOM    169  O   LYS    10      12.993  -2.995  -2.962  1.000000  0.000          0
ATOM    170  N   THR    11      12.525  -1.109  -1.875  1.000000  0.000          0
ATOM    171  H   THR    11      12.153  -0.839  -0.974  1.000000  0.000          0
ATOM    172  CA  THR    11      12.640  -0.198  -3.058  1.000000  0.000          0
ATOM    173  HA  THR    11      11.916  -0.476  -3.823  1.000000  0.000          0
ATOM    174  CB  THR    11      12.312   1.194  -2.586  1.000000  0.000          0
ATOM    175  HB  THR    11      12.967   1.513  -1.775  1.000000  0.000          0
ATOM    176  CG2 THR    11      12.327   2.179  -3.735  1.000000  0.000          0
ATOM    177 HG21 THR    11      11.546   2.011  -4.477  1.000000  0.000          0
ATOM    178 HG22 THR    11      12.188   3.174  -3.315  1.000000  0.000          0
ATOM    179 HG23 THR    11      13.334   2.151  -4.151  1.000000  0.000          0
ATOM    180  OG1 THR    11      10.914   1.150  -2.203  1.000000  0.000          0
ATOM    181  HG1 THR    11      10.822   0.729  -1.344  1.000000  0.000          0
ATOM    182  C   THR    11      14.015  -0.235  -3.779  1.000000  0.000          0
ATOM    183  O   THR    11      14.036  -0.254  -5.001  1.000000  0.000          0
ATOM    184  N   LEU    12      15.096  -0.231  -3.014  1.000000  0.000          0
ATOM    185  H   LEU    12      15.125  -0.202  -2.004  1.000000  0.000          0
ATOM    186  CA  LEU    12      16.389  -0.475  -3.545  1.000000  0.000          0
ATOM    187  HA  LEU    12      16.469   0.004  -4.521  1.000000  0.000          0
ATOM    188  CB  LEU    12      17.430   0.069  -2.466  1.000000  0.000          0
ATOM    189  HB2 LEU    12      17.158  -0.179  -1.440  1.000000  0.000          0
ATOM    190  HB3 LEU    12      18.439  -0.316  -2.620  1.000000  0.000          0
ATOM    191  CG  LEU    12      17.603   1.606  -2.499  1.000000  0.000          0
ATOM    192  HG  LEU    12      16.607   2.030  -2.625  1.000000  0.000          0
ATOM    193  CD1 LEU    12      18.175   2.172  -1.264  1.000000  0.000          0
ATOM    194 HD11 LEU    12      19.257   2.059  -1.185  1.000000  0.000          0
ATOM    195 HD12 LEU    12      17.951   3.237  -1.283  1.000000  0.000          0
ATOM    196 HD13 LEU    12      17.604   1.716  -0.456  1.000000  0.000          0
ATOM    197  CD2 LEU    12      18.447   2.019  -3.685  1.000000  0.000          0
ATOM    198 HD21 LEU    12      18.217   3.037  -4.005  1.000000  0.000          0
ATOM    199 HD22 LEU    12      19.477   1.927  -3.342  1.000000  0.000          0
ATOM    200 HD23 LEU    12      18.304   1.323  -4.511  1.000000  0.000          0
ATOM    201  C   LEU    12      16.707  -1.934  -4.039  1.000000  0.000          0
ATOM    202  O   LEU    12      17.442  -2.091  -4.995  1.000000  0.000          0
ATOM    203  N   ASN    13      15.929  -2.912  -3.569  1.000000  0.000          0
ATOM    204  H   ASN    13      15.405  -2.762  -2.718  1.000000  0.000          0
ATOM    205  CA  ASN    13      15.886  -4.272  -4.156  1.000000  0.000          0
ATOM    206  HA  ASN    13      16.856  -4.567  -4.559  1.000000  0.000          0
ATOM    207  CB  ASN    13      15.478  -5.353  -3.162  1.000000  0.000          0
ATOM    208  HB2 ASN    13      14.515  -5.291  -2.655  1.000000  0.000          0
ATOM    209  HB3 ASN    13      15.561  -6.315  -3.667  1.000000  0.000          0
ATOM    210  CG  ASN    13      16.457  -5.509  -2.032  1.000000  0.000          0
ATOM    211  OD1 ASN    13      17.574  -5.058  -2.213  1.000000  0.000          0
ATOM    212  ND2 ASN    13      16.203  -6.090  -0.890  1.000000  0.000          0
ATOM    213 HD21 ASN    13      16.964  -6.089  -0.226  1.000000  0.000          0
ATOM    214 HD22 ASN    13      15.317  -6.519  -0.662  1.000000  0.000          0
ATOM    215  C   ASN    13      15.123  -4.303  -5.420  1.000000  0.000          0
ATOM    216  O   ASN    13      15.649  -4.820  -6.421  1.000000  0.000          0
ATOM    217  N   SER    14      13.982  -3.699  -5.566  1.000000  0.000          0
ATOM    218  H   SER    14      13.563  -3.222  -4.781  1.000000  0.000          0
ATOM    219  CA  SER    14      13.436  -3.618  -6.855  1.000000  0.000          0
ATOM    220  HA  SER    14      13.223  -4.597  -7.287  1.000000  0.000          0
ATOM    221  CB  SER    14      12.078  -2.862  -6.725  1.000000  0.000          0
ATOM    222  HB2 SER    14      12.121  -1.957  -6.119  1.000000  0.000          0
ATOM    223  HB3 SER    14      11.634  -2.491  -7.650  1.000000  0.000          0
ATOM    224  OG  SER    14      11.150  -3.598  -6.031  1.000000  0.000          0
ATOM    225  HG  SER    14      10.906  -4.441  -6.419  1.000000  0.000          0
ATOM    226  C   SER    14      14.272  -2.801  -7.873  1.000000  0.000          0
ATOM    227  O   SER    14      14.374  -3.111  -9.006  1.000000  0.000          0
ATOM    228  N   LEU    15      15.032  -1.792  -7.337  1.000000  0.000          0
ATOM    229  H   LEU    15      14.953  -1.628  -6.345  1.000000  0.000          0
ATOM    230  CA  LEU    15      15.892  -1.040  -8.209  1.000000  0.000          0
ATOM    231  HA  LEU    15      15.318  -0.911  -9.126  1.000000  0.000          0
ATOM    232  CB  LEU    15      16.276   0.371  -7.628  1.000000  0.000          0
ATOM    233  HB2 LEU    15      16.711   0.214  -6.641  1.000000  0.000          0
ATOM    234  HB3 LEU    15      16.922   0.905  -8.324  1.000000  0.000          0
ATOM    235  CG  LEU    15      15.093   1.363  -7.575  1.000000  0.000          0
ATOM    236  HG  LEU    15      14.222   0.820  -7.206  1.000000  0.000          0
ATOM    237  CD1 LEU    15      15.313   2.339  -6.451  1.000000  0.000          0
ATOM    238 HD11 LEU    15      14.579   3.145  -6.476  1.000000  0.000          0
ATOM    239 HD12 LEU    15      15.440   1.882  -5.471  1.000000  0.000          0
ATOM    240 HD13 LEU    15      16.312   2.725  -6.656  1.000000  0.000          0
ATOM    241  CD2 LEU    15      14.697   2.050  -8.864  1.000000  0.000          0
ATOM    242 HD21 LEU    15      14.344   1.289  -9.559  1.000000  0.000          0
ATOM    243 HD22 LEU    15      13.859   2.691  -8.590  1.000000  0.000          0
ATOM    244 HD23 LEU    15      15.504   2.679  -9.238  1.000000  0.000          0
ATOM    245  C   LEU    15      17.163  -1.782  -8.685  1.000000  0.000          0
ATOM    246  O   LEU    15      17.549  -1.688  -9.819  1.000000  0.000          0
ATOM    247  N   THR    16      17.685  -2.651  -7.815  1.000000  0.000          0
ATOM    248  H   THR    16      17.122  -2.780  -6.988  1.000000  0.000          0
ATOM    249  CA  THR    16      18.757  -3.593  -8.073  1.000000  0.000          0
ATOM    250  HA  THR    16      19.594  -2.992  -8.429  1.000000  0.000          0
ATOM    251  CB  THR    16      19.169  -4.294  -6.732  1.000000  0.000          0
ATOM    252  HB  THR    16      18.280  -4.816  -6.378  1.000000  0.000          0
ATOM    253  CG2 THR    16      20.238  -5.395  -6.947  1.000000  0.000          0
ATOM    254 HG21 THR    16      19.734  -6.290  -7.311  1.000000  0.000          0
ATOM    255 HG22 THR    16      20.927  -5.036  -7.712  1.000000  0.000          0
ATOM    256 HG23 THR    16      20.747  -5.717  -6.038  1.000000  0.000          0
ATOM    257  OG1 THR    16      19.640  -3.308  -5.844  1.000000  0.000          0
ATOM    258  HG1 THR    16      18.774  -3.013  -5.556  1.000000  0.000          0
ATOM    259  C   THR    16      18.363  -4.677  -9.032  1.000000  0.000          0
ATOM    260  O   THR    16      19.064  -5.017 -10.003  1.000000  0.000          0
ATOM    261  N   GLU    17      17.114  -5.126  -8.965  1.000000  0.000          0
ATOM    262  H   GLU    17      16.500  -4.863  -8.208  1.000000  0.000          0
ATOM    263  CA  GLU    17      16.590  -6.157  -9.901  1.000000  0.000          0
ATOM    264  HA  GLU    17      17.332  -6.950  -9.989  1.000000  0.000          0
ATOM    265  CB  GLU    17      15.250  -6.551  -9.323  1.000000  0.000          0
ATOM    266  HB2 GLU    17      15.404  -6.804  -8.274  1.000000  0.000          0
ATOM    267  HB3 GLU    17      14.526  -5.743  -9.426  1.000000  0.000          0
ATOM    268  CG  GLU    17      14.485  -7.713  -9.980  1.000000  0.000          0
ATOM    269  HG2 GLU    17      13.448  -7.690  -9.644  1.000000  0.000          0
ATOM    270  HG3 GLU    17      14.387  -7.683 -11.066  1.000000  0.000          0
ATOM    271  CD  GLU    17      14.961  -9.048  -9.506  1.000000  0.000          0
ATOM    272  OE1 GLU    17      16.161  -9.403  -9.637  1.000000  0.000          0
ATOM    273  OE2 GLU    17      14.140  -9.621  -8.759  1.000000  0.000          0
ATOM    274  C   GLU    17      16.361  -5.623 -11.310  1.000000  0.000          0
ATOM    275  O   GLU    17      16.144  -6.417 -12.270  1.000000  0.000          0
ATOM    276  N   GLN    18      16.341  -4.321 -11.516  1.000000  0.000          0
ATOM    277  H   GLN    18      16.266  -3.702 -10.722  1.000000  0.000          0
ATOM    278  CA  GLN    18      16.617  -3.797 -12.861  1.000000  0.000          0
ATOM    279  HA  GLN    18      16.035  -4.344 -13.603  1.000000  0.000          0
ATOM    280  CB  GLN    18      16.225  -2.266 -12.949  1.000000  0.000          0
ATOM    281  HB2 GLN    18      16.994  -1.604 -12.554  1.000000  0.000          0
ATOM    282  HB3 GLN    18      16.245  -2.110 -14.028  1.000000  0.000          0
ATOM    283  CG  GLN    18      14.989  -1.878 -12.224  1.000000  0.000          0
ATOM    284  HG2 GLN    18      15.113  -1.702 -11.156  1.000000  0.000          0
ATOM    285  HG3 GLN    18      14.807  -0.874 -12.607  1.000000  0.000          0
ATOM    286  CD  GLN    18      13.810  -2.804 -12.511  1.000000  0.000          0
ATOM    287  OE1 GLN    18      13.228  -2.854 -13.543  1.000000  0.000          0
ATOM    288  NE2 GLN    18      13.224  -3.351 -11.472  1.000000  0.000          0
ATOM    289 HE21 GLN    18      12.365  -3.838 -11.682  1.000000  0.000          0
ATOM    290 HE22 GLN    18      13.624  -3.258 -10.551  1.000000  0.000          0
ATOM    291  C   GLN    18      18.109  -4.034 -13.357  1.000000  0.000          0
ATOM    292  O   GLN    18      19.129  -3.692 -12.706  1.000000  0.000          0
ATOM    293  N   LYS    19      18.266  -4.455 -14.584  1.000000  0.000          0
ATOM    294  H   LYS    19      17.384  -4.677 -15.024  1.000000  0.000          0
ATOM    295  CA  LYS    19      19.414  -4.420 -15.544  1.000000  0.000          0
ATOM    296  HA  LYS    19      20.241  -3.896 -15.066  1.000000  0.000          0
ATOM    297  CB  LYS    19      19.767  -5.880 -15.960  1.000000  0.000          0
ATOM    298  HB2 LYS    19      18.886  -6.297 -16.448  1.000000  0.000          0
ATOM    299  HB3 LYS    19      20.527  -5.823 -16.739  1.000000  0.000          0
ATOM    300  CG  LYS    19      20.296  -6.857 -14.888  1.000000  0.000          0
ATOM    301  HG2 LYS    19      20.695  -7.721 -15.417  1.000000  0.000          0
ATOM    302  HG3 LYS    19      21.084  -6.404 -14.286  1.000000  0.000          0
ATOM    303  CD  LYS    19      19.208  -7.373 -13.885  1.000000  0.000          0
ATOM    304  HD2 LYS    19      18.886  -6.599 -13.190  1.000000  0.000          0
ATOM    305  HD3 LYS    19      18.259  -7.686 -14.321  1.000000  0.000          0
ATOM    306  CE  LYS    19      19.792  -8.468 -13.003  1.000000  0.000          0
ATOM    307  HE2 LYS    19      18.999  -8.999 -12.480  1.000000  0.000          0
ATOM    308  HE3 LYS    19      20.375  -9.153 -13.619  1.000000  0.000          0
ATOM    309  NZ  LYS    19      20.624  -7.996 -11.856  1.000000  0.000          0
ATOM    310  HZ1 LYS    19      20.934  -7.039 -11.945  1.000000  0.000          0
ATOM    311  HZ2 LYS    19      20.051  -8.152 -11.038  1.000000  0.000          0
ATOM    312  HZ3 LYS    19      21.445  -8.569 -11.718  1.000000  0.000          0
ATOM    313  C   LYS    19      19.111  -3.585 -16.843  1.000000  0.000          0
ATOM    314  O   LYS    19      18.499  -4.075 -17.775  1.000000  0.000          0
ATOM    315  N   THR    20      19.605  -2.348 -16.828  1.000000  0.000          0
ATOM    316  H   THR    20      20.006  -1.954 -15.989  1.000000  0.000          0
ATOM    317  CA  THR    20      19.262  -1.293 -17.808  1.000000  0.000          0
ATOM    318  HA  THR    20      19.316  -1.839 -18.750  1.000000  0.000          0
ATOM    319  CB  THR    20      17.776  -0.858 -17.624  1.000000  0.000          0
ATOM    320  HB  THR    20      17.034  -1.613 -17.882  1.000000  0.000          0
ATOM    321  CG2 THR    20      17.363  -0.218 -16.275  1.000000  0.000          0
ATOM    322 HG21 THR    20      16.274  -0.250 -16.319  1.000000  0.000          0
ATOM    323 HG22 THR    20      17.616  -0.975 -15.534  1.000000  0.000          0
ATOM    324 HG23 THR    20      17.799   0.718 -15.927  1.000000  0.000          0
ATOM    325  OG1 THR    20      17.425   0.203 -18.503  1.000000  0.000          0
ATOM    326  HG1 THR    20      17.747   0.013 -19.388  1.000000  0.000          0
ATOM    327  C   THR    20      20.232  -0.088 -17.981  1.000000  0.000          0
ATOM    328  O   THR    20      20.715   0.503 -17.005  1.000000  0.000          0
ATOM    329  N   LEU    21      20.462   0.365 -19.211  1.000000  0.000          0
ATOM    330  H   LEU    21      19.977  -0.093 -19.968  1.000000  0.000          0
ATOM    331  CA  LEU    21      21.222   1.667 -19.457  1.000000  0.000          0
ATOM    332  HA  LEU    21      22.209   1.707 -18.997  1.000000  0.000          0
ATOM    333  CB  LEU    21      21.433   1.843 -21.017  1.000000  0.000          0
ATOM    334  HB2 LEU    21      20.496   1.724 -21.563  1.000000  0.000          0
ATOM    335  HB3 LEU    21      21.838   2.847 -21.151  1.000000  0.000          0
ATOM    336  CG  LEU    21      22.437   0.908 -21.657  1.000000  0.000          0
ATOM    337  HG  LEU    21      22.247  -0.111 -21.319  1.000000  0.000          0
ATOM    338  CD1 LEU    21      22.447   0.898 -23.180  1.000000  0.000          0
ATOM    339 HD11 LEU    21      23.369   0.440 -23.539  1.000000  0.000          0
ATOM    340 HD12 LEU    21      21.555   0.363 -23.507  1.000000  0.000          0
ATOM    341 HD13 LEU    21      22.494   1.910 -23.584  1.000000  0.000          0
ATOM    342  CD2 LEU    21      23.867   1.193 -21.186  1.000000  0.000          0
ATOM    343 HD21 LEU    21      24.574   0.487 -21.621  1.000000  0.000          0
ATOM    344 HD22 LEU    21      24.237   2.178 -21.472  1.000000  0.000          0
ATOM    345 HD23 LEU    21      23.919   0.985 -20.117  1.000000  0.000          0
ATOM    346  C   LEU    21      20.494   2.940 -18.968  1.000000  0.000          0
ATOM    347  O   LEU    21      21.214   3.976 -18.866  1.000000  0.000          0
ATOM    348  N   CYS    22      19.222   2.804 -18.616  1.000000  0.000          0
ATOM    349  H   CYS    22      18.680   1.992 -18.871  1.000000  0.000          0
ATOM    350  CA  CYS    22      18.480   3.884 -17.972  1.000000  0.000          0
ATOM    351  HA  CYS    22      18.378   4.741 -18.635  1.000000  0.000          0
ATOM    352  CB  CYS    22      17.000   3.491 -17.747  1.000000  0.000          0
ATOM    353  HB2 CYS    22      16.557   3.238 -18.711  1.000000  0.000          0
ATOM    354  HB3 CYS    22      16.969   2.616 -17.096  1.000000  0.000          0
ATOM    355  SG  CYS    22      16.137   4.829 -16.940  1.000000  0.000          0
ATOM    356  HG  CYS    22      15.808   5.256 -18.163  1.000000  0.000          0
ATOM    357  C   CYS    22      19.255   4.336 -16.685  1.000000  0.000          0
ATOM    358  O   CYS    22      19.068   5.463 -16.226  1.000000  0.000          0
ATOM    359  N   THR    23      20.230   3.549 -16.062  1.000000  0.000          0
ATOM    360  H   THR    23      20.374   2.671 -16.540  1.000000  0.000          0
ATOM    361  CA  THR    23      21.134   3.978 -14.945  1.000000  0.000          0
ATOM    362  HA  THR    23      20.592   4.680 -14.311  1.000000  0.000          0
ATOM    363  CB  THR    23      21.434   2.724 -14.032  1.000000  0.000          0
ATOM    364  HB  THR    23      22.223   2.888 -13.299  1.000000  0.000          0
ATOM    365  CG2 THR    23      20.197   2.195 -13.273  1.000000  0.000          0
ATOM    366 HG21 THR    23      19.402   1.881 -13.950  1.000000  0.000          0
ATOM    367 HG22 THR    23      20.531   1.367 -12.649  1.000000  0.000          0
ATOM    368 HG23 THR    23      19.788   2.917 -12.568  1.000000  0.000          0
ATOM    369  OG1 THR    23      22.003   1.663 -14.823  1.000000  0.000          0
ATOM    370  HG1 THR    23      21.400   1.287 -15.468  1.000000  0.000          0
ATOM    371  C   THR    23      22.432   4.639 -15.384  1.000000  0.000          0
ATOM    372  O   THR    23      23.151   5.154 -14.509  1.000000  0.000          0
ATOM    373  N   GLU    24      22.749   4.714 -16.650  1.000000  0.000          0
ATOM    374  H   GLU    24      21.966   4.478 -17.243  1.000000  0.000          0
ATOM    375  CA  GLU    24      23.891   5.441 -17.164  1.000000  0.000          0
ATOM    376  HA  GLU    24      24.673   5.326 -16.414  1.000000  0.000          0
ATOM    377  CB  GLU    24      24.469   4.943 -18.525  1.000000  0.000          0
ATOM    378  HB2 GLU    24      23.628   5.022 -19.212  1.000000  0.000          0
ATOM    379  HB3 GLU    24      25.159   5.735 -18.819  1.000000  0.000          0
ATOM    380  CG  GLU    24      25.113   3.536 -18.481  1.000000  0.000          0
ATOM    381  HG2 GLU    24      24.459   2.832 -17.966  1.000000  0.000          0
ATOM    382  HG3 GLU    24      25.181   3.290 -19.540  1.000000  0.000          0
ATOM    383  CD  GLU    24      26.521   3.416 -17.916  1.000000  0.000          0
ATOM    384  OE1 GLU    24      27.041   2.344 -18.121  1.000000  0.000          0
ATOM    385  OE2 GLU    24      27.089   4.366 -17.349  1.000000  0.000          0
ATOM    386  C   GLU    24      23.717   7.011 -17.114  1.000000  0.000          0
ATOM    387  O   GLU    24      24.681   7.724 -17.254  1.000000  0.000          0
ATOM    388  N   LEU    25      22.519   7.496 -17.103  1.000000  0.000          0
ATOM    389  H   LEU    25      21.759   6.878 -16.856  1.000000  0.000          0
ATOM    390  CA  LEU    25      22.141   8.939 -17.115  1.000000  0.000          0
ATOM    391  HA  LEU    25      22.698   9.389 -17.937  1.000000  0.000          0
ATOM    392  CB  LEU    25      20.615   9.101 -17.290  1.000000  0.000          0
ATOM    393  HB2 LEU    25      20.121   8.544 -16.494  1.000000  0.000          0
ATOM    394  HB3 LEU    25      20.377  10.160 -17.175  1.000000  0.000          0
ATOM    395  CG  LEU    25      20.135   8.522 -18.650  1.000000  0.000          0
ATOM    396  HG  LEU    25      20.607   7.549 -18.786  1.000000  0.000          0
ATOM    397  CD1 LEU    25      18.646   8.249 -18.587  1.000000  0.000          0
ATOM    398 HD11 LEU    25      18.135   9.152 -18.252  1.000000  0.000          0
ATOM    399 HD12 LEU    25      18.212   7.932 -19.537  1.000000  0.000          0
ATOM    400 HD13 LEU    25      18.517   7.509 -17.798  1.000000  0.000          0
ATOM    401  CD2 LEU    25      20.433   9.457 -19.858  1.000000  0.000          0
ATOM    402 HD21 LEU    25      20.155  10.488 -19.640  1.000000  0.000          0
ATOM    403 HD22 LEU    25      21.513   9.551 -19.976  1.000000  0.000          0
ATOM    404 HD23 LEU    25      20.065   8.975 -20.763  1.000000  0.000          0
ATOM    405  C   LEU    25      22.613   9.710 -15.829  1.000000  0.000          0
ATOM    406  O   LEU    25      22.632   9.164 -14.752  1.000000  0.000          0
ATOM    407  N   THR    26      23.080  10.915 -16.018  1.000000  0.000          0
ATOM    408  H   THR    26      23.031  11.377 -16.916  1.000000  0.000          0
ATOM    409  CA  THR    26      23.826  11.724 -15.056  1.000000  0.000          0
ATOM    410  HA  THR    26      24.221  11.051 -14.296  1.000000  0.000          0
ATOM    411  CB  THR    26      24.899  12.614 -15.592  1.000000  0.000          0
ATOM    412  HB  THR    26      24.434  13.200 -16.386  1.000000  0.000          0
ATOM    413  CG2 THR    26      25.504  13.521 -14.526  1.000000  0.000          0
ATOM    414 HG21 THR    26      24.892  14.395 -14.299  1.000000  0.000          0
ATOM    415 HG22 THR    26      25.628  12.924 -13.622  1.000000  0.000          0
ATOM    416 HG23 THR    26      26.515  13.805 -14.819  1.000000  0.000          0
ATOM    417  OG1 THR    26      26.018  11.883 -16.135  1.000000  0.000          0
ATOM    418  HG1 THR    26      25.705  11.383 -16.892  1.000000  0.000          0
ATOM    419  C   THR    26      22.838  12.504 -14.164  1.000000  0.000          0
ATOM    420  O   THR    26      22.021  13.246 -14.725  1.000000  0.000          0
ATOM    421  N   VAL    27      23.050  12.569 -12.841  1.000000  0.000          0
ATOM    422  H   VAL    27      23.687  11.883 -12.461  1.000000  0.000          0
ATOM    423  CA  VAL    27      22.289  13.362 -11.900  1.000000  0.000          0
ATOM    424  HA  VAL    27      21.781  14.187 -12.401  1.000000  0.000          0
ATOM    425  CB  VAL    27      21.182  12.481 -11.199  1.000000  0.000          0
ATOM    426  HB  VAL    27      20.606  11.940 -11.950  1.000000  0.000          0
ATOM    427  CG1 VAL    27      21.759  11.530 -10.201  1.000000  0.000          0
ATOM    428 HG11 VAL    27      22.077  12.082  -9.317  1.000000  0.000          0
ATOM    429 HG12 VAL    27      20.926  10.876  -9.944  1.000000  0.000          0
ATOM    430 HG13 VAL    27      22.541  10.868 -10.573  1.000000  0.000          0
ATOM    431  CG2 VAL    27      20.137  13.294 -10.417  1.000000  0.000          0
ATOM    432 HG21 VAL    27      19.377  12.620 -10.021  1.000000  0.000          0
ATOM    433 HG22 VAL    27      20.381  13.801  -9.484  1.000000  0.000          0
ATOM    434 HG23 VAL    27      19.731  14.067 -11.069  1.000000  0.000          0
ATOM    435  C   VAL    27      23.189  13.947 -10.830  1.000000  0.000          0
ATOM    436  O   VAL    27      24.293  13.456 -10.578  1.000000  0.000          0
ATOM    437  N   THR    28      22.672  15.085 -10.216  1.000000  0.000          0
ATOM    438  H   THR    28      21.818  15.456 -10.610  1.000000  0.000          0
ATOM    439  CA  THR    28      23.284  15.780  -9.134  1.000000  0.000          0
ATOM    440  HA  THR    28      24.205  16.228  -9.509  1.000000  0.000          0
ATOM    441  CB  THR    28      22.418  16.900  -8.603  1.000000  0.000          0
ATOM    442  HB  THR    28      21.349  16.709  -8.699  1.000000  0.000          0
ATOM    443  CG2 THR    28      22.721  17.312  -7.166  1.000000  0.000          0
ATOM    444 HG21 THR    28      22.404  18.329  -6.927  1.000000  0.000          0
ATOM    445 HG22 THR    28      22.131  16.679  -6.505  1.000000  0.000          0
ATOM    446 HG23 THR    28      23.780  17.291  -6.906  1.000000  0.000          0
ATOM    447  OG1 THR    28      22.732  17.999  -9.390  1.000000  0.000          0
ATOM    448  HG1 THR    28      22.174  17.986 -10.172  1.000000  0.000          0
ATOM    449  C   THR    28      23.598  14.789  -7.991  1.000000  0.000          0
ATOM    450  O   THR    28      22.711  14.171  -7.433  1.000000  0.000          0
ATOM    451  N   ASP    29      24.867  14.752  -7.598  1.000000  0.000          0
ATOM    452  H   ASP    29      25.496  15.402  -8.047  1.000000  0.000          0
ATOM    453  CA  ASP    29      25.459  13.809  -6.661  1.000000  0.000          0
ATOM    454  HA  ASP    29      24.853  12.903  -6.721  1.000000  0.000          0
ATOM    455  CB  ASP    29      26.963  13.605  -7.073  1.000000  0.000          0
ATOM    456  HB2 ASP    29      27.011  13.353  -8.133  1.000000  0.000          0
ATOM    457  HB3 ASP    29      27.485  14.562  -7.064  1.000000  0.000          0
ATOM    458  CG  ASP    29      27.549  12.508  -6.207  1.000000  0.000          0
ATOM    459  OD1 ASP    29      26.858  11.928  -5.283  1.000000  0.000          0
ATOM    460  OD2 ASP    29      28.754  12.207  -6.349  1.000000  0.000          0
ATOM    461  C   ASP    29      25.351  14.417  -5.238  1.000000  0.000          0
ATOM    462  O   ASP    29      26.321  14.985  -4.773  1.000000  0.000          0
ATOM    463  N   ILE    30      24.225  14.227  -4.539  1.000000  0.000          0
ATOM    464  H   ILE    30      23.408  13.869  -5.014  1.000000  0.000          0
ATOM    465  CA  ILE    30      24.029  14.688  -3.153  1.000000  0.000          0
ATOM    466  HA  ILE    30      24.106  15.777  -3.172  1.000000  0.000          0
ATOM    467  CB  ILE    30      22.600  14.409  -2.771  1.000000  0.000          0
ATOM    468  HB  ILE    30      22.514  14.900  -1.802  1.000000  0.000          0
ATOM    469  CG2 ILE    30      21.606  14.868  -3.783  1.000000  0.000          0
ATOM    470 HG21 ILE    30      21.890  15.834  -4.202  1.000000  0.000          0
ATOM    471 HG22 ILE    30      21.537  14.236  -4.670  1.000000  0.000          0
ATOM    472 HG23 ILE    30      20.622  14.855  -3.317  1.000000  0.000          0
ATOM    473  CG1 ILE    30      22.369  12.916  -2.436  1.000000  0.000          0
ATOM    474 HG12 ILE    30      22.217  12.309  -3.328  1.000000  0.000          0
ATOM    475 HG13 ILE    30      23.283  12.485  -2.025  1.000000  0.000          0
ATOM    476  CD1 ILE    30      21.311  12.806  -1.310  1.000000  0.000          0
ATOM    477 HD11 ILE    30      20.431  13.419  -1.507  1.000000  0.000          0
ATOM    478 HD12 ILE    30      21.055  11.755  -1.172  1.000000  0.000          0
ATOM    479 HD13 ILE    30      21.690  13.258  -0.393  1.000000  0.000          0
ATOM    480  C   ILE    30      25.080  14.292  -2.119  1.000000  0.000          0
ATOM    481  O   ILE    30      25.323  15.065  -1.236  1.000000  0.000          0
ATOM    482  N   PHE    31      25.631  13.123  -2.305  1.000000  0.000          0
ATOM    483  H   PHE    31      25.535  12.704  -3.218  1.000000  0.000          0
ATOM    484  CA  PHE    31      26.351  12.373  -1.219  1.000000  0.000          0
ATOM    485  HA  PHE    31      25.779  12.506  -0.300  1.000000  0.000          0
ATOM    486  CB  PHE    31      26.315  10.852  -1.538  1.000000  0.000          0
ATOM    487  HB2 PHE    31      26.795  10.704  -2.506  1.000000  0.000          0
ATOM    488  HB3 PHE    31      26.855  10.350  -0.735  1.000000  0.000          0
ATOM    489  CG  PHE    31      24.926  10.237  -1.672  1.000000  0.000          0
ATOM    490  CD1 PHE    31      24.159  10.132  -0.551  1.000000  0.000          0
ATOM    491  HD1 PHE    31      24.576  10.538   0.358  1.000000  0.000          0
ATOM    492  CE1 PHE    31      22.843   9.649  -0.638  1.000000  0.000          0
ATOM    493  HE1 PHE    31      22.176   9.609   0.211  1.000000  0.000          0
ATOM    494  CZ  PHE    31      22.297   9.391  -1.874  1.000000  0.000          0
ATOM    495  HZ  PHE    31      21.290   8.999  -1.903  1.000000  0.000          0
ATOM    496  CE2 PHE    31      22.978   9.500  -3.004  1.000000  0.000          0
ATOM    497  HE2 PHE    31      22.586   9.123  -3.937  1.000000  0.000          0
ATOM    498  CD2 PHE    31      24.340   9.919  -2.913  1.000000  0.000          0
ATOM    499  HD2 PHE    31      24.970   9.985  -3.788  1.000000  0.000          0
ATOM    500  C   PHE    31      27.801  12.847  -0.967  1.000000  0.000          0
ATOM    501  O   PHE    31      28.561  12.332  -0.165  1.000000  0.000          0
ATOM    502  N   ALA    32      28.202  13.878  -1.734  1.000000  0.000          0
ATOM    503  H   ALA    32      27.596  14.217  -2.467  1.000000  0.000          0
ATOM    504  CA  ALA    32      29.418  14.671  -1.708  1.000000  0.000          0
ATOM    505  HA  ALA    32      30.192  13.910  -1.808  1.000000  0.000          0
ATOM    506  CB  ALA    32      29.432  15.400  -2.964  1.000000  0.000          0
ATOM    507  HB1 ALA    32      28.491  15.911  -3.167  1.000000  0.000          0
ATOM    508  HB2 ALA    32      30.326  16.012  -3.090  1.000000  0.000          0
ATOM    509  HB3 ALA    32      29.506  14.659  -3.760  1.000000  0.000          0
ATOM    510  C   ALA    32      29.629  15.601  -0.457  1.000000  0.000          0
ATOM    511  O   ALA    32      30.712  16.257  -0.471  1.000000  0.000          0
ATOM    512  N   ALA    33      28.654  15.693   0.441  1.000000  0.000          0
ATOM    513  H   ALA    33      27.857  15.077   0.382  1.000000  0.000          0
ATOM    514  CA  ALA    33      28.556  16.737   1.468  1.000000  0.000          0
ATOM    515  HA  ALA    33      28.823  17.690   1.008  1.000000  0.000          0
ATOM    516  CB  ALA    33      27.128  16.687   1.927  1.000000  0.000          0
ATOM    517  HB1 ALA    33      27.016  17.437   2.710  1.000000  0.000          0
ATOM    518  HB2 ALA    33      26.461  16.845   1.080  1.000000  0.000          0
ATOM    519  HB3 ALA    33      26.894  15.704   2.338  1.000000  0.000          0
ATOM    520  C   ALA    33      29.386  16.533   2.751  1.000000  0.000          0
ATOM    521  O   ALA    33      29.827  15.397   3.050  1.000000  0.000          0
ATOM    522  N   SER    34      29.598  17.613   3.547  1.000000  0.000          0
ATOM    523  H   SER    34      29.412  18.501   3.103  1.000000  0.000          0
ATOM    524  CA  SER    34      30.470  17.581   4.748  1.000000  0.000          0
ATOM    525  HA  SER    34      31.395  17.238   4.283  1.000000  0.000          0
ATOM    526  CB  SER    34      30.713  18.978   5.300  1.000000  0.000          0
ATOM    527  HB2 SER    34      31.417  18.896   6.127  1.000000  0.000          0
ATOM    528  HB3 SER    34      31.259  19.579   4.570  1.000000  0.000          0
ATOM    529  OG  SER    34      29.480  19.577   5.635  1.000000  0.000          0
ATOM    530  HG  SER    34      29.056  19.887   4.832  1.000000  0.000          0
ATOM    531  C   SER    34      30.040  16.601   5.792  1.000000  0.000          0
ATOM    532  O   SER    34      28.881  16.211   5.853  1.000000  0.000          0
ATOM    533  N   LYS    35      30.951  16.177   6.677  1.000000  0.000          0
ATOM    534  H   LYS    35      31.921  16.460   6.661  1.000000  0.000          0
ATOM    535  CA  LYS    35      30.683  15.061   7.577  1.000000  0.000          0
ATOM    536  HA  LYS    35      30.454  14.174   6.987  1.000000  0.000          0
ATOM    537  CB  LYS    35      32.035  14.881   8.346  1.000000  0.000          0
ATOM    538  HB2 LYS    35      32.596  15.800   8.512  1.000000  0.000          0
ATOM    539  HB3 LYS    35      31.798  14.304   9.241  1.000000  0.000          0
ATOM    540  CG  LYS    35      32.892  13.962   7.532  1.000000  0.000          0
ATOM    541  HG2 LYS    35      32.370  13.065   7.200  1.000000  0.000          0
ATOM    542  HG3 LYS    35      33.238  14.550   6.682  1.000000  0.000          0
ATOM    543  CD  LYS    35      34.072  13.582   8.482  1.000000  0.000          0
ATOM    544  HD2 LYS    35      34.687  14.455   8.700  1.000000  0.000          0
ATOM    545  HD3 LYS    35      33.646  13.296   9.443  1.000000  0.000          0
ATOM    546  CE  LYS    35      34.843  12.349   7.790  1.000000  0.000          0
ATOM    547  HE2 LYS    35      34.168  11.499   7.892  1.000000  0.000          0
ATOM    548  HE3 LYS    35      34.861  12.608   6.731  1.000000  0.000          0
ATOM    549  NZ  LYS    35      36.161  12.016   8.349  1.000000  0.000          0
ATOM    550  HZ1 LYS    35      36.700  12.847   8.547  1.000000  0.000          0
ATOM    551  HZ2 LYS    35      36.026  11.376   9.118  1.000000  0.000          0
ATOM    552  HZ3 LYS    35      36.781  11.505   7.737  1.000000  0.000          0
ATOM    553  C   LYS    35      29.634  15.305   8.676  1.000000  0.000          0
ATOM    554  O   LYS    35      29.073  14.348   9.223  1.000000  0.000          0
ATOM    555  N   ASN    36      29.309  16.589   8.991  1.000000  0.000          0
ATOM    556  H   ASN    36      29.740  17.413   8.600  1.000000  0.000          0
ATOM    557  CA  ASN    36      28.280  16.862   9.990  1.000000  0.000          0
ATOM    558  HA  ASN    36      28.292  16.040  10.706  1.000000  0.000          0
ATOM    559  CB  ASN    36      28.564  18.159  10.763  1.000000  0.000          0
ATOM    560  HB2 ASN    36      28.767  18.897   9.986  1.000000  0.000          0
ATOM    561  HB3 ASN    36      27.755  18.572  11.367  1.000000  0.000          0
ATOM    562  CG  ASN    36      29.698  18.000  11.708  1.000000  0.000          0
ATOM    563  OD1 ASN    36      29.614  17.915  12.902  1.000000  0.000          0
ATOM    564  ND2 ASN    36      30.895  18.038  11.192  1.000000  0.000          0
ATOM    565 HD21 ASN    36      31.678  17.770  11.771  1.000000  0.000          0
ATOM    566 HD22 ASN    36      30.980  18.261  10.210  1.000000  0.000          0
ATOM    567  C   ASN    36      26.884  16.764   9.326  1.000000  0.000          0
ATOM    568  O   ASN    36      25.909  16.938  10.036  1.000000  0.000          0
ATOM    569  N   THR    37      26.795  16.491   7.998  1.000000  0.000          0
ATOM    570  H   THR    37      27.625  16.163   7.527  1.000000  0.000          0
ATOM    571  CA  THR    37      25.539  16.314   7.267  1.000000  0.000          0
ATOM    572  HA  THR    37      24.955  17.222   7.417  1.000000  0.000          0
ATOM    573  CB  THR    37      25.786  16.251   5.776  1.000000  0.000          0
ATOM    574  HB  THR    37      26.452  15.447   5.461  1.000000  0.000          0
ATOM    575  CG2 THR    37      24.520  15.999   5.007  1.000000  0.000          0
ATOM    576 HG21 THR    37      24.100  15.002   5.129  1.000000  0.000          0
ATOM    577 HG22 THR    37      23.881  16.873   5.137  1.000000  0.000          0
ATOM    578 HG23 THR    37      24.830  16.126   3.970  1.000000  0.000          0
ATOM    579  OG1 THR    37      26.343  17.483   5.465  1.000000  0.000          0
ATOM    580  HG1 THR    37      27.286  17.387   5.614  1.000000  0.000          0
ATOM    581  C   THR    37      24.792  15.031   7.733  1.000000  0.000          0
ATOM    582  O   THR    37      25.232  13.936   7.549  1.000000  0.000          0
ATOM    583  N   THR    38      23.587  15.270   8.221  1.000000  0.000          0
ATOM    584  H   THR    38      23.245  16.220   8.222  1.000000  0.000          0
ATOM    585  CA  THR    38      22.831  14.275   8.915  1.000000  0.000          0
ATOM    586  HA  THR    38      23.488  13.648   9.519  1.000000  0.000          0
ATOM    587  CB  THR    38      21.746  14.950   9.733  1.000000  0.000          0
ATOM    588  HB  THR    38      21.172  14.197  10.271  1.000000  0.000          0
ATOM    589  CG2 THR    38      22.301  15.892  10.807  1.000000  0.000          0
ATOM    590 HG21 THR    38      22.971  15.315  11.446  1.000000  0.000          0
ATOM    591 HG22 THR    38      22.841  16.768  10.448  1.000000  0.000          0
ATOM    592 HG23 THR    38      21.550  16.248  11.512  1.000000  0.000          0
ATOM    593  OG1 THR    38      20.895  15.683   8.915  1.000000  0.000          0
ATOM    594  HG1 THR    38      21.335  16.523   8.766  1.000000  0.000          0
ATOM    595  C   THR    38      22.196  13.299   7.894  1.000000  0.000          0
ATOM    596  O   THR    38      22.068  13.536   6.687  1.000000  0.000          0
ATOM    597  N   GLU    39      21.629  12.197   8.396  1.000000  0.000          0
ATOM    598  H   GLU    39      21.742  11.907   9.356  1.000000  0.000          0
ATOM    599  CA  GLU    39      20.732  11.407   7.547  1.000000  0.000          0
ATOM    600  HA  GLU    39      21.228  11.270   6.585  1.000000  0.000          0
ATOM    601  CB  GLU    39      20.397  10.020   8.257  1.000000  0.000          0
ATOM    602  HB2 GLU    39      20.157  10.269   9.291  1.000000  0.000          0
ATOM    603  HB3 GLU    39      19.456   9.566   7.944  1.000000  0.000          0
ATOM    604  CG  GLU    39      21.603   9.135   8.203  1.000000  0.000          0
ATOM    605  HG2 GLU    39      21.356   8.109   8.474  1.000000  0.000          0
ATOM    606  HG3 GLU    39      21.947   9.093   7.170  1.000000  0.000          0
ATOM    607  CD  GLU    39      22.728   9.552   9.216  1.000000  0.000          0
ATOM    608  OE1 GLU    39      23.973   9.489   8.894  1.000000  0.000          0
ATOM    609  OE2 GLU    39      22.391   9.698  10.428  1.000000  0.000          0
ATOM    610  C   GLU    39      19.396  12.111   7.207  1.000000  0.000          0
ATOM    611  O   GLU    39      18.848  11.912   6.175  1.000000  0.000          0
ATOM    612  N   LYS    40      19.004  13.078   7.996  1.000000  0.000          0
ATOM    613  H   LYS    40      19.491  13.186   8.874  1.000000  0.000          0
ATOM    614  CA  LYS    40      17.778  13.895   7.708  1.000000  0.000          0
ATOM    615  HA  LYS    40      17.104  13.134   7.313  1.000000  0.000          0
ATOM    616  CB  LYS    40      17.097  14.513   8.888  1.000000  0.000          0
ATOM    617  HB2 LYS    40      16.253  15.111   8.545  1.000000  0.000          0
ATOM    618  HB3 LYS    40      16.635  13.674   9.408  1.000000  0.000          0
ATOM    619  CG  LYS    40      18.022  15.228   9.838  1.000000  0.000          0
ATOM    620  HG2 LYS    40      18.860  14.623  10.185  1.000000  0.000          0
ATOM    621  HG3 LYS    40      18.288  16.205   9.435  1.000000  0.000          0
ATOM    622  CD  LYS    40      17.384  15.620  11.108  1.000000  0.000          0
ATOM    623  HD2 LYS    40      16.461  16.164  10.915  1.000000  0.000          0
ATOM    624  HD3 LYS    40      17.122  14.832  11.815  1.000000  0.000          0
ATOM    625  CE  LYS    40      18.366  16.444  11.967  1.000000  0.000          0
ATOM    626  HE2 LYS    40      19.346  15.973  12.024  1.000000  0.000          0
ATOM    627  HE3 LYS    40      18.642  17.407  11.542  1.000000  0.000          0
ATOM    628  NZ  LYS    40      17.923  16.633  13.386  1.000000  0.000          0
ATOM    629  HZ1 LYS    40      17.135  17.255  13.506  1.000000  0.000          0
ATOM    630  HZ2 LYS    40      17.471  15.785  13.697  1.000000  0.000          0
ATOM    631  HZ3 LYS    40      18.709  16.905  13.959  1.000000  0.000          0
ATOM    632  C   LYS    40      17.902  15.011   6.665  1.000000  0.000          0
ATOM    633  O   LYS    40      16.977  15.256   5.912  1.000000  0.000          0
ATOM    634  N   GLU    41      19.087  15.534   6.512  1.000000  0.000          0
ATOM    635  H   GLU    41      19.742  15.186   7.199  1.000000  0.000          0
ATOM    636  CA  GLU    41      19.478  16.409   5.432  1.000000  0.000          0
ATOM    637  HA  GLU    41      18.633  17.084   5.298  1.000000  0.000          0
ATOM    638  CB  GLU    41      20.758  17.128   5.785  1.000000  0.000          0
ATOM    639  HB2 GLU    41      21.487  16.450   6.230  1.000000  0.000          0
ATOM    640  HB3 GLU    41      21.192  17.603   4.905  1.000000  0.000          0
ATOM    641  CG  GLU    41      20.375  18.237   6.836  1.000000  0.000          0
ATOM    642  HG2 GLU    41      19.920  19.065   6.293  1.000000  0.000          0
ATOM    643  HG3 GLU    41      19.595  18.049   7.575  1.000000  0.000          0
ATOM    644  CD  GLU    41      21.576  18.767   7.591  1.000000  0.000          0
ATOM    645  OE1 GLU    41      22.291  17.966   8.228  1.000000  0.000          0
ATOM    646  OE2 GLU    41      21.876  20.009   7.577  1.000000  0.000          0
ATOM    647  C   GLU    41      19.561  15.628   4.159  1.000000  0.000          0
ATOM    648  O   GLU    41      18.940  16.021   3.149  1.000000  0.000          0
ATOM    649  N   THR    42      20.274  14.441   4.149  1.000000  0.000          0
ATOM    650  H   THR    42      20.560  14.107   5.059  1.000000  0.000          0
ATOM    651  CA  THR    42      20.685  13.628   2.974  1.000000  0.000          0
ATOM    652  HA  THR    42      21.299  14.222   2.296  1.000000  0.000          0
ATOM    653  CB  THR    42      21.580  12.401   3.352  1.000000  0.000          0
ATOM    654  HB  THR    42      21.023  11.754   4.030  1.000000  0.000          0
ATOM    655  CG2 THR    42      22.019  11.524   2.222  1.000000  0.000          0
ATOM    656 HG21 THR    42      21.246  10.861   1.835  1.000000  0.000          0
ATOM    657 HG22 THR    42      22.579  12.110   1.494  1.000000  0.000          0
ATOM    658 HG23 THR    42      22.624  10.741   2.680  1.000000  0.000          0
ATOM    659  OG1 THR    42      22.787  12.927   3.952  1.000000  0.000          0
ATOM    660  HG1 THR    42      22.567  13.088   4.872  1.000000  0.000          0
ATOM    661  C   THR    42      19.430  13.169   2.249  1.000000  0.000          0
ATOM    662  O   THR    42      19.392  13.449   1.085  1.000000  0.000          0
ATOM    663  N   PHE    43      18.540  12.504   2.971  1.000000  0.000          0
ATOM    664  H   PHE    43      18.607  12.512   3.978  1.000000  0.000          0
ATOM    665  CA  PHE    43      17.289  12.040   2.406  1.000000  0.000          0
ATOM    666  HA  PHE    43      17.535  11.493   1.495  1.000000  0.000          0
ATOM    667  CB  PHE    43      16.728  11.042   3.385  1.000000  0.000          0
ATOM    668  HB2 PHE    43      16.555  11.583   4.315  1.000000  0.000          0
ATOM    669  HB3 PHE    43      15.909  10.483   2.933  1.000000  0.000          0
ATOM    670  CG  PHE    43      17.654   9.887   3.768  1.000000  0.000          0
ATOM    671  CD1 PHE    43      17.697   9.423   5.116  1.000000  0.000          0
ATOM    672  HD1 PHE    43      17.121   9.830   5.935  1.000000  0.000          0
ATOM    673  CE1 PHE    43      18.605   8.366   5.452  1.000000  0.000          0
ATOM    674  HE1 PHE    43      18.550   7.927   6.438  1.000000  0.000          0
ATOM    675  CZ  PHE    43      19.457   7.867   4.497  1.000000  0.000          0
ATOM    676  HZ  PHE    43      20.161   7.125   4.844  1.000000  0.000          0
ATOM    677  CE2 PHE    43      19.504   8.349   3.167  1.000000  0.000          0
ATOM    678  HE2 PHE    43      20.197   7.944   2.444  1.000000  0.000          0
ATOM    679  CD2 PHE    43      18.568   9.361   2.812  1.000000  0.000          0
ATOM    680  HD2 PHE    43      18.648   9.681   1.784  1.000000  0.000          0
ATOM    681  C   PHE    43      16.279  13.117   1.951  1.000000  0.000          0
ATOM    682  O   PHE    43      15.531  12.837   1.020  1.000000  0.000          0
ATOM    683  N   CYS    44      16.324  14.316   2.573  1.000000  0.000          0
ATOM    684  H   CYS    44      16.966  14.375   3.351  1.000000  0.000          0
ATOM    685  CA  CYS    44      15.547  15.519   2.136  1.000000  0.000          0
ATOM    686  HA  CYS    44      14.487  15.274   2.077  1.000000  0.000          0
ATOM    687  CB  CYS    44      15.625  16.603   3.220  1.000000  0.000          0
ATOM    688  HB2 CYS    44      15.241  16.062   4.085  1.000000  0.000          0
ATOM    689  HB3 CYS    44      16.618  16.948   3.508  1.000000  0.000          0
ATOM    690  SG  CYS    44      14.567  17.967   2.784  1.000000  0.000          0
ATOM    691  HG  CYS    44      13.355  17.498   3.095  1.000000  0.000          0
ATOM    692  C   CYS    44      15.994  16.015   0.662  1.000000  0.000          0
ATOM    693  O   CYS    44      15.151  16.162  -0.202  1.000000  0.000          0
ATOM    694  N   ARG    45      17.314  16.213   0.517  1.000000  0.000          0
ATOM    695  H   ARG    45      17.832  16.103   1.376  1.000000  0.000          0
ATOM    696  CA  ARG    45      18.022  16.428  -0.770  1.000000  0.000          0
ATOM    697  HA  ARG    45      17.605  17.265  -1.329  1.000000  0.000          0
ATOM    698  CB  ARG    45      19.501  16.675  -0.385  1.000000  0.000          0
ATOM    699  HB2 ARG    45      19.919  15.773   0.064  1.000000  0.000          0
ATOM    700  HB3 ARG    45      19.960  16.922  -1.342  1.000000  0.000          0
ATOM    701  CG  ARG    45      19.818  17.830   0.662  1.000000  0.000          0
ATOM    702  HG2 ARG    45      19.640  18.800   0.198  1.000000  0.000          0
ATOM    703  HG3 ARG    45      19.145  17.656   1.502  1.000000  0.000          0
ATOM    704  CD  ARG    45      21.261  17.822   1.207  1.000000  0.000          0
ATOM    705  HD2 ARG    45      21.273  16.802   1.596  1.000000  0.000          0
ATOM    706  HD3 ARG    45      21.970  17.937   0.388  1.000000  0.000          0
ATOM    707  NE  ARG    45      21.387  18.818   2.230  1.000000  0.000          0
ATOM    708  HE  ARG    45      20.541  19.250   2.574  1.000000  0.000          0
ATOM    709  CZ  ARG    45      22.547  19.206   2.747  1.000000  0.000          0
ATOM    710  NH1 ARG    45      23.611  18.457   2.629  1.000000  0.000          0
ATOM    711 HH11 ARG    45      23.523  17.516   2.276  1.000000  0.000          0
ATOM    712 HH12 ARG    45      24.482  18.803   3.005  1.000000  0.000          0
ATOM    713  NH2 ARG    45      22.794  20.221   3.516  1.000000  0.000          0
ATOM    714 HH21 ARG    45      22.048  20.831   3.819  1.000000  0.000          0
ATOM    715 HH22 ARG    45      23.744  20.428   3.788  1.000000  0.000          0
ATOM    716  C   ARG    45      18.025  15.261  -1.674  1.000000  0.000          0
ATOM    717  O   ARG    45      18.132  15.497  -2.888  1.000000  0.000          0
ATOM    718  N   ALA    46      17.849  14.010  -1.205  1.000000  0.000          0
ATOM    719  H   ALA    46      17.952  13.867  -0.210  1.000000  0.000          0
ATOM    720  CA  ALA    46      17.686  12.862  -2.103  1.000000  0.000          0
ATOM    721  HA  ALA    46      18.454  12.860  -2.875  1.000000  0.000          0
ATOM    722  CB  ALA    46      17.883  11.620  -1.295  1.000000  0.000          0
ATOM    723  HB1 ALA    46      17.064  11.494  -0.585  1.000000  0.000          0
ATOM    724  HB2 ALA    46      17.924  10.683  -1.851  1.000000  0.000          0
ATOM    725  HB3 ALA    46      18.813  11.588  -0.727  1.000000  0.000          0
ATOM    726  C   ALA    46      16.355  12.926  -2.895  1.000000  0.000          0
ATOM    727  O   ALA    46      16.373  12.904  -4.108  1.000000  0.000          0
ATOM    728  N   ALA    47      15.192  13.142  -2.227  1.000000  0.000          0
ATOM    729  H   ALA    47      15.304  13.297  -1.236  1.000000  0.000          0
ATOM    730  CA  ALA    47      13.951  13.223  -2.916  1.000000  0.000          0
ATOM    731  HA  ALA    47      13.785  12.350  -3.546  1.000000  0.000          0
ATOM    732  CB  ALA    47      12.866  13.298  -1.900  1.000000  0.000          0
ATOM    733  HB1 ALA    47      13.036  12.497  -1.182  1.000000  0.000          0
ATOM    734  HB2 ALA    47      12.754  14.218  -1.326  1.000000  0.000          0
ATOM    735  HB3 ALA    47      11.900  13.071  -2.348  1.000000  0.000          0
ATOM    736  C   ALA    47      13.907  14.478  -3.872  1.000000  0.000          0
ATOM    737  O   ALA    47      13.534  14.351  -5.075  1.000000  0.000          0
ATOM    738  N   THR    48      14.445  15.563  -3.309  1.000000  0.000          0
ATOM    739  H   THR    48      14.558  15.523  -2.305  1.000000  0.000          0
ATOM    740  CA  THR    48      14.507  16.847  -3.937  1.000000  0.000          0
ATOM    741  HA  THR    48      13.510  17.242  -4.136  1.000000  0.000          0
ATOM    742  CB  THR    48      15.140  17.932  -3.095  1.000000  0.000          0
ATOM    743  HB  THR    48      16.197  17.722  -2.925  1.000000  0.000          0
ATOM    744  CG2 THR    48      15.104  19.305  -3.832  1.000000  0.000          0
ATOM    745 HG21 THR    48      14.201  19.451  -4.425  1.000000  0.000          0
ATOM    746 HG22 THR    48      15.051  20.111  -3.102  1.000000  0.000          0
ATOM    747 HG23 THR    48      16.045  19.466  -4.357  1.000000  0.000          0
ATOM    748  OG1 THR    48      14.461  18.073  -1.865  1.000000  0.000          0
ATOM    749  HG1 THR    48      14.752  17.472  -1.174  1.000000  0.000          0
ATOM    750  C   THR    48      15.308  16.803  -5.238  1.000000  0.000          0
ATOM    751  O   THR    48      14.883  17.463  -6.187  1.000000  0.000          0
ATOM    752  N   VAL    49      16.357  15.949  -5.333  1.000000  0.000          0
ATOM    753  H   VAL    49      16.917  15.928  -4.493  1.000000  0.000          0
ATOM    754  CA  VAL    49      17.107  15.697  -6.557  1.000000  0.000          0
ATOM    755  HA  VAL    49      16.999  16.611  -7.140  1.000000  0.000          0
ATOM    756  CB  VAL    49      18.589  15.568  -6.189  1.000000  0.000          0
ATOM    757  HB  VAL    49      18.649  14.794  -5.422  1.000000  0.000          0
ATOM    758  CG1 VAL    49      19.540  15.179  -7.260  1.000000  0.000          0
ATOM    759 HG11 VAL    49      20.578  15.125  -6.933  1.000000  0.000          0
ATOM    760 HG12 VAL    49      19.286  14.190  -7.645  1.000000  0.000          0
ATOM    761 HG13 VAL    49      19.488  15.806  -8.151  1.000000  0.000          0
ATOM    762  CG2 VAL    49      19.179  16.835  -5.514  1.000000  0.000          0
ATOM    763 HG21 VAL    49      20.255  16.792  -5.341  1.000000  0.000          0
ATOM    764 HG22 VAL    49      19.056  17.620  -6.259  1.000000  0.000          0
ATOM    765 HG23 VAL    49      18.712  17.240  -4.617  1.000000  0.000          0
ATOM    766  C   VAL    49      16.528  14.617  -7.510  1.000000  0.000          0
ATOM    767  O   VAL    49      16.586  14.727  -8.715  1.000000  0.000          0
ATOM    768  N   LEU    50      15.754  13.683  -6.913  1.000000  0.000          0
ATOM    769  H   LEU    50      15.748  13.628  -5.903  1.000000  0.000          0
ATOM    770  CA  LEU    50      14.890  12.736  -7.642  1.000000  0.000          0
ATOM    771  HA  LEU    50      15.485  12.464  -8.513  1.000000  0.000          0
ATOM    772  CB  LEU    50      14.567  11.446  -6.893  1.000000  0.000          0
ATOM    773  HB2 LEU    50      13.919  11.762  -6.075  1.000000  0.000          0
ATOM    774  HB3 LEU    50      13.937  10.787  -7.490  1.000000  0.000          0
ATOM    775  CG  LEU    50      15.792  10.548  -6.291  1.000000  0.000          0
ATOM    776  HG  LEU    50      16.354  11.242  -5.665  1.000000  0.000          0
ATOM    777  CD1 LEU    50      15.239   9.396  -5.406  1.000000  0.000          0
ATOM    778 HD11 LEU    50      16.016   8.631  -5.407  1.000000  0.000          0
ATOM    779 HD12 LEU    50      15.026   9.824  -4.427  1.000000  0.000          0
ATOM    780 HD13 LEU    50      14.294   8.953  -5.720  1.000000  0.000          0
ATOM    781  CD2 LEU    50      16.734   9.976  -7.455  1.000000  0.000          0
ATOM    782 HD21 LEU    50      17.661   9.665  -6.973  1.000000  0.000          0
ATOM    783 HD22 LEU    50      16.287   9.158  -8.018  1.000000  0.000          0
ATOM    784 HD23 LEU    50      16.887  10.823  -8.124  1.000000  0.000          0
ATOM    785  C   LEU    50      13.689  13.368  -8.362  1.000000  0.000          0
ATOM    786  O   LEU    50      13.494  13.042  -9.554  1.000000  0.000          0
ATOM    787  N   ARG    51      12.995  14.352  -7.791  1.000000  0.000          0
ATOM    788  H   ARG    51      13.075  14.491  -6.794  1.000000  0.000          0
ATOM    789  CA  ARG    51      11.926  15.068  -8.555  1.000000  0.000          0
ATOM    790  HA  ARG    51      11.479  14.336  -9.229  1.000000  0.000          0
ATOM    791  CB  ARG    51      10.943  15.737  -7.634  1.000000  0.000          0
ATOM    792  HB2 ARG    51      11.491  16.286  -6.869  1.000000  0.000          0
ATOM    793  HB3 ARG    51      10.310  16.459  -8.151  1.000000  0.000          0
ATOM    794  CG  ARG    51      10.111  14.635  -6.970  1.000000  0.000          0
ATOM    795  HG2 ARG    51      10.735  13.746  -6.875  1.000000  0.000          0
ATOM    796  HG3 ARG    51       9.871  14.945  -5.954  1.000000  0.000          0
ATOM    797  CD  ARG    51       8.858  14.263  -7.617  1.000000  0.000          0
ATOM    798  HD2 ARG    51       8.097  14.978  -7.307  1.000000  0.000          0
ATOM    799  HD3 ARG    51       9.021  14.256  -8.696  1.000000  0.000          0
ATOM    800  NE  ARG    51       8.407  12.985  -7.019  1.000000  0.000          0
ATOM    801  HE  ARG    51       9.135  12.407  -6.625  1.000000  0.000          0
ATOM    802  CZ  ARG    51       7.287  12.402  -6.950  1.000000  0.000          0
ATOM    803  NH1 ARG    51       6.286  12.758  -7.741  1.000000  0.000          0
ATOM    804 HH11 ARG    51       6.379  13.504  -8.415  1.000000  0.000          0
ATOM    805 HH12 ARG    51       5.389  12.375  -7.481  1.000000  0.000          0
ATOM    806  NH2 ARG    51       7.099  11.292  -6.306  1.000000  0.000          0
ATOM    807 HH21 ARG    51       7.879  10.961  -5.756  1.000000  0.000          0
ATOM    808 HH22 ARG    51       6.469  10.695  -6.824  1.000000  0.000          0
ATOM    809  C   ARG    51      12.430  16.073  -9.598  1.000000  0.000          0
ATOM    810  O   ARG    51      11.797  16.428 -10.578  1.000000  0.000          0
ATOM    811  N   GLN    52      13.660  16.554  -9.439  1.000000  0.000          0
ATOM    812  H   GLN    52      14.160  16.342  -8.587  1.000000  0.000          0
ATOM    813  CA  GLN    52      14.344  17.462 -10.359  1.000000  0.000          0
ATOM    814  HA  GLN    52      13.720  18.221 -10.829  1.000000  0.000          0
ATOM    815  CB  GLN    52      15.471  18.178  -9.560  1.000000  0.000          0
ATOM    816  HB2 GLN    52      14.851  18.775  -8.891  1.000000  0.000          0
ATOM    817  HB3 GLN    52      15.979  17.335  -9.090  1.000000  0.000          0
ATOM    818  CG  GLN    52      16.446  19.074 -10.381  1.000000  0.000          0
ATOM    819  HG2 GLN    52      16.088  19.351 -11.372  1.000000  0.000          0
ATOM    820  HG3 GLN    52      16.576  20.016  -9.849  1.000000  0.000          0
ATOM    821  CD  GLN    52      17.789  18.374 -10.647  1.000000  0.000          0
ATOM    822  OE1 GLN    52      18.035  17.643 -11.609  1.000000  0.000          0
ATOM    823  NE2 GLN    52      18.727  18.547  -9.810  1.000000  0.000          0
ATOM    824 HE21 GLN    52      19.621  18.131 -10.029  1.000000  0.000          0
ATOM    825 HE22 GLN    52      18.592  19.055  -8.948  1.000000  0.000          0
ATOM    826  C   GLN    52      14.952  16.737 -11.603  1.000000  0.000          0
ATOM    827  O   GLN    52      15.063  17.363 -12.653  1.000000  0.000          0
ATOM    828  N   PHE    53      15.173  15.427 -11.488  1.000000  0.000          0
ATOM    829  H   PHE    53      15.113  15.077 -10.542  1.000000  0.000          0
ATOM    830  CA  PHE    53      15.792  14.539 -12.494  1.000000  0.000          0
ATOM    831  HA  PHE    53      16.597  15.176 -12.858  1.000000  0.000          0
ATOM    832  CB  PHE    53      16.385  13.320 -11.804  1.000000  0.000          0
ATOM    833  HB2 PHE    53      16.910  13.589 -10.888  1.000000  0.000          0
ATOM    834  HB3 PHE    53      15.478  12.802 -11.490  1.000000  0.000          0
ATOM    835  CG  PHE    53      17.206  12.330 -12.710  1.000000  0.000          0
ATOM    836  CD1 PHE    53      16.880  10.941 -12.613  1.000000  0.000          0
ATOM    837  HD1 PHE    53      16.087  10.657 -11.936  1.000000  0.000          0
ATOM    838  CE1 PHE    53      17.561  10.009 -13.387  1.000000  0.000          0
ATOM    839  HE1 PHE    53      17.358   8.952 -13.296  1.000000  0.000          0
ATOM    840  CZ  PHE    53      18.606  10.449 -14.304  1.000000  0.000          0
ATOM    841  HZ  PHE    53      19.249   9.708 -14.755  1.000000  0.000          0
ATOM    842  CE2 PHE    53      18.882  11.827 -14.463  1.000000  0.000          0
ATOM    843  HE2 PHE    53      19.743  12.229 -14.974  1.000000  0.000          0
ATOM    844  CD2 PHE    53      18.087  12.751 -13.700  1.000000  0.000          0
ATOM    845  HD2 PHE    53      18.186  13.804 -13.920  1.000000  0.000          0
ATOM    846  C   PHE    53      14.831  14.113 -13.568  1.000000  0.000          0
ATOM    847  O   PHE    53      15.201  13.896 -14.707  1.000000  0.000          0
ATOM    848  N   TYR    54      13.557  13.852 -13.238  1.000000  0.000          0
ATOM    849  H   TYR    54      13.327  13.803 -12.257  1.000000  0.000          0
ATOM    850  CA  TYR    54      12.546  13.134 -14.099  1.000000  0.000          0
ATOM    851  HA  TYR    54      12.913  12.129 -14.306  1.000000  0.000          0
ATOM    852  CB  TYR    54      11.212  12.944 -13.398  1.000000  0.000          0
ATOM    853  HB2 TYR    54      10.677  13.877 -13.224  1.000000  0.000          0
ATOM    854  HB3 TYR    54      10.520  12.426 -14.062  1.000000  0.000          0
ATOM    855  CG  TYR    54      11.122  11.982 -12.219  1.000000  0.000          0
ATOM    856  CD1 TYR    54      11.687  10.685 -12.153  1.000000  0.000          0
ATOM    857  HD1 TYR    54      12.273  10.346 -12.993  1.000000  0.000          0
ATOM    858  CE1 TYR    54      11.742   9.992 -10.940  1.000000  0.000          0
ATOM    859  HE1 TYR    54      12.341   9.094 -10.907  1.000000  0.000          0
ATOM    860  CZ  TYR    54      11.289  10.647  -9.772  1.000000  0.000          0
ATOM    861  OH  TYR    54      11.339  10.042  -8.556  1.000000  0.000          0
ATOM    862  HH  TYR    54      11.016  10.539  -7.801  1.000000  0.000          0
ATOM    863  CE2 TYR    54      10.605  11.841  -9.857  1.000000  0.000          0
ATOM    864  HE2 TYR    54      10.076  12.168  -8.973  1.000000  0.000          0
ATOM    865  CD2 TYR    54      10.521  12.480 -11.059  1.000000  0.000          0
ATOM    866  HD2 TYR    54      10.126  13.484 -11.116  1.000000  0.000          0
ATOM    867  C   TYR    54      12.143  13.842 -15.449  1.000000  0.000          0
ATOM    868  O   TYR    54      11.860  13.161 -16.374  1.000000  0.000          0
ATOM    869  N   SER    55      12.548  15.125 -15.663  1.000000  0.000          0
ATOM    870  H   SER    55      12.729  15.687 -14.845  1.000000  0.000          0
ATOM    871  CA  SER    55      12.609  15.731 -17.051  1.000000  0.000          0
ATOM    872  HA  SER    55      11.667  15.778 -17.599  1.000000  0.000          0
ATOM    873  CB  SER    55      13.005  17.199 -16.803  1.000000  0.000          0
ATOM    874  HB2 SER    55      12.988  17.694 -17.774  1.000000  0.000          0
ATOM    875  HB3 SER    55      12.158  17.574 -16.225  1.000000  0.000          0
ATOM    876  OG  SER    55      14.134  17.403 -16.030  1.000000  0.000          0
ATOM    877  HG  SER    55      14.953  17.243 -16.506  1.000000  0.000          0
ATOM    878  C   SER    55      13.712  15.042 -17.953  1.000000  0.000          0
ATOM    879  O   SER    55      13.666  15.203 -19.199  1.000000  0.000          0
ATOM    880  N   HIE    56      14.752  14.386 -17.454  1.000000  0.000          0
ATOM    881  H   HIE    56      14.840  14.147 -16.477  1.000000  0.000          0
ATOM    882  CA  HIE    56      15.986  14.310 -18.170  1.000000  0.000          0
ATOM    883  HA  HIE    56      16.221  15.210 -18.738  1.000000  0.000          0
ATOM    884  CB  HIE    56      17.086  14.044 -17.104  1.000000  0.000          0
ATOM    885  HB2 HIE    56      16.891  14.941 -16.516  1.000000  0.000          0
ATOM    886  HB3 HIE    56      16.879  13.142 -16.529  1.000000  0.000          0
ATOM    887  CG  HIE    56      18.506  13.960 -17.613  1.000000  0.000          0
ATOM    888  ND1 HIE    56      19.302  15.091 -17.795  1.000000  0.000          0
ATOM    889  CE1 HIE    56      20.474  14.572 -18.157  1.000000  0.000          0
ATOM    890  HE1 HIE    56      21.337  15.190 -18.357  1.000000  0.000          0
ATOM    891  NE2 HIE    56      20.477  13.232 -18.177  1.000000  0.000          0
ATOM    892  HE2 HIE    56      21.233  12.582 -18.340  1.000000  0.000          0
ATOM    893  CD2 HIE    56      19.160  12.825 -17.897  1.000000  0.000          0
ATOM    894  HD2 HIE    56      18.828  11.802 -17.776  1.000000  0.000          0
ATOM    895  C   HIE    56      15.869  13.211 -19.209  1.000000  0.000          0
ATOM    896  O   HIE    56      16.666  13.137 -20.193  1.000000  0.000          0
ATOM    897  N   HIE    57      14.898  12.341 -19.198  1.000000  0.000          0
ATOM    898  H   HIE    57      14.401  12.381 -18.320  1.000000  0.000          0
ATOM    899  CA  HIE    57      14.569  11.229 -20.093  1.000000  0.000          0
ATOM    900  HA  HIE    57      15.497  10.751 -20.408  1.000000  0.000          0
ATOM    901  CB  HIE    57      13.774  10.244 -19.220  1.000000  0.000          0
ATOM    902  HB2 HIE    57      12.749  10.582 -19.062  1.000000  0.000          0
ATOM    903  HB3 HIE    57      13.758   9.287 -19.740  1.000000  0.000          0
ATOM    904  CG  HIE    57      14.405  10.006 -17.829  1.000000  0.000          0
ATOM    905  ND1 HIE    57      14.245  10.814 -16.739  1.000000  0.000          0
ATOM    906  CE1 HIE    57      15.101  10.297 -15.788  1.000000  0.000          0
ATOM    907  HE1 HIE    57      15.187  10.564 -14.746  1.000000  0.000          0
ATOM    908  NE2 HIE    57      15.555   9.116 -16.206  1.000000  0.000          0
ATOM    909  HE2 HIE    57      16.211   8.554 -15.682  1.000000  0.000          0
ATOM    910  CD2 HIE    57      15.190   8.959 -17.525  1.000000  0.000          0
ATOM    911  HD2 HIE    57      15.522   8.195 -18.214  1.000000  0.000          0
ATOM    912  C   HIE    57      13.890  11.755 -21.349  1.000000  0.000          0
ATOM    913  O   HIE    57      13.876  11.045 -22.368  1.000000  0.000          0
ATOM    914  N   GLU    58      13.510  13.044 -21.267  1.000000  0.000          0
ATOM    915  H   GLU    58      13.683  13.519 -20.392  1.000000  0.000          0
ATOM    916  CA  GLU    58      12.989  13.862 -22.380  1.000000  0.000          0
ATOM    917  HA  GLU    58      12.637  13.209 -23.179  1.000000  0.000          0
ATOM    918  CB  GLU    58      11.665  14.521 -21.977  1.000000  0.000          0
ATOM    919  HB2 GLU    58      11.706  15.313 -21.231  1.000000  0.000          0
ATOM    920  HB3 GLU    58      11.225  14.910 -22.896  1.000000  0.000          0
ATOM    921  CG  GLU    58      10.608  13.555 -21.468  1.000000  0.000          0
ATOM    922  HG2 GLU    58      10.993  13.168 -20.524  1.000000  0.000          0
ATOM    923  HG3 GLU    58       9.694  14.061 -21.159  1.000000  0.000          0
ATOM    924  CD  GLU    58      10.294  12.486 -22.474  1.000000  0.000          0
ATOM    925  OE1 GLU    58       9.787  12.786 -23.616  1.000000  0.000          0
ATOM    926  OE2 GLU    58      10.318  11.325 -22.103  1.000000  0.000          0
ATOM    927  C   GLU    58      14.087  14.738 -23.040  1.000000  0.000          0
ATOM    928  O   GLU    58      13.606  15.616 -23.779  1.000000  0.000          0
ATOM    929  N   LYS    59      15.369  14.563 -22.794  1.000000  0.000          0
ATOM    930  H   LYS    59      15.582  13.861 -22.099  1.000000  0.000          0
ATOM    931  CA  LYS    59      16.384  15.496 -23.200  1.000000  0.000          0
ATOM    932  HA  LYS    59      16.023  16.031 -24.078  1.000000  0.000          0
ATOM    933  CB  LYS    59      16.709  16.445 -22.030  1.000000  0.000          0
ATOM    934  HB2 LYS    59      15.765  16.931 -21.783  1.000000  0.000          0
ATOM    935  HB3 LYS    59      17.082  16.023 -21.097  1.000000  0.000          0
ATOM    936  CG  LYS    59      17.534  17.675 -22.581  1.000000  0.000          0
ATOM    937  HG2 LYS    59      18.575  17.397 -22.736  1.000000  0.000          0
ATOM    938  HG3 LYS    59      17.039  18.072 -23.468  1.000000  0.000          0
ATOM    939  CD  LYS    59      17.558  18.705 -21.416  1.000000  0.000          0
ATOM    940  HD2 LYS    59      16.540  18.985 -21.143  1.000000  0.000          0
ATOM    941  HD3 LYS    59      18.038  18.143 -20.614  1.000000  0.000          0
ATOM    942  CE  LYS    59      18.468  19.848 -21.689  1.000000  0.000          0
ATOM    943  HE2 LYS    59      19.550  19.717 -21.652  1.000000  0.000          0
ATOM    944  HE3 LYS    59      18.357  20.071 -22.750  1.000000  0.000          0
ATOM    945  NZ  LYS    59      18.195  21.057 -20.861  1.000000  0.000          0
ATOM    946  HZ1 LYS    59      17.353  21.558 -21.108  1.000000  0.000          0
ATOM    947  HZ2 LYS    59      18.114  20.835 -19.880  1.000000  0.000          0
ATOM    948  HZ3 LYS    59      18.975  21.698 -20.911  1.000000  0.000          0
ATOM    949  C   LYS    59      17.714  14.863 -23.616  1.000000  0.000          0
ATOM    950  O   LYS    59      18.175  15.294 -24.668  1.000000  0.000          0
ATOM    951  N   ASP    60      18.364  14.066 -22.862  1.000000  0.000          0
ATOM    952  H   ASP    60      17.977  13.923 -21.940  1.000000  0.000          0
ATOM    953  CA  ASP    60      19.617  13.292 -23.221  1.000000  0.000          0
ATOM    954  HA  ASP    60      20.256  14.028 -23.711  1.000000  0.000          0
ATOM    955  CB  ASP    60      20.264  12.698 -21.971  1.000000  0.000          0
ATOM    956  HB2 ASP    60      20.021  13.351 -21.133  1.000000  0.000          0
ATOM    957  HB3 ASP    60      19.779  11.732 -21.831  1.000000  0.000          0
ATOM    958  CG  ASP    60      21.736  12.449 -22.136  1.000000  0.000          0
ATOM    959  OD1 ASP    60      22.493  12.665 -21.172  1.000000  0.000          0
ATOM    960  OD2 ASP    60      22.147  11.996 -23.248  1.000000  0.000          0
ATOM    961  C   ASP    60      19.420  12.273 -24.323  1.000000  0.000          0
ATOM    962  O   ASP    60      18.530  11.465 -24.282  1.000000  0.000          0
ATOM    963  N   THR    61      20.208  12.385 -25.382  1.000000  0.000          0
ATOM    964  H   THR    61      20.995  13.018 -25.337  1.000000  0.000          0
ATOM    965  CA  THR    61      20.154  11.431 -26.552  1.000000  0.000          0
ATOM    966  HA  THR    61      19.147  11.388 -26.969  1.000000  0.000          0
ATOM    967  CB  THR    61      20.881  11.932 -27.815  1.000000  0.000          0
ATOM    968  HB  THR    61      20.942  11.152 -28.574  1.000000  0.000          0
ATOM    969  CG2 THR    61      20.265  13.273 -28.246  1.000000  0.000          0
ATOM    970 HG21 THR    61      20.594  13.653 -29.213  1.000000  0.000          0
ATOM    971 HG22 THR    61      19.191  13.097 -28.295  1.000000  0.000          0
ATOM    972 HG23 THR    61      20.600  13.995 -27.501  1.000000  0.000          0
ATOM    973  OG1 THR    61      22.209  12.217 -27.385  1.000000  0.000          0
ATOM    974  HG1 THR    61      22.761  11.505 -27.714  1.000000  0.000          0
ATOM    975  C   THR    61      20.448   9.956 -26.165  1.000000  0.000          0
ATOM    976  O   THR    61      19.896   8.916 -26.520  1.000000  0.000          0
ATOM    977  N   ARG    62      21.329   9.905 -25.160  1.000000  0.000          0
ATOM    978  H   ARG    62      21.572  10.816 -24.797  1.000000  0.000          0
ATOM    979  CA  ARG    62      21.783   8.670 -24.512  1.000000  0.000          0
ATOM    980  HA  ARG    62      22.059   7.980 -25.309  1.000000  0.000          0
ATOM    981  CB  ARG    62      23.040   8.886 -23.582  1.000000  0.000          0
ATOM    982  HB2 ARG    62      22.819   9.627 -22.814  1.000000  0.000          0
ATOM    983  HB3 ARG    62      23.281   7.933 -23.112  1.000000  0.000          0
ATOM    984  CG  ARG    62      24.286   9.257 -24.466  1.000000  0.000          0
ATOM    985  HG2 ARG    62      24.625   8.281 -24.813  1.000000  0.000          0
ATOM    986  HG3 ARG    62      23.999   9.897 -25.299  1.000000  0.000          0
ATOM    987  CD  ARG    62      25.398   9.953 -23.691  1.000000  0.000          0
ATOM    988  HD2 ARG    62      25.766   9.259 -22.938  1.000000  0.000          0
ATOM    989  HD3 ARG    62      26.278  10.167 -24.299  1.000000  0.000          0
ATOM    990  NE  ARG    62      24.974  11.139 -23.015  1.000000  0.000          0
ATOM    991  HE  ARG    62      24.006  11.382 -22.859  1.000000  0.000          0
ATOM    992  CZ  ARG    62      25.747  11.944 -22.341  1.000000  0.000          0
ATOM    993  NH1 ARG    62      27.016  11.720 -22.151  1.000000  0.000          0
ATOM    994 HH11 ARG    62      27.558  10.967 -22.550  1.000000  0.000          0
ATOM    995 HH12 ARG    62      27.473  12.496 -21.697  1.000000  0.000          0
ATOM    996  NH2 ARG    62      25.250  12.938 -21.650  1.000000  0.000          0
ATOM    997 HH21 ARG    62      24.254  12.941 -21.483  1.000000  0.000          0
ATOM    998 HH22 ARG    62      25.862  13.456 -21.036  1.000000  0.000          0
ATOM    999  C   ARG    62      20.751   7.904 -23.728  1.000000  0.000          0
ATOM   1000  O   ARG    62      21.007   6.832 -23.189  1.000000  0.000          0
ATOM   1001  N   CYS    63      19.595   8.536 -23.624  1.000000  0.000          0
ATOM   1002  H   CYS    63      19.543   9.502 -23.916  1.000000  0.000          0
ATOM   1003  CA  CYS    63      18.397   7.913 -23.052  1.000000  0.000          0
ATOM   1004  HA  CYS    63      18.747   7.279 -22.237  1.000000  0.000          0
ATOM   1005  CB  CYS    63      17.445   9.051 -22.626  1.000000  0.000          0
ATOM   1006  HB2 CYS    63      18.003   9.863 -22.158  1.000000  0.000          0
ATOM   1007  HB3 CYS    63      17.024   9.375 -23.577  1.000000  0.000          0
ATOM   1008  SG  CYS    63      16.171   8.498 -21.429  1.000000  0.000          0
ATOM   1009  HG  CYS    63      15.630   7.555 -22.205  1.000000  0.000          0
ATOM   1010  C   CYS    63      17.716   6.861 -23.920  1.000000  0.000          0
ATOM   1011  O   CYS    63      17.208   5.868 -23.461  1.000000  0.000          0
ATOM   1012  N   LEU    64      17.674   7.151 -25.199  1.000000  0.000          0
ATOM   1013  H   LEU    64      17.841   8.080 -25.553  1.000000  0.000          0
ATOM   1014  CA  LEU    64      17.064   6.242 -26.247  1.000000  0.000          0
ATOM   1015  HA  LEU    64      16.010   6.111 -26.002  1.000000  0.000          0
ATOM   1016  CB  LEU    64      17.063   6.851 -27.692  1.000000  0.000          0
ATOM   1017  HB2 LEU    64      18.122   6.884 -27.952  1.000000  0.000          0
ATOM   1018  HB3 LEU    64      16.739   6.116 -28.428  1.000000  0.000          0
ATOM   1019  CG  LEU    64      16.325   8.217 -27.862  1.000000  0.000          0
ATOM   1020  HG  LEU    64      16.196   8.440 -28.921  1.000000  0.000          0
ATOM   1021  CD1 LEU    64      14.866   8.278 -27.407  1.000000  0.000          0
ATOM   1022 HD11 LEU    64      14.833   8.092 -26.334  1.000000  0.000          0
ATOM   1023 HD12 LEU    64      14.547   9.299 -27.615  1.000000  0.000          0
ATOM   1024 HD13 LEU    64      14.342   7.562 -28.041  1.000000  0.000          0
ATOM   1025  CD2 LEU    64      16.964   9.483 -27.285  1.000000  0.000          0
ATOM   1026 HD21 LEU    64      17.954   9.571 -27.734  1.000000  0.000          0
ATOM   1027 HD22 LEU    64      16.331  10.366 -27.381  1.000000  0.000          0
ATOM   1028 HD23 LEU    64      17.051   9.411 -26.202  1.000000  0.000          0
ATOM   1029  C   LEU    64      17.681   4.853 -26.263  1.000000  0.000          0
ATOM   1030  O   LEU    64      18.892   4.719 -26.242  1.000000  0.000          0
ATOM   1031  N   GLY    65      16.896   3.819 -26.431  1.000000  0.000          0
ATOM   1032  H   GLY    65      15.956   3.987 -26.761  1.000000  0.000          0
ATOM   1033  CA  GLY    65      17.291   2.385 -26.549  1.000000  0.000          0
ATOM   1034  HA2 GLY    65      18.327   2.300 -26.221  1.000000  0.000          0
ATOM   1035  HA3 GLY    65      16.623   1.825 -25.895  1.000000  0.000          0
ATOM   1036  C   GLY    65      17.112   1.778 -27.882  1.000000  0.000          0
ATOM   1037  O   GLY    65      16.746   2.487 -28.791  1.000000  0.000          0
ATOM   1038  N   ALA    66      17.394   0.502 -28.086  1.000000  0.000          0
ATOM   1039  H   ALA    66      17.551  -0.061 -27.261  1.000000  0.000          0
ATOM   1040  CA  ALA    66      17.259  -0.182 -29.375  1.000000  0.000          0
ATOM   1041  HA  ALA    66      17.129   0.556 -30.168  1.000000  0.000          0
ATOM   1042  CB  ALA    66      18.430  -1.104 -29.474  1.000000  0.000          0
ATOM   1043  HB1 ALA    66      18.499  -1.669 -30.403  1.000000  0.000          0
ATOM   1044  HB2 ALA    66      19.379  -0.566 -29.518  1.000000  0.000          0
ATOM   1045  HB3 ALA    66      18.438  -1.756 -28.601  1.000000  0.000          0
ATOM   1046  C   ALA    66      15.901  -0.949 -29.423  1.000000  0.000          0
ATOM   1047  O   ALA    66      15.539  -1.279 -30.512  1.000000  0.000          0
ATOM   1048  N   THR    67      15.221  -1.371 -28.314  1.000000  0.000          0
ATOM   1049  H   THR    67      15.735  -1.171 -27.466  1.000000  0.000          0
ATOM   1050  CA  THR    67      14.053  -2.243 -28.235  1.000000  0.000          0
ATOM   1051  HA  THR    67      13.583  -2.246 -29.219  1.000000  0.000          0
ATOM   1052  CB  THR    67      14.406  -3.756 -27.933  1.000000  0.000          0
ATOM   1053  HB  THR    67      13.525  -4.329 -28.222  1.000000  0.000          0
ATOM   1054  CG2 THR    67      15.510  -4.252 -28.846  1.000000  0.000          0
ATOM   1055 HG21 THR    67      16.472  -3.814 -28.580  1.000000  0.000          0
ATOM   1056 HG22 THR    67      15.496  -5.341 -28.808  1.000000  0.000          0
ATOM   1057 HG23 THR    67      15.202  -3.977 -29.855  1.000000  0.000          0
ATOM   1058  OG1 THR    67      14.679  -4.050 -26.549  1.000000  0.000          0
ATOM   1059  HG1 THR    67      15.499  -4.544 -26.473  1.000000  0.000          0
ATOM   1060  C   THR    67      12.982  -1.728 -27.292  1.000000  0.000          0
ATOM   1061  O   THR    67      13.234  -0.984 -26.320  1.000000  0.000          0
ATOM   1062  N   ALA    68      11.771  -2.312 -27.378  1.000000  0.000          0
ATOM   1063  H   ALA    68      11.639  -3.048 -28.057  1.000000  0.000          0
ATOM   1064  CA  ALA    68      10.708  -2.226 -26.418  1.000000  0.000          0
ATOM   1065  HA  ALA    68      10.582  -1.198 -26.077  1.000000  0.000          0
ATOM   1066  CB  ALA    68       9.386  -2.655 -27.107  1.000000  0.000          0
ATOM   1067  HB1 ALA    68       9.258  -2.215 -28.095  1.000000  0.000          0
ATOM   1068  HB2 ALA    68       9.384  -3.732 -27.273  1.000000  0.000          0
ATOM   1069  HB3 ALA    68       8.585  -2.420 -26.405  1.000000  0.000          0
ATOM   1070  C   ALA    68      10.942  -3.026 -25.121  1.000000  0.000          0
ATOM   1071  O   ALA    68      10.435  -2.651 -24.038  1.000000  0.000          0
ATOM   1072  N   GLN    69      11.763  -4.084 -25.075  1.000000  0.000          0
ATOM   1073  H   GLN    69      12.263  -4.257 -25.936  1.000000  0.000          0
ATOM   1074  CA  GLN    69      12.139  -4.779 -23.830  1.000000  0.000          0
ATOM   1075  HA  GLN    69      11.202  -5.047 -23.340  1.000000  0.000          0
ATOM   1076  CB  GLN    69      12.742  -6.167 -24.195  1.000000  0.000          0
ATOM   1077  HB2 GLN    69      13.636  -6.092 -24.815  1.000000  0.000          0
ATOM   1078  HB3 GLN    69      12.888  -6.547 -23.185  1.000000  0.000          0
ATOM   1079  CG  GLN    69      11.736  -7.028 -24.944  1.000000  0.000          0
ATOM   1080  HG2 GLN    69      11.893  -8.087 -24.735  1.000000  0.000          0
ATOM   1081  HG3 GLN    69      10.746  -6.799 -24.548  1.000000  0.000          0
ATOM   1082  CD  GLN    69      11.772  -6.790 -26.412  1.000000  0.000          0
ATOM   1083  OE1 GLN    69      10.765  -6.221 -26.908  1.000000  0.000          0
ATOM   1084  NE2 GLN    69      12.882  -7.075 -27.169  1.000000  0.000          0
ATOM   1085 HE21 GLN    69      12.690  -6.795 -28.121  1.000000  0.000          0
ATOM   1086 HE22 GLN    69      13.738  -7.459 -26.793  1.000000  0.000          0
ATOM   1087  C   GLN    69      13.135  -4.051 -22.878  1.000000  0.000          0
ATOM   1088  O   GLN    69      12.922  -4.002 -21.691  1.000000  0.000          0
ATOM   1089  N   GLN    70      14.097  -3.384 -23.520  1.000000  0.000          0
ATOM   1090  H   GLN    70      14.218  -3.556 -24.508  1.000000  0.000          0
ATOM   1091  CA  GLN    70      14.890  -2.239 -22.955  1.000000  0.000          0
ATOM   1092  HA  GLN    70      15.475  -2.621 -22.117  1.000000  0.000          0
ATOM   1093  CB  GLN    70      15.938  -1.800 -23.988  1.000000  0.000          0
ATOM   1094  HB2 GLN    70      15.307  -1.734 -24.875  1.000000  0.000          0
ATOM   1095  HB3 GLN    70      16.430  -0.874 -23.686  1.000000  0.000          0
ATOM   1096  CG  GLN    70      17.046  -2.853 -24.377  1.000000  0.000          0
ATOM   1097  HG2 GLN    70      17.720  -2.898 -23.523  1.000000  0.000          0
ATOM   1098  HG3 GLN    70      16.675  -3.868 -24.515  1.000000  0.000          0
ATOM   1099  CD  GLN    70      17.819  -2.428 -25.611  1.000000  0.000          0
ATOM   1100  OE1 GLN    70      17.195  -1.848 -26.490  1.000000  0.000          0
ATOM   1101  NE2 GLN    70      19.076  -2.859 -25.818  1.000000  0.000          0
ATOM   1102 HE21 GLN    70      19.545  -2.431 -26.603  1.000000  0.000          0
ATOM   1103 HE22 GLN    70      19.690  -3.194 -25.089  1.000000  0.000          0
ATOM   1104  C   GLN    70      13.947  -1.117 -22.429  1.000000  0.000          0
ATOM   1105  O   GLN    70      14.080  -0.660 -21.288  1.000000  0.000          0
ATOM   1106  N   PHE    71      12.984  -0.617 -23.172  1.000000  0.000          0
ATOM   1107  H   PHE    71      13.019  -1.053 -24.082  1.000000  0.000          0
ATOM   1108  CA  PHE    71      12.163   0.515 -22.791  1.000000  0.000          0
ATOM   1109  HA  PHE    71      12.812   1.347 -22.521  1.000000  0.000          0
ATOM   1110  CB  PHE    71      11.340   1.010 -23.981  1.000000  0.000          0
ATOM   1111  HB2 PHE    71      12.126   1.310 -24.675  1.000000  0.000          0
ATOM   1112  HB3 PHE    71      10.792   0.187 -24.440  1.000000  0.000          0
ATOM   1113  CG  PHE    71      10.327   2.041 -23.639  1.000000  0.000          0
ATOM   1114  CD1 PHE    71       8.991   1.675 -23.515  1.000000  0.000          0
ATOM   1115  HD1 PHE    71       8.557   0.729 -23.804  1.000000  0.000          0
ATOM   1116  CE1 PHE    71       8.003   2.578 -23.046  1.000000  0.000          0
ATOM   1117  HE1 PHE    71       6.970   2.274 -22.966  1.000000  0.000          0
ATOM   1118  CZ  PHE    71       8.348   3.922 -22.734  1.000000  0.000          0
ATOM   1119  HZ  PHE    71       7.633   4.600 -22.291  1.000000  0.000          0
ATOM   1120  CE2 PHE    71       9.705   4.233 -22.908  1.000000  0.000          0
ATOM   1121  HE2 PHE    71      10.003   5.196 -22.522  1.000000  0.000          0
ATOM   1122  CD2 PHE    71      10.688   3.341 -23.327  1.000000  0.000          0
ATOM   1123  HD2 PHE    71      11.718   3.657 -23.388  1.000000  0.000          0
ATOM   1124  C   PHE    71      11.261   0.216 -21.545  1.000000  0.000          0
ATOM   1125  O   PHE    71      11.115   1.046 -20.612  1.000000  0.000          0
ATOM   1126  N   HIE    72      10.732  -0.962 -21.518  1.000000  0.000          0
ATOM   1127  H   HIE    72      10.773  -1.577 -22.317  1.000000  0.000          0
ATOM   1128  CA  HIE    72       9.969  -1.431 -20.339  1.000000  0.000          0
ATOM   1129  HA  HIE    72       9.119  -0.770 -20.167  1.000000  0.000          0
ATOM   1130  CB  HIE    72       9.564  -2.939 -20.541  1.000000  0.000          0
ATOM   1131  HB2 HIE    72       9.077  -2.989 -21.515  1.000000  0.000          0
ATOM   1132  HB3 HIE    72      10.524  -3.455 -20.550  1.000000  0.000          0
ATOM   1133  CG  HIE    72       8.691  -3.470 -19.438  1.000000  0.000          0
ATOM   1134  ND1 HIE    72       7.350  -3.254 -19.333  1.000000  0.000          0
ATOM   1135  CE1 HIE    72       6.927  -3.814 -18.211  1.000000  0.000          0
ATOM   1136  HE1 HIE    72       5.916  -3.976 -17.867  1.000000  0.000          0
ATOM   1137  NE2 HIE    72       7.942  -4.377 -17.492  1.000000  0.000          0
ATOM   1138  HE2 HIE    72       7.936  -4.846 -16.597  1.000000  0.000          0
ATOM   1139  CD2 HIE    72       9.081  -4.140 -18.278  1.000000  0.000          0
ATOM   1140  HD2 HIE    72      10.091  -4.431 -18.029  1.000000  0.000          0
ATOM   1141  C   HIE    72      10.875  -1.343 -19.041  1.000000  0.000          0
ATOM   1142  O   HIE    72      10.370  -0.952 -17.988  1.000000  0.000          0
ATOM   1143  N   ARG    73      12.204  -1.672 -19.058  1.000000  0.000          0
ATOM   1144  H   ARG    73      12.539  -2.050 -19.933  1.000000  0.000          0
ATOM   1145  CA  ARG    73      13.142  -1.680 -17.888  1.000000  0.000          0
ATOM   1146  HA  ARG    73      12.588  -2.122 -17.060  1.000000  0.000          0
ATOM   1147  CB  ARG    73      14.364  -2.537 -18.128  1.000000  0.000          0
ATOM   1148  HB2 ARG    73      14.881  -2.091 -18.980  1.000000  0.000          0
ATOM   1149  HB3 ARG    73      15.046  -2.365 -17.295  1.000000  0.000          0
ATOM   1150  CG  ARG    73      14.136  -4.095 -18.409  1.000000  0.000          0
ATOM   1151  HG2 ARG    73      13.472  -4.436 -17.615  1.000000  0.000          0
ATOM   1152  HG3 ARG    73      13.668  -4.190 -19.389  1.000000  0.000          0
ATOM   1153  CD  ARG    73      15.426  -4.930 -18.361  1.000000  0.000          0
ATOM   1154  HD2 ARG    73      15.870  -4.872 -17.367  1.000000  0.000          0
ATOM   1155  HD3 ARG    73      15.234  -5.978 -18.584  1.000000  0.000          0
ATOM   1156  NE  ARG    73      16.421  -4.550 -19.437  1.000000  0.000          0
ATOM   1157  HE  ARG    73      17.389  -4.449 -19.168  1.000000  0.000          0
ATOM   1158  CZ  ARG    73      16.334  -4.869 -20.698  1.000000  0.000          0
ATOM   1159  NH1 ARG    73      15.370  -5.618 -21.224  1.000000  0.000          0
ATOM   1160 HH11 ARG    73      14.558  -5.934 -20.714  1.000000  0.000          0
ATOM   1161 HH12 ARG    73      15.531  -6.107 -22.093  1.000000  0.000          0
ATOM   1162  NH2 ARG    73      17.373  -4.736 -21.465  1.000000  0.000          0
ATOM   1163 HH21 ARG    73      18.207  -4.337 -21.055  1.000000  0.000          0
ATOM   1164 HH22 ARG    73      17.433  -5.061 -22.418  1.000000  0.000          0
ATOM   1165  C   ARG    73      13.524  -0.220 -17.518  1.000000  0.000          0
ATOM   1166  O   ARG    73      13.405   0.249 -16.368  1.000000  0.000          0
ATOM   1167  N   HIE    74      13.768   0.612 -18.536  1.000000  0.000          0
ATOM   1168  H   HIE    74      13.936   0.210 -19.447  1.000000  0.000          0
ATOM   1169  CA  HIE    74      13.776   2.105 -18.410  1.000000  0.000          0
ATOM   1170  HA  HIE    74      14.566   2.475 -17.756  1.000000  0.000          0
ATOM   1171  CB  HIE    74      14.051   2.809 -19.759  1.000000  0.000          0
ATOM   1172  HB2 HIE    74      15.126   2.809 -19.948  1.000000  0.000          0
ATOM   1173  HB3 HIE    74      13.712   2.168 -20.573  1.000000  0.000          0
ATOM   1174  CG  HIE    74      13.476   4.219 -19.971  1.000000  0.000          0
ATOM   1175  ND1 HIE    74      14.209   5.375 -19.930  1.000000  0.000          0
ATOM   1176  CE1 HIE    74      13.330   6.335 -20.240  1.000000  0.000          0
ATOM   1177  HE1 HIE    74      13.499   7.397 -20.345  1.000000  0.000          0
ATOM   1178  NE2 HIE    74      12.117   5.816 -20.470  1.000000  0.000          0
ATOM   1179  HE2 HIE    74      11.264   6.346 -20.569  1.000000  0.000          0
ATOM   1180  CD2 HIE    74      12.222   4.481 -20.379  1.000000  0.000          0
ATOM   1181  HD2 HIE    74      11.473   3.708 -20.482  1.000000  0.000          0
ATOM   1182  C   HIE    74      12.575   2.610 -17.628  1.000000  0.000          0
ATOM   1183  O   HIE    74      12.742   3.110 -16.502  1.000000  0.000          0
ATOM   1184  N   LYS    75      11.348   2.357 -18.143  1.000000  0.000          0
ATOM   1185  H   LYS    75      11.370   1.867 -19.024  1.000000  0.000          0
ATOM   1186  CA  LYS    75      10.085   2.601 -17.507  1.000000  0.000          0
ATOM   1187  HA  LYS    75      10.010   3.677 -17.351  1.000000  0.000          0
ATOM   1188  CB  LYS    75       8.993   2.220 -18.558  1.000000  0.000          0
ATOM   1189  HB2 LYS    75       9.098   2.721 -19.521  1.000000  0.000          0
ATOM   1190  HB3 LYS    75       9.046   1.152 -18.772  1.000000  0.000          0
ATOM   1191  CG  LYS    75       7.584   2.543 -18.028  1.000000  0.000          0
ATOM   1192  HG2 LYS    75       7.287   1.813 -17.275  1.000000  0.000          0
ATOM   1193  HG3 LYS    75       7.627   3.510 -17.529  1.000000  0.000          0
ATOM   1194  CD  LYS    75       6.555   2.757 -19.163  1.000000  0.000          0
ATOM   1195  HD2 LYS    75       6.830   3.534 -19.875  1.000000  0.000          0
ATOM   1196  HD3 LYS    75       6.385   1.782 -19.621  1.000000  0.000          0
ATOM   1197  CE  LYS    75       5.216   3.167 -18.664  1.000000  0.000          0
ATOM   1198  HE2 LYS    75       4.777   2.280 -18.208  1.000000  0.000          0
ATOM   1199  HE3 LYS    75       5.221   3.961 -17.917  1.000000  0.000          0
ATOM   1200  NZ  LYS    75       4.292   3.531 -19.756  1.000000  0.000          0
ATOM   1201  HZ1 LYS    75       4.523   2.973 -20.565  1.000000  0.000          0
ATOM   1202  HZ2 LYS    75       3.324   3.394 -19.507  1.000000  0.000          0
ATOM   1203  HZ3 LYS    75       4.418   4.451 -20.156  1.000000  0.000          0
ATOM   1204  C   LYS    75       9.858   1.945 -16.138  1.000000  0.000          0
ATOM   1205  O   LYS    75       9.529   2.736 -15.244  1.000000  0.000          0
ATOM   1206  N   GLN    76       9.997   0.684 -15.951  1.000000  0.000          0
ATOM   1207  H   GLN    76      10.307   0.126 -16.733  1.000000  0.000          0
ATOM   1208  CA  GLN    76       9.960   0.058 -14.621  1.000000  0.000          0
ATOM   1209  HA  GLN    76       8.967   0.133 -14.174  1.000000  0.000          0
ATOM   1210  CB  GLN    76      10.107  -1.454 -14.939  1.000000  0.000          0
ATOM   1211  HB2 GLN    76       9.360  -1.788 -15.657  1.000000  0.000          0
ATOM   1212  HB3 GLN    76      11.021  -1.693 -15.484  1.000000  0.000          0
ATOM   1213  CG  GLN    76      10.110  -2.471 -13.805  1.000000  0.000          0
ATOM   1214  HG2 GLN    76      10.638  -3.359 -14.153  1.000000  0.000          0
ATOM   1215  HG3 GLN    76      10.729  -2.083 -12.997  1.000000  0.000          0
ATOM   1216  CD  GLN    76       8.792  -2.913 -13.244  1.000000  0.000          0
ATOM   1217  OE1 GLN    76       7.776  -2.278 -13.327  1.000000  0.000          0
ATOM   1218  NE2 GLN    76       8.745  -4.111 -12.703  1.000000  0.000          0
ATOM   1219 HE21 GLN    76       7.925  -4.485 -12.244  1.000000  0.000          0
ATOM   1220 HE22 GLN    76       9.641  -4.570 -12.620  1.000000  0.000          0
ATOM   1221  C   GLN    76      10.935   0.592 -13.611  1.000000  0.000          0
ATOM   1222  O   GLN    76      10.608   0.719 -12.481  1.000000  0.000          0
ATOM   1223  N   LEU    77      12.181   1.050 -14.039  1.000000  0.000          0
ATOM   1224  H   LEU    77      12.523   0.963 -14.986  1.000000  0.000          0
ATOM   1225  CA  LEU    77      13.141   1.762 -13.151  1.000000  0.000          0
ATOM   1226  HA  LEU    77      13.375   1.175 -12.263  1.000000  0.000          0
ATOM   1227  CB  LEU    77      14.573   1.919 -13.894  1.000000  0.000          0
ATOM   1228  HB2 LEU    77      14.822   0.939 -14.301  1.000000  0.000          0
ATOM   1229  HB3 LEU    77      14.470   2.594 -14.744  1.000000  0.000          0
ATOM   1230  CG  LEU    77      15.670   2.476 -12.998  1.000000  0.000          0
ATOM   1231  HG  LEU    77      15.292   3.289 -12.377  1.000000  0.000          0
ATOM   1232  CD1 LEU    77      16.426   1.375 -12.131  1.000000  0.000          0
ATOM   1233 HD11 LEU    77      15.656   0.888 -11.534  1.000000  0.000          0
ATOM   1234 HD12 LEU    77      16.964   0.660 -12.753  1.000000  0.000          0
ATOM   1235 HD13 LEU    77      17.110   1.923 -11.483  1.000000  0.000          0
ATOM   1236  CD2 LEU    77      16.787   3.041 -13.862  1.000000  0.000          0
ATOM   1237 HD21 LEU    77      17.578   3.207 -13.130  1.000000  0.000          0
ATOM   1238 HD22 LEU    77      16.925   2.278 -14.630  1.000000  0.000          0
ATOM   1239 HD23 LEU    77      16.389   3.948 -14.314  1.000000  0.000          0
ATOM   1240  C   LEU    77      12.628   3.139 -12.727  1.000000  0.000          0
ATOM   1241  O   LEU    77      12.781   3.528 -11.570  1.000000  0.000          0
ATOM   1242  N   ILE    78      12.034   3.880 -13.638  1.000000  0.000          0
ATOM   1243  H   ILE    78      11.785   3.514 -14.546  1.000000  0.000          0
ATOM   1244  CA  ILE    78      11.555   5.206 -13.312  1.000000  0.000          0
ATOM   1245  HA  ILE    78      12.304   5.757 -12.743  1.000000  0.000          0
ATOM   1246  CB  ILE    78      11.342   5.949 -14.671  1.000000  0.000          0
ATOM   1247  HB  ILE    78      10.999   5.259 -15.442  1.000000  0.000          0
ATOM   1248  CG2 ILE    78      10.384   7.133 -14.463  1.000000  0.000          0
ATOM   1249 HG21 ILE    78      10.601   7.730 -13.577  1.000000  0.000          0
ATOM   1250 HG22 ILE    78      10.521   7.821 -15.296  1.000000  0.000          0
ATOM   1251 HG23 ILE    78       9.349   6.807 -14.359  1.000000  0.000          0
ATOM   1252  CG1 ILE    78      12.780   6.423 -15.198  1.000000  0.000          0
ATOM   1253 HG12 ILE    78      13.112   7.371 -14.776  1.000000  0.000          0
ATOM   1254 HG13 ILE    78      13.525   5.686 -14.896  1.000000  0.000          0
ATOM   1255  CD1 ILE    78      12.619   6.579 -16.718  1.000000  0.000          0
ATOM   1256 HD11 ILE    78      11.989   7.463 -16.832  1.000000  0.000          0
ATOM   1257 HD12 ILE    78      13.577   6.567 -17.237  1.000000  0.000          0
ATOM   1258 HD13 ILE    78      12.055   5.776 -17.195  1.000000  0.000          0
ATOM   1259  C   ILE    78      10.315   5.087 -12.357  1.000000  0.000          0
ATOM   1260  O   ILE    78      10.218   5.809 -11.355  1.000000  0.000          0
ATOM   1261  N   ARG    79       9.384   4.116 -12.590  1.000000  0.000          0
ATOM   1262  H   ARG    79       9.195   3.987 -13.574  1.000000  0.000          0
ATOM   1263  CA  ARG    79       8.399   3.708 -11.574  1.000000  0.000          0
ATOM   1264  HA  ARG    79       7.677   4.515 -11.451  1.000000  0.000          0
ATOM   1265  CB  ARG    79       7.692   2.416 -12.035  1.000000  0.000          0
ATOM   1266  HB2 ARG    79       7.145   2.659 -12.946  1.000000  0.000          0
ATOM   1267  HB3 ARG    79       8.470   1.702 -12.304  1.000000  0.000          0
ATOM   1268  CG  ARG    79       6.613   1.861 -11.140  1.000000  0.000          0
ATOM   1269  HG2 ARG    79       7.032   1.790 -10.137  1.000000  0.000          0
ATOM   1270  HG3 ARG    79       5.721   2.474 -11.021  1.000000  0.000          0
ATOM   1271  CD  ARG    79       6.120   0.491 -11.666  1.000000  0.000          0
ATOM   1272  HD2 ARG    79       5.670   0.593 -12.653  1.000000  0.000          0
ATOM   1273  HD3 ARG    79       6.976  -0.159 -11.847  1.000000  0.000          0
ATOM   1274  NE  ARG    79       5.200  -0.012 -10.670  1.000000  0.000          0
ATOM   1275  HE  ARG    79       4.567   0.656 -10.253  1.000000  0.000          0
ATOM   1276  CZ  ARG    79       4.984  -1.303 -10.321  1.000000  0.000          0
ATOM   1277  NH1 ARG    79       5.557  -2.317 -10.891  1.000000  0.000          0
ATOM   1278 HH11 ARG    79       6.133  -2.271 -11.718  1.000000  0.000          0
ATOM   1279 HH12 ARG    79       5.550  -3.253 -10.515  1.000000  0.000          0
ATOM   1280  NH2 ARG    79       4.240  -1.535  -9.287  1.000000  0.000          0
ATOM   1281 HH21 ARG    79       3.609  -0.841  -8.913  1.000000  0.000          0
ATOM   1282 HH22 ARG    79       3.966  -2.506  -9.247  1.000000  0.000          0
ATOM   1283  C   ARG    79       9.016   3.475 -10.153  1.000000  0.000          0
ATOM   1284  O   ARG    79       8.617   4.106  -9.155  1.000000  0.000          0
ATOM   1285  N   PHE    80      10.082   2.635 -10.056  1.000000  0.000          0
ATOM   1286  H   PHE    80      10.452   2.170 -10.872  1.000000  0.000          0
ATOM   1287  CA  PHE    80      10.629   2.340  -8.725  1.000000  0.000          0
ATOM   1288  HA  PHE    80       9.773   2.195  -8.066  1.000000  0.000          0
ATOM   1289  CB  PHE    80      11.426   1.016  -8.791  1.000000  0.000          0
ATOM   1290  HB2 PHE    80      12.141   1.124  -9.607  1.000000  0.000          0
ATOM   1291  HB3 PHE    80      12.018   0.843  -7.892  1.000000  0.000          0
ATOM   1292  CG  PHE    80      10.509  -0.195  -8.906  1.000000  0.000          0
ATOM   1293  CD1 PHE    80       9.555  -0.460  -7.891  1.000000  0.000          0
ATOM   1294  HD1 PHE    80       9.614   0.254  -7.082  1.000000  0.000          0
ATOM   1295  CE1 PHE    80       8.750  -1.609  -7.900  1.000000  0.000          0
ATOM   1296  HE1 PHE    80       7.903  -1.773  -7.250  1.000000  0.000          0
ATOM   1297  CZ  PHE    80       8.901  -2.563  -8.948  1.000000  0.000          0
ATOM   1298  HZ  PHE    80       8.241  -3.415  -9.012  1.000000  0.000          0
ATOM   1299  CE2 PHE    80       9.887  -2.362  -9.952  1.000000  0.000          0
ATOM   1300  HE2 PHE    80      10.107  -3.140 -10.667  1.000000  0.000          0
ATOM   1301  CD2 PHE    80      10.694  -1.164  -9.937  1.000000  0.000          0
ATOM   1302  HD2 PHE    80      11.462  -1.008 -10.680  1.000000  0.000          0
ATOM   1303  C   PHE    80      11.425   3.472  -8.049  1.000000  0.000          0
ATOM   1304  O   PHE    80      11.395   3.470  -6.841  1.000000  0.000          0
ATOM   1305  N   LEU    81      11.908   4.477  -8.842  1.000000  0.000          0
ATOM   1306  H   LEU    81      11.991   4.048  -9.754  1.000000  0.000          0
ATOM   1307  CA  LEU    81      12.439   5.801  -8.400  1.000000  0.000          0
ATOM   1308  HA  LEU    81      13.080   5.598  -7.541  1.000000  0.000          0
ATOM   1309  CB  LEU    81      13.277   6.475  -9.553  1.000000  0.000          0
ATOM   1310  HB2 LEU    81      12.689   6.376 -10.466  1.000000  0.000          0
ATOM   1311  HB3 LEU    81      13.352   7.535  -9.304  1.000000  0.000          0
ATOM   1312  CG  LEU    81      14.638   5.787  -9.819  1.000000  0.000          0
ATOM   1313  HG  LEU    81      14.501   4.763 -10.168  1.000000  0.000          0
ATOM   1314  CD1 LEU    81      15.446   6.650 -10.809  1.000000  0.000          0
ATOM   1315 HD11 LEU    81      16.515   6.597 -10.600  1.000000  0.000          0
ATOM   1316 HD12 LEU    81      15.215   6.176 -11.763  1.000000  0.000          0
ATOM   1317 HD13 LEU    81      15.012   7.649 -10.769  1.000000  0.000          0
ATOM   1318  CD2 LEU    81      15.576   5.748  -8.598  1.000000  0.000          0
ATOM   1319 HD21 LEU    81      15.189   5.210  -7.731  1.000000  0.000          0
ATOM   1320 HD22 LEU    81      16.477   5.233  -8.931  1.000000  0.000          0
ATOM   1321 HD23 LEU    81      15.649   6.796  -8.307  1.000000  0.000          0
ATOM   1322  C   LEU    81      11.282   6.686  -7.886  1.000000  0.000          0
ATOM   1323  O   LEU    81      11.527   7.404  -6.883  1.000000  0.000          0
ATOM   1324  N   LYS    82      10.140   6.690  -8.496  1.000000  0.000          0
ATOM   1325  H   LYS    82       9.960   5.996  -9.207  1.000000  0.000          0
ATOM   1326  CA  LYS    82       8.984   7.439  -7.944  1.000000  0.000          0
ATOM   1327  HA  LYS    82       9.173   8.505  -7.809  1.000000  0.000          0
ATOM   1328  CB  LYS    82       7.752   7.362  -8.922  1.000000  0.000          0
ATOM   1329  HB2 LYS    82       7.504   6.326  -9.160  1.000000  0.000          0
ATOM   1330  HB3 LYS    82       6.796   7.609  -8.463  1.000000  0.000          0
ATOM   1331  CG  LYS    82       7.754   8.043 -10.281  1.000000  0.000          0
ATOM   1332  HG2 LYS    82       8.654   7.686 -10.782  1.000000  0.000          0
ATOM   1333  HG3 LYS    82       6.914   7.768 -10.919  1.000000  0.000          0
ATOM   1334  CD  LYS    82       7.827   9.528 -10.295  1.000000  0.000          0
ATOM   1335  HD2 LYS    82       6.864   9.962 -10.031  1.000000  0.000          0
ATOM   1336  HD3 LYS    82       8.563   9.859  -9.562  1.000000  0.000          0
ATOM   1337  CE  LYS    82       8.219  10.033 -11.666  1.000000  0.000          0
ATOM   1338  HE2 LYS    82       8.402  11.109 -11.690  1.000000  0.000          0
ATOM   1339  HE3 LYS    82       9.084   9.464 -12.009  1.000000  0.000          0
ATOM   1340  NZ  LYS    82       7.115   9.734 -12.722  1.000000  0.000          0
ATOM   1341  HZ1 LYS    82       7.132   8.740 -12.897  1.000000  0.000          0
ATOM   1342  HZ2 LYS    82       6.177   9.984 -12.443  1.000000  0.000          0
ATOM   1343  HZ3 LYS    82       7.281  10.129 -13.637  1.000000  0.000          0
ATOM   1344  C   LYS    82       8.547   6.880  -6.556  1.000000  0.000          0
ATOM   1345  O   LYS    82       8.180   7.596  -5.632  1.000000  0.000          0
ATOM   1346  N   ARG    83       8.639   5.584  -6.303  1.000000  0.000          0
ATOM   1347  H   ARG    83       8.889   5.064  -7.133  1.000000  0.000          0
ATOM   1348  CA  ARG    83       8.427   4.915  -5.027  1.000000  0.000          0
ATOM   1349  HA  ARG    83       7.503   5.242  -4.551  1.000000  0.000          0
ATOM   1350  CB  ARG    83       8.444   3.414  -5.315  1.000000  0.000          0
ATOM   1351  HB2 ARG    83       7.862   3.159  -6.201  1.000000  0.000          0
ATOM   1352  HB3 ARG    83       9.488   3.136  -5.463  1.000000  0.000          0
ATOM   1353  CG  ARG    83       7.951   2.538  -4.150  1.000000  0.000          0
ATOM   1354  HG2 ARG    83       8.352   1.526  -4.099  1.000000  0.000          0
ATOM   1355  HG3 ARG    83       8.127   3.142  -3.259  1.000000  0.000          0
ATOM   1356  CD  ARG    83       6.373   2.523  -4.208  1.000000  0.000          0
ATOM   1357  HD2 ARG    83       6.041   2.163  -3.234  1.000000  0.000          0
ATOM   1358  HD3 ARG    83       6.039   3.561  -4.194  1.000000  0.000          0
ATOM   1359  NE  ARG    83       5.882   1.674  -5.316  1.000000  0.000          0
ATOM   1360  HE  ARG    83       5.549   2.185  -6.121  1.000000  0.000          0
ATOM   1361  CZ  ARG    83       5.575   0.428  -5.264  1.000000  0.000          0
ATOM   1362  NH1 ARG    83       5.398  -0.205  -4.147  1.000000  0.000          0
ATOM   1363 HH11 ARG    83       5.347   0.390  -3.334  1.000000  0.000          0
ATOM   1364 HH12 ARG    83       5.047  -1.147  -4.045  1.000000  0.000          0
ATOM   1365  NH2 ARG    83       5.123  -0.170  -6.373  1.000000  0.000          0
ATOM   1366 HH21 ARG    83       4.993   0.256  -7.280  1.000000  0.000          0
ATOM   1367 HH22 ARG    83       4.811  -1.123  -6.250  1.000000  0.000          0
ATOM   1368  C   ARG    83       9.567   5.335  -4.072  1.000000  0.000          0
ATOM   1369  O   ARG    83       9.260   5.321  -2.840  1.000000  0.000          0
ATOM   1370  N   LEU    84      10.803   5.566  -4.515  1.000000  0.000          0
ATOM   1371  H   LEU    84      10.906   5.422  -5.510  1.000000  0.000          0
ATOM   1372  CA  LEU    84      11.913   5.939  -3.680  1.000000  0.000          0
ATOM   1373  HA  LEU    84      11.841   5.222  -2.862  1.000000  0.000          0
ATOM   1374  CB  LEU    84      13.246   5.705  -4.514  1.000000  0.000          0
ATOM   1375  HB2 LEU    84      13.275   4.887  -5.233  1.000000  0.000          0
ATOM   1376  HB3 LEU    84      13.169   6.470  -5.287  1.000000  0.000          0
ATOM   1377  CG  LEU    84      14.623   5.819  -3.783  1.000000  0.000          0
ATOM   1378  HG  LEU    84      14.781   6.743  -3.227  1.000000  0.000          0
ATOM   1379  CD1 LEU    84      14.870   4.563  -2.899  1.000000  0.000          0
ATOM   1380 HD11 LEU    84      14.614   3.655  -3.444  1.000000  0.000          0
ATOM   1381 HD12 LEU    84      15.903   4.577  -2.553  1.000000  0.000          0
ATOM   1382 HD13 LEU    84      14.280   4.552  -1.983  1.000000  0.000          0
ATOM   1383  CD2 LEU    84      15.716   5.806  -4.905  1.000000  0.000          0
ATOM   1384 HD21 LEU    84      15.722   4.981  -5.616  1.000000  0.000          0
ATOM   1385 HD22 LEU    84      15.550   6.703  -5.502  1.000000  0.000          0
ATOM   1386 HD23 LEU    84      16.692   5.898  -4.429  1.000000  0.000          0
ATOM   1387  C   LEU    84      11.806   7.274  -2.941  1.000000  0.000          0
ATOM   1388  O   LEU    84      12.149   7.295  -1.748  1.000000  0.000          0
ATOM   1389  N   ASP    85      11.447   8.321  -3.647  1.000000  0.000          0
ATOM   1390  H   ASP    85      11.316   8.123  -4.629  1.000000  0.000          0
ATOM   1391  CA  ASP    85      11.521   9.689  -3.156  1.000000  0.000          0
ATOM   1392  HA  ASP    85      12.492   9.779  -2.669  1.000000  0.000          0
ATOM   1393  CB  ASP    85      11.569  10.599  -4.405  1.000000  0.000          0
ATOM   1394  HB2 ASP    85      11.831  11.587  -4.027  1.000000  0.000          0
ATOM   1395  HB3 ASP    85      12.367  10.261  -5.066  1.000000  0.000          0
ATOM   1396  CG  ASP    85      10.194  10.825  -5.189  1.000000  0.000          0
ATOM   1397  OD1 ASP    85       9.113  10.532  -4.666  1.000000  0.000          0
ATOM   1398  OD2 ASP    85      10.436  11.232  -6.345  1.000000  0.000          0
ATOM   1399  C   ASP    85      10.507  10.107  -2.012  1.000000  0.000          0
ATOM   1400  O   ASP    85      10.922  10.700  -1.021  1.000000  0.000          0
ATOM   1401  N   ARG    86       9.302   9.592  -2.040  1.000000  0.000          0
ATOM   1402  H   ARG    86       8.955   9.183  -2.895  1.000000  0.000          0
ATOM   1403  CA  ARG    86       8.339   9.933  -0.922  1.000000  0.000          0
ATOM   1404  HA  ARG    86       8.393  11.005  -0.736  1.000000  0.000          0
ATOM   1405  CB  ARG    86       6.903   9.663  -1.374  1.000000  0.000          0
ATOM   1406  HB2 ARG    86       6.791   8.585  -1.490  1.000000  0.000          0
ATOM   1407  HB3 ARG    86       6.173   9.940  -0.613  1.000000  0.000          0
ATOM   1408  CG  ARG    86       6.423  10.263  -2.726  1.000000  0.000          0
ATOM   1409  HG2 ARG    86       6.944  11.216  -2.832  1.000000  0.000          0
ATOM   1410  HG3 ARG    86       6.812   9.592  -3.492  1.000000  0.000          0
ATOM   1411  CD  ARG    86       4.878  10.467  -2.888  1.000000  0.000          0
ATOM   1412  HD2 ARG    86       4.745  11.261  -2.152  1.000000  0.000          0
ATOM   1413  HD3 ARG    86       4.809  10.938  -3.870  1.000000  0.000          0
ATOM   1414  NE  ARG    86       4.013   9.294  -2.639  1.000000  0.000          0
ATOM   1415  HE  ARG    86       3.532   9.279  -1.751  1.000000  0.000          0
ATOM   1416  CZ  ARG    86       4.117   8.182  -3.263  1.000000  0.000          0
ATOM   1417  NH1 ARG    86       4.740   8.090  -4.397  1.000000  0.000          0
ATOM   1418 HH11 ARG    86       5.289   8.867  -4.734  1.000000  0.000          0
ATOM   1419 HH12 ARG    86       4.825   7.218  -4.899  1.000000  0.000          0
ATOM   1420  NH2 ARG    86       3.711   6.984  -2.862  1.000000  0.000          0
ATOM   1421 HH21 ARG    86       3.374   6.820  -1.924  1.000000  0.000          0
ATOM   1422 HH22 ARG    86       4.070   6.223  -3.417  1.000000  0.000          0
ATOM   1423  C   ARG    86       8.545   9.144   0.422  1.000000  0.000          0
ATOM   1424  O   ARG    86       8.260   9.732   1.493  1.000000  0.000          0
ATOM   1425  N   ASN    87       9.120   7.960   0.424  1.000000  0.000          0
ATOM   1426  H   ASN    87       9.430   7.580  -0.460  1.000000  0.000          0
ATOM   1427  CA  ASN    87       9.656   7.381   1.617  1.000000  0.000          0
ATOM   1428  HA  ASN    87       8.946   7.418   2.443  1.000000  0.000          0
ATOM   1429  CB  ASN    87       9.883   5.870   1.469  1.000000  0.000          0
ATOM   1430  HB2 ASN    87      10.283   5.655   0.478  1.000000  0.000          0
ATOM   1431  HB3 ASN    87      10.562   5.418   2.192  1.000000  0.000          0
ATOM   1432  CG  ASN    87       8.636   5.033   1.654  1.000000  0.000          0
ATOM   1433  OD1 ASN    87       7.687   5.456   2.315  1.000000  0.000          0
ATOM   1434  ND2 ASN    87       8.687   3.752   1.311  1.000000  0.000          0
ATOM   1435 HD21 ASN    87       8.018   3.070   1.634  1.000000  0.000          0
ATOM   1436 HD22 ASN    87       9.403   3.430   0.674  1.000000  0.000          0
ATOM   1437  C   ASN    87      10.908   8.147   2.137  1.000000  0.000          0
ATOM   1438  O   ASN    87      11.021   8.268   3.382  1.000000  0.000          0
ATOM   1439  N   LEU    88      11.807   8.560   1.277  1.000000  0.000          0
ATOM   1440  H   LEU    88      11.642   8.275   0.322  1.000000  0.000          0
ATOM   1441  CA  LEU    88      13.011   9.302   1.709  1.000000  0.000          0
ATOM   1442  HA  LEU    88      13.551   8.704   2.443  1.000000  0.000          0
ATOM   1443  CB  LEU    88      13.968   9.480   0.559  1.000000  0.000          0
ATOM   1444  HB2 LEU    88      13.470   9.792  -0.360  1.000000  0.000          0
ATOM   1445  HB3 LEU    88      14.550  10.381   0.753  1.000000  0.000          0
ATOM   1446  CG  LEU    88      14.750   8.267   0.221  1.000000  0.000          0
ATOM   1447  HG  LEU    88      14.071   7.437   0.016  1.000000  0.000          0
ATOM   1448  CD1 LEU    88      15.489   8.617  -1.069  1.000000  0.000          0
ATOM   1449 HD11 LEU    88      16.219   9.410  -0.909  1.000000  0.000          0
ATOM   1450 HD12 LEU    88      15.971   7.654  -1.239  1.000000  0.000          0
ATOM   1451 HD13 LEU    88      14.862   8.903  -1.913  1.000000  0.000          0
ATOM   1452  CD2 LEU    88      15.882   7.928   1.174  1.000000  0.000          0
ATOM   1453 HD21 LEU    88      16.641   8.699   1.044  1.000000  0.000          0
ATOM   1454 HD22 LEU    88      15.578   8.082   2.209  1.000000  0.000          0
ATOM   1455 HD23 LEU    88      16.324   6.955   0.958  1.000000  0.000          0
ATOM   1456  C   LEU    88      12.683  10.647   2.420  1.000000  0.000          0
ATOM   1457  O   LEU    88      13.144  11.016   3.484  1.000000  0.000          0
ATOM   1458  N   TRP    89      11.751  11.422   1.843  1.000000  0.000          0
ATOM   1459  H   TRP    89      11.532  11.254   0.873  1.000000  0.000          0
ATOM   1460  CA  TRP    89      11.113  12.563   2.487  1.000000  0.000          0
ATOM   1461  HA  TRP    89      12.013  13.175   2.532  1.000000  0.000          0
ATOM   1462  CB  TRP    89      10.044  13.058   1.594  1.000000  0.000          0
ATOM   1463  HB2 TRP    89      10.538  13.054   0.623  1.000000  0.000          0
ATOM   1464  HB3 TRP    89       9.211  12.361   1.696  1.000000  0.000          0
ATOM   1465  CG  TRP    89       9.517  14.425   1.779  1.000000  0.000          0
ATOM   1466  CD1 TRP    89       8.464  14.695   2.586  1.000000  0.000          0
ATOM   1467  HD1 TRP    89       7.830  13.989   3.102  1.000000  0.000          0
ATOM   1468  NE1 TRP    89       8.258  16.066   2.576  1.000000  0.000          0
ATOM   1469  HE1 TRP    89       7.602  16.439   3.248  1.000000  0.000          0
ATOM   1470  CE2 TRP    89       9.346  16.705   2.058  1.000000  0.000          0
ATOM   1471  CZ2 TRP    89       9.760  18.050   2.007  1.000000  0.000          0
ATOM   1472  HZ2 TRP    89       9.104  18.808   2.410  1.000000  0.000          0
ATOM   1473  CH2 TRP    89      10.976  18.399   1.294  1.000000  0.000          0
ATOM   1474  HH2 TRP    89      11.334  19.417   1.274  1.000000  0.000          0
ATOM   1475  CZ3 TRP    89      11.648  17.386   0.547  1.000000  0.000          0
ATOM   1476  HZ3 TRP    89      12.619  17.645   0.151  1.000000  0.000          0
ATOM   1477  CE3 TRP    89      11.288  16.016   0.633  1.000000  0.000          0
ATOM   1478  HE3 TRP    89      11.953  15.295   0.184  1.000000  0.000          0
ATOM   1479  CD2 TRP    89      10.098  15.700   1.371  1.000000  0.000          0
ATOM   1480  C   TRP    89      10.555  12.239   3.829  1.000000  0.000          0
ATOM   1481  O   TRP    89      10.649  13.066   4.767  1.000000  0.000          0
ATOM   1482  N   GLY    90       9.934  11.075   3.977  1.000000  0.000          0
ATOM   1483  H   GLY    90       9.926  10.500   3.147  1.000000  0.000          0
ATOM   1484  CA  GLY    90       9.365  10.534   5.264  1.000000  0.000          0
ATOM   1485  HA2 GLY    90       8.583  11.221   5.590  1.000000  0.000          0
ATOM   1486  HA3 GLY    90       8.909   9.572   5.038  1.000000  0.000          0
ATOM   1487  C   GLY    90      10.386  10.338   6.393  1.000000  0.000          0
ATOM   1488  O   GLY    90      10.234  10.795   7.531  1.000000  0.000          0
ATOM   1489  N   LEU    91      11.458   9.609   6.060  1.000000  0.000          0
ATOM   1490  H   LEU    91      11.360   8.996   5.263  1.000000  0.000          0
ATOM   1491  CA  LEU    91      12.675   9.273   6.805  1.000000  0.000          0
ATOM   1492  HA  LEU    91      12.424   8.688   7.689  1.000000  0.000          0
ATOM   1493  CB  LEU    91      13.571   8.400   5.953  1.000000  0.000          0
ATOM   1494  HB2 LEU    91      13.619   8.773   4.929  1.000000  0.000          0
ATOM   1495  HB3 LEU    91      14.543   8.403   6.448  1.000000  0.000          0
ATOM   1496  CG  LEU    91      13.221   6.939   5.692  1.000000  0.000          0
ATOM   1497  HG  LEU    91      12.252   6.928   5.193  1.000000  0.000          0
ATOM   1498  CD1 LEU    91      14.392   6.295   4.906  1.000000  0.000          0
ATOM   1499 HD11 LEU    91      14.392   6.705   3.895  1.000000  0.000          0
ATOM   1500 HD12 LEU    91      15.373   6.295   5.382  1.000000  0.000          0
ATOM   1501 HD13 LEU    91      14.344   5.214   4.773  1.000000  0.000          0
ATOM   1502  CD2 LEU    91      13.106   6.130   6.953  1.000000  0.000          0
ATOM   1503 HD21 LEU    91      12.177   6.408   7.450  1.000000  0.000          0
ATOM   1504 HD22 LEU    91      12.935   5.087   6.683  1.000000  0.000          0
ATOM   1505 HD23 LEU    91      14.002   6.368   7.526  1.000000  0.000          0
ATOM   1506  C   LEU    91      13.461  10.560   7.240  1.000000  0.000          0
ATOM   1507  O   LEU    91      13.958  10.606   8.348  1.000000  0.000          0
ATOM   1508  N   ALA    92      13.599  11.541   6.324  1.000000  0.000          0
ATOM   1509  H   ALA    92      13.130  11.431   5.437  1.000000  0.000          0
ATOM   1510  CA  ALA    92      14.141  12.801   6.740  1.000000  0.000          0
ATOM   1511  HA  ALA    92      15.104  12.569   7.193  1.000000  0.000          0
ATOM   1512  CB  ALA    92      14.360  13.547   5.466  1.000000  0.000          0
ATOM   1513  HB1 ALA    92      14.417  14.625   5.621  1.000000  0.000          0
ATOM   1514  HB2 ALA    92      15.355  13.314   5.089  1.000000  0.000          0
ATOM   1515  HB3 ALA    92      13.540  13.377   4.769  1.000000  0.000          0
ATOM   1516  C   ALA    92      13.370  13.651   7.784  1.000000  0.000          0
ATOM   1517  O   ALA    92      13.906  14.116   8.764  1.000000  0.000          0
ATOM   1518  N   GLY    93      12.049  13.629   7.650  1.000000  0.000          0
ATOM   1519  H   GLY    93      11.677  13.207   6.812  1.000000  0.000          0
ATOM   1520  CA  GLY    93      11.069  14.257   8.516  1.000000  0.000          0
ATOM   1521  HA2 GLY    93      10.134  13.779   8.222  1.000000  0.000          0
ATOM   1522  HA3 GLY    93      11.124  13.874   9.534  1.000000  0.000          0
ATOM   1523  C   GLY    93      11.044  15.774   8.546  1.000000  0.000          0
ATOM   1524  O   GLY    93      10.141  16.423   9.017  1.000000  0.000          0
ATOM   1525  N   LEU    94      12.149  16.425   8.092  1.000000  0.000          0
ATOM   1526  H   LEU    94      12.762  15.845   7.537  1.000000  0.000          0
ATOM   1527  CA  LEU    94      12.286  17.856   7.918  1.000000  0.000          0
ATOM   1528  HA  LEU    94      11.919  18.389   8.795  1.000000  0.000          0
ATOM   1529  CB  LEU    94      13.734  18.177   7.675  1.000000  0.000          0
ATOM   1530  HB2 LEU    94      14.080  17.742   6.738  1.000000  0.000          0
ATOM   1531  HB3 LEU    94      13.753  19.265   7.704  1.000000  0.000          0
ATOM   1532  CG  LEU    94      14.763  17.659   8.711  1.000000  0.000          0
ATOM   1533  HG  LEU    94      14.740  16.577   8.846  1.000000  0.000          0
ATOM   1534  CD1 LEU    94      16.214  18.293   8.444  1.000000  0.000          0
ATOM   1535 HD11 LEU    94      16.540  18.000   7.446  1.000000  0.000          0
ATOM   1536 HD12 LEU    94      16.189  19.382   8.433  1.000000  0.000          0
ATOM   1537 HD13 LEU    94      16.935  17.944   9.183  1.000000  0.000          0
ATOM   1538  CD2 LEU    94      14.399  18.400   9.998  1.000000  0.000          0
ATOM   1539 HD21 LEU    94      15.024  18.124  10.848  1.000000  0.000          0
ATOM   1540 HD22 LEU    94      14.375  19.466   9.770  1.000000  0.000          0
ATOM   1541 HD23 LEU    94      13.400  18.013  10.200  1.000000  0.000          0
ATOM   1542  C   LEU    94      11.502  18.309   6.657  1.000000  0.000          0
ATOM   1543  O   LEU    94      11.638  17.604   5.650  1.000000  0.000          0
ATOM   1544  N   ASN    95      10.818  19.360   6.689  1.000000  0.000          0
ATOM   1545  H   ASN    95      10.884  19.939   7.514  1.000000  0.000          0
ATOM   1546  CA  ASN    95       9.978  19.887   5.582  1.000000  0.000          0
ATOM   1547  HA  ASN    95       9.617  19.043   4.995  1.000000  0.000          0
ATOM   1548  CB  ASN    95       8.849  20.765   6.089  1.000000  0.000          0
ATOM   1549  HB2 ASN    95       9.110  21.635   6.690  1.000000  0.000          0
ATOM   1550  HB3 ASN    95       8.300  21.078   5.201  1.000000  0.000          0
ATOM   1551  CG  ASN    95       7.753  19.992   6.786  1.000000  0.000          0
ATOM   1552  OD1 ASN    95       6.739  19.576   6.203  1.000000  0.000          0
ATOM   1553  ND2 ASN    95       7.818  19.863   8.104  1.000000  0.000          0
ATOM   1554 HD21 ASN    95       7.074  19.242   8.387  1.000000  0.000          0
ATOM   1555 HD22 ASN    95       8.625  20.184   8.620  1.000000  0.000          0
ATOM   1556  C   ASN    95      10.759  20.576   4.533  1.000000  0.000          0
ATOM   1557  O   ASN    95      10.285  20.699   3.372  1.000000  0.000          0
ATOM   1558  N   SER    96      12.020  20.988   4.866  1.000000  0.000          0
ATOM   1559  H   SER    96      12.416  20.810   5.778  1.000000  0.000          0
ATOM   1560  CA  SER    96      12.795  21.862   3.968  1.000000  0.000          0
ATOM   1561  HA  SER    96      12.691  21.569   2.924  1.000000  0.000          0
ATOM   1562  CB  SER    96      12.274  23.287   4.061  1.000000  0.000          0
ATOM   1563  HB2 SER    96      13.076  23.868   3.608  1.000000  0.000          0
ATOM   1564  HB3 SER    96      11.389  23.300   3.424  1.000000  0.000          0
ATOM   1565  OG  SER    96      11.913  23.656   5.394  1.000000  0.000          0
ATOM   1566  HG  SER    96      11.029  24.020   5.309  1.000000  0.000          0
ATOM   1567  C   SER    96      14.298  21.770   4.241  1.000000  0.000          0
ATOM   1568  O   SER    96      14.663  22.054   5.398  1.000000  0.000          0
ATOM   1569  N   CYS    97      15.130  21.510   3.240  1.000000  0.000          0
ATOM   1570  H   CYS    97      14.729  21.191   2.369  1.000000  0.000          0
ATOM   1571  CA  CYS    97      16.574  21.582   3.357  1.000000  0.000          0
ATOM   1572  HA  CYS    97      16.844  22.332   4.101  1.000000  0.000          0
ATOM   1573  CB  CYS    97      17.033  20.211   3.827  1.000000  0.000          0
ATOM   1574  HB2 CYS    97      16.740  20.077   4.869  1.000000  0.000          0
ATOM   1575  HB3 CYS    97      16.670  19.470   3.117  1.000000  0.000          0
ATOM   1576  SG  CYS    97      18.840  19.958   3.899  1.000000  0.000          0
ATOM   1577  HG  CYS    97      19.009  20.651   5.029  1.000000  0.000          0
ATOM   1578  C   CYS    97      17.292  21.845   2.025  1.000000  0.000          0
ATOM   1579  O   CYS    97      16.988  21.159   1.011  1.000000  0.000          0
ATOM   1580  N   PRO    98      18.303  22.748   1.948  1.000000  0.000          0
ATOM   1581  CD  PRO    98      18.741  23.502   3.111  1.000000  0.000          0
ATOM   1582  HD2 PRO    98      19.117  22.965   3.981  1.000000  0.000          0
ATOM   1583  HD3 PRO    98      17.938  24.118   3.517  1.000000  0.000          0
ATOM   1584  CG  PRO    98      19.879  24.365   2.614  1.000000  0.000          0
ATOM   1585  HG2 PRO    98      20.841  23.865   2.725  1.000000  0.000          0
ATOM   1586  HG3 PRO    98      20.022  25.371   3.006  1.000000  0.000          0
ATOM   1587  CB  PRO    98      19.847  24.354   1.121  1.000000  0.000          0
ATOM   1588  HB2 PRO    98      20.868  24.415   0.747  1.000000  0.000          0
ATOM   1589  HB3 PRO    98      19.314  25.237   0.768  1.000000  0.000          0
ATOM   1590  CA  PRO    98      18.988  23.121   0.759  1.000000  0.000          0
ATOM   1591  HA  PRO    98      18.277  23.271  -0.053  1.000000  0.000          0
ATOM   1592  C   PRO    98      19.974  22.109   0.224  1.000000  0.000          0
ATOM   1593  O   PRO    98      20.602  21.379   0.983  1.000000  0.000          0
ATOM   1594  N   VAL    99      20.118  21.952  -1.096  1.000000  0.000          0
ATOM   1595  H   VAL    99      19.594  22.565  -1.704  1.000000  0.000          0
ATOM   1596  CA  VAL    99      21.020  20.990  -1.850  1.000000  0.000          0
ATOM   1597  HA  VAL    99      21.128  20.122  -1.202  1.000000  0.000          0
ATOM   1598  CB  VAL    99      20.375  20.449  -3.181  1.000000  0.000          0
ATOM   1599  HB  VAL    99      20.222  21.221  -3.935  1.000000  0.000          0
ATOM   1600  CG1 VAL    99      21.258  19.364  -3.752  1.000000  0.000          0
ATOM   1601 HG11 VAL    99      22.285  19.712  -3.866  1.000000  0.000          0
ATOM   1602 HG12 VAL    99      21.424  18.418  -3.237  1.000000  0.000          0
ATOM   1603 HG13 VAL    99      20.861  19.240  -4.760  1.000000  0.000          0
ATOM   1604  CG2 VAL    99      18.968  19.780  -2.974  1.000000  0.000          0
ATOM   1605 HG21 VAL    99      18.510  19.436  -3.900  1.000000  0.000          0
ATOM   1606 HG22 VAL    99      18.957  19.012  -2.202  1.000000  0.000          0
ATOM   1607 HG23 VAL    99      18.306  20.585  -2.653  1.000000  0.000          0
ATOM   1608  C   VAL    99      22.353  21.606  -2.060  1.000000  0.000          0
ATOM   1609  O   VAL    99      22.689  21.957  -3.192  1.000000  0.000          0
ATOM   1610  N   LYS   100      23.061  21.842  -0.933  1.000000  0.000          0
ATOM   1611  H   LYS   100      22.637  21.481  -0.092  1.000000  0.000          0
ATOM   1612  CA  LYS   100      24.497  22.294  -0.888  1.000000  0.000          0
ATOM   1613  HA  LYS   100      24.641  22.956  -1.744  1.000000  0.000          0
ATOM   1614  CB  LYS   100      24.705  23.152   0.424  1.000000  0.000          0
ATOM   1615  HB2 LYS   100      25.752  23.451   0.378  1.000000  0.000          0
ATOM   1616  HB3 LYS   100      24.026  24.003   0.473  1.000000  0.000          0
ATOM   1617  CG  LYS   100      24.475  22.370   1.684  1.000000  0.000          0
ATOM   1618  HG2 LYS   100      23.393  22.337   1.811  1.000000  0.000          0
ATOM   1619  HG3 LYS   100      24.885  21.361   1.685  1.000000  0.000          0
ATOM   1620  CD  LYS   100      25.051  23.082   2.874  1.000000  0.000          0
ATOM   1621  HD2 LYS   100      24.726  22.566   3.777  1.000000  0.000          0
ATOM   1622  HD3 LYS   100      26.136  23.095   2.776  1.000000  0.000          0
ATOM   1623  CE  LYS   100      24.586  24.463   3.126  1.000000  0.000          0
ATOM   1624  HE2 LYS   100      24.766  25.218   2.361  1.000000  0.000          0
ATOM   1625  HE3 LYS   100      23.498  24.399   3.162  1.000000  0.000          0
ATOM   1626  NZ  LYS   100      25.092  24.967   4.393  1.000000  0.000          0
ATOM   1627  HZ1 LYS   100      26.074  25.203   4.362  1.000000  0.000          0
ATOM   1628  HZ2 LYS   100      24.601  25.841   4.521  1.000000  0.000          0
ATOM   1629  HZ3 LYS   100      24.918  24.300   5.132  1.000000  0.000          0
ATOM   1630  C   LYS   100      25.585  21.161  -1.088  1.000000  0.000          0
ATOM   1631  O   LYS   100      25.337  19.935  -0.988  1.000000  0.000          0
ATOM   1632  N   GLU   101      26.814  21.586  -1.405  1.000000  0.000          0
ATOM   1633  H   GLU   101      26.924  22.571  -1.597  1.000000  0.000          0
ATOM   1634  CA  GLU   101      28.050  20.775  -1.441  1.000000  0.000          0
ATOM   1635  HA  GLU   101      28.803  21.462  -1.828  1.000000  0.000          0
ATOM   1636  CB  GLU   101      28.463  20.232  -0.096  1.000000  0.000          0
ATOM   1637  HB2 GLU   101      27.901  19.324   0.125  1.000000  0.000          0
ATOM   1638  HB3 GLU   101      29.512  19.936  -0.092  1.000000  0.000          0
ATOM   1639  CG  GLU   101      28.101  21.213   1.076  1.000000  0.000          0
ATOM   1640  HG2 GLU   101      28.664  22.134   0.925  1.000000  0.000          0
ATOM   1641  HG3 GLU   101      27.036  21.398   1.215  1.000000  0.000          0
ATOM   1642  CD  GLU   101      28.687  20.650   2.405  1.000000  0.000          0
ATOM   1643  OE1 GLU   101      27.917  20.617   3.364  1.000000  0.000          0
ATOM   1644  OE2 GLU   101      29.820  20.176   2.455  1.000000  0.000          0
ATOM   1645  C   GLU   101      28.114  19.607  -2.467  1.000000  0.000          0
ATOM   1646  O   GLU   101      29.081  18.896  -2.583  1.000000  0.000          0
ATOM   1647  N   ALA   102      27.054  19.397  -3.276  1.000000  0.000          0
ATOM   1648  H   ALA   102      26.218  19.874  -2.968  1.000000  0.000          0
ATOM   1649  CA  ALA   102      26.869  18.395  -4.329  1.000000  0.000          0
ATOM   1650  HA  ALA   102      27.075  17.432  -3.867  1.000000  0.000          0
ATOM   1651  CB  ALA   102      25.438  18.417  -4.757  1.000000  0.000          0
ATOM   1652  HB1 ALA   102      25.395  19.083  -5.619  1.000000  0.000          0
ATOM   1653  HB2 ALA   102      25.150  17.442  -5.147  1.000000  0.000          0
ATOM   1654  HB3 ALA   102      24.755  18.691  -3.953  1.000000  0.000          0
ATOM   1655  C   ALA   102      27.876  18.621  -5.487  1.000000  0.000          0
ATOM   1656  O   ALA   102      28.442  19.698  -5.688  1.000000  0.000          0
ATOM   1657  N   ASN   103      27.819  17.620  -6.395  1.000000  0.000          0
ATOM   1658  H   ASN   103      27.250  16.823  -6.148  1.000000  0.000          0
ATOM   1659  CA  ASN   103      28.453  17.626  -7.735  1.000000  0.000          0
ATOM   1660  HA  ASN   103      28.594  18.616  -8.170  1.000000  0.000          0
ATOM   1661  CB  ASN   103      29.812  16.946  -7.742  1.000000  0.000          0
ATOM   1662  HB2 ASN   103      29.609  15.973  -7.293  1.000000  0.000          0
ATOM   1663  HB3 ASN   103      30.193  16.904  -8.762  1.000000  0.000          0
ATOM   1664  CG  ASN   103      30.770  17.831  -6.942  1.000000  0.000          0
ATOM   1665  OD1 ASN   103      31.076  17.516  -5.790  1.000000  0.000          0
ATOM   1666  ND2 ASN   103      31.418  18.833  -7.533  1.000000  0.000          0
ATOM   1667 HD21 ASN   103      32.226  19.217  -7.065  1.000000  0.000          0
ATOM   1668 HD22 ASN   103      31.129  19.105  -8.462  1.000000  0.000          0
ATOM   1669  C   ASN   103      27.455  16.930  -8.709  1.000000  0.000          0
ATOM   1670  O   ASN   103      26.233  17.117  -8.548  1.000000  0.000          0
ATOM   1671  N   GLN   104      27.891  15.983  -9.529  1.000000  0.000          0
ATOM   1672  H   GLN   104      28.869  15.737  -9.542  1.000000  0.000          0
ATOM   1673  CA  GLN   104      27.099  15.086 -10.383  1.000000  0.000          0
ATOM   1674  HA  GLN   104      26.384  14.670  -9.673  1.000000  0.000          0
ATOM   1675  CB  GLN   104      26.647  15.819 -11.646  1.000000  0.000          0
ATOM   1676  HB2 GLN   104      25.994  15.099 -12.139  1.000000  0.000          0
ATOM   1677  HB3 GLN   104      26.150  16.744 -11.356  1.000000  0.000          0
ATOM   1678  CG  GLN   104      27.827  16.029 -12.620  1.000000  0.000          0
ATOM   1679  HG2 GLN   104      28.629  16.637 -12.201  1.000000  0.000          0
ATOM   1680  HG3 GLN   104      28.249  15.080 -12.946  1.000000  0.000          0
ATOM   1681  CD  GLN   104      27.446  16.749 -13.902  1.000000  0.000          0
ATOM   1682  OE1 GLN   104      26.307  17.263 -14.012  1.000000  0.000          0
ATOM   1683  NE2 GLN   104      28.367  16.838 -14.831  1.000000  0.000          0
ATOM   1684 HE21 GLN   104      28.248  17.369 -15.683  1.000000  0.000          0
ATOM   1685 HE22 GLN   104      29.259  16.413 -14.620  1.000000  0.000          0
ATOM   1686  C   GLN   104      27.927  13.753 -10.678  1.000000  0.000          0
ATOM   1687  O   GLN   104      29.168  13.835 -10.794  1.000000  0.000          0
ATOM   1688  N   SER   105      27.187  12.675 -10.898  1.000000  0.000          0
ATOM   1689  H   SER   105      26.188  12.780 -10.784  1.000000  0.000          0
ATOM   1690  CA  SER   105      27.579  11.344 -11.215  1.000000  0.000          0
ATOM   1691  HA  SER   105      28.470  11.307 -11.841  1.000000  0.000          0
ATOM   1692  CB  SER   105      28.077  10.656  -9.911  1.000000  0.000          0
ATOM   1693  HB2 SER   105      28.774  11.311  -9.390  1.000000  0.000          0
ATOM   1694  HB3 SER   105      27.353  10.362  -9.151  1.000000  0.000          0
ATOM   1695  OG  SER   105      28.912   9.569 -10.325  1.000000  0.000          0
ATOM   1696  HG  SER   105      29.791   9.746  -9.984  1.000000  0.000          0
ATOM   1697  C   SER   105      26.362  10.511 -11.779  1.000000  0.000          0
ATOM   1698  O   SER   105      25.195  10.948 -11.723  1.000000  0.000          0
ATOM   1699  N   THR   106      26.674   9.428 -12.471  1.000000  0.000          0
ATOM   1700  H   THR   106      27.657   9.257 -12.629  1.000000  0.000          0
ATOM   1701  CA  THR   106      25.658   8.574 -12.945  1.000000  0.000          0
ATOM   1702  HA  THR   106      25.181   9.105 -13.769  1.000000  0.000          0
ATOM   1703  CB  THR   106      26.304   7.309 -13.557  1.000000  0.000          0
ATOM   1704  HB  THR   106      25.492   6.995 -14.213  1.000000  0.000          0
ATOM   1705  CG2 THR   106      27.434   7.623 -14.559  1.000000  0.000          0
ATOM   1706 HG21 THR   106      28.373   7.966 -14.127  1.000000  0.000          0
ATOM   1707 HG22 THR   106      27.701   6.757 -15.163  1.000000  0.000          0
ATOM   1708 HG23 THR   106      27.158   8.432 -15.235  1.000000  0.000          0
ATOM   1709  OG1 THR   106      26.745   6.252 -12.770  1.000000  0.000          0
ATOM   1710  HG1 THR   106      27.190   5.588 -13.300  1.000000  0.000          0
ATOM   1711  C   THR   106      24.677   7.925 -11.937  1.000000  0.000          0
ATOM   1712  O   THR   106      24.997   7.715 -10.775  1.000000  0.000          0
ATOM   1713  N   LEU   107      23.453   7.586 -12.411  1.000000  0.000          0
ATOM   1714  H   LEU   107      23.101   7.987 -13.269  1.000000  0.000          0
ATOM   1715  CA  LEU   107      22.483   6.925 -11.513  1.000000  0.000          0
ATOM   1716  HA  LEU   107      22.340   7.576 -10.652  1.000000  0.000          0
ATOM   1717  CB  LEU   107      21.120   6.811 -12.223  1.000000  0.000          0
ATOM   1718  HB2 LEU   107      20.657   7.749 -12.529  1.000000  0.000          0
ATOM   1719  HB3 LEU   107      21.256   6.118 -13.054  1.000000  0.000          0
ATOM   1720  CG  LEU   107      19.964   6.045 -11.460  1.000000  0.000          0
ATOM   1721  HG  LEU   107      20.334   5.040 -11.251  1.000000  0.000          0
ATOM   1722  CD1 LEU   107      19.478   6.788 -10.178  1.000000  0.000          0
ATOM   1723 HD11 LEU   107      19.021   7.720 -10.510  1.000000  0.000          0
ATOM   1724 HD12 LEU   107      18.707   6.192  -9.691  1.000000  0.000          0
ATOM   1725 HD13 LEU   107      20.340   6.987  -9.541  1.000000  0.000          0
ATOM   1726  CD2 LEU   107      18.673   5.838 -12.294  1.000000  0.000          0
ATOM   1727 HD21 LEU   107      17.970   5.137 -11.845  1.000000  0.000          0
ATOM   1728 HD22 LEU   107      18.168   6.803 -12.360  1.000000  0.000          0
ATOM   1729 HD23 LEU   107      18.895   5.457 -13.291  1.000000  0.000          0
ATOM   1730  C   LEU   107      22.976   5.600 -10.980  1.000000  0.000          0
ATOM   1731  O   LEU   107      22.696   5.318  -9.823  1.000000  0.000          0
ATOM   1732  N   GLU   108      23.731   4.769 -11.739  1.000000  0.000          0
ATOM   1733  H   GLU   108      24.017   5.092 -12.652  1.000000  0.000          0
ATOM   1734  CA  GLU   108      24.444   3.625 -11.164  1.000000  0.000          0
ATOM   1735  HA  GLU   108      23.748   2.856 -10.829  1.000000  0.000          0
ATOM   1736  CB  GLU   108      25.012   2.858 -12.316  1.000000  0.000          0
ATOM   1737  HB2 GLU   108      24.142   2.528 -12.883  1.000000  0.000          0
ATOM   1738  HB3 GLU   108      25.453   3.544 -13.040  1.000000  0.000          0
ATOM   1739  CG  GLU   108      25.934   1.607 -12.063  1.000000  0.000          0
ATOM   1740  HG2 GLU   108      25.853   1.022 -12.979  1.000000  0.000          0
ATOM   1741  HG3 GLU   108      26.931   1.944 -11.780  1.000000  0.000          0
ATOM   1742  CD  GLU   108      25.396   0.495 -11.093  1.000000  0.000          0
ATOM   1743  OE1 GLU   108      24.144   0.406 -10.971  1.000000  0.000          0
ATOM   1744  OE2 GLU   108      26.214  -0.160 -10.438  1.000000  0.000          0
ATOM   1745  C   GLU   108      25.488   3.934 -10.085  1.000000  0.000          0
ATOM   1746  O   GLU   108      25.768   3.044  -9.283  1.000000  0.000          0
ATOM   1747  N   ASN   109      26.053   5.111 -10.051  1.000000  0.000          0
ATOM   1748  H   ASN   109      25.901   5.841 -10.731  1.000000  0.000          0
ATOM   1749  CA  ASN   109      26.767   5.588  -8.865  1.000000  0.000          0
ATOM   1750  HA  ASN   109      27.219   4.642  -8.569  1.000000  0.000          0
ATOM   1751  CB  ASN   109      27.880   6.636  -9.168  1.000000  0.000          0
ATOM   1752  HB2 ASN   109      27.434   7.541  -9.583  1.000000  0.000          0
ATOM   1753  HB3 ASN   109      28.350   6.856  -8.209  1.000000  0.000          0
ATOM   1754  CG  ASN   109      28.849   6.081 -10.174  1.000000  0.000          0
ATOM   1755  OD1 ASN   109      29.151   4.884 -10.294  1.000000  0.000          0
ATOM   1756  ND2 ASN   109      29.439   6.883 -10.985  1.000000  0.000          0
ATOM   1757 HD21 ASN   109      30.073   6.546 -11.694  1.000000  0.000          0
ATOM   1758 HD22 ASN   109      29.142   7.848 -10.934  1.000000  0.000          0
ATOM   1759  C   ASN   109      25.730   6.036  -7.762  1.000000  0.000          0
ATOM   1760  O   ASN   109      25.845   5.694  -6.602  1.000000  0.000          0
ATOM   1761  N   PHE   110      24.793   6.842  -8.189  1.000000  0.000          0
ATOM   1762  H   PHE   110      24.711   7.024  -9.179  1.000000  0.000          0
ATOM   1763  CA  PHE   110      23.866   7.474  -7.215  1.000000  0.000          0
ATOM   1764  HA  PHE   110      24.354   8.096  -6.464  1.000000  0.000          0
ATOM   1765  CB  PHE   110      22.822   8.366  -7.887  1.000000  0.000          0
ATOM   1766  HB2 PHE   110      23.398   9.079  -8.479  1.000000  0.000          0
ATOM   1767  HB3 PHE   110      22.213   7.914  -8.670  1.000000  0.000          0
ATOM   1768  CG  PHE   110      21.911   9.163  -7.017  1.000000  0.000          0
ATOM   1769  CD1 PHE   110      22.211  10.502  -6.746  1.000000  0.000          0
ATOM   1770  HD1 PHE   110      23.029  11.003  -7.243  1.000000  0.000          0
ATOM   1771  CE1 PHE   110      21.379  11.295  -5.914  1.000000  0.000          0
ATOM   1772  HE1 PHE   110      21.505  12.367  -5.848  1.000000  0.000          0
ATOM   1773  CZ  PHE   110      20.378  10.642  -5.085  1.000000  0.000          0
ATOM   1774  HZ  PHE   110      19.680  11.238  -4.516  1.000000  0.000          0
ATOM   1775  CE2 PHE   110      20.091   9.274  -5.375  1.000000  0.000          0
ATOM   1776  HE2 PHE   110      19.164   8.884  -4.978  1.000000  0.000          0
ATOM   1777  CD2 PHE   110      20.850   8.520  -6.344  1.000000  0.000          0
ATOM   1778  HD2 PHE   110      20.681   7.465  -6.497  1.000000  0.000          0
ATOM   1779  C   PHE   110      23.098   6.366  -6.426  1.000000  0.000          0
ATOM   1780  O   PHE   110      22.987   6.505  -5.237  1.000000  0.000          0
ATOM   1781  N   LEU   111      22.871   5.226  -7.057  1.000000  0.000          0
ATOM   1782  H   LEU   111      22.904   5.201  -8.065  1.000000  0.000          0
ATOM   1783  CA  LEU   111      22.387   3.973  -6.343  1.000000  0.000          0
ATOM   1784  HA  LEU   111      21.456   4.246  -5.846  1.000000  0.000          0
ATOM   1785  CB  LEU   111      22.106   2.810  -7.341  1.000000  0.000          0
ATOM   1786  HB2 LEU   111      22.978   2.631  -7.970  1.000000  0.000          0
ATOM   1787  HB3 LEU   111      21.849   1.882  -6.828  1.000000  0.000          0
ATOM   1788  CG  LEU   111      20.903   2.950  -8.288  1.000000  0.000          0
ATOM   1789  HG  LEU   111      20.964   3.842  -8.912  1.000000  0.000          0
ATOM   1790  CD1 LEU   111      20.744   1.714  -9.147  1.000000  0.000          0
ATOM   1791 HD11 LEU   111      20.682   0.800  -8.557  1.000000  0.000          0
ATOM   1792 HD12 LEU   111      19.839   1.743  -9.756  1.000000  0.000          0
ATOM   1793 HD13 LEU   111      21.484   1.648  -9.944  1.000000  0.000          0
ATOM   1794  CD2 LEU   111      19.672   3.123  -7.503  1.000000  0.000          0
ATOM   1795 HD21 LEU   111      19.722   4.109  -7.043  1.000000  0.000          0
ATOM   1796 HD22 LEU   111      18.813   2.948  -8.151  1.000000  0.000          0
ATOM   1797 HD23 LEU   111      19.711   2.456  -6.641  1.000000  0.000          0
ATOM   1798  C   LEU   111      23.354   3.421  -5.250  1.000000  0.000          0
ATOM   1799  O   LEU   111      22.960   3.445  -4.050  1.000000  0.000          0
ATOM   1800  N   GLU   112      24.597   3.010  -5.499  1.000000  0.000          0
ATOM   1801  H   GLU   112      24.843   2.809  -6.457  1.000000  0.000          0
ATOM   1802  CA  GLU   112      25.555   2.645  -4.492  1.000000  0.000          0
ATOM   1803  HA  GLU   112      25.027   1.811  -4.028  1.000000  0.000          0
ATOM   1804  CB  GLU   112      26.844   2.046  -5.177  1.000000  0.000          0
ATOM   1805  HB2 GLU   112      26.524   1.266  -5.869  1.000000  0.000          0
ATOM   1806  HB3 GLU   112      27.246   2.823  -5.828  1.000000  0.000          0
ATOM   1807  CG  GLU   112      27.969   1.399  -4.394  1.000000  0.000          0
ATOM   1808  HG2 GLU   112      28.588   0.855  -5.107  1.000000  0.000          0
ATOM   1809  HG3 GLU   112      28.535   2.237  -3.984  1.000000  0.000          0
ATOM   1810  CD  GLU   112      27.645   0.522  -3.195  1.000000  0.000          0
ATOM   1811  OE1 GLU   112      26.574  -0.108  -3.077  1.000000  0.000          0
ATOM   1812  OE2 GLU   112      28.476   0.477  -2.297  1.000000  0.000          0
ATOM   1813  C   GLU   112      26.012   3.750  -3.471  1.000000  0.000          0
ATOM   1814  O   GLU   112      26.233   3.540  -2.278  1.000000  0.000          0
ATOM   1815  N   ARG   113      25.933   5.016  -3.784  1.000000  0.000          0
ATOM   1816  H   ARG   113      25.971   5.307  -4.751  1.000000  0.000          0
ATOM   1817  CA  ARG   113      26.166   6.149  -2.855  1.000000  0.000          0
ATOM   1818  HA  ARG   113      27.018   5.967  -2.199  1.000000  0.000          0
ATOM   1819  CB  ARG   113      26.647   7.304  -3.600  1.000000  0.000          0
ATOM   1820  HB2 ARG   113      25.815   7.437  -4.292  1.000000  0.000          0
ATOM   1821  HB3 ARG   113      26.764   8.136  -2.907  1.000000  0.000          0
ATOM   1822  CG  ARG   113      28.055   7.146  -4.181  1.000000  0.000          0
ATOM   1823  HG2 ARG   113      28.856   7.285  -3.454  1.000000  0.000          0
ATOM   1824  HG3 ARG   113      28.170   6.144  -4.591  1.000000  0.000          0
ATOM   1825  CD  ARG   113      28.341   8.230  -5.227  1.000000  0.000          0
ATOM   1826  HD2 ARG   113      29.266   8.045  -5.771  1.000000  0.000          0
ATOM   1827  HD3 ARG   113      27.528   8.246  -5.954  1.000000  0.000          0
ATOM   1828  NE  ARG   113      28.491   9.493  -4.571  1.000000  0.000          0
ATOM   1829  HE  ARG   113      27.853  10.230  -4.835  1.000000  0.000          0
ATOM   1830  CZ  ARG   113      29.567   9.981  -4.001  1.000000  0.000          0
ATOM   1831  NH1 ARG   113      30.622   9.310  -3.563  1.000000  0.000          0
ATOM   1832 HH11 ARG   113      30.455   8.318  -3.479  1.000000  0.000          0
ATOM   1833 HH12 ARG   113      31.302   9.815  -3.013  1.000000  0.000          0
ATOM   1834  NH2 ARG   113      29.685  11.270  -3.694  1.000000  0.000          0
ATOM   1835 HH21 ARG   113      29.075  11.881  -4.218  1.000000  0.000          0
ATOM   1836 HH22 ARG   113      30.644  11.543  -3.542  1.000000  0.000          0
ATOM   1837  C   ARG   113      25.005   6.425  -1.928  1.000000  0.000          0
ATOM   1838  O   ARG   113      25.257   6.841  -0.820  1.000000  0.000          0
ATOM   1839  N   LEU   114      23.735   6.149  -2.344  1.000000  0.000          0
ATOM   1840  H   LEU   114      23.590   6.045  -3.339  1.000000  0.000          0
ATOM   1841  CA  LEU   114      22.590   5.991  -1.502  1.000000  0.000          0
ATOM   1842  HA  LEU   114      22.659   6.750  -0.720  1.000000  0.000          0
ATOM   1843  CB  LEU   114      21.407   6.177  -2.429  1.000000  0.000          0
ATOM   1844  HB2 LEU   114      21.454   7.167  -2.882  1.000000  0.000          0
ATOM   1845  HB3 LEU   114      21.503   5.462  -3.247  1.000000  0.000          0
ATOM   1846  CG  LEU   114      20.070   5.825  -1.726  1.000000  0.000          0
ATOM   1847  HG  LEU   114      20.157   4.859  -1.227  1.000000  0.000          0
ATOM   1848  CD1 LEU   114      19.640   6.823  -0.624  1.000000  0.000          0
ATOM   1849 HD11 LEU   114      20.526   6.821   0.009  1.000000  0.000          0
ATOM   1850 HD12 LEU   114      19.419   7.778  -1.102  1.000000  0.000          0
ATOM   1851 HD13 LEU   114      18.777   6.480  -0.053  1.000000  0.000          0
ATOM   1852  CD2 LEU   114      18.834   5.783  -2.683  1.000000  0.000          0
ATOM   1853 HD21 LEU   114      18.563   6.773  -3.053  1.000000  0.000          0
ATOM   1854 HD22 LEU   114      19.022   5.166  -3.562  1.000000  0.000          0
ATOM   1855 HD23 LEU   114      18.013   5.325  -2.130  1.000000  0.000          0
ATOM   1856  C   LEU   114      22.537   4.682  -0.697  1.000000  0.000          0
ATOM   1857  O   LEU   114      22.210   4.775   0.513  1.000000  0.000          0
ATOM   1858  N   LYS   115      22.801   3.452  -1.214  1.000000  0.000          0
ATOM   1859  H   LYS   115      23.153   3.462  -2.160  1.000000  0.000          0
ATOM   1860  CA  LYS   115      22.869   2.232  -0.416  1.000000  0.000          0
ATOM   1861  HA  LYS   115      21.905   2.098   0.075  1.000000  0.000          0
ATOM   1862  CB  LYS   115      23.260   1.082  -1.366  1.000000  0.000          0
ATOM   1863  HB2 LYS   115      24.054   1.449  -2.017  1.000000  0.000          0
ATOM   1864  HB3 LYS   115      23.660   0.196  -0.873  1.000000  0.000          0
ATOM   1865  CG  LYS   115      22.069   0.691  -2.256  1.000000  0.000          0
ATOM   1866  HG2 LYS   115      21.247   0.344  -1.630  1.000000  0.000          0
ATOM   1867  HG3 LYS   115      21.644   1.433  -2.930  1.000000  0.000          0
ATOM   1868  CD  LYS   115      22.469  -0.585  -3.096  1.000000  0.000          0
ATOM   1869  HD2 LYS   115      23.367  -0.381  -3.679  1.000000  0.000          0
ATOM   1870  HD3 LYS   115      22.707  -1.393  -2.403  1.000000  0.000          0
ATOM   1871  CE  LYS   115      21.417  -1.130  -3.974  1.000000  0.000          0
ATOM   1872  HE2 LYS   115      20.594  -1.527  -3.380  1.000000  0.000          0
ATOM   1873  HE3 LYS   115      21.024  -0.362  -4.642  1.000000  0.000          0
ATOM   1874  NZ  LYS   115      22.086  -2.260  -4.719  1.000000  0.000          0
ATOM   1875  HZ1 LYS   115      22.793  -1.931  -5.361  1.000000  0.000          0
ATOM   1876  HZ2 LYS   115      22.539  -2.968  -4.158  1.000000  0.000          0
ATOM   1877  HZ3 LYS   115      21.410  -2.823  -5.217  1.000000  0.000          0
ATOM   1878  C   LYS   115      23.913   2.421   0.715  1.000000  0.000          0
ATOM   1879  O   LYS   115      23.648   1.916   1.833  1.000000  0.000          0
ATOM   1880  N   THR   116      25.036   3.083   0.514  1.000000  0.000          0
ATOM   1881  H   THR   116      25.314   3.339  -0.421  1.000000  0.000          0
ATOM   1882  CA  THR   116      26.067   3.304   1.546  1.000000  0.000          0
ATOM   1883  HA  THR   116      26.613   2.375   1.716  1.000000  0.000          0
ATOM   1884  CB  THR   116      27.190   4.189   0.950  1.000000  0.000          0
ATOM   1885  HB  THR   116      26.677   5.098   0.639  1.000000  0.000          0
ATOM   1886  CG2 THR   116      28.296   4.622   1.970  1.000000  0.000          0
ATOM   1887 HG21 THR   116      29.290   4.540   1.530  1.000000  0.000          0
ATOM   1888 HG22 THR   116      28.147   5.601   2.427  1.000000  0.000          0
ATOM   1889 HG23 THR   116      28.220   3.966   2.836  1.000000  0.000          0
ATOM   1890  OG1 THR   116      27.733   3.517  -0.188  1.000000  0.000          0
ATOM   1891  HG1 THR   116      27.117   3.580  -0.921  1.000000  0.000          0
ATOM   1892  C   THR   116      25.486   3.995   2.802  1.000000  0.000          0
ATOM   1893  O   THR   116      25.644   3.492   3.877  1.000000  0.000          0
ATOM   1894  N   ILE   117      24.715   5.089   2.767  1.000000  0.000          0
ATOM   1895  H   ILE   117      24.450   5.390   1.840  1.000000  0.000          0
ATOM   1896  CA  ILE   117      24.135   5.777   3.911  1.000000  0.000          0
ATOM   1897  HA  ILE   117      24.848   5.842   4.732  1.000000  0.000          0
ATOM   1898  CB  ILE   117      23.929   7.253   3.570  1.000000  0.000          0
ATOM   1899  HB  ILE   117      24.937   7.628   3.382  1.000000  0.000          0
ATOM   1900  CG2 ILE   117      23.072   7.489   2.273  1.000000  0.000          0
ATOM   1901 HG21 ILE   117      23.575   6.936   1.480  1.000000  0.000          0
ATOM   1902 HG22 ILE   117      22.110   6.991   2.395  1.000000  0.000          0
ATOM   1903 HG23 ILE   117      22.839   8.488   1.908  1.000000  0.000          0
ATOM   1904  CG1 ILE   117      23.363   8.144   4.676  1.000000  0.000          0
ATOM   1905 HG12 ILE   117      22.292   8.324   4.588  1.000000  0.000          0
ATOM   1906 HG13 ILE   117      23.565   7.640   5.621  1.000000  0.000          0
ATOM   1907  CD1 ILE   117      24.160   9.479   4.906  1.000000  0.000          0
ATOM   1908 HD11 ILE   117      23.636  10.052   5.671  1.000000  0.000          0
ATOM   1909 HD12 ILE   117      25.188   9.306   5.226  1.000000  0.000          0
ATOM   1910 HD13 ILE   117      24.087  10.093   4.007  1.000000  0.000          0
ATOM   1911  C   ILE   117      22.910   5.074   4.417  1.000000  0.000          0
ATOM   1912  O   ILE   117      22.551   5.155   5.592  1.000000  0.000          0
ATOM   1913  N   MET   118      22.245   4.261   3.596  1.000000  0.000          0
ATOM   1914  H   MET   118      22.509   4.186   2.623  1.000000  0.000          0
ATOM   1915  CA  MET   118      21.153   3.478   3.944  1.000000  0.000          0
ATOM   1916  HA  MET   118      20.481   4.182   4.436  1.000000  0.000          0
ATOM   1917  CB  MET   118      20.453   2.822   2.712  1.000000  0.000          0
ATOM   1918  HB2 MET   118      20.024   3.588   2.065  1.000000  0.000          0
ATOM   1919  HB3 MET   118      21.225   2.208   2.249  1.000000  0.000          0
ATOM   1920  CG  MET   118      19.327   1.856   3.082  1.000000  0.000          0
ATOM   1921  HG2 MET   118      19.610   1.236   3.933  1.000000  0.000          0
ATOM   1922  HG3 MET   118      18.514   2.489   3.435  1.000000  0.000          0
ATOM   1923  SD  MET   118      18.870   0.743   1.723  1.000000  0.000          0
ATOM   1924  CE  MET   118      20.348  -0.307   1.700  1.000000  0.000          0
ATOM   1925  HE1 MET   118      21.274   0.214   1.462  1.000000  0.000          0
ATOM   1926  HE2 MET   118      20.524  -0.615   2.732  1.000000  0.000          0
ATOM   1927  HE3 MET   118      20.317  -1.165   1.028  1.000000  0.000          0
ATOM   1928  C   MET   118      21.683   2.417   5.002  1.000000  0.000          0
ATOM   1929  O   MET   118      21.068   2.154   6.093  1.000000  0.000          0
ATOM   1930  N   ARG   119      22.824   1.772   4.674  1.000000  0.000          0
ATOM   1931  H   ARG   119      23.203   2.003   3.767  1.000000  0.000          0
ATOM   1932  CA  ARG   119      23.508   0.725   5.544  1.000000  0.000          0
ATOM   1933  HA  ARG   119      22.674   0.025   5.608  1.000000  0.000          0
ATOM   1934  CB  ARG   119      24.840   0.222   4.910  1.000000  0.000          0
ATOM   1935  HB2 ARG   119      25.545   1.024   4.693  1.000000  0.000          0
ATOM   1936  HB3 ARG   119      25.289  -0.415   5.672  1.000000  0.000          0
ATOM   1937  CG  ARG   119      24.563  -0.775   3.722  1.000000  0.000          0
ATOM   1938  HG2 ARG   119      24.189  -1.747   4.046  1.000000  0.000          0
ATOM   1939  HG3 ARG   119      23.810  -0.310   3.086  1.000000  0.000          0
ATOM   1940  CD  ARG   119      25.913  -0.967   2.892  1.000000  0.000          0
ATOM   1941  HD2 ARG   119      26.448  -0.019   2.826  1.000000  0.000          0
ATOM   1942  HD3 ARG   119      26.544  -1.638   3.472  1.000000  0.000          0
ATOM   1943  NE  ARG   119      25.597  -1.480   1.554  1.000000  0.000          0
ATOM   1944  HE  ARG   119      24.864  -2.172   1.498  1.000000  0.000          0
ATOM   1945  CZ  ARG   119      26.099  -1.074   0.392  1.000000  0.000          0
ATOM   1946  NH1 ARG   119      27.044  -0.278   0.285  1.000000  0.000          0
ATOM   1947 HH11 ARG   119      27.643  -0.121   1.082  1.000000  0.000          0
ATOM   1948 HH12 ARG   119      27.347   0.085  -0.607  1.000000  0.000          0
ATOM   1949  NH2 ARG   119      25.652  -1.504  -0.799  1.000000  0.000          0
ATOM   1950 HH21 ARG   119      24.899  -2.172  -0.732  1.000000  0.000          0
ATOM   1951 HH22 ARG   119      25.976  -1.104  -1.668  1.000000  0.000          0
ATOM   1952  C   ARG   119      23.724   1.238   6.941  1.000000  0.000          0
ATOM   1953  O   ARG   119      23.345   0.605   7.885  1.000000  0.000          0
ATOM   1954  N   GLU   120      24.124   2.454   7.040  1.000000  0.000          0
ATOM   1955  H   GLU   120      24.290   3.089   6.273  1.000000  0.000          0
ATOM   1956  CA  GLU   120      24.370   3.114   8.333  1.000000  0.000          0
ATOM   1957  HA  GLU   120      24.935   2.534   9.063  1.000000  0.000          0
ATOM   1958  CB  GLU   120      25.279   4.361   8.030  1.000000  0.000          0
ATOM   1959  HB2 GLU   120      26.248   3.968   7.718  1.000000  0.000          0
ATOM   1960  HB3 GLU   120      24.847   4.861   7.164  1.000000  0.000          0
ATOM   1961  CG  GLU   120      25.434   5.443   9.162  1.000000  0.000          0
ATOM   1962  HG2 GLU   120      25.799   6.338   8.660  1.000000  0.000          0
ATOM   1963  HG3 GLU   120      24.508   5.722   9.664  1.000000  0.000          0
ATOM   1964  CD  GLU   120      26.390   5.016  10.271  1.000000  0.000          0
ATOM   1965  OE1 GLU   120      26.351   3.865  10.746  1.000000  0.000          0
ATOM   1966  OE2 GLU   120      27.236   5.848  10.623  1.000000  0.000          0
ATOM   1967  C   GLU   120      23.082   3.472   9.062  1.000000  0.000          0
ATOM   1968  O   GLU   120      22.947   3.207  10.262  1.000000  0.000          0
ATOM   1969  N   LYS   121      22.072   4.029   8.323  1.000000  0.000          0
ATOM   1970  H   LYS   121      22.341   4.532   7.489  1.000000  0.000          0
ATOM   1971  CA  LYS   121      20.740   4.257   8.929  1.000000  0.000          0
ATOM   1972  HA  LYS   121      20.934   4.868   9.811  1.000000  0.000          0
ATOM   1973  CB  LYS   121      19.657   4.978   8.008  1.000000  0.000          0
ATOM   1974  HB2 LYS   121      20.025   5.961   7.713  1.000000  0.000          0
ATOM   1975  HB3 LYS   121      19.341   4.450   7.107  1.000000  0.000          0
ATOM   1976  CG  LYS   121      18.396   5.454   8.743  1.000000  0.000          0
ATOM   1977  HG2 LYS   121      17.759   6.091   8.131  1.000000  0.000          0
ATOM   1978  HG3 LYS   121      17.801   4.559   8.926  1.000000  0.000          0
ATOM   1979  CD  LYS   121      18.693   6.263  10.016  1.000000  0.000          0
ATOM   1980  HD2 LYS   121      19.032   5.572  10.788  1.000000  0.000          0
ATOM   1981  HD3 LYS   121      19.417   7.037   9.769  1.000000  0.000          0
ATOM   1982  CE  LYS   121      17.462   7.044  10.553  1.000000  0.000          0
ATOM   1983  HE2 LYS   121      17.209   7.771   9.780  1.000000  0.000          0
ATOM   1984  HE3 LYS   121      16.653   6.319  10.629  1.000000  0.000          0
ATOM   1985  NZ  LYS   121      17.642   7.726  11.797  1.000000  0.000          0
ATOM   1986  HZ1 LYS   121      18.350   8.442  11.714  1.000000  0.000          0
ATOM   1987  HZ2 LYS   121      16.749   8.091  12.096  1.000000  0.000          0
ATOM   1988  HZ3 LYS   121      18.013   7.114  12.511  1.000000  0.000          0
ATOM   1989  C   LYS   121      20.146   3.021   9.543  1.000000  0.000          0
ATOM   1990  O   LYS   121      19.671   3.057  10.648  1.000000  0.000          0
ATOM   1991  N   TYR   122      20.218   1.876   8.839  1.000000  0.000          0
ATOM   1992  H   TYR   122      20.577   2.022   7.906  1.000000  0.000          0
ATOM   1993  CA  TYR   122      19.708   0.670   9.421  1.000000  0.000          0
ATOM   1994  HA  TYR   122      18.665   0.783   9.712  1.000000  0.000          0
ATOM   1995  CB  TYR   122      19.878  -0.376   8.238  1.000000  0.000          0
ATOM   1996  HB2 TYR   122      19.256  -0.130   7.377  1.000000  0.000          0
ATOM   1997  HB3 TYR   122      20.907  -0.455   7.884  1.000000  0.000          0
ATOM   1998  CG  TYR   122      19.367  -1.835   8.560  1.000000  0.000          0
ATOM   1999  CD1 TYR   122      17.987  -2.037   8.525  1.000000  0.000          0
ATOM   2000  HD1 TYR   122      17.382  -1.162   8.332  1.000000  0.000          0
ATOM   2001  CE1 TYR   122      17.386  -3.285   8.824  1.000000  0.000          0
ATOM   2002  HE1 TYR   122      16.310  -3.370   8.783  1.000000  0.000          0
ATOM   2003  CZ  TYR   122      18.264  -4.367   8.983  1.000000  0.000          0
ATOM   2004  OH  TYR   122      17.728  -5.610   9.280  1.000000  0.000          0
ATOM   2005  HH  TYR   122      18.392  -6.211   9.628  1.000000  0.000          0
ATOM   2006  CE2 TYR   122      19.692  -4.204   8.891  1.000000  0.000          0
ATOM   2007  HE2 TYR   122      20.434  -4.971   9.047  1.000000  0.000          0
ATOM   2008  CD2 TYR   122      20.207  -2.970   8.609  1.000000  0.000          0
ATOM   2009  HD2 TYR   122      21.249  -2.921   8.330  1.000000  0.000          0
ATOM   2010  C   TYR   122      20.464   0.173  10.651  1.000000  0.000          0
ATOM   2011  O   TYR   122      19.808  -0.249  11.597  1.000000  0.000          0
ATOM   2012  N   SER   123      21.792   0.355  10.692  1.000000  0.000          0
ATOM   2013  H   SER   123      22.259   0.662   9.849  1.000000  0.000          0
ATOM   2014  CA  SER   123      22.658   0.264  11.872  1.000000  0.000          0
ATOM   2015  HA  SER   123      22.735  -0.725  12.326  1.000000  0.000          0
ATOM   2016  CB  SER   123      24.121   0.644  11.702  1.000000  0.000          0
ATOM   2017  HB2 SER   123      24.023   1.728  11.670  1.000000  0.000          0
ATOM   2018  HB3 SER   123      24.725   0.583  12.608  1.000000  0.000          0
ATOM   2019  OG  SER   123      24.746   0.061  10.628  1.000000  0.000          0
ATOM   2020  HG  SER   123      24.846  -0.852  10.908  1.000000  0.000          0
ATOM   2021  C   SER   123      21.999   1.058  13.010  1.000000  0.000          0
ATOM   2022  O   SER   123      21.735   0.467  14.043  1.000000  0.000          0
ATOM   2023  N   LYS   124      21.771   2.391  12.868  1.000000  0.000          0
ATOM   2024  H   LYS   124      22.054   2.753  11.968  1.000000  0.000          0
ATOM   2025  CA  LYS   124      21.284   3.240  13.979  1.000000  0.000          0
ATOM   2026  HA  LYS   124      22.019   3.077  14.766  1.000000  0.000          0
ATOM   2027  CB  LYS   124      21.339   4.703  13.587  1.000000  0.000          0
ATOM   2028  HB2 LYS   124      20.671   4.823  12.735  1.000000  0.000          0
ATOM   2029  HB3 LYS   124      21.043   5.357  14.407  1.000000  0.000          0
ATOM   2030  CG  LYS   124      22.745   5.274  13.204  1.000000  0.000          0
ATOM   2031  HG2 LYS   124      23.335   5.129  14.109  1.000000  0.000          0
ATOM   2032  HG3 LYS   124      23.149   4.803  12.307  1.000000  0.000          0
ATOM   2033  CD  LYS   124      22.675   6.753  12.909  1.000000  0.000          0
ATOM   2034  HD2 LYS   124      21.991   7.074  12.122  1.000000  0.000          0
ATOM   2035  HD3 LYS   124      22.492   7.373  13.786  1.000000  0.000          0
ATOM   2036  CE  LYS   124      24.092   7.119  12.486  1.000000  0.000          0
ATOM   2037  HE2 LYS   124      24.705   6.778  13.321  1.000000  0.000          0
ATOM   2038  HE3 LYS   124      24.164   6.617  11.521  1.000000  0.000          0
ATOM   2039  NZ  LYS   124      24.167   8.549  12.154  1.000000  0.000          0
ATOM   2040  HZ1 LYS   124      25.088   8.904  11.944  1.000000  0.000          0
ATOM   2041  HZ2 LYS   124      23.543   8.910  11.446  1.000000  0.000          0
ATOM   2042  HZ3 LYS   124      23.811   9.009  12.981  1.000000  0.000          0
ATOM   2043  C   LYS   124      19.866   2.826  14.381  1.000000  0.000          0
ATOM   2044  O   LYS   124      19.577   2.629  15.592  1.000000  0.000          0
ATOM   2045  N   CYS   125      19.066   2.488  13.421  1.000000  0.000          0
ATOM   2046  H   CYS   125      19.402   2.758  12.506  1.000000  0.000          0
ATOM   2047  CA  CYS   125      17.665   2.031  13.641  1.000000  0.000          0
ATOM   2048  HA  CYS   125      17.073   2.694  14.273  1.000000  0.000          0
ATOM   2049  CB  CYS   125      17.027   1.970  12.294  1.000000  0.000          0
ATOM   2050  HB2 CYS   125      17.751   1.455  11.663  1.000000  0.000          0
ATOM   2051  HB3 CYS   125      16.123   1.360  12.305  1.000000  0.000          0
ATOM   2052  SG  CYS   125      16.703   3.693  11.633  1.000000  0.000          0
ATOM   2053  HG  CYS   125      15.521   3.856  12.232  1.000000  0.000          0
ATOM   2054  C   CYS   125      17.524   0.633  14.284  1.000000  0.000          0
ATOM   2055  O   CYS   125      16.487   0.225  14.854  1.000000  0.000          0
ATOM   2056  N   SER   126      18.543  -0.245  14.178  1.000000  0.000          0
ATOM   2057  H   SER   126      19.370   0.006  13.655  1.000000  0.000          0
ATOM   2058  CA  SER   126      18.511  -1.643  14.668  1.000000  0.000          0
ATOM   2059  HA  SER   126      17.571  -2.166  14.497  1.000000  0.000          0
ATOM   2060  CB  SER   126      19.492  -2.463  13.814  1.000000  0.000          0
ATOM   2061  HB2 SER   126      20.521  -2.121  13.929  1.000000  0.000          0
ATOM   2062  HB3 SER   126      19.509  -3.495  14.162  1.000000  0.000          0
ATOM   2063  OG  SER   126      19.109  -2.462  12.420  1.000000  0.000          0
ATOM   2064  HG  SER   126      19.163  -1.627  11.950  1.000000  0.000          0
ATOM   2065  C   SER   126      18.700  -1.727  16.146  1.000000  0.000          0
ATOM   2066  O   SER   126      17.759  -2.211  16.790  1.000000  0.000          0
ATOM   2067  OXT SER   126      19.805  -1.378  16.580  1.000000  0.000          0
TER    2068      SER   126 
ATOM   2068  N   MET   127     -39.391  10.055   4.451  1.000000  0.000          0
ATOM   2069  H1  MET   127     -39.771   9.123   4.367  1.000000  0.000          0
ATOM   2070  H2  MET   127     -39.972  10.694   4.976  1.000000  0.000          0
ATOM   2071  H3  MET   127     -38.495   9.798   4.841  1.000000  0.000          0
ATOM   2072  CA  MET   127     -39.185  10.708   3.181  1.000000  0.000          0
ATOM   2073  HA  MET   127     -40.054  11.200   2.742  1.000000  0.000          0
ATOM   2074  CB  MET   127     -38.266  11.973   3.327  1.000000  0.000          0
ATOM   2075  HB2 MET   127     -37.308  11.721   3.782  1.000000  0.000          0
ATOM   2076  HB3 MET   127     -38.033  12.351   2.333  1.000000  0.000          0
ATOM   2077  CG  MET   127     -38.891  13.155   4.033  1.000000  0.000          0
ATOM   2078  HG2 MET   127     -38.458  14.058   3.605  1.000000  0.000          0
ATOM   2079  HG3 MET   127     -39.922  13.135   3.676  1.000000  0.000          0
ATOM   2080  SD  MET   127     -39.042  13.130   5.864  1.000000  0.000          0
ATOM   2081  CE  MET   127     -40.005  14.709   6.108  1.000000  0.000          0
ATOM   2082  HE1 MET   127     -40.952  14.747   5.570  1.000000  0.000          0
ATOM   2083  HE2 MET   127     -39.985  14.848   7.189  1.000000  0.000          0
ATOM   2084  HE3 MET   127     -39.537  15.595   5.677  1.000000  0.000          0
ATOM   2085  C   MET   127     -38.626   9.787   2.117  1.000000  0.000          0
ATOM   2086  O   MET   127     -38.265   8.733   2.602  1.000000  0.000          0
ATOM   2087  N   HIE   128     -38.688  10.144   0.821  1.000000  0.000          0
ATOM   2088  H   HIE   128     -39.095  11.030   0.561  1.000000  0.000          0
ATOM   2089  CA  HIE   128     -38.043   9.412  -0.303  1.000000  0.000          0
ATOM   2090  HA  HIE   128     -38.392   8.382  -0.247  1.000000  0.000          0
ATOM   2091  CB  HIE   128     -38.545  10.113  -1.526  1.000000  0.000          0
ATOM   2092  HB2 HIE   128     -39.633  10.164  -1.521  1.000000  0.000          0
ATOM   2093  HB3 HIE   128     -38.239   9.606  -2.442  1.000000  0.000          0
ATOM   2094  CG  HIE   128     -38.056  11.520  -1.693  1.000000  0.000          0
ATOM   2095  ND1 HIE   128     -36.733  11.952  -2.001  1.000000  0.000          0
ATOM   2096  CE1 HIE   128     -36.765  13.304  -2.292  1.000000  0.000          0
ATOM   2097  HE1 HIE   128     -35.865  13.872  -2.482  1.000000  0.000          0
ATOM   2098  NE2 HIE   128     -38.044  13.705  -2.046  1.000000  0.000          0
ATOM   2099  HE2 HIE   128     -38.427  14.604  -2.295  1.000000  0.000          0
ATOM   2100  CD2 HIE   128     -38.861  12.616  -1.748  1.000000  0.000          0
ATOM   2101  HD2 HIE   128     -39.926  12.572  -1.566  1.000000  0.000          0
ATOM   2102  C   HIE   128     -36.537   9.320  -0.185  1.000000  0.000          0
ATOM   2103  O   HIE   128     -35.853   9.964   0.560  1.000000  0.000          0
ATOM   2104  N   HIE   129     -35.973   8.435  -1.044  1.000000  0.000          0
ATOM   2105  H   HIE   129     -36.616   7.921  -1.629  1.000000  0.000          0
ATOM   2106  CA  HIE   129     -34.611   7.937  -0.963  1.000000  0.000          0
ATOM   2107  HA  HIE   129     -34.405   7.808   0.100  1.000000  0.000          0
ATOM   2108  CB  HIE   129     -34.545   6.543  -1.577  1.000000  0.000          0
ATOM   2109  HB2 HIE   129     -35.235   5.864  -1.073  1.000000  0.000          0
ATOM   2110  HB3 HIE   129     -33.581   6.047  -1.459  1.000000  0.000          0
ATOM   2111  CG  HIE   129     -34.807   6.478  -3.064  1.000000  0.000          0
ATOM   2112  ND1 HIE   129     -35.996   6.655  -3.669  1.000000  0.000          0
ATOM   2113  CE1 HIE   129     -35.913   6.421  -5.020  1.000000  0.000          0
ATOM   2114  HE1 HIE   129     -36.658   6.477  -5.799  1.000000  0.000          0
ATOM   2115  NE2 HIE   129     -34.616   6.113  -5.214  1.000000  0.000          0
ATOM   2116  HE2 HIE   129     -34.203   5.680  -6.029  1.000000  0.000          0
ATOM   2117  CD2 HIE   129     -33.943   6.135  -4.055  1.000000  0.000          0
ATOM   2118  HD2 HIE   129     -32.919   5.804  -3.948  1.000000  0.000          0
ATOM   2119  C   HIE   129     -33.522   8.932  -1.450  1.000000  0.000          0
ATOM   2120  O   HIE   129     -32.369   8.630  -1.208  1.000000  0.000          0
ATOM   2121  N   HIE   130     -33.914  10.044  -2.113  1.000000  0.000          0
ATOM   2122  H   HIE   130     -34.910  10.198  -2.172  1.000000  0.000          0
ATOM   2123  CA  HIE   130     -33.070  11.143  -2.489  1.000000  0.000          0
ATOM   2124  HA  HIE   130     -32.022  10.856  -2.406  1.000000  0.000          0
ATOM   2125  CB  HIE   130     -33.476  11.412  -3.938  1.000000  0.000          0
ATOM   2126  HB2 HIE   130     -32.942  12.300  -4.273  1.000000  0.000          0
ATOM   2127  HB3 HIE   130     -34.542  11.638  -3.960  1.000000  0.000          0
ATOM   2128  CG  HIE   130     -33.198  10.253  -4.911  1.000000  0.000          0
ATOM   2129  ND1 HIE   130     -33.906  10.012  -6.087  1.000000  0.000          0
ATOM   2130  CE1 HIE   130     -33.364   8.863  -6.580  1.000000  0.000          0
ATOM   2131  HE1 HIE   130     -33.755   8.330  -7.433  1.000000  0.000          0
ATOM   2132  NE2 HIE   130     -32.363   8.442  -5.831  1.000000  0.000          0
ATOM   2133  HE2 HIE   130     -31.769   7.729  -6.227  1.000000  0.000          0
ATOM   2134  CD2 HIE   130     -32.237   9.352  -4.737  1.000000  0.000          0
ATOM   2135  HD2 HIE   130     -31.530   9.212  -3.933  1.000000  0.000          0
ATOM   2136  C   HIE   130     -33.309  12.365  -1.675  1.000000  0.000          0
ATOM   2137  O   HIE   130     -32.909  13.469  -2.027  1.000000  0.000          0
ATOM   2138  N   HIE   131     -34.159  12.279  -0.561  1.000000  0.000          0
ATOM   2139  H   HIE   131     -34.582  11.398  -0.307  1.000000  0.000          0
ATOM   2140  CA  HIE   131     -34.633  13.393   0.263  1.000000  0.000          0
ATOM   2141  HA  HIE   131     -35.091  14.167  -0.355  1.000000  0.000          0
ATOM   2142  CB  HIE   131     -35.709  13.030   1.255  1.000000  0.000          0
ATOM   2143  HB2 HIE   131     -35.328  12.304   1.975  1.000000  0.000          0
ATOM   2144  HB3 HIE   131     -36.427  12.667   0.519  1.000000  0.000          0
ATOM   2145  CG  HIE   131     -36.234  14.230   2.045  1.000000  0.000          0
ATOM   2146  ND1 HIE   131     -36.763  15.382   1.358  1.000000  0.000          0
ATOM   2147  CE1 HIE   131     -36.923  16.353   2.284  1.000000  0.000          0
ATOM   2148  HE1 HIE   131     -37.259  17.352   2.046  1.000000  0.000          0
ATOM   2149  NE2 HIE   131     -36.580  15.870   3.438  1.000000  0.000          0
ATOM   2150  HE2 HIE   131     -36.547  16.416   4.286  1.000000  0.000          0
ATOM   2151  CD2 HIE   131     -36.133  14.558   3.347  1.000000  0.000          0
ATOM   2152  HD2 HIE   131     -35.790  14.002   4.206  1.000000  0.000          0
ATOM   2153  C   HIE   131     -33.474  14.154   0.973  1.000000  0.000          0
ATOM   2154  O   HIE   131     -32.371  13.625   1.261  1.000000  0.000          0
ATOM   2155  N   HIE   132     -33.592  15.464   1.224  1.000000  0.000          0
ATOM   2156  H   HIE   132     -34.546  15.714   1.009  1.000000  0.000          0
ATOM   2157  CA  HIE   132     -32.634  16.319   1.801  1.000000  0.000          0
ATOM   2158  HA  HIE   132     -31.724  16.313   1.201  1.000000  0.000          0
ATOM   2159  CB  HIE   132     -33.132  17.783   1.892  1.000000  0.000          0
ATOM   2160  HB2 HIE   132     -34.190  17.786   2.153  1.000000  0.000          0
ATOM   2161  HB3 HIE   132     -33.177  18.211   0.890  1.000000  0.000          0
ATOM   2162  CG  HIE   132     -32.316  18.652   2.821  1.000000  0.000          0
ATOM   2163  ND1 HIE   132     -32.895  19.483   3.795  1.000000  0.000          0
ATOM   2164  CE1 HIE   132     -31.885  19.995   4.497  1.000000  0.000          0
ATOM   2165  HE1 HIE   132     -31.978  20.760   5.254  1.000000  0.000          0
ATOM   2166  NE2 HIE   132     -30.687  19.517   4.086  1.000000  0.000          0
ATOM   2167  HE2 HIE   132     -29.804  19.811   4.480  1.000000  0.000          0
ATOM   2168  CD2 HIE   132     -30.937  18.706   3.015  1.000000  0.000          0
ATOM   2169  HD2 HIE   132     -30.245  18.010   2.565  1.000000  0.000          0
ATOM   2170  C   HIE   132     -32.324  15.774   3.210  1.000000  0.000          0
ATOM   2171  O   HIE   132     -33.205  15.743   4.065  1.000000  0.000          0
ATOM   2172  N   HIE   133     -31.033  15.500   3.505  1.000000  0.000          0
ATOM   2173  H   HIE   133     -30.364  15.513   2.746  1.000000  0.000          0
ATOM   2174  CA  HIE   133     -30.504  15.203   4.885  1.000000  0.000          0
ATOM   2175  HA  HIE   133     -31.003  15.804   5.645  1.000000  0.000          0
ATOM   2176  CB  HIE   133     -30.757  13.699   5.288  1.000000  0.000          0
ATOM   2177  HB2 HIE   133     -30.190  13.458   6.188  1.000000  0.000          0
ATOM   2178  HB3 HIE   133     -30.375  13.017   4.527  1.000000  0.000          0
ATOM   2179  CG  HIE   133     -32.136  13.261   5.495  1.000000  0.000          0
ATOM   2180  ND1 HIE   133     -32.773  13.302   6.716  1.000000  0.000          0
ATOM   2181  CE1 HIE   133     -33.967  12.632   6.465  1.000000  0.000          0
ATOM   2182  HE1 HIE   133     -34.824  12.510   7.109  1.000000  0.000          0
ATOM   2183  NE2 HIE   133     -33.985  12.206   5.151  1.000000  0.000          0
ATOM   2184  HE2 HIE   133     -34.600  11.480   4.811  1.000000  0.000          0
ATOM   2185  CD2 HIE   133     -32.884  12.709   4.510  1.000000  0.000          0
ATOM   2186  HD2 HIE   133     -32.630  12.567   3.470  1.000000  0.000          0
ATOM   2187  C   HIE   133     -29.005  15.428   5.033  1.000000  0.000          0
ATOM   2188  O   HIE   133     -28.277  15.319   4.040  1.000000  0.000          0
ATOM   2189  N   LYS   134     -28.490  15.704   6.232  1.000000  0.000          0
ATOM   2190  H   LYS   134     -29.134  15.853   6.995  1.000000  0.000          0
ATOM   2191  CA  LYS   134     -27.117  16.280   6.457  1.000000  0.000          0
ATOM   2192  HA  LYS   134     -26.695  16.490   5.476  1.000000  0.000          0
ATOM   2193  CB  LYS   134     -27.053  17.468   7.450  1.000000  0.000          0
ATOM   2194  HB2 LYS   134     -26.068  17.918   7.320  1.000000  0.000          0
ATOM   2195  HB3 LYS   134     -27.743  18.280   7.215  1.000000  0.000          0
ATOM   2196  CG  LYS   134     -27.277  17.124   8.980  1.000000  0.000          0
ATOM   2197  HG2 LYS   134     -28.266  16.671   9.058  1.000000  0.000          0
ATOM   2198  HG3 LYS   134     -26.568  16.348   9.271  1.000000  0.000          0
ATOM   2199  CD  LYS   134     -27.277  18.315   9.922  1.000000  0.000          0
ATOM   2200  HD2 LYS   134     -26.298  18.798   9.925  1.000000  0.000          0
ATOM   2201  HD3 LYS   134     -27.934  19.136   9.640  1.000000  0.000          0
ATOM   2202  CE  LYS   134     -27.560  17.904  11.330  1.000000  0.000          0
ATOM   2203  HE2 LYS   134     -28.615  17.634  11.394  1.000000  0.000          0
ATOM   2204  HE3 LYS   134     -26.874  17.087  11.546  1.000000  0.000          0
ATOM   2205  NZ  LYS   134     -27.408  19.101  12.264  1.000000  0.000          0
ATOM   2206  HZ1 LYS   134     -27.568  18.741  13.194  1.000000  0.000          0
ATOM   2207  HZ2 LYS   134     -26.538  19.614  12.238  1.000000  0.000          0
ATOM   2208  HZ3 LYS   134     -28.107  19.809  12.094  1.000000  0.000          0
ATOM   2209  C   LYS   134     -26.166  15.203   6.992  1.000000  0.000          0
ATOM   2210  O   LYS   134     -26.563  14.206   7.596  1.000000  0.000          0
ATOM   2211  N   VAL   135     -24.864  15.420   6.795  1.000000  0.000          0
ATOM   2212  H   VAL   135     -24.679  16.282   6.300  1.000000  0.000          0
ATOM   2213  CA  VAL   135     -23.645  14.663   7.270  1.000000  0.000          0
ATOM   2214  HA  VAL   135     -23.833  13.658   6.892  1.000000  0.000          0
ATOM   2215  CB  VAL   135     -22.333  15.264   6.642  1.000000  0.000          0
ATOM   2216  HB  VAL   135     -22.312  16.336   6.836  1.000000  0.000          0
ATOM   2217  CG1 VAL   135     -21.105  14.662   7.253  1.000000  0.000          0
ATOM   2218 HG11 VAL   135     -21.143  14.887   8.320  1.000000  0.000          0
ATOM   2219 HG12 VAL   135     -21.183  13.575   7.267  1.000000  0.000          0
ATOM   2220 HG13 VAL   135     -20.179  14.945   6.751  1.000000  0.000          0
ATOM   2221  CG2 VAL   135     -22.227  15.037   5.145  1.000000  0.000          0
ATOM   2222 HG21 VAL   135     -23.221  15.146   4.710  1.000000  0.000          0
ATOM   2223 HG22 VAL   135     -21.507  15.726   4.704  1.000000  0.000          0
ATOM   2224 HG23 VAL   135     -21.833  14.033   4.987  1.000000  0.000          0
ATOM   2225  C   VAL   135     -23.536  14.621   8.818  1.000000  0.000          0
ATOM   2226  O   VAL   135     -23.825  15.638   9.483  1.000000  0.000          0
ATOM   2227  N   LEU   136     -23.405  13.416   9.380  1.000000  0.000          0
ATOM   2228  H   LEU   136     -23.196  12.678   8.723  1.000000  0.000          0
ATOM   2229  CA  LEU   136     -23.069  13.157  10.788  1.000000  0.000          0
ATOM   2230  HA  LEU   136     -23.332  14.032  11.383  1.000000  0.000          0
ATOM   2231  CB  LEU   136     -23.832  11.870  11.125  1.000000  0.000          0
ATOM   2232  HB2 LEU   136     -23.318  11.044  10.631  1.000000  0.000          0
ATOM   2233  HB3 LEU   136     -23.762  11.892  12.212  1.000000  0.000          0
ATOM   2234  CG  LEU   136     -25.318  11.740  10.918  1.000000  0.000          0
ATOM   2235  HG  LEU   136     -25.590  11.768   9.862  1.000000  0.000          0
ATOM   2236  CD1 LEU   136     -25.840  10.410  11.480  1.000000  0.000          0
ATOM   2237 HD11 LEU   136     -26.010  10.447  12.557  1.000000  0.000          0
ATOM   2238 HD12 LEU   136     -26.845  10.149  11.151  1.000000  0.000          0
ATOM   2239 HD13 LEU   136     -25.193   9.657  11.031  1.000000  0.000          0
ATOM   2240  CD2 LEU   136     -26.110  12.797  11.693  1.000000  0.000          0
ATOM   2241 HD21 LEU   136     -25.664  13.750  11.406  1.000000  0.000          0
ATOM   2242 HD22 LEU   136     -27.184  12.810  11.509  1.000000  0.000          0
ATOM   2243 HD23 LEU   136     -25.992  12.531  12.743  1.000000  0.000          0
ATOM   2244  C   LEU   136     -21.511  12.945  11.003  1.000000  0.000          0
ATOM   2245  O   LEU   136     -20.777  12.572  10.096  1.000000  0.000          0
ATOM   2246  N   GLN   137     -21.065  13.148  12.235  1.000000  0.000          0
ATOM   2247  H   GLN   137     -21.791  13.440  12.872  1.000000  0.000          0
ATOM   2248  CA  GLN   137     -19.638  13.346  12.652  1.000000  0.000          0
ATOM   2249  HA  GLN   137     -19.288  14.182  12.047  1.000000  0.000          0
ATOM   2250  CB  GLN   137     -19.572  13.632  14.121  1.000000  0.000          0
ATOM   2251  HB2 GLN   137     -20.022  12.774  14.621  1.000000  0.000          0
ATOM   2252  HB3 GLN   137     -18.538  13.796  14.425  1.000000  0.000          0
ATOM   2253  CG  GLN   137     -20.427  14.863  14.602  1.000000  0.000          0
ATOM   2254  HG2 GLN   137     -20.012  15.056  15.590  1.000000  0.000          0
ATOM   2255  HG3 GLN   137     -20.031  15.748  14.105  1.000000  0.000          0
ATOM   2256  CD  GLN   137     -21.919  14.844  14.630  1.000000  0.000          0
ATOM   2257  OE1 GLN   137     -22.555  13.830  14.796  1.000000  0.000          0
ATOM   2258  NE2 GLN   137     -22.600  15.981  14.381  1.000000  0.000          0
ATOM   2259 HE21 GLN   137     -23.594  15.891  14.234  1.000000  0.000          0
ATOM   2260 HE22 GLN   137     -22.053  16.820  14.251  1.000000  0.000          0
ATOM   2261  C   GLN   137     -18.776  12.057  12.291  1.000000  0.000          0
ATOM   2262  O   GLN   137     -19.234  10.912  12.260  1.000000  0.000          0
ATOM   2263  N   GLU   138     -17.462  12.269  12.089  1.000000  0.000          0
ATOM   2264  H   GLU   138     -17.269  13.261  12.043  1.000000  0.000          0
ATOM   2265  CA  GLU   138     -16.389  11.296  11.987  1.000000  0.000          0
ATOM   2266  HA  GLU   138     -15.492  11.837  11.684  1.000000  0.000          0
ATOM   2267  CB  GLU   138     -16.167  10.715  13.455  1.000000  0.000          0
ATOM   2268  HB2 GLU   138     -15.923  11.555  14.105  1.000000  0.000          0
ATOM   2269  HB3 GLU   138     -17.006  10.203  13.931  1.000000  0.000          0
ATOM   2270  CG  GLU   138     -14.995   9.693  13.359  1.000000  0.000          0
ATOM   2271  HG2 GLU   138     -15.258   8.900  12.659  1.000000  0.000          0
ATOM   2272  HG3 GLU   138     -14.201  10.337  12.977  1.000000  0.000          0
ATOM   2273  CD  GLU   138     -14.511   9.218  14.766  1.000000  0.000          0
ATOM   2274  OE1 GLU   138     -15.203   9.355  15.770  1.000000  0.000          0
ATOM   2275  OE2 GLU   138     -13.437   8.565  14.900  1.000000  0.000          0
ATOM   2276  C   GLU   138     -16.676  10.325  10.826  1.000000  0.000          0
ATOM   2277  O   GLU   138     -17.013   9.193  11.063  1.000000  0.000          0
ATOM   2278  N   PRO   139     -16.353  10.794   9.550  1.000000  0.000          0
ATOM   2279  CD  PRO   139     -16.071  12.144   9.093  1.000000  0.000          0
ATOM   2280  HD2 PRO   139     -15.236  12.598   9.625  1.000000  0.000          0
ATOM   2281  HD3 PRO   139     -16.998  12.709   9.190  1.000000  0.000          0
ATOM   2282  CG  PRO   139     -15.824  12.131   7.591  1.000000  0.000          0
ATOM   2283  HG2 PRO   139     -15.225  13.014   7.375  1.000000  0.000          0
ATOM   2284  HG3 PRO   139     -16.770  12.344   7.090  1.000000  0.000          0
ATOM   2285  CB  PRO   139     -15.250  10.769   7.362  1.000000  0.000          0
ATOM   2286  HB2 PRO   139     -14.185  10.863   7.575  1.000000  0.000          0
ATOM   2287  HB3 PRO   139     -15.496  10.374   6.376  1.000000  0.000          0
ATOM   2288  CA  PRO   139     -15.905   9.833   8.547  1.000000  0.000          0
ATOM   2289  HA  PRO   139     -16.706   9.260   8.078  1.000000  0.000          0
ATOM   2290  C   PRO   139     -14.720   8.896   9.020  1.000000  0.000          0
ATOM   2291  O   PRO   139     -13.972   9.240   9.950  1.000000  0.000          0
ATOM   2292  N   THR   140     -14.643   7.769   8.344  1.000000  0.000          0
ATOM   2293  H   THR   140     -15.398   7.501   7.730  1.000000  0.000          0
ATOM   2294  CA  THR   140     -13.482   6.891   8.314  1.000000  0.000          0
ATOM   2295  HA  THR   140     -12.786   7.275   9.060  1.000000  0.000          0
ATOM   2296  CB  THR   140     -13.893   5.473   8.751  1.000000  0.000          0
ATOM   2297  HB  THR   140     -14.296   5.588   9.757  1.000000  0.000          0
ATOM   2298  CG2 THR   140     -14.929   4.751   7.886  1.000000  0.000          0
ATOM   2299 HG21 THR   140     -15.937   5.165   7.887  1.000000  0.000          0
ATOM   2300 HG22 THR   140     -14.683   4.797   6.826  1.000000  0.000          0
ATOM   2301 HG23 THR   140     -14.936   3.675   8.062  1.000000  0.000          0
ATOM   2302  OG1 THR   140     -12.735   4.738   8.725  1.000000  0.000          0
ATOM   2303  HG1 THR   140     -12.979   3.849   8.992  1.000000  0.000          0
ATOM   2304  C   THR   140     -12.811   6.923   6.923  1.000000  0.000          0
ATOM   2305  O   THR   140     -13.311   7.439   5.910  1.000000  0.000          0
ATOM   2306  N   CYS   141     -11.506   6.692   6.908  1.000000  0.000          0
ATOM   2307  H   CYS   141     -11.044   6.406   7.760  1.000000  0.000          0
ATOM   2308  CA  CYS   141     -10.733   6.475   5.655  1.000000  0.000          0
ATOM   2309  HA  CYS   141     -11.489   6.096   4.969  1.000000  0.000          0
ATOM   2310  CB  CYS   141     -10.064   7.785   5.117  1.000000  0.000          0
ATOM   2311  HB2 CYS   141     -10.907   8.446   4.921  1.000000  0.000          0
ATOM   2312  HB3 CYS   141      -9.346   8.255   5.789  1.000000  0.000          0
ATOM   2313  SG  CYS   141      -9.289   7.535   3.491  1.000000  0.000          0
ATOM   2314  HG  CYS   141      -8.252   6.801   3.902  1.000000  0.000          0
ATOM   2315  C   CYS   141      -9.674   5.330   5.829  1.000000  0.000          0
ATOM   2316  O   CYS   141      -8.898   5.321   6.744  1.000000  0.000          0
ATOM   2317  N   VAL   142      -9.673   4.418   4.838  1.000000  0.000          0
ATOM   2318  H   VAL   142     -10.248   4.690   4.054  1.000000  0.000          0
ATOM   2319  CA  VAL   142      -8.939   3.139   4.855  1.000000  0.000          0
ATOM   2320  HA  VAL   142      -8.154   3.259   5.601  1.000000  0.000          0
ATOM   2321  CB  VAL   142      -9.859   2.046   5.310  1.000000  0.000          0
ATOM   2322  HB  VAL   142      -9.414   1.080   5.068  1.000000  0.000          0
ATOM   2323  CG1 VAL   142      -9.875   2.132   6.880  1.000000  0.000          0
ATOM   2324 HG11 VAL   142      -8.926   1.755   7.261  1.000000  0.000          0
ATOM   2325 HG12 VAL   142      -9.880   3.146   7.282  1.000000  0.000          0
ATOM   2326 HG13 VAL   142     -10.612   1.449   7.299  1.000000  0.000          0
ATOM   2327  CG2 VAL   142     -11.270   2.119   4.686  1.000000  0.000          0
ATOM   2328 HG21 VAL   142     -11.268   1.967   3.607  1.000000  0.000          0
ATOM   2329 HG22 VAL   142     -11.948   1.371   5.096  1.000000  0.000          0
ATOM   2330 HG23 VAL   142     -11.738   3.083   4.881  1.000000  0.000          0
ATOM   2331  C   VAL   142      -8.383   2.842   3.501  1.000000  0.000          0
ATOM   2332  O   VAL   142      -8.902   3.382   2.544  1.000000  0.000          0
ATOM   2333  N   SER   143      -7.382   1.988   3.433  1.000000  0.000          0
ATOM   2334  H   SER   143      -6.936   1.743   4.305  1.000000  0.000          0
ATOM   2335  CA  SER   143      -6.653   1.775   2.173  1.000000  0.000          0
ATOM   2336  HA  SER   143      -7.137   2.318   1.359  1.000000  0.000          0
ATOM   2337  CB  SER   143      -5.246   2.328   2.396  1.000000  0.000          0
ATOM   2338  HB2 SER   143      -5.236   3.324   2.836  1.000000  0.000          0
ATOM   2339  HB3 SER   143      -4.777   1.654   3.113  1.000000  0.000          0
ATOM   2340  OG  SER   143      -4.556   2.354   1.139  1.000000  0.000          0
ATOM   2341  HG  SER   143      -5.021   2.809   0.434  1.000000  0.000          0
ATOM   2342  C   SER   143      -6.651   0.291   1.765  1.000000  0.000          0
ATOM   2343  O   SER   143      -6.423  -0.591   2.616  1.000000  0.000          0
ATOM   2344  N   ASP   144      -6.677   0.078   0.455  1.000000  0.000          0
ATOM   2345  H   ASP   144      -6.781   0.833  -0.209  1.000000  0.000          0
ATOM   2346  CA  ASP   144      -6.296  -1.219  -0.070  1.000000  0.000          0
ATOM   2347  HA  ASP   144      -6.787  -1.946   0.575  1.000000  0.000          0
ATOM   2348  CB  ASP   144      -6.932  -1.387  -1.484  1.000000  0.000          0
ATOM   2349  HB2 ASP   144      -7.005  -2.458  -1.673  1.000000  0.000          0
ATOM   2350  HB3 ASP   144      -7.919  -0.930  -1.409  1.000000  0.000          0
ATOM   2351  CG  ASP   144      -6.263  -0.654  -2.708  1.000000  0.000          0
ATOM   2352  OD1 ASP   144      -5.512   0.321  -2.495  1.000000  0.000          0
ATOM   2353  OD2 ASP   144      -6.478  -1.082  -3.834  1.000000  0.000          0
ATOM   2354  C   ASP   144      -4.819  -1.414  -0.118  1.000000  0.000          0
ATOM   2355  O   ASP   144      -4.310  -2.574  -0.204  1.000000  0.000          0
ATOM   2356  N   TYR   145      -4.058  -0.366  -0.045  1.000000  0.000          0
ATOM   2357  H   TYR   145      -4.515   0.534  -0.075  1.000000  0.000          0
ATOM   2358  CA  TYR   145      -2.579  -0.298  -0.221  1.000000  0.000          0
ATOM   2359  HA  TYR   145      -2.208   0.726  -0.242  1.000000  0.000          0
ATOM   2360  CB  TYR   145      -1.830  -0.889   0.970  1.000000  0.000          0
ATOM   2361  HB2 TYR   145      -2.460  -0.837   1.858  1.000000  0.000          0
ATOM   2362  HB3 TYR   145      -1.698  -1.957   0.798  1.000000  0.000          0
ATOM   2363  CG  TYR   145      -0.487  -0.313   1.288  1.000000  0.000          0
ATOM   2364  CD1 TYR   145      -0.390   0.823   2.135  1.000000  0.000          0
ATOM   2365  HD1 TYR   145      -1.332   1.245   2.448  1.000000  0.000          0
ATOM   2366  CE1 TYR   145       0.852   1.406   2.414  1.000000  0.000          0
ATOM   2367  HE1 TYR   145       0.831   2.158   3.189  1.000000  0.000          0
ATOM   2368  CZ  TYR   145       2.064   0.788   1.938  1.000000  0.000          0
ATOM   2369  OH  TYR   145       3.215   1.330   2.406  1.000000  0.000          0
ATOM   2370  HH  TYR   145       4.007   0.988   1.984  1.000000  0.000          0
ATOM   2371  CE2 TYR   145       1.972  -0.327   1.018  1.000000  0.000          0
ATOM   2372  HE2 TYR   145       2.944  -0.649   0.677  1.000000  0.000          0
ATOM   2373  CD2 TYR   145       0.664  -0.913   0.725  1.000000  0.000          0
ATOM   2374  HD2 TYR   145       0.603  -1.714   0.004  1.000000  0.000          0
ATOM   2375  C   TYR   145      -2.090  -0.791  -1.638  1.000000  0.000          0
ATOM   2376  O   TYR   145      -1.023  -1.406  -1.793  1.000000  0.000          0
ATOM   2377  N   MET   146      -2.879  -0.617  -2.689  1.000000  0.000          0
ATOM   2378  H   MET   146      -3.817  -0.269  -2.553  1.000000  0.000          0
ATOM   2379  CA  MET   146      -2.540  -1.144  -4.074  1.000000  0.000          0
ATOM   2380  HA  MET   146      -1.460  -1.221  -4.214  1.000000  0.000          0
ATOM   2381  CB  MET   146      -3.130  -2.568  -4.101  1.000000  0.000          0
ATOM   2382  HB2 MET   146      -2.594  -3.198  -3.392  1.000000  0.000          0
ATOM   2383  HB3 MET   146      -4.190  -2.566  -3.845  1.000000  0.000          0
ATOM   2384  CG  MET   146      -2.883  -3.200  -5.422  1.000000  0.000          0
ATOM   2385  HG2 MET   146      -3.323  -2.638  -6.246  1.000000  0.000          0
ATOM   2386  HG3 MET   146      -1.805  -3.244  -5.575  1.000000  0.000          0
ATOM   2387  SD  MET   146      -3.363  -4.928  -5.510  1.000000  0.000          0
ATOM   2388  CE  MET   146      -3.802  -4.913  -7.248  1.000000  0.000          0
ATOM   2389  HE1 MET   146      -2.945  -4.706  -7.890  1.000000  0.000          0
ATOM   2390  HE2 MET   146      -4.201  -5.905  -7.464  1.000000  0.000          0
ATOM   2391  HE3 MET   146      -4.522  -4.104  -7.360  1.000000  0.000          0
ATOM   2392  C   MET   146      -3.095  -0.308  -5.245  1.000000  0.000          0
ATOM   2393  O   MET   146      -2.319   0.111  -6.104  1.000000  0.000          0
ATOM   2394  N   SER   147      -4.412   0.079  -5.219  1.000000  0.000          0
ATOM   2395  H   SER   147      -4.869  -0.192  -4.359  1.000000  0.000          0
ATOM   2396  CA  SER   147      -5.114   0.852  -6.239  1.000000  0.000          0
ATOM   2397  HA  SER   147      -4.390   1.376  -6.865  1.000000  0.000          0
ATOM   2398  CB  SER   147      -5.941  -0.098  -7.159  1.000000  0.000          0
ATOM   2399  HB2 SER   147      -6.443   0.449  -7.956  1.000000  0.000          0
ATOM   2400  HB3 SER   147      -5.393  -0.871  -7.696  1.000000  0.000          0
ATOM   2401  OG  SER   147      -6.853  -0.946  -6.531  1.000000  0.000          0
ATOM   2402  HG  SER   147      -6.604  -0.929  -5.604  1.000000  0.000          0
ATOM   2403  C   SER   147      -6.026   2.048  -5.757  1.000000  0.000          0
ATOM   2404  O   SER   147      -6.181   3.006  -6.483  1.000000  0.000          0
ATOM   2405  N   ILE   148      -6.797   1.856  -4.695  1.000000  0.000          0
ATOM   2406  H   ILE   148      -6.529   1.112  -4.067  1.000000  0.000          0
ATOM   2407  CA  ILE   148      -7.921   2.727  -4.252  1.000000  0.000          0
ATOM   2408  HA  ILE   148      -7.671   3.727  -4.609  1.000000  0.000          0
ATOM   2409  CB  ILE   148      -9.240   2.346  -5.111  1.000000  0.000          0
ATOM   2410  HB  ILE   148      -9.518   1.300  -4.995  1.000000  0.000          0
ATOM   2411  CG2 ILE   148     -10.433   3.193  -4.611  1.000000  0.000          0
ATOM   2412 HG21 ILE   148     -10.249   4.260  -4.733  1.000000  0.000          0
ATOM   2413 HG22 ILE   148     -11.323   2.922  -5.179  1.000000  0.000          0
ATOM   2414 HG23 ILE   148     -10.666   2.896  -3.589  1.000000  0.000          0
ATOM   2415  CG1 ILE   148      -9.006   2.450  -6.620  1.000000  0.000          0
ATOM   2416 HG12 ILE   148      -8.531   3.407  -6.839  1.000000  0.000          0
ATOM   2417 HG13 ILE   148      -8.199   1.764  -6.872  1.000000  0.000          0
ATOM   2418  CD1 ILE   148     -10.252   2.236  -7.476  1.000000  0.000          0
ATOM   2419 HD11 ILE   148     -10.872   3.131  -7.432  1.000000  0.000          0
ATOM   2420 HD12 ILE   148     -10.028   2.166  -8.539  1.000000  0.000          0
ATOM   2421 HD13 ILE   148     -10.925   1.503  -7.032  1.000000  0.000          0
ATOM   2422  C   ILE   148      -8.081   2.730  -2.727  1.000000  0.000          0
ATOM   2423  O   ILE   148      -8.401   1.717  -2.147  1.000000  0.000          0
ATOM   2424  N   SER   149      -8.036   3.883  -2.015  1.000000  0.000          0
ATOM   2425  H   SER   149      -8.017   4.742  -2.546  1.000000  0.000          0
ATOM   2426  CA  SER   149      -8.498   3.931  -0.671  1.000000  0.000          0
ATOM   2427  HA  SER   149      -8.497   2.966  -0.165  1.000000  0.000          0
ATOM   2428  CB  SER   149      -7.603   4.820   0.084  1.000000  0.000          0
ATOM   2429  HB2 SER   149      -7.660   5.866  -0.216  1.000000  0.000          0
ATOM   2430  HB3 SER   149      -7.944   4.834   1.120  1.000000  0.000          0
ATOM   2431  OG  SER   149      -6.275   4.374   0.139  1.000000  0.000          0
ATOM   2432  HG  SER   149      -5.883   4.487  -0.730  1.000000  0.000          0
ATOM   2433  C   SER   149      -9.954   4.428  -0.549  1.000000  0.000          0
ATOM   2434  O   SER   149     -10.355   5.259  -1.348  1.000000  0.000          0
ATOM   2435  N   THR   150     -10.694   3.973   0.412  1.000000  0.000          0
ATOM   2436  H   THR   150     -10.236   3.433   1.133  1.000000  0.000          0
ATOM   2437  CA  THR   150     -12.140   4.233   0.641  1.000000  0.000          0
ATOM   2438  HA  THR   150     -12.627   4.697  -0.218  1.000000  0.000          0
ATOM   2439  CB  THR   150     -12.904   2.929   0.981  1.000000  0.000          0
ATOM   2440  HB  THR   150     -12.520   2.361   1.829  1.000000  0.000          0
ATOM   2441  CG2 THR   150     -14.414   3.045   1.105  1.000000  0.000          0
ATOM   2442 HG21 THR   150     -14.737   2.006   1.042  1.000000  0.000          0
ATOM   2443 HG22 THR   150     -14.769   3.541   2.009  1.000000  0.000          0
ATOM   2444 HG23 THR   150     -14.744   3.623   0.241  1.000000  0.000          0
ATOM   2445  OG1 THR   150     -12.657   1.981  -0.080  1.000000  0.000          0
ATOM   2446  HG1 THR   150     -13.138   2.323  -0.838  1.000000  0.000          0
ATOM   2447  C   THR   150     -12.285   5.159   1.761  1.000000  0.000          0
ATOM   2448  O   THR   150     -11.834   4.838   2.884  1.000000  0.000          0
ATOM   2449  N   CYS   151     -13.004   6.284   1.573  1.000000  0.000          0
ATOM   2450  H   CYS   151     -13.434   6.379   0.664  1.000000  0.000          0
ATOM   2451  CA  CYS   151     -13.642   7.014   2.645  1.000000  0.000          0
ATOM   2452  HA  CYS   151     -13.266   6.547   3.554  1.000000  0.000          0
ATOM   2453  CB  CYS   151     -13.180   8.418   2.521  1.000000  0.000          0
ATOM   2454  HB2 CYS   151     -12.093   8.417   2.606  1.000000  0.000          0
ATOM   2455  HB3 CYS   151     -13.482   8.809   1.550  1.000000  0.000          0
ATOM   2456  SG  CYS   151     -13.859   9.502   3.790  1.000000  0.000          0
ATOM   2457  HG  CYS   151     -13.788   8.530   4.704  1.000000  0.000          0
ATOM   2458  C   CYS   151     -15.175   6.696   2.804  1.000000  0.000          0
ATOM   2459  O   CYS   151     -15.864   6.492   1.815  1.000000  0.000          0
ATOM   2460  N   GLU   152     -15.736   6.603   3.992  1.000000  0.000          0
ATOM   2461  H   GLU   152     -15.121   6.900   4.736  1.000000  0.000          0
ATOM   2462  CA  GLU   152     -17.152   6.635   4.227  1.000000  0.000          0
ATOM   2463  HA  GLU   152     -17.596   7.306   3.491  1.000000  0.000          0
ATOM   2464  CB  GLU   152     -17.770   5.188   4.090  1.000000  0.000          0
ATOM   2465  HB2 GLU   152     -18.854   5.269   4.007  1.000000  0.000          0
ATOM   2466  HB3 GLU   152     -17.295   4.881   3.158  1.000000  0.000          0
ATOM   2467  CG  GLU   152     -17.504   4.153   5.203  1.000000  0.000          0
ATOM   2468  HG2 GLU   152     -17.684   3.164   4.782  1.000000  0.000          0
ATOM   2469  HG3 GLU   152     -16.434   4.214   5.404  1.000000  0.000          0
ATOM   2470  CD  GLU   152     -18.261   4.198   6.561  1.000000  0.000          0
ATOM   2471  OE1 GLU   152     -17.881   3.524   7.531  1.000000  0.000          0
ATOM   2472  OE2 GLU   152     -19.265   4.890   6.605  1.000000  0.000          0
ATOM   2473  C   GLU   152     -17.547   7.339   5.552  1.000000  0.000          0
ATOM   2474  O   GLU   152     -16.914   7.232   6.563  1.000000  0.000          0
ATOM   2475  N   TRP   153     -18.581   8.128   5.489  1.000000  0.000          0
ATOM   2476  H   TRP   153     -18.943   8.243   4.554  1.000000  0.000          0
ATOM   2477  CA  TRP   153     -19.239   8.938   6.517  1.000000  0.000          0
ATOM   2478  HA  TRP   153     -18.988   8.700   7.551  1.000000  0.000          0
ATOM   2479  CB  TRP   153     -18.896  10.422   6.310  1.000000  0.000          0
ATOM   2480  HB2 TRP   153     -19.426  10.964   7.094  1.000000  0.000          0
ATOM   2481  HB3 TRP   153     -17.831  10.533   6.515  1.000000  0.000          0
ATOM   2482  CG  TRP   153     -19.158  10.941   4.964  1.000000  0.000          0
ATOM   2483  CD1 TRP   153     -20.269  11.648   4.718  1.000000  0.000          0
ATOM   2484  HD1 TRP   153     -20.986  11.838   5.503  1.000000  0.000          0
ATOM   2485  NE1 TRP   153     -20.217  12.202   3.502  1.000000  0.000          0
ATOM   2486  HE1 TRP   153     -20.953  12.795   3.147  1.000000  0.000          0
ATOM   2487  CE2 TRP   153     -19.171  11.687   2.748  1.000000  0.000          0
ATOM   2488  CZ2 TRP   153     -18.696  11.885   1.409  1.000000  0.000          0
ATOM   2489  HZ2 TRP   153     -19.272  12.374   0.638  1.000000  0.000          0
ATOM   2490  CH2 TRP   153     -17.446  11.432   1.015  1.000000  0.000          0
ATOM   2491  HH2 TRP   153     -17.092  11.803   0.063  1.000000  0.000          0
ATOM   2492  CZ3 TRP   153     -16.716  10.696   1.950  1.000000  0.000          0
ATOM   2493  HZ3 TRP   153     -15.759  10.299   1.645  1.000000  0.000          0
ATOM   2494  CE3 TRP   153     -17.244  10.380   3.246  1.000000  0.000          0
ATOM   2495  HE3 TRP   153     -16.719   9.662   3.858  1.000000  0.000          0
ATOM   2496  CD2 TRP   153     -18.457  10.934   3.673  1.000000  0.000          0
ATOM   2497  C   TRP   153     -20.755   8.723   6.496  1.000000  0.000          0
ATOM   2498  O   TRP   153     -21.340   8.563   5.472  1.000000  0.000          0
ATOM   2499  N   LYS   154     -21.366   8.692   7.687  1.000000  0.000          0
ATOM   2500  H   LYS   154     -20.817   8.952   8.495  1.000000  0.000          0
ATOM   2501  CA  LYS   154     -22.890   8.494   7.851  1.000000  0.000          0
ATOM   2502  HA  LYS   154     -23.261   7.730   7.169  1.000000  0.000          0
ATOM   2503  CB  LYS   154     -23.113   8.157   9.375  1.000000  0.000          0
ATOM   2504  HB2 LYS   154     -22.764   9.027   9.930  1.000000  0.000          0
ATOM   2505  HB3 LYS   154     -24.144   8.090   9.721  1.000000  0.000          0
ATOM   2506  CG  LYS   154     -22.472   6.820   9.714  1.000000  0.000          0
ATOM   2507  HG2 LYS   154     -23.028   5.969   9.319  1.000000  0.000          0
ATOM   2508  HG3 LYS   154     -21.474   6.741   9.283  1.000000  0.000          0
ATOM   2509  CD  LYS   154     -22.345   6.718  11.211  1.000000  0.000          0
ATOM   2510  HD2 LYS   154     -21.733   7.562  11.523  1.000000  0.000          0
ATOM   2511  HD3 LYS   154     -23.267   6.777  11.790  1.000000  0.000          0
ATOM   2512  CE  LYS   154     -21.608   5.375  11.641  1.000000  0.000          0
ATOM   2513  HE2 LYS   154     -21.737   5.265  12.719  1.000000  0.000          0
ATOM   2514  HE3 LYS   154     -22.081   4.543  11.119  1.000000  0.000          0
ATOM   2515  NZ  LYS   154     -20.183   5.478  11.305  1.000000  0.000          0
ATOM   2516  HZ1 LYS   154     -20.034   5.818  10.368  1.000000  0.000          0
ATOM   2517  HZ2 LYS   154     -19.656   6.113  11.886  1.000000  0.000          0
ATOM   2518  HZ3 LYS   154     -19.693   4.596  11.356  1.000000  0.000          0
ATOM   2519  C   LYS   154     -23.680   9.744   7.520  1.000000  0.000          0
ATOM   2520  O   LYS   154     -23.177  10.828   7.537  1.000000  0.000          0
ATOM   2521  N   MET   155     -24.946   9.569   7.211  1.000000  0.000          0
ATOM   2522  H   MET   155     -25.338   8.639   7.246  1.000000  0.000          0
ATOM   2523  CA  MET   155     -25.917  10.700   7.003  1.000000  0.000          0
ATOM   2524  HA  MET   155     -25.456  11.649   7.280  1.000000  0.000          0
ATOM   2525  CB  MET   155     -26.481  10.735   5.603  1.000000  0.000          0
ATOM   2526  HB2 MET   155     -27.185   9.914   5.465  1.000000  0.000          0
ATOM   2527  HB3 MET   155     -26.974  11.696   5.452  1.000000  0.000          0
ATOM   2528  CG  MET   155     -25.374  10.760   4.520  1.000000  0.000          0
ATOM   2529  HG2 MET   155     -24.782   9.856   4.677  1.000000  0.000          0
ATOM   2530  HG3 MET   155     -25.888  10.631   3.568  1.000000  0.000          0
ATOM   2531  SD  MET   155     -24.354  12.317   4.456  1.000000  0.000          0
ATOM   2532  CE  MET   155     -25.488  13.484   3.654  1.000000  0.000          0
ATOM   2533  HE1 MET   155     -25.971  12.798   2.956  1.000000  0.000          0
ATOM   2534  HE2 MET   155     -26.244  13.821   4.363  1.000000  0.000          0
ATOM   2535  HE3 MET   155     -25.018  14.291   3.091  1.000000  0.000          0
ATOM   2536  C   MET   155     -27.093  10.644   8.052  1.000000  0.000          0
ATOM   2537  O   MET   155     -27.319   9.623   8.702  1.000000  0.000          0
ATOM   2538  N   ASN   156     -27.844  11.752   8.140  1.000000  0.000          0
ATOM   2539  H   ASN   156     -27.647  12.613   7.652  1.000000  0.000          0
ATOM   2540  CA  ASN   156     -29.022  11.903   8.902  1.000000  0.000          0
ATOM   2541  HA  ASN   156     -28.908  11.504   9.911  1.000000  0.000          0
ATOM   2542  CB  ASN   156     -29.435  13.387   9.078  1.000000  0.000          0
ATOM   2543  HB2 ASN   156     -28.659  14.046   9.464  1.000000  0.000          0
ATOM   2544  HB3 ASN   156     -29.780  13.771   8.118  1.000000  0.000          0
ATOM   2545  CG  ASN   156     -30.543  13.654   9.999  1.000000  0.000          0
ATOM   2546  OD1 ASN   156     -30.283  13.652  11.189  1.000000  0.000          0
ATOM   2547  ND2 ASN   156     -31.812  13.853   9.735  1.000000  0.000          0
ATOM   2548 HD21 ASN   156     -32.413  13.899  10.545  1.000000  0.000          0
ATOM   2549 HD22 ASN   156     -32.150  13.917   8.785  1.000000  0.000          0
ATOM   2550  C   ASN   156     -30.250  11.019   8.471  1.000000  0.000          0
ATOM   2551  O   ASN   156     -31.216  10.786   9.181  1.000000  0.000          0
ATOM   2552  N   GLY   157     -30.235  10.537   7.283  1.000000  0.000          0
ATOM   2553  H   GLY   157     -29.431  10.614   6.677  1.000000  0.000          0
ATOM   2554  CA  GLY   157     -31.236   9.608   6.689  1.000000  0.000          0
ATOM   2555  HA2 GLY   157     -31.280   8.665   7.237  1.000000  0.000          0
ATOM   2556  HA3 GLY   157     -32.246  10.016   6.720  1.000000  0.000          0
ATOM   2557  C   GLY   157     -30.928   9.450   5.208  1.000000  0.000          0
ATOM   2558  O   GLY   157     -29.949  10.043   4.702  1.000000  0.000          0
ATOM   2559  N   PRO   158     -31.679   8.544   4.459  1.000000  0.000          0
ATOM   2560  CD  PRO   158     -32.813   7.822   4.943  1.000000  0.000          0
ATOM   2561  HD2 PRO   158     -33.550   8.601   5.138  1.000000  0.000          0
ATOM   2562  HD3 PRO   158     -32.463   7.237   5.793  1.000000  0.000          0
ATOM   2563  CG  PRO   158     -33.323   6.922   3.777  1.000000  0.000          0
ATOM   2564  HG2 PRO   158     -34.259   7.393   3.474  1.000000  0.000          0
ATOM   2565  HG3 PRO   158     -33.461   5.902   4.132  1.000000  0.000          0
ATOM   2566  CB  PRO   158     -32.194   6.955   2.752  1.000000  0.000          0
ATOM   2567  HB2 PRO   158     -32.602   7.070   1.747  1.000000  0.000          0
ATOM   2568  HB3 PRO   158     -31.650   6.010   2.757  1.000000  0.000          0
ATOM   2569  CA  PRO   158     -31.304   8.153   3.126  1.000000  0.000          0
ATOM   2570  HA  PRO   158     -30.234   7.944   3.099  1.000000  0.000          0
ATOM   2571  C   PRO   158     -31.493   9.370   2.197  1.000000  0.000          0
ATOM   2572  O   PRO   158     -32.429  10.148   2.313  1.000000  0.000          0
ATOM   2573  N   THR   159     -30.483   9.569   1.300  1.000000  0.000          0
ATOM   2574  H   THR   159     -29.803   8.828   1.214  1.000000  0.000          0
ATOM   2575  CA  THR   159     -30.231  10.812   0.639  1.000000  0.000          0
ATOM   2576  HA  THR   159     -31.188  11.069   0.185  1.000000  0.000          0
ATOM   2577  CB  THR   159     -29.816  11.865   1.675  1.000000  0.000          0
ATOM   2578  HB  THR   159     -30.485  11.885   2.535  1.000000  0.000          0
ATOM   2579  CG2 THR   159     -28.330  11.663   2.207  1.000000  0.000          0
ATOM   2580 HG21 THR   159     -28.249  12.372   3.030  1.000000  0.000          0
ATOM   2581 HG22 THR   159     -28.111  10.625   2.456  1.000000  0.000          0
ATOM   2582 HG23 THR   159     -27.579  12.085   1.540  1.000000  0.000          0
ATOM   2583  OG1 THR   159     -29.909  13.140   1.147  1.000000  0.000          0
ATOM   2584  HG1 THR   159     -30.841  13.369   1.128  1.000000  0.000          0
ATOM   2585  C   THR   159     -29.288  10.719  -0.486  1.000000  0.000          0
ATOM   2586  O   THR   159     -28.371   9.878  -0.404  1.000000  0.000          0
ATOM   2587  N   GLN   160     -29.637  11.434  -1.553  1.000000  0.000          0
ATOM   2588  H   GLN   160     -30.301  12.172  -1.376  1.000000  0.000          0
ATOM   2589  CA  GLN   160     -28.862  11.567  -2.790  1.000000  0.000          0
ATOM   2590  HA  GLN   160     -28.707  10.530  -3.082  1.000000  0.000          0
ATOM   2591  CB  GLN   160     -29.768  12.354  -3.790  1.000000  0.000          0
ATOM   2592  HB2 GLN   160     -30.650  11.775  -4.069  1.000000  0.000          0
ATOM   2593  HB3 GLN   160     -29.960  13.346  -3.379  1.000000  0.000          0
ATOM   2594  CG  GLN   160     -29.169  12.680  -5.171  1.000000  0.000          0
ATOM   2595  HG2 GLN   160     -30.049  12.986  -5.739  1.000000  0.000          0
ATOM   2596  HG3 GLN   160     -28.525  13.556  -5.106  1.000000  0.000          0
ATOM   2597  CD  GLN   160     -28.337  11.581  -5.910  1.000000  0.000          0
ATOM   2598  OE1 GLN   160     -28.292  10.462  -5.603  1.000000  0.000          0
ATOM   2599  NE2 GLN   160     -27.799  11.961  -6.993  1.000000  0.000          0
ATOM   2600 HE21 GLN   160     -27.141  11.373  -7.485  1.000000  0.000          0
ATOM   2601 HE22 GLN   160     -27.892  12.925  -7.275  1.000000  0.000          0
ATOM   2602  C   GLN   160     -27.512  12.240  -2.523  1.000000  0.000          0
ATOM   2603  O   GLN   160     -27.518  13.265  -1.844  1.000000  0.000          0
ATOM   2604  N   CYS   161     -26.399  11.617  -2.843  1.000000  0.000          0
ATOM   2605  H   CYS   161     -26.630  10.693  -3.180  1.000000  0.000          0
ATOM   2606  CA  CYS   161     -25.048  11.959  -2.501  1.000000  0.000          0
ATOM   2607  HA  CYS   161     -25.054  12.753  -1.756  1.000000  0.000          0
ATOM   2608  CB  CYS   161     -24.337  10.782  -1.798  1.000000  0.000          0
ATOM   2609  HB2 CYS   161     -24.391   9.828  -2.322  1.000000  0.000          0
ATOM   2610  HB3 CYS   161     -23.290  11.026  -1.619  1.000000  0.000          0
ATOM   2611  SG  CYS   161     -25.100  10.566  -0.148  1.000000  0.000          0
ATOM   2612  HG  CYS   161     -26.149   9.961  -0.716  1.000000  0.000          0
ATOM   2613  C   CYS   161     -24.258  12.513  -3.706  1.000000  0.000          0
ATOM   2614  O   CYS   161     -23.507  13.497  -3.559  1.000000  0.000          0
ATOM   2615  N   SER   162     -24.457  11.865  -4.793  1.000000  0.000          0
ATOM   2616  H   SER   162     -25.094  11.082  -4.841  1.000000  0.000          0
ATOM   2617  CA  SER   162     -23.506  11.938  -5.938  1.000000  0.000          0
ATOM   2618  HA  SER   162     -22.594  11.693  -5.392  1.000000  0.000          0
ATOM   2619  CB  SER   162     -23.822  10.831  -6.977  1.000000  0.000          0
ATOM   2620  HB2 SER   162     -22.946  10.885  -7.624  1.000000  0.000          0
ATOM   2621  HB3 SER   162     -23.684   9.786  -6.702  1.000000  0.000          0
ATOM   2622  OG  SER   162     -25.011  11.049  -7.711  1.000000  0.000          0
ATOM   2623  HG  SER   162     -25.252  10.307  -8.269  1.000000  0.000          0
ATOM   2624  C   SER   162     -23.563  13.314  -6.562  1.000000  0.000          0
ATOM   2625  O   SER   162     -22.523  13.922  -6.869  1.000000  0.000          0
ATOM   2626  N   THR   163     -24.789  13.842  -6.775  1.000000  0.000          0
ATOM   2627  H   THR   163     -25.578  13.222  -6.661  1.000000  0.000          0
ATOM   2628  CA  THR   163     -25.047  15.181  -7.325  1.000000  0.000          0
ATOM   2629  HA  THR   163     -24.286  15.400  -8.073  1.000000  0.000          0
ATOM   2630  CB  THR   163     -26.395  15.314  -7.977  1.000000  0.000          0
ATOM   2631  HB  THR   163     -26.633  16.354  -8.205  1.000000  0.000          0
ATOM   2632  CG2 THR   163     -26.429  14.509  -9.291  1.000000  0.000          0
ATOM   2633 HG21 THR   163     -25.455  14.592  -9.772  1.000000  0.000          0
ATOM   2634 HG22 THR   163     -26.698  13.457  -9.193  1.000000  0.000          0
ATOM   2635 HG23 THR   163     -27.139  14.947  -9.991  1.000000  0.000          0
ATOM   2636  OG1 THR   163     -27.416  14.903  -7.150  1.000000  0.000          0
ATOM   2637  HG1 THR   163     -27.970  15.640  -6.884  1.000000  0.000          0
ATOM   2638  C   THR   163     -24.909  16.290  -6.287  1.000000  0.000          0
ATOM   2639  O   THR   163     -25.111  17.448  -6.560  1.000000  0.000          0
ATOM   2640  N   GLU   164     -24.501  16.028  -5.008  1.000000  0.000          0
ATOM   2641  H   GLU   164     -24.400  15.046  -4.799  1.000000  0.000          0
ATOM   2642  CA  GLU   164     -24.692  16.934  -3.880  1.000000  0.000          0
ATOM   2643  HA  GLU   164     -24.726  17.950  -4.273  1.000000  0.000          0
ATOM   2644  CB  GLU   164     -26.002  16.657  -3.140  1.000000  0.000          0
ATOM   2645  HB2 GLU   164     -25.911  15.888  -2.373  1.000000  0.000          0
ATOM   2646  HB3 GLU   164     -26.315  17.547  -2.595  1.000000  0.000          0
ATOM   2647  CG  GLU   164     -27.274  16.261  -4.043  1.000000  0.000          0
ATOM   2648  HG2 GLU   164     -26.891  15.415  -4.613  1.000000  0.000          0
ATOM   2649  HG3 GLU   164     -28.089  15.766  -3.513  1.000000  0.000          0
ATOM   2650  CD  GLU   164     -27.884  17.430  -4.845  1.000000  0.000          0
ATOM   2651  OE1 GLU   164     -27.943  18.569  -4.321  1.000000  0.000          0
ATOM   2652  OE2 GLU   164     -28.359  17.165  -5.969  1.000000  0.000          0
ATOM   2653  C   GLU   164     -23.660  16.889  -2.703  1.000000  0.000          0
ATOM   2654  O   GLU   164     -23.724  17.598  -1.752  1.000000  0.000          0
ATOM   2655  N   LEU   165     -22.665  16.062  -2.888  1.000000  0.000          0
ATOM   2656  H   LEU   165     -22.712  15.284  -3.531  1.000000  0.000          0
ATOM   2657  CA  LEU   165     -21.410  16.030  -2.072  1.000000  0.000          0
ATOM   2658  HA  LEU   165     -21.370  16.980  -1.539  1.000000  0.000          0
ATOM   2659  CB  LEU   165     -21.411  14.853  -1.088  1.000000  0.000          0
ATOM   2660  HB2 LEU   165     -21.536  13.936  -1.662  1.000000  0.000          0
ATOM   2661  HB3 LEU   165     -20.423  14.732  -0.643  1.000000  0.000          0
ATOM   2662  CG  LEU   165     -22.494  15.082   0.057  1.000000  0.000          0
ATOM   2663  HG  LEU   165     -22.689  16.149   0.175  1.000000  0.000          0
ATOM   2664  CD1 LEU   165     -23.891  14.477  -0.180  1.000000  0.000          0
ATOM   2665 HD11 LEU   165     -24.289  15.034  -1.027  1.000000  0.000          0
ATOM   2666 HD12 LEU   165     -23.735  13.427  -0.430  1.000000  0.000          0
ATOM   2667 HD13 LEU   165     -24.534  14.694   0.674  1.000000  0.000          0
ATOM   2668  CD2 LEU   165     -22.006  14.441   1.434  1.000000  0.000          0
ATOM   2669 HD21 LEU   165     -21.011  14.826   1.659  1.000000  0.000          0
ATOM   2670 HD22 LEU   165     -22.685  14.750   2.229  1.000000  0.000          0
ATOM   2671 HD23 LEU   165     -21.961  13.353   1.408  1.000000  0.000          0
ATOM   2672  C   LEU   165     -20.166  15.950  -3.008  1.000000  0.000          0
ATOM   2673  O   LEU   165     -20.244  15.546  -4.178  1.000000  0.000          0
ATOM   2674  N   ARG   166     -19.012  16.361  -2.470  1.000000  0.000          0
ATOM   2675  H   ARG   166     -19.103  16.816  -1.572  1.000000  0.000          0
ATOM   2676  CA  ARG   166     -17.743  16.448  -3.107  1.000000  0.000          0
ATOM   2677  HA  ARG   166     -17.645  15.649  -3.841  1.000000  0.000          0
ATOM   2678  CB  ARG   166     -17.564  17.780  -3.796  1.000000  0.000          0
ATOM   2679  HB2 ARG   166     -17.811  18.685  -3.241  1.000000  0.000          0
ATOM   2680  HB3 ARG   166     -16.503  17.861  -4.034  1.000000  0.000          0
ATOM   2681  CG  ARG   166     -18.260  17.816  -5.121  1.000000  0.000          0
ATOM   2682  HG2 ARG   166     -18.045  16.877  -5.630  1.000000  0.000          0
ATOM   2683  HG3 ARG   166     -19.301  18.139  -5.113  1.000000  0.000          0
ATOM   2684  CD  ARG   166     -17.543  18.841  -6.032  1.000000  0.000          0
ATOM   2685  HD2 ARG   166     -18.071  18.821  -6.985  1.000000  0.000          0
ATOM   2686  HD3 ARG   166     -17.578  19.857  -5.642  1.000000  0.000          0
ATOM   2687  NE  ARG   166     -16.158  18.482  -6.377  1.000000  0.000          0
ATOM   2688  HE  ARG   166     -15.759  17.690  -5.893  1.000000  0.000          0
ATOM   2689  CZ  ARG   166     -15.276  19.160  -7.051  1.000000  0.000          0
ATOM   2690  NH1 ARG   166     -15.604  20.226  -7.718  1.000000  0.000          0
ATOM   2691 HH11 ARG   166     -16.514  20.655  -7.807  1.000000  0.000          0
ATOM   2692 HH12 ARG   166     -14.778  20.769  -7.919  1.000000  0.000          0
ATOM   2693  NH2 ARG   166     -14.017  18.739  -7.006  1.000000  0.000          0
ATOM   2694 HH21 ARG   166     -13.724  17.898  -6.530  1.000000  0.000          0
ATOM   2695 HH22 ARG   166     -13.380  19.168  -7.661  1.000000  0.000          0
ATOM   2696  C   ARG   166     -16.714  16.175  -2.041  1.000000  0.000          0
ATOM   2697  O   ARG   166     -16.832  16.482  -0.849  1.000000  0.000          0
ATOM   2698  N   LEU   167     -15.504  15.641  -2.512  1.000000  0.000          0
ATOM   2699  H   LEU   167     -15.379  15.529  -3.507  1.000000  0.000          0
ATOM   2700  CA  LEU   167     -14.381  15.396  -1.603  1.000000  0.000          0
ATOM   2701  HA  LEU   167     -14.420  16.115  -0.787  1.000000  0.000          0
ATOM   2702  CB  LEU   167     -14.599  13.971  -0.965  1.000000  0.000          0
ATOM   2703  HB2 LEU   167     -15.473  13.972  -0.314  1.000000  0.000          0
ATOM   2704  HB3 LEU   167     -14.784  13.184  -1.697  1.000000  0.000          0
ATOM   2705  CG  LEU   167     -13.387  13.457  -0.149  1.000000  0.000          0
ATOM   2706  HG  LEU   167     -12.802  14.301   0.217  1.000000  0.000          0
ATOM   2707  CD1 LEU   167     -13.937  12.702   1.053  1.000000  0.000          0
ATOM   2708 HD11 LEU   167     -14.787  13.186   1.534  1.000000  0.000          0
ATOM   2709 HD12 LEU   167     -14.256  11.724   0.697  1.000000  0.000          0
ATOM   2710 HD13 LEU   167     -13.153  12.518   1.787  1.000000  0.000          0
ATOM   2711  CD2 LEU   167     -12.573  12.436  -1.000  1.000000  0.000          0
ATOM   2712 HD21 LEU   167     -12.195  12.859  -1.930  1.000000  0.000          0
ATOM   2713 HD22 LEU   167     -11.663  12.110  -0.496  1.000000  0.000          0
ATOM   2714 HD23 LEU   167     -13.226  11.616  -1.296  1.000000  0.000          0
ATOM   2715  C   LEU   167     -13.059  15.487  -2.440  1.000000  0.000          0
ATOM   2716  O   LEU   167     -12.955  15.009  -3.552  1.000000  0.000          0
ATOM   2717  N   LEU   168     -12.075  16.218  -1.884  1.000000  0.000          0
ATOM   2718  H   LEU   168     -12.331  16.711  -1.040  1.000000  0.000          0
ATOM   2719  CA  LEU   168     -10.692  16.566  -2.359  1.000000  0.000          0
ATOM   2720  HA  LEU   168     -10.469  16.013  -3.272  1.000000  0.000          0
ATOM   2721  CB  LEU   168     -10.772  18.104  -2.522  1.000000  0.000          0
ATOM   2722  HB2 LEU   168     -11.429  18.330  -3.362  1.000000  0.000          0
ATOM   2723  HB3 LEU   168     -11.186  18.573  -1.629  1.000000  0.000          0
ATOM   2724  CG  LEU   168      -9.444  18.775  -2.782  1.000000  0.000          0
ATOM   2725  HG  LEU   168      -8.729  18.088  -3.233  1.000000  0.000          0
ATOM   2726  CD1 LEU   168      -9.610  19.827  -3.849  1.000000  0.000          0
ATOM   2727 HD11 LEU   168      -8.627  20.233  -4.092  1.000000  0.000          0
ATOM   2728 HD12 LEU   168      -9.759  19.356  -4.820  1.000000  0.000          0
ATOM   2729 HD13 LEU   168     -10.384  20.517  -3.514  1.000000  0.000          0
ATOM   2730  CD2 LEU   168      -8.742  19.386  -1.556  1.000000  0.000          0
ATOM   2731 HD21 LEU   168      -7.901  19.970  -1.928  1.000000  0.000          0
ATOM   2732 HD22 LEU   168      -9.539  19.980  -1.108  1.000000  0.000          0
ATOM   2733 HD23 LEU   168      -8.404  18.667  -0.809  1.000000  0.000          0
ATOM   2734  C   LEU   168      -9.698  16.081  -1.378  1.000000  0.000          0
ATOM   2735  O   LEU   168      -9.981  16.057  -0.168  1.000000  0.000          0
ATOM   2736  N   TYR   169      -8.526  15.674  -1.893  1.000000  0.000          0
ATOM   2737  H   TYR   169      -8.373  15.855  -2.875  1.000000  0.000          0
ATOM   2738  CA  TYR   169      -7.420  15.144  -1.131  1.000000  0.000          0
ATOM   2739  HA  TYR   169      -7.630  15.506  -0.125  1.000000  0.000          0
ATOM   2740  CB  TYR   169      -7.521  13.560  -1.007  1.000000  0.000          0
ATOM   2741  HB2 TYR   169      -6.762  13.198  -0.313  1.000000  0.000          0
ATOM   2742  HB3 TYR   169      -8.502  13.305  -0.603  1.000000  0.000          0
ATOM   2743  CG  TYR   169      -7.351  12.699  -2.251  1.000000  0.000          0
ATOM   2744  CD1 TYR   169      -8.391  12.786  -3.251  1.000000  0.000          0
ATOM   2745  HD1 TYR   169      -9.360  13.223  -3.062  1.000000  0.000          0
ATOM   2746  CE1 TYR   169      -8.434  11.964  -4.430  1.000000  0.000          0
ATOM   2747  HE1 TYR   169      -9.255  12.131  -5.111  1.000000  0.000          0
ATOM   2748  CZ  TYR   169      -7.345  11.147  -4.697  1.000000  0.000          0
ATOM   2749  OH  TYR   169      -7.336  10.477  -5.953  1.000000  0.000          0
ATOM   2750  HH  TYR   169      -6.521   9.973  -5.888  1.000000  0.000          0
ATOM   2751  CE2 TYR   169      -6.337  11.000  -3.661  1.000000  0.000          0
ATOM   2752  HE2 TYR   169      -5.498  10.330  -3.771  1.000000  0.000          0
ATOM   2753  CD2 TYR   169      -6.376  11.750  -2.486  1.000000  0.000          0
ATOM   2754  HD2 TYR   169      -5.626  11.601  -1.721  1.000000  0.000          0
ATOM   2755  C   TYR   169      -6.025  15.650  -1.532  1.000000  0.000          0
ATOM   2756  O   TYR   169      -5.826  15.852  -2.713  1.000000  0.000          0
ATOM   2757  N   GLN   170      -5.080  15.770  -0.647  1.000000  0.000          0
ATOM   2758  H   GLN   170      -5.237  15.672   0.347  1.000000  0.000          0
ATOM   2759  CA  GLN   170      -3.732  16.261  -0.970  1.000000  0.000          0
ATOM   2760  HA  GLN   170      -3.382  16.042  -1.978  1.000000  0.000          0
ATOM   2761  CB  GLN   170      -3.687  17.789  -0.720  1.000000  0.000          0
ATOM   2762  HB2 GLN   170      -4.518  18.294  -1.212  1.000000  0.000          0
ATOM   2763  HB3 GLN   170      -3.896  18.063   0.315  1.000000  0.000          0
ATOM   2764  CG  GLN   170      -2.482  18.543  -1.184  1.000000  0.000          0
ATOM   2765  HG2 GLN   170      -1.578  18.071  -0.797  1.000000  0.000          0
ATOM   2766  HG3 GLN   170      -2.317  18.558  -2.261  1.000000  0.000          0
ATOM   2767  CD  GLN   170      -2.605  20.052  -0.878  1.000000  0.000          0
ATOM   2768  OE1 GLN   170      -3.556  20.536  -0.387  1.000000  0.000          0
ATOM   2769  NE2 GLN   170      -1.613  20.847  -1.204  1.000000  0.000          0
ATOM   2770 HE21 GLN   170      -1.647  21.835  -0.994  1.000000  0.000          0
ATOM   2771 HE22 GLN   170      -0.835  20.271  -1.488  1.000000  0.000          0
ATOM   2772  C   GLN   170      -2.683  15.588  -0.117  1.000000  0.000          0
ATOM   2773  O   GLN   170      -2.897  15.416   1.068  1.000000  0.000          0
ATOM   2774  N   LEU   171      -1.512  15.335  -0.749  1.000000  0.000          0
ATOM   2775  H   LEU   171      -1.349  15.499  -1.732  1.000000  0.000          0
ATOM   2776  CA  LEU   171      -0.526  14.528  -0.034  1.000000  0.000          0
ATOM   2777  HA  LEU   171      -0.995  13.877   0.702  1.000000  0.000          0
ATOM   2778  CB  LEU   171       0.166  13.730  -1.119  1.000000  0.000          0
ATOM   2779  HB2 LEU   171      -0.616  13.218  -1.678  1.000000  0.000          0
ATOM   2780  HB3 LEU   171       0.685  14.341  -1.859  1.000000  0.000          0
ATOM   2781  CG  LEU   171       1.299  12.803  -0.718  1.000000  0.000          0
ATOM   2782  HG  LEU   171       2.094  13.381  -0.247  1.000000  0.000          0
ATOM   2783  CD1 LEU   171       1.004  11.808   0.401  1.000000  0.000          0
ATOM   2784 HD11 LEU   171       1.906  11.222   0.575  1.000000  0.000          0
ATOM   2785 HD12 LEU   171       0.949  12.376   1.330  1.000000  0.000          0
ATOM   2786 HD13 LEU   171       0.079  11.293   0.145  1.000000  0.000          0
ATOM   2787  CD2 LEU   171       1.911  12.126  -2.005  1.000000  0.000          0
ATOM   2788 HD21 LEU   171       2.660  11.407  -1.677  1.000000  0.000          0
ATOM   2789 HD22 LEU   171       1.208  11.644  -2.683  1.000000  0.000          0
ATOM   2790 HD23 LEU   171       2.487  12.887  -2.534  1.000000  0.000          0
ATOM   2791  C   LEU   171       0.548  15.454   0.735  1.000000  0.000          0
ATOM   2792  O   LEU   171       0.986  16.448   0.166  1.000000  0.000          0
ATOM   2793  N   VAL   172       0.874  15.175   1.977  1.000000  0.000          0
ATOM   2794  H   VAL   172       0.365  14.405   2.387  1.000000  0.000          0
ATOM   2795  CA  VAL   172       1.709  16.036   2.846  1.000000  0.000          0
ATOM   2796  HA  VAL   172       1.341  17.059   2.756  1.000000  0.000          0
ATOM   2797  CB  VAL   172       1.559  15.602   4.407  1.000000  0.000          0
ATOM   2798  HB  VAL   172       1.673  14.517   4.435  1.000000  0.000          0
ATOM   2799  CG1 VAL   172       2.547  16.325   5.438  1.000000  0.000          0
ATOM   2800 HG11 VAL   172       3.552  15.904   5.471  1.000000  0.000          0
ATOM   2801 HG12 VAL   172       2.735  17.374   5.212  1.000000  0.000          0
ATOM   2802 HG13 VAL   172       2.248  16.255   6.484  1.000000  0.000          0
ATOM   2803  CG2 VAL   172       0.142  15.955   4.901  1.000000  0.000          0
ATOM   2804 HG21 VAL   172       0.122  17.042   4.831  1.000000  0.000          0
ATOM   2805 HG22 VAL   172      -0.649  15.444   4.350  1.000000  0.000          0
ATOM   2806 HG23 VAL   172      -0.004  15.784   5.967  1.000000  0.000          0
ATOM   2807  C   VAL   172       3.191  16.026   2.359  1.000000  0.000          0
ATOM   2808  O   VAL   172       4.049  16.733   2.872  1.000000  0.000          0
ATOM   2809  N   PHE   173       3.544  15.260   1.309  1.000000  0.000          0
ATOM   2810  H   PHE   173       2.823  14.689   0.890  1.000000  0.000          0
ATOM   2811  CA  PHE   173       4.859  15.327   0.599  1.000000  0.000          0
ATOM   2812  HA  PHE   173       5.638  15.275   1.360  1.000000  0.000          0
ATOM   2813  CB  PHE   173       4.853  14.105  -0.383  1.000000  0.000          0
ATOM   2814  HB2 PHE   173       4.776  13.233   0.267  1.000000  0.000          0
ATOM   2815  HB3 PHE   173       3.962  14.229  -0.997  1.000000  0.000          0
ATOM   2816  CG  PHE   173       6.054  13.908  -1.356  1.000000  0.000          0
ATOM   2817  CD1 PHE   173       7.363  13.613  -0.964  1.000000  0.000          0
ATOM   2818  HD1 PHE   173       7.625  13.424   0.066  1.000000  0.000          0
ATOM   2819  CE1 PHE   173       8.342  13.403  -1.943  1.000000  0.000          0
ATOM   2820  HE1 PHE   173       9.287  12.964  -1.663  1.000000  0.000          0
ATOM   2821  CZ  PHE   173       8.110  13.606  -3.317  1.000000  0.000          0
ATOM   2822  HZ  PHE   173       8.912  13.514  -4.034  1.000000  0.000          0
ATOM   2823  CE2 PHE   173       6.829  14.016  -3.681  1.000000  0.000          0
ATOM   2824  HE2 PHE   173       6.533  14.065  -4.718  1.000000  0.000          0
ATOM   2825  CD2 PHE   173       5.818  14.072  -2.719  1.000000  0.000          0
ATOM   2826  HD2 PHE   173       4.830  14.280  -3.101  1.000000  0.000          0
ATOM   2827  C   PHE   173       5.118  16.589  -0.179  1.000000  0.000          0
ATOM   2828  O   PHE   173       4.168  17.261  -0.633  1.000000  0.000          0
ATOM   2829  N   LEU   174       6.385  16.825  -0.423  1.000000  0.000          0
ATOM   2830  H   LEU   174       7.014  16.064  -0.213  1.000000  0.000          0
ATOM   2831  CA  LEU   174       6.948  17.917  -1.295  1.000000  0.000          0
ATOM   2832  HA  LEU   174       7.132  18.750  -0.618  1.000000  0.000          0
ATOM   2833  CB  LEU   174       8.325  17.427  -1.811  1.000000  0.000          0
ATOM   2834  HB2 LEU   174       9.067  17.252  -1.032  1.000000  0.000          0
ATOM   2835  HB3 LEU   174       8.079  16.541  -2.395  1.000000  0.000          0
ATOM   2836  CG  LEU   174       9.022  18.335  -2.813  1.000000  0.000          0
ATOM   2837  HG  LEU   174       8.335  18.610  -3.615  1.000000  0.000          0
ATOM   2838  CD1 LEU   174       9.383  19.625  -2.020  1.000000  0.000          0
ATOM   2839 HD11 LEU   174      10.122  19.386  -1.255  1.000000  0.000          0
ATOM   2840 HD12 LEU   174       9.962  20.259  -2.693  1.000000  0.000          0
ATOM   2841 HD13 LEU   174       8.569  20.158  -1.529  1.000000  0.000          0
ATOM   2842  CD2 LEU   174      10.330  17.739  -3.386  1.000000  0.000          0
ATOM   2843 HD21 LEU   174      10.008  16.888  -3.985  1.000000  0.000          0
ATOM   2844 HD22 LEU   174      10.801  18.393  -4.120  1.000000  0.000          0
ATOM   2845 HD23 LEU   174      11.054  17.331  -2.680  1.000000  0.000          0
ATOM   2846  C   LEU   174       5.988  18.361  -2.486  1.000000  0.000          0
ATOM   2847  O   LEU   174       5.876  17.651  -3.488  1.000000  0.000          0
ATOM   2848  N   LEU   175       5.381  19.564  -2.335  1.000000  0.000          0
ATOM   2849  H   LEU   175       5.690  20.061  -1.511  1.000000  0.000          0
ATOM   2850  CA  LEU   175       4.794  20.328  -3.494  1.000000  0.000          0
ATOM   2851  HA  LEU   175       4.319  21.135  -2.934  1.000000  0.000          0
ATOM   2852  CB  LEU   175       5.914  20.938  -4.427  1.000000  0.000          0
ATOM   2853  HB2 LEU   175       6.494  20.135  -4.883  1.000000  0.000          0
ATOM   2854  HB3 LEU   175       5.448  21.435  -5.278  1.000000  0.000          0
ATOM   2855  CG  LEU   175       6.835  21.922  -3.710  1.000000  0.000          0
ATOM   2856  HG  LEU   175       7.451  21.444  -2.948  1.000000  0.000          0
ATOM   2857  CD1 LEU   175       7.804  22.434  -4.740  1.000000  0.000          0
ATOM   2858 HD11 LEU   175       7.312  23.077  -5.468  1.000000  0.000          0
ATOM   2859 HD12 LEU   175       8.643  23.017  -4.359  1.000000  0.000          0
ATOM   2860 HD13 LEU   175       8.320  21.741  -5.405  1.000000  0.000          0
ATOM   2861  CD2 LEU   175       6.275  23.279  -3.233  1.000000  0.000          0
ATOM   2862 HD21 LEU   175       5.547  23.067  -2.450  1.000000  0.000          0
ATOM   2863 HD22 LEU   175       7.042  23.884  -2.749  1.000000  0.000          0
ATOM   2864 HD23 LEU   175       5.773  23.757  -4.076  1.000000  0.000          0
ATOM   2865  C   LEU   175       3.588  19.599  -4.144  1.000000  0.000          0
ATOM   2866  O   LEU   175       3.175  19.973  -5.245  1.000000  0.000          0
ATOM   2867  N   SER   176       3.015  18.586  -3.439  1.000000  0.000          0
ATOM   2868  H   SER   176       3.301  18.536  -2.473  1.000000  0.000          0
ATOM   2869  CA  SER   176       1.937  17.634  -3.941  1.000000  0.000          0
ATOM   2870  HA  SER   176       2.329  17.204  -4.864  1.000000  0.000          0
ATOM   2871  CB  SER   176       1.674  16.523  -2.966  1.000000  0.000          0
ATOM   2872  HB2 SER   176       1.260  17.022  -2.090  1.000000  0.000          0
ATOM   2873  HB3 SER   176       0.882  15.907  -3.389  1.000000  0.000          0
ATOM   2874  OG  SER   176       2.846  15.769  -2.630  1.000000  0.000          0
ATOM   2875  HG  SER   176       3.268  16.260  -1.920  1.000000  0.000          0
ATOM   2876  C   SER   176       0.669  18.423  -4.221  1.000000  0.000          0
ATOM   2877  O   SER   176       0.152  19.184  -3.438  1.000000  0.000          0
ATOM   2878  N   GLU   177       0.192  18.372  -5.455  1.000000  0.000          0
ATOM   2879  H   GLU   177       0.685  17.744  -6.075  1.000000  0.000          0
ATOM   2880  CA  GLU   177      -0.944  19.098  -6.075  1.000000  0.000          0
ATOM   2881  HA  GLU   177      -1.029  20.045  -5.544  1.000000  0.000          0
ATOM   2882  CB  GLU   177      -0.625  19.318  -7.526  1.000000  0.000          0
ATOM   2883  HB2 GLU   177       0.320  19.847  -7.644  1.000000  0.000          0
ATOM   2884  HB3 GLU   177      -0.618  18.316  -7.957  1.000000  0.000          0
ATOM   2885  CG  GLU   177      -1.656  20.085  -8.377  1.000000  0.000          0
ATOM   2886  HG2 GLU   177      -1.223  20.235  -9.366  1.000000  0.000          0
ATOM   2887  HG3 GLU   177      -2.590  19.526  -8.331  1.000000  0.000          0
ATOM   2888  CD  GLU   177      -1.997  21.468  -7.698  1.000000  0.000          0
ATOM   2889  OE1 GLU   177      -2.679  21.411  -6.706  1.000000  0.000          0
ATOM   2890  OE2 GLU   177      -1.538  22.496  -8.196  1.000000  0.000          0
ATOM   2891  C   GLU   177      -2.260  18.316  -5.935  1.000000  0.000          0
ATOM   2892  O   GLU   177      -2.267  17.102  -5.991  1.000000  0.000          0
ATOM   2893  N   ALA   178      -3.359  18.986  -5.585  1.000000  0.000          0
ATOM   2894  H   ALA   178      -3.341  19.997  -5.580  1.000000  0.000          0
ATOM   2895  CA  ALA   178      -4.509  18.255  -5.031  1.000000  0.000          0
ATOM   2896  HA  ALA   178      -4.092  17.447  -4.429  1.000000  0.000          0
ATOM   2897  CB  ALA   178      -5.306  19.169  -4.069  1.000000  0.000          0
ATOM   2898  HB1 ALA   178      -6.091  19.752  -4.551  1.000000  0.000          0
ATOM   2899  HB2 ALA   178      -5.921  18.519  -3.447  1.000000  0.000          0
ATOM   2900  HB3 ALA   178      -4.637  19.681  -3.378  1.000000  0.000          0
ATOM   2901  C   ALA   178      -5.384  17.569  -6.052  1.000000  0.000          0
ATOM   2902  O   ALA   178      -5.682  18.165  -7.087  1.000000  0.000          0
ATOM   2903  N   HIE   179      -6.014  16.471  -5.613  1.000000  0.000          0
ATOM   2904  H   HIE   179      -5.793  16.116  -4.693  1.000000  0.000          0
ATOM   2905  CA  HIE   179      -6.884  15.609  -6.406  1.000000  0.000          0
ATOM   2906  HA  HIE   179      -6.894  16.048  -7.403  1.000000  0.000          0
ATOM   2907  CB  HIE   179      -6.265  14.173  -6.375  1.000000  0.000          0
ATOM   2908  HB2 HIE   179      -6.123  13.801  -5.361  1.000000  0.000          0
ATOM   2909  HB3 HIE   179      -6.879  13.412  -6.857  1.000000  0.000          0
ATOM   2910  CG  HIE   179      -4.896  14.165  -7.000  1.000000  0.000          0
ATOM   2911  ND1 HIE   179      -4.535  14.443  -8.315  1.000000  0.000          0
ATOM   2912  CE1 HIE   179      -3.255  14.091  -8.429  1.000000  0.000          0
ATOM   2913  HE1 HIE   179      -2.725  14.152  -9.368  1.000000  0.000          0
ATOM   2914  NE2 HIE   179      -2.717  13.708  -7.241  1.000000  0.000          0
ATOM   2915  HE2 HIE   179      -1.797  13.296  -7.170  1.000000  0.000          0
ATOM   2916  CD2 HIE   179      -3.790  13.740  -6.319  1.000000  0.000          0
ATOM   2917  HD2 HIE   179      -3.810  13.458  -5.277  1.000000  0.000          0
ATOM   2918  C   HIE   179      -8.332  15.565  -5.881  1.000000  0.000          0
ATOM   2919  O   HIE   179      -8.595  16.012  -4.765  1.000000  0.000          0
ATOM   2920  N   THR   180      -9.294  15.093  -6.657  1.000000  0.000          0
ATOM   2921  H   THR   180      -9.032  14.527  -7.452  1.000000  0.000          0
ATOM   2922  CA  THR   180     -10.686  14.994  -6.275  1.000000  0.000          0
ATOM   2923  HA  THR   180     -10.701  14.727  -5.218  1.000000  0.000          0
ATOM   2924  CB  THR   180     -11.315  16.332  -6.364  1.000000  0.000          0
ATOM   2925  HB  THR   180     -10.696  17.020  -5.790  1.000000  0.000          0
ATOM   2926  CG2 THR   180     -11.397  16.969  -7.742  1.000000  0.000          0
ATOM   2927 HG21 THR   180     -11.712  18.011  -7.680  1.000000  0.000          0
ATOM   2928 HG22 THR   180     -10.418  16.992  -8.221  1.000000  0.000          0
ATOM   2929 HG23 THR   180     -12.128  16.540  -8.428  1.000000  0.000          0
ATOM   2930  OG1 THR   180     -12.645  16.373  -5.861  1.000000  0.000          0
ATOM   2931  HG1 THR   180     -12.638  16.010  -4.972  1.000000  0.000          0
ATOM   2932  C   THR   180     -11.497  13.806  -6.938  1.000000  0.000          0
ATOM   2933  O   THR   180     -11.136  13.240  -7.995  1.000000  0.000          0
ATOM   2934  N   CYS   181     -12.580  13.430  -6.276  1.000000  0.000          0
ATOM   2935  H   CYS   181     -12.861  14.000  -5.491  1.000000  0.000          0
ATOM   2936  CA  CYS   181     -13.367  12.173  -6.501  1.000000  0.000          0
ATOM   2937  HA  CYS   181     -13.217  11.805  -7.516  1.000000  0.000          0
ATOM   2938  CB  CYS   181     -12.898  11.055  -5.603  1.000000  0.000          0
ATOM   2939  HB2 CYS   181     -12.831  11.433  -4.583  1.000000  0.000          0
ATOM   2940  HB3 CYS   181     -13.670  10.287  -5.650  1.000000  0.000          0
ATOM   2941  SG  CYS   181     -11.250  10.474  -6.193  1.000000  0.000          0
ATOM   2942  HG  CYS   181     -11.603  10.110  -7.429  1.000000  0.000          0
ATOM   2943  C   CYS   181     -14.871  12.411  -6.235  1.000000  0.000          0
ATOM   2944  O   CYS   181     -15.263  13.143  -5.322  1.000000  0.000          0
ATOM   2945  N   ILE   182     -15.708  11.665  -6.910  1.000000  0.000          0
ATOM   2946  H   ILE   182     -15.309  10.996  -7.552  1.000000  0.000          0
ATOM   2947  CA  ILE   182     -17.164  11.740  -6.765  1.000000  0.000          0
ATOM   2948  HA  ILE   182     -17.563  12.718  -6.498  1.000000  0.000          0
ATOM   2949  CB  ILE   182     -17.899  11.518  -8.149  1.000000  0.000          0
ATOM   2950  HB  ILE   182     -17.665  10.489  -8.418  1.000000  0.000          0
ATOM   2951  CG2 ILE   182     -19.416  11.644  -8.093  1.000000  0.000          0
ATOM   2952 HG21 ILE   182     -19.706  12.679  -7.908  1.000000  0.000          0
ATOM   2953 HG22 ILE   182     -19.884  11.510  -9.067  1.000000  0.000          0
ATOM   2954 HG23 ILE   182     -19.929  11.103  -7.298  1.000000  0.000          0
ATOM   2955  CG1 ILE   182     -17.322  12.379  -9.343  1.000000  0.000          0
ATOM   2956 HG12 ILE   182     -17.499  13.407  -9.032  1.000000  0.000          0
ATOM   2957 HG13 ILE   182     -16.283  12.120  -9.548  1.000000  0.000          0
ATOM   2958  CD1 ILE   182     -17.885  11.999 -10.680  1.000000  0.000          0
ATOM   2959 HD11 ILE   182     -18.910  12.360 -10.772  1.000000  0.000          0
ATOM   2960 HD12 ILE   182     -17.315  12.520 -11.448  1.000000  0.000          0
ATOM   2961 HD13 ILE   182     -17.855  10.947 -10.965  1.000000  0.000          0
ATOM   2962  C   ILE   182     -17.742  10.709  -5.741  1.000000  0.000          0
ATOM   2963  O   ILE   182     -17.716   9.462  -6.011  1.000000  0.000          0
ATOM   2964  N   PRO   183     -18.481  11.132  -4.702  1.000000  0.000          0
ATOM   2965  CD  PRO   183     -18.613  12.517  -4.310  1.000000  0.000          0
ATOM   2966  HD2 PRO   183     -19.594  12.878  -4.620  1.000000  0.000          0
ATOM   2967  HD3 PRO   183     -17.803  13.155  -4.666  1.000000  0.000          0
ATOM   2968  CG  PRO   183     -18.562  12.403  -2.781  1.000000  0.000          0
ATOM   2969  HG2 PRO   183     -18.919  13.308  -2.287  1.000000  0.000          0
ATOM   2970  HG3 PRO   183     -17.578  12.086  -2.439  1.000000  0.000          0
ATOM   2971  CB  PRO   183     -19.541  11.230  -2.536  1.000000  0.000          0
ATOM   2972  HB2 PRO   183     -20.567  11.591  -2.466  1.000000  0.000          0
ATOM   2973  HB3 PRO   183     -19.311  10.769  -1.576  1.000000  0.000          0
ATOM   2974  CA  PRO   183     -19.244  10.327  -3.756  1.000000  0.000          0
ATOM   2975  HA  PRO   183     -18.576   9.538  -3.411  1.000000  0.000          0
ATOM   2976  C   PRO   183     -20.527   9.697  -4.261  1.000000  0.000          0
ATOM   2977  O   PRO   183     -21.081  10.017  -5.350  1.000000  0.000          0
ATOM   2978  N   GLU   184     -21.000   8.715  -3.463  1.000000  0.000          0
ATOM   2979  H   GLU   184     -20.350   8.348  -2.783  1.000000  0.000          0
ATOM   2980  CA  GLU   184     -22.203   7.839  -3.826  1.000000  0.000          0
ATOM   2981  HA  GLU   184     -22.856   8.508  -4.386  1.000000  0.000          0
ATOM   2982  CB  GLU   184     -21.871   6.551  -4.621  1.000000  0.000          0
ATOM   2983  HB2 GLU   184     -21.171   6.909  -5.376  1.000000  0.000          0
ATOM   2984  HB3 GLU   184     -21.300   5.887  -3.972  1.000000  0.000          0
ATOM   2985  CG  GLU   184     -23.012   5.727  -5.227  1.000000  0.000          0
ATOM   2986  HG2 GLU   184     -22.521   4.965  -5.834  1.000000  0.000          0
ATOM   2987  HG3 GLU   184     -23.521   5.174  -4.438  1.000000  0.000          0
ATOM   2988  CD  GLU   184     -24.001   6.668  -5.929  1.000000  0.000          0
ATOM   2989  OE1 GLU   184     -23.578   7.291  -6.910  1.000000  0.000          0
ATOM   2990  OE2 GLU   184     -25.128   6.876  -5.430  1.000000  0.000          0
ATOM   2991  C   GLU   184     -22.956   7.393  -2.543  1.000000  0.000          0
ATOM   2992  O   GLU   184     -22.348   7.247  -1.477  1.000000  0.000          0
ATOM   2993  N   ASN   185     -24.267   7.221  -2.610  1.000000  0.000          0
ATOM   2994  H   ASN   185     -24.665   7.302  -3.535  1.000000  0.000          0
ATOM   2995  CA  ASN   185     -25.020   6.670  -1.452  1.000000  0.000          0
ATOM   2996  HA  ASN   185     -24.970   7.338  -0.591  1.000000  0.000          0
ATOM   2997  CB  ASN   185     -26.451   6.772  -1.832  1.000000  0.000          0
ATOM   2998  HB2 ASN   185     -26.716   7.753  -2.225  1.000000  0.000          0
ATOM   2999  HB3 ASN   185     -26.716   6.079  -2.630  1.000000  0.000          0
ATOM   3000  CG  ASN   185     -27.396   6.400  -0.687  1.000000  0.000          0
ATOM   3001  OD1 ASN   185     -27.795   5.212  -0.454  1.000000  0.000          0
ATOM   3002  ND2 ASN   185     -27.598   7.368   0.134  1.000000  0.000          0
ATOM   3003 HD21 ASN   185     -27.762   7.127   1.100  1.000000  0.000          0
ATOM   3004 HD22 ASN   185     -27.505   8.312  -0.210  1.000000  0.000          0
ATOM   3005  C   ASN   185     -24.558   5.304  -0.979  1.000000  0.000          0
ATOM   3006  O   ASN   185     -24.481   4.323  -1.778  1.000000  0.000          0
ATOM   3007  N   ASN   186     -24.254   5.135   0.293  1.000000  0.000          0
ATOM   3008  H   ASN   186     -24.238   5.975   0.853  1.000000  0.000          0
ATOM   3009  CA  ASN   186     -23.666   3.896   0.808  1.000000  0.000          0
ATOM   3010  HA  ASN   186     -23.108   3.456  -0.020  1.000000  0.000          0
ATOM   3011  CB  ASN   186     -22.705   4.218   1.963  1.000000  0.000          0
ATOM   3012  HB2 ASN   186     -21.975   4.915   1.552  1.000000  0.000          0
ATOM   3013  HB3 ASN   186     -23.277   4.609   2.804  1.000000  0.000          0
ATOM   3014  CG  ASN   186     -21.713   3.094   2.380  1.000000  0.000          0
ATOM   3015  OD1 ASN   186     -21.537   2.132   1.694  1.000000  0.000          0
ATOM   3016  ND2 ASN   186     -21.113   3.299   3.518  1.000000  0.000          0
ATOM   3017 HD21 ASN   186     -20.402   2.653   3.831  1.000000  0.000          0
ATOM   3018 HD22 ASN   186     -21.097   4.211   3.951  1.000000  0.000          0
ATOM   3019  C   ASN   186     -24.708   2.813   1.123  1.000000  0.000          0
ATOM   3020  O   ASN   186     -24.766   2.172   2.169  1.000000  0.000          0
ATOM   3021  N   GLY   187     -25.682   2.759   0.232  1.000000  0.000          0
ATOM   3022  H   GLY   187     -25.650   3.395  -0.551  1.000000  0.000          0
ATOM   3023  CA  GLY   187     -26.830   1.783   0.416  1.000000  0.000          0
ATOM   3024  HA2 GLY   187     -27.290   1.462  -0.519  1.000000  0.000          0
ATOM   3025  HA3 GLY   187     -26.385   0.854   0.771  1.000000  0.000          0
ATOM   3026  C   GLY   187     -28.006   2.133   1.405  1.000000  0.000          0
ATOM   3027  O   GLY   187     -28.944   1.384   1.565  1.000000  0.000          0
ATOM   3028  N   GLY   188     -27.944   3.313   1.981  1.000000  0.000          0
ATOM   3029  H   GLY   188     -27.146   3.876   1.728  1.000000  0.000          0
ATOM   3030  CA  GLY   188     -28.854   3.750   2.995  1.000000  0.000          0
ATOM   3031  HA2 GLY   188     -29.906   3.675   2.719  1.000000  0.000          0
ATOM   3032  HA3 GLY   188     -28.649   3.203   3.916  1.000000  0.000          0
ATOM   3033  C   GLY   188     -28.602   5.250   3.455  1.000000  0.000          0
ATOM   3034  O   GLY   188     -28.164   6.096   2.639  1.000000  0.000          0
ATOM   3035  N   ALA   189     -28.785   5.563   4.751  1.000000  0.000          0
ATOM   3036  H   ALA   189     -29.248   4.831   5.267  1.000000  0.000          0
ATOM   3037  CA  ALA   189     -28.273   6.694   5.463  1.000000  0.000          0
ATOM   3038  HA  ALA   189     -28.616   7.644   5.052  1.000000  0.000          0
ATOM   3039  CB  ALA   189     -28.892   6.616   6.923  1.000000  0.000          0
ATOM   3040  HB1 ALA   189     -29.975   6.681   6.819  1.000000  0.000          0
ATOM   3041  HB2 ALA   189     -28.609   5.630   7.291  1.000000  0.000          0
ATOM   3042  HB3 ALA   189     -28.429   7.331   7.603  1.000000  0.000          0
ATOM   3043  C   ALA   189     -26.724   6.792   5.486  1.000000  0.000          0
ATOM   3044  O   ALA   189     -26.164   6.621   6.568  1.000000  0.000          0
ATOM   3045  N   GLY   190     -26.064   6.931   4.371  1.000000  0.000          0
ATOM   3046  H   GLY   190     -26.502   6.735   3.483  1.000000  0.000          0
ATOM   3047  CA  GLY   190     -24.639   7.136   4.342  1.000000  0.000          0
ATOM   3048  HA2 GLY   190     -24.354   8.018   4.914  1.000000  0.000          0
ATOM   3049  HA3 GLY   190     -23.981   6.330   4.669  1.000000  0.000          0
ATOM   3050  C   GLY   190     -24.117   7.456   2.960  1.000000  0.000          0
ATOM   3051  O   GLY   190     -24.878   7.233   1.968  1.000000  0.000          0
ATOM   3052  N   CYS   191     -22.853   7.792   2.875  1.000000  0.000          0
ATOM   3053  H   CYS   191     -22.307   7.745   3.723  1.000000  0.000          0
ATOM   3054  CA  CYS   191     -22.158   8.105   1.646  1.000000  0.000          0
ATOM   3055  HA  CYS   191     -22.540   7.679   0.718  1.000000  0.000          0
ATOM   3056  CB  CYS   191     -22.133   9.663   1.591  1.000000  0.000          0
ATOM   3057  HB2 CYS   191     -23.177   9.977   1.597  1.000000  0.000          0
ATOM   3058  HB3 CYS   191     -21.581  10.146   2.398  1.000000  0.000          0
ATOM   3059  SG  CYS   191     -21.419  10.261   0.012  1.000000  0.000          0
ATOM   3060  HG  CYS   191     -20.196  10.297   0.548  1.000000  0.000          0
ATOM   3061  C   CYS   191     -20.766   7.471   1.773  1.000000  0.000          0
ATOM   3062  O   CYS   191     -20.170   7.527   2.860  1.000000  0.000          0
ATOM   3063  N   VAL   192     -20.200   7.067   0.583  1.000000  0.000          0
ATOM   3064  H   VAL   192     -20.841   7.052  -0.198  1.000000  0.000          0
ATOM   3065  CA  VAL   192     -18.878   6.590   0.398  1.000000  0.000          0
ATOM   3066  HA  VAL   192     -18.279   6.842   1.273  1.000000  0.000          0
ATOM   3067  CB  VAL   192     -18.918   5.060   0.155  1.000000  0.000          0
ATOM   3068  HB  VAL   192     -19.277   4.665   1.105  1.000000  0.000          0
ATOM   3069  CG1 VAL   192     -19.889   4.589  -0.893  1.000000  0.000          0
ATOM   3070 HG11 VAL   192     -19.461   4.749  -1.883  1.000000  0.000          0
ATOM   3071 HG12 VAL   192     -20.048   3.512  -0.829  1.000000  0.000          0
ATOM   3072 HG13 VAL   192     -20.886   4.943  -0.629  1.000000  0.000          0
ATOM   3073  CG2 VAL   192     -17.591   4.339  -0.028  1.000000  0.000          0
ATOM   3074 HG21 VAL   192     -17.076   4.535   0.912  1.000000  0.000          0
ATOM   3075 HG22 VAL   192     -17.693   3.283  -0.280  1.000000  0.000          0
ATOM   3076 HG23 VAL   192     -17.015   4.798  -0.831  1.000000  0.000          0
ATOM   3077  C   VAL   192     -18.282   7.223  -0.779  1.000000  0.000          0
ATOM   3078  O   VAL   192     -18.902   7.409  -1.836  1.000000  0.000          0
ATOM   3079  N   CYS   193     -17.024   7.639  -0.670  1.000000  0.000          0
ATOM   3080  H   CYS   193     -16.555   7.160   0.086  1.000000  0.000          0
ATOM   3081  CA  CYS   193     -16.175   8.054  -1.822  1.000000  0.000          0
ATOM   3082  HA  CYS   193     -16.599   7.869  -2.809  1.000000  0.000          0
ATOM   3083  CB  CYS   193     -15.933   9.579  -1.686  1.000000  0.000          0
ATOM   3084  HB2 CYS   193     -16.905  10.072  -1.670  1.000000  0.000          0
ATOM   3085  HB3 CYS   193     -15.394   9.880  -0.788  1.000000  0.000          0
ATOM   3086  SG  CYS   193     -14.899  10.258  -3.062  1.000000  0.000          0
ATOM   3087  HG  CYS   193     -14.456  11.283  -2.330  1.000000  0.000          0
ATOM   3088  C   CYS   193     -14.889   7.235  -1.890  1.000000  0.000          0
ATOM   3089  O   CYS   193     -14.322   6.908  -0.839  1.000000  0.000          0
ATOM   3090  N   HIE   194     -14.431   6.931  -3.067  1.000000  0.000          0
ATOM   3091  H   HIE   194     -15.002   7.143  -3.874  1.000000  0.000          0
ATOM   3092  CA  HIE   194     -13.248   6.086  -3.260  1.000000  0.000          0
ATOM   3093  HA  HIE   194     -12.885   5.693  -2.311  1.000000  0.000          0
ATOM   3094  CB  HIE   194     -13.657   5.011  -4.230  1.000000  0.000          0
ATOM   3095  HB2 HIE   194     -14.099   5.493  -5.101  1.000000  0.000          0
ATOM   3096  HB3 HIE   194     -12.716   4.517  -4.471  1.000000  0.000          0
ATOM   3097  CG  HIE   194     -14.559   3.941  -3.612  1.000000  0.000          0
ATOM   3098  ND1 HIE   194     -14.124   3.060  -2.629  1.000000  0.000          0
ATOM   3099  CE1 HIE   194     -15.218   2.412  -2.268  1.000000  0.000          0
ATOM   3100  HE1 HIE   194     -15.138   1.532  -1.647  1.000000  0.000          0
ATOM   3101  NE2 HIE   194     -16.375   2.787  -2.995  1.000000  0.000          0
ATOM   3102  HE2 HIE   194     -17.259   2.301  -3.047  1.000000  0.000          0
ATOM   3103  CD2 HIE   194     -15.927   3.823  -3.783  1.000000  0.000          0
ATOM   3104  HD2 HIE   194     -16.563   4.457  -4.383  1.000000  0.000          0
ATOM   3105  C   HIE   194     -12.077   6.904  -3.892  1.000000  0.000          0
ATOM   3106  O   HIE   194     -12.061   7.158  -5.072  1.000000  0.000          0
ATOM   3107  N   LEU   195     -11.078   7.207  -3.105  1.000000  0.000          0
ATOM   3108  H   LEU   195     -11.183   6.857  -2.163  1.000000  0.000          0
ATOM   3109  CA  LEU   195      -9.862   7.869  -3.458  1.000000  0.000          0
ATOM   3110  HA  LEU   195     -10.187   8.744  -4.022  1.000000  0.000          0
ATOM   3111  CB  LEU   195      -9.072   8.303  -2.189  1.000000  0.000          0
ATOM   3112  HB2 LEU   195      -8.951   7.396  -1.595  1.000000  0.000          0
ATOM   3113  HB3 LEU   195      -8.098   8.681  -2.496  1.000000  0.000          0
ATOM   3114  CG  LEU   195      -9.621   9.467  -1.248  1.000000  0.000          0
ATOM   3115  HG  LEU   195      -9.684  10.400  -1.807  1.000000  0.000          0
ATOM   3116  CD1 LEU   195     -11.009   9.138  -0.672  1.000000  0.000          0
ATOM   3117 HD11 LEU   195     -11.285   9.916   0.040  1.000000  0.000          0
ATOM   3118 HD12 LEU   195     -11.855   9.012  -1.347  1.000000  0.000          0
ATOM   3119 HD13 LEU   195     -10.894   8.224  -0.089  1.000000  0.000          0
ATOM   3120  CD2 LEU   195      -8.727   9.557  -0.043  1.000000  0.000          0
ATOM   3121 HD21 LEU   195      -7.803  10.087  -0.275  1.000000  0.000          0
ATOM   3122 HD22 LEU   195      -9.279  10.185   0.656  1.000000  0.000          0
ATOM   3123 HD23 LEU   195      -8.621   8.559   0.384  1.000000  0.000          0
ATOM   3124  C   LEU   195      -8.932   6.941  -4.296  1.000000  0.000          0
ATOM   3125  O   LEU   195      -8.414   5.922  -3.862  1.000000  0.000          0
ATOM   3126  N   LEU   196      -8.560   7.467  -5.443  1.000000  0.000          0
ATOM   3127  H   LEU   196      -8.939   8.381  -5.638  1.000000  0.000          0
ATOM   3128  CA  LEU   196      -7.691   6.813  -6.462  1.000000  0.000          0
ATOM   3129  HA  LEU   196      -7.785   5.726  -6.467  1.000000  0.000          0
ATOM   3130  CB  LEU   196      -7.882   7.218  -7.922  1.000000  0.000          0
ATOM   3131  HB2 LEU   196      -7.427   8.194  -8.078  1.000000  0.000          0
ATOM   3132  HB3 LEU   196      -7.395   6.482  -8.564  1.000000  0.000          0
ATOM   3133  CG  LEU   196      -9.370   7.317  -8.349  1.000000  0.000          0
ATOM   3134  HG  LEU   196      -9.881   8.126  -7.825  1.000000  0.000          0
ATOM   3135  CD1 LEU   196      -9.407   7.723  -9.774  1.000000  0.000          0
ATOM   3136 HD11 LEU   196      -8.601   8.408 -10.039  1.000000  0.000          0
ATOM   3137 HD12 LEU   196      -9.207   6.850 -10.396  1.000000  0.000          0
ATOM   3138 HD13 LEU   196     -10.370   8.212  -9.916  1.000000  0.000          0
ATOM   3139  CD2 LEU   196     -10.190   6.024  -8.231  1.000000  0.000          0
ATOM   3140 HD21 LEU   196     -10.331   5.701  -7.200  1.000000  0.000          0
ATOM   3141 HD22 LEU   196     -11.150   6.278  -8.678  1.000000  0.000          0
ATOM   3142 HD23 LEU   196      -9.552   5.301  -8.739  1.000000  0.000          0
ATOM   3143  C   LEU   196      -6.225   7.062  -6.040  1.000000  0.000          0
ATOM   3144  O   LEU   196      -5.747   8.187  -6.233  1.000000  0.000          0
ATOM   3145  N   MET   197      -5.592   6.029  -5.506  1.000000  0.000          0
ATOM   3146  H   MET   197      -6.082   5.148  -5.480  1.000000  0.000          0
ATOM   3147  CA  MET   197      -4.324   6.072  -4.836  1.000000  0.000          0
ATOM   3148  HA  MET   197      -3.589   6.779  -5.223  1.000000  0.000          0
ATOM   3149  CB  MET   197      -4.541   6.415  -3.361  1.000000  0.000          0
ATOM   3150  HB2 MET   197      -5.191   5.697  -2.863  1.000000  0.000          0
ATOM   3151  HB3 MET   197      -3.571   6.321  -2.874  1.000000  0.000          0
ATOM   3152  CG  MET   197      -5.019   7.850  -3.166  1.000000  0.000          0
ATOM   3153  HG2 MET   197      -4.161   8.468  -3.435  1.000000  0.000          0
ATOM   3154  HG3 MET   197      -5.880   8.128  -3.774  1.000000  0.000          0
ATOM   3155  SD  MET   197      -5.369   8.195  -1.420  1.000000  0.000          0
ATOM   3156  CE  MET   197      -3.814   7.612  -0.696  1.000000  0.000          0
ATOM   3157  HE1 MET   197      -3.806   6.530  -0.556  1.000000  0.000          0
ATOM   3158  HE2 MET   197      -3.011   7.943  -1.356  1.000000  0.000          0
ATOM   3159  HE3 MET   197      -3.594   8.095   0.255  1.000000  0.000          0
ATOM   3160  C   MET   197      -3.636   4.705  -5.022  1.000000  0.000          0
ATOM   3161  O   MET   197      -3.512   3.844  -4.139  1.000000  0.000          0
ATOM   3162  N   ASP   198      -3.080   4.367  -6.190  1.000000  0.000          0
ATOM   3163  H   ASP   198      -3.049   5.124  -6.858  1.000000  0.000          0
ATOM   3164  CA  ASP   198      -2.213   3.206  -6.453  1.000000  0.000          0
ATOM   3165  HA  ASP   198      -2.775   2.380  -6.019  1.000000  0.000          0
ATOM   3166  CB  ASP   198      -2.151   2.914  -7.971  1.000000  0.000          0
ATOM   3167  HB2 ASP   198      -1.543   2.018  -8.091  1.000000  0.000          0
ATOM   3168  HB3 ASP   198      -3.142   2.685  -8.363  1.000000  0.000          0
ATOM   3169  CG  ASP   198      -1.610   4.149  -8.739  1.000000  0.000          0
ATOM   3170  OD1 ASP   198      -0.704   4.073  -9.586  1.000000  0.000          0
ATOM   3171  OD2 ASP   198      -2.103   5.234  -8.568  1.000000  0.000          0
ATOM   3172  C   ASP   198      -0.787   3.257  -5.853  1.000000  0.000          0
ATOM   3173  O   ASP   198      -0.383   4.344  -5.458  1.000000  0.000          0
ATOM   3174  N   ASP   199      -0.060   2.137  -5.726  1.000000  0.000          0
ATOM   3175  H   ASP   199      -0.485   1.263  -6.001  1.000000  0.000          0
ATOM   3176  CA  ASP   199       1.410   2.082  -5.347  1.000000  0.000          0
ATOM   3177  HA  ASP   199       1.536   1.084  -4.927  1.000000  0.000          0
ATOM   3178  CB  ASP   199       2.398   2.109  -6.600  1.000000  0.000          0
ATOM   3179  HB2 ASP   199       2.425   3.080  -7.092  1.000000  0.000          0
ATOM   3180  HB3 ASP   199       3.350   2.091  -6.070  1.000000  0.000          0
ATOM   3181  CG  ASP   199       2.326   0.924  -7.562  1.000000  0.000          0
ATOM   3182  OD1 ASP   199       3.121   0.942  -8.577  1.000000  0.000          0
ATOM   3183  OD2 ASP   199       1.552  -0.063  -7.335  1.000000  0.000          0
ATOM   3184  C   ASP   199       1.816   3.006  -4.183  1.000000  0.000          0
ATOM   3185  O   ASP   199       2.748   3.782  -4.435  1.000000  0.000          0
ATOM   3186  N   VAL   200       1.007   3.153  -3.144  1.000000  0.000          0
ATOM   3187  H   VAL   200       0.123   2.670  -3.218  1.000000  0.000          0
ATOM   3188  CA  VAL   200       1.268   3.965  -1.970  1.000000  0.000          0
ATOM   3189  HA  VAL   200       1.589   4.964  -2.267  1.000000  0.000          0
ATOM   3190  CB  VAL   200       0.023   4.032  -1.106  1.000000  0.000          0
ATOM   3191  HB  VAL   200       0.287   4.471  -0.144  1.000000  0.000          0
ATOM   3192  CG1 VAL   200      -1.028   4.943  -1.793  1.000000  0.000          0
ATOM   3193 HG11 VAL   200      -1.864   5.107  -1.112  1.000000  0.000          0
ATOM   3194 HG12 VAL   200      -0.558   5.889  -2.062  1.000000  0.000          0
ATOM   3195 HG13 VAL   200      -1.343   4.333  -2.638  1.000000  0.000          0
ATOM   3196  CG2 VAL   200      -0.494   2.754  -0.509  1.000000  0.000          0
ATOM   3197 HG21 VAL   200      -1.199   2.997   0.285  1.000000  0.000          0
ATOM   3198 HG22 VAL   200      -1.023   2.157  -1.252  1.000000  0.000          0
ATOM   3199 HG23 VAL   200       0.337   2.151  -0.144  1.000000  0.000          0
ATOM   3200  C   VAL   200       2.380   3.414  -1.116  1.000000  0.000          0
ATOM   3201  O   VAL   200       2.745   2.238  -1.249  1.000000  0.000          0
ATOM   3202  N   VAL   201       2.991   4.304  -0.348  1.000000  0.000          0
ATOM   3203  H   VAL   201       2.475   5.170  -0.312  1.000000  0.000          0
ATOM   3204  CA  VAL   201       4.125   4.018   0.567  1.000000  0.000          0
ATOM   3205  HA  VAL   201       4.329   2.948   0.532  1.000000  0.000          0
ATOM   3206  CB  VAL   201       5.470   4.623   0.127  1.000000  0.000          0
ATOM   3207  HB  VAL   201       6.205   4.354   0.885  1.000000  0.000          0
ATOM   3208  CG1 VAL   201       5.932   4.200  -1.247  1.000000  0.000          0
ATOM   3209 HG11 VAL   201       5.285   4.429  -2.095  1.000000  0.000          0
ATOM   3210 HG12 VAL   201       6.933   4.600  -1.412  1.000000  0.000          0
ATOM   3211 HG13 VAL   201       6.023   3.116  -1.294  1.000000  0.000          0
ATOM   3212  CG2 VAL   201       5.304   6.162   0.074  1.000000  0.000          0
ATOM   3213 HG21 VAL   201       4.422   6.542  -0.441  1.000000  0.000          0
ATOM   3214 HG22 VAL   201       5.179   6.545   1.087  1.000000  0.000          0
ATOM   3215 HG23 VAL   201       6.190   6.639  -0.347  1.000000  0.000          0
ATOM   3216  C   VAL   201       3.773   4.368   2.040  1.000000  0.000          0
ATOM   3217  O   VAL   201       2.781   4.990   2.415  1.000000  0.000          0
ATOM   3218  N   SER   202       4.741   4.052   2.887  1.000000  0.000          0
ATOM   3219  H   SER   202       5.542   3.526   2.567  1.000000  0.000          0
ATOM   3220  CA  SER   202       4.581   4.192   4.339  1.000000  0.000          0
ATOM   3221  HA  SER   202       3.650   3.669   4.560  1.000000  0.000          0
ATOM   3222  CB  SER   202       5.747   3.500   5.113  1.000000  0.000          0
ATOM   3223  HB2 SER   202       6.657   3.960   4.730  1.000000  0.000          0
ATOM   3224  HB3 SER   202       5.571   3.689   6.172  1.000000  0.000          0
ATOM   3225  OG  SER   202       5.820   2.084   4.735  1.000000  0.000          0
ATOM   3226  HG  SER   202       5.900   2.060   3.779  1.000000  0.000          0
ATOM   3227  C   SER   202       4.494   5.719   4.767  1.000000  0.000          0
ATOM   3228  O   SER   202       3.676   6.164   5.612  1.000000  0.000          0
ATOM   3229  N   ALA   203       5.334   6.518   4.100  1.000000  0.000          0
ATOM   3230  H   ALA   203       5.915   6.113   3.380  1.000000  0.000          0
ATOM   3231  CA  ALA   203       5.499   7.897   4.390  1.000000  0.000          0
ATOM   3232  HA  ALA   203       5.600   8.013   5.470  1.000000  0.000          0
ATOM   3233  CB  ALA   203       6.786   8.493   3.758  1.000000  0.000          0
ATOM   3234  HB1 ALA   203       6.729   9.579   3.846  1.000000  0.000          0
ATOM   3235  HB2 ALA   203       7.619   7.969   4.228  1.000000  0.000          0
ATOM   3236  HB3 ALA   203       6.703   8.306   2.688  1.000000  0.000          0
ATOM   3237  C   ALA   203       4.260   8.798   3.943  1.000000  0.000          0
ATOM   3238  O   ALA   203       4.104   9.931   4.432  1.000000  0.000          0
ATOM   3239  N   ASP   204       3.393   8.228   3.110  1.000000  0.000          0
ATOM   3240  H   ASP   204       3.690   7.296   2.863  1.000000  0.000          0
ATOM   3241  CA  ASP   204       2.119   8.823   2.563  1.000000  0.000          0
ATOM   3242  HA  ASP   204       2.422   9.788   2.158  1.000000  0.000          0
ATOM   3243  CB  ASP   204       1.466   7.916   1.496  1.000000  0.000          0
ATOM   3244  HB2 ASP   204       1.315   6.934   1.943  1.000000  0.000          0
ATOM   3245  HB3 ASP   204       0.513   8.408   1.302  1.000000  0.000          0
ATOM   3246  CG  ASP   204       2.206   7.892   0.181  1.000000  0.000          0
ATOM   3247  OD1 ASP   204       3.038   8.756  -0.124  1.000000  0.000          0
ATOM   3248  OD2 ASP   204       1.963   7.006  -0.669  1.000000  0.000          0
ATOM   3249  C   ASP   204       1.193   9.204   3.687  1.000000  0.000          0
ATOM   3250  O   ASP   204       0.881   8.278   4.461  1.000000  0.000          0
ATOM   3251  N   GLN   205       0.662  10.386   3.734  1.000000  0.000          0
ATOM   3252  H   GLN   205       1.102  11.022   3.084  1.000000  0.000          0
ATOM   3253  CA  GLN   205      -0.368  10.880   4.609  1.000000  0.000          0
ATOM   3254  HA  GLN   205      -1.042  10.052   4.835  1.000000  0.000          0
ATOM   3255  CB  GLN   205       0.289  11.359   5.835  1.000000  0.000          0
ATOM   3256  HB2 GLN   205       0.782  10.555   6.381  1.000000  0.000          0
ATOM   3257  HB3 GLN   205       1.122  11.991   5.525  1.000000  0.000          0
ATOM   3258  CG  GLN   205      -0.536  12.029   6.905  1.000000  0.000          0
ATOM   3259  HG2 GLN   205      -0.922  12.961   6.491  1.000000  0.000          0
ATOM   3260  HG3 GLN   205      -1.224  11.310   7.349  1.000000  0.000          0
ATOM   3261  CD  GLN   205       0.384  12.543   7.997  1.000000  0.000          0
ATOM   3262  OE1 GLN   205       1.515  12.896   7.808  1.000000  0.000          0
ATOM   3263  NE2 GLN   205      -0.075  12.586   9.197  1.000000  0.000          0
ATOM   3264 HE21 GLN   205       0.501  12.961   9.937  1.000000  0.000          0
ATOM   3265 HE22 GLN   205      -1.000  12.273   9.450  1.000000  0.000          0
ATOM   3266  C   GLN   205      -1.088  11.984   3.808  1.000000  0.000          0
ATOM   3267  O   GLN   205      -0.520  12.908   3.277  1.000000  0.000          0
ATOM   3268  N   TYR   206      -2.471  11.831   3.635  1.000000  0.000          0
ATOM   3269  H   TYR   206      -2.894  11.113   4.208  1.000000  0.000          0
ATOM   3270  CA  TYR   206      -3.323  12.748   2.968  1.000000  0.000          0
ATOM   3271  HA  TYR   206      -2.711  13.446   2.394  1.000000  0.000          0
ATOM   3272  CB  TYR   206      -4.174  11.969   1.987  1.000000  0.000          0
ATOM   3273  HB2 TYR   206      -4.575  11.063   2.444  1.000000  0.000          0
ATOM   3274  HB3 TYR   206      -4.959  12.636   1.631  1.000000  0.000          0
ATOM   3275  CG  TYR   206      -3.485  11.571   0.673  1.000000  0.000          0
ATOM   3276  CD1 TYR   206      -2.652  10.443   0.620  1.000000  0.000          0
ATOM   3277  HD1 TYR   206      -2.475   9.878   1.522  1.000000  0.000          0
ATOM   3278  CE1 TYR   206      -1.980  10.183  -0.611  1.000000  0.000          0
ATOM   3279  HE1 TYR   206      -1.354   9.303  -0.634  1.000000  0.000          0
ATOM   3280  CZ  TYR   206      -2.034  11.077  -1.679  1.000000  0.000          0
ATOM   3281  OH  TYR   206      -1.213  10.873  -2.767  1.000000  0.000          0
ATOM   3282  HH  TYR   206      -0.678  10.085  -2.659  1.000000  0.000          0
ATOM   3283  CE2 TYR   206      -2.968  12.123  -1.624  1.000000  0.000          0
ATOM   3284  HE2 TYR   206      -3.112  12.737  -2.502  1.000000  0.000          0
ATOM   3285  CD2 TYR   206      -3.615  12.447  -0.461  1.000000  0.000          0
ATOM   3286  HD2 TYR   206      -4.275  13.271  -0.233  1.000000  0.000          0
ATOM   3287  C   TYR   206      -4.113  13.608   3.941  1.000000  0.000          0
ATOM   3288  O   TYR   206      -4.632  13.111   4.957  1.000000  0.000          0
ATOM   3289  N   THR   207      -4.247  14.923   3.614  1.000000  0.000          0
ATOM   3290  H   THR   207      -3.875  15.178   2.710  1.000000  0.000          0
ATOM   3291  CA  THR   207      -5.227  15.927   4.116  1.000000  0.000          0
ATOM   3292  HA  THR   207      -5.535  15.698   5.136  1.000000  0.000          0
ATOM   3293  CB  THR   207      -4.599  17.357   4.148  1.000000  0.000          0
ATOM   3294  HB  THR   207      -5.437  18.031   4.332  1.000000  0.000          0
ATOM   3295  CG2 THR   207      -3.443  17.633   5.129  1.000000  0.000          0
ATOM   3296 HG21 THR   207      -2.644  16.895   5.073  1.000000  0.000          0
ATOM   3297 HG22 THR   207      -3.037  18.639   5.026  1.000000  0.000          0
ATOM   3298 HG23 THR   207      -3.877  17.571   6.126  1.000000  0.000          0
ATOM   3299  OG1 THR   207      -4.149  17.819   2.966  1.000000  0.000          0
ATOM   3300  HG1 THR   207      -4.868  17.880   2.334  1.000000  0.000          0
ATOM   3301  C   THR   207      -6.501  15.760   3.202  1.000000  0.000          0
ATOM   3302  O   THR   207      -6.353  15.648   1.974  1.000000  0.000          0
ATOM   3303  N   LEU   208      -7.676  15.567   3.830  1.000000  0.000          0
ATOM   3304  H   LEU   208      -7.775  15.607   4.833  1.000000  0.000          0
ATOM   3305  CA  LEU   208      -8.980  15.196   3.223  1.000000  0.000          0
ATOM   3306  HA  LEU   208      -8.785  15.142   2.151  1.000000  0.000          0
ATOM   3307  CB  LEU   208      -9.647  13.860   3.717  1.000000  0.000          0
ATOM   3308  HB2 LEU   208      -9.609  13.753   4.801  1.000000  0.000          0
ATOM   3309  HB3 LEU   208     -10.669  14.022   3.374  1.000000  0.000          0
ATOM   3310  CG  LEU   208      -9.084  12.555   3.100  1.000000  0.000          0
ATOM   3311  HG  LEU   208      -9.344  12.544   2.042  1.000000  0.000          0
ATOM   3312  CD1 LEU   208      -7.605  12.372   3.390  1.000000  0.000          0
ATOM   3313 HD11 LEU   208      -7.348  11.394   2.982  1.000000  0.000          0
ATOM   3314 HD12 LEU   208      -6.974  12.979   2.740  1.000000  0.000          0
ATOM   3315 HD13 LEU   208      -7.481  12.405   4.472  1.000000  0.000          0
ATOM   3316  CD2 LEU   208      -9.721  11.331   3.713  1.000000  0.000          0
ATOM   3317 HD21 LEU   208      -9.604  11.320   4.797  1.000000  0.000          0
ATOM   3318 HD22 LEU   208     -10.789  11.471   3.544  1.000000  0.000          0
ATOM   3319 HD23 LEU   208      -9.447  10.492   3.073  1.000000  0.000          0
ATOM   3320  C   LEU   208      -9.910  16.388   3.450  1.000000  0.000          0
ATOM   3321  O   LEU   208     -10.077  16.894   4.525  1.000000  0.000          0
ATOM   3322  N   ASP   209     -10.636  16.844   2.455  1.000000  0.000          0
ATOM   3323  H   ASP   209     -10.578  16.446   1.528  1.000000  0.000          0
ATOM   3324  CA  ASP   209     -11.418  18.074   2.384  1.000000  0.000          0
ATOM   3325  HA  ASP   209     -11.490  18.526   3.373  1.000000  0.000          0
ATOM   3326  CB  ASP   209     -10.648  19.105   1.519  1.000000  0.000          0
ATOM   3327  HB2 ASP   209     -10.372  18.676   0.557  1.000000  0.000          0
ATOM   3328  HB3 ASP   209     -11.308  19.965   1.400  1.000000  0.000          0
ATOM   3329  CG  ASP   209      -9.423  19.839   2.145  1.000000  0.000          0
ATOM   3330  OD1 ASP   209      -9.313  20.140   3.369  1.000000  0.000          0
ATOM   3331  OD2 ASP   209      -8.425  20.085   1.442  1.000000  0.000          0
ATOM   3332  C   ASP   209     -12.874  17.725   1.844  1.000000  0.000          0
ATOM   3333  O   ASP   209     -12.941  17.359   0.673  1.000000  0.000          0
ATOM   3334  N   LEU   210     -13.927  17.754   2.634  1.000000  0.000          0
ATOM   3335  H   LEU   210     -13.844  17.925   3.625  1.000000  0.000          0
ATOM   3336  CA  LEU   210     -15.304  17.424   2.268  1.000000  0.000          0
ATOM   3337  HA  LEU   210     -15.271  16.947   1.288  1.000000  0.000          0
ATOM   3338  CB  LEU   210     -15.886  16.457   3.281  1.000000  0.000          0
ATOM   3339  HB2 LEU   210     -15.277  15.558   3.181  1.000000  0.000          0
ATOM   3340  HB3 LEU   210     -15.762  16.944   4.249  1.000000  0.000          0
ATOM   3341  CG  LEU   210     -17.384  16.068   3.197  1.000000  0.000          0
ATOM   3342  HG  LEU   210     -17.943  16.994   3.331  1.000000  0.000          0
ATOM   3343  CD1 LEU   210     -17.761  15.337   1.888  1.000000  0.000          0
ATOM   3344 HD11 LEU   210     -18.548  14.629   2.151  1.000000  0.000          0
ATOM   3345 HD12 LEU   210     -18.189  16.160   1.315  1.000000  0.000          0
ATOM   3346 HD13 LEU   210     -16.866  14.827   1.531  1.000000  0.000          0
ATOM   3347  CD2 LEU   210     -17.722  15.090   4.332  1.000000  0.000          0
ATOM   3348 HD21 LEU   210     -17.478  15.584   5.271  1.000000  0.000          0
ATOM   3349 HD22 LEU   210     -18.801  14.941   4.363  1.000000  0.000          0
ATOM   3350 HD23 LEU   210     -17.176  14.158   4.184  1.000000  0.000          0
ATOM   3351  C   LEU   210     -16.231  18.614   2.045  1.000000  0.000          0
ATOM   3352  O   LEU   210     -16.395  19.545   2.867  1.000000  0.000          0
ATOM   3353  N   TRP   211     -17.100  18.615   1.066  1.000000  0.000          0
ATOM   3354  H   TRP   211     -17.053  17.858   0.402  1.000000  0.000          0
ATOM   3355  CA  TRP   211     -18.127  19.670   0.785  1.000000  0.000          0
ATOM   3356  HA  TRP   211     -18.180  20.423   1.571  1.000000  0.000          0
ATOM   3357  CB  TRP   211     -17.795  20.439  -0.516  1.000000  0.000          0
ATOM   3358  HB2 TRP   211     -16.867  20.976  -0.326  1.000000  0.000          0
ATOM   3359  HB3 TRP   211     -17.612  19.692  -1.290  1.000000  0.000          0
ATOM   3360  CG  TRP   211     -18.793  21.412  -1.081  1.000000  0.000          0
ATOM   3361  CD1 TRP   211     -18.598  22.757  -1.098  1.000000  0.000          0
ATOM   3362  HD1 TRP   211     -17.819  23.238  -0.525  1.000000  0.000          0
ATOM   3363  NE1 TRP   211     -19.599  23.375  -1.824  1.000000  0.000          0
ATOM   3364  HE1 TRP   211     -19.565  24.377  -1.955  1.000000  0.000          0
ATOM   3365  CE2 TRP   211     -20.567  22.423  -2.258  1.000000  0.000          0
ATOM   3366  CZ2 TRP   211     -21.831  22.438  -2.886  1.000000  0.000          0
ATOM   3367  HZ2 TRP   211     -22.141  23.431  -3.173  1.000000  0.000          0
ATOM   3368  CH2 TRP   211     -22.453  21.176  -3.227  1.000000  0.000          0
ATOM   3369  HH2 TRP   211     -23.311  21.164  -3.882  1.000000  0.000          0
ATOM   3370  CZ3 TRP   211     -21.844  19.952  -2.888  1.000000  0.000          0
ATOM   3371  HZ3 TRP   211     -22.214  19.010  -3.267  1.000000  0.000          0
ATOM   3372  CE3 TRP   211     -20.624  19.964  -2.253  1.000000  0.000          0
ATOM   3373  HE3 TRP   211     -20.111  19.043  -2.014  1.000000  0.000          0
ATOM   3374  CD2 TRP   211     -19.991  21.187  -1.869  1.000000  0.000          0
ATOM   3375  C   TRP   211     -19.484  18.977   0.759  1.000000  0.000          0
ATOM   3376  O   TRP   211     -19.587  17.887   0.141  1.000000  0.000          0
ATOM   3377  N   ALA   212     -20.616  19.571   1.354  1.000000  0.000          0
ATOM   3378  H   ALA   212     -20.514  20.367   1.967  1.000000  0.000          0
ATOM   3379  CA  ALA   212     -21.986  19.050   1.213  1.000000  0.000          0
ATOM   3380  HA  ALA   212     -22.118  18.356   0.382  1.000000  0.000          0
ATOM   3381  CB  ALA   212     -22.298  18.067   2.373  1.000000  0.000          0
ATOM   3382  HB1 ALA   212     -22.344  18.597   3.325  1.000000  0.000          0
ATOM   3383  HB2 ALA   212     -23.213  17.518   2.155  1.000000  0.000          0
ATOM   3384  HB3 ALA   212     -21.470  17.360   2.445  1.000000  0.000          0
ATOM   3385  C   ALA   212     -23.059  20.106   1.137  1.000000  0.000          0
ATOM   3386  O   ALA   212     -23.029  21.153   1.800  1.000000  0.000          0
ATOM   3387  N   GLY   213     -24.007  19.844   0.257  1.000000  0.000          0
ATOM   3388  H   GLY   213     -24.036  19.013  -0.318  1.000000  0.000          0
ATOM   3389  CA  GLY   213     -25.255  20.573   0.257  1.000000  0.000          0
ATOM   3390  HA2 GLY   213     -26.005  19.982  -0.271  1.000000  0.000          0
ATOM   3391  HA3 GLY   213     -25.497  20.655   1.317  1.000000  0.000          0
ATOM   3392  C   GLY   213     -25.201  21.866  -0.440  1.000000  0.000          0
ATOM   3393  O   GLY   213     -25.668  22.089  -1.588  1.000000  0.000          0
ATOM   3394  N   GLN   214     -24.562  22.829   0.222  1.000000  0.000          0
ATOM   3395  H   GLN   214     -24.077  22.571   1.070  1.000000  0.000          0
ATOM   3396  CA  GLN   214     -23.954  23.980  -0.462  1.000000  0.000          0
ATOM   3397  HA  GLN   214     -23.795  23.848  -1.533  1.000000  0.000          0
ATOM   3398  CB  GLN   214     -24.892  25.235  -0.368  1.000000  0.000          0
ATOM   3399  HB2 GLN   214     -24.534  25.916  -1.141  1.000000  0.000          0
ATOM   3400  HB3 GLN   214     -25.903  24.955  -0.666  1.000000  0.000          0
ATOM   3401  CG  GLN   214     -24.942  25.984   1.000  1.000000  0.000          0
ATOM   3402  HG2 GLN   214     -24.089  25.867   1.669  1.000000  0.000          0
ATOM   3403  HG3 GLN   214     -25.095  27.040   0.780  1.000000  0.000          0
ATOM   3404  CD  GLN   214     -26.104  25.519   1.886  1.000000  0.000          0
ATOM   3405  OE1 GLN   214     -27.035  24.879   1.475  1.000000  0.000          0
ATOM   3406  NE2 GLN   214     -26.205  25.882   3.134  1.000000  0.000          0
ATOM   3407 HE21 GLN   214     -26.970  25.460   3.642  1.000000  0.000          0
ATOM   3408 HE22 GLN   214     -25.493  26.431   3.596  1.000000  0.000          0
ATOM   3409  C   GLN   214     -22.529  24.374  -0.033  1.000000  0.000          0
ATOM   3410  O   GLN   214     -22.001  25.220  -0.721  1.000000  0.000          0
ATOM   3411  N   GLN   215     -21.972  23.817   1.033  1.000000  0.000          0
ATOM   3412  H   GLN   215     -22.419  23.012   1.448  1.000000  0.000          0
ATOM   3413  CA  GLN   215     -20.731  24.303   1.694  1.000000  0.000          0
ATOM   3414  HA  GLN   215     -20.110  24.847   0.983  1.000000  0.000          0
ATOM   3415  CB  GLN   215     -21.126  25.280   2.812  1.000000  0.000          0
ATOM   3416  HB2 GLN   215     -20.210  25.742   3.177  1.000000  0.000          0
ATOM   3417  HB3 GLN   215     -21.711  26.068   2.337  1.000000  0.000          0
ATOM   3418  CG  GLN   215     -21.964  24.743   4.065  1.000000  0.000          0
ATOM   3419  HG2 GLN   215     -22.471  23.837   3.731  1.000000  0.000          0
ATOM   3420  HG3 GLN   215     -21.253  24.366   4.799  1.000000  0.000          0
ATOM   3421  CD  GLN   215     -22.801  25.774   4.756  1.000000  0.000          0
ATOM   3422  OE1 GLN   215     -23.712  26.405   4.205  1.000000  0.000          0
ATOM   3423  NE2 GLN   215     -22.748  25.802   5.999  1.000000  0.000          0
ATOM   3424 HE21 GLN   215     -23.498  26.268   6.490  1.000000  0.000          0
ATOM   3425 HE22 GLN   215     -21.952  25.423   6.491  1.000000  0.000          0
ATOM   3426  C   GLN   215     -19.781  23.246   2.391  1.000000  0.000          0
ATOM   3427  O   GLN   215     -20.213  22.207   2.972  1.000000  0.000          0
ATOM   3428  N   LEU   216     -18.485  23.613   2.441  1.000000  0.000          0
ATOM   3429  H   LEU   216     -18.220  24.506   2.053  1.000000  0.000          0
ATOM   3430  CA  LEU   216     -17.418  22.857   3.134  1.000000  0.000          0
ATOM   3431  HA  LEU   216     -17.249  21.838   2.783  1.000000  0.000          0
ATOM   3432  CB  LEU   216     -16.140  23.648   2.913  1.000000  0.000          0
ATOM   3433  HB2 LEU   216     -15.711  23.251   1.993  1.000000  0.000          0
ATOM   3434  HB3 LEU   216     -16.256  24.731   2.852  1.000000  0.000          0
ATOM   3435  CG  LEU   216     -14.900  23.446   3.775  1.000000  0.000          0
ATOM   3436  HG  LEU   216     -14.069  23.906   3.242  1.000000  0.000          0
ATOM   3437  CD1 LEU   216     -15.011  23.960   5.250  1.000000  0.000          0
ATOM   3438 HD11 LEU   216     -15.663  23.410   5.928  1.000000  0.000          0
ATOM   3439 HD12 LEU   216     -13.951  24.022   5.498  1.000000  0.000          0
ATOM   3440 HD13 LEU   216     -15.371  24.986   5.170  1.000000  0.000          0
ATOM   3441  CD2 LEU   216     -14.498  22.025   3.810  1.000000  0.000          0
ATOM   3442 HD21 LEU   216     -15.298  21.339   4.090  1.000000  0.000          0
ATOM   3443 HD22 LEU   216     -14.060  21.742   2.854  1.000000  0.000          0
ATOM   3444 HD23 LEU   216     -13.688  21.868   4.522  1.000000  0.000          0
ATOM   3445  C   LEU   216     -17.747  22.721   4.617  1.000000  0.000          0
ATOM   3446  O   LEU   216     -18.090  23.724   5.159  1.000000  0.000          0
ATOM   3447  N   LEU   217     -17.695  21.521   5.158  1.000000  0.000          0
ATOM   3448  H   LEU   217     -17.435  20.793   4.509  1.000000  0.000          0
ATOM   3449  CA  LEU   217     -18.300  21.166   6.447  1.000000  0.000          0
ATOM   3450  HA  LEU   217     -18.171  22.064   7.050  1.000000  0.000          0
ATOM   3451  CB  LEU   217     -19.790  20.698   6.329  1.000000  0.000          0
ATOM   3452  HB2 LEU   217     -20.151  20.944   7.328  1.000000  0.000          0
ATOM   3453  HB3 LEU   217     -20.193  21.337   5.543  1.000000  0.000          0
ATOM   3454  CG  LEU   217     -20.074  19.235   5.983  1.000000  0.000          0
ATOM   3455  HG  LEU   217     -19.445  18.632   6.640  1.000000  0.000          0
ATOM   3456  CD1 LEU   217     -21.592  18.968   5.989  1.000000  0.000          0
ATOM   3457 HD11 LEU   217     -21.797  18.029   5.476  1.000000  0.000          0
ATOM   3458 HD12 LEU   217     -22.056  18.994   6.974  1.000000  0.000          0
ATOM   3459 HD13 LEU   217     -22.200  19.738   5.513  1.000000  0.000          0
ATOM   3460  CD2 LEU   217     -19.500  18.888   4.637  1.000000  0.000          0
ATOM   3461 HD21 LEU   217     -19.671  17.847   4.358  1.000000  0.000          0
ATOM   3462 HD22 LEU   217     -19.918  19.537   3.867  1.000000  0.000          0
ATOM   3463 HD23 LEU   217     -18.431  18.998   4.820  1.000000  0.000          0
ATOM   3464  C   LEU   217     -17.455  20.145   7.246  1.000000  0.000          0
ATOM   3465  O   LEU   217     -17.824  19.894   8.384  1.000000  0.000          0
ATOM   3466  N   TRP   218     -16.441  19.599   6.658  1.000000  0.000          0
ATOM   3467  H   TRP   218     -16.118  20.168   5.889  1.000000  0.000          0
ATOM   3468  CA  TRP   218     -15.548  18.730   7.390  1.000000  0.000          0
ATOM   3469  HA  TRP   218     -15.484  19.115   8.407  1.000000  0.000          0
ATOM   3470  CB  TRP   218     -16.048  17.296   7.281  1.000000  0.000          0
ATOM   3471  HB2 TRP   218     -17.015  17.127   7.757  1.000000  0.000          0
ATOM   3472  HB3 TRP   218     -16.258  16.932   6.275  1.000000  0.000          0
ATOM   3473  CG  TRP   218     -15.171  16.264   7.989  1.000000  0.000          0
ATOM   3474  CD1 TRP   218     -15.321  15.926   9.321  1.000000  0.000          0
ATOM   3475  HD1 TRP   218     -16.030  16.377  10.001  1.000000  0.000          0
ATOM   3476  NE1 TRP   218     -14.317  15.031   9.700  1.000000  0.000          0
ATOM   3477  HE1 TRP   218     -14.157  14.488  10.536  1.000000  0.000          0
ATOM   3478  CE2 TRP   218     -13.553  14.702   8.619  1.000000  0.000          0
ATOM   3479  CZ2 TRP   218     -12.444  13.823   8.509  1.000000  0.000          0
ATOM   3480  HZ2 TRP   218     -12.204  13.277   9.410  1.000000  0.000          0
ATOM   3481  CH2 TRP   218     -11.878  13.698   7.255  1.000000  0.000          0
ATOM   3482  HH2 TRP   218     -11.053  13.011   7.146  1.000000  0.000          0
ATOM   3483  CZ3 TRP   218     -12.340  14.394   6.087  1.000000  0.000          0
ATOM   3484  HZ3 TRP   218     -11.816  14.219   5.160  1.000000  0.000          0
ATOM   3485  CE3 TRP   218     -13.365  15.338   6.274  1.000000  0.000          0
ATOM   3486  HE3 TRP   218     -13.714  15.905   5.423  1.000000  0.000          0
ATOM   3487  CD2 TRP   218     -14.067  15.490   7.512  1.000000  0.000          0
ATOM   3488  C   TRP   218     -14.141  18.753   6.703  1.000000  0.000          0
ATOM   3489  O   TRP   218     -13.934  18.637   5.478  1.000000  0.000          0
ATOM   3490  N   BCN   219     -13.148  18.835   7.539  1.000000  0.000          0
ATOM   3491  H27 BCN   219     -13.458  18.873   8.499  1.000000  0.000          0
ATOM   3492  C2  BCN   219     -11.721  18.625   7.313  1.000000  0.000          0
ATOM   3493  H   BCN   219     -11.558  18.269   6.296  1.000000  0.000          0
ATOM   3494  C4  BCN   219     -10.876  19.929   7.414  1.000000  0.000          0
ATOM   3495  H1  BCN   219     -11.017  20.419   8.385  1.000000  0.000          0
ATOM   3496  H2  BCN   219      -9.813  19.656   7.424  1.000000  0.000          0
ATOM   3497  C5  BCN   219     -11.163  20.927   6.316  1.000000  0.000          0
ATOM   3498  H3  BCN   219     -11.137  20.348   5.384  1.000000  0.000          0
ATOM   3499  H4  BCN   219     -12.164  21.344   6.476  1.000000  0.000          0
ATOM   3500  C6  BCN   219     -10.207  22.125   6.142  1.000000  0.000          0
ATOM   3501  H8  BCN   219      -9.265  21.831   5.664  1.000000  0.000          0
ATOM   3502  H9  BCN   219     -10.027  22.691   7.064  1.000000  0.000          0
ATOM   3503  C7  BCN   219     -10.777  23.233   5.180  1.000000  0.000          0
ATOM   3504  H5  BCN   219     -10.173  24.147   5.099  1.000000  0.000          0
ATOM   3505  H6  BCN   219     -11.737  23.552   5.602  1.000000  0.000          0
ATOM   3506  N2  BCN   219     -10.965  22.785   3.834  1.000000  0.000          0
ATOM   3507  H7  BCN   219     -10.923  21.812   3.554  1.000000  0.000          0
ATOM   3508  C8  BCN   219     -11.359  23.602   2.813  1.000000  0.000          0
ATOM   3509  O1  BCN   219     -11.421  24.843   2.911  1.000000  0.000          0
ATOM   3510  O2  BCN   219     -11.687  22.934   1.686  1.000000  0.000          0
ATOM   3511  C9  BCN   219     -12.409  23.756   0.667  1.000000  0.000          0
ATOM   3512  H21 BCN   219     -11.836  24.607   0.281  1.000000  0.000          0
ATOM   3513  H22 BCN   219     -13.384  24.099   1.034  1.000000  0.000          0
ATOM   3514  C10 BCN   219     -12.644  22.830  -0.542  1.000000  0.000          0
ATOM   3515  H23 BCN   219     -11.709  22.594  -1.045  1.000000  0.000          0
ATOM   3516  C11 BCN   219     -13.829  23.073  -1.413  1.000000  0.000          0
ATOM   3517  H12 BCN   219     -14.665  23.710  -1.135  1.000000  0.000          0
ATOM   3518  C12 BCN   219     -13.544  23.211  -2.936  1.000000  0.000          0
ATOM   3519  H13 BCN   219     -12.666  22.597  -3.171  1.000000  0.000          0
ATOM   3520  H14 BCN   219     -13.288  24.259  -3.133  1.000000  0.000          0
ATOM   3521  C13 BCN   219     -14.828  22.791  -3.840  1.000000  0.000          0
ATOM   3522  H19 BCN   219     -15.649  23.510  -3.739  1.000000  0.000          0
ATOM   3523  H20 BCN   219     -14.573  22.753  -4.906  1.000000  0.000          0
ATOM   3524  C14 BCN   219     -15.099  21.459  -3.413  1.000000  0.000          0
ATOM   3525  C15 BCN   219     -14.968  20.435  -2.839  1.000000  0.000          0
ATOM   3526  C16 BCN   219     -14.402  19.557  -1.808  1.000000  0.000          0
ATOM   3527  H17 BCN   219     -14.084  18.607  -2.256  1.000000  0.000          0
ATOM   3528  H18 BCN   219     -15.202  19.174  -1.162  1.000000  0.000          0
ATOM   3529  C17 BCN   219     -13.280  20.343  -1.165  1.000000  0.000          0
ATOM   3530  H15 BCN   219     -12.987  19.909  -0.202  1.000000  0.000          0
ATOM   3531  H16 BCN   219     -12.439  20.407  -1.866  1.000000  0.000          0
ATOM   3532  C18 BCN   219     -13.670  21.747  -0.642  1.000000  0.000          0
ATOM   3533  H11 BCN   219     -14.466  21.718   0.098  1.000000  0.000          0
ATOM   3534  C3  BCN   219     -11.122  17.607   8.251  1.000000  0.000          0
ATOM   3535  O3  BCN   219     -11.608  17.305   9.327  1.000000  0.000          0
ATOM   3536  N   GLY   220      -9.977  16.951   7.943  1.000000  0.000          0
ATOM   3537  H   GLY   220      -9.688  17.137   6.993  1.000000  0.000          0
ATOM   3538  CA  GLY   220      -9.324  15.830   8.591  1.000000  0.000          0
ATOM   3539  HA2 GLY   220      -8.971  16.164   9.566  1.000000  0.000          0
ATOM   3540  HA3 GLY   220     -10.106  15.111   8.832  1.000000  0.000          0
ATOM   3541  C   GLY   220      -8.202  15.276   7.729  1.000000  0.000          0
ATOM   3542  O   GLY   220      -7.972  15.708   6.588  1.000000  0.000          0
ATOM   3543  N   SER   221      -7.532  14.291   8.349  1.000000  0.000          0
ATOM   3544  H   SER   221      -7.834  14.073   9.288  1.000000  0.000          0
ATOM   3545  CA  SER   221      -6.270  13.675   7.819  1.000000  0.000          0
ATOM   3546  HA  SER   221      -5.993  14.035   6.828  1.000000  0.000          0
ATOM   3547  CB  SER   221      -5.208  14.191   8.783  1.000000  0.000          0
ATOM   3548  HB2 SER   221      -5.127  15.251   8.544  1.000000  0.000          0
ATOM   3549  HB3 SER   221      -5.440  13.989   9.829  1.000000  0.000          0
ATOM   3550  OG  SER   221      -3.970  13.631   8.528  1.000000  0.000          0
ATOM   3551  HG  SER   221      -3.688  13.113   9.286  1.000000  0.000          0
ATOM   3552  C   SER   221      -6.258  12.097   7.762  1.000000  0.000          0
ATOM   3553  O   SER   221      -7.117  11.526   8.393  1.000000  0.000          0
ATOM   3554  N   PHE   222      -5.326  11.496   7.082  1.000000  0.000          0
ATOM   3555  H   PHE   222      -4.629  12.040   6.595  1.000000  0.000          0
ATOM   3556  CA  PHE   222      -5.354  10.056   6.730  1.000000  0.000          0
ATOM   3557  HA  PHE   222      -5.926   9.466   7.447  1.000000  0.000          0
ATOM   3558  CB  PHE   222      -6.234   9.842   5.566  1.000000  0.000          0
ATOM   3559  HB2 PHE   222      -7.262   9.948   5.916  1.000000  0.000          0
ATOM   3560  HB3 PHE   222      -5.989  10.645   4.872  1.000000  0.000          0
ATOM   3561  CG  PHE   222      -6.066   8.510   4.739  1.000000  0.000          0
ATOM   3562  CD1 PHE   222      -6.175   7.247   5.381  1.000000  0.000          0
ATOM   3563  HD1 PHE   222      -6.383   7.204   6.440  1.000000  0.000          0
ATOM   3564  CE1 PHE   222      -6.149   6.026   4.601  1.000000  0.000          0
ATOM   3565  HE1 PHE   222      -6.355   5.067   5.050  1.000000  0.000          0
ATOM   3566  CZ  PHE   222      -5.955   6.105   3.240  1.000000  0.000          0
ATOM   3567  HZ  PHE   222      -6.073   5.212   2.642  1.000000  0.000          0
ATOM   3568  CE2 PHE   222      -5.723   7.383   2.604  1.000000  0.000          0
ATOM   3569  HE2 PHE   222      -5.588   7.553   1.546  1.000000  0.000          0
ATOM   3570  CD2 PHE   222      -5.835   8.544   3.373  1.000000  0.000          0
ATOM   3571  HD2 PHE   222      -5.931   9.504   2.886  1.000000  0.000          0
ATOM   3572  C   PHE   222      -3.932   9.531   6.417  1.000000  0.000          0
ATOM   3573  O   PHE   222      -3.305   9.805   5.391  1.000000  0.000          0
ATOM   3574  N   LYS   223      -3.354   8.626   7.174  1.000000  0.000          0
ATOM   3575  H   LYS   223      -3.652   8.461   8.125  1.000000  0.000          0
ATOM   3576  CA  LYS   223      -2.212   7.788   6.853  1.000000  0.000          0
ATOM   3577  HA  LYS   223      -1.550   8.238   6.113  1.000000  0.000          0
ATOM   3578  CB  LYS   223      -1.315   7.587   8.107  1.000000  0.000          0
ATOM   3579  HB2 LYS   223      -1.869   7.203   8.962  1.000000  0.000          0
ATOM   3580  HB3 LYS   223      -0.585   6.811   7.881  1.000000  0.000          0
ATOM   3581  CG  LYS   223      -0.654   8.826   8.585  1.000000  0.000          0
ATOM   3582  HG2 LYS   223      -0.094   9.270   7.761  1.000000  0.000          0
ATOM   3583  HG3 LYS   223      -1.331   9.603   8.934  1.000000  0.000          0
ATOM   3584  CD  LYS   223       0.304   8.516   9.731  1.000000  0.000          0
ATOM   3585  HD2 LYS   223      -0.170   8.163  10.646  1.000000  0.000          0
ATOM   3586  HD3 LYS   223       1.000   7.741   9.411  1.000000  0.000          0
ATOM   3587  CE  LYS   223       0.963   9.893  10.051  1.000000  0.000          0
ATOM   3588  HE2 LYS   223       1.555  10.215   9.194  1.000000  0.000          0
ATOM   3589  HE3 LYS   223       0.138  10.577  10.253  1.000000  0.000          0
ATOM   3590  NZ  LYS   223       1.870   9.947  11.189  1.000000  0.000          0
ATOM   3591  HZ1 LYS   223       1.905  10.895  11.534  1.000000  0.000          0
ATOM   3592  HZ2 LYS   223       1.486   9.471  11.993  1.000000  0.000          0
ATOM   3593  HZ3 LYS   223       2.797   9.606  10.974  1.000000  0.000          0
ATOM   3594  C   LYS   223      -2.582   6.382   6.313  1.000000  0.000          0
ATOM   3595  O   LYS   223      -2.873   5.496   7.173  1.000000  0.000          0
ATOM   3596  N   PRO   224      -2.416   5.978   5.003  1.000000  0.000          0
ATOM   3597  CD  PRO   224      -2.268   6.893   3.918  1.000000  0.000          0
ATOM   3598  HD2 PRO   224      -1.289   7.363   4.001  1.000000  0.000          0
ATOM   3599  HD3 PRO   224      -2.980   7.718   3.959  1.000000  0.000          0
ATOM   3600  CG  PRO   224      -2.487   6.116   2.621  1.000000  0.000          0
ATOM   3601  HG2 PRO   224      -1.756   6.427   1.874  1.000000  0.000          0
ATOM   3602  HG3 PRO   224      -3.422   6.448   2.174  1.000000  0.000          0
ATOM   3603  CB  PRO   224      -2.398   4.620   2.914  1.000000  0.000          0
ATOM   3604  HB2 PRO   224      -1.387   4.255   2.730  1.000000  0.000          0
ATOM   3605  HB3 PRO   224      -3.086   4.125   2.228  1.000000  0.000          0
ATOM   3606  CA  PRO   224      -2.810   4.652   4.414  1.000000  0.000          0
ATOM   3607  HA  PRO   224      -3.892   4.588   4.532  1.000000  0.000          0
ATOM   3608  C   PRO   224      -2.166   3.404   5.182  1.000000  0.000          0
ATOM   3609  O   PRO   224      -2.836   2.356   5.318  1.000000  0.000          0
ATOM   3610  N   SER   225      -0.951   3.607   5.670  1.000000  0.000          0
ATOM   3611  H   SER   225      -0.391   4.407   5.407  1.000000  0.000          0
ATOM   3612  CA  SER   225      -0.194   2.555   6.432  1.000000  0.000          0
ATOM   3613  HA  SER   225      -0.307   1.565   5.991  1.000000  0.000          0
ATOM   3614  CB  SER   225       1.356   2.720   6.352  1.000000  0.000          0
ATOM   3615  HB2 SER   225       1.833   2.095   7.107  1.000000  0.000          0
ATOM   3616  HB3 SER   225       1.580   2.557   5.297  1.000000  0.000          0
ATOM   3617  OG  SER   225       1.844   3.999   6.697  1.000000  0.000          0
ATOM   3618  HG  SER   225       1.627   4.608   5.987  1.000000  0.000          0
ATOM   3619  C   SER   225      -0.504   2.494   7.894  1.000000  0.000          0
ATOM   3620  O   SER   225      -0.374   1.442   8.539  1.000000  0.000          0
ATOM   3621  N   GLU   226      -1.158   3.509   8.559  1.000000  0.000          0
ATOM   3622  H   GLU   226      -1.454   4.315   8.029  1.000000  0.000          0
ATOM   3623  CA  GLU   226      -1.710   3.280   9.890  1.000000  0.000          0
ATOM   3624  HA  GLU   226      -1.033   2.616  10.426  1.000000  0.000          0
ATOM   3625  CB  GLU   226      -1.978   4.627  10.541  1.000000  0.000          0
ATOM   3626  HB2 GLU   226      -1.066   5.225  10.568  1.000000  0.000          0
ATOM   3627  HB3 GLU   226      -2.694   5.176   9.930  1.000000  0.000          0
ATOM   3628  CG  GLU   226      -2.480   4.604  11.999  1.000000  0.000          0
ATOM   3629  HG2 GLU   226      -2.700   5.647  12.235  1.000000  0.000          0
ATOM   3630  HG3 GLU   226      -3.439   4.097  12.102  1.000000  0.000          0
ATOM   3631  CD  GLU   226      -1.548   4.047  12.997  1.000000  0.000          0
ATOM   3632  OE1 GLU   226      -2.038   3.435  14.004  1.000000  0.000          0
ATOM   3633  OE2 GLU   226      -0.290   4.249  12.947  1.000000  0.000          0
ATOM   3634  C   GLU   226      -3.016   2.490   9.829  1.000000  0.000          0
ATOM   3635  O   GLU   226      -3.398   1.815  10.822  1.000000  0.000          0
ATOM   3636  N   HIE   227      -3.744   2.610   8.716  1.000000  0.000          0
ATOM   3637  H   HIE   227      -3.293   3.000   7.901  1.000000  0.000          0
ATOM   3638  CA  HIE   227      -5.086   2.207   8.399  1.000000  0.000          0
ATOM   3639  HA  HIE   227      -5.499   1.532   9.150  1.000000  0.000          0
ATOM   3640  CB  HIE   227      -5.941   3.451   8.496  1.000000  0.000          0
ATOM   3641  HB2 HIE   227      -5.443   4.217   7.904  1.000000  0.000          0
ATOM   3642  HB3 HIE   227      -6.982   3.297   8.212  1.000000  0.000          0
ATOM   3643  CG  HIE   227      -6.115   4.066   9.846  1.000000  0.000          0
ATOM   3644  ND1 HIE   227      -6.867   3.595  10.870  1.000000  0.000          0
ATOM   3645  CE1 HIE   227      -6.806   4.505  11.841  1.000000  0.000          0
ATOM   3646  HE1 HIE   227      -7.352   4.439  12.772  1.000000  0.000          0
ATOM   3647  NE2 HIE   227      -6.069   5.567  11.433  1.000000  0.000          0
ATOM   3648  HE2 HIE   227      -5.910   6.416  11.953  1.000000  0.000          0
ATOM   3649  CD2 HIE   227      -5.588   5.337  10.155  1.000000  0.000          0
ATOM   3650  HD2 HIE   227      -5.072   5.957   9.435  1.000000  0.000          0
ATOM   3651  C   HIE   227      -5.205   1.508   7.017  1.000000  0.000          0
ATOM   3652  O   HIE   227      -5.958   1.960   6.162  1.000000  0.000          0
ATOM   3653  N   VAL   228      -4.514   0.362   6.871  1.000000  0.000          0
ATOM   3654  H   VAL   228      -4.000   0.081   7.693  1.000000  0.000          0
ATOM   3655  CA  VAL   228      -4.787  -0.581   5.749  1.000000  0.000          0
ATOM   3656  HA  VAL   228      -4.995   0.023   4.866  1.000000  0.000          0
ATOM   3657  CB  VAL   228      -3.540  -1.607   5.486  1.000000  0.000          0
ATOM   3658  HB  VAL   228      -3.395  -2.168   6.410  1.000000  0.000          0
ATOM   3659  CG1 VAL   228      -3.799  -2.578   4.317  1.000000  0.000          0
ATOM   3660 HG11 VAL   228      -3.964  -3.556   4.774  1.000000  0.000          0
ATOM   3661 HG12 VAL   228      -4.633  -2.249   3.698  1.000000  0.000          0
ATOM   3662 HG13 VAL   228      -2.883  -2.570   3.728  1.000000  0.000          0
ATOM   3663  CG2 VAL   228      -2.233  -0.848   5.172  1.000000  0.000          0
ATOM   3664 HG21 VAL   228      -2.064  -0.062   5.905  1.000000  0.000          0
ATOM   3665 HG22 VAL   228      -1.310  -1.428   5.169  1.000000  0.000          0
ATOM   3666 HG23 VAL   228      -2.268  -0.388   4.184  1.000000  0.000          0
ATOM   3667  C   VAL   228      -6.102  -1.320   6.061  1.000000  0.000          0
ATOM   3668  O   VAL   228      -6.306  -1.582   7.232  1.000000  0.000          0
ATOM   3669  N   LYS   229      -6.790  -1.690   5.032  1.000000  0.000          0
ATOM   3670  H   LYS   229      -6.543  -1.436   4.086  1.000000  0.000          0
ATOM   3671  CA  LYS   229      -7.844  -2.765   5.008  1.000000  0.000          0
ATOM   3672  HA  LYS   229      -7.755  -3.465   5.840  1.000000  0.000          0
ATOM   3673  CB  LYS   229      -9.230  -2.249   5.106  1.000000  0.000          0
ATOM   3674  HB2 LYS   229      -9.231  -1.727   6.062  1.000000  0.000          0
ATOM   3675  HB3 LYS   229      -9.470  -1.550   4.303  1.000000  0.000          0
ATOM   3676  CG  LYS   229     -10.157  -3.492   5.144  1.000000  0.000          0
ATOM   3677  HG2 LYS   229      -9.988  -4.091   4.250  1.000000  0.000          0
ATOM   3678  HG3 LYS   229      -9.994  -4.042   6.070  1.000000  0.000          0
ATOM   3679  CD  LYS   229     -11.607  -3.082   5.106  1.000000  0.000          0
ATOM   3680  HD2 LYS   229     -11.748  -2.451   5.983  1.000000  0.000          0
ATOM   3681  HD3 LYS   229     -11.735  -2.461   4.221  1.000000  0.000          0
ATOM   3682  CE  LYS   229     -12.533  -4.282   5.031  1.000000  0.000          0
ATOM   3683  HE2 LYS   229     -12.338  -4.827   4.106  1.000000  0.000          0
ATOM   3684  HE3 LYS   229     -12.327  -5.009   5.816  1.000000  0.000          0
ATOM   3685  NZ  LYS   229     -14.003  -3.835   5.038  1.000000  0.000          0
ATOM   3686  HZ1 LYS   229     -14.584  -4.661   5.081  1.000000  0.000          0
ATOM   3687  HZ2 LYS   229     -14.242  -3.178   5.769  1.000000  0.000          0
ATOM   3688  HZ3 LYS   229     -14.308  -3.461   4.151  1.000000  0.000          0
ATOM   3689  C   LYS   229      -7.445  -3.649   3.793  1.000000  0.000          0
ATOM   3690  O   LYS   229      -8.006  -3.386   2.730  1.000000  0.000          0
ATOM   3691  N   PRO   230      -6.485  -4.592   3.958  1.000000  0.000          0
ATOM   3692  CD  PRO   230      -6.098  -5.281   5.182  1.000000  0.000          0
ATOM   3693  HD2 PRO   230      -7.041  -5.527   5.671  1.000000  0.000          0
ATOM   3694  HD3 PRO   230      -5.444  -4.715   5.845  1.000000  0.000          0
ATOM   3695  CG  PRO   230      -5.433  -6.613   4.751  1.000000  0.000          0
ATOM   3696  HG2 PRO   230      -6.128  -7.436   4.584  1.000000  0.000          0
ATOM   3697  HG3 PRO   230      -4.620  -7.053   5.328  1.000000  0.000          0
ATOM   3698  CB  PRO   230      -4.859  -6.247   3.405  1.000000  0.000          0
ATOM   3699  HB2 PRO   230      -4.598  -7.103   2.783  1.000000  0.000          0
ATOM   3700  HB3 PRO   230      -3.865  -5.813   3.515  1.000000  0.000          0
ATOM   3701  CA  PRO   230      -5.944  -5.343   2.820  1.000000  0.000          0
ATOM   3702  HA  PRO   230      -5.579  -4.519   2.209  1.000000  0.000          0
ATOM   3703  C   PRO   230      -7.007  -6.160   1.991  1.000000  0.000          0
ATOM   3704  O   PRO   230      -8.155  -6.314   2.345  1.000000  0.000          0
ATOM   3705  N   ARG   231      -6.641  -6.686   0.765  1.000000  0.000          0
ATOM   3706  H   ARG   231      -5.684  -6.440   0.554  1.000000  0.000          0
ATOM   3707  CA  ARG   231      -7.591  -7.381  -0.110  1.000000  0.000          0
ATOM   3708  HA  ARG   231      -8.442  -6.711  -0.235  1.000000  0.000          0
ATOM   3709  CB  ARG   231      -6.811  -7.761  -1.440  1.000000  0.000          0
ATOM   3710  HB2 ARG   231      -5.886  -8.169  -1.034  1.000000  0.000          0
ATOM   3711  HB3 ARG   231      -7.328  -8.469  -2.086  1.000000  0.000          0
ATOM   3712  CG  ARG   231      -6.534  -6.483  -2.286  1.000000  0.000          0
ATOM   3713  HG2 ARG   231      -7.426  -5.942  -2.601  1.000000  0.000          0
ATOM   3714  HG3 ARG   231      -5.953  -5.806  -1.660  1.000000  0.000          0
ATOM   3715  CD  ARG   231      -5.727  -6.781  -3.470  1.000000  0.000          0
ATOM   3716  HD2 ARG   231      -5.274  -5.826  -3.733  1.000000  0.000          0
ATOM   3717  HD3 ARG   231      -5.008  -7.538  -3.156  1.000000  0.000          0
ATOM   3718  NE  ARG   231      -6.482  -7.546  -4.413  1.000000  0.000          0
ATOM   3719  HE  ARG   231      -6.901  -8.425  -4.145  1.000000  0.000          0
ATOM   3720  CZ  ARG   231      -6.729  -7.187  -5.627  1.000000  0.000          0
ATOM   3721  NH1 ARG   231      -6.451  -6.129  -6.173  1.000000  0.000          0
ATOM   3722 HH11 ARG   231      -6.229  -5.362  -5.556  1.000000  0.000          0
ATOM   3723 HH12 ARG   231      -6.920  -5.829  -7.017  1.000000  0.000          0
ATOM   3724  NH2 ARG   231      -7.293  -8.051  -6.405  1.000000  0.000          0
ATOM   3725 HH21 ARG   231      -7.603  -8.902  -5.960  1.000000  0.000          0
ATOM   3726 HH22 ARG   231      -7.340  -7.831  -7.390  1.000000  0.000          0
ATOM   3727  C   ARG   231      -8.043  -8.730   0.537  1.000000  0.000          0
ATOM   3728  O   ARG   231      -7.267  -9.210   1.379  1.000000  0.000          0
ATOM   3729  N   ALA   232      -9.235  -9.155   0.335  1.000000  0.000          0
ATOM   3730  H   ALA   232      -9.763  -8.616  -0.337  1.000000  0.000          0
ATOM   3731  CA  ALA   232      -9.807 -10.449   0.727  1.000000  0.000          0
ATOM   3732  HA  ALA   232      -9.618 -10.628   1.786  1.000000  0.000          0
ATOM   3733  CB  ALA   232     -11.329 -10.352   0.441  1.000000  0.000          0
ATOM   3734  HB1 ALA   232     -11.563 -10.500  -0.612  1.000000  0.000          0
ATOM   3735  HB2 ALA   232     -11.744 -11.123   1.088  1.000000  0.000          0
ATOM   3736  HB3 ALA   232     -11.748  -9.450   0.888  1.000000  0.000          0
ATOM   3737  C   ALA   232      -9.149 -11.620   0.001  1.000000  0.000          0
ATOM   3738  O   ALA   232      -8.857 -11.488  -1.144  1.000000  0.000          0
ATOM   3739  N   PRO   233      -8.906 -12.793   0.609  1.000000  0.000          0
ATOM   3740  CD  PRO   233      -9.258 -13.124   2.012  1.000000  0.000          0
ATOM   3741  HD2 PRO   233     -10.342 -13.051   2.111  1.000000  0.000          0
ATOM   3742  HD3 PRO   233      -8.713 -12.436   2.657  1.000000  0.000          0
ATOM   3743  CG  PRO   233      -8.702 -14.532   2.195  1.000000  0.000          0
ATOM   3744  HG2 PRO   233      -9.553 -15.212   2.243  1.000000  0.000          0
ATOM   3745  HG3 PRO   233      -8.328 -14.527   3.219  1.000000  0.000          0
ATOM   3746  CB  PRO   233      -7.774 -14.892   1.051  1.000000  0.000          0
ATOM   3747  HB2 PRO   233      -7.812 -15.919   0.686  1.000000  0.000          0
ATOM   3748  HB3 PRO   233      -6.749 -14.614   1.299  1.000000  0.000          0
ATOM   3749  CA  PRO   233      -8.395 -14.004  -0.042  1.000000  0.000          0
ATOM   3750  HA  PRO   233      -7.547 -13.760  -0.680  1.000000  0.000          0
ATOM   3751  C   PRO   233      -9.472 -14.786  -0.861  1.000000  0.000          0
ATOM   3752  O   PRO   233     -10.630 -14.357  -0.907  1.000000  0.000          0
ATOM   3753  N   GLY   234      -9.122 -15.818  -1.489  1.000000  0.000          0
ATOM   3754  H   GLY   234      -8.146 -16.072  -1.442  1.000000  0.000          0
ATOM   3755  CA  GLY   234      -9.984 -16.521  -2.474  1.000000  0.000          0
ATOM   3756  HA2 GLY   234     -10.795 -16.888  -1.843  1.000000  0.000          0
ATOM   3757  HA3 GLY   234     -10.556 -15.829  -3.092  1.000000  0.000          0
ATOM   3758  C   GLY   234      -9.369 -17.729  -3.094  1.000000  0.000          0
ATOM   3759  O   GLY   234      -8.289 -18.209  -2.681  1.000000  0.000          0
ATOM   3760  N   ASN   235     -10.069 -18.309  -4.102  1.000000  0.000          0
ATOM   3761  H   ASN   235     -10.965 -17.959  -4.408  1.000000  0.000          0
ATOM   3762  CA  ASN   235      -9.721 -19.615  -4.546  1.000000  0.000          0
ATOM   3763  HA  ASN   235     -10.579 -19.888  -5.160  1.000000  0.000          0
ATOM   3764  CB  ASN   235      -8.483 -19.547  -5.561  1.000000  0.000          0
ATOM   3765  HB2 ASN   235      -7.695 -19.109  -4.950  1.000000  0.000          0
ATOM   3766  HB3 ASN   235      -8.147 -20.534  -5.879  1.000000  0.000          0
ATOM   3767  CG  ASN   235      -8.774 -18.615  -6.703  1.000000  0.000          0
ATOM   3768  OD1 ASN   235      -9.673 -18.836  -7.474  1.000000  0.000          0
ATOM   3769  ND2 ASN   235      -8.050 -17.510  -6.817  1.000000  0.000          0
ATOM   3770 HD21 ASN   235      -8.439 -16.828  -7.452  1.000000  0.000          0
ATOM   3771 HD22 ASN   235      -7.265 -17.287  -6.222  1.000000  0.000          0
ATOM   3772  C   ASN   235      -9.543 -20.735  -3.480  1.000000  0.000          0
ATOM   3773  O   ASN   235      -8.676 -21.536  -3.583  1.000000  0.000          0
ATOM   3774  N   LEU   236     -10.180 -20.559  -2.328  1.000000  0.000          0
ATOM   3775  H   LEU   236     -11.018 -19.998  -2.373  1.000000  0.000          0
ATOM   3776  CA  LEU   236     -10.202 -21.563  -1.230  1.000000  0.000          0
ATOM   3777  HA  LEU   236      -9.147 -21.786  -1.076  1.000000  0.000          0
ATOM   3778  CB  LEU   236     -10.969 -20.972  -0.014  1.000000  0.000          0
ATOM   3779  HB2 LEU   236     -10.619 -19.961   0.200  1.000000  0.000          0
ATOM   3780  HB3 LEU   236     -12.032 -20.960  -0.254  1.000000  0.000          0
ATOM   3781  CG  LEU   236     -10.872 -21.866   1.227  1.000000  0.000          0
ATOM   3782  HG  LEU   236     -11.233 -22.876   1.025  1.000000  0.000          0
ATOM   3783  CD1 LEU   236      -9.476 -22.057   1.762  1.000000  0.000          0
ATOM   3784 HD11 LEU   236      -9.430 -22.461   2.774  1.000000  0.000          0
ATOM   3785 HD12 LEU   236      -8.857 -22.649   1.087  1.000000  0.000          0
ATOM   3786 HD13 LEU   236      -9.006 -21.078   1.677  1.000000  0.000          0
ATOM   3787  CD2 LEU   236     -11.695 -21.317   2.400  1.000000  0.000          0
ATOM   3788 HD21 LEU   236     -11.588 -22.080   3.171  1.000000  0.000          0
ATOM   3789 HD22 LEU   236     -11.360 -20.335   2.732  1.000000  0.000          0
ATOM   3790 HD23 LEU   236     -12.687 -21.269   1.950  1.000000  0.000          0
ATOM   3791  C   LEU   236     -10.789 -22.903  -1.586  1.000000  0.000          0
ATOM   3792  O   LEU   236     -11.903 -23.130  -2.102  1.000000  0.000          0
ATOM   3793  N   THR   237      -9.884 -23.881  -1.443  1.000000  0.000          0
ATOM   3794  H   THR   237      -8.987 -23.629  -1.054  1.000000  0.000          0
ATOM   3795  CA  THR   237     -10.082 -25.310  -1.820  1.000000  0.000          0
ATOM   3796  HA  THR   237     -11.162 -25.438  -1.894  1.000000  0.000          0
ATOM   3797  CB  THR   237      -9.477 -25.801  -3.183  1.000000  0.000          0
ATOM   3798  HB  THR   237      -9.640 -26.876  -3.270  1.000000  0.000          0
ATOM   3799  CG2 THR   237     -10.022 -25.024  -4.344  1.000000  0.000          0
ATOM   3800 HG21 THR   237     -11.047 -25.338  -4.544  1.000000  0.000          0
ATOM   3801 HG22 THR   237     -10.106 -23.983  -4.035  1.000000  0.000          0
ATOM   3802 HG23 THR   237      -9.457 -25.201  -5.260  1.000000  0.000          0
ATOM   3803  OG1 THR   237      -8.051 -25.543  -3.156  1.000000  0.000          0
ATOM   3804  HG1 THR   237      -7.931 -24.600  -3.292  1.000000  0.000          0
ATOM   3805  C   THR   237      -9.597 -26.191  -0.683  1.000000  0.000          0
ATOM   3806  O   THR   237      -8.766 -25.748   0.156  1.000000  0.000          0
ATOM   3807  N   VAL   238     -10.087 -27.400  -0.666  1.000000  0.000          0
ATOM   3808  H   VAL   238     -10.560 -27.764  -1.482  1.000000  0.000          0
ATOM   3809  CA  VAL   238      -9.789 -28.344   0.424  1.000000  0.000          0
ATOM   3810  HA  VAL   238      -8.798 -28.133   0.828  1.000000  0.000          0
ATOM   3811  CB  VAL   238     -10.632 -27.949   1.658  1.000000  0.000          0
ATOM   3812  HB  VAL   238     -10.523 -26.907   1.961  1.000000  0.000          0
ATOM   3813  CG1 VAL   238     -12.095 -28.270   1.497  1.000000  0.000          0
ATOM   3814 HG11 VAL   238     -12.556 -27.654   0.726  1.000000  0.000          0
ATOM   3815 HG12 VAL   238     -12.177 -29.322   1.224  1.000000  0.000          0
ATOM   3816 HG13 VAL   238     -12.488 -28.034   2.486  1.000000  0.000          0
ATOM   3817  CG2 VAL   238     -10.145 -28.679   2.914  1.000000  0.000          0
ATOM   3818 HG21 VAL   238      -9.057 -28.630   2.958  1.000000  0.000          0
ATOM   3819 HG22 VAL   238     -10.517 -28.123   3.773  1.000000  0.000          0
ATOM   3820 HG23 VAL   238     -10.368 -29.746   2.935  1.000000  0.000          0
ATOM   3821  C   VAL   238      -9.824 -29.830  -0.038  1.000000  0.000          0
ATOM   3822  O   VAL   238     -10.615 -30.112  -0.988  1.000000  0.000          0
ATOM   3823  N   HIE   239      -9.027 -30.781   0.585  1.000000  0.000          0
ATOM   3824  H   HIE   239      -8.348 -30.384   1.217  1.000000  0.000          0
ATOM   3825  CA  HIE   239      -8.509 -31.990  -0.068  1.000000  0.000          0
ATOM   3826  HA  HIE   239      -9.411 -32.469  -0.451  1.000000  0.000          0
ATOM   3827  CB  HIE   239      -7.290 -31.745  -0.957  1.000000  0.000          0
ATOM   3828  HB2 HIE   239      -6.392 -31.705  -0.340  1.000000  0.000          0
ATOM   3829  HB3 HIE   239      -7.313 -32.591  -1.645  1.000000  0.000          0
ATOM   3830  CG  HIE   239      -7.293 -30.495  -1.803  1.000000  0.000          0
ATOM   3831  ND1 HIE   239      -7.815 -30.298  -3.147  1.000000  0.000          0
ATOM   3832  CE1 HIE   239      -7.493 -29.003  -3.401  1.000000  0.000          0
ATOM   3833  HE1 HIE   239      -7.598 -28.530  -4.367  1.000000  0.000          0
ATOM   3834  NE2 HIE   239      -6.898 -28.424  -2.392  1.000000  0.000          0
ATOM   3835  HE2 HIE   239      -6.464 -27.518  -2.502  1.000000  0.000          0
ATOM   3836  CD2 HIE   239      -6.772 -29.320  -1.400  1.000000  0.000          0
ATOM   3837  HD2 HIE   239      -6.289 -29.157  -0.447  1.000000  0.000          0
ATOM   3838  C   HIE   239      -8.155 -32.874   1.080  1.000000  0.000          0
ATOM   3839  O   HIE   239      -7.649 -32.460   2.106  1.000000  0.000          0
ATOM   3840  N   THR   240      -8.317 -34.159   0.951  1.000000  0.000          0
ATOM   3841  H   THR   240      -8.677 -34.457   0.057  1.000000  0.000          0
ATOM   3842  CA  THR   240      -7.970 -35.186   1.917  1.000000  0.000          0
ATOM   3843  HA  THR   240      -8.030 -34.754   2.916  1.000000  0.000          0
ATOM   3844  CB  THR   240      -8.798 -36.460   1.842  1.000000  0.000          0
ATOM   3845  HB  THR   240      -8.322 -37.177   2.512  1.000000  0.000          0
ATOM   3846  CG2 THR   240     -10.251 -36.323   2.172  1.000000  0.000          0
ATOM   3847 HG21 THR   240     -10.422 -35.699   3.049  1.000000  0.000          0
ATOM   3848 HG22 THR   240     -10.683 -35.679   1.406  1.000000  0.000          0
ATOM   3849 HG23 THR   240     -10.698 -37.317   2.136  1.000000  0.000          0
ATOM   3850  OG1 THR   240      -8.827 -37.104   0.578  1.000000  0.000          0
ATOM   3851  HG1 THR   240      -8.022 -37.626   0.555  1.000000  0.000          0
ATOM   3852  C   THR   240      -6.449 -35.508   1.852  1.000000  0.000          0
ATOM   3853  O   THR   240      -5.966 -35.827   0.739  1.000000  0.000          0
ATOM   3854  N   GLN   241      -5.785 -35.749   2.991  1.000000  0.000          0
ATOM   3855  H   GLN   241      -6.172 -35.538   3.901  1.000000  0.000          0
ATOM   3856  CA  GLN   241      -4.482 -36.313   3.073  1.000000  0.000          0
ATOM   3857  HA  GLN   241      -4.234 -36.688   2.080  1.000000  0.000          0
ATOM   3858  CB  GLN   241      -3.478 -35.175   3.399  1.000000  0.000          0
ATOM   3859  HB2 GLN   241      -3.807 -34.633   4.286  1.000000  0.000          0
ATOM   3860  HB3 GLN   241      -2.516 -35.648   3.593  1.000000  0.000          0
ATOM   3861  CG  GLN   241      -3.187 -34.173   2.285  1.000000  0.000          0
ATOM   3862  HG2 GLN   241      -4.148 -33.910   1.842  1.000000  0.000          0
ATOM   3863  HG3 GLN   241      -2.730 -33.301   2.750  1.000000  0.000          0
ATOM   3864  CD  GLN   241      -2.165 -34.666   1.232  1.000000  0.000          0
ATOM   3865  OE1 GLN   241      -1.240 -35.406   1.526  1.000000  0.000          0
ATOM   3866  NE2 GLN   241      -2.325 -34.285  -0.022  1.000000  0.000          0
ATOM   3867 HE21 GLN   241      -1.640 -34.673  -0.654  1.000000  0.000          0
ATOM   3868 HE22 GLN   241      -3.095 -33.809  -0.470  1.000000  0.000          0
ATOM   3869  C   GLN   241      -4.368 -37.528   3.994  1.000000  0.000          0
ATOM   3870  O   GLN   241      -5.104 -37.606   4.994  1.000000  0.000          0
ATOM   3871  N   VAL   242      -3.332 -38.379   3.825  1.000000  0.000          0
ATOM   3872  H   VAL   242      -2.868 -38.318   2.929  1.000000  0.000          0
ATOM   3873  CA  VAL   242      -2.948 -39.587   4.651  1.000000  0.000          0
ATOM   3874  HA  VAL   242      -3.693 -40.337   4.382  1.000000  0.000          0
ATOM   3875  CB  VAL   242      -1.545 -40.037   4.168  1.000000  0.000          0
ATOM   3876  HB  VAL   242      -1.605 -40.093   3.081  1.000000  0.000          0
ATOM   3877  CG1 VAL   242      -0.442 -39.041   4.514  1.000000  0.000          0
ATOM   3878 HG11 VAL   242      -0.298 -39.163   5.589  1.000000  0.000          0
ATOM   3879 HG12 VAL   242       0.549 -39.274   4.125  1.000000  0.000          0
ATOM   3880 HG13 VAL   242      -0.681 -38.036   4.168  1.000000  0.000          0
ATOM   3881  CG2 VAL   242      -1.245 -41.476   4.647  1.000000  0.000          0
ATOM   3882 HG21 VAL   242      -0.924 -41.562   5.685  1.000000  0.000          0
ATOM   3883 HG22 VAL   242      -2.160 -42.051   4.507  1.000000  0.000          0
ATOM   3884 HG23 VAL   242      -0.434 -41.931   4.075  1.000000  0.000          0
ATOM   3885  C   VAL   242      -2.905 -39.371   6.217  1.000000  0.000          0
ATOM   3886  O   VAL   242      -2.776 -38.307   6.709  1.000000  0.000          0
ATOM   3887  N   SER   243      -3.106 -40.455   6.893  1.000000  0.000          0
ATOM   3888  H   SER   243      -3.331 -41.325   6.432  1.000000  0.000          0
ATOM   3889  CA  SER   243      -3.433 -40.494   8.359  1.000000  0.000          0
ATOM   3890  HA  SER   243      -3.715 -41.526   8.568  1.000000  0.000          0
ATOM   3891  CB  SER   243      -2.229 -40.122   9.214  1.000000  0.000          0
ATOM   3892  HB2 SER   243      -1.882 -39.121   8.962  1.000000  0.000          0
ATOM   3893  HB3 SER   243      -2.541 -40.189  10.257  1.000000  0.000          0
ATOM   3894  OG  SER   243      -1.156 -40.991   9.207  1.000000  0.000          0
ATOM   3895  HG  SER   243      -0.389 -40.584   9.619  1.000000  0.000          0
ATOM   3896  C   SER   243      -4.678 -39.661   8.761  1.000000  0.000          0
ATOM   3897  O   SER   243      -4.820 -39.128   9.864  1.000000  0.000          0
ATOM   3898  N   ASP   244      -5.685 -39.615   7.892  1.000000  0.000          0
ATOM   3899  H   ASP   244      -5.524 -40.102   7.021  1.000000  0.000          0
ATOM   3900  CA  ASP   244      -6.992 -38.758   8.047  1.000000  0.000          0
ATOM   3901  HA  ASP   244      -7.515 -38.795   7.090  1.000000  0.000          0
ATOM   3902  CB  ASP   244      -7.950 -39.475   9.019  1.000000  0.000          0
ATOM   3903  HB2 ASP   244      -7.650 -39.428  10.065  1.000000  0.000          0
ATOM   3904  HB3 ASP   244      -8.919 -38.977   9.025  1.000000  0.000          0
ATOM   3905  CG  ASP   244      -8.338 -40.899   8.828  1.000000  0.000          0
ATOM   3906  OD1 ASP   244      -8.915 -41.532   9.747  1.000000  0.000          0
ATOM   3907  OD2 ASP   244      -7.939 -41.616   7.842  1.000000  0.000          0
ATOM   3908  C   ASP   244      -6.704 -37.235   8.336  1.000000  0.000          0
ATOM   3909  O   ASP   244      -7.345 -36.632   9.153  1.000000  0.000          0
ATOM   3910  N   THR   245      -5.722 -36.683   7.632  1.000000  0.000          0
ATOM   3911  H   THR   245      -5.086 -37.264   7.107  1.000000  0.000          0
ATOM   3912  CA  THR   245      -5.586 -35.240   7.495  1.000000  0.000          0
ATOM   3913  HA  THR   245      -5.812 -34.813   8.472  1.000000  0.000          0
ATOM   3914  CB  THR   245      -4.143 -34.849   7.100  1.000000  0.000          0
ATOM   3915  HB  THR   245      -3.965 -35.326   6.137  1.000000  0.000          0
ATOM   3916  CG2 THR   245      -3.819 -33.359   6.951  1.000000  0.000          0
ATOM   3917 HG21 THR   245      -4.162 -32.821   7.834  1.000000  0.000          0
ATOM   3918 HG22 THR   245      -2.738 -33.256   6.866  1.000000  0.000          0
ATOM   3919 HG23 THR   245      -4.259 -32.988   6.025  1.000000  0.000          0
ATOM   3920  OG1 THR   245      -3.212 -35.478   8.040  1.000000  0.000          0
ATOM   3921  HG1 THR   245      -2.880 -36.310   7.697  1.000000  0.000          0
ATOM   3922  C   THR   245      -6.624 -34.593   6.559  1.000000  0.000          0
ATOM   3923  O   THR   245      -7.061 -35.183   5.582  1.000000  0.000          0
ATOM   3924  N   LEU   246      -7.014 -33.369   6.871  1.000000  0.000          0
ATOM   3925  H   LEU   246      -6.549 -32.967   7.673  1.000000  0.000          0
ATOM   3926  CA  LEU   246      -7.535 -32.306   5.967  1.000000  0.000          0
ATOM   3927  HA  LEU   246      -8.083 -32.715   5.119  1.000000  0.000          0
ATOM   3928  CB  LEU   246      -8.542 -31.352   6.646  1.000000  0.000          0
ATOM   3929  HB2 LEU   246      -8.097 -31.035   7.590  1.000000  0.000          0
ATOM   3930  HB3 LEU   246      -8.744 -30.454   6.063  1.000000  0.000          0
ATOM   3931  CG  LEU   246      -9.881 -32.058   7.017  1.000000  0.000          0
ATOM   3932  HG  LEU   246      -9.752 -33.140   7.061  1.000000  0.000          0
ATOM   3933  CD1 LEU   246     -10.225 -31.576   8.430  1.000000  0.000          0
ATOM   3934 HD11 LEU   246     -10.489 -30.521   8.382  1.000000  0.000          0
ATOM   3935 HD12 LEU   246     -11.123 -32.068   8.803  1.000000  0.000          0
ATOM   3936 HD13 LEU   246      -9.398 -31.688   9.130  1.000000  0.000          0
ATOM   3937  CD2 LEU   246     -11.023 -31.732   5.997  1.000000  0.000          0
ATOM   3938 HD21 LEU   246     -12.025 -32.000   6.334  1.000000  0.000          0
ATOM   3939 HD22 LEU   246     -10.991 -30.713   5.613  1.000000  0.000          0
ATOM   3940 HD23 LEU   246     -10.876 -32.289   5.071  1.000000  0.000          0
ATOM   3941  C   LEU   246      -6.364 -31.392   5.498  1.000000  0.000          0
ATOM   3942  O   LEU   246      -5.582 -31.019   6.390  1.000000  0.000          0
ATOM   3943  N   LEU   247      -6.367 -30.891   4.294  1.000000  0.000          0
ATOM   3944  H   LEU   247      -7.197 -31.104   3.758  1.000000  0.000          0
ATOM   3945  CA  LEU   247      -5.396 -30.000   3.714  1.000000  0.000          0
ATOM   3946  HA  LEU   247      -4.940 -29.407   4.507  1.000000  0.000          0
ATOM   3947  CB  LEU   247      -4.319 -30.787   2.906  1.000000  0.000          0
ATOM   3948  HB2 LEU   247      -3.708 -31.376   3.590  1.000000  0.000          0
ATOM   3949  HB3 LEU   247      -4.951 -31.432   2.295  1.000000  0.000          0
ATOM   3950  CG  LEU   247      -3.411 -29.839   2.107  1.000000  0.000          0
ATOM   3951  HG  LEU   247      -3.971 -29.338   1.316  1.000000  0.000          0
ATOM   3952  CD1 LEU   247      -2.860 -28.713   2.939  1.000000  0.000          0
ATOM   3953 HD11 LEU   247      -3.427 -27.783   2.978  1.000000  0.000          0
ATOM   3954 HD12 LEU   247      -2.733 -29.048   3.967  1.000000  0.000          0
ATOM   3955 HD13 LEU   247      -1.824 -28.515   2.663  1.000000  0.000          0
ATOM   3956  CD2 LEU   247      -2.302 -30.603   1.389  1.000000  0.000          0
ATOM   3957 HD21 LEU   247      -1.863 -30.025   0.578  1.000000  0.000          0
ATOM   3958 HD22 LEU   247      -1.621 -31.011   2.135  1.000000  0.000          0
ATOM   3959 HD23 LEU   247      -2.810 -31.486   0.998  1.000000  0.000          0
ATOM   3960  C   LEU   247      -6.261 -29.002   2.919  1.000000  0.000          0
ATOM   3961  O   LEU   247      -6.956 -29.311   1.976  1.000000  0.000          0
ATOM   3962  N   LEU   248      -6.275 -27.737   3.442  1.000000  0.000          0
ATOM   3963  H   LEU   248      -5.613 -27.565   4.186  1.000000  0.000          0
ATOM   3964  CA  LEU   248      -6.714 -26.543   2.852  1.000000  0.000          0
ATOM   3965  HA  LEU   248      -7.574 -26.797   2.233  1.000000  0.000          0
ATOM   3966  CB  LEU   248      -7.162 -25.579   3.934  1.000000  0.000          0
ATOM   3967  HB2 LEU   248      -6.298 -25.487   4.594  1.000000  0.000          0
ATOM   3968  HB3 LEU   248      -7.481 -24.637   3.490  1.000000  0.000          0
ATOM   3969  CG  LEU   248      -8.342 -25.998   4.794  1.000000  0.000          0
ATOM   3970  HG  LEU   248      -9.093 -26.308   4.067  1.000000  0.000          0
ATOM   3971  CD1 LEU   248      -8.099 -27.104   5.780  1.000000  0.000          0
ATOM   3972 HD11 LEU   248      -8.065 -28.049   5.238  1.000000  0.000          0
ATOM   3973 HD12 LEU   248      -7.173 -26.958   6.336  1.000000  0.000          0
ATOM   3974 HD13 LEU   248      -8.954 -27.204   6.448  1.000000  0.000          0
ATOM   3975  CD2 LEU   248      -8.805 -24.739   5.525  1.000000  0.000          0
ATOM   3976 HD21 LEU   248      -9.135 -23.931   4.872  1.000000  0.000          0
ATOM   3977 HD22 LEU   248      -9.571 -24.870   6.289  1.000000  0.000          0
ATOM   3978 HD23 LEU   248      -8.040 -24.334   6.189  1.000000  0.000          0
ATOM   3979  C   LEU   248      -5.684 -25.848   1.975  1.000000  0.000          0
ATOM   3980  O   LEU   248      -4.509 -25.796   2.407  1.000000  0.000          0
ATOM   3981  N   THR   249      -6.061 -25.294   0.829  1.000000  0.000          0
ATOM   3982  H   THR   249      -7.019 -25.392   0.528  1.000000  0.000          0
ATOM   3983  CA  THR   249      -5.211 -24.493  -0.078  1.000000  0.000          0
ATOM   3984  HA  THR   249      -4.381 -24.053   0.476  1.000000  0.000          0
ATOM   3985  CB  THR   249      -4.620 -25.343  -1.242  1.000000  0.000          0
ATOM   3986  HB  THR   249      -3.986 -24.747  -1.898  1.000000  0.000          0
ATOM   3987  CG2 THR   249      -3.857 -26.600  -0.797  1.000000  0.000          0
ATOM   3988 HG21 THR   249      -2.949 -26.392  -0.231  1.000000  0.000          0
ATOM   3989 HG22 THR   249      -4.441 -27.205  -0.103  1.000000  0.000          0
ATOM   3990 HG23 THR   249      -3.684 -27.236  -1.666  1.000000  0.000          0
ATOM   3991  OG1 THR   249      -5.543 -25.917  -2.067  1.000000  0.000          0
ATOM   3992  HG1 THR   249      -6.320 -25.356  -2.132  1.000000  0.000          0
ATOM   3993  C   THR   249      -5.964 -23.379  -0.766  1.000000  0.000          0
ATOM   3994  O   THR   249      -7.054 -23.558  -1.226  1.000000  0.000          0
ATOM   3995  N   TRP   250      -5.434 -22.171  -0.665  1.000000  0.000          0
ATOM   3996  H   TRP   250      -4.534 -22.118  -0.212  1.000000  0.000          0
ATOM   3997  CA  TRP   250      -5.970 -20.963  -1.280  1.000000  0.000          0
ATOM   3998  HA  TRP   250      -6.780 -21.177  -1.976  1.000000  0.000          0
ATOM   3999  CB  TRP   250      -6.607 -19.970  -0.259  1.000000  0.000          0
ATOM   4000  HB2 TRP   250      -6.913 -19.037  -0.734  1.000000  0.000          0
ATOM   4001  HB3 TRP   250      -7.495 -20.545   0.005  1.000000  0.000          0
ATOM   4002  CG  TRP   250      -5.811 -19.562   0.906  1.000000  0.000          0
ATOM   4003  CD1 TRP   250      -5.141 -18.410   1.124  1.000000  0.000          0
ATOM   4004  HD1 TRP   250      -5.136 -17.533   0.496  1.000000  0.000          0
ATOM   4005  NE1 TRP   250      -4.683 -18.391   2.411  1.000000  0.000          0
ATOM   4006  HE1 TRP   250      -4.562 -17.577   2.996  1.000000  0.000          0
ATOM   4007  CE2 TRP   250      -4.826 -19.634   3.003  1.000000  0.000          0
ATOM   4008  CZ2 TRP   250      -4.395 -20.075   4.287  1.000000  0.000          0
ATOM   4009  HZ2 TRP   250      -3.702 -19.527   4.907  1.000000  0.000          0
ATOM   4010  CH2 TRP   250      -4.793 -21.352   4.746  1.000000  0.000          0
ATOM   4011  HH2 TRP   250      -4.440 -21.783   5.671  1.000000  0.000          0
ATOM   4012  CZ3 TRP   250      -5.607 -22.119   3.824  1.000000  0.000          0
ATOM   4013  HZ3 TRP   250      -5.959 -23.087   4.151  1.000000  0.000          0
ATOM   4014  CE3 TRP   250      -6.012 -21.686   2.570  1.000000  0.000          0
ATOM   4015  HE3 TRP   250      -6.565 -22.308   1.883  1.000000  0.000          0
ATOM   4016  CD2 TRP   250      -5.536 -20.418   2.079  1.000000  0.000          0
ATOM   4017  C   TRP   250      -4.908 -20.179  -2.073  1.000000  0.000          0
ATOM   4018  O   TRP   250      -3.783 -20.631  -2.210  1.000000  0.000          0
ATOM   4019  N   SER   251      -5.255 -19.005  -2.556  1.000000  0.000          0
ATOM   4020  H   SER   251      -6.109 -18.589  -2.214  1.000000  0.000          0
ATOM   4021  CA  SER   251      -4.457 -18.081  -3.216  1.000000  0.000          0
ATOM   4022  HA  SER   251      -3.474 -18.525  -3.370  1.000000  0.000          0
ATOM   4023  CB  SER   251      -5.209 -17.605  -4.521  1.000000  0.000          0
ATOM   4024  HB2 SER   251      -4.498 -17.007  -5.092  1.000000  0.000          0
ATOM   4025  HB3 SER   251      -5.301 -18.454  -5.198  1.000000  0.000          0
ATOM   4026  OG  SER   251      -6.468 -16.976  -4.443  1.000000  0.000          0
ATOM   4027  HG  SER   251      -6.983 -17.612  -3.939  1.000000  0.000          0
ATOM   4028  C   SER   251      -4.217 -16.831  -2.391  1.000000  0.000          0
ATOM   4029  O   SER   251      -5.081 -16.332  -1.676  1.000000  0.000          0
ATOM   4030  N   ASN   252      -2.975 -16.229  -2.519  1.000000  0.000          0
ATOM   4031  H   ASN   252      -2.220 -16.501  -3.133  1.000000  0.000          0
ATOM   4032  CA  ASN   252      -2.601 -14.991  -1.846  1.000000  0.000          0
ATOM   4033  HA  ASN   252      -2.595 -15.223  -0.783  1.000000  0.000          0
ATOM   4034  CB  ASN   252      -1.161 -14.608  -2.280  1.000000  0.000          0
ATOM   4035  HB2 ASN   252      -0.488 -15.431  -2.039  1.000000  0.000          0
ATOM   4036  HB3 ASN   252      -1.223 -14.314  -3.327  1.000000  0.000          0
ATOM   4037  CG  ASN   252      -0.577 -13.465  -1.484  1.000000  0.000          0
ATOM   4038  OD1 ASN   252      -0.850 -12.282  -1.823  1.000000  0.000          0
ATOM   4039  ND2 ASN   252       0.012 -13.682  -0.323  1.000000  0.000          0
ATOM   4040 HD21 ASN   252       0.361 -12.945   0.273  1.000000  0.000          0
ATOM   4041 HD22 ASN   252       0.276 -14.636  -0.126  1.000000  0.000          0
ATOM   4042  C   ASN   252      -3.579 -13.805  -2.275  1.000000  0.000          0
ATOM   4043  O   ASN   252      -3.951 -13.668  -3.394  1.000000  0.000          0
ATOM   4044  N   PRO   253      -3.980 -12.885  -1.334  1.000000  0.000          0
ATOM   4045  CD  PRO   253      -3.802 -12.992   0.168  1.000000  0.000          0
ATOM   4046  HD2 PRO   253      -2.796 -12.743   0.507  1.000000  0.000          0
ATOM   4047  HD3 PRO   253      -4.149 -13.993   0.425  1.000000  0.000          0
ATOM   4048  CG  PRO   253      -4.638 -11.927   0.733  1.000000  0.000          0
ATOM   4049  HG2 PRO   253      -4.057 -11.158   1.240  1.000000  0.000          0
ATOM   4050  HG3 PRO   253      -5.293 -12.284   1.528  1.000000  0.000          0
ATOM   4051  CB  PRO   253      -5.378 -11.190  -0.331  1.000000  0.000          0
ATOM   4052  HB2 PRO   253      -5.145 -10.134  -0.191  1.000000  0.000          0
ATOM   4053  HB3 PRO   253      -6.411 -11.476  -0.140  1.000000  0.000          0
ATOM   4054  CA  PRO   253      -4.946 -11.813  -1.702  1.000000  0.000          0
ATOM   4055  HA  PRO   253      -5.801 -12.278  -2.191  1.000000  0.000          0
ATOM   4056  C   PRO   253      -4.378 -10.791  -2.699  1.000000  0.000          0
ATOM   4057  O   PRO   253      -5.139 -10.039  -3.283  1.000000  0.000          0
ATOM   4058  N   TYR   254      -3.085 -10.653  -2.992  1.000000  0.000          0
ATOM   4059  H   TYR   254      -2.424 -11.095  -2.368  1.000000  0.000          0
ATOM   4060  CA  TYR   254      -2.503  -9.625  -3.854  1.000000  0.000          0
ATOM   4061  HA  TYR   254      -3.258  -8.932  -4.230  1.000000  0.000          0
ATOM   4062  CB  TYR   254      -1.526  -8.720  -3.143  1.000000  0.000          0
ATOM   4063  HB2 TYR   254      -0.750  -9.324  -2.675  1.000000  0.000          0
ATOM   4064  HB3 TYR   254      -1.061  -8.057  -3.872  1.000000  0.000          0
ATOM   4065  CG  TYR   254      -2.183  -7.811  -2.134  1.000000  0.000          0
ATOM   4066  CD1 TYR   254      -2.050  -6.404  -2.314  1.000000  0.000          0
ATOM   4067  HD1 TYR   254      -1.445  -6.006  -3.116  1.000000  0.000          0
ATOM   4068  CE1 TYR   254      -2.527  -5.490  -1.365  1.000000  0.000          0
ATOM   4069  HE1 TYR   254      -2.300  -4.435  -1.407  1.000000  0.000          0
ATOM   4070  CZ  TYR   254      -3.275  -5.960  -0.271  1.000000  0.000          0
ATOM   4071  OH  TYR   254      -3.788  -5.079   0.694  1.000000  0.000          0
ATOM   4072  HH  TYR   254      -3.763  -4.229   0.250  1.000000  0.000          0
ATOM   4073  CE2 TYR   254      -3.397  -7.383  -0.078  1.000000  0.000          0
ATOM   4074  HE2 TYR   254      -3.925  -7.828   0.751  1.000000  0.000          0
ATOM   4075  CD2 TYR   254      -2.764  -8.286  -0.983  1.000000  0.000          0
ATOM   4076  HD2 TYR   254      -2.835  -9.335  -0.737  1.000000  0.000          0
ATOM   4077  C   TYR   254      -1.749 -10.217  -5.062  1.000000  0.000          0
ATOM   4078  O   TYR   254      -1.289 -11.384  -4.895  1.000000  0.000          0
ATOM   4079  N   PRO   255      -1.688  -9.590  -6.227  1.000000  0.000          0
ATOM   4080  CD  PRO   255      -2.413  -8.406  -6.574  1.000000  0.000          0
ATOM   4081  HD2 PRO   255      -2.415  -7.752  -5.703  1.000000  0.000          0
ATOM   4082  HD3 PRO   255      -3.423  -8.690  -6.871  1.000000  0.000          0
ATOM   4083  CG  PRO   255      -1.775  -7.821  -7.839  1.000000  0.000          0
ATOM   4084  HG2 PRO   255      -1.153  -6.975  -7.549  1.000000  0.000          0
ATOM   4085  HG3 PRO   255      -2.650  -7.543  -8.427  1.000000  0.000          0
ATOM   4086  CB  PRO   255      -0.952  -8.970  -8.411  1.000000  0.000          0
ATOM   4087  HB2 PRO   255      -0.041  -8.511  -8.795  1.000000  0.000          0
ATOM   4088  HB3 PRO   255      -1.426  -9.460  -9.261  1.000000  0.000          0
ATOM   4089  CA  PRO   255      -0.726  -9.930  -7.278  1.000000  0.000          0
ATOM   4090  HA  PRO   255      -0.932 -10.928  -7.667  1.000000  0.000          0
ATOM   4091  C   PRO   255       0.744  -9.816  -6.780  1.000000  0.000          0
ATOM   4092  O   PRO   255       0.950  -8.890  -5.959  1.000000  0.000          0
ATOM   4093  N   PRO   256       1.743 -10.690  -7.142  1.000000  0.000          0
ATOM   4094  CD  PRO   256       1.553 -11.899  -7.954  1.000000  0.000          0
ATOM   4095  HD2 PRO   256       1.588 -11.606  -9.004  1.000000  0.000          0
ATOM   4096  HD3 PRO   256       0.645 -12.369  -7.579  1.000000  0.000          0
ATOM   4097  CG  PRO   256       2.784 -12.737  -7.538  1.000000  0.000          0
ATOM   4098  HG2 PRO   256       3.080 -13.464  -8.294  1.000000  0.000          0
ATOM   4099  HG3 PRO   256       2.471 -13.300  -6.659  1.000000  0.000          0
ATOM   4100  CB  PRO   256       3.873 -11.872  -7.196  1.000000  0.000          0
ATOM   4101  HB2 PRO   256       4.449 -11.663  -8.098  1.000000  0.000          0
ATOM   4102  HB3 PRO   256       4.557 -12.318  -6.473  1.000000  0.000          0
ATOM   4103  CA  PRO   256       3.077 -10.717  -6.555  1.000000  0.000          0
ATOM   4104  HA  PRO   256       3.025 -10.968  -5.494  1.000000  0.000          0
ATOM   4105  C   PRO   256       3.844  -9.399  -6.754  1.000000  0.000          0
ATOM   4106  O   PRO   256       4.840  -9.221  -6.065  1.000000  0.000          0
ATOM   4107  N   ASP   257       3.518  -8.521  -7.676  1.000000  0.000          0
ATOM   4108  H   ASP   257       2.971  -8.883  -8.444  1.000000  0.000          0
ATOM   4109  CA  ASP   257       4.093  -7.199  -7.765  1.000000  0.000          0
ATOM   4110  HA  ASP   257       5.172  -7.340  -7.840  1.000000  0.000          0
ATOM   4111  CB  ASP   257       3.639  -6.443  -9.020  1.000000  0.000          0
ATOM   4112  HB2 ASP   257       4.085  -6.959  -9.870  1.000000  0.000          0
ATOM   4113  HB3 ASP   257       2.552  -6.485  -9.082  1.000000  0.000          0
ATOM   4114  CG  ASP   257       4.138  -5.001  -9.136  1.000000  0.000          0
ATOM   4115  OD1 ASP   257       3.319  -4.116  -8.796  1.000000  0.000          0
ATOM   4116  OD2 ASP   257       5.315  -4.808  -9.392  1.000000  0.000          0
ATOM   4117  C   ASP   257       3.923  -6.347  -6.442  1.000000  0.000          0
ATOM   4118  O   ASP   257       4.911  -5.666  -6.010  1.000000  0.000          0
ATOM   4119  N   ASN   258       2.781  -6.291  -5.829  1.000000  0.000          0
ATOM   4120  H   ASN   258       2.012  -6.888  -6.099  1.000000  0.000          0
ATOM   4121  CA  ASN   258       2.597  -5.470  -4.647  1.000000  0.000          0
ATOM   4122  HA  ASN   258       2.844  -4.442  -4.913  1.000000  0.000          0
ATOM   4123  CB  ASN   258       1.130  -5.368  -4.169  1.000000  0.000          0
ATOM   4124  HB2 ASN   258       0.496  -5.186  -5.036  1.000000  0.000          0
ATOM   4125  HB3 ASN   258       0.896  -6.346  -3.747  1.000000  0.000          0
ATOM   4126  CG  ASN   258       0.906  -4.376  -3.046  1.000000  0.000          0
ATOM   4127  OD1 ASN   258       1.337  -4.596  -1.929  1.000000  0.000          0
ATOM   4128  ND2 ASN   258       0.311  -3.234  -3.318  1.000000  0.000          0
ATOM   4129 HD21 ASN   258       0.046  -2.771  -2.461  1.000000  0.000          0
ATOM   4130 HD22 ASN   258       0.022  -2.938  -4.240  1.000000  0.000          0
ATOM   4131  C   ASN   258       3.570  -5.835  -3.482  1.000000  0.000          0
ATOM   4132  O   ASN   258       3.711  -6.982  -3.246  1.000000  0.000          0
ATOM   4133  N   TYR   259       4.123  -4.912  -2.719  1.000000  0.000          0
ATOM   4134  H   TYR   259       3.870  -3.948  -2.889  1.000000  0.000          0
ATOM   4135  CA  TYR   259       5.075  -5.245  -1.704  1.000000  0.000          0
ATOM   4136  HA  TYR   259       5.877  -5.825  -2.159  1.000000  0.000          0
ATOM   4137  CB  TYR   259       5.729  -3.913  -1.288  1.000000  0.000          0
ATOM   4138  HB2 TYR   259       4.913  -3.231  -1.044  1.000000  0.000          0
ATOM   4139  HB3 TYR   259       6.374  -4.118  -0.434  1.000000  0.000          0
ATOM   4140  CG  TYR   259       6.637  -3.226  -2.408  1.000000  0.000          0
ATOM   4141  CD1 TYR   259       7.071  -1.932  -2.079  1.000000  0.000          0
ATOM   4142  HD1 TYR   259       6.560  -1.406  -1.286  1.000000  0.000          0
ATOM   4143  CE1 TYR   259       8.080  -1.294  -2.905  1.000000  0.000          0
ATOM   4144  HE1 TYR   259       8.522  -0.390  -2.514  1.000000  0.000          0
ATOM   4145  CZ  TYR   259       8.541  -1.973  -4.101  1.000000  0.000          0
ATOM   4146  OH  TYR   259       9.545  -1.483  -4.867  1.000000  0.000          0
ATOM   4147  HH  TYR   259       9.996  -2.149  -5.392  1.000000  0.000          0
ATOM   4148  CE2 TYR   259       8.005  -3.220  -4.448  1.000000  0.000          0
ATOM   4149  HE2 TYR   259       8.314  -3.830  -5.284  1.000000  0.000          0
ATOM   4150  CD2 TYR   259       7.081  -3.879  -3.610  1.000000  0.000          0
ATOM   4151  HD2 TYR   259       6.757  -4.875  -3.877  1.000000  0.000          0
ATOM   4152  C   TYR   259       4.460  -5.954  -0.454  1.000000  0.000          0
ATOM   4153  O   TYR   259       5.233  -6.590   0.288  1.000000  0.000          0
ATOM   4154  N   LEU   260       3.152  -5.797  -0.171  1.000000  0.000          0
ATOM   4155  H   LEU   260       2.726  -5.063  -0.719  1.000000  0.000          0
ATOM   4156  CA  LEU   260       2.447  -6.549   0.889  1.000000  0.000          0
ATOM   4157  HA  LEU   260       3.073  -6.447   1.774  1.000000  0.000          0
ATOM   4158  CB  LEU   260       1.041  -5.887   1.168  1.000000  0.000          0
ATOM   4159  HB2 LEU   260       0.446  -5.747   0.266  1.000000  0.000          0
ATOM   4160  HB3 LEU   260       0.446  -6.595   1.744  1.000000  0.000          0
ATOM   4161  CG  LEU   260       1.194  -4.496   1.893  1.000000  0.000          0
ATOM   4162  HG  LEU   260       1.345  -3.647   1.226  1.000000  0.000          0
ATOM   4163  CD1 LEU   260      -0.144  -4.132   2.698  1.000000  0.000          0
ATOM   4164 HD11 LEU   260      -0.314  -4.849   3.502  1.000000  0.000          0
ATOM   4165 HD12 LEU   260      -0.145  -3.166   3.203  1.000000  0.000          0
ATOM   4166 HD13 LEU   260      -0.957  -4.130   1.973  1.000000  0.000          0
ATOM   4167  CD2 LEU   260       2.307  -4.552   2.992  1.000000  0.000          0
ATOM   4168 HD21 LEU   260       3.267  -4.527   2.479  1.000000  0.000          0
ATOM   4169 HD22 LEU   260       2.195  -3.638   3.575  1.000000  0.000          0
ATOM   4170 HD23 LEU   260       2.189  -5.480   3.551  1.000000  0.000          0
ATOM   4171  C   LEU   260       2.311  -8.026   0.615  1.000000  0.000          0
ATOM   4172  O   LEU   260       2.145  -8.752   1.605  1.000000  0.000          0
ATOM   4173  N   TYR   261       2.446  -8.502  -0.621  1.000000  0.000          0
ATOM   4174  H   TYR   261       2.730  -7.831  -1.319  1.000000  0.000          0
ATOM   4175  CA  TYR   261       2.190  -9.891  -0.964  1.000000  0.000          0
ATOM   4176  HA  TYR   261       1.124 -10.097  -0.866  1.000000  0.000          0
ATOM   4177  CB  TYR   261       2.567 -10.150  -2.450  1.000000  0.000          0
ATOM   4178  HB2 TYR   261       1.774  -9.729  -3.067  1.000000  0.000          0
ATOM   4179  HB3 TYR   261       3.457  -9.533  -2.581  1.000000  0.000          0
ATOM   4180  CG  TYR   261       2.973 -11.529  -2.819  1.000000  0.000          0
ATOM   4181  CD1 TYR   261       4.343 -11.876  -2.662  1.000000  0.000          0
ATOM   4182  HD1 TYR   261       5.132 -11.168  -2.455  1.000000  0.000          0
ATOM   4183  CE1 TYR   261       4.731 -13.145  -3.004  1.000000  0.000          0
ATOM   4184  HE1 TYR   261       5.789 -13.364  -3.016  1.000000  0.000          0
ATOM   4185  CZ  TYR   261       3.810 -14.055  -3.492  1.000000  0.000          0
ATOM   4186  OH  TYR   261       4.196 -15.252  -3.945  1.000000  0.000          0
ATOM   4187  HH  TYR   261       5.151 -15.333  -3.885  1.000000  0.000          0
ATOM   4188  CE2 TYR   261       2.456 -13.680  -3.621  1.000000  0.000          0
ATOM   4189  HE2 TYR   261       1.778 -14.403  -4.051  1.000000  0.000          0
ATOM   4190  CD2 TYR   261       1.977 -12.424  -3.239  1.000000  0.000          0
ATOM   4191  HD2 TYR   261       0.962 -12.133  -3.469  1.000000  0.000          0
ATOM   4192  C   TYR   261       3.056 -10.855  -0.074  1.000000  0.000          0
ATOM   4193  O   TYR   261       2.531 -11.893   0.350  1.000000  0.000          0
ATOM   4194  N   ASN   262       4.316 -10.529   0.316  1.000000  0.000          0
ATOM   4195  H   ASN   262       4.807  -9.750  -0.097  1.000000  0.000          0
ATOM   4196  CA  ASN   262       5.132 -11.396   1.183  1.000000  0.000          0
ATOM   4197  HA  ASN   262       5.037 -12.398   0.765  1.000000  0.000          0
ATOM   4198  CB  ASN   262       6.612 -10.919   1.098  1.000000  0.000          0
ATOM   4199  HB2 ASN   262       6.679  -9.953   1.599  1.000000  0.000          0
ATOM   4200  HB3 ASN   262       7.238 -11.615   1.658  1.000000  0.000          0
ATOM   4201  CG  ASN   262       7.188 -10.835  -0.332  1.000000  0.000          0
ATOM   4202  OD1 ASN   262       7.459  -9.731  -0.851  1.000000  0.000          0
ATOM   4203  ND2 ASN   262       7.458 -11.909  -0.985  1.000000  0.000          0
ATOM   4204 HD21 ASN   262       7.753 -11.750  -1.938  1.000000  0.000          0
ATOM   4205 HD22 ASN   262       7.583 -12.779  -0.487  1.000000  0.000          0
ATOM   4206  C   ASN   262       4.774 -11.554   2.605  1.000000  0.000          0
ATOM   4207  O   ASN   262       5.133 -12.552   3.283  1.000000  0.000          0
ATOM   4208  N   HIE   263       4.024 -10.587   3.089  1.000000  0.000          0
ATOM   4209  H   HIE   263       3.815  -9.876   2.403  1.000000  0.000          0
ATOM   4210  CA  HIE   263       3.846 -10.362   4.514  1.000000  0.000          0
ATOM   4211  HA  HIE   263       4.574 -10.934   5.089  1.000000  0.000          0
ATOM   4212  CB  HIE   263       3.958  -8.900   4.832  1.000000  0.000          0
ATOM   4213  HB2 HIE   263       3.228  -8.410   4.186  1.000000  0.000          0
ATOM   4214  HB3 HIE   263       3.641  -8.746   5.864  1.000000  0.000          0
ATOM   4215  CG  HIE   263       5.280  -8.341   4.483  1.000000  0.000          0
ATOM   4216  ND1 HIE   263       6.459  -8.473   5.300  1.000000  0.000          0
ATOM   4217  CE1 HIE   263       7.389  -7.773   4.613  1.000000  0.000          0
ATOM   4218  HE1 HIE   263       8.420  -7.702   4.926  1.000000  0.000          0
ATOM   4219  NE2 HIE   263       6.888  -7.277   3.458  1.000000  0.000          0
ATOM   4220  HE2 HIE   263       7.393  -6.609   2.893  1.000000  0.000          0
ATOM   4221  CD2 HIE   263       5.580  -7.670   3.308  1.000000  0.000          0
ATOM   4222  HD2 HIE   263       4.785  -7.518   2.592  1.000000  0.000          0
ATOM   4223  C   HIE   263       2.553 -10.877   5.095  1.000000  0.000          0
ATOM   4224  O   HIE   263       2.272 -10.734   6.294  1.000000  0.000          0
ATOM   4225  N   LEU   264       1.653 -11.419   4.334  1.000000  0.000          0
ATOM   4226  H   LEU   264       1.970 -11.494   3.378  1.000000  0.000          0
ATOM   4227  CA  LEU   264       0.247 -11.705   4.758  1.000000  0.000          0
ATOM   4228  HA  LEU   264      -0.045 -10.876   5.401  1.000000  0.000          0
ATOM   4229  CB  LEU   264      -0.532 -11.628   3.460  1.000000  0.000          0
ATOM   4230  HB2 LEU   264      -0.080 -12.339   2.768  1.000000  0.000          0
ATOM   4231  HB3 LEU   264      -1.516 -12.091   3.536  1.000000  0.000          0
ATOM   4232  CG  LEU   264      -0.681 -10.208   2.899  1.000000  0.000          0
ATOM   4233  HG  LEU   264       0.230  -9.611   2.947  1.000000  0.000          0
ATOM   4234  CD1 LEU   264      -0.887 -10.338   1.387  1.000000  0.000          0
ATOM   4235 HD11 LEU   264      -0.001 -10.875   1.050  1.000000  0.000          0
ATOM   4236 HD12 LEU   264      -1.833 -10.777   1.070  1.000000  0.000          0
ATOM   4237 HD13 LEU   264      -0.824  -9.327   0.984  1.000000  0.000          0
ATOM   4238  CD2 LEU   264      -1.762  -9.360   3.535  1.000000  0.000          0
ATOM   4239 HD21 LEU   264      -1.471  -9.302   4.584  1.000000  0.000          0
ATOM   4240 HD22 LEU   264      -1.745  -8.284   3.353  1.000000  0.000          0
ATOM   4241 HD23 LEU   264      -2.761  -9.767   3.386  1.000000  0.000          0
ATOM   4242  C   LEU   264       0.045 -13.029   5.564  1.000000  0.000          0
ATOM   4243  O   LEU   264       0.631 -14.029   5.225  1.000000  0.000          0
ATOM   4244  N   THR   265      -0.810 -12.923   6.554  1.000000  0.000          0
ATOM   4245  H   THR   265      -1.189 -12.005   6.740  1.000000  0.000          0
ATOM   4246  CA  THR   265      -1.146 -14.057   7.415  1.000000  0.000          0
ATOM   4247  HA  THR   265      -0.862 -14.928   6.823  1.000000  0.000          0
ATOM   4248  CB  THR   265      -0.252 -14.067   8.695  1.000000  0.000          0
ATOM   4249  HB  THR   265       0.778 -14.071   8.339  1.000000  0.000          0
ATOM   4250  CG2 THR   265      -0.428 -12.832   9.591  1.000000  0.000          0
ATOM   4251 HG21 THR   265      -0.485 -11.982   8.911  1.000000  0.000          0
ATOM   4252 HG22 THR   265      -1.398 -13.014  10.056  1.000000  0.000          0
ATOM   4253 HG23 THR   265       0.399 -12.738  10.295  1.000000  0.000          0
ATOM   4254  OG1 THR   265      -0.390 -15.213   9.552  1.000000  0.000          0
ATOM   4255  HG1 THR   265       0.516 -15.354   9.839  1.000000  0.000          0
ATOM   4256  C   THR   265      -2.574 -14.105   7.715  1.000000  0.000          0
ATOM   4257  O   THR   265      -3.286 -13.190   7.417  1.000000  0.000          0
ATOM   4258  N   TYR   266      -3.138 -15.189   8.287  1.000000  0.000          0
ATOM   4259  H   TYR   266      -2.483 -15.834   8.706  1.000000  0.000          0
ATOM   4260  CA  TYR   266      -4.492 -15.664   8.042  1.000000  0.000          0
ATOM   4261  HA  TYR   266      -5.157 -14.851   7.749  1.000000  0.000          0
ATOM   4262  CB  TYR   266      -4.470 -16.645   6.891  1.000000  0.000          0
ATOM   4263  HB2 TYR   266      -4.024 -17.577   7.238  1.000000  0.000          0
ATOM   4264  HB3 TYR   266      -5.488 -16.978   6.690  1.000000  0.000          0
ATOM   4265  CG  TYR   266      -3.813 -16.257   5.541  1.000000  0.000          0
ATOM   4266  CD1 TYR   266      -4.590 -15.607   4.573  1.000000  0.000          0
ATOM   4267  HD1 TYR   266      -5.624 -15.393   4.801  1.000000  0.000          0
ATOM   4268  CE1 TYR   266      -4.029 -15.193   3.379  1.000000  0.000          0
ATOM   4269  HE1 TYR   266      -4.594 -14.604   2.672  1.000000  0.000          0
ATOM   4270  CZ  TYR   266      -2.724 -15.613   3.045  1.000000  0.000          0
ATOM   4271  OH  TYR   266      -2.129 -15.290   1.889  1.000000  0.000          0
ATOM   4272  HH  TYR   266      -1.193 -15.484   1.799  1.000000  0.000          0
ATOM   4273  CE2 TYR   266      -2.024 -16.378   3.981  1.000000  0.000          0
ATOM   4274  HE2 TYR   266      -1.022 -16.695   3.734  1.000000  0.000          0
ATOM   4275  CD2 TYR   266      -2.528 -16.606   5.256  1.000000  0.000          0
ATOM   4276  HD2 TYR   266      -1.890 -17.152   5.935  1.000000  0.000          0
ATOM   4277  C   TYR   266      -5.309 -16.187   9.272  1.000000  0.000          0
ATOM   4278  O   TYR   266      -4.799 -16.718  10.252  1.000000  0.000          0
ATOM   4279  N   ALA   267      -6.611 -16.261   9.154  1.000000  0.000          0
ATOM   4280  H   ALA   267      -6.963 -15.870   8.292  1.000000  0.000          0
ATOM   4281  CA  ALA   267      -7.506 -16.998   9.987  1.000000  0.000          0
ATOM   4282  HA  ALA   267      -6.922 -17.857  10.319  1.000000  0.000          0
ATOM   4283  CB  ALA   267      -7.988 -16.065  11.154  1.000000  0.000          0
ATOM   4284  HB1 ALA   267      -8.663 -15.292  10.782  1.000000  0.000          0
ATOM   4285  HB2 ALA   267      -8.618 -16.589  11.872  1.000000  0.000          0
ATOM   4286  HB3 ALA   267      -7.157 -15.575  11.660  1.000000  0.000          0
ATOM   4287  C   ALA   267      -8.568 -17.677   9.108  1.000000  0.000          0
ATOM   4288  O   ALA   267      -9.103 -17.084   8.167  1.000000  0.000          0
ATOM   4289  N   VAL   268      -9.082 -18.768   9.545  1.000000  0.000          0
ATOM   4290  H   VAL   268      -8.537 -19.245  10.249  1.000000  0.000          0
ATOM   4291  CA  VAL   268     -10.052 -19.638   8.784  1.000000  0.000          0
ATOM   4292  HA  VAL   268     -10.449 -19.165   7.885  1.000000  0.000          0
ATOM   4293  CB  VAL   268      -9.496 -21.007   8.314  1.000000  0.000          0
ATOM   4294  HB  VAL   268      -8.622 -20.796   7.699  1.000000  0.000          0
ATOM   4295  CG1 VAL   268      -9.131 -21.878   9.502  1.000000  0.000          0
ATOM   4296 HG11 VAL   268      -8.272 -21.429   9.999  1.000000  0.000          0
ATOM   4297 HG12 VAL   268      -9.874 -21.974  10.296  1.000000  0.000          0
ATOM   4298 HG13 VAL   268      -8.987 -22.871   9.077  1.000000  0.000          0
ATOM   4299  CG2 VAL   268     -10.549 -21.705   7.400  1.000000  0.000          0
ATOM   4300 HG21 VAL   268     -11.482 -21.832   7.951  1.000000  0.000          0
ATOM   4301 HG22 VAL   268     -10.818 -21.074   6.554  1.000000  0.000          0
ATOM   4302 HG23 VAL   268     -10.171 -22.655   7.022  1.000000  0.000          0
ATOM   4303  C   VAL   268     -11.265 -19.799   9.676  1.000000  0.000          0
ATOM   4304  O   VAL   268     -11.152 -20.122  10.902  1.000000  0.000          0
ATOM   4305  N   ASN   269     -12.476 -19.659   9.092  1.000000  0.000          0
ATOM   4306  H   ASN   269     -12.491 -19.474   8.099  1.000000  0.000          0
ATOM   4307  CA  ASN   269     -13.712 -20.078   9.734  1.000000  0.000          0
ATOM   4308  HA  ASN   269     -13.531 -20.134  10.807  1.000000  0.000          0
ATOM   4309  CB  ASN   269     -14.719 -18.916   9.451  1.000000  0.000          0
ATOM   4310  HB2 ASN   269     -14.304 -17.985   9.834  1.000000  0.000          0
ATOM   4311  HB3 ASN   269     -14.926 -18.855   8.383  1.000000  0.000          0
ATOM   4312  CG  ASN   269     -16.166 -19.133   9.916  1.000000  0.000          0
ATOM   4313  OD1 ASN   269     -17.072 -18.546   9.394  1.000000  0.000          0
ATOM   4314  ND2 ASN   269     -16.364 -19.853  10.977  1.000000  0.000          0
ATOM   4315 HD21 ASN   269     -17.309 -20.020  11.290  1.000000  0.000          0
ATOM   4316 HD22 ASN   269     -15.559 -20.250  11.443  1.000000  0.000          0
ATOM   4317  C   ASN   269     -14.184 -21.450   9.270  1.000000  0.000          0
ATOM   4318  O   ASN   269     -14.134 -21.759   8.108  1.000000  0.000          0
ATOM   4319  N   ILE   270     -14.648 -22.374  10.137  1.000000  0.000          0
ATOM   4320  H   ILE   270     -14.612 -22.064  11.098  1.000000  0.000          0
ATOM   4321  CA  ILE   270     -15.247 -23.712   9.806  1.000000  0.000          0
ATOM   4322  HA  ILE   270     -15.536 -23.807   8.760  1.000000  0.000          0
ATOM   4323  CB  ILE   270     -14.219 -24.823  10.193  1.000000  0.000          0
ATOM   4324  HB  ILE   270     -13.890 -24.565  11.201  1.000000  0.000          0
ATOM   4325  CG2 ILE   270     -14.893 -26.254  10.125  1.000000  0.000          0
ATOM   4326 HG21 ILE   270     -14.198 -27.055  10.375  1.000000  0.000          0
ATOM   4327 HG22 ILE   270     -15.658 -26.338  10.897  1.000000  0.000          0
ATOM   4328 HG23 ILE   270     -15.451 -26.381   9.197  1.000000  0.000          0
ATOM   4329  CG1 ILE   270     -12.980 -24.753   9.282  1.000000  0.000          0
ATOM   4330 HG12 ILE   270     -13.270 -25.033   8.270  1.000000  0.000          0
ATOM   4331 HG13 ILE   270     -12.652 -23.722   9.141  1.000000  0.000          0
ATOM   4332  CD1 ILE   270     -11.730 -25.518   9.697  1.000000  0.000          0
ATOM   4333 HD11 ILE   270     -11.959 -26.575   9.823  1.000000  0.000          0
ATOM   4334 HD12 ILE   270     -11.012 -25.436   8.880  1.000000  0.000          0
ATOM   4335 HD13 ILE   270     -11.257 -25.186  10.622  1.000000  0.000          0
ATOM   4336  C   ILE   270     -16.615 -23.730  10.435  1.000000  0.000          0
ATOM   4337  O   ILE   270     -16.760 -23.109  11.526  1.000000  0.000          0
ATOM   4338  N   TRP   271     -17.618 -24.378   9.819  1.000000  0.000          0
ATOM   4339  H   TRP   271     -17.360 -24.863   8.972  1.000000  0.000          0
ATOM   4340  CA  TRP   271     -18.921 -24.723  10.336  1.000000  0.000          0
ATOM   4341  HA  TRP   271     -18.897 -24.869  11.416  1.000000  0.000          0
ATOM   4342  CB  TRP   271     -19.894 -23.554  10.174  1.000000  0.000          0
ATOM   4343  HB2 TRP   271     -20.760 -24.004  10.660  1.000000  0.000          0
ATOM   4344  HB3 TRP   271     -19.502 -22.797  10.853  1.000000  0.000          0
ATOM   4345  CG  TRP   271     -20.228 -23.070   8.832  1.000000  0.000          0
ATOM   4346  CD1 TRP   271     -21.280 -23.469   8.133  1.000000  0.000          0
ATOM   4347  HD1 TRP   271     -22.103 -24.103   8.424  1.000000  0.000          0
ATOM   4348  NE1 TRP   271     -21.239 -22.907   6.874  1.000000  0.000          0
ATOM   4349  HE1 TRP   271     -21.952 -23.077   6.179  1.000000  0.000          0
ATOM   4350  CE2 TRP   271     -20.087 -22.139   6.684  1.000000  0.000          0
ATOM   4351  CZ2 TRP   271     -19.491 -21.536   5.577  1.000000  0.000          0
ATOM   4352  HZ2 TRP   271     -20.027 -21.440   4.645  1.000000  0.000          0
ATOM   4353  CH2 TRP   271     -18.312 -20.856   5.782  1.000000  0.000          0
ATOM   4354  HH2 TRP   271     -17.891 -20.408   4.895  1.000000  0.000          0
ATOM   4355  CZ3 TRP   271     -17.660 -20.905   7.000  1.000000  0.000          0
ATOM   4356  HZ3 TRP   271     -16.759 -20.338   7.183  1.000000  0.000          0
ATOM   4357  CE3 TRP   271     -18.204 -21.534   8.040  1.000000  0.000          0
ATOM   4358  HE3 TRP   271     -17.724 -21.497   9.007  1.000000  0.000          0
ATOM   4359  CD2 TRP   271     -19.379 -22.245   7.898  1.000000  0.000          0
ATOM   4360  C   TRP   271     -19.445 -26.031   9.732  1.000000  0.000          0
ATOM   4361  O   TRP   271     -18.946 -26.484   8.694  1.000000  0.000          0
ATOM   4362  N   SER   272     -20.525 -26.568  10.269  1.000000  0.000          0
ATOM   4363  H   SER   272     -21.071 -26.007  10.908  1.000000  0.000          0
ATOM   4364  CA  SER   272     -21.177 -27.767   9.826  1.000000  0.000          0
ATOM   4365  HA  SER   272     -20.557 -28.431   9.225  1.000000  0.000          0
ATOM   4366  CB  SER   272     -21.817 -28.569  10.998  1.000000  0.000          0
ATOM   4367  HB2 SER   272     -21.016 -28.874  11.670  1.000000  0.000          0
ATOM   4368  HB3 SER   272     -22.451 -27.936  11.620  1.000000  0.000          0
ATOM   4369  OG  SER   272     -22.607 -29.665  10.680  1.000000  0.000          0
ATOM   4370  HG  SER   272     -22.039 -30.438  10.667  1.000000  0.000          0
ATOM   4371  C   SER   272     -22.362 -27.350   8.907  1.000000  0.000          0
ATOM   4372  O   SER   272     -23.010 -26.413   9.280  1.000000  0.000          0
ATOM   4373  N   GLU   273     -22.717 -28.122   7.858  1.000000  0.000          0
ATOM   4374  H   GLU   273     -22.060 -28.743   7.408  1.000000  0.000          0
ATOM   4375  CA  GLU   273     -24.031 -28.048   7.138  1.000000  0.000          0
ATOM   4376  HA  GLU   273     -24.314 -27.029   6.875  1.000000  0.000          0
ATOM   4377  CB  GLU   273     -23.942 -28.822   5.819  1.000000  0.000          0
ATOM   4378  HB2 GLU   273     -23.549 -29.792   6.126  1.000000  0.000          0
ATOM   4379  HB3 GLU   273     -24.935 -29.048   5.428  1.000000  0.000          0
ATOM   4380  CG  GLU   273     -23.151 -28.132   4.688  1.000000  0.000          0
ATOM   4381  HG2 GLU   273     -22.167 -27.769   4.987  1.000000  0.000          0
ATOM   4382  HG3 GLU   273     -22.959 -28.773   3.826  1.000000  0.000          0
ATOM   4383  CD  GLU   273     -23.955 -26.950   4.126  1.000000  0.000          0
ATOM   4384  OE1 GLU   273     -25.109 -27.193   3.665  1.000000  0.000          0
ATOM   4385  OE2 GLU   273     -23.379 -25.890   3.885  1.000000  0.000          0
ATOM   4386  C   GLU   273     -25.267 -28.540   8.007  1.000000  0.000          0
ATOM   4387  O   GLU   273     -26.431 -28.346   7.563  1.000000  0.000          0
ATOM   4388  N   ASN   274     -24.993 -29.344   9.074  1.000000  0.000          0
ATOM   4389  H   ASN   274     -24.024 -29.467   9.334  1.000000  0.000          0
ATOM   4390  CA  ASN   274     -26.014 -29.958   9.926  1.000000  0.000          0
ATOM   4391  HA  ASN   274     -26.925 -30.043   9.335  1.000000  0.000          0
ATOM   4392  CB  ASN   274     -25.656 -31.458  10.179  1.000000  0.000          0
ATOM   4393  HB2 ASN   274     -25.476 -31.915   9.206  1.000000  0.000          0
ATOM   4394  HB3 ASN   274     -24.668 -31.551  10.631  1.000000  0.000          0
ATOM   4395  CG  ASN   274     -26.712 -32.170  10.998  1.000000  0.000          0
ATOM   4396  OD1 ASN   274     -27.866 -32.191  10.655  1.000000  0.000          0
ATOM   4397  ND2 ASN   274     -26.310 -32.660  12.180  1.000000  0.000          0
ATOM   4398 HD21 ASN   274     -26.917 -33.284  12.692  1.000000  0.000          0
ATOM   4399 HD22 ASN   274     -25.327 -32.752  12.394  1.000000  0.000          0
ATOM   4400  C   ASN   274     -26.227 -29.203  11.244  1.000000  0.000          0
ATOM   4401  O   ASN   274     -27.346 -28.858  11.544  1.000000  0.000          0
ATOM   4402  N   ASP   275     -25.155 -29.007  12.033  1.000000  0.000          0
ATOM   4403  H   ASP   275     -24.267 -29.074  11.556  1.000000  0.000          0
ATOM   4404  CA  ASP   275     -25.216 -28.675  13.403  1.000000  0.000          0
ATOM   4405  HA  ASP   275     -26.236 -28.734  13.783  1.000000  0.000          0
ATOM   4406  CB  ASP   275     -24.433 -29.688  14.168  1.000000  0.000          0
ATOM   4407  HB2 ASP   275     -24.713 -30.703  13.889  1.000000  0.000          0
ATOM   4408  HB3 ASP   275     -23.378 -29.590  13.915  1.000000  0.000          0
ATOM   4409  CG  ASP   275     -24.593 -29.501  15.645  1.000000  0.000          0
ATOM   4410  OD1 ASP   275     -24.247 -30.461  16.370  1.000000  0.000          0
ATOM   4411  OD2 ASP   275     -24.997 -28.387  16.167  1.000000  0.000          0
ATOM   4412  C   ASP   275     -24.789 -27.214  13.724  1.000000  0.000          0
ATOM   4413  O   ASP   275     -23.611 -26.853  13.648  1.000000  0.000          0
ATOM   4414  N   PRO   276     -25.747 -26.248  13.928  1.000000  0.000          0
ATOM   4415  CD  PRO   276     -27.170 -26.387  14.015  1.000000  0.000          0
ATOM   4416  HD2 PRO   276     -27.428 -26.710  15.024  1.000000  0.000          0
ATOM   4417  HD3 PRO   276     -27.605 -26.963  13.199  1.000000  0.000          0
ATOM   4418  CG  PRO   276     -27.714 -24.967  13.781  1.000000  0.000          0
ATOM   4419  HG2 PRO   276     -28.647 -24.691  14.273  1.000000  0.000          0
ATOM   4420  HG3 PRO   276     -27.698 -24.702  12.724  1.000000  0.000          0
ATOM   4421  CB  PRO   276     -26.646 -24.167  14.576  1.000000  0.000          0
ATOM   4422  HB2 PRO   276     -26.790 -24.286  15.650  1.000000  0.000          0
ATOM   4423  HB3 PRO   276     -26.742 -23.117  14.294  1.000000  0.000          0
ATOM   4424  CA  PRO   276     -25.366 -24.791  14.154  1.000000  0.000          0
ATOM   4425  HA  PRO   276     -25.040 -24.432  13.178  1.000000  0.000          0
ATOM   4426  C   PRO   276     -24.295 -24.486  15.256  1.000000  0.000          0
ATOM   4427  O   PRO   276     -23.553 -23.497  15.141  1.000000  0.000          0
ATOM   4428  N   ALA   277     -24.124 -25.399  16.184  1.000000  0.000          0
ATOM   4429  H   ALA   277     -24.666 -26.250  16.120  1.000000  0.000          0
ATOM   4430  CA  ALA   277     -23.116 -25.280  17.265  1.000000  0.000          0
ATOM   4431  HA  ALA   277     -23.239 -24.379  17.865  1.000000  0.000          0
ATOM   4432  CB  ALA   277     -23.410 -26.459  18.248  1.000000  0.000          0
ATOM   4433  HB1 ALA   277     -24.446 -26.263  18.522  1.000000  0.000          0
ATOM   4434  HB2 ALA   277     -23.164 -27.464  17.902  1.000000  0.000          0
ATOM   4435  HB3 ALA   277     -22.763 -26.148  19.067  1.000000  0.000          0
ATOM   4436  C   ALA   277     -21.651 -25.342  16.734  1.000000  0.000          0
ATOM   4437  O   ALA   277     -20.728 -24.858  17.387  1.000000  0.000          0
ATOM   4438  N   ASP   278     -21.403 -26.079  15.663  1.000000  0.000          0
ATOM   4439  H   ASP   278     -22.223 -26.490  15.240  1.000000  0.000          0
ATOM   4440  CA  ASP   278     -20.005 -26.412  15.127  1.000000  0.000          0
ATOM   4441  HA  ASP   278     -19.393 -26.746  15.964  1.000000  0.000          0
ATOM   4442  CB  ASP   278     -20.059 -27.597  14.208  1.000000  0.000          0
ATOM   4443  HB2 ASP   278     -20.682 -27.337  13.352  1.000000  0.000          0
ATOM   4444  HB3 ASP   278     -19.085 -27.694  13.731  1.000000  0.000          0
ATOM   4445  CG  ASP   278     -20.446 -28.995  14.901  1.000000  0.000          0
ATOM   4446  OD1 ASP   278     -20.688 -28.973  16.142  1.000000  0.000          0
ATOM   4447  OD2 ASP   278     -20.323 -30.062  14.271  1.000000  0.000          0
ATOM   4448  C   ASP   278     -19.279 -25.277  14.458  1.000000  0.000          0
ATOM   4449  O   ASP   278     -18.394 -25.539  13.655  1.000000  0.000          0
ATOM   4450  N   PHE   279     -19.680 -23.991  14.590  1.000000  0.000          0
ATOM   4451  H   PHE   279     -20.252 -23.782  15.395  1.000000  0.000          0
ATOM   4452  CA  PHE   279     -18.992 -22.837  14.065  1.000000  0.000          0
ATOM   4453  HA  PHE   279     -18.619 -22.889  13.041  1.000000  0.000          0
ATOM   4454  CB  PHE   279     -20.055 -21.739  14.046  1.000000  0.000          0
ATOM   4455  HB2 PHE   279     -21.012 -22.004  13.597  1.000000  0.000          0
ATOM   4456  HB3 PHE   279     -20.295 -21.447  15.068  1.000000  0.000          0
ATOM   4457  CG  PHE   279     -19.496 -20.439  13.424  1.000000  0.000          0
ATOM   4458  CD1 PHE   279     -19.773 -20.146  12.049  1.000000  0.000          0
ATOM   4459  HD1 PHE   279     -20.292 -20.803  11.369  1.000000  0.000          0
ATOM   4460  CE1 PHE   279     -19.402 -18.835  11.690  1.000000  0.000          0
ATOM   4461  HE1 PHE   279     -19.619 -18.463  10.699  1.000000  0.000          0
ATOM   4462  CZ  PHE   279     -18.590 -18.013  12.458  1.000000  0.000          0
ATOM   4463  HZ  PHE   279     -18.170 -17.102  12.057  1.000000  0.000          0
ATOM   4464  CE2 PHE   279     -18.133 -18.373  13.747  1.000000  0.000          0
ATOM   4465  HE2 PHE   279     -17.418 -17.771  14.289  1.000000  0.000          0
ATOM   4466  CD2 PHE   279     -18.740 -19.587  14.213  1.000000  0.000          0
ATOM   4467  HD2 PHE   279     -18.497 -19.900  15.217  1.000000  0.000          0
ATOM   4468  C   PHE   279     -17.814 -22.466  15.012  1.000000  0.000          0
ATOM   4469  O   PHE   279     -17.925 -22.218  16.182  1.000000  0.000          0
ATOM   4470  N   ARG   280     -16.631 -22.330  14.428  1.000000  0.000          0
ATOM   4471  H   ARG   280     -16.627 -22.593  13.453  1.000000  0.000          0
ATOM   4472  CA  ARG   280     -15.371 -22.032  14.984  1.000000  0.000          0
ATOM   4473  HA  ARG   280     -15.592 -21.532  15.926  1.000000  0.000          0
ATOM   4474  CB  ARG   280     -14.688 -23.371  15.334  1.000000  0.000          0
ATOM   4475  HB2 ARG   280     -14.654 -23.925  14.397  1.000000  0.000          0
ATOM   4476  HB3 ARG   280     -13.717 -23.263  15.816  1.000000  0.000          0
ATOM   4477  CG  ARG   280     -15.383 -24.351  16.432  1.000000  0.000          0
ATOM   4478  HG2 ARG   280     -16.379 -24.616  16.078  1.000000  0.000          0
ATOM   4479  HG3 ARG   280     -14.845 -25.297  16.475  1.000000  0.000          0
ATOM   4480  CD  ARG   280     -15.399 -23.728  17.796  1.000000  0.000          0
ATOM   4481  HD2 ARG   280     -14.410 -23.332  18.026  1.000000  0.000          0
ATOM   4482  HD3 ARG   280     -16.039 -22.862  17.626  1.000000  0.000          0
ATOM   4483  NE  ARG   280     -15.978 -24.596  18.839  1.000000  0.000          0
ATOM   4484  HE  ARG   280     -15.478 -24.696  19.710  1.000000  0.000          0
ATOM   4485  CZ  ARG   280     -17.217 -24.901  18.985  1.000000  0.000          0
ATOM   4486  NH1 ARG   280     -18.160 -24.440  18.213  1.000000  0.000          0
ATOM   4487 HH11 ARG   280     -17.960 -23.787  17.469  1.000000  0.000          0
ATOM   4488 HH12 ARG   280     -19.107 -24.789  18.243  1.000000  0.000          0
ATOM   4489  NH2 ARG   280     -17.650 -25.699  19.949  1.000000  0.000          0
ATOM   4490 HH21 ARG   280     -17.063 -26.069  20.683  1.000000  0.000          0
ATOM   4491 HH22 ARG   280     -18.638 -25.796  20.136  1.000000  0.000          0
ATOM   4492  C   ARG   280     -14.435 -21.245  14.087  1.000000  0.000          0
ATOM   4493  O   ARG   280     -14.658 -21.154  12.890  1.000000  0.000          0
ATOM   4494  N   ILE   281     -13.462 -20.607  14.717  1.000000  0.000          0
ATOM   4495  H   ILE   281     -13.529 -20.745  15.716  1.000000  0.000          0
ATOM   4496  CA  ILE   281     -12.426 -19.819  14.108  1.000000  0.000          0
ATOM   4497  HA  ILE   281     -12.389 -20.025  13.038  1.000000  0.000          0
ATOM   4498  CB  ILE   281     -12.526 -18.316  14.197  1.000000  0.000          0
ATOM   4499  HB  ILE   281     -12.435 -18.002  15.239  1.000000  0.000          0
ATOM   4500  CG2 ILE   281     -11.336 -17.628  13.492  1.000000  0.000          0
ATOM   4501 HG21 ILE   281     -10.432 -17.815  14.073  1.000000  0.000          0
ATOM   4502 HG22 ILE   281     -11.205 -17.887  12.442  1.000000  0.000          0
ATOM   4503 HG23 ILE   281     -11.573 -16.568  13.568  1.000000  0.000          0
ATOM   4504  CG1 ILE   281     -13.889 -17.806  13.545  1.000000  0.000          0
ATOM   4505 HG12 ILE   281     -13.845 -17.974  12.469  1.000000  0.000          0
ATOM   4506 HG13 ILE   281     -14.665 -18.476  13.916  1.000000  0.000          0
ATOM   4507  CD1 ILE   281     -14.271 -16.333  13.621  1.000000  0.000          0
ATOM   4508 HD11 ILE   281     -13.760 -15.731  12.869  1.000000  0.000          0
ATOM   4509 HD12 ILE   281     -15.336 -16.104  13.656  1.000000  0.000          0
ATOM   4510 HD13 ILE   281     -13.906 -15.997  14.593  1.000000  0.000          0
ATOM   4511  C   ILE   281     -11.077 -20.290  14.601  1.000000  0.000          0
ATOM   4512  O   ILE   281     -10.792 -20.394  15.776  1.000000  0.000          0
ATOM   4513  N   TYR   282     -10.209 -20.585  13.637  1.000000  0.000          0
ATOM   4514  H   TYR   282     -10.469 -20.570  12.660  1.000000  0.000          0
ATOM   4515  CA  TYR   282      -8.785 -20.891  13.928  1.000000  0.000          0
ATOM   4516  HA  TYR   282      -8.596 -20.945  14.999  1.000000  0.000          0
ATOM   4517  CB  TYR   282      -8.469 -22.285  13.387  1.000000  0.000          0
ATOM   4518  HB2 TYR   282      -8.289 -22.365  12.315  1.000000  0.000          0
ATOM   4519  HB3 TYR   282      -7.482 -22.570  13.752  1.000000  0.000          0
ATOM   4520  CG  TYR   282      -9.376 -23.278  14.023  1.000000  0.000          0
ATOM   4521  CD1 TYR   282      -9.114 -23.501  15.392  1.000000  0.000          0
ATOM   4522  HD1 TYR   282      -8.321 -23.043  15.964  1.000000  0.000          0
ATOM   4523  CE1 TYR   282     -10.060 -24.323  16.091  1.000000  0.000          0
ATOM   4524  HE1 TYR   282      -9.937 -24.534  17.143  1.000000  0.000          0
ATOM   4525  CZ  TYR   282     -11.228 -24.775  15.453  1.000000  0.000          0
ATOM   4526  OH  TYR   282     -12.008 -25.592  16.136  1.000000  0.000          0
ATOM   4527  HH  TYR   282     -12.540 -26.048  15.478  1.000000  0.000          0
ATOM   4528  CE2 TYR   282     -11.493 -24.457  14.124  1.000000  0.000          0
ATOM   4529  HE2 TYR   282     -12.363 -24.894  13.658  1.000000  0.000          0
ATOM   4530  CD2 TYR   282     -10.542 -23.780  13.378  1.000000  0.000          0
ATOM   4531  HD2 TYR   282     -10.731 -23.593  12.330  1.000000  0.000          0
ATOM   4532  C   TYR   282      -7.753 -19.905  13.332  1.000000  0.000          0
ATOM   4533  O   TYR   282      -7.838 -19.675  12.137  1.000000  0.000          0
ATOM   4534  N   GLN   283      -6.773 -19.357  14.142  1.000000  0.000          0
ATOM   4535  H   GLN   283      -6.642 -19.647  15.101  1.000000  0.000          0
ATOM   4536  CA  GLN   283      -5.732 -18.453  13.526  1.000000  0.000          0
ATOM   4537  HA  GLN   283      -5.757 -18.485  12.438  1.000000  0.000          0
ATOM   4538  CB  GLN   283      -5.924 -16.944  13.877  1.000000  0.000          0
ATOM   4539  HB2 GLN   283      -5.221 -16.345  13.299  1.000000  0.000          0
ATOM   4540  HB3 GLN   283      -6.949 -16.731  13.573  1.000000  0.000          0
ATOM   4541  CG  GLN   283      -5.800 -16.610  15.427  1.000000  0.000          0
ATOM   4542  HG2 GLN   283      -6.346 -15.706  15.696  1.000000  0.000          0
ATOM   4543  HG3 GLN   283      -6.267 -17.370  16.053  1.000000  0.000          0
ATOM   4544  CD  GLN   283      -4.366 -16.432  15.875  1.000000  0.000          0
ATOM   4545  OE1 GLN   283      -3.502 -16.051  15.117  1.000000  0.000          0
ATOM   4546  NE2 GLN   283      -4.031 -16.599  17.138  1.000000  0.000          0
ATOM   4547 HE21 GLN   283      -3.026 -16.633  17.230  1.000000  0.000          0
ATOM   4548 HE22 GLN   283      -4.651 -17.075  17.777  1.000000  0.000          0
ATOM   4549  C   GLN   283      -4.325 -18.979  13.975  1.000000  0.000          0
ATOM   4550  O   GLN   283      -4.184 -19.722  15.014  1.000000  0.000          0
ATOM   4551  N   VAL   284      -3.376 -18.632  13.109  1.000000  0.000          0
ATOM   4552  H   VAL   284      -3.749 -18.156  12.300  1.000000  0.000          0
ATOM   4553  CA  VAL   284      -1.930 -19.057  13.151  1.000000  0.000          0
ATOM   4554  HA  VAL   284      -1.695 -19.104  14.215  1.000000  0.000          0
ATOM   4555  CB  VAL   284      -1.781 -20.495  12.522  1.000000  0.000          0
ATOM   4556  HB  VAL   284      -2.580 -21.079  12.980  1.000000  0.000          0
ATOM   4557  CG1 VAL   284      -2.070 -20.658  11.043  1.000000  0.000          0
ATOM   4558 HG11 VAL   284      -2.133 -21.689  10.696  1.000000  0.000          0
ATOM   4559 HG12 VAL   284      -2.980 -20.107  10.802  1.000000  0.000          0
ATOM   4560 HG13 VAL   284      -1.231 -20.191  10.523  1.000000  0.000          0
ATOM   4561  CG2 VAL   284      -0.416 -21.140  12.855  1.000000  0.000          0
ATOM   4562 HG21 VAL   284      -0.316 -22.048  12.259  1.000000  0.000          0
ATOM   4563 HG22 VAL   284       0.445 -20.540  12.559  1.000000  0.000          0
ATOM   4564 HG23 VAL   284      -0.369 -21.223  13.940  1.000000  0.000          0
ATOM   4565  C   VAL   284      -1.041 -18.019  12.400  1.000000  0.000          0
ATOM   4566  O   VAL   284      -1.520 -17.343  11.477  1.000000  0.000          0
ATOM   4567  N   THR   285       0.273 -17.938  12.716  1.000000  0.000          0
ATOM   4568  H   THR   285       0.664 -18.484  13.470  1.000000  0.000          0
ATOM   4569  CA  THR   285       1.161 -16.822  12.238  1.000000  0.000          0
ATOM   4570  HA  THR   285       0.648 -15.863  12.330  1.000000  0.000          0
ATOM   4571  CB  THR   285       2.362 -16.667  13.184  1.000000  0.000          0
ATOM   4572  HB  THR   285       2.118 -16.794  14.239  1.000000  0.000          0
ATOM   4573  CG2 THR   285       3.482 -17.620  12.955  1.000000  0.000          0
ATOM   4574 HG21 THR   285       4.326 -17.320  13.575  1.000000  0.000          0
ATOM   4575 HG22 THR   285       3.140 -18.583  13.334  1.000000  0.000          0
ATOM   4576 HG23 THR   285       3.679 -17.709  11.886  1.000000  0.000          0
ATOM   4577  OG1 THR   285       2.909 -15.390  13.084  1.000000  0.000          0
ATOM   4578  HG1 THR   285       2.341 -14.790  13.572  1.000000  0.000          0
ATOM   4579  C   THR   285       1.558 -16.927  10.711  1.000000  0.000          0
ATOM   4580  O   THR   285       2.127 -16.012  10.184  1.000000  0.000          0
ATOM   4581  N   TYR   286       1.485 -18.118  10.123  1.000000  0.000          0
ATOM   4582  H   TYR   286       1.119 -18.803  10.771  1.000000  0.000          0
ATOM   4583  CA  TYR   286       2.169 -18.588   8.893  1.000000  0.000          0
ATOM   4584  HA  TYR   286       3.243 -18.471   9.028  1.000000  0.000          0
ATOM   4585  CB  TYR   286       1.894 -20.104   8.617  1.000000  0.000          0
ATOM   4586  HB2 TYR   286       0.978 -20.210   8.035  1.000000  0.000          0
ATOM   4587  HB3 TYR   286       2.683 -20.442   7.946  1.000000  0.000          0
ATOM   4588  CG  TYR   286       2.017 -21.116   9.781  1.000000  0.000          0
ATOM   4589  CD1 TYR   286       1.009 -22.132   9.899  1.000000  0.000          0
ATOM   4590  HD1 TYR   286       0.071 -22.173   9.364  1.000000  0.000          0
ATOM   4591  CE1 TYR   286       1.169 -23.228  10.792  1.000000  0.000          0
ATOM   4592  HE1 TYR   286       0.417 -23.989  10.942  1.000000  0.000          0
ATOM   4593  CZ  TYR   286       2.303 -23.167  11.653  1.000000  0.000          0
ATOM   4594  OH  TYR   286       2.419 -24.180  12.593  1.000000  0.000          0
ATOM   4595  HH  TYR   286       1.992 -24.985  12.288  1.000000  0.000          0
ATOM   4596  CE2 TYR   286       3.232 -22.135  11.643  1.000000  0.000          0
ATOM   4597  HE2 TYR   286       4.086 -22.015  12.292  1.000000  0.000          0
ATOM   4598  CD2 TYR   286       3.133 -21.156  10.652  1.000000  0.000          0
ATOM   4599  HD2 TYR   286       3.926 -20.434  10.525  1.000000  0.000          0
ATOM   4600  C   TYR   286       1.903 -17.659   7.668  1.000000  0.000          0
ATOM   4601  O   TYR   286       0.746 -17.466   7.287  1.000000  0.000          0
ATOM   4602  N   LEU   287       2.969 -17.384   6.896  1.000000  0.000          0
ATOM   4603  H   LEU   287       3.852 -17.839   7.079  1.000000  0.000          0
ATOM   4604  CA  LEU   287       2.906 -16.631   5.650  1.000000  0.000          0
ATOM   4605  HA  LEU   287       2.114 -15.885   5.601  1.000000  0.000          0
ATOM   4606  CB  LEU   287       4.279 -16.028   5.492  1.000000  0.000          0
ATOM   4607  HB2 LEU   287       4.921 -16.889   5.307  1.000000  0.000          0
ATOM   4608  HB3 LEU   287       4.237 -15.484   4.549  1.000000  0.000          0
ATOM   4609  CG  LEU   287       4.913 -15.048   6.564  1.000000  0.000          0
ATOM   4610  HG  LEU   287       4.913 -15.572   7.521  1.000000  0.000          0
ATOM   4611  CD1 LEU   287       6.313 -14.525   6.173  1.000000  0.000          0
ATOM   4612 HD11 LEU   287       7.137 -15.214   6.352  1.000000  0.000          0
ATOM   4613 HD12 LEU   287       6.344 -14.194   5.135  1.000000  0.000          0
ATOM   4614 HD13 LEU   287       6.453 -13.648   6.806  1.000000  0.000          0
ATOM   4615  CD2 LEU   287       3.984 -13.805   6.771  1.000000  0.000          0
ATOM   4616 HD21 LEU   287       4.036 -13.217   5.854  1.000000  0.000          0
ATOM   4617 HD22 LEU   287       2.988 -14.141   7.057  1.000000  0.000          0
ATOM   4618 HD23 LEU   287       4.335 -13.095   7.519  1.000000  0.000          0
ATOM   4619  C   LEU   287       2.581 -17.489   4.333  1.000000  0.000          0
ATOM   4620  O   LEU   287       2.508 -16.949   3.238  1.000000  0.000          0
ATOM   4621  N   GLU   288       2.263 -18.765   4.518  1.000000  0.000          0
ATOM   4622  H   GLU   288       2.386 -19.079   5.469  1.000000  0.000          0
ATOM   4623  CA  GLU   288       1.937 -19.674   3.459  1.000000  0.000          0
ATOM   4624  HA  GLU   288       2.403 -19.417   2.508  1.000000  0.000          0
ATOM   4625  CB  GLU   288       2.500 -20.989   3.870  1.000000  0.000          0
ATOM   4626  HB2 GLU   288       3.583 -20.917   3.970  1.000000  0.000          0
ATOM   4627  HB3 GLU   288       2.135 -21.297   4.849  1.000000  0.000          0
ATOM   4628  CG  GLU   288       2.275 -22.118   2.900  1.000000  0.000          0
ATOM   4629  HG2 GLU   288       1.198 -22.279   2.843  1.000000  0.000          0
ATOM   4630  HG3 GLU   288       2.479 -21.735   1.900  1.000000  0.000          0
ATOM   4631  CD  GLU   288       3.192 -23.336   3.112  1.000000  0.000          0
ATOM   4632  OE1 GLU   288       3.421 -23.972   2.066  1.000000  0.000          0
ATOM   4633  OE2 GLU   288       3.775 -23.583   4.201  1.000000  0.000          0
ATOM   4634  C   GLU   288       0.411 -19.740   3.313  1.000000  0.000          0
ATOM   4635  O   GLU   288      -0.280 -19.770   4.339  1.000000  0.000          0
ATOM   4636  N   PRO   289      -0.166 -19.768   2.085  1.000000  0.000          0
ATOM   4637  CD  PRO   289       0.431 -19.735   0.702  1.000000  0.000          0
ATOM   4638  HD2 PRO   289       1.010 -20.644   0.543  1.000000  0.000          0
ATOM   4639  HD3 PRO   289       1.046 -18.837   0.769  1.000000  0.000          0
ATOM   4640  CG  PRO   289      -0.667 -19.572  -0.322  1.000000  0.000          0
ATOM   4641  HG2 PRO   289      -0.954 -20.510  -0.799  1.000000  0.000          0
ATOM   4642  HG3 PRO   289      -0.346 -18.889  -1.108  1.000000  0.000          0
ATOM   4643  CB  PRO   289      -1.765 -19.011   0.573  1.000000  0.000          0
ATOM   4644  HB2 PRO   289      -2.759 -18.957   0.128  1.000000  0.000          0
ATOM   4645  HB3 PRO   289      -1.425 -17.989   0.743  1.000000  0.000          0
ATOM   4646  CA  PRO   289      -1.660 -19.777   1.879  1.000000  0.000          0
ATOM   4647  HA  PRO   289      -2.050 -19.189   2.710  1.000000  0.000          0
ATOM   4648  C   PRO   289      -2.254 -21.178   1.781  1.000000  0.000          0
ATOM   4649  O   PRO   289      -2.842 -21.623   0.757  1.000000  0.000          0
ATOM   4650  N   SER   290      -1.871 -22.037   2.704  1.000000  0.000          0
ATOM   4651  H   SER   290      -1.322 -21.601   3.430  1.000000  0.000          0
ATOM   4652  CA  SER   290      -2.340 -23.423   2.852  1.000000  0.000          0
ATOM   4653  HA  SER   290      -3.419 -23.316   2.740  1.000000  0.000          0
ATOM   4654  CB  SER   290      -1.664 -24.276   1.774  1.000000  0.000          0
ATOM   4655  HB2 SER   290      -2.023 -24.059   0.767  1.000000  0.000          0
ATOM   4656  HB3 SER   290      -0.606 -24.019   1.788  1.000000  0.000          0
ATOM   4657  OG  SER   290      -1.834 -25.596   1.883  1.000000  0.000          0
ATOM   4658  HG  SER   290      -2.673 -25.799   2.304  1.000000  0.000          0
ATOM   4659  C   SER   290      -2.118 -24.021   4.282  1.000000  0.000          0
ATOM   4660  O   SER   290      -1.070 -23.679   4.894  1.000000  0.000          0
ATOM   4661  N   LEU   291      -3.092 -24.743   4.843  1.000000  0.000          0
ATOM   4662  H   LEU   291      -3.880 -25.019   4.273  1.000000  0.000          0
ATOM   4663  CA  LEU   291      -3.043 -25.198   6.215  1.000000  0.000          0
ATOM   4664  HA  LEU   291      -2.047 -25.129   6.651  1.000000  0.000          0
ATOM   4665  CB  LEU   291      -4.060 -24.336   6.969  1.000000  0.000          0
ATOM   4666  HB2 LEU   291      -3.858 -23.265   6.952  1.000000  0.000          0
ATOM   4667  HB3 LEU   291      -4.979 -24.481   6.400  1.000000  0.000          0
ATOM   4668  CG  LEU   291      -4.401 -24.750   8.407  1.000000  0.000          0
ATOM   4669  HG  LEU   291      -4.588 -25.814   8.548  1.000000  0.000          0
ATOM   4670  CD1 LEU   291      -3.198 -24.448   9.276  1.000000  0.000          0
ATOM   4671 HD11 LEU   291      -2.415 -24.927   8.689  1.000000  0.000          0
ATOM   4672 HD12 LEU   291      -2.970 -23.383   9.273  1.000000  0.000          0
ATOM   4673 HD13 LEU   291      -3.365 -24.864  10.270  1.000000  0.000          0
ATOM   4674  CD2 LEU   291      -5.518 -23.867   8.908  1.000000  0.000          0
ATOM   4675 HD21 LEU   291      -5.340 -22.806   8.724  1.000000  0.000          0
ATOM   4676 HD22 LEU   291      -6.410 -24.193   8.372  1.000000  0.000          0
ATOM   4677 HD23 LEU   291      -5.665 -24.025   9.976  1.000000  0.000          0
ATOM   4678  C   LEU   291      -3.535 -26.654   6.316  1.000000  0.000          0
ATOM   4679  O   LEU   291      -4.523 -27.056   5.701  1.000000  0.000          0
ATOM   4680  N   ARG   292      -2.830 -27.438   7.167  1.000000  0.000          0
ATOM   4681  H   ARG   292      -1.977 -27.038   7.532  1.000000  0.000          0
ATOM   4682  CA  ARG   292      -3.295 -28.764   7.592  1.000000  0.000          0
ATOM   4683  HA  ARG   292      -4.018 -29.166   6.882  1.000000  0.000          0
ATOM   4684  CB  ARG   292      -2.165 -29.698   7.782  1.000000  0.000          0
ATOM   4685  HB2 ARG   292      -1.399 -29.330   8.464  1.000000  0.000          0
ATOM   4686  HB3 ARG   292      -2.516 -30.639   8.204  1.000000  0.000          0
ATOM   4687  CG  ARG   292      -1.448 -30.090   6.442  1.000000  0.000          0
ATOM   4688  HG2 ARG   292      -2.136 -30.653   5.810  1.000000  0.000          0
ATOM   4689  HG3 ARG   292      -1.288 -29.135   5.940  1.000000  0.000          0
ATOM   4690  CD  ARG   292      -0.207 -30.899   6.632  1.000000  0.000          0
ATOM   4691  HD2 ARG   292       0.374 -30.409   7.414  1.000000  0.000          0
ATOM   4692  HD3 ARG   292      -0.480 -31.887   7.004  1.000000  0.000          0
ATOM   4693  NE  ARG   292       0.522 -31.016   5.349  1.000000  0.000          0
ATOM   4694  HE  ARG   292       0.913 -30.152   4.999  1.000000  0.000          0
ATOM   4695  CZ  ARG   292       0.567 -32.022   4.531  1.000000  0.000          0
ATOM   4696  NH1 ARG   292       0.177 -33.227   4.841  1.000000  0.000          0
ATOM   4697 HH11 ARG   292      -0.089 -33.563   5.756  1.000000  0.000          0
ATOM   4698 HH12 ARG   292       0.314 -34.031   4.245  1.000000  0.000          0
ATOM   4699  NH2 ARG   292       0.926 -31.859   3.269  1.000000  0.000          0
ATOM   4700 HH21 ARG   292       1.274 -30.962   2.969  1.000000  0.000          0
ATOM   4701 HH22 ARG   292       0.902 -32.680   2.681  1.000000  0.000          0
ATOM   4702  C   ARG   292      -4.151 -28.783   8.900  1.000000  0.000          0
ATOM   4703  O   ARG   292      -3.834 -28.134   9.885  1.000000  0.000          0
ATOM   4704  N   ILE   293      -5.146 -29.670   8.909  1.000000  0.000          0
ATOM   4705  H   ILE   293      -5.232 -30.203   8.056  1.000000  0.000          0
ATOM   4706  CA  ILE   293      -6.002 -29.937  10.089  1.000000  0.000          0
ATOM   4707  HA  ILE   293      -5.483 -29.567  10.974  1.000000  0.000          0
ATOM   4708  CB  ILE   293      -7.359 -29.230   9.938  1.000000  0.000          0
ATOM   4709  HB  ILE   293      -7.993 -29.670   9.168  1.000000  0.000          0
ATOM   4710  CG2 ILE   293      -8.021 -29.395  11.326  1.000000  0.000          0
ATOM   4711 HG21 ILE   293      -8.351 -30.424  11.469  1.000000  0.000          0
ATOM   4712 HG22 ILE   293      -7.255 -29.042  12.017  1.000000  0.000          0
ATOM   4713 HG23 ILE   293      -8.884 -28.760  11.522  1.000000  0.000          0
ATOM   4714  CG1 ILE   293      -7.250 -27.700   9.663  1.000000  0.000          0
ATOM   4715 HG12 ILE   293      -6.627 -27.279  10.452  1.000000  0.000          0
ATOM   4716 HG13 ILE   293      -6.822 -27.622   8.662  1.000000  0.000          0
ATOM   4717  CD1 ILE   293      -8.501 -26.876   9.596  1.000000  0.000          0
ATOM   4718 HD11 ILE   293      -9.022 -26.886  10.553  1.000000  0.000          0
ATOM   4719 HD12 ILE   293      -8.359 -25.877   9.183  1.000000  0.000          0
ATOM   4720 HD13 ILE   293      -9.115 -27.404   8.867  1.000000  0.000          0
ATOM   4721  C   ILE   293      -6.087 -31.449  10.325  1.000000  0.000          0
ATOM   4722  O   ILE   293      -6.223 -32.173   9.316  1.000000  0.000          0
ATOM   4723  N   ALA   294      -6.073 -31.952  11.554  1.000000  0.000          0
ATOM   4724  H   ALA   294      -5.706 -31.353  12.279  1.000000  0.000          0
ATOM   4725  CA  ALA   294      -6.480 -33.340  11.941  1.000000  0.000          0
ATOM   4726  HA  ALA   294      -6.048 -34.034  11.220  1.000000  0.000          0
ATOM   4727  CB  ALA   294      -5.971 -33.702  13.251  1.000000  0.000          0
ATOM   4728  HB1 ALA   294      -6.446 -34.610  13.620  1.000000  0.000          0
ATOM   4729  HB2 ALA   294      -4.903 -33.901  13.163  1.000000  0.000          0
ATOM   4730  HB3 ALA   294      -6.337 -33.005  14.005  1.000000  0.000          0
ATOM   4731  C   ALA   294      -8.030 -33.436  11.816  1.000000  0.000          0
ATOM   4732  O   ALA   294      -8.728 -32.721  12.559  1.000000  0.000          0
ATOM   4733  N   ALA   295      -8.561 -34.352  10.993  1.000000  0.000          0
ATOM   4734  H   ALA   295      -7.884 -34.799  10.390  1.000000  0.000          0
ATOM   4735  CA  ALA   295      -9.964 -34.352  10.596  1.000000  0.000          0
ATOM   4736  HA  ALA   295     -10.179 -33.293  10.457  1.000000  0.000          0
ATOM   4737  CB  ALA   295     -10.331 -35.192   9.408  1.000000  0.000          0
ATOM   4738  HB1 ALA   295      -9.973 -36.170   9.732  1.000000  0.000          0
ATOM   4739  HB2 ALA   295     -11.412 -35.148   9.278  1.000000  0.000          0
ATOM   4740  HB3 ALA   295      -9.831 -34.820   8.514  1.000000  0.000          0
ATOM   4741  C   ALA   295     -10.891 -34.890  11.764  1.000000  0.000          0
ATOM   4742  O   ALA   295     -12.002 -34.447  11.900  1.000000  0.000          0
ATOM   4743  N   SER   296     -10.369 -35.817  12.608  1.000000  0.000          0
ATOM   4744  H   SER   296      -9.503 -36.273  12.359  1.000000  0.000          0
ATOM   4745  CA  SER   296     -10.954 -36.256  13.863  1.000000  0.000          0
ATOM   4746  HA  SER   296     -11.863 -36.763  13.542  1.000000  0.000          0
ATOM   4747  CB  SER   296      -9.978 -37.253  14.486  1.000000  0.000          0
ATOM   4748  HB2 SER   296     -10.494 -37.632  15.370  1.000000  0.000          0
ATOM   4749  HB3 SER   296      -9.821 -38.150  13.886  1.000000  0.000          0
ATOM   4750  OG  SER   296      -8.745 -36.686  14.875  1.000000  0.000          0
ATOM   4751  HG  SER   296      -8.215 -36.368  14.141  1.000000  0.000          0
ATOM   4752  C   SER   296     -11.267 -35.160  14.856  1.000000  0.000          0
ATOM   4753  O   SER   296     -11.784 -35.470  15.961  1.000000  0.000          0
ATOM   4754  N   THR   297     -10.945 -33.866  14.577  1.000000  0.000          0
ATOM   4755  H   THR   297     -10.369 -33.680  13.768  1.000000  0.000          0
ATOM   4756  CA  THR   297     -11.574 -32.687  15.277  1.000000  0.000          0
ATOM   4757  HA  THR   297     -11.616 -32.764  16.363  1.000000  0.000          0
ATOM   4758  CB  THR   297     -10.826 -31.434  15.075  1.000000  0.000          0
ATOM   4759  HB  THR   297     -11.278 -30.589  15.598  1.000000  0.000          0
ATOM   4760  CG2 THR   297      -9.351 -31.485  15.573  1.000000  0.000          0
ATOM   4761 HG21 THR   297      -8.861 -32.365  15.156  1.000000  0.000          0
ATOM   4762 HG22 THR   297      -8.851 -30.641  15.101  1.000000  0.000          0
ATOM   4763 HG23 THR   297      -9.225 -31.411  16.653  1.000000  0.000          0
ATOM   4764  OG1 THR   297     -10.862 -31.173  13.640  1.000000  0.000          0
ATOM   4765  HG1 THR   297     -10.092 -31.577  13.233  1.000000  0.000          0
ATOM   4766  C   THR   297     -13.059 -32.509  14.908  1.000000  0.000          0
ATOM   4767  O   THR   297     -13.809 -31.971  15.707  1.000000  0.000          0
ATOM   4768  N   LEU   298     -13.535 -32.936  13.722  1.000000  0.000          0
ATOM   4769  H   LEU   298     -12.851 -33.394  13.137  1.000000  0.000          0
ATOM   4770  CA  LEU   298     -14.906 -32.661  13.182  1.000000  0.000          0
ATOM   4771  HA  LEU   298     -15.493 -32.085  13.898  1.000000  0.000          0
ATOM   4772  CB  LEU   298     -14.677 -32.072  11.815  1.000000  0.000          0
ATOM   4773  HB2 LEU   298     -14.337 -32.970  11.302  1.000000  0.000          0
ATOM   4774  HB3 LEU   298     -15.649 -31.755  11.434  1.000000  0.000          0
ATOM   4775  CG  LEU   298     -13.569 -31.025  11.432  1.000000  0.000          0
ATOM   4776  HG  LEU   298     -12.576 -31.417  11.652  1.000000  0.000          0
ATOM   4777  CD1 LEU   298     -13.668 -30.927   9.920  1.000000  0.000          0
ATOM   4778 HD11 LEU   298     -12.852 -30.259   9.640  1.000000  0.000          0
ATOM   4779 HD12 LEU   298     -13.385 -31.909   9.539  1.000000  0.000          0
ATOM   4780 HD13 LEU   298     -14.591 -30.474   9.561  1.000000  0.000          0
ATOM   4781  CD2 LEU   298     -13.744 -29.633  12.045  1.000000  0.000          0
ATOM   4782 HD21 LEU   298     -13.586 -29.813  13.108  1.000000  0.000          0
ATOM   4783 HD22 LEU   298     -13.102 -28.816  11.715  1.000000  0.000          0
ATOM   4784 HD23 LEU   298     -14.740 -29.291  11.761  1.000000  0.000          0
ATOM   4785  C   LEU   298     -15.653 -34.066  13.090  1.000000  0.000          0
ATOM   4786  O   LEU   298     -15.050 -35.102  12.942  1.000000  0.000          0
ATOM   4787  N   LYS   299     -16.993 -34.063  13.081  1.000000  0.000          0
ATOM   4788  H   LYS   299     -17.407 -33.141  13.056  1.000000  0.000          0
ATOM   4789  CA  LYS   299     -17.893 -35.265  12.951  1.000000  0.000          0
ATOM   4790  HA  LYS   299     -17.599 -35.976  13.723  1.000000  0.000          0
ATOM   4791  CB  LYS   299     -19.300 -34.781  13.262  1.000000  0.000          0
ATOM   4792  HB2 LYS   299     -19.551 -34.163  12.399  1.000000  0.000          0
ATOM   4793  HB3 LYS   299     -19.921 -35.655  13.065  1.000000  0.000          0
ATOM   4794  CG  LYS   299     -19.639 -34.063  14.640  1.000000  0.000          0
ATOM   4795  HG2 LYS   299     -19.047 -33.152  14.734  1.000000  0.000          0
ATOM   4796  HG3 LYS   299     -20.686 -33.761  14.691  1.000000  0.000          0
ATOM   4797  CD  LYS   299     -19.295 -35.046  15.765  1.000000  0.000          0
ATOM   4798  HD2 LYS   299     -19.862 -35.974  15.675  1.000000  0.000          0
ATOM   4799  HD3 LYS   299     -18.276 -35.433  15.734  1.000000  0.000          0
ATOM   4800  CE  LYS   299     -19.553 -34.512  17.242  1.000000  0.000          0
ATOM   4801  HE2 LYS   299     -19.222 -35.288  17.931  1.000000  0.000          0
ATOM   4802  HE3 LYS   299     -18.906 -33.651  17.401  1.000000  0.000          0
ATOM   4803  NZ  LYS   299     -20.982 -34.334  17.505  1.000000  0.000          0
ATOM   4804  HZ1 LYS   299     -21.213 -33.778  18.315  1.000000  0.000          0
ATOM   4805  HZ2 LYS   299     -21.352 -33.815  16.722  1.000000  0.000          0
ATOM   4806  HZ3 LYS   299     -21.370 -35.262  17.606  1.000000  0.000          0
ATOM   4807  C   LYS   299     -17.732 -36.067  11.725  1.000000  0.000          0
ATOM   4808  O   LYS   299     -17.545 -35.581  10.664  1.000000  0.000          0
ATOM   4809  N   SER   300     -18.027 -37.369  11.894  1.000000  0.000          0
ATOM   4810  H   SER   300     -18.263 -37.655  12.833  1.000000  0.000          0
ATOM   4811  CA  SER   300     -18.186 -38.329  10.855  1.000000  0.000          0
ATOM   4812  HA  SER   300     -17.523 -38.041  10.039  1.000000  0.000          0
ATOM   4813  CB  SER   300     -17.647 -39.684  11.264  1.000000  0.000          0
ATOM   4814  HB2 SER   300     -16.677 -39.618  11.756  1.000000  0.000          0
ATOM   4815  HB3 SER   300     -18.387 -40.175  11.897  1.000000  0.000          0
ATOM   4816  OG  SER   300     -17.458 -40.255  10.019  1.000000  0.000          0
ATOM   4817  HG  SER   300     -16.608 -40.025   9.637  1.000000  0.000          0
ATOM   4818  C   SER   300     -19.612 -38.464  10.245  1.000000  0.000          0
[truncated: 41,038 more chars]
