# Supplementary material for: Insights into receptor structure and dynamics at the surface of living cells
Source: Nat Commun. 2023 Mar 22;14:1596. doi: 10.1038/s41467-023-37284-4 (PMC10033668; doi:10.1038/s41467-023-37284-4)
Supplement: Supplementary file 13 — Supplementary Software [file 41467_2023_37284_MOESM13_ESM.zip › SI_comp_bio/c/basic_strc.pdb.6000]

CRYST1  101.248  118.858   90.215  90.00  90.00  90.00               1
ATOM      1  N   CYS     1       3.129   3.177  12.577  1.000000  0.000          0
ATOM      2  H1  CYS     1       3.396   3.831  13.298  1.000000  0.000          0
ATOM      3  H2  CYS     1       2.128   3.041  12.592  1.000000  0.000          0
ATOM      4  H3  CYS     1       3.401   3.553  11.681  1.000000  0.000          0
ATOM      5  CA  CYS     1       3.794   1.883  12.776  1.000000  0.000          0
ATOM      6  HA  CYS     1       3.662   1.583  13.817  1.000000  0.000          0
ATOM      7  CB  CYS     1       3.086   0.801  11.891  1.000000  0.000          0
ATOM      8  HB2 CYS     1       3.658  -0.127  11.904  1.000000  0.000          0
ATOM      9  HB3 CYS     1       2.078   0.653  12.279  1.000000  0.000          0
ATOM     10  SG  CYS     1       2.865   1.344  10.132  1.000000  0.000          0
ATOM     11  HG  CYS     1       1.849   0.550   9.785  1.000000  0.000          0
ATOM     12  C   CYS     1       5.268   1.978  12.407  1.000000  0.000          0
ATOM     13  O   CYS     1       5.619   2.304  11.289  1.000000  0.000          0
ATOM     14  N   ASP     2       6.139   1.649  13.310  1.000000  0.000          0
ATOM     15  H   ASP     2       5.798   1.352  14.212  1.000000  0.000          0
ATOM     16  CA  ASP     2       7.594   1.826  13.171  1.000000  0.000          0
ATOM     17  HA  ASP     2       7.825   2.809  12.759  1.000000  0.000          0
ATOM     18  CB  ASP     2       8.196   1.776  14.574  1.000000  0.000          0
ATOM     19  HB2 ASP     2       7.844   2.676  15.078  1.000000  0.000          0
ATOM     20  HB3 ASP     2       7.909   0.832  15.035  1.000000  0.000          0
ATOM     21  CG  ASP     2       9.717   1.969  14.583  1.000000  0.000          0
ATOM     22  OD1 ASP     2      10.282   2.433  13.563  1.000000  0.000          0
ATOM     23  OD2 ASP     2      10.422   1.646  15.571  1.000000  0.000          0
ATOM     24  C   ASP     2       8.289   0.826  12.230  1.000000  0.000          0
ATOM     25  O   ASP     2       8.509  -0.341  12.539  1.000000  0.000          0
ATOM     26  N   ILE     3       8.650   1.309  11.059  1.000000  0.000          0
ATOM     27  H   ILE     3       8.418   2.260  10.812  1.000000  0.000          0
ATOM     28  CA  ILE     3       9.141   0.484   9.971  1.000000  0.000          0
ATOM     29  HA  ILE     3       9.878  -0.195  10.397  1.000000  0.000          0
ATOM     30  CB  ILE     3       7.967  -0.336   9.373  1.000000  0.000          0
ATOM     31  HB  ILE     3       7.340  -0.680  10.196  1.000000  0.000          0
ATOM     32  CG2 ILE     3       6.953   0.437   8.487  1.000000  0.000          0
ATOM     33 HG21 ILE     3       7.368   0.760   7.532  1.000000  0.000          0
ATOM     34 HG22 ILE     3       6.104  -0.219   8.297  1.000000  0.000          0
ATOM     35 HG23 ILE     3       6.755   1.363   9.027  1.000000  0.000          0
ATOM     36  CG1 ILE     3       8.537  -1.603   8.748  1.000000  0.000          0
ATOM     37 HG12 ILE     3       8.908  -1.225   7.796  1.000000  0.000          0
ATOM     38 HG13 ILE     3       9.370  -1.937   9.367  1.000000  0.000          0
ATOM     39  CD1 ILE     3       7.473  -2.735   8.562  1.000000  0.000          0
ATOM     40 HD11 ILE     3       7.998  -3.550   8.064  1.000000  0.000          0
ATOM     41 HD12 ILE     3       7.033  -3.023   9.517  1.000000  0.000          0
ATOM     42 HD13 ILE     3       6.713  -2.417   7.849  1.000000  0.000          0
ATOM     43  C   ILE     3       9.842   1.293   8.941  1.000000  0.000          0
ATOM     44  O   ILE     3      10.561   0.652   8.123  1.000000  0.000          0
ATOM     45  N   THR     4       9.690   2.612   8.855  1.000000  0.000          0
ATOM     46  H   THR     4       9.133   2.990   9.607  1.000000  0.000          0
ATOM     47  CA  THR     4      10.192   3.485   7.815  1.000000  0.000          0
ATOM     48  HA  THR     4       9.547   3.434   6.940  1.000000  0.000          0
ATOM     49  CB  THR     4      10.235   4.977   8.299  1.000000  0.000          0
ATOM     50  HB  THR     4      10.965   5.041   9.105  1.000000  0.000          0
ATOM     51  CG2 THR     4      10.691   6.062   7.271  1.000000  0.000          0
ATOM     52 HG21 THR     4      11.720   5.856   6.974  1.000000  0.000          0
ATOM     53 HG22 THR     4      10.149   5.879   6.343  1.000000  0.000          0
ATOM     54 HG23 THR     4      10.571   7.064   7.686  1.000000  0.000          0
ATOM     55  OG1 THR     4       8.965   5.512   8.760  1.000000  0.000          0
ATOM     56  HG1 THR     4       8.630   4.763   9.261  1.000000  0.000          0
ATOM     57  C   THR     4      11.652   3.017   7.337  1.000000  0.000          0
ATOM     58  O   THR     4      11.765   2.732   6.185  1.000000  0.000          0
ATOM     59  N   LEU     5      12.669   3.087   8.175  1.000000  0.000          0
ATOM     60  H   LEU     5      12.518   3.483   9.091  1.000000  0.000          0
ATOM     61  CA  LEU     5      14.048   2.682   7.822  1.000000  0.000          0
ATOM     62  HA  LEU     5      14.417   3.367   7.059  1.000000  0.000          0
ATOM     63  CB  LEU     5      14.935   2.884   9.106  1.000000  0.000          0
ATOM     64  HB2 LEU     5      14.390   2.214   9.769  1.000000  0.000          0
ATOM     65  HB3 LEU     5      15.955   2.542   8.932  1.000000  0.000          0
ATOM     66  CG  LEU     5      14.894   4.372   9.694  1.000000  0.000          0
ATOM     67  HG  LEU     5      14.098   4.988   9.273  1.000000  0.000          0
ATOM     68  CD1 LEU     5      14.612   4.250  11.220  1.000000  0.000          0
ATOM     69 HD11 LEU     5      15.573   4.075  11.704  1.000000  0.000          0
ATOM     70 HD12 LEU     5      14.271   5.214  11.600  1.000000  0.000          0
ATOM     71 HD13 LEU     5      13.911   3.454  11.477  1.000000  0.000          0
ATOM     72  CD2 LEU     5      16.283   5.079   9.461  1.000000  0.000          0
ATOM     73 HD21 LEU     5      16.421   5.325   8.409  1.000000  0.000          0
ATOM     74 HD22 LEU     5      16.267   5.961  10.101  1.000000  0.000          0
ATOM     75 HD23 LEU     5      17.041   4.333   9.704  1.000000  0.000          0
ATOM     76  C   LEU     5      14.203   1.230   7.439  1.000000  0.000          0
ATOM     77  O   LEU     5      15.090   0.899   6.629  1.000000  0.000          0
ATOM     78  N   GLN     6      13.322   0.322   7.873  1.000000  0.000          0
ATOM     79  H   GLN     6      12.632   0.553   8.574  1.000000  0.000          0
ATOM     80  CA  GLN     6      13.268  -1.042   7.305  1.000000  0.000          0
ATOM     81  HA  GLN     6      14.289  -1.410   7.203  1.000000  0.000          0
ATOM     82  CB  GLN     6      12.578  -1.983   8.265  1.000000  0.000          0
ATOM     83  HB2 GLN     6      13.123  -2.180   9.188  1.000000  0.000          0
ATOM     84  HB3 GLN     6      11.608  -1.522   8.455  1.000000  0.000          0
ATOM     85  CG  GLN     6      12.404  -3.406   7.710  1.000000  0.000          0
ATOM     86  HG2 GLN     6      11.642  -3.400   6.931  1.000000  0.000          0
ATOM     87  HG3 GLN     6      13.336  -3.703   7.230  1.000000  0.000          0
ATOM     88  CD  GLN     6      12.057  -4.425   8.839  1.000000  0.000          0
ATOM     89  OE1 GLN     6      11.740  -4.165  10.009  1.000000  0.000          0
ATOM     90  NE2 GLN     6      11.949  -5.650   8.370  1.000000  0.000          0
ATOM     91 HE21 GLN     6      11.389  -6.328   8.865  1.000000  0.000          0
ATOM     92 HE22 GLN     6      12.208  -5.903   7.426  1.000000  0.000          0
ATOM     93  C   GLN     6      12.688  -0.988   5.859  1.000000  0.000          0
ATOM     94  O   GLN     6      13.050  -1.828   5.084  1.000000  0.000          0
ATOM     95  N   GLU     7      11.763  -0.080   5.606  1.000000  0.000          0
ATOM     96  H   GLU     7      11.409   0.488   6.364  1.000000  0.000          0
ATOM     97  CA  GLU     7      10.945  -0.071   4.329  1.000000  0.000          0
ATOM     98  HA  GLU     7      10.644  -1.095   4.113  1.000000  0.000          0
ATOM     99  CB  GLU     7       9.619   0.752   4.492  1.000000  0.000          0
ATOM    100  HB2 GLU     7       9.023   0.479   5.364  1.000000  0.000          0
ATOM    101  HB3 GLU     7       9.789   1.827   4.562  1.000000  0.000          0
ATOM    102  CG  GLU     7       8.640   0.561   3.257  1.000000  0.000          0
ATOM    103  HG2 GLU     7       9.002   1.068   2.361  1.000000  0.000          0
ATOM    104  HG3 GLU     7       8.409  -0.478   3.023  1.000000  0.000          0
ATOM    105  CD  GLU     7       7.268   1.280   3.596  1.000000  0.000          0
ATOM    106  OE1 GLU     7       7.299   2.417   4.093  1.000000  0.000          0
ATOM    107  OE2 GLU     7       6.131   0.666   3.486  1.000000  0.000          0
ATOM    108  C   GLU     7      11.755   0.495   3.211  1.000000  0.000          0
ATOM    109  O   GLU     7      11.756   0.030   2.064  1.000000  0.000          0
ATOM    110  N   ILE     8      12.659   1.397   3.622  1.000000  0.000          0
ATOM    111  H   ILE     8      12.764   1.666   4.589  1.000000  0.000          0
ATOM    112  CA  ILE     8      13.777   1.899   2.798  1.000000  0.000          0
ATOM    113  HA  ILE     8      13.358   2.275   1.864  1.000000  0.000          0
ATOM    114  CB  ILE     8      14.539   3.078   3.449  1.000000  0.000          0
ATOM    115  HB  ILE     8      14.633   3.048   4.534  1.000000  0.000          0
ATOM    116  CG2 ILE     8      15.892   3.332   2.866  1.000000  0.000          0
ATOM    117 HG21 ILE     8      16.499   2.451   3.074  1.000000  0.000          0
ATOM    118 HG22 ILE     8      15.850   3.627   1.817  1.000000  0.000          0
ATOM    119 HG23 ILE     8      16.353   4.130   3.451  1.000000  0.000          0
ATOM    120  CG1 ILE     8      13.696   4.366   3.326  1.000000  0.000          0
ATOM    121 HG12 ILE     8      13.635   4.621   2.268  1.000000  0.000          0
ATOM    122 HG13 ILE     8      12.670   4.012   3.431  1.000000  0.000          0
ATOM    123  CD1 ILE     8      14.046   5.496   4.220  1.000000  0.000          0
ATOM    124 HD11 ILE     8      14.227   5.184   5.248  1.000000  0.000          0
ATOM    125 HD12 ILE     8      14.980   5.917   3.849  1.000000  0.000          0
ATOM    126 HD13 ILE     8      13.309   6.297   4.162  1.000000  0.000          0
ATOM    127  C   ILE     8      14.678   0.717   2.357  1.000000  0.000          0
ATOM    128  O   ILE     8      15.138   0.680   1.245  1.000000  0.000          0
ATOM    129  N   ILE     9      15.010  -0.214   3.262  1.000000  0.000          0
ATOM    130  H   ILE     9      14.639  -0.122   4.197  1.000000  0.000          0
ATOM    131  CA  ILE     9      15.971  -1.298   3.029  1.000000  0.000          0
ATOM    132  HA  ILE     9      16.717  -0.744   2.458  1.000000  0.000          0
ATOM    133  CB  ILE     9      16.581  -1.990   4.184  1.000000  0.000          0
ATOM    134  HB  ILE     9      15.722  -2.318   4.769  1.000000  0.000          0
ATOM    135  CG2 ILE     9      17.321  -3.290   3.674  1.000000  0.000          0
ATOM    136 HG21 ILE     9      17.934  -3.185   2.778  1.000000  0.000          0
ATOM    137 HG22 ILE     9      18.052  -3.637   4.405  1.000000  0.000          0
ATOM    138 HG23 ILE     9      16.603  -4.098   3.544  1.000000  0.000          0
ATOM    139  CG1 ILE     9      17.559  -1.160   5.097  1.000000  0.000          0
ATOM    140 HG12 ILE     9      16.972  -0.343   5.515  1.000000  0.000          0
ATOM    141 HG13 ILE     9      17.773  -1.611   6.066  1.000000  0.000          0
ATOM    142  CD1 ILE     9      18.833  -0.679   4.409  1.000000  0.000          0
ATOM    143 HD11 ILE     9      18.618  -0.155   3.477  1.000000  0.000          0
ATOM    144 HD12 ILE     9      19.401  -0.014   5.061  1.000000  0.000          0
ATOM    145 HD13 ILE     9      19.434  -1.581   4.300  1.000000  0.000          0
ATOM    146  C   ILE     9      15.340  -2.268   2.061  1.000000  0.000          0
ATOM    147  O   ILE     9      15.987  -2.705   1.104  1.000000  0.000          0
ATOM    148  N   LYS    10      14.028  -2.480   2.233  1.000000  0.000          0
ATOM    149  H   LYS    10      13.576  -2.082   3.045  1.000000  0.000          0
ATOM    150  CA  LYS    10      13.293  -3.296   1.382  1.000000  0.000          0
ATOM    151  HA  LYS    10      13.787  -4.257   1.241  1.000000  0.000          0
ATOM    152  CB  LYS    10      11.929  -3.557   2.040  1.000000  0.000          0
ATOM    153  HB2 LYS    10      12.132  -4.043   2.996  1.000000  0.000          0
ATOM    154  HB3 LYS    10      11.488  -2.578   2.227  1.000000  0.000          0
ATOM    155  CG  LYS    10      10.865  -4.405   1.281  1.000000  0.000          0
ATOM    156  HG2 LYS    10      10.124  -4.553   2.066  1.000000  0.000          0
ATOM    157  HG3 LYS    10      10.396  -3.759   0.537  1.000000  0.000          0
ATOM    158  CD  LYS    10      11.301  -5.742   0.736  1.000000  0.000          0
ATOM    159  HD2 LYS    10      12.084  -5.526   0.010  1.000000  0.000          0
ATOM    160  HD3 LYS    10      11.560  -6.476   1.499  1.000000  0.000          0
ATOM    161  CE  LYS    10      10.077  -6.341   0.005  1.000000  0.000          0
ATOM    162  HE2 LYS    10       9.220  -6.279   0.674  1.000000  0.000          0
ATOM    163  HE3 LYS    10       9.878  -5.724  -0.871  1.000000  0.000          0
ATOM    164  NZ  LYS    10      10.278  -7.703  -0.613  1.000000  0.000          0
ATOM    165  HZ1 LYS    10       9.531  -7.900  -1.262  1.000000  0.000          0
ATOM    166  HZ2 LYS    10      11.163  -7.673  -1.101  1.000000  0.000          0
ATOM    167  HZ3 LYS    10      10.514  -8.439   0.037  1.000000  0.000          0
ATOM    168  C   LYS    10      13.307  -2.662  -0.002  1.000000  0.000          0
ATOM    169  O   LYS    10      13.497  -3.341  -1.011  1.000000  0.000          0
ATOM    170  N   THR    11      13.080  -1.348  -0.066  1.000000  0.000          0
ATOM    171  H   THR    11      12.675  -0.971   0.779  1.000000  0.000          0
ATOM    172  CA  THR    11      13.177  -0.430  -1.234  1.000000  0.000          0
ATOM    173  HA  THR    11      12.485  -0.760  -2.009  1.000000  0.000          0
ATOM    174  CB  THR    11      12.709   0.984  -0.937  1.000000  0.000          0
ATOM    175  HB  THR    11      13.417   1.587  -0.370  1.000000  0.000          0
ATOM    176  CG2 THR    11      12.479   1.812  -2.141  1.000000  0.000          0
ATOM    177 HG21 THR    11      11.866   1.190  -2.792  1.000000  0.000          0
ATOM    178 HG22 THR    11      11.927   2.720  -1.898  1.000000  0.000          0
ATOM    179 HG23 THR    11      13.452   2.040  -2.576  1.000000  0.000          0
ATOM    180  OG1 THR    11      11.473   0.983  -0.284  1.000000  0.000          0
ATOM    181  HG1 THR    11      11.701   0.784   0.627  1.000000  0.000          0
ATOM    182  C   THR    11      14.544  -0.386  -1.975  1.000000  0.000          0
ATOM    183  O   THR    11      14.583  -0.617  -3.166  1.000000  0.000          0
ATOM    184  N   LEU    12      15.665  -0.455  -1.255  1.000000  0.000          0
ATOM    185  H   LEU    12      15.663  -0.396  -0.248  1.000000  0.000          0
ATOM    186  CA  LEU    12      16.998  -0.678  -1.762  1.000000  0.000          0
ATOM    187  HA  LEU    12      17.182  -0.022  -2.612  1.000000  0.000          0
ATOM    188  CB  LEU    12      18.074  -0.219  -0.739  1.000000  0.000          0
ATOM    189  HB2 LEU    12      17.892  -0.600   0.267  1.000000  0.000          0
ATOM    190  HB3 LEU    12      19.059  -0.412  -1.162  1.000000  0.000          0
ATOM    191  CG  LEU    12      18.168   1.330  -0.578  1.000000  0.000          0
ATOM    192  HG  LEU    12      17.219   1.866  -0.602  1.000000  0.000          0
ATOM    193  CD1 LEU    12      18.827   1.640   0.816  1.000000  0.000          0
ATOM    194 HD11 LEU    12      19.695   1.007   1.004  1.000000  0.000          0
ATOM    195 HD12 LEU    12      19.206   2.660   0.765  1.000000  0.000          0
ATOM    196 HD13 LEU    12      18.059   1.512   1.581  1.000000  0.000          0
ATOM    197  CD2 LEU    12      19.069   2.054  -1.611  1.000000  0.000          0
ATOM    198 HD21 LEU    12      20.029   1.565  -1.780  1.000000  0.000          0
ATOM    199 HD22 LEU    12      18.586   2.020  -2.587  1.000000  0.000          0
ATOM    200 HD23 LEU    12      19.242   3.097  -1.340  1.000000  0.000          0
ATOM    201  C   LEU    12      17.176  -2.064  -2.425  1.000000  0.000          0
ATOM    202  O   LEU    12      17.675  -2.175  -3.552  1.000000  0.000          0
ATOM    203  N   ASN    13      16.778  -3.143  -1.695  1.000000  0.000          0
ATOM    204  H   ASN    13      16.449  -2.971  -0.757  1.000000  0.000          0
ATOM    205  CA  ASN    13      16.798  -4.465  -2.260  1.000000  0.000          0
ATOM    206  HA  ASN    13      17.818  -4.663  -2.592  1.000000  0.000          0
ATOM    207  CB  ASN    13      16.443  -5.547  -1.171  1.000000  0.000          0
ATOM    208  HB2 ASN    13      15.582  -5.157  -0.627  1.000000  0.000          0
ATOM    209  HB3 ASN    13      16.093  -6.454  -1.663  1.000000  0.000          0
ATOM    210  CG  ASN    13      17.524  -5.882  -0.191  1.000000  0.000          0
ATOM    211  OD1 ASN    13      17.720  -5.244   0.795  1.000000  0.000          0
ATOM    212  ND2 ASN    13      18.033  -7.107  -0.173  1.000000  0.000          0
ATOM    213 HD21 ASN    13      18.668  -7.382   0.563  1.000000  0.000          0
ATOM    214 HD22 ASN    13      17.659  -7.783  -0.824  1.000000  0.000          0
ATOM    215  C   ASN    13      15.900  -4.560  -3.529  1.000000  0.000          0
ATOM    216  O   ASN    13      16.283  -5.335  -4.396  1.000000  0.000          0
ATOM    217  N   SER    14      14.730  -3.921  -3.581  1.000000  0.000          0
ATOM    218  H   SER    14      14.477  -3.358  -2.783  1.000000  0.000          0
ATOM    219  CA  SER    14      13.862  -3.938  -4.760  1.000000  0.000          0
ATOM    220  HA  SER    14      13.687  -4.982  -5.023  1.000000  0.000          0
ATOM    221  CB  SER    14      12.531  -3.292  -4.422  1.000000  0.000          0
ATOM    222  HB2 SER    14      12.651  -2.304  -3.975  1.000000  0.000          0
ATOM    223  HB3 SER    14      12.043  -3.212  -5.393  1.000000  0.000          0
ATOM    224  OG  SER    14      11.855  -4.033  -3.395  1.000000  0.000          0
ATOM    225  HG  SER    14      12.362  -3.940  -2.584  1.000000  0.000          0
ATOM    226  C   SER    14      14.479  -3.202  -5.987  1.000000  0.000          0
ATOM    227  O   SER    14      14.346  -3.745  -7.115  1.000000  0.000          0
ATOM    228  N   LEU    15      15.099  -2.047  -5.808  1.000000  0.000          0
ATOM    229  H   LEU    15      15.301  -1.742  -4.867  1.000000  0.000          0
ATOM    230  CA  LEU    15      15.927  -1.378  -6.839  1.000000  0.000          0
ATOM    231  HA  LEU    15      15.229  -1.209  -7.660  1.000000  0.000          0
ATOM    232  CB  LEU    15      16.457  -0.044  -6.276  1.000000  0.000          0
ATOM    233  HB2 LEU    15      16.810  -0.132  -5.248  1.000000  0.000          0
ATOM    234  HB3 LEU    15      17.356   0.240  -6.821  1.000000  0.000          0
ATOM    235  CG  LEU    15      15.285   0.989  -6.239  1.000000  0.000          0
ATOM    236  HG  LEU    15      14.299   0.571  -6.031  1.000000  0.000          0
ATOM    237  CD1 LEU    15      15.370   2.084  -5.175  1.000000  0.000          0
ATOM    238 HD11 LEU    15      15.425   1.693  -4.159  1.000000  0.000          0
ATOM    239 HD12 LEU    15      16.287   2.652  -5.331  1.000000  0.000          0
ATOM    240 HD13 LEU    15      14.510   2.750  -5.231  1.000000  0.000          0
ATOM    241  CD2 LEU    15      15.200   1.618  -7.531  1.000000  0.000          0
ATOM    242 HD21 LEU    15      16.118   2.030  -7.949  1.000000  0.000          0
ATOM    243 HD22 LEU    15      14.819   0.960  -8.314  1.000000  0.000          0
ATOM    244 HD23 LEU    15      14.427   2.386  -7.515  1.000000  0.000          0
ATOM    245  C   LEU    15      17.081  -2.189  -7.400  1.000000  0.000          0
ATOM    246  O   LEU    15      17.451  -1.983  -8.552  1.000000  0.000          0
ATOM    247  N   THR    16      17.615  -3.206  -6.716  1.000000  0.000          0
ATOM    248  H   THR    16      17.389  -3.559  -5.797  1.000000  0.000          0
ATOM    249  CA  THR    16      18.767  -4.033  -7.219  1.000000  0.000          0
ATOM    250  HA  THR    16      19.224  -3.513  -8.060  1.000000  0.000          0
ATOM    251  CB  THR    16      19.844  -4.193  -6.049  1.000000  0.000          0
ATOM    252  HB  THR    16      19.654  -5.071  -5.430  1.000000  0.000          0
ATOM    253  CG2 THR    16      21.221  -4.428  -6.595  1.000000  0.000          0
ATOM    254 HG21 THR    16      21.951  -4.173  -5.825  1.000000  0.000          0
ATOM    255 HG22 THR    16      21.263  -5.495  -6.817  1.000000  0.000          0
ATOM    256 HG23 THR    16      21.436  -3.850  -7.493  1.000000  0.000          0
ATOM    257  OG1 THR    16      19.914  -3.064  -5.265  1.000000  0.000          0
ATOM    258  HG1 THR    16      19.879  -2.295  -5.837  1.000000  0.000          0
ATOM    259  C   THR    16      18.385  -5.421  -7.744  1.000000  0.000          0
ATOM    260  O   THR    16      19.250  -6.125  -8.323  1.000000  0.000          0
ATOM    261  N   GLU    17      17.123  -5.866  -7.635  1.000000  0.000          0
ATOM    262  H   GLU    17      16.461  -5.277  -7.149  1.000000  0.000          0
ATOM    263  CA  GLU    17      16.840  -7.280  -7.966  1.000000  0.000          0
ATOM    264  HA  GLU    17      17.540  -7.946  -7.464  1.000000  0.000          0
ATOM    265  CB  GLU    17      15.365  -7.587  -7.601  1.000000  0.000          0
ATOM    266  HB2 GLU    17      15.157  -7.083  -6.658  1.000000  0.000          0
ATOM    267  HB3 GLU    17      14.773  -7.003  -8.307  1.000000  0.000          0
ATOM    268  CG  GLU    17      14.967  -9.082  -7.547  1.000000  0.000          0
ATOM    269  HG2 GLU    17      15.002  -9.621  -8.493  1.000000  0.000          0
ATOM    270  HG3 GLU    17      15.737  -9.666  -7.043  1.000000  0.000          0
ATOM    271  CD  GLU    17      13.689  -9.342  -6.744  1.000000  0.000          0
ATOM    272  OE1 GLU    17      12.616  -9.698  -7.369  1.000000  0.000          0
ATOM    273  OE2 GLU    17      13.724  -9.119  -5.498  1.000000  0.000          0
ATOM    274  C   GLU    17      17.044  -7.552  -9.536  1.000000  0.000          0
ATOM    275  O   GLU    17      17.764  -8.497  -9.873  1.000000  0.000          0
ATOM    276  N   GLN    18      16.403  -6.812 -10.451  1.000000  0.000          0
ATOM    277  H   GLN    18      15.703  -6.194 -10.065  1.000000  0.000          0
ATOM    278  CA  GLN    18      16.585  -6.888 -11.890  1.000000  0.000          0
ATOM    279  HA  GLN    18      16.850  -7.909 -12.175  1.000000  0.000          0
ATOM    280  CB  GLN    18      15.167  -6.495 -12.514  1.000000  0.000          0
ATOM    281  HB2 GLN    18      14.973  -5.492 -12.135  1.000000  0.000          0
ATOM    282  HB3 GLN    18      15.120  -6.429 -13.601  1.000000  0.000          0
ATOM    283  CG  GLN    18      14.204  -7.618 -11.987  1.000000  0.000          0
ATOM    284  HG2 GLN    18      14.582  -8.626 -12.153  1.000000  0.000          0
ATOM    285  HG3 GLN    18      14.018  -7.471 -10.924  1.000000  0.000          0
ATOM    286  CD  GLN    18      12.892  -7.604 -12.722  1.000000  0.000          0
ATOM    287  OE1 GLN    18      12.489  -6.827 -13.597  1.000000  0.000          0
ATOM    288  NE2 GLN    18      12.051  -8.555 -12.445  1.000000  0.000          0
ATOM    289 HE21 GLN    18      11.388  -8.613 -13.205  1.000000  0.000          0
ATOM    290 HE22 GLN    18      12.306  -9.293 -11.803  1.000000  0.000          0
ATOM    291  C   GLN    18      17.569  -5.926 -12.547  1.000000  0.000          0
ATOM    292  O   GLN    18      17.827  -4.838 -12.031  1.000000  0.000          0
ATOM    293  N   LYS    19      18.201  -6.360 -13.688  1.000000  0.000          0
ATOM    294  H   LYS    19      17.994  -7.307 -13.974  1.000000  0.000          0
ATOM    295  CA  LYS    19      19.168  -5.587 -14.451  1.000000  0.000          0
ATOM    296  HA  LYS    19      19.777  -5.109 -13.683  1.000000  0.000          0
ATOM    297  CB  LYS    19      20.137  -6.549 -15.173  1.000000  0.000          0
ATOM    298  HB2 LYS    19      19.596  -7.230 -15.830  1.000000  0.000          0
ATOM    299  HB3 LYS    19      20.796  -5.903 -15.754  1.000000  0.000          0
ATOM    300  CG  LYS    19      20.913  -7.486 -14.233  1.000000  0.000          0
ATOM    301  HG2 LYS    19      21.603  -6.846 -13.683  1.000000  0.000          0
ATOM    302  HG3 LYS    19      20.257  -7.887 -13.461  1.000000  0.000          0
ATOM    303  CD  LYS    19      21.742  -8.459 -15.057  1.000000  0.000          0
ATOM    304  HD2 LYS    19      21.044  -9.203 -15.443  1.000000  0.000          0
ATOM    305  HD3 LYS    19      22.205  -7.933 -15.891  1.000000  0.000          0
ATOM    306  CE  LYS    19      22.712  -9.319 -14.275  1.000000  0.000          0
ATOM    307  HE2 LYS    19      22.179  -9.816 -13.465  1.000000  0.000          0
ATOM    308  HE3 LYS    19      23.055 -10.103 -14.951  1.000000  0.000          0
ATOM    309  NZ  LYS    19      23.830  -8.423 -13.781  1.000000  0.000          0
ATOM    310  HZ1 LYS    19      23.430  -7.896 -13.017  1.000000  0.000          0
ATOM    311  HZ2 LYS    19      24.564  -8.960 -13.346  1.000000  0.000          0
ATOM    312  HZ3 LYS    19      24.203  -7.770 -14.456  1.000000  0.000          0
ATOM    313  C   LYS    19      18.501  -4.687 -15.533  1.000000  0.000          0
ATOM    314  O   LYS    19      17.516  -5.155 -16.188  1.000000  0.000          0
ATOM    315  N   THR    20      19.012  -3.467 -15.637  1.000000  0.000          0
ATOM    316  H   THR    20      19.729  -3.198 -14.979  1.000000  0.000          0
ATOM    317  CA  THR    20      18.504  -2.502 -16.574  1.000000  0.000          0
ATOM    318  HA  THR    20      18.258  -3.110 -17.444  1.000000  0.000          0
ATOM    319  CB  THR    20      17.117  -1.968 -16.174  1.000000  0.000          0
ATOM    320  HB  THR    20      16.501  -2.864 -16.119  1.000000  0.000          0
ATOM    321  CG2 THR    20      17.189  -1.329 -14.790  1.000000  0.000          0
ATOM    322 HG21 THR    20      16.272  -0.857 -14.436  1.000000  0.000          0
ATOM    323 HG22 THR    20      17.483  -2.068 -14.044  1.000000  0.000          0
ATOM    324 HG23 THR    20      17.933  -0.536 -14.846  1.000000  0.000          0
ATOM    325  OG1 THR    20      16.528  -1.194 -17.155  1.000000  0.000          0
ATOM    326  HG1 THR    20      16.502  -1.725 -17.954  1.000000  0.000          0
ATOM    327  C   THR    20      19.481  -1.553 -17.076  1.000000  0.000          0
ATOM    328  O   THR    20      20.219  -1.017 -16.239  1.000000  0.000          0
ATOM    329  N   LEU    21      19.387  -1.118 -18.355  1.000000  0.000          0
ATOM    330  H   LEU    21      18.781  -1.596 -19.005  1.000000  0.000          0
ATOM    331  CA  LEU    21      20.047   0.073 -18.849  1.000000  0.000          0
ATOM    332  HA  LEU    21      21.119  -0.030 -18.683  1.000000  0.000          0
ATOM    333  CB  LEU    21      19.728   0.231 -20.356  1.000000  0.000          0
ATOM    334  HB2 LEU    21      18.688  -0.011 -20.574  1.000000  0.000          0
ATOM    335  HB3 LEU    21      19.769   1.242 -20.760  1.000000  0.000          0
ATOM    336  CG  LEU    21      20.599  -0.719 -21.168  1.000000  0.000          0
ATOM    337  HG  LEU    21      20.859  -1.668 -20.703  1.000000  0.000          0
ATOM    338  CD1 LEU    21      19.982  -0.951 -22.585  1.000000  0.000          0
ATOM    339 HD11 LEU    21      19.771   0.010 -23.052  1.000000  0.000          0
ATOM    340 HD12 LEU    21      20.640  -1.540 -23.226  1.000000  0.000          0
ATOM    341 HD13 LEU    21      19.050  -1.466 -22.354  1.000000  0.000          0
ATOM    342  CD2 LEU    21      21.867  -0.007 -21.498  1.000000  0.000          0
ATOM    343 HD21 LEU    21      22.671  -0.605 -21.929  1.000000  0.000          0
ATOM    344 HD22 LEU    21      21.605   0.877 -22.077  1.000000  0.000          0
ATOM    345 HD23 LEU    21      22.377   0.295 -20.582  1.000000  0.000          0
ATOM    346  C   LEU    21      19.622   1.376 -18.139  1.000000  0.000          0
ATOM    347  O   LEU    21      20.396   2.308 -18.217  1.000000  0.000          0
ATOM    348  N   CYS    22      18.538   1.364 -17.371  1.000000  0.000          0
ATOM    349  H   CYS    22      18.016   0.500 -17.356  1.000000  0.000          0
ATOM    350  CA  CYS    22      17.806   2.560 -16.902  1.000000  0.000          0
ATOM    351  HA  CYS    22      17.612   3.317 -17.660  1.000000  0.000          0
ATOM    352  CB  CYS    22      16.360   2.295 -16.354  1.000000  0.000          0
ATOM    353  HB2 CYS    22      16.290   1.459 -15.660  1.000000  0.000          0
ATOM    354  HB3 CYS    22      15.880   3.185 -15.945  1.000000  0.000          0
ATOM    355  SG  CYS    22      15.425   1.740 -17.840  1.000000  0.000          0
ATOM    356  HG  CYS    22      15.436   0.439 -17.535  1.000000  0.000          0
ATOM    357  C   CYS    22      18.649   3.249 -15.824  1.000000  0.000          0
ATOM    358  O   CYS    22      18.528   4.429 -15.618  1.000000  0.000          0
ATOM    359  N   THR    23      19.495   2.554 -15.112  1.000000  0.000          0
ATOM    360  H   THR    23      19.557   1.580 -15.377  1.000000  0.000          0
ATOM    361  CA  THR    23      20.326   3.121 -14.046  1.000000  0.000          0
ATOM    362  HA  THR    23      19.857   4.012 -13.631  1.000000  0.000          0
ATOM    363  CB  THR    23      20.511   2.236 -12.826  1.000000  0.000          0
ATOM    364  HB  THR    23      21.035   2.835 -12.083  1.000000  0.000          0
ATOM    365  CG2 THR    23      19.215   1.570 -12.345  1.000000  0.000          0
ATOM    366 HG21 THR    23      18.450   2.341 -12.244  1.000000  0.000          0
ATOM    367 HG22 THR    23      18.889   0.791 -13.035  1.000000  0.000          0
ATOM    368 HG23 THR    23      19.374   1.195 -11.334  1.000000  0.000          0
ATOM    369  OG1 THR    23      21.344   1.155 -13.188  1.000000  0.000          0
ATOM    370  HG1 THR    23      21.860   0.808 -12.456  1.000000  0.000          0
ATOM    371  C   THR    23      21.676   3.488 -14.592  1.000000  0.000          0
ATOM    372  O   THR    23      22.370   4.089 -13.821  1.000000  0.000          0
ATOM    373  N   GLU    24      21.990   3.419 -15.919  1.000000  0.000          0
ATOM    374  H   GLU    24      21.399   2.915 -16.566  1.000000  0.000          0
ATOM    375  CA  GLU    24      23.113   4.060 -16.551  1.000000  0.000          0
ATOM    376  HA  GLU    24      24.042   3.956 -15.992  1.000000  0.000          0
ATOM    377  CB  GLU    24      23.408   3.484 -17.976  1.000000  0.000          0
ATOM    378  HB2 GLU    24      22.478   3.721 -18.494  1.000000  0.000          0
ATOM    379  HB3 GLU    24      24.121   4.127 -18.490  1.000000  0.000          0
ATOM    380  CG  GLU    24      23.789   2.005 -18.056  1.000000  0.000          0
ATOM    381  HG2 GLU    24      23.052   1.427 -17.498  1.000000  0.000          0
ATOM    382  HG3 GLU    24      23.981   1.737 -19.094  1.000000  0.000          0
ATOM    383  CD  GLU    24      25.062   1.570 -17.356  1.000000  0.000          0
ATOM    384  OE1 GLU    24      25.957   2.456 -17.059  1.000000  0.000          0
ATOM    385  OE2 GLU    24      25.113   0.401 -16.957  1.000000  0.000          0
ATOM    386  C   GLU    24      22.815   5.605 -16.625  1.000000  0.000          0
ATOM    387  O   GLU    24      23.755   6.408 -16.780  1.000000  0.000          0
ATOM    388  N   LEU    25      21.547   6.037 -16.511  1.000000  0.000          0
ATOM    389  H   LEU    25      20.888   5.338 -16.204  1.000000  0.000          0
ATOM    390  CA  LEU    25      21.037   7.340 -16.728  1.000000  0.000          0
ATOM    391  HA  LEU    25      21.370   7.741 -17.684  1.000000  0.000          0
ATOM    392  CB  LEU    25      19.454   7.366 -16.681  1.000000  0.000          0
ATOM    393  HB2 LEU    25      19.174   6.976 -15.702  1.000000  0.000          0
ATOM    394  HB3 LEU    25      19.019   8.363 -16.635  1.000000  0.000          0
ATOM    395  CG  LEU    25      18.727   6.645 -17.843  1.000000  0.000          0
ATOM    396  HG  LEU    25      19.049   5.606 -17.786  1.000000  0.000          0
ATOM    397  CD1 LEU    25      17.203   6.654 -17.564  1.000000  0.000          0
ATOM    398 HD11 LEU    25      16.724   5.676 -17.548  1.000000  0.000          0
ATOM    399 HD12 LEU    25      17.022   7.106 -16.587  1.000000  0.000          0
ATOM    400 HD13 LEU    25      16.709   7.264 -18.318  1.000000  0.000          0
ATOM    401  CD2 LEU    25      19.004   7.278 -19.258  1.000000  0.000          0
ATOM    402 HD21 LEU    25      18.684   6.617 -20.063  1.000000  0.000          0
ATOM    403 HD22 LEU    25      18.391   8.179 -19.245  1.000000  0.000          0
ATOM    404 HD23 LEU    25      20.018   7.621 -19.465  1.000000  0.000          0
ATOM    405  C   LEU    25      21.662   8.230 -15.685  1.000000  0.000          0
ATOM    406  O   LEU    25      21.913   7.850 -14.566  1.000000  0.000          0
ATOM    407  N   THR    26      21.870   9.510 -16.017  1.000000  0.000          0
ATOM    408  H   THR    26      21.528   9.723 -16.944  1.000000  0.000          0
ATOM    409  CA  THR    26      22.517  10.501 -15.176  1.000000  0.000          0
ATOM    410  HA  THR    26      23.390  10.106 -14.655  1.000000  0.000          0
ATOM    411  CB  THR    26      23.122  11.450 -16.175  1.000000  0.000          0
ATOM    412  HB  THR    26      22.262  11.774 -16.761  1.000000  0.000          0
ATOM    413  CG2 THR    26      23.692  12.708 -15.528  1.000000  0.000          0
ATOM    414 HG21 THR    26      24.276  12.526 -14.625  1.000000  0.000          0
ATOM    415 HG22 THR    26      24.375  13.220 -16.206  1.000000  0.000          0
ATOM    416 HG23 THR    26      22.925  13.457 -15.330  1.000000  0.000          0
ATOM    417  OG1 THR    26      24.141  10.875 -16.973  1.000000  0.000          0
ATOM    418  HG1 THR    26      23.771  10.625 -17.823  1.000000  0.000          0
ATOM    419  C   THR    26      21.662  11.313 -14.222  1.000000  0.000          0
ATOM    420  O   THR    26      20.634  11.832 -14.653  1.000000  0.000          0
ATOM    421  N   VAL    27      22.169  11.458 -13.002  1.000000  0.000          0
ATOM    422  H   VAL    27      22.963  10.863 -12.812  1.000000  0.000          0
ATOM    423  CA  VAL    27      21.568  12.281 -11.908  1.000000  0.000          0
ATOM    424  HA  VAL    27      20.877  12.979 -12.381  1.000000  0.000          0
ATOM    425  CB  VAL    27      20.682  11.356 -11.019  1.000000  0.000          0
ATOM    426  HB  VAL    27      20.226  10.678 -11.740  1.000000  0.000          0
ATOM    427  CG1 VAL    27      21.372  10.462 -10.006  1.000000  0.000          0
ATOM    428 HG11 VAL    27      22.110   9.888 -10.566  1.000000  0.000          0
ATOM    429 HG12 VAL    27      21.850  11.076  -9.243  1.000000  0.000          0
ATOM    430 HG13 VAL    27      20.637   9.730  -9.671  1.000000  0.000          0
ATOM    431  CG2 VAL    27      19.611  12.237 -10.338  1.000000  0.000          0
ATOM    432 HG21 VAL    27      20.100  12.857  -9.584  1.000000  0.000          0
ATOM    433 HG22 VAL    27      18.970  12.695 -11.092  1.000000  0.000          0
ATOM    434 HG23 VAL    27      18.993  11.612  -9.693  1.000000  0.000          0
ATOM    435  C   VAL    27      22.566  13.075 -11.079  1.000000  0.000          0
ATOM    436  O   VAL    27      23.715  12.663 -10.971  1.000000  0.000          0
ATOM    437  N   THR    28      22.126  14.233 -10.616  1.000000  0.000          0
ATOM    438  H   THR    28      21.224  14.546 -10.944  1.000000  0.000          0
ATOM    439  CA  THR    28      22.920  15.050  -9.612  1.000000  0.000          0
ATOM    440  HA  THR    28      23.697  15.426 -10.278  1.000000  0.000          0
ATOM    441  CB  THR    28      22.158  16.304  -9.175  1.000000  0.000          0
ATOM    442  HB  THR    28      21.254  15.961  -8.672  1.000000  0.000          0
ATOM    443  CG2 THR    28      23.006  17.282  -8.370  1.000000  0.000          0
ATOM    444 HG21 THR    28      22.443  18.017  -7.795  1.000000  0.000          0
ATOM    445 HG22 THR    28      23.538  16.738  -7.589  1.000000  0.000          0
ATOM    446 HG23 THR    28      23.718  17.864  -8.952  1.000000  0.000          0
ATOM    447  OG1 THR    28      21.760  17.028 -10.279  1.000000  0.000          0
ATOM    448  HG1 THR    28      21.224  16.411 -10.784  1.000000  0.000          0
ATOM    449  C   THR    28      23.615  14.393  -8.411  1.000000  0.000          0
ATOM    450  O   THR    28      22.998  13.897  -7.458  1.000000  0.000          0
ATOM    451  N   ASP    29      24.953  14.343  -8.470  1.000000  0.000          0
ATOM    452  H   ASP    29      25.325  14.921  -9.211  1.000000  0.000          0
ATOM    453  CA  ASP    29      25.781  13.718  -7.471  1.000000  0.000          0
ATOM    454  HA  ASP    29      25.377  12.725  -7.272  1.000000  0.000          0
ATOM    455  CB  ASP    29      27.271  13.639  -8.045  1.000000  0.000          0
ATOM    456  HB2 ASP    29      27.187  13.065  -8.967  1.000000  0.000          0
ATOM    457  HB3 ASP    29      27.638  14.642  -8.263  1.000000  0.000          0
ATOM    458  CG  ASP    29      28.220  12.937  -7.111  1.000000  0.000          0
ATOM    459  OD1 ASP    29      27.730  12.307  -6.199  1.000000  0.000          0
ATOM    460  OD2 ASP    29      29.409  13.032  -7.295  1.000000  0.000          0
ATOM    461  C   ASP    29      25.768  14.673  -6.219  1.000000  0.000          0
ATOM    462  O   ASP    29      26.680  15.431  -5.972  1.000000  0.000          0
ATOM    463  N   ILE    30      24.764  14.538  -5.360  1.000000  0.000          0
ATOM    464  H   ILE    30      24.030  13.868  -5.544  1.000000  0.000          0
ATOM    465  CA  ILE    30      24.508  15.425  -4.155  1.000000  0.000          0
ATOM    466  HA  ILE    30      24.526  16.405  -4.631  1.000000  0.000          0
ATOM    467  CB  ILE    30      23.195  15.163  -3.478  1.000000  0.000          0
ATOM    468  HB  ILE    30      23.237  15.676  -2.516  1.000000  0.000          0
ATOM    469  CG2 ILE    30      22.046  15.851  -4.254  1.000000  0.000          0
ATOM    470 HG21 ILE    30      21.022  15.567  -4.012  1.000000  0.000          0
ATOM    471 HG22 ILE    30      22.079  16.939  -4.230  1.000000  0.000          0
ATOM    472 HG23 ILE    30      22.157  15.571  -5.302  1.000000  0.000          0
ATOM    473  CG1 ILE    30      22.923  13.682  -3.177  1.000000  0.000          0
ATOM    474 HG12 ILE    30      22.905  13.137  -4.122  1.000000  0.000          0
ATOM    475 HG13 ILE    30      23.857  13.380  -2.705  1.000000  0.000          0
ATOM    476  CD1 ILE    30      21.862  13.109  -2.288  1.000000  0.000          0
ATOM    477 HD11 ILE    30      20.922  13.365  -2.777  1.000000  0.000          0
ATOM    478 HD12 ILE    30      21.897  12.020  -2.267  1.000000  0.000          0
ATOM    479 HD13 ILE    30      21.956  13.606  -1.323  1.000000  0.000          0
ATOM    480  C   ILE    30      25.670  15.348  -3.157  1.000000  0.000          0
ATOM    481  O   ILE    30      26.092  16.283  -2.432  1.000000  0.000          0
ATOM    482  N   PHE    31      26.316  14.179  -3.204  1.000000  0.000          0
ATOM    483  H   PHE    31      25.966  13.486  -3.850  1.000000  0.000          0
ATOM    484  CA  PHE    31      27.273  13.708  -2.258  1.000000  0.000          0
ATOM    485  HA  PHE    31      26.863  13.970  -1.282  1.000000  0.000          0
ATOM    486  CB  PHE    31      27.382  12.184  -2.267  1.000000  0.000          0
ATOM    487  HB2 PHE    31      27.887  11.963  -3.208  1.000000  0.000          0
ATOM    488  HB3 PHE    31      28.137  11.943  -1.518  1.000000  0.000          0
ATOM    489  CG  PHE    31      26.057  11.406  -2.196  1.000000  0.000          0
ATOM    490  CD1 PHE    31      25.530  11.077  -0.946  1.000000  0.000          0
ATOM    491  HD1 PHE    31      26.090  11.462  -0.106  1.000000  0.000          0
ATOM    492  CE1 PHE    31      24.312  10.335  -0.827  1.000000  0.000          0
ATOM    493  HE1 PHE    31      23.946  10.081   0.156  1.000000  0.000          0
ATOM    494  CZ  PHE    31      23.763   9.804  -2.016  1.000000  0.000          0
ATOM    495  HZ  PHE    31      22.877   9.192  -1.931  1.000000  0.000          0
ATOM    496  CE2 PHE    31      24.307  10.052  -3.328  1.000000  0.000          0
ATOM    497  HE2 PHE    31      23.747   9.733  -4.194  1.000000  0.000          0
ATOM    498  CD2 PHE    31      25.477  10.875  -3.380  1.000000  0.000          0
ATOM    499  HD2 PHE    31      25.908  11.018  -4.360  1.000000  0.000          0
ATOM    500  C   PHE    31      28.580  14.483  -2.379  1.000000  0.000          0
ATOM    501  O   PHE    31      29.239  14.563  -1.351  1.000000  0.000          0
ATOM    502  N   ALA    32      28.935  15.177  -3.530  1.000000  0.000          0
ATOM    503  H   ALA    32      28.294  15.112  -4.309  1.000000  0.000          0
ATOM    504  CA  ALA    32      30.087  16.006  -3.644  1.000000  0.000          0
ATOM    505  HA  ALA    32      30.979  15.424  -3.412  1.000000  0.000          0
ATOM    506  CB  ALA    32      30.247  16.242  -5.125  1.000000  0.000          0
ATOM    507  HB1 ALA    32      29.454  16.890  -5.501  1.000000  0.000          0
ATOM    508  HB2 ALA    32      31.219  16.722  -5.224  1.000000  0.000          0
ATOM    509  HB3 ALA    32      30.304  15.239  -5.548  1.000000  0.000          0
ATOM    510  C   ALA    32      30.198  17.264  -2.720  1.000000  0.000          0
ATOM    511  O   ALA    32      31.290  17.898  -2.630  1.000000  0.000          0
ATOM    512  N   ALA    33      29.109  17.556  -1.987  1.000000  0.000          0
ATOM    513  H   ALA    33      28.281  17.004  -2.157  1.000000  0.000          0
ATOM    514  CA  ALA    33      28.984  18.588  -0.929  1.000000  0.000          0
ATOM    515  HA  ALA    33      29.158  19.512  -1.480  1.000000  0.000          0
ATOM    516  CB  ALA    33      27.528  18.682  -0.408  1.000000  0.000          0
ATOM    517  HB1 ALA    33      27.539  19.457   0.358  1.000000  0.000          0
ATOM    518  HB2 ALA    33      26.849  18.707  -1.261  1.000000  0.000          0
ATOM    519  HB3 ALA    33      27.239  17.740   0.055  1.000000  0.000          0
ATOM    520  C   ALA    33      29.937  18.455   0.310  1.000000  0.000          0
ATOM    521  O   ALA    33      30.549  17.414   0.497  1.000000  0.000          0
ATOM    522  N   SER    34      30.075  19.538   1.075  1.000000  0.000          0
ATOM    523  H   SER    34      29.603  20.417   0.919  1.000000  0.000          0
ATOM    524  CA  SER    34      30.992  19.550   2.194  1.000000  0.000          0
ATOM    525  HA  SER    34      32.010  19.476   1.809  1.000000  0.000          0
ATOM    526  CB  SER    34      30.971  20.936   2.888  1.000000  0.000          0
ATOM    527  HB2 SER    34      31.123  21.773   2.206  1.000000  0.000          0
ATOM    528  HB3 SER    34      29.959  21.049   3.275  1.000000  0.000          0
ATOM    529  OG  SER    34      31.863  20.993   3.970  1.000000  0.000          0
ATOM    530  HG  SER    34      32.584  21.517   3.610  1.000000  0.000          0
ATOM    531  C   SER    34      30.652  18.549   3.276  1.000000  0.000          0
ATOM    532  O   SER    34      29.442  18.278   3.379  1.000000  0.000          0
ATOM    533  N   LYS    35      31.620  18.005   3.996  1.000000  0.000          0
ATOM    534  H   LYS    35      32.586  18.282   3.895  1.000000  0.000          0
ATOM    535  CA  LYS    35      31.394  16.876   4.942  1.000000  0.000          0
ATOM    536  HA  LYS    35      30.904  16.104   4.348  1.000000  0.000          0
ATOM    537  CB  LYS    35      32.845  16.526   5.358  1.000000  0.000          0
ATOM    538  HB2 LYS    35      33.441  17.439   5.403  1.000000  0.000          0
ATOM    539  HB3 LYS    35      32.810  16.125   6.372  1.000000  0.000          0
ATOM    540  CG  LYS    35      33.420  15.534   4.318  1.000000  0.000          0
ATOM    541  HG2 LYS    35      32.664  14.764   4.168  1.000000  0.000          0
ATOM    542  HG3 LYS    35      33.604  15.974   3.338  1.000000  0.000          0
ATOM    543  CD  LYS    35      34.733  14.900   4.746  1.000000  0.000          0
ATOM    544  HD2 LYS    35      35.148  14.307   3.931  1.000000  0.000          0
ATOM    545  HD3 LYS    35      35.453  15.674   5.008  1.000000  0.000          0
ATOM    546  CE  LYS    35      34.463  13.862   5.899  1.000000  0.000          0
ATOM    547  HE2 LYS    35      33.929  14.288   6.749  1.000000  0.000          0
ATOM    548  HE3 LYS    35      33.815  13.041   5.596  1.000000  0.000          0
ATOM    549  NZ  LYS    35      35.743  13.289   6.356  1.000000  0.000          0
ATOM    550  HZ1 LYS    35      36.361  14.025   6.668  1.000000  0.000          0
ATOM    551  HZ2 LYS    35      35.556  12.574   7.045  1.000000  0.000          0
ATOM    552  HZ3 LYS    35      36.207  12.930   5.534  1.000000  0.000          0
ATOM    553  C   LYS    35      30.540  17.270   6.128  1.000000  0.000          0
ATOM    554  O   LYS    35      30.053  16.387   6.820  1.000000  0.000          0
ATOM    555  N   ASN    36      30.306  18.581   6.352  1.000000  0.000          0
ATOM    556  H   ASN    36      30.427  19.165   5.538  1.000000  0.000          0
ATOM    557  CA  ASN    36      29.430  19.032   7.452  1.000000  0.000          0
ATOM    558  HA  ASN    36      29.616  18.378   8.303  1.000000  0.000          0
ATOM    559  CB  ASN    36      29.874  20.493   7.825  1.000000  0.000          0
ATOM    560  HB2 ASN    36      29.319  20.800   8.710  1.000000  0.000          0
ATOM    561  HB3 ASN    36      30.958  20.519   7.943  1.000000  0.000          0
ATOM    562  CG  ASN    36      29.418  21.577   6.796  1.000000  0.000          0
ATOM    563  OD1 ASN    36      29.246  21.287   5.632  1.000000  0.000          0
ATOM    564  ND2 ASN    36      29.084  22.739   7.231  1.000000  0.000          0
ATOM    565 HD21 ASN    36      28.472  23.228   6.592  1.000000  0.000          0
ATOM    566 HD22 ASN    36      29.273  23.013   8.185  1.000000  0.000          0
ATOM    567  C   ASN    36      27.891  18.879   7.068  1.000000  0.000          0
ATOM    568  O   ASN    36      27.046  19.130   7.941  1.000000  0.000          0
ATOM    569  N   THR    37      27.564  18.652   5.825  1.000000  0.000          0
ATOM    570  H   THR    37      28.330  18.740   5.173  1.000000  0.000          0
ATOM    571  CA  THR    37      26.246  18.145   5.370  1.000000  0.000          0
ATOM    572  HA  THR    37      25.519  18.956   5.327  1.000000  0.000          0
ATOM    573  CB  THR    37      26.439  17.689   3.855  1.000000  0.000          0
ATOM    574  HB  THR    37      27.033  16.793   3.675  1.000000  0.000          0
ATOM    575  CG2 THR    37      25.050  17.513   3.136  1.000000  0.000          0
ATOM    576 HG21 THR    37      24.502  18.456   3.118  1.000000  0.000          0
ATOM    577 HG22 THR    37      25.017  17.244   2.080  1.000000  0.000          0
ATOM    578 HG23 THR    37      24.486  16.766   3.697  1.000000  0.000          0
ATOM    579  OG1 THR    37      26.937  18.760   3.083  1.000000  0.000          0
ATOM    580  HG1 THR    37      27.884  18.622   3.006  1.000000  0.000          0
ATOM    581  C   THR    37      25.686  17.130   6.194  1.000000  0.000          0
ATOM    582  O   THR    37      26.257  16.053   6.283  1.000000  0.000          0
ATOM    583  N   THR    38      24.585  17.340   6.951  1.000000  0.000          0
ATOM    584  H   THR    38      24.191  18.270   6.968  1.000000  0.000          0
ATOM    585  CA  THR    38      23.959  16.230   7.754  1.000000  0.000          0
ATOM    586  HA  THR    38      24.804  15.677   8.164  1.000000  0.000          0
ATOM    587  CB  THR    38      23.167  16.665   8.999  1.000000  0.000          0
ATOM    588  HB  THR    38      23.781  17.349   9.584  1.000000  0.000          0
ATOM    589  CG2 THR    38      21.881  17.318   8.621  1.000000  0.000          0
ATOM    590 HG21 THR    38      21.133  16.551   8.416  1.000000  0.000          0
ATOM    591 HG22 THR    38      21.659  17.883   9.526  1.000000  0.000          0
ATOM    592 HG23 THR    38      21.953  18.058   7.825  1.000000  0.000          0
ATOM    593  OG1 THR    38      22.751  15.714   9.855  1.000000  0.000          0
ATOM    594  HG1 THR    38      23.479  15.216  10.236  1.000000  0.000          0
ATOM    595  C   THR    38      23.194  15.235   6.908  1.000000  0.000          0
ATOM    596  O   THR    38      22.826  15.467   5.776  1.000000  0.000          0
ATOM    597  N   GLU    39      22.737  14.175   7.566  1.000000  0.000          0
ATOM    598  H   GLU    39      23.176  13.923   8.440  1.000000  0.000          0
ATOM    599  CA  GLU    39      21.893  13.151   6.916  1.000000  0.000          0
ATOM    600  HA  GLU    39      22.542  12.780   6.123  1.000000  0.000          0
ATOM    601  CB  GLU    39      21.633  11.908   7.806  1.000000  0.000          0
ATOM    602  HB2 GLU    39      21.492  11.006   7.212  1.000000  0.000          0
ATOM    603  HB3 GLU    39      22.513  11.796   8.439  1.000000  0.000          0
ATOM    604  CG  GLU    39      20.445  12.099   8.744  1.000000  0.000          0
ATOM    605  HG2 GLU    39      20.715  12.949   9.373  1.000000  0.000          0
ATOM    606  HG3 GLU    39      19.567  12.287   8.128  1.000000  0.000          0
ATOM    607  CD  GLU    39      20.245  10.945   9.751  1.000000  0.000          0
ATOM    608  OE1 GLU    39      21.282  10.426  10.266  1.000000  0.000          0
ATOM    609  OE2 GLU    39      19.086  10.645  10.034  1.000000  0.000          0
ATOM    610  C   GLU    39      20.562  13.730   6.404  1.000000  0.000          0
ATOM    611  O   GLU    39      20.153  13.429   5.260  1.000000  0.000          0
ATOM    612  N   LYS    40      19.960  14.620   7.201  1.000000  0.000          0
ATOM    613  H   LYS    40      20.258  14.616   8.166  1.000000  0.000          0
ATOM    614  CA  LYS    40      18.667  15.236   6.782  1.000000  0.000          0
ATOM    615  HA  LYS    40      17.956  14.502   6.402  1.000000  0.000          0
ATOM    616  CB  LYS    40      18.138  15.975   7.977  1.000000  0.000          0
ATOM    617  HB2 LYS    40      18.769  16.835   8.203  1.000000  0.000          0
ATOM    618  HB3 LYS    40      17.151  16.408   7.819  1.000000  0.000          0
ATOM    619  CG  LYS    40      18.030  15.158   9.317  1.000000  0.000          0
ATOM    620  HG2 LYS    40      19.018  14.823   9.634  1.000000  0.000          0
ATOM    621  HG3 LYS    40      17.647  15.943   9.968  1.000000  0.000          0
ATOM    622  CD  LYS    40      17.098  13.911   9.318  1.000000  0.000          0
ATOM    623  HD2 LYS    40      16.114  14.376   9.255  1.000000  0.000          0
ATOM    624  HD3 LYS    40      17.306  13.270   8.463  1.000000  0.000          0
ATOM    625  CE  LYS    40      17.325  13.211  10.649  1.000000  0.000          0
ATOM    626  HE2 LYS    40      18.383  13.048  10.854  1.000000  0.000          0
ATOM    627  HE3 LYS    40      16.855  13.831  11.413  1.000000  0.000          0
ATOM    628  NZ  LYS    40      16.798  11.816  10.584  1.000000  0.000          0
ATOM    629  HZ1 LYS    40      15.979  11.811   9.994  1.000000  0.000          0
ATOM    630  HZ2 LYS    40      17.470  11.127  10.278  1.000000  0.000          0
ATOM    631  HZ3 LYS    40      16.477  11.585  11.514  1.000000  0.000          0
ATOM    632  C   LYS    40      18.639  16.348   5.692  1.000000  0.000          0
ATOM    633  O   LYS    40      17.690  16.442   4.959  1.000000  0.000          0
ATOM    634  N   GLU    41      19.832  16.933   5.531  1.000000  0.000          0
ATOM    635  H   GLU    41      20.437  16.563   6.249  1.000000  0.000          0
ATOM    636  CA  GLU    41      20.384  17.646   4.351  1.000000  0.000          0
ATOM    637  HA  GLU    41      19.613  18.360   4.059  1.000000  0.000          0
ATOM    638  CB  GLU    41      21.591  18.502   4.635  1.000000  0.000          0
ATOM    639  HB2 GLU    41      22.218  17.948   5.334  1.000000  0.000          0
ATOM    640  HB3 GLU    41      22.160  18.672   3.721  1.000000  0.000          0
ATOM    641  CG  GLU    41      21.296  19.819   5.284  1.000000  0.000          0
ATOM    642  HG2 GLU    41      20.762  20.457   4.578  1.000000  0.000          0
ATOM    643  HG3 GLU    41      20.544  19.623   6.048  1.000000  0.000          0
ATOM    644  CD  GLU    41      22.505  20.640   5.874  1.000000  0.000          0
ATOM    645  OE1 GLU    41      22.546  21.898   5.786  1.000000  0.000          0
ATOM    646  OE2 GLU    41      23.402  19.998   6.386  1.000000  0.000          0
ATOM    647  C   GLU    41      20.614  16.739   3.142  1.000000  0.000          0
ATOM    648  O   GLU    41      20.021  17.012   2.109  1.000000  0.000          0
ATOM    649  N   THR    42      21.268  15.618   3.326  1.000000  0.000          0
ATOM    650  H   THR    42      21.739  15.481   4.209  1.000000  0.000          0
ATOM    651  CA  THR    42      21.331  14.533   2.283  1.000000  0.000          0
ATOM    652  HA  THR    42      21.897  14.900   1.427  1.000000  0.000          0
ATOM    653  CB  THR    42      22.180  13.254   2.682  1.000000  0.000          0
ATOM    654  HB  THR    42      21.891  12.864   3.657  1.000000  0.000          0
ATOM    655  CG2 THR    42      22.331  12.131   1.684  1.000000  0.000          0
ATOM    656 HG21 THR    42      21.454  11.486   1.647  1.000000  0.000          0
ATOM    657 HG22 THR    42      22.477  12.567   0.695  1.000000  0.000          0
ATOM    658 HG23 THR    42      23.191  11.563   2.038  1.000000  0.000          0
ATOM    659  OG1 THR    42      23.478  13.845   2.813  1.000000  0.000          0
ATOM    660  HG1 THR    42      23.419  14.382   3.606  1.000000  0.000          0
ATOM    661  C   THR    42      19.950  14.030   1.728  1.000000  0.000          0
ATOM    662  O   THR    42      19.666  14.136   0.476  1.000000  0.000          0
ATOM    663  N   PHE    43      19.007  13.499   2.601  1.000000  0.000          0
ATOM    664  H   PHE    43      19.317  13.320   3.545  1.000000  0.000          0
ATOM    665  CA  PHE    43      17.748  12.843   2.247  1.000000  0.000          0
ATOM    666  HA  PHE    43      17.918  12.132   1.437  1.000000  0.000          0
ATOM    667  CB  PHE    43      17.263  12.118   3.481  1.000000  0.000          0
ATOM    668  HB2 PHE    43      17.084  12.922   4.195  1.000000  0.000          0
ATOM    669  HB3 PHE    43      16.257  11.749   3.281  1.000000  0.000          0
ATOM    670  CG  PHE    43      18.187  11.136   4.175  1.000000  0.000          0
ATOM    671  CD1 PHE    43      18.164  11.054   5.585  1.000000  0.000          0
ATOM    672  HD1 PHE    43      17.415  11.602   6.138  1.000000  0.000          0
ATOM    673  CE1 PHE    43      19.020  10.243   6.299  1.000000  0.000          0
ATOM    674  HE1 PHE    43      18.960  10.094   7.368  1.000000  0.000          0
ATOM    675  CZ  PHE    43      20.009   9.577   5.573  1.000000  0.000          0
ATOM    676  HZ  PHE    43      20.743   8.980   6.094  1.000000  0.000          0
ATOM    677  CE2 PHE    43      20.112   9.747   4.212  1.000000  0.000          0
ATOM    678  HE2 PHE    43      20.966   9.253   3.773  1.000000  0.000          0
ATOM    679  CD2 PHE    43      19.158  10.457   3.480  1.000000  0.000          0
ATOM    680  HD2 PHE    43      19.177  10.583   2.407  1.000000  0.000          0
ATOM    681  C   PHE    43      16.665  13.841   1.756  1.000000  0.000          0
ATOM    682  O   PHE    43      15.807  13.539   0.911  1.000000  0.000          0
ATOM    683  N   CYS    44      16.689  15.095   2.229  1.000000  0.000          0
ATOM    684  H   CYS    44      17.323  15.201   3.008  1.000000  0.000          0
ATOM    685  CA  CYS    44      15.811  16.130   1.644  1.000000  0.000          0
ATOM    686  HA  CYS    44      14.772  15.852   1.466  1.000000  0.000          0
ATOM    687  CB  CYS    44      15.824  17.381   2.576  1.000000  0.000          0
ATOM    688  HB2 CYS    44      15.428  17.086   3.548  1.000000  0.000          0
ATOM    689  HB3 CYS    44      16.797  17.873   2.570  1.000000  0.000          0
ATOM    690  SG  CYS    44      14.508  18.442   2.040  1.000000  0.000          0
ATOM    691  HG  CYS    44      13.554  17.675   2.574  1.000000  0.000          0
ATOM    692  C   CYS    44      16.307  16.485   0.193  1.000000  0.000          0
ATOM    693  O   CYS    44      15.483  16.649  -0.736  1.000000  0.000          0
ATOM    694  N   ARG    45      17.646  16.624   0.024  1.000000  0.000          0
ATOM    695  H   ARG    45      18.270  16.713   0.813  1.000000  0.000          0
ATOM    696  CA  ARG    45      18.196  16.978  -1.297  1.000000  0.000          0
ATOM    697  HA  ARG    45      17.734  17.902  -1.642  1.000000  0.000          0
ATOM    698  CB  ARG    45      19.691  17.285  -1.242  1.000000  0.000          0
ATOM    699  HB2 ARG    45      20.222  16.587  -0.595  1.000000  0.000          0
ATOM    700  HB3 ARG    45      20.138  17.085  -2.216  1.000000  0.000          0
ATOM    701  CG  ARG    45      19.919  18.748  -0.872  1.000000  0.000          0
ATOM    702  HG2 ARG    45      19.779  19.367  -1.757  1.000000  0.000          0
ATOM    703  HG3 ARG    45      19.336  19.078  -0.011  1.000000  0.000          0
ATOM    704  CD  ARG    45      21.403  18.900  -0.479  1.000000  0.000          0
ATOM    705  HD2 ARG    45      21.674  18.276   0.372  1.000000  0.000          0
ATOM    706  HD3 ARG    45      22.018  18.714  -1.358  1.000000  0.000          0
ATOM    707  NE  ARG    45      21.717  20.297  -0.053  1.000000  0.000          0
ATOM    708  HE  ARG    45      21.047  21.008  -0.310  1.000000  0.000          0
ATOM    709  CZ  ARG    45      22.905  20.736   0.334  1.000000  0.000          0
ATOM    710  NH1 ARG    45      23.961  20.053   0.432  1.000000  0.000          0
ATOM    711 HH11 ARG    45      23.957  19.051   0.315  1.000000  0.000          0
ATOM    712 HH12 ARG    45      24.684  20.504   0.974  1.000000  0.000          0
ATOM    713  NH2 ARG    45      23.120  22.024   0.474  1.000000  0.000          0
ATOM    714 HH21 ARG    45      22.339  22.645   0.319  1.000000  0.000          0
ATOM    715 HH22 ARG    45      24.046  22.385   0.662  1.000000  0.000          0
ATOM    716  C   ARG    45      17.913  15.873  -2.279  1.000000  0.000          0
ATOM    717  O   ARG    45      17.404  16.188  -3.306  1.000000  0.000          0
ATOM    718  N   ALA    46      18.093  14.660  -1.868  1.000000  0.000          0
ATOM    719  H   ALA    46      18.654  14.520  -1.042  1.000000  0.000          0
ATOM    720  CA  ALA    46      17.858  13.470  -2.716  1.000000  0.000          0
ATOM    721  HA  ALA    46      18.449  13.551  -3.628  1.000000  0.000          0
ATOM    722  CB  ALA    46      18.237  12.261  -1.911  1.000000  0.000          0
ATOM    723  HB1 ALA    46      17.581  12.253  -1.040  1.000000  0.000          0
ATOM    724  HB2 ALA    46      18.146  11.381  -2.549  1.000000  0.000          0
ATOM    725  HB3 ALA    46      19.281  12.329  -1.609  1.000000  0.000          0
ATOM    726  C   ALA    46      16.412  13.378  -3.223  1.000000  0.000          0
ATOM    727  O   ALA    46      16.103  13.129  -4.400  1.000000  0.000          0
ATOM    728  N   ALA    47      15.488  13.632  -2.329  1.000000  0.000          0
ATOM    729  H   ALA    47      15.772  13.964  -1.418  1.000000  0.000          0
ATOM    730  CA  ALA    47      14.028  13.664  -2.573  1.000000  0.000          0
ATOM    731  HA  ALA    47      13.784  12.690  -2.997  1.000000  0.000          0
ATOM    732  CB  ALA    47      13.307  13.808  -1.261  1.000000  0.000          0
ATOM    733  HB1 ALA    47      12.266  13.630  -1.531  1.000000  0.000          0
ATOM    734  HB2 ALA    47      13.575  13.082  -0.494  1.000000  0.000          0
ATOM    735  HB3 ALA    47      13.462  14.823  -0.895  1.000000  0.000          0
ATOM    736  C   ALA    47      13.613  14.773  -3.661  1.000000  0.000          0
ATOM    737  O   ALA    47      13.025  14.497  -4.670  1.000000  0.000          0
ATOM    738  N   THR    48      14.063  16.013  -3.538  1.000000  0.000          0
ATOM    739  H   THR    48      14.650  16.195  -2.737  1.000000  0.000          0
ATOM    740  CA  THR    48      14.073  17.047  -4.625  1.000000  0.000          0
ATOM    741  HA  THR    48      13.058  17.279  -4.949  1.000000  0.000          0
ATOM    742  CB  THR    48      14.531  18.376  -4.010  1.000000  0.000          0
ATOM    743  HB  THR    48      14.605  19.097  -4.825  1.000000  0.000          0
ATOM    744  CG2 THR    48      13.635  18.889  -2.818  1.000000  0.000          0
ATOM    745 HG21 THR    48      13.010  19.715  -3.155  1.000000  0.000          0
ATOM    746 HG22 THR    48      13.118  18.161  -2.194  1.000000  0.000          0
ATOM    747 HG23 THR    48      14.272  19.368  -2.074  1.000000  0.000          0
ATOM    748  OG1 THR    48      15.854  18.327  -3.538  1.000000  0.000          0
ATOM    749  HG1 THR    48      16.076  17.426  -3.290  1.000000  0.000          0
ATOM    750  C   THR    48      14.908  16.661  -5.891  1.000000  0.000          0
ATOM    751  O   THR    48      14.447  16.951  -7.024  1.000000  0.000          0
ATOM    752  N   VAL    49      16.061  16.081  -5.816  1.000000  0.000          0
ATOM    753  H   VAL    49      16.437  15.897  -4.897  1.000000  0.000          0
ATOM    754  CA  VAL    49      16.912  15.709  -6.928  1.000000  0.000          0
ATOM    755  HA  VAL    49      17.087  16.592  -7.542  1.000000  0.000          0
ATOM    756  CB  VAL    49      18.370  15.288  -6.472  1.000000  0.000          0
ATOM    757  HB  VAL    49      18.354  14.757  -5.520  1.000000  0.000          0
ATOM    758  CG1 VAL    49      19.023  14.419  -7.535  1.000000  0.000          0
ATOM    759 HG11 VAL    49      18.569  13.431  -7.610  1.000000  0.000          0
ATOM    760 HG12 VAL    49      19.048  14.933  -8.496  1.000000  0.000          0
ATOM    761 HG13 VAL    49      20.096  14.290  -7.401  1.000000  0.000          0
ATOM    762  CG2 VAL    49      19.106  16.624  -6.233  1.000000  0.000          0
ATOM    763 HG21 VAL    49      20.180  16.435  -6.218  1.000000  0.000          0
ATOM    764 HG22 VAL    49      18.963  17.318  -7.062  1.000000  0.000          0
ATOM    765 HG23 VAL    49      18.798  17.099  -5.302  1.000000  0.000          0
ATOM    766  C   VAL    49      16.188  14.685  -7.719  1.000000  0.000          0
ATOM    767  O   VAL    49      16.152  14.816  -8.959  1.000000  0.000          0
ATOM    768  N   LEU    50      15.467  13.686  -7.120  1.000000  0.000          0
ATOM    769  H   LEU    50      15.252  13.681  -6.132  1.000000  0.000          0
ATOM    770  CA  LEU    50      14.808  12.575  -7.836  1.000000  0.000          0
ATOM    771  HA  LEU    50      15.409  12.184  -8.656  1.000000  0.000          0
ATOM    772  CB  LEU    50      14.490  11.398  -6.870  1.000000  0.000          0
ATOM    773  HB2 LEU    50      14.064  11.797  -5.950  1.000000  0.000          0
ATOM    774  HB3 LEU    50      13.848  10.685  -7.388  1.000000  0.000          0
ATOM    775  CG  LEU    50      15.748  10.591  -6.529  1.000000  0.000          0
ATOM    776  HG  LEU    50      16.471  11.261  -6.065  1.000000  0.000          0
ATOM    777  CD1 LEU    50      15.355   9.390  -5.662  1.000000  0.000          0
ATOM    778 HD11 LEU    50      14.621   8.805  -6.214  1.000000  0.000          0
ATOM    779 HD12 LEU    50      16.166   8.678  -5.504  1.000000  0.000          0
ATOM    780 HD13 LEU    50      14.875   9.520  -4.693  1.000000  0.000          0
ATOM    781  CD2 LEU    50      16.504   9.913  -7.739  1.000000  0.000          0
ATOM    782 HD21 LEU    50      17.066  10.745  -8.162  1.000000  0.000          0
ATOM    783 HD22 LEU    50      17.326   9.273  -7.420  1.000000  0.000          0
ATOM    784 HD23 LEU    50      15.828   9.525  -8.501  1.000000  0.000          0
ATOM    785  C   LEU    50      13.494  13.116  -8.397  1.000000  0.000          0
ATOM    786  O   LEU    50      13.151  12.806  -9.504  1.000000  0.000          0
ATOM    787  N   ARG    51      12.772  14.100  -7.778  1.000000  0.000          0
ATOM    788  H   ARG    51      13.120  14.589  -6.966  1.000000  0.000          0
ATOM    789  CA  ARG    51      11.507  14.589  -8.351  1.000000  0.000          0
ATOM    790  HA  ARG    51      10.945  13.766  -8.797  1.000000  0.000          0
ATOM    791  CB  ARG    51      10.700  15.262  -7.224  1.000000  0.000          0
ATOM    792  HB2 ARG    51      11.403  15.935  -6.734  1.000000  0.000          0
ATOM    793  HB3 ARG    51       9.909  15.890  -7.634  1.000000  0.000          0
ATOM    794  CG  ARG    51       9.926  14.302  -6.209  1.000000  0.000          0
ATOM    795  HG2 ARG    51      10.641  13.588  -5.803  1.000000  0.000          0
ATOM    796  HG3 ARG    51       9.559  14.962  -5.422  1.000000  0.000          0
ATOM    797  CD  ARG    51       8.722  13.505  -6.806  1.000000  0.000          0
ATOM    798  HD2 ARG    51       7.771  14.032  -6.746  1.000000  0.000          0
ATOM    799  HD3 ARG    51       8.842  13.397  -7.884  1.000000  0.000          0
ATOM    800  NE  ARG    51       8.585  12.195  -6.143  1.000000  0.000          0
ATOM    801  HE  ARG    51       9.415  11.798  -5.727  1.000000  0.000          0
ATOM    802  CZ  ARG    51       7.551  11.431  -6.093  1.000000  0.000          0
ATOM    803  NH1 ARG    51       6.623  11.443  -7.014  1.000000  0.000          0
ATOM    804 HH11 ARG    51       6.612  12.124  -7.759  1.000000  0.000          0
ATOM    805 HH12 ARG    51       5.806  10.866  -6.870  1.000000  0.000          0
ATOM    806  NH2 ARG    51       7.477  10.467  -5.171  1.000000  0.000          0
ATOM    807 HH21 ARG    51       8.260  10.183  -4.601  1.000000  0.000          0
ATOM    808 HH22 ARG    51       6.718   9.804  -5.230  1.000000  0.000          0
ATOM    809  C   ARG    51      11.800  15.449  -9.531  1.000000  0.000          0
ATOM    810  O   ARG    51      11.095  15.311 -10.541  1.000000  0.000          0
ATOM    811  N   GLN    52      12.798  16.302  -9.504  1.000000  0.000          0
ATOM    812  H   GLN    52      13.112  16.502  -8.566  1.000000  0.000          0
ATOM    813  CA  GLN    52      13.252  17.046 -10.636  1.000000  0.000          0
ATOM    814  HA  GLN    52      12.468  17.473 -11.261  1.000000  0.000          0
ATOM    815  CB  GLN    52      14.161  18.201 -10.136  1.000000  0.000          0
ATOM    816  HB2 GLN    52      14.997  17.752  -9.599  1.000000  0.000          0
ATOM    817  HB3 GLN    52      14.566  18.649 -11.043  1.000000  0.000          0
ATOM    818  CG  GLN    52      13.529  19.371  -9.428  1.000000  0.000          0
ATOM    819  HG2 GLN    52      12.738  19.892  -9.968  1.000000  0.000          0
ATOM    820  HG3 GLN    52      13.098  18.884  -8.554  1.000000  0.000          0
ATOM    821  CD  GLN    52      14.495  20.384  -8.890  1.000000  0.000          0
ATOM    822  OE1 GLN    52      14.326  21.568  -9.092  1.000000  0.000          0
ATOM    823  NE2 GLN    52      15.493  19.982  -8.213  1.000000  0.000          0
ATOM    824 HE21 GLN    52      16.070  20.661  -7.735  1.000000  0.000          0
ATOM    825 HE22 GLN    52      15.632  19.013  -7.963  1.000000  0.000          0
ATOM    826  C   GLN    52      13.938  16.160 -11.664  1.000000  0.000          0
ATOM    827  O   GLN    52      14.015  16.636 -12.792  1.000000  0.000          0
ATOM    828  N   PHE    53      14.259  14.873 -11.447  1.000000  0.000          0
ATOM    829  H   PHE    53      14.230  14.525 -10.499  1.000000  0.000          0
ATOM    830  CA  PHE    53      14.914  14.050 -12.402  1.000000  0.000          0
ATOM    831  HA  PHE    53      15.393  14.718 -13.118  1.000000  0.000          0
ATOM    832  CB  PHE    53      15.893  13.129 -11.706  1.000000  0.000          0
ATOM    833  HB2 PHE    53      16.751  13.761 -11.477  1.000000  0.000          0
ATOM    834  HB3 PHE    53      15.486  12.943 -10.712  1.000000  0.000          0
ATOM    835  CG  PHE    53      16.357  11.758 -12.247  1.000000  0.000          0
ATOM    836  CD1 PHE    53      15.611  10.584 -11.925  1.000000  0.000          0
ATOM    837  HD1 PHE    53      14.670  10.642 -11.396  1.000000  0.000          0
ATOM    838  CE1 PHE    53      16.046   9.325 -12.332  1.000000  0.000          0
ATOM    839  HE1 PHE    53      15.490   8.465 -11.986  1.000000  0.000          0
ATOM    840  CZ  PHE    53      17.230   9.252 -13.072  1.000000  0.000          0
ATOM    841  HZ  PHE    53      17.483   8.256 -13.401  1.000000  0.000          0
ATOM    842  CE2 PHE    53      17.927  10.389 -13.449  1.000000  0.000          0
ATOM    843  HE2 PHE    53      18.846  10.287 -14.008  1.000000  0.000          0
ATOM    844  CD2 PHE    53      17.484  11.658 -13.087  1.000000  0.000          0
ATOM    845  HD2 PHE    53      18.038  12.551 -13.335  1.000000  0.000          0
ATOM    846  C   PHE    53      13.971  13.213 -13.312  1.000000  0.000          0
ATOM    847  O   PHE    53      14.199  13.112 -14.514  1.000000  0.000          0
ATOM    848  N   TYR    54      12.940  12.623 -12.727  1.000000  0.000          0
ATOM    849  H   TYR    54      12.795  12.634 -11.727  1.000000  0.000          0
ATOM    850  CA  TYR    54      11.917  11.918 -13.450  1.000000  0.000          0
ATOM    851  HA  TYR    54      12.373  10.993 -13.798  1.000000  0.000          0
ATOM    852  CB  TYR    54      10.714  11.593 -12.461  1.000000  0.000          0
ATOM    853  HB2 TYR    54      10.158  12.487 -12.179  1.000000  0.000          0
ATOM    854  HB3 TYR    54      10.069  10.893 -12.992  1.000000  0.000          0
ATOM    855  CG  TYR    54      11.043  10.871 -11.183  1.000000  0.000          0
ATOM    856  CD1 TYR    54      11.825   9.720 -11.203  1.000000  0.000          0
ATOM    857  HD1 TYR    54      12.160   9.268 -12.127  1.000000  0.000          0
ATOM    858  CE1 TYR    54      12.207   9.086  -9.981  1.000000  0.000          0
ATOM    859  HE1 TYR    54      12.720   8.145 -10.117  1.000000  0.000          0
ATOM    860  CZ  TYR    54      11.765   9.661  -8.774  1.000000  0.000          0
ATOM    861  OH  TYR    54      11.846   9.054  -7.588  1.000000  0.000          0
ATOM    862  HH  TYR    54      11.457   9.635  -6.932  1.000000  0.000          0
ATOM    863  CE2 TYR    54      10.951  10.808  -8.892  1.000000  0.000          0
ATOM    864  HE2 TYR    54      10.678  11.339  -7.992  1.000000  0.000          0
ATOM    865  CD2 TYR    54      10.640  11.414 -10.064  1.000000  0.000          0
ATOM    866  HD2 TYR    54      10.094  12.344 -10.089  1.000000  0.000          0
ATOM    867  C   TYR    54      11.343  12.661 -14.701  1.000000  0.000          0
ATOM    868  O   TYR    54      11.092  12.072 -15.733  1.000000  0.000          0
ATOM    869  N   SER    55      11.156  13.949 -14.585  1.000000  0.000          0
ATOM    870  H   SER    55      11.291  14.354 -13.670  1.000000  0.000          0
ATOM    871  CA  SER    55      10.559  14.859 -15.505  1.000000  0.000          0
ATOM    872  HA  SER    55       9.531  14.549 -15.690  1.000000  0.000          0
ATOM    873  CB  SER    55      10.790  16.381 -15.076  1.000000  0.000          0
ATOM    874  HB2 SER    55      11.843  16.663 -15.047  1.000000  0.000          0
ATOM    875  HB3 SER    55      10.280  16.998 -15.816  1.000000  0.000          0
ATOM    876  OG  SER    55      10.172  16.585 -13.910  1.000000  0.000          0
ATOM    877  HG  SER    55      10.181  17.535 -13.768  1.000000  0.000          0
ATOM    878  C   SER    55      11.282  14.909 -16.853  1.000000  0.000          0
ATOM    879  O   SER    55      10.663  15.255 -17.834  1.000000  0.000          0
ATOM    880  N   HIE    56      12.550  14.481 -16.914  1.000000  0.000          0
ATOM    881  H   HIE    56      12.888  14.139 -16.026  1.000000  0.000          0
ATOM    882  CA  HIE    56      13.386  14.411 -18.018  1.000000  0.000          0
ATOM    883  HA  HIE    56      13.466  15.268 -18.687  1.000000  0.000          0
ATOM    884  CB  HIE    56      14.876  14.268 -17.658  1.000000  0.000          0
ATOM    885  HB2 HIE    56      15.133  14.806 -16.747  1.000000  0.000          0
ATOM    886  HB3 HIE    56      15.027  13.234 -17.349  1.000000  0.000          0
ATOM    887  CG  HIE    56      15.863  14.560 -18.724  1.000000  0.000          0
ATOM    888  ND1 HIE    56      16.075  15.743 -19.377  1.000000  0.000          0
ATOM    889  CE1 HIE    56      16.781  15.391 -20.490  1.000000  0.000          0
ATOM    890  HE1 HIE    56      16.923  16.099 -21.293  1.000000  0.000          0
ATOM    891  NE2 HIE    56      17.033  14.078 -20.568  1.000000  0.000          0
ATOM    892  HE2 HIE    56      17.399  13.596 -21.376  1.000000  0.000          0
ATOM    893  CD2 HIE    56      16.499  13.577 -19.410  1.000000  0.000          0
ATOM    894  HD2 HIE    56      16.468  12.534 -19.130  1.000000  0.000          0
ATOM    895  C   HIE    56      12.890  13.322 -18.953  1.000000  0.000          0
ATOM    896  O   HIE    56      12.726  13.482 -20.138  1.000000  0.000          0
ATOM    897  N   HIE    57      12.664  12.108 -18.376  1.000000  0.000          0
ATOM    898  H   HIE    57      12.773  12.032 -17.374  1.000000  0.000          0
ATOM    899  CA  HIE    57      12.503  10.860 -19.086  1.000000  0.000          0
ATOM    900  HA  HIE    57      13.164  10.795 -19.951  1.000000  0.000          0
ATOM    901  CB  HIE    57      12.864   9.672 -18.206  1.000000  0.000          0
ATOM    902  HB2 HIE    57      12.056   9.498 -17.494  1.000000  0.000          0
ATOM    903  HB3 HIE    57      12.863   8.740 -18.772  1.000000  0.000          0
ATOM    904  CG  HIE    57      14.096   9.885 -17.369  1.000000  0.000          0
ATOM    905  ND1 HIE    57      15.349   9.913 -17.897  1.000000  0.000          0
ATOM    906  CE1 HIE    57      16.138  10.253 -16.911  1.000000  0.000          0
ATOM    907  HE1 HIE    57      17.210  10.121 -16.891  1.000000  0.000          0
ATOM    908  NE2 HIE    57      15.461  10.430 -15.748  1.000000  0.000          0
ATOM    909  HE2 HIE    57      15.876  10.758 -14.888  1.000000  0.000          0
ATOM    910  CD2 HIE    57      14.083  10.320 -16.113  1.000000  0.000          0
ATOM    911  HD2 HIE    57      13.161  10.423 -15.560  1.000000  0.000          0
ATOM    912  C   HIE    57      11.029  10.699 -19.667  1.000000  0.000          0
ATOM    913  O   HIE    57      10.871   9.995 -20.669  1.000000  0.000          0
ATOM    914  N   GLU    58      10.120  11.459 -19.086  1.000000  0.000          0
ATOM    915  H   GLU    58      10.396  12.057 -18.320  1.000000  0.000          0
ATOM    916  CA  GLU    58       8.716  11.689 -19.651  1.000000  0.000          0
ATOM    917  HA  GLU    58       8.166  10.748 -19.620  1.000000  0.000          0
ATOM    918  CB  GLU    58       7.926  12.693 -18.701  1.000000  0.000          0
ATOM    919  HB2 GLU    58       8.416  13.663 -18.793  1.000000  0.000          0
ATOM    920  HB3 GLU    58       6.918  12.804 -19.101  1.000000  0.000          0
ATOM    921  CG  GLU    58       7.941  12.414 -17.170  1.000000  0.000          0
ATOM    922  HG2 GLU    58       7.790  11.338 -17.063  1.000000  0.000          0
ATOM    923  HG3 GLU    58       8.951  12.678 -16.858  1.000000  0.000          0
ATOM    924  CD  GLU    58       6.992  13.103 -16.334  1.000000  0.000          0
ATOM    925  OE1 GLU    58       5.874  13.369 -16.860  1.000000  0.000          0
ATOM    926  OE2 GLU    58       7.297  13.361 -15.135  1.000000  0.000          0
ATOM    927  C   GLU    58       8.605  12.192 -21.077  1.000000  0.000          0
ATOM    928  O   GLU    58       7.522  12.132 -21.692  1.000000  0.000          0
ATOM    929  N   LYS    59       9.667  12.793 -21.507  1.000000  0.000          0
ATOM    930  H   LYS    59      10.480  12.923 -20.922  1.000000  0.000          0
ATOM    931  CA  LYS    59       9.707  13.494 -22.785  1.000000  0.000          0
ATOM    932  HA  LYS    59       8.931  13.101 -23.443  1.000000  0.000          0
ATOM    933  CB  LYS    59       9.380  14.946 -22.573  1.000000  0.000          0
ATOM    934  HB2 LYS    59       9.312  15.478 -23.521  1.000000  0.000          0
ATOM    935  HB3 LYS    59       8.411  15.060 -22.089  1.000000  0.000          0
ATOM    936  CG  LYS    59      10.432  15.732 -21.724  1.000000  0.000          0
ATOM    937  HG2 LYS    59      10.622  15.191 -20.798  1.000000  0.000          0
ATOM    938  HG3 LYS    59      11.444  15.702 -22.126  1.000000  0.000          0
ATOM    939  CD  LYS    59       9.995  17.103 -21.372  1.000000  0.000          0
ATOM    940  HD2 LYS    59      10.738  17.522 -20.693  1.000000  0.000          0
ATOM    941  HD3 LYS    59       9.848  17.744 -22.243  1.000000  0.000          0
ATOM    942  CE  LYS    59       8.753  17.274 -20.467  1.000000  0.000          0
ATOM    943  HE2 LYS    59       8.431  18.300 -20.646  1.000000  0.000          0
ATOM    944  HE3 LYS    59       8.011  16.538 -20.775  1.000000  0.000          0
ATOM    945  NZ  LYS    59       9.126  17.135 -19.018  1.000000  0.000          0
ATOM    946  HZ1 LYS    59       9.627  17.941 -18.674  1.000000  0.000          0
ATOM    947  HZ2 LYS    59       8.258  17.124 -18.501  1.000000  0.000          0
ATOM    948  HZ3 LYS    59       9.635  16.283 -18.829  1.000000  0.000          0
ATOM    949  C   LYS    59      11.057  13.343 -23.510  1.000000  0.000          0
ATOM    950  O   LYS    59      11.153  13.581 -24.682  1.000000  0.000          0
ATOM    951  N   ASP    60      12.209  12.886 -22.924  1.000000  0.000          0
ATOM    952  H   ASP    60      12.197  12.642 -21.945  1.000000  0.000          0
ATOM    953  CA  ASP    60      13.460  12.553 -23.691  1.000000  0.000          0
ATOM    954  HA  ASP    60      13.712  13.433 -24.282  1.000000  0.000          0
ATOM    955  CB  ASP    60      14.672  12.273 -22.778  1.000000  0.000          0
ATOM    956  HB2 ASP    60      14.699  13.018 -21.981  1.000000  0.000          0
ATOM    957  HB3 ASP    60      14.484  11.321 -22.279  1.000000  0.000          0
ATOM    958  CG  ASP    60      15.994  11.978 -23.512  1.000000  0.000          0
ATOM    959  OD1 ASP    60      16.986  12.090 -22.774  1.000000  0.000          0
ATOM    960  OD2 ASP    60      16.104  11.802 -24.778  1.000000  0.000          0
ATOM    961  C   ASP    60      13.218  11.351 -24.631  1.000000  0.000          0
ATOM    962  O   ASP    60      13.120  10.234 -24.096  1.000000  0.000          0
ATOM    963  N   THR    61      13.178  11.484 -25.940  1.000000  0.000          0
ATOM    964  H   THR    61      13.338  12.377 -26.384  1.000000  0.000          0
ATOM    965  CA  THR    61      12.965  10.508 -26.983  1.000000  0.000          0
ATOM    966  HA  THR    61      11.928  10.189 -26.882  1.000000  0.000          0
ATOM    967  CB  THR    61      13.057  11.251 -28.347  1.000000  0.000          0
ATOM    968  HB  THR    61      12.323  12.057 -28.339  1.000000  0.000          0
ATOM    969  CG2 THR    61      14.383  11.867 -28.655  1.000000  0.000          0
ATOM    970 HG21 THR    61      14.697  12.503 -27.827  1.000000  0.000          0
ATOM    971 HG22 THR    61      15.150  11.096 -28.714  1.000000  0.000          0
ATOM    972 HG23 THR    61      14.312  12.430 -29.585  1.000000  0.000          0
ATOM    973  OG1 THR    61      12.779  10.351 -29.415  1.000000  0.000          0
ATOM    974  HG1 THR    61      11.835  10.190 -29.350  1.000000  0.000          0
ATOM    975  C   THR    61      13.937   9.330 -26.980  1.000000  0.000          0
ATOM    976  O   THR    61      13.643   8.219 -27.340  1.000000  0.000          0
ATOM    977  N   ARG    62      15.148   9.492 -26.362  1.000000  0.000          0
ATOM    978  H   ARG    62      15.362  10.430 -26.052  1.000000  0.000          0
ATOM    979  CA  ARG    62      16.126   8.404 -26.064  1.000000  0.000          0
ATOM    980  HA  ARG    62      16.225   7.758 -26.937  1.000000  0.000          0
ATOM    981  CB  ARG    62      17.512   9.002 -25.749  1.000000  0.000          0
ATOM    982  HB2 ARG    62      17.386   9.494 -24.785  1.000000  0.000          0
ATOM    983  HB3 ARG    62      18.292   8.250 -25.620  1.000000  0.000          0
ATOM    984  CG  ARG    62      17.990  10.049 -26.802  1.000000  0.000          0
ATOM    985  HG2 ARG    62      18.073   9.610 -27.795  1.000000  0.000          0
ATOM    986  HG3 ARG    62      17.178  10.768 -26.910  1.000000  0.000          0
ATOM    987  CD  ARG    62      19.226  10.917 -26.372  1.000000  0.000          0
ATOM    988  HD2 ARG    62      20.042  10.242 -26.116  1.000000  0.000          0
ATOM    989  HD3 ARG    62      19.562  11.577 -27.173  1.000000  0.000          0
ATOM    990  NE  ARG    62      18.903  11.669 -25.111  1.000000  0.000          0
ATOM    991  HE  ARG    62      17.971  11.654 -24.724  1.000000  0.000          0
ATOM    992  CZ  ARG    62      19.632  12.712 -24.643  1.000000  0.000          0
ATOM    993  NH1 ARG    62      20.832  12.945 -25.110  1.000000  0.000          0
ATOM    994 HH11 ARG    62      21.223  12.390 -25.857  1.000000  0.000          0
ATOM    995 HH12 ARG    62      21.416  13.614 -24.629  1.000000  0.000          0
ATOM    996  NH2 ARG    62      19.160  13.411 -23.757  1.000000  0.000          0
ATOM    997 HH21 ARG    62      18.275  13.144 -23.351  1.000000  0.000          0
ATOM    998 HH22 ARG    62      19.716  14.197 -23.447  1.000000  0.000          0
ATOM    999  C   ARG    62      15.660   7.405 -25.016  1.000000  0.000          0
ATOM   1000  O   ARG    62      16.165   6.330 -24.961  1.000000  0.000          0
ATOM   1001  N   CYS    63      14.946   7.953 -24.052  1.000000  0.000          0
ATOM   1002  H   CYS    63      14.736   8.936 -24.146  1.000000  0.000          0
ATOM   1003  CA  CYS    63      14.364   7.116 -22.955  1.000000  0.000          0
ATOM   1004  HA  CYS    63      15.038   6.273 -22.808  1.000000  0.000          0
ATOM   1005  CB  CYS    63      14.243   7.921 -21.690  1.000000  0.000          0
ATOM   1006  HB2 CYS    63      13.602   8.791 -21.834  1.000000  0.000          0
ATOM   1007  HB3 CYS    63      13.816   7.348 -20.866  1.000000  0.000          0
ATOM   1008  SG  CYS    63      15.940   8.534 -21.172  1.000000  0.000          0
ATOM   1009  HG  CYS    63      15.560   9.032 -19.992  1.000000  0.000          0
ATOM   1010  C   CYS    63      12.968   6.593 -23.420  1.000000  0.000          0
ATOM   1011  O   CYS    63      12.589   5.465 -23.162  1.000000  0.000          0
ATOM   1012  N   LEU    64      12.167   7.481 -24.054  1.000000  0.000          0
ATOM   1013  H   LEU    64      12.412   8.454 -23.939  1.000000  0.000          0
ATOM   1014  CA  LEU    64      10.849   7.021 -24.629  1.000000  0.000          0
ATOM   1015  HA  LEU    64      10.206   6.535 -23.897  1.000000  0.000          0
ATOM   1016  CB  LEU    64      10.076   8.236 -25.219  1.000000  0.000          0
ATOM   1017  HB2 LEU    64      10.903   8.843 -25.586  1.000000  0.000          0
ATOM   1018  HB3 LEU    64       9.492   7.889 -26.071  1.000000  0.000          0
ATOM   1019  CG  LEU    64       9.288   9.010 -24.210  1.000000  0.000          0
ATOM   1020  HG  LEU    64       9.863   8.973 -23.286  1.000000  0.000          0
ATOM   1021  CD1 LEU    64       9.252  10.511 -24.669  1.000000  0.000          0
ATOM   1022 HD11 LEU    64       8.743  11.082 -23.893  1.000000  0.000          0
ATOM   1023 HD12 LEU    64      10.261  10.924 -24.718  1.000000  0.000          0
ATOM   1024 HD13 LEU    64       8.663  10.643 -25.576  1.000000  0.000          0
ATOM   1025  CD2 LEU    64       7.845   8.624 -24.156  1.000000  0.000          0
ATOM   1026 HD21 LEU    64       7.438   9.018 -23.225  1.000000  0.000          0
ATOM   1027 HD22 LEU    64       7.296   8.971 -25.032  1.000000  0.000          0
ATOM   1028 HD23 LEU    64       7.736   7.551 -23.995  1.000000  0.000          0
ATOM   1029  C   LEU    64      11.044   5.862 -25.669  1.000000  0.000          0
ATOM   1030  O   LEU    64      10.440   4.874 -25.611  1.000000  0.000          0
ATOM   1031  N   GLY    65      11.976   6.090 -26.609  1.000000  0.000          0
ATOM   1032  H   GLY    65      12.411   7.000 -26.662  1.000000  0.000          0
ATOM   1033  CA  GLY    65      12.399   5.161 -27.684  1.000000  0.000          0
ATOM   1034  HA2 GLY    65      11.453   4.840 -28.118  1.000000  0.000          0
ATOM   1035  HA3 GLY    65      12.982   5.626 -28.479  1.000000  0.000          0
ATOM   1036  C   GLY    65      13.153   3.931 -27.208  1.000000  0.000          0
ATOM   1037  O   GLY    65      13.761   3.326 -28.049  1.000000  0.000          0
ATOM   1038  N   ALA    66      13.201   3.529 -25.935  1.000000  0.000          0
ATOM   1039  H   ALA    66      12.631   4.077 -25.307  1.000000  0.000          0
ATOM   1040  CA  ALA    66      13.831   2.317 -25.398  1.000000  0.000          0
ATOM   1041  HA  ALA    66      14.860   2.424 -25.743  1.000000  0.000          0
ATOM   1042  CB  ALA    66      13.804   2.376 -23.882  1.000000  0.000          0
ATOM   1043  HB1 ALA    66      14.359   3.211 -23.453  1.000000  0.000          0
ATOM   1044  HB2 ALA    66      12.787   2.296 -23.500  1.000000  0.000          0
ATOM   1045  HB3 ALA    66      14.292   1.503 -23.447  1.000000  0.000          0
ATOM   1046  C   ALA    66      13.156   1.006 -25.989  1.000000  0.000          0
ATOM   1047  O   ALA    66      12.011   0.902 -26.351  1.000000  0.000          0
ATOM   1048  N   THR    67      14.000  -0.015 -25.932  1.000000  0.000          0
ATOM   1049  H   THR    67      14.878   0.233 -25.500  1.000000  0.000          0
ATOM   1050  CA  THR    67      13.679  -1.402 -25.872  1.000000  0.000          0
ATOM   1051  HA  THR    67      13.453  -1.756 -26.877  1.000000  0.000          0
ATOM   1052  CB  THR    67      14.921  -2.218 -25.348  1.000000  0.000          0
ATOM   1053  HB  THR    67      15.290  -1.884 -24.377  1.000000  0.000          0
ATOM   1054  CG2 THR    67      14.848  -3.762 -25.327  1.000000  0.000          0
ATOM   1055 HG21 THR    67      15.793  -4.206 -25.011  1.000000  0.000          0
ATOM   1056 HG22 THR    67      14.020  -4.073 -24.688  1.000000  0.000          0
ATOM   1057 HG23 THR    67      14.796  -4.050 -26.377  1.000000  0.000          0
ATOM   1058  OG1 THR    67      15.998  -1.929 -26.213  1.000000  0.000          0
ATOM   1059  HG1 THR    67      16.537  -1.217 -25.860  1.000000  0.000          0
ATOM   1060  C   THR    67      12.500  -1.662 -24.900  1.000000  0.000          0
ATOM   1061  O   THR    67      12.438  -1.268 -23.782  1.000000  0.000          0
ATOM   1062  N   ALA    68      11.612  -2.516 -25.381  1.000000  0.000          0
ATOM   1063  H   ALA    68      11.770  -2.885 -26.309  1.000000  0.000          0
ATOM   1064  CA  ALA    68      10.417  -3.003 -24.761  1.000000  0.000          0
ATOM   1065  HA  ALA    68       9.578  -2.307 -24.804  1.000000  0.000          0
ATOM   1066  CB  ALA    68       9.934  -4.248 -25.553  1.000000  0.000          0
ATOM   1067  HB1 ALA    68       9.092  -4.785 -25.111  1.000000  0.000          0
ATOM   1068  HB2 ALA    68       9.547  -3.980 -26.536  1.000000  0.000          0
ATOM   1069  HB3 ALA    68      10.648  -5.048 -25.750  1.000000  0.000          0
ATOM   1070  C   ALA    68      10.703  -3.339 -23.271  1.000000  0.000          0
ATOM   1071  O   ALA    68      10.163  -2.656 -22.385  1.000000  0.000          0
ATOM   1072  N   GLN    69      11.518  -4.331 -22.946  1.000000  0.000          0
ATOM   1073  H   GLN    69      11.777  -4.934 -23.713  1.000000  0.000          0
ATOM   1074  CA  GLN    69      11.853  -4.807 -21.581  1.000000  0.000          0
ATOM   1075  HA  GLN    69      10.894  -5.101 -21.154  1.000000  0.000          0
ATOM   1076  CB  GLN    69      12.725  -5.993 -21.560  1.000000  0.000          0
ATOM   1077  HB2 GLN    69      12.072  -6.675 -22.107  1.000000  0.000          0
ATOM   1078  HB3 GLN    69      13.677  -5.791 -22.050  1.000000  0.000          0
ATOM   1079  CG  GLN    69      13.053  -6.640 -20.205  1.000000  0.000          0
ATOM   1080  HG2 GLN    69      13.848  -5.985 -19.844  1.000000  0.000          0
ATOM   1081  HG3 GLN    69      12.128  -6.493 -19.648  1.000000  0.000          0
ATOM   1082  CD  GLN    69      13.491  -8.062 -20.265  1.000000  0.000          0
ATOM   1083  OE1 GLN    69      12.769  -9.018 -20.292  1.000000  0.000          0
ATOM   1084  NE2 GLN    69      14.727  -8.312 -20.360  1.000000  0.000          0
ATOM   1085 HE21 GLN    69      14.962  -9.295 -20.357  1.000000  0.000          0
ATOM   1086 HE22 GLN    69      15.423  -7.581 -20.330  1.000000  0.000          0
ATOM   1087  C   GLN    69      12.371  -3.660 -20.687  1.000000  0.000          0
ATOM   1088  O   GLN    69      11.933  -3.396 -19.577  1.000000  0.000          0
ATOM   1089  N   GLN    70      13.255  -2.865 -21.280  1.000000  0.000          0
ATOM   1090  H   GLN    70      13.420  -3.035 -22.260  1.000000  0.000          0
ATOM   1091  CA  GLN    70      13.900  -1.659 -20.580  1.000000  0.000          0
ATOM   1092  HA  GLN    70      14.275  -2.029 -19.626  1.000000  0.000          0
ATOM   1093  CB  GLN    70      15.062  -1.120 -21.468  1.000000  0.000          0
ATOM   1094  HB2 GLN    70      14.740  -0.682 -22.413  1.000000  0.000          0
ATOM   1095  HB3 GLN    70      15.468  -0.260 -20.938  1.000000  0.000          0
ATOM   1096  CG  GLN    70      16.198  -2.104 -21.677  1.000000  0.000          0
ATOM   1097  HG2 GLN    70      15.821  -2.983 -22.198  1.000000  0.000          0
ATOM   1098  HG3 GLN    70      16.983  -1.569 -22.212  1.000000  0.000          0
ATOM   1099  CD  GLN    70      16.945  -2.627 -20.474  1.000000  0.000          0
ATOM   1100  OE1 GLN    70      16.559  -2.456 -19.321  1.000000  0.000          0
ATOM   1101  NE2 GLN    70      18.035  -3.288 -20.781  1.000000  0.000          0
ATOM   1102 HE21 GLN    70      18.737  -3.566 -20.111  1.000000  0.000          0
ATOM   1103 HE22 GLN    70      18.197  -3.447 -21.766  1.000000  0.000          0
ATOM   1104  C   GLN    70      12.871  -0.550 -20.255  1.000000  0.000          0
ATOM   1105  O   GLN    70      12.966   0.229 -19.317  1.000000  0.000          0
ATOM   1106  N   PHE    71      11.771  -0.376 -20.985  1.000000  0.000          0
ATOM   1107  H   PHE    71      11.589  -0.936 -21.806  1.000000  0.000          0
ATOM   1108  CA  PHE    71      10.780   0.644 -20.934  1.000000  0.000          0
ATOM   1109  HA  PHE    71      11.238   1.552 -20.540  1.000000  0.000          0
ATOM   1110  CB  PHE    71      10.120   0.797 -22.268  1.000000  0.000          0
ATOM   1111  HB2 PHE    71      10.758   0.962 -23.135  1.000000  0.000          0
ATOM   1112  HB3 PHE    71       9.500  -0.088 -22.419  1.000000  0.000          0
ATOM   1113  CG  PHE    71       9.118   1.960 -22.400  1.000000  0.000          0
ATOM   1114  CD1 PHE    71       9.542   3.316 -22.059  1.000000  0.000          0
ATOM   1115  HD1 PHE    71      10.505   3.451 -21.590  1.000000  0.000          0
ATOM   1116  CE1 PHE    71       8.641   4.316 -22.446  1.000000  0.000          0
ATOM   1117  HE1 PHE    71       8.879   5.340 -22.197  1.000000  0.000          0
ATOM   1118  CZ  PHE    71       7.445   4.049 -23.082  1.000000  0.000          0
ATOM   1119  HZ  PHE    71       6.807   4.906 -23.246  1.000000  0.000          0
ATOM   1120  CE2 PHE    71       7.049   2.780 -23.295  1.000000  0.000          0
ATOM   1121  HE2 PHE    71       6.092   2.605 -23.764  1.000000  0.000          0
ATOM   1122  CD2 PHE    71       7.855   1.688 -22.947  1.000000  0.000          0
ATOM   1123  HD2 PHE    71       7.441   0.721 -23.195  1.000000  0.000          0
ATOM   1124  C   PHE    71       9.702   0.196 -19.862  1.000000  0.000          0
ATOM   1125  O   PHE    71       9.199   1.002 -19.044  1.000000  0.000          0
ATOM   1126  N   HIE    72       9.504  -1.100 -19.691  1.000000  0.000          0
ATOM   1127  H   HIE    72      10.096  -1.698 -20.251  1.000000  0.000          0
ATOM   1128  CA  HIE    72       8.738  -1.698 -18.614  1.000000  0.000          0
ATOM   1129  HA  HIE    72       7.804  -1.185 -18.385  1.000000  0.000          0
ATOM   1130  CB  HIE    72       8.248  -3.098 -19.015  1.000000  0.000          0
ATOM   1131  HB2 HIE    72       7.646  -3.187 -19.920  1.000000  0.000          0
ATOM   1132  HB3 HIE    72       9.226  -3.497 -19.285  1.000000  0.000          0
ATOM   1133  CG  HIE    72       7.542  -3.970 -18.023  1.000000  0.000          0
ATOM   1134  ND1 HIE    72       7.565  -5.345 -17.976  1.000000  0.000          0
ATOM   1135  CE1 HIE    72       6.878  -5.677 -16.895  1.000000  0.000          0
ATOM   1136  HE1 HIE    72       6.589  -6.678 -16.607  1.000000  0.000          0
ATOM   1137  NE2 HIE    72       6.360  -4.598 -16.310  1.000000  0.000          0
ATOM   1138  HE2 HIE    72       5.787  -4.660 -15.480  1.000000  0.000          0
ATOM   1139  CD2 HIE    72       6.877  -3.500 -16.999  1.000000  0.000          0
ATOM   1140  HD2 HIE    72       6.595  -2.483 -16.771  1.000000  0.000          0
ATOM   1141  C   HIE    72       9.668  -1.681 -17.311  1.000000  0.000          0
ATOM   1142  O   HIE    72       9.188  -1.344 -16.246  1.000000  0.000          0
ATOM   1143  N   ARG    73      10.953  -2.069 -17.377  1.000000  0.000          0
ATOM   1144  H   ARG    73      11.289  -2.387 -18.276  1.000000  0.000          0
ATOM   1145  CA  ARG    73      11.931  -2.057 -16.280  1.000000  0.000          0
ATOM   1146  HA  ARG    73      11.540  -2.441 -15.337  1.000000  0.000          0
ATOM   1147  CB  ARG    73      13.254  -2.757 -16.592  1.000000  0.000          0
ATOM   1148  HB2 ARG    73      13.705  -2.492 -17.549  1.000000  0.000          0
ATOM   1149  HB3 ARG    73      13.890  -2.616 -15.717  1.000000  0.000          0
ATOM   1150  CG  ARG    73      13.017  -4.302 -16.632  1.000000  0.000          0
ATOM   1151  HG2 ARG    73      12.584  -4.626 -15.684  1.000000  0.000          0
ATOM   1152  HG3 ARG    73      12.348  -4.478 -17.473  1.000000  0.000          0
ATOM   1153  CD  ARG    73      14.329  -5.089 -16.842  1.000000  0.000          0
ATOM   1154  HD2 ARG    73      14.686  -4.990 -17.865  1.000000  0.000          0
ATOM   1155  HD3 ARG    73      15.059  -4.885 -16.059  1.000000  0.000          0
ATOM   1156  NE  ARG    73      13.915  -6.546 -16.687  1.000000  0.000          0
ATOM   1157  HE  ARG    73      12.930  -6.770 -16.681  1.000000  0.000          0
ATOM   1158  CZ  ARG    73      14.811  -7.501 -16.869  1.000000  0.000          0
ATOM   1159  NH1 ARG    73      16.080  -7.330 -17.197  1.000000  0.000          0
ATOM   1160 HH11 ARG    73      16.471  -6.401 -17.156  1.000000  0.000          0
ATOM   1161 HH12 ARG    73      16.741  -8.084 -17.318  1.000000  0.000          0
ATOM   1162  NH2 ARG    73      14.311  -8.666 -17.079  1.000000  0.000          0
ATOM   1163 HH21 ARG    73      13.370  -8.927 -16.822  1.000000  0.000          0
ATOM   1164 HH22 ARG    73      14.953  -9.390 -17.371  1.000000  0.000          0
ATOM   1165  C   ARG    73      12.200  -0.624 -15.773  1.000000  0.000          0
ATOM   1166  O   ARG    73      12.438  -0.396 -14.600  1.000000  0.000          0
ATOM   1167  N   HIE    74      12.022   0.370 -16.725  1.000000  0.000          0
ATOM   1168  H   HIE    74      11.619   0.178 -17.631  1.000000  0.000          0
ATOM   1169  CA  HIE    74      12.161   1.766 -16.376  1.000000  0.000          0
ATOM   1170  HA  HIE    74      13.084   1.896 -15.810  1.000000  0.000          0
ATOM   1171  CB  HIE    74      12.075   2.688 -17.610  1.000000  0.000          0
ATOM   1172  HB2 HIE    74      12.853   2.509 -18.353  1.000000  0.000          0
ATOM   1173  HB3 HIE    74      11.214   2.454 -18.238  1.000000  0.000          0
ATOM   1174  CG  HIE    74      12.071   4.096 -17.258  1.000000  0.000          0
ATOM   1175  ND1 HIE    74      13.194   4.784 -16.738  1.000000  0.000          0
ATOM   1176  CE1 HIE    74      12.926   6.102 -16.746  1.000000  0.000          0
ATOM   1177  HE1 HIE    74      13.530   6.836 -16.236  1.000000  0.000          0
ATOM   1178  NE2 HIE    74      11.711   6.353 -17.298  1.000000  0.000          0
ATOM   1179  HE2 HIE    74      11.112   7.163 -17.345  1.000000  0.000          0
ATOM   1180  CD2 HIE    74      11.187   5.108 -17.571  1.000000  0.000          0
ATOM   1181  HD2 HIE    74      10.220   4.991 -18.039  1.000000  0.000          0
ATOM   1182  C   HIE    74      10.997   2.085 -15.481  1.000000  0.000          0
ATOM   1183  O   HIE    74      11.215   2.537 -14.340  1.000000  0.000          0
ATOM   1184  N   LYS    75       9.773   1.883 -15.981  1.000000  0.000          0
ATOM   1185  H   LYS    75       9.732   1.505 -16.916  1.000000  0.000          0
ATOM   1186  CA  LYS    75       8.506   2.189 -15.242  1.000000  0.000          0
ATOM   1187  HA  LYS    75       8.461   3.274 -15.162  1.000000  0.000          0
ATOM   1188  CB  LYS    75       7.294   1.759 -16.078  1.000000  0.000          0
ATOM   1189  HB2 LYS    75       7.253   2.410 -16.951  1.000000  0.000          0
ATOM   1190  HB3 LYS    75       7.427   0.715 -16.368  1.000000  0.000          0
ATOM   1191  CG  LYS    75       5.920   1.863 -15.419  1.000000  0.000          0
ATOM   1192  HG2 LYS    75       5.222   1.447 -16.147  1.000000  0.000          0
ATOM   1193  HG3 LYS    75       5.941   1.275 -14.501  1.000000  0.000          0
ATOM   1194  CD  LYS    75       5.546   3.294 -14.964  1.000000  0.000          0
ATOM   1195  HD2 LYS    75       6.152   3.702 -14.156  1.000000  0.000          0
ATOM   1196  HD3 LYS    75       5.605   3.999 -15.792  1.000000  0.000          0
ATOM   1197  CE  LYS    75       4.083   3.313 -14.574  1.000000  0.000          0
ATOM   1198  HE2 LYS    75       3.533   2.878 -15.408  1.000000  0.000          0
ATOM   1199  HE3 LYS    75       3.943   2.716 -13.674  1.000000  0.000          0
ATOM   1200  NZ  LYS    75       3.606   4.691 -14.441  1.000000  0.000          0
ATOM   1201  HZ1 LYS    75       3.671   5.165 -15.331  1.000000  0.000          0
ATOM   1202  HZ2 LYS    75       2.624   4.706 -14.207  1.000000  0.000          0
ATOM   1203  HZ3 LYS    75       4.070   5.206 -13.706  1.000000  0.000          0
ATOM   1204  C   LYS    75       8.563   1.502 -13.870  1.000000  0.000          0
ATOM   1205  O   LYS    75       8.205   2.062 -12.848  1.000000  0.000          0
ATOM   1206  N   GLN    76       9.058   0.261 -13.787  1.000000  0.000          0
ATOM   1207  H   GLN    76       9.230  -0.285 -14.620  1.000000  0.000          0
ATOM   1208  CA  GLN    76       9.089  -0.401 -12.521  1.000000  0.000          0
ATOM   1209  HA  GLN    76       8.145  -0.203 -12.014  1.000000  0.000          0
ATOM   1210  CB  GLN    76       9.378  -1.942 -12.782  1.000000  0.000          0
ATOM   1211  HB2 GLN    76      10.266  -2.102 -13.392  1.000000  0.000          0
ATOM   1212  HB3 GLN    76       9.509  -2.515 -11.863  1.000000  0.000          0
ATOM   1213  CG  GLN    76       8.069  -2.565 -13.405  1.000000  0.000          0
ATOM   1214  HG2 GLN    76       7.813  -2.143 -14.376  1.000000  0.000          0
ATOM   1215  HG3 GLN    76       8.221  -3.629 -13.584  1.000000  0.000          0
ATOM   1216  CD  GLN    76       6.895  -2.595 -12.524  1.000000  0.000          0
ATOM   1217  OE1 GLN    76       5.891  -1.964 -12.761  1.000000  0.000          0
ATOM   1218  NE2 GLN    76       6.940  -3.287 -11.400  1.000000  0.000          0
ATOM   1219 HE21 GLN    76       6.112  -3.342 -10.822  1.000000  0.000          0
ATOM   1220 HE22 GLN    76       7.745  -3.848 -11.159  1.000000  0.000          0
ATOM   1221  C   GLN    76      10.178   0.077 -11.598  1.000000  0.000          0
ATOM   1222  O   GLN    76       9.893   0.283 -10.400  1.000000  0.000          0
ATOM   1223  N   LEU    77      11.304   0.502 -12.126  1.000000  0.000          0
ATOM   1224  H   LEU    77      11.498   0.327 -13.102  1.000000  0.000          0
ATOM   1225  CA  LEU    77      12.309   1.245 -11.372  1.000000  0.000          0
ATOM   1226  HA  LEU    77      12.690   0.634 -10.553  1.000000  0.000          0
ATOM   1227  CB  LEU    77      13.592   1.420 -12.242  1.000000  0.000          0
ATOM   1228  HB2 LEU    77      13.837   0.485 -12.745  1.000000  0.000          0
ATOM   1229  HB3 LEU    77      13.490   2.184 -13.012  1.000000  0.000          0
ATOM   1230  CG  LEU    77      14.842   1.965 -11.485  1.000000  0.000          0
ATOM   1231  HG  LEU    77      14.555   2.117 -10.445  1.000000  0.000          0
ATOM   1232  CD1 LEU    77      15.948   0.828 -11.260  1.000000  0.000          0
ATOM   1233 HD11 LEU    77      16.048   0.269 -12.190  1.000000  0.000          0
ATOM   1234 HD12 LEU    77      16.957   1.088 -10.939  1.000000  0.000          0
ATOM   1235 HD13 LEU    77      15.557   0.099 -10.552  1.000000  0.000          0
ATOM   1236  CD2 LEU    77      15.583   3.158 -12.136  1.000000  0.000          0
ATOM   1237 HD21 LEU    77      16.430   3.563 -11.584  1.000000  0.000          0
ATOM   1238 HD22 LEU    77      15.828   2.863 -13.156  1.000000  0.000          0
ATOM   1239 HD23 LEU    77      14.921   4.018 -12.228  1.000000  0.000          0
ATOM   1240  C   LEU    77      11.886   2.599 -10.839  1.000000  0.000          0
ATOM   1241  O   LEU    77      12.313   3.002  -9.765  1.000000  0.000          0
ATOM   1242  N   ILE    78      11.126   3.313 -11.666  1.000000  0.000          0
ATOM   1243  H   ILE    78      11.017   3.014 -12.624  1.000000  0.000          0
ATOM   1244  CA  ILE    78      10.713   4.675 -11.321  1.000000  0.000          0
ATOM   1245  HA  ILE    78      11.452   5.283 -10.799  1.000000  0.000          0
ATOM   1246  CB  ILE    78      10.515   5.457 -12.694  1.000000  0.000          0
ATOM   1247  HB  ILE    78       9.767   5.026 -13.359  1.000000  0.000          0
ATOM   1248  CG2 ILE    78       9.941   6.911 -12.478  1.000000  0.000          0
ATOM   1249 HG21 ILE    78      10.306   7.472 -11.618  1.000000  0.000          0
ATOM   1250 HG22 ILE    78      10.234   7.567 -13.298  1.000000  0.000          0
ATOM   1251 HG23 ILE    78       8.868   6.721 -12.453  1.000000  0.000          0
ATOM   1252  CG1 ILE    78      11.779   5.624 -13.504  1.000000  0.000          0
ATOM   1253 HG12 ILE    78      12.356   4.721 -13.708  1.000000  0.000          0
ATOM   1254 HG13 ILE    78      11.483   6.075 -14.451  1.000000  0.000          0
ATOM   1255  CD1 ILE    78      12.751   6.645 -12.944  1.000000  0.000          0
ATOM   1256 HD11 ILE    78      12.725   7.578 -13.510  1.000000  0.000          0
ATOM   1257 HD12 ILE    78      12.528   7.005 -11.941  1.000000  0.000          0
ATOM   1258 HD13 ILE    78      13.779   6.310 -13.083  1.000000  0.000          0
ATOM   1259  C   ILE    78       9.540   4.660 -10.300  1.000000  0.000          0
ATOM   1260  O   ILE    78       9.586   5.433  -9.280  1.000000  0.000          0
ATOM   1261  N   ARG    79       8.615   3.684 -10.430  1.000000  0.000          0
ATOM   1262  H   ARG    79       8.682   3.214 -11.320  1.000000  0.000          0
ATOM   1263  CA  ARG    79       7.661   3.305  -9.347  1.000000  0.000          0
ATOM   1264  HA  ARG    79       6.930   4.041  -9.011  1.000000  0.000          0
ATOM   1265  CB  ARG    79       6.792   2.116  -9.837  1.000000  0.000          0
ATOM   1266  HB2 ARG    79       7.456   1.365 -10.267  1.000000  0.000          0
ATOM   1267  HB3 ARG    79       6.335   1.679  -8.949  1.000000  0.000          0
ATOM   1268  CG  ARG    79       5.651   2.381 -10.818  1.000000  0.000          0
ATOM   1269  HG2 ARG    79       5.013   3.165 -10.409  1.000000  0.000          0
ATOM   1270  HG3 ARG    79       6.079   2.857 -11.700  1.000000  0.000          0
ATOM   1271  CD  ARG    79       4.829   1.114 -11.070  1.000000  0.000          0
ATOM   1272  HD2 ARG    79       4.017   1.313 -11.770  1.000000  0.000          0
ATOM   1273  HD3 ARG    79       5.504   0.427 -11.584  1.000000  0.000          0
ATOM   1274  NE  ARG    79       4.357   0.536  -9.745  1.000000  0.000          0
ATOM   1275  HE  ARG    79       4.002   1.154  -9.028  1.000000  0.000          0
ATOM   1276  CZ  ARG    79       3.998  -0.688  -9.572  1.000000  0.000          0
ATOM   1277  NH1 ARG    79       4.095  -1.577 -10.561  1.000000  0.000          0
ATOM   1278 HH11 ARG    79       4.585  -1.432 -11.432  1.000000  0.000          0
ATOM   1279 HH12 ARG    79       3.804  -2.505 -10.293  1.000000  0.000          0
ATOM   1280  NH2 ARG    79       3.565  -1.191  -8.461  1.000000  0.000          0
ATOM   1281 HH21 ARG    79       3.410  -0.457  -7.784  1.000000  0.000          0
ATOM   1282 HH22 ARG    79       3.490  -2.194  -8.371  1.000000  0.000          0
ATOM   1283  C   ARG    79       8.511   3.013  -8.083  1.000000  0.000          0
ATOM   1284  O   ARG    79       8.159   3.602  -7.060  1.000000  0.000          0
ATOM   1285  N   PHE    80       9.438   2.081  -8.071  1.000000  0.000          0
ATOM   1286  H   PHE    80       9.652   1.606  -8.936  1.000000  0.000          0
ATOM   1287  CA  PHE    80      10.286   1.898  -6.829  1.000000  0.000          0
ATOM   1288  HA  PHE    80       9.627   1.647  -5.998  1.000000  0.000          0
ATOM   1289  CB  PHE    80      11.325   0.698  -7.015  1.000000  0.000          0
ATOM   1290  HB2 PHE    80      11.725   1.048  -7.967  1.000000  0.000          0
ATOM   1291  HB3 PHE    80      12.098   0.728  -6.247  1.000000  0.000          0
ATOM   1292  CG  PHE    80      10.688  -0.682  -7.259  1.000000  0.000          0
ATOM   1293  CD1 PHE    80       9.812  -1.258  -6.336  1.000000  0.000          0
ATOM   1294  HD1 PHE    80       9.473  -0.646  -5.514  1.000000  0.000          0
ATOM   1295  CE1 PHE    80       9.217  -2.511  -6.612  1.000000  0.000          0
ATOM   1296  HE1 PHE    80       8.370  -2.867  -6.045  1.000000  0.000          0
ATOM   1297  CZ  PHE    80       9.598  -3.191  -7.709  1.000000  0.000          0
ATOM   1298  HZ  PHE    80       9.081  -4.124  -7.872  1.000000  0.000          0
ATOM   1299  CE2 PHE    80      10.474  -2.650  -8.661  1.000000  0.000          0
ATOM   1300  HE2 PHE    80      10.599  -3.225  -9.567  1.000000  0.000          0
ATOM   1301  CD2 PHE    80      11.079  -1.406  -8.413  1.000000  0.000          0
ATOM   1302  HD2 PHE    80      11.703  -0.996  -9.192  1.000000  0.000          0
ATOM   1303  C   PHE    80      11.020   3.165  -6.366  1.000000  0.000          0
ATOM   1304  O   PHE    80      10.954   3.418  -5.208  1.000000  0.000          0
ATOM   1305  N   LEU    81      11.665   3.931  -7.232  1.000000  0.000          0
ATOM   1306  H   LEU    81      11.879   3.683  -8.187  1.000000  0.000          0
ATOM   1307  CA  LEU    81      12.276   5.245  -6.744  1.000000  0.000          0
ATOM   1308  HA  LEU    81      12.994   5.086  -5.939  1.000000  0.000          0
ATOM   1309  CB  LEU    81      12.980   6.030  -7.952  1.000000  0.000          0
ATOM   1310  HB2 LEU    81      12.316   6.099  -8.813  1.000000  0.000          0
ATOM   1311  HB3 LEU    81      13.330   7.005  -7.609  1.000000  0.000          0
ATOM   1312  CG  LEU    81      14.274   5.351  -8.364  1.000000  0.000          0
ATOM   1313  HG  LEU    81      14.014   4.399  -8.826  1.000000  0.000          0
ATOM   1314  CD1 LEU    81      14.998   6.246  -9.432  1.000000  0.000          0
ATOM   1315 HD11 LEU    81      16.042   5.962  -9.568  1.000000  0.000          0
ATOM   1316 HD12 LEU    81      14.410   6.169 -10.347  1.000000  0.000          0
ATOM   1317 HD13 LEU    81      15.056   7.302  -9.168  1.000000  0.000          0
ATOM   1318  CD2 LEU    81      15.215   5.243  -7.161  1.000000  0.000          0
ATOM   1319 HD21 LEU    81      16.183   4.919  -7.543  1.000000  0.000          0
ATOM   1320 HD22 LEU    81      15.290   6.184  -6.615  1.000000  0.000          0
ATOM   1321 HD23 LEU    81      14.973   4.395  -6.523  1.000000  0.000          0
ATOM   1322  C   LEU    81      11.269   6.310  -6.138  1.000000  0.000          0
ATOM   1323  O   LEU    81      11.551   6.905  -5.117  1.000000  0.000          0
ATOM   1324  N   LYS    82      10.092   6.446  -6.732  1.000000  0.000          0
ATOM   1325  H   LYS    82       9.942   5.825  -7.516  1.000000  0.000          0
ATOM   1326  CA  LYS    82       8.950   7.210  -6.136  1.000000  0.000          0
ATOM   1327  HA  LYS    82       9.405   8.148  -5.817  1.000000  0.000          0
ATOM   1328  CB  LYS    82       7.843   7.528  -7.158  1.000000  0.000          0
ATOM   1329  HB2 LYS    82       7.476   6.555  -7.482  1.000000  0.000          0
ATOM   1330  HB3 LYS    82       7.049   8.126  -6.709  1.000000  0.000          0
ATOM   1331  CG  LYS    82       8.388   8.285  -8.349  1.000000  0.000          0
ATOM   1332  HG2 LYS    82       8.870   9.204  -8.016  1.000000  0.000          0
ATOM   1333  HG3 LYS    82       9.254   7.793  -8.794  1.000000  0.000          0
ATOM   1334  CD  LYS    82       7.263   8.466  -9.432  1.000000  0.000          0
ATOM   1335  HD2 LYS    82       7.061   7.545  -9.977  1.000000  0.000          0
ATOM   1336  HD3 LYS    82       6.382   8.856  -8.922  1.000000  0.000          0
ATOM   1337  CE  LYS    82       7.626   9.567 -10.366  1.000000  0.000          0
ATOM   1338  HE2 LYS    82       8.018  10.430  -9.828  1.000000  0.000          0
ATOM   1339  HE3 LYS    82       8.406   9.307 -11.082  1.000000  0.000          0
ATOM   1340  NZ  LYS    82       6.441   9.967 -11.159  1.000000  0.000          0
ATOM   1341  HZ1 LYS    82       5.997   9.268 -11.737  1.000000  0.000          0
ATOM   1342  HZ2 LYS    82       5.748  10.183 -10.456  1.000000  0.000          0
ATOM   1343  HZ3 LYS    82       6.650  10.767 -11.739  1.000000  0.000          0
ATOM   1344  C   LYS    82       8.335   6.596  -4.889  1.000000  0.000          0
ATOM   1345  O   LYS    82       7.452   7.251  -4.211  1.000000  0.000          0
ATOM   1346  N   ARG    83       8.897   5.501  -4.328  1.000000  0.000          0
ATOM   1347  H   ARG    83       9.603   5.060  -4.900  1.000000  0.000          0
ATOM   1348  CA  ARG    83       8.750   5.076  -2.895  1.000000  0.000          0
ATOM   1349  HA  ARG    83       7.760   5.453  -2.638  1.000000  0.000          0
ATOM   1350  CB  ARG    83       8.673   3.554  -2.694  1.000000  0.000          0
ATOM   1351  HB2 ARG    83       9.579   3.117  -3.113  1.000000  0.000          0
ATOM   1352  HB3 ARG    83       8.704   3.314  -1.630  1.000000  0.000          0
ATOM   1353  CG  ARG    83       7.397   2.960  -3.256  1.000000  0.000          0
ATOM   1354  HG2 ARG    83       6.538   3.393  -2.744  1.000000  0.000          0
ATOM   1355  HG3 ARG    83       7.262   3.219  -4.307  1.000000  0.000          0
ATOM   1356  CD  ARG    83       7.611   1.439  -3.146  1.000000  0.000          0
ATOM   1357  HD2 ARG    83       8.502   1.242  -3.744  1.000000  0.000          0
ATOM   1358  HD3 ARG    83       7.869   1.299  -2.096  1.000000  0.000          0
ATOM   1359  NE  ARG    83       6.444   0.633  -3.662  1.000000  0.000          0
ATOM   1360  HE  ARG    83       6.454   0.438  -4.653  1.000000  0.000          0
ATOM   1361  CZ  ARG    83       5.453   0.080  -2.950  1.000000  0.000          0
ATOM   1362  NH1 ARG    83       5.396   0.230  -1.682  1.000000  0.000          0
ATOM   1363 HH11 ARG    83       5.837   0.980  -1.169  1.000000  0.000          0
ATOM   1364 HH12 ARG    83       4.581  -0.204  -1.272  1.000000  0.000          0
ATOM   1365  NH2 ARG    83       4.428  -0.482  -3.500  1.000000  0.000          0
ATOM   1366 HH21 ARG    83       4.473  -0.795  -4.459  1.000000  0.000          0
ATOM   1367 HH22 ARG    83       3.627  -0.773  -2.958  1.000000  0.000          0
ATOM   1368  C   ARG    83       9.809   5.628  -1.959  1.000000  0.000          0
ATOM   1369  O   ARG    83       9.683   5.863  -0.815  1.000000  0.000          0
ATOM   1370  N   LEU    84      11.014   5.635  -2.500  1.000000  0.000          0
ATOM   1371  H   LEU    84      11.175   5.818  -3.479  1.000000  0.000          0
ATOM   1372  CA  LEU    84      12.223   6.005  -1.784  1.000000  0.000          0
ATOM   1373  HA  LEU    84      12.198   5.385  -0.887  1.000000  0.000          0
ATOM   1374  CB  LEU    84      13.399   5.422  -2.637  1.000000  0.000          0
ATOM   1375  HB2 LEU    84      13.317   4.344  -2.774  1.000000  0.000          0
ATOM   1376  HB3 LEU    84      13.355   5.991  -3.566  1.000000  0.000          0
ATOM   1377  CG  LEU    84      14.751   5.686  -2.032  1.000000  0.000          0
ATOM   1378  HG  LEU    84      15.005   6.746  -2.027  1.000000  0.000          0
ATOM   1379  CD1 LEU    84      15.025   5.152  -0.637  1.000000  0.000          0
ATOM   1380 HD11 LEU    84      14.259   5.488   0.063  1.000000  0.000          0
ATOM   1381 HD12 LEU    84      15.047   4.076  -0.806  1.000000  0.000          0
ATOM   1382 HD13 LEU    84      15.982   5.588  -0.354  1.000000  0.000          0
ATOM   1383  CD2 LEU    84      15.792   5.003  -2.944  1.000000  0.000          0
ATOM   1384 HD21 LEU    84      16.794   5.042  -2.517  1.000000  0.000          0
ATOM   1385 HD22 LEU    84      15.707   3.919  -3.010  1.000000  0.000          0
ATOM   1386 HD23 LEU    84      15.875   5.421  -3.948  1.000000  0.000          0
ATOM   1387  C   LEU    84      12.391   7.458  -1.448  1.000000  0.000          0
ATOM   1388  O   LEU    84      12.666   7.792  -0.304  1.000000  0.000          0
ATOM   1389  N   ASP    85      12.205   8.418  -2.430  1.000000  0.000          0
ATOM   1390  H   ASP    85      12.067   8.175  -3.401  1.000000  0.000          0
ATOM   1391  CA  ASP    85      12.205   9.855  -2.124  1.000000  0.000          0
ATOM   1392  HA  ASP    85      13.192  10.046  -1.703  1.000000  0.000          0
ATOM   1393  CB  ASP    85      12.007  10.659  -3.374  1.000000  0.000          0
ATOM   1394  HB2 ASP    85      11.605  11.624  -3.062  1.000000  0.000          0
ATOM   1395  HB3 ASP    85      12.888  10.621  -4.015  1.000000  0.000          0
ATOM   1396  CG  ASP    85      10.862  10.233  -4.366  1.000000  0.000          0
ATOM   1397  OD1 ASP    85       9.821   9.696  -3.919  1.000000  0.000          0
ATOM   1398  OD2 ASP    85      10.963  10.679  -5.522  1.000000  0.000          0
ATOM   1399  C   ASP    85      11.120  10.312  -1.090  1.000000  0.000          0
ATOM   1400  O   ASP    85      11.452  11.087  -0.166  1.000000  0.000          0
ATOM   1401  N   ARG    86       9.850   9.887  -1.272  1.000000  0.000          0
ATOM   1402  H   ARG    86       9.620   9.439  -2.147  1.000000  0.000          0
ATOM   1403  CA  ARG    86       8.767   9.918  -0.241  1.000000  0.000          0
ATOM   1404  HA  ARG    86       8.450  10.952  -0.104  1.000000  0.000          0
ATOM   1405  CB  ARG    86       7.499   9.099  -0.732  1.000000  0.000          0
ATOM   1406  HB2 ARG    86       7.774   8.285  -1.403  1.000000  0.000          0
ATOM   1407  HB3 ARG    86       6.888   8.865   0.140  1.000000  0.000          0
ATOM   1408  CG  ARG    86       6.656   9.986  -1.681  1.000000  0.000          0
ATOM   1409  HG2 ARG    86       6.102  10.719  -1.096  1.000000  0.000          0
ATOM   1410  HG3 ARG    86       7.327  10.500  -2.372  1.000000  0.000          0
ATOM   1411  CD  ARG    86       5.603   9.356  -2.532  1.000000  0.000          0
ATOM   1412  HD2 ARG    86       4.935  10.092  -2.979  1.000000  0.000          0
ATOM   1413  HD3 ARG    86       6.103   8.847  -3.356  1.000000  0.000          0
ATOM   1414  NE  ARG    86       4.788   8.310  -1.705  1.000000  0.000          0
ATOM   1415  HE  ARG    86       4.212   8.730  -0.990  1.000000  0.000          0
ATOM   1416  CZ  ARG    86       4.435   7.052  -2.061  1.000000  0.000          0
ATOM   1417  NH1 ARG    86       5.017   6.418  -3.040  1.000000  0.000          0
ATOM   1418 HH11 ARG    86       5.674   6.849  -3.675  1.000000  0.000          0
ATOM   1419 HH12 ARG    86       4.759   5.475  -3.292  1.000000  0.000          0
ATOM   1420  NH2 ARG    86       3.486   6.411  -1.454  1.000000  0.000          0
ATOM   1421 HH21 ARG    86       3.015   6.752  -0.628  1.000000  0.000          0
ATOM   1422 HH22 ARG    86       3.296   5.471  -1.769  1.000000  0.000          0
ATOM   1423  C   ARG    86       9.173   9.495   1.165  1.000000  0.000          0
ATOM   1424  O   ARG    86       9.095  10.345   2.053  1.000000  0.000          0
ATOM   1425  N   ASN    87       9.709   8.307   1.321  1.000000  0.000          0
ATOM   1426  H   ASN    87       9.783   7.737   0.490  1.000000  0.000          0
ATOM   1427  CA  ASN    87      10.227   7.803   2.599  1.000000  0.000          0
ATOM   1428  HA  ASN    87       9.496   7.942   3.395  1.000000  0.000          0
ATOM   1429  CB  ASN    87      10.398   6.233   2.531  1.000000  0.000          0
ATOM   1430  HB2 ASN    87      10.741   5.939   1.538  1.000000  0.000          0
ATOM   1431  HB3 ASN    87      11.184   5.898   3.208  1.000000  0.000          0
ATOM   1432  CG  ASN    87       9.144   5.496   2.918  1.000000  0.000          0
ATOM   1433  OD1 ASN    87       8.177   5.976   3.491  1.000000  0.000          0
ATOM   1434  ND2 ASN    87       9.304   4.208   2.743  1.000000  0.000          0
ATOM   1435 HD21 ASN    87       8.609   3.595   3.142  1.000000  0.000          0
ATOM   1436 HD22 ASN    87      10.180   3.928   2.326  1.000000  0.000          0
ATOM   1437  C   ASN    87      11.516   8.521   3.055  1.000000  0.000          0
ATOM   1438  O   ASN    87      11.578   8.732   4.237  1.000000  0.000          0
ATOM   1439  N   LEU    88      12.431   8.923   2.151  1.000000  0.000          0
ATOM   1440  H   LEU    88      12.268   8.596   1.208  1.000000  0.000          0
ATOM   1441  CA  LEU    88      13.578   9.776   2.485  1.000000  0.000          0
ATOM   1442  HA  LEU    88      14.096   9.378   3.358  1.000000  0.000          0
ATOM   1443  CB  LEU    88      14.557   9.926   1.316  1.000000  0.000          0
ATOM   1444  HB2 LEU    88      13.989   9.980   0.386  1.000000  0.000          0
ATOM   1445  HB3 LEU    88      15.121  10.858   1.367  1.000000  0.000          0
ATOM   1446  CG  LEU    88      15.515   8.693   1.197  1.000000  0.000          0
ATOM   1447  HG  LEU    88      14.981   7.770   1.420  1.000000  0.000          0
ATOM   1448  CD1 LEU    88      15.992   8.704  -0.275  1.000000  0.000          0
ATOM   1449 HD11 LEU    88      16.596   9.587  -0.482  1.000000  0.000          0
ATOM   1450 HD12 LEU    88      16.672   7.858  -0.381  1.000000  0.000          0
ATOM   1451 HD13 LEU    88      15.170   8.853  -0.976  1.000000  0.000          0
ATOM   1452  CD2 LEU    88      16.625   8.875   2.248  1.000000  0.000          0
ATOM   1453 HD21 LEU    88      16.939   9.896   2.030  1.000000  0.000          0
ATOM   1454 HD22 LEU    88      16.176   8.763   3.235  1.000000  0.000          0
ATOM   1455 HD23 LEU    88      17.447   8.177   2.089  1.000000  0.000          0
ATOM   1456  C   LEU    88      13.183  11.154   3.007  1.000000  0.000          0
ATOM   1457  O   LEU    88      13.719  11.675   3.987  1.000000  0.000          0
ATOM   1458  N   TRP    89      12.237  11.767   2.332  1.000000  0.000          0
ATOM   1459  H   TRP    89      11.893  11.287   1.513  1.000000  0.000          0
ATOM   1460  CA  TRP    89      11.692  13.123   2.722  1.000000  0.000          0
ATOM   1461  HA  TRP    89      12.498  13.849   2.612  1.000000  0.000          0
ATOM   1462  CB  TRP    89      10.721  13.500   1.683  1.000000  0.000          0
ATOM   1463  HB2 TRP    89      11.096  13.537   0.660  1.000000  0.000          0
ATOM   1464  HB3 TRP    89       9.938  12.750   1.785  1.000000  0.000          0
ATOM   1465  CG  TRP    89      10.059  14.809   1.881  1.000000  0.000          0
ATOM   1466  CD1 TRP    89       8.806  15.024   2.411  1.000000  0.000          0
ATOM   1467  HD1 TRP    89       8.121  14.282   2.797  1.000000  0.000          0
ATOM   1468  NE1 TRP    89       8.408  16.294   2.330  1.000000  0.000          0
ATOM   1469  HE1 TRP    89       7.530  16.633   2.699  1.000000  0.000          0
ATOM   1470  CE2 TRP    89       9.401  17.057   1.802  1.000000  0.000          0
ATOM   1471  CZ2 TRP    89       9.476  18.488   1.558  1.000000  0.000          0
ATOM   1472  HZ2 TRP    89       8.642  19.136   1.784  1.000000  0.000          0
ATOM   1473  CH2 TRP    89      10.574  18.987   0.838  1.000000  0.000          0
ATOM   1474  HH2 TRP    89      10.674  20.042   0.625  1.000000  0.000          0
ATOM   1475  CZ3 TRP    89      11.621  18.111   0.476  1.000000  0.000          0
ATOM   1476  HZ3 TRP    89      12.552  18.450   0.046  1.000000  0.000          0
ATOM   1477  CE3 TRP    89      11.487  16.757   0.735  1.000000  0.000          0
ATOM   1478  HE3 TRP    89      12.347  16.124   0.575  1.000000  0.000          0
ATOM   1479  CD2 TRP    89      10.401  16.135   1.380  1.000000  0.000          0
ATOM   1480  C   TRP    89      10.989  13.159   4.142  1.000000  0.000          0
ATOM   1481  O   TRP    89      11.251  14.087   4.885  1.000000  0.000          0
ATOM   1482  N   GLY    90      10.378  11.931   4.440  1.000000  0.000          0
ATOM   1483  H   GLY    90      10.115  11.316   3.685  1.000000  0.000          0
ATOM   1484  CA  GLY    90       9.929  11.500   5.807  1.000000  0.000          0
ATOM   1485  HA2 GLY    90       9.098  12.139   6.104  1.000000  0.000          0
ATOM   1486  HA3 GLY    90       9.469  10.511   5.794  1.000000  0.000          0
ATOM   1487  C   GLY    90      11.147  11.470   6.751  1.000000  0.000          0
ATOM   1488  O   GLY    90      11.223  12.254   7.709  1.000000  0.000          0
ATOM   1489  N   LEU    91      12.146  10.637   6.420  1.000000  0.000          0
ATOM   1490  H   LEU    91      11.961  10.082   5.596  1.000000  0.000          0
ATOM   1491  CA  LEU    91      13.347  10.444   7.132  1.000000  0.000          0
ATOM   1492  HA  LEU    91      13.037  10.049   8.100  1.000000  0.000          0
ATOM   1493  CB  LEU    91      14.283   9.414   6.469  1.000000  0.000          0
ATOM   1494  HB2 LEU    91      13.689   8.514   6.320  1.000000  0.000          0
ATOM   1495  HB3 LEU    91      14.672   9.785   5.521  1.000000  0.000          0
ATOM   1496  CG  LEU    91      15.595   9.119   7.351  1.000000  0.000          0
ATOM   1497  HG  LEU    91      16.195  10.029   7.350  1.000000  0.000          0
ATOM   1498  CD1 LEU    91      15.315   8.676   8.828  1.000000  0.000          0
ATOM   1499 HD11 LEU    91      15.164   9.567   9.436  1.000000  0.000          0
ATOM   1500 HD12 LEU    91      14.522   7.929   8.796  1.000000  0.000          0
ATOM   1501 HD13 LEU    91      16.240   8.245   9.216  1.000000  0.000          0
ATOM   1502  CD2 LEU    91      16.374   7.942   6.743  1.000000  0.000          0
ATOM   1503 HD21 LEU    91      17.406   7.793   7.065  1.000000  0.000          0
ATOM   1504 HD22 LEU    91      15.763   7.044   6.836  1.000000  0.000          0
ATOM   1505 HD23 LEU    91      16.346   7.995   5.655  1.000000  0.000          0
ATOM   1506  C   LEU    91      14.113  11.737   7.483  1.000000  0.000          0
ATOM   1507  O   LEU    91      14.727  11.895   8.514  1.000000  0.000          0
ATOM   1508  N   ALA    92      14.107  12.646   6.555  1.000000  0.000          0
ATOM   1509  H   ALA    92      13.738  12.377   5.655  1.000000  0.000          0
ATOM   1510  CA  ALA    92      14.666  13.985   6.556  1.000000  0.000          0
ATOM   1511  HA  ALA    92      15.646  13.957   7.031  1.000000  0.000          0
ATOM   1512  CB  ALA    92      14.807  14.523   5.111  1.000000  0.000          0
ATOM   1513  HB1 ALA    92      13.851  14.985   4.864  1.000000  0.000          0
ATOM   1514  HB2 ALA    92      15.540  15.329   5.083  1.000000  0.000          0
ATOM   1515  HB3 ALA    92      15.087  13.687   4.468  1.000000  0.000          0
ATOM   1516  C   ALA    92      13.854  14.991   7.402  1.000000  0.000          0
ATOM   1517  O   ALA    92      14.489  15.807   8.016  1.000000  0.000          0
ATOM   1518  N   GLY    93      12.508  14.903   7.474  1.000000  0.000          0
ATOM   1519  H   GLY    93      11.983  14.322   6.837  1.000000  0.000          0
ATOM   1520  CA  GLY    93      11.713  15.872   8.132  1.000000  0.000          0
ATOM   1521  HA2 GLY    93      10.645  15.656   8.095  1.000000  0.000          0
ATOM   1522  HA3 GLY    93      11.977  15.790   9.187  1.000000  0.000          0
ATOM   1523  C   GLY    93      11.711  17.374   7.739  1.000000  0.000          0
ATOM   1524  O   GLY    93      11.087  18.210   8.389  1.000000  0.000          0
ATOM   1525  N   LEU    94      12.388  17.749   6.653  1.000000  0.000          0
ATOM   1526  H   LEU    94      12.790  17.008   6.096  1.000000  0.000          0
ATOM   1527  CA  LEU    94      12.553  19.197   6.220  1.000000  0.000          0
ATOM   1528  HA  LEU    94      12.597  19.795   7.131  1.000000  0.000          0
ATOM   1529  CB  LEU    94      13.899  19.352   5.556  1.000000  0.000          0
ATOM   1530  HB2 LEU    94      13.858  18.784   4.625  1.000000  0.000          0
ATOM   1531  HB3 LEU    94      14.044  20.372   5.201  1.000000  0.000          0
ATOM   1532  CG  LEU    94      15.052  18.852   6.469  1.000000  0.000          0
ATOM   1533  HG  LEU    94      15.085  17.765   6.386  1.000000  0.000          0
ATOM   1534  CD1 LEU    94      16.331  19.415   5.761  1.000000  0.000          0
ATOM   1535 HD11 LEU    94      17.127  19.036   6.402  1.000000  0.000          0
ATOM   1536 HD12 LEU    94      16.300  19.051   4.733  1.000000  0.000          0
ATOM   1537 HD13 LEU    94      16.400  20.500   5.828  1.000000  0.000          0
ATOM   1538  CD2 LEU    94      15.044  19.193   7.967  1.000000  0.000          0
ATOM   1539 HD21 LEU    94      16.047  18.961   8.324  1.000000  0.000          0
ATOM   1540 HD22 LEU    94      14.855  20.264   8.043  1.000000  0.000          0
ATOM   1541 HD23 LEU    94      14.254  18.594   8.420  1.000000  0.000          0
ATOM   1542  C   LEU    94      11.387  19.697   5.410  1.000000  0.000          0
ATOM   1543  O   LEU    94      10.703  18.901   4.705  1.000000  0.000          0
ATOM   1544  N   ASN    95      11.124  20.994   5.324  1.000000  0.000          0
ATOM   1545  H   ASN    95      11.717  21.654   5.807  1.000000  0.000          0
ATOM   1546  CA  ASN    95      10.128  21.544   4.345  1.000000  0.000          0
ATOM   1547  HA  ASN    95       9.348  20.818   4.117  1.000000  0.000          0
ATOM   1548  CB  ASN    95       9.473  22.714   5.004  1.000000  0.000          0
ATOM   1549  HB2 ASN    95      10.148  23.357   5.568  1.000000  0.000          0
ATOM   1550  HB3 ASN    95       9.162  23.407   4.222  1.000000  0.000          0
ATOM   1551  CG  ASN    95       8.268  22.338   5.802  1.000000  0.000          0
ATOM   1552  OD1 ASN    95       7.355  21.670   5.386  1.000000  0.000          0
ATOM   1553  ND2 ASN    95       8.135  22.864   6.986  1.000000  0.000          0
ATOM   1554 HD21 ASN    95       7.259  22.735   7.472  1.000000  0.000          0
ATOM   1555 HD22 ASN    95       8.927  23.361   7.367  1.000000  0.000          0
ATOM   1556  C   ASN    95      10.868  22.000   3.032  1.000000  0.000          0
ATOM   1557  O   ASN    95      10.290  21.918   1.956  1.000000  0.000          0
ATOM   1558  N   SER    96      12.162  22.391   3.027  1.000000  0.000          0
ATOM   1559  H   SER    96      12.695  22.582   3.863  1.000000  0.000          0
ATOM   1560  CA  SER    96      13.065  22.115   1.907  1.000000  0.000          0
ATOM   1561  HA  SER    96      12.890  21.116   1.509  1.000000  0.000          0
ATOM   1562  CB  SER    96      12.903  23.120   0.686  1.000000  0.000          0
ATOM   1563  HB2 SER    96      11.831  23.302   0.608  1.000000  0.000          0
ATOM   1564  HB3 SER    96      13.519  24.007   0.836  1.000000  0.000          0
ATOM   1565  OG  SER    96      13.389  22.458  -0.474  1.000000  0.000          0
ATOM   1566  HG  SER    96      13.614  23.064  -1.184  1.000000  0.000          0
ATOM   1567  C   SER    96      14.605  22.203   2.345  1.000000  0.000          0
ATOM   1568  O   SER    96      14.987  22.569   3.459  1.000000  0.000          0
ATOM   1569  N   CYS    97      15.428  21.939   1.379  1.000000  0.000          0
ATOM   1570  H   CYS    97      15.053  21.820   0.448  1.000000  0.000          0
ATOM   1571  CA  CYS    97      16.859  22.135   1.373  1.000000  0.000          0
ATOM   1572  HA  CYS    97      17.138  22.991   1.987  1.000000  0.000          0
ATOM   1573  CB  CYS    97      17.465  20.850   2.036  1.000000  0.000          0
ATOM   1574  HB2 CYS    97      17.003  20.791   3.021  1.000000  0.000          0
ATOM   1575  HB3 CYS    97      17.157  19.987   1.446  1.000000  0.000          0
ATOM   1576  SG  CYS    97      19.247  20.899   2.074  1.000000  0.000          0
ATOM   1577  HG  CYS    97      19.348  21.936   2.910  1.000000  0.000          0
ATOM   1578  C   CYS    97      17.455  22.284  -0.064  1.000000  0.000          0
ATOM   1579  O   CYS    97      17.422  21.272  -0.812  1.000000  0.000          0
ATOM   1580  N   PRO    98      18.098  23.422  -0.350  1.000000  0.000          0
ATOM   1581  CD  PRO    98      18.216  24.620   0.510  1.000000  0.000          0
ATOM   1582  HD2 PRO    98      18.697  24.433   1.470  1.000000  0.000          0
ATOM   1583  HD3 PRO    98      17.234  25.070   0.660  1.000000  0.000          0
ATOM   1584  CG  PRO    98      19.041  25.584  -0.325  1.000000  0.000          0
ATOM   1585  HG2 PRO    98      20.026  25.424   0.115  1.000000  0.000          0
ATOM   1586  HG3 PRO    98      18.731  26.624  -0.230  1.000000  0.000          0
ATOM   1587  CB  PRO    98      18.908  25.196  -1.747  1.000000  0.000          0
ATOM   1588  HB2 PRO    98      19.738  25.473  -2.396  1.000000  0.000          0
ATOM   1589  HB3 PRO    98      18.037  25.669  -2.200  1.000000  0.000          0
ATOM   1590  CA  PRO    98      18.632  23.647  -1.688  1.000000  0.000          0
ATOM   1591  HA  PRO    98      17.891  23.393  -2.445  1.000000  0.000          0
ATOM   1592  C   PRO    98      19.904  22.781  -1.944  1.000000  0.000          0
ATOM   1593  O   PRO    98      20.703  22.669  -1.077  1.000000  0.000          0
ATOM   1594  N   VAL    99      20.051  22.327  -3.212  1.000000  0.000          0
ATOM   1595  H   VAL    99      19.382  22.630  -3.906  1.000000  0.000          0
ATOM   1596  CA  VAL    99      21.268  21.639  -3.628  1.000000  0.000          0
ATOM   1597  HA  VAL    99      21.397  20.854  -2.885  1.000000  0.000          0
ATOM   1598  CB  VAL    99      21.149  20.897  -4.941  1.000000  0.000          0
ATOM   1599  HB  VAL    99      20.963  21.718  -5.635  1.000000  0.000          0
ATOM   1600  CG1 VAL    99      22.351  20.088  -5.396  1.000000  0.000          0
ATOM   1601 HG11 VAL    99      22.489  19.242  -4.722  1.000000  0.000          0
ATOM   1602 HG12 VAL    99      22.043  19.605  -6.324  1.000000  0.000          0
ATOM   1603 HG13 VAL    99      23.265  20.662  -5.545  1.000000  0.000          0
ATOM   1604  CG2 VAL    99      19.908  19.984  -4.982  1.000000  0.000          0
ATOM   1605 HG21 VAL    99      19.847  19.585  -5.995  1.000000  0.000          0
ATOM   1606 HG22 VAL    99      20.172  19.200  -4.271  1.000000  0.000          0
ATOM   1607 HG23 VAL    99      18.978  20.492  -4.729  1.000000  0.000          0
ATOM   1608  C   VAL    99      22.493  22.608  -3.686  1.000000  0.000          0
ATOM   1609  O   VAL    99      22.396  23.688  -4.167  1.000000  0.000          0
ATOM   1610  N   LYS   100      23.692  22.215  -3.311  1.000000  0.000          0
ATOM   1611  H   LYS   100      23.866  21.306  -2.905  1.000000  0.000          0
ATOM   1612  CA  LYS   100      24.922  23.017  -3.441  1.000000  0.000          0
ATOM   1613  HA  LYS   100      24.767  23.695  -4.280  1.000000  0.000          0
ATOM   1614  CB  LYS   100      25.252  23.849  -2.160  1.000000  0.000          0
ATOM   1615  HB2 LYS   100      25.481  23.187  -1.325  1.000000  0.000          0
ATOM   1616  HB3 LYS   100      26.133  24.464  -2.341  1.000000  0.000          0
ATOM   1617  CG  LYS   100      24.116  24.735  -1.622  1.000000  0.000          0
ATOM   1618  HG2 LYS   100      23.883  25.432  -2.428  1.000000  0.000          0
ATOM   1619  HG3 LYS   100      23.297  24.041  -1.436  1.000000  0.000          0
ATOM   1620  CD  LYS   100      24.609  25.555  -0.394  1.000000  0.000          0
ATOM   1621  HD2 LYS   100      23.726  25.860   0.167  1.000000  0.000          0
ATOM   1622  HD3 LYS   100      25.101  24.841   0.268  1.000000  0.000          0
ATOM   1623  CE  LYS   100      25.409  26.810  -0.718  1.000000  0.000          0
ATOM   1624  HE2 LYS   100      25.520  27.342   0.226  1.000000  0.000          0
ATOM   1625  HE3 LYS   100      26.369  26.611  -1.193  1.000000  0.000          0
ATOM   1626  NZ  LYS   100      24.728  27.855  -1.508  1.000000  0.000          0
ATOM   1627  HZ1 LYS   100      23.856  27.993  -1.018  1.000000  0.000          0
ATOM   1628  HZ2 LYS   100      25.317  28.673  -1.441  1.000000  0.000          0
ATOM   1629  HZ3 LYS   100      24.647  27.597  -2.481  1.000000  0.000          0
ATOM   1630  C   LYS   100      26.171  22.161  -3.662  1.000000  0.000          0
ATOM   1631  O   LYS   100      26.256  21.031  -3.272  1.000000  0.000          0
ATOM   1632  N   GLU   101      27.109  22.718  -4.429  1.000000  0.000          0
ATOM   1633  H   GLU   101      26.879  23.649  -4.744  1.000000  0.000          0
ATOM   1634  CA  GLU   101      28.400  22.050  -4.879  1.000000  0.000          0
ATOM   1635  HA  GLU   101      28.822  22.808  -5.540  1.000000  0.000          0
ATOM   1636  CB  GLU   101      29.387  21.935  -3.717  1.000000  0.000          0
ATOM   1637  HB2 GLU   101      29.167  21.147  -2.997  1.000000  0.000          0
ATOM   1638  HB3 GLU   101      30.382  21.833  -4.152  1.000000  0.000          0
ATOM   1639  CG  GLU   101      29.484  23.329  -2.989  1.000000  0.000          0
ATOM   1640  HG2 GLU   101      29.759  24.130  -3.674  1.000000  0.000          0
ATOM   1641  HG3 GLU   101      28.541  23.503  -2.469  1.000000  0.000          0
ATOM   1642  CD  GLU   101      30.650  23.308  -1.939  1.000000  0.000          0
ATOM   1643  OE1 GLU   101      30.956  22.267  -1.300  1.000000  0.000          0
ATOM   1644  OE2 GLU   101      31.211  24.398  -1.662  1.000000  0.000          0
ATOM   1645  C   GLU   101      28.337  20.713  -5.732  1.000000  0.000          0
ATOM   1646  O   GLU   101      29.299  19.941  -5.607  1.000000  0.000          0
ATOM   1647  N   ALA   102      27.275  20.406  -6.376  1.000000  0.000          0
ATOM   1648  H   ALA   102      26.517  21.032  -6.611  1.000000  0.000          0
ATOM   1649  CA  ALA   102      27.059  19.072  -6.858  1.000000  0.000          0
ATOM   1650  HA  ALA   102      27.611  18.363  -6.241  1.000000  0.000          0
ATOM   1651  CB  ALA   102      25.597  18.700  -6.546  1.000000  0.000          0
ATOM   1652  HB1 ALA   102      25.620  18.388  -5.502  1.000000  0.000          0
ATOM   1653  HB2 ALA   102      24.875  19.472  -6.813  1.000000  0.000          0
ATOM   1654  HB3 ALA   102      25.390  17.845  -7.188  1.000000  0.000          0
ATOM   1655  C   ALA   102      27.474  18.829  -8.275  1.000000  0.000          0
ATOM   1656  O   ALA   102      27.110  19.624  -9.188  1.000000  0.000          0
ATOM   1657  N   ASN   103      28.185  17.726  -8.566  1.000000  0.000          0
ATOM   1658  H   ASN   103      28.219  17.058  -7.810  1.000000  0.000          0
ATOM   1659  CA  ASN   103      28.437  17.157  -9.817  1.000000  0.000          0
ATOM   1660  HA  ASN   103      28.560  17.954 -10.551  1.000000  0.000          0
ATOM   1661  CB  ASN   103      29.843  16.386  -9.629  1.000000  0.000          0
ATOM   1662  HB2 ASN   103      29.586  15.590  -8.928  1.000000  0.000          0
ATOM   1663  HB3 ASN   103      30.146  15.903 -10.557  1.000000  0.000          0
ATOM   1664  CG  ASN   103      30.950  17.246  -9.053  1.000000  0.000          0
ATOM   1665  OD1 ASN   103      31.132  18.412  -9.455  1.000000  0.000          0
ATOM   1666  ND2 ASN   103      31.677  16.801  -8.055  1.000000  0.000          0
ATOM   1667 HD21 ASN   103      32.540  17.274  -7.823  1.000000  0.000          0
ATOM   1668 HD22 ASN   103      31.682  15.799  -7.925  1.000000  0.000          0
ATOM   1669  C   ASN   103      27.287  16.258 -10.381  1.000000  0.000          0
ATOM   1670  O   ASN   103      26.137  16.418  -9.960  1.000000  0.000          0
ATOM   1671  N   GLN   104      27.572  15.535 -11.452  1.000000  0.000          0
ATOM   1672  H   GLN   104      28.480  15.688 -11.868  1.000000  0.000          0
ATOM   1673  CA  GLN   104      26.747  14.441 -12.093  1.000000  0.000          0
ATOM   1674  HA  GLN   104      25.789  14.349 -11.582  1.000000  0.000          0
ATOM   1675  CB  GLN   104      26.313  14.873 -13.481  1.000000  0.000          0
ATOM   1676  HB2 GLN   104      27.153  14.757 -14.164  1.000000  0.000          0
ATOM   1677  HB3 GLN   104      25.579  14.136 -13.806  1.000000  0.000          0
ATOM   1678  CG  GLN   104      25.643  16.199 -13.640  1.000000  0.000          0
ATOM   1679  HG2 GLN   104      26.325  17.034 -13.484  1.000000  0.000          0
ATOM   1680  HG3 GLN   104      25.233  16.238 -14.650  1.000000  0.000          0
ATOM   1681  CD  GLN   104      24.401  16.335 -12.772  1.000000  0.000          0
ATOM   1682  OE1 GLN   104      23.570  15.426 -12.885  1.000000  0.000          0
ATOM   1683  NE2 GLN   104      24.235  17.380 -11.990  1.000000  0.000          0
ATOM   1684 HE21 GLN   104      23.409  17.520 -11.426  1.000000  0.000          0
ATOM   1685 HE22 GLN   104      25.008  18.030 -11.974  1.000000  0.000          0
ATOM   1686  C   GLN   104      27.503  13.071 -12.215  1.000000  0.000          0
ATOM   1687  O   GLN   104      28.683  13.009 -12.351  1.000000  0.000          0
ATOM   1688  N   SER   105      26.700  12.045 -11.996  1.000000  0.000          0
ATOM   1689  H   SER   105      25.705  12.206 -11.961  1.000000  0.000          0
ATOM   1690  CA  SER   105      27.078  10.606 -12.090  1.000000  0.000          0
ATOM   1691  HA  SER   105      27.903  10.571 -12.801  1.000000  0.000          0
ATOM   1692  CB  SER   105      27.574  10.211 -10.698  1.000000  0.000          0
ATOM   1693  HB2 SER   105      27.977  11.143 -10.301  1.000000  0.000          0
ATOM   1694  HB3 SER   105      26.786   9.893 -10.016  1.000000  0.000          0
ATOM   1695  OG  SER   105      28.567   9.262 -10.782  1.000000  0.000          0
ATOM   1696  HG  SER   105      29.332   9.552 -11.288  1.000000  0.000          0
ATOM   1697  C   SER   105      25.852   9.807 -12.475  1.000000  0.000          0
ATOM   1698  O   SER   105      24.760  10.363 -12.530  1.000000  0.000          0
ATOM   1699  N   THR   106      25.996   8.478 -12.784  1.000000  0.000          0
ATOM   1700  H   THR   106      26.944   8.133 -12.832  1.000000  0.000          0
ATOM   1701  CA  THR   106      24.914   7.509 -12.919  1.000000  0.000          0
ATOM   1702  HA  THR   106      24.325   7.829 -13.779  1.000000  0.000          0
ATOM   1703  CB  THR   106      25.417   6.083 -13.255  1.000000  0.000          0
ATOM   1704  HB  THR   106      24.577   5.491 -13.620  1.000000  0.000          0
ATOM   1705  CG2 THR   106      26.401   6.147 -14.424  1.000000  0.000          0
ATOM   1706 HG21 THR   106      26.356   5.159 -14.882  1.000000  0.000          0
ATOM   1707 HG22 THR   106      26.068   6.872 -15.165  1.000000  0.000          0
ATOM   1708 HG23 THR   106      27.407   6.354 -14.061  1.000000  0.000          0
ATOM   1709  OG1 THR   106      26.025   5.421 -12.175  1.000000  0.000          0
ATOM   1710  HG1 THR   106      26.432   4.603 -12.473  1.000000  0.000          0
ATOM   1711  C   THR   106      23.972   7.565 -11.802  1.000000  0.000          0
ATOM   1712  O   THR   106      24.366   7.832 -10.617  1.000000  0.000          0
ATOM   1713  N   LEU   107      22.723   7.189 -12.069  1.000000  0.000          0
ATOM   1714  H   LEU   107      22.444   6.967 -13.014  1.000000  0.000          0
ATOM   1715  CA  LEU   107      21.864   6.773 -10.949  1.000000  0.000          0
ATOM   1716  HA  LEU   107      21.699   7.603 -10.262  1.000000  0.000          0
ATOM   1717  CB  LEU   107      20.424   6.484 -11.506  1.000000  0.000          0
ATOM   1718  HB2 LEU   107      20.021   7.394 -11.952  1.000000  0.000          0
ATOM   1719  HB3 LEU   107      20.491   5.717 -12.277  1.000000  0.000          0
ATOM   1720  CG  LEU   107      19.421   5.954 -10.443  1.000000  0.000          0
ATOM   1721  HG  LEU   107      19.843   5.060  -9.984  1.000000  0.000          0
ATOM   1722  CD1 LEU   107      19.091   7.128  -9.537  1.000000  0.000          0
ATOM   1723 HD11 LEU   107      19.835   7.266  -8.753  1.000000  0.000          0
ATOM   1724 HD12 LEU   107      19.019   8.029 -10.145  1.000000  0.000          0
ATOM   1725 HD13 LEU   107      18.108   7.059  -9.072  1.000000  0.000          0
ATOM   1726  CD2 LEU   107      18.153   5.400 -11.202  1.000000  0.000          0
ATOM   1727 HD21 LEU   107      17.435   6.206 -11.341  1.000000  0.000          0
ATOM   1728 HD22 LEU   107      18.404   4.814 -12.087  1.000000  0.000          0
ATOM   1729 HD23 LEU   107      17.862   4.686 -10.431  1.000000  0.000          0
ATOM   1730  C   LEU   107      22.383   5.618 -10.103  1.000000  0.000          0
ATOM   1731  O   LEU   107      22.228   5.624  -8.864  1.000000  0.000          0
ATOM   1732  N   GLU   108      22.992   4.587 -10.727  1.000000  0.000          0
ATOM   1733  H   GLU   108      22.931   4.554 -11.735  1.000000  0.000          0
ATOM   1734  CA  GLU   108      23.677   3.521 -10.017  1.000000  0.000          0
ATOM   1735  HA  GLU   108      22.863   2.964  -9.554  1.000000  0.000          0
ATOM   1736  CB  GLU   108      24.271   2.667 -11.165  1.000000  0.000          0
ATOM   1737  HB2 GLU   108      23.570   2.532 -11.989  1.000000  0.000          0
ATOM   1738  HB3 GLU   108      25.091   3.227 -11.618  1.000000  0.000          0
ATOM   1739  CG  GLU   108      24.811   1.399 -10.679  1.000000  0.000          0
ATOM   1740  HG2 GLU   108      25.291   0.942 -11.544  1.000000  0.000          0
ATOM   1741  HG3 GLU   108      25.589   1.629  -9.952  1.000000  0.000          0
ATOM   1742  CD  GLU   108      23.666   0.481 -10.190  1.000000  0.000          0
ATOM   1743  OE1 GLU   108      22.706   0.126 -10.908  1.000000  0.000          0
ATOM   1744  OE2 GLU   108      23.727  -0.072  -9.050  1.000000  0.000          0
ATOM   1745  C   GLU   108      24.605   3.944  -8.927  1.000000  0.000          0
ATOM   1746  O   GLU   108      24.593   3.430  -7.801  1.000000  0.000          0
ATOM   1747  N   ASN   109      25.364   4.964  -9.262  1.000000  0.000          0
ATOM   1748  H   ASN   109      25.354   5.291 -10.217  1.000000  0.000          0
ATOM   1749  CA  ASN   109      26.346   5.579  -8.312  1.000000  0.000          0
ATOM   1750  HA  ASN   109      26.941   4.733  -7.967  1.000000  0.000          0
ATOM   1751  CB  ASN   109      27.075   6.627  -9.031  1.000000  0.000          0
ATOM   1752  HB2 ASN   109      27.123   6.303 -10.071  1.000000  0.000          0
ATOM   1753  HB3 ASN   109      26.453   7.515  -9.149  1.000000  0.000          0
ATOM   1754  CG  ASN   109      28.450   6.980  -8.472  1.000000  0.000          0
ATOM   1755  OD1 ASN   109      29.410   6.283  -8.704  1.000000  0.000          0
ATOM   1756  ND2 ASN   109      28.585   8.086  -7.819  1.000000  0.000          0
ATOM   1757 HD21 ASN   109      29.559   8.296  -7.651  1.000000  0.000          0
ATOM   1758 HD22 ASN   109      27.805   8.680  -7.582  1.000000  0.000          0
ATOM   1759  C   ASN   109      25.631   6.230  -7.133  1.000000  0.000          0
ATOM   1760  O   ASN   109      26.047   6.076  -5.955  1.000000  0.000          0
ATOM   1761  N   PHE   110      24.511   6.943  -7.388  1.000000  0.000          0
ATOM   1762  H   PHE   110      24.323   7.054  -8.373  1.000000  0.000          0
ATOM   1763  CA  PHE   110      23.697   7.674  -6.397  1.000000  0.000          0
ATOM   1764  HA  PHE   110      24.326   8.413  -5.900  1.000000  0.000          0
ATOM   1765  CB  PHE   110      22.515   8.274  -7.083  1.000000  0.000          0
ATOM   1766  HB2 PHE   110      22.907   8.813  -7.946  1.000000  0.000          0
ATOM   1767  HB3 PHE   110      21.827   7.467  -7.336  1.000000  0.000          0
ATOM   1768  CG  PHE   110      21.501   9.163  -6.352  1.000000  0.000          0
ATOM   1769  CD1 PHE   110      21.842  10.520  -6.109  1.000000  0.000          0
ATOM   1770  HD1 PHE   110      22.817  10.799  -6.479  1.000000  0.000          0
ATOM   1771  CE1 PHE   110      20.842  11.382  -5.580  1.000000  0.000          0
ATOM   1772  HE1 PHE   110      21.145  12.415  -5.509  1.000000  0.000          0
ATOM   1773  CZ  PHE   110      19.601  10.930  -5.326  1.000000  0.000          0
ATOM   1774  HZ  PHE   110      18.785  11.554  -4.996  1.000000  0.000          0
ATOM   1775  CE2 PHE   110      19.329   9.544  -5.347  1.000000  0.000          0
ATOM   1776  HE2 PHE   110      18.373   9.179  -5.005  1.000000  0.000          0
ATOM   1777  CD2 PHE   110      20.278   8.616  -5.837  1.000000  0.000          0
ATOM   1778  HD2 PHE   110      20.109   7.548  -5.857  1.000000  0.000          0
ATOM   1779  C   PHE   110      23.199   6.620  -5.389  1.000000  0.000          0
ATOM   1780  O   PHE   110      23.131   6.808  -4.169  1.000000  0.000          0
ATOM   1781  N   LEU   111      22.730   5.440  -5.850  1.000000  0.000          0
ATOM   1782  H   LEU   111      22.617   5.362  -6.850  1.000000  0.000          0
ATOM   1783  CA  LEU   111      22.207   4.405  -4.989  1.000000  0.000          0
ATOM   1784  HA  LEU   111      21.680   4.879  -4.162  1.000000  0.000          0
ATOM   1785  CB  LEU   111      21.396   3.390  -5.830  1.000000  0.000          0
ATOM   1786  HB2 LEU   111      22.000   3.086  -6.685  1.000000  0.000          0
ATOM   1787  HB3 LEU   111      21.285   2.455  -5.279  1.000000  0.000          0
ATOM   1788  CG  LEU   111      19.976   3.810  -6.250  1.000000  0.000          0
ATOM   1789  HG  LEU   111      20.106   4.656  -6.926  1.000000  0.000          0
ATOM   1790  CD1 LEU   111      19.389   2.608  -7.040  1.000000  0.000          0
ATOM   1791 HD11 LEU   111      20.026   2.458  -7.911  1.000000  0.000          0
ATOM   1792 HD12 LEU   111      19.385   1.764  -6.351  1.000000  0.000          0
ATOM   1793 HD13 LEU   111      18.374   2.743  -7.415  1.000000  0.000          0
ATOM   1794  CD2 LEU   111      19.128   4.228  -5.060  1.000000  0.000          0
ATOM   1795 HD21 LEU   111      19.524   5.102  -4.543  1.000000  0.000          0
ATOM   1796 HD22 LEU   111      18.125   4.345  -5.469  1.000000  0.000          0
ATOM   1797 HD23 LEU   111      19.042   3.354  -4.412  1.000000  0.000          0
ATOM   1798  C   LEU   111      23.305   3.650  -4.214  1.000000  0.000          0
ATOM   1799  O   LEU   111      23.066   3.253  -3.077  1.000000  0.000          0
ATOM   1800  N   GLU   112      24.497   3.397  -4.852  1.000000  0.000          0
ATOM   1801  H   GLU   112      24.549   3.515  -5.853  1.000000  0.000          0
ATOM   1802  CA  GLU   112      25.504   2.593  -4.182  1.000000  0.000          0
ATOM   1803  HA  GLU   112      24.976   1.767  -3.708  1.000000  0.000          0
ATOM   1804  CB  GLU   112      26.461   1.976  -5.250  1.000000  0.000          0
ATOM   1805  HB2 GLU   112      25.906   1.430  -6.012  1.000000  0.000          0
ATOM   1806  HB3 GLU   112      26.893   2.836  -5.764  1.000000  0.000          0
ATOM   1807  CG  GLU   112      27.621   1.210  -4.807  1.000000  0.000          0
ATOM   1808  HG2 GLU   112      28.274   0.880  -5.615  1.000000  0.000          0
ATOM   1809  HG3 GLU   112      28.173   1.894  -4.163  1.000000  0.000          0
ATOM   1810  CD  GLU   112      27.085  -0.036  -4.157  1.000000  0.000          0
ATOM   1811  OE1 GLU   112      25.994  -0.509  -4.465  1.000000  0.000          0
ATOM   1812  OE2 GLU   112      27.807  -0.565  -3.254  1.000000  0.000          0
ATOM   1813  C   GLU   112      26.216   3.458  -3.134  1.000000  0.000          0
ATOM   1814  O   GLU   112      26.726   2.876  -2.227  1.000000  0.000          0
ATOM   1815  N   ARG   113      26.281   4.817  -3.261  1.000000  0.000          0
ATOM   1816  H   ARG   113      25.904   5.280  -4.075  1.000000  0.000          0
ATOM   1817  CA  ARG   113      26.645   5.708  -2.068  1.000000  0.000          0
ATOM   1818  HA  ARG   113      27.456   5.250  -1.502  1.000000  0.000          0
ATOM   1819  CB  ARG   113      26.968   7.131  -2.562  1.000000  0.000          0
ATOM   1820  HB2 ARG   113      27.728   7.029  -3.337  1.000000  0.000          0
ATOM   1821  HB3 ARG   113      26.018   7.558  -2.883  1.000000  0.000          0
ATOM   1822  CG  ARG   113      27.507   8.100  -1.451  1.000000  0.000          0
ATOM   1823  HG2 ARG   113      27.720   9.038  -1.962  1.000000  0.000          0
ATOM   1824  HG3 ARG   113      26.675   8.297  -0.774  1.000000  0.000          0
ATOM   1825  CD  ARG   113      28.822   7.705  -0.713  1.000000  0.000          0
ATOM   1826  HD2 ARG   113      28.718   6.639  -0.519  1.000000  0.000          0
ATOM   1827  HD3 ARG   113      29.719   7.870  -1.308  1.000000  0.000          0
ATOM   1828  NE  ARG   113      28.974   8.453   0.534  1.000000  0.000          0
ATOM   1829  HE  ARG   113      28.957   9.463   0.556  1.000000  0.000          0
ATOM   1830  CZ  ARG   113      29.308   7.966   1.757  1.000000  0.000          0
ATOM   1831  NH1 ARG   113      29.444   6.741   2.116  1.000000  0.000          0
ATOM   1832 HH11 ARG   113      29.504   6.028   1.404  1.000000  0.000          0
ATOM   1833 HH12 ARG   113      29.556   6.554   3.101  1.000000  0.000          0
ATOM   1834  NH2 ARG   113      29.296   8.823   2.771  1.000000  0.000          0
ATOM   1835 HH21 ARG   113      29.225   9.821   2.634  1.000000  0.000          0
ATOM   1836 HH22 ARG   113      29.434   8.483   3.712  1.000000  0.000          0
ATOM   1837  C   ARG   113      25.640   5.631  -0.909  1.000000  0.000          0
ATOM   1838  O   ARG   113      25.924   5.371   0.255  1.000000  0.000          0
ATOM   1839  N   LEU   114      24.405   5.745  -1.319  1.000000  0.000          0
ATOM   1840  H   LEU   114      24.197   5.808  -2.305  1.000000  0.000          0
ATOM   1841  CA  LEU   114      23.280   5.655  -0.382  1.000000  0.000          0
ATOM   1842  HA  LEU   114      23.417   6.356   0.442  1.000000  0.000          0
ATOM   1843  CB  LEU   114      22.001   6.031  -1.141  1.000000  0.000          0
ATOM   1844  HB2 LEU   114      22.243   6.959  -1.663  1.000000  0.000          0
ATOM   1845  HB3 LEU   114      21.825   5.258  -1.887  1.000000  0.000          0
ATOM   1846  CG  LEU   114      20.814   6.356  -0.308  1.000000  0.000          0
ATOM   1847  HG  LEU   114      20.569   5.427   0.206  1.000000  0.000          0
ATOM   1848  CD1 LEU   114      20.946   7.484   0.744  1.000000  0.000          0
ATOM   1849 HD11 LEU   114      21.641   7.164   1.521  1.000000  0.000          0
ATOM   1850 HD12 LEU   114      21.233   8.432   0.292  1.000000  0.000          0
ATOM   1851 HD13 LEU   114      19.998   7.576   1.275  1.000000  0.000          0
ATOM   1852  CD2 LEU   114      19.665   6.705  -1.284  1.000000  0.000          0
ATOM   1853 HD21 LEU   114      18.749   7.024  -0.787  1.000000  0.000          0
ATOM   1854 HD22 LEU   114      19.998   7.532  -1.912  1.000000  0.000          0
ATOM   1855 HD23 LEU   114      19.535   5.895  -2.002  1.000000  0.000          0
ATOM   1856  C   LEU   114      23.161   4.387   0.393  1.000000  0.000          0
ATOM   1857  O   LEU   114      22.811   4.376   1.574  1.000000  0.000          0
ATOM   1858  N   LYS   115      23.505   3.246  -0.195  1.000000  0.000          0
ATOM   1859  H   LYS   115      23.831   3.273  -1.151  1.000000  0.000          0
ATOM   1860  CA  LYS   115      23.341   1.967   0.512  1.000000  0.000          0
ATOM   1861  HA  LYS   115      22.410   2.138   1.052  1.000000  0.000          0
ATOM   1862  CB  LYS   115      23.206   0.832  -0.484  1.000000  0.000          0
ATOM   1863  HB2 LYS   115      22.647   1.022  -1.399  1.000000  0.000          0
ATOM   1864  HB3 LYS   115      24.207   0.653  -0.877  1.000000  0.000          0
ATOM   1865  CG  LYS   115      22.548  -0.400   0.199  1.000000  0.000          0
ATOM   1866  HG2 LYS   115      23.119  -0.562   1.114  1.000000  0.000          0
ATOM   1867  HG3 LYS   115      21.563  -0.154   0.595  1.000000  0.000          0
ATOM   1868  CD  LYS   115      22.447  -1.620  -0.685  1.000000  0.000          0
ATOM   1869  HD2 LYS   115      23.386  -1.683  -1.235  1.000000  0.000          0
ATOM   1870  HD3 LYS   115      22.389  -2.505  -0.048  1.000000  0.000          0
ATOM   1871  CE  LYS   115      21.254  -1.522  -1.646  1.000000  0.000          0
ATOM   1872  HE2 LYS   115      20.380  -1.599  -0.998  1.000000  0.000          0
ATOM   1873  HE3 LYS   115      21.381  -0.553  -2.131  1.000000  0.000          0
ATOM   1874  NZ  LYS   115      21.272  -2.588  -2.649  1.000000  0.000          0
ATOM   1875  HZ1 LYS   115      22.201  -2.599  -3.046  1.000000  0.000          0
ATOM   1876  HZ2 LYS   115      20.982  -3.481  -2.279  1.000000  0.000          0
ATOM   1877  HZ3 LYS   115      20.670  -2.385  -3.436  1.000000  0.000          0
ATOM   1878  C   LYS   115      24.364   1.869   1.631  1.000000  0.000          0
ATOM   1879  O   LYS   115      24.049   1.494   2.748  1.000000  0.000          0
ATOM   1880  N   THR   116      25.626   2.300   1.477  1.000000  0.000          0
ATOM   1881  H   THR   116      25.925   2.549   0.546  1.000000  0.000          0
ATOM   1882  CA  THR   116      26.696   2.338   2.538  1.000000  0.000          0
ATOM   1883  HA  THR   116      26.639   1.348   2.989  1.000000  0.000          0
ATOM   1884  CB  THR   116      28.026   2.545   1.861  1.000000  0.000          0
ATOM   1885  HB  THR   116      27.876   3.122   0.948  1.000000  0.000          0
ATOM   1886  CG2 THR   116      29.106   3.170   2.756  1.000000  0.000          0
ATOM   1887 HG21 THR   116      30.049   3.228   2.213  1.000000  0.000          0
ATOM   1888 HG22 THR   116      28.907   4.134   3.226  1.000000  0.000          0
ATOM   1889 HG23 THR   116      29.275   2.388   3.495  1.000000  0.000          0
ATOM   1890  OG1 THR   116      28.508   1.262   1.459  1.000000  0.000          0
ATOM   1891  HG1 THR   116      27.834   0.709   1.057  1.000000  0.000          0
ATOM   1892  C   THR   116      26.254   3.320   3.645  1.000000  0.000          0
ATOM   1893  O   THR   116      26.287   2.944   4.846  1.000000  0.000          0
ATOM   1894  N   ILE   117      25.656   4.481   3.296  1.000000  0.000          0
ATOM   1895  H   ILE   117      25.700   4.688   2.307  1.000000  0.000          0
ATOM   1896  CA  ILE   117      25.068   5.508   4.181  1.000000  0.000          0
ATOM   1897  HA  ILE   117      25.864   5.888   4.821  1.000000  0.000          0
ATOM   1898  CB  ILE   117      24.609   6.842   3.433  1.000000  0.000          0
ATOM   1899  HB  ILE   117      24.069   6.481   2.557  1.000000  0.000          0
ATOM   1900  CG2 ILE   117      23.635   7.756   4.161  1.000000  0.000          0
ATOM   1901 HG21 ILE   117      23.190   8.497   3.496  1.000000  0.000          0
ATOM   1902 HG22 ILE   117      22.853   7.106   4.550  1.000000  0.000          0
ATOM   1903 HG23 ILE   117      24.168   8.197   5.004  1.000000  0.000          0
ATOM   1904  CG1 ILE   117      25.924   7.519   2.915  1.000000  0.000          0
ATOM   1905 HG12 ILE   117      26.405   8.136   3.676  1.000000  0.000          0
ATOM   1906 HG13 ILE   117      26.699   6.864   2.515  1.000000  0.000          0
ATOM   1907  CD1 ILE   117      25.536   8.471   1.821  1.000000  0.000          0
ATOM   1908 HD11 ILE   117      24.845   9.212   2.222  1.000000  0.000          0
ATOM   1909 HD12 ILE   117      26.474   8.877   1.439  1.000000  0.000          0
ATOM   1910 HD13 ILE   117      25.047   7.965   0.989  1.000000  0.000          0
ATOM   1911  C   ILE   117      23.918   4.901   4.926  1.000000  0.000          0
ATOM   1912  O   ILE   117      23.857   4.991   6.185  1.000000  0.000          0
ATOM   1913  N   MET   118      22.969   4.125   4.244  1.000000  0.000          0
ATOM   1914  H   MET   118      23.129   4.055   3.250  1.000000  0.000          0
ATOM   1915  CA  MET   118      21.708   3.785   4.838  1.000000  0.000          0
ATOM   1916  HA  MET   118      21.512   4.381   5.729  1.000000  0.000          0
ATOM   1917  CB  MET   118      20.556   3.761   3.803  1.000000  0.000          0
ATOM   1918  HB2 MET   118      20.614   4.658   3.187  1.000000  0.000          0
ATOM   1919  HB3 MET   118      20.546   2.840   3.221  1.000000  0.000          0
ATOM   1920  CG  MET   118      19.174   3.833   4.504  1.000000  0.000          0
ATOM   1921  HG2 MET   118      18.466   3.587   3.712  1.000000  0.000          0
ATOM   1922  HG3 MET   118      19.121   2.972   5.171  1.000000  0.000          0
ATOM   1923  SD  MET   118      18.891   5.431   5.319  1.000000  0.000          0
ATOM   1924  CE  MET   118      18.701   6.634   4.027  1.000000  0.000          0
ATOM   1925  HE1 MET   118      18.184   7.556   4.293  1.000000  0.000          0
ATOM   1926  HE2 MET   118      19.698   6.916   3.688  1.000000  0.000          0
ATOM   1927  HE3 MET   118      18.172   6.209   3.174  1.000000  0.000          0
ATOM   1928  C   MET   118      21.863   2.439   5.550  1.000000  0.000          0
ATOM   1929  O   MET   118      21.152   2.182   6.543  1.000000  0.000          0
ATOM   1930  N   ARG   119      22.774   1.542   5.100  1.000000  0.000          0
ATOM   1931  H   ARG   119      23.397   1.804   4.348  1.000000  0.000          0
ATOM   1932  CA  ARG   119      23.137   0.369   5.975  1.000000  0.000          0
ATOM   1933  HA  ARG   119      22.208  -0.070   6.339  1.000000  0.000          0
ATOM   1934  CB  ARG   119      24.052  -0.609   5.229  1.000000  0.000          0
ATOM   1935  HB2 ARG   119      23.392  -0.984   4.447  1.000000  0.000          0
ATOM   1936  HB3 ARG   119      24.821   0.073   4.869  1.000000  0.000          0
ATOM   1937  CG  ARG   119      24.491  -1.859   6.047  1.000000  0.000          0
ATOM   1938  HG2 ARG   119      25.103  -1.535   6.890  1.000000  0.000          0
ATOM   1939  HG3 ARG   119      23.672  -2.399   6.522  1.000000  0.000          0
ATOM   1940  CD  ARG   119      25.294  -2.825   5.145  1.000000  0.000          0
ATOM   1941  HD2 ARG   119      25.750  -3.606   5.752  1.000000  0.000          0
ATOM   1942  HD3 ARG   119      24.633  -3.370   4.471  1.000000  0.000          0
ATOM   1943  NE  ARG   119      26.267  -2.179   4.271  1.000000  0.000          0
ATOM   1944  HE  ARG   119      26.216  -2.267   3.267  1.000000  0.000          0
ATOM   1945  CZ  ARG   119      27.373  -1.553   4.703  1.000000  0.000          0
ATOM   1946  NH1 ARG   119      27.776  -1.512   5.969  1.000000  0.000          0
ATOM   1947 HH11 ARG   119      27.251  -1.936   6.720  1.000000  0.000          0
ATOM   1948 HH12 ARG   119      28.647  -1.102   6.278  1.000000  0.000          0
ATOM   1949  NH2 ARG   119      28.201  -1.101   3.839  1.000000  0.000          0
ATOM   1950 HH21 ARG   119      27.783  -0.950   2.932  1.000000  0.000          0
ATOM   1951 HH22 ARG   119      29.071  -0.684   4.132  1.000000  0.000          0
ATOM   1952  C   ARG   119      23.730   0.884   7.261  1.000000  0.000          0
ATOM   1953  O   ARG   119      23.378   0.348   8.316  1.000000  0.000          0
ATOM   1954  N   GLU   120      24.593   1.963   7.313  1.000000  0.000          0
ATOM   1955  H   GLU   120      24.706   2.439   6.430  1.000000  0.000          0
ATOM   1956  CA  GLU   120      25.160   2.461   8.572  1.000000  0.000          0
ATOM   1957  HA  GLU   120      25.568   1.608   9.113  1.000000  0.000          0
ATOM   1958  CB  GLU   120      26.157   3.586   8.298  1.000000  0.000          0
ATOM   1959  HB2 GLU   120      26.773   3.116   7.531  1.000000  0.000          0
ATOM   1960  HB3 GLU   120      25.685   4.480   7.889  1.000000  0.000          0
ATOM   1961  CG  GLU   120      26.980   3.981   9.541  1.000000  0.000          0
ATOM   1962  HG2 GLU   120      27.584   4.841   9.251  1.000000  0.000          0
ATOM   1963  HG3 GLU   120      26.352   4.411  10.321  1.000000  0.000          0
ATOM   1964  CD  GLU   120      27.876   2.843  10.028  1.000000  0.000          0
ATOM   1965  OE1 GLU   120      28.393   2.084   9.203  1.000000  0.000          0
ATOM   1966  OE2 GLU   120      28.096   2.762  11.260  1.000000  0.000          0
ATOM   1967  C   GLU   120      24.092   3.043   9.455  1.000000  0.000          0
ATOM   1968  O   GLU   120      23.951   2.600  10.593  1.000000  0.000          0
ATOM   1969  N   LYS   121      23.140   3.871   8.895  1.000000  0.000          0
ATOM   1970  H   LYS   121      23.297   4.179   7.945  1.000000  0.000          0
ATOM   1971  CA  LYS   121      21.931   4.279   9.554  1.000000  0.000          0
ATOM   1972  HA  LYS   121      22.253   4.906  10.385  1.000000  0.000          0
ATOM   1973  CB  LYS   121      21.047   5.133   8.598  1.000000  0.000          0
ATOM   1974  HB2 LYS   121      21.724   5.832   8.108  1.000000  0.000          0
ATOM   1975  HB3 LYS   121      20.632   4.436   7.872  1.000000  0.000          0
ATOM   1976  CG  LYS   121      19.903   5.819   9.286  1.000000  0.000          0
ATOM   1977  HG2 LYS   121      19.171   6.143   8.546  1.000000  0.000          0
ATOM   1978  HG3 LYS   121      19.367   5.221  10.024  1.000000  0.000          0
ATOM   1979  CD  LYS   121      20.359   7.071  10.048  1.000000  0.000          0
ATOM   1980  HD2 LYS   121      21.384   7.049  10.417  1.000000  0.000          0
ATOM   1981  HD3 LYS   121      20.359   7.833   9.270  1.000000  0.000          0
ATOM   1982  CE  LYS   121      19.307   7.342  11.124  1.000000  0.000          0
ATOM   1983  HE2 LYS   121      18.328   7.323  10.644  1.000000  0.000          0
ATOM   1984  HE3 LYS   121      19.386   6.570  11.891  1.000000  0.000          0
ATOM   1985  NZ  LYS   121      19.546   8.579  11.859  1.000000  0.000          0
ATOM   1986  HZ1 LYS   121      20.368   8.611  12.445  1.000000  0.000          0
ATOM   1987  HZ2 LYS   121      19.751   9.294  11.174  1.000000  0.000          0
ATOM   1988  HZ3 LYS   121      18.700   8.822  12.354  1.000000  0.000          0
ATOM   1989  C   LYS   121      21.207   3.058  10.166  1.000000  0.000          0
ATOM   1990  O   LYS   121      20.788   3.201  11.322  1.000000  0.000          0
ATOM   1991  N   TYR   122      20.996   2.059   9.412  1.000000  0.000          0
ATOM   1992  H   TYR   122      21.556   1.963   8.576  1.000000  0.000          0
ATOM   1993  CA  TYR   122      20.289   0.865   9.789  1.000000  0.000          0
ATOM   1994  HA  TYR   122      19.311   1.198  10.137  1.000000  0.000          0
ATOM   1995  CB  TYR   122      19.996   0.035   8.624  1.000000  0.000          0
ATOM   1996  HB2 TYR   122      19.715   0.592   7.730  1.000000  0.000          0
ATOM   1997  HB3 TYR   122      20.909  -0.527   8.427  1.000000  0.000          0
ATOM   1998  CG  TYR   122      18.924  -0.957   8.772  1.000000  0.000          0
ATOM   1999  CD1 TYR   122      17.562  -0.494   8.811  1.000000  0.000          0
ATOM   2000  HD1 TYR   122      17.305   0.525   8.564  1.000000  0.000          0
ATOM   2001  CE1 TYR   122      16.584  -1.489   9.155  1.000000  0.000          0
ATOM   2002  HE1 TYR   122      15.572  -1.123   9.251  1.000000  0.000          0
ATOM   2003  CZ  TYR   122      16.876  -2.894   9.250  1.000000  0.000          0
ATOM   2004  OH  TYR   122      15.931  -3.772   9.558  1.000000  0.000          0
ATOM   2005  HH  TYR   122      16.222  -4.657   9.330  1.000000  0.000          0
ATOM   2006  CE2 TYR   122      18.238  -3.286   9.082  1.000000  0.000          0
ATOM   2007  HE2 TYR   122      18.417  -4.350   9.147  1.000000  0.000          0
ATOM   2008  CD2 TYR   122      19.266  -2.319   9.033  1.000000  0.000          0
ATOM   2009  HD2 TYR   122      20.297  -2.637   8.999  1.000000  0.000          0
ATOM   2010  C   TYR   122      21.022   0.038  10.844  1.000000  0.000          0
ATOM   2011  O   TYR   122      20.345  -0.500  11.702  1.000000  0.000          0
ATOM   2012  N   SER   123      22.340  -0.024  10.846  1.000000  0.000          0
ATOM   2013  H   SER   123      22.883   0.502  10.178  1.000000  0.000          0
ATOM   2014  CA  SER   123      23.124  -0.427  12.104  1.000000  0.000          0
ATOM   2015  HA  SER   123      22.757  -1.438  12.278  1.000000  0.000          0
ATOM   2016  CB  SER   123      24.665  -0.459  11.805  1.000000  0.000          0
ATOM   2017  HB2 SER   123      24.753  -0.934  10.827  1.000000  0.000          0
ATOM   2018  HB3 SER   123      25.090   0.534  11.658  1.000000  0.000          0
ATOM   2019  OG  SER   123      25.362  -1.217  12.804  1.000000  0.000          0
ATOM   2020  HG  SER   123      25.335  -2.151  12.584  1.000000  0.000          0
ATOM   2021  C   SER   123      22.852   0.389  13.353  1.000000  0.000          0
ATOM   2022  O   SER   123      22.487  -0.151  14.363  1.000000  0.000          0
ATOM   2023  N   LYS   124      22.853   1.729  13.250  1.000000  0.000          0
ATOM   2024  H   LYS   124      23.082   2.267  12.426  1.000000  0.000          0
ATOM   2025  CA  LYS   124      22.408   2.488  14.411  1.000000  0.000          0
ATOM   2026  HA  LYS   124      22.996   2.223  15.290  1.000000  0.000          0
ATOM   2027  CB  LYS   124      22.859   3.946  14.204  1.000000  0.000          0
ATOM   2028  HB2 LYS   124      22.757   4.222  13.154  1.000000  0.000          0
ATOM   2029  HB3 LYS   124      22.220   4.589  14.811  1.000000  0.000          0
ATOM   2030  CG  LYS   124      24.373   4.295  14.640  1.000000  0.000          0
ATOM   2031  HG2 LYS   124      24.546   5.367  14.566  1.000000  0.000          0
ATOM   2032  HG3 LYS   124      24.413   3.958  15.677  1.000000  0.000          0
ATOM   2033  CD  LYS   124      25.487   3.586  13.823  1.000000  0.000          0
ATOM   2034  HD2 LYS   124      25.355   2.510  13.696  1.000000  0.000          0
ATOM   2035  HD3 LYS   124      25.513   3.998  12.814  1.000000  0.000          0
ATOM   2036  CE  LYS   124      26.844   3.824  14.503  1.000000  0.000          0
ATOM   2037  HE2 LYS   124      27.201   4.850  14.422  1.000000  0.000          0
ATOM   2038  HE3 LYS   124      26.723   3.585  15.560  1.000000  0.000          0
ATOM   2039  NZ  LYS   124      27.924   2.914  14.001  1.000000  0.000          0
ATOM   2040  HZ1 LYS   124      27.885   2.991  12.995  1.000000  0.000          0
ATOM   2041  HZ2 LYS   124      28.826   3.197  14.357  1.000000  0.000          0
ATOM   2042  HZ3 LYS   124      27.796   1.931  14.203  1.000000  0.000          0
ATOM   2043  C   LYS   124      20.911   2.317  14.729  1.000000  0.000          0
ATOM   2044  O   LYS   124      20.490   2.487  15.811  1.000000  0.000          0
ATOM   2045  N   CYS   125      20.112   1.920  13.791  1.000000  0.000          0
ATOM   2046  H   CYS   125      20.459   2.042  12.850  1.000000  0.000          0
ATOM   2047  CA  CYS   125      18.660   1.620  14.027  1.000000  0.000          0
ATOM   2048  HA  CYS   125      18.195   2.397  14.634  1.000000  0.000          0
ATOM   2049  CB  CYS   125      17.971   1.577  12.683  1.000000  0.000          0
ATOM   2050  HB2 CYS   125      18.297   2.443  12.107  1.000000  0.000          0
ATOM   2051  HB3 CYS   125      18.310   0.635  12.250  1.000000  0.000          0
ATOM   2052  SG  CYS   125      16.107   1.650  12.768  1.000000  0.000          0
ATOM   2053  HG  CYS   125      15.865   0.669  13.643  1.000000  0.000          0
ATOM   2054  C   CYS   125      18.416   0.231  14.645  1.000000  0.000          0
ATOM   2055  O   CYS   125      17.335  -0.051  15.153  1.000000  0.000          0
ATOM   2056  N   SER   126      19.467  -0.624  14.550  1.000000  0.000          0
ATOM   2057  H   SER   126      20.315  -0.281  14.124  1.000000  0.000          0
ATOM   2058  CA  SER   126      19.531  -2.033  15.139  1.000000  0.000          0
ATOM   2059  HA  SER   126      18.646  -2.607  14.867  1.000000  0.000          0
ATOM   2060  CB  SER   126      20.586  -2.931  14.557  1.000000  0.000          0
ATOM   2061  HB2 SER   126      21.569  -2.469  14.655  1.000000  0.000          0
ATOM   2062  HB3 SER   126      20.477  -3.934  14.969  1.000000  0.000          0
ATOM   2063  OG  SER   126      20.432  -2.964  13.191  1.000000  0.000          0
ATOM   2064  HG  SER   126      20.233  -2.085  12.859  1.000000  0.000          0
ATOM   2065  C   SER   126      19.618  -1.899  16.651  1.000000  0.000          0
ATOM   2066  O   SER   126      18.653  -2.363  17.260  1.000000  0.000          0
ATOM   2067  OXT SER   126      20.600  -1.488  17.282  1.000000  0.000          0
TER    2068      SER   126 
ATOM   2068  N   MET   127     -28.033  19.346  -5.829  1.000000  0.000          0
ATOM   2069  H1  MET   127     -27.780  18.458  -5.419  1.000000  0.000          0
ATOM   2070  H2  MET   127     -28.692  19.616  -5.113  1.000000  0.000          0
ATOM   2071  H3  MET   127     -27.255  19.989  -5.852  1.000000  0.000          0
ATOM   2072  CA  MET   127     -28.654  19.126  -7.189  1.000000  0.000          0
ATOM   2073  HA  MET   127     -28.857  20.109  -7.614  1.000000  0.000          0
ATOM   2074  CB  MET   127     -27.725  18.332  -8.213  1.000000  0.000          0
ATOM   2075  HB2 MET   127     -26.718  18.711  -8.039  1.000000  0.000          0
ATOM   2076  HB3 MET   127     -27.636  17.315  -7.828  1.000000  0.000          0
ATOM   2077  CG  MET   127     -28.224  18.383  -9.656  1.000000  0.000          0
ATOM   2078  HG2 MET   127     -28.537  19.397  -9.906  1.000000  0.000          0
ATOM   2079  HG3 MET   127     -27.392  18.149 -10.320  1.000000  0.000          0
ATOM   2080  SD  MET   127     -29.552  17.214 -10.052  1.000000  0.000          0
ATOM   2081  CE  MET   127     -30.515  18.300 -11.086  1.000000  0.000          0
ATOM   2082  HE1 MET   127     -30.086  18.420 -12.081  1.000000  0.000          0
ATOM   2083  HE2 MET   127     -31.528  17.898 -11.111  1.000000  0.000          0
ATOM   2084  HE3 MET   127     -30.771  19.246 -10.607  1.000000  0.000          0
ATOM   2085  C   MET   127     -29.990  18.356  -7.192  1.000000  0.000          0
ATOM   2086  O   MET   127     -31.011  18.768  -7.654  1.000000  0.000          0
ATOM   2087  N   HIE   128     -30.031  17.143  -6.550  1.000000  0.000          0
ATOM   2088  H   HIE   128     -29.167  16.742  -6.217  1.000000  0.000          0
ATOM   2089  CA  HIE   128     -31.211  16.340  -6.499  1.000000  0.000          0
ATOM   2090  HA  HIE   128     -31.671  16.245  -7.483  1.000000  0.000          0
ATOM   2091  CB  HIE   128     -30.948  14.924  -6.062  1.000000  0.000          0
ATOM   2092  HB2 HIE   128     -30.377  15.021  -5.139  1.000000  0.000          0
ATOM   2093  HB3 HIE   128     -30.162  14.492  -6.680  1.000000  0.000          0
ATOM   2094  CG  HIE   128     -32.209  14.051  -6.027  1.000000  0.000          0
ATOM   2095  ND1 HIE   128     -33.195  14.310  -5.041  1.000000  0.000          0
ATOM   2096  CE1 HIE   128     -34.124  13.373  -5.312  1.000000  0.000          0
ATOM   2097  HE1 HIE   128     -35.024  13.166  -4.752  1.000000  0.000          0
ATOM   2098  NE2 HIE   128     -33.850  12.609  -6.376  1.000000  0.000          0
ATOM   2099  HE2 HIE   128     -34.527  11.929  -6.693  1.000000  0.000          0
ATOM   2100  CD2 HIE   128     -32.662  13.085  -6.892  1.000000  0.000          0
ATOM   2101  HD2 HIE   128     -32.170  12.751  -7.795  1.000000  0.000          0
ATOM   2102  C   HIE   128     -32.226  17.113  -5.544  1.000000  0.000          0
ATOM   2103  O   HIE   128     -31.847  17.687  -4.498  1.000000  0.000          0
ATOM   2104  N   HIE   129     -33.467  17.300  -5.911  1.000000  0.000          0
ATOM   2105  H   HIE   129     -33.803  16.817  -6.732  1.000000  0.000          0
ATOM   2106  CA  HIE   129     -34.489  18.115  -5.161  1.000000  0.000          0
ATOM   2107  HA  HIE   129     -34.103  19.132  -5.080  1.000000  0.000          0
ATOM   2108  CB  HIE   129     -35.760  18.259  -6.048  1.000000  0.000          0
ATOM   2109  HB2 HIE   129     -35.620  18.821  -6.970  1.000000  0.000          0
ATOM   2110  HB3 HIE   129     -36.500  18.788  -5.447  1.000000  0.000          0
ATOM   2111  CG  HIE   129     -36.366  16.914  -6.547  1.000000  0.000          0
ATOM   2112  ND1 HIE   129     -35.995  16.271  -7.701  1.000000  0.000          0
ATOM   2113  CE1 HIE   129     -36.771  15.146  -7.776  1.000000  0.000          0
ATOM   2114  HE1 HIE   129     -36.667  14.327  -8.471  1.000000  0.000          0
ATOM   2115  NE2 HIE   129     -37.571  15.033  -6.668  1.000000  0.000          0
ATOM   2116  HE2 HIE   129     -38.130  14.227  -6.423  1.000000  0.000          0
ATOM   2117  CD2 HIE   129     -37.295  16.159  -5.890  1.000000  0.000          0
ATOM   2118  HD2 HIE   129     -37.772  16.370  -4.944  1.000000  0.000          0
ATOM   2119  C   HIE   129     -34.766  17.666  -3.640  1.000000  0.000          0
ATOM   2120  O   HIE   129     -35.365  18.449  -2.943  1.000000  0.000          0
ATOM   2121  N   HIE   130     -34.469  16.482  -3.143  1.000000  0.000          0
ATOM   2122  H   HIE   130     -34.035  15.825  -3.775  1.000000  0.000          0
ATOM   2123  CA  HIE   130     -34.999  15.916  -1.880  1.000000  0.000          0
ATOM   2124  HA  HIE   130     -36.078  16.071  -1.850  1.000000  0.000          0
ATOM   2125  CB  HIE   130     -34.788  14.405  -1.830  1.000000  0.000          0
ATOM   2126  HB2 HIE   130     -33.714  14.247  -1.736  1.000000  0.000          0
ATOM   2127  HB3 HIE   130     -35.149  13.980  -2.767  1.000000  0.000          0
ATOM   2128  CG  HIE   130     -35.557  13.671  -0.814  1.000000  0.000          0
ATOM   2129  ND1 HIE   130     -36.904  13.333  -0.917  1.000000  0.000          0
ATOM   2130  CE1 HIE   130     -37.265  12.976   0.348  1.000000  0.000          0
ATOM   2131  HE1 HIE   130     -38.241  12.654   0.681  1.000000  0.000          0
ATOM   2132  NE2 HIE   130     -36.194  12.918   1.216  1.000000  0.000          0
ATOM   2133  HE2 HIE   130     -36.235  12.591   2.171  1.000000  0.000          0
ATOM   2134  CD2 HIE   130     -35.109  13.351   0.464  1.000000  0.000          0
ATOM   2135  HD2 HIE   130     -34.121  13.656   0.781  1.000000  0.000          0
ATOM   2136  C   HIE   130     -34.272  16.722  -0.770  1.000000  0.000          0
ATOM   2137  O   HIE   130     -33.208  17.310  -1.024  1.000000  0.000          0
ATOM   2138  N   HIE   131     -34.840  16.656   0.419  1.000000  0.000          0
ATOM   2139  H   HIE   131     -35.669  16.083   0.492  1.000000  0.000          0
ATOM   2140  CA  HIE   131     -34.499  17.486   1.570  1.000000  0.000          0
ATOM   2141  HA  HIE   131     -34.291  18.502   1.232  1.000000  0.000          0
ATOM   2142  CB  HIE   131     -35.672  17.443   2.583  1.000000  0.000          0
ATOM   2143  HB2 HIE   131     -35.494  18.262   3.282  1.000000  0.000          0
ATOM   2144  HB3 HIE   131     -35.690  16.476   3.087  1.000000  0.000          0
ATOM   2145  CG  HIE   131     -36.989  17.567   1.804  1.000000  0.000          0
ATOM   2146  ND1 HIE   131     -37.537  18.632   1.052  1.000000  0.000          0
ATOM   2147  CE1 HIE   131     -38.620  18.183   0.395  1.000000  0.000          0
ATOM   2148  HE1 HIE   131     -39.223  18.821  -0.233  1.000000  0.000          0
ATOM   2149  NE2 HIE   131     -38.839  16.918   0.700  1.000000  0.000          0
ATOM   2150  HE2 HIE   131     -39.600  16.347   0.362  1.000000  0.000          0
ATOM   2151  CD2 HIE   131     -37.819  16.513   1.501  1.000000  0.000          0
ATOM   2152  HD2 HIE   131     -37.672  15.525   1.910  1.000000  0.000          0
ATOM   2153  C   HIE   131     -33.090  17.118   2.200  1.000000  0.000          0
ATOM   2154  O   HIE   131     -32.773  15.892   2.169  1.000000  0.000          0
ATOM   2155  N   HIE   132     -32.425  18.099   2.826  1.000000  0.000          0
ATOM   2156  H   HIE   132     -32.792  19.039   2.879  1.000000  0.000          0
ATOM   2157  CA  HIE   132     -31.062  17.917   3.435  1.000000  0.000          0
ATOM   2158  HA  HIE   132     -30.367  17.632   2.645  1.000000  0.000          0
ATOM   2159  CB  HIE   132     -30.523  19.205   3.990  1.000000  0.000          0
ATOM   2160  HB2 HIE   132     -31.183  19.510   4.804  1.000000  0.000          0
ATOM   2161  HB3 HIE   132     -30.315  19.926   3.200  1.000000  0.000          0
ATOM   2162  CG  HIE   132     -29.152  19.130   4.642  1.000000  0.000          0
ATOM   2163  ND1 HIE   132     -28.876  19.823   5.787  1.000000  0.000          0
ATOM   2164  CE1 HIE   132     -27.689  19.444   6.112  1.000000  0.000          0
ATOM   2165  HE1 HIE   132     -27.227  19.746   7.039  1.000000  0.000          0
ATOM   2166  NE2 HIE   132     -27.235  18.544   5.269  1.000000  0.000          0
ATOM   2167  HE2 HIE   132     -26.420  17.978   5.459  1.000000  0.000          0
ATOM   2168  CD2 HIE   132     -28.085  18.361   4.259  1.000000  0.000          0
ATOM   2169  HD2 HIE   132     -27.975  17.802   3.341  1.000000  0.000          0
ATOM   2170  C   HIE   132     -31.004  16.835   4.535  1.000000  0.000          0
ATOM   2171  O   HIE   132     -31.518  17.023   5.631  1.000000  0.000          0
ATOM   2172  N   HIE   133     -30.398  15.708   4.216  1.000000  0.000          0
ATOM   2173  H   HIE   133     -30.167  15.583   3.241  1.000000  0.000          0
ATOM   2174  CA  HIE   133     -29.930  14.609   5.131  1.000000  0.000          0
ATOM   2175  HA  HIE   133     -30.490  14.535   6.064  1.000000  0.000          0
ATOM   2176  CB  HIE   133     -30.060  13.264   4.432  1.000000  0.000          0
ATOM   2177  HB2 HIE   133     -29.320  12.620   4.906  1.000000  0.000          0
ATOM   2178  HB3 HIE   133     -29.796  13.411   3.385  1.000000  0.000          0
ATOM   2179  CG  HIE   133     -31.337  12.513   4.466  1.000000  0.000          0
ATOM   2180  ND1 HIE   133     -32.061  12.148   5.609  1.000000  0.000          0
ATOM   2181  CE1 HIE   133     -33.037  11.347   5.187  1.000000  0.000          0
ATOM   2182  HE1 HIE   133     -33.852  11.020   5.817  1.000000  0.000          0
ATOM   2183  NE2 HIE   133     -32.938  11.200   3.854  1.000000  0.000          0
ATOM   2184  HE2 HIE   133     -33.638  10.785   3.257  1.000000  0.000          0
ATOM   2185  CD2 HIE   133     -31.780  11.764   3.459  1.000000  0.000          0
ATOM   2186  HD2 HIE   133     -31.400  11.626   2.458  1.000000  0.000          0
ATOM   2187  C   HIE   133     -28.431  14.927   5.512  1.000000  0.000          0
ATOM   2188  O   HIE   133     -27.605  14.960   4.566  1.000000  0.000          0
ATOM   2189  N   LYS   134     -28.115  14.960   6.787  1.000000  0.000          0
ATOM   2190  H   LYS   134     -28.889  14.930   7.436  1.000000  0.000          0
ATOM   2191  CA  LYS   134     -26.737  15.198   7.297  1.000000  0.000          0
ATOM   2192  HA  LYS   134     -26.377  16.059   6.734  1.000000  0.000          0
ATOM   2193  CB  LYS   134     -26.710  15.470   8.870  1.000000  0.000          0
ATOM   2194  HB2 LYS   134     -27.120  14.586   9.360  1.000000  0.000          0
ATOM   2195  HB3 LYS   134     -25.670  15.524   9.193  1.000000  0.000          0
ATOM   2196  CG  LYS   134     -27.552  16.667   9.320  1.000000  0.000          0
ATOM   2197  HG2 LYS   134     -27.135  17.511   8.771  1.000000  0.000          0
ATOM   2198  HG3 LYS   134     -28.593  16.552   9.018  1.000000  0.000          0
ATOM   2199  CD  LYS   134     -27.463  16.908  10.834  1.000000  0.000          0
ATOM   2200  HD2 LYS   134     -27.853  16.073  11.416  1.000000  0.000          0
ATOM   2201  HD3 LYS   134     -26.435  17.015  11.184  1.000000  0.000          0
ATOM   2202  CE  LYS   134     -28.306  18.124  11.129  1.000000  0.000          0
ATOM   2203  HE2 LYS   134     -27.895  18.991  10.612  1.000000  0.000          0
ATOM   2204  HE3 LYS   134     -29.288  17.937  10.696  1.000000  0.000          0
ATOM   2205  NZ  LYS   134     -28.337  18.388  12.556  1.000000  0.000          0
ATOM   2206  HZ1 LYS   134     -28.933  17.850  13.169  1.000000  0.000          0
ATOM   2207  HZ2 LYS   134     -27.455  18.456  13.044  1.000000  0.000          0
ATOM   2208  HZ3 LYS   134     -28.576  19.343  12.782  1.000000  0.000          0
ATOM   2209  C   LYS   134     -25.732  14.038   7.063  1.000000  0.000          0
ATOM   2210  O   LYS   134     -26.034  12.858   7.400  1.000000  0.000          0
ATOM   2211  N   VAL   135     -24.517  14.433   6.649  1.000000  0.000          0
ATOM   2212  H   VAL   135     -24.402  15.330   6.199  1.000000  0.000          0
ATOM   2213  CA  VAL   135     -23.255  13.685   7.038  1.000000  0.000          0
ATOM   2214  HA  VAL   135     -23.304  12.650   6.701  1.000000  0.000          0
ATOM   2215  CB  VAL   135     -21.981  14.293   6.447  1.000000  0.000          0
ATOM   2216  HB  VAL   135     -21.937  15.347   6.723  1.000000  0.000          0
ATOM   2217  CG1 VAL   135     -20.761  13.618   7.125  1.000000  0.000          0
ATOM   2218 HG11 VAL   135     -19.841  13.963   6.651  1.000000  0.000          0
ATOM   2219 HG12 VAL   135     -20.743  13.797   8.201  1.000000  0.000          0
ATOM   2220 HG13 VAL   135     -20.766  12.540   6.958  1.000000  0.000          0
ATOM   2221  CG2 VAL   135     -21.625  14.254   4.920  1.000000  0.000          0
ATOM   2222 HG21 VAL   135     -22.504  14.561   4.355  1.000000  0.000          0
ATOM   2223 HG22 VAL   135     -20.927  15.054   4.672  1.000000  0.000          0
ATOM   2224 HG23 VAL   135     -21.205  13.320   4.548  1.000000  0.000          0
ATOM   2225  C   VAL   135     -23.212  13.613   8.574  1.000000  0.000          0
ATOM   2226  O   VAL   135     -23.465  14.678   9.178  1.000000  0.000          0
ATOM   2227  N   LEU   136     -22.942  12.462   9.223  1.000000  0.000          0
ATOM   2228  H   LEU   136     -22.665  11.629   8.722  1.000000  0.000          0
ATOM   2229  CA  LEU   136     -23.000  12.384  10.706  1.000000  0.000          0
ATOM   2230  HA  LEU   136     -23.549  13.221  11.134  1.000000  0.000          0
ATOM   2231  CB  LEU   136     -23.552  11.100  11.211  1.000000  0.000          0
ATOM   2232  HB2 LEU   136     -22.951  10.249  10.894  1.000000  0.000          0
ATOM   2233  HB3 LEU   136     -23.639  11.046  12.297  1.000000  0.000          0
ATOM   2234  CG  LEU   136     -24.968  10.752  10.614  1.000000  0.000          0
ATOM   2235  HG  LEU   136     -24.743  10.572   9.563  1.000000  0.000          0
ATOM   2236  CD1 LEU   136     -25.547   9.552  11.330  1.000000  0.000          0
ATOM   2237 HD11 LEU   136     -26.338   9.201  10.666  1.000000  0.000          0
ATOM   2238 HD12 LEU   136     -24.802   8.760  11.410  1.000000  0.000          0
ATOM   2239 HD13 LEU   136     -25.805   9.776  12.364  1.000000  0.000          0
ATOM   2240  CD2 LEU   136     -25.992  11.859  10.785  1.000000  0.000          0
ATOM   2241 HD21 LEU   136     -25.866  12.055  11.850  1.000000  0.000          0
ATOM   2242 HD22 LEU   136     -25.830  12.717  10.132  1.000000  0.000          0
ATOM   2243 HD23 LEU   136     -26.926  11.359  10.530  1.000000  0.000          0
ATOM   2244  C   LEU   136     -21.573  12.538  11.269  1.000000  0.000          0
ATOM   2245  O   LEU   136     -20.553  12.612  10.581  1.000000  0.000          0
ATOM   2246  N   GLN   137     -21.445  12.637  12.593  1.000000  0.000          0
ATOM   2247  H   GLN   137     -22.309  12.523  13.104  1.000000  0.000          0
ATOM   2248  CA  GLN   137     -20.244  12.802  13.414  1.000000  0.000          0
ATOM   2249  HA  GLN   137     -19.878  13.790  13.134  1.000000  0.000          0
ATOM   2250  CB  GLN   137     -20.558  12.880  14.955  1.000000  0.000          0
ATOM   2251  HB2 GLN   137     -21.489  13.415  15.143  1.000000  0.000          0
ATOM   2252  HB3 GLN   137     -20.800  11.872  15.295  1.000000  0.000          0
ATOM   2253  CG  GLN   137     -19.456  13.416  15.825  1.000000  0.000          0
ATOM   2254  HG2 GLN   137     -19.730  13.373  16.878  1.000000  0.000          0
ATOM   2255  HG3 GLN   137     -18.509  12.883  15.747  1.000000  0.000          0
ATOM   2256  CD  GLN   137     -19.128  14.903  15.648  1.000000  0.000          0
ATOM   2257  OE1 GLN   137     -19.947  15.705  15.291  1.000000  0.000          0
ATOM   2258  NE2 GLN   137     -17.872  15.361  15.751  1.000000  0.000          0
ATOM   2259 HE21 GLN   137     -17.769  16.362  15.666  1.000000  0.000          0
ATOM   2260 HE22 GLN   137     -17.131  14.705  15.952  1.000000  0.000          0
ATOM   2261  C   GLN   137     -19.223  11.717  13.111  1.000000  0.000          0
ATOM   2262  O   GLN   137     -19.592  10.575  12.921  1.000000  0.000          0
ATOM   2263  N   GLU   138     -17.917  11.995  13.076  1.000000  0.000          0
ATOM   2264  H   GLU   138     -17.743  12.939  13.386  1.000000  0.000          0
ATOM   2265  CA  GLU   138     -16.799  11.168  12.736  1.000000  0.000          0
ATOM   2266  HA  GLU   138     -15.898  11.750  12.540  1.000000  0.000          0
ATOM   2267  CB  GLU   138     -16.368  10.485  14.064  1.000000  0.000          0
ATOM   2268  HB2 GLU   138     -17.121   9.873  14.562  1.000000  0.000          0
ATOM   2269  HB3 GLU   138     -15.521   9.825  13.876  1.000000  0.000          0
ATOM   2270  CG  GLU   138     -15.934  11.429  15.169  1.000000  0.000          0
ATOM   2271  HG2 GLU   138     -16.834  11.620  15.753  1.000000  0.000          0
ATOM   2272  HG3 GLU   138     -15.317  10.807  15.818  1.000000  0.000          0
ATOM   2273  CD  GLU   138     -15.138  12.697  14.842  1.000000  0.000          0
ATOM   2274  OE1 GLU   138     -15.408  13.668  15.601  1.000000  0.000          0
ATOM   2275  OE2 GLU   138     -14.340  12.714  13.876  1.000000  0.000          0
ATOM   2276  C   GLU   138     -16.786  10.173  11.479  1.000000  0.000          0
ATOM   2277  O   GLU   138     -17.065   8.983  11.619  1.000000  0.000          0
ATOM   2278  N   PRO   139     -16.376  10.655  10.357  1.000000  0.000          0
ATOM   2279  CD  PRO   139     -16.272  12.083   9.948  1.000000  0.000          0
ATOM   2280  HD2 PRO   139     -15.458  12.448  10.572  1.000000  0.000          0
ATOM   2281  HD3 PRO   139     -17.202  12.592  10.203  1.000000  0.000          0
ATOM   2282  CG  PRO   139     -16.020  12.068   8.443  1.000000  0.000          0
ATOM   2283  HG2 PRO   139     -15.435  12.977   8.299  1.000000  0.000          0
ATOM   2284  HG3 PRO   139     -16.973  12.025   7.917  1.000000  0.000          0
ATOM   2285  CB  PRO   139     -15.138  10.830   8.224  1.000000  0.000          0
ATOM   2286  HB2 PRO   139     -14.146  11.125   8.565  1.000000  0.000          0
ATOM   2287  HB3 PRO   139     -15.029  10.475   7.199  1.000000  0.000          0
ATOM   2288  CA  PRO   139     -15.769   9.819   9.272  1.000000  0.000          0
ATOM   2289  HA  PRO   139     -16.447   9.137   8.758  1.000000  0.000          0
ATOM   2290  C   PRO   139     -14.624   8.853   9.717  1.000000  0.000          0
ATOM   2291  O   PRO   139     -13.963   9.035  10.773  1.000000  0.000          0
ATOM   2292  N   THR   140     -14.200   8.028   8.784  1.000000  0.000          0
ATOM   2293  H   THR   140     -14.717   7.987   7.917  1.000000  0.000          0
ATOM   2294  CA  THR   140     -13.297   6.933   8.901  1.000000  0.000          0
ATOM   2295  HA  THR   140     -12.387   7.153   9.459  1.000000  0.000          0
ATOM   2296  CB  THR   140     -13.947   5.783   9.730  1.000000  0.000          0
ATOM   2297  HB  THR   140     -14.354   6.120  10.683  1.000000  0.000          0
ATOM   2298  CG2 THR   140     -15.159   5.182   8.999  1.000000  0.000          0
ATOM   2299 HG21 THR   140     -14.778   4.487   8.252  1.000000  0.000          0
ATOM   2300 HG22 THR   140     -15.767   4.652   9.733  1.000000  0.000          0
ATOM   2301 HG23 THR   140     -15.732   6.030   8.627  1.000000  0.000          0
ATOM   2302  OG1 THR   140     -12.978   4.774  10.057  1.000000  0.000          0
ATOM   2303  HG1 THR   140     -12.625   4.990  10.924  1.000000  0.000          0
ATOM   2304  C   THR   140     -12.764   6.435   7.537  1.000000  0.000          0
ATOM   2305  O   THR   140     -13.440   6.640   6.509  1.000000  0.000          0
ATOM   2306  N   CYS   141     -11.621   5.770   7.521  1.000000  0.000          0
ATOM   2307  H   CYS   141     -11.099   5.673   8.380  1.000000  0.000          0
ATOM   2308  CA  CYS   141     -10.939   5.202   6.366  1.000000  0.000          0
ATOM   2309  HA  CYS   141     -11.730   4.799   5.734  1.000000  0.000          0
ATOM   2310  CB  CYS   141     -10.287   6.384   5.468  1.000000  0.000          0
ATOM   2311  HB2 CYS   141     -11.073   7.086   5.189  1.000000  0.000          0
ATOM   2312  HB3 CYS   141      -9.514   6.873   6.061  1.000000  0.000          0
ATOM   2313  SG  CYS   141      -9.715   5.808   3.802  1.000000  0.000          0
ATOM   2314  HG  CYS   141      -8.498   5.400   4.176  1.000000  0.000          0
ATOM   2315  C   CYS   141     -10.000   4.023   6.649  1.000000  0.000          0
ATOM   2316  O   CYS   141      -9.526   3.893   7.743  1.000000  0.000          0
ATOM   2317  N   VAL   142      -9.720   3.198   5.616  1.000000  0.000          0
ATOM   2318  H   VAL   142     -10.115   3.321   4.694  1.000000  0.000          0
ATOM   2319  CA  VAL   142      -8.660   2.183   5.644  1.000000  0.000          0
ATOM   2320  HA  VAL   142      -7.936   2.427   6.420  1.000000  0.000          0
ATOM   2321  CB  VAL   142      -9.124   0.733   6.008  1.000000  0.000          0
ATOM   2322  HB  VAL   142      -8.238   0.098   6.054  1.000000  0.000          0
ATOM   2323  CG1 VAL   142      -9.634   0.679   7.453  1.000000  0.000          0
ATOM   2324 HG11 VAL   142     -10.513   1.320   7.532  1.000000  0.000          0
ATOM   2325 HG12 VAL   142      -9.805  -0.385   7.617  1.000000  0.000          0
ATOM   2326 HG13 VAL   142      -8.815   0.997   8.097  1.000000  0.000          0
ATOM   2327  CG2 VAL   142     -10.147   0.207   5.009  1.000000  0.000          0
ATOM   2328 HG21 VAL   142      -9.795   0.218   3.977  1.000000  0.000          0
ATOM   2329 HG22 VAL   142     -10.374  -0.797   5.372  1.000000  0.000          0
ATOM   2330 HG23 VAL   142     -11.028   0.848   4.965  1.000000  0.000          0
ATOM   2331  C   VAL   142      -7.870   2.100   4.310  1.000000  0.000          0
ATOM   2332  O   VAL   142      -8.415   2.572   3.355  1.000000  0.000          0
ATOM   2333  N   SER   143      -6.716   1.423   4.275  1.000000  0.000          0
ATOM   2334  H   SER   143      -6.208   1.189   5.116  1.000000  0.000          0
ATOM   2335  CA  SER   143      -5.933   1.319   3.068  1.000000  0.000          0
ATOM   2336  HA  SER   143      -6.422   1.741   2.189  1.000000  0.000          0
ATOM   2337  CB  SER   143      -4.505   2.041   3.121  1.000000  0.000          0
ATOM   2338  HB2 SER   143      -4.778   3.098   3.138  1.000000  0.000          0
ATOM   2339  HB3 SER   143      -3.920   1.750   3.994  1.000000  0.000          0
ATOM   2340  OG  SER   143      -3.740   1.799   1.960  1.000000  0.000          0
ATOM   2341  HG  SER   143      -4.169   2.302   1.266  1.000000  0.000          0
ATOM   2342  C   SER   143      -5.693  -0.162   2.495  1.000000  0.000          0
ATOM   2343  O   SER   143      -5.438  -0.976   3.328  1.000000  0.000          0
ATOM   2344  N   ASP   144      -5.546  -0.394   1.177  1.000000  0.000          0
ATOM   2345  H   ASP   144      -5.809   0.395   0.604  1.000000  0.000          0
ATOM   2346  CA  ASP   144      -5.159  -1.661   0.541  1.000000  0.000          0
ATOM   2347  HA  ASP   144      -5.358  -2.475   1.236  1.000000  0.000          0
ATOM   2348  CB  ASP   144      -6.071  -2.018  -0.740  1.000000  0.000          0
ATOM   2349  HB2 ASP   144      -6.142  -3.092  -0.904  1.000000  0.000          0
ATOM   2350  HB3 ASP   144      -7.052  -1.617  -0.484  1.000000  0.000          0
ATOM   2351  CG  ASP   144      -5.564  -1.364  -2.076  1.000000  0.000          0
ATOM   2352  OD1 ASP   144      -4.757  -0.415  -2.076  1.000000  0.000          0
ATOM   2353  OD2 ASP   144      -5.948  -1.887  -3.168  1.000000  0.000          0
ATOM   2354  C   ASP   144      -3.678  -1.749   0.342  1.000000  0.000          0
ATOM   2355  O   ASP   144      -3.157  -2.820  -0.012  1.000000  0.000          0
ATOM   2356  N   TYR   145      -2.998  -0.648   0.441  1.000000  0.000          0
ATOM   2357  H   TYR   145      -3.430   0.125   0.926  1.000000  0.000          0
ATOM   2358  CA  TYR   145      -1.474  -0.653   0.296  1.000000  0.000          0
ATOM   2359  HA  TYR   145      -1.072   0.362   0.326  1.000000  0.000          0
ATOM   2360  CB  TYR   145      -0.824  -1.321   1.503  1.000000  0.000          0
ATOM   2361  HB2 TYR   145      -1.561  -1.491   2.287  1.000000  0.000          0
ATOM   2362  HB3 TYR   145      -0.588  -2.319   1.133  1.000000  0.000          0
ATOM   2363  CG  TYR   145       0.420  -0.601   2.100  1.000000  0.000          0
ATOM   2364  CD1 TYR   145       0.277   0.617   2.768  1.000000  0.000          0
ATOM   2365  HD1 TYR   145      -0.727   0.970   2.954  1.000000  0.000          0
ATOM   2366  CE1 TYR   145       1.360   1.280   3.312  1.000000  0.000          0
ATOM   2367  HE1 TYR   145       1.191   2.228   3.800  1.000000  0.000          0
ATOM   2368  CZ  TYR   145       2.649   0.760   3.316  1.000000  0.000          0
ATOM   2369  OH  TYR   145       3.691   1.384   4.047  1.000000  0.000          0
ATOM   2370  HH  TYR   145       4.595   1.163   3.813  1.000000  0.000          0
ATOM   2371  CE2 TYR   145       2.857  -0.397   2.580  1.000000  0.000          0
ATOM   2372  HE2 TYR   145       3.843  -0.835   2.570  1.000000  0.000          0
ATOM   2373  CD2 TYR   145       1.761  -1.008   1.879  1.000000  0.000          0
ATOM   2374  HD2 TYR   145       1.832  -1.931   1.321  1.000000  0.000          0
ATOM   2375  C   TYR   145      -1.006  -1.101  -1.080  1.000000  0.000          0
ATOM   2376  O   TYR   145       0.208  -1.386  -1.285  1.000000  0.000          0
ATOM   2377  N   MET   146      -1.813  -1.069  -2.143  1.000000  0.000          0
ATOM   2378  H   MET   146      -2.718  -0.700  -1.888  1.000000  0.000          0
ATOM   2379  CA  MET   146      -1.455  -1.313  -3.567  1.000000  0.000          0
ATOM   2380  HA  MET   146      -0.365  -1.330  -3.595  1.000000  0.000          0
ATOM   2381  CB  MET   146      -1.915  -2.717  -3.899  1.000000  0.000          0
ATOM   2382  HB2 MET   146      -1.639  -3.264  -2.996  1.000000  0.000          0
ATOM   2383  HB3 MET   146      -2.997  -2.799  -3.986  1.000000  0.000          0
ATOM   2384  CG  MET   146      -1.222  -3.240  -5.103  1.000000  0.000          0
ATOM   2385  HG2 MET   146      -1.100  -2.469  -5.863  1.000000  0.000          0
ATOM   2386  HG3 MET   146      -0.216  -3.553  -4.827  1.000000  0.000          0
ATOM   2387  SD  MET   146      -2.220  -4.490  -5.976  1.000000  0.000          0
ATOM   2388  CE  MET   146      -1.847  -3.991  -7.659  1.000000  0.000          0
ATOM   2389  HE1 MET   146      -0.887  -4.315  -8.061  1.000000  0.000          0
ATOM   2390  HE2 MET   146      -2.588  -4.396  -8.350  1.000000  0.000          0
ATOM   2391  HE3 MET   146      -1.949  -2.908  -7.715  1.000000  0.000          0
ATOM   2392  C   MET   146      -1.988  -0.312  -4.615  1.000000  0.000          0
ATOM   2393  O   MET   146      -1.216   0.171  -5.469  1.000000  0.000          0
ATOM   2394  N   SER   147      -3.199   0.123  -4.503  1.000000  0.000          0
ATOM   2395  H   SER   147      -3.704   0.006  -3.637  1.000000  0.000          0
ATOM   2396  CA  SER   147      -3.873   1.020  -5.453  1.000000  0.000          0
ATOM   2397  HA  SER   147      -3.221   1.809  -5.828  1.000000  0.000          0
ATOM   2398  CB  SER   147      -4.300   0.230  -6.707  1.000000  0.000          0
ATOM   2399  HB2 SER   147      -3.338  -0.119  -7.082  1.000000  0.000          0
ATOM   2400  HB3 SER   147      -5.047  -0.522  -6.456  1.000000  0.000          0
ATOM   2401  OG  SER   147      -4.799   1.008  -7.747  1.000000  0.000          0
ATOM   2402  HG  SER   147      -4.023   1.250  -8.259  1.000000  0.000          0
ATOM   2403  C   SER   147      -5.127   1.766  -4.936  1.000000  0.000          0
ATOM   2404  O   SER   147      -5.419   2.835  -5.449  1.000000  0.000          0
ATOM   2405  N   ILE   148      -5.952   1.246  -4.010  1.000000  0.000          0
ATOM   2406  H   ILE   148      -5.769   0.350  -3.581  1.000000  0.000          0
ATOM   2407  CA  ILE   148      -7.316   1.779  -3.758  1.000000  0.000          0
ATOM   2408  HA  ILE   148      -7.249   2.812  -4.104  1.000000  0.000          0
ATOM   2409  CB  ILE   148      -8.414   1.162  -4.604  1.000000  0.000          0
ATOM   2410  HB  ILE   148      -8.464   0.112  -4.317  1.000000  0.000          0
ATOM   2411  CG2 ILE   148      -9.721   1.910  -4.261  1.000000  0.000          0
ATOM   2412 HG21 ILE   148     -10.073   1.764  -3.240  1.000000  0.000          0
ATOM   2413 HG22 ILE   148      -9.620   2.961  -4.533  1.000000  0.000          0
ATOM   2414 HG23 ILE   148     -10.534   1.539  -4.884  1.000000  0.000          0
ATOM   2415  CG1 ILE   148      -8.114   1.172  -6.148  1.000000  0.000          0
ATOM   2416 HG12 ILE   148      -8.166   2.184  -6.545  1.000000  0.000          0
ATOM   2417 HG13 ILE   148      -7.118   0.754  -6.293  1.000000  0.000          0
ATOM   2418  CD1 ILE   148      -8.960   0.199  -6.895  1.000000  0.000          0
ATOM   2419 HD11 ILE   148      -8.842   0.280  -7.975  1.000000  0.000          0
ATOM   2420 HD12 ILE   148      -8.664  -0.821  -6.650  1.000000  0.000          0
ATOM   2421 HD13 ILE   148     -10.004   0.272  -6.588  1.000000  0.000          0
ATOM   2422  C   ILE   148      -7.699   1.734  -2.249  1.000000  0.000          0
ATOM   2423  O   ILE   148      -7.903   0.627  -1.717  1.000000  0.000          0
ATOM   2424  N   SER   149      -7.924   2.957  -1.710  1.000000  0.000          0
ATOM   2425  H   SER   149      -7.786   3.778  -2.282  1.000000  0.000          0
ATOM   2426  CA  SER   149      -8.390   3.143  -0.337  1.000000  0.000          0
ATOM   2427  HA  SER   149      -8.163   2.212   0.186  1.000000  0.000          0
ATOM   2428  CB  SER   149      -7.664   4.238   0.389  1.000000  0.000          0
ATOM   2429  HB2 SER   149      -7.718   5.118  -0.253  1.000000  0.000          0
ATOM   2430  HB3 SER   149      -8.190   4.489   1.311  1.000000  0.000          0
ATOM   2431  OG  SER   149      -6.331   3.827   0.711  1.000000  0.000          0
ATOM   2432  HG  SER   149      -5.933   3.293   0.019  1.000000  0.000          0
ATOM   2433  C   SER   149      -9.905   3.300  -0.168  1.000000  0.000          0
ATOM   2434  O   SER   149     -10.473   3.860  -1.078  1.000000  0.000          0
ATOM   2435  N   THR   150     -10.576   2.902   0.936  1.000000  0.000          0
ATOM   2436  H   THR   150      -9.943   2.666   1.688  1.000000  0.000          0
ATOM   2437  CA  THR   150     -11.946   2.983   1.237  1.000000  0.000          0
ATOM   2438  HA  THR   150     -12.419   3.347   0.325  1.000000  0.000          0
ATOM   2439  CB  THR   150     -12.500   1.579   1.486  1.000000  0.000          0
ATOM   2440  HB  THR   150     -12.143   1.158   2.426  1.000000  0.000          0
ATOM   2441  CG2 THR   150     -14.004   1.596   1.611  1.000000  0.000          0
ATOM   2442 HG21 THR   150     -14.480   2.380   2.200  1.000000  0.000          0
ATOM   2443 HG22 THR   150     -14.457   1.433   0.634  1.000000  0.000          0
ATOM   2444 HG23 THR   150     -14.201   0.765   2.288  1.000000  0.000          0
ATOM   2445  OG1 THR   150     -12.312   0.709   0.401  1.000000  0.000          0
ATOM   2446  HG1 THR   150     -11.375   0.531   0.286  1.000000  0.000          0
ATOM   2447  C   THR   150     -12.339   3.897   2.367  1.000000  0.000          0
ATOM   2448  O   THR   150     -12.416   3.532   3.557  1.000000  0.000          0
ATOM   2449  N   CYS   151     -12.654   5.148   2.006  1.000000  0.000          0
ATOM   2450  H   CYS   151     -12.594   5.346   1.018  1.000000  0.000          0
ATOM   2451  CA  CYS   151     -13.160   6.167   2.907  1.000000  0.000          0
ATOM   2452  HA  CYS   151     -12.708   6.054   3.893  1.000000  0.000          0
ATOM   2453  CB  CYS   151     -12.803   7.577   2.418  1.000000  0.000          0
ATOM   2454  HB2 CYS   151     -11.714   7.549   2.392  1.000000  0.000          0
ATOM   2455  HB3 CYS   151     -13.296   7.849   1.484  1.000000  0.000          0
ATOM   2456  SG  CYS   151     -13.034   8.830   3.712  1.000000  0.000          0
ATOM   2457  HG  CYS   151     -12.403   9.861   3.140  1.000000  0.000          0
ATOM   2458  C   CYS   151     -14.669   6.009   3.150  1.000000  0.000          0
ATOM   2459  O   CYS   151     -15.426   5.768   2.197  1.000000  0.000          0
ATOM   2460  N   GLU   152     -15.100   6.343   4.362  1.000000  0.000          0
ATOM   2461  H   GLU   152     -14.429   6.668   5.043  1.000000  0.000          0
ATOM   2462  CA  GLU   152     -16.500   6.241   4.836  1.000000  0.000          0
ATOM   2463  HA  GLU   152     -17.256   6.347   4.057  1.000000  0.000          0
ATOM   2464  CB  GLU   152     -16.797   4.817   5.347  1.000000  0.000          0
ATOM   2465  HB2 GLU   152     -16.080   4.565   6.128  1.000000  0.000          0
ATOM   2466  HB3 GLU   152     -17.779   4.666   5.796  1.000000  0.000          0
ATOM   2467  CG  GLU   152     -16.771   3.690   4.287  1.000000  0.000          0
ATOM   2468  HG2 GLU   152     -17.489   4.017   3.535  1.000000  0.000          0
ATOM   2469  HG3 GLU   152     -15.781   3.691   3.829  1.000000  0.000          0
ATOM   2470  CD  GLU   152     -17.103   2.258   4.681  1.000000  0.000          0
ATOM   2471  OE1 GLU   152     -16.167   1.560   5.253  1.000000  0.000          0
ATOM   2472  OE2 GLU   152     -18.261   1.805   4.401  1.000000  0.000          0
ATOM   2473  C   GLU   152     -16.910   7.248   5.832  1.000000  0.000          0
ATOM   2474  O   GLU   152     -16.113   7.842   6.620  1.000000  0.000          0
ATOM   2475  N   TRP   153     -18.209   7.530   5.909  1.000000  0.000          0
ATOM   2476  H   TRP   153     -18.867   7.125   5.260  1.000000  0.000          0
ATOM   2477  CA  TRP   153     -18.877   8.248   6.984  1.000000  0.000          0
ATOM   2478  HA  TRP   153     -18.457   7.990   7.956  1.000000  0.000          0
ATOM   2479  CB  TRP   153     -18.815   9.744   6.839  1.000000  0.000          0
ATOM   2480  HB2 TRP   153     -19.535  10.173   7.538  1.000000  0.000          0
ATOM   2481  HB3 TRP   153     -17.778  10.018   7.034  1.000000  0.000          0
ATOM   2482  CG  TRP   153     -19.166  10.283   5.453  1.000000  0.000          0
ATOM   2483  CD1 TRP   153     -20.417  10.677   5.060  1.000000  0.000          0
ATOM   2484  HD1 TRP   153     -21.304  10.717   5.677  1.000000  0.000          0
ATOM   2485  NE1 TRP   153     -20.332  11.018   3.722  1.000000  0.000          0
ATOM   2486  HE1 TRP   153     -21.122  11.284   3.154  1.000000  0.000          0
ATOM   2487  CE2 TRP   153     -19.069  10.759   3.144  1.000000  0.000          0
ATOM   2488  CZ2 TRP   153     -18.494  10.945   1.874  1.000000  0.000          0
ATOM   2489  HZ2 TRP   153     -19.059  11.538   1.172  1.000000  0.000          0
ATOM   2490  CH2 TRP   153     -17.143  10.634   1.647  1.000000  0.000          0
ATOM   2491  HH2 TRP   153     -16.717  10.856   0.680  1.000000  0.000          0
ATOM   2492  CZ3 TRP   153     -16.354  10.031   2.680  1.000000  0.000          0
ATOM   2493  HZ3 TRP   153     -15.346   9.675   2.522  1.000000  0.000          0
ATOM   2494  CE3 TRP   153     -16.899  10.053   3.990  1.000000  0.000          0
ATOM   2495  HE3 TRP   153     -16.272   9.853   4.845  1.000000  0.000          0
ATOM   2496  CD2 TRP   153     -18.283  10.305   4.263  1.000000  0.000          0
ATOM   2497  C   TRP   153     -20.321   7.754   6.939  1.000000  0.000          0
ATOM   2498  O   TRP   153     -20.831   7.258   5.976  1.000000  0.000          0
ATOM   2499  N   LYS   154     -21.044   7.828   8.081  1.000000  0.000          0
ATOM   2500  H   LYS   154     -20.583   8.293   8.851  1.000000  0.000          0
ATOM   2501  CA  LYS   154     -22.489   7.592   8.207  1.000000  0.000          0
ATOM   2502  HA  LYS   154     -22.835   6.746   7.611  1.000000  0.000          0
ATOM   2503  CB  LYS   154     -22.845   7.216   9.698  1.000000  0.000          0
ATOM   2504  HB2 LYS   154     -22.619   8.042  10.373  1.000000  0.000          0
ATOM   2505  HB3 LYS   154     -23.906   6.966   9.719  1.000000  0.000          0
ATOM   2506  CG  LYS   154     -22.113   5.925  10.055  1.000000  0.000          0
ATOM   2507  HG2 LYS   154     -22.566   5.117   9.482  1.000000  0.000          0
ATOM   2508  HG3 LYS   154     -21.048   6.042   9.851  1.000000  0.000          0
ATOM   2509  CD  LYS   154     -22.379   5.354  11.409  1.000000  0.000          0
ATOM   2510  HD2 LYS   154     -22.104   6.035  12.214  1.000000  0.000          0
ATOM   2511  HD3 LYS   154     -23.461   5.233  11.402  1.000000  0.000          0
ATOM   2512  CE  LYS   154     -21.789   3.969  11.600  1.000000  0.000          0
ATOM   2513  HE2 LYS   154     -22.144   3.297  10.818  1.000000  0.000          0
ATOM   2514  HE3 LYS   154     -20.711   3.992  11.442  1.000000  0.000          0
ATOM   2515  NZ  LYS   154     -22.151   3.345  12.961  1.000000  0.000          0
ATOM   2516  HZ1 LYS   154     -21.585   2.522  13.109  1.000000  0.000          0
ATOM   2517  HZ2 LYS   154     -21.990   4.005  13.709  1.000000  0.000          0
ATOM   2518  HZ3 LYS   154     -23.122   3.084  13.055  1.000000  0.000          0
ATOM   2519  C   LYS   154     -23.242   8.820   7.747  1.000000  0.000          0
ATOM   2520  O   LYS   154     -22.657   9.899   7.515  1.000000  0.000          0
ATOM   2521  N   MET   155     -24.569   8.647   7.412  1.000000  0.000          0
ATOM   2522  H   MET   155     -24.879   7.687   7.456  1.000000  0.000          0
ATOM   2523  CA  MET   155     -25.486   9.648   6.859  1.000000  0.000          0
ATOM   2524  HA  MET   155     -25.030  10.637   6.869  1.000000  0.000          0
ATOM   2525  CB  MET   155     -25.774   9.409   5.422  1.000000  0.000          0
ATOM   2526  HB2 MET   155     -26.151   8.402   5.236  1.000000  0.000          0
ATOM   2527  HB3 MET   155     -26.643   9.985   5.106  1.000000  0.000          0
ATOM   2528  CG  MET   155     -24.612   9.623   4.460  1.000000  0.000          0
ATOM   2529  HG2 MET   155     -23.857   8.867   4.678  1.000000  0.000          0
ATOM   2530  HG3 MET   155     -24.919   9.515   3.420  1.000000  0.000          0
ATOM   2531  SD  MET   155     -23.672  11.164   4.462  1.000000  0.000          0
ATOM   2532  CE  MET   155     -24.932  12.227   3.910  1.000000  0.000          0
ATOM   2533  HE1 MET   155     -25.832  11.865   4.408  1.000000  0.000          0
ATOM   2534  HE2 MET   155     -24.599  13.236   4.147  1.000000  0.000          0
ATOM   2535  HE3 MET   155     -25.160  12.335   2.849  1.000000  0.000          0
ATOM   2536  C   MET   155     -26.866   9.518   7.629  1.000000  0.000          0
ATOM   2537  O   MET   155     -27.248   8.426   8.018  1.000000  0.000          0
ATOM   2538  N   ASN   156     -27.667  10.635   7.702  1.000000  0.000          0
ATOM   2539  H   ASN   156     -27.224  11.541   7.664  1.000000  0.000          0
ATOM   2540  CA  ASN   156     -28.964  10.556   8.310  1.000000  0.000          0
ATOM   2541  HA  ASN   156     -28.943  10.050   9.276  1.000000  0.000          0
ATOM   2542  CB  ASN   156     -29.543  12.006   8.413  1.000000  0.000          0
ATOM   2543  HB2 ASN   156     -28.817  12.698   8.842  1.000000  0.000          0
ATOM   2544  HB3 ASN   156     -29.808  12.456   7.457  1.000000  0.000          0
ATOM   2545  CG  ASN   156     -30.866  12.091   9.201  1.000000  0.000          0
ATOM   2546  OD1 ASN   156     -30.887  12.122  10.448  1.000000  0.000          0
ATOM   2547  ND2 ASN   156     -31.977  12.103   8.575  1.000000  0.000          0
ATOM   2548 HD21 ASN   156     -32.818  11.965   9.118  1.000000  0.000          0
ATOM   2549 HD22 ASN   156     -32.000  12.070   7.565  1.000000  0.000          0
ATOM   2550  C   ASN   156     -29.998   9.629   7.408  1.000000  0.000          0
ATOM   2551  O   ASN   156     -31.003   9.103   7.853  1.000000  0.000          0
ATOM   2552  N   GLY   157     -29.631   9.358   6.190  1.000000  0.000          0
ATOM   2553  H   GLY   157     -28.809   9.835   5.850  1.000000  0.000          0
ATOM   2554  CA  GLY   157     -30.483   8.583   5.230  1.000000  0.000          0
ATOM   2555  HA2 GLY   157     -30.380   7.585   5.656  1.000000  0.000          0
ATOM   2556  HA3 GLY   157     -31.515   8.915   5.341  1.000000  0.000          0
ATOM   2557  C   GLY   157     -29.972   8.621   3.756  1.000000  0.000          0
ATOM   2558  O   GLY   157     -29.007   9.354   3.441  1.000000  0.000          0
ATOM   2559  N   PRO   158     -30.588   7.894   2.817  1.000000  0.000          0
ATOM   2560  CD  PRO   158     -31.608   6.907   3.060  1.000000  0.000          0
ATOM   2561  HD2 PRO   158     -32.379   7.301   3.721  1.000000  0.000          0
ATOM   2562  HD3 PRO   158     -31.148   5.978   3.395  1.000000  0.000          0
ATOM   2563  CG  PRO   158     -32.283   6.697   1.705  1.000000  0.000          0
ATOM   2564  HG2 PRO   158     -33.113   7.355   1.448  1.000000  0.000          0
ATOM   2565  HG3 PRO   158     -32.825   5.755   1.797  1.000000  0.000          0
ATOM   2566  CB  PRO   158     -31.128   6.774   0.751  1.000000  0.000          0
ATOM   2567  HB2 PRO   158     -31.547   6.999  -0.229  1.000000  0.000          0
ATOM   2568  HB3 PRO   158     -30.572   5.839   0.689  1.000000  0.000          0
ATOM   2569  CA  PRO   158     -30.244   7.832   1.354  1.000000  0.000          0
ATOM   2570  HA  PRO   158     -29.204   7.531   1.236  1.000000  0.000          0
ATOM   2571  C   PRO   158     -30.310   9.258   0.748  1.000000  0.000          0
ATOM   2572  O   PRO   158     -31.338   9.901   0.801  1.000000  0.000          0
ATOM   2573  N   THR   159     -29.229   9.661   0.096  1.000000  0.000          0
ATOM   2574  H   THR   159     -28.605   8.877  -0.028  1.000000  0.000          0
ATOM   2575  CA  THR   159     -29.165  10.856  -0.719  1.000000  0.000          0
ATOM   2576  HA  THR   159     -30.204  11.164  -0.830  1.000000  0.000          0
ATOM   2577  CB  THR   159     -28.347  12.006   0.037  1.000000  0.000          0
ATOM   2578  HB  THR   159     -28.881  12.206   0.965  1.000000  0.000          0
ATOM   2579  CG2 THR   159     -26.900  11.640   0.390  1.000000  0.000          0
ATOM   2580 HG21 THR   159     -26.624  12.421   1.100  1.000000  0.000          0
ATOM   2581 HG22 THR   159     -26.791  10.618   0.751  1.000000  0.000          0
ATOM   2582 HG23 THR   159     -26.421  11.770  -0.581  1.000000  0.000          0
ATOM   2583  OG1 THR   159     -28.459  13.296  -0.645  1.000000  0.000          0
ATOM   2584  HG1 THR   159     -29.399  13.495  -0.646  1.000000  0.000          0
ATOM   2585  C   THR   159     -28.612  10.508  -2.121  1.000000  0.000          0
ATOM   2586  O   THR   159     -27.962   9.471  -2.361  1.000000  0.000          0
ATOM   2587  N   GLN   160     -28.546  11.504  -3.046  1.000000  0.000          0
ATOM   2588  H   GLN   160     -29.018  12.346  -2.751  1.000000  0.000          0
ATOM   2589  CA  GLN   160     -27.866  11.291  -4.316  1.000000  0.000          0
ATOM   2590  HA  GLN   160     -27.965  10.242  -4.595  1.000000  0.000          0
ATOM   2591  CB  GLN   160     -28.531  12.124  -5.458  1.000000  0.000          0
ATOM   2592  HB2 GLN   160     -29.582  11.835  -5.464  1.000000  0.000          0
ATOM   2593  HB3 GLN   160     -28.642  13.195  -5.292  1.000000  0.000          0
ATOM   2594  CG  GLN   160     -27.773  11.907  -6.841  1.000000  0.000          0
ATOM   2595  HG2 GLN   160     -26.777  12.347  -6.891  1.000000  0.000          0
ATOM   2596  HG3 GLN   160     -27.695  10.829  -6.988  1.000000  0.000          0
ATOM   2597  CD  GLN   160     -28.750  12.448  -7.934  1.000000  0.000          0
ATOM   2598  OE1 GLN   160     -29.762  11.871  -8.256  1.000000  0.000          0
ATOM   2599  NE2 GLN   160     -28.292  13.420  -8.696  1.000000  0.000          0
ATOM   2600 HE21 GLN   160     -28.981  13.774  -9.342  1.000000  0.000          0
ATOM   2601 HE22 GLN   160     -27.513  13.958  -8.344  1.000000  0.000          0
ATOM   2602  C   GLN   160     -26.359  11.625  -4.076  1.000000  0.000          0
ATOM   2603  O   GLN   160     -25.976  12.795  -4.335  1.000000  0.000          0
ATOM   2604  N   CYS   161     -25.616  10.651  -3.631  1.000000  0.000          0
ATOM   2605  H   CYS   161     -26.134   9.817  -3.393  1.000000  0.000          0
ATOM   2606  CA  CYS   161     -24.153  10.959  -3.399  1.000000  0.000          0
ATOM   2607  HA  CYS   161     -23.945  11.694  -2.622  1.000000  0.000          0
ATOM   2608  CB  CYS   161     -23.657   9.642  -2.744  1.000000  0.000          0
ATOM   2609  HB2 CYS   161     -23.763   8.847  -3.482  1.000000  0.000          0
ATOM   2610  HB3 CYS   161     -22.609   9.748  -2.463  1.000000  0.000          0
ATOM   2611  SG  CYS   161     -24.531   9.309  -1.132  1.000000  0.000          0
ATOM   2612  HG  CYS   161     -25.586   8.946  -1.866  1.000000  0.000          0
ATOM   2613  C   CYS   161     -23.366  11.291  -4.612  1.000000  0.000          0
ATOM   2614  O   CYS   161     -22.292  11.950  -4.447  1.000000  0.000          0
ATOM   2615  N   SER   162     -23.801  10.863  -5.781  1.000000  0.000          0
ATOM   2616  H   SER   162     -24.642  10.303  -5.821  1.000000  0.000          0
ATOM   2617  CA  SER   162     -23.115  11.269  -7.057  1.000000  0.000          0
ATOM   2618  HA  SER   162     -22.075  10.997  -6.879  1.000000  0.000          0
ATOM   2619  CB  SER   162     -23.687  10.526  -8.247  1.000000  0.000          0
ATOM   2620  HB2 SER   162     -23.134  10.749  -9.159  1.000000  0.000          0
ATOM   2621  HB3 SER   162     -23.646   9.450  -8.082  1.000000  0.000          0
ATOM   2622  OG  SER   162     -25.048  10.904  -8.515  1.000000  0.000          0
ATOM   2623  HG  SER   162     -25.439  10.226  -9.071  1.000000  0.000          0
ATOM   2624  C   SER   162     -23.117  12.787  -7.278  1.000000  0.000          0
ATOM   2625  O   SER   162     -22.354  13.214  -8.103  1.000000  0.000          0
ATOM   2626  N   THR   163     -23.975  13.621  -6.597  1.000000  0.000          0
ATOM   2627  H   THR   163     -24.706  13.304  -5.977  1.000000  0.000          0
ATOM   2628  CA  THR   163     -24.009  15.087  -6.924  1.000000  0.000          0
ATOM   2629  HA  THR   163     -23.049  15.315  -7.391  1.000000  0.000          0
ATOM   2630  CB  THR   163     -25.222  15.343  -7.808  1.000000  0.000          0
ATOM   2631  HB  THR   163     -25.197  16.408  -8.037  1.000000  0.000          0
ATOM   2632  CG2 THR   163     -25.307  14.567  -9.144  1.000000  0.000          0
ATOM   2633 HG21 THR   163     -26.067  15.020  -9.781  1.000000  0.000          0
ATOM   2634 HG22 THR   163     -24.343  14.679  -9.640  1.000000  0.000          0
ATOM   2635 HG23 THR   163     -25.690  13.553  -9.026  1.000000  0.000          0
ATOM   2636  OG1 THR   163     -26.424  15.016  -7.200  1.000000  0.000          0
ATOM   2637  HG1 THR   163     -26.610  15.627  -6.484  1.000000  0.000          0
ATOM   2638  C   THR   163     -24.168  16.010  -5.723  1.000000  0.000          0
ATOM   2639  O   THR   163     -23.736  17.152  -5.743  1.000000  0.000          0
ATOM   2640  N   GLU   164     -24.850  15.541  -4.703  1.000000  0.000          0
ATOM   2641  H   GLU   164     -25.177  14.590  -4.793  1.000000  0.000          0
ATOM   2642  CA  GLU   164     -24.976  16.202  -3.416  1.000000  0.000          0
ATOM   2643  HA  GLU   164     -25.138  17.269  -3.566  1.000000  0.000          0
ATOM   2644  CB  GLU   164     -26.095  15.629  -2.539  1.000000  0.000          0
ATOM   2645  HB2 GLU   164     -25.842  14.683  -2.062  1.000000  0.000          0
ATOM   2646  HB3 GLU   164     -26.219  16.246  -1.648  1.000000  0.000          0
ATOM   2647  CG  GLU   164     -27.472  15.636  -3.177  1.000000  0.000          0
ATOM   2648  HG2 GLU   164     -27.674  14.624  -3.527  1.000000  0.000          0
ATOM   2649  HG3 GLU   164     -28.235  15.712  -2.404  1.000000  0.000          0
ATOM   2650  CD  GLU   164     -27.764  16.794  -4.171  1.000000  0.000          0
ATOM   2651  OE1 GLU   164     -28.058  17.865  -3.708  1.000000  0.000          0
ATOM   2652  OE2 GLU   164     -27.563  16.663  -5.370  1.000000  0.000          0
ATOM   2653  C   GLU   164     -23.636  16.194  -2.556  1.000000  0.000          0
ATOM   2654  O   GLU   164     -23.569  16.909  -1.485  1.000000  0.000          0
ATOM   2655  N   LEU   165     -22.629  15.445  -2.934  1.000000  0.000          0
ATOM   2656  H   LEU   165     -22.804  15.034  -3.840  1.000000  0.000          0
ATOM   2657  CA  LEU   165     -21.321  15.314  -2.234  1.000000  0.000          0
ATOM   2658  HA  LEU   165     -21.244  16.195  -1.596  1.000000  0.000          0
ATOM   2659  CB  LEU   165     -21.245  14.125  -1.306  1.000000  0.000          0
ATOM   2660  HB2 LEU   165     -21.426  13.209  -1.870  1.000000  0.000          0
ATOM   2661  HB3 LEU   165     -20.233  14.152  -0.905  1.000000  0.000          0
ATOM   2662  CG  LEU   165     -22.267  13.970  -0.113  1.000000  0.000          0
ATOM   2663  HG  LEU   165     -22.572  14.960   0.226  1.000000  0.000          0
ATOM   2664  CD1 LEU   165     -23.537  13.183  -0.463  1.000000  0.000          0
ATOM   2665 HD11 LEU   165     -23.220  12.175  -0.731  1.000000  0.000          0
ATOM   2666 HD12 LEU   165     -24.146  13.041   0.430  1.000000  0.000          0
ATOM   2667 HD13 LEU   165     -24.234  13.577  -1.202  1.000000  0.000          0
ATOM   2668  CD2 LEU   165     -21.588  13.366   1.085  1.000000  0.000          0
ATOM   2669 HD21 LEU   165     -22.165  13.626   1.973  1.000000  0.000          0
ATOM   2670 HD22 LEU   165     -21.510  12.300   0.874  1.000000  0.000          0
ATOM   2671 HD23 LEU   165     -20.601  13.828   1.124  1.000000  0.000          0
ATOM   2672  C   LEU   165     -20.206  15.350  -3.252  1.000000  0.000          0
ATOM   2673  O   LEU   165     -20.357  14.913  -4.406  1.000000  0.000          0
ATOM   2674  N   ARG   166     -18.984  15.727  -2.757  1.000000  0.000          0
ATOM   2675  H   ARG   166     -19.020  16.014  -1.790  1.000000  0.000          0
ATOM   2676  CA  ARG   166     -17.743  15.410  -3.366  1.000000  0.000          0
ATOM   2677  HA  ARG   166     -17.785  14.355  -3.637  1.000000  0.000          0
ATOM   2678  CB  ARG   166     -17.512  16.204  -4.649  1.000000  0.000          0
ATOM   2679  HB2 ARG   166     -16.591  15.884  -5.137  1.000000  0.000          0
ATOM   2680  HB3 ARG   166     -18.356  16.079  -5.329  1.000000  0.000          0
ATOM   2681  CG  ARG   166     -17.485  17.711  -4.365  1.000000  0.000          0
ATOM   2682  HG2 ARG   166     -18.352  18.122  -3.850  1.000000  0.000          0
ATOM   2683  HG3 ARG   166     -16.744  17.894  -3.588  1.000000  0.000          0
ATOM   2684  CD  ARG   166     -17.354  18.622  -5.640  1.000000  0.000          0
ATOM   2685  HD2 ARG   166     -16.385  18.410  -6.091  1.000000  0.000          0
ATOM   2686  HD3 ARG   166     -18.188  18.438  -6.318  1.000000  0.000          0
ATOM   2687  NE  ARG   166     -17.488  20.055  -5.346  1.000000  0.000          0
ATOM   2688  HE  ARG   166     -16.602  20.537  -5.285  1.000000  0.000          0
ATOM   2689  CZ  ARG   166     -18.443  20.944  -5.509  1.000000  0.000          0
ATOM   2690  NH1 ARG   166     -19.668  20.653  -5.905  1.000000  0.000          0
ATOM   2691 HH11 ARG   166     -19.907  19.674  -5.842  1.000000  0.000          0
ATOM   2692 HH12 ARG   166     -20.310  21.415  -6.075  1.000000  0.000          0
ATOM   2693  NH2 ARG   166     -18.161  22.225  -5.424  1.000000  0.000          0
ATOM   2694 HH21 ARG   166     -17.259  22.670  -5.326  1.000000  0.000          0
ATOM   2695 HH22 ARG   166     -18.849  22.949  -5.571  1.000000  0.000          0
ATOM   2696  C   ARG   166     -16.515  15.530  -2.457  1.000000  0.000          0
ATOM   2697  O   ARG   166     -16.574  16.046  -1.331  1.000000  0.000          0
ATOM   2698  N   LEU   167     -15.430  14.759  -2.722  1.000000  0.000          0
ATOM   2699  H   LEU   167     -15.467  14.148  -3.525  1.000000  0.000          0
ATOM   2700  CA  LEU   167     -14.311  14.453  -1.832  1.000000  0.000          0
ATOM   2701  HA  LEU   167     -14.368  15.146  -0.993  1.000000  0.000          0
ATOM   2702  CB  LEU   167     -14.480  13.035  -1.322  1.000000  0.000          0
ATOM   2703  HB2 LEU   167     -15.449  12.889  -0.847  1.000000  0.000          0
ATOM   2704  HB3 LEU   167     -14.374  12.329  -2.145  1.000000  0.000          0
ATOM   2705  CG  LEU   167     -13.427  12.745  -0.323  1.000000  0.000          0
ATOM   2706  HG  LEU   167     -12.512  12.685  -0.911  1.000000  0.000          0
ATOM   2707  CD1 LEU   167     -13.205  13.784   0.768  1.000000  0.000          0
ATOM   2708 HD11 LEU   167     -14.149  14.089   1.220  1.000000  0.000          0
ATOM   2709 HD12 LEU   167     -12.470  13.434   1.492  1.000000  0.000          0
ATOM   2710 HD13 LEU   167     -12.777  14.688   0.333  1.000000  0.000          0
ATOM   2711  CD2 LEU   167     -13.726  11.461   0.473  1.000000  0.000          0
ATOM   2712 HD21 LEU   167     -12.826  11.117   0.982  1.000000  0.000          0
ATOM   2713 HD22 LEU   167     -14.510  11.634   1.211  1.000000  0.000          0
ATOM   2714 HD23 LEU   167     -14.076  10.680  -0.202  1.000000  0.000          0
ATOM   2715  C   LEU   167     -12.929  14.719  -2.442  1.000000  0.000          0
ATOM   2716  O   LEU   167     -12.386  13.761  -3.035  1.000000  0.000          0
ATOM   2717  N   LEU   168     -12.242  15.844  -2.294  1.000000  0.000          0
ATOM   2718  H   LEU   168     -12.611  16.623  -1.769  1.000000  0.000          0
ATOM   2719  CA  LEU   168     -10.842  15.976  -2.725  1.000000  0.000          0
ATOM   2720  HA  LEU   168     -10.712  15.553  -3.721  1.000000  0.000          0
ATOM   2721  CB  LEU   168     -10.599  17.437  -2.992  1.000000  0.000          0
ATOM   2722  HB2 LEU   168     -11.360  17.706  -3.725  1.000000  0.000          0
ATOM   2723  HB3 LEU   168     -10.919  17.988  -2.108  1.000000  0.000          0
ATOM   2724  CG  LEU   168      -9.279  17.868  -3.549  1.000000  0.000          0
ATOM   2725  HG  LEU   168      -9.078  17.128  -4.323  1.000000  0.000          0
ATOM   2726  CD1 LEU   168      -9.242  19.213  -4.286  1.000000  0.000          0
ATOM   2727 HD11 LEU   168      -9.930  19.243  -5.130  1.000000  0.000          0
ATOM   2728 HD12 LEU   168      -9.553  20.036  -3.642  1.000000  0.000          0
ATOM   2729 HD13 LEU   168      -8.217  19.494  -4.532  1.000000  0.000          0
ATOM   2730  CD2 LEU   168      -8.161  17.977  -2.522  1.000000  0.000          0
ATOM   2731 HD21 LEU   168      -8.381  18.804  -1.848  1.000000  0.000          0
ATOM   2732 HD22 LEU   168      -8.132  17.087  -1.891  1.000000  0.000          0
ATOM   2733 HD23 LEU   168      -7.168  18.087  -2.955  1.000000  0.000          0
ATOM   2734  C   LEU   168      -9.840  15.365  -1.714  1.000000  0.000          0
ATOM   2735  O   LEU   168     -10.006  15.467  -0.510  1.000000  0.000          0
ATOM   2736  N   TYR   169      -8.775  14.775  -2.281  1.000000  0.000          0
ATOM   2737  H   TYR   169      -8.586  14.806  -3.271  1.000000  0.000          0
ATOM   2738  CA  TYR   169      -7.676  14.242  -1.431  1.000000  0.000          0
ATOM   2739  HA  TYR   169      -7.543  14.869  -0.550  1.000000  0.000          0
ATOM   2740  CB  TYR   169      -7.909  12.750  -0.983  1.000000  0.000          0
ATOM   2741  HB2 TYR   169      -7.148  12.452  -0.262  1.000000  0.000          0
ATOM   2742  HB3 TYR   169      -8.926  12.645  -0.607  1.000000  0.000          0
ATOM   2743  CG  TYR   169      -7.671  11.799  -2.127  1.000000  0.000          0
ATOM   2744  CD1 TYR   169      -8.600  11.684  -3.205  1.000000  0.000          0
ATOM   2745  HD1 TYR   169      -9.485  12.301  -3.157  1.000000  0.000          0
ATOM   2746  CE1 TYR   169      -8.235  11.060  -4.425  1.000000  0.000          0
ATOM   2747  HE1 TYR   169      -8.936  11.213  -5.231  1.000000  0.000          0
ATOM   2748  CZ  TYR   169      -6.995  10.486  -4.555  1.000000  0.000          0
ATOM   2749  OH  TYR   169      -6.641   9.766  -5.641  1.000000  0.000          0
ATOM   2750  HH  TYR   169      -6.044   9.127  -5.244  1.000000  0.000          0
ATOM   2751  CE2 TYR   169      -6.119  10.433  -3.468  1.000000  0.000          0
ATOM   2752  HE2 TYR   169      -5.160   9.941  -3.546  1.000000  0.000          0
ATOM   2753  CD2 TYR   169      -6.508  11.058  -2.269  1.000000  0.000          0
ATOM   2754  HD2 TYR   169      -5.826  11.069  -1.433  1.000000  0.000          0
ATOM   2755  C   TYR   169      -6.299  14.530  -2.137  1.000000  0.000          0
ATOM   2756  O   TYR   169      -6.117  14.278  -3.329  1.000000  0.000          0
ATOM   2757  N   GLN   170      -5.285  14.921  -1.382  1.000000  0.000          0
ATOM   2758  H   GLN   170      -5.443  15.107  -0.401  1.000000  0.000          0
ATOM   2759  CA  GLN   170      -3.931  15.415  -1.770  1.000000  0.000          0
ATOM   2760  HA  GLN   170      -3.617  15.065  -2.755  1.000000  0.000          0
ATOM   2761  CB  GLN   170      -3.980  16.886  -2.049  1.000000  0.000          0
ATOM   2762  HB2 GLN   170      -4.846  17.101  -2.674  1.000000  0.000          0
ATOM   2763  HB3 GLN   170      -4.195  17.460  -1.148  1.000000  0.000          0
ATOM   2764  CG  GLN   170      -2.623  17.439  -2.559  1.000000  0.000          0
ATOM   2765  HG2 GLN   170      -1.869  17.207  -1.805  1.000000  0.000          0
ATOM   2766  HG3 GLN   170      -2.429  17.054  -3.558  1.000000  0.000          0
ATOM   2767  CD  GLN   170      -2.642  18.963  -2.704  1.000000  0.000          0
ATOM   2768  OE1 GLN   170      -3.666  19.634  -2.639  1.000000  0.000          0
ATOM   2769  NE2 GLN   170      -1.476  19.539  -2.893  1.000000  0.000          0
ATOM   2770 HE21 GLN   170      -1.403  20.520  -3.127  1.000000  0.000          0
ATOM   2771 HE22 GLN   170      -0.613  19.017  -2.844  1.000000  0.000          0
ATOM   2772  C   GLN   170      -2.857  15.130  -0.695  1.000000  0.000          0
ATOM   2773  O   GLN   170      -3.037  15.468   0.488  1.000000  0.000          0
ATOM   2774  N   LEU   171      -1.743  14.519  -1.211  1.000000  0.000          0
ATOM   2775  H   LEU   171      -1.665  14.278  -2.189  1.000000  0.000          0
ATOM   2776  CA  LEU   171      -0.571  13.995  -0.416  1.000000  0.000          0
ATOM   2777  HA  LEU   171      -1.033  13.353   0.332  1.000000  0.000          0
ATOM   2778  CB  LEU   171       0.254  13.039  -1.294  1.000000  0.000          0
ATOM   2779  HB2 LEU   171      -0.314  12.298  -1.856  1.000000  0.000          0
ATOM   2780  HB3 LEU   171       0.611  13.670  -2.108  1.000000  0.000          0
ATOM   2781  CG  LEU   171       1.341  12.312  -0.552  1.000000  0.000          0
ATOM   2782  HG  LEU   171       1.941  13.070  -0.048  1.000000  0.000          0
ATOM   2783  CD1 LEU   171       0.791  11.276   0.424  1.000000  0.000          0
ATOM   2784 HD11 LEU   171      -0.005  11.654   1.064  1.000000  0.000          0
ATOM   2785 HD12 LEU   171       0.423  10.417  -0.139  1.000000  0.000          0
ATOM   2786 HD13 LEU   171       1.645  10.942   1.013  1.000000  0.000          0
ATOM   2787  CD2 LEU   171       2.262  11.537  -1.439  1.000000  0.000          0
ATOM   2788 HD21 LEU   171       2.670  12.248  -2.158  1.000000  0.000          0
ATOM   2789 HD22 LEU   171       3.058  11.124  -0.818  1.000000  0.000          0
ATOM   2790 HD23 LEU   171       1.717  10.703  -1.879  1.000000  0.000          0
ATOM   2791  C   LEU   171       0.152  15.130   0.229  1.000000  0.000          0
ATOM   2792  O   LEU   171       0.702  15.899  -0.497  1.000000  0.000          0
ATOM   2793  N   VAL   172       0.392  15.121   1.540  1.000000  0.000          0
ATOM   2794  H   VAL   172       0.031  14.385   2.131  1.000000  0.000          0
ATOM   2795  CA  VAL   172       1.320  16.040   2.323  1.000000  0.000          0
ATOM   2796  HA  VAL   172       0.989  17.039   2.047  1.000000  0.000          0
ATOM   2797  CB  VAL   172       0.993  16.104   3.826  1.000000  0.000          0
ATOM   2798  HB  VAL   172       1.217  15.100   4.187  1.000000  0.000          0
ATOM   2799  CG1 VAL   172       1.759  17.258   4.486  1.000000  0.000          0
ATOM   2800 HG11 VAL   172       2.785  16.943   4.686  1.000000  0.000          0
ATOM   2801 HG12 VAL   172       1.857  18.151   3.869  1.000000  0.000          0
ATOM   2802 HG13 VAL   172       1.342  17.478   5.469  1.000000  0.000          0
ATOM   2803  CG2 VAL   172      -0.475  16.374   4.101  1.000000  0.000          0
ATOM   2804 HG21 VAL   172      -1.175  15.656   3.673  1.000000  0.000          0
ATOM   2805 HG22 VAL   172      -0.658  16.278   5.171  1.000000  0.000          0
ATOM   2806 HG23 VAL   172      -0.656  17.347   3.644  1.000000  0.000          0
ATOM   2807  C   VAL   172       2.760  15.846   1.919  1.000000  0.000          0
ATOM   2808  O   VAL   172       3.439  15.078   2.607  1.000000  0.000          0
ATOM   2809  N   PHE   173       3.187  16.457   0.820  1.000000  0.000          0
ATOM   2810  H   PHE   173       2.530  17.030   0.309  1.000000  0.000          0
ATOM   2811  CA  PHE   173       4.425  16.116   0.166  1.000000  0.000          0
ATOM   2812  HA  PHE   173       5.233  16.119   0.899  1.000000  0.000          0
ATOM   2813  CB  PHE   173       4.272  14.663  -0.459  1.000000  0.000          0
ATOM   2814  HB2 PHE   173       3.969  13.934   0.292  1.000000  0.000          0
ATOM   2815  HB3 PHE   173       3.520  14.758  -1.241  1.000000  0.000          0
ATOM   2816  CG  PHE   173       5.476  14.145  -1.132  1.000000  0.000          0
ATOM   2817  CD1 PHE   173       6.748  14.111  -0.459  1.000000  0.000          0
ATOM   2818  HD1 PHE   173       6.801  14.419   0.575  1.000000  0.000          0
ATOM   2819  CE1 PHE   173       7.870  13.675  -1.092  1.000000  0.000          0
ATOM   2820  HE1 PHE   173       8.828  13.664  -0.595  1.000000  0.000          0
ATOM   2821  CZ  PHE   173       7.791  13.335  -2.427  1.000000  0.000          0
ATOM   2822  HZ  PHE   173       8.733  13.080  -2.889  1.000000  0.000          0
ATOM   2823  CE2 PHE   173       6.602  13.441  -3.184  1.000000  0.000          0
ATOM   2824  HE2 PHE   173       6.561  13.252  -4.247  1.000000  0.000          0
ATOM   2825  CD2 PHE   173       5.416  13.710  -2.465  1.000000  0.000          0
ATOM   2826  HD2 PHE   173       4.484  13.819  -2.999  1.000000  0.000          0
ATOM   2827  C   PHE   173       4.835  17.088  -1.004  1.000000  0.000          0
ATOM   2828  O   PHE   173       3.922  17.712  -1.551  1.000000  0.000          0
ATOM   2829  N   LEU   174       6.154  17.074  -1.349  1.000000  0.000          0
ATOM   2830  H   LEU   174       6.801  16.405  -0.955  1.000000  0.000          0
ATOM   2831  CA  LEU   174       6.759  17.841  -2.357  1.000000  0.000          0
ATOM   2832  HA  LEU   174       6.714  18.867  -1.995  1.000000  0.000          0
ATOM   2833  CB  LEU   174       8.238  17.359  -2.492  1.000000  0.000          0
ATOM   2834  HB2 LEU   174       8.817  17.418  -1.571  1.000000  0.000          0
ATOM   2835  HB3 LEU   174       8.263  16.315  -2.806  1.000000  0.000          0
ATOM   2836  CG  LEU   174       9.175  18.236  -3.344  1.000000  0.000          0
ATOM   2837  HG  LEU   174       8.642  18.281  -4.293  1.000000  0.000          0
ATOM   2838  CD1 LEU   174       9.253  19.686  -2.869  1.000000  0.000          0
ATOM   2839 HD11 LEU   174       8.446  20.308  -3.256  1.000000  0.000          0
ATOM   2840 HD12 LEU   174       9.442  19.720  -1.797  1.000000  0.000          0
ATOM   2841 HD13 LEU   174      10.137  20.103  -3.349  1.000000  0.000          0
ATOM   2842  CD2 LEU   174      10.476  17.542  -3.489  1.000000  0.000          0
ATOM   2843 HD21 LEU   174      10.339  16.481  -3.704  1.000000  0.000          0
ATOM   2844 HD22 LEU   174      11.074  17.976  -4.291  1.000000  0.000          0
ATOM   2845 HD23 LEU   174      11.019  17.535  -2.545  1.000000  0.000          0
ATOM   2846  C   LEU   174       6.032  17.795  -3.728  1.000000  0.000          0
ATOM   2847  O   LEU   174       5.698  16.750  -4.253  1.000000  0.000          0
ATOM   2848  N   LEU   175       5.918  19.005  -4.241  1.000000  0.000          0
ATOM   2849  H   LEU   175       6.373  19.771  -3.764  1.000000  0.000          0
ATOM   2850  CA  LEU   175       5.258  19.393  -5.438  1.000000  0.000          0
ATOM   2851  HA  LEU   175       5.043  20.457  -5.327  1.000000  0.000          0
ATOM   2852  CB  LEU   175       6.348  19.301  -6.607  1.000000  0.000          0
ATOM   2853  HB2 LEU   175       6.782  18.301  -6.640  1.000000  0.000          0
ATOM   2854  HB3 LEU   175       5.846  19.596  -7.530  1.000000  0.000          0
ATOM   2855  CG  LEU   175       7.491  20.284  -6.434  1.000000  0.000          0
ATOM   2856  HG  LEU   175       7.858  20.327  -5.409  1.000000  0.000          0
ATOM   2857  CD1 LEU   175       8.695  19.838  -7.303  1.000000  0.000          0
ATOM   2858 HD11 LEU   175       9.120  18.893  -6.960  1.000000  0.000          0
ATOM   2859 HD12 LEU   175       8.508  19.723  -8.372  1.000000  0.000          0
ATOM   2860 HD13 LEU   175       9.428  20.628  -7.143  1.000000  0.000          0
ATOM   2861  CD2 LEU   175       7.158  21.789  -6.783  1.000000  0.000          0
ATOM   2862 HD21 LEU   175       7.904  22.524  -6.479  1.000000  0.000          0
ATOM   2863 HD22 LEU   175       6.857  21.928  -7.821  1.000000  0.000          0
ATOM   2864 HD23 LEU   175       6.244  22.123  -6.291  1.000000  0.000          0
ATOM   2865  C   LEU   175       3.901  18.634  -5.724  1.000000  0.000          0
ATOM   2866  O   LEU   175       3.671  18.393  -6.918  1.000000  0.000          0
ATOM   2867  N   SER   176       2.997  18.266  -4.753  1.000000  0.000          0
ATOM   2868  H   SER   176       3.219  18.592  -3.823  1.000000  0.000          0
ATOM   2869  CA  SER   176       1.833  17.443  -4.937  1.000000  0.000          0
ATOM   2870  HA  SER   176       2.099  16.673  -5.662  1.000000  0.000          0
ATOM   2871  CB  SER   176       1.482  16.642  -3.697  1.000000  0.000          0
ATOM   2872  HB2 SER   176       0.800  15.876  -4.064  1.000000  0.000          0
ATOM   2873  HB3 SER   176       2.370  16.162  -3.287  1.000000  0.000          0
ATOM   2874  OG  SER   176       1.035  17.440  -2.643  1.000000  0.000          0
ATOM   2875  HG  SER   176       0.981  16.822  -1.910  1.000000  0.000          0
ATOM   2876  C   SER   176       0.673  18.130  -5.624  1.000000  0.000          0
ATOM   2877  O   SER   176       0.449  19.386  -5.508  1.000000  0.000          0
ATOM   2878  N   GLU   177      -0.243  17.345  -6.174  1.000000  0.000          0
ATOM   2879  H   GLU   177      -0.163  16.340  -6.122  1.000000  0.000          0
ATOM   2880  CA  GLU   177      -1.483  17.837  -6.724  1.000000  0.000          0
ATOM   2881  HA  GLU   177      -1.656  18.818  -6.282  1.000000  0.000          0
ATOM   2882  CB  GLU   177      -1.126  18.006  -8.220  1.000000  0.000          0
ATOM   2883  HB2 GLU   177      -0.428  18.843  -8.247  1.000000  0.000          0
ATOM   2884  HB3 GLU   177      -0.663  17.066  -8.519  1.000000  0.000          0
ATOM   2885  CG  GLU   177      -2.175  18.321  -9.275  1.000000  0.000          0
ATOM   2886  HG2 GLU   177      -1.737  18.218 -10.268  1.000000  0.000          0
ATOM   2887  HG3 GLU   177      -2.843  17.461  -9.225  1.000000  0.000          0
ATOM   2888  CD  GLU   177      -2.833  19.681  -9.072  1.000000  0.000          0
ATOM   2889  OE1 GLU   177      -3.201  20.180 -10.140  1.000000  0.000          0
ATOM   2890  OE2 GLU   177      -3.312  20.031  -7.993  1.000000  0.000          0
ATOM   2891  C   GLU   177      -2.678  16.941  -6.417  1.000000  0.000          0
ATOM   2892  O   GLU   177      -2.526  15.764  -6.076  1.000000  0.000          0
ATOM   2893  N   ALA   178      -3.850  17.567  -6.421  1.000000  0.000          0
ATOM   2894  H   ALA   178      -3.939  18.433  -6.932  1.000000  0.000          0
ATOM   2895  CA  ALA   178      -5.012  16.842  -5.912  1.000000  0.000          0
ATOM   2896  HA  ALA   178      -4.675  16.112  -5.175  1.000000  0.000          0
ATOM   2897  CB  ALA   178      -6.062  17.798  -5.337  1.000000  0.000          0
ATOM   2898  HB1 ALA   178      -7.010  17.313  -5.107  1.000000  0.000          0
ATOM   2899  HB2 ALA   178      -5.666  18.247  -4.427  1.000000  0.000          0
ATOM   2900  HB3 ALA   178      -6.247  18.670  -5.966  1.000000  0.000          0
ATOM   2901  C   ALA   178      -5.782  16.018  -6.980  1.000000  0.000          0
ATOM   2902  O   ALA   178      -5.622  16.177  -8.202  1.000000  0.000          0
ATOM   2903  N   HIE   179      -6.662  15.094  -6.498  1.000000  0.000          0
ATOM   2904  H   HIE   179      -6.660  14.792  -5.535  1.000000  0.000          0
ATOM   2905  CA  HIE   179      -7.666  14.388  -7.380  1.000000  0.000          0
ATOM   2906  HA  HIE   179      -7.824  14.871  -8.345  1.000000  0.000          0
ATOM   2907  CB  HIE   179      -7.194  12.973  -7.856  1.000000  0.000          0
ATOM   2908  HB2 HIE   179      -6.285  13.218  -8.405  1.000000  0.000          0
ATOM   2909  HB3 HIE   179      -6.934  12.413  -6.958  1.000000  0.000          0
ATOM   2910  CG  HIE   179      -8.211  12.220  -8.700  1.000000  0.000          0
ATOM   2911  ND1 HIE   179      -8.848  12.753  -9.871  1.000000  0.000          0
ATOM   2912  CE1 HIE   179      -9.484  11.683 -10.375  1.000000  0.000          0
ATOM   2913  HE1 HIE   179      -9.915  11.730 -11.365  1.000000  0.000          0
ATOM   2914  NE2 HIE   179      -9.111  10.547  -9.755  1.000000  0.000          0
ATOM   2915  HE2 HIE   179      -9.589   9.674  -9.927  1.000000  0.000          0
ATOM   2916  CD2 HIE   179      -8.353  10.838  -8.682  1.000000  0.000          0
ATOM   2917  HD2 HIE   179      -7.929  10.084  -8.035  1.000000  0.000          0
ATOM   2918  C   HIE   179      -8.959  14.284  -6.527  1.000000  0.000          0
ATOM   2919  O   HIE   179      -8.849  14.205  -5.322  1.000000  0.000          0
ATOM   2920  N   THR   180     -10.104  14.335  -7.167  1.000000  0.000          0
ATOM   2921  H   THR   180     -10.103  14.418  -8.174  1.000000  0.000          0
ATOM   2922  CA  THR   180     -11.398  14.568  -6.587  1.000000  0.000          0
ATOM   2923  HA  THR   180     -11.382  14.467  -5.502  1.000000  0.000          0
ATOM   2924  CB  THR   180     -12.020  15.875  -7.132  1.000000  0.000          0
ATOM   2925  HB  THR   180     -12.191  15.857  -8.208  1.000000  0.000          0
ATOM   2926  CG2 THR   180     -13.404  16.003  -6.437  1.000000  0.000          0
ATOM   2927 HG21 THR   180     -14.004  15.409  -7.128  1.000000  0.000          0
ATOM   2928 HG22 THR   180     -13.390  15.571  -5.436  1.000000  0.000          0
ATOM   2929 HG23 THR   180     -13.694  17.054  -6.446  1.000000  0.000          0
ATOM   2930  OG1 THR   180     -11.269  16.994  -6.792  1.000000  0.000          0
ATOM   2931  HG1 THR   180     -10.437  16.920  -7.264  1.000000  0.000          0
ATOM   2932  C   THR   180     -12.314  13.381  -7.017  1.000000  0.000          0
ATOM   2933  O   THR   180     -12.637  13.136  -8.171  1.000000  0.000          0
ATOM   2934  N   CYS   181     -12.679  12.737  -5.876  1.000000  0.000          0
ATOM   2935  H   CYS   181     -12.385  13.109  -4.984  1.000000  0.000          0
ATOM   2936  CA  CYS   181     -13.466  11.479  -5.974  1.000000  0.000          0
ATOM   2937  HA  CYS   181     -13.427  11.111  -6.999  1.000000  0.000          0
ATOM   2938  CB  CYS   181     -12.827  10.454  -5.022  1.000000  0.000          0
ATOM   2939  HB2 CYS   181     -12.647  10.958  -4.072  1.000000  0.000          0
ATOM   2940  HB3 CYS   181     -13.357   9.502  -4.990  1.000000  0.000          0
ATOM   2941  SG  CYS   181     -11.171  10.016  -5.715  1.000000  0.000          0
ATOM   2942  HG  CYS   181     -11.640   9.108  -6.574  1.000000  0.000          0
ATOM   2943  C   CYS   181     -14.932  11.789  -5.603  1.000000  0.000          0
ATOM   2944  O   CYS   181     -15.174  12.685  -4.712  1.000000  0.000          0
ATOM   2945  N   ILE   182     -15.859  11.041  -6.163  1.000000  0.000          0
ATOM   2946  H   ILE   182     -15.491  10.438  -6.883  1.000000  0.000          0
ATOM   2947  CA  ILE   182     -17.340  11.051  -5.913  1.000000  0.000          0
ATOM   2948  HA  ILE   182     -17.518  11.991  -5.391  1.000000  0.000          0
ATOM   2949  CB  ILE   182     -18.030  11.119  -7.335  1.000000  0.000          0
ATOM   2950  HB  ILE   182     -17.698  10.257  -7.914  1.000000  0.000          0
ATOM   2951  CG2 ILE   182     -19.570  10.950  -7.165  1.000000  0.000          0
ATOM   2952 HG21 ILE   182     -20.021  11.750  -6.577  1.000000  0.000          0
ATOM   2953 HG22 ILE   182     -19.987  10.873  -8.167  1.000000  0.000          0
ATOM   2954 HG23 ILE   182     -19.840  10.046  -6.617  1.000000  0.000          0
ATOM   2955  CG1 ILE   182     -17.692  12.362  -8.153  1.000000  0.000          0
ATOM   2956 HG12 ILE   182     -16.677  12.139  -8.481  1.000000  0.000          0
ATOM   2957 HG13 ILE   182     -18.339  12.427  -9.028  1.000000  0.000          0
ATOM   2958  CD1 ILE   182     -17.771  13.743  -7.465  1.000000  0.000          0
ATOM   2959 HD11 ILE   182     -17.730  14.591  -8.150  1.000000  0.000          0
ATOM   2960 HD12 ILE   182     -18.776  13.768  -7.047  1.000000  0.000          0
ATOM   2961 HD13 ILE   182     -16.971  13.997  -6.769  1.000000  0.000          0
ATOM   2962  C   ILE   182     -17.804   9.851  -5.053  1.000000  0.000          0
ATOM   2963  O   ILE   182     -17.366   8.693  -5.328  1.000000  0.000          0
ATOM   2964  N   PRO   183     -18.673   9.993  -4.014  1.000000  0.000          0
ATOM   2965  CD  PRO   183     -19.091  11.262  -3.432  1.000000  0.000          0
ATOM   2966  HD2 PRO   183     -19.854  11.773  -4.020  1.000000  0.000          0
ATOM   2967  HD3 PRO   183     -18.335  12.032  -3.278  1.000000  0.000          0
ATOM   2968  CG  PRO   183     -19.787  10.904  -2.059  1.000000  0.000          0
ATOM   2969  HG2 PRO   183     -20.865  10.998  -2.190  1.000000  0.000          0
ATOM   2970  HG3 PRO   183     -19.433  11.581  -1.282  1.000000  0.000          0
ATOM   2971  CB  PRO   183     -19.397   9.509  -1.763  1.000000  0.000          0
ATOM   2972  HB2 PRO   183     -20.032   8.845  -1.175  1.000000  0.000          0
ATOM   2973  HB3 PRO   183     -18.528   9.593  -1.113  1.000000  0.000          0
ATOM   2974  CA  PRO   183     -19.099   8.882  -3.116  1.000000  0.000          0
ATOM   2975  HA  PRO   183     -18.362   8.086  -3.009  1.000000  0.000          0
ATOM   2976  C   PRO   183     -20.369   8.208  -3.686  1.000000  0.000          0
ATOM   2977  O   PRO   183     -20.964   8.616  -4.686  1.000000  0.000          0
ATOM   2978  N   GLU   184     -20.866   7.162  -2.929  1.000000  0.000          0
ATOM   2979  H   GLU   184     -20.255   6.783  -2.219  1.000000  0.000          0
ATOM   2980  CA  GLU   184     -21.975   6.306  -3.338  1.000000  0.000          0
ATOM   2981  HA  GLU   184     -22.682   6.982  -3.820  1.000000  0.000          0
ATOM   2982  CB  GLU   184     -21.557   4.993  -4.168  1.000000  0.000          0
ATOM   2983  HB2 GLU   184     -20.687   5.194  -4.792  1.000000  0.000          0
ATOM   2984  HB3 GLU   184     -21.310   4.325  -3.343  1.000000  0.000          0
ATOM   2985  CG  GLU   184     -22.691   4.270  -4.957  1.000000  0.000          0
ATOM   2986  HG2 GLU   184     -22.288   3.394  -5.465  1.000000  0.000          0
ATOM   2987  HG3 GLU   184     -23.450   3.940  -4.248  1.000000  0.000          0
ATOM   2988  CD  GLU   184     -23.342   5.171  -6.001  1.000000  0.000          0
ATOM   2989  OE1 GLU   184     -22.641   5.739  -6.914  1.000000  0.000          0
ATOM   2990  OE2 GLU   184     -24.573   5.311  -5.964  1.000000  0.000          0
ATOM   2991  C   GLU   184     -22.740   5.964  -1.988  1.000000  0.000          0
ATOM   2992  O   GLU   184     -22.100   5.713  -1.013  1.000000  0.000          0
ATOM   2993  N   ASN   185     -24.075   5.847  -2.011  1.000000  0.000          0
ATOM   2994  H   ASN   185     -24.570   6.224  -2.805  1.000000  0.000          0
ATOM   2995  CA  ASN   185     -24.746   5.321  -0.787  1.000000  0.000          0
ATOM   2996  HA  ASN   185     -24.528   6.045  -0.003  1.000000  0.000          0
ATOM   2997  CB  ASN   185     -26.247   5.335  -1.188  1.000000  0.000          0
ATOM   2998  HB2 ASN   185     -26.489   6.250  -1.732  1.000000  0.000          0
ATOM   2999  HB3 ASN   185     -26.387   4.600  -1.981  1.000000  0.000          0
ATOM   3000  CG  ASN   185     -27.285   5.042  -0.062  1.000000  0.000          0
ATOM   3001  OD1 ASN   185     -28.345   4.518  -0.355  1.000000  0.000          0
ATOM   3002  ND2 ASN   185     -26.982   5.239   1.168  1.000000  0.000          0
ATOM   3003 HD21 ASN   185     -27.583   4.876   1.893  1.000000  0.000          0
ATOM   3004 HD22 ASN   185     -26.138   5.630   1.560  1.000000  0.000          0
ATOM   3005  C   ASN   185     -24.345   3.927  -0.409  1.000000  0.000          0
ATOM   3006  O   ASN   185     -24.051   3.050  -1.251  1.000000  0.000          0
ATOM   3007  N   ASN   186     -24.409   3.561   0.867  1.000000  0.000          0
ATOM   3008  H   ASN   186     -24.705   4.258   1.535  1.000000  0.000          0
ATOM   3009  CA  ASN   186     -24.564   2.165   1.343  1.000000  0.000          0
ATOM   3010  HA  ASN   186     -25.015   1.550   0.565  1.000000  0.000          0
ATOM   3011  CB  ASN   186     -23.164   1.691   1.853  1.000000  0.000          0
ATOM   3012  HB2 ASN   186     -22.614   1.471   0.940  1.000000  0.000          0
ATOM   3013  HB3 ASN   186     -22.620   2.418   2.456  1.000000  0.000          0
ATOM   3014  CG  ASN   186     -23.322   0.523   2.788  1.000000  0.000          0
ATOM   3015  OD1 ASN   186     -23.279   0.676   3.981  1.000000  0.000          0
ATOM   3016  ND2 ASN   186     -23.613  -0.605   2.224  1.000000  0.000          0
ATOM   3017 HD21 ASN   186     -23.616  -1.423   2.817  1.000000  0.000          0
ATOM   3018 HD22 ASN   186     -23.599  -0.783   1.230  1.000000  0.000          0
ATOM   3019  C   ASN   186     -25.593   2.111   2.530  1.000000  0.000          0
ATOM   3020  O   ASN   186     -25.667   2.992   3.432  1.000000  0.000          0
ATOM   3021  N   GLY   187     -26.419   1.064   2.545  1.000000  0.000          0
ATOM   3022  H   GLY   187     -26.273   0.304   1.896  1.000000  0.000          0
ATOM   3023  CA  GLY   187     -27.303   0.676   3.646  1.000000  0.000          0
ATOM   3024  HA2 GLY   187     -27.651  -0.342   3.468  1.000000  0.000          0
ATOM   3025  HA3 GLY   187     -26.725   0.676   4.570  1.000000  0.000          0
ATOM   3026  C   GLY   187     -28.414   1.625   3.964  1.000000  0.000          0
ATOM   3027  O   GLY   187     -28.868   1.571   5.096  1.000000  0.000          0
ATOM   3028  N   GLY   188     -28.815   2.587   3.067  1.000000  0.000          0
ATOM   3029  H   GLY   188     -28.505   2.623   2.106  1.000000  0.000          0
ATOM   3030  CA  GLY   188     -29.562   3.796   3.482  1.000000  0.000          0
ATOM   3031  HA2 GLY   188     -29.940   4.353   2.626  1.000000  0.000          0
ATOM   3032  HA3 GLY   188     -30.497   3.555   3.991  1.000000  0.000          0
ATOM   3033  C   GLY   188     -28.767   4.757   4.292  1.000000  0.000          0
ATOM   3034  O   GLY   188     -28.269   5.737   3.774  1.000000  0.000          0
ATOM   3035  N   ALA   189     -28.625   4.548   5.576  1.000000  0.000          0
ATOM   3036  H   ALA   189     -28.929   3.617   5.824  1.000000  0.000          0
ATOM   3037  CA  ALA   189     -27.884   5.334   6.622  1.000000  0.000          0
ATOM   3038  HA  ALA   189     -28.359   6.304   6.768  1.000000  0.000          0
ATOM   3039  CB  ALA   189     -28.116   4.542   7.918  1.000000  0.000          0
ATOM   3040  HB1 ALA   189     -29.180   4.549   8.157  1.000000  0.000          0
ATOM   3041  HB2 ALA   189     -27.840   3.493   7.825  1.000000  0.000          0
ATOM   3042  HB3 ALA   189     -27.610   5.111   8.699  1.000000  0.000          0
ATOM   3043  C   ALA   189     -26.350   5.535   6.430  1.000000  0.000          0
ATOM   3044  O   ALA   189     -25.667   5.892   7.380  1.000000  0.000          0
ATOM   3045  N   GLY   190     -25.721   5.165   5.245  1.000000  0.000          0
ATOM   3046  H   GLY   190     -26.191   4.791   4.433  1.000000  0.000          0
ATOM   3047  CA  GLY   190     -24.310   5.237   5.071  1.000000  0.000          0
ATOM   3048  HA2 GLY   190     -23.822   5.884   5.802  1.000000  0.000          0
ATOM   3049  HA3 GLY   190     -23.831   4.265   5.186  1.000000  0.000          0
ATOM   3050  C   GLY   190     -23.868   5.705   3.663  1.000000  0.000          0
ATOM   3051  O   GLY   190     -24.631   5.705   2.690  1.000000  0.000          0
ATOM   3052  N   CYS   191     -22.548   5.920   3.607  1.000000  0.000          0
ATOM   3053  H   CYS   191     -21.975   5.907   4.438  1.000000  0.000          0
ATOM   3054  CA  CYS   191     -21.969   6.476   2.356  1.000000  0.000          0
ATOM   3055  HA  CYS   191     -22.481   6.075   1.482  1.000000  0.000          0
ATOM   3056  CB  CYS   191     -22.228   7.963   2.431  1.000000  0.000          0
ATOM   3057  HB2 CYS   191     -23.292   8.033   2.656  1.000000  0.000          0
ATOM   3058  HB3 CYS   191     -21.590   8.500   3.133  1.000000  0.000          0
ATOM   3059  SG  CYS   191     -21.885   8.765   0.798  1.000000  0.000          0
ATOM   3060  HG  CYS   191     -23.025   8.485   0.160  1.000000  0.000          0
ATOM   3061  C   CYS   191     -20.487   5.943   2.211  1.000000  0.000          0
ATOM   3062  O   CYS   191     -19.828   5.659   3.286  1.000000  0.000          0
ATOM   3063  N   VAL   192     -19.897   5.868   1.039  1.000000  0.000          0
ATOM   3064  H   VAL   192     -20.519   6.095   0.276  1.000000  0.000          0
ATOM   3065  CA  VAL   192     -18.570   5.309   0.793  1.000000  0.000          0
ATOM   3066  HA  VAL   192     -17.864   5.680   1.538  1.000000  0.000          0
ATOM   3067  CB  VAL   192     -18.646   3.802   0.873  1.000000  0.000          0
ATOM   3068  HB  VAL   192     -19.201   3.513   1.765  1.000000  0.000          0
ATOM   3069  CG1 VAL   192     -19.415   3.133  -0.284  1.000000  0.000          0
ATOM   3070 HG11 VAL   192     -19.087   3.548  -1.236  1.000000  0.000          0
ATOM   3071 HG12 VAL   192     -19.319   2.049  -0.215  1.000000  0.000          0
ATOM   3072 HG13 VAL   192     -20.473   3.393  -0.279  1.000000  0.000          0
ATOM   3073  CG2 VAL   192     -17.316   3.096   0.943  1.000000  0.000          0
ATOM   3074 HG21 VAL   192     -16.793   3.219  -0.006  1.000000  0.000          0
ATOM   3075 HG22 VAL   192     -16.715   3.594   1.705  1.000000  0.000          0
ATOM   3076 HG23 VAL   192     -17.268   2.019   1.107  1.000000  0.000          0
ATOM   3077  C   VAL   192     -17.944   5.834  -0.527  1.000000  0.000          0
ATOM   3078  O   VAL   192     -18.708   6.087  -1.389  1.000000  0.000          0
ATOM   3079  N   CYS   193     -16.631   5.921  -0.451  1.000000  0.000          0
ATOM   3080  H   CYS   193     -16.311   5.736   0.489  1.000000  0.000          0
ATOM   3081  CA  CYS   193     -15.828   6.437  -1.562  1.000000  0.000          0
ATOM   3082  HA  CYS   193     -16.407   6.182  -2.448  1.000000  0.000          0
ATOM   3083  CB  CYS   193     -15.700   7.948  -1.324  1.000000  0.000          0
ATOM   3084  HB2 CYS   193     -16.579   8.510  -1.010  1.000000  0.000          0
ATOM   3085  HB3 CYS   193     -15.111   8.094  -0.418  1.000000  0.000          0
ATOM   3086  SG  CYS   193     -15.000   8.903  -2.792  1.000000  0.000          0
ATOM   3087  HG  CYS   193     -16.087   8.855  -3.568  1.000000  0.000          0
ATOM   3088  C   CYS   193     -14.448   5.832  -1.781  1.000000  0.000          0
ATOM   3089  O   CYS   193     -13.677   5.487  -0.813  1.000000  0.000          0
ATOM   3090  N   HIE   194     -14.115   5.693  -3.047  1.000000  0.000          0
ATOM   3091  H   HIE   194     -14.765   6.032  -3.741  1.000000  0.000          0
ATOM   3092  CA  HIE   194     -12.905   5.123  -3.587  1.000000  0.000          0
ATOM   3093  HA  HIE   194     -12.399   4.475  -2.871  1.000000  0.000          0
ATOM   3094  CB  HIE   194     -13.251   4.187  -4.734  1.000000  0.000          0
ATOM   3095  HB2 HIE   194     -13.594   4.858  -5.523  1.000000  0.000          0
ATOM   3096  HB3 HIE   194     -12.343   3.736  -5.134  1.000000  0.000          0
ATOM   3097  CG  HIE   194     -14.323   3.134  -4.577  1.000000  0.000          0
ATOM   3098  ND1 HIE   194     -15.398   3.000  -5.452  1.000000  0.000          0
ATOM   3099  CE1 HIE   194     -16.041   1.933  -4.949  1.000000  0.000          0
ATOM   3100  HE1 HIE   194     -16.971   1.584  -5.372  1.000000  0.000          0
ATOM   3101  NE2 HIE   194     -15.431   1.447  -3.869  1.000000  0.000          0
ATOM   3102  HE2 HIE   194     -15.717   0.641  -3.333  1.000000  0.000          0
ATOM   3103  CD2 HIE   194     -14.275   2.159  -3.637  1.000000  0.000          0
ATOM   3104  HD2 HIE   194     -13.598   2.050  -2.802  1.000000  0.000          0
ATOM   3105  C   HIE   194     -11.962   6.241  -3.947  1.000000  0.000          0
ATOM   3106  O   HIE   194     -12.248   6.974  -4.814  1.000000  0.000          0
ATOM   3107  N   LEU   195     -10.970   6.303  -3.165  1.000000  0.000          0
ATOM   3108  H   LEU   195     -10.910   5.686  -2.368  1.000000  0.000          0
ATOM   3109  CA  LEU   195      -9.849   7.180  -3.344  1.000000  0.000          0
ATOM   3110  HA  LEU   195     -10.049   7.965  -4.074  1.000000  0.000          0
ATOM   3111  CB  LEU   195      -9.442   7.767  -2.007  1.000000  0.000          0
ATOM   3112  HB2 LEU   195      -8.999   6.904  -1.510  1.000000  0.000          0
ATOM   3113  HB3 LEU   195      -8.569   8.398  -2.182  1.000000  0.000          0
ATOM   3114  CG  LEU   195     -10.521   8.468  -1.077  1.000000  0.000          0
ATOM   3115  HG  LEU   195     -11.157   7.758  -0.552  1.000000  0.000          0
ATOM   3116  CD1 LEU   195      -9.688   9.334  -0.112  1.000000  0.000          0
ATOM   3117 HD11 LEU   195     -10.285  10.009   0.502  1.000000  0.000          0
ATOM   3118 HD12 LEU   195      -9.319   8.575   0.579  1.000000  0.000          0
ATOM   3119 HD13 LEU   195      -8.933   9.970  -0.571  1.000000  0.000          0
ATOM   3120  CD2 LEU   195     -11.318   9.569  -1.834  1.000000  0.000          0
ATOM   3121 HD21 LEU   195     -11.998  10.075  -1.151  1.000000  0.000          0
ATOM   3122 HD22 LEU   195     -10.646  10.305  -2.278  1.000000  0.000          0
ATOM   3123 HD23 LEU   195     -11.911   9.223  -2.680  1.000000  0.000          0
ATOM   3124  C   LEU   195      -8.692   6.419  -3.878  1.000000  0.000          0
ATOM   3125  O   LEU   195      -8.279   5.341  -3.343  1.000000  0.000          0
ATOM   3126  N   LEU   196      -8.164   6.852  -5.060  1.000000  0.000          0
ATOM   3127  H   LEU   196      -8.374   7.769  -5.429  1.000000  0.000          0
ATOM   3128  CA  LEU   196      -6.928   6.245  -5.619  1.000000  0.000          0
ATOM   3129  HA  LEU   196      -7.052   5.163  -5.582  1.000000  0.000          0
ATOM   3130  CB  LEU   196      -6.769   6.639  -7.152  1.000000  0.000          0
ATOM   3131  HB2 LEU   196      -6.436   7.674  -7.239  1.000000  0.000          0
ATOM   3132  HB3 LEU   196      -5.953   6.049  -7.566  1.000000  0.000          0
ATOM   3133  CG  LEU   196      -8.063   6.307  -7.983  1.000000  0.000          0
ATOM   3134  HG  LEU   196      -8.463   5.324  -7.728  1.000000  0.000          0
ATOM   3135  CD1 LEU   196      -9.114   7.369  -8.137  1.000000  0.000          0
ATOM   3136 HD11 LEU   196      -9.484   7.827  -7.219  1.000000  0.000          0
ATOM   3137 HD12 LEU   196      -8.615   8.124  -8.746  1.000000  0.000          0
ATOM   3138 HD13 LEU   196      -9.953   7.029  -8.742  1.000000  0.000          0
ATOM   3139  CD2 LEU   196      -7.602   5.985  -9.371  1.000000  0.000          0
ATOM   3140 HD21 LEU   196      -7.157   6.886  -9.797  1.000000  0.000          0
ATOM   3141 HD22 LEU   196      -6.894   5.161  -9.309  1.000000  0.000          0
ATOM   3142 HD23 LEU   196      -8.413   5.576  -9.974  1.000000  0.000          0
ATOM   3143  C   LEU   196      -5.742   6.558  -4.844  1.000000  0.000          0
ATOM   3144  O   LEU   196      -5.341   7.732  -4.707  1.000000  0.000          0
ATOM   3145  N   MET   197      -5.146   5.509  -4.211  1.000000  0.000          0
ATOM   3146  H   MET   197      -5.486   4.592  -4.467  1.000000  0.000          0
ATOM   3147  CA  MET   197      -3.955   5.546  -3.399  1.000000  0.000          0
ATOM   3148  HA  MET   197      -3.429   6.490  -3.539  1.000000  0.000          0
ATOM   3149  CB  MET   197      -4.286   5.497  -1.939  1.000000  0.000          0
ATOM   3150  HB2 MET   197      -4.945   4.638  -1.817  1.000000  0.000          0
ATOM   3151  HB3 MET   197      -3.398   5.430  -1.308  1.000000  0.000          0
ATOM   3152  CG  MET   197      -4.994   6.765  -1.511  1.000000  0.000          0
ATOM   3153  HG2 MET   197      -4.502   7.639  -1.937  1.000000  0.000          0
ATOM   3154  HG3 MET   197      -5.888   6.833  -2.131  1.000000  0.000          0
ATOM   3155  SD  MET   197      -5.380   7.126   0.257  1.000000  0.000          0
ATOM   3156  CE  MET   197      -6.187   8.703   0.250  1.000000  0.000          0
ATOM   3157  HE1 MET   197      -7.072   8.632   0.881  1.000000  0.000          0
ATOM   3158  HE2 MET   197      -5.494   9.495   0.533  1.000000  0.000          0
ATOM   3159  HE3 MET   197      -6.491   8.888  -0.781  1.000000  0.000          0
ATOM   3160  C   MET   197      -3.028   4.374  -3.714  1.000000  0.000          0
ATOM   3161  O   MET   197      -3.096   3.231  -3.219  1.000000  0.000          0
ATOM   3162  N   ASP   198      -1.934   4.605  -4.426  1.000000  0.000          0
ATOM   3163  H   ASP   198      -1.804   5.547  -4.769  1.000000  0.000          0
ATOM   3164  CA  ASP   198      -1.145   3.572  -5.154  1.000000  0.000          0
ATOM   3165  HA  ASP   198      -1.504   2.578  -4.888  1.000000  0.000          0
ATOM   3166  CB  ASP   198      -1.284   3.845  -6.704  1.000000  0.000          0
ATOM   3167  HB2 ASP   198      -1.005   2.932  -7.230  1.000000  0.000          0
ATOM   3168  HB3 ASP   198      -2.330   4.019  -6.954  1.000000  0.000          0
ATOM   3169  CG  ASP   198      -0.351   5.032  -7.169  1.000000  0.000          0
ATOM   3170  OD1 ASP   198      -0.643   6.148  -6.747  1.000000  0.000          0
ATOM   3171  OD2 ASP   198       0.639   4.819  -7.951  1.000000  0.000          0
ATOM   3172  C   ASP   198       0.359   3.575  -4.711  1.000000  0.000          0
ATOM   3173  O   ASP   198       0.925   4.658  -4.440  1.000000  0.000          0
ATOM   3174  N   ASP   199       1.000   2.380  -4.607  1.000000  0.000          0
ATOM   3175  H   ASP   199       0.502   1.563  -4.933  1.000000  0.000          0
ATOM   3176  CA  ASP   199       2.383   2.258  -4.161  1.000000  0.000          0
ATOM   3177  HA  ASP   199       2.542   1.213  -3.891  1.000000  0.000          0
ATOM   3178  CB  ASP   199       3.416   2.534  -5.288  1.000000  0.000          0
ATOM   3179  HB2 ASP   199       3.354   3.570  -5.621  1.000000  0.000          0
ATOM   3180  HB3 ASP   199       4.381   2.218  -4.890  1.000000  0.000          0
ATOM   3181  CG  ASP   199       3.201   1.693  -6.597  1.000000  0.000          0
ATOM   3182  OD1 ASP   199       3.782   2.127  -7.622  1.000000  0.000          0
ATOM   3183  OD2 ASP   199       2.520   0.614  -6.559  1.000000  0.000          0
ATOM   3184  C   ASP   199       2.685   3.003  -2.832  1.000000  0.000          0
ATOM   3185  O   ASP   199       3.537   3.889  -2.842  1.000000  0.000          0
ATOM   3186  N   VAL   200       1.887   2.731  -1.764  1.000000  0.000          0
ATOM   3187  H   VAL   200       1.150   2.099  -2.046  1.000000  0.000          0
ATOM   3188  CA  VAL   200       1.662   3.482  -0.549  1.000000  0.000          0
ATOM   3189  HA  VAL   200       1.625   4.542  -0.799  1.000000  0.000          0
ATOM   3190  CB  VAL   200       0.346   2.941   0.060  1.000000  0.000          0
ATOM   3191  HB  VAL   200       0.376   1.862   0.212  1.000000  0.000          0
ATOM   3192  CG1 VAL   200       0.001   3.715   1.251  1.000000  0.000          0
ATOM   3193 HG11 VAL   200      -0.072   4.802   1.200  1.000000  0.000          0
ATOM   3194 HG12 VAL   200      -0.910   3.310   1.691  1.000000  0.000          0
ATOM   3195 HG13 VAL   200       0.713   3.600   2.068  1.000000  0.000          0
ATOM   3196  CG2 VAL   200      -0.953   3.030  -0.789  1.000000  0.000          0
ATOM   3197 HG21 VAL   200      -0.841   2.546  -1.760  1.000000  0.000          0
ATOM   3198 HG22 VAL   200      -1.831   2.705  -0.231  1.000000  0.000          0
ATOM   3199 HG23 VAL   200      -1.146   4.056  -1.097  1.000000  0.000          0
ATOM   3200  C   VAL   200       2.902   3.206   0.311  1.000000  0.000          0
ATOM   3201  O   VAL   200       3.277   2.027   0.331  1.000000  0.000          0
ATOM   3202  N   VAL   201       3.420   4.138   1.091  1.000000  0.000          0
ATOM   3203  H   VAL   201       2.944   5.030   1.100  1.000000  0.000          0
ATOM   3204  CA  VAL   201       4.553   4.035   2.043  1.000000  0.000          0
ATOM   3205  HA  VAL   201       4.722   2.979   2.256  1.000000  0.000          0
ATOM   3206  CB  VAL   201       5.888   4.655   1.478  1.000000  0.000          0
ATOM   3207  HB  VAL   201       6.742   4.459   2.124  1.000000  0.000          0
ATOM   3208  CG1 VAL   201       6.237   4.032   0.164  1.000000  0.000          0
ATOM   3209 HG11 VAL   201       5.483   4.378  -0.543  1.000000  0.000          0
ATOM   3210 HG12 VAL   201       7.200   4.513   0.002  1.000000  0.000          0
ATOM   3211 HG13 VAL   201       6.322   2.945   0.189  1.000000  0.000          0
ATOM   3212  CG2 VAL   201       5.857   6.169   1.343  1.000000  0.000          0
ATOM   3213 HG21 VAL   201       6.676   6.648   0.805  1.000000  0.000          0
ATOM   3214 HG22 VAL   201       4.982   6.517   0.794  1.000000  0.000          0
ATOM   3215 HG23 VAL   201       5.803   6.629   2.330  1.000000  0.000          0
ATOM   3216  C   VAL   201       4.259   4.711   3.388  1.000000  0.000          0
ATOM   3217  O   VAL   201       3.402   5.574   3.534  1.000000  0.000          0
ATOM   3218  N   SER   202       5.066   4.345   4.379  1.000000  0.000          0
ATOM   3219  H   SER   202       5.754   3.618   4.247  1.000000  0.000          0
ATOM   3220  CA  SER   202       5.199   4.877   5.777  1.000000  0.000          0
ATOM   3221  HA  SER   202       4.458   4.379   6.402  1.000000  0.000          0
ATOM   3222  CB  SER   202       6.539   4.432   6.355  1.000000  0.000          0
ATOM   3223  HB2 SER   202       7.404   4.802   5.802  1.000000  0.000          0
ATOM   3224  HB3 SER   202       6.621   4.843   7.360  1.000000  0.000          0
ATOM   3225  OG  SER   202       6.460   3.000   6.373  1.000000  0.000          0
ATOM   3226  HG  SER   202       6.951   2.697   5.605  1.000000  0.000          0
ATOM   3227  C   SER   202       5.222   6.404   5.943  1.000000  0.000          0
ATOM   3228  O   SER   202       4.423   6.910   6.729  1.000000  0.000          0
ATOM   3229  N   ALA   203       5.874   7.152   5.112  1.000000  0.000          0
ATOM   3230  H   ALA   203       6.475   6.667   4.459  1.000000  0.000          0
ATOM   3231  CA  ALA   203       5.856   8.603   5.280  1.000000  0.000          0
ATOM   3232  HA  ALA   203       5.710   8.853   6.331  1.000000  0.000          0
ATOM   3233  CB  ALA   203       7.216   9.249   4.980  1.000000  0.000          0
ATOM   3234  HB1 ALA   203       7.606   9.104   3.972  1.000000  0.000          0
ATOM   3235  HB2 ALA   203       7.171  10.299   5.268  1.000000  0.000          0
ATOM   3236  HB3 ALA   203       8.015   8.836   5.594  1.000000  0.000          0
ATOM   3237  C   ALA   203       4.658   9.210   4.430  1.000000  0.000          0
ATOM   3238  O   ALA   203       4.740  10.426   4.116  1.000000  0.000          0
ATOM   3239  N   ASP   204       3.630   8.475   3.902  1.000000  0.000          0
ATOM   3240  H   ASP   204       3.763   7.476   3.976  1.000000  0.000          0
ATOM   3241  CA  ASP   204       2.429   9.039   3.342  1.000000  0.000          0
ATOM   3242  HA  ASP   204       2.699   9.943   2.799  1.000000  0.000          0
ATOM   3243  CB  ASP   204       1.607   8.015   2.511  1.000000  0.000          0
ATOM   3244  HB2 ASP   204       1.332   7.141   3.102  1.000000  0.000          0
ATOM   3245  HB3 ASP   204       0.616   8.426   2.313  1.000000  0.000          0
ATOM   3246  CG  ASP   204       2.206   7.631   1.184  1.000000  0.000          0
ATOM   3247  OD1 ASP   204       2.926   8.483   0.614  1.000000  0.000          0
ATOM   3248  OD2 ASP   204       1.862   6.565   0.671  1.000000  0.000          0
ATOM   3249  C   ASP   204       1.481   9.642   4.376  1.000000  0.000          0
ATOM   3250  O   ASP   204       1.199   8.983   5.421  1.000000  0.000          0
ATOM   3251  N   GLN   205       0.834  10.801   4.059  1.000000  0.000          0
ATOM   3252  H   GLN   205       1.122  11.278   3.216  1.000000  0.000          0
ATOM   3253  CA  GLN   205      -0.300  11.304   4.766  1.000000  0.000          0
ATOM   3254  HA  GLN   205      -1.131  10.631   4.984  1.000000  0.000          0
ATOM   3255  CB  GLN   205       0.216  12.018   6.054  1.000000  0.000          0
ATOM   3256  HB2 GLN   205       0.933  11.398   6.591  1.000000  0.000          0
ATOM   3257  HB3 GLN   205       0.742  12.927   5.762  1.000000  0.000          0
ATOM   3258  CG  GLN   205      -0.983  12.598   6.897  1.000000  0.000          0
ATOM   3259  HG2 GLN   205      -1.390  13.455   6.359  1.000000  0.000          0
ATOM   3260  HG3 GLN   205      -1.689  11.790   7.080  1.000000  0.000          0
ATOM   3261  CD  GLN   205      -0.530  13.060   8.294  1.000000  0.000          0
ATOM   3262  OE1 GLN   205       0.562  12.765   8.775  1.000000  0.000          0
ATOM   3263  NE2 GLN   205      -1.328  13.927   8.861  1.000000  0.000          0
ATOM   3264 HE21 GLN   205      -1.113  14.397   9.729  1.000000  0.000          0
ATOM   3265 HE22 GLN   205      -2.277  14.085   8.550  1.000000  0.000          0
ATOM   3266  C   GLN   205      -0.994  12.276   3.801  1.000000  0.000          0
ATOM   3267  O   GLN   205      -0.353  13.049   3.142  1.000000  0.000          0
ATOM   3268  N   TYR   206      -2.300  12.321   3.843  1.000000  0.000          0
ATOM   3269  H   TYR   206      -2.842  11.738   4.465  1.000000  0.000          0
ATOM   3270  CA  TYR   206      -3.160  13.062   2.908  1.000000  0.000          0
ATOM   3271  HA  TYR   206      -2.553  13.562   2.153  1.000000  0.000          0
ATOM   3272  CB  TYR   206      -4.005  11.986   2.226  1.000000  0.000          0
ATOM   3273  HB2 TYR   206      -4.481  11.425   3.029  1.000000  0.000          0
ATOM   3274  HB3 TYR   206      -4.773  12.545   1.691  1.000000  0.000          0
ATOM   3275  CG  TYR   206      -3.364  11.066   1.176  1.000000  0.000          0
ATOM   3276  CD1 TYR   206      -2.839   9.800   1.564  1.000000  0.000          0
ATOM   3277  HD1 TYR   206      -2.966   9.423   2.568  1.000000  0.000          0
ATOM   3278  CE1 TYR   206      -2.436   8.845   0.536  1.000000  0.000          0
ATOM   3279  HE1 TYR   206      -2.102   7.851   0.795  1.000000  0.000          0
ATOM   3280  CZ  TYR   206      -2.390   9.246  -0.795  1.000000  0.000          0
ATOM   3281  OH  TYR   206      -1.937   8.374  -1.728  1.000000  0.000          0
ATOM   3282  HH  TYR   206      -1.301   7.848  -1.237  1.000000  0.000          0
ATOM   3283  CE2 TYR   206      -2.833  10.491  -1.145  1.000000  0.000          0
ATOM   3284  HE2 TYR   206      -2.817  10.698  -2.204  1.000000  0.000          0
ATOM   3285  CD2 TYR   206      -3.423  11.417  -0.187  1.000000  0.000          0
ATOM   3286  HD2 TYR   206      -3.641  12.432  -0.480  1.000000  0.000          0
ATOM   3287  C   TYR   206      -3.980  14.032   3.658  1.000000  0.000          0
ATOM   3288  O   TYR   206      -4.508  13.767   4.696  1.000000  0.000          0
ATOM   3289  N   THR   207      -4.259  15.180   3.047  1.000000  0.000          0
ATOM   3290  H   THR   207      -3.871  15.382   2.137  1.000000  0.000          0
ATOM   3291  CA  THR   207      -5.378  16.082   3.458  1.000000  0.000          0
ATOM   3292  HA  THR   207      -5.727  15.945   4.481  1.000000  0.000          0
ATOM   3293  CB  THR   207      -5.070  17.583   3.165  1.000000  0.000          0
ATOM   3294  HB  THR   207      -5.844  18.177   3.652  1.000000  0.000          0
ATOM   3295  CG2 THR   207      -3.867  18.007   3.993  1.000000  0.000          0
ATOM   3296 HG21 THR   207      -2.988  17.468   3.638  1.000000  0.000          0
ATOM   3297 HG22 THR   207      -3.726  19.051   3.714  1.000000  0.000          0
ATOM   3298 HG23 THR   207      -3.948  18.066   5.077  1.000000  0.000          0
ATOM   3299  OG1 THR   207      -4.917  17.977   1.812  1.000000  0.000          0
ATOM   3300  HG1 THR   207      -5.735  18.290   1.417  1.000000  0.000          0
ATOM   3301  C   THR   207      -6.641  15.720   2.654  1.000000  0.000          0
ATOM   3302  O   THR   207      -6.548  14.937   1.695  1.000000  0.000          0
ATOM   3303  N   LEU   208      -7.818  16.112   3.161  1.000000  0.000          0
ATOM   3304  H   LEU   208      -7.894  16.647   4.014  1.000000  0.000          0
ATOM   3305  CA  LEU   208      -9.104  15.650   2.674  1.000000  0.000          0
ATOM   3306  HA  LEU   208      -8.983  15.271   1.659  1.000000  0.000          0
ATOM   3307  CB  LEU   208      -9.679  14.444   3.537  1.000000  0.000          0
ATOM   3308  HB2 LEU   208      -9.809  14.786   4.564  1.000000  0.000          0
ATOM   3309  HB3 LEU   208     -10.645  14.065   3.202  1.000000  0.000          0
ATOM   3310  CG  LEU   208      -8.781  13.286   3.811  1.000000  0.000          0
ATOM   3311  HG  LEU   208      -7.783  13.620   4.096  1.000000  0.000          0
ATOM   3312  CD1 LEU   208      -9.405  12.405   4.888  1.000000  0.000          0
ATOM   3313 HD11 LEU   208      -9.415  12.909   5.854  1.000000  0.000          0
ATOM   3314 HD12 LEU   208     -10.356  11.979   4.568  1.000000  0.000          0
ATOM   3315 HD13 LEU   208      -8.710  11.576   5.023  1.000000  0.000          0
ATOM   3316  CD2 LEU   208      -8.629  12.400   2.513  1.000000  0.000          0
ATOM   3317 HD21 LEU   208      -8.176  12.973   1.704  1.000000  0.000          0
ATOM   3318 HD22 LEU   208      -8.005  11.519   2.661  1.000000  0.000          0
ATOM   3319 HD23 LEU   208      -9.539  11.981   2.083  1.000000  0.000          0
ATOM   3320  C   LEU   208     -10.036  16.812   2.863  1.000000  0.000          0
ATOM   3321  O   LEU   208     -10.148  17.352   3.969  1.000000  0.000          0
ATOM   3322  N   ASP   209     -10.677  17.257   1.822  1.000000  0.000          0
ATOM   3323  H   ASP   209     -10.537  16.783   0.941  1.000000  0.000          0
ATOM   3324  CA  ASP   209     -11.696  18.343   1.874  1.000000  0.000          0
ATOM   3325  HA  ASP   209     -11.982  18.658   2.878  1.000000  0.000          0
ATOM   3326  CB  ASP   209     -11.240  19.620   1.088  1.000000  0.000          0
ATOM   3327  HB2 ASP   209     -11.241  19.341   0.034  1.000000  0.000          0
ATOM   3328  HB3 ASP   209     -12.063  20.333   1.147  1.000000  0.000          0
ATOM   3329  CG  ASP   209      -9.858  20.370   1.462  1.000000  0.000          0
ATOM   3330  OD1 ASP   209      -9.752  21.038   2.544  1.000000  0.000          0
ATOM   3331  OD2 ASP   209      -8.931  20.174   0.632  1.000000  0.000          0
ATOM   3332  C   ASP   209     -13.031  17.740   1.345  1.000000  0.000          0
ATOM   3333  O   ASP   209     -13.153  17.546   0.149  1.000000  0.000          0
ATOM   3334  N   LEU   210     -13.982  17.539   2.205  1.000000  0.000          0
ATOM   3335  H   LEU   210     -13.873  17.970   3.112  1.000000  0.000          0
ATOM   3336  CA  LEU   210     -15.341  16.961   2.011  1.000000  0.000          0
ATOM   3337  HA  LEU   210     -15.264  16.343   1.116  1.000000  0.000          0
ATOM   3338  CB  LEU   210     -15.726  15.965   3.157  1.000000  0.000          0
ATOM   3339  HB2 LEU   210     -14.984  15.172   3.073  1.000000  0.000          0
ATOM   3340  HB3 LEU   210     -15.616  16.406   4.148  1.000000  0.000          0
ATOM   3341  CG  LEU   210     -17.208  15.367   3.093  1.000000  0.000          0
ATOM   3342  HG  LEU   210     -17.934  16.177   3.019  1.000000  0.000          0
ATOM   3343  CD1 LEU   210     -17.341  14.358   1.949  1.000000  0.000          0
ATOM   3344 HD11 LEU   210     -17.116  14.854   1.005  1.000000  0.000          0
ATOM   3345 HD12 LEU   210     -16.701  13.481   2.039  1.000000  0.000          0
ATOM   3346 HD13 LEU   210     -18.363  14.000   1.822  1.000000  0.000          0
ATOM   3347  CD2 LEU   210     -17.403  14.548   4.402  1.000000  0.000          0
ATOM   3348 HD21 LEU   210     -17.546  15.165   5.289  1.000000  0.000          0
ATOM   3349 HD22 LEU   210     -18.236  13.848   4.322  1.000000  0.000          0
ATOM   3350 HD23 LEU   210     -16.588  13.861   4.627  1.000000  0.000          0
ATOM   3351  C   LEU   210     -16.432  18.156   1.846  1.000000  0.000          0
ATOM   3352  O   LEU   210     -16.647  18.947   2.786  1.000000  0.000          0
ATOM   3353  N   TRP   211     -17.146  18.186   0.684  1.000000  0.000          0
ATOM   3354  H   TRP   211     -16.839  17.504   0.006  1.000000  0.000          0
ATOM   3355  CA  TRP   211     -18.329  18.990   0.343  1.000000  0.000          0
ATOM   3356  HA  TRP   211     -18.355  19.804   1.068  1.000000  0.000          0
ATOM   3357  CB  TRP   211     -18.277  19.693  -1.041  1.000000  0.000          0
ATOM   3358  HB2 TRP   211     -17.276  20.107  -1.165  1.000000  0.000          0
ATOM   3359  HB3 TRP   211     -18.508  18.915  -1.768  1.000000  0.000          0
ATOM   3360  CG  TRP   211     -19.238  20.884  -1.314  1.000000  0.000          0
ATOM   3361  CD1 TRP   211     -18.782  22.106  -1.548  1.000000  0.000          0
ATOM   3362  HD1 TRP   211     -17.766  22.471  -1.578  1.000000  0.000          0
ATOM   3363  NE1 TRP   211     -19.885  22.902  -1.821  1.000000  0.000          0
ATOM   3364  HE1 TRP   211     -19.816  23.869  -2.102  1.000000  0.000          0
ATOM   3365  CE2 TRP   211     -21.032  22.129  -1.970  1.000000  0.000          0
ATOM   3366  CZ2 TRP   211     -22.381  22.426  -2.397  1.000000  0.000          0
ATOM   3367  HZ2 TRP   211     -22.637  23.459  -2.582  1.000000  0.000          0
ATOM   3368  CH2 TRP   211     -23.365  21.401  -2.564  1.000000  0.000          0
ATOM   3369  HH2 TRP   211     -24.358  21.535  -2.968  1.000000  0.000          0
ATOM   3370  CZ3 TRP   211     -22.913  20.101  -2.201  1.000000  0.000          0
ATOM   3371  HZ3 TRP   211     -23.571  19.254  -2.329  1.000000  0.000          0
ATOM   3372  CE3 TRP   211     -21.582  19.846  -1.782  1.000000  0.000          0
ATOM   3373  HE3 TRP   211     -21.295  18.808  -1.719  1.000000  0.000          0
ATOM   3374  CD2 TRP   211     -20.666  20.886  -1.557  1.000000  0.000          0
ATOM   3375  C   TRP   211     -19.593  18.161   0.367  1.000000  0.000          0
ATOM   3376  O   TRP   211     -19.559  17.081  -0.260  1.000000  0.000          0
ATOM   3377  N   ALA   212     -20.674  18.580   0.959  1.000000  0.000          0
ATOM   3378  H   ALA   212     -20.655  19.526   1.310  1.000000  0.000          0
ATOM   3379  CA  ALA   212     -21.918  17.806   1.208  1.000000  0.000          0
ATOM   3380  HA  ALA   212     -22.146  17.232   0.309  1.000000  0.000          0
ATOM   3381  CB  ALA   212     -21.756  16.829   2.379  1.000000  0.000          0
ATOM   3382  HB1 ALA   212     -22.635  16.184   2.372  1.000000  0.000          0
ATOM   3383  HB2 ALA   212     -20.829  16.271   2.257  1.000000  0.000          0
ATOM   3384  HB3 ALA   212     -21.728  17.462   3.266  1.000000  0.000          0
ATOM   3385  C   ALA   212     -23.205  18.671   1.402  1.000000  0.000          0
ATOM   3386  O   ALA   212     -23.060  19.768   1.907  1.000000  0.000          0
ATOM   3387  N   GLY   213     -24.365  18.129   1.050  1.000000  0.000          0
ATOM   3388  H   GLY   213     -24.387  17.275   0.512  1.000000  0.000          0
ATOM   3389  CA  GLY   213     -25.596  18.887   1.194  1.000000  0.000          0
ATOM   3390  HA2 GLY   213     -26.440  18.263   0.899  1.000000  0.000          0
ATOM   3391  HA3 GLY   213     -25.663  19.106   2.260  1.000000  0.000          0
ATOM   3392  C   GLY   213     -25.657  20.140   0.278  1.000000  0.000          0
ATOM   3393  O   GLY   213     -26.057  19.995  -0.884  1.000000  0.000          0
ATOM   3394  N   GLN   214     -25.380  21.372   0.821  1.000000  0.000          0
ATOM   3395  H   GLN   214     -25.223  21.458   1.815  1.000000  0.000          0
ATOM   3396  CA  GLN   214     -25.241  22.652   0.156  1.000000  0.000          0
ATOM   3397  HA  GLN   214     -25.127  22.432  -0.905  1.000000  0.000          0
ATOM   3398  CB  GLN   214     -26.500  23.551   0.298  1.000000  0.000          0
ATOM   3399  HB2 GLN   214     -26.614  23.863   1.335  1.000000  0.000          0
ATOM   3400  HB3 GLN   214     -26.271  24.507  -0.171  1.000000  0.000          0
ATOM   3401  CG  GLN   214     -27.829  23.008  -0.234  1.000000  0.000          0
ATOM   3402  HG2 GLN   214     -27.900  21.940  -0.030  1.000000  0.000          0
ATOM   3403  HG3 GLN   214     -28.602  23.505   0.353  1.000000  0.000          0
ATOM   3404  CD  GLN   214     -28.010  23.279  -1.774  1.000000  0.000          0
ATOM   3405  OE1 GLN   214     -27.075  23.692  -2.435  1.000000  0.000          0
ATOM   3406  NE2 GLN   214     -29.236  23.076  -2.313  1.000000  0.000          0
ATOM   3407 HE21 GLN   214     -29.455  23.565  -3.169  1.000000  0.000          0
ATOM   3408 HE22 GLN   214     -29.897  22.578  -1.735  1.000000  0.000          0
ATOM   3409  C   GLN   214     -23.931  23.407   0.615  1.000000  0.000          0
ATOM   3410  O   GLN   214     -23.910  24.585   0.676  1.000000  0.000          0
ATOM   3411  N   GLN   215     -22.970  22.687   1.192  1.000000  0.000          0
ATOM   3412  H   GLN   215     -23.070  21.684   1.252  1.000000  0.000          0
ATOM   3413  CA  GLN   215     -21.885  23.180   2.007  1.000000  0.000          0
ATOM   3414  HA  GLN   215     -21.617  24.198   1.721  1.000000  0.000          0
ATOM   3415  CB  GLN   215     -22.297  23.176   3.482  1.000000  0.000          0
ATOM   3416  HB2 GLN   215     -22.499  22.166   3.841  1.000000  0.000          0
ATOM   3417  HB3 GLN   215     -21.446  23.492   4.086  1.000000  0.000          0
ATOM   3418  CG  GLN   215     -23.444  24.096   3.858  1.000000  0.000          0
ATOM   3419  HG2 GLN   215     -23.205  24.485   4.847  1.000000  0.000          0
ATOM   3420  HG3 GLN   215     -23.412  24.989   3.235  1.000000  0.000          0
ATOM   3421  CD  GLN   215     -24.898  23.525   3.857  1.000000  0.000          0
ATOM   3422  OE1 GLN   215     -25.130  22.317   3.574  1.000000  0.000          0
ATOM   3423  NE2 GLN   215     -25.893  24.297   4.220  1.000000  0.000          0
ATOM   3424 HE21 GLN   215     -26.828  23.918   4.168  1.000000  0.000          0
ATOM   3425 HE22 GLN   215     -25.734  25.240   4.545  1.000000  0.000          0
ATOM   3426  C   GLN   215     -20.567  22.346   1.955  1.000000  0.000          0
ATOM   3427  O   GLN   215     -20.512  21.135   1.925  1.000000  0.000          0
ATOM   3428  N   LEU   216     -19.452  23.052   2.241  1.000000  0.000          0
ATOM   3429  H   LEU   216     -19.482  24.059   2.298  1.000000  0.000          0
ATOM   3430  CA  LEU   216     -18.150  22.467   2.758  1.000000  0.000          0
ATOM   3431  HA  LEU   216     -17.999  21.551   2.187  1.000000  0.000          0
ATOM   3432  CB  LEU   216     -17.010  23.450   2.641  1.000000  0.000          0
ATOM   3433  HB2 LEU   216     -17.142  23.959   1.687  1.000000  0.000          0
ATOM   3434  HB3 LEU   216     -17.249  24.117   3.469  1.000000  0.000          0
ATOM   3435  CG  LEU   216     -15.539  22.894   2.507  1.000000  0.000          0
ATOM   3436  HG  LEU   216     -14.925  23.786   2.633  1.000000  0.000          0
ATOM   3437  CD1 LEU   216     -15.056  21.972   3.598  1.000000  0.000          0
ATOM   3438 HD11 LEU   216     -15.568  21.014   3.679  1.000000  0.000          0
ATOM   3439 HD12 LEU   216     -14.022  21.696   3.387  1.000000  0.000          0
ATOM   3440 HD13 LEU   216     -15.101  22.497   4.552  1.000000  0.000          0
ATOM   3441  CD2 LEU   216     -15.300  22.292   1.129  1.000000  0.000          0
ATOM   3442 HD21 LEU   216     -15.368  22.999   0.304  1.000000  0.000          0
ATOM   3443 HD22 LEU   216     -14.287  21.893   1.092  1.000000  0.000          0
ATOM   3444 HD23 LEU   216     -16.124  21.583   1.049  1.000000  0.000          0
ATOM   3445  C   LEU   216     -18.460  21.948   4.183  1.000000  0.000          0
ATOM   3446  O   LEU   216     -18.764  22.782   5.072  1.000000  0.000          0
ATOM   3447  N   LEU   217     -18.256  20.668   4.411  1.000000  0.000          0
ATOM   3448  H   LEU   217     -17.780  20.155   3.684  1.000000  0.000          0
ATOM   3449  CA  LEU   217     -18.785  19.870   5.529  1.000000  0.000          0
ATOM   3450  HA  LEU   217     -19.380  20.532   6.159  1.000000  0.000          0
ATOM   3451  CB  LEU   217     -19.554  18.666   5.013  1.000000  0.000          0
ATOM   3452  HB2 LEU   217     -20.392  19.077   4.450  1.000000  0.000          0
ATOM   3453  HB3 LEU   217     -18.993  18.078   4.288  1.000000  0.000          0
ATOM   3454  CG  LEU   217     -20.303  17.810   6.126  1.000000  0.000          0
ATOM   3455  HG  LEU   217     -21.010  17.174   5.595  1.000000  0.000          0
ATOM   3456  CD1 LEU   217     -19.410  17.030   7.131  1.000000  0.000          0
ATOM   3457 HD11 LEU   217     -19.963  16.366   7.795  1.000000  0.000          0
ATOM   3458 HD12 LEU   217     -18.749  16.365   6.574  1.000000  0.000          0
ATOM   3459 HD13 LEU   217     -18.793  17.655   7.776  1.000000  0.000          0
ATOM   3460  CD2 LEU   217     -21.214  18.734   6.971  1.000000  0.000          0
ATOM   3461 HD21 LEU   217     -20.630  19.437   7.564  1.000000  0.000          0
ATOM   3462 HD22 LEU   217     -22.021  19.177   6.389  1.000000  0.000          0
ATOM   3463 HD23 LEU   217     -21.805  18.154   7.679  1.000000  0.000          0
ATOM   3464  C   LEU   217     -17.725  19.503   6.601  1.000000  0.000          0
ATOM   3465  O   LEU   217     -17.815  19.826   7.779  1.000000  0.000          0
ATOM   3466  N   TRP   218     -16.589  19.024   6.114  1.000000  0.000          0
ATOM   3467  H   TRP   218     -16.521  18.728   5.149  1.000000  0.000          0
ATOM   3468  CA  TRP   218     -15.379  18.596   6.958  1.000000  0.000          0
ATOM   3469  HA  TRP   218     -15.438  19.215   7.853  1.000000  0.000          0
ATOM   3470  CB  TRP   218     -15.760  17.130   7.388  1.000000  0.000          0
ATOM   3471  HB2 TRP   218     -16.654  17.090   8.009  1.000000  0.000          0
ATOM   3472  HB3 TRP   218     -15.928  16.659   6.419  1.000000  0.000          0
ATOM   3473  CG  TRP   218     -14.735  16.292   8.084  1.000000  0.000          0
ATOM   3474  CD1 TRP   218     -14.553  16.396   9.434  1.000000  0.000          0
ATOM   3475  HD1 TRP   218     -15.120  17.019  10.109  1.000000  0.000          0
ATOM   3476  NE1 TRP   218     -13.646  15.474   9.805  1.000000  0.000          0
ATOM   3477  HE1 TRP   218     -13.464  15.348  10.790  1.000000  0.000          0
ATOM   3478  CE2 TRP   218     -13.145  14.749   8.759  1.000000  0.000          0
ATOM   3479  CZ2 TRP   218     -12.078  13.826   8.731  1.000000  0.000          0
ATOM   3480  HZ2 TRP   218     -11.608  13.419   9.613  1.000000  0.000          0
ATOM   3481  CH2 TRP   218     -11.665  13.395   7.456  1.000000  0.000          0
ATOM   3482  HH2 TRP   218     -10.977  12.565   7.398  1.000000  0.000          0
ATOM   3483  CZ3 TRP   218     -12.428  13.745   6.298  1.000000  0.000          0
ATOM   3484  HZ3 TRP   218     -12.293  13.289   5.328  1.000000  0.000          0
ATOM   3485  CE3 TRP   218     -13.352  14.767   6.408  1.000000  0.000          0
ATOM   3486  HE3 TRP   218     -13.776  15.162   5.497  1.000000  0.000          0
ATOM   3487  CD2 TRP   218     -13.760  15.321   7.646  1.000000  0.000          0
ATOM   3488  C   TRP   218     -13.983  18.802   6.269  1.000000  0.000          0
ATOM   3489  O   TRP   218     -13.832  18.661   5.027  1.000000  0.000          0
ATOM   3490  N   BCN   219     -12.993  18.966   7.077  1.000000  0.000          0
ATOM   3491  H27 BCN   219     -13.220  18.847   8.055  1.000000  0.000          0
ATOM   3492  C2  BCN   219     -11.630  19.109   6.702  1.000000  0.000          0
ATOM   3493  H   BCN   219     -11.469  18.649   5.727  1.000000  0.000          0
ATOM   3494  C4  BCN   219     -11.217  20.573   6.603  1.000000  0.000          0
ATOM   3495  H1  BCN   219     -11.652  21.107   7.457  1.000000  0.000          0
ATOM   3496  H2  BCN   219     -10.142  20.655   6.804  1.000000  0.000          0
ATOM   3497  C5  BCN   219     -11.716  21.398   5.398  1.000000  0.000          0
ATOM   3498  H3  BCN   219     -11.530  20.807   4.493  1.000000  0.000          0
ATOM   3499  H4  BCN   219     -12.794  21.598   5.432  1.000000  0.000          0
ATOM   3500  C6  BCN   219     -10.934  22.764   5.322  1.000000  0.000          0
ATOM   3501  H8  BCN   219      -9.908  22.519   5.024  1.000000  0.000          0
ATOM   3502  H9  BCN   219     -10.829  23.282   6.283  1.000000  0.000          0
ATOM   3503  C7  BCN   219     -11.509  23.831   4.416  1.000000  0.000          0
ATOM   3504  H5  BCN   219     -10.845  24.703   4.408  1.000000  0.000          0
ATOM   3505  H6  BCN   219     -12.493  24.160   4.771  1.000000  0.000          0
ATOM   3506  N2  BCN   219     -11.492  23.243   3.115  1.000000  0.000          0
ATOM   3507  H7  BCN   219     -11.124  22.311   2.963  1.000000  0.000          0
ATOM   3508  C8  BCN   219     -12.018  23.963   2.054  1.000000  0.000          0
ATOM   3509  O1  BCN   219     -12.394  25.118   2.083  1.000000  0.000          0
ATOM   3510  O2  BCN   219     -12.000  23.127   0.985  1.000000  0.000          0
ATOM   3511  C9  BCN   219     -12.361  23.703  -0.308  1.000000  0.000          0
ATOM   3512  H21 BCN   219     -11.630  24.469  -0.594  1.000000  0.000          0
ATOM   3513  H22 BCN   219     -13.392  24.081  -0.267  1.000000  0.000          0
ATOM   3514  C10 BCN   219     -12.161  22.514  -1.344  1.000000  0.000          0
ATOM   3515  H23 BCN   219     -11.194  22.017  -1.371  1.000000  0.000          0
ATOM   3516  C11 BCN   219     -12.822  22.636  -2.733  1.000000  0.000          0
ATOM   3517  H12 BCN   219     -13.606  23.366  -2.917  1.000000  0.000          0
ATOM   3518  C12 BCN   219     -12.030  22.435  -4.062  1.000000  0.000          0
ATOM   3519  H13 BCN   219     -11.215  21.725  -3.882  1.000000  0.000          0
ATOM   3520  H14 BCN   219     -11.541  23.372  -4.357  1.000000  0.000          0
ATOM   3521  C13 BCN   219     -12.886  21.918  -5.327  1.000000  0.000          0
ATOM   3522  H19 BCN   219     -13.542  22.704  -5.722  1.000000  0.000          0
ATOM   3523  H20 BCN   219     -12.199  21.680  -6.149  1.000000  0.000          0
ATOM   3524  C14 BCN   219     -13.558  20.777  -4.784  1.000000  0.000          0
ATOM   3525  C15 BCN   219     -13.920  19.990  -3.998  1.000000  0.000          0
ATOM   3526  C16 BCN   219     -14.067  19.386  -2.717  1.000000  0.000          0
ATOM   3527  H17 BCN   219     -13.982  18.293  -2.692  1.000000  0.000          0
ATOM   3528  H18 BCN   219     -15.112  19.438  -2.385  1.000000  0.000          0
ATOM   3529  C17 BCN   219     -13.069  20.124  -1.792  1.000000  0.000          0
ATOM   3530  H15 BCN   219     -13.182  19.800  -0.750  1.000000  0.000          0
ATOM   3531  H16 BCN   219     -12.087  19.778  -2.136  1.000000  0.000          0
ATOM   3532  C18 BCN   219     -13.302  21.609  -1.686  1.000000  0.000          0
ATOM   3533  H11 BCN   219     -14.272  21.831  -1.249  1.000000  0.000          0
ATOM   3534  C3  BCN   219     -10.788  18.421   7.663  1.000000  0.000          0
ATOM   3535  O3  BCN   219     -10.904  18.653   8.858  1.000000  0.000          0
ATOM   3536  N   GLY   220     -10.059  17.449   7.169  1.000000  0.000          0
ATOM   3537  H   GLY   220     -10.084  17.294   6.170  1.000000  0.000          0
ATOM   3538  CA  GLY   220      -9.321  16.409   7.988  1.000000  0.000          0
ATOM   3539  HA2 GLY   220      -8.983  16.859   8.922  1.000000  0.000          0
ATOM   3540  HA3 GLY   220     -10.002  15.613   8.290  1.000000  0.000          0
ATOM   3541  C   GLY   220      -8.110  15.735   7.353  1.000000  0.000          0
ATOM   3542  O   GLY   220      -7.542  16.254   6.370  1.000000  0.000          0
ATOM   3543  N   SER   221      -7.809  14.493   7.786  1.000000  0.000          0
ATOM   3544  H   SER   221      -8.350  14.030   8.503  1.000000  0.000          0
ATOM   3545  CA  SER   221      -6.642  13.894   7.191  1.000000  0.000          0
ATOM   3546  HA  SER   221      -6.596  14.006   6.107  1.000000  0.000          0
ATOM   3547  CB  SER   221      -5.450  14.595   7.845  1.000000  0.000          0
ATOM   3548  HB2 SER   221      -5.588  15.674   7.818  1.000000  0.000          0
ATOM   3549  HB3 SER   221      -5.390  14.273   8.885  1.000000  0.000          0
ATOM   3550  OG  SER   221      -4.219  14.090   7.380  1.000000  0.000          0
ATOM   3551  HG  SER   221      -4.027  14.471   6.519  1.000000  0.000          0
ATOM   3552  C   SER   221      -6.637  12.355   7.354  1.000000  0.000          0
ATOM   3553  O   SER   221      -7.431  11.769   8.155  1.000000  0.000          0
ATOM   3554  N   PHE   222      -5.836  11.717   6.437  1.000000  0.000          0
ATOM   3555  H   PHE   222      -5.155  12.309   5.982  1.000000  0.000          0
ATOM   3556  CA  PHE   222      -5.750  10.208   6.471  1.000000  0.000          0
ATOM   3557  HA  PHE   222      -6.123   9.921   7.454  1.000000  0.000          0
ATOM   3558  CB  PHE   222      -6.576   9.630   5.342  1.000000  0.000          0
ATOM   3559  HB2 PHE   222      -7.623   9.722   5.629  1.000000  0.000          0
ATOM   3560  HB3 PHE   222      -6.235  10.082   4.410  1.000000  0.000          0
ATOM   3561  CG  PHE   222      -6.400   8.189   5.122  1.000000  0.000          0
ATOM   3562  CD1 PHE   222      -6.511   7.279   6.210  1.000000  0.000          0
ATOM   3563  HD1 PHE   222      -6.732   7.648   7.201  1.000000  0.000          0
ATOM   3564  CE1 PHE   222      -6.407   5.889   6.027  1.000000  0.000          0
ATOM   3565  HE1 PHE   222      -6.738   5.315   6.880  1.000000  0.000          0
ATOM   3566  CZ  PHE   222      -6.054   5.350   4.786  1.000000  0.000          0
ATOM   3567  HZ  PHE   222      -5.974   4.283   4.636  1.000000  0.000          0
ATOM   3568  CE2 PHE   222      -5.799   6.252   3.724  1.000000  0.000          0
ATOM   3569  HE2 PHE   222      -5.363   5.926   2.791  1.000000  0.000          0
ATOM   3570  CD2 PHE   222      -6.111   7.617   3.839  1.000000  0.000          0
ATOM   3571  HD2 PHE   222      -6.037   8.241   2.962  1.000000  0.000          0
ATOM   3572  C   PHE   222      -4.219   9.839   6.394  1.000000  0.000          0
ATOM   3573  O   PHE   222      -3.474  10.288   5.522  1.000000  0.000          0
ATOM   3574  N   LYS   223      -3.709   8.882   7.272  1.000000  0.000          0
ATOM   3575  H   LYS   223      -4.247   8.652   8.096  1.000000  0.000          0
ATOM   3576  CA  LYS   223      -2.304   8.312   7.301  1.000000  0.000          0
ATOM   3577  HA  LYS   223      -1.691   8.834   6.567  1.000000  0.000          0
ATOM   3578  CB  LYS   223      -1.670   8.644   8.676  1.000000  0.000          0
ATOM   3579  HB2 LYS   223      -1.733   9.724   8.809  1.000000  0.000          0
ATOM   3580  HB3 LYS   223      -2.073   8.041   9.490  1.000000  0.000          0
ATOM   3581  CG  LYS   223      -0.126   8.347   8.614  1.000000  0.000          0
ATOM   3582  HG2 LYS   223       0.031   7.326   8.267  1.000000  0.000          0
ATOM   3583  HG3 LYS   223       0.299   9.040   7.888  1.000000  0.000          0
ATOM   3584  CD  LYS   223       0.689   8.518   9.946  1.000000  0.000          0
ATOM   3585  HD2 LYS   223       0.967   9.554  10.147  1.000000  0.000          0
ATOM   3586  HD3 LYS   223       0.019   8.031  10.654  1.000000  0.000          0
ATOM   3587  CE  LYS   223       2.073   7.755   9.871  1.000000  0.000          0
ATOM   3588  HE2 LYS   223       1.820   6.734  10.160  1.000000  0.000          0
ATOM   3589  HE3 LYS   223       2.368   7.769   8.822  1.000000  0.000          0
ATOM   3590  NZ  LYS   223       3.148   8.394  10.674  1.000000  0.000          0
ATOM   3591  HZ1 LYS   223       4.062   7.965  10.645  1.000000  0.000          0
ATOM   3592  HZ2 LYS   223       3.289   9.319  10.297  1.000000  0.000          0
ATOM   3593  HZ3 LYS   223       2.878   8.452  11.645  1.000000  0.000          0
ATOM   3594  C   LYS   223      -2.330   6.797   6.968  1.000000  0.000          0
ATOM   3595  O   LYS   223      -2.416   5.984   7.880  1.000000  0.000          0
ATOM   3596  N   PRO   224      -2.137   6.504   5.668  1.000000  0.000          0
ATOM   3597  CD  PRO   224      -1.663   7.287   4.519  1.000000  0.000          0
ATOM   3598  HD2 PRO   224      -0.578   7.260   4.421  1.000000  0.000          0
ATOM   3599  HD3 PRO   224      -2.021   8.314   4.449  1.000000  0.000          0
ATOM   3600  CG  PRO   224      -2.149   6.550   3.290  1.000000  0.000          0
ATOM   3601  HG2 PRO   224      -1.498   6.582   2.416  1.000000  0.000          0
ATOM   3602  HG3 PRO   224      -3.160   6.839   3.004  1.000000  0.000          0
ATOM   3603  CB  PRO   224      -2.120   5.092   3.636  1.000000  0.000          0
ATOM   3604  HB2 PRO   224      -1.061   4.837   3.589  1.000000  0.000          0
ATOM   3605  HB3 PRO   224      -2.842   4.543   3.033  1.000000  0.000          0
ATOM   3606  CA  PRO   224      -2.482   5.157   5.158  1.000000  0.000          0
ATOM   3607  HA  PRO   224      -3.566   5.126   5.271  1.000000  0.000          0
ATOM   3608  C   PRO   224      -1.741   3.987   5.860  1.000000  0.000          0
ATOM   3609  O   PRO   224      -2.412   3.016   6.083  1.000000  0.000          0
ATOM   3610  N   SER   225      -0.438   4.094   6.106  1.000000  0.000          0
ATOM   3611  H   SER   225       0.181   4.825   5.783  1.000000  0.000          0
ATOM   3612  CA  SER   225       0.252   3.005   6.868  1.000000  0.000          0
ATOM   3613  HA  SER   225       0.299   2.135   6.211  1.000000  0.000          0
ATOM   3614  CB  SER   225       1.708   3.418   6.987  1.000000  0.000          0
ATOM   3615  HB2 SER   225       2.398   2.754   7.509  1.000000  0.000          0
ATOM   3616  HB3 SER   225       2.093   3.541   5.975  1.000000  0.000          0
ATOM   3617  OG  SER   225       1.795   4.723   7.648  1.000000  0.000          0
ATOM   3618  HG  SER   225       1.780   5.328   6.902  1.000000  0.000          0
ATOM   3619  C   SER   225      -0.303   2.673   8.279  1.000000  0.000          0
ATOM   3620  O   SER   225      -0.152   1.558   8.729  1.000000  0.000          0
ATOM   3621  N   GLU   226      -1.009   3.595   8.998  1.000000  0.000          0
ATOM   3622  H   GLU   226      -1.363   4.404   8.509  1.000000  0.000          0
ATOM   3623  CA  GLU   226      -1.454   3.361  10.358  1.000000  0.000          0
ATOM   3624  HA  GLU   226      -0.717   2.759  10.888  1.000000  0.000          0
ATOM   3625  CB  GLU   226      -1.648   4.635  11.214  1.000000  0.000          0
ATOM   3626  HB2 GLU   226      -2.150   5.411  10.639  1.000000  0.000          0
ATOM   3627  HB3 GLU   226      -2.304   4.391  12.050  1.000000  0.000          0
ATOM   3628  CG  GLU   226      -0.378   5.321  11.728  1.000000  0.000          0
ATOM   3629  HG2 GLU   226       0.225   5.495  10.836  1.000000  0.000          0
ATOM   3630  HG3 GLU   226      -0.598   6.290  12.177  1.000000  0.000          0
ATOM   3631  CD  GLU   226       0.470   4.586  12.748  1.000000  0.000          0
ATOM   3632  OE1 GLU   226       0.381   3.340  12.788  1.000000  0.000          0
ATOM   3633  OE2 GLU   226       1.325   5.218  13.434  1.000000  0.000          0
ATOM   3634  C   GLU   226      -2.801   2.541  10.374  1.000000  0.000          0
ATOM   3635  O   GLU   226      -3.199   2.128  11.460  1.000000  0.000          0
ATOM   3636  N   HIE   227      -3.491   2.337   9.211  1.000000  0.000          0
ATOM   3637  H   HIE   227      -3.091   2.671   8.344  1.000000  0.000          0
ATOM   3638  CA  HIE   227      -4.903   1.895   9.084  1.000000  0.000          0
ATOM   3639  HA  HIE   227      -5.258   1.501  10.036  1.000000  0.000          0
ATOM   3640  CB  HIE   227      -5.733   3.201   8.750  1.000000  0.000          0
ATOM   3641  HB2 HIE   227      -5.351   3.732   7.878  1.000000  0.000          0
ATOM   3642  HB3 HIE   227      -6.792   3.042   8.547  1.000000  0.000          0
ATOM   3643  CG  HIE   227      -5.787   4.143   9.892  1.000000  0.000          0
ATOM   3644  ND1 HIE   227      -6.726   4.124  10.945  1.000000  0.000          0
ATOM   3645  CE1 HIE   227      -6.484   5.147  11.683  1.000000  0.000          0
ATOM   3646  HE1 HIE   227      -6.979   5.387  12.612  1.000000  0.000          0
ATOM   3647  NE2 HIE   227      -5.406   5.930  11.254  1.000000  0.000          0
ATOM   3648  HE2 HIE   227      -5.139   6.835  11.615  1.000000  0.000          0
ATOM   3649  CD2 HIE   227      -5.024   5.303  10.060  1.000000  0.000          0
ATOM   3650  HD2 HIE   227      -4.454   5.833   9.311  1.000000  0.000          0
ATOM   3651  C   HIE   227      -5.003   0.813   7.938  1.000000  0.000          0
ATOM   3652  O   HIE   227      -6.019   0.820   7.174  1.000000  0.000          0
ATOM   3653  N   VAL   228      -4.011  -0.028   7.678  1.000000  0.000          0
ATOM   3654  H   VAL   228      -3.227  -0.031   8.315  1.000000  0.000          0
ATOM   3655  CA  VAL   228      -4.007  -0.975   6.563  1.000000  0.000          0
ATOM   3656  HA  VAL   228      -4.391  -0.381   5.733  1.000000  0.000          0
ATOM   3657  CB  VAL   228      -2.607  -1.575   6.203  1.000000  0.000          0
ATOM   3658  HB  VAL   228      -2.103  -1.877   7.121  1.000000  0.000          0
ATOM   3659  CG1 VAL   228      -2.708  -2.696   5.271  1.000000  0.000          0
ATOM   3660 HG11 VAL   228      -1.792  -2.814   4.692  1.000000  0.000          0
ATOM   3661 HG12 VAL   228      -3.037  -3.634   5.719  1.000000  0.000          0
ATOM   3662 HG13 VAL   228      -3.395  -2.319   4.515  1.000000  0.000          0
ATOM   3663  CG2 VAL   228      -1.764  -0.425   5.639  1.000000  0.000          0
ATOM   3664 HG21 VAL   228      -0.751  -0.808   5.513  1.000000  0.000          0
ATOM   3665 HG22 VAL   228      -2.167  -0.046   4.700  1.000000  0.000          0
ATOM   3666 HG23 VAL   228      -1.590   0.390   6.340  1.000000  0.000          0
ATOM   3667  C   VAL   228      -5.069  -2.097   6.738  1.000000  0.000          0
ATOM   3668  O   VAL   228      -5.012  -2.815   7.738  1.000000  0.000          0
ATOM   3669  N   LYS   229      -5.992  -2.251   5.710  1.000000  0.000          0
ATOM   3670  H   LYS   229      -5.952  -1.658   4.893  1.000000  0.000          0
ATOM   3671  CA  LYS   229      -6.894  -3.391   5.602  1.000000  0.000          0
ATOM   3672  HA  LYS   229      -6.677  -4.126   6.376  1.000000  0.000          0
ATOM   3673  CB  LYS   229      -8.350  -2.865   5.801  1.000000  0.000          0
ATOM   3674  HB2 LYS   229      -8.417  -2.306   6.734  1.000000  0.000          0
ATOM   3675  HB3 LYS   229      -8.607  -2.197   4.979  1.000000  0.000          0
ATOM   3676  CG  LYS   229      -9.296  -4.073   5.774  1.000000  0.000          0
ATOM   3677  HG2 LYS   229      -8.997  -4.598   4.866  1.000000  0.000          0
ATOM   3678  HG3 LYS   229      -9.033  -4.715   6.614  1.000000  0.000          0
ATOM   3679  CD  LYS   229     -10.741  -3.673   5.927  1.000000  0.000          0
ATOM   3680  HD2 LYS   229     -11.039  -3.038   6.761  1.000000  0.000          0
ATOM   3681  HD3 LYS   229     -10.985  -3.231   4.961  1.000000  0.000          0
ATOM   3682  CE  LYS   229     -11.674  -4.899   5.977  1.000000  0.000          0
ATOM   3683  HE2 LYS   229     -11.453  -5.470   5.075  1.000000  0.000          0
ATOM   3684  HE3 LYS   229     -11.551  -5.478   6.893  1.000000  0.000          0
ATOM   3685  NZ  LYS   229     -13.099  -4.535   5.985  1.000000  0.000          0
ATOM   3686  HZ1 LYS   229     -13.702  -5.293   6.264  1.000000  0.000          0
ATOM   3687  HZ2 LYS   229     -13.322  -3.897   6.735  1.000000  0.000          0
ATOM   3688  HZ3 LYS   229     -13.475  -4.138   5.135  1.000000  0.000          0
ATOM   3689  C   LYS   229      -6.597  -4.171   4.268  1.000000  0.000          0
ATOM   3690  O   LYS   229      -6.865  -3.628   3.175  1.000000  0.000          0
ATOM   3691  N   PRO   230      -5.936  -5.394   4.369  1.000000  0.000          0
ATOM   3692  CD  PRO   230      -5.424  -6.148   5.522  1.000000  0.000          0
ATOM   3693  HD2 PRO   230      -6.266  -6.497   6.121  1.000000  0.000          0
ATOM   3694  HD3 PRO   230      -4.714  -5.566   6.109  1.000000  0.000          0
ATOM   3695  CG  PRO   230      -4.629  -7.292   4.853  1.000000  0.000          0
ATOM   3696  HG2 PRO   230      -5.126  -8.259   4.786  1.000000  0.000          0
ATOM   3697  HG3 PRO   230      -3.704  -7.527   5.380  1.000000  0.000          0
ATOM   3698  CB  PRO   230      -4.341  -6.869   3.420  1.000000  0.000          0
ATOM   3699  HB2 PRO   230      -4.328  -7.631   2.642  1.000000  0.000          0
ATOM   3700  HB3 PRO   230      -3.403  -6.311   3.442  1.000000  0.000          0
ATOM   3701  CA  PRO   230      -5.421  -5.879   3.083  1.000000  0.000          0
ATOM   3702  HA  PRO   230      -4.937  -5.041   2.585  1.000000  0.000          0
ATOM   3703  C   PRO   230      -6.515  -6.452   2.178  1.000000  0.000          0
ATOM   3704  O   PRO   230      -7.695  -6.661   2.579  1.000000  0.000          0
ATOM   3705  N   ARG   231      -6.084  -6.649   0.918  1.000000  0.000          0
ATOM   3706  H   ARG   231      -5.171  -6.388   0.574  1.000000  0.000          0
ATOM   3707  CA  ARG   231      -6.950  -7.343  -0.067  1.000000  0.000          0
ATOM   3708  HA  ARG   231      -7.880  -6.786  -0.189  1.000000  0.000          0
ATOM   3709  CB  ARG   231      -6.272  -7.383  -1.451  1.000000  0.000          0
ATOM   3710  HB2 ARG   231      -5.398  -8.035  -1.422  1.000000  0.000          0
ATOM   3711  HB3 ARG   231      -6.956  -7.939  -2.092  1.000000  0.000          0
ATOM   3712  CG  ARG   231      -6.099  -5.967  -1.922  1.000000  0.000          0
ATOM   3713  HG2 ARG   231      -6.967  -5.356  -1.676  1.000000  0.000          0
ATOM   3714  HG3 ARG   231      -5.341  -5.358  -1.430  1.000000  0.000          0
ATOM   3715  CD  ARG   231      -5.847  -6.001  -3.433  1.000000  0.000          0
ATOM   3716  HD2 ARG   231      -4.944  -6.564  -3.669  1.000000  0.000          0
ATOM   3717  HD3 ARG   231      -6.684  -6.523  -3.900  1.000000  0.000          0
ATOM   3718  NE  ARG   231      -5.727  -4.695  -4.076  1.000000  0.000          0
ATOM   3719  HE  ARG   231      -5.873  -3.906  -3.461  1.000000  0.000          0
ATOM   3720  CZ  ARG   231      -5.517  -4.447  -5.418  1.000000  0.000          0
ATOM   3721  NH1 ARG   231      -5.487  -5.436  -6.313  1.000000  0.000          0
ATOM   3722 HH11 ARG   231      -5.594  -6.372  -5.951  1.000000  0.000          0
ATOM   3723 HH12 ARG   231      -5.324  -5.327  -7.304  1.000000  0.000          0
ATOM   3724  NH2 ARG   231      -5.383  -3.185  -5.846  1.000000  0.000          0
ATOM   3725 HH21 ARG   231      -5.392  -2.426  -5.181  1.000000  0.000          0
ATOM   3726 HH22 ARG   231      -5.408  -2.930  -6.823  1.000000  0.000          0
ATOM   3727  C   ARG   231      -7.277  -8.781   0.470  1.000000  0.000          0
ATOM   3728  O   ARG   231      -6.393  -9.469   1.001  1.000000  0.000          0
ATOM   3729  N   ALA   232      -8.515  -9.269   0.298  1.000000  0.000          0
ATOM   3730  H   ALA   232      -9.202  -8.676  -0.143  1.000000  0.000          0
ATOM   3731  CA  ALA   232      -8.992 -10.561   0.790  1.000000  0.000          0
ATOM   3732  HA  ALA   232      -8.833 -10.618   1.867  1.000000  0.000          0
ATOM   3733  CB  ALA   232     -10.491 -10.715   0.604  1.000000  0.000          0
ATOM   3734  HB1 ALA   232     -10.618 -10.657  -0.477  1.000000  0.000          0
ATOM   3735  HB2 ALA   232     -10.920 -11.649   0.971  1.000000  0.000          0
ATOM   3736  HB3 ALA   232     -10.875  -9.814   1.081  1.000000  0.000          0
ATOM   3737  C   ALA   232      -8.272 -11.719  -0.036  1.000000  0.000          0
ATOM   3738  O   ALA   232      -7.835 -11.496  -1.166  1.000000  0.000          0
ATOM   3739  N   PRO   233      -8.128 -12.960   0.498  1.000000  0.000          0
ATOM   3740  CD  PRO   233      -8.175 -13.324   1.885  1.000000  0.000          0
ATOM   3741  HD2 PRO   233      -9.149 -13.750   2.123  1.000000  0.000          0
ATOM   3742  HD3 PRO   233      -7.799 -12.593   2.601  1.000000  0.000          0
ATOM   3743  CG  PRO   233      -7.183 -14.474   2.003  1.000000  0.000          0
ATOM   3744  HG2 PRO   233      -7.403 -15.099   2.866  1.000000  0.000          0
ATOM   3745  HG3 PRO   233      -6.177 -14.116   2.223  1.000000  0.000          0
ATOM   3746  CB  PRO   233      -7.224 -15.161   0.636  1.000000  0.000          0
ATOM   3747  HB2 PRO   233      -7.943 -15.980   0.624  1.000000  0.000          0
ATOM   3748  HB3 PRO   233      -6.247 -15.498   0.288  1.000000  0.000          0
ATOM   3749  CA  PRO   233      -7.568 -14.101  -0.384  1.000000  0.000          0
ATOM   3750  HA  PRO   233      -6.695 -13.629  -0.835  1.000000  0.000          0
ATOM   3751  C   PRO   233      -8.586 -14.559  -1.397  1.000000  0.000          0
ATOM   3752  O   PRO   233      -9.814 -14.215  -1.408  1.000000  0.000          0
ATOM   3753  N   GLY   234      -8.075 -15.447  -2.289  1.000000  0.000          0
ATOM   3754  H   GLY   234      -7.074 -15.573  -2.228  1.000000  0.000          0
ATOM   3755  CA  GLY   234      -8.884 -16.003  -3.362  1.000000  0.000          0
ATOM   3756  HA2 GLY   234      -9.865 -16.155  -2.908  1.000000  0.000          0
ATOM   3757  HA3 GLY   234      -8.936 -15.310  -4.200  1.000000  0.000          0
ATOM   3758  C   GLY   234      -8.451 -17.476  -3.710  1.000000  0.000          0
ATOM   3759  O   GLY   234      -7.391 -17.961  -3.202  1.000000  0.000          0
ATOM   3760  N   ASN   235      -9.249 -18.154  -4.500  1.000000  0.000          0
ATOM   3761  H   ASN   235     -10.046 -17.629  -4.829  1.000000  0.000          0
ATOM   3762  CA  ASN   235      -9.023 -19.513  -5.048  1.000000  0.000          0
ATOM   3763  HA  ASN   235      -9.920 -19.696  -5.638  1.000000  0.000          0
ATOM   3764  CB  ASN   235      -7.903 -19.548  -6.202  1.000000  0.000          0
ATOM   3765  HB2 ASN   235      -8.029 -18.610  -6.740  1.000000  0.000          0
ATOM   3766  HB3 ASN   235      -6.916 -19.485  -5.743  1.000000  0.000          0
ATOM   3767  CG  ASN   235      -8.037 -20.736  -7.112  1.000000  0.000          0
ATOM   3768  OD1 ASN   235      -9.094 -21.277  -7.339  1.000000  0.000          0
ATOM   3769  ND2 ASN   235      -6.935 -21.182  -7.695  1.000000  0.000          0
ATOM   3770 HD21 ASN   235      -7.043 -21.908  -8.387  1.000000  0.000          0
ATOM   3771 HD22 ASN   235      -6.044 -20.724  -7.559  1.000000  0.000          0
ATOM   3772  C   ASN   235      -9.015 -20.683  -3.970  1.000000  0.000          0
ATOM   3773  O   ASN   235      -8.401 -21.700  -4.143  1.000000  0.000          0
ATOM   3774  N   LEU   236      -9.638 -20.416  -2.775  1.000000  0.000          0
ATOM   3775  H   LEU   236     -10.026 -19.492  -2.648  1.000000  0.000          0
ATOM   3776  CA  LEU   236      -9.744 -21.378  -1.638  1.000000  0.000          0
ATOM   3777  HA  LEU   236      -8.747 -21.530  -1.226  1.000000  0.000          0
ATOM   3778  CB  LEU   236     -10.581 -20.808  -0.463  1.000000  0.000          0
ATOM   3779  HB2 LEU   236     -10.226 -19.824  -0.157  1.000000  0.000          0
ATOM   3780  HB3 LEU   236     -11.596 -20.694  -0.843  1.000000  0.000          0
ATOM   3781  CG  LEU   236     -10.770 -21.833   0.679  1.000000  0.000          0
ATOM   3782  HG  LEU   236     -11.322 -22.685   0.279  1.000000  0.000          0
ATOM   3783  CD1 LEU   236      -9.499 -22.265   1.323  1.000000  0.000          0
ATOM   3784 HD11 LEU   236      -9.788 -22.858   2.191  1.000000  0.000          0
ATOM   3785 HD12 LEU   236      -8.784 -22.857   0.750  1.000000  0.000          0
ATOM   3786 HD13 LEU   236      -9.079 -21.343   1.726  1.000000  0.000          0
ATOM   3787  CD2 LEU   236     -11.779 -21.200   1.697  1.000000  0.000          0
ATOM   3788 HD21 LEU   236     -11.445 -20.260   2.137  1.000000  0.000          0
ATOM   3789 HD22 LEU   236     -12.718 -21.072   1.158  1.000000  0.000          0
ATOM   3790 HD23 LEU   236     -11.866 -21.851   2.568  1.000000  0.000          0
ATOM   3791  C   LEU   236     -10.386 -22.681  -2.184  1.000000  0.000          0
ATOM   3792  O   LEU   236     -11.447 -22.594  -2.833  1.000000  0.000          0
ATOM   3793  N   THR   237      -9.658 -23.802  -2.025  1.000000  0.000          0
ATOM   3794  H   THR   237      -8.818 -23.697  -1.473  1.000000  0.000          0
ATOM   3795  CA  THR   237     -10.037 -25.127  -2.611  1.000000  0.000          0
ATOM   3796  HA  THR   237     -11.087 -25.109  -2.904  1.000000  0.000          0
ATOM   3797  CB  THR   237      -9.195 -25.402  -3.867  1.000000  0.000          0
ATOM   3798  HB  THR   237      -8.140 -25.351  -3.605  1.000000  0.000          0
ATOM   3799  CG2 THR   237      -9.401 -26.722  -4.629  1.000000  0.000          0
ATOM   3800 HG21 THR   237      -8.853 -26.704  -5.570  1.000000  0.000          0
ATOM   3801 HG22 THR   237      -9.096 -27.575  -4.023  1.000000  0.000          0
ATOM   3802 HG23 THR   237     -10.458 -26.704  -4.897  1.000000  0.000          0
ATOM   3803  OG1 THR   237      -9.398 -24.345  -4.775  1.000000  0.000          0
ATOM   3804  HG1 THR   237      -9.763 -23.571  -4.338  1.000000  0.000          0
ATOM   3805  C   THR   237      -9.702 -26.283  -1.688  1.000000  0.000          0
ATOM   3806  O   THR   237      -8.653 -26.259  -1.084  1.000000  0.000          0
ATOM   3807  N   VAL   238     -10.605 -27.268  -1.512  1.000000  0.000          0
ATOM   3808  H   VAL   238     -11.441 -27.338  -2.075  1.000000  0.000          0
ATOM   3809  CA  VAL   238     -10.416 -28.300  -0.518  1.000000  0.000          0
ATOM   3810  HA  VAL   238      -9.545 -28.052   0.086  1.000000  0.000          0
ATOM   3811  CB  VAL   238     -11.653 -28.260   0.402  1.000000  0.000          0
ATOM   3812  HB  VAL   238     -11.622 -27.295   0.909  1.000000  0.000          0
ATOM   3813  CG1 VAL   238     -13.006 -28.323  -0.359  1.000000  0.000          0
ATOM   3814 HG11 VAL   238     -13.196 -27.363  -0.842  1.000000  0.000          0
ATOM   3815 HG12 VAL   238     -12.929 -29.038  -1.177  1.000000  0.000          0
ATOM   3816 HG13 VAL   238     -13.771 -28.593   0.367  1.000000  0.000          0
ATOM   3817  CG2 VAL   238     -11.402 -29.331   1.473  1.000000  0.000          0
ATOM   3818 HG21 VAL   238     -11.434 -30.323   1.024  1.000000  0.000          0
ATOM   3819 HG22 VAL   238     -10.398 -29.125   1.845  1.000000  0.000          0
ATOM   3820 HG23 VAL   238     -12.194 -29.218   2.214  1.000000  0.000          0
ATOM   3821  C   VAL   238     -10.048 -29.609  -1.349  1.000000  0.000          0
ATOM   3822  O   VAL   238     -10.832 -30.301  -2.020  1.000000  0.000          0
ATOM   3823  N   HIE   239      -8.677 -29.914  -1.276  1.000000  0.000          0
ATOM   3824  H   HIE   239      -8.181 -29.212  -0.744  1.000000  0.000          0
ATOM   3825  CA  HIE   239      -8.026 -31.110  -1.888  1.000000  0.000          0
ATOM   3826  HA  HIE   239      -8.584 -31.388  -2.783  1.000000  0.000          0
ATOM   3827  CB  HIE   239      -6.555 -30.798  -2.208  1.000000  0.000          0
ATOM   3828  HB2 HIE   239      -5.903 -30.781  -1.336  1.000000  0.000          0
ATOM   3829  HB3 HIE   239      -6.111 -31.595  -2.803  1.000000  0.000          0
ATOM   3830  CG  HIE   239      -6.378 -29.550  -3.000  1.000000  0.000          0
ATOM   3831  ND1 HIE   239      -6.626 -29.415  -4.334  1.000000  0.000          0
ATOM   3832  CE1 HIE   239      -6.484 -28.108  -4.611  1.000000  0.000          0
ATOM   3833  HE1 HIE   239      -6.486 -27.780  -5.640  1.000000  0.000          0
ATOM   3834  NE2 HIE   239      -6.110 -27.484  -3.535  1.000000  0.000          0
ATOM   3835  HE2 HIE   239      -6.094 -26.480  -3.430  1.000000  0.000          0
ATOM   3836  CD2 HIE   239      -6.105 -28.344  -2.441  1.000000  0.000          0
ATOM   3837  HD2 HIE   239      -5.885 -28.020  -1.436  1.000000  0.000          0
ATOM   3838  C   HIE   239      -8.058 -32.241  -0.817  1.000000  0.000          0
ATOM   3839  O   HIE   239      -7.596 -32.078   0.364  1.000000  0.000          0
ATOM   3840  N   THR   240      -8.596 -33.413  -1.245  1.000000  0.000          0
ATOM   3841  H   THR   240      -8.965 -33.525  -2.178  1.000000  0.000          0
ATOM   3842  CA  THR   240      -8.485 -34.636  -0.403  1.000000  0.000          0
ATOM   3843  HA  THR   240      -8.965 -34.313   0.519  1.000000  0.000          0
ATOM   3844  CB  THR   240      -9.485 -35.750  -0.792  1.000000  0.000          0
ATOM   3845  HB  THR   240     -10.460 -35.290  -0.944  1.000000  0.000          0
ATOM   3846  CG2 THR   240      -9.017 -36.423  -2.026  1.000000  0.000          0
ATOM   3847 HG21 THR   240      -7.932 -36.513  -2.077  1.000000  0.000          0
ATOM   3848 HG22 THR   240      -9.550 -37.375  -2.039  1.000000  0.000          0
ATOM   3849 HG23 THR   240      -9.413 -35.976  -2.938  1.000000  0.000          0
ATOM   3850  OG1 THR   240      -9.529 -36.746   0.289  1.000000  0.000          0
ATOM   3851  HG1 THR   240      -9.972 -36.307   1.019  1.000000  0.000          0
ATOM   3852  C   THR   240      -6.993 -35.150  -0.236  1.000000  0.000          0
ATOM   3853  O   THR   240      -6.182 -35.060  -1.150  1.000000  0.000          0
ATOM   3854  N   GLN   241      -6.738 -35.664   0.922  1.000000  0.000          0
ATOM   3855  H   GLN   241      -7.491 -35.639   1.594  1.000000  0.000          0
ATOM   3856  CA  GLN   241      -5.555 -36.370   1.381  1.000000  0.000          0
ATOM   3857  HA  GLN   241      -5.085 -36.722   0.462  1.000000  0.000          0
ATOM   3858  CB  GLN   241      -4.597 -35.428   2.262  1.000000  0.000          0
ATOM   3859  HB2 GLN   241      -5.016 -35.480   3.266  1.000000  0.000          0
ATOM   3860  HB3 GLN   241      -3.651 -35.970   2.270  1.000000  0.000          0
ATOM   3861  CG  GLN   241      -4.402 -33.973   1.837  1.000000  0.000          0
ATOM   3862  HG2 GLN   241      -5.302 -33.516   1.425  1.000000  0.000          0
ATOM   3863  HG3 GLN   241      -4.020 -33.377   2.667  1.000000  0.000          0
ATOM   3864  CD  GLN   241      -3.375 -33.852   0.728  1.000000  0.000          0
ATOM   3865  OE1 GLN   241      -2.387 -33.227   0.954  1.000000  0.000          0
ATOM   3866  NE2 GLN   241      -3.583 -34.237  -0.525  1.000000  0.000          0
ATOM   3867 HE21 GLN   241      -2.735 -34.351  -1.060  1.000000  0.000          0
ATOM   3868 HE22 GLN   241      -4.459 -34.575  -0.898  1.000000  0.000          0
ATOM   3869  C   GLN   241      -5.974 -37.552   2.259  1.000000  0.000          0
ATOM   3870  O   GLN   241      -6.881 -37.433   3.102  1.000000  0.000          0
ATOM   3871  N   VAL   242      -5.217 -38.598   2.115  1.000000  0.000          0
ATOM   3872  H   VAL   242      -4.412 -38.581   1.506  1.000000  0.000          0
ATOM   3873  CA  VAL   242      -5.173 -39.710   3.092  1.000000  0.000          0
ATOM   3874  HA  VAL   242      -6.091 -40.296   3.044  1.000000  0.000          0
ATOM   3875  CB  VAL   242      -4.061 -40.673   2.559  1.000000  0.000          0
ATOM   3876  HB  VAL   242      -4.266 -40.772   1.493  1.000000  0.000          0
ATOM   3877  CG1 VAL   242      -2.617 -39.970   2.655  1.000000  0.000          0
ATOM   3878 HG11 VAL   242      -2.368 -39.881   3.712  1.000000  0.000          0
ATOM   3879 HG12 VAL   242      -1.821 -40.608   2.274  1.000000  0.000          0
ATOM   3880 HG13 VAL   242      -2.646 -39.035   2.094  1.000000  0.000          0
ATOM   3881  CG2 VAL   242      -4.076 -42.070   3.198  1.000000  0.000          0
ATOM   3882 HG21 VAL   242      -3.901 -42.091   4.275  1.000000  0.000          0
ATOM   3883 HG22 VAL   242      -5.033 -42.563   3.028  1.000000  0.000          0
ATOM   3884 HG23 VAL   242      -3.276 -42.725   2.856  1.000000  0.000          0
ATOM   3885  C   VAL   242      -4.969 -39.305   4.547  1.000000  0.000          0
ATOM   3886  O   VAL   242      -4.291 -38.301   4.848  1.000000  0.000          0
ATOM   3887  N   SER   243      -5.400 -40.126   5.514  1.000000  0.000          0
ATOM   3888  H   SER   243      -6.029 -40.864   5.233  1.000000  0.000          0
ATOM   3889  CA  SER   243      -5.191 -40.085   6.944  1.000000  0.000          0
ATOM   3890  HA  SER   243      -5.549 -41.084   7.191  1.000000  0.000          0
ATOM   3891  CB  SER   243      -3.719 -40.082   7.243  1.000000  0.000          0
ATOM   3892  HB2 SER   243      -3.334 -41.005   6.811  1.000000  0.000          0
ATOM   3893  HB3 SER   243      -3.226 -39.173   6.896  1.000000  0.000          0
ATOM   3894  OG  SER   243      -3.534 -40.062   8.641  1.000000  0.000          0
ATOM   3895  HG  SER   243      -3.843 -39.187   8.889  1.000000  0.000          0
ATOM   3896  C   SER   243      -6.038 -38.994   7.676  1.000000  0.000          0
ATOM   3897  O   SER   243      -5.482 -38.164   8.375  1.000000  0.000          0
ATOM   3898  N   ASP   244      -7.368 -39.015   7.538  1.000000  0.000          0
ATOM   3899  H   ASP   244      -7.651 -39.482   6.688  1.000000  0.000          0
ATOM   3900  CA  ASP   244      -8.282 -38.136   8.219  1.000000  0.000          0
ATOM   3901  HA  ASP   244      -9.244 -38.164   7.706  1.000000  0.000          0
ATOM   3902  CB  ASP   244      -8.570 -38.526   9.650  1.000000  0.000          0
ATOM   3903  HB2 ASP   244      -7.750 -38.066  10.203  1.000000  0.000          0
ATOM   3904  HB3 ASP   244      -9.413 -37.999  10.097  1.000000  0.000          0
ATOM   3905  CG  ASP   244      -8.463 -39.959  10.017  1.000000  0.000          0
ATOM   3906  OD1 ASP   244      -7.622 -40.415  10.847  1.000000  0.000          0
ATOM   3907  OD2 ASP   244      -9.302 -40.733   9.527  1.000000  0.000          0
ATOM   3908  C   ASP   244      -7.840 -36.635   8.016  1.000000  0.000          0
ATOM   3909  O   ASP   244      -7.685 -35.874   8.970  1.000000  0.000          0
ATOM   3910  N   THR   245      -7.587 -36.263   6.700  1.000000  0.000          0
ATOM   3911  H   THR   245      -8.079 -36.805   6.004  1.000000  0.000          0
ATOM   3912  CA  THR   245      -6.984 -34.988   6.348  1.000000  0.000          0
ATOM   3913  HA  THR   245      -7.120 -34.282   7.166  1.000000  0.000          0
ATOM   3914  CB  THR   245      -5.475 -35.112   6.101  1.000000  0.000          0
ATOM   3915  HB  THR   245      -5.399 -35.811   5.267  1.000000  0.000          0
ATOM   3916  CG2 THR   245      -4.876 -33.764   5.742  1.000000  0.000          0
ATOM   3917 HG21 THR   245      -5.031 -33.106   6.597  1.000000  0.000          0
ATOM   3918 HG22 THR   245      -3.849 -34.052   5.518  1.000000  0.000          0
ATOM   3919 HG23 THR   245      -5.262 -33.247   4.864  1.000000  0.000          0
ATOM   3920  OG1 THR   245      -4.846 -35.596   7.233  1.000000  0.000          0
ATOM   3921  HG1 THR   245      -5.069 -36.519   7.373  1.000000  0.000          0
ATOM   3922  C   THR   245      -7.772 -34.210   5.300  1.000000  0.000          0
ATOM   3923  O   THR   245      -8.290 -34.774   4.344  1.000000  0.000          0
ATOM   3924  N   LEU   246      -7.820 -32.872   5.366  1.000000  0.000          0
ATOM   3925  H   LEU   246      -7.495 -32.456   6.226  1.000000  0.000          0
ATOM   3926  CA  LEU   246      -8.193 -31.995   4.243  1.000000  0.000          0
ATOM   3927  HA  LEU   246      -8.391 -32.551   3.327  1.000000  0.000          0
ATOM   3928  CB  LEU   246      -9.446 -31.178   4.596  1.000000  0.000          0
ATOM   3929  HB2 LEU   246      -9.123 -30.621   5.475  1.000000  0.000          0
ATOM   3930  HB3 LEU   246      -9.623 -30.463   3.793  1.000000  0.000          0
ATOM   3931  CG  LEU   246     -10.699 -31.971   5.006  1.000000  0.000          0
ATOM   3932  HG  LEU   246     -10.365 -32.944   5.370  1.000000  0.000          0
ATOM   3933  CD1 LEU   246     -11.427 -31.236   6.149  1.000000  0.000          0
ATOM   3934 HD11 LEU   246     -10.804 -30.884   6.971  1.000000  0.000          0
ATOM   3935 HD12 LEU   246     -11.875 -30.380   5.643  1.000000  0.000          0
ATOM   3936 HD13 LEU   246     -12.123 -31.949   6.590  1.000000  0.000          0
ATOM   3937  CD2 LEU   246     -11.708 -32.253   3.823  1.000000  0.000          0
ATOM   3938 HD21 LEU   246     -11.315 -32.984   3.115  1.000000  0.000          0
ATOM   3939 HD22 LEU   246     -12.583 -32.708   4.288  1.000000  0.000          0
ATOM   3940 HD23 LEU   246     -11.948 -31.319   3.317  1.000000  0.000          0
ATOM   3941  C   LEU   246      -6.922 -31.132   3.970  1.000000  0.000          0
ATOM   3942  O   LEU   246      -6.417 -30.684   4.996  1.000000  0.000          0
ATOM   3943  N   LEU   247      -6.555 -30.682   2.768  1.000000  0.000          0
ATOM   3944  H   LEU   247      -7.057 -30.823   1.903  1.000000  0.000          0
ATOM   3945  CA  LEU   247      -5.659 -29.597   2.596  1.000000  0.000          0
ATOM   3946  HA  LEU   247      -5.269 -29.240   3.549  1.000000  0.000          0
ATOM   3947  CB  LEU   247      -4.525 -30.081   1.721  1.000000  0.000          0
ATOM   3948  HB2 LEU   247      -3.955 -30.893   2.175  1.000000  0.000          0
ATOM   3949  HB3 LEU   247      -4.947 -30.402   0.769  1.000000  0.000          0
ATOM   3950  CG  LEU   247      -3.418 -29.098   1.310  1.000000  0.000          0
ATOM   3951  HG  LEU   247      -3.937 -28.355   0.704  1.000000  0.000          0
ATOM   3952  CD1 LEU   247      -2.694 -28.332   2.372  1.000000  0.000          0
ATOM   3953 HD11 LEU   247      -2.436 -28.984   3.204  1.000000  0.000          0
ATOM   3954 HD12 LEU   247      -1.841 -27.745   2.028  1.000000  0.000          0
ATOM   3955 HD13 LEU   247      -3.353 -27.565   2.780  1.000000  0.000          0
ATOM   3956  CD2 LEU   247      -2.318 -29.723   0.504  1.000000  0.000          0
ATOM   3957 HD21 LEU   247      -1.641 -30.196   1.216  1.000000  0.000          0
ATOM   3958 HD22 LEU   247      -2.671 -30.362  -0.305  1.000000  0.000          0
ATOM   3959 HD23 LEU   247      -1.862 -28.891  -0.032  1.000000  0.000          0
ATOM   3960  C   LEU   247      -6.456 -28.386   1.971  1.000000  0.000          0
ATOM   3961  O   LEU   247      -7.194 -28.589   1.078  1.000000  0.000          0
ATOM   3962  N   LEU   248      -6.295 -27.169   2.493  1.000000  0.000          0
ATOM   3963  H   LEU   248      -5.635 -27.151   3.257  1.000000  0.000          0
ATOM   3964  CA  LEU   248      -6.739 -25.827   2.036  1.000000  0.000          0
ATOM   3965  HA  LEU   248      -7.564 -25.909   1.330  1.000000  0.000          0
ATOM   3966  CB  LEU   248      -7.312 -25.084   3.249  1.000000  0.000          0
ATOM   3967  HB2 LEU   248      -6.480 -24.936   3.936  1.000000  0.000          0
ATOM   3968  HB3 LEU   248      -7.638 -24.112   2.878  1.000000  0.000          0
ATOM   3969  CG  LEU   248      -8.443 -25.960   3.913  1.000000  0.000          0
ATOM   3970  HG  LEU   248      -7.902 -26.768   4.403  1.000000  0.000          0
ATOM   3971  CD1 LEU   248      -9.040 -25.001   4.966  1.000000  0.000          0
ATOM   3972 HD11 LEU   248      -8.318 -24.903   5.777  1.000000  0.000          0
ATOM   3973 HD12 LEU   248      -9.337 -24.007   4.627  1.000000  0.000          0
ATOM   3974 HD13 LEU   248      -9.920 -25.467   5.410  1.000000  0.000          0
ATOM   3975  CD2 LEU   248      -9.592 -26.489   3.069  1.000000  0.000          0
ATOM   3976 HD21 LEU   248      -9.286 -27.066   2.196  1.000000  0.000          0
ATOM   3977 HD22 LEU   248     -10.295 -27.036   3.697  1.000000  0.000          0
ATOM   3978 HD23 LEU   248     -10.069 -25.563   2.749  1.000000  0.000          0
ATOM   3979  C   LEU   248      -5.591 -25.204   1.355  1.000000  0.000          0
ATOM   3980  O   LEU   248      -4.434 -25.140   1.798  1.000000  0.000          0
ATOM   3981  N   THR   249      -5.846 -24.620   0.166  1.000000  0.000          0
ATOM   3982  H   THR   249      -6.742 -24.795  -0.267  1.000000  0.000          0
ATOM   3983  CA  THR   249      -4.942 -23.793  -0.627  1.000000  0.000          0
ATOM   3984  HA  THR   249      -4.087 -23.449  -0.045  1.000000  0.000          0
ATOM   3985  CB  THR   249      -4.525 -24.459  -1.872  1.000000  0.000          0
ATOM   3986  HB  THR   249      -4.071 -23.727  -2.540  1.000000  0.000          0
ATOM   3987  CG2 THR   249      -3.460 -25.585  -1.828  1.000000  0.000          0
ATOM   3988 HG21 THR   249      -3.062 -25.690  -2.838  1.000000  0.000          0
ATOM   3989 HG22 THR   249      -2.613 -25.240  -1.236  1.000000  0.000          0
ATOM   3990 HG23 THR   249      -3.763 -26.554  -1.429  1.000000  0.000          0
ATOM   3991  OG1 THR   249      -5.714 -24.957  -2.578  1.000000  0.000          0
ATOM   3992  HG1 THR   249      -5.900 -24.261  -3.213  1.000000  0.000          0
ATOM   3993  C   THR   249      -5.585 -22.512  -1.106  1.000000  0.000          0
ATOM   3994  O   THR   249      -6.714 -22.544  -1.537  1.000000  0.000          0
ATOM   3995  N   TRP   250      -4.883 -21.343  -1.127  1.000000  0.000          0
ATOM   3996  H   TRP   250      -3.885 -21.393  -0.982  1.000000  0.000          0
ATOM   3997  CA  TRP   250      -5.352 -20.061  -1.582  1.000000  0.000          0
ATOM   3998  HA  TRP   250      -6.016 -20.246  -2.427  1.000000  0.000          0
ATOM   3999  CB  TRP   250      -6.152 -19.232  -0.520  1.000000  0.000          0
ATOM   4000  HB2 TRP   250      -6.433 -18.288  -0.985  1.000000  0.000          0
ATOM   4001  HB3 TRP   250      -7.045 -19.817  -0.297  1.000000  0.000          0
ATOM   4002  CG  TRP   250      -5.382 -18.963   0.725  1.000000  0.000          0
ATOM   4003  CD1 TRP   250      -4.572 -17.951   0.961  1.000000  0.000          0
ATOM   4004  HD1 TRP   250      -4.344 -17.041   0.425  1.000000  0.000          0
ATOM   4005  NE1 TRP   250      -3.883 -18.106   2.148  1.000000  0.000          0
ATOM   4006  HE1 TRP   250      -3.302 -17.454   2.653  1.000000  0.000          0
ATOM   4007  CE2 TRP   250      -4.210 -19.309   2.763  1.000000  0.000          0
ATOM   4008  CZ2 TRP   250      -3.781 -19.873   4.014  1.000000  0.000          0
ATOM   4009  HZ2 TRP   250      -3.038 -19.487   4.697  1.000000  0.000          0
ATOM   4010  CH2 TRP   250      -4.354 -21.093   4.384  1.000000  0.000          0
ATOM   4011  HH2 TRP   250      -3.982 -21.629   5.245  1.000000  0.000          0
ATOM   4012  CZ3 TRP   250      -5.361 -21.685   3.591  1.000000  0.000          0
ATOM   4013  HZ3 TRP   250      -5.817 -22.610   3.906  1.000000  0.000          0
ATOM   4014  CE3 TRP   250      -5.773 -21.075   2.358  1.000000  0.000          0
ATOM   4015  HE3 TRP   250      -6.581 -21.475   1.763  1.000000  0.000          0
ATOM   4016  CD2 TRP   250      -5.177 -19.878   1.871  1.000000  0.000          0
ATOM   4017  C   TRP   250      -4.135 -19.279  -2.114  1.000000  0.000          0
ATOM   4018  O   TRP   250      -2.986 -19.739  -2.058  1.000000  0.000          0
ATOM   4019  N   SER   251      -4.373 -18.081  -2.681  1.000000  0.000          0
ATOM   4020  H   SER   251      -5.307 -17.699  -2.714  1.000000  0.000          0
ATOM   4021  CA  SER   251      -3.273 -17.242  -3.219  1.000000  0.000          0
ATOM   4022  HA  SER   251      -2.325 -17.707  -2.949  1.000000  0.000          0
ATOM   4023  CB  SER   251      -3.227 -17.206  -4.734  1.000000  0.000          0
ATOM   4024  HB2 SER   251      -3.615 -18.106  -5.211  1.000000  0.000          0
ATOM   4025  HB3 SER   251      -3.871 -16.399  -5.082  1.000000  0.000          0
ATOM   4026  OG  SER   251      -1.956 -17.035  -5.263  1.000000  0.000          0
ATOM   4027  HG  SER   251      -2.104 -17.472  -6.106  1.000000  0.000          0
ATOM   4028  C   SER   251      -3.155 -15.853  -2.607  1.000000  0.000          0
ATOM   4029  O   SER   251      -4.193 -15.169  -2.417  1.000000  0.000          0
ATOM   4030  N   ASN   252      -1.939 -15.340  -2.437  1.000000  0.000          0
ATOM   4031  H   ASN   252      -1.146 -15.929  -2.648  1.000000  0.000          0
ATOM   4032  CA  ASN   252      -1.714 -13.915  -2.119  1.000000  0.000          0
ATOM   4033  HA  ASN   252      -2.173 -13.797  -1.138  1.000000  0.000          0
ATOM   4034  CB  ASN   252      -0.201 -13.769  -1.917  1.000000  0.000          0
ATOM   4035  HB2 ASN   252       0.101 -14.613  -1.296  1.000000  0.000          0
ATOM   4036  HB3 ASN   252       0.332 -13.915  -2.856  1.000000  0.000          0
ATOM   4037  CG  ASN   252       0.053 -12.426  -1.286  1.000000  0.000          0
ATOM   4038  OD1 ASN   252      -0.378 -11.324  -1.664  1.000000  0.000          0
ATOM   4039  ND2 ASN   252       0.745 -12.380  -0.157  1.000000  0.000          0
ATOM   4040 HD21 ASN   252       1.018 -11.445   0.105  1.000000  0.000          0
ATOM   4041 HD22 ASN   252       1.272 -13.167   0.195  1.000000  0.000          0
ATOM   4042  C   ASN   252      -2.294 -13.022  -3.244  1.000000  0.000          0
ATOM   4043  O   ASN   252      -2.130 -13.288  -4.469  1.000000  0.000          0
ATOM   4044  N   PRO   253      -3.114 -12.058  -2.828  1.000000  0.000          0
ATOM   4045  CD  PRO   253      -3.465 -11.798  -1.493  1.000000  0.000          0
ATOM   4046  HD2 PRO   253      -2.590 -11.492  -0.920  1.000000  0.000          0
ATOM   4047  HD3 PRO   253      -3.876 -12.689  -1.022  1.000000  0.000          0
ATOM   4048  CG  PRO   253      -4.444 -10.611  -1.473  1.000000  0.000          0
ATOM   4049  HG2 PRO   253      -3.936  -9.690  -1.191  1.000000  0.000          0
ATOM   4050  HG3 PRO   253      -5.321 -10.782  -0.847  1.000000  0.000          0
ATOM   4051  CB  PRO   253      -4.864 -10.479  -2.911  1.000000  0.000          0
ATOM   4052  HB2 PRO   253      -4.976  -9.413  -3.109  1.000000  0.000          0
ATOM   4053  HB3 PRO   253      -5.835 -10.929  -3.116  1.000000  0.000          0
ATOM   4054  CA  PRO   253      -3.744 -11.134  -3.788  1.000000  0.000          0
ATOM   4055  HA  PRO   253      -4.204 -11.745  -4.565  1.000000  0.000          0
ATOM   4056  C   PRO   253      -2.799 -10.120  -4.433  1.000000  0.000          0
ATOM   4057  O   PRO   253      -3.023  -9.690  -5.597  1.000000  0.000          0
ATOM   4058  N   TYR   254      -1.678  -9.805  -3.787  1.000000  0.000          0
ATOM   4059  H   TYR   254      -1.344 -10.436  -3.074  1.000000  0.000          0
ATOM   4060  CA  TYR   254      -0.752  -8.774  -4.252  1.000000  0.000          0
ATOM   4061  HA  TYR   254      -1.285  -7.933  -4.695  1.000000  0.000          0
ATOM   4062  CB  TYR   254      -0.010  -8.244  -2.998  1.000000  0.000          0
ATOM   4063  HB2 TYR   254       0.395  -9.127  -2.503  1.000000  0.000          0
ATOM   4064  HB3 TYR   254       0.720  -7.488  -3.291  1.000000  0.000          0
ATOM   4065  CG  TYR   254      -0.996  -7.558  -2.111  1.000000  0.000          0
ATOM   4066  CD1 TYR   254      -1.698  -6.395  -2.522  1.000000  0.000          0
ATOM   4067  HD1 TYR   254      -1.426  -5.977  -3.481  1.000000  0.000          0
ATOM   4068  CE1 TYR   254      -2.412  -5.662  -1.537  1.000000  0.000          0
ATOM   4069  HE1 TYR   254      -2.753  -4.668  -1.790  1.000000  0.000          0
ATOM   4070  CZ  TYR   254      -2.614  -6.194  -0.272  1.000000  0.000          0
ATOM   4071  OH  TYR   254      -3.443  -5.520   0.616  1.000000  0.000          0
ATOM   4072  HH  TYR   254      -3.502  -4.615   0.299  1.000000  0.000          0
ATOM   4073  CE2 TYR   254      -2.097  -7.453   0.077  1.000000  0.000          0
ATOM   4074  HE2 TYR   254      -2.266  -7.894   1.049  1.000000  0.000          0
ATOM   4075  CD2 TYR   254      -1.281  -8.128  -0.830  1.000000  0.000          0
ATOM   4076  HD2 TYR   254      -0.809  -9.079  -0.638  1.000000  0.000          0
ATOM   4077  C   TYR   254       0.218  -9.376  -5.294  1.000000  0.000          0
ATOM   4078  O   TYR   254       0.670 -10.493  -5.206  1.000000  0.000          0
ATOM   4079  N   PRO   255       0.628  -8.529  -6.298  1.000000  0.000          0
ATOM   4080  CD  PRO   255       0.286  -7.135  -6.615  1.000000  0.000          0
ATOM   4081  HD2 PRO   255       0.380  -6.365  -5.848  1.000000  0.000          0
ATOM   4082  HD3 PRO   255      -0.759  -7.244  -6.902  1.000000  0.000          0
ATOM   4083  CG  PRO   255       1.031  -6.789  -7.916  1.000000  0.000          0
ATOM   4084  HG2 PRO   255       1.824  -6.075  -7.693  1.000000  0.000          0
ATOM   4085  HG3 PRO   255       0.355  -6.381  -8.667  1.000000  0.000          0
ATOM   4086  CB  PRO   255       1.532  -8.150  -8.417  1.000000  0.000          0
ATOM   4087  HB2 PRO   255       2.448  -7.904  -8.955  1.000000  0.000          0
ATOM   4088  HB3 PRO   255       0.793  -8.646  -9.049  1.000000  0.000          0
ATOM   4089  CA  PRO   255       1.711  -9.001  -7.161  1.000000  0.000          0
ATOM   4090  HA  PRO   255       1.565 -10.048  -7.432  1.000000  0.000          0
ATOM   4091  C   PRO   255       3.123  -8.807  -6.566  1.000000  0.000          0
ATOM   4092  O   PRO   255       3.396  -7.943  -5.674  1.000000  0.000          0
ATOM   4093  N   PRO   256       4.172  -9.485  -7.106  1.000000  0.000          0
ATOM   4094  CD  PRO   256       3.992 -10.333  -8.278  1.000000  0.000          0
ATOM   4095  HD2 PRO   256       3.469  -9.791  -9.066  1.000000  0.000          0
ATOM   4096  HD3 PRO   256       3.400 -11.206  -8.000  1.000000  0.000          0
ATOM   4097  CG  PRO   256       5.451 -10.616  -8.657  1.000000  0.000          0
ATOM   4098  HG2 PRO   256       5.748  -9.837  -9.360  1.000000  0.000          0
ATOM   4099  HG3 PRO   256       5.538 -11.566  -9.187  1.000000  0.000          0
ATOM   4100  CB  PRO   256       6.221 -10.552  -7.336  1.000000  0.000          0
ATOM   4101  HB2 PRO   256       7.271 -10.284  -7.463  1.000000  0.000          0
ATOM   4102  HB3 PRO   256       6.147 -11.559  -6.923  1.000000  0.000          0
ATOM   4103  CA  PRO   256       5.510  -9.477  -6.505  1.000000  0.000          0
ATOM   4104  HA  PRO   256       5.283  -9.821  -5.495  1.000000  0.000          0
ATOM   4105  C   PRO   256       6.280  -8.185  -6.465  1.000000  0.000          0
ATOM   4106  O   PRO   256       7.084  -7.947  -5.541  1.000000  0.000          0
ATOM   4107  N   ASP   257       6.028  -7.219  -7.355  1.000000  0.000          0
ATOM   4108  H   ASP   257       5.246  -7.396  -7.970  1.000000  0.000          0
ATOM   4109  CA  ASP   257       6.529  -5.823  -6.980  1.000000  0.000          0
ATOM   4110  HA  ASP   257       7.599  -5.941  -6.811  1.000000  0.000          0
ATOM   4111  CB  ASP   257       6.346  -4.862  -8.182  1.000000  0.000          0
ATOM   4112  HB2 ASP   257       7.065  -4.056  -8.029  1.000000  0.000          0
ATOM   4113  HB3 ASP   257       6.841  -5.225  -9.083  1.000000  0.000          0
ATOM   4114  CG  ASP   257       4.964  -4.358  -8.582  1.000000  0.000          0
ATOM   4115  OD1 ASP   257       4.083  -3.984  -7.753  1.000000  0.000          0
ATOM   4116  OD2 ASP   257       4.745  -4.268  -9.782  1.000000  0.000          0
ATOM   4117  C   ASP   257       5.943  -5.150  -5.732  1.000000  0.000          0
ATOM   4118  O   ASP   257       6.613  -4.386  -5.116  1.000000  0.000          0
ATOM   4119  N   ASN   258       4.725  -5.484  -5.233  1.000000  0.000          0
ATOM   4120  H   ASN   258       4.195  -6.228  -5.662  1.000000  0.000          0
ATOM   4121  CA  ASN   258       4.258  -4.922  -3.909  1.000000  0.000          0
ATOM   4122  HA  ASN   258       4.529  -3.866  -3.876  1.000000  0.000          0
ATOM   4123  CB  ASN   258       2.704  -4.938  -3.884  1.000000  0.000          0
ATOM   4124  HB2 ASN   258       2.245  -4.427  -4.730  1.000000  0.000          0
ATOM   4125  HB3 ASN   258       2.300  -5.948  -3.948  1.000000  0.000          0
ATOM   4126  CG  ASN   258       2.289  -4.360  -2.552  1.000000  0.000          0
ATOM   4127  OD1 ASN   258       2.232  -4.989  -1.507  1.000000  0.000          0
ATOM   4128  ND2 ASN   258       2.085  -3.075  -2.614  1.000000  0.000          0
ATOM   4129 HD21 ASN   258       1.696  -2.527  -1.860  1.000000  0.000          0
ATOM   4130 HD22 ASN   258       2.188  -2.592  -3.495  1.000000  0.000          0
ATOM   4131  C   ASN   258       4.931  -5.732  -2.727  1.000000  0.000          0
ATOM   4132  O   ASN   258       5.053  -6.951  -2.720  1.000000  0.000          0
ATOM   4133  N   TYR   259       5.340  -5.020  -1.675  1.000000  0.000          0
ATOM   4134  H   TYR   259       5.279  -4.013  -1.607  1.000000  0.000          0
ATOM   4135  CA  TYR   259       6.039  -5.680  -0.517  1.000000  0.000          0
ATOM   4136  HA  TYR   259       6.870  -6.209  -0.983  1.000000  0.000          0
ATOM   4137  CB  TYR   259       6.476  -4.482   0.295  1.000000  0.000          0
ATOM   4138  HB2 TYR   259       5.615  -3.889   0.602  1.000000  0.000          0
ATOM   4139  HB3 TYR   259       7.051  -4.925   1.108  1.000000  0.000          0
ATOM   4140  CG  TYR   259       7.387  -3.483  -0.311  1.000000  0.000          0
ATOM   4141  CD1 TYR   259       7.714  -2.272   0.399  1.000000  0.000          0
ATOM   4142  HD1 TYR   259       7.229  -2.101   1.348  1.000000  0.000          0
ATOM   4143  CE1 TYR   259       8.440  -1.211  -0.152  1.000000  0.000          0
ATOM   4144  HE1 TYR   259       8.695  -0.390   0.503  1.000000  0.000          0
ATOM   4145  CZ  TYR   259       9.044  -1.396  -1.407  1.000000  0.000          0
ATOM   4146  OH  TYR   259       9.859  -0.442  -1.994  1.000000  0.000          0
ATOM   4147  HH  TYR   259      10.324   0.066  -1.326  1.000000  0.000          0
ATOM   4148  CE2 TYR   259       8.857  -2.613  -2.149  1.000000  0.000          0
ATOM   4149  HE2 TYR   259       9.373  -2.815  -3.075  1.000000  0.000          0
ATOM   4150  CD2 TYR   259       7.943  -3.615  -1.615  1.000000  0.000          0
ATOM   4151  HD2 TYR   259       7.853  -4.560  -2.130  1.000000  0.000          0
ATOM   4152  C   TYR   259       5.161  -6.630   0.381  1.000000  0.000          0
ATOM   4153  O   TYR   259       5.641  -7.511   1.038  1.000000  0.000          0
ATOM   4154  N   LEU   260       3.867  -6.512   0.388  1.000000  0.000          0
ATOM   4155  H   LEU   260       3.509  -5.761  -0.186  1.000000  0.000          0
ATOM   4156  CA  LEU   260       2.882  -7.433   1.051  1.000000  0.000          0
ATOM   4157  HA  LEU   260       3.248  -7.753   2.027  1.000000  0.000          0
ATOM   4158  CB  LEU   260       1.606  -6.570   1.302  1.000000  0.000          0
ATOM   4159  HB2 LEU   260       1.119  -6.407   0.341  1.000000  0.000          0
ATOM   4160  HB3 LEU   260       0.952  -7.182   1.923  1.000000  0.000          0
ATOM   4161  CG  LEU   260       1.715  -5.280   1.981  1.000000  0.000          0
ATOM   4162  HG  LEU   260       2.201  -4.625   1.259  1.000000  0.000          0
ATOM   4163  CD1 LEU   260       0.338  -4.642   2.340  1.000000  0.000          0
ATOM   4164 HD11 LEU   260      -0.150  -5.123   3.190  1.000000  0.000          0
ATOM   4165 HD12 LEU   260       0.470  -3.610   2.663  1.000000  0.000          0
ATOM   4166 HD13 LEU   260      -0.219  -4.711   1.406  1.000000  0.000          0
ATOM   4167  CD2 LEU   260       2.595  -5.491   3.275  1.000000  0.000          0
ATOM   4168 HD21 LEU   260       2.116  -6.270   3.867  1.000000  0.000          0
ATOM   4169 HD22 LEU   260       3.601  -5.740   2.943  1.000000  0.000          0
ATOM   4170 HD23 LEU   260       2.605  -4.579   3.871  1.000000  0.000          0
ATOM   4171  C   LEU   260       2.711  -8.799   0.264  1.000000  0.000          0
ATOM   4172  O   LEU   260       2.250  -9.697   0.814  1.000000  0.000          0
ATOM   4173  N   TYR   261       3.255  -8.890  -0.952  1.000000  0.000          0
ATOM   4174  H   TYR   261       3.528  -8.065  -1.465  1.000000  0.000          0
ATOM   4175  CA  TYR   261       3.529 -10.194  -1.534  1.000000  0.000          0
ATOM   4176  HA  TYR   261       2.604 -10.758  -1.666  1.000000  0.000          0
ATOM   4177  CB  TYR   261       4.148 -10.047  -2.938  1.000000  0.000          0
ATOM   4178  HB2 TYR   261       3.519  -9.489  -3.629  1.000000  0.000          0
ATOM   4179  HB3 TYR   261       5.004  -9.373  -2.977  1.000000  0.000          0
ATOM   4180  CG  TYR   261       4.359 -11.408  -3.551  1.000000  0.000          0
ATOM   4181  CD1 TYR   261       5.684 -11.864  -3.682  1.000000  0.000          0
ATOM   4182  HD1 TYR   261       6.550 -11.321  -3.331  1.000000  0.000          0
ATOM   4183  CE1 TYR   261       5.967 -13.148  -4.243  1.000000  0.000          0
ATOM   4184  HE1 TYR   261       6.981 -13.509  -4.158  1.000000  0.000          0
ATOM   4185  CZ  TYR   261       4.885 -13.877  -4.869  1.000000  0.000          0
ATOM   4186  OH  TYR   261       5.173 -15.086  -5.422  1.000000  0.000          0
ATOM   4187  HH  TYR   261       6.106 -15.198  -5.613  1.000000  0.000          0
ATOM   4188  CE2 TYR   261       3.545 -13.326  -4.749  1.000000  0.000          0
ATOM   4189  HE2 TYR   261       2.722 -13.911  -5.132  1.000000  0.000          0
ATOM   4190  CD2 TYR   261       3.296 -12.100  -4.141  1.000000  0.000          0
ATOM   4191  HD2 TYR   261       2.252 -11.869  -3.988  1.000000  0.000          0
ATOM   4192  C   TYR   261       4.450 -11.027  -0.638  1.000000  0.000          0
ATOM   4193  O   TYR   261       4.348 -12.232  -0.586  1.000000  0.000          0
ATOM   4194  N   ASN   262       5.302 -10.407   0.196  1.000000  0.000          0
ATOM   4195  H   ASN   262       5.359  -9.399   0.171  1.000000  0.000          0
ATOM   4196  CA  ASN   262       6.237 -11.008   1.103  1.000000  0.000          0
ATOM   4197  HA  ASN   262       6.351 -12.074   0.912  1.000000  0.000          0
ATOM   4198  CB  ASN   262       7.638 -10.447   0.819  1.000000  0.000          0
ATOM   4199  HB2 ASN   262       7.564  -9.381   1.038  1.000000  0.000          0
ATOM   4200  HB3 ASN   262       8.376 -10.967   1.429  1.000000  0.000          0
ATOM   4201  CG  ASN   262       8.162 -10.550  -0.612  1.000000  0.000          0
ATOM   4202  OD1 ASN   262       8.145  -9.616  -1.476  1.000000  0.000          0
ATOM   4203  ND2 ASN   262       8.623 -11.681  -1.077  1.000000  0.000          0
ATOM   4204 HD21 ASN   262       9.109 -11.673  -1.964  1.000000  0.000          0
ATOM   4205 HD22 ASN   262       8.520 -12.571  -0.608  1.000000  0.000          0
ATOM   4206  C   ASN   262       5.871 -10.821   2.606  1.000000  0.000          0
ATOM   4207  O   ASN   262       6.713 -11.305   3.355  1.000000  0.000          0
ATOM   4208  N   HIE   263       4.742 -10.228   2.962  1.000000  0.000          0
ATOM   4209  H   HIE   263       4.130  -9.994   2.192  1.000000  0.000          0
ATOM   4210  CA  HIE   263       4.340 -10.048   4.442  1.000000  0.000          0
ATOM   4211  HA  HIE   263       5.042 -10.544   5.112  1.000000  0.000          0
ATOM   4212  CB  HIE   263       4.405  -8.598   4.868  1.000000  0.000          0
ATOM   4213  HB2 HIE   263       3.793  -8.038   4.160  1.000000  0.000          0
ATOM   4214  HB3 HIE   263       4.090  -8.599   5.912  1.000000  0.000          0
ATOM   4215  CG  HIE   263       5.748  -7.917   4.929  1.000000  0.000          0
ATOM   4216  ND1 HIE   263       6.953  -8.521   5.396  1.000000  0.000          0
ATOM   4217  CE1 HIE   263       7.934  -7.597   5.247  1.000000  0.000          0
ATOM   4218  HE1 HIE   263       8.971  -7.582   5.550  1.000000  0.000          0
ATOM   4219  NE2 HIE   263       7.365  -6.432   4.763  1.000000  0.000          0
ATOM   4220  HE2 HIE   263       7.925  -5.636   4.492  1.000000  0.000          0
ATOM   4221  CD2 HIE   263       6.055  -6.652   4.470  1.000000  0.000          0
ATOM   4222  HD2 HIE   263       5.385  -5.972   3.967  1.000000  0.000          0
ATOM   4223  C   HIE   263       3.107 -10.695   4.954  1.000000  0.000          0
ATOM   4224  O   HIE   263       2.874 -10.615   6.121  1.000000  0.000          0
ATOM   4225  N   LEU   264       2.279 -11.234   4.068  1.000000  0.000          0
ATOM   4226  H   LEU   264       2.559 -11.212   3.098  1.000000  0.000          0
ATOM   4227  CA  LEU   264       0.928 -11.573   4.444  1.000000  0.000          0
ATOM   4228  HA  LEU   264       0.651 -10.784   5.142  1.000000  0.000          0
ATOM   4229  CB  LEU   264       0.063 -11.573   3.207  1.000000  0.000          0
ATOM   4230  HB2 LEU   264       0.398 -10.847   2.467  1.000000  0.000          0
ATOM   4231  HB3 LEU   264       0.024 -12.578   2.791  1.000000  0.000          0
ATOM   4232  CG  LEU   264      -1.431 -11.329   3.379  1.000000  0.000          0
ATOM   4233  HG  LEU   264      -1.979 -12.088   3.939  1.000000  0.000          0
ATOM   4234  CD1 LEU   264      -1.733 -10.073   4.186  1.000000  0.000          0
ATOM   4235 HD11 LEU   264      -0.998  -9.313   3.920  1.000000  0.000          0
ATOM   4236 HD12 LEU   264      -2.738  -9.663   4.096  1.000000  0.000          0
ATOM   4237 HD13 LEU   264      -1.479 -10.219   5.236  1.000000  0.000          0
ATOM   4238  CD2 LEU   264      -2.042 -11.024   2.008  1.000000  0.000          0
ATOM   4239 HD21 LEU   264      -1.904 -11.868   1.334  1.000000  0.000          0
ATOM   4240 HD22 LEU   264      -3.120 -10.924   2.132  1.000000  0.000          0
ATOM   4241 HD23 LEU   264      -1.654 -10.139   1.500  1.000000  0.000          0
ATOM   4242  C   LEU   264       0.800 -12.963   5.087  1.000000  0.000          0
ATOM   4243  O   LEU   264       1.370 -13.915   4.580  1.000000  0.000          0
ATOM   4244  N   THR   265       0.059 -13.011   6.128  1.000000  0.000          0
ATOM   4245  H   THR   265      -0.297 -12.173   6.566  1.000000  0.000          0
ATOM   4246  CA  THR   265      -0.247 -14.280   6.816  1.000000  0.000          0
ATOM   4247  HA  THR   265       0.035 -15.125   6.187  1.000000  0.000          0
ATOM   4248  CB  THR   265       0.452 -14.574   8.208  1.000000  0.000          0
ATOM   4249  HB  THR   265       1.512 -14.414   8.013  1.000000  0.000          0
ATOM   4250  CG2 THR   265       0.054 -13.488   9.261  1.000000  0.000          0
ATOM   4251 HG21 THR   265      -0.971 -13.121   9.190  1.000000  0.000          0
ATOM   4252 HG22 THR   265       0.365 -13.833  10.246  1.000000  0.000          0
ATOM   4253 HG23 THR   265       0.760 -12.675   9.088  1.000000  0.000          0
ATOM   4254  OG1 THR   265       0.175 -15.819   8.686  1.000000  0.000          0
ATOM   4255  HG1 THR   265       0.688 -16.389   8.110  1.000000  0.000          0
ATOM   4256  C   THR   265      -1.797 -14.310   7.096  1.000000  0.000          0
ATOM   4257  O   THR   265      -2.476 -13.298   6.966  1.000000  0.000          0
ATOM   4258  N   TYR   266      -2.363 -15.501   7.332  1.000000  0.000          0
ATOM   4259  H   TYR   266      -1.777 -16.315   7.449  1.000000  0.000          0
ATOM   4260  CA  TYR   266      -3.777 -15.788   7.105  1.000000  0.000          0
ATOM   4261  HA  TYR   266      -4.300 -14.896   6.759  1.000000  0.000          0
ATOM   4262  CB  TYR   266      -3.832 -16.838   5.975  1.000000  0.000          0
ATOM   4263  HB2 TYR   266      -3.400 -17.816   6.188  1.000000  0.000          0
ATOM   4264  HB3 TYR   266      -4.897 -17.002   5.815  1.000000  0.000          0
ATOM   4265  CG  TYR   266      -3.184 -16.415   4.695  1.000000  0.000          0
ATOM   4266  CD1 TYR   266      -3.767 -15.360   3.951  1.000000  0.000          0
ATOM   4267  HD1 TYR   266      -4.730 -14.950   4.216  1.000000  0.000          0
ATOM   4268  CE1 TYR   266      -3.125 -14.886   2.739  1.000000  0.000          0
ATOM   4269  HE1 TYR   266      -3.542 -14.004   2.276  1.000000  0.000          0
ATOM   4270  CZ  TYR   266      -1.875 -15.435   2.365  1.000000  0.000          0
ATOM   4271  OH  TYR   266      -1.297 -14.999   1.209  1.000000  0.000          0
ATOM   4272  HH  TYR   266      -0.350 -15.143   1.267  1.000000  0.000          0
ATOM   4273  CE2 TYR   266      -1.314 -16.482   3.080  1.000000  0.000          0
ATOM   4274  HE2 TYR   266      -0.397 -16.926   2.718  1.000000  0.000          0
ATOM   4275  CD2 TYR   266      -1.962 -16.973   4.222  1.000000  0.000          0
ATOM   4276  HD2 TYR   266      -1.560 -17.827   4.746  1.000000  0.000          0
ATOM   4277  C   TYR   266      -4.535 -16.321   8.393  1.000000  0.000          0
ATOM   4278  O   TYR   266      -3.957 -16.624   9.449  1.000000  0.000          0
ATOM   4279  N   ALA   267      -5.862 -16.473   8.272  1.000000  0.000          0
ATOM   4280  H   ALA   267      -6.354 -16.184   7.439  1.000000  0.000          0
ATOM   4281  CA  ALA   267      -6.689 -17.116   9.314  1.000000  0.000          0
ATOM   4282  HA  ALA   267      -6.199 -17.838   9.968  1.000000  0.000          0
ATOM   4283  CB  ALA   267      -7.356 -16.090  10.261  1.000000  0.000          0
ATOM   4284  HB1 ALA   267      -7.940 -16.623  11.010  1.000000  0.000          0
ATOM   4285  HB2 ALA   267      -6.526 -15.584  10.757  1.000000  0.000          0
ATOM   4286  HB3 ALA   267      -8.029 -15.431   9.712  1.000000  0.000          0
ATOM   4287  C   ALA   267      -7.940 -17.769   8.573  1.000000  0.000          0
ATOM   4288  O   ALA   267      -8.613 -17.077   7.797  1.000000  0.000          0
ATOM   4289  N   VAL   268      -8.114 -19.063   8.730  1.000000  0.000          0
ATOM   4290  H   VAL   268      -7.432 -19.574   9.271  1.000000  0.000          0
ATOM   4291  CA  VAL   268      -9.250 -19.866   8.145  1.000000  0.000          0
ATOM   4292  HA  VAL   268      -9.574 -19.466   7.184  1.000000  0.000          0
ATOM   4293  CB  VAL   268      -8.722 -21.334   7.889  1.000000  0.000          0
ATOM   4294  HB  VAL   268      -8.287 -21.626   8.844  1.000000  0.000          0
ATOM   4295  CG1 VAL   268      -9.713 -22.484   7.627  1.000000  0.000          0
ATOM   4296 HG11 VAL   268     -10.512 -22.472   8.367  1.000000  0.000          0
ATOM   4297 HG12 VAL   268     -10.283 -22.315   6.714  1.000000  0.000          0
ATOM   4298 HG13 VAL   268      -9.192 -23.418   7.414  1.000000  0.000          0
ATOM   4299  CG2 VAL   268      -7.584 -21.398   6.722  1.000000  0.000          0
ATOM   4300 HG21 VAL   268      -7.833 -20.803   5.843  1.000000  0.000          0
ATOM   4301 HG22 VAL   268      -6.635 -21.024   7.110  1.000000  0.000          0
ATOM   4302 HG23 VAL   268      -7.419 -22.441   6.452  1.000000  0.000          0
ATOM   4303  C   VAL   268     -10.496 -19.854   9.002  1.000000  0.000          0
ATOM   4304  O   VAL   268     -10.361 -19.695  10.119  1.000000  0.000          0
ATOM   4305  N   ASN   269     -11.716 -20.194   8.450  1.000000  0.000          0
ATOM   4306  H   ASN   269     -11.852 -20.179   7.449  1.000000  0.000          0
ATOM   4307  CA  ASN   269     -12.906 -20.480   9.289  1.000000  0.000          0
ATOM   4308  HA  ASN   269     -12.695 -20.955  10.247  1.000000  0.000          0
ATOM   4309  CB  ASN   269     -13.604 -19.119   9.619  1.000000  0.000          0
ATOM   4310  HB2 ASN   269     -13.011 -18.546  10.332  1.000000  0.000          0
ATOM   4311  HB3 ASN   269     -13.596 -18.604   8.659  1.000000  0.000          0
ATOM   4312  CG  ASN   269     -14.976 -19.075  10.227  1.000000  0.000          0
ATOM   4313  OD1 ASN   269     -15.744 -18.213   9.825  1.000000  0.000          0
ATOM   4314  ND2 ASN   269     -15.402 -20.017  11.094  1.000000  0.000          0
ATOM   4315 HD21 ASN   269     -16.250 -19.809  11.601  1.000000  0.000          0
ATOM   4316 HD22 ASN   269     -14.814 -20.747  11.470  1.000000  0.000          0
ATOM   4317  C   ASN   269     -13.798 -21.488   8.536  1.000000  0.000          0
ATOM   4318  O   ASN   269     -13.970 -21.425   7.362  1.000000  0.000          0
ATOM   4319  N   ILE   270     -14.204 -22.556   9.252  1.000000  0.000          0
ATOM   4320  H   ILE   270     -14.025 -22.558  10.246  1.000000  0.000          0
ATOM   4321  CA  ILE   270     -14.967 -23.722   8.727  1.000000  0.000          0
ATOM   4322  HA  ILE   270     -15.128 -23.626   7.653  1.000000  0.000          0
ATOM   4323  CB  ILE   270     -14.112 -24.959   8.983  1.000000  0.000          0
ATOM   4324  HB  ILE   270     -13.661 -24.885   9.972  1.000000  0.000          0
ATOM   4325  CG2 ILE   270     -14.941 -26.282   8.959  1.000000  0.000          0
ATOM   4326 HG21 ILE   270     -15.448 -26.418   8.003  1.000000  0.000          0
ATOM   4327 HG22 ILE   270     -14.291 -27.129   9.181  1.000000  0.000          0
ATOM   4328 HG23 ILE   270     -15.663 -26.311   9.774  1.000000  0.000          0
ATOM   4329  CG1 ILE   270     -12.917 -24.994   7.965  1.000000  0.000          0
ATOM   4330 HG12 ILE   270     -13.212 -25.062   6.918  1.000000  0.000          0
ATOM   4331 HG13 ILE   270     -12.399 -24.037   8.022  1.000000  0.000          0
ATOM   4332  CD1 ILE   270     -11.864 -26.107   8.331  1.000000  0.000          0
ATOM   4333 HD11 ILE   270     -10.948 -25.968   7.757  1.000000  0.000          0
ATOM   4334 HD12 ILE   270     -11.641 -25.965   9.389  1.000000  0.000          0
ATOM   4335 HD13 ILE   270     -12.083 -27.167   8.197  1.000000  0.000          0
ATOM   4336  C   ILE   270     -16.328 -23.900   9.460  1.000000  0.000          0
ATOM   4337  O   ILE   270     -16.423 -23.698  10.651  1.000000  0.000          0
ATOM   4338  N   TRP   271     -17.423 -24.232   8.758  1.000000  0.000          0
ATOM   4339  H   TRP   271     -17.277 -24.462   7.786  1.000000  0.000          0
ATOM   4340  CA  TRP   271     -18.746 -24.448   9.458  1.000000  0.000          0
ATOM   4341  HA  TRP   271     -18.587 -24.797  10.479  1.000000  0.000          0
ATOM   4342  CB  TRP   271     -19.517 -23.099   9.576  1.000000  0.000          0
ATOM   4343  HB2 TRP   271     -20.341 -23.233  10.276  1.000000  0.000          0
ATOM   4344  HB3 TRP   271     -18.862 -22.380  10.070  1.000000  0.000          0
ATOM   4345  CG  TRP   271     -19.998 -22.563   8.274  1.000000  0.000          0
ATOM   4346  CD1 TRP   271     -21.333 -22.617   7.938  1.000000  0.000          0
ATOM   4347  HD1 TRP   271     -22.204 -23.070   8.389  1.000000  0.000          0
ATOM   4348  NE1 TRP   271     -21.406 -21.903   6.740  1.000000  0.000          0
ATOM   4349  HE1 TRP   271     -22.270 -21.679   6.265  1.000000  0.000          0
ATOM   4350  CE2 TRP   271     -20.194 -21.438   6.277  1.000000  0.000          0
ATOM   4351  CZ2 TRP   271     -19.905 -20.627   5.165  1.000000  0.000          0
ATOM   4352  HZ2 TRP   271     -20.677 -20.358   4.458  1.000000  0.000          0
ATOM   4353  CH2 TRP   271     -18.599 -20.106   5.015  1.000000  0.000          0
ATOM   4354  HH2 TRP   271     -18.385 -19.365   4.259  1.000000  0.000          0
ATOM   4355  CZ3 TRP   271     -17.624 -20.504   5.983  1.000000  0.000          0
ATOM   4356  HZ3 TRP   271     -16.616 -20.121   5.928  1.000000  0.000          0
ATOM   4357  CE3 TRP   271     -17.964 -21.392   7.039  1.000000  0.000          0
ATOM   4358  HE3 TRP   271     -17.236 -21.711   7.770  1.000000  0.000          0
ATOM   4359  CD2 TRP   271     -19.278 -21.847   7.229  1.000000  0.000          0
ATOM   4360  C   TRP   271     -19.589 -25.448   8.703  1.000000  0.000          0
ATOM   4361  O   TRP   271     -19.503 -25.580   7.447  1.000000  0.000          0
ATOM   4362  N   SER   272     -20.465 -26.144   9.435  1.000000  0.000          0
ATOM   4363  H   SER   272     -20.538 -25.872  10.405  1.000000  0.000          0
ATOM   4364  CA  SER   272     -21.344 -27.224   8.835  1.000000  0.000          0
ATOM   4365  HA  SER   272     -20.808 -27.772   8.061  1.000000  0.000          0
ATOM   4366  CB  SER   272     -21.666 -28.234   9.988  1.000000  0.000          0
ATOM   4367  HB2 SER   272     -20.743 -28.678  10.359  1.000000  0.000          0
ATOM   4368  HB3 SER   272     -22.108 -27.701  10.830  1.000000  0.000          0
ATOM   4369  OG  SER   272     -22.488 -29.252   9.531  1.000000  0.000          0
ATOM   4370  HG  SER   272     -21.901 -29.701   8.917  1.000000  0.000          0
ATOM   4371  C   SER   272     -22.701 -26.625   8.302  1.000000  0.000          0
ATOM   4372  O   SER   272     -23.366 -25.871   8.983  1.000000  0.000          0
ATOM   4373  N   GLU   273     -23.223 -27.345   7.292  1.000000  0.000          0
ATOM   4374  H   GLU   273     -22.675 -27.851   6.611  1.000000  0.000          0
ATOM   4375  CA  GLU   273     -24.666 -27.233   6.933  1.000000  0.000          0
ATOM   4376  HA  GLU   273     -24.906 -26.177   7.051  1.000000  0.000          0
ATOM   4377  CB  GLU   273     -24.872 -27.667   5.502  1.000000  0.000          0
ATOM   4378  HB2 GLU   273     -24.055 -27.333   4.864  1.000000  0.000          0
ATOM   4379  HB3 GLU   273     -25.015 -28.746   5.446  1.000000  0.000          0
ATOM   4380  CG  GLU   273     -26.222 -27.091   4.953  1.000000  0.000          0
ATOM   4381  HG2 GLU   273     -26.613 -27.751   4.179  1.000000  0.000          0
ATOM   4382  HG3 GLU   273     -26.954 -27.255   5.743  1.000000  0.000          0
ATOM   4383  CD  GLU   273     -26.237 -25.582   4.678  1.000000  0.000          0
ATOM   4384  OE1 GLU   273     -26.204 -24.700   5.581  1.000000  0.000          0
ATOM   4385  OE2 GLU   273     -26.304 -25.248   3.474  1.000000  0.000          0
ATOM   4386  C   GLU   273     -25.646 -27.916   7.967  1.000000  0.000          0
ATOM   4387  O   GLU   273     -26.699 -27.358   8.174  1.000000  0.000          0
ATOM   4388  N   ASN   274     -25.305 -29.070   8.475  1.000000  0.000          0
ATOM   4389  H   ASN   274     -24.403 -29.431   8.200  1.000000  0.000          0
ATOM   4390  CA  ASN   274     -26.148 -29.951   9.296  1.000000  0.000          0
ATOM   4391  HA  ASN   274     -27.060 -30.206   8.757  1.000000  0.000          0
ATOM   4392  CB  ASN   274     -25.519 -31.296   9.305  1.000000  0.000          0
ATOM   4393  HB2 ASN   274     -25.630 -31.558   8.253  1.000000  0.000          0
ATOM   4394  HB3 ASN   274     -24.488 -31.143   9.624  1.000000  0.000          0
ATOM   4395  CG  ASN   274     -26.129 -32.396  10.187  1.000000  0.000          0
ATOM   4396  OD1 ASN   274     -25.779 -32.502  11.363  1.000000  0.000          0
ATOM   4397  ND2 ASN   274     -27.015 -33.123   9.581  1.000000  0.000          0
ATOM   4398 HD21 ASN   274     -27.458 -33.907  10.041  1.000000  0.000          0
ATOM   4399 HD22 ASN   274     -27.251 -33.027   8.604  1.000000  0.000          0
ATOM   4400  C   ASN   274     -26.394 -29.480  10.709  1.000000  0.000          0
ATOM   4401  O   ASN   274     -27.426 -29.714  11.321  1.000000  0.000          0
ATOM   4402  N   ASP   275     -25.365 -28.813  11.270  1.000000  0.000          0
ATOM   4403  H   ASP   275     -24.590 -28.674  10.637  1.000000  0.000          0
ATOM   4404  CA  ASP   275     -25.358 -28.191  12.606  1.000000  0.000          0
ATOM   4405  HA  ASP   275     -26.357 -28.226  13.040  1.000000  0.000          0
ATOM   4406  CB  ASP   275     -24.451 -29.043  13.466  1.000000  0.000          0
ATOM   4407  HB2 ASP   275     -24.693 -30.076  13.214  1.000000  0.000          0
ATOM   4408  HB3 ASP   275     -23.438 -28.881  13.099  1.000000  0.000          0
ATOM   4409  CG  ASP   275     -24.477 -28.769  14.969  1.000000  0.000          0
ATOM   4410  OD1 ASP   275     -23.610 -29.342  15.656  1.000000  0.000          0
ATOM   4411  OD2 ASP   275     -25.297 -27.937  15.469  1.000000  0.000          0
ATOM   4412  C   ASP   275     -25.032 -26.711  12.579  1.000000  0.000          0
ATOM   4413  O   ASP   275     -23.877 -26.464  12.157  1.000000  0.000          0
ATOM   4414  N   PRO   276     -25.847 -25.728  12.941  1.000000  0.000          0
ATOM   4415  CD  PRO   276     -27.285 -25.917  13.053  1.000000  0.000          0
ATOM   4416  HD2 PRO   276     -27.613 -26.463  13.937  1.000000  0.000          0
ATOM   4417  HD3 PRO   276     -27.654 -26.355  12.124  1.000000  0.000          0
ATOM   4418  CG  PRO   276     -27.861 -24.541  13.070  1.000000  0.000          0
ATOM   4419  HG2 PRO   276     -28.651 -24.356  13.798  1.000000  0.000          0
ATOM   4420  HG3 PRO   276     -28.174 -24.242  12.070  1.000000  0.000          0
ATOM   4421  CB  PRO   276     -26.708 -23.566  13.298  1.000000  0.000          0
ATOM   4422  HB2 PRO   276     -26.650 -23.200  14.323  1.000000  0.000          0
ATOM   4423  HB3 PRO   276     -26.748 -22.663  12.691  1.000000  0.000          0
ATOM   4424  CA  PRO   276     -25.446 -24.349  12.979  1.000000  0.000          0
ATOM   4425  HA  PRO   276     -24.933 -24.069  12.059  1.000000  0.000          0
ATOM   4426  C   PRO   276     -24.473 -24.087  14.206  1.000000  0.000          0
ATOM   4427  O   PRO   276     -23.614 -23.166  14.109  1.000000  0.000          0
ATOM   4428  N   ALA   277     -24.416 -24.951  15.187  1.000000  0.000          0
ATOM   4429  H   ALA   277     -24.964 -25.800  15.163  1.000000  0.000          0
ATOM   4430  CA  ALA   277     -23.664 -24.713  16.414  1.000000  0.000          0
ATOM   4431  HA  ALA   277     -23.762 -23.643  16.601  1.000000  0.000          0
ATOM   4432  CB  ALA   277     -24.312 -25.518  17.640  1.000000  0.000          0
ATOM   4433  HB1 ALA   277     -25.375 -25.333  17.795  1.000000  0.000          0
ATOM   4434  HB2 ALA   277     -24.095 -26.581  17.538  1.000000  0.000          0
ATOM   4435  HB3 ALA   277     -23.799 -25.234  18.558  1.000000  0.000          0
ATOM   4436  C   ALA   277     -22.149 -24.960  16.134  1.000000  0.000          0
ATOM   4437  O   ALA   277     -21.304 -24.735  17.033  1.000000  0.000          0
ATOM   4438  N   ASP   278     -21.706 -25.414  14.947  1.000000  0.000          0
ATOM   4439  H   ASP   278     -22.314 -25.083  14.212  1.000000  0.000          0
ATOM   4440  CA  ASP   278     -20.393 -25.899  14.634  1.000000  0.000          0
ATOM   4441  HA  ASP   278     -19.878 -26.004  15.589  1.000000  0.000          0
ATOM   4442  CB  ASP   278     -20.634 -27.274  14.022  1.000000  0.000          0
ATOM   4443  HB2 ASP   278     -21.212 -27.802  14.780  1.000000  0.000          0
ATOM   4444  HB3 ASP   278     -21.160 -27.308  13.067  1.000000  0.000          0
ATOM   4445  CG  ASP   278     -19.377 -28.102  13.984  1.000000  0.000          0
ATOM   4446  OD1 ASP   278     -19.426 -29.139  13.277  1.000000  0.000          0
ATOM   4447  OD2 ASP   278     -18.332 -27.689  14.492  1.000000  0.000          0
ATOM   4448  C   ASP   278     -19.551 -24.925  13.825  1.000000  0.000          0
ATOM   4449  O   ASP   278     -19.368 -25.097  12.654  1.000000  0.000          0
ATOM   4450  N   PHE   279     -19.022 -23.927  14.493  1.000000  0.000          0
ATOM   4451  H   PHE   279     -19.246 -24.028  15.473  1.000000  0.000          0
ATOM   4452  CA  PHE   279     -18.079 -22.942  13.932  1.000000  0.000          0
ATOM   4453  HA  PHE   279     -18.059 -23.056  12.848  1.000000  0.000          0
ATOM   4454  CB  PHE   279     -18.707 -21.651  14.385  1.000000  0.000          0
ATOM   4455  HB2 PHE   279     -19.771 -21.683  14.148  1.000000  0.000          0
ATOM   4456  HB3 PHE   279     -18.536 -21.464  15.445  1.000000  0.000          0
ATOM   4457  CG  PHE   279     -18.314 -20.473  13.574  1.000000  0.000          0
ATOM   4458  CD1 PHE   279     -18.949 -20.263  12.353  1.000000  0.000          0
ATOM   4459  HD1 PHE   279     -19.451 -21.113  11.917  1.000000  0.000          0
ATOM   4460  CE1 PHE   279     -18.779 -18.976  11.750  1.000000  0.000          0
ATOM   4461  HE1 PHE   279     -19.111 -18.756  10.745  1.000000  0.000          0
ATOM   4462  CZ  PHE   279     -18.039 -17.924  12.384  1.000000  0.000          0
ATOM   4463  HZ  PHE   279     -17.959 -16.925  11.979  1.000000  0.000          0
ATOM   4464  CE2 PHE   279     -17.333 -18.271  13.555  1.000000  0.000          0
ATOM   4465  HE2 PHE   279     -16.828 -17.575  14.209  1.000000  0.000          0
ATOM   4466  CD2 PHE   279     -17.453 -19.511  14.133  1.000000  0.000          0
ATOM   4467  HD2 PHE   279     -16.926 -19.708  15.057  1.000000  0.000          0
ATOM   4468  C   PHE   279     -16.639 -23.013  14.514  1.000000  0.000          0
ATOM   4469  O   PHE   279     -16.474 -22.777  15.691  1.000000  0.000          0
ATOM   4470  N   ARG   280     -15.651 -23.286  13.686  1.000000  0.000          0
ATOM   4471  H   ARG   280     -15.931 -23.736  12.825  1.000000  0.000          0
ATOM   4472  CA  ARG   280     -14.221 -23.322  14.093  1.000000  0.000          0
ATOM   4473  HA  ARG   280     -14.248 -22.811  15.056  1.000000  0.000          0
ATOM   4474  CB  ARG   280     -13.637 -24.732  14.356  1.000000  0.000          0
ATOM   4475  HB2 ARG   280     -13.786 -25.392  13.501  1.000000  0.000          0
ATOM   4476  HB3 ARG   280     -12.565 -24.664  14.541  1.000000  0.000          0
ATOM   4477  CG  ARG   280     -14.313 -25.435  15.521  1.000000  0.000          0
ATOM   4478  HG2 ARG   280     -13.920 -24.956  16.417  1.000000  0.000          0
ATOM   4479  HG3 ARG   280     -15.383 -25.227  15.524  1.000000  0.000          0
ATOM   4480  CD  ARG   280     -13.920 -26.902  15.687  1.000000  0.000          0
ATOM   4481  HD2 ARG   280     -12.870 -27.132  15.504  1.000000  0.000          0
ATOM   4482  HD3 ARG   280     -14.217 -27.207  16.690  1.000000  0.000          0
ATOM   4483  NE  ARG   280     -14.755 -27.687  14.736  1.000000  0.000          0
ATOM   4484  HE  ARG   280     -15.395 -27.219  14.112  1.000000  0.000          0
ATOM   4485  CZ  ARG   280     -15.020 -28.990  14.878  1.000000  0.000          0
ATOM   4486  NH1 ARG   280     -14.271 -29.875  15.474  1.000000  0.000          0
ATOM   4487 HH11 ARG   280     -13.345 -29.602  15.768  1.000000  0.000          0
ATOM   4488 HH12 ARG   280     -14.480 -30.842  15.266  1.000000  0.000          0
ATOM   4489  NH2 ARG   280     -16.117 -29.490  14.408  1.000000  0.000          0
ATOM   4490 HH21 ARG   280     -16.848 -28.876  14.079  1.000000  0.000          0
ATOM   4491 HH22 ARG   280     -16.408 -30.335  14.876  1.000000  0.000          0
ATOM   4492  C   ARG   280     -13.319 -22.503  13.247  1.000000  0.000          0
ATOM   4493  O   ARG   280     -13.469 -22.387  12.056  1.000000  0.000          0
ATOM   4494  N   ILE   281     -12.459 -21.771  14.011  1.000000  0.000          0
ATOM   4495  H   ILE   281     -12.724 -21.859  14.983  1.000000  0.000          0
ATOM   4496  CA  ILE   281     -11.383 -20.898  13.591  1.000000  0.000          0
ATOM   4497  HA  ILE   281     -11.497 -20.711  12.524  1.000000  0.000          0
ATOM   4498  CB  ILE   281     -11.522 -19.452  14.280  1.000000  0.000          0
ATOM   4499  HB  ILE   281     -11.375 -19.582  15.353  1.000000  0.000          0
ATOM   4500  CG2 ILE   281     -10.369 -18.585  13.826  1.000000  0.000          0
ATOM   4501 HG21 ILE   281     -10.254 -18.741  12.753  1.000000  0.000          0
ATOM   4502 HG22 ILE   281     -10.328 -17.548  14.158  1.000000  0.000          0
ATOM   4503 HG23 ILE   281      -9.490 -19.035  14.285  1.000000  0.000          0
ATOM   4504  CG1 ILE   281     -12.847 -18.830  13.915  1.000000  0.000          0
ATOM   4505 HG12 ILE   281     -12.728 -17.747  13.883  1.000000  0.000          0
ATOM   4506 HG13 ILE   281     -13.153 -19.157  12.919  1.000000  0.000          0
ATOM   4507  CD1 ILE   281     -13.951 -19.126  14.963  1.000000  0.000          0
ATOM   4508 HD11 ILE   281     -13.598 -19.040  15.991  1.000000  0.000          0
ATOM   4509 HD12 ILE   281     -14.814 -18.520  14.685  1.000000  0.000          0
ATOM   4510 HD13 ILE   281     -14.335 -20.140  14.846  1.000000  0.000          0
ATOM   4511  C   ILE   281     -10.041 -21.633  13.734  1.000000  0.000          0
ATOM   4512  O   ILE   281      -9.831 -22.385  14.709  1.000000  0.000          0
ATOM   4513  N   TYR   282      -9.176 -21.321  12.739  1.000000  0.000          0
ATOM   4514  H   TYR   282      -9.474 -20.672  12.024  1.000000  0.000          0
ATOM   4515  CA  TYR   282      -7.832 -21.814  12.595  1.000000  0.000          0
ATOM   4516  HA  TYR   282      -7.463 -22.366  13.459  1.000000  0.000          0
ATOM   4517  CB  TYR   282      -7.960 -22.952  11.499  1.000000  0.000          0
ATOM   4518  HB2 TYR   282      -8.311 -22.578  10.539  1.000000  0.000          0
ATOM   4519  HB3 TYR   282      -7.024 -23.463  11.276  1.000000  0.000          0
ATOM   4520  CG  TYR   282      -8.861 -24.088  11.866  1.000000  0.000          0
ATOM   4521  CD1 TYR   282      -8.313 -25.286  12.368  1.000000  0.000          0
ATOM   4522  HD1 TYR   282      -7.259 -25.440  12.550  1.000000  0.000          0
ATOM   4523  CE1 TYR   282      -9.147 -26.383  12.687  1.000000  0.000          0
ATOM   4524  HE1 TYR   282      -8.697 -27.302  13.038  1.000000  0.000          0
ATOM   4525  CZ  TYR   282     -10.536 -26.279  12.490  1.000000  0.000          0
ATOM   4526  OH  TYR   282     -11.388 -27.265  12.851  1.000000  0.000          0
ATOM   4527  HH  TYR   282     -10.888 -28.053  13.074  1.000000  0.000          0
ATOM   4528  CE2 TYR   282     -11.042 -25.128  11.777  1.000000  0.000          0
ATOM   4529  HE2 TYR   282     -12.091 -25.199  11.530  1.000000  0.000          0
ATOM   4530  CD2 TYR   282     -10.227 -24.003  11.537  1.000000  0.000          0
ATOM   4531  HD2 TYR   282     -10.681 -23.154  11.047  1.000000  0.000          0
ATOM   4532  C   TYR   282      -6.819 -20.757  12.109  1.000000  0.000          0
ATOM   4533  O   TYR   282      -6.817 -20.358  10.923  1.000000  0.000          0
ATOM   4534  N   GLN   283      -5.995 -20.219  13.013  1.000000  0.000          0
ATOM   4535  H   GLN   283      -6.027 -20.580  13.957  1.000000  0.000          0
ATOM   4536  CA  GLN   283      -4.849 -19.281  12.622  1.000000  0.000          0
ATOM   4537  HA  GLN   283      -5.194 -18.556  11.886  1.000000  0.000          0
ATOM   4538  CB  GLN   283      -4.434 -18.522  13.920  1.000000  0.000          0
ATOM   4539  HB2 GLN   283      -5.354 -18.117  14.340  1.000000  0.000          0
ATOM   4540  HB3 GLN   283      -4.001 -19.211  14.644  1.000000  0.000          0
ATOM   4541  CG  GLN   283      -3.477 -17.347  13.564  1.000000  0.000          0
ATOM   4542  HG2 GLN   283      -2.484 -17.781  13.684  1.000000  0.000          0
ATOM   4543  HG3 GLN   283      -3.471 -16.983  12.537  1.000000  0.000          0
ATOM   4544  CD  GLN   283      -3.563 -16.158  14.441  1.000000  0.000          0
ATOM   4545  OE1 GLN   283      -4.151 -16.071  15.497  1.000000  0.000          0
ATOM   4546  NE2 GLN   283      -3.016 -15.056  14.049  1.000000  0.000          0
ATOM   4547 HE21 GLN   283      -3.255 -14.246  14.606  1.000000  0.000          0
ATOM   4548 HE22 GLN   283      -2.586 -14.988  13.139  1.000000  0.000          0
ATOM   4549  C   GLN   283      -3.653 -19.887  11.930  1.000000  0.000          0
ATOM   4550  O   GLN   283      -3.252 -21.000  12.278  1.000000  0.000          0
ATOM   4551  N   VAL   284      -3.133 -19.176  10.929  1.000000  0.000          0
ATOM   4552  H   VAL   284      -3.594 -18.301  10.725  1.000000  0.000          0
ATOM   4553  CA  VAL   284      -2.110 -19.786  10.046  1.000000  0.000          0
ATOM   4554  HA  VAL   284      -2.057 -20.852  10.267  1.000000  0.000          0
ATOM   4555  CB  VAL   284      -2.384 -19.616   8.488  1.000000  0.000          0
ATOM   4556  HB  VAL   284      -2.388 -18.565   8.196  1.000000  0.000          0
ATOM   4557  CG1 VAL   284      -1.325 -20.305   7.587  1.000000  0.000          0
ATOM   4558 HG11 VAL   284      -1.651 -20.276   6.548  1.000000  0.000          0
ATOM   4559 HG12 VAL   284      -0.350 -19.819   7.610  1.000000  0.000          0
ATOM   4560 HG13 VAL   284      -1.267 -21.378   7.772  1.000000  0.000          0
ATOM   4561  CG2 VAL   284      -3.718 -20.214   8.104  1.000000  0.000          0
ATOM   4562 HG21 VAL   284      -3.929 -20.054   7.045  1.000000  0.000          0
ATOM   4563 HG22 VAL   284      -3.745 -21.267   8.387  1.000000  0.000          0
ATOM   4564 HG23 VAL   284      -4.520 -19.774   8.694  1.000000  0.000          0
ATOM   4565  C   VAL   284      -0.784 -19.225  10.445  1.000000  0.000          0
ATOM   4566  O   VAL   284      -0.564 -18.039  10.188  1.000000  0.000          0
ATOM   4567  N   THR   285       0.079 -20.125  11.074  1.000000  0.000          0
ATOM   4568  H   THR   285      -0.173 -21.102  11.125  1.000000  0.000          0
ATOM   4569  CA  THR   285       1.342 -19.759  11.718  1.000000  0.000          0
ATOM   4570  HA  THR   285       1.201 -18.850  12.301  1.000000  0.000          0
ATOM   4571  CB  THR   285       1.736 -20.882  12.737  1.000000  0.000          0
ATOM   4572  HB  THR   285       2.757 -20.646  13.036  1.000000  0.000          0
ATOM   4573  CG2 THR   285       0.952 -20.858  14.025  1.000000  0.000          0
ATOM   4574 HG21 THR   285       1.018 -19.875  14.491  1.000000  0.000          0
ATOM   4575 HG22 THR   285      -0.097 -20.809  13.734  1.000000  0.000          0
ATOM   4576 HG23 THR   285       1.152 -21.673  14.721  1.000000  0.000          0
ATOM   4577  OG1 THR   285       1.596 -22.089  12.144  1.000000  0.000          0
ATOM   4578  HG1 THR   285       2.229 -22.691  12.541  1.000000  0.000          0
ATOM   4579  C   THR   285       2.565 -19.437  10.813  1.000000  0.000          0
ATOM   4580  O   THR   285       3.712 -19.338  11.246  1.000000  0.000          0
ATOM   4581  N   TYR   286       2.287 -19.140   9.530  1.000000  0.000          0
ATOM   4582  H   TYR   286       1.340 -18.847   9.339  1.000000  0.000          0
ATOM   4583  CA  TYR   286       3.270 -18.951   8.476  1.000000  0.000          0
ATOM   4584  HA  TYR   286       4.170 -18.517   8.912  1.000000  0.000          0
ATOM   4585  CB  TYR   286       3.508 -20.276   7.833  1.000000  0.000          0
ATOM   4586  HB2 TYR   286       2.568 -20.711   7.493  1.000000  0.000          0
ATOM   4587  HB3 TYR   286       4.059 -20.155   6.901  1.000000  0.000          0
ATOM   4588  CG  TYR   286       4.165 -21.261   8.722  1.000000  0.000          0
ATOM   4589  CD1 TYR   286       3.416 -22.386   9.055  1.000000  0.000          0
ATOM   4590  HD1 TYR   286       2.406 -22.579   8.724  1.000000  0.000          0
ATOM   4591  CE1 TYR   286       3.972 -23.303   9.963  1.000000  0.000          0
ATOM   4592  HE1 TYR   286       3.402 -24.193  10.194  1.000000  0.000          0
ATOM   4593  CZ  TYR   286       5.222 -23.068  10.529  1.000000  0.000          0
ATOM   4594  OH  TYR   286       5.620 -23.988  11.492  1.000000  0.000          0
ATOM   4595  HH  TYR   286       6.575 -24.080  11.480  1.000000  0.000          0
ATOM   4596  CE2 TYR   286       6.026 -21.960  10.113  1.000000  0.000          0
ATOM   4597  HE2 TYR   286       6.980 -21.733  10.567  1.000000  0.000          0
ATOM   4598  CD2 TYR   286       5.481 -21.016   9.234  1.000000  0.000          0
ATOM   4599  HD2 TYR   286       6.194 -20.253   8.959  1.000000  0.000          0
ATOM   4600  C   TYR   286       2.782 -17.975   7.359  1.000000  0.000          0
ATOM   4601  O   TYR   286       1.599 -17.678   7.203  1.000000  0.000          0
ATOM   4602  N   LEU   287       3.759 -17.559   6.517  1.000000  0.000          0
ATOM   4603  H   LEU   287       4.716 -17.731   6.789  1.000000  0.000          0
ATOM   4604  CA  LEU   287       3.536 -16.835   5.230  1.000000  0.000          0
ATOM   4605  HA  LEU   287       2.809 -16.090   5.550  1.000000  0.000          0
ATOM   4606  CB  LEU   287       4.867 -16.150   4.734  1.000000  0.000          0
ATOM   4607  HB2 LEU   287       5.592 -16.929   4.497  1.000000  0.000          0
ATOM   4608  HB3 LEU   287       4.607 -15.528   3.878  1.000000  0.000          0
ATOM   4609  CG  LEU   287       5.492 -15.123   5.765  1.000000  0.000          0
ATOM   4610  HG  LEU   287       5.710 -15.734   6.641  1.000000  0.000          0
ATOM   4611  CD1 LEU   287       6.846 -14.533   5.294  1.000000  0.000          0
ATOM   4612 HD11 LEU   287       6.665 -14.065   4.327  1.000000  0.000          0
ATOM   4613 HD12 LEU   287       7.183 -13.813   6.041  1.000000  0.000          0
ATOM   4614 HD13 LEU   287       7.485 -15.416   5.304  1.000000  0.000          0
ATOM   4615  CD2 LEU   287       4.543 -14.045   6.172  1.000000  0.000          0
ATOM   4616 HD21 LEU   287       5.080 -13.338   6.804  1.000000  0.000          0
ATOM   4617 HD22 LEU   287       4.153 -13.621   5.247  1.000000  0.000          0
ATOM   4618 HD23 LEU   287       3.697 -14.325   6.799  1.000000  0.000          0
ATOM   4619  C   LEU   287       2.981 -17.726   4.140  1.000000  0.000          0
ATOM   4620  O   LEU   287       2.518 -17.226   3.128  1.000000  0.000          0
ATOM   4621  N   GLU   288       3.108 -19.030   4.285  1.000000  0.000          0
ATOM   4622  H   GLU   288       3.544 -19.317   5.151  1.000000  0.000          0
ATOM   4623  CA  GLU   288       2.606 -19.995   3.358  1.000000  0.000          0
ATOM   4624  HA  GLU   288       3.122 -19.912   2.400  1.000000  0.000          0
ATOM   4625  CB  GLU   288       3.120 -21.356   3.785  1.000000  0.000          0
ATOM   4626  HB2 GLU   288       4.206 -21.292   3.718  1.000000  0.000          0
ATOM   4627  HB3 GLU   288       2.765 -21.557   4.796  1.000000  0.000          0
ATOM   4628  CG  GLU   288       2.450 -22.593   3.107  1.000000  0.000          0
ATOM   4629  HG2 GLU   288       2.874 -23.483   3.571  1.000000  0.000          0
ATOM   4630  HG3 GLU   288       1.405 -22.630   3.412  1.000000  0.000          0
ATOM   4631  CD  GLU   288       2.621 -22.651   1.553  1.000000  0.000          0
ATOM   4632  OE1 GLU   288       1.707 -23.060   0.858  1.000000  0.000          0
ATOM   4633  OE2 GLU   288       3.739 -22.295   1.041  1.000000  0.000          0
ATOM   4634  C   GLU   288       1.041 -19.947   3.211  1.000000  0.000          0
ATOM   4635  O   GLU   288       0.311 -20.221   4.066  1.000000  0.000          0
ATOM   4636  N   PRO   289       0.543 -19.702   1.905  1.000000  0.000          0
ATOM   4637  CD  PRO   289       1.370 -19.202   0.879  1.000000  0.000          0
ATOM   4638  HD2 PRO   289       1.606 -19.966   0.138  1.000000  0.000          0
ATOM   4639  HD3 PRO   289       2.211 -18.611   1.241  1.000000  0.000          0
ATOM   4640  CG  PRO   289       0.519 -18.229   0.113  1.000000  0.000          0
ATOM   4641  HG2 PRO   289       0.934 -18.074  -0.883  1.000000  0.000          0
ATOM   4642  HG3 PRO   289       0.447 -17.283   0.646  1.000000  0.000          0
ATOM   4643  CB  PRO   289      -0.789 -19.017   0.096  1.000000  0.000          0
ATOM   4644  HB2 PRO   289      -0.812 -19.754  -0.706  1.000000  0.000          0
ATOM   4645  HB3 PRO   289      -1.650 -18.349   0.097  1.000000  0.000          0
ATOM   4646  CA  PRO   289      -0.855 -19.744   1.431  1.000000  0.000          0
ATOM   4647  HA  PRO   289      -1.453 -19.103   2.078  1.000000  0.000          0
ATOM   4648  C   PRO   289      -1.589 -21.209   1.439  1.000000  0.000          0
ATOM   4649  O   PRO   289      -2.155 -21.482   0.349  1.000000  0.000          0
ATOM   4650  N   SER   290      -1.458 -22.085   2.438  1.000000  0.000          0
ATOM   4651  H   SER   290      -1.054 -21.675   3.268  1.000000  0.000          0
ATOM   4652  CA  SER   290      -2.083 -23.350   2.553  1.000000  0.000          0
ATOM   4653  HA  SER   290      -3.058 -23.092   2.139  1.000000  0.000          0
ATOM   4654  CB  SER   290      -1.423 -24.475   1.634  1.000000  0.000          0
ATOM   4655  HB2 SER   290      -2.080 -25.310   1.392  1.000000  0.000          0
ATOM   4656  HB3 SER   290      -1.102 -24.054   0.681  1.000000  0.000          0
ATOM   4657  OG  SER   290      -0.231 -25.050   2.192  1.000000  0.000          0
ATOM   4658  HG  SER   290       0.525 -24.519   1.930  1.000000  0.000          0
ATOM   4659  C   SER   290      -2.234 -23.809   4.021  1.000000  0.000          0
ATOM   4660  O   SER   290      -1.720 -23.064   4.890  1.000000  0.000          0
ATOM   4661  N   LEU   291      -2.974 -24.888   4.308  1.000000  0.000          0
ATOM   4662  H   LEU   291      -3.638 -25.150   3.593  1.000000  0.000          0
ATOM   4663  CA  LEU   291      -3.097 -25.425   5.639  1.000000  0.000          0
ATOM   4664  HA  LEU   291      -2.071 -25.664   5.919  1.000000  0.000          0
ATOM   4665  CB  LEU   291      -3.855 -24.476   6.632  1.000000  0.000          0
ATOM   4666  HB2 LEU   291      -3.237 -23.606   6.856  1.000000  0.000          0
ATOM   4667  HB3 LEU   291      -4.770 -24.195   6.109  1.000000  0.000          0
ATOM   4668  CG  LEU   291      -4.310 -25.089   7.912  1.000000  0.000          0
ATOM   4669  HG  LEU   291      -4.876 -25.996   7.702  1.000000  0.000          0
ATOM   4670  CD1 LEU   291      -3.192 -25.441   8.980  1.000000  0.000          0
ATOM   4671 HD11 LEU   291      -2.877 -24.438   9.272  1.000000  0.000          0
ATOM   4672 HD12 LEU   291      -3.507 -26.046   9.831  1.000000  0.000          0
ATOM   4673 HD13 LEU   291      -2.338 -25.917   8.499  1.000000  0.000          0
ATOM   4674  CD2 LEU   291      -5.189 -24.266   8.777  1.000000  0.000          0
ATOM   4675 HD21 LEU   291      -5.329 -24.825   9.701  1.000000  0.000          0
ATOM   4676 HD22 LEU   291      -4.749 -23.290   8.982  1.000000  0.000          0
ATOM   4677 HD23 LEU   291      -6.145 -24.150   8.264  1.000000  0.000          0
ATOM   4678  C   LEU   291      -3.767 -26.839   5.661  1.000000  0.000          0
ATOM   4679  O   LEU   291      -4.893 -26.987   5.192  1.000000  0.000          0
ATOM   4680  N   ARG   292      -3.110 -27.868   6.185  1.000000  0.000          0
ATOM   4681  H   ARG   292      -2.223 -27.717   6.645  1.000000  0.000          0
ATOM   4682  CA  ARG   292      -3.708 -29.120   6.597  1.000000  0.000          0
ATOM   4683  HA  ARG   292      -4.333 -29.583   5.832  1.000000  0.000          0
ATOM   4684  CB  ARG   292      -2.626 -30.141   6.878  1.000000  0.000          0
ATOM   4685  HB2 ARG   292      -1.968 -29.741   7.650  1.000000  0.000          0
ATOM   4686  HB3 ARG   292      -3.014 -31.079   7.276  1.000000  0.000          0
ATOM   4687  CG  ARG   292      -1.788 -30.466   5.633  1.000000  0.000          0
ATOM   4688  HG2 ARG   292      -2.485 -30.510   4.795  1.000000  0.000          0
ATOM   4689  HG3 ARG   292      -1.023 -29.698   5.520  1.000000  0.000          0
ATOM   4690  CD  ARG   292      -1.144 -31.808   5.687  1.000000  0.000          0
ATOM   4691  HD2 ARG   292      -1.871 -32.595   5.893  1.000000  0.000          0
ATOM   4692  HD3 ARG   292      -0.658 -32.018   4.734  1.000000  0.000          0
ATOM   4693  NE  ARG   292      -0.061 -31.856   6.703  1.000000  0.000          0
ATOM   4694  HE  ARG   292      -0.270 -32.527   7.427  1.000000  0.000          0
ATOM   4695  CZ  ARG   292       1.021 -31.200   6.840  1.000000  0.000          0
ATOM   4696  NH1 ARG   292       1.584 -30.381   5.997  1.000000  0.000          0
ATOM   4697 HH11 ARG   292       1.257 -30.411   5.042  1.000000  0.000          0
ATOM   4698 HH12 ARG   292       2.453 -29.907   6.197  1.000000  0.000          0
ATOM   4699  NH2 ARG   292       1.685 -31.432   7.938  1.000000  0.000          0
ATOM   4700 HH21 ARG   292       1.275 -31.861   8.755  1.000000  0.000          0
ATOM   4701 HH22 ARG   292       2.463 -30.798   8.056  1.000000  0.000          0
ATOM   4702  C   ARG   292      -4.680 -28.976   7.809  1.000000  0.000          0
ATOM   4703  O   ARG   292      -4.286 -28.429   8.794  1.000000  0.000          0
ATOM   4704  N   ILE   293      -5.877 -29.548   7.632  1.000000  0.000          0
ATOM   4705  H   ILE   293      -6.091 -29.985   6.745  1.000000  0.000          0
ATOM   4706  CA  ILE   293      -6.905 -29.551   8.640  1.000000  0.000          0
ATOM   4707  HA  ILE   293      -6.560 -29.051   9.544  1.000000  0.000          0
ATOM   4708  CB  ILE   293      -8.206 -28.801   8.253  1.000000  0.000          0
ATOM   4709  HB  ILE   293      -8.607 -29.274   7.356  1.000000  0.000          0
ATOM   4710  CG2 ILE   293      -9.371 -29.019   9.256  1.000000  0.000          0
ATOM   4711 HG21 ILE   293     -10.225 -28.468   8.860  1.000000  0.000          0
ATOM   4712 HG22 ILE   293      -9.574 -30.081   9.379  1.000000  0.000          0
ATOM   4713 HG23 ILE   293      -9.074 -28.600  10.217  1.000000  0.000          0
ATOM   4714  CG1 ILE   293      -8.068 -27.323   7.984  1.000000  0.000          0
ATOM   4715 HG12 ILE   293      -7.215 -27.315   7.305  1.000000  0.000          0
ATOM   4716 HG13 ILE   293      -8.951 -27.044   7.410  1.000000  0.000          0
ATOM   4717  CD1 ILE   293      -7.873 -26.354   9.177  1.000000  0.000          0
ATOM   4718 HD11 ILE   293      -6.967 -26.687   9.682  1.000000  0.000          0
ATOM   4719 HD12 ILE   293      -7.725 -25.351   8.779  1.000000  0.000          0
ATOM   4720 HD13 ILE   293      -8.664 -26.424   9.925  1.000000  0.000          0
ATOM   4721  C   ILE   293      -7.261 -30.996   8.921  1.000000  0.000          0
ATOM   4722  O   ILE   293      -7.491 -31.802   8.057  1.000000  0.000          0
ATOM   4723  N   ALA   294      -7.278 -31.353  10.214  1.000000  0.000          0
ATOM   4724  H   ALA   294      -7.104 -30.650  10.919  1.000000  0.000          0
ATOM   4725  CA  ALA   294      -7.615 -32.745  10.697  1.000000  0.000          0
ATOM   4726  HA  ALA   294      -7.140 -33.415   9.981  1.000000  0.000          0
ATOM   4727  CB  ALA   294      -7.064 -32.858  12.102  1.000000  0.000          0
ATOM   4728  HB1 ALA   294      -6.031 -32.533  12.231  1.000000  0.000          0
ATOM   4729  HB2 ALA   294      -7.704 -32.418  12.865  1.000000  0.000          0
ATOM   4730  HB3 ALA   294      -7.033 -33.940  12.236  1.000000  0.000          0
ATOM   4731  C   ALA   294      -9.161 -32.903  10.638  1.000000  0.000          0
ATOM   4732  O   ALA   294      -9.920 -32.355  11.403  1.000000  0.000          0
ATOM   4733  N   ALA   295      -9.618 -33.705   9.606  1.000000  0.000          0
ATOM   4734  H   ALA   295      -8.994 -34.369   9.170  1.000000  0.000          0
ATOM   4735  CA  ALA   295     -11.020 -34.205   9.342  1.000000  0.000          0
ATOM   4736  HA  ALA   295     -11.675 -33.338   9.432  1.000000  0.000          0
ATOM   4737  CB  ALA   295     -10.935 -34.820   7.931  1.000000  0.000          0
ATOM   4738  HB1 ALA   295     -10.300 -34.144   7.359  1.000000  0.000          0
ATOM   4739  HB2 ALA   295     -10.525 -35.829   7.990  1.000000  0.000          0
ATOM   4740  HB3 ALA   295     -11.887 -34.742   7.405  1.000000  0.000          0
ATOM   4741  C   ALA   295     -11.633 -35.173  10.394  1.000000  0.000          0
ATOM   4742  O   ALA   295     -12.880 -35.310  10.535  1.000000  0.000          0
ATOM   4743  N   SER   296     -10.821 -35.806  11.237  1.000000  0.000          0
ATOM   4744  H   SER   296      -9.816 -35.700  11.246  1.000000  0.000          0
ATOM   4745  CA  SER   296     -11.260 -36.634  12.373  1.000000  0.000          0
ATOM   4746  HA  SER   296     -11.967 -37.402  12.060  1.000000  0.000          0
ATOM   4747  CB  SER   296     -10.092 -37.360  13.077  1.000000  0.000          0
ATOM   4748  HB2 SER   296     -10.569 -37.854  13.926  1.000000  0.000          0
ATOM   4749  HB3 SER   296      -9.539 -38.057  12.448  1.000000  0.000          0
ATOM   4750  OG  SER   296      -9.212 -36.398  13.628  1.000000  0.000          0
ATOM   4751  HG  SER   296      -9.523 -36.007  14.447  1.000000  0.000          0
ATOM   4752  C   SER   296     -11.983 -35.743  13.405  1.000000  0.000          0
ATOM   4753  O   SER   296     -12.941 -36.119  14.064  1.000000  0.000          0
ATOM   4754  N   THR   297     -11.533 -34.496  13.588  1.000000  0.000          0
ATOM   4755  H   THR   297     -10.734 -34.169  13.063  1.000000  0.000          0
ATOM   4756  CA  THR   297     -12.134 -33.532  14.514  1.000000  0.000          0
ATOM   4757  HA  THR   297     -12.248 -34.072  15.455  1.000000  0.000          0
ATOM   4758  CB  THR   297     -11.344 -32.213  14.726  1.000000  0.000          0
ATOM   4759  HB  THR   297     -11.852 -31.548  15.424  1.000000  0.000          0
ATOM   4760  CG2 THR   297      -9.862 -32.355  15.030  1.000000  0.000          0
ATOM   4761 HG21 THR   297      -9.680 -33.260  15.609  1.000000  0.000          0
ATOM   4762 HG22 THR   297      -9.280 -32.494  14.118  1.000000  0.000          0
ATOM   4763 HG23 THR   297      -9.399 -31.564  15.619  1.000000  0.000          0
ATOM   4764  OG1 THR   297     -11.419 -31.540  13.476  1.000000  0.000          0
ATOM   4765  HG1 THR   297     -10.976 -32.009  12.765  1.000000  0.000          0
ATOM   4766  C   THR   297     -13.575 -33.062  14.134  1.000000  0.000          0
ATOM   4767  O   THR   297     -14.307 -32.584  15.012  1.000000  0.000          0
ATOM   4768  N   LEU   298     -13.947 -33.196  12.839  1.000000  0.000          0
ATOM   4769  H   LEU   298     -13.336 -33.750  12.258  1.000000  0.000          0
ATOM   4770  CA  LEU   298     -15.195 -32.766  12.243  1.000000  0.000          0
ATOM   4771  HA  LEU   298     -15.643 -31.953  12.814  1.000000  0.000          0
ATOM   4772  CB  LEU   298     -14.887 -32.212  10.846  1.000000  0.000          0
ATOM   4773  HB2 LEU   298     -14.625 -33.074  10.234  1.000000  0.000          0
ATOM   4774  HB3 LEU   298     -15.767 -31.696  10.464  1.000000  0.000          0
ATOM   4775  CG  LEU   298     -13.834 -31.128  10.619  1.000000  0.000          0
ATOM   4776  HG  LEU   298     -12.864 -31.542  10.896  1.000000  0.000          0
ATOM   4777  CD1 LEU   298     -13.773 -30.655   9.183  1.000000  0.000          0
ATOM   4778 HD11 LEU   298     -14.778 -30.331   8.917  1.000000  0.000          0
ATOM   4779 HD12 LEU   298     -13.015 -29.890   9.009  1.000000  0.000          0
ATOM   4780 HD13 LEU   298     -13.328 -31.483   8.633  1.000000  0.000          0
ATOM   4781  CD2 LEU   298     -14.075 -29.924  11.627  1.000000  0.000          0
ATOM   4782 HD21 LEU   298     -15.066 -29.509  11.442  1.000000  0.000          0
ATOM   4783 HD22 LEU   298     -14.069 -30.357  12.627  1.000000  0.000          0
ATOM   4784 HD23 LEU   298     -13.320 -29.149  11.494  1.000000  0.000          0
ATOM   4785  C   LEU   298     -16.230 -33.973  12.353  1.000000  0.000          0
ATOM   4786  O   LEU   298     -15.861 -35.129  12.706  1.000000  0.000          0
ATOM   4787  N   LYS   299     -17.474 -33.690  12.047  1.000000  0.000          0
ATOM   4788  H   LYS   299     -17.662 -32.790  11.629  1.000000  0.000          0
ATOM   4789  CA  LYS   299     -18.491 -34.718  11.898  1.000000  0.000          0
ATOM   4790  HA  LYS   299     -18.484 -35.312  12.811  1.000000  0.000          0
ATOM   4791  CB  LYS   299     -19.869 -34.035  11.859  1.000000  0.000          0
ATOM   4792  HB2 LYS   299     -19.879 -33.335  11.024  1.000000  0.000          0
ATOM   4793  HB3 LYS   299     -20.628 -34.798  11.682  1.000000  0.000          0
ATOM   4794  CG  LYS   299     -20.092 -33.228  13.114  1.000000  0.000          0
ATOM   4795  HG2 LYS   299     -20.053 -33.903  13.970  1.000000  0.000          0
ATOM   4796  HG3 LYS   299     -19.255 -32.571  13.345  1.000000  0.000          0
ATOM   4797  CD  LYS   299     -21.464 -32.404  13.093  1.000000  0.000          0
ATOM   4798  HD2 LYS   299     -21.539 -31.626  12.333  1.000000  0.000          0
ATOM   4799  HD3 LYS   299     -22.240 -33.127  12.841  1.000000  0.000          0
ATOM   4800  CE  LYS   299     -21.891 -31.855  14.429  1.000000  0.000          0
ATOM   4801  HE2 LYS   299     -22.948 -31.610  14.331  1.000000  0.000          0
ATOM   4802  HE3 LYS   299     -21.809 -32.586  15.233  1.000000  0.000          0
ATOM   4803  NZ  LYS   299     -21.167 -30.653  14.791  1.000000  0.000          0
ATOM   4804  HZ1 LYS   299     -20.538 -30.971  15.514  1.000000  0.000          0
ATOM   4805  HZ2 LYS   299     -20.592 -30.151  14.129  1.000000  0.000          0
ATOM   4806  HZ3 LYS   299     -21.854 -30.006  15.151  1.000000  0.000          0
ATOM   4807  C   LYS   299     -18.272 -35.572  10.676  1.000000  0.000          0
ATOM   4808  O   LYS   299     -17.952 -35.029   9.598  1.000000  0.000          0
ATOM   4809  N   SER   300     -18.456 -36.855  10.738  1.000000  0.000          0
ATOM   4810  H   SER   300     -18.688 -37.164  11.670  1.000000  0.000          0
ATOM   4811  CA  SER   300     -18.039 -37.786   9.697  1.000000  0.000          0
ATOM   4812  HA  SER   300     -17.166 -37.420   9.158  1.000000  0.000          0
ATOM   4813  CB  SER   300     -17.565 -39.160  10.196  1.000000  0.000          0
ATOM   4814  HB2 SER   300     -18.330 -39.851  10.551  1.000000  0.000          0
ATOM   4815  HB3 SER   300     -16.982 -39.584   9.378  1.000000  0.000          0
ATOM   4816  OG  SER   300     -16.607 -38.895  11.311  1.000000  0.000          0
ATOM   4817  HG  SER   300     -17.134 -38.714  12.092  1.000000  0.000          0
ATOM   4818  C   SER   300     -19.191 -37.990   8.809  1.000000  0.000          0
[truncated: 41,038 more chars]
