# Supplementary material for: Insights into receptor structure and dynamics at the surface of living cells
Source: Nat Commun. 2023 Mar 22;14:1596. doi: 10.1038/s41467-023-37284-4 (PMC10033668; doi:10.1038/s41467-023-37284-4)
Supplement: Supplementary file 13 — Supplementary Software [file 41467_2023_37284_MOESM13_ESM.zip › SI_comp_bio/c/basic_strc.pdb.8000]

CRYST1  101.266  118.879   90.231  90.00  90.00  90.00               1
ATOM      1  N   CYS     1       9.475  -3.182  15.060  1.000000  0.000          0
ATOM      2  H1  CYS     1       9.218  -4.099  14.727  1.000000  0.000          0
ATOM      3  H2  CYS     1       8.649  -2.677  15.346  1.000000  0.000          0
ATOM      4  H3  CYS     1      10.069  -3.413  15.843  1.000000  0.000          0
ATOM      5  CA  CYS     1      10.335  -2.425  14.102  1.000000  0.000          0
ATOM      6  HA  CYS     1      10.954  -1.797  14.744  1.000000  0.000          0
ATOM      7  CB  CYS     1      11.186  -3.422  13.240  1.000000  0.000          0
ATOM      8  HB2 CYS     1      11.752  -4.117  13.859  1.000000  0.000          0
ATOM      9  HB3 CYS     1      10.525  -4.015  12.609  1.000000  0.000          0
ATOM     10  SG  CYS     1      12.256  -2.380  12.230  1.000000  0.000          0
ATOM     11  HG  CYS     1      13.410  -3.011  12.461  1.000000  0.000          0
ATOM     12  C   CYS     1       9.386  -1.460  13.337  1.000000  0.000          0
ATOM     13  O   CYS     1       8.245  -1.767  12.984  1.000000  0.000          0
ATOM     14  N   ASP     2       9.812  -0.235  13.113  1.000000  0.000          0
ATOM     15  H   ASP     2      10.726  -0.093  13.518  1.000000  0.000          0
ATOM     16  CA  ASP     2       9.031   0.913  12.653  1.000000  0.000          0
ATOM     17  HA  ASP     2       8.229   0.956  13.390  1.000000  0.000          0
ATOM     18  CB  ASP     2       9.843   2.162  12.717  1.000000  0.000          0
ATOM     19  HB2 ASP     2      10.159   2.418  13.728  1.000000  0.000          0
ATOM     20  HB3 ASP     2      10.757   2.061  12.130  1.000000  0.000          0
ATOM     21  CG  ASP     2       9.056   3.335  12.117  1.000000  0.000          0
ATOM     22  OD1 ASP     2       9.053   3.543  10.885  1.000000  0.000          0
ATOM     23  OD2 ASP     2       8.483   4.133  12.916  1.000000  0.000          0
ATOM     24  C   ASP     2       8.430   0.664  11.229  1.000000  0.000          0
ATOM     25  O   ASP     2       9.171   0.148  10.390  1.000000  0.000          0
ATOM     26  N   ILE     3       7.167   0.988  10.942  1.000000  0.000          0
ATOM     27  H   ILE     3       6.529   1.208  11.695  1.000000  0.000          0
ATOM     28  CA  ILE     3       6.430   0.672   9.747  1.000000  0.000          0
ATOM     29  HA  ILE     3       6.498  -0.407   9.601  1.000000  0.000          0
ATOM     30  CB  ILE     3       4.922   0.988   9.965  1.000000  0.000          0
ATOM     31  HB  ILE     3       4.850   1.974  10.424  1.000000  0.000          0
ATOM     32  CG2 ILE     3       4.143   1.024   8.569  1.000000  0.000          0
ATOM     33 HG21 ILE     3       4.526   0.189   7.982  1.000000  0.000          0
ATOM     34 HG22 ILE     3       3.059   0.923   8.624  1.000000  0.000          0
ATOM     35 HG23 ILE     3       4.425   1.974   8.116  1.000000  0.000          0
ATOM     36  CG1 ILE     3       4.223  -0.003  10.916  1.000000  0.000          0
ATOM     37 HG12 ILE     3       3.943  -0.929  10.413  1.000000  0.000          0
ATOM     38 HG13 ILE     3       4.978  -0.311  11.639  1.000000  0.000          0
ATOM     39  CD1 ILE     3       2.903   0.586  11.534  1.000000  0.000          0
ATOM     40 HD11 ILE     3       3.211   1.507  12.028  1.000000  0.000          0
ATOM     41 HD12 ILE     3       2.212   0.880  10.743  1.000000  0.000          0
ATOM     42 HD13 ILE     3       2.469  -0.154  12.205  1.000000  0.000          0
ATOM     43  C   ILE     3       6.932   1.298   8.439  1.000000  0.000          0
ATOM     44  O   ILE     3       6.964   0.631   7.388  1.000000  0.000          0
ATOM     45  N   THR     4       7.437   2.496   8.586  1.000000  0.000          0
ATOM     46  H   THR     4       7.416   2.885   9.520  1.000000  0.000          0
ATOM     47  CA  THR     4       8.034   3.214   7.458  1.000000  0.000          0
ATOM     48  HA  THR     4       7.394   3.132   6.580  1.000000  0.000          0
ATOM     49  CB  THR     4       8.174   4.758   7.651  1.000000  0.000          0
ATOM     50  HB  THR     4       8.876   4.945   8.464  1.000000  0.000          0
ATOM     51  CG2 THR     4       8.613   5.546   6.360  1.000000  0.000          0
ATOM     52 HG21 THR     4       7.797   5.397   5.653  1.000000  0.000          0
ATOM     53 HG22 THR     4       8.758   6.568   6.713  1.000000  0.000          0
ATOM     54 HG23 THR     4       9.561   5.110   6.045  1.000000  0.000          0
ATOM     55  OG1 THR     4       6.949   5.344   8.074  1.000000  0.000          0
ATOM     56  HG1 THR     4       6.737   5.182   8.996  1.000000  0.000          0
ATOM     57  C   THR     4       9.383   2.613   7.248  1.000000  0.000          0
ATOM     58  O   THR     4       9.731   2.391   6.072  1.000000  0.000          0
ATOM     59  N   LEU     5      10.148   2.336   8.327  1.000000  0.000          0
ATOM     60  H   LEU     5       9.815   2.549   9.257  1.000000  0.000          0
ATOM     61  CA  LEU     5      11.541   1.736   8.135  1.000000  0.000          0
ATOM     62  HA  LEU     5      12.127   2.518   7.650  1.000000  0.000          0
ATOM     63  CB  LEU     5      12.204   1.552   9.534  1.000000  0.000          0
ATOM     64  HB2 LEU     5      12.192   2.541   9.991  1.000000  0.000          0
ATOM     65  HB3 LEU     5      11.550   0.876  10.085  1.000000  0.000          0
ATOM     66  CG  LEU     5      13.663   1.110   9.509  1.000000  0.000          0
ATOM     67  HG  LEU     5      13.670   0.135   9.024  1.000000  0.000          0
ATOM     68  CD1 LEU     5      14.466   2.124   8.640  1.000000  0.000          0
ATOM     69 HD11 LEU     5      15.513   1.914   8.859  1.000000  0.000          0
ATOM     70 HD12 LEU     5      14.220   2.078   7.578  1.000000  0.000          0
ATOM     71 HD13 LEU     5      14.368   3.154   8.988  1.000000  0.000          0
ATOM     72  CD2 LEU     5      14.213   1.048  10.938  1.000000  0.000          0
ATOM     73 HD21 LEU     5      14.219   2.029  11.413  1.000000  0.000          0
ATOM     74 HD22 LEU     5      13.493   0.437  11.482  1.000000  0.000          0
ATOM     75 HD23 LEU     5      15.251   0.722  10.864  1.000000  0.000          0
ATOM     76  C   LEU     5      11.452   0.347   7.481  1.000000  0.000          0
ATOM     77  O   LEU     5      12.358   0.032   6.664  1.000000  0.000          0
ATOM     78  N   GLN     6      10.313  -0.394   7.672  1.000000  0.000          0
ATOM     79  H   GLN     6       9.653  -0.074   8.368  1.000000  0.000          0
ATOM     80  CA  GLN     6      10.087  -1.772   7.086  1.000000  0.000          0
ATOM     81  HA  GLN     6      11.078  -2.213   6.976  1.000000  0.000          0
ATOM     82  CB  GLN     6       9.205  -2.633   8.000  1.000000  0.000          0
ATOM     83  HB2 GLN     6       8.241  -2.149   8.150  1.000000  0.000          0
ATOM     84  HB3 GLN     6       9.062  -3.565   7.455  1.000000  0.000          0
ATOM     85  CG  GLN     6       9.885  -2.967   9.316  1.000000  0.000          0
ATOM     86  HG2 GLN     6      10.930  -2.670   9.224  1.000000  0.000          0
ATOM     87  HG3 GLN     6       9.431  -2.303  10.052  1.000000  0.000          0
ATOM     88  CD  GLN     6       9.614  -4.426   9.785  1.000000  0.000          0
ATOM     89  OE1 GLN     6      10.480  -5.231   9.736  1.000000  0.000          0
ATOM     90  NE2 GLN     6       8.364  -4.671  10.148  1.000000  0.000          0
ATOM     91 HE21 GLN     6       8.043  -5.620  10.020  1.000000  0.000          0
ATOM     92 HE22 GLN     6       7.749  -3.880  10.277  1.000000  0.000          0
ATOM     93  C   GLN     6       9.485  -1.724   5.690  1.000000  0.000          0
ATOM     94  O   GLN     6       9.759  -2.564   4.845  1.000000  0.000          0
ATOM     95  N   GLU     7       8.770  -0.623   5.331  1.000000  0.000          0
ATOM     96  H   GLU     7       8.526   0.107   5.986  1.000000  0.000          0
ATOM     97  CA  GLU     7       8.412  -0.467   3.917  1.000000  0.000          0
ATOM     98  HA  GLU     7       8.063  -1.416   3.512  1.000000  0.000          0
ATOM     99  CB  GLU     7       7.294   0.557   3.763  1.000000  0.000          0
ATOM    100  HB2 GLU     7       6.525   0.542   4.535  1.000000  0.000          0
ATOM    101  HB3 GLU     7       7.600   1.577   3.998  1.000000  0.000          0
ATOM    102  CG  GLU     7       6.840   0.436   2.280  1.000000  0.000          0
ATOM    103  HG2 GLU     7       7.698   0.805   1.716  1.000000  0.000          0
ATOM    104  HG3 GLU     7       6.639  -0.600   2.008  1.000000  0.000          0
ATOM    105  CD  GLU     7       5.609   1.307   1.942  1.000000  0.000          0
ATOM    106  OE1 GLU     7       5.522   2.471   2.418  1.000000  0.000          0
ATOM    107  OE2 GLU     7       4.743   0.671   1.287  1.000000  0.000          0
ATOM    108  C   GLU     7       9.580  -0.077   3.071  1.000000  0.000          0
ATOM    109  O   GLU     7       9.729  -0.557   1.950  1.000000  0.000          0
ATOM    110  N   ILE     8      10.509   0.717   3.687  1.000000  0.000          0
ATOM    111  H   ILE     8      10.402   1.081   4.624  1.000000  0.000          0
ATOM    112  CA  ILE     8      11.793   0.971   2.974  1.000000  0.000          0
ATOM    113  HA  ILE     8      11.572   1.392   1.993  1.000000  0.000          0
ATOM    114  CB  ILE     8      12.565   2.035   3.749  1.000000  0.000          0
ATOM    115  HB  ILE     8      12.681   1.504   4.694  1.000000  0.000          0
ATOM    116  CG2 ILE     8      14.014   2.251   3.101  1.000000  0.000          0
ATOM    117 HG21 ILE     8      14.447   3.250   3.131  1.000000  0.000          0
ATOM    118 HG22 ILE     8      14.786   1.662   3.597  1.000000  0.000          0
ATOM    119 HG23 ILE     8      13.915   1.914   2.070  1.000000  0.000          0
ATOM    120  CG1 ILE     8      11.845   3.421   3.648  1.000000  0.000          0
ATOM    121 HG12 ILE     8      11.954   3.815   2.636  1.000000  0.000          0
ATOM    122 HG13 ILE     8      10.784   3.254   3.834  1.000000  0.000          0
ATOM    123  CD1 ILE     8      12.305   4.304   4.758  1.000000  0.000          0
ATOM    124 HD11 ILE     8      13.382   4.464   4.810  1.000000  0.000          0
ATOM    125 HD12 ILE     8      11.818   5.253   4.536  1.000000  0.000          0
ATOM    126 HD13 ILE     8      11.940   3.880   5.694  1.000000  0.000          0
ATOM    127  C   ILE     8      12.598  -0.306   2.675  1.000000  0.000          0
ATOM    128  O   ILE     8      13.002  -0.439   1.491  1.000000  0.000          0
ATOM    129  N   ILE     9      12.794  -1.199   3.613  1.000000  0.000          0
ATOM    130  H   ILE     9      12.384  -1.073   4.529  1.000000  0.000          0
ATOM    131  CA  ILE     9      13.686  -2.356   3.313  1.000000  0.000          0
ATOM    132  HA  ILE     9      14.661  -2.017   2.963  1.000000  0.000          0
ATOM    133  CB  ILE     9      14.012  -3.097   4.584  1.000000  0.000          0
ATOM    134  HB  ILE     9      13.147  -3.036   5.244  1.000000  0.000          0
ATOM    135  CG2 ILE     9      14.349  -4.652   4.395  1.000000  0.000          0
ATOM    136 HG21 ILE     9      14.726  -5.058   5.335  1.000000  0.000          0
ATOM    137 HG22 ILE     9      13.554  -5.253   3.952  1.000000  0.000          0
ATOM    138 HG23 ILE     9      15.137  -4.673   3.644  1.000000  0.000          0
ATOM    139  CG1 ILE     9      15.119  -2.410   5.432  1.000000  0.000          0
ATOM    140 HG12 ILE     9      14.756  -1.399   5.620  1.000000  0.000          0
ATOM    141 HG13 ILE     9      15.243  -2.930   6.382  1.000000  0.000          0
ATOM    142  CD1 ILE     9      16.446  -2.350   4.849  1.000000  0.000          0
ATOM    143 HD11 ILE     9      17.043  -1.712   5.502  1.000000  0.000          0
ATOM    144 HD12 ILE     9      16.896  -3.343   4.875  1.000000  0.000          0
ATOM    145 HD13 ILE     9      16.440  -2.034   3.806  1.000000  0.000          0
ATOM    146  C   ILE     9      13.156  -3.205   2.185  1.000000  0.000          0
ATOM    147  O   ILE     9      13.920  -3.480   1.206  1.000000  0.000          0
ATOM    148  N   LYS    10      11.773  -3.366   2.144  1.000000  0.000          0
ATOM    149  H   LYS    10      11.335  -3.084   3.010  1.000000  0.000          0
ATOM    150  CA  LYS    10      11.029  -4.062   1.086  1.000000  0.000          0
ATOM    151  HA  LYS    10      11.474  -5.047   0.954  1.000000  0.000          0
ATOM    152  CB  LYS    10       9.590  -4.187   1.491  1.000000  0.000          0
ATOM    153  HB2 LYS    10       9.595  -4.653   2.477  1.000000  0.000          0
ATOM    154  HB3 LYS    10       9.150  -3.207   1.678  1.000000  0.000          0
ATOM    155  CG  LYS    10       8.700  -4.923   0.440  1.000000  0.000          0
ATOM    156  HG2 LYS    10       7.647  -4.907   0.717  1.000000  0.000          0
ATOM    157  HG3 LYS    10       8.733  -4.396  -0.513  1.000000  0.000          0
ATOM    158  CD  LYS    10       9.134  -6.385   0.162  1.000000  0.000          0
ATOM    159  HD2 LYS    10       8.570  -6.738  -0.701  1.000000  0.000          0
ATOM    160  HD3 LYS    10      10.214  -6.458   0.034  1.000000  0.000          0
ATOM    161  CE  LYS    10       8.632  -7.105   1.405  1.000000  0.000          0
ATOM    162  HE2 LYS    10       9.254  -6.793   2.243  1.000000  0.000          0
ATOM    163  HE3 LYS    10       7.625  -6.764   1.644  1.000000  0.000          0
ATOM    164  NZ  LYS    10       8.633  -8.588   1.420  1.000000  0.000          0
ATOM    165  HZ1 LYS    10       8.562  -8.963   2.355  1.000000  0.000          0
ATOM    166  HZ2 LYS    10       7.864  -8.959   0.881  1.000000  0.000          0
ATOM    167  HZ3 LYS    10       9.467  -8.980   1.007  1.000000  0.000          0
ATOM    168  C   LYS    10      11.060  -3.350  -0.267  1.000000  0.000          0
ATOM    169  O   LYS    10      11.375  -3.963  -1.313  1.000000  0.000          0
ATOM    170  N   THR    11      11.030  -1.975  -0.232  1.000000  0.000          0
ATOM    171  H   THR    11      10.683  -1.565   0.624  1.000000  0.000          0
ATOM    172  CA  THR    11      11.248  -1.187  -1.480  1.000000  0.000          0
ATOM    173  HA  THR    11      10.644  -1.495  -2.333  1.000000  0.000          0
ATOM    174  CB  THR    11      10.963   0.379  -1.254  1.000000  0.000          0
ATOM    175  HB  THR    11      11.457   0.877  -0.418  1.000000  0.000          0
ATOM    176  CG2 THR    11      11.255   1.206  -2.515  1.000000  0.000          0
ATOM    177 HG21 THR    11      10.870   0.775  -3.439  1.000000  0.000          0
ATOM    178 HG22 THR    11      10.820   2.197  -2.387  1.000000  0.000          0
ATOM    179 HG23 THR    11      12.333   1.279  -2.652  1.000000  0.000          0
ATOM    180  OG1 THR    11       9.599   0.567  -1.006  1.000000  0.000          0
ATOM    181  HG1 THR    11       9.292  -0.018  -0.309  1.000000  0.000          0
ATOM    182  C   THR    11      12.690  -1.346  -2.017  1.000000  0.000          0
ATOM    183  O   THR    11      12.914  -1.576  -3.233  1.000000  0.000          0
ATOM    184  N   LEU    12      13.701  -1.384  -1.150  1.000000  0.000          0
ATOM    185  H   LEU    12      13.417  -1.329  -0.182  1.000000  0.000          0
ATOM    186  CA  LEU    12      15.187  -1.631  -1.459  1.000000  0.000          0
ATOM    187  HA  LEU    12      15.515  -0.958  -2.252  1.000000  0.000          0
ATOM    188  CB  LEU    12      16.005  -1.290  -0.278  1.000000  0.000          0
ATOM    189  HB2 LEU    12      15.611  -1.844   0.574  1.000000  0.000          0
ATOM    190  HB3 LEU    12      17.014  -1.666  -0.447  1.000000  0.000          0
ATOM    191  CG  LEU    12      16.051   0.206   0.115  1.000000  0.000          0
ATOM    192  HG  LEU    12      15.056   0.565   0.379  1.000000  0.000          0
ATOM    193  CD1 LEU    12      16.981   0.541   1.302  1.000000  0.000          0
ATOM    194 HD11 LEU    12      16.960   1.628   1.380  1.000000  0.000          0
ATOM    195 HD12 LEU    12      16.616  -0.085   2.118  1.000000  0.000          0
ATOM    196 HD13 LEU    12      18.016   0.212   1.211  1.000000  0.000          0
ATOM    197  CD2 LEU    12      16.655   1.027  -1.034  1.000000  0.000          0
ATOM    198 HD21 LEU    12      17.620   0.652  -1.373  1.000000  0.000          0
ATOM    199 HD22 LEU    12      15.888   1.135  -1.801  1.000000  0.000          0
ATOM    200 HD23 LEU    12      17.027   1.991  -0.690  1.000000  0.000          0
ATOM    201  C   LEU    12      15.439  -2.996  -1.998  1.000000  0.000          0
ATOM    202  O   LEU    12      16.113  -3.215  -3.017  1.000000  0.000          0
ATOM    203  N   ASN    13      14.719  -3.933  -1.380  1.000000  0.000          0
ATOM    204  H   ASN    13      14.333  -3.695  -0.478  1.000000  0.000          0
ATOM    205  CA  ASN    13      14.810  -5.308  -1.893  1.000000  0.000          0
ATOM    206  HA  ASN    13      15.838  -5.595  -2.113  1.000000  0.000          0
ATOM    207  CB  ASN    13      14.264  -6.374  -0.897  1.000000  0.000          0
ATOM    208  HB2 ASN    13      13.261  -6.103  -0.566  1.000000  0.000          0
ATOM    209  HB3 ASN    13      14.155  -7.296  -1.469  1.000000  0.000          0
ATOM    210  CG  ASN    13      15.084  -6.546   0.315  1.000000  0.000          0
ATOM    211  OD1 ASN    13      16.290  -6.280   0.375  1.000000  0.000          0
ATOM    212  ND2 ASN    13      14.480  -7.102   1.341  1.000000  0.000          0
ATOM    213 HD21 ASN    13      15.022  -7.145   2.191  1.000000  0.000          0
ATOM    214 HD22 ASN    13      13.622  -7.622   1.219  1.000000  0.000          0
ATOM    215  C   ASN    13      14.166  -5.425  -3.240  1.000000  0.000          0
ATOM    216  O   ASN    13      14.656  -6.152  -4.138  1.000000  0.000          0
ATOM    217  N   SER    14      13.078  -4.700  -3.447  1.000000  0.000          0
ATOM    218  H   SER    14      12.696  -4.130  -2.705  1.000000  0.000          0
ATOM    219  CA  SER    14      12.485  -4.782  -4.801  1.000000  0.000          0
ATOM    220  HA  SER    14      12.252  -5.829  -4.996  1.000000  0.000          0
ATOM    221  CB  SER    14      11.082  -4.180  -4.697  1.000000  0.000          0
ATOM    222  HB2 SER    14      11.143  -3.126  -4.432  1.000000  0.000          0
ATOM    223  HB3 SER    14      10.550  -4.160  -5.648  1.000000  0.000          0
ATOM    224  OG  SER    14      10.295  -4.904  -3.783  1.000000  0.000          0
ATOM    225  HG  SER    14      10.648  -4.744  -2.906  1.000000  0.000          0
ATOM    226  C   SER    14      13.228  -4.111  -5.941  1.000000  0.000          0
ATOM    227  O   SER    14      13.122  -4.527  -7.101  1.000000  0.000          0
ATOM    228  N   LEU    15      14.084  -3.142  -5.578  1.000000  0.000          0
ATOM    229  H   LEU    15      14.113  -2.940  -4.588  1.000000  0.000          0
ATOM    230  CA  LEU    15      14.902  -2.469  -6.449  1.000000  0.000          0
ATOM    231  HA  LEU    15      14.399  -2.205  -7.379  1.000000  0.000          0
ATOM    232  CB  LEU    15      15.256  -1.048  -5.923  1.000000  0.000          0
ATOM    233  HB2 LEU    15      15.630  -1.265  -4.922  1.000000  0.000          0
ATOM    234  HB3 LEU    15      16.005  -0.546  -6.533  1.000000  0.000          0
ATOM    235  CG  LEU    15      14.056  -0.124  -5.753  1.000000  0.000          0
ATOM    236  HG  LEU    15      13.138  -0.565  -5.365  1.000000  0.000          0
ATOM    237  CD1 LEU    15      14.375   0.898  -4.643  1.000000  0.000          0
ATOM    238 HD11 LEU    15      15.275   1.482  -4.838  1.000000  0.000          0
ATOM    239 HD12 LEU    15      13.516   1.546  -4.467  1.000000  0.000          0
ATOM    240 HD13 LEU    15      14.494   0.263  -3.765  1.000000  0.000          0
ATOM    241  CD2 LEU    15      13.635   0.564  -7.072  1.000000  0.000          0
ATOM    242 HD21 LEU    15      13.174  -0.132  -7.773  1.000000  0.000          0
ATOM    243 HD22 LEU    15      12.964   1.382  -6.809  1.000000  0.000          0
ATOM    244 HD23 LEU    15      14.541   0.950  -7.539  1.000000  0.000          0
ATOM    245  C   LEU    15      16.104  -3.322  -6.881  1.000000  0.000          0
ATOM    246  O   LEU    15      16.422  -3.298  -8.078  1.000000  0.000          0
ATOM    247  N   THR    16      16.599  -4.172  -6.001  1.000000  0.000          0
ATOM    248  H   THR    16      16.377  -4.194  -5.014  1.000000  0.000          0
ATOM    249  CA  THR    16      17.627  -5.141  -6.331  1.000000  0.000          0
ATOM    250  HA  THR    16      18.389  -4.620  -6.909  1.000000  0.000          0
ATOM    251  CB  THR    16      18.355  -5.717  -5.034  1.000000  0.000          0
ATOM    252  HB  THR    16      17.635  -6.321  -4.482  1.000000  0.000          0
ATOM    253  CG2 THR    16      19.509  -6.622  -5.375  1.000000  0.000          0
ATOM    254 HG21 THR    16      20.355  -6.227  -5.937  1.000000  0.000          0
ATOM    255 HG22 THR    16      19.949  -6.876  -4.411  1.000000  0.000          0
ATOM    256 HG23 THR    16      19.278  -7.509  -5.966  1.000000  0.000          0
ATOM    257  OG1 THR    16      18.799  -4.768  -4.083  1.000000  0.000          0
ATOM    258  HG1 THR    16      18.470  -5.132  -3.259  1.000000  0.000          0
ATOM    259  C   THR    16      17.044  -6.272  -7.239  1.000000  0.000          0
ATOM    260  O   THR    16      17.714  -6.722  -8.140  1.000000  0.000          0
ATOM    261  N   GLU    17      15.805  -6.599  -7.042  1.000000  0.000          0
ATOM    262  H   GLU    17      15.322  -6.148  -6.279  1.000000  0.000          0
ATOM    263  CA  GLU    17      15.122  -7.812  -7.633  1.000000  0.000          0
ATOM    264  HA  GLU    17      15.780  -8.647  -7.869  1.000000  0.000          0
ATOM    265  CB  GLU    17      14.227  -8.523  -6.522  1.000000  0.000          0
ATOM    266  HB2 GLU    17      14.883  -8.819  -5.705  1.000000  0.000          0
ATOM    267  HB3 GLU    17      13.537  -7.771  -6.138  1.000000  0.000          0
ATOM    268  CG  GLU    17      13.466  -9.814  -7.104  1.000000  0.000          0
ATOM    269  HG2 GLU    17      12.974 -10.118  -6.181  1.000000  0.000          0
ATOM    270  HG3 GLU    17      12.706  -9.581  -7.851  1.000000  0.000          0
ATOM    271  CD  GLU    17      14.422 -10.921  -7.610  1.000000  0.000          0
ATOM    272  OE1 GLU    17      14.137 -11.511  -8.665  1.000000  0.000          0
ATOM    273  OE2 GLU    17      15.398 -11.185  -6.924  1.000000  0.000          0
ATOM    274  C   GLU    17      14.395  -7.537  -8.941  1.000000  0.000          0
ATOM    275  O   GLU    17      14.265  -8.342  -9.845  1.000000  0.000          0
ATOM    276  N   GLN    18      14.025  -6.275  -9.235  1.000000  0.000          0
ATOM    277  H   GLN    18      14.173  -5.485  -8.622  1.000000  0.000          0
ATOM    278  CA  GLN    18      13.574  -5.810 -10.558  1.000000  0.000          0
ATOM    279  HA  GLN    18      13.014  -6.642 -10.987  1.000000  0.000          0
ATOM    280  CB  GLN    18      12.642  -4.525 -10.418  1.000000  0.000          0
ATOM    281  HB2 GLN    18      11.830  -4.766  -9.732  1.000000  0.000          0
ATOM    282  HB3 GLN    18      13.355  -3.791 -10.044  1.000000  0.000          0
ATOM    283  CG  GLN    18      12.237  -4.050 -11.820  1.000000  0.000          0
ATOM    284  HG2 GLN    18      11.616  -3.185 -11.590  1.000000  0.000          0
ATOM    285  HG3 GLN    18      13.148  -3.808 -12.368  1.000000  0.000          0
ATOM    286  CD  GLN    18      11.441  -4.958 -12.624  1.000000  0.000          0
ATOM    287  OE1 GLN    18      10.442  -5.454 -12.108  1.000000  0.000          0
ATOM    288  NE2 GLN    18      11.775  -5.280 -13.857  1.000000  0.000          0
ATOM    289 HE21 GLN    18      11.105  -5.902 -14.284  1.000000  0.000          0
ATOM    290 HE22 GLN    18      12.493  -4.830 -14.408  1.000000  0.000          0
ATOM    291  C   GLN    18      14.774  -5.514 -11.437  1.000000  0.000          0
ATOM    292  O   GLN    18      15.595  -4.631 -11.085  1.000000  0.000          0
ATOM    293  N   LYS    19      14.998  -6.253 -12.556  1.000000  0.000          0
ATOM    294  H   LYS    19      14.380  -6.979 -12.887  1.000000  0.000          0
ATOM    295  CA  LYS    19      16.220  -6.038 -13.373  1.000000  0.000          0
ATOM    296  HA  LYS    19      16.874  -5.371 -12.810  1.000000  0.000          0
ATOM    297  CB  LYS    19      16.919  -7.347 -13.824  1.000000  0.000          0
ATOM    298  HB2 LYS    19      16.568  -7.824 -14.740  1.000000  0.000          0
ATOM    299  HB3 LYS    19      17.956  -7.150 -14.092  1.000000  0.000          0
ATOM    300  CG  LYS    19      17.047  -8.377 -12.721  1.000000  0.000          0
ATOM    301  HG2 LYS    19      16.050  -8.605 -12.344  1.000000  0.000          0
ATOM    302  HG3 LYS    19      17.383  -9.261 -13.264  1.000000  0.000          0
ATOM    303  CD  LYS    19      17.952  -8.051 -11.544  1.000000  0.000          0
ATOM    304  HD2 LYS    19      18.970  -7.776 -11.821  1.000000  0.000          0
ATOM    305  HD3 LYS    19      17.555  -7.158 -11.060  1.000000  0.000          0
ATOM    306  CE  LYS    19      17.935  -9.251 -10.636  1.000000  0.000          0
ATOM    307  HE2 LYS    19      16.938  -9.596 -10.365  1.000000  0.000          0
ATOM    308  HE3 LYS    19      18.218 -10.156 -11.173  1.000000  0.000          0
ATOM    309  NZ  LYS    19      18.800  -8.992  -9.488  1.000000  0.000          0
ATOM    310  HZ1 LYS    19      18.457  -8.166  -9.019  1.000000  0.000          0
ATOM    311  HZ2 LYS    19      18.703  -9.821  -8.917  1.000000  0.000          0
ATOM    312  HZ3 LYS    19      19.799  -8.970  -9.637  1.000000  0.000          0
ATOM    313  C   LYS    19      15.933  -5.068 -14.587  1.000000  0.000          0
ATOM    314  O   LYS    19      14.814  -5.204 -15.138  1.000000  0.000          0
ATOM    315  N   THR    20      16.833  -4.112 -14.890  1.000000  0.000          0
ATOM    316  H   THR    20      17.633  -4.044 -14.279  1.000000  0.000          0
ATOM    317  CA  THR    20      16.700  -3.109 -15.953  1.000000  0.000          0
ATOM    318  HA  THR    20      16.369  -3.615 -16.860  1.000000  0.000          0
ATOM    319  CB  THR    20      15.605  -2.080 -15.503  1.000000  0.000          0
ATOM    320  HB  THR    20      14.638  -2.585 -15.520  1.000000  0.000          0
ATOM    321  CG2 THR    20      15.831  -1.569 -14.087  1.000000  0.000          0
ATOM    322 HG21 THR    20      15.510  -2.406 -13.466  1.000000  0.000          0
ATOM    323 HG22 THR    20      16.866  -1.330 -13.846  1.000000  0.000          0
ATOM    324 HG23 THR    20      15.126  -0.747 -13.976  1.000000  0.000          0
ATOM    325  OG1 THR    20      15.599  -0.964 -16.349  1.000000  0.000          0
ATOM    326  HG1 THR    20      15.298  -1.242 -17.217  1.000000  0.000          0
ATOM    327  C   THR    20      17.987  -2.356 -16.150  1.000000  0.000          0
ATOM    328  O   THR    20      18.829  -2.286 -15.247  1.000000  0.000          0
ATOM    329  N   LEU    21      18.140  -1.794 -17.341  1.000000  0.000          0
ATOM    330  H   LEU    21      17.440  -1.804 -18.070  1.000000  0.000          0
ATOM    331  CA  LEU    21      19.264  -0.904 -17.624  1.000000  0.000          0
ATOM    332  HA  LEU    21      20.193  -1.397 -17.336  1.000000  0.000          0
ATOM    333  CB  LEU    21      19.184  -0.620 -19.100  1.000000  0.000          0
ATOM    334  HB2 LEU    21      19.631  -1.504 -19.556  1.000000  0.000          0
ATOM    335  HB3 LEU    21      18.122  -0.499 -19.313  1.000000  0.000          0
ATOM    336  CG  LEU    21      19.958   0.520 -19.723  1.000000  0.000          0
ATOM    337  HG  LEU    21      19.754   1.435 -19.165  1.000000  0.000          0
ATOM    338  CD1 LEU    21      21.458   0.223 -19.694  1.000000  0.000          0
ATOM    339 HD11 LEU    21      21.904   0.432 -18.721  1.000000  0.000          0
ATOM    340 HD12 LEU    21      21.694  -0.814 -19.927  1.000000  0.000          0
ATOM    341 HD13 LEU    21      21.882   0.868 -20.464  1.000000  0.000          0
ATOM    342  CD2 LEU    21      19.521   0.788 -21.161  1.000000  0.000          0
ATOM    343 HD21 LEU    21      20.254   1.370 -21.720  1.000000  0.000          0
ATOM    344 HD22 LEU    21      19.574  -0.224 -21.564  1.000000  0.000          0
ATOM    345 HD23 LEU    21      18.488   1.118 -21.275  1.000000  0.000          0
ATOM    346  C   LEU    21      19.239   0.451 -16.826  1.000000  0.000          0
ATOM    347  O   LEU    21      20.227   1.118 -16.685  1.000000  0.000          0
ATOM    348  N   CYS    22      18.040   0.795 -16.268  1.000000  0.000          0
ATOM    349  H   CYS    22      17.227   0.208 -16.391  1.000000  0.000          0
ATOM    350  CA  CYS    22      18.015   1.971 -15.417  1.000000  0.000          0
ATOM    351  HA  CYS    22      18.091   2.840 -16.071  1.000000  0.000          0
ATOM    352  CB  CYS    22      16.627   2.092 -14.874  1.000000  0.000          0
ATOM    353  HB2 CYS    22      15.926   2.115 -15.709  1.000000  0.000          0
ATOM    354  HB3 CYS    22      16.475   1.155 -14.336  1.000000  0.000          0
ATOM    355  SG  CYS    22      16.263   3.492 -13.814  1.000000  0.000          0
ATOM    356  HG  CYS    22      17.458   3.701 -13.254  1.000000  0.000          0
ATOM    357  C   CYS    22      18.978   2.062 -14.215  1.000000  0.000          0
ATOM    358  O   CYS    22      19.275   3.152 -13.738  1.000000  0.000          0
ATOM    359  N   THR    23      19.430   0.979 -13.615  1.000000  0.000          0
ATOM    360  H   THR    23      19.102   0.096 -13.979  1.000000  0.000          0
ATOM    361  CA  THR    23      20.422   0.940 -12.552  1.000000  0.000          0
ATOM    362  HA  THR    23      20.149   1.659 -11.780  1.000000  0.000          0
ATOM    363  CB  THR    23      20.459  -0.414 -11.840  1.000000  0.000          0
ATOM    364  HB  THR    23      21.353  -0.491 -11.222  1.000000  0.000          0
ATOM    365  CG2 THR    23      19.331  -0.590 -10.830  1.000000  0.000          0
ATOM    366 HG21 THR    23      18.423  -0.292 -11.356  1.000000  0.000          0
ATOM    367 HG22 THR    23      19.262  -1.631 -10.514  1.000000  0.000          0
ATOM    368 HG23 THR    23      19.375   0.043  -9.944  1.000000  0.000          0
ATOM    369  OG1 THR    23      20.546  -1.487 -12.670  1.000000  0.000          0
ATOM    370  HG1 THR    23      21.471  -1.491 -12.928  1.000000  0.000          0
ATOM    371  C   THR    23      21.799   1.349 -13.170  1.000000  0.000          0
ATOM    372  O   THR    23      22.667   1.707 -12.357  1.000000  0.000          0
ATOM    373  N   GLU    24      22.044   1.388 -14.489  1.000000  0.000          0
ATOM    374  H   GLU    24      21.309   1.234 -15.165  1.000000  0.000          0
ATOM    375  CA  GLU    24      23.304   1.837 -15.077  1.000000  0.000          0
ATOM    376  HA  GLU    24      24.061   1.754 -14.298  1.000000  0.000          0
ATOM    377  CB  GLU    24      23.680   0.877 -16.234  1.000000  0.000          0
ATOM    378  HB2 GLU    24      23.167   1.325 -17.085  1.000000  0.000          0
ATOM    379  HB3 GLU    24      24.765   0.946 -16.310  1.000000  0.000          0
ATOM    380  CG  GLU    24      23.381  -0.584 -16.018  1.000000  0.000          0
ATOM    381  HG2 GLU    24      22.314  -0.797 -16.095  1.000000  0.000          0
ATOM    382  HG3 GLU    24      23.925  -1.119 -16.795  1.000000  0.000          0
ATOM    383  CD  GLU    24      23.732  -1.196 -14.682  1.000000  0.000          0
ATOM    384  OE1 GLU    24      22.881  -1.697 -13.919  1.000000  0.000          0
ATOM    385  OE2 GLU    24      24.948  -1.200 -14.328  1.000000  0.000          0
ATOM    386  C   GLU    24      23.347   3.351 -15.505  1.000000  0.000          0
ATOM    387  O   GLU    24      24.295   3.731 -16.179  1.000000  0.000          0
ATOM    388  N   LEU    25      22.357   4.149 -15.132  1.000000  0.000          0
ATOM    389  H   LEU    25      21.616   3.693 -14.620  1.000000  0.000          0
ATOM    390  CA  LEU    25      22.202   5.558 -15.601  1.000000  0.000          0
ATOM    391  HA  LEU    25      22.847   5.820 -16.440  1.000000  0.000          0
ATOM    392  CB  LEU    25      20.714   5.981 -15.905  1.000000  0.000          0
ATOM    393  HB2 LEU    25      20.179   6.005 -14.957  1.000000  0.000          0
ATOM    394  HB3 LEU    25      20.722   6.977 -16.348  1.000000  0.000          0
ATOM    395  CG  LEU    25      20.047   5.073 -16.947  1.000000  0.000          0
ATOM    396  HG  LEU    25      20.156   4.037 -16.624  1.000000  0.000          0
ATOM    397  CD1 LEU    25      18.575   5.402 -16.919  1.000000  0.000          0
ATOM    398 HD11 LEU    25      17.992   4.709 -17.526  1.000000  0.000          0
ATOM    399 HD12 LEU    25      18.124   5.331 -15.929  1.000000  0.000          0
ATOM    400 HD13 LEU    25      18.442   6.382 -17.378  1.000000  0.000          0
ATOM    401  CD2 LEU    25      20.548   5.358 -18.329  1.000000  0.000          0
ATOM    402 HD21 LEU    25      19.912   4.841 -19.046  1.000000  0.000          0
ATOM    403 HD22 LEU    25      20.542   6.429 -18.531  1.000000  0.000          0
ATOM    404 HD23 LEU    25      21.550   4.931 -18.350  1.000000  0.000          0
ATOM    405  C   LEU    25      22.736   6.478 -14.468  1.000000  0.000          0
ATOM    406  O   LEU    25      22.724   6.155 -13.298  1.000000  0.000          0
ATOM    407  N   THR    26      23.277   7.719 -14.787  1.000000  0.000          0
ATOM    408  H   THR    26      23.173   8.000 -15.751  1.000000  0.000          0
ATOM    409  CA  THR    26      24.047   8.636 -13.923  1.000000  0.000          0
ATOM    410  HA  THR    26      24.706   8.105 -13.238  1.000000  0.000          0
ATOM    411  CB  THR    26      24.953   9.465 -14.795  1.000000  0.000          0
ATOM    412  HB  THR    26      24.319  10.150 -15.358  1.000000  0.000          0
ATOM    413  CG2 THR    26      25.669  10.473 -13.925  1.000000  0.000          0
ATOM    414 HG21 THR    26      26.295   9.966 -13.191  1.000000  0.000          0
ATOM    415 HG22 THR    26      26.317  11.116 -14.521  1.000000  0.000          0
ATOM    416 HG23 THR    26      24.916  11.168 -13.552  1.000000  0.000          0
ATOM    417  OG1 THR    26      25.906   8.727 -15.563  1.000000  0.000          0
ATOM    418  HG1 THR    26      25.455   7.954 -15.908  1.000000  0.000          0
ATOM    419  C   THR    26      23.097   9.484 -13.038  1.000000  0.000          0
ATOM    420  O   THR    26      22.059   9.934 -13.489  1.000000  0.000          0
ATOM    421  N   VAL    27      23.548   9.653 -11.767  1.000000  0.000          0
ATOM    422  H   VAL    27      24.401   9.202 -11.469  1.000000  0.000          0
ATOM    423  CA  VAL    27      22.837  10.266 -10.679  1.000000  0.000          0
ATOM    424  HA  VAL    27      22.151  11.015 -11.073  1.000000  0.000          0
ATOM    425  CB  VAL    27      21.960   9.251  -9.962  1.000000  0.000          0
ATOM    426  HB  VAL    27      21.165   8.888 -10.614  1.000000  0.000          0
ATOM    427  CG1 VAL    27      22.735   8.029  -9.513  1.000000  0.000          0
ATOM    428 HG11 VAL    27      22.164   7.292  -8.948  1.000000  0.000          0
ATOM    429 HG12 VAL    27      23.207   7.575 -10.385  1.000000  0.000          0
ATOM    430 HG13 VAL    27      23.525   8.282  -8.807  1.000000  0.000          0
ATOM    431  CG2 VAL    27      21.146   9.788  -8.807  1.000000  0.000          0
ATOM    432 HG21 VAL    27      21.814   9.915  -7.955  1.000000  0.000          0
ATOM    433 HG22 VAL    27      20.695  10.748  -9.061  1.000000  0.000          0
ATOM    434 HG23 VAL    27      20.363   9.133  -8.425  1.000000  0.000          0
ATOM    435  C   VAL    27      23.879  10.947  -9.802  1.000000  0.000          0
ATOM    436  O   VAL    27      24.990  10.437  -9.662  1.000000  0.000          0
ATOM    437  N   THR    28      23.436  12.021  -9.163  1.000000  0.000          0
ATOM    438  H   THR    28      22.504  12.385  -9.297  1.000000  0.000          0
ATOM    439  CA  THR    28      24.261  12.644  -8.071  1.000000  0.000          0
ATOM    440  HA  THR    28      25.194  13.093  -8.407  1.000000  0.000          0
ATOM    441  CB  THR    28      23.500  13.942  -7.695  1.000000  0.000          0
ATOM    442  HB  THR    28      22.525  13.642  -7.310  1.000000  0.000          0
ATOM    443  CG2 THR    28      24.309  14.826  -6.672  1.000000  0.000          0
ATOM    444 HG21 THR    28      23.734  15.740  -6.519  1.000000  0.000          0
ATOM    445 HG22 THR    28      24.384  14.342  -5.699  1.000000  0.000          0
ATOM    446 HG23 THR    28      25.296  15.110  -7.039  1.000000  0.000          0
ATOM    447  OG1 THR    28      23.318  14.726  -8.866  1.000000  0.000          0
ATOM    448  HG1 THR    28      22.511  14.370  -9.245  1.000000  0.000          0
ATOM    449  C   THR    28      24.546  11.687  -6.889  1.000000  0.000          0
ATOM    450  O   THR    28      23.574  11.330  -6.164  1.000000  0.000          0
ATOM    451  N   ASP    29      25.817  11.387  -6.650  1.000000  0.000          0
ATOM    452  H   ASP    29      26.476  11.879  -7.238  1.000000  0.000          0
ATOM    453  CA  ASP    29      26.370  10.693  -5.483  1.000000  0.000          0
ATOM    454  HA  ASP    29      25.785   9.781  -5.373  1.000000  0.000          0
ATOM    455  CB  ASP    29      27.802  10.276  -5.745  1.000000  0.000          0
ATOM    456  HB2 ASP    29      27.958   9.725  -6.672  1.000000  0.000          0
ATOM    457  HB3 ASP    29      28.479  11.122  -5.863  1.000000  0.000          0
ATOM    458  CG  ASP    29      28.396   9.336  -4.683  1.000000  0.000          0
ATOM    459  OD1 ASP    29      29.651   9.134  -4.799  1.000000  0.000          0
ATOM    460  OD2 ASP    29      27.688   8.629  -3.895  1.000000  0.000          0
ATOM    461  C   ASP    29      26.194  11.504  -4.139  1.000000  0.000          0
ATOM    462  O   ASP    29      27.210  11.877  -3.520  1.000000  0.000          0
ATOM    463  N   ILE    30      24.954  11.780  -3.698  1.000000  0.000          0
ATOM    464  H   ILE    30      24.227  11.475  -4.331  1.000000  0.000          0
ATOM    465  CA  ILE    30      24.638  12.509  -2.412  1.000000  0.000          0
ATOM    466  HA  ILE    30      25.072  13.493  -2.585  1.000000  0.000          0
ATOM    467  CB  ILE    30      23.112  12.746  -2.175  1.000000  0.000          0
ATOM    468  HB  ILE    30      22.951  13.373  -1.298  1.000000  0.000          0
ATOM    469  CG2 ILE    30      22.510  13.319  -3.430  1.000000  0.000          0
ATOM    470 HG21 ILE    30      21.436  13.475  -3.328  1.000000  0.000          0
ATOM    471 HG22 ILE    30      22.922  14.275  -3.757  1.000000  0.000          0
ATOM    472 HG23 ILE    30      22.700  12.760  -4.346  1.000000  0.000          0
ATOM    473  CG1 ILE    30      22.327  11.390  -1.937  1.000000  0.000          0
ATOM    474 HG12 ILE    30      21.268  11.391  -2.197  1.000000  0.000          0
ATOM    475 HG13 ILE    30      22.784  10.530  -2.425  1.000000  0.000          0
ATOM    476  CD1 ILE    30      22.136  11.212  -0.439  1.000000  0.000          0
ATOM    477 HD11 ILE    30      23.117  10.984  -0.021  1.000000  0.000          0
ATOM    478 HD12 ILE    30      21.664  12.115  -0.049  1.000000  0.000          0
ATOM    479 HD13 ILE    30      21.484  10.375  -0.191  1.000000  0.000          0
ATOM    480  C   ILE    30      25.357  11.925  -1.173  1.000000  0.000          0
ATOM    481  O   ILE    30      25.434  12.610  -0.165  1.000000  0.000          0
ATOM    482  N   PHE    31      25.913  10.746  -1.247  1.000000  0.000          0
ATOM    483  H   PHE    31      25.967  10.194  -2.089  1.000000  0.000          0
ATOM    484  CA  PHE    31      26.601  10.102  -0.052  1.000000  0.000          0
ATOM    485  HA  PHE    31      26.149  10.491   0.860  1.000000  0.000          0
ATOM    486  CB  PHE    31      26.309   8.628  -0.114  1.000000  0.000          0
ATOM    487  HB2 PHE    31      26.918   8.196  -0.909  1.000000  0.000          0
ATOM    488  HB3 PHE    31      26.667   8.280   0.854  1.000000  0.000          0
ATOM    489  CG  PHE    31      24.837   8.234  -0.211  1.000000  0.000          0
ATOM    490  CD1 PHE    31      24.026   8.191   0.907  1.000000  0.000          0
ATOM    491  HD1 PHE    31      24.441   8.293   1.900  1.000000  0.000          0
ATOM    492  CE1 PHE    31      22.672   7.943   0.696  1.000000  0.000          0
ATOM    493  HE1 PHE    31      21.992   7.906   1.535  1.000000  0.000          0
ATOM    494  CZ  PHE    31      22.069   7.897  -0.626  1.000000  0.000          0
ATOM    495  HZ  PHE    31      21.005   7.753  -0.746  1.000000  0.000          0
ATOM    496  CE2 PHE    31      22.995   7.802  -1.672  1.000000  0.000          0
ATOM    497  HE2 PHE    31      22.556   7.665  -2.650  1.000000  0.000          0
ATOM    498  CD2 PHE    31      24.387   7.967  -1.497  1.000000  0.000          0
ATOM    499  HD2 PHE    31      25.049   7.836  -2.341  1.000000  0.000          0
ATOM    500  C   PHE    31      28.159  10.356   0.184  1.000000  0.000          0
ATOM    501  O   PHE    31      28.697  10.022   1.262  1.000000  0.000          0
ATOM    502  N   ALA    32      28.765  11.053  -0.804  1.000000  0.000          0
ATOM    503  H   ALA    32      28.295  11.137  -1.694  1.000000  0.000          0
ATOM    504  CA  ALA    32      30.043  11.718  -0.726  1.000000  0.000          0
ATOM    505  HA  ALA    32      30.894  11.077  -0.494  1.000000  0.000          0
ATOM    506  CB  ALA    32      30.311  12.298  -2.101  1.000000  0.000          0
ATOM    507  HB1 ALA    32      31.274  12.808  -2.140  1.000000  0.000          0
ATOM    508  HB2 ALA    32      30.375  11.475  -2.812  1.000000  0.000          0
ATOM    509  HB3 ALA    32      29.553  13.057  -2.300  1.000000  0.000          0
ATOM    510  C   ALA    32      30.166  12.860   0.348  1.000000  0.000          0
ATOM    511  O   ALA    32      31.282  13.340   0.624  1.000000  0.000          0
ATOM    512  N   ALA    33      29.062  13.278   1.025  1.000000  0.000          0
ATOM    513  H   ALA    33      28.165  12.815   0.990  1.000000  0.000          0
ATOM    514  CA  ALA    33      29.096  14.242   2.086  1.000000  0.000          0
ATOM    515  HA  ALA    33      29.327  15.198   1.616  1.000000  0.000          0
ATOM    516  CB  ALA    33      27.663  14.422   2.668  1.000000  0.000          0
ATOM    517  HB1 ALA    33      27.444  13.730   3.482  1.000000  0.000          0
ATOM    518  HB2 ALA    33      27.653  15.435   3.072  1.000000  0.000          0
ATOM    519  HB3 ALA    33      26.898  14.301   1.900  1.000000  0.000          0
ATOM    520  C   ALA    33      30.075  13.846   3.235  1.000000  0.000          0
ATOM    521  O   ALA    33      30.476  12.714   3.509  1.000000  0.000          0
ATOM    522  N   SER    34      30.491  14.893   3.902  1.000000  0.000          0
ATOM    523  H   SER    34      30.169  15.795   3.582  1.000000  0.000          0
ATOM    524  CA  SER    34      31.375  14.759   5.111  1.000000  0.000          0
ATOM    525  HA  SER    34      32.186  14.067   4.889  1.000000  0.000          0
ATOM    526  CB  SER    34      32.050  16.097   5.360  1.000000  0.000          0
ATOM    527  HB2 SER    34      32.493  15.957   6.345  1.000000  0.000          0
ATOM    528  HB3 SER    34      32.856  16.249   4.642  1.000000  0.000          0
ATOM    529  OG  SER    34      31.155  17.174   5.454  1.000000  0.000          0
ATOM    530  HG  SER    34      31.075  17.542   4.571  1.000000  0.000          0
ATOM    531  C   SER    34      30.619  14.331   6.391  1.000000  0.000          0
ATOM    532  O   SER    34      29.379  14.187   6.446  1.000000  0.000          0
ATOM    533  N   LYS    35      31.383  14.024   7.416  1.000000  0.000          0
ATOM    534  H   LYS    35      32.351  14.307   7.347  1.000000  0.000          0
ATOM    535  CA  LYS    35      30.882  13.271   8.591  1.000000  0.000          0
ATOM    536  HA  LYS    35      30.114  12.586   8.230  1.000000  0.000          0
ATOM    537  CB  LYS    35      32.096  12.605   9.256  1.000000  0.000          0
ATOM    538  HB2 LYS    35      32.788  12.243   8.496  1.000000  0.000          0
ATOM    539  HB3 LYS    35      32.581  13.441   9.759  1.000000  0.000          0
ATOM    540  CG  LYS    35      31.715  11.415  10.193  1.000000  0.000          0
ATOM    541  HG2 LYS    35      30.713  11.575  10.588  1.000000  0.000          0
ATOM    542  HG3 LYS    35      31.804  10.503   9.600  1.000000  0.000          0
ATOM    543  CD  LYS    35      32.656  11.235  11.403  1.000000  0.000          0
ATOM    544  HD2 LYS    35      33.669  11.074  11.036  1.000000  0.000          0
ATOM    545  HD3 LYS    35      32.758  12.181  11.933  1.000000  0.000          0
ATOM    546  CE  LYS    35      32.214  10.013  12.268  1.000000  0.000          0
ATOM    547  HE2 LYS    35      32.277   9.145  11.615  1.000000  0.000          0
ATOM    548  HE3 LYS    35      32.966   9.979  13.058  1.000000  0.000          0
ATOM    549  NZ  LYS    35      30.902  10.349  12.898  1.000000  0.000          0
ATOM    550  HZ1 LYS    35      30.738  11.193  13.429  1.000000  0.000          0
ATOM    551  HZ2 LYS    35      30.100  10.260  12.290  1.000000  0.000          0
ATOM    552  HZ3 LYS    35      30.725   9.630  13.584  1.000000  0.000          0
ATOM    553  C   LYS    35      29.950  14.072   9.542  1.000000  0.000          0
ATOM    554  O   LYS    35      29.235  13.431  10.270  1.000000  0.000          0
ATOM    555  N   ASN    36      29.871  15.367   9.522  1.000000  0.000          0
ATOM    556  H   ASN    36      30.595  15.791   8.959  1.000000  0.000          0
ATOM    557  CA  ASN    36      28.924  16.113  10.336  1.000000  0.000          0
ATOM    558  HA  ASN    36      28.918  15.664  11.331  1.000000  0.000          0
ATOM    559  CB  ASN    36      29.417  17.586  10.538  1.000000  0.000          0
ATOM    560  HB2 ASN    36      28.817  18.137  11.262  1.000000  0.000          0
ATOM    561  HB3 ASN    36      30.423  17.435  10.926  1.000000  0.000          0
ATOM    562  CG  ASN    36      29.564  18.388   9.276  1.000000  0.000          0
ATOM    563  OD1 ASN    36      29.096  18.069   8.193  1.000000  0.000          0
ATOM    564  ND2 ASN    36      30.420  19.411   9.339  1.000000  0.000          0
ATOM    565 HD21 ASN    36      30.669  19.848   8.463  1.000000  0.000          0
ATOM    566 HD22 ASN    36      30.909  19.666  10.185  1.000000  0.000          0
ATOM    567  C   ASN    36      27.448  16.139   9.824  1.000000  0.000          0
ATOM    568  O   ASN    36      26.549  16.647  10.435  1.000000  0.000          0
ATOM    569  N   THR    37      27.274  15.577   8.564  1.000000  0.000          0
ATOM    570  H   THR    37      28.011  15.034   8.137  1.000000  0.000          0
ATOM    571  CA  THR    37      26.029  15.553   7.838  1.000000  0.000          0
ATOM    572  HA  THR    37      25.613  16.560   7.823  1.000000  0.000          0
ATOM    573  CB  THR    37      26.264  15.084   6.432  1.000000  0.000          0
ATOM    574  HB  THR    37      26.718  14.092   6.437  1.000000  0.000          0
ATOM    575  CG2 THR    37      25.008  15.051   5.506  1.000000  0.000          0
ATOM    576 HG21 THR    37      24.307  14.249   5.736  1.000000  0.000          0
ATOM    577 HG22 THR    37      24.538  16.021   5.656  1.000000  0.000          0
ATOM    578 HG23 THR    37      25.332  14.923   4.473  1.000000  0.000          0
ATOM    579  OG1 THR    37      27.188  15.840   5.773  1.000000  0.000          0
ATOM    580  HG1 THR    37      28.003  15.671   6.252  1.000000  0.000          0
ATOM    581  C   THR    37      25.023  14.734   8.596  1.000000  0.000          0
ATOM    582  O   THR    37      25.145  13.519   8.679  1.000000  0.000          0
ATOM    583  N   THR    38      23.954  15.348   9.000  1.000000  0.000          0
ATOM    584  H   THR    38      23.735  16.281   8.683  1.000000  0.000          0
ATOM    585  CA  THR    38      22.918  14.636   9.735  1.000000  0.000          0
ATOM    586  HA  THR    38      23.417  14.082  10.529  1.000000  0.000          0
ATOM    587  CB  THR    38      21.943  15.615  10.345  1.000000  0.000          0
ATOM    588  HB  THR    38      21.252  15.054  10.975  1.000000  0.000          0
ATOM    589  CG2 THR    38      22.512  16.691  11.225  1.000000  0.000          0
ATOM    590 HG21 THR    38      23.099  16.146  11.965  1.000000  0.000          0
ATOM    591 HG22 THR    38      23.155  17.430  10.746  1.000000  0.000          0
ATOM    592 HG23 THR    38      21.813  17.158  11.917  1.000000  0.000          0
ATOM    593  OG1 THR    38      21.133  16.248   9.373  1.000000  0.000          0
ATOM    594  HG1 THR    38      21.710  16.774   8.815  1.000000  0.000          0
ATOM    595  C   THR    38      22.126  13.660   8.861  1.000000  0.000          0
ATOM    596  O   THR    38      21.984  13.807   7.592  1.000000  0.000          0
ATOM    597  N   GLU    39      21.446  12.667   9.521  1.000000  0.000          0
ATOM    598  H   GLU    39      21.642  12.616  10.510  1.000000  0.000          0
ATOM    599  CA  GLU    39      20.552  11.720   8.904  1.000000  0.000          0
ATOM    600  HA  GLU    39      21.025  11.033   8.201  1.000000  0.000          0
ATOM    601  CB  GLU    39      20.120  10.835  10.068  1.000000  0.000          0
ATOM    602  HB2 GLU    39      19.764  11.414  10.920  1.000000  0.000          0
ATOM    603  HB3 GLU    39      19.252  10.267   9.731  1.000000  0.000          0
ATOM    604  CG  GLU    39      21.191   9.755  10.555  1.000000  0.000          0
ATOM    605  HG2 GLU    39      20.578   8.912  10.874  1.000000  0.000          0
ATOM    606  HG3 GLU    39      21.774   9.466   9.679  1.000000  0.000          0
ATOM    607  CD  GLU    39      22.094  10.181  11.686  1.000000  0.000          0
ATOM    608  OE1 GLU    39      22.735   9.356  12.291  1.000000  0.000          0
ATOM    609  OE2 GLU    39      22.266  11.397  11.874  1.000000  0.000          0
ATOM    610  C   GLU    39      19.386  12.375   8.237  1.000000  0.000          0
ATOM    611  O   GLU    39      18.897  11.959   7.193  1.000000  0.000          0
ATOM    612  N   LYS    40      18.897  13.468   8.746  1.000000  0.000          0
ATOM    613  H   LYS    40      19.312  13.763   9.618  1.000000  0.000          0
ATOM    614  CA  LYS    40      17.736  14.247   8.190  1.000000  0.000          0
ATOM    615  HA  LYS    40      16.988  13.490   7.953  1.000000  0.000          0
ATOM    616  CB  LYS    40      17.070  15.240   9.187  1.000000  0.000          0
ATOM    617  HB2 LYS    40      16.291  15.729   8.602  1.000000  0.000          0
ATOM    618  HB3 LYS    40      16.656  14.557   9.929  1.000000  0.000          0
ATOM    619  CG  LYS    40      18.023  16.317   9.702  1.000000  0.000          0
ATOM    620  HG2 LYS    40      18.770  15.859  10.351  1.000000  0.000          0
ATOM    621  HG3 LYS    40      18.486  16.874   8.886  1.000000  0.000          0
ATOM    622  CD  LYS    40      17.288  17.356  10.531  1.000000  0.000          0
ATOM    623  HD2 LYS    40      18.068  17.713  11.205  1.000000  0.000          0
ATOM    624  HD3 LYS    40      16.988  18.147   9.844  1.000000  0.000          0
ATOM    625  CE  LYS    40      16.208  16.722  11.352  1.000000  0.000          0
ATOM    626  HE2 LYS    40      15.268  16.714  10.800  1.000000  0.000          0
ATOM    627  HE3 LYS    40      16.426  15.694  11.639  1.000000  0.000          0
ATOM    628  NZ  LYS    40      16.074  17.373  12.660  1.000000  0.000          0
ATOM    629  HZ1 LYS    40      15.520  18.217  12.645  1.000000  0.000          0
ATOM    630  HZ2 LYS    40      15.760  16.769  13.407  1.000000  0.000          0
ATOM    631  HZ3 LYS    40      17.010  17.674  12.889  1.000000  0.000          0
ATOM    632  C   LYS    40      18.053  14.807   6.840  1.000000  0.000          0
ATOM    633  O   LYS    40      17.261  14.613   5.913  1.000000  0.000          0
ATOM    634  N   GLU    41      19.153  15.532   6.762  1.000000  0.000          0
ATOM    635  H   GLU    41      19.710  15.689   7.589  1.000000  0.000          0
ATOM    636  CA  GLU    41      19.773  15.981   5.473  1.000000  0.000          0
ATOM    637  HA  GLU    41      19.088  16.693   5.012  1.000000  0.000          0
ATOM    638  CB  GLU    41      21.112  16.746   5.612  1.000000  0.000          0
ATOM    639  HB2 GLU    41      21.874  16.075   6.010  1.000000  0.000          0
ATOM    640  HB3 GLU    41      21.402  17.216   4.671  1.000000  0.000          0
ATOM    641  CG  GLU    41      20.902  17.962   6.544  1.000000  0.000          0
ATOM    642  HG2 GLU    41      20.330  18.755   6.063  1.000000  0.000          0
ATOM    643  HG3 GLU    41      20.313  17.701   7.423  1.000000  0.000          0
ATOM    644  CD  GLU    41      22.253  18.556   7.098  1.000000  0.000          0
ATOM    645  OE1 GLU    41      22.918  17.873   7.850  1.000000  0.000          0
ATOM    646  OE2 GLU    41      22.652  19.704   6.668  1.000000  0.000          0
ATOM    647  C   GLU    41      19.977  14.767   4.565  1.000000  0.000          0
ATOM    648  O   GLU    41      19.566  14.798   3.345  1.000000  0.000          0
ATOM    649  N   THR    42      20.461  13.640   5.066  1.000000  0.000          0
ATOM    650  H   THR    42      20.792  13.548   6.017  1.000000  0.000          0
ATOM    651  CA  THR    42      20.785  12.527   4.207  1.000000  0.000          0
ATOM    652  HA  THR    42      21.463  12.925   3.451  1.000000  0.000          0
ATOM    653  CB  THR    42      21.490  11.384   4.948  1.000000  0.000          0
ATOM    654  HB  THR    42      20.861  11.130   5.803  1.000000  0.000          0
ATOM    655  CG2 THR    42      22.005  10.078   4.133  1.000000  0.000          0
ATOM    656 HG21 THR    42      22.406   9.301   4.785  1.000000  0.000          0
ATOM    657 HG22 THR    42      21.136   9.695   3.599  1.000000  0.000          0
ATOM    658 HG23 THR    42      22.767  10.268   3.376  1.000000  0.000          0
ATOM    659  OG1 THR    42      22.682  11.989   5.430  1.000000  0.000          0
ATOM    660  HG1 THR    42      22.463  12.843   5.811  1.000000  0.000          0
ATOM    661  C   THR    42      19.552  11.971   3.408  1.000000  0.000          0
ATOM    662  O   THR    42      19.566  11.818   2.208  1.000000  0.000          0
ATOM    663  N   PHE    43      18.523  11.538   4.148  1.000000  0.000          0
ATOM    664  H   PHE    43      18.644  11.576   5.152  1.000000  0.000          0
ATOM    665  CA  PHE    43      17.224  11.156   3.622  1.000000  0.000          0
ATOM    666  HA  PHE    43      17.413  10.337   2.927  1.000000  0.000          0
ATOM    667  CB  PHE    43      16.382  10.556   4.772  1.000000  0.000          0
ATOM    668  HB2 PHE    43      16.108  11.249   5.567  1.000000  0.000          0
ATOM    669  HB3 PHE    43      15.412  10.322   4.331  1.000000  0.000          0
ATOM    670  CG  PHE    43      17.087   9.341   5.500  1.000000  0.000          0
ATOM    671  CD1 PHE    43      17.244   9.335   6.944  1.000000  0.000          0
ATOM    672  HD1 PHE    43      16.775  10.141   7.490  1.000000  0.000          0
ATOM    673  CE1 PHE    43      17.948   8.377   7.628  1.000000  0.000          0
ATOM    674  HE1 PHE    43      18.026   8.497   8.698  1.000000  0.000          0
ATOM    675  CZ  PHE    43      18.610   7.390   6.855  1.000000  0.000          0
ATOM    676  HZ  PHE    43      19.142   6.565   7.304  1.000000  0.000          0
ATOM    677  CE2 PHE    43      18.534   7.302   5.438  1.000000  0.000          0
ATOM    678  HE2 PHE    43      19.116   6.549   4.928  1.000000  0.000          0
ATOM    679  CD2 PHE    43      17.743   8.269   4.829  1.000000  0.000          0
ATOM    680  HD2 PHE    43      17.697   8.387   3.757  1.000000  0.000          0
ATOM    681  C   PHE    43      16.443  12.187   2.729  1.000000  0.000          0
ATOM    682  O   PHE    43      16.046  11.821   1.644  1.000000  0.000          0
ATOM    683  N   CYS    44      16.475  13.471   3.123  1.000000  0.000          0
ATOM    684  H   CYS    44      17.020  13.726   3.932  1.000000  0.000          0
ATOM    685  CA  CYS    44      15.878  14.575   2.247  1.000000  0.000          0
ATOM    686  HA  CYS    44      14.832  14.328   2.071  1.000000  0.000          0
ATOM    687  CB  CYS    44      15.782  15.991   2.899  1.000000  0.000          0
ATOM    688  HB2 CYS    44      15.316  15.941   3.883  1.000000  0.000          0
ATOM    689  HB3 CYS    44      16.779  16.423   2.984  1.000000  0.000          0
ATOM    690  SG  CYS    44      14.817  17.213   1.999  1.000000  0.000          0
ATOM    691  HG  CYS    44      13.594  16.830   2.380  1.000000  0.000          0
ATOM    692  C   CYS    44      16.553  14.669   0.897  1.000000  0.000          0
ATOM    693  O   CYS    44      15.966  14.833  -0.157  1.000000  0.000          0
ATOM    694  N   ARG    45      17.882  14.558   0.900  1.000000  0.000          0
ATOM    695  H   ARG    45      18.375  14.524   1.779  1.000000  0.000          0
ATOM    696  CA  ARG    45      18.715  14.609  -0.399  1.000000  0.000          0
ATOM    697  HA  ARG    45      18.425  15.516  -0.929  1.000000  0.000          0
ATOM    698  CB  ARG    45      20.204  14.661  -0.048  1.000000  0.000          0
ATOM    699  HB2 ARG    45      20.428  13.860   0.654  1.000000  0.000          0
ATOM    700  HB3 ARG    45      20.727  14.530  -0.996  1.000000  0.000          0
ATOM    701  CG  ARG    45      20.443  16.059   0.467  1.000000  0.000          0
ATOM    702  HG2 ARG    45      20.417  16.844  -0.289  1.000000  0.000          0
ATOM    703  HG3 ARG    45      19.836  16.238   1.354  1.000000  0.000          0
ATOM    704  CD  ARG    45      21.912  15.972   0.978  1.000000  0.000          0
ATOM    705  HD2 ARG    45      21.972  15.122   1.658  1.000000  0.000          0
ATOM    706  HD3 ARG    45      22.596  15.651   0.194  1.000000  0.000          0
ATOM    707  NE  ARG    45      22.334  17.231   1.681  1.000000  0.000          0
ATOM    708  HE  ARG    45      21.734  18.012   1.453  1.000000  0.000          0
ATOM    709  CZ  ARG    45      23.441  17.483   2.246  1.000000  0.000          0
ATOM    710  NH1 ARG    45      24.373  16.618   2.299  1.000000  0.000          0
ATOM    711 HH11 ARG    45      24.215  15.703   1.901  1.000000  0.000          0
ATOM    712 HH12 ARG    45      25.218  16.816   2.814  1.000000  0.000          0
ATOM    713  NH2 ARG    45      23.804  18.642   2.768  1.000000  0.000          0
ATOM    714 HH21 ARG    45      23.226  19.470   2.801  1.000000  0.000          0
ATOM    715 HH22 ARG    45      24.681  18.613   3.268  1.000000  0.000          0
ATOM    716  C   ARG    45      18.579  13.397  -1.337  1.000000  0.000          0
ATOM    717  O   ARG    45      18.226  13.643  -2.514  1.000000  0.000          0
ATOM    718  N   ALA    46      18.538  12.227  -0.784  1.000000  0.000          0
ATOM    719  H   ALA    46      18.874  12.097   0.158  1.000000  0.000          0
ATOM    720  CA  ALA    46      18.095  11.070  -1.528  1.000000  0.000          0
ATOM    721  HA  ALA    46      18.850  11.025  -2.312  1.000000  0.000          0
ATOM    722  CB  ALA    46      18.228   9.923  -0.508  1.000000  0.000          0
ATOM    723  HB1 ALA    46      17.691  10.268   0.375  1.000000  0.000          0
ATOM    724  HB2 ALA    46      17.856   8.979  -0.914  1.000000  0.000          0
ATOM    725  HB3 ALA    46      19.281   9.765  -0.277  1.000000  0.000          0
ATOM    726  C   ALA    46      16.677  11.234  -2.153  1.000000  0.000          0
ATOM    727  O   ALA    46      16.539  11.149  -3.400  1.000000  0.000          0
ATOM    728  N   ALA    47      15.689  11.619  -1.369  1.000000  0.000          0
ATOM    729  H   ALA    47      15.952  11.741  -0.401  1.000000  0.000          0
ATOM    730  CA  ALA    47      14.363  11.840  -1.869  1.000000  0.000          0
ATOM    731  HA  ALA    47      14.127  10.907  -2.380  1.000000  0.000          0
ATOM    732  CB  ALA    47      13.308  12.232  -0.771  1.000000  0.000          0
ATOM    733  HB1 ALA    47      13.615  11.985   0.245  1.000000  0.000          0
ATOM    734  HB2 ALA    47      13.017  13.280  -0.839  1.000000  0.000          0
ATOM    735  HB3 ALA    47      12.403  11.703  -1.070  1.000000  0.000          0
ATOM    736  C   ALA    47      14.340  12.918  -2.974  1.000000  0.000          0
ATOM    737  O   ALA    47      13.809  12.656  -4.034  1.000000  0.000          0
ATOM    738  N   THR    48      15.100  14.034  -2.835  1.000000  0.000          0
ATOM    739  H   THR    48      15.661  14.232  -2.018  1.000000  0.000          0
ATOM    740  CA  THR    48      14.984  15.233  -3.753  1.000000  0.000          0
ATOM    741  HA  THR    48      13.930  15.395  -3.973  1.000000  0.000          0
ATOM    742  CB  THR    48      15.687  16.512  -3.212  1.000000  0.000          0
ATOM    743  HB  THR    48      16.759  16.314  -3.184  1.000000  0.000          0
ATOM    744  CG2 THR    48      15.442  17.644  -4.188  1.000000  0.000          0
ATOM    745 HG21 THR    48      14.357  17.752  -4.176  1.000000  0.000          0
ATOM    746 HG22 THR    48      15.884  18.550  -3.774  1.000000  0.000          0
ATOM    747 HG23 THR    48      15.721  17.452  -5.225  1.000000  0.000          0
ATOM    748  OG1 THR    48      15.221  16.736  -1.942  1.000000  0.000          0
ATOM    749  HG1 THR    48      15.321  15.946  -1.404  1.000000  0.000          0
ATOM    750  C   THR    48      15.697  14.801  -5.089  1.000000  0.000          0
ATOM    751  O   THR    48      15.158  15.061  -6.184  1.000000  0.000          0
ATOM    752  N   VAL    49      16.832  14.122  -5.061  1.000000  0.000          0
ATOM    753  H   VAL    49      17.186  13.837  -4.159  1.000000  0.000          0
ATOM    754  CA  VAL    49      17.584  13.577  -6.235  1.000000  0.000          0
ATOM    755  HA  VAL    49      17.634  14.290  -7.057  1.000000  0.000          0
ATOM    756  CB  VAL    49      18.949  13.104  -5.881  1.000000  0.000          0
ATOM    757  HB  VAL    49      19.008  12.495  -4.979  1.000000  0.000          0
ATOM    758  CG1 VAL    49      19.599  12.313  -7.027  1.000000  0.000          0
ATOM    759 HG11 VAL    49      19.126  11.354  -7.240  1.000000  0.000          0
ATOM    760 HG12 VAL    49      19.746  12.908  -7.928  1.000000  0.000          0
ATOM    761 HG13 VAL    49      20.638  12.026  -6.864  1.000000  0.000          0
ATOM    762  CG2 VAL    49      19.830  14.328  -5.603  1.000000  0.000          0
ATOM    763 HG21 VAL    49      20.819  13.922  -5.389  1.000000  0.000          0
ATOM    764 HG22 VAL    49      19.920  15.032  -6.430  1.000000  0.000          0
ATOM    765 HG23 VAL    49      19.581  14.914  -4.720  1.000000  0.000          0
ATOM    766  C   VAL    49      16.844  12.477  -7.014  1.000000  0.000          0
ATOM    767  O   VAL    49      16.849  12.532  -8.263  1.000000  0.000          0
ATOM    768  N   LEU    50      16.095  11.598  -6.320  1.000000  0.000          0
ATOM    769  H   LEU    50      16.129  11.708  -5.316  1.000000  0.000          0
ATOM    770  CA  LEU    50      15.131  10.674  -6.967  1.000000  0.000          0
ATOM    771  HA  LEU    50      15.620  10.068  -7.730  1.000000  0.000          0
ATOM    772  CB  LEU    50      14.645   9.734  -5.876  1.000000  0.000          0
ATOM    773  HB2 LEU    50      14.156  10.233  -5.038  1.000000  0.000          0
ATOM    774  HB3 LEU    50      13.849   9.150  -6.339  1.000000  0.000          0
ATOM    775  CG  LEU    50      15.737   8.740  -5.345  1.000000  0.000          0
ATOM    776  HG  LEU    50      16.679   9.265  -5.185  1.000000  0.000          0
ATOM    777  CD1 LEU    50      15.283   8.156  -3.974  1.000000  0.000          0
ATOM    778 HD11 LEU    50      15.005   9.003  -3.348  1.000000  0.000          0
ATOM    779 HD12 LEU    50      14.512   7.404  -4.149  1.000000  0.000          0
ATOM    780 HD13 LEU    50      16.099   7.592  -3.521  1.000000  0.000          0
ATOM    781  CD2 LEU    50      15.942   7.622  -6.363  1.000000  0.000          0
ATOM    782 HD21 LEU    50      16.429   6.726  -5.977  1.000000  0.000          0
ATOM    783 HD22 LEU    50      14.973   7.263  -6.709  1.000000  0.000          0
ATOM    784 HD23 LEU    50      16.585   7.937  -7.184  1.000000  0.000          0
ATOM    785  C   LEU    50      14.088  11.453  -7.688  1.000000  0.000          0
ATOM    786  O   LEU    50      13.801  11.158  -8.889  1.000000  0.000          0
ATOM    787  N   ARG    51      13.510  12.485  -7.101  1.000000  0.000          0
ATOM    788  H   ARG    51      13.842  12.667  -6.165  1.000000  0.000          0
ATOM    789  CA  ARG    51      12.366  13.252  -7.700  1.000000  0.000          0
ATOM    790  HA  ARG    51      11.766  12.474  -8.170  1.000000  0.000          0
ATOM    791  CB  ARG    51      11.570  14.012  -6.575  1.000000  0.000          0
ATOM    792  HB2 ARG    51      11.212  13.374  -5.766  1.000000  0.000          0
ATOM    793  HB3 ARG    51      12.245  14.675  -6.033  1.000000  0.000          0
ATOM    794  CG  ARG    51      10.289  14.750  -6.991  1.000000  0.000          0
ATOM    795  HG2 ARG    51       9.861  15.192  -6.093  1.000000  0.000          0
ATOM    796  HG3 ARG    51      10.634  15.545  -7.654  1.000000  0.000          0
ATOM    797  CD  ARG    51       9.231  13.937  -7.689  1.000000  0.000          0
ATOM    798  HD2 ARG    51       8.349  14.572  -7.605  1.000000  0.000          0
ATOM    799  HD3 ARG    51       9.495  13.540  -8.669  1.000000  0.000          0
ATOM    800  NE  ARG    51       8.887  12.723  -6.940  1.000000  0.000          0
ATOM    801  HE  ARG    51       9.636  12.125  -6.619  1.000000  0.000          0
ATOM    802  CZ  ARG    51       7.693  12.126  -6.804  1.000000  0.000          0
ATOM    803  NH1 ARG    51       6.604  12.599  -7.327  1.000000  0.000          0
ATOM    804 HH11 ARG    51       6.467  13.551  -7.634  1.000000  0.000          0
ATOM    805 HH12 ARG    51       5.749  12.090  -7.156  1.000000  0.000          0
ATOM    806  NH2 ARG    51       7.711  10.903  -6.159  1.000000  0.000          0
ATOM    807 HH21 ARG    51       8.628  10.609  -5.853  1.000000  0.000          0
ATOM    808 HH22 ARG    51       6.914  10.339  -5.901  1.000000  0.000          0
ATOM    809  C   ARG    51      12.805  14.138  -8.913  1.000000  0.000          0
ATOM    810  O   ARG    51      11.992  14.423  -9.818  1.000000  0.000          0
ATOM    811  N   GLN    52      14.022  14.599  -8.923  1.000000  0.000          0
ATOM    812  H   GLN    52      14.530  14.307  -8.099  1.000000  0.000          0
ATOM    813  CA  GLN    52      14.679  15.170 -10.129  1.000000  0.000          0
ATOM    814  HA  GLN    52      14.028  16.000 -10.411  1.000000  0.000          0
ATOM    815  CB  GLN    52      16.021  15.748  -9.698  1.000000  0.000          0
ATOM    816  HB2 GLN    52      16.458  14.983  -9.056  1.000000  0.000          0
ATOM    817  HB3 GLN    52      16.757  15.879 -10.491  1.000000  0.000          0
ATOM    818  CG  GLN    52      15.910  17.126  -9.015  1.000000  0.000          0
ATOM    819  HG2 GLN    52      15.581  17.823  -9.785  1.000000  0.000          0
ATOM    820  HG3 GLN    52      15.070  17.074  -8.324  1.000000  0.000          0
ATOM    821  CD  GLN    52      17.211  17.594  -8.277  1.000000  0.000          0
ATOM    822  OE1 GLN    52      18.225  16.885  -8.294  1.000000  0.000          0
ATOM    823  NE2 GLN    52      17.109  18.705  -7.525  1.000000  0.000          0
ATOM    824 HE21 GLN    52      17.910  18.909  -6.944  1.000000  0.000          0
ATOM    825 HE22 GLN    52      16.391  19.406  -7.645  1.000000  0.000          0
ATOM    826  C   GLN    52      14.836  14.211 -11.294  1.000000  0.000          0
ATOM    827  O   GLN    52      14.747  14.661 -12.477  1.000000  0.000          0
ATOM    828  N   PHE    53      15.102  12.927 -11.037  1.000000  0.000          0
ATOM    829  H   PHE    53      14.882  12.597 -10.108  1.000000  0.000          0
ATOM    830  CA  PHE    53      15.651  11.858 -11.881  1.000000  0.000          0
ATOM    831  HA  PHE    53      16.571  12.150 -12.389  1.000000  0.000          0
ATOM    832  CB  PHE    53      15.913  10.597 -11.036  1.000000  0.000          0
ATOM    833  HB2 PHE    53      16.434  10.887 -10.124  1.000000  0.000          0
ATOM    834  HB3 PHE    53      14.932  10.267 -10.696  1.000000  0.000          0
ATOM    835  CG  PHE    53      16.645   9.507 -11.743  1.000000  0.000          0
ATOM    836  CD1 PHE    53      15.921   8.485 -12.363  1.000000  0.000          0
ATOM    837  HD1 PHE    53      14.859   8.305 -12.282  1.000000  0.000          0
ATOM    838  CE1 PHE    53      16.618   7.424 -13.031  1.000000  0.000          0
ATOM    839  HE1 PHE    53      16.123   6.620 -13.553  1.000000  0.000          0
ATOM    840  CZ  PHE    53      18.015   7.386 -12.945  1.000000  0.000          0
ATOM    841  HZ  PHE    53      18.544   6.595 -13.454  1.000000  0.000          0
ATOM    842  CE2 PHE    53      18.711   8.353 -12.222  1.000000  0.000          0
ATOM    843  HE2 PHE    53      19.791   8.381 -12.232  1.000000  0.000          0
ATOM    844  CD2 PHE    53      18.042   9.452 -11.666  1.000000  0.000          0
ATOM    845  HD2 PHE    53      18.664  10.162 -11.141  1.000000  0.000          0
ATOM    846  C   PHE    53      14.745  11.498 -13.025  1.000000  0.000          0
ATOM    847  O   PHE    53      15.218  11.276 -14.102  1.000000  0.000          0
ATOM    848  N   TYR    54      13.500  11.367 -12.723  1.000000  0.000          0
ATOM    849  H   TYR    54      13.243  11.429 -11.747  1.000000  0.000          0
ATOM    850  CA  TYR    54      12.461  10.918 -13.630  1.000000  0.000          0
ATOM    851  HA  TYR    54      12.934  10.021 -14.028  1.000000  0.000          0
ATOM    852  CB  TYR    54      11.173  10.633 -12.943  1.000000  0.000          0
ATOM    853  HB2 TYR    54      10.569  11.543 -12.938  1.000000  0.000          0
ATOM    854  HB3 TYR    54      10.585   9.952 -13.558  1.000000  0.000          0
ATOM    855  CG  TYR    54      11.242  10.073 -11.482  1.000000  0.000          0
ATOM    856  CD1 TYR    54      12.020   8.989 -11.143  1.000000  0.000          0
ATOM    857  HD1 TYR    54      12.603   8.431 -11.860  1.000000  0.000          0
ATOM    858  CE1 TYR    54      12.172   8.490  -9.844  1.000000  0.000          0
ATOM    859  HE1 TYR    54      12.824   7.666  -9.596  1.000000  0.000          0
ATOM    860  CZ  TYR    54      11.410   9.126  -8.854  1.000000  0.000          0
ATOM    861  OH  TYR    54      11.585   8.559  -7.579  1.000000  0.000          0
ATOM    862  HH  TYR    54      11.048   9.147  -7.045  1.000000  0.000          0
ATOM    863  CE2 TYR    54      10.597  10.271  -9.087  1.000000  0.000          0
ATOM    864  HE2 TYR    54      10.033  10.711  -8.277  1.000000  0.000          0
ATOM    865  CD2 TYR    54      10.500  10.733 -10.461  1.000000  0.000          0
ATOM    866  HD2 TYR    54       9.777  11.482 -10.748  1.000000  0.000          0
ATOM    867  C   TYR    54      12.310  11.740 -14.925  1.000000  0.000          0
ATOM    868  O   TYR    54      12.458  11.208 -16.059  1.000000  0.000          0
ATOM    869  N   SER    55      12.191  13.057 -14.905  1.000000  0.000          0
ATOM    870  H   SER    55      11.974  13.546 -14.049  1.000000  0.000          0
ATOM    871  CA  SER    55      12.148  13.939 -16.100  1.000000  0.000          0
ATOM    872  HA  SER    55      11.285  13.676 -16.711  1.000000  0.000          0
ATOM    873  CB  SER    55      12.059  15.431 -15.543  1.000000  0.000          0
ATOM    874  HB2 SER    55      12.184  16.079 -16.411  1.000000  0.000          0
ATOM    875  HB3 SER    55      11.074  15.523 -15.086  1.000000  0.000          0
ATOM    876  OG  SER    55      13.170  15.706 -14.713  1.000000  0.000          0
ATOM    877  HG  SER    55      13.114  15.234 -13.880  1.000000  0.000          0
ATOM    878  C   SER    55      13.302  13.823 -17.122  1.000000  0.000          0
ATOM    879  O   SER    55      13.147  13.990 -18.295  1.000000  0.000          0
ATOM    880  N   HIE    56      14.497  13.394 -16.622  1.000000  0.000          0
ATOM    881  H   HIE    56      14.598  13.390 -15.617  1.000000  0.000          0
ATOM    882  CA  HIE    56      15.587  12.831 -17.469  1.000000  0.000          0
ATOM    883  HA  HIE    56      15.687  13.513 -18.313  1.000000  0.000          0
ATOM    884  CB  HIE    56      17.021  12.976 -16.862  1.000000  0.000          0
ATOM    885  HB2 HIE    56      17.129  12.571 -15.856  1.000000  0.000          0
ATOM    886  HB3 HIE    56      17.709  12.484 -17.550  1.000000  0.000          0
ATOM    887  CG  HIE    56      17.612  14.396 -16.819  1.000000  0.000          0
ATOM    888  ND1 HIE    56      18.317  15.168 -17.740  1.000000  0.000          0
ATOM    889  CE1 HIE    56      18.371  16.454 -17.212  1.000000  0.000          0
ATOM    890  HE1 HIE    56      18.780  17.298 -17.746  1.000000  0.000          0
ATOM    891  NE2 HIE    56      17.721  16.512 -16.012  1.000000  0.000          0
ATOM    892  HE2 HIE    56      17.690  17.298 -15.377  1.000000  0.000          0
ATOM    893  CD2 HIE    56      17.277  15.206 -15.774  1.000000  0.000          0
ATOM    894  HD2 HIE    56      16.660  14.896 -14.942  1.000000  0.000          0
ATOM    895  C   HIE    56      15.231  11.427 -17.972  1.000000  0.000          0
ATOM    896  O   HIE    56      14.969  11.097 -19.140  1.000000  0.000          0
ATOM    897  N   HIE    57      15.249  10.478 -17.100  1.000000  0.000          0
ATOM    898  H   HIE    57      15.417  10.843 -16.174  1.000000  0.000          0
ATOM    899  CA  HIE    57      15.658   9.075 -17.430  1.000000  0.000          0
ATOM    900  HA  HIE    57      16.320   8.995 -18.292  1.000000  0.000          0
ATOM    901  CB  HIE    57      16.524   8.557 -16.234  1.000000  0.000          0
ATOM    902  HB2 HIE    57      16.009   8.648 -15.277  1.000000  0.000          0
ATOM    903  HB3 HIE    57      16.721   7.499 -16.400  1.000000  0.000          0
ATOM    904  CG  HIE    57      17.876   9.168 -16.044  1.000000  0.000          0
ATOM    905  ND1 HIE    57      18.965   9.015 -16.927  1.000000  0.000          0
ATOM    906  CE1 HIE    57      20.014   9.598 -16.351  1.000000  0.000          0
ATOM    907  HE1 HIE    57      21.028   9.481 -16.705  1.000000  0.000          0
ATOM    908  NE2 HIE    57      19.691  10.087 -15.160  1.000000  0.000          0
ATOM    909  HE2 HIE    57      20.328  10.378 -14.432  1.000000  0.000          0
ATOM    910  CD2 HIE    57      18.365   9.816 -14.918  1.000000  0.000          0
ATOM    911  HD2 HIE    57      17.781  10.049 -14.040  1.000000  0.000          0
ATOM    912  C   HIE    57      14.379   8.218 -17.653  1.000000  0.000          0
ATOM    913  O   HIE    57      14.506   7.122 -18.153  1.000000  0.000          0
ATOM    914  N   GLU    58      13.199   8.776 -17.433  1.000000  0.000          0
ATOM    915  H   GLU    58      13.037   9.731 -17.146  1.000000  0.000          0
ATOM    916  CA  GLU    58      11.937   8.045 -17.638  1.000000  0.000          0
ATOM    917  HA  GLU    58      12.117   6.970 -17.669  1.000000  0.000          0
ATOM    918  CB  GLU    58      10.972   8.320 -16.472  1.000000  0.000          0
ATOM    919  HB2 GLU    58      11.600   8.392 -15.584  1.000000  0.000          0
ATOM    920  HB3 GLU    58      10.579   9.331 -16.579  1.000000  0.000          0
ATOM    921  CG  GLU    58       9.819   7.273 -16.332  1.000000  0.000          0
ATOM    922  HG2 GLU    58       9.919   6.569 -17.159  1.000000  0.000          0
ATOM    923  HG3 GLU    58      10.091   6.694 -15.450  1.000000  0.000          0
ATOM    924  CD  GLU    58       8.392   7.833 -16.007  1.000000  0.000          0
ATOM    925  OE1 GLU    58       7.952   8.859 -16.648  1.000000  0.000          0
ATOM    926  OE2 GLU    58       7.761   7.324 -15.112  1.000000  0.000          0
ATOM    927  C   GLU    58      11.285   8.340 -19.023  1.000000  0.000          0
ATOM    928  O   GLU    58      10.223   7.767 -19.296  1.000000  0.000          0
ATOM    929  N   LYS    59      11.835   9.200 -19.858  1.000000  0.000          0
ATOM    930  H   LYS    59      12.676   9.661 -19.542  1.000000  0.000          0
ATOM    931  CA  LYS    59      11.384   9.603 -21.217  1.000000  0.000          0
ATOM    932  HA  LYS    59      10.807   8.751 -21.577  1.000000  0.000          0
ATOM    933  CB  LYS    59      10.445  10.822 -21.259  1.000000  0.000          0
ATOM    934  HB2 LYS    59      10.083  10.985 -22.275  1.000000  0.000          0
ATOM    935  HB3 LYS    59       9.631  10.448 -20.638  1.000000  0.000          0
ATOM    936  CG  LYS    59      10.974  12.142 -20.733  1.000000  0.000          0
ATOM    937  HG2 LYS    59      11.193  12.090 -19.667  1.000000  0.000          0
ATOM    938  HG3 LYS    59      11.879  12.384 -21.291  1.000000  0.000          0
ATOM    939  CD  LYS    59       9.847  13.187 -21.163  1.000000  0.000          0
ATOM    940  HD2 LYS    59       9.986  13.561 -22.178  1.000000  0.000          0
ATOM    941  HD3 LYS    59       8.851  12.743 -21.145  1.000000  0.000          0
ATOM    942  CE  LYS    59      10.041  14.364 -20.237  1.000000  0.000          0
ATOM    943  HE2 LYS    59      10.055  14.014 -19.204  1.000000  0.000          0
ATOM    944  HE3 LYS    59      10.958  14.942 -20.351  1.000000  0.000          0
ATOM    945  NZ  LYS    59       8.919  15.285 -20.292  1.000000  0.000          0
ATOM    946  HZ1 LYS    59       8.958  16.128 -19.737  1.000000  0.000          0
ATOM    947  HZ2 LYS    59       8.787  15.788 -21.157  1.000000  0.000          0
ATOM    948  HZ3 LYS    59       8.085  14.786 -20.012  1.000000  0.000          0
ATOM    949  C   LYS    59      12.581   9.693 -22.151  1.000000  0.000          0
ATOM    950  O   LYS    59      12.366  10.188 -23.251  1.000000  0.000          0
ATOM    951  N   ASP    60      13.762   9.169 -21.734  1.000000  0.000          0
ATOM    952  H   ASP    60      13.775   8.495 -20.984  1.000000  0.000          0
ATOM    953  CA  ASP    60      15.077   9.205 -22.498  1.000000  0.000          0
ATOM    954  HA  ASP    60      15.431  10.222 -22.658  1.000000  0.000          0
ATOM    955  CB  ASP    60      16.201   8.567 -21.610  1.000000  0.000          0
ATOM    956  HB2 ASP    60      16.555   9.189 -20.788  1.000000  0.000          0
ATOM    957  HB3 ASP    60      15.735   7.785 -21.012  1.000000  0.000          0
ATOM    958  CG  ASP    60      17.409   8.191 -22.484  1.000000  0.000          0
ATOM    959  OD1 ASP    60      18.153   9.036 -22.989  1.000000  0.000          0
ATOM    960  OD2 ASP    60      17.598   6.943 -22.552  1.000000  0.000          0
ATOM    961  C   ASP    60      15.027   8.538 -23.912  1.000000  0.000          0
ATOM    962  O   ASP    60      14.519   7.387 -23.961  1.000000  0.000          0
ATOM    963  N   THR    61      15.349   9.104 -25.055  1.000000  0.000          0
ATOM    964  H   THR    61      15.758  10.016 -24.918  1.000000  0.000          0
ATOM    965  CA  THR    61      15.178   8.596 -26.456  1.000000  0.000          0
ATOM    966  HA  THR    61      14.128   8.322 -26.563  1.000000  0.000          0
ATOM    967  CB  THR    61      15.880   9.547 -27.469  1.000000  0.000          0
ATOM    968  HB  THR    61      16.919   9.681 -27.168  1.000000  0.000          0
ATOM    969  CG2 THR    61      15.744   9.131 -28.956  1.000000  0.000          0
ATOM    970 HG21 THR    61      14.771   8.694 -29.181  1.000000  0.000          0
ATOM    971 HG22 THR    61      15.895  10.035 -29.546  1.000000  0.000          0
ATOM    972 HG23 THR    61      16.557   8.458 -29.224  1.000000  0.000          0
ATOM    973  OG1 THR    61      15.185  10.799 -27.343  1.000000  0.000          0
ATOM    974  HG1 THR    61      15.568  11.318 -26.632  1.000000  0.000          0
ATOM    975  C   THR    61      15.915   7.316 -26.597  1.000000  0.000          0
ATOM    976  O   THR    61      15.324   6.443 -27.184  1.000000  0.000          0
ATOM    977  N   ARG    62      17.086   7.064 -26.070  1.000000  0.000          0
ATOM    978  H   ARG    62      17.595   7.869 -25.734  1.000000  0.000          0
ATOM    979  CA  ARG    62      17.770   5.800 -26.215  1.000000  0.000          0
ATOM    980  HA  ARG    62      17.874   5.614 -27.285  1.000000  0.000          0
ATOM    981  CB  ARG    62      19.133   5.948 -25.417  1.000000  0.000          0
ATOM    982  HB2 ARG    62      19.732   6.665 -25.978  1.000000  0.000          0
ATOM    983  HB3 ARG    62      19.015   6.298 -24.391  1.000000  0.000          0
ATOM    984  CG  ARG    62      19.913   4.572 -25.518  1.000000  0.000          0
ATOM    985  HG2 ARG    62      19.250   3.835 -25.066  1.000000  0.000          0
ATOM    986  HG3 ARG    62      20.025   4.329 -26.575  1.000000  0.000          0
ATOM    987  CD  ARG    62      21.290   4.685 -24.793  1.000000  0.000          0
ATOM    988  HD2 ARG    62      21.836   3.835 -25.202  1.000000  0.000          0
ATOM    989  HD3 ARG    62      21.807   5.550 -25.208  1.000000  0.000          0
ATOM    990  NE  ARG    62      21.171   4.775 -23.298  1.000000  0.000          0
ATOM    991  HE  ARG    62      20.567   5.416 -22.804  1.000000  0.000          0
ATOM    992  CZ  ARG    62      21.948   4.100 -22.464  1.000000  0.000          0
ATOM    993  NH1 ARG    62      22.818   3.264 -22.938  1.000000  0.000          0
ATOM    994 HH11 ARG    62      22.749   2.989 -23.907  1.000000  0.000          0
ATOM    995 HH12 ARG    62      23.499   2.804 -22.351  1.000000  0.000          0
ATOM    996  NH2 ARG    62      21.956   4.395 -21.214  1.000000  0.000          0
ATOM    997 HH21 ARG    62      21.201   5.034 -21.008  1.000000  0.000          0
ATOM    998 HH22 ARG    62      22.569   3.850 -20.624  1.000000  0.000          0
ATOM    999  C   ARG    62      16.985   4.613 -25.617  1.000000  0.000          0
ATOM   1000  O   ARG    62      16.865   3.566 -26.258  1.000000  0.000          0
ATOM   1001  N   CYS    63      16.373   4.795 -24.386  1.000000  0.000          0
ATOM   1002  H   CYS    63      16.484   5.678 -23.911  1.000000  0.000          0
ATOM   1003  CA  CYS    63      15.501   3.744 -23.797  1.000000  0.000          0
ATOM   1004  HA  CYS    63      15.982   2.778 -23.952  1.000000  0.000          0
ATOM   1005  CB  CYS    63      15.327   4.067 -22.234  1.000000  0.000          0
ATOM   1006  HB2 CYS    63      14.980   5.099 -22.202  1.000000  0.000          0
ATOM   1007  HB3 CYS    63      14.590   3.480 -21.685  1.000000  0.000          0
ATOM   1008  SG  CYS    63      17.057   3.983 -21.465  1.000000  0.000          0
ATOM   1009  HG  CYS    63      17.387   5.174 -21.976  1.000000  0.000          0
ATOM   1010  C   CYS    63      14.211   3.414 -24.566  1.000000  0.000          0
ATOM   1011  O   CYS    63      13.707   2.318 -24.388  1.000000  0.000          0
ATOM   1012  N   LEU    64      13.693   4.337 -25.486  1.000000  0.000          0
ATOM   1013  H   LEU    64      14.241   5.162 -25.686  1.000000  0.000          0
ATOM   1014  CA  LEU    64      12.617   4.028 -26.366  1.000000  0.000          0
ATOM   1015  HA  LEU    64      11.812   3.664 -25.728  1.000000  0.000          0
ATOM   1016  CB  LEU    64      12.014   5.184 -27.082  1.000000  0.000          0
ATOM   1017  HB2 LEU    64      11.755   5.878 -26.282  1.000000  0.000          0
ATOM   1018  HB3 LEU    64      12.762   5.667 -27.710  1.000000  0.000          0
ATOM   1019  CG  LEU    64      10.653   5.041 -27.746  1.000000  0.000          0
ATOM   1020  HG  LEU    64      10.779   4.410 -28.625  1.000000  0.000          0
ATOM   1021  CD1 LEU    64       9.655   4.254 -26.869  1.000000  0.000          0
ATOM   1022 HD11 LEU    64       8.684   4.298 -27.362  1.000000  0.000          0
ATOM   1023 HD12 LEU    64       9.940   3.219 -26.679  1.000000  0.000          0
ATOM   1024 HD13 LEU    64       9.484   4.724 -25.900  1.000000  0.000          0
ATOM   1025  CD2 LEU    64      10.092   6.322 -28.252  1.000000  0.000          0
ATOM   1026 HD21 LEU    64       9.288   6.072 -28.944  1.000000  0.000          0
ATOM   1027 HD22 LEU    64       9.680   6.896 -27.422  1.000000  0.000          0
ATOM   1028 HD23 LEU    64      10.863   6.960 -28.684  1.000000  0.000          0
ATOM   1029  C   LEU    64      13.069   3.003 -27.470  1.000000  0.000          0
ATOM   1030  O   LEU    64      12.166   2.476 -28.178  1.000000  0.000          0
ATOM   1031  N   GLY    65      14.377   2.644 -27.677  1.000000  0.000          0
ATOM   1032  H   GLY    65      15.054   2.966 -27.000  1.000000  0.000          0
ATOM   1033  CA  GLY    65      14.785   1.413 -28.375  1.000000  0.000          0
ATOM   1034  HA2 GLY    65      14.274   1.455 -29.335  1.000000  0.000          0
ATOM   1035  HA3 GLY    65      15.859   1.513 -28.531  1.000000  0.000          0
ATOM   1036  C   GLY    65      14.511   0.059 -27.727  1.000000  0.000          0
ATOM   1037  O   GLY    65      14.619  -0.961 -28.380  1.000000  0.000          0
ATOM   1038  N   ALA    66      14.138   0.043 -26.413  1.000000  0.000          0
ATOM   1039  H   ALA    66      13.887   0.914 -25.967  1.000000  0.000          0
ATOM   1040  CA  ALA    66      13.879  -1.247 -25.743  1.000000  0.000          0
ATOM   1041  HA  ALA    66      14.730  -1.884 -25.982  1.000000  0.000          0
ATOM   1042  CB  ALA    66      13.864  -1.058 -24.225  1.000000  0.000          0
ATOM   1043  HB1 ALA    66      12.957  -0.490 -24.014  1.000000  0.000          0
ATOM   1044  HB2 ALA    66      13.926  -2.025 -23.724  1.000000  0.000          0
ATOM   1045  HB3 ALA    66      14.751  -0.515 -23.903  1.000000  0.000          0
ATOM   1046  C   ALA    66      12.587  -1.922 -26.315  1.000000  0.000          0
ATOM   1047  O   ALA    66      11.514  -1.315 -26.261  1.000000  0.000          0
ATOM   1048  N   THR    67      12.674  -3.177 -26.727  1.000000  0.000          0
ATOM   1049  H   THR    67      13.499  -3.759 -26.710  1.000000  0.000          0
ATOM   1050  CA  THR    67      11.512  -4.016 -26.867  1.000000  0.000          0
ATOM   1051  HA  THR    67      10.962  -3.469 -27.633  1.000000  0.000          0
ATOM   1052  CB  THR    67      11.996  -5.414 -27.323  1.000000  0.000          0
ATOM   1053  HB  THR    67      11.060  -5.969 -27.358  1.000000  0.000          0
ATOM   1054  CG2 THR    67      12.582  -5.463 -28.750  1.000000  0.000          0
ATOM   1055 HG21 THR    67      12.937  -6.480 -28.920  1.000000  0.000          0
ATOM   1056 HG22 THR    67      11.901  -5.106 -29.523  1.000000  0.000          0
ATOM   1057 HG23 THR    67      13.538  -4.942 -28.720  1.000000  0.000          0
ATOM   1058  OG1 THR    67      12.741  -6.173 -26.349  1.000000  0.000          0
ATOM   1059  HG1 THR    67      12.129  -6.485 -25.679  1.000000  0.000          0
ATOM   1060  C   THR    67      10.545  -4.057 -25.702  1.000000  0.000          0
ATOM   1061  O   THR    67      10.809  -3.664 -24.570  1.000000  0.000          0
ATOM   1062  N   ALA    68       9.376  -4.693 -26.038  1.000000  0.000          0
ATOM   1063  H   ALA    68       9.172  -4.956 -26.991  1.000000  0.000          0
ATOM   1064  CA  ALA    68       8.190  -4.452 -25.244  1.000000  0.000          0
ATOM   1065  HA  ALA    68       7.942  -3.400 -25.385  1.000000  0.000          0
ATOM   1066  CB  ALA    68       6.978  -5.174 -25.868  1.000000  0.000          0
ATOM   1067  HB1 ALA    68       6.924  -4.929 -26.929  1.000000  0.000          0
ATOM   1068  HB2 ALA    68       6.971  -6.259 -25.761  1.000000  0.000          0
ATOM   1069  HB3 ALA    68       6.077  -4.771 -25.405  1.000000  0.000          0
ATOM   1070  C   ALA    68       8.274  -4.679 -23.741  1.000000  0.000          0
ATOM   1071  O   ALA    68       7.857  -3.870 -22.855  1.000000  0.000          0
ATOM   1072  N   GLN    69       9.007  -5.764 -23.438  1.000000  0.000          0
ATOM   1073  H   GLN    69       9.346  -6.341 -24.193  1.000000  0.000          0
ATOM   1074  CA  GLN    69       9.225  -6.140 -22.078  1.000000  0.000          0
ATOM   1075  HA  GLN    69       8.295  -5.963 -21.538  1.000000  0.000          0
ATOM   1076  CB  GLN    69       9.440  -7.643 -21.975  1.000000  0.000          0
ATOM   1077  HB2 GLN    69       9.097  -7.873 -20.966  1.000000  0.000          0
ATOM   1078  HB3 GLN    69       8.746  -8.143 -22.651  1.000000  0.000          0
ATOM   1079  CG  GLN    69      10.796  -8.257 -22.108  1.000000  0.000          0
ATOM   1080  HG2 GLN    69      11.511  -7.854 -21.392  1.000000  0.000          0
ATOM   1081  HG3 GLN    69      10.844  -9.330 -21.919  1.000000  0.000          0
ATOM   1082  CD  GLN    69      11.434  -8.155 -23.524  1.000000  0.000          0
ATOM   1083  OE1 GLN    69      11.436  -7.135 -24.195  1.000000  0.000          0
ATOM   1084  NE2 GLN    69      12.092  -9.164 -23.954  1.000000  0.000          0
ATOM   1085 HE21 GLN    69      12.440  -9.042 -24.894  1.000000  0.000          0
ATOM   1086 HE22 GLN    69      12.039 -10.051 -23.473  1.000000  0.000          0
ATOM   1087  C   GLN    69      10.346  -5.429 -21.396  1.000000  0.000          0
ATOM   1088  O   GLN    69      10.220  -5.077 -20.196  1.000000  0.000          0
ATOM   1089  N   GLN    70      11.427  -5.075 -22.077  1.000000  0.000          0
ATOM   1090  H   GLN    70      11.575  -5.493 -22.984  1.000000  0.000          0
ATOM   1091  CA  GLN    70      12.480  -4.294 -21.447  1.000000  0.000          0
ATOM   1092  HA  GLN    70      12.754  -4.619 -20.444  1.000000  0.000          0
ATOM   1093  CB  GLN    70      13.681  -4.444 -22.387  1.000000  0.000          0
ATOM   1094  HB2 GLN    70      13.483  -4.137 -23.414  1.000000  0.000          0
ATOM   1095  HB3 GLN    70      14.496  -3.848 -21.976  1.000000  0.000          0
ATOM   1096  CG  GLN    70      14.373  -5.828 -22.440  1.000000  0.000          0
ATOM   1097  HG2 GLN    70      13.948  -6.495 -23.190  1.000000  0.000          0
ATOM   1098  HG3 GLN    70      15.430  -5.805 -22.709  1.000000  0.000          0
ATOM   1099  CD  GLN    70      14.519  -6.415 -21.067  1.000000  0.000          0
ATOM   1100  OE1 GLN    70      13.730  -7.231 -20.680  1.000000  0.000          0
ATOM   1101  NE2 GLN    70      15.486  -6.011 -20.320  1.000000  0.000          0
ATOM   1102 HE21 GLN    70      15.610  -6.591 -19.501  1.000000  0.000          0
ATOM   1103 HE22 GLN    70      16.240  -5.566 -20.821  1.000000  0.000          0
ATOM   1104  C   GLN    70      12.165  -2.825 -21.309  1.000000  0.000          0
ATOM   1105  O   GLN    70      12.567  -2.187 -20.332  1.000000  0.000          0
ATOM   1106  N   PHE    71      11.229  -2.259 -22.087  1.000000  0.000          0
ATOM   1107  H   PHE    71      10.972  -2.854 -22.863  1.000000  0.000          0
ATOM   1108  CA  PHE    71      10.457  -1.052 -21.820  1.000000  0.000          0
ATOM   1109  HA  PHE    71      11.173  -0.247 -21.652  1.000000  0.000          0
ATOM   1110  CB  PHE    71       9.613  -0.786 -23.003  1.000000  0.000          0
ATOM   1111  HB2 PHE    71      10.259  -0.888 -23.876  1.000000  0.000          0
ATOM   1112  HB3 PHE    71       8.743  -1.438 -23.079  1.000000  0.000          0
ATOM   1113  CG  PHE    71       9.204   0.673 -23.069  1.000000  0.000          0
ATOM   1114  CD1 PHE    71      10.099   1.658 -23.396  1.000000  0.000          0
ATOM   1115  HD1 PHE    71      11.136   1.455 -23.616  1.000000  0.000          0
ATOM   1116  CE1 PHE    71       9.785   3.056 -23.415  1.000000  0.000          0
ATOM   1117  HE1 PHE    71      10.471   3.856 -23.651  1.000000  0.000          0
ATOM   1118  CZ  PHE    71       8.473   3.370 -23.223  1.000000  0.000          0
ATOM   1119  HZ  PHE    71       8.181   4.410 -23.190  1.000000  0.000          0
ATOM   1120  CE2 PHE    71       7.485   2.426 -22.952  1.000000  0.000          0
ATOM   1121  HE2 PHE    71       6.494   2.671 -22.600  1.000000  0.000          0
ATOM   1122  CD2 PHE    71       7.858   1.051 -22.841  1.000000  0.000          0
ATOM   1123  HD2 PHE    71       7.076   0.368 -22.541  1.000000  0.000          0
ATOM   1124  C   PHE    71       9.528  -1.099 -20.565  1.000000  0.000          0
ATOM   1125  O   PHE    71       9.665  -0.163 -19.834  1.000000  0.000          0
ATOM   1126  N   HIE    72       8.778  -2.150 -20.324  1.000000  0.000          0
ATOM   1127  H   HIE    72       8.715  -2.817 -21.080  1.000000  0.000          0
ATOM   1128  CA  HIE    72       8.016  -2.347 -19.108  1.000000  0.000          0
ATOM   1129  HA  HIE    72       7.396  -1.469 -18.934  1.000000  0.000          0
ATOM   1130  CB  HIE    72       7.171  -3.618 -19.270  1.000000  0.000          0
ATOM   1131  HB2 HIE    72       6.460  -3.418 -20.073  1.000000  0.000          0
ATOM   1132  HB3 HIE    72       7.659  -4.587 -19.361  1.000000  0.000          0
ATOM   1133  CG  HIE    72       6.276  -3.928 -18.009  1.000000  0.000          0
ATOM   1134  ND1 HIE    72       6.707  -4.542 -16.802  1.000000  0.000          0
ATOM   1135  CE1 HIE    72       5.760  -4.313 -15.903  1.000000  0.000          0
ATOM   1136  HE1 HIE    72       5.858  -4.585 -14.862  1.000000  0.000          0
ATOM   1137  NE2 HIE    72       4.803  -3.508 -16.419  1.000000  0.000          0
ATOM   1138  HE2 HIE    72       3.990  -3.247 -15.879  1.000000  0.000          0
ATOM   1139  CD2 HIE    72       5.058  -3.370 -17.755  1.000000  0.000          0
ATOM   1140  HD2 HIE    72       4.579  -2.733 -18.482  1.000000  0.000          0
ATOM   1141  C   HIE    72       8.924  -2.426 -17.899  1.000000  0.000          0
ATOM   1142  O   HIE    72       8.712  -1.677 -16.946  1.000000  0.000          0
ATOM   1143  N   ARG    73      10.003  -3.124 -17.954  1.000000  0.000          0
ATOM   1144  H   ARG    73      10.112  -3.685 -18.787  1.000000  0.000          0
ATOM   1145  CA  ARG    73      11.005  -3.177 -16.889  1.000000  0.000          0
ATOM   1146  HA  ARG    73      10.479  -3.478 -15.983  1.000000  0.000          0
ATOM   1147  CB  ARG    73      12.046  -4.233 -17.149  1.000000  0.000          0
ATOM   1148  HB2 ARG    73      12.471  -3.923 -18.103  1.000000  0.000          0
ATOM   1149  HB3 ARG    73      12.763  -4.157 -16.332  1.000000  0.000          0
ATOM   1150  CG  ARG    73      11.428  -5.673 -17.206  1.000000  0.000          0
ATOM   1151  HG2 ARG    73      11.225  -6.005 -16.188  1.000000  0.000          0
ATOM   1152  HG3 ARG    73      10.508  -5.590 -17.784  1.000000  0.000          0
ATOM   1153  CD  ARG    73      12.261  -6.681 -18.014  1.000000  0.000          0
ATOM   1154  HD2 ARG    73      12.351  -6.317 -19.036  1.000000  0.000          0
ATOM   1155  HD3 ARG    73      13.278  -6.776 -17.632  1.000000  0.000          0
ATOM   1156  NE  ARG    73      11.567  -7.924 -18.068  1.000000  0.000          0
ATOM   1157  HE  ARG    73      10.671  -8.031 -17.616  1.000000  0.000          0
ATOM   1158  CZ  ARG    73      12.184  -9.073 -18.387  1.000000  0.000          0
ATOM   1159  NH1 ARG    73      13.412  -9.376 -18.445  1.000000  0.000          0
ATOM   1160 HH11 ARG    73      14.134  -8.678 -18.540  1.000000  0.000          0
ATOM   1161 HH12 ARG    73      13.645 -10.309 -18.755  1.000000  0.000          0
ATOM   1162  NH2 ARG    73      11.396 -10.095 -18.624  1.000000  0.000          0
ATOM   1163 HH21 ARG    73      10.399  -9.980 -18.743  1.000000  0.000          0
ATOM   1164 HH22 ARG    73      11.786 -10.980 -18.916  1.000000  0.000          0
ATOM   1165  C   ARG    73      11.559  -1.798 -16.536  1.000000  0.000          0
ATOM   1166  O   ARG    73      11.593  -1.451 -15.387  1.000000  0.000          0
ATOM   1167  N   HIE    74      11.906  -0.915 -17.445  1.000000  0.000          0
ATOM   1168  H   HIE    74      11.954  -1.343 -18.358  1.000000  0.000          0
ATOM   1169  CA  HIE    74      12.490   0.473 -17.273  1.000000  0.000          0
ATOM   1170  HA  HIE    74      13.381   0.429 -16.647  1.000000  0.000          0
ATOM   1171  CB  HIE    74      12.793   1.066 -18.624  1.000000  0.000          0
ATOM   1172  HB2 HIE    74      13.425   0.399 -19.210  1.000000  0.000          0
ATOM   1173  HB3 HIE    74      11.835   1.120 -19.141  1.000000  0.000          0
ATOM   1174  CG  HIE    74      13.474   2.373 -18.397  1.000000  0.000          0
ATOM   1175  ND1 HIE    74      14.759   2.507 -18.003  1.000000  0.000          0
ATOM   1176  CE1 HIE    74      15.007   3.861 -18.119  1.000000  0.000          0
ATOM   1177  HE1 HIE    74      15.964   4.326 -17.934  1.000000  0.000          0
ATOM   1178  NE2 HIE    74      13.951   4.505 -18.628  1.000000  0.000          0
ATOM   1179  HE2 HIE    74      13.982   5.490 -18.847  1.000000  0.000          0
ATOM   1180  CD2 HIE    74      12.989   3.600 -18.780  1.000000  0.000          0
ATOM   1181  HD2 HIE    74      12.024   3.885 -19.172  1.000000  0.000          0
ATOM   1182  C   HIE    74      11.546   1.366 -16.487  1.000000  0.000          0
ATOM   1183  O   HIE    74      11.826   1.947 -15.411  1.000000  0.000          0
ATOM   1184  N   LYS    75      10.308   1.293 -16.891  1.000000  0.000          0
ATOM   1185  H   LYS    75      10.134   0.635 -17.636  1.000000  0.000          0
ATOM   1186  CA  LYS    75       9.130   1.965 -16.299  1.000000  0.000          0
ATOM   1187  HA  LYS    75       9.339   3.029 -16.172  1.000000  0.000          0
ATOM   1188  CB  LYS    75       7.918   1.786 -17.236  1.000000  0.000          0
ATOM   1189  HB2 LYS    75       7.730   0.720 -17.366  1.000000  0.000          0
ATOM   1190  HB3 LYS    75       7.001   2.174 -16.794  1.000000  0.000          0
ATOM   1191  CG  LYS    75       8.099   2.514 -18.626  1.000000  0.000          0
ATOM   1192  HG2 LYS    75       8.999   2.100 -19.082  1.000000  0.000          0
ATOM   1193  HG3 LYS    75       7.263   2.171 -19.236  1.000000  0.000          0
ATOM   1194  CD  LYS    75       8.288   4.003 -18.663  1.000000  0.000          0
ATOM   1195  HD2 LYS    75       7.438   4.461 -18.158  1.000000  0.000          0
ATOM   1196  HD3 LYS    75       9.211   4.262 -18.143  1.000000  0.000          0
ATOM   1197  CE  LYS    75       8.176   4.443 -20.156  1.000000  0.000          0
ATOM   1198  HE2 LYS    75       8.816   3.780 -20.739  1.000000  0.000          0
ATOM   1199  HE3 LYS    75       7.174   4.203 -20.513  1.000000  0.000          0
ATOM   1200  NZ  LYS    75       8.631   5.890 -20.272  1.000000  0.000          0
ATOM   1201  HZ1 LYS    75       8.703   6.032 -21.270  1.000000  0.000          0
ATOM   1202  HZ2 LYS    75       7.983   6.533 -19.840  1.000000  0.000          0
ATOM   1203  HZ3 LYS    75       9.529   6.045 -19.839  1.000000  0.000          0
ATOM   1204  C   LYS    75       8.797   1.543 -14.817  1.000000  0.000          0
ATOM   1205  O   LYS    75       8.709   2.486 -14.005  1.000000  0.000          0
ATOM   1206  N   GLN    76       8.772   0.259 -14.551  1.000000  0.000          0
ATOM   1207  H   GLN    76       8.972  -0.388 -15.300  1.000000  0.000          0
ATOM   1208  CA  GLN    76       8.478  -0.390 -13.263  1.000000  0.000          0
ATOM   1209  HA  GLN    76       7.469  -0.127 -12.945  1.000000  0.000          0
ATOM   1210  CB  GLN    76       8.458  -1.912 -13.545  1.000000  0.000          0
ATOM   1211  HB2 GLN    76       7.726  -2.121 -14.326  1.000000  0.000          0
ATOM   1212  HB3 GLN    76       9.430  -2.214 -13.933  1.000000  0.000          0
ATOM   1213  CG  GLN    76       8.056  -2.750 -12.365  1.000000  0.000          0
ATOM   1214  HG2 GLN    76       7.769  -3.726 -12.751  1.000000  0.000          0
ATOM   1215  HG3 GLN    76       8.848  -2.876 -11.628  1.000000  0.000          0
ATOM   1216  CD  GLN    76       6.861  -2.231 -11.627  1.000000  0.000          0
ATOM   1217  OE1 GLN    76       5.711  -2.236 -12.102  1.000000  0.000          0
ATOM   1218  NE2 GLN    76       6.926  -1.772 -10.387  1.000000  0.000          0
ATOM   1219 HE21 GLN    76       6.064  -1.371 -10.046  1.000000  0.000          0
ATOM   1220 HE22 GLN    76       7.727  -1.789  -9.774  1.000000  0.000          0
ATOM   1221  C   GLN    76       9.474  -0.071 -12.110  1.000000  0.000          0
ATOM   1222  O   GLN    76       9.127   0.103 -10.913  1.000000  0.000          0
ATOM   1223  N   LEU    77      10.770  -0.254 -12.425  1.000000  0.000          0
ATOM   1224  H   LEU    77      11.035  -0.463 -13.377  1.000000  0.000          0
ATOM   1225  CA  LEU    77      11.725   0.209 -11.403  1.000000  0.000          0
ATOM   1226  HA  LEU    77      11.462  -0.452 -10.575  1.000000  0.000          0
ATOM   1227  CB  LEU    77      13.188   0.147 -11.861  1.000000  0.000          0
ATOM   1228  HB2 LEU    77      13.347  -0.734 -12.483  1.000000  0.000          0
ATOM   1229  HB3 LEU    77      13.493   0.985 -12.489  1.000000  0.000          0
ATOM   1230  CG  LEU    77      14.144   0.231 -10.652  1.000000  0.000          0
ATOM   1231  HG  LEU    77      13.747   0.761  -9.787  1.000000  0.000          0
ATOM   1232  CD1 LEU    77      14.448  -1.230 -10.181  1.000000  0.000          0
ATOM   1233 HD11 LEU    77      15.264  -1.208  -9.459  1.000000  0.000          0
ATOM   1234 HD12 LEU    77      13.625  -1.550  -9.543  1.000000  0.000          0
ATOM   1235 HD13 LEU    77      14.726  -1.921 -10.977  1.000000  0.000          0
ATOM   1236  CD2 LEU    77      15.475   0.936 -11.026  1.000000  0.000          0
ATOM   1237 HD21 LEU    77      16.115   0.975 -10.145  1.000000  0.000          0
ATOM   1238 HD22 LEU    77      15.949   0.284 -11.759  1.000000  0.000          0
ATOM   1239 HD23 LEU    77      15.244   1.961 -11.321  1.000000  0.000          0
ATOM   1240  C   LEU    77      11.460   1.611 -11.004  1.000000  0.000          0
ATOM   1241  O   LEU    77      11.631   1.939  -9.827  1.000000  0.000          0
ATOM   1242  N   ILE    78      11.264   2.503 -11.939  1.000000  0.000          0
ATOM   1243  H   ILE    78      11.197   2.225 -12.908  1.000000  0.000          0
ATOM   1244  CA  ILE    78      11.043   3.927 -11.577  1.000000  0.000          0
ATOM   1245  HA  ILE    78      11.782   4.236 -10.839  1.000000  0.000          0
ATOM   1246  CB  ILE    78      11.123   4.795 -12.855  1.000000  0.000          0
ATOM   1247  HB  ILE    78      10.437   4.448 -13.626  1.000000  0.000          0
ATOM   1248  CG2 ILE    78      10.687   6.242 -12.400  1.000000  0.000          0
ATOM   1249 HG21 ILE    78      11.132   6.534 -11.448  1.000000  0.000          0
ATOM   1250 HG22 ILE    78      11.116   6.902 -13.153  1.000000  0.000          0
ATOM   1251 HG23 ILE    78       9.608   6.383 -12.450  1.000000  0.000          0
ATOM   1252  CG1 ILE    78      12.649   4.727 -13.395  1.000000  0.000          0
ATOM   1253 HG12 ILE    78      13.352   5.299 -12.788  1.000000  0.000          0
ATOM   1254 HG13 ILE    78      13.047   3.712 -13.408  1.000000  0.000          0
ATOM   1255  CD1 ILE    78      12.753   5.207 -14.773  1.000000  0.000          0
ATOM   1256 HD11 ILE    78      12.260   4.617 -15.546  1.000000  0.000          0
ATOM   1257 HD12 ILE    78      12.290   6.182 -14.923  1.000000  0.000          0
ATOM   1258 HD13 ILE    78      13.829   5.266 -14.931  1.000000  0.000          0
ATOM   1259  C   ILE    78       9.653   4.027 -10.855  1.000000  0.000          0
ATOM   1260  O   ILE    78       9.579   4.904 -10.015  1.000000  0.000          0
ATOM   1261  N   ARG    79       8.676   3.154 -10.994  1.000000  0.000          0
ATOM   1262  H   ARG    79       8.813   2.449 -11.705  1.000000  0.000          0
ATOM   1263  CA  ARG    79       7.426   2.987 -10.187  1.000000  0.000          0
ATOM   1264  HA  ARG    79       7.036   4.002 -10.278  1.000000  0.000          0
ATOM   1265  CB  ARG    79       6.424   1.963 -10.810  1.000000  0.000          0
ATOM   1266  HB2 ARG    79       6.810   0.946 -10.742  1.000000  0.000          0
ATOM   1267  HB3 ARG    79       5.567   2.078 -10.146  1.000000  0.000          0
ATOM   1268  CG  ARG    79       5.850   2.194 -12.197  1.000000  0.000          0
ATOM   1269  HG2 ARG    79       5.322   3.147 -12.174  1.000000  0.000          0
ATOM   1270  HG3 ARG    79       6.645   2.137 -12.942  1.000000  0.000          0
ATOM   1271  CD  ARG    79       4.921   1.015 -12.594  1.000000  0.000          0
ATOM   1272  HD2 ARG    79       4.490   1.211 -13.576  1.000000  0.000          0
ATOM   1273  HD3 ARG    79       5.545   0.121 -12.610  1.000000  0.000          0
ATOM   1274  NE  ARG    79       3.827   0.840 -11.648  1.000000  0.000          0
ATOM   1275  HE  ARG    79       3.960   0.078 -10.997  1.000000  0.000          0
ATOM   1276  CZ  ARG    79       2.788   1.601 -11.361  1.000000  0.000          0
ATOM   1277  NH1 ARG    79       2.355   2.592 -12.122  1.000000  0.000          0
ATOM   1278 HH11 ARG    79       2.754   2.816 -13.023  1.000000  0.000          0
ATOM   1279 HH12 ARG    79       1.730   3.266 -11.707  1.000000  0.000          0
ATOM   1280  NH2 ARG    79       2.193   1.411 -10.231  1.000000  0.000          0
ATOM   1281 HH21 ARG    79       2.365   0.579  -9.684  1.000000  0.000          0
ATOM   1282 HH22 ARG    79       1.503   2.034  -9.837  1.000000  0.000          0
ATOM   1283  C   ARG    79       7.779   2.766  -8.643  1.000000  0.000          0
ATOM   1284  O   ARG    79       7.381   3.604  -7.802  1.000000  0.000          0
ATOM   1285  N   PHE    80       8.714   1.859  -8.381  1.000000  0.000          0
ATOM   1286  H   PHE    80       9.129   1.364  -9.158  1.000000  0.000          0
ATOM   1287  CA  PHE    80       9.327   1.512  -7.103  1.000000  0.000          0
ATOM   1288  HA  PHE    80       8.550   1.223  -6.393  1.000000  0.000          0
ATOM   1289  CB  PHE    80      10.202   0.243  -7.210  1.000000  0.000          0
ATOM   1290  HB2 PHE    80      11.052   0.374  -7.878  1.000000  0.000          0
ATOM   1291  HB3 PHE    80      10.625   0.118  -6.213  1.000000  0.000          0
ATOM   1292  CG  PHE    80       9.479  -1.047  -7.587  1.000000  0.000          0
ATOM   1293  CD1 PHE    80       8.256  -1.330  -7.007  1.000000  0.000          0
ATOM   1294  HD1 PHE    80       7.810  -0.618  -6.328  1.000000  0.000          0
ATOM   1295  CE1 PHE    80       7.709  -2.645  -7.216  1.000000  0.000          0
ATOM   1296  HE1 PHE    80       6.884  -3.031  -6.636  1.000000  0.000          0
ATOM   1297  CZ  PHE    80       8.287  -3.525  -8.124  1.000000  0.000          0
ATOM   1298  HZ  PHE    80       7.849  -4.512  -8.124  1.000000  0.000          0
ATOM   1299  CE2 PHE    80       9.383  -3.134  -8.873  1.000000  0.000          0
ATOM   1300  HE2 PHE    80       9.789  -3.834  -9.588  1.000000  0.000          0
ATOM   1301  CD2 PHE    80      10.048  -1.935  -8.543  1.000000  0.000          0
ATOM   1302  HD2 PHE    80      10.990  -1.673  -9.001  1.000000  0.000          0
ATOM   1303  C   PHE    80      10.135   2.725  -6.601  1.000000  0.000          0
ATOM   1304  O   PHE    80       9.859   3.088  -5.459  1.000000  0.000          0
ATOM   1305  N   LEU    81      10.925   3.453  -7.463  1.000000  0.000          0
ATOM   1306  H   LEU    81      10.893   3.331  -8.466  1.000000  0.000          0
ATOM   1307  CA  LEU    81      11.566   4.644  -6.941  1.000000  0.000          0
ATOM   1308  HA  LEU    81      12.037   4.321  -6.012  1.000000  0.000          0
ATOM   1309  CB  LEU    81      12.617   5.193  -7.953  1.000000  0.000          0
ATOM   1310  HB2 LEU    81      12.001   5.582  -8.763  1.000000  0.000          0
ATOM   1311  HB3 LEU    81      13.180   6.037  -7.555  1.000000  0.000          0
ATOM   1312  CG  LEU    81      13.715   4.236  -8.433  1.000000  0.000          0
ATOM   1313  HG  LEU    81      13.307   3.262  -8.706  1.000000  0.000          0
ATOM   1314  CD1 LEU    81      14.489   4.707  -9.677  1.000000  0.000          0
ATOM   1315 HD11 LEU    81      13.856   5.305 -10.332  1.000000  0.000          0
ATOM   1316 HD12 LEU    81      15.361   5.254  -9.314  1.000000  0.000          0
ATOM   1317 HD13 LEU    81      14.964   3.850 -10.154  1.000000  0.000          0
ATOM   1318  CD2 LEU    81      14.753   4.081  -7.379  1.000000  0.000          0
ATOM   1319 HD21 LEU    81      15.480   3.382  -7.789  1.000000  0.000          0
ATOM   1320 HD22 LEU    81      15.261   5.023  -7.167  1.000000  0.000          0
ATOM   1321 HD23 LEU    81      14.227   3.661  -6.523  1.000000  0.000          0
ATOM   1322  C   LEU    81      10.646   5.830  -6.572  1.000000  0.000          0
ATOM   1323  O   LEU    81      10.794   6.480  -5.495  1.000000  0.000          0
ATOM   1324  N   LYS    82       9.542   6.041  -7.385  1.000000  0.000          0
ATOM   1325  H   LYS    82       9.617   5.573  -8.277  1.000000  0.000          0
ATOM   1326  CA  LYS    82       8.461   6.918  -7.028  1.000000  0.000          0
ATOM   1327  HA  LYS    82       8.942   7.879  -6.842  1.000000  0.000          0
ATOM   1328  CB  LYS    82       7.628   7.087  -8.238  1.000000  0.000          0
ATOM   1329  HB2 LYS    82       7.470   6.057  -8.557  1.000000  0.000          0
ATOM   1330  HB3 LYS    82       6.709   7.575  -7.915  1.000000  0.000          0
ATOM   1331  CG  LYS    82       8.264   7.853  -9.421  1.000000  0.000          0
ATOM   1332  HG2 LYS    82       8.387   8.905  -9.159  1.000000  0.000          0
ATOM   1333  HG3 LYS    82       9.208   7.341  -9.605  1.000000  0.000          0
ATOM   1334  CD  LYS    82       7.497   7.569 -10.782  1.000000  0.000          0
ATOM   1335  HD2 LYS    82       7.745   6.571 -11.140  1.000000  0.000          0
ATOM   1336  HD3 LYS    82       6.448   7.824 -10.636  1.000000  0.000          0
ATOM   1337  CE  LYS    82       7.844   8.576 -11.843  1.000000  0.000          0
ATOM   1338  HE2 LYS    82       7.978   9.578 -11.435  1.000000  0.000          0
ATOM   1339  HE3 LYS    82       8.784   8.274 -12.304  1.000000  0.000          0
ATOM   1340  NZ  LYS    82       6.909   8.638 -12.978  1.000000  0.000          0
ATOM   1341  HZ1 LYS    82       6.830   9.536 -13.432  1.000000  0.000          0
ATOM   1342  HZ2 LYS    82       7.155   8.032 -13.747  1.000000  0.000          0
ATOM   1343  HZ3 LYS    82       5.955   8.470 -12.692  1.000000  0.000          0
ATOM   1344  C   LYS    82       7.655   6.476  -5.794  1.000000  0.000          0
ATOM   1345  O   LYS    82       6.641   7.068  -5.412  1.000000  0.000          0
ATOM   1346  N   ARG    83       8.071   5.357  -5.105  1.000000  0.000          0
ATOM   1347  H   ARG    83       8.818   4.796  -5.487  1.000000  0.000          0
ATOM   1348  CA  ARG    83       7.641   5.042  -3.791  1.000000  0.000          0
ATOM   1349  HA  ARG    83       6.798   5.694  -3.561  1.000000  0.000          0
ATOM   1350  CB  ARG    83       6.990   3.682  -3.716  1.000000  0.000          0
ATOM   1351  HB2 ARG    83       7.764   2.971  -4.008  1.000000  0.000          0
ATOM   1352  HB3 ARG    83       6.564   3.616  -2.716  1.000000  0.000          0
ATOM   1353  CG  ARG    83       5.825   3.486  -4.679  1.000000  0.000          0
ATOM   1354  HG2 ARG    83       5.055   4.249  -4.569  1.000000  0.000          0
ATOM   1355  HG3 ARG    83       6.188   3.655  -5.693  1.000000  0.000          0
ATOM   1356  CD  ARG    83       5.162   2.106  -4.700  1.000000  0.000          0
ATOM   1357  HD2 ARG    83       5.897   1.335  -4.473  1.000000  0.000          0
ATOM   1358  HD3 ARG    83       4.356   2.104  -3.967  1.000000  0.000          0
ATOM   1359  NE  ARG    83       4.569   1.862  -6.027  1.000000  0.000          0
ATOM   1360  HE  ARG    83       4.319   2.680  -6.564  1.000000  0.000          0
ATOM   1361  CZ  ARG    83       4.615   0.736  -6.677  1.000000  0.000          0
ATOM   1362  NH1 ARG    83       4.719  -0.424  -6.132  1.000000  0.000          0
ATOM   1363 HH11 ARG    83       4.622  -0.533  -5.132  1.000000  0.000          0
ATOM   1364 HH12 ARG    83       4.612  -1.203  -6.764  1.000000  0.000          0
ATOM   1365  NH2 ARG    83       4.549   0.849  -7.952  1.000000  0.000          0
ATOM   1366 HH21 ARG    83       4.141   1.713  -8.279  1.000000  0.000          0
ATOM   1367 HH22 ARG    83       4.521   0.028  -8.539  1.000000  0.000          0
ATOM   1368  C   ARG    83       8.727   5.276  -2.769  1.000000  0.000          0
ATOM   1369  O   ARG    83       8.391   5.493  -1.653  1.000000  0.000          0
ATOM   1370  N   LEU    84      10.038   5.295  -3.119  1.000000  0.000          0
ATOM   1371  H   LEU    84      10.161   5.195  -4.116  1.000000  0.000          0
ATOM   1372  CA  LEU    84      11.208   5.537  -2.253  1.000000  0.000          0
ATOM   1373  HA  LEU    84      11.019   4.981  -1.334  1.000000  0.000          0
ATOM   1374  CB  LEU    84      12.378   4.895  -2.956  1.000000  0.000          0
ATOM   1375  HB2 LEU    84      12.030   3.917  -3.288  1.000000  0.000          0
ATOM   1376  HB3 LEU    84      12.686   5.523  -3.792  1.000000  0.000          0
ATOM   1377  CG  LEU    84      13.701   4.779  -2.124  1.000000  0.000          0
ATOM   1378  HG  LEU    84      14.088   5.750  -1.817  1.000000  0.000          0
ATOM   1379  CD1 LEU    84      13.523   4.073  -0.684  1.000000  0.000          0
ATOM   1380 HD11 LEU    84      13.054   3.117  -0.921  1.000000  0.000          0
ATOM   1381 HD12 LEU    84      14.462   3.914  -0.156  1.000000  0.000          0
ATOM   1382 HD13 LEU    84      12.724   4.610  -0.173  1.000000  0.000          0
ATOM   1383  CD2 LEU    84      14.792   4.035  -2.884  1.000000  0.000          0
ATOM   1384 HD21 LEU    84      15.686   4.229  -2.289  1.000000  0.000          0
ATOM   1385 HD22 LEU    84      14.625   2.958  -2.910  1.000000  0.000          0
ATOM   1386 HD23 LEU    84      14.841   4.430  -3.896  1.000000  0.000          0
ATOM   1387  C   LEU    84      11.472   6.946  -1.891  1.000000  0.000          0
ATOM   1388  O   LEU    84      11.618   7.263  -0.712  1.000000  0.000          0
ATOM   1389  N   ASP    85      11.314   7.933  -2.782  1.000000  0.000          0
ATOM   1390  H   ASP    85      11.205   7.689  -3.756  1.000000  0.000          0
ATOM   1391  CA  ASP    85      11.374   9.312  -2.411  1.000000  0.000          0
ATOM   1392  HA  ASP    85      12.335   9.617  -1.995  1.000000  0.000          0
ATOM   1393  CB  ASP    85      11.343  10.102  -3.744  1.000000  0.000          0
ATOM   1394  HB2 ASP    85      11.364  11.173  -3.532  1.000000  0.000          0
ATOM   1395  HB3 ASP    85      12.302   9.878  -4.211  1.000000  0.000          0
ATOM   1396  CG  ASP    85      10.262   9.868  -4.748  1.000000  0.000          0
ATOM   1397  OD1 ASP    85      10.468  10.394  -5.867  1.000000  0.000          0
ATOM   1398  OD2 ASP    85       9.241   9.237  -4.458  1.000000  0.000          0
ATOM   1399  C   ASP    85      10.217   9.716  -1.435  1.000000  0.000          0
ATOM   1400  O   ASP    85      10.470  10.335  -0.399  1.000000  0.000          0
ATOM   1401  N   ARG    86       9.025   9.210  -1.753  1.000000  0.000          0
ATOM   1402  H   ARG    86       9.011   8.731  -2.642  1.000000  0.000          0
ATOM   1403  CA  ARG    86       7.808   9.607  -1.017  1.000000  0.000          0
ATOM   1404  HA  ARG    86       7.634  10.683  -1.054  1.000000  0.000          0
ATOM   1405  CB  ARG    86       6.551   8.930  -1.608  1.000000  0.000          0
ATOM   1406  HB2 ARG    86       6.691   7.865  -1.792  1.000000  0.000          0
ATOM   1407  HB3 ARG    86       5.761   8.910  -0.856  1.000000  0.000          0
ATOM   1408  CG  ARG    86       5.994   9.605  -2.860  1.000000  0.000          0
ATOM   1409  HG2 ARG    86       6.614  10.498  -2.960  1.000000  0.000          0
ATOM   1410  HG3 ARG    86       6.281   9.019  -3.733  1.000000  0.000          0
ATOM   1411  CD  ARG    86       4.503  10.019  -2.768  1.000000  0.000          0
ATOM   1412  HD2 ARG    86       4.344  10.762  -1.987  1.000000  0.000          0
ATOM   1413  HD3 ARG    86       4.145  10.502  -3.677  1.000000  0.000          0
ATOM   1414  NE  ARG    86       3.624   8.857  -2.520  1.000000  0.000          0
ATOM   1415  HE  ARG    86       3.162   8.883  -1.622  1.000000  0.000          0
ATOM   1416  CZ  ARG    86       3.261   7.839  -3.317  1.000000  0.000          0
ATOM   1417  NH1 ARG    86       3.630   7.592  -4.478  1.000000  0.000          0
ATOM   1418 HH11 ARG    86       3.995   8.393  -4.971  1.000000  0.000          0
ATOM   1419 HH12 ARG    86       2.947   7.065  -5.004  1.000000  0.000          0
ATOM   1420  NH2 ARG    86       2.379   6.998  -2.833  1.000000  0.000          0
ATOM   1421 HH21 ARG    86       1.823   7.240  -2.026  1.000000  0.000          0
ATOM   1422 HH22 ARG    86       2.192   6.116  -3.289  1.000000  0.000          0
ATOM   1423  C   ARG    86       7.878   9.225   0.425  1.000000  0.000          0
ATOM   1424  O   ARG    86       7.552   9.977   1.355  1.000000  0.000          0
ATOM   1425  N   ASN    87       8.530   8.036   0.668  1.000000  0.000          0
ATOM   1426  H   ASN    87       8.741   7.435  -0.115  1.000000  0.000          0
ATOM   1427  CA  ASN    87       8.855   7.619   2.044  1.000000  0.000          0
ATOM   1428  HA  ASN    87       8.080   7.829   2.779  1.000000  0.000          0
ATOM   1429  CB  ASN    87       9.013   6.090   2.007  1.000000  0.000          0
ATOM   1430  HB2 ASN    87       9.496   5.769   1.084  1.000000  0.000          0
ATOM   1431  HB3 ASN    87       9.706   5.789   2.793  1.000000  0.000          0
ATOM   1432  CG  ASN    87       7.696   5.312   2.377  1.000000  0.000          0
ATOM   1433  OD1 ASN    87       6.679   5.919   2.727  1.000000  0.000          0
ATOM   1434  ND2 ASN    87       7.712   4.009   2.402  1.000000  0.000          0
ATOM   1435 HD21 ASN    87       6.827   3.560   2.586  1.000000  0.000          0
ATOM   1436 HD22 ASN    87       8.490   3.499   2.009  1.000000  0.000          0
ATOM   1437  C   ASN    87      10.098   8.310   2.616  1.000000  0.000          0
ATOM   1438  O   ASN    87      10.128   8.681   3.745  1.000000  0.000          0
ATOM   1439  N   LEU    88      11.158   8.470   1.807  1.000000  0.000          0
ATOM   1440  H   LEU    88      11.091   8.075   0.881  1.000000  0.000          0
ATOM   1441  CA  LEU    88      12.376   9.162   2.247  1.000000  0.000          0
ATOM   1442  HA  LEU    88      12.712   8.718   3.185  1.000000  0.000          0
ATOM   1443  CB  LEU    88      13.490   9.211   1.145  1.000000  0.000          0
ATOM   1444  HB2 LEU    88      12.997   9.424   0.198  1.000000  0.000          0
ATOM   1445  HB3 LEU    88      14.115  10.081   1.344  1.000000  0.000          0
ATOM   1446  CG  LEU    88      14.376   7.921   1.057  1.000000  0.000          0
ATOM   1447  HG  LEU    88      13.715   7.056   1.056  1.000000  0.000          0
ATOM   1448  CD1 LEU    88      15.056   8.030  -0.343  1.000000  0.000          0
ATOM   1449 HD11 LEU    88      14.281   8.174  -1.095  1.000000  0.000          0
ATOM   1450 HD12 LEU    88      15.661   8.918  -0.512  1.000000  0.000          0
ATOM   1451 HD13 LEU    88      15.604   7.137  -0.645  1.000000  0.000          0
ATOM   1452  CD2 LEU    88      15.446   7.788   2.119  1.000000  0.000          0
ATOM   1453 HD21 LEU    88      14.804   7.770   3.000  1.000000  0.000          0
ATOM   1454 HD22 LEU    88      15.983   6.864   1.901  1.000000  0.000          0
ATOM   1455 HD23 LEU    88      16.173   8.591   2.241  1.000000  0.000          0
ATOM   1456  C   LEU    88      12.063  10.547   2.686  1.000000  0.000          0
ATOM   1457  O   LEU    88      12.756  10.936   3.599  1.000000  0.000          0
ATOM   1458  N   TRP    89      11.104  11.321   2.139  1.000000  0.000          0
ATOM   1459  H   TRP    89      10.627  11.008   1.304  1.000000  0.000          0
ATOM   1460  CA  TRP    89      10.737  12.614   2.682  1.000000  0.000          0
ATOM   1461  HA  TRP    89      11.643  13.203   2.826  1.000000  0.000          0
ATOM   1462  CB  TRP    89       9.850  13.388   1.742  1.000000  0.000          0
ATOM   1463  HB2 TRP    89       9.343  12.897   0.911  1.000000  0.000          0
ATOM   1464  HB3 TRP    89       9.050  13.835   2.333  1.000000  0.000          0
ATOM   1465  CG  TRP    89      10.618  14.509   0.999  1.000000  0.000          0
ATOM   1466  CD1 TRP    89      11.142  15.618   1.653  1.000000  0.000          0
ATOM   1467  HD1 TRP    89      11.141  15.809   2.716  1.000000  0.000          0
ATOM   1468  NE1 TRP    89      11.772  16.376   0.706  1.000000  0.000          0
ATOM   1469  HE1 TRP    89      12.223  17.245   0.951  1.000000  0.000          0
ATOM   1470  CE2 TRP    89      11.459  15.991  -0.589  1.000000  0.000          0
ATOM   1471  CZ2 TRP    89      11.745  16.444  -1.846  1.000000  0.000          0
ATOM   1472  HZ2 TRP    89      12.493  17.202  -2.024  1.000000  0.000          0
ATOM   1473  CH2 TRP    89      11.396  15.708  -3.020  1.000000  0.000          0
ATOM   1474  HH2 TRP    89      11.666  16.088  -3.993  1.000000  0.000          0
ATOM   1475  CZ3 TRP    89      10.621  14.534  -2.816  1.000000  0.000          0
ATOM   1476  HZ3 TRP    89      10.233  13.950  -3.637  1.000000  0.000          0
ATOM   1477  CE3 TRP    89      10.215  14.091  -1.548  1.000000  0.000          0
ATOM   1478  HE3 TRP    89       9.676  13.164  -1.425  1.000000  0.000          0
ATOM   1479  CD2 TRP    89      10.747  14.732  -0.395  1.000000  0.000          0
ATOM   1480  C   TRP    89      10.087  12.589   4.116  1.000000  0.000          0
ATOM   1481  O   TRP    89      10.419  13.396   4.935  1.000000  0.000          0
ATOM   1482  N   GLY    90       9.417  11.508   4.374  1.000000  0.000          0
ATOM   1483  H   GLY    90       9.260  10.892   3.587  1.000000  0.000          0
ATOM   1484  CA  GLY    90       9.002  11.080   5.696  1.000000  0.000          0
ATOM   1485  HA2 GLY    90       8.429  11.905   6.118  1.000000  0.000          0
ATOM   1486  HA3 GLY    90       8.539  10.098   5.591  1.000000  0.000          0
ATOM   1487  C   GLY    90      10.142  10.815   6.651  1.000000  0.000          0
ATOM   1488  O   GLY    90      10.080  11.327   7.789  1.000000  0.000          0
ATOM   1489  N   LEU    91      11.093  10.025   6.208  1.000000  0.000          0
ATOM   1490  H   LEU    91      11.101   9.751   5.237  1.000000  0.000          0
ATOM   1491  CA  LEU    91      12.100   9.427   7.111  1.000000  0.000          0
ATOM   1492  HA  LEU    91      11.546   9.000   7.948  1.000000  0.000          0
ATOM   1493  CB  LEU    91      12.852   8.303   6.347  1.000000  0.000          0
ATOM   1494  HB2 LEU    91      12.003   7.797   5.887  1.000000  0.000          0
ATOM   1495  HB3 LEU    91      13.444   8.802   5.581  1.000000  0.000          0
ATOM   1496  CG  LEU    91      13.714   7.350   7.203  1.000000  0.000          0
ATOM   1497  HG  LEU    91      14.292   7.896   7.949  1.000000  0.000          0
ATOM   1498  CD1 LEU    91      12.924   6.243   7.856  1.000000  0.000          0
ATOM   1499 HD11 LEU    91      13.535   5.473   8.326  1.000000  0.000          0
ATOM   1500 HD12 LEU    91      12.257   6.629   8.626  1.000000  0.000          0
ATOM   1501 HD13 LEU    91      12.287   5.670   7.181  1.000000  0.000          0
ATOM   1502  CD2 LEU    91      14.685   6.746   6.207  1.000000  0.000          0
ATOM   1503 HD21 LEU    91      15.176   5.952   6.770  1.000000  0.000          0
ATOM   1504 HD22 LEU    91      14.188   6.254   5.373  1.000000  0.000          0
ATOM   1505 HD23 LEU    91      15.379   7.502   5.839  1.000000  0.000          0
ATOM   1506  C   LEU    91      13.088  10.525   7.495  1.000000  0.000          0
ATOM   1507  O   LEU    91      13.582  10.397   8.603  1.000000  0.000          0
ATOM   1508  N   ALA    92      13.309  11.596   6.703  1.000000  0.000          0
ATOM   1509  H   ALA    92      12.918  11.659   5.774  1.000000  0.000          0
ATOM   1510  CA  ALA    92      13.925  12.823   7.232  1.000000  0.000          0
ATOM   1511  HA  ALA    92      14.875  12.449   7.614  1.000000  0.000          0
ATOM   1512  CB  ALA    92      14.235  13.657   6.003  1.000000  0.000          0
ATOM   1513  HB1 ALA    92      15.004  14.378   6.280  1.000000  0.000          0
ATOM   1514  HB2 ALA    92      14.537  13.001   5.186  1.000000  0.000          0
ATOM   1515  HB3 ALA    92      13.371  14.191   5.605  1.000000  0.000          0
ATOM   1516  C   ALA    92      13.256  13.623   8.427  1.000000  0.000          0
ATOM   1517  O   ALA    92      13.976  14.339   9.166  1.000000  0.000          0
ATOM   1518  N   GLY    93      11.949  13.726   8.393  1.000000  0.000          0
ATOM   1519  H   GLY    93      11.408  13.055   7.868  1.000000  0.000          0
ATOM   1520  CA  GLY    93      11.306  14.932   8.990  1.000000  0.000          0
ATOM   1521  HA2 GLY    93      10.242  14.737   9.124  1.000000  0.000          0
ATOM   1522  HA3 GLY    93      11.751  15.100   9.971  1.000000  0.000          0
ATOM   1523  C   GLY    93      11.565  16.255   8.194  1.000000  0.000          0
ATOM   1524  O   GLY    93      10.624  17.042   7.982  1.000000  0.000          0
ATOM   1525  N   LEU    94      12.770  16.465   7.748  1.000000  0.000          0
ATOM   1526  H   LEU    94      13.469  15.766   7.955  1.000000  0.000          0
ATOM   1527  CA  LEU    94      13.191  17.578   6.920  1.000000  0.000          0
ATOM   1528  HA  LEU    94      12.988  18.453   7.538  1.000000  0.000          0
ATOM   1529  CB  LEU    94      14.680  17.459   6.634  1.000000  0.000          0
ATOM   1530  HB2 LEU    94      15.219  17.304   7.569  1.000000  0.000          0
ATOM   1531  HB3 LEU    94      14.807  16.568   6.019  1.000000  0.000          0
ATOM   1532  CG  LEU    94      15.289  18.616   5.816  1.000000  0.000          0
ATOM   1533  HG  LEU    94      14.815  18.687   4.837  1.000000  0.000          0
ATOM   1534  CD1 LEU    94      15.098  19.997   6.401  1.000000  0.000          0
ATOM   1535 HD11 LEU    94      15.646  20.738   5.819  1.000000  0.000          0
ATOM   1536 HD12 LEU    94      14.029  20.204   6.453  1.000000  0.000          0
ATOM   1537 HD13 LEU    94      15.506  20.074   7.409  1.000000  0.000          0
ATOM   1538  CD2 LEU    94      16.783  18.408   5.838  1.000000  0.000          0
ATOM   1539 HD21 LEU    94      17.389  19.300   5.679  1.000000  0.000          0
ATOM   1540 HD22 LEU    94      17.082  17.953   6.781  1.000000  0.000          0
ATOM   1541 HD23 LEU    94      16.937  17.611   5.110  1.000000  0.000          0
ATOM   1542  C   LEU    94      12.338  17.695   5.624  1.000000  0.000          0
ATOM   1543  O   LEU    94      12.336  16.869   4.733  1.000000  0.000          0
ATOM   1544  N   ASN    95      11.773  18.864   5.483  1.000000  0.000          0
ATOM   1545  H   ASN    95      11.911  19.633   6.122  1.000000  0.000          0
ATOM   1546  CA  ASN    95      10.999  19.195   4.336  1.000000  0.000          0
ATOM   1547  HA  ASN    95      10.505  18.260   4.072  1.000000  0.000          0
ATOM   1548  CB  ASN    95       9.955  20.212   4.795  1.000000  0.000          0
ATOM   1549  HB2 ASN    95       9.234  20.316   3.986  1.000000  0.000          0
ATOM   1550  HB3 ASN    95       9.399  19.845   5.659  1.000000  0.000          0
ATOM   1551  CG  ASN    95      10.488  21.544   5.266  1.000000  0.000          0
ATOM   1552  OD1 ASN    95      11.664  21.778   5.232  1.000000  0.000          0
ATOM   1553  ND2 ASN    95       9.623  22.446   5.646  1.000000  0.000          0
ATOM   1554 HD21 ASN    95       9.963  23.275   6.111  1.000000  0.000          0
ATOM   1555 HD22 ASN    95       8.640  22.213   5.619  1.000000  0.000          0
ATOM   1556  C   ASN    95      11.684  19.487   2.968  1.000000  0.000          0
ATOM   1557  O   ASN    95      11.377  18.833   1.973  1.000000  0.000          0
ATOM   1558  N   SER    96      12.615  20.442   2.950  1.000000  0.000          0
ATOM   1559  H   SER    96      12.724  21.035   3.760  1.000000  0.000          0
ATOM   1560  CA  SER    96      13.532  20.734   1.850  1.000000  0.000          0
ATOM   1561  HA  SER    96      13.374  19.943   1.117  1.000000  0.000          0
ATOM   1562  CB  SER    96      13.123  21.992   1.097  1.000000  0.000          0
ATOM   1563  HB2 SER    96      13.170  22.864   1.752  1.000000  0.000          0
ATOM   1564  HB3 SER    96      13.726  22.155   0.204  1.000000  0.000          0
ATOM   1565  OG  SER    96      11.821  21.868   0.622  1.000000  0.000          0
ATOM   1566  HG  SER    96      11.856  22.636   0.047  1.000000  0.000          0
ATOM   1567  C   SER    96      15.014  20.805   2.263  1.000000  0.000          0
ATOM   1568  O   SER    96      15.279  21.262   3.398  1.000000  0.000          0
ATOM   1569  N   CYS    97      16.005  20.467   1.395  1.000000  0.000          0
ATOM   1570  H   CYS    97      15.787  19.995   0.530  1.000000  0.000          0
ATOM   1571  CA  CYS    97      17.415  20.559   1.718  1.000000  0.000          0
ATOM   1572  HA  CYS    97      17.661  21.419   2.343  1.000000  0.000          0
ATOM   1573  CB  CYS    97      17.757  19.272   2.385  1.000000  0.000          0
ATOM   1574  HB2 CYS    97      17.204  19.134   3.314  1.000000  0.000          0
ATOM   1575  HB3 CYS    97      17.440  18.456   1.735  1.000000  0.000          0
ATOM   1576  SG  CYS    97      19.521  18.867   2.813  1.000000  0.000          0
ATOM   1577  HG  CYS    97      19.656  19.665   3.874  1.000000  0.000          0
ATOM   1578  C   CYS    97      18.273  20.797   0.410  1.000000  0.000          0
ATOM   1579  O   CYS    97      17.870  20.300  -0.629  1.000000  0.000          0
ATOM   1580  N   PRO    98      19.458  21.521   0.476  1.000000  0.000          0
ATOM   1581  CD  PRO    98      19.961  22.333   1.577  1.000000  0.000          0
ATOM   1582  HD2 PRO    98      20.108  21.831   2.532  1.000000  0.000          0
ATOM   1583  HD3 PRO    98      19.232  23.125   1.741  1.000000  0.000          0
ATOM   1584  CG  PRO    98      21.186  22.933   1.115  1.000000  0.000          0
ATOM   1585  HG2 PRO    98      21.987  22.250   1.400  1.000000  0.000          0
ATOM   1586  HG3 PRO    98      21.380  23.951   1.455  1.000000  0.000          0
ATOM   1587  CB  PRO    98      21.089  22.841  -0.379  1.000000  0.000          0
ATOM   1588  HB2 PRO    98      22.003  23.082  -0.921  1.000000  0.000          0
ATOM   1589  HB3 PRO    98      20.322  23.561  -0.665  1.000000  0.000          0
ATOM   1590  CA  PRO    98      20.404  21.477  -0.599  1.000000  0.000          0
ATOM   1591  HA  PRO    98      19.913  21.497  -1.571  1.000000  0.000          0
ATOM   1592  C   PRO    98      21.410  20.336  -0.529  1.000000  0.000          0
ATOM   1593  O   PRO    98      21.779  19.812   0.505  1.000000  0.000          0
ATOM   1594  N   VAL    99      21.921  19.955  -1.764  1.000000  0.000          0
ATOM   1595  H   VAL    99      21.401  20.305  -2.556  1.000000  0.000          0
ATOM   1596  CA  VAL    99      23.043  18.987  -2.044  1.000000  0.000          0
ATOM   1597  HA  VAL    99      23.058  18.202  -1.286  1.000000  0.000          0
ATOM   1598  CB  VAL    99      22.940  18.228  -3.307  1.000000  0.000          0
ATOM   1599  HB  VAL    99      23.076  18.939  -4.122  1.000000  0.000          0
ATOM   1600  CG1 VAL    99      24.087  17.293  -3.570  1.000000  0.000          0
ATOM   1601 HG11 VAL    99      25.026  17.848  -3.552  1.000000  0.000          0
ATOM   1602 HG12 VAL    99      24.099  16.582  -2.745  1.000000  0.000          0
ATOM   1603 HG13 VAL    99      24.106  16.946  -4.604  1.000000  0.000          0
ATOM   1604  CG2 VAL    99      21.589  17.528  -3.514  1.000000  0.000          0
ATOM   1605 HG21 VAL    99      20.759  18.203  -3.299  1.000000  0.000          0
ATOM   1606 HG22 VAL    99      21.465  17.102  -4.509  1.000000  0.000          0
ATOM   1607 HG23 VAL    99      21.493  16.712  -2.799  1.000000  0.000          0
ATOM   1608  C   VAL    99      24.362  19.639  -1.904  1.000000  0.000          0
ATOM   1609  O   VAL    99      24.727  20.699  -2.396  1.000000  0.000          0
ATOM   1610  N   LYS   100      25.214  18.999  -1.107  1.000000  0.000          0
ATOM   1611  H   LYS   100      24.808  18.284  -0.521  1.000000  0.000          0
ATOM   1612  CA  LYS   100      26.579  19.431  -0.871  1.000000  0.000          0
ATOM   1613  HA  LYS   100      26.901  20.151  -1.623  1.000000  0.000          0
ATOM   1614  CB  LYS   100      26.706  19.979   0.528  1.000000  0.000          0
ATOM   1615  HB2 LYS   100      26.682  19.200   1.289  1.000000  0.000          0
ATOM   1616  HB3 LYS   100      27.655  20.503   0.646  1.000000  0.000          0
ATOM   1617  CG  LYS   100      25.694  21.057   0.934  1.000000  0.000          0
ATOM   1618  HG2 LYS   100      25.788  21.917   0.272  1.000000  0.000          0
ATOM   1619  HG3 LYS   100      24.713  20.584   0.874  1.000000  0.000          0
ATOM   1620  CD  LYS   100      25.903  21.490   2.423  1.000000  0.000          0
ATOM   1621  HD2 LYS   100      26.089  20.655   3.099  1.000000  0.000          0
ATOM   1622  HD3 LYS   100      26.751  22.172   2.358  1.000000  0.000          0
ATOM   1623  CE  LYS   100      24.736  22.384   2.926  1.000000  0.000          0
ATOM   1624  HE2 LYS   100      24.578  23.245   2.277  1.000000  0.000          0
ATOM   1625  HE3 LYS   100      23.825  21.790   3.003  1.000000  0.000          0
ATOM   1626  NZ  LYS   100      25.055  22.927   4.252  1.000000  0.000          0
ATOM   1627  HZ1 LYS   100      26.025  23.201   4.321  1.000000  0.000          0
ATOM   1628  HZ2 LYS   100      24.650  23.835   4.429  1.000000  0.000          0
ATOM   1629  HZ3 LYS   100      24.708  22.402   5.042  1.000000  0.000          0
ATOM   1630  C   LYS   100      27.549  18.278  -1.132  1.000000  0.000          0
ATOM   1631  O   LYS   100      27.370  17.069  -0.784  1.000000  0.000          0
ATOM   1632  N   GLU   101      28.693  18.616  -1.668  1.000000  0.000          0
ATOM   1633  H   GLU   101      28.862  19.604  -1.802  1.000000  0.000          0
ATOM   1634  CA  GLU   101      29.912  17.756  -1.722  1.000000  0.000          0
ATOM   1635  HA  GLU   101      30.774  18.352  -2.023  1.000000  0.000          0
ATOM   1636  CB  GLU   101      30.339  17.364  -0.250  1.000000  0.000          0
ATOM   1637  HB2 GLU   101      29.549  16.726   0.145  1.000000  0.000          0
ATOM   1638  HB3 GLU   101      31.248  16.764  -0.286  1.000000  0.000          0
ATOM   1639  CG  GLU   101      30.486  18.555   0.720  1.000000  0.000          0
ATOM   1640  HG2 GLU   101      31.072  19.285   0.162  1.000000  0.000          0
ATOM   1641  HG3 GLU   101      29.532  19.055   0.890  1.000000  0.000          0
ATOM   1642  CD  GLU   101      31.049  18.061   2.060  1.000000  0.000          0
ATOM   1643  OE1 GLU   101      32.228  17.639   2.038  1.000000  0.000          0
ATOM   1644  OE2 GLU   101      30.488  18.163   3.167  1.000000  0.000          0
ATOM   1645  C   GLU   101      29.763  16.544  -2.660  1.000000  0.000          0
ATOM   1646  O   GLU   101      30.589  15.613  -2.677  1.000000  0.000          0
ATOM   1647  N   ALA   102      28.557  16.459  -3.330  1.000000  0.000          0
ATOM   1648  H   ALA   102      27.941  17.251  -3.438  1.000000  0.000          0
ATOM   1649  CA  ALA   102      28.162  15.220  -4.028  1.000000  0.000          0
ATOM   1650  HA  ALA   102      28.208  14.351  -3.373  1.000000  0.000          0
ATOM   1651  CB  ALA   102      26.676  15.381  -4.386  1.000000  0.000          0
ATOM   1652  HB1 ALA   102      26.566  16.287  -4.980  1.000000  0.000          0
ATOM   1653  HB2 ALA   102      26.282  14.502  -4.895  1.000000  0.000          0
ATOM   1654  HB3 ALA   102      26.192  15.645  -3.446  1.000000  0.000          0
ATOM   1655  C   ALA   102      29.003  14.988  -5.339  1.000000  0.000          0
ATOM   1656  O   ALA   102      28.982  15.885  -6.178  1.000000  0.000          0
ATOM   1657  N   ASN   103      29.573  13.804  -5.527  1.000000  0.000          0
ATOM   1658  H   ASN   103      29.590  13.137  -4.766  1.000000  0.000          0
ATOM   1659  CA  ASN   103      30.139  13.407  -6.873  1.000000  0.000          0
ATOM   1660  HA  ASN   103      30.588  14.265  -7.371  1.000000  0.000          0
ATOM   1661  CB  ASN   103      31.218  12.312  -6.724  1.000000  0.000          0
ATOM   1662  HB2 ASN   103      30.750  11.363  -6.465  1.000000  0.000          0
ATOM   1663  HB3 ASN   103      31.665  12.175  -7.708  1.000000  0.000          0
ATOM   1664  CG  ASN   103      32.420  12.673  -5.829  1.000000  0.000          0
ATOM   1665  OD1 ASN   103      32.734  11.878  -4.900  1.000000  0.000          0
ATOM   1666  ND2 ASN   103      33.109  13.734  -6.079  1.000000  0.000          0
ATOM   1667 HD21 ASN   103      33.967  13.779  -5.545  1.000000  0.000          0
ATOM   1668 HD22 ASN   103      32.720  14.488  -6.624  1.000000  0.000          0
ATOM   1669  C   ASN   103      28.979  12.949  -7.830  1.000000  0.000          0
ATOM   1670  O   ASN   103      27.839  13.182  -7.588  1.000000  0.000          0
ATOM   1671  N   GLN   104      29.315  12.193  -8.919  1.000000  0.000          0
ATOM   1672  H   GLN   104      30.277  11.888  -8.957  1.000000  0.000          0
ATOM   1673  CA  GLN   104      28.324  11.503  -9.805  1.000000  0.000          0
ATOM   1674  HA  GLN   104      27.348  11.764  -9.399  1.000000  0.000          0
ATOM   1675  CB  GLN   104      28.422  11.928 -11.237  1.000000  0.000          0
ATOM   1676  HB2 GLN   104      29.402  11.597 -11.585  1.000000  0.000          0
ATOM   1677  HB3 GLN   104      27.636  11.382 -11.760  1.000000  0.000          0
ATOM   1678  CG  GLN   104      28.186  13.465 -11.352  1.000000  0.000          0
ATOM   1679  HG2 GLN   104      28.678  13.992 -10.533  1.000000  0.000          0
ATOM   1680  HG3 GLN   104      28.605  13.794 -12.302  1.000000  0.000          0
ATOM   1681  CD  GLN   104      26.710  13.878 -11.481  1.000000  0.000          0
ATOM   1682  OE1 GLN   104      26.016  13.512 -12.404  1.000000  0.000          0
ATOM   1683  NE2 GLN   104      26.120  14.633 -10.524  1.000000  0.000          0
ATOM   1684 HE21 GLN   104      25.188  14.963 -10.729  1.000000  0.000          0
ATOM   1685 HE22 GLN   104      26.790  15.062  -9.902  1.000000  0.000          0
ATOM   1686  C   GLN   104      28.501  10.013  -9.646  1.000000  0.000          0
ATOM   1687  O   GLN   104      29.669   9.536  -9.550  1.000000  0.000          0
ATOM   1688  N   SER   105      27.442   9.212  -9.669  1.000000  0.000          0
ATOM   1689  H   SER   105      26.541   9.668  -9.662  1.000000  0.000          0
ATOM   1690  CA  SER   105      27.603   7.773  -9.749  1.000000  0.000          0
ATOM   1691  HA  SER   105      28.578   7.563 -10.188  1.000000  0.000          0
ATOM   1692  CB  SER   105      27.537   7.134  -8.364  1.000000  0.000          0
ATOM   1693  HB2 SER   105      27.656   6.050  -8.368  1.000000  0.000          0
ATOM   1694  HB3 SER   105      28.237   7.696  -7.746  1.000000  0.000          0
ATOM   1695  OG  SER   105      26.233   7.242  -7.793  1.000000  0.000          0
ATOM   1696  HG  SER   105      25.608   6.836  -8.399  1.000000  0.000          0
ATOM   1697  C   SER   105      26.546   7.153 -10.671  1.000000  0.000          0
ATOM   1698  O   SER   105      25.590   7.839 -11.074  1.000000  0.000          0
ATOM   1699  N   THR   106      26.686   5.856 -11.056  1.000000  0.000          0
ATOM   1700  H   THR   106      27.500   5.341 -10.754  1.000000  0.000          0
ATOM   1701  CA  THR   106      25.511   5.099 -11.494  1.000000  0.000          0
ATOM   1702  HA  THR   106      24.945   5.749 -12.164  1.000000  0.000          0
ATOM   1703  CB  THR   106      25.842   3.819 -12.262  1.000000  0.000          0
ATOM   1704  HB  THR   106      24.848   3.439 -12.500  1.000000  0.000          0
ATOM   1705  CG2 THR   106      26.614   4.013 -13.525  1.000000  0.000          0
ATOM   1706 HG21 THR   106      26.565   3.066 -14.059  1.000000  0.000          0
ATOM   1707 HG22 THR   106      26.161   4.751 -14.187  1.000000  0.000          0
ATOM   1708 HG23 THR   106      27.661   4.224 -13.303  1.000000  0.000          0
ATOM   1709  OG1 THR   106      26.410   2.888 -11.420  1.000000  0.000          0
ATOM   1710  HG1 THR   106      26.453   2.197 -12.085  1.000000  0.000          0
ATOM   1711  C   THR   106      24.476   4.897 -10.379  1.000000  0.000          0
ATOM   1712  O   THR   106      24.818   4.999  -9.173  1.000000  0.000          0
ATOM   1713  N   LEU   107      23.232   4.553 -10.747  1.000000  0.000          0
ATOM   1714  H   LEU   107      23.084   4.366 -11.728  1.000000  0.000          0
ATOM   1715  CA  LEU   107      22.107   4.257  -9.845  1.000000  0.000          0
ATOM   1716  HA  LEU   107      22.063   5.021  -9.071  1.000000  0.000          0
ATOM   1717  CB  LEU   107      20.865   4.347 -10.601  1.000000  0.000          0
ATOM   1718  HB2 LEU   107      20.846   5.298 -11.135  1.000000  0.000          0
ATOM   1719  HB3 LEU   107      20.801   3.520 -11.308  1.000000  0.000          0
ATOM   1720  CG  LEU   107      19.576   4.246  -9.792  1.000000  0.000          0
ATOM   1721  HG  LEU   107      19.607   3.360  -9.157  1.000000  0.000          0
ATOM   1722  CD1 LEU   107      19.348   5.515  -8.906  1.000000  0.000          0
ATOM   1723 HD11 LEU   107      19.173   6.367  -9.564  1.000000  0.000          0
ATOM   1724 HD12 LEU   107      18.439   5.351  -8.327  1.000000  0.000          0
ATOM   1725 HD13 LEU   107      20.135   5.630  -8.160  1.000000  0.000          0
ATOM   1726  CD2 LEU   107      18.369   4.165 -10.756  1.000000  0.000          0
ATOM   1727 HD21 LEU   107      18.074   5.077 -11.273  1.000000  0.000          0
ATOM   1728 HD22 LEU   107      18.546   3.437 -11.548  1.000000  0.000          0
ATOM   1729 HD23 LEU   107      17.609   3.857 -10.038  1.000000  0.000          0
ATOM   1730  C   LEU   107      22.236   2.977  -9.006  1.000000  0.000          0
ATOM   1731  O   LEU   107      21.889   3.069  -7.842  1.000000  0.000          0
ATOM   1732  N   GLU   108      22.874   1.967  -9.512  1.000000  0.000          0
ATOM   1733  H   GLU   108      23.034   2.025 -10.508  1.000000  0.000          0
ATOM   1734  CA  GLU   108      23.357   0.684  -8.845  1.000000  0.000          0
ATOM   1735  HA  GLU   108      22.487   0.076  -8.598  1.000000  0.000          0
ATOM   1736  CB  GLU   108      24.151  -0.099  -9.937  1.000000  0.000          0
ATOM   1737  HB2 GLU   108      23.480  -0.333 -10.763  1.000000  0.000          0
ATOM   1738  HB3 GLU   108      24.966   0.566 -10.226  1.000000  0.000          0
ATOM   1739  CG  GLU   108      24.755  -1.439  -9.439  1.000000  0.000          0
ATOM   1740  HG2 GLU   108      25.312  -1.978 -10.205  1.000000  0.000          0
ATOM   1741  HG3 GLU   108      25.523  -1.331  -8.673  1.000000  0.000          0
ATOM   1742  CD  GLU   108      23.705  -2.294  -8.810  1.000000  0.000          0
ATOM   1743  OE1 GLU   108      22.754  -2.509  -9.571  1.000000  0.000          0
ATOM   1744  OE2 GLU   108      23.755  -2.722  -7.635  1.000000  0.000          0
ATOM   1745  C   GLU   108      24.247   1.032  -7.622  1.000000  0.000          0
ATOM   1746  O   GLU   108      24.049   0.423  -6.549  1.000000  0.000          0
ATOM   1747  N   ASN   109      25.151   2.032  -7.757  1.000000  0.000          0
ATOM   1748  H   ASN   109      25.323   2.411  -8.679  1.000000  0.000          0
ATOM   1749  CA  ASN   109      26.043   2.590  -6.662  1.000000  0.000          0
ATOM   1750  HA  ASN   109      26.525   1.730  -6.197  1.000000  0.000          0
ATOM   1751  CB  ASN   109      27.205   3.336  -7.332  1.000000  0.000          0
ATOM   1752  HB2 ASN   109      27.462   2.882  -8.289  1.000000  0.000          0
ATOM   1753  HB3 ASN   109      26.917   4.385  -7.406  1.000000  0.000          0
ATOM   1754  CG  ASN   109      28.339   3.397  -6.327  1.000000  0.000          0
ATOM   1755  OD1 ASN   109      29.328   2.699  -6.446  1.000000  0.000          0
ATOM   1756  ND2 ASN   109      28.203   4.227  -5.314  1.000000  0.000          0
ATOM   1757 HD21 ASN   109      29.011   4.238  -4.709  1.000000  0.000          0
ATOM   1758 HD22 ASN   109      27.508   4.961  -5.314  1.000000  0.000          0
ATOM   1759  C   ASN   109      25.186   3.383  -5.642  1.000000  0.000          0
ATOM   1760  O   ASN   109      25.124   3.097  -4.469  1.000000  0.000          0
ATOM   1761  N   PHE   110      24.451   4.367  -6.144  1.000000  0.000          0
ATOM   1762  H   PHE   110      24.616   4.622  -7.107  1.000000  0.000          0
ATOM   1763  CA  PHE   110      23.491   5.202  -5.360  1.000000  0.000          0
ATOM   1764  HA  PHE   110      24.036   5.803  -4.631  1.000000  0.000          0
ATOM   1765  CB  PHE   110      22.627   6.157  -6.281  1.000000  0.000          0
ATOM   1766  HB2 PHE   110      23.231   6.682  -7.020  1.000000  0.000          0
ATOM   1767  HB3 PHE   110      21.989   5.557  -6.929  1.000000  0.000          0
ATOM   1768  CG  PHE   110      21.657   7.153  -5.565  1.000000  0.000          0
ATOM   1769  CD1 PHE   110      22.155   8.431  -5.384  1.000000  0.000          0
ATOM   1770  HD1 PHE   110      23.151   8.708  -5.696  1.000000  0.000          0
ATOM   1771  CE1 PHE   110      21.262   9.406  -4.808  1.000000  0.000          0
ATOM   1772  HE1 PHE   110      21.551  10.424  -4.595  1.000000  0.000          0
ATOM   1773  CZ  PHE   110      20.031   9.007  -4.295  1.000000  0.000          0
ATOM   1774  HZ  PHE   110      19.369   9.657  -3.743  1.000000  0.000          0
ATOM   1775  CE2 PHE   110      19.543   7.699  -4.550  1.000000  0.000          0
ATOM   1776  HE2 PHE   110      18.559   7.403  -4.216  1.000000  0.000          0
ATOM   1777  CD2 PHE   110      20.367   6.813  -5.183  1.000000  0.000          0
ATOM   1778  HD2 PHE   110      19.993   5.880  -5.581  1.000000  0.000          0
ATOM   1779  C   PHE   110      22.586   4.392  -4.462  1.000000  0.000          0
ATOM   1780  O   PHE   110      22.333   4.731  -3.255  1.000000  0.000          0
ATOM   1781  N   LEU   111      21.951   3.368  -5.029  1.000000  0.000          0
ATOM   1782  H   LEU   111      22.279   3.179  -5.965  1.000000  0.000          0
ATOM   1783  CA  LEU   111      21.166   2.440  -4.279  1.000000  0.000          0
ATOM   1784  HA  LEU   111      20.428   3.001  -3.708  1.000000  0.000          0
ATOM   1785  CB  LEU   111      20.392   1.579  -5.284  1.000000  0.000          0
ATOM   1786  HB2 LEU   111      21.028   1.249  -6.106  1.000000  0.000          0
ATOM   1787  HB3 LEU   111      20.001   0.725  -4.732  1.000000  0.000          0
ATOM   1788  CG  LEU   111      19.204   2.306  -5.958  1.000000  0.000          0
ATOM   1789  HG  LEU   111      19.585   3.231  -6.389  1.000000  0.000          0
ATOM   1790  CD1 LEU   111      18.604   1.665  -7.210  1.000000  0.000          0
ATOM   1791 HD11 LEU   111      17.961   2.462  -7.584  1.000000  0.000          0
ATOM   1792 HD12 LEU   111      19.421   1.320  -7.845  1.000000  0.000          0
ATOM   1793 HD13 LEU   111      18.014   0.807  -6.888  1.000000  0.000          0
ATOM   1794  CD2 LEU   111      18.089   2.622  -4.959  1.000000  0.000          0
ATOM   1795 HD21 LEU   111      17.966   1.807  -4.245  1.000000  0.000          0
ATOM   1796 HD22 LEU   111      18.282   3.562  -4.441  1.000000  0.000          0
ATOM   1797 HD23 LEU   111      17.127   2.728  -5.460  1.000000  0.000          0
ATOM   1798  C   LEU   111      21.960   1.566  -3.243  1.000000  0.000          0
ATOM   1799  O   LEU   111      21.441   1.208  -2.155  1.000000  0.000          0
ATOM   1800  N   GLU   112      23.213   1.258  -3.465  1.000000  0.000          0
ATOM   1801  H   GLU   112      23.708   1.594  -4.279  1.000000  0.000          0
ATOM   1802  CA  GLU   112      24.014   0.469  -2.548  1.000000  0.000          0
ATOM   1803  HA  GLU   112      23.549  -0.408  -2.100  1.000000  0.000          0
ATOM   1804  CB  GLU   112      25.325  -0.055  -3.193  1.000000  0.000          0
ATOM   1805  HB2 GLU   112      24.974  -0.569  -4.088  1.000000  0.000          0
ATOM   1806  HB3 GLU   112      25.833   0.806  -3.627  1.000000  0.000          0
ATOM   1807  CG  GLU   112      26.265  -0.967  -2.333  1.000000  0.000          0
ATOM   1808  HG2 GLU   112      27.029  -1.391  -2.986  1.000000  0.000          0
ATOM   1809  HG3 GLU   112      26.736  -0.285  -1.626  1.000000  0.000          0
ATOM   1810  CD  GLU   112      25.659  -2.132  -1.602  1.000000  0.000          0
ATOM   1811  OE1 GLU   112      25.944  -2.315  -0.389  1.000000  0.000          0
ATOM   1812  OE2 GLU   112      24.953  -2.959  -2.245  1.000000  0.000          0
ATOM   1813  C   GLU   112      24.434   1.301  -1.363  1.000000  0.000          0
ATOM   1814  O   GLU   112      24.465   0.874  -0.205  1.000000  0.000          0
ATOM   1815  N   ARG   113      24.771   2.596  -1.564  1.000000  0.000          0
ATOM   1816  H   ARG   113      24.785   2.913  -2.523  1.000000  0.000          0
ATOM   1817  CA  ARG   113      25.192   3.554  -0.420  1.000000  0.000          0
ATOM   1818  HA  ARG   113      25.822   2.963   0.243  1.000000  0.000          0
ATOM   1819  CB  ARG   113      25.964   4.770  -0.927  1.000000  0.000          0
ATOM   1820  HB2 ARG   113      25.366   5.230  -1.715  1.000000  0.000          0
ATOM   1821  HB3 ARG   113      26.185   5.465  -0.117  1.000000  0.000          0
ATOM   1822  CG  ARG   113      27.362   4.226  -1.455  1.000000  0.000          0
ATOM   1823  HG2 ARG   113      27.865   3.858  -0.561  1.000000  0.000          0
ATOM   1824  HG3 ARG   113      27.284   3.494  -2.258  1.000000  0.000          0
ATOM   1825  CD  ARG   113      28.164   5.373  -2.103  1.000000  0.000          0
ATOM   1826  HD2 ARG   113      28.989   4.847  -2.584  1.000000  0.000          0
ATOM   1827  HD3 ARG   113      27.495   5.969  -2.725  1.000000  0.000          0
ATOM   1828  NE  ARG   113      28.791   6.162  -1.034  1.000000  0.000          0
ATOM   1829  HE  ARG   113      28.605   5.797  -0.111  1.000000  0.000          0
ATOM   1830  CZ  ARG   113      29.669   7.191  -1.043  1.000000  0.000          0
ATOM   1831  NH1 ARG   113      29.896   8.059  -2.008  1.000000  0.000          0
ATOM   1832 HH11 ARG   113      29.328   7.992  -2.840  1.000000  0.000          0
ATOM   1833 HH12 ARG   113      30.615   8.767  -2.018  1.000000  0.000          0
ATOM   1834  NH2 ARG   113      30.332   7.391   0.073  1.000000  0.000          0
ATOM   1835 HH21 ARG   113      30.044   6.845   0.873  1.000000  0.000          0
ATOM   1836 HH22 ARG   113      30.872   8.225   0.253  1.000000  0.000          0
ATOM   1837  C   ARG   113      23.883   3.927   0.406  1.000000  0.000          0
ATOM   1838  O   ARG   113      24.017   4.011   1.602  1.000000  0.000          0
ATOM   1839  N   LEU   114      22.699   3.961  -0.163  1.000000  0.000          0
ATOM   1840  H   LEU   114      22.726   4.001  -1.171  1.000000  0.000          0
ATOM   1841  CA  LEU   114      21.432   4.165   0.568  1.000000  0.000          0
ATOM   1842  HA  LEU   114      21.617   4.985   1.262  1.000000  0.000          0
ATOM   1843  CB  LEU   114      20.258   4.628  -0.367  1.000000  0.000          0
ATOM   1844  HB2 LEU   114      20.525   5.529  -0.920  1.000000  0.000          0
ATOM   1845  HB3 LEU   114      20.096   3.879  -1.143  1.000000  0.000          0
ATOM   1846  CG  LEU   114      18.843   4.852   0.366  1.000000  0.000          0
ATOM   1847  HG  LEU   114      18.424   3.938   0.783  1.000000  0.000          0
ATOM   1848  CD1 LEU   114      18.929   5.911   1.395  1.000000  0.000          0
ATOM   1849 HD11 LEU   114      19.378   6.768   0.890  1.000000  0.000          0
ATOM   1850 HD12 LEU   114      17.895   6.122   1.663  1.000000  0.000          0
ATOM   1851 HD13 LEU   114      19.505   5.667   2.288  1.000000  0.000          0
ATOM   1852  CD2 LEU   114      17.822   5.361  -0.730  1.000000  0.000          0
ATOM   1853 HD21 LEU   114      18.042   6.372  -1.070  1.000000  0.000          0
ATOM   1854 HD22 LEU   114      17.886   4.765  -1.640  1.000000  0.000          0
ATOM   1855 HD23 LEU   114      16.779   5.347  -0.413  1.000000  0.000          0
ATOM   1856  C   LEU   114      21.260   2.894   1.385  1.000000  0.000          0
ATOM   1857  O   LEU   114      20.853   2.908   2.541  1.000000  0.000          0
ATOM   1858  N   LYS   115      21.540   1.700   0.780  1.000000  0.000          0
ATOM   1859  H   LYS   115      22.008   1.744  -0.114  1.000000  0.000          0
ATOM   1860  CA  LYS   115      21.333   0.386   1.401  1.000000  0.000          0
ATOM   1861  HA  LYS   115      20.358   0.333   1.885  1.000000  0.000          0
ATOM   1862  CB  LYS   115      21.497  -0.723   0.361  1.000000  0.000          0
ATOM   1863  HB2 LYS   115      22.246  -0.563  -0.416  1.000000  0.000          0
ATOM   1864  HB3 LYS   115      21.816  -1.638   0.859  1.000000  0.000          0
ATOM   1865  CG  LYS   115      20.163  -0.905  -0.319  1.000000  0.000          0
ATOM   1866  HG2 LYS   115      19.462  -1.166   0.476  1.000000  0.000          0
ATOM   1867  HG3 LYS   115      19.806   0.079  -0.622  1.000000  0.000          0
ATOM   1868  CD  LYS   115      20.057  -2.007  -1.341  1.000000  0.000          0
ATOM   1869  HD2 LYS   115      20.552  -2.849  -0.859  1.000000  0.000          0
ATOM   1870  HD3 LYS   115      19.024  -2.290  -1.543  1.000000  0.000          0
ATOM   1871  CE  LYS   115      20.696  -1.651  -2.650  1.000000  0.000          0
ATOM   1872  HE2 LYS   115      20.110  -0.869  -3.131  1.000000  0.000          0
ATOM   1873  HE3 LYS   115      21.721  -1.310  -2.510  1.000000  0.000          0
ATOM   1874  NZ  LYS   115      20.867  -2.869  -3.454  1.000000  0.000          0
ATOM   1875  HZ1 LYS   115      21.437  -2.597  -4.243  1.000000  0.000          0
ATOM   1876  HZ2 LYS   115      21.331  -3.587  -2.918  1.000000  0.000          0
ATOM   1877  HZ3 LYS   115      20.059  -3.338  -3.836  1.000000  0.000          0
ATOM   1878  C   LYS   115      22.315   0.200   2.620  1.000000  0.000          0
ATOM   1879  O   LYS   115      21.827  -0.163   3.668  1.000000  0.000          0
ATOM   1880  N   THR   116      23.551   0.572   2.529  1.000000  0.000          0
ATOM   1881  H   THR   116      23.800   0.928   1.618  1.000000  0.000          0
ATOM   1882  CA  THR   116      24.579   0.485   3.607  1.000000  0.000          0
ATOM   1883  HA  THR   116      24.814  -0.530   3.925  1.000000  0.000          0
ATOM   1884  CB  THR   116      25.810   1.061   2.982  1.000000  0.000          0
ATOM   1885  HB  THR   116      25.604   2.084   2.666  1.000000  0.000          0
ATOM   1886  CG2 THR   116      27.035   1.067   3.931  1.000000  0.000          0
ATOM   1887 HG21 THR   116      27.659   1.870   3.541  1.000000  0.000          0
ATOM   1888 HG22 THR   116      26.853   1.358   4.966  1.000000  0.000          0
ATOM   1889 HG23 THR   116      27.567   0.117   3.881  1.000000  0.000          0
ATOM   1890  OG1 THR   116      26.216   0.248   1.831  1.000000  0.000          0
ATOM   1891  HG1 THR   116      25.648   0.475   1.091  1.000000  0.000          0
ATOM   1892  C   THR   116      24.129   1.217   4.914  1.000000  0.000          0
ATOM   1893  O   THR   116      24.172   0.590   5.940  1.000000  0.000          0
ATOM   1894  N   ILE   117      23.572   2.429   4.757  1.000000  0.000          0
ATOM   1895  H   ILE   117      23.482   2.794   3.819  1.000000  0.000          0
ATOM   1896  CA  ILE   117      22.869   3.135   5.876  1.000000  0.000          0
ATOM   1897  HA  ILE   117      23.499   3.024   6.758  1.000000  0.000          0
ATOM   1898  CB  ILE   117      22.595   4.640   5.585  1.000000  0.000          0
ATOM   1899  HB  ILE   117      22.120   4.826   4.622  1.000000  0.000          0
ATOM   1900  CG2 ILE   117      21.725   5.395   6.593  1.000000  0.000          0
ATOM   1901 HG21 ILE   117      22.310   5.582   7.494  1.000000  0.000          0
ATOM   1902 HG22 ILE   117      21.584   6.415   6.239  1.000000  0.000          0
ATOM   1903 HG23 ILE   117      20.738   4.946   6.697  1.000000  0.000          0
ATOM   1904  CG1 ILE   117      23.955   5.321   5.298  1.000000  0.000          0
ATOM   1905 HG12 ILE   117      24.414   5.476   6.276  1.000000  0.000          0
ATOM   1906 HG13 ILE   117      24.582   4.746   4.615  1.000000  0.000          0
ATOM   1907  CD1 ILE   117      23.788   6.707   4.691  1.000000  0.000          0
ATOM   1908 HD11 ILE   117      24.730   7.218   4.493  1.000000  0.000          0
ATOM   1909 HD12 ILE   117      23.272   6.680   3.731  1.000000  0.000          0
ATOM   1910 HD13 ILE   117      23.245   7.338   5.395  1.000000  0.000          0
ATOM   1911  C   ILE   117      21.504   2.569   6.235  1.000000  0.000          0
ATOM   1912  O   ILE   117      21.314   2.382   7.431  1.000000  0.000          0
ATOM   1913  N   MET   118      20.605   2.221   5.344  1.000000  0.000          0
ATOM   1914  H   MET   118      20.816   2.323   4.363  1.000000  0.000          0
ATOM   1915  CA  MET   118      19.287   1.671   5.684  1.000000  0.000          0
ATOM   1916  HA  MET   118      18.895   2.326   6.462  1.000000  0.000          0
ATOM   1917  CB  MET   118      18.322   1.729   4.444  1.000000  0.000          0
ATOM   1918  HB2 MET   118      18.681   1.078   3.647  1.000000  0.000          0
ATOM   1919  HB3 MET   118      17.415   1.283   4.853  1.000000  0.000          0
ATOM   1920  CG  MET   118      17.947   3.155   3.987  1.000000  0.000          0
ATOM   1921  HG2 MET   118      18.742   3.697   3.476  1.000000  0.000          0
ATOM   1922  HG3 MET   118      17.122   3.180   3.275  1.000000  0.000          0
ATOM   1923  SD  MET   118      17.514   4.196   5.371  1.000000  0.000          0
ATOM   1924  CE  MET   118      16.185   3.306   6.202  1.000000  0.000          0
ATOM   1925  HE1 MET   118      16.403   2.270   6.464  1.000000  0.000          0
ATOM   1926  HE2 MET   118      16.034   3.858   7.129  1.000000  0.000          0
ATOM   1927  HE3 MET   118      15.298   3.347   5.570  1.000000  0.000          0
ATOM   1928  C   MET   118      19.445   0.248   6.340  1.000000  0.000          0
ATOM   1929  O   MET   118      18.649  -0.058   7.264  1.000000  0.000          0
ATOM   1930  N   ARG   119      20.492  -0.558   6.034  1.000000  0.000          0
ATOM   1931  H   ARG   119      21.116  -0.234   5.308  1.000000  0.000          0
ATOM   1932  CA  ARG   119      20.824  -1.849   6.756  1.000000  0.000          0
ATOM   1933  HA  ARG   119      19.866  -2.367   6.783  1.000000  0.000          0
ATOM   1934  CB  ARG   119      21.892  -2.661   6.071  1.000000  0.000          0
ATOM   1935  HB2 ARG   119      22.743  -2.039   5.795  1.000000  0.000          0
ATOM   1936  HB3 ARG   119      22.215  -3.530   6.644  1.000000  0.000          0
ATOM   1937  CG  ARG   119      21.287  -3.308   4.779  1.000000  0.000          0
ATOM   1938  HG2 ARG   119      20.330  -3.787   4.987  1.000000  0.000          0
ATOM   1939  HG3 ARG   119      21.000  -2.532   4.069  1.000000  0.000          0
ATOM   1940  CD  ARG   119      22.248  -4.320   4.097  1.000000  0.000          0
ATOM   1941  HD2 ARG   119      22.629  -5.010   4.848  1.000000  0.000          0
ATOM   1942  HD3 ARG   119      21.729  -4.903   3.337  1.000000  0.000          0
ATOM   1943  NE  ARG   119      23.430  -3.632   3.591  1.000000  0.000          0
ATOM   1944  HE  ARG   119      24.010  -3.267   4.335  1.000000  0.000          0
ATOM   1945  CZ  ARG   119      23.771  -3.296   2.368  1.000000  0.000          0
ATOM   1946  NH1 ARG   119      23.204  -3.780   1.253  1.000000  0.000          0
ATOM   1947 HH11 ARG   119      22.382  -4.358   1.354  1.000000  0.000          0
ATOM   1948 HH12 ARG   119      23.657  -3.599   0.369  1.000000  0.000          0
ATOM   1949  NH2 ARG   119      24.741  -2.516   2.186  1.000000  0.000          0
ATOM   1950 HH21 ARG   119      25.335  -2.390   2.993  1.000000  0.000          0
ATOM   1951 HH22 ARG   119      25.074  -2.290   1.259  1.000000  0.000          0
ATOM   1952  C   ARG   119      21.176  -1.593   8.212  1.000000  0.000          0
ATOM   1953  O   ARG   119      20.673  -2.165   9.138  1.000000  0.000          0
ATOM   1954  N   GLU   120      22.081  -0.681   8.487  1.000000  0.000          0
ATOM   1955  H   GLU   120      22.527  -0.292   7.671  1.000000  0.000          0
ATOM   1956  CA  GLU   120      22.364  -0.230   9.857  1.000000  0.000          0
ATOM   1957  HA  GLU   120      22.656  -1.129  10.400  1.000000  0.000          0
ATOM   1958  CB  GLU   120      23.594   0.611   9.737  1.000000  0.000          0
ATOM   1959  HB2 GLU   120      24.421  -0.069   9.534  1.000000  0.000          0
ATOM   1960  HB3 GLU   120      23.657   1.156   8.795  1.000000  0.000          0
ATOM   1961  CG  GLU   120      23.908   1.508  10.938  1.000000  0.000          0
ATOM   1962  HG2 GLU   120      24.734   2.163  10.662  1.000000  0.000          0
ATOM   1963  HG3 GLU   120      23.084   2.196  11.128  1.000000  0.000          0
ATOM   1964  CD  GLU   120      24.262   0.831  12.261  1.000000  0.000          0
ATOM   1965  OE1 GLU   120      23.916   1.275  13.376  1.000000  0.000          0
ATOM   1966  OE2 GLU   120      25.095  -0.102  12.222  1.000000  0.000          0
ATOM   1967  C   GLU   120      21.093   0.341  10.542  1.000000  0.000          0
ATOM   1968  O   GLU   120      20.812   0.121  11.730  1.000000  0.000          0
ATOM   1969  N   LYS   121      20.353   1.224   9.896  1.000000  0.000          0
ATOM   1970  H   LYS   121      20.615   1.518   8.966  1.000000  0.000          0
ATOM   1971  CA  LYS   121      19.283   1.927  10.579  1.000000  0.000          0
ATOM   1972  HA  LYS   121      19.622   2.320  11.538  1.000000  0.000          0
ATOM   1973  CB  LYS   121      18.841   3.131   9.716  1.000000  0.000          0
ATOM   1974  HB2 LYS   121      18.753   2.915   8.650  1.000000  0.000          0
ATOM   1975  HB3 LYS   121      17.883   3.439  10.136  1.000000  0.000          0
ATOM   1976  CG  LYS   121      19.822   4.375   9.774  1.000000  0.000          0
ATOM   1977  HG2 LYS   121      20.525   4.227   8.953  1.000000  0.000          0
ATOM   1978  HG3 LYS   121      19.194   5.184   9.402  1.000000  0.000          0
ATOM   1979  CD  LYS   121      20.588   4.756  11.077  1.000000  0.000          0
ATOM   1980  HD2 LYS   121      19.923   4.500  11.902  1.000000  0.000          0
ATOM   1981  HD3 LYS   121      21.565   4.274  11.122  1.000000  0.000          0
ATOM   1982  CE  LYS   121      20.831   6.296  11.046  1.000000  0.000          0
ATOM   1983  HE2 LYS   121      21.361   6.586  10.138  1.000000  0.000          0
ATOM   1984  HE3 LYS   121      19.832   6.724  10.976  1.000000  0.000          0
ATOM   1985  NZ  LYS   121      21.576   6.685  12.287  1.000000  0.000          0
ATOM   1986  HZ1 LYS   121      22.536   6.371  12.316  1.000000  0.000          0
ATOM   1987  HZ2 LYS   121      21.666   7.680  12.432  1.000000  0.000          0
ATOM   1988  HZ3 LYS   121      21.114   6.402  13.140  1.000000  0.000          0
ATOM   1989  C   LYS   121      18.135   0.974  10.920  1.000000  0.000          0
ATOM   1990  O   LYS   121      17.507   1.064  11.984  1.000000  0.000          0
ATOM   1991  N   TYR   122      17.922   0.030  10.056  1.000000  0.000          0
ATOM   1992  H   TYR   122      18.250   0.139   9.107  1.000000  0.000          0
ATOM   1993  CA  TYR   122      17.084  -1.120  10.421  1.000000  0.000          0
ATOM   1994  HA  TYR   122      16.064  -0.878  10.720  1.000000  0.000          0
ATOM   1995  CB  TYR   122      16.918  -1.883   9.030  1.000000  0.000          0
ATOM   1996  HB2 TYR   122      16.557  -1.063   8.410  1.000000  0.000          0
ATOM   1997  HB3 TYR   122      17.931  -2.216   8.804  1.000000  0.000          0
ATOM   1998  CG  TYR   122      15.878  -3.090   8.992  1.000000  0.000          0
ATOM   1999  CD1 TYR   122      16.241  -4.382   8.445  1.000000  0.000          0
ATOM   2000  HD1 TYR   122      17.244  -4.522   8.069  1.000000  0.000          0
ATOM   2001  CE1 TYR   122      15.299  -5.434   8.381  1.000000  0.000          0
ATOM   2002  HE1 TYR   122      15.667  -6.394   8.052  1.000000  0.000          0
ATOM   2003  CZ  TYR   122      14.003  -5.166   8.751  1.000000  0.000          0
ATOM   2004  OH  TYR   122      13.043  -6.141   8.676  1.000000  0.000          0
ATOM   2005  HH  TYR   122      12.420  -5.981   9.388  1.000000  0.000          0
ATOM   2006  CE2 TYR   122      13.550  -3.950   9.320  1.000000  0.000          0
ATOM   2007  HE2 TYR   122      12.559  -3.854   9.739  1.000000  0.000          0
ATOM   2008  CD2 TYR   122      14.523  -2.907   9.443  1.000000  0.000          0
ATOM   2009  HD2 TYR   122      14.287  -1.938   9.859  1.000000  0.000          0
ATOM   2010  C   TYR   122      17.628  -1.983  11.505  1.000000  0.000          0
ATOM   2011  O   TYR   122      16.809  -2.382  12.247  1.000000  0.000          0
ATOM   2012  N   SER   123      18.944  -2.267  11.658  1.000000  0.000          0
ATOM   2013  H   SER   123      19.640  -1.893  11.030  1.000000  0.000          0
ATOM   2014  CA  SER   123      19.505  -3.141  12.673  1.000000  0.000          0
ATOM   2015  HA  SER   123      18.782  -3.928  12.889  1.000000  0.000          0
ATOM   2016  CB  SER   123      20.798  -3.920  12.320  1.000000  0.000          0
ATOM   2017  HB2 SER   123      21.628  -3.224  12.188  1.000000  0.000          0
ATOM   2018  HB3 SER   123      21.002  -4.577  13.165  1.000000  0.000          0
ATOM   2019  OG  SER   123      20.595  -4.632  11.109  1.000000  0.000          0
ATOM   2020  HG  SER   123      20.426  -4.088  10.336  1.000000  0.000          0
ATOM   2021  C   SER   123      19.509  -2.486  14.062  1.000000  0.000          0
ATOM   2022  O   SER   123      19.946  -2.989  15.085  1.000000  0.000          0
ATOM   2023  N   LYS   124      18.920  -1.259  14.118  1.000000  0.000          0
ATOM   2024  H   LYS   124      18.827  -0.889  13.182  1.000000  0.000          0
ATOM   2025  CA  LYS   124      18.927  -0.349  15.260  1.000000  0.000          0
ATOM   2026  HA  LYS   124      19.262  -0.965  16.095  1.000000  0.000          0
ATOM   2027  CB  LYS   124      19.973   0.773  14.966  1.000000  0.000          0
ATOM   2028  HB2 LYS   124      19.868   1.276  14.004  1.000000  0.000          0
ATOM   2029  HB3 LYS   124      19.902   1.582  15.692  1.000000  0.000          0
ATOM   2030  CG  LYS   124      21.398   0.303  14.984  1.000000  0.000          0
ATOM   2031  HG2 LYS   124      21.617  -0.426  14.203  1.000000  0.000          0
ATOM   2032  HG3 LYS   124      21.907   1.216  14.680  1.000000  0.000          0
ATOM   2033  CD  LYS   124      21.850  -0.095  16.427  1.000000  0.000          0
ATOM   2034  HD2 LYS   124      21.365   0.568  17.144  1.000000  0.000          0
ATOM   2035  HD3 LYS   124      21.581  -1.135  16.604  1.000000  0.000          0
ATOM   2036  CE  LYS   124      23.299   0.139  16.827  1.000000  0.000          0
ATOM   2037  HE2 LYS   124      23.559   1.184  16.994  1.000000  0.000          0
ATOM   2038  HE3 LYS   124      23.445  -0.399  17.764  1.000000  0.000          0
ATOM   2039  NZ  LYS   124      24.191  -0.350  15.782  1.000000  0.000          0
ATOM   2040  HZ1 LYS   124      24.024  -1.324  15.572  1.000000  0.000          0
ATOM   2041  HZ2 LYS   124      24.052   0.161  14.923  1.000000  0.000          0
ATOM   2042  HZ3 LYS   124      25.142  -0.340  16.123  1.000000  0.000          0
ATOM   2043  C   LYS   124      17.536   0.194  15.501  1.000000  0.000          0
ATOM   2044  O   LYS   124      17.296   1.314  15.962  1.000000  0.000          0
ATOM   2045  N   CYS   125      16.492  -0.660  15.233  1.000000  0.000          0
ATOM   2046  H   CYS   125      16.664  -1.434  14.608  1.000000  0.000          0
ATOM   2047  CA  CYS   125      15.118  -0.425  15.568  1.000000  0.000          0
ATOM   2048  HA  CYS   125      15.101   0.304  16.378  1.000000  0.000          0
ATOM   2049  CB  CYS   125      14.481   0.173  14.359  1.000000  0.000          0
ATOM   2050  HB2 CYS   125      15.060   1.031  14.019  1.000000  0.000          0
ATOM   2051  HB3 CYS   125      14.463  -0.526  13.525  1.000000  0.000          0
ATOM   2052  SG  CYS   125      12.725   0.585  14.635  1.000000  0.000          0
ATOM   2053  HG  CYS   125      12.811   1.918  14.611  1.000000  0.000          0
ATOM   2054  C   CYS   125      14.427  -1.735  16.053  1.000000  0.000          0
ATOM   2055  O   CYS   125      14.449  -2.757  15.311  1.000000  0.000          0
ATOM   2056  N   SER   126      13.756  -1.652  17.289  1.000000  0.000          0
ATOM   2057  H   SER   126      13.746  -0.813  17.851  1.000000  0.000          0
ATOM   2058  CA  SER   126      13.014  -2.738  17.914  1.000000  0.000          0
ATOM   2059  HA  SER   126      13.573  -3.673  17.921  1.000000  0.000          0
ATOM   2060  CB  SER   126      12.716  -2.363  19.361  1.000000  0.000          0
ATOM   2061  HB2 SER   126      12.342  -1.340  19.375  1.000000  0.000          0
ATOM   2062  HB3 SER   126      11.940  -3.057  19.686  1.000000  0.000          0
ATOM   2063  OG  SER   126      13.932  -2.455  20.102  1.000000  0.000          0
ATOM   2064  HG  SER   126      13.661  -2.400  21.022  1.000000  0.000          0
ATOM   2065  C   SER   126      11.825  -3.052  17.059  1.000000  0.000          0
ATOM   2066  O   SER   126      10.966  -2.132  17.002  1.000000  0.000          0
ATOM   2067  OXT SER   126      11.811  -4.064  16.340  1.000000  0.000          0
TER    2068      SER   126 
ATOM   2068  N   MET   127     -35.060  31.421   1.644  1.000000  0.000          0
ATOM   2069  H1  MET   127     -35.426  32.015   2.375  1.000000  0.000          0
ATOM   2070  H2  MET   127     -34.831  32.022   0.865  1.000000  0.000          0
ATOM   2071  H3  MET   127     -34.209  31.066   2.053  1.000000  0.000          0
ATOM   2072  CA  MET   127     -35.885  30.348   1.300  1.000000  0.000          0
ATOM   2073  HA  MET   127     -36.017  29.576   2.058  1.000000  0.000          0
ATOM   2074  CB  MET   127     -37.306  30.762   0.907  1.000000  0.000          0
ATOM   2075  HB2 MET   127     -37.428  31.670   0.316  1.000000  0.000          0
ATOM   2076  HB3 MET   127     -37.824  29.972   0.364  1.000000  0.000          0
ATOM   2077  CG  MET   127     -38.096  31.052   2.164  1.000000  0.000          0
ATOM   2078  HG2 MET   127     -37.763  30.461   3.017  1.000000  0.000          0
ATOM   2079  HG3 MET   127     -37.732  32.045   2.427  1.000000  0.000          0
ATOM   2080  SD  MET   127     -39.870  31.001   1.985  1.000000  0.000          0
ATOM   2081  CE  MET   127     -40.054  32.729   1.275  1.000000  0.000          0
ATOM   2082  HE1 MET   127     -40.062  33.540   2.002  1.000000  0.000          0
ATOM   2083  HE2 MET   127     -39.230  32.943   0.593  1.000000  0.000          0
ATOM   2084  HE3 MET   127     -41.005  32.874   0.764  1.000000  0.000          0
ATOM   2085  C   MET   127     -35.394  29.735  -0.017  1.000000  0.000          0
ATOM   2086  O   MET   127     -34.754  30.367  -0.870  1.000000  0.000          0
ATOM   2087  N   HIE   128     -35.718  28.442  -0.234  1.000000  0.000          0
ATOM   2088  H   HIE   128     -36.091  27.859   0.502  1.000000  0.000          0
ATOM   2089  CA  HIE   128     -35.190  27.631  -1.369  1.000000  0.000          0
ATOM   2090  HA  HIE   128     -35.386  28.228  -2.258  1.000000  0.000          0
ATOM   2091  CB  HIE   128     -33.711  27.253  -1.227  1.000000  0.000          0
ATOM   2092  HB2 HIE   128     -33.511  26.549  -0.421  1.000000  0.000          0
ATOM   2093  HB3 HIE   128     -33.185  28.193  -1.046  1.000000  0.000          0
ATOM   2094  CG  HIE   128     -33.187  26.582  -2.425  1.000000  0.000          0
ATOM   2095  ND1 HIE   128     -33.264  25.206  -2.671  1.000000  0.000          0
ATOM   2096  CE1 HIE   128     -32.679  24.995  -3.892  1.000000  0.000          0
ATOM   2097  HE1 HIE   128     -32.472  24.023  -4.315  1.000000  0.000          0
ATOM   2098  NE2 HIE   128     -32.180  26.146  -4.328  1.000000  0.000          0
ATOM   2099  HE2 HIE   128     -31.604  26.284  -5.146  1.000000  0.000          0
ATOM   2100  CD2 HIE   128     -32.490  27.174  -3.398  1.000000  0.000          0
ATOM   2101  HD2 HIE   128     -32.335  28.244  -3.409  1.000000  0.000          0
ATOM   2102  C   HIE   128     -36.117  26.380  -1.567  1.000000  0.000          0
ATOM   2103  O   HIE   128     -36.751  25.951  -0.563  1.000000  0.000          0
ATOM   2104  N   HIE   129     -36.181  25.807  -2.738  1.000000  0.000          0
ATOM   2105  H   HIE   129     -35.760  26.315  -3.501  1.000000  0.000          0
ATOM   2106  CA  HIE   129     -37.102  24.667  -2.970  1.000000  0.000          0
ATOM   2107  HA  HIE   129     -37.992  24.947  -2.407  1.000000  0.000          0
ATOM   2108  CB  HIE   129     -37.493  24.571  -4.498  1.000000  0.000          0
ATOM   2109  HB2 HIE   129     -37.978  25.497  -4.814  1.000000  0.000          0
ATOM   2110  HB3 HIE   129     -38.214  23.766  -4.633  1.000000  0.000          0
ATOM   2111  CG  HIE   129     -36.500  24.289  -5.571  1.000000  0.000          0
ATOM   2112  ND1 HIE   129     -35.898  25.319  -6.282  1.000000  0.000          0
ATOM   2113  CE1 HIE   129     -35.007  24.719  -7.061  1.000000  0.000          0
ATOM   2114  HE1 HIE   129     -34.320  25.172  -7.760  1.000000  0.000          0
ATOM   2115  NE2 HIE   129     -35.014  23.386  -6.821  1.000000  0.000          0
ATOM   2116  HE2 HIE   129     -34.416  22.734  -7.309  1.000000  0.000          0
ATOM   2117  CD2 HIE   129     -35.887  23.120  -5.782  1.000000  0.000          0
ATOM   2118  HD2 HIE   129     -36.067  22.165  -5.311  1.000000  0.000          0
ATOM   2119  C   HIE   129     -36.571  23.279  -2.547  1.000000  0.000          0
ATOM   2120  O   HIE   129     -37.183  22.221  -2.833  1.000000  0.000          0
ATOM   2121  N   HIE   130     -35.414  23.274  -1.818  1.000000  0.000          0
ATOM   2122  H   HIE   130     -34.949  24.167  -1.739  1.000000  0.000          0
ATOM   2123  CA  HIE   130     -34.862  22.077  -1.109  1.000000  0.000          0
ATOM   2124  HA  HIE   130     -35.658  21.347  -0.959  1.000000  0.000          0
ATOM   2125  CB  HIE   130     -33.818  21.559  -2.048  1.000000  0.000          0
ATOM   2126  HB2 HIE   130     -33.056  22.327  -2.184  1.000000  0.000          0
ATOM   2127  HB3 HIE   130     -34.339  21.191  -2.932  1.000000  0.000          0
ATOM   2128  CG  HIE   130     -33.136  20.340  -1.458  1.000000  0.000          0
ATOM   2129  ND1 HIE   130     -33.638  19.077  -1.159  1.000000  0.000          0
ATOM   2130  CE1 HIE   130     -32.614  18.411  -0.596  1.000000  0.000          0
ATOM   2131  HE1 HIE   130     -32.581  17.396  -0.228  1.000000  0.000          0
ATOM   2132  NE2 HIE   130     -31.518  19.164  -0.503  1.000000  0.000          0
ATOM   2133  HE2 HIE   130     -30.626  18.820  -0.179  1.000000  0.000          0
ATOM   2134  CD2 HIE   130     -31.832  20.352  -0.992  1.000000  0.000          0
ATOM   2135  HD2 HIE   130     -31.227  21.246  -0.985  1.000000  0.000          0
ATOM   2136  C   HIE   130     -34.355  22.403   0.288  1.000000  0.000          0
ATOM   2137  O   HIE   130     -34.073  23.560   0.582  1.000000  0.000          0
ATOM   2138  N   HIE   131     -34.294  21.438   1.150  1.000000  0.000          0
ATOM   2139  H   HIE   131     -34.481  20.494   0.844  1.000000  0.000          0
ATOM   2140  CA  HIE   131     -33.813  21.407   2.583  1.000000  0.000          0
ATOM   2141  HA  HIE   131     -33.668  22.428   2.939  1.000000  0.000          0
ATOM   2142  CB  HIE   131     -34.828  20.723   3.518  1.000000  0.000          0
ATOM   2143  HB2 HIE   131     -35.123  19.753   3.118  1.000000  0.000          0
ATOM   2144  HB3 HIE   131     -35.704  21.338   3.313  1.000000  0.000          0
ATOM   2145  CG  HIE   131     -34.392  20.764   4.966  1.000000  0.000          0
ATOM   2146  ND1 HIE   131     -33.682  21.875   5.514  1.000000  0.000          0
ATOM   2147  CE1 HIE   131     -33.449  21.465   6.756  1.000000  0.000          0
ATOM   2148  HE1 HIE   131     -32.940  22.054   7.504  1.000000  0.000          0
ATOM   2149  NE2 HIE   131     -33.818  20.187   6.959  1.000000  0.000          0
ATOM   2150  HE2 HIE   131     -33.818  19.693   7.841  1.000000  0.000          0
ATOM   2151  CD2 HIE   131     -34.412  19.713   5.844  1.000000  0.000          0
ATOM   2152  HD2 HIE   131     -34.926  18.790   5.617  1.000000  0.000          0
ATOM   2153  C   HIE   131     -32.419  20.827   2.547  1.000000  0.000          0
ATOM   2154  O   HIE   131     -32.212  19.621   2.636  1.000000  0.000          0
ATOM   2155  N   HIE   132     -31.407  21.657   2.231  1.000000  0.000          0
ATOM   2156  H   HIE   132     -31.626  22.600   1.942  1.000000  0.000          0
ATOM   2157  CA  HIE   132     -29.970  21.348   2.244  1.000000  0.000          0
ATOM   2158  HA  HIE   132     -29.688  20.497   1.625  1.000000  0.000          0
ATOM   2159  CB  HIE   132     -29.178  22.602   1.734  1.000000  0.000          0
ATOM   2160  HB2 HIE   132     -28.128  22.337   1.624  1.000000  0.000          0
ATOM   2161  HB3 HIE   132     -29.327  23.432   2.424  1.000000  0.000          0
ATOM   2162  CG  HIE   132     -29.633  23.151   0.436  1.000000  0.000          0
ATOM   2163  ND1 HIE   132     -29.171  22.825  -0.845  1.000000  0.000          0
ATOM   2164  CE1 HIE   132     -29.864  23.448  -1.813  1.000000  0.000          0
ATOM   2165  HE1 HIE   132     -29.682  23.383  -2.876  1.000000  0.000          0
ATOM   2166  NE2 HIE   132     -30.845  24.130  -1.152  1.000000  0.000          0
ATOM   2167  HE2 HIE   132     -31.581  24.627  -1.634  1.000000  0.000          0
ATOM   2168  CD2 HIE   132     -30.765  23.861   0.249  1.000000  0.000          0
ATOM   2169  HD2 HIE   132     -31.483  24.198   0.983  1.000000  0.000          0
ATOM   2170  C   HIE   132     -29.395  21.025   3.623  1.000000  0.000          0
ATOM   2171  O   HIE   132     -29.380  21.904   4.498  1.000000  0.000          0
ATOM   2172  N   HIE   133     -28.917  19.765   3.885  1.000000  0.000          0
ATOM   2173  H   HIE   133     -28.846  19.098   3.129  1.000000  0.000          0
ATOM   2174  CA  HIE   133     -28.504  19.213   5.261  1.000000  0.000          0
ATOM   2175  HA  HIE   133     -29.185  19.630   6.001  1.000000  0.000          0
ATOM   2176  CB  HIE   133     -28.667  17.671   5.297  1.000000  0.000          0
ATOM   2177  HB2 HIE   133     -28.259  17.432   6.278  1.000000  0.000          0
ATOM   2178  HB3 HIE   133     -28.041  17.202   4.538  1.000000  0.000          0
ATOM   2179  CG  HIE   133     -30.080  17.174   5.203  1.000000  0.000          0
ATOM   2180  ND1 HIE   133     -30.303  15.959   4.706  1.000000  0.000          0
ATOM   2181  CE1 HIE   133     -31.611  15.695   4.820  1.000000  0.000          0
ATOM   2182  HE1 HIE   133     -32.093  14.802   4.452  1.000000  0.000          0
ATOM   2183  NE2 HIE   133     -32.236  16.716   5.345  1.000000  0.000          0
ATOM   2184  HE2 HIE   133     -33.190  16.656   5.672  1.000000  0.000          0
ATOM   2185  CD2 HIE   133     -31.278  17.619   5.733  1.000000  0.000          0
ATOM   2186  HD2 HIE   133     -31.412  18.560   6.244  1.000000  0.000          0
ATOM   2187  C   HIE   133     -27.067  19.606   5.679  1.000000  0.000          0
ATOM   2188  O   HIE   133     -26.214  20.036   4.895  1.000000  0.000          0
ATOM   2189  N   LYS   134     -26.767  19.244   6.912  1.000000  0.000          0
ATOM   2190  H   LYS   134     -27.538  18.856   7.435  1.000000  0.000          0
ATOM   2191  CA  LYS   134     -25.405  19.343   7.500  1.000000  0.000          0
ATOM   2192  HA  LYS   134     -24.666  19.627   6.751  1.000000  0.000          0
ATOM   2193  CB  LYS   134     -25.514  20.339   8.663  1.000000  0.000          0
ATOM   2194  HB2 LYS   134     -26.168  19.914   9.424  1.000000  0.000          0
ATOM   2195  HB3 LYS   134     -24.508  20.276   9.076  1.000000  0.000          0
ATOM   2196  CG  LYS   134     -25.846  21.734   8.230  1.000000  0.000          0
ATOM   2197  HG2 LYS   134     -25.068  21.910   7.487  1.000000  0.000          0
ATOM   2198  HG3 LYS   134     -26.791  21.716   7.686  1.000000  0.000          0
ATOM   2199  CD  LYS   134     -25.827  22.841   9.210  1.000000  0.000          0
ATOM   2200  HD2 LYS   134     -24.980  22.688   9.878  1.000000  0.000          0
ATOM   2201  HD3 LYS   134     -25.635  23.753   8.644  1.000000  0.000          0
ATOM   2202  CE  LYS   134     -27.067  22.939  10.184  1.000000  0.000          0
ATOM   2203  HE2 LYS   134     -28.055  22.992   9.729  1.000000  0.000          0
ATOM   2204  HE3 LYS   134     -27.231  22.051  10.793  1.000000  0.000          0
ATOM   2205  NZ  LYS   134     -27.045  24.203  10.943  1.000000  0.000          0
ATOM   2206  HZ1 LYS   134     -27.818  24.800  10.687  1.000000  0.000          0
ATOM   2207  HZ2 LYS   134     -27.369  24.068  11.890  1.000000  0.000          0
ATOM   2208  HZ3 LYS   134     -26.138  24.648  10.952  1.000000  0.000          0
ATOM   2209  C   LYS   134     -24.971  17.966   7.960  1.000000  0.000          0
ATOM   2210  O   LYS   134     -25.786  17.112   8.181  1.000000  0.000          0
ATOM   2211  N   VAL   135     -23.637  17.777   8.093  1.000000  0.000          0
ATOM   2212  H   VAL   135     -23.043  18.595   8.059  1.000000  0.000          0
ATOM   2213  CA  VAL   135     -22.983  16.454   8.377  1.000000  0.000          0
ATOM   2214  HA  VAL   135     -23.498  15.673   7.816  1.000000  0.000          0
ATOM   2215  CB  VAL   135     -21.495  16.464   7.906  1.000000  0.000          0
ATOM   2216  HB  VAL   135     -20.954  17.338   8.270  1.000000  0.000          0
ATOM   2217  CG1 VAL   135     -20.751  15.124   8.140  1.000000  0.000          0
ATOM   2218 HG11 VAL   135     -20.244  15.042   9.101  1.000000  0.000          0
ATOM   2219 HG12 VAL   135     -21.397  14.247   8.149  1.000000  0.000          0
ATOM   2220 HG13 VAL   135     -19.951  14.928   7.426  1.000000  0.000          0
ATOM   2221  CG2 VAL   135     -21.545  16.672   6.376  1.000000  0.000          0
ATOM   2222 HG21 VAL   135     -22.005  15.773   5.969  1.000000  0.000          0
ATOM   2223 HG22 VAL   135     -22.187  17.487   6.040  1.000000  0.000          0
ATOM   2224 HG23 VAL   135     -20.515  16.798   6.039  1.000000  0.000          0
ATOM   2225  C   VAL   135     -22.997  16.174   9.820  1.000000  0.000          0
ATOM   2226  O   VAL   135     -22.726  17.061  10.654  1.000000  0.000          0
ATOM   2227  N   LEU   136     -23.295  14.895  10.206  1.000000  0.000          0
ATOM   2228  H   LEU   136     -23.400  14.219   9.463  1.000000  0.000          0
ATOM   2229  CA  LEU   136     -23.196  14.385  11.617  1.000000  0.000          0
ATOM   2230  HA  LEU   136     -23.079  15.259  12.258  1.000000  0.000          0
ATOM   2231  CB  LEU   136     -24.503  13.694  11.961  1.000000  0.000          0
ATOM   2232  HB2 LEU   136     -24.641  12.773  11.393  1.000000  0.000          0
ATOM   2233  HB3 LEU   136     -24.439  13.418  13.013  1.000000  0.000          0
ATOM   2234  CG  LEU   136     -25.756  14.565  11.828  1.000000  0.000          0
ATOM   2235  HG  LEU   136     -25.765  14.959  10.813  1.000000  0.000          0
ATOM   2236  CD1 LEU   136     -26.998  13.752  12.155  1.000000  0.000          0
ATOM   2237 HD11 LEU   136     -27.849  14.432  12.103  1.000000  0.000          0
ATOM   2238 HD12 LEU   136     -27.139  12.933  11.451  1.000000  0.000          0
ATOM   2239 HD13 LEU   136     -26.959  13.310  13.151  1.000000  0.000          0
ATOM   2240  CD2 LEU   136     -25.713  15.748  12.827  1.000000  0.000          0
ATOM   2241 HD21 LEU   136     -25.320  15.481  13.809  1.000000  0.000          0
ATOM   2242 HD22 LEU   136     -25.080  16.482  12.330  1.000000  0.000          0
ATOM   2243 HD23 LEU   136     -26.652  16.299  12.873  1.000000  0.000          0
ATOM   2244  C   LEU   136     -21.925  13.597  11.912  1.000000  0.000          0
ATOM   2245  O   LEU   136     -21.759  12.534  11.338  1.000000  0.000          0
ATOM   2246  N   GLN   137     -21.196  14.002  12.991  1.000000  0.000          0
ATOM   2247  H   GLN   137     -21.423  14.875  13.448  1.000000  0.000          0
ATOM   2248  CA  GLN   137     -19.970  13.372  13.442  1.000000  0.000          0
ATOM   2249  HA  GLN   137     -19.645  13.986  14.283  1.000000  0.000          0
ATOM   2250  CB  GLN   137     -20.220  11.936  13.924  1.000000  0.000          0
ATOM   2251  HB2 GLN   137     -20.743  11.454  13.098  1.000000  0.000          0
ATOM   2252  HB3 GLN   137     -19.271  11.500  14.240  1.000000  0.000          0
ATOM   2253  CG  GLN   137     -21.184  11.890  15.180  1.000000  0.000          0
ATOM   2254  HG2 GLN   137     -21.962  12.641  15.044  1.000000  0.000          0
ATOM   2255  HG3 GLN   137     -21.708  10.934  15.176  1.000000  0.000          0
ATOM   2256  CD  GLN   137     -20.386  11.965  16.472  1.000000  0.000          0
ATOM   2257  OE1 GLN   137     -20.073  10.896  17.025  1.000000  0.000          0
ATOM   2258  NE2 GLN   137     -20.036  13.123  16.915  1.000000  0.000          0
ATOM   2259 HE21 GLN   137     -19.434  13.126  17.727  1.000000  0.000          0
ATOM   2260 HE22 GLN   137     -20.260  13.973  16.417  1.000000  0.000          0
ATOM   2261  C   GLN   137     -18.827  13.357  12.422  1.000000  0.000          0
ATOM   2262  O   GLN   137     -18.994  13.629  11.251  1.000000  0.000          0
ATOM   2263  N   GLU   138     -17.610  13.093  12.882  1.000000  0.000          0
ATOM   2264  H   GLU   138     -17.460  12.810  13.841  1.000000  0.000          0
ATOM   2265  CA  GLU   138     -16.409  13.282  12.013  1.000000  0.000          0
ATOM   2266  HA  GLU   138     -16.434  14.237  11.488  1.000000  0.000          0
ATOM   2267  CB  GLU   138     -15.126  13.354  12.837  1.000000  0.000          0
ATOM   2268  HB2 GLU   138     -15.338  14.069  13.632  1.000000  0.000          0
ATOM   2269  HB3 GLU   138     -14.925  12.381  13.288  1.000000  0.000          0
ATOM   2270  CG  GLU   138     -13.824  13.912  12.134  1.000000  0.000          0
ATOM   2271  HG2 GLU   138     -13.059  13.876  12.909  1.000000  0.000          0
ATOM   2272  HG3 GLU   138     -13.447  13.244  11.360  1.000000  0.000          0
ATOM   2273  CD  GLU   138     -13.858  15.354  11.533  1.000000  0.000          0
ATOM   2274  OE1 GLU   138     -12.814  15.902  11.058  1.000000  0.000          0
ATOM   2275  OE2 GLU   138     -14.908  16.022  11.676  1.000000  0.000          0
ATOM   2276  C   GLU   138     -16.320  12.180  10.957  1.000000  0.000          0
ATOM   2277  O   GLU   138     -16.390  11.011  11.351  1.000000  0.000          0
ATOM   2278  N   PRO   139     -16.043  12.487   9.639  1.000000  0.000          0
ATOM   2279  CD  PRO   139     -16.363  13.804   8.966  1.000000  0.000          0
ATOM   2280  HD2 PRO   139     -15.407  14.325   9.011  1.000000  0.000          0
ATOM   2281  HD3 PRO   139     -17.144  14.361   9.484  1.000000  0.000          0
ATOM   2282  CG  PRO   139     -16.738  13.388   7.531  1.000000  0.000          0
ATOM   2283  HG2 PRO   139     -16.483  14.124   6.768  1.000000  0.000          0
ATOM   2284  HG3 PRO   139     -17.783  13.097   7.638  1.000000  0.000          0
ATOM   2285  CB  PRO   139     -15.866  12.187   7.198  1.000000  0.000          0
ATOM   2286  HB2 PRO   139     -14.856  12.549   7.006  1.000000  0.000          0
ATOM   2287  HB3 PRO   139     -16.246  11.575   6.380  1.000000  0.000          0
ATOM   2288  CA  PRO   139     -15.949  11.450   8.561  1.000000  0.000          0
ATOM   2289  HA  PRO   139     -16.869  10.868   8.599  1.000000  0.000          0
ATOM   2290  C   PRO   139     -14.827  10.463   8.671  1.000000  0.000          0
ATOM   2291  O   PRO   139     -13.665  10.824   8.937  1.000000  0.000          0
ATOM   2292  N   THR   140     -15.076   9.139   8.335  1.000000  0.000          0
ATOM   2293  H   THR   140     -15.964   8.990   7.878  1.000000  0.000          0
ATOM   2294  CA  THR   140     -14.246   7.911   8.653  1.000000  0.000          0
ATOM   2295  HA  THR   140     -13.331   8.128   9.206  1.000000  0.000          0
ATOM   2296  CB  THR   140     -15.049   6.935   9.543  1.000000  0.000          0
ATOM   2297  HB  THR   140     -15.836   6.543   8.900  1.000000  0.000          0
ATOM   2298  CG2 THR   140     -14.204   5.794  10.105  1.000000  0.000          0
ATOM   2299 HG21 THR   140     -14.804   5.062  10.646  1.000000  0.000          0
ATOM   2300 HG22 THR   140     -13.648   5.176   9.401  1.000000  0.000          0
ATOM   2301 HG23 THR   140     -13.505   6.161  10.854  1.000000  0.000          0
ATOM   2302  OG1 THR   140     -15.576   7.630  10.695  1.000000  0.000          0
ATOM   2303  HG1 THR   140     -16.413   8.031  10.449  1.000000  0.000          0
ATOM   2304  C   THR   140     -13.795   7.307   7.346  1.000000  0.000          0
ATOM   2305  O   THR   140     -14.454   7.427   6.306  1.000000  0.000          0
ATOM   2306  N   CYS   141     -12.596   6.650   7.301  1.000000  0.000          0
ATOM   2307  H   CYS   141     -11.942   6.610   8.069  1.000000  0.000          0
ATOM   2308  CA  CYS   141     -12.020   6.225   5.986  1.000000  0.000          0
ATOM   2309  HA  CYS   141     -12.803   5.802   5.357  1.000000  0.000          0
ATOM   2310  CB  CYS   141     -11.502   7.512   5.273  1.000000  0.000          0
ATOM   2311  HB2 CYS   141     -12.290   8.262   5.214  1.000000  0.000          0
ATOM   2312  HB3 CYS   141     -10.646   7.839   5.865  1.000000  0.000          0
ATOM   2313  SG  CYS   141     -11.022   7.128   3.548  1.000000  0.000          0
ATOM   2314  HG  CYS   141      -9.882   7.818   3.465  1.000000  0.000          0
ATOM   2315  C   CYS   141     -11.030   5.071   6.087  1.000000  0.000          0
ATOM   2316  O   CYS   141     -10.448   4.691   7.122  1.000000  0.000          0
ATOM   2317  N   VAL   142     -10.895   4.332   4.948  1.000000  0.000          0
ATOM   2318  H   VAL   142     -11.440   4.589   4.137  1.000000  0.000          0
ATOM   2319  CA  VAL   142     -10.037   3.184   4.782  1.000000  0.000          0
ATOM   2320  HA  VAL   142      -9.365   3.090   5.635  1.000000  0.000          0
ATOM   2321  CB  VAL   142     -10.824   1.901   4.915  1.000000  0.000          0
ATOM   2322  HB  VAL   142     -10.031   1.160   4.804  1.000000  0.000          0
ATOM   2323  CG1 VAL   142     -11.481   1.798   6.370  1.000000  0.000          0
ATOM   2324 HG11 VAL   142     -10.663   1.878   7.085  1.000000  0.000          0
ATOM   2325 HG12 VAL   142     -12.260   2.558   6.426  1.000000  0.000          0
ATOM   2326 HG13 VAL   142     -11.950   0.815   6.411  1.000000  0.000          0
ATOM   2327  CG2 VAL   142     -11.801   1.681   3.747  1.000000  0.000          0
ATOM   2328 HG21 VAL   142     -12.318   0.735   3.901  1.000000  0.000          0
ATOM   2329 HG22 VAL   142     -12.467   2.542   3.807  1.000000  0.000          0
ATOM   2330 HG23 VAL   142     -11.240   1.706   2.812  1.000000  0.000          0
ATOM   2331  C   VAL   142      -9.277   3.283   3.414  1.000000  0.000          0
ATOM   2332  O   VAL   142      -9.508   4.211   2.645  1.000000  0.000          0
ATOM   2333  N   SER   143      -8.367   2.329   3.090  1.000000  0.000          0
ATOM   2334  H   SER   143      -8.350   1.556   3.740  1.000000  0.000          0
ATOM   2335  CA  SER   143      -7.652   2.261   1.840  1.000000  0.000          0
ATOM   2336  HA  SER   143      -8.285   2.539   0.997  1.000000  0.000          0
ATOM   2337  CB  SER   143      -6.407   3.177   2.000  1.000000  0.000          0
ATOM   2338  HB2 SER   143      -6.658   4.237   1.950  1.000000  0.000          0
ATOM   2339  HB3 SER   143      -6.065   2.984   3.016  1.000000  0.000          0
ATOM   2340  OG  SER   143      -5.306   3.006   1.166  1.000000  0.000          0
ATOM   2341  HG  SER   143      -5.547   3.295   0.283  1.000000  0.000          0
ATOM   2342  C   SER   143      -7.238   0.803   1.533  1.000000  0.000          0
ATOM   2343  O   SER   143      -6.931  -0.018   2.434  1.000000  0.000          0
ATOM   2344  N   ASP   144      -7.316   0.502   0.228  1.000000  0.000          0
ATOM   2345  H   ASP   144      -7.624   1.235  -0.395  1.000000  0.000          0
ATOM   2346  CA  ASP   144      -6.958  -0.813  -0.348  1.000000  0.000          0
ATOM   2347  HA  ASP   144      -7.242  -1.548   0.406  1.000000  0.000          0
ATOM   2348  CB  ASP   144      -7.750  -0.955  -1.682  1.000000  0.000          0
ATOM   2349  HB2 ASP   144      -7.759  -2.032  -1.856  1.000000  0.000          0
ATOM   2350  HB3 ASP   144      -8.780  -0.675  -1.462  1.000000  0.000          0
ATOM   2351  CG  ASP   144      -7.192  -0.251  -2.894  1.000000  0.000          0
ATOM   2352  OD1 ASP   144      -6.492   0.735  -2.775  1.000000  0.000          0
ATOM   2353  OD2 ASP   144      -7.519  -0.716  -4.013  1.000000  0.000          0
ATOM   2354  C   ASP   144      -5.467  -1.036  -0.594  1.000000  0.000          0
ATOM   2355  O   ASP   144      -5.173  -2.115  -1.139  1.000000  0.000          0
ATOM   2356  N   TYR   145      -4.686   0.015  -0.273  1.000000  0.000          0
ATOM   2357  H   TYR   145      -5.165   0.821   0.101  1.000000  0.000          0
ATOM   2358  CA  TYR   145      -3.249   0.134  -0.604  1.000000  0.000          0
ATOM   2359  HA  TYR   145      -3.069   1.092  -0.114  1.000000  0.000          0
ATOM   2360  CB  TYR   145      -2.404  -0.932   0.204  1.000000  0.000          0
ATOM   2361  HB2 TYR   145      -3.021  -1.343   1.005  1.000000  0.000          0
ATOM   2362  HB3 TYR   145      -2.204  -1.736  -0.505  1.000000  0.000          0
ATOM   2363  CG  TYR   145      -1.125  -0.384   0.744  1.000000  0.000          0
ATOM   2364  CD1 TYR   145      -1.246   0.452   1.809  1.000000  0.000          0
ATOM   2365  HD1 TYR   145      -2.248   0.580   2.193  1.000000  0.000          0
ATOM   2366  CE1 TYR   145      -0.120   1.080   2.360  1.000000  0.000          0
ATOM   2367  HE1 TYR   145      -0.277   1.892   3.057  1.000000  0.000          0
ATOM   2368  CZ  TYR   145       1.206   0.848   1.785  1.000000  0.000          0
ATOM   2369  OH  TYR   145       2.218   1.613   2.265  1.000000  0.000          0
ATOM   2370  HH  TYR   145       3.025   1.238   1.904  1.000000  0.000          0
ATOM   2371  CE2 TYR   145       1.323  -0.069   0.710  1.000000  0.000          0
ATOM   2372  HE2 TYR   145       2.244  -0.255   0.176  1.000000  0.000          0
ATOM   2373  CD2 TYR   145       0.181  -0.774   0.267  1.000000  0.000          0
ATOM   2374  HD2 TYR   145       0.324  -1.560  -0.462  1.000000  0.000          0
ATOM   2375  C   TYR   145      -2.901   0.154  -2.083  1.000000  0.000          0
ATOM   2376  O   TYR   145      -1.766   0.437  -2.371  1.000000  0.000          0
ATOM   2377  N   MET   146      -3.738  -0.177  -3.085  1.000000  0.000          0
ATOM   2378  H   MET   146      -4.733  -0.206  -2.914  1.000000  0.000          0
ATOM   2379  CA  MET   146      -3.328  -0.333  -4.447  1.000000  0.000          0
ATOM   2380  HA  MET   146      -2.271  -0.118  -4.606  1.000000  0.000          0
ATOM   2381  CB  MET   146      -3.346  -1.796  -4.995  1.000000  0.000          0
ATOM   2382  HB2 MET   146      -2.963  -1.746  -6.014  1.000000  0.000          0
ATOM   2383  HB3 MET   146      -2.695  -2.479  -4.451  1.000000  0.000          0
ATOM   2384  CG  MET   146      -4.806  -2.351  -4.939  1.000000  0.000          0
ATOM   2385  HG2 MET   146      -4.993  -2.313  -3.865  1.000000  0.000          0
ATOM   2386  HG3 MET   146      -5.522  -1.677  -5.410  1.000000  0.000          0
ATOM   2387  SD  MET   146      -4.960  -4.066  -5.605  1.000000  0.000          0
ATOM   2388  CE  MET   146      -5.416  -3.716  -7.330  1.000000  0.000          0
ATOM   2389  HE1 MET   146      -6.248  -3.014  -7.268  1.000000  0.000          0
ATOM   2390  HE2 MET   146      -4.537  -3.283  -7.806  1.000000  0.000          0
ATOM   2391  HE3 MET   146      -5.752  -4.680  -7.710  1.000000  0.000          0
ATOM   2392  C   MET   146      -4.018   0.631  -5.427  1.000000  0.000          0
ATOM   2393  O   MET   146      -3.459   0.817  -6.495  1.000000  0.000          0
ATOM   2394  N   SER   147      -5.218   1.175  -5.186  1.000000  0.000          0
ATOM   2395  H   SER   147      -5.499   1.075  -4.220  1.000000  0.000          0
ATOM   2396  CA  SER   147      -6.039   1.907  -6.164  1.000000  0.000          0
ATOM   2397  HA  SER   147      -5.422   2.516  -6.824  1.000000  0.000          0
ATOM   2398  CB  SER   147      -6.690   0.916  -7.171  1.000000  0.000          0
ATOM   2399  HB2 SER   147      -7.162   1.382  -8.036  1.000000  0.000          0
ATOM   2400  HB3 SER   147      -5.867   0.296  -7.524  1.000000  0.000          0
ATOM   2401  OG  SER   147      -7.628   0.076  -6.607  1.000000  0.000          0
ATOM   2402  HG  SER   147      -7.290  -0.043  -5.715  1.000000  0.000          0
ATOM   2403  C   SER   147      -7.121   2.825  -5.504  1.000000  0.000          0
ATOM   2404  O   SER   147      -7.152   4.057  -5.829  1.000000  0.000          0
ATOM   2405  N   ILE   148      -8.047   2.362  -4.696  1.000000  0.000          0
ATOM   2406  H   ILE   148      -7.925   1.426  -4.337  1.000000  0.000          0
ATOM   2407  CA  ILE   148      -9.349   3.084  -4.365  1.000000  0.000          0
ATOM   2408  HA  ILE   148      -9.207   4.133  -4.629  1.000000  0.000          0
ATOM   2409  CB  ILE   148     -10.517   2.560  -5.269  1.000000  0.000          0
ATOM   2410  HB  ILE   148     -10.591   1.482  -5.132  1.000000  0.000          0
ATOM   2411  CG2 ILE   148     -11.877   3.109  -4.926  1.000000  0.000          0
ATOM   2412 HG21 ILE   148     -11.703   4.184  -4.927  1.000000  0.000          0
ATOM   2413 HG22 ILE   148     -12.572   2.928  -5.747  1.000000  0.000          0
ATOM   2414 HG23 ILE   148     -12.304   2.715  -4.004  1.000000  0.000          0
ATOM   2415  CG1 ILE   148     -10.156   2.738  -6.749  1.000000  0.000          0
ATOM   2416 HG12 ILE   148      -9.593   3.664  -6.872  1.000000  0.000          0
ATOM   2417 HG13 ILE   148      -9.379   1.984  -6.881  1.000000  0.000          0
ATOM   2418  CD1 ILE   148     -11.245   2.738  -7.907  1.000000  0.000          0
ATOM   2419 HD11 ILE   148     -11.695   1.762  -7.725  1.000000  0.000          0
ATOM   2420 HD12 ILE   148     -12.073   3.446  -7.865  1.000000  0.000          0
ATOM   2421 HD13 ILE   148     -10.759   2.580  -8.870  1.000000  0.000          0
ATOM   2422  C   ILE   148      -9.638   3.068  -2.883  1.000000  0.000          0
ATOM   2423  O   ILE   148      -9.761   1.982  -2.240  1.000000  0.000          0
ATOM   2424  N   SER   149      -9.728   4.189  -2.251  1.000000  0.000          0
ATOM   2425  H   SER   149      -9.697   4.981  -2.880  1.000000  0.000          0
ATOM   2426  CA  SER   149     -10.081   4.481  -0.893  1.000000  0.000          0
ATOM   2427  HA  SER   149      -9.891   3.621  -0.251  1.000000  0.000          0
ATOM   2428  CB  SER   149      -9.246   5.619  -0.383  1.000000  0.000          0
ATOM   2429  HB2 SER   149      -8.233   5.323  -0.111  1.000000  0.000          0
ATOM   2430  HB3 SER   149      -9.097   6.284  -1.236  1.000000  0.000          0
ATOM   2431  OG  SER   149      -9.732   6.368   0.699  1.000000  0.000          0
ATOM   2432  HG  SER   149      -9.678   5.777   1.452  1.000000  0.000          0
ATOM   2433  C   SER   149     -11.611   4.822  -0.775  1.000000  0.000          0
ATOM   2434  O   SER   149     -12.258   5.118  -1.771  1.000000  0.000          0
ATOM   2435  N   THR   150     -12.190   4.658   0.356  1.000000  0.000          0
ATOM   2436  H   THR   150     -11.632   4.519   1.187  1.000000  0.000          0
ATOM   2437  CA  THR   150     -13.603   4.756   0.558  1.000000  0.000          0
ATOM   2438  HA  THR   150     -14.049   5.337  -0.250  1.000000  0.000          0
ATOM   2439  CB  THR   150     -14.382   3.436   0.366  1.000000  0.000          0
ATOM   2440  HB  THR   150     -14.134   2.761   1.185  1.000000  0.000          0
ATOM   2441  CG2 THR   150     -15.915   3.661   0.352  1.000000  0.000          0
ATOM   2442 HG21 THR   150     -16.200   4.141  -0.585  1.000000  0.000          0
ATOM   2443 HG22 THR   150     -16.471   2.726   0.429  1.000000  0.000          0
ATOM   2444 HG23 THR   150     -16.195   4.325   1.169  1.000000  0.000          0
ATOM   2445  OG1 THR   150     -14.005   2.814  -0.869  1.000000  0.000          0
ATOM   2446  HG1 THR   150     -14.662   3.103  -1.507  1.000000  0.000          0
ATOM   2447  C   THR   150     -13.756   5.470   1.960  1.000000  0.000          0
ATOM   2448  O   THR   150     -13.260   4.919   2.944  1.000000  0.000          0
ATOM   2449  N   CYS   151     -14.517   6.537   1.944  1.000000  0.000          0
ATOM   2450  H   CYS   151     -14.903   6.876   1.075  1.000000  0.000          0
ATOM   2451  CA  CYS   151     -14.905   7.356   3.078  1.000000  0.000          0
ATOM   2452  HA  CYS   151     -14.472   6.910   3.973  1.000000  0.000          0
ATOM   2453  CB  CYS   151     -14.312   8.773   2.841  1.000000  0.000          0
ATOM   2454  HB2 CYS   151     -13.223   8.812   2.803  1.000000  0.000          0
ATOM   2455  HB3 CYS   151     -14.794   9.011   1.893  1.000000  0.000          0
ATOM   2456  SG  CYS   151     -14.819   9.764   4.228  1.000000  0.000          0
ATOM   2457  HG  CYS   151     -14.153   9.144   5.206  1.000000  0.000          0
ATOM   2458  C   CYS   151     -16.449   7.497   3.319  1.000000  0.000          0
ATOM   2459  O   CYS   151     -17.192   7.563   2.333  1.000000  0.000          0
ATOM   2460  N   GLU   152     -16.908   7.503   4.577  1.000000  0.000          0
ATOM   2461  H   GLU   152     -16.165   7.569   5.258  1.000000  0.000          0
ATOM   2462  CA  GLU   152     -18.297   7.403   5.002  1.000000  0.000          0
ATOM   2463  HA  GLU   152     -18.845   7.748   4.127  1.000000  0.000          0
ATOM   2464  CB  GLU   152     -18.640   5.942   5.234  1.000000  0.000          0
ATOM   2465  HB2 GLU   152     -19.729   5.889   5.194  1.000000  0.000          0
ATOM   2466  HB3 GLU   152     -18.258   5.281   4.457  1.000000  0.000          0
ATOM   2467  CG  GLU   152     -18.119   5.496   6.589  1.000000  0.000          0
ATOM   2468  HG2 GLU   152     -17.051   5.683   6.687  1.000000  0.000          0
ATOM   2469  HG3 GLU   152     -18.624   6.025   7.398  1.000000  0.000          0
ATOM   2470  CD  GLU   152     -18.319   4.000   6.753  1.000000  0.000          0
ATOM   2471  OE1 GLU   152     -17.349   3.301   7.210  1.000000  0.000          0
ATOM   2472  OE2 GLU   152     -19.468   3.424   6.638  1.000000  0.000          0
ATOM   2473  C   GLU   152     -18.662   8.323   6.174  1.000000  0.000          0
ATOM   2474  O   GLU   152     -17.921   8.407   7.151  1.000000  0.000          0
ATOM   2475  N   TRP   153     -19.810   9.001   6.022  1.000000  0.000          0
ATOM   2476  H   TRP   153     -20.341   8.706   5.217  1.000000  0.000          0
ATOM   2477  CA  TRP   153     -20.525   9.822   7.017  1.000000  0.000          0
ATOM   2478  HA  TRP   153     -20.229   9.645   8.051  1.000000  0.000          0
ATOM   2479  CB  TRP   153     -20.070  11.271   6.816  1.000000  0.000          0
ATOM   2480  HB2 TRP   153     -20.490  11.898   7.602  1.000000  0.000          0
ATOM   2481  HB3 TRP   153     -18.997  11.179   6.986  1.000000  0.000          0
ATOM   2482  CG  TRP   153     -20.418  11.961   5.532  1.000000  0.000          0
ATOM   2483  CD1 TRP   153     -21.439  12.755   5.264  1.000000  0.000          0
ATOM   2484  HD1 TRP   153     -22.222  13.039   5.952  1.000000  0.000          0
ATOM   2485  NE1 TRP   153     -21.401  13.204   3.919  1.000000  0.000          0
ATOM   2486  HE1 TRP   153     -22.073  13.823   3.489  1.000000  0.000          0
ATOM   2487  CE2 TRP   153     -20.369  12.610   3.196  1.000000  0.000          0
ATOM   2488  CZ2 TRP   153     -19.972  12.527   1.888  1.000000  0.000          0
ATOM   2489  HZ2 TRP   153     -20.525  13.036   1.112  1.000000  0.000          0
ATOM   2490  CH2 TRP   153     -18.818  11.849   1.497  1.000000  0.000          0
ATOM   2491  HH2 TRP   153     -18.539  11.840   0.453  1.000000  0.000          0
ATOM   2492  CZ3 TRP   153     -18.146  11.206   2.554  1.000000  0.000          0
ATOM   2493  HZ3 TRP   153     -17.295  10.588   2.311  1.000000  0.000          0
ATOM   2494  CE3 TRP   153     -18.612  11.112   3.822  1.000000  0.000          0
ATOM   2495  HE3 TRP   153     -18.123  10.493   4.561  1.000000  0.000          0
ATOM   2496  CD2 TRP   153     -19.663  11.902   4.256  1.000000  0.000          0
ATOM   2497  C   TRP   153     -22.079   9.639   7.094  1.000000  0.000          0
ATOM   2498  O   TRP   153     -22.656   8.781   6.353  1.000000  0.000          0
ATOM   2499  N   LYS   154     -22.730  10.519   7.832  1.000000  0.000          0
ATOM   2500  H   LYS   154     -22.221  11.242   8.319  1.000000  0.000          0
ATOM   2501  CA  LYS   154     -24.241  10.586   7.896  1.000000  0.000          0
ATOM   2502  HA  LYS   154     -24.627  10.043   7.033  1.000000  0.000          0
ATOM   2503  CB  LYS   154     -24.672   9.976   9.284  1.000000  0.000          0
ATOM   2504  HB2 LYS   154     -24.222   8.985   9.325  1.000000  0.000          0
ATOM   2505  HB3 LYS   154     -24.389  10.601  10.133  1.000000  0.000          0
ATOM   2506  CG  LYS   154     -26.170   9.812   9.458  1.000000  0.000          0
ATOM   2507  HG2 LYS   154     -26.715  10.727   9.229  1.000000  0.000          0
ATOM   2508  HG3 LYS   154     -26.644   9.120   8.761  1.000000  0.000          0
ATOM   2509  CD  LYS   154     -26.618   9.429  10.811  1.000000  0.000          0
ATOM   2510  HD2 LYS   154     -26.164  10.127  11.515  1.000000  0.000          0
ATOM   2511  HD3 LYS   154     -27.706   9.467  10.883  1.000000  0.000          0
ATOM   2512  CE  LYS   154     -26.181   7.986  11.003  1.000000  0.000          0
ATOM   2513  HE2 LYS   154     -26.707   7.292  10.348  1.000000  0.000          0
ATOM   2514  HE3 LYS   154     -25.095   7.889  11.026  1.000000  0.000          0
ATOM   2515  NZ  LYS   154     -26.521   7.443  12.419  1.000000  0.000          0
ATOM   2516  HZ1 LYS   154     -25.986   7.834  13.182  1.000000  0.000          0
ATOM   2517  HZ2 LYS   154     -27.515   7.343  12.567  1.000000  0.000          0
ATOM   2518  HZ3 LYS   154     -26.357   6.449  12.356  1.000000  0.000          0
ATOM   2519  C   LYS   154     -24.774  12.031   7.677  1.000000  0.000          0
ATOM   2520  O   LYS   154     -24.163  12.982   8.188  1.000000  0.000          0
ATOM   2521  N   MET   155     -25.914  12.242   7.087  1.000000  0.000          0
ATOM   2522  H   MET   155     -26.499  11.470   6.803  1.000000  0.000          0
ATOM   2523  CA  MET   155     -26.608  13.622   7.013  1.000000  0.000          0
ATOM   2524  HA  MET   155     -25.906  14.418   7.258  1.000000  0.000          0
ATOM   2525  CB  MET   155     -27.228  13.820   5.577  1.000000  0.000          0
ATOM   2526  HB2 MET   155     -27.829  12.983   5.222  1.000000  0.000          0
ATOM   2527  HB3 MET   155     -27.889  14.686   5.613  1.000000  0.000          0
ATOM   2528  CG  MET   155     -26.064  13.904   4.550  1.000000  0.000          0
ATOM   2529  HG2 MET   155     -25.742  12.886   4.338  1.000000  0.000          0
ATOM   2530  HG3 MET   155     -26.572  14.155   3.620  1.000000  0.000          0
ATOM   2531  SD  MET   155     -24.607  14.981   4.716  1.000000  0.000          0
ATOM   2532  CE  MET   155     -25.286  16.601   4.611  1.000000  0.000          0
ATOM   2533  HE1 MET   155     -24.561  17.255   5.099  1.000000  0.000          0
ATOM   2534  HE2 MET   155     -25.424  16.803   3.549  1.000000  0.000          0
ATOM   2535  HE3 MET   155     -26.284  16.757   5.021  1.000000  0.000          0
ATOM   2536  C   MET   155     -27.758  13.675   8.056  1.000000  0.000          0
ATOM   2537  O   MET   155     -28.186  12.675   8.589  1.000000  0.000          0
ATOM   2538  N   ASN   156     -28.328  14.879   8.363  1.000000  0.000          0
ATOM   2539  H   ASN   156     -28.068  15.714   7.857  1.000000  0.000          0
ATOM   2540  CA  ASN   156     -29.495  15.069   9.232  1.000000  0.000          0
ATOM   2541  HA  ASN   156     -29.193  14.896  10.265  1.000000  0.000          0
ATOM   2542  CB  ASN   156     -30.062  16.509   9.142  1.000000  0.000          0
ATOM   2543  HB2 ASN   156     -30.250  16.609   8.073  1.000000  0.000          0
ATOM   2544  HB3 ASN   156     -30.933  16.695   9.771  1.000000  0.000          0
ATOM   2545  CG  ASN   156     -28.990  17.610   9.533  1.000000  0.000          0
ATOM   2546  OD1 ASN   156     -28.670  18.475   8.723  1.000000  0.000          0
ATOM   2547  ND2 ASN   156     -28.455  17.663  10.729  1.000000  0.000          0
ATOM   2548 HD21 ASN   156     -27.742  18.343  10.951  1.000000  0.000          0
ATOM   2549 HD22 ASN   156     -28.724  16.857  11.277  1.000000  0.000          0
ATOM   2550  C   ASN   156     -30.664  14.142   9.004  1.000000  0.000          0
ATOM   2551  O   ASN   156     -31.407  13.841   9.873  1.000000  0.000          0
ATOM   2552  N   GLY   157     -30.891  13.652   7.801  1.000000  0.000          0
ATOM   2553  H   GLY   157     -30.168  13.930   7.151  1.000000  0.000          0
ATOM   2554  CA  GLY   157     -31.699  12.518   7.356  1.000000  0.000          0
ATOM   2555  HA2 GLY   157     -31.517  11.721   8.076  1.000000  0.000          0
ATOM   2556  HA3 GLY   157     -32.742  12.835   7.340  1.000000  0.000          0
ATOM   2557  C   GLY   157     -31.317  12.013   5.967  1.000000  0.000          0
ATOM   2558  O   GLY   157     -30.290  12.323   5.355  1.000000  0.000          0
ATOM   2559  N   PRO   158     -32.070  10.988   5.456  1.000000  0.000          0
ATOM   2560  CD  PRO   158     -33.285  10.455   6.119  1.000000  0.000          0
ATOM   2561  HD2 PRO   158     -34.125  11.136   5.982  1.000000  0.000          0
ATOM   2562  HD3 PRO   158     -33.335  10.231   7.184  1.000000  0.000          0
ATOM   2563  CG  PRO   158     -33.604   9.109   5.416  1.000000  0.000          0
ATOM   2564  HG2 PRO   158     -34.657   8.859   5.538  1.000000  0.000          0
ATOM   2565  HG3 PRO   158     -32.928   8.381   5.864  1.000000  0.000          0
ATOM   2566  CB  PRO   158     -33.218   9.399   4.001  1.000000  0.000          0
ATOM   2567  HB2 PRO   158     -34.064   9.875   3.506  1.000000  0.000          0
ATOM   2568  HB3 PRO   158     -32.834   8.520   3.481  1.000000  0.000          0
ATOM   2569  CA  PRO   158     -32.071  10.469   4.085  1.000000  0.000          0
ATOM   2570  HA  PRO   158     -31.099  10.008   3.907  1.000000  0.000          0
ATOM   2571  C   PRO   158     -32.144  11.633   2.988  1.000000  0.000          0
ATOM   2572  O   PRO   158     -33.085  12.357   3.036  1.000000  0.000          0
ATOM   2573  N   THR   159     -31.238  11.628   2.052  1.000000  0.000          0
ATOM   2574  H   THR   159     -30.417  11.065   2.219  1.000000  0.000          0
ATOM   2575  CA  THR   159     -31.118  12.666   1.050  1.000000  0.000          0
ATOM   2576  HA  THR   159     -32.139  12.938   0.782  1.000000  0.000          0
ATOM   2577  CB  THR   159     -30.388  13.921   1.566  1.000000  0.000          0
ATOM   2578  HB  THR   159     -30.788  14.159   2.552  1.000000  0.000          0
ATOM   2579  CG2 THR   159     -28.841  13.949   1.585  1.000000  0.000          0
ATOM   2580 HG21 THR   159     -28.620  15.009   1.701  1.000000  0.000          0
ATOM   2581 HG22 THR   159     -28.583  13.271   2.398  1.000000  0.000          0
ATOM   2582 HG23 THR   159     -28.381  13.563   0.675  1.000000  0.000          0
ATOM   2583  OG1 THR   159     -30.807  14.867   0.699  1.000000  0.000          0
ATOM   2584  HG1 THR   159     -30.797  15.678   1.213  1.000000  0.000          0
ATOM   2585  C   THR   159     -30.493  12.049  -0.210  1.000000  0.000          0
ATOM   2586  O   THR   159     -29.797  11.061  -0.169  1.000000  0.000          0
ATOM   2587  N   GLN   160     -30.793  12.656  -1.379  1.000000  0.000          0
ATOM   2588  H   GLN   160     -31.270  13.537  -1.247  1.000000  0.000          0
ATOM   2589  CA  GLN   160     -30.413  12.246  -2.739  1.000000  0.000          0
ATOM   2590  HA  GLN   160     -30.398  11.157  -2.714  1.000000  0.000          0
ATOM   2591  CB  GLN   160     -31.544  12.661  -3.748  1.000000  0.000          0
ATOM   2592  HB2 GLN   160     -32.489  12.370  -3.292  1.000000  0.000          0
ATOM   2593  HB3 GLN   160     -31.481  13.735  -3.921  1.000000  0.000          0
ATOM   2594  CG  GLN   160     -31.561  11.903  -5.095  1.000000  0.000          0
ATOM   2595  HG2 GLN   160     -30.624  12.232  -5.544  1.000000  0.000          0
ATOM   2596  HG3 GLN   160     -31.468  10.832  -4.910  1.000000  0.000          0
ATOM   2597  CD  GLN   160     -32.787  12.186  -5.923  1.000000  0.000          0
ATOM   2598  OE1 GLN   160     -33.083  13.358  -6.112  1.000000  0.000          0
ATOM   2599  NE2 GLN   160     -33.416  11.150  -6.523  1.000000  0.000          0
ATOM   2600 HE21 GLN   160     -34.005  11.256  -7.336  1.000000  0.000          0
ATOM   2601 HE22 GLN   160     -33.107  10.247  -6.190  1.000000  0.000          0
ATOM   2602  C   GLN   160     -28.955  12.508  -3.174  1.000000  0.000          0
ATOM   2603  O   GLN   160     -28.773  13.128  -4.193  1.000000  0.000          0
ATOM   2604  N   CYS   161     -28.005  12.124  -2.316  1.000000  0.000          0
ATOM   2605  H   CYS   161     -28.336  11.586  -1.528  1.000000  0.000          0
ATOM   2606  CA  CYS   161     -26.563  12.544  -2.237  1.000000  0.000          0
ATOM   2607  HA  CYS   161     -26.424  13.417  -1.600  1.000000  0.000          0
ATOM   2608  CB  CYS   161     -25.727  11.352  -1.649  1.000000  0.000          0
ATOM   2609  HB2 CYS   161     -25.782  10.454  -2.267  1.000000  0.000          0
ATOM   2610  HB3 CYS   161     -24.714  11.704  -1.456  1.000000  0.000          0
ATOM   2611  SG  CYS   161     -26.493  10.976  -0.073  1.000000  0.000          0
ATOM   2612  HG  CYS   161     -25.457  11.400   0.657  1.000000  0.000          0
ATOM   2613  C   CYS   161     -25.824  12.875  -3.509  1.000000  0.000          0
ATOM   2614  O   CYS   161     -25.266  13.918  -3.591  1.000000  0.000          0
ATOM   2615  N   SER   162     -25.961  12.104  -4.605  1.000000  0.000          0
ATOM   2616  H   SER   162     -26.543  11.292  -4.455  1.000000  0.000          0
ATOM   2617  CA  SER   162     -25.354  12.335  -5.928  1.000000  0.000          0
ATOM   2618  HA  SER   162     -24.286  12.350  -5.716  1.000000  0.000          0
ATOM   2619  CB  SER   162     -25.639  11.146  -6.850  1.000000  0.000          0
ATOM   2620  HB2 SER   162     -25.212  11.354  -7.831  1.000000  0.000          0
ATOM   2621  HB3 SER   162     -25.134  10.248  -6.496  1.000000  0.000          0
ATOM   2622  OG  SER   162     -26.958  10.790  -7.094  1.000000  0.000          0
ATOM   2623  HG  SER   162     -26.939  10.324  -7.933  1.000000  0.000          0
ATOM   2624  C   SER   162     -25.775  13.678  -6.674  1.000000  0.000          0
ATOM   2625  O   SER   162     -24.998  14.264  -7.380  1.000000  0.000          0
ATOM   2626  N   THR   163     -26.869  14.248  -6.263  1.000000  0.000          0
ATOM   2627  H   THR   163     -27.429  13.644  -5.680  1.000000  0.000          0
ATOM   2628  CA  THR   163     -27.593  15.344  -6.863  1.000000  0.000          0
ATOM   2629  HA  THR   163     -27.047  15.560  -7.781  1.000000  0.000          0
ATOM   2630  CB  THR   163     -29.096  15.132  -7.100  1.000000  0.000          0
ATOM   2631  HB  THR   163     -29.462  15.937  -7.739  1.000000  0.000          0
ATOM   2632  CG2 THR   163     -29.358  13.771  -7.829  1.000000  0.000          0
ATOM   2633 HG21 THR   163     -29.099  12.904  -7.221  1.000000  0.000          0
ATOM   2634 HG22 THR   163     -30.422  13.783  -8.065  1.000000  0.000          0
ATOM   2635 HG23 THR   163     -28.838  13.617  -8.775  1.000000  0.000          0
ATOM   2636  OG1 THR   163     -29.837  15.045  -5.857  1.000000  0.000          0
ATOM   2637  HG1 THR   163     -29.500  14.318  -5.326  1.000000  0.000          0
ATOM   2638  C   THR   163     -27.397  16.657  -6.060  1.000000  0.000          0
ATOM   2639  O   THR   163     -27.900  17.730  -6.444  1.000000  0.000          0
ATOM   2640  N   GLU   164     -26.719  16.544  -4.970  1.000000  0.000          0
ATOM   2641  H   GLU   164     -26.443  15.636  -4.625  1.000000  0.000          0
ATOM   2642  CA  GLU   164     -26.505  17.731  -4.054  1.000000  0.000          0
ATOM   2643  HA  GLU   164     -26.827  18.702  -4.432  1.000000  0.000          0
ATOM   2644  CB  GLU   164     -27.328  17.336  -2.785  1.000000  0.000          0
ATOM   2645  HB2 GLU   164     -27.048  16.322  -2.504  1.000000  0.000          0
ATOM   2646  HB3 GLU   164     -27.032  17.990  -1.965  1.000000  0.000          0
ATOM   2647  CG  GLU   164     -28.869  17.499  -3.020  1.000000  0.000          0
ATOM   2648  HG2 GLU   164     -29.086  16.605  -3.605  1.000000  0.000          0
ATOM   2649  HG3 GLU   164     -29.424  17.461  -2.082  1.000000  0.000          0
ATOM   2650  CD  GLU   164     -29.371  18.793  -3.673  1.000000  0.000          0
ATOM   2651  OE1 GLU   164     -30.459  18.733  -4.273  1.000000  0.000          0
ATOM   2652  OE2 GLU   164     -28.824  19.870  -3.414  1.000000  0.000          0
ATOM   2653  C   GLU   164     -25.079  17.884  -3.691  1.000000  0.000          0
ATOM   2654  O   GLU   164     -24.601  18.983  -3.785  1.000000  0.000          0
ATOM   2655  N   LEU   165     -24.394  16.803  -3.243  1.000000  0.000          0
ATOM   2656  H   LEU   165     -24.871  15.914  -3.278  1.000000  0.000          0
ATOM   2657  CA  LEU   165     -23.085  16.825  -2.617  1.000000  0.000          0
ATOM   2658  HA  LEU   165     -22.935  17.800  -2.152  1.000000  0.000          0
ATOM   2659  CB  LEU   165     -22.973  15.740  -1.553  1.000000  0.000          0
ATOM   2660  HB2 LEU   165     -23.438  14.802  -1.858  1.000000  0.000          0
ATOM   2661  HB3 LEU   165     -21.910  15.521  -1.451  1.000000  0.000          0
ATOM   2662  CG  LEU   165     -23.436  16.312  -0.238  1.000000  0.000          0
ATOM   2663  HG  LEU   165     -22.926  17.276  -0.221  1.000000  0.000          0
ATOM   2664  CD1 LEU   165     -24.913  16.628  -0.114  1.000000  0.000          0
ATOM   2665 HD11 LEU   165     -25.135  17.401  -0.851  1.000000  0.000          0
ATOM   2666 HD12 LEU   165     -25.433  15.696  -0.331  1.000000  0.000          0
ATOM   2667 HD13 LEU   165     -25.199  17.056   0.846  1.000000  0.000          0
ATOM   2668  CD2 LEU   165     -23.169  15.416   0.941  1.000000  0.000          0
ATOM   2669 HD21 LEU   165     -23.888  14.612   0.790  1.000000  0.000          0
ATOM   2670 HD22 LEU   165     -22.255  14.855   0.741  1.000000  0.000          0
ATOM   2671 HD23 LEU   165     -23.348  15.970   1.862  1.000000  0.000          0
ATOM   2672  C   LEU   165     -22.002  16.758  -3.735  1.000000  0.000          0
ATOM   2673  O   LEU   165     -22.206  16.310  -4.863  1.000000  0.000          0
ATOM   2674  N   ARG   166     -20.838  17.250  -3.338  1.000000  0.000          0
ATOM   2675  H   ARG   166     -20.756  17.657  -2.416  1.000000  0.000          0
ATOM   2676  CA  ARG   166     -19.555  17.172  -3.958  1.000000  0.000          0
ATOM   2677  HA  ARG   166     -19.480  16.262  -4.553  1.000000  0.000          0
ATOM   2678  CB  ARG   166     -19.466  18.330  -4.914  1.000000  0.000          0
ATOM   2679  HB2 ARG   166     -20.269  18.301  -5.650  1.000000  0.000          0
ATOM   2680  HB3 ARG   166     -19.557  19.297  -4.418  1.000000  0.000          0
ATOM   2681  CG  ARG   166     -18.229  18.200  -5.893  1.000000  0.000          0
ATOM   2682  HG2 ARG   166     -17.361  18.298  -5.241  1.000000  0.000          0
ATOM   2683  HG3 ARG   166     -18.160  17.246  -6.418  1.000000  0.000          0
ATOM   2684  CD  ARG   166     -18.261  19.387  -6.819  1.000000  0.000          0
ATOM   2685  HD2 ARG   166     -19.051  19.283  -7.565  1.000000  0.000          0
ATOM   2686  HD3 ARG   166     -18.482  20.195  -6.123  1.000000  0.000          0
ATOM   2687  NE  ARG   166     -17.041  19.427  -7.707  1.000000  0.000          0
ATOM   2688  HE  ARG   166     -16.357  18.687  -7.638  1.000000  0.000          0
ATOM   2689  CZ  ARG   166     -16.651  20.405  -8.441  1.000000  0.000          0
ATOM   2690  NH1 ARG   166     -17.208  21.556  -8.475  1.000000  0.000          0
ATOM   2691 HH11 ARG   166     -18.061  21.747  -7.971  1.000000  0.000          0
ATOM   2692 HH12 ARG   166     -16.830  22.265  -9.088  1.000000  0.000          0
ATOM   2693  NH2 ARG   166     -15.517  20.342  -9.100  1.000000  0.000          0
ATOM   2694 HH21 ARG   166     -14.889  19.562  -8.974  1.000000  0.000          0
ATOM   2695 HH22 ARG   166     -15.189  21.071  -9.718  1.000000  0.000          0
ATOM   2696  C   ARG   166     -18.397  17.172  -3.036  1.000000  0.000          0
ATOM   2697  O   ARG   166     -18.420  17.857  -1.994  1.000000  0.000          0
ATOM   2698  N   LEU   167     -17.336  16.424  -3.275  1.000000  0.000          0
ATOM   2699  H   LEU   167     -17.288  15.918  -4.147  1.000000  0.000          0
ATOM   2700  CA  LEU   167     -16.066  16.312  -2.552  1.000000  0.000          0
ATOM   2701  HA  LEU   167     -16.080  17.056  -1.755  1.000000  0.000          0
ATOM   2702  CB  LEU   167     -16.060  14.968  -1.886  1.000000  0.000          0
ATOM   2703  HB2 LEU   167     -16.953  14.898  -1.265  1.000000  0.000          0
ATOM   2704  HB3 LEU   167     -16.196  14.112  -2.547  1.000000  0.000          0
ATOM   2705  CG  LEU   167     -14.923  14.663  -0.842  1.000000  0.000          0
ATOM   2706  HG  LEU   167     -14.348  15.512  -0.474  1.000000  0.000          0
ATOM   2707  CD1 LEU   167     -15.404  13.905   0.378  1.000000  0.000          0
ATOM   2708 HD11 LEU   167     -14.606  13.361   0.884  1.000000  0.000          0
ATOM   2709 HD12 LEU   167     -15.725  14.671   1.083  1.000000  0.000          0
ATOM   2710 HD13 LEU   167     -16.165  13.188   0.068  1.000000  0.000          0
ATOM   2711  CD2 LEU   167     -13.928  13.766  -1.563  1.000000  0.000          0
ATOM   2712 HD21 LEU   167     -13.659  14.106  -2.562  1.000000  0.000          0
ATOM   2713 HD22 LEU   167     -12.976  13.765  -1.033  1.000000  0.000          0
ATOM   2714 HD23 LEU   167     -14.275  12.755  -1.778  1.000000  0.000          0
ATOM   2715  C   LEU   167     -14.909  16.676  -3.550  1.000000  0.000          0
ATOM   2716  O   LEU   167     -14.902  16.254  -4.714  1.000000  0.000          0
ATOM   2717  N   LEU   168     -13.899  17.312  -3.027  1.000000  0.000          0
ATOM   2718  H   LEU   168     -14.050  17.736  -2.123  1.000000  0.000          0
ATOM   2719  CA  LEU   168     -12.609  17.330  -3.620  1.000000  0.000          0
ATOM   2720  HA  LEU   168     -12.556  16.730  -4.528  1.000000  0.000          0
ATOM   2721  CB  LEU   168     -11.926  18.768  -3.878  1.000000  0.000          0
ATOM   2722  HB2 LEU   168     -11.785  19.360  -2.973  1.000000  0.000          0
ATOM   2723  HB3 LEU   168     -10.918  18.507  -4.200  1.000000  0.000          0
ATOM   2724  CG  LEU   168     -12.612  19.651  -4.910  1.000000  0.000          0
ATOM   2725  HG  LEU   168     -13.575  20.018  -4.556  1.000000  0.000          0
ATOM   2726  CD1 LEU   168     -11.785  20.859  -5.283  1.000000  0.000          0
ATOM   2727 HD11 LEU   168     -11.434  21.431  -4.425  1.000000  0.000          0
ATOM   2728 HD12 LEU   168     -10.845  20.652  -5.792  1.000000  0.000          0
ATOM   2729 HD13 LEU   168     -12.318  21.522  -5.963  1.000000  0.000          0
ATOM   2730  CD2 LEU   168     -13.026  18.959  -6.199  1.000000  0.000          0
ATOM   2731 HD21 LEU   168     -13.425  19.710  -6.882  1.000000  0.000          0
ATOM   2732 HD22 LEU   168     -12.199  18.443  -6.687  1.000000  0.000          0
ATOM   2733 HD23 LEU   168     -13.833  18.250  -6.015  1.000000  0.000          0
ATOM   2734  C   LEU   168     -11.663  16.520  -2.764  1.000000  0.000          0
ATOM   2735  O   LEU   168     -11.914  16.376  -1.551  1.000000  0.000          0
ATOM   2736  N   TYR   169     -10.622  15.925  -3.301  1.000000  0.000          0
ATOM   2737  H   TYR   169     -10.518  15.801  -4.298  1.000000  0.000          0
ATOM   2738  CA  TYR   169      -9.608  15.244  -2.507  1.000000  0.000          0
ATOM   2739  HA  TYR   169      -9.565  15.602  -1.477  1.000000  0.000          0
ATOM   2740  CB  TYR   169      -9.896  13.730  -2.394  1.000000  0.000          0
ATOM   2741  HB2 TYR   169      -9.181  13.267  -1.713  1.000000  0.000          0
ATOM   2742  HB3 TYR   169     -10.885  13.670  -1.940  1.000000  0.000          0
ATOM   2743  CG  TYR   169      -9.881  12.884  -3.620  1.000000  0.000          0
ATOM   2744  CD1 TYR   169     -11.054  12.972  -4.438  1.000000  0.000          0
ATOM   2745  HD1 TYR   169     -11.894  13.553  -4.087  1.000000  0.000          0
ATOM   2746  CE1 TYR   169     -11.142  12.220  -5.636  1.000000  0.000          0
ATOM   2747  HE1 TYR   169     -12.014  12.229  -6.275  1.000000  0.000          0
ATOM   2748  CZ  TYR   169     -10.065  11.428  -5.983  1.000000  0.000          0
ATOM   2749  OH  TYR   169     -10.213  10.605  -7.089  1.000000  0.000          0
ATOM   2750  HH  TYR   169     -10.928  10.920  -7.646  1.000000  0.000          0
ATOM   2751  CE2 TYR   169      -8.964  11.279  -5.131  1.000000  0.000          0
ATOM   2752  HE2 TYR   169      -8.200  10.597  -5.473  1.000000  0.000          0
ATOM   2753  CD2 TYR   169      -8.756  12.053  -3.941  1.000000  0.000          0
ATOM   2754  HD2 TYR   169      -7.935  11.968  -3.246  1.000000  0.000          0
ATOM   2755  C   TYR   169      -8.206  15.533  -3.113  1.000000  0.000          0
ATOM   2756  O   TYR   169      -8.062  15.603  -4.359  1.000000  0.000          0
ATOM   2757  N   GLN   170      -7.233  15.638  -2.266  1.000000  0.000          0
ATOM   2758  H   GLN   170      -7.360  15.566  -1.267  1.000000  0.000          0
ATOM   2759  CA  GLN   170      -5.847  16.010  -2.760  1.000000  0.000          0
ATOM   2760  HA  GLN   170      -5.557  15.613  -3.733  1.000000  0.000          0
ATOM   2761  CB  GLN   170      -5.710  17.538  -2.943  1.000000  0.000          0
ATOM   2762  HB2 GLN   170      -4.832  17.659  -3.578  1.000000  0.000          0
ATOM   2763  HB3 GLN   170      -6.484  17.869  -3.636  1.000000  0.000          0
ATOM   2764  CG  GLN   170      -5.578  18.578  -1.802  1.000000  0.000          0
ATOM   2765  HG2 GLN   170      -6.400  18.423  -1.103  1.000000  0.000          0
ATOM   2766  HG3 GLN   170      -4.765  18.302  -1.131  1.000000  0.000          0
ATOM   2767  CD  GLN   170      -5.591  20.045  -2.200  1.000000  0.000          0
ATOM   2768  OE1 GLN   170      -5.623  20.375  -3.394  1.000000  0.000          0
ATOM   2769  NE2 GLN   170      -5.720  20.920  -1.276  1.000000  0.000          0
ATOM   2770 HE21 GLN   170      -5.900  21.844  -1.643  1.000000  0.000          0
ATOM   2771 HE22 GLN   170      -5.703  20.672  -0.296  1.000000  0.000          0
ATOM   2772  C   GLN   170      -4.693  15.579  -1.787  1.000000  0.000          0
ATOM   2773  O   GLN   170      -4.696  15.767  -0.519  1.000000  0.000          0
ATOM   2774  N   LEU   171      -3.604  15.084  -2.361  1.000000  0.000          0
ATOM   2775  H   LEU   171      -3.548  15.257  -3.355  1.000000  0.000          0
ATOM   2776  CA  LEU   171      -2.498  14.467  -1.583  1.000000  0.000          0
ATOM   2777  HA  LEU   171      -2.960  13.913  -0.767  1.000000  0.000          0
ATOM   2778  CB  LEU   171      -1.731  13.581  -2.596  1.000000  0.000          0
ATOM   2779  HB2 LEU   171      -2.327  12.718  -2.889  1.000000  0.000          0
ATOM   2780  HB3 LEU   171      -1.510  14.177  -3.483  1.000000  0.000          0
ATOM   2781  CG  LEU   171      -0.377  13.029  -2.052  1.000000  0.000          0
ATOM   2782  HG  LEU   171       0.136  13.880  -1.606  1.000000  0.000          0
ATOM   2783  CD1 LEU   171      -0.509  11.990  -0.929  1.000000  0.000          0
ATOM   2784 HD11 LEU   171       0.396  12.069  -0.327  1.000000  0.000          0
ATOM   2785 HD12 LEU   171      -1.372  12.216  -0.303  1.000000  0.000          0
ATOM   2786 HD13 LEU   171      -0.613  10.995  -1.362  1.000000  0.000          0
ATOM   2787  CD2 LEU   171       0.511  12.624  -3.165  1.000000  0.000          0
ATOM   2788 HD21 LEU   171       1.462  12.185  -2.865  1.000000  0.000          0
ATOM   2789 HD22 LEU   171       0.042  11.844  -3.765  1.000000  0.000          0
ATOM   2790 HD23 LEU   171       0.685  13.504  -3.786  1.000000  0.000          0
ATOM   2791  C   LEU   171      -1.694  15.733  -1.080  1.000000  0.000          0
ATOM   2792  O   LEU   171      -1.176  16.564  -1.813  1.000000  0.000          0
ATOM   2793  N   VAL   172      -1.484  15.712   0.256  1.000000  0.000          0
ATOM   2794  H   VAL   172      -1.880  14.884   0.675  1.000000  0.000          0
ATOM   2795  CA  VAL   172      -0.600  16.620   1.058  1.000000  0.000          0
ATOM   2796  HA  VAL   172      -0.745  17.647   0.725  1.000000  0.000          0
ATOM   2797  CB  VAL   172      -0.975  16.629   2.521  1.000000  0.000          0
ATOM   2798  HB  VAL   172      -0.853  15.636   2.952  1.000000  0.000          0
ATOM   2799  CG1 VAL   172      -0.237  17.658   3.359  1.000000  0.000          0
ATOM   2800 HG11 VAL   172      -0.648  17.474   4.351  1.000000  0.000          0
ATOM   2801 HG12 VAL   172       0.809  17.356   3.303  1.000000  0.000          0
ATOM   2802 HG13 VAL   172      -0.411  18.690   3.055  1.000000  0.000          0
ATOM   2803  CG2 VAL   172      -2.416  17.028   2.638  1.000000  0.000          0
ATOM   2804 HG21 VAL   172      -2.563  17.930   2.045  1.000000  0.000          0
ATOM   2805 HG22 VAL   172      -3.077  16.347   2.101  1.000000  0.000          0
ATOM   2806 HG23 VAL   172      -2.723  17.145   3.677  1.000000  0.000          0
ATOM   2807  C   VAL   172       0.910  16.286   0.824  1.000000  0.000          0
ATOM   2808  O   VAL   172       1.574  15.566   1.584  1.000000  0.000          0
ATOM   2809  N   PHE   173       1.386  16.498  -0.381  1.000000  0.000          0
ATOM   2810  H   PHE   173       0.702  16.929  -0.985  1.000000  0.000          0
ATOM   2811  CA  PHE   173       2.703  16.281  -0.844  1.000000  0.000          0
ATOM   2812  HA  PHE   173       3.423  16.508  -0.059  1.000000  0.000          0
ATOM   2813  CB  PHE   173       2.923  14.761  -1.160  1.000000  0.000          0
ATOM   2814  HB2 PHE   173       2.699  14.179  -0.266  1.000000  0.000          0
ATOM   2815  HB3 PHE   173       2.220  14.489  -1.946  1.000000  0.000          0
ATOM   2816  CG  PHE   173       4.249  14.366  -1.769  1.000000  0.000          0
ATOM   2817  CD1 PHE   173       5.269  14.080  -0.826  1.000000  0.000          0
ATOM   2818  HD1 PHE   173       5.165  14.240   0.236  1.000000  0.000          0
ATOM   2819  CE1 PHE   173       6.496  13.569  -1.261  1.000000  0.000          0
ATOM   2820  HE1 PHE   173       7.256  13.508  -0.496  1.000000  0.000          0
ATOM   2821  CZ  PHE   173       6.710  13.145  -2.572  1.000000  0.000          0
ATOM   2822  HZ  PHE   173       7.554  12.573  -2.928  1.000000  0.000          0
ATOM   2823  CE2 PHE   173       5.682  13.459  -3.503  1.000000  0.000          0
ATOM   2824  HE2 PHE   173       5.820  13.107  -4.515  1.000000  0.000          0
ATOM   2825  CD2 PHE   173       4.445  13.946  -3.073  1.000000  0.000          0
ATOM   2826  HD2 PHE   173       3.652  14.114  -3.785  1.000000  0.000          0
ATOM   2827  C   PHE   173       2.976  17.162  -2.087  1.000000  0.000          0
ATOM   2828  O   PHE   173       2.374  17.113  -3.118  1.000000  0.000          0
ATOM   2829  N   LEU   174       3.925  18.046  -1.906  1.000000  0.000          0
ATOM   2830  H   LEU   174       4.290  18.062  -0.965  1.000000  0.000          0
ATOM   2831  CA  LEU   174       4.535  18.894  -2.872  1.000000  0.000          0
ATOM   2832  HA  LEU   174       5.061  19.614  -2.245  1.000000  0.000          0
ATOM   2833  CB  LEU   174       5.639  18.107  -3.648  1.000000  0.000          0
ATOM   2834  HB2 LEU   174       5.157  17.309  -4.212  1.000000  0.000          0
ATOM   2835  HB3 LEU   174       6.046  18.847  -4.337  1.000000  0.000          0
ATOM   2836  CG  LEU   174       6.790  17.531  -2.792  1.000000  0.000          0
ATOM   2837  HG  LEU   174       6.399  16.760  -2.127  1.000000  0.000          0
ATOM   2838  CD1 LEU   174       7.690  16.681  -3.740  1.000000  0.000          0
ATOM   2839 HD11 LEU   174       7.883  17.402  -4.535  1.000000  0.000          0
ATOM   2840 HD12 LEU   174       8.468  16.240  -3.119  1.000000  0.000          0
ATOM   2841 HD13 LEU   174       6.966  15.966  -4.130  1.000000  0.000          0
ATOM   2842  CD2 LEU   174       7.687  18.476  -2.034  1.000000  0.000          0
ATOM   2843 HD21 LEU   174       7.015  19.021  -1.373  1.000000  0.000          0
ATOM   2844 HD22 LEU   174       8.377  17.861  -1.455  1.000000  0.000          0
ATOM   2845 HD23 LEU   174       8.244  19.080  -2.752  1.000000  0.000          0
ATOM   2846  C   LEU   174       3.627  19.670  -3.850  1.000000  0.000          0
ATOM   2847  O   LEU   174       3.918  19.858  -5.023  1.000000  0.000          0
ATOM   2848  N   LEU   175       2.531  20.233  -3.261  1.000000  0.000          0
ATOM   2849  H   LEU   175       2.410  20.064  -2.273  1.000000  0.000          0
ATOM   2850  CA  LEU   175       1.410  20.950  -3.934  1.000000  0.000          0
ATOM   2851  HA  LEU   175       0.554  21.106  -3.279  1.000000  0.000          0
ATOM   2852  CB  LEU   175       1.881  22.366  -4.367  1.000000  0.000          0
ATOM   2853  HB2 LEU   175       2.667  22.276  -5.117  1.000000  0.000          0
ATOM   2854  HB3 LEU   175       1.019  22.851  -4.826  1.000000  0.000          0
ATOM   2855  CG  LEU   175       2.538  23.200  -3.277  1.000000  0.000          0
ATOM   2856  HG  LEU   175       3.407  22.663  -2.895  1.000000  0.000          0
ATOM   2857  CD1 LEU   175       3.050  24.472  -3.845  1.000000  0.000          0
ATOM   2858 HD11 LEU   175       3.590  24.248  -4.765  1.000000  0.000          0
ATOM   2859 HD12 LEU   175       2.184  25.083  -4.098  1.000000  0.000          0
ATOM   2860 HD13 LEU   175       3.690  24.940  -3.097  1.000000  0.000          0
ATOM   2861  CD2 LEU   175       1.670  23.587  -2.061  1.000000  0.000          0
ATOM   2862 HD21 LEU   175       0.774  24.131  -2.364  1.000000  0.000          0
ATOM   2863 HD22 LEU   175       1.357  22.729  -1.467  1.000000  0.000          0
ATOM   2864 HD23 LEU   175       2.183  24.224  -1.340  1.000000  0.000          0
ATOM   2865  C   LEU   175       0.855  20.128  -5.095  1.000000  0.000          0
ATOM   2866  O   LEU   175       0.571  20.697  -6.196  1.000000  0.000          0
ATOM   2867  N   SER   176       0.533  18.855  -4.881  1.000000  0.000          0
ATOM   2868  H   SER   176       0.685  18.521  -3.941  1.000000  0.000          0
ATOM   2869  CA  SER   176      -0.046  17.952  -5.850  1.000000  0.000          0
ATOM   2870  HA  SER   176       0.522  17.963  -6.779  1.000000  0.000          0
ATOM   2871  CB  SER   176      -0.043  16.451  -5.383  1.000000  0.000          0
ATOM   2872  HB2 SER   176      -0.598  16.190  -4.481  1.000000  0.000          0
ATOM   2873  HB3 SER   176      -0.410  15.748  -6.131  1.000000  0.000          0
ATOM   2874  OG  SER   176       1.199  16.012  -5.145  1.000000  0.000          0
ATOM   2875  HG  SER   176       1.530  16.428  -4.347  1.000000  0.000          0
ATOM   2876  C   SER   176      -1.519  18.312  -6.159  1.000000  0.000          0
ATOM   2877  O   SER   176      -2.286  18.774  -5.314  1.000000  0.000          0
ATOM   2878  N   GLU   177      -1.896  18.048  -7.408  1.000000  0.000          0
ATOM   2879  H   GLU   177      -1.169  17.818  -8.069  1.000000  0.000          0
ATOM   2880  CA  GLU   177      -3.204  18.442  -7.995  1.000000  0.000          0
ATOM   2881  HA  GLU   177      -3.303  19.515  -7.830  1.000000  0.000          0
ATOM   2882  CB  GLU   177      -3.105  18.203  -9.533  1.000000  0.000          0
ATOM   2883  HB2 GLU   177      -2.351  18.883  -9.929  1.000000  0.000          0
ATOM   2884  HB3 GLU   177      -2.845  17.158  -9.696  1.000000  0.000          0
ATOM   2885  CG  GLU   177      -4.376  18.436 -10.403  1.000000  0.000          0
ATOM   2886  HG2 GLU   177      -4.138  18.171 -11.433  1.000000  0.000          0
ATOM   2887  HG3 GLU   177      -5.085  17.680 -10.062  1.000000  0.000          0
ATOM   2888  CD  GLU   177      -4.864  19.922 -10.334  1.000000  0.000          0
ATOM   2889  OE1 GLU   177      -4.149  20.844  -9.791  1.000000  0.000          0
ATOM   2890  OE2 GLU   177      -5.903  20.209 -10.949  1.000000  0.000          0
ATOM   2891  C   GLU   177      -4.405  17.769  -7.339  1.000000  0.000          0
ATOM   2892  O   GLU   177      -4.372  16.532  -7.101  1.000000  0.000          0
ATOM   2893  N   ALA   178      -5.516  18.495  -7.156  1.000000  0.000          0
ATOM   2894  H   ALA   178      -5.485  19.504  -7.198  1.000000  0.000          0
ATOM   2895  CA  ALA   178      -6.851  17.909  -6.629  1.000000  0.000          0
ATOM   2896  HA  ALA   178      -6.597  17.177  -5.862  1.000000  0.000          0
ATOM   2897  CB  ALA   178      -7.561  19.101  -5.923  1.000000  0.000          0
ATOM   2898  HB1 ALA   178      -6.876  19.527  -5.190  1.000000  0.000          0
ATOM   2899  HB2 ALA   178      -7.934  19.779  -6.690  1.000000  0.000          0
ATOM   2900  HB3 ALA   178      -8.424  18.812  -5.322  1.000000  0.000          0
ATOM   2901  C   ALA   178      -7.799  17.255  -7.596  1.000000  0.000          0
ATOM   2902  O   ALA   178      -7.695  17.484  -8.777  1.000000  0.000          0
ATOM   2903  N   HIE   179      -8.697  16.510  -7.036  1.000000  0.000          0
ATOM   2904  H   HIE   179      -8.720  16.331  -6.043  1.000000  0.000          0
ATOM   2905  CA  HIE   179      -9.630  15.804  -7.880  1.000000  0.000          0
ATOM   2906  HA  HIE   179      -9.716  16.223  -8.882  1.000000  0.000          0
ATOM   2907  CB  HIE   179      -9.192  14.300  -8.003  1.000000  0.000          0
ATOM   2908  HB2 HIE   179      -8.965  13.899  -7.014  1.000000  0.000          0
ATOM   2909  HB3 HIE   179      -9.976  13.669  -8.421  1.000000  0.000          0
ATOM   2910  CG  HIE   179      -7.871  14.092  -8.718  1.000000  0.000          0
ATOM   2911  ND1 HIE   179      -7.605  14.142 -10.091  1.000000  0.000          0
ATOM   2912  CE1 HIE   179      -6.300  14.361 -10.277  1.000000  0.000          0
ATOM   2913  HE1 HIE   179      -5.749  14.570 -11.182  1.000000  0.000          0
ATOM   2914  NE2 HIE   179      -5.702  14.356  -9.069  1.000000  0.000          0
ATOM   2915  HE2 HIE   179      -4.719  14.550  -8.949  1.000000  0.000          0
ATOM   2916  CD2 HIE   179      -6.652  14.068  -8.064  1.000000  0.000          0
ATOM   2917  HD2 HIE   179      -6.489  14.190  -7.002  1.000000  0.000          0
ATOM   2918  C   HIE   179     -11.083  15.833  -7.354  1.000000  0.000          0
ATOM   2919  O   HIE   179     -11.212  15.757  -6.106  1.000000  0.000          0
ATOM   2920  N   THR   180     -12.110  15.914  -8.236  1.000000  0.000          0
ATOM   2921  H   THR   180     -11.815  15.972  -9.201  1.000000  0.000          0
ATOM   2922  CA  THR   180     -13.506  15.834  -7.894  1.000000  0.000          0
ATOM   2923  HA  THR   180     -13.609  16.154  -6.858  1.000000  0.000          0
ATOM   2924  CB  THR   180     -14.357  16.640  -8.905  1.000000  0.000          0
ATOM   2925  HB  THR   180     -14.210  16.124  -9.854  1.000000  0.000          0
ATOM   2926  CG2 THR   180     -15.800  16.704  -8.463  1.000000  0.000          0
ATOM   2927 HG21 THR   180     -15.916  17.103  -7.456  1.000000  0.000          0
ATOM   2928 HG22 THR   180     -16.363  17.307  -9.175  1.000000  0.000          0
ATOM   2929 HG23 THR   180     -16.275  15.729  -8.575  1.000000  0.000          0
ATOM   2930  OG1 THR   180     -13.855  17.875  -9.129  1.000000  0.000          0
ATOM   2931  HG1 THR   180     -12.897  17.861  -9.201  1.000000  0.000          0
ATOM   2932  C   THR   180     -14.049  14.430  -7.835  1.000000  0.000          0
ATOM   2933  O   THR   180     -13.602  13.587  -8.606  1.000000  0.000          0
ATOM   2934  N   CYS   181     -15.011  14.160  -6.930  1.000000  0.000          0
ATOM   2935  H   CYS   181     -15.271  14.944  -6.348  1.000000  0.000          0
ATOM   2936  CA  CYS   181     -15.850  12.945  -6.918  1.000000  0.000          0
ATOM   2937  HA  CYS   181     -15.930  12.680  -7.972  1.000000  0.000          0
ATOM   2938  CB  CYS   181     -15.056  11.800  -6.220  1.000000  0.000          0
ATOM   2939  HB2 CYS   181     -14.037  11.667  -6.584  1.000000  0.000          0
ATOM   2940  HB3 CYS   181     -15.055  12.012  -5.151  1.000000  0.000          0
ATOM   2941  SG  CYS   181     -15.937  10.239  -6.490  1.000000  0.000          0
ATOM   2942  HG  CYS   181     -15.177   9.576  -5.616  1.000000  0.000          0
ATOM   2943  C   CYS   181     -17.269  13.303  -6.423  1.000000  0.000          0
ATOM   2944  O   CYS   181     -17.485  14.351  -5.769  1.000000  0.000          0
ATOM   2945  N   ILE   182     -18.310  12.488  -6.756  1.000000  0.000          0
ATOM   2946  H   ILE   182     -18.127  11.761  -7.433  1.000000  0.000          0
ATOM   2947  CA  ILE   182     -19.758  12.649  -6.486  1.000000  0.000          0
ATOM   2948  HA  ILE   182     -19.952  13.664  -6.140  1.000000  0.000          0
ATOM   2949  CB  ILE   182     -20.574  12.413  -7.733  1.000000  0.000          0
ATOM   2950  HB  ILE   182     -20.435  11.389  -8.079  1.000000  0.000          0
ATOM   2951  CG2 ILE   182     -22.091  12.559  -7.402  1.000000  0.000          0
ATOM   2952 HG21 ILE   182     -22.399  11.783  -6.700  1.000000  0.000          0
ATOM   2953 HG22 ILE   182     -22.328  13.538  -6.989  1.000000  0.000          0
ATOM   2954 HG23 ILE   182     -22.663  12.453  -8.325  1.000000  0.000          0
ATOM   2955  CG1 ILE   182     -20.187  13.259  -8.987  1.000000  0.000          0
ATOM   2956 HG12 ILE   182     -19.230  12.848  -9.311  1.000000  0.000          0
ATOM   2957 HG13 ILE   182     -20.933  13.194  -9.778  1.000000  0.000          0
ATOM   2958  CD1 ILE   182     -20.061  14.829  -8.779  1.000000  0.000          0
ATOM   2959 HD11 ILE   182     -21.055  15.264  -8.876  1.000000  0.000          0
ATOM   2960 HD12 ILE   182     -19.487  14.957  -7.860  1.000000  0.000          0
ATOM   2961 HD13 ILE   182     -19.499  15.196  -9.638  1.000000  0.000          0
ATOM   2962  C   ILE   182     -20.161  11.591  -5.402  1.000000  0.000          0
ATOM   2963  O   ILE   182     -20.097  10.393  -5.679  1.000000  0.000          0
ATOM   2964  N   PRO   183     -20.413  12.057  -4.181  1.000000  0.000          0
ATOM   2965  CD  PRO   183     -20.308  13.435  -3.683  1.000000  0.000          0
ATOM   2966  HD2 PRO   183     -21.249  13.980  -3.751  1.000000  0.000          0
ATOM   2967  HD3 PRO   183     -19.449  13.908  -4.155  1.000000  0.000          0
ATOM   2968  CG  PRO   183     -20.105  13.293  -2.143  1.000000  0.000          0
ATOM   2969  HG2 PRO   183     -20.249  14.213  -1.575  1.000000  0.000          0
ATOM   2970  HG3 PRO   183     -19.069  13.028  -1.931  1.000000  0.000          0
ATOM   2971  CB  PRO   183     -21.136  12.159  -1.925  1.000000  0.000          0
ATOM   2972  HB2 PRO   183     -22.159  12.533  -1.966  1.000000  0.000          0
ATOM   2973  HB3 PRO   183     -20.885  11.753  -0.946  1.000000  0.000          0
ATOM   2974  CA  PRO   183     -20.863  11.199  -3.090  1.000000  0.000          0
ATOM   2975  HA  PRO   183     -19.985  10.609  -2.828  1.000000  0.000          0
ATOM   2976  C   PRO   183     -22.151  10.338  -3.423  1.000000  0.000          0
ATOM   2977  O   PRO   183     -23.004  10.741  -4.254  1.000000  0.000          0
ATOM   2978  N   GLU   184     -22.361   9.252  -2.667  1.000000  0.000          0
ATOM   2979  H   GLU   184     -21.654   8.981  -2.000  1.000000  0.000          0
ATOM   2980  CA  GLU   184     -23.434   8.286  -2.824  1.000000  0.000          0
ATOM   2981  HA  GLU   184     -24.214   8.613  -3.512  1.000000  0.000          0
ATOM   2982  CB  GLU   184     -22.760   7.030  -3.394  1.000000  0.000          0
ATOM   2983  HB2 GLU   184     -22.022   7.319  -4.143  1.000000  0.000          0
ATOM   2984  HB3 GLU   184     -22.161   6.539  -2.627  1.000000  0.000          0
ATOM   2985  CG  GLU   184     -23.713   5.862  -3.859  1.000000  0.000          0
ATOM   2986  HG2 GLU   184     -23.119   5.126  -4.402  1.000000  0.000          0
ATOM   2987  HG3 GLU   184     -24.170   5.302  -3.044  1.000000  0.000          0
ATOM   2988  CD  GLU   184     -24.634   6.380  -4.997  1.000000  0.000          0
ATOM   2989  OE1 GLU   184     -25.888   6.590  -4.717  1.000000  0.000          0
ATOM   2990  OE2 GLU   184     -24.233   6.414  -6.176  1.000000  0.000          0
ATOM   2991  C   GLU   184     -24.158   8.111  -1.485  1.000000  0.000          0
ATOM   2992  O   GLU   184     -23.539   8.088  -0.401  1.000000  0.000          0
ATOM   2993  N   ASN   185     -25.485   7.809  -1.531  1.000000  0.000          0
ATOM   2994  H   ASN   185     -25.868   7.644  -2.453  1.000000  0.000          0
ATOM   2995  CA  ASN   185     -26.290   7.406  -0.377  1.000000  0.000          0
ATOM   2996  HA  ASN   185     -26.021   8.054   0.457  1.000000  0.000          0
ATOM   2997  CB  ASN   185     -27.765   7.698  -0.608  1.000000  0.000          0
ATOM   2998  HB2 ASN   185     -27.832   8.689  -1.058  1.000000  0.000          0
ATOM   2999  HB3 ASN   185     -28.152   6.945  -1.295  1.000000  0.000          0
ATOM   3000  CG  ASN   185     -28.591   7.589   0.693  1.000000  0.000          0
ATOM   3001  OD1 ASN   185     -28.687   6.522   1.257  1.000000  0.000          0
ATOM   3002  ND2 ASN   185     -29.207   8.695   1.142  1.000000  0.000          0
ATOM   3003 HD21 ASN   185     -29.638   8.596   2.048  1.000000  0.000          0
ATOM   3004 HD22 ASN   185     -29.154   9.624   0.747  1.000000  0.000          0
ATOM   3005  C   ASN   185     -26.032   5.983   0.072  1.000000  0.000          0
ATOM   3006  O   ASN   185     -26.420   5.047  -0.594  1.000000  0.000          0
ATOM   3007  N   ASN   186     -25.457   5.801   1.249  1.000000  0.000          0
ATOM   3008  H   ASN   186     -25.152   6.599   1.787  1.000000  0.000          0
ATOM   3009  CA  ASN   186     -25.073   4.466   1.749  1.000000  0.000          0
ATOM   3010  HA  ASN   186     -24.758   3.851   0.905  1.000000  0.000          0
ATOM   3011  CB  ASN   186     -23.908   4.568   2.714  1.000000  0.000          0
ATOM   3012  HB2 ASN   186     -23.268   5.379   2.370  1.000000  0.000          0
ATOM   3013  HB3 ASN   186     -24.389   4.742   3.677  1.000000  0.000          0
ATOM   3014  CG  ASN   186     -23.119   3.358   2.977  1.000000  0.000          0
ATOM   3015  OD1 ASN   186     -23.118   2.362   2.263  1.000000  0.000          0
ATOM   3016  ND2 ASN   186     -22.349   3.422   4.018  1.000000  0.000          0
ATOM   3017 HD21 ASN   186     -21.612   2.756   4.201  1.000000  0.000          0
ATOM   3018 HD22 ASN   186     -22.271   4.222   4.632  1.000000  0.000          0
ATOM   3019  C   ASN   186     -26.224   3.718   2.366  1.000000  0.000          0
ATOM   3020  O   ASN   186     -26.105   2.550   2.675  1.000000  0.000          0
ATOM   3021  N   GLY   187     -27.411   4.354   2.392  1.000000  0.000          0
ATOM   3022  H   GLY   187     -27.439   5.356   2.267  1.000000  0.000          0
ATOM   3023  CA  GLY   187     -28.612   3.794   2.961  1.000000  0.000          0
ATOM   3024  HA2 GLY   187     -29.389   3.832   2.196  1.000000  0.000          0
ATOM   3025  HA3 GLY   187     -28.466   2.759   3.273  1.000000  0.000          0
ATOM   3026  C   GLY   187     -29.290   4.625   4.129  1.000000  0.000          0
ATOM   3027  O   GLY   187     -28.597   5.025   5.101  1.000000  0.000          0
ATOM   3028  N   GLY   188     -30.604   4.913   3.999  1.000000  0.000          0
ATOM   3029  H   GLY   188     -31.218   4.554   3.281  1.000000  0.000          0
ATOM   3030  CA  GLY   188     -31.180   5.934   4.915  1.000000  0.000          0
ATOM   3031  HA2 GLY   188     -32.235   6.107   4.707  1.000000  0.000          0
ATOM   3032  HA3 GLY   188     -31.241   5.543   5.930  1.000000  0.000          0
ATOM   3033  C   GLY   188     -30.421   7.242   4.907  1.000000  0.000          0
ATOM   3034  O   GLY   188     -30.085   7.842   3.866  1.000000  0.000          0
ATOM   3035  N   ALA   189     -30.229   7.828   6.158  1.000000  0.000          0
ATOM   3036  H   ALA   189     -30.633   7.263   6.890  1.000000  0.000          0
ATOM   3037  CA  ALA   189     -29.398   8.974   6.461  1.000000  0.000          0
ATOM   3038  HA  ALA   189     -29.745   9.861   5.932  1.000000  0.000          0
ATOM   3039  CB  ALA   189     -29.561   9.435   7.965  1.000000  0.000          0
ATOM   3040  HB1 ALA   189     -28.961  10.307   8.224  1.000000  0.000          0
ATOM   3041  HB2 ALA   189     -30.560   9.839   8.129  1.000000  0.000          0
ATOM   3042  HB3 ALA   189     -29.312   8.660   8.692  1.000000  0.000          0
ATOM   3043  C   ALA   189     -27.942   8.961   5.997  1.000000  0.000          0
ATOM   3044  O   ALA   189     -27.257   9.943   6.022  1.000000  0.000          0
ATOM   3045  N   GLY   190     -27.473   7.765   5.559  1.000000  0.000          0
ATOM   3046  H   GLY   190     -28.154   7.021   5.554  1.000000  0.000          0
ATOM   3047  CA  GLY   190     -26.066   7.473   5.214  1.000000  0.000          0
ATOM   3048  HA2 GLY   190     -25.367   7.761   6.000  1.000000  0.000          0
ATOM   3049  HA3 GLY   190     -25.908   6.405   5.064  1.000000  0.000          0
ATOM   3050  C   GLY   190     -25.575   8.146   3.951  1.000000  0.000          0
ATOM   3051  O   GLY   190     -26.351   8.383   3.011  1.000000  0.000          0
ATOM   3052  N   CYS   191     -24.277   8.536   3.963  1.000000  0.000          0
ATOM   3053  H   CYS   191     -23.738   8.471   4.814  1.000000  0.000          0
ATOM   3054  CA  CYS   191     -23.521   9.027   2.805  1.000000  0.000          0
ATOM   3055  HA  CYS   191     -24.090   8.667   1.948  1.000000  0.000          0
ATOM   3056  CB  CYS   191     -23.573  10.542   2.881  1.000000  0.000          0
ATOM   3057  HB2 CYS   191     -24.546  10.934   3.181  1.000000  0.000          0
ATOM   3058  HB3 CYS   191     -22.750  10.806   3.543  1.000000  0.000          0
ATOM   3059  SG  CYS   191     -23.258  11.351   1.298  1.000000  0.000          0
ATOM   3060  HG  CYS   191     -22.013  10.916   1.084  1.000000  0.000          0
ATOM   3061  C   CYS   191     -22.034   8.416   2.676  1.000000  0.000          0
ATOM   3062  O   CYS   191     -21.420   8.108   3.678  1.000000  0.000          0
ATOM   3063  N   VAL   192     -21.518   8.267   1.416  1.000000  0.000          0
ATOM   3064  H   VAL   192     -22.116   8.473   0.627  1.000000  0.000          0
ATOM   3065  CA  VAL   192     -20.252   7.586   1.156  1.000000  0.000          0
ATOM   3066  HA  VAL   192     -19.614   7.760   2.023  1.000000  0.000          0
ATOM   3067  CB  VAL   192     -20.607   6.027   1.038  1.000000  0.000          0
ATOM   3068  HB  VAL   192     -21.071   5.654   1.952  1.000000  0.000          0
ATOM   3069  CG1 VAL   192     -21.567   5.651  -0.026  1.000000  0.000          0
ATOM   3070 HG11 VAL   192     -21.862   4.604  -0.102  1.000000  0.000          0
ATOM   3071 HG12 VAL   192     -22.537   6.137   0.071  1.000000  0.000          0
ATOM   3072 HG13 VAL   192     -21.107   5.814  -1.002  1.000000  0.000          0
ATOM   3073  CG2 VAL   192     -19.235   5.356   0.804  1.000000  0.000          0
ATOM   3074 HG21 VAL   192     -18.755   5.638  -0.132  1.000000  0.000          0
ATOM   3075 HG22 VAL   192     -18.634   5.590   1.684  1.000000  0.000          0
ATOM   3076 HG23 VAL   192     -19.423   4.282   0.804  1.000000  0.000          0
ATOM   3077  C   VAL   192     -19.619   8.285  -0.073  1.000000  0.000          0
ATOM   3078  O   VAL   192     -20.276   9.009  -0.868  1.000000  0.000          0
ATOM   3079  N   CYS   193     -18.273   8.102  -0.293  1.000000  0.000          0
ATOM   3080  H   CYS   193     -17.821   7.739   0.534  1.000000  0.000          0
ATOM   3081  CA  CYS   193     -17.517   8.583  -1.469  1.000000  0.000          0
ATOM   3082  HA  CYS   193     -18.141   8.348  -2.330  1.000000  0.000          0
ATOM   3083  CB  CYS   193     -17.256  10.034  -1.323  1.000000  0.000          0
ATOM   3084  HB2 CYS   193     -18.206  10.536  -1.509  1.000000  0.000          0
ATOM   3085  HB3 CYS   193     -16.895  10.271  -0.323  1.000000  0.000          0
ATOM   3086  SG  CYS   193     -16.104  10.568  -2.650  1.000000  0.000          0
ATOM   3087  HG  CYS   193     -14.978  10.048  -2.156  1.000000  0.000          0
ATOM   3088  C   CYS   193     -16.202   7.814  -1.512  1.000000  0.000          0
ATOM   3089  O   CYS   193     -15.479   7.729  -0.488  1.000000  0.000          0
ATOM   3090  N   HIE   194     -16.008   7.226  -2.683  1.000000  0.000          0
ATOM   3091  H   HIE   194     -16.707   7.370  -3.398  1.000000  0.000          0
ATOM   3092  CA  HIE   194     -14.727   6.596  -3.169  1.000000  0.000          0
ATOM   3093  HA  HIE   194     -14.159   6.391  -2.262  1.000000  0.000          0
ATOM   3094  CB  HIE   194     -15.098   5.279  -3.949  1.000000  0.000          0
ATOM   3095  HB2 HIE   194     -15.361   5.488  -4.985  1.000000  0.000          0
ATOM   3096  HB3 HIE   194     -14.203   4.660  -4.021  1.000000  0.000          0
ATOM   3097  CG  HIE   194     -16.238   4.477  -3.383  1.000000  0.000          0
ATOM   3098  ND1 HIE   194     -16.091   3.148  -2.974  1.000000  0.000          0
ATOM   3099  CE1 HIE   194     -17.323   2.729  -2.591  1.000000  0.000          0
ATOM   3100  HE1 HIE   194     -17.536   1.684  -2.431  1.000000  0.000          0
ATOM   3101  NE2 HIE   194     -18.210   3.688  -2.775  1.000000  0.000          0
ATOM   3102  HE2 HIE   194     -19.204   3.595  -2.927  1.000000  0.000          0
ATOM   3103  CD2 HIE   194     -17.572   4.826  -3.267  1.000000  0.000          0
ATOM   3104  HD2 HIE   194     -18.088   5.691  -3.654  1.000000  0.000          0
ATOM   3105  C   HIE   194     -13.769   7.507  -4.023  1.000000  0.000          0
ATOM   3106  O   HIE   194     -14.182   8.438  -4.620  1.000000  0.000          0
ATOM   3107  N   LEU   195     -12.486   7.179  -3.905  1.000000  0.000          0
ATOM   3108  H   LEU   195     -12.351   6.392  -3.285  1.000000  0.000          0
ATOM   3109  CA  LEU   195     -11.337   8.083  -4.083  1.000000  0.000          0
ATOM   3110  HA  LEU   195     -11.600   9.023  -4.563  1.000000  0.000          0
ATOM   3111  CB  LEU   195     -10.742   8.645  -2.793  1.000000  0.000          0
ATOM   3112  HB2 LEU   195     -10.241   7.758  -2.403  1.000000  0.000          0
ATOM   3113  HB3 LEU   195     -10.030   9.443  -3.004  1.000000  0.000          0
ATOM   3114  CG  LEU   195     -11.711   9.248  -1.731  1.000000  0.000          0
ATOM   3115  HG  LEU   195     -12.566   8.583  -1.621  1.000000  0.000          0
ATOM   3116  CD1 LEU   195     -11.208   9.457  -0.296  1.000000  0.000          0
ATOM   3117 HD11 LEU   195     -10.979   8.516   0.203  1.000000  0.000          0
ATOM   3118 HD12 LEU   195     -10.318  10.087  -0.257  1.000000  0.000          0
ATOM   3119 HD13 LEU   195     -12.034  10.004   0.156  1.000000  0.000          0
ATOM   3120  CD2 LEU   195     -12.333  10.611  -2.229  1.000000  0.000          0
ATOM   3121 HD21 LEU   195     -13.267  10.734  -1.680  1.000000  0.000          0
ATOM   3122 HD22 LEU   195     -11.707  11.482  -2.037  1.000000  0.000          0
ATOM   3123 HD23 LEU   195     -12.573  10.673  -3.291  1.000000  0.000          0
ATOM   3124  C   LEU   195     -10.214   7.383  -4.887  1.000000  0.000          0
ATOM   3125  O   LEU   195      -9.766   6.336  -4.379  1.000000  0.000          0
ATOM   3126  N   LEU   196      -9.583   7.924  -5.946  1.000000  0.000          0
ATOM   3127  H   LEU   196      -9.855   8.850  -6.246  1.000000  0.000          0
ATOM   3128  CA  LEU   196      -8.371   7.437  -6.511  1.000000  0.000          0
ATOM   3129  HA  LEU   196      -8.463   6.363  -6.669  1.000000  0.000          0
ATOM   3130  CB  LEU   196      -8.128   7.947  -7.947  1.000000  0.000          0
ATOM   3131  HB2 LEU   196      -7.981   9.025  -7.870  1.000000  0.000          0
ATOM   3132  HB3 LEU   196      -7.234   7.509  -8.388  1.000000  0.000          0
ATOM   3133  CG  LEU   196      -9.226   7.630  -8.954  1.000000  0.000          0
ATOM   3134  HG  LEU   196     -10.192   7.796  -8.476  1.000000  0.000          0
ATOM   3135  CD1 LEU   196      -9.132   8.382 -10.310  1.000000  0.000          0
ATOM   3136 HD11 LEU   196      -9.433   9.373  -9.972  1.000000  0.000          0
ATOM   3137 HD12 LEU   196      -8.138   8.520 -10.739  1.000000  0.000          0
ATOM   3138 HD13 LEU   196      -9.762   7.939 -11.080  1.000000  0.000          0
ATOM   3139  CD2 LEU   196      -9.198   6.142  -9.320  1.000000  0.000          0
ATOM   3140 HD21 LEU   196     -10.117   5.851  -9.830  1.000000  0.000          0
ATOM   3141 HD22 LEU   196      -8.322   5.863  -9.905  1.000000  0.000          0
ATOM   3142 HD23 LEU   196      -9.187   5.674  -8.336  1.000000  0.000          0
ATOM   3143  C   LEU   196      -7.171   7.661  -5.593  1.000000  0.000          0
ATOM   3144  O   LEU   196      -6.625   8.783  -5.475  1.000000  0.000          0
ATOM   3145  N   MET   197      -6.759   6.578  -4.921  1.000000  0.000          0
ATOM   3146  H   MET   197      -7.138   5.693  -5.225  1.000000  0.000          0
ATOM   3147  CA  MET   197      -5.713   6.596  -3.876  1.000000  0.000          0
ATOM   3148  HA  MET   197      -5.100   7.495  -3.933  1.000000  0.000          0
ATOM   3149  CB  MET   197      -6.449   6.561  -2.516  1.000000  0.000          0
ATOM   3150  HB2 MET   197      -7.230   7.321  -2.549  1.000000  0.000          0
ATOM   3151  HB3 MET   197      -6.890   5.573  -2.388  1.000000  0.000          0
ATOM   3152  CG  MET   197      -5.486   6.900  -1.394  1.000000  0.000          0
ATOM   3153  HG2 MET   197      -4.706   6.158  -1.221  1.000000  0.000          0
ATOM   3154  HG3 MET   197      -5.023   7.860  -1.624  1.000000  0.000          0
ATOM   3155  SD  MET   197      -6.313   7.104   0.184  1.000000  0.000          0
ATOM   3156  CE  MET   197      -7.264   8.601  -0.198  1.000000  0.000          0
ATOM   3157  HE1 MET   197      -7.512   9.012   0.780  1.000000  0.000          0
ATOM   3158  HE2 MET   197      -6.582   9.292  -0.691  1.000000  0.000          0
ATOM   3159  HE3 MET   197      -8.213   8.337  -0.666  1.000000  0.000          0
ATOM   3160  C   MET   197      -4.752   5.379  -4.077  1.000000  0.000          0
ATOM   3161  O   MET   197      -4.577   4.574  -3.177  1.000000  0.000          0
ATOM   3162  N   ASP   198      -4.151   5.341  -5.245  1.000000  0.000          0
ATOM   3163  H   ASP   198      -4.237   6.164  -5.822  1.000000  0.000          0
ATOM   3164  CA  ASP   198      -3.333   4.305  -5.735  1.000000  0.000          0
ATOM   3165  HA  ASP   198      -3.909   3.441  -5.407  1.000000  0.000          0
ATOM   3166  CB  ASP   198      -3.261   4.250  -7.262  1.000000  0.000          0
ATOM   3167  HB2 ASP   198      -2.643   3.390  -7.520  1.000000  0.000          0
ATOM   3168  HB3 ASP   198      -4.265   4.015  -7.611  1.000000  0.000          0
ATOM   3169  CG  ASP   198      -2.591   5.496  -8.016  1.000000  0.000          0
ATOM   3170  OD1 ASP   198      -2.595   6.630  -7.502  1.000000  0.000          0
ATOM   3171  OD2 ASP   198      -2.124   5.292  -9.128  1.000000  0.000          0
ATOM   3172  C   ASP   198      -1.956   4.321  -5.110  1.000000  0.000          0
ATOM   3173  O   ASP   198      -1.532   5.313  -4.522  1.000000  0.000          0
ATOM   3174  N   ASP   199      -1.212   3.192  -5.247  1.000000  0.000          0
ATOM   3175  H   ASP   199      -1.617   2.438  -5.784  1.000000  0.000          0
ATOM   3176  CA  ASP   199       0.256   3.075  -5.048  1.000000  0.000          0
ATOM   3177  HA  ASP   199       0.483   2.014  -4.951  1.000000  0.000          0
ATOM   3178  CB  ASP   199       1.007   3.647  -6.264  1.000000  0.000          0
ATOM   3179  HB2 ASP   199       0.848   4.725  -6.267  1.000000  0.000          0
ATOM   3180  HB3 ASP   199       2.069   3.422  -6.167  1.000000  0.000          0
ATOM   3181  CG  ASP   199       0.610   3.065  -7.672  1.000000  0.000          0
ATOM   3182  OD1 ASP   199       0.915   3.714  -8.712  1.000000  0.000          0
ATOM   3183  OD2 ASP   199       0.158   1.901  -7.692  1.000000  0.000          0
ATOM   3184  C   ASP   199       0.703   3.649  -3.698  1.000000  0.000          0
ATOM   3185  O   ASP   199       1.737   4.285  -3.618  1.000000  0.000          0
ATOM   3186  N   VAL   200      -0.141   3.531  -2.640  1.000000  0.000          0
ATOM   3187  H   VAL   200      -0.988   3.043  -2.893  1.000000  0.000          0
ATOM   3188  CA  VAL   200       0.122   4.084  -1.283  1.000000  0.000          0
ATOM   3189  HA  VAL   200      -0.002   5.166  -1.315  1.000000  0.000          0
ATOM   3190  CB  VAL   200      -0.973   3.536  -0.384  1.000000  0.000          0
ATOM   3191  HB  VAL   200      -0.796   2.461  -0.391  1.000000  0.000          0
ATOM   3192  CG1 VAL   200      -0.845   4.059   1.063  1.000000  0.000          0
ATOM   3193 HG11 VAL   200       0.001   3.558   1.531  1.000000  0.000          0
ATOM   3194 HG12 VAL   200      -0.747   5.144   1.064  1.000000  0.000          0
ATOM   3195 HG13 VAL   200      -1.626   3.829   1.788  1.000000  0.000          0
ATOM   3196  CG2 VAL   200      -2.412   3.868  -0.885  1.000000  0.000          0
ATOM   3197 HG21 VAL   200      -2.666   3.350  -1.811  1.000000  0.000          0
ATOM   3198 HG22 VAL   200      -3.095   3.596  -0.080  1.000000  0.000          0
ATOM   3199 HG23 VAL   200      -2.479   4.949  -0.996  1.000000  0.000          0
ATOM   3200  C   VAL   200       1.544   3.839  -0.774  1.000000  0.000          0
ATOM   3201  O   VAL   200       2.075   2.742  -0.852  1.000000  0.000          0
ATOM   3202  N   VAL   201       2.131   4.878  -0.025  1.000000  0.000          0
ATOM   3203  H   VAL   201       1.731   5.783   0.172  1.000000  0.000          0
ATOM   3204  CA  VAL   201       3.241   4.565   0.952  1.000000  0.000          0
ATOM   3205  HA  VAL   201       3.433   3.493   0.901  1.000000  0.000          0
ATOM   3206  CB  VAL   201       4.557   5.044   0.325  1.000000  0.000          0
ATOM   3207  HB  VAL   201       5.334   4.477   0.837  1.000000  0.000          0
ATOM   3208  CG1 VAL   201       4.674   4.852  -1.189  1.000000  0.000          0
ATOM   3209 HG11 VAL   201       4.020   5.517  -1.755  1.000000  0.000          0
ATOM   3210 HG12 VAL   201       5.690   5.072  -1.517  1.000000  0.000          0
ATOM   3211 HG13 VAL   201       4.457   3.850  -1.564  1.000000  0.000          0
ATOM   3212  CG2 VAL   201       4.722   6.554   0.461  1.000000  0.000          0
ATOM   3213 HG21 VAL   201       4.641   6.807   1.518  1.000000  0.000          0
ATOM   3214 HG22 VAL   201       5.732   6.756   0.101  1.000000  0.000          0
ATOM   3215 HG23 VAL   201       3.956   7.117  -0.074  1.000000  0.000          0
ATOM   3216  C   VAL   201       2.952   5.079   2.317  1.000000  0.000          0
ATOM   3217  O   VAL   201       2.171   5.987   2.560  1.000000  0.000          0
ATOM   3218  N   SER   202       3.730   4.482   3.213  1.000000  0.000          0
ATOM   3219  H   SER   202       4.075   3.582   2.914  1.000000  0.000          0
ATOM   3220  CA  SER   202       3.688   4.748   4.694  1.000000  0.000          0
ATOM   3221  HA  SER   202       2.798   4.297   5.133  1.000000  0.000          0
ATOM   3222  CB  SER   202       4.927   4.151   5.375  1.000000  0.000          0
ATOM   3223  HB2 SER   202       5.839   4.519   4.903  1.000000  0.000          0
ATOM   3224  HB3 SER   202       4.887   4.305   6.454  1.000000  0.000          0
ATOM   3225  OG  SER   202       5.009   2.760   5.139  1.000000  0.000          0
ATOM   3226  HG  SER   202       5.356   2.534   4.273  1.000000  0.000          0
ATOM   3227  C   SER   202       3.786   6.269   5.017  1.000000  0.000          0
ATOM   3228  O   SER   202       3.193   6.690   5.995  1.000000  0.000          0
ATOM   3229  N   ALA   203       4.339   7.193   4.132  1.000000  0.000          0
ATOM   3230  H   ALA   203       4.937   6.902   3.373  1.000000  0.000          0
ATOM   3231  CA  ALA   203       4.340   8.660   4.363  1.000000  0.000          0
ATOM   3232  HA  ALA   203       4.563   8.895   5.404  1.000000  0.000          0
ATOM   3233  CB  ALA   203       5.559   9.135   3.529  1.000000  0.000          0
ATOM   3234  HB1 ALA   203       6.453   8.593   3.839  1.000000  0.000          0
ATOM   3235  HB2 ALA   203       5.245   8.920   2.508  1.000000  0.000          0
ATOM   3236  HB3 ALA   203       5.750  10.205   3.602  1.000000  0.000          0
ATOM   3237  C   ALA   203       3.034   9.351   3.974  1.000000  0.000          0
ATOM   3238  O   ALA   203       2.757  10.309   4.716  1.000000  0.000          0
ATOM   3239  N   ASP   204       2.257   8.863   3.030  1.000000  0.000          0
ATOM   3240  H   ASP   204       2.399   7.910   2.732  1.000000  0.000          0
ATOM   3241  CA  ASP   204       1.150   9.609   2.418  1.000000  0.000          0
ATOM   3242  HA  ASP   204       1.637  10.340   1.773  1.000000  0.000          0
ATOM   3243  CB  ASP   204       0.356   8.734   1.484  1.000000  0.000          0
ATOM   3244  HB2 ASP   204      -0.013   7.839   1.987  1.000000  0.000          0
ATOM   3245  HB3 ASP   204      -0.476   9.312   1.083  1.000000  0.000          0
ATOM   3246  CG  ASP   204       1.058   8.253   0.202  1.000000  0.000          0
ATOM   3247  OD1 ASP   204       1.985   8.909  -0.260  1.000000  0.000          0
ATOM   3248  OD2 ASP   204       0.567   7.316  -0.438  1.000000  0.000          0
ATOM   3249  C   ASP   204       0.213  10.325   3.360  1.000000  0.000          0
ATOM   3250  O   ASP   204      -0.071   9.831   4.458  1.000000  0.000          0
ATOM   3251  N   GLN   205      -0.458  11.382   2.908  1.000000  0.000          0
ATOM   3252  H   GLN   205      -0.279  11.799   2.006  1.000000  0.000          0
ATOM   3253  CA  GLN   205      -1.474  12.049   3.643  1.000000  0.000          0
ATOM   3254  HA  GLN   205      -2.105  11.326   4.157  1.000000  0.000          0
ATOM   3255  CB  GLN   205      -0.861  12.911   4.788  1.000000  0.000          0
ATOM   3256  HB2 GLN   205      -0.242  12.272   5.417  1.000000  0.000          0
ATOM   3257  HB3 GLN   205      -0.307  13.776   4.425  1.000000  0.000          0
ATOM   3258  CG  GLN   205      -2.006  13.578   5.587  1.000000  0.000          0
ATOM   3259  HG2 GLN   205      -2.501  14.298   4.939  1.000000  0.000          0
ATOM   3260  HG3 GLN   205      -2.677  12.815   5.983  1.000000  0.000          0
ATOM   3261  CD  GLN   205      -1.521  14.225   6.836  1.000000  0.000          0
ATOM   3262  OE1 GLN   205      -0.345  14.240   7.177  1.000000  0.000          0
ATOM   3263  NE2 GLN   205      -2.448  14.741   7.637  1.000000  0.000          0
ATOM   3264 HE21 GLN   205      -2.133  15.510   8.209  1.000000  0.000          0
ATOM   3265 HE22 GLN   205      -3.413  14.761   7.343  1.000000  0.000          0
ATOM   3266  C   GLN   205      -2.366  12.815   2.710  1.000000  0.000          0
ATOM   3267  O   GLN   205      -1.802  13.324   1.751  1.000000  0.000          0
ATOM   3268  N   TYR   206      -3.646  13.023   2.894  1.000000  0.000          0
ATOM   3269  H   TYR   206      -4.032  12.637   3.744  1.000000  0.000          0
ATOM   3270  CA  TYR   206      -4.678  13.576   1.984  1.000000  0.000          0
ATOM   3271  HA  TYR   206      -4.199  14.214   1.242  1.000000  0.000          0
ATOM   3272  CB  TYR   206      -5.498  12.515   1.256  1.000000  0.000          0
ATOM   3273  HB2 TYR   206      -5.964  11.807   1.940  1.000000  0.000          0
ATOM   3274  HB3 TYR   206      -6.299  13.024   0.717  1.000000  0.000          0
ATOM   3275  CG  TYR   206      -4.817  11.708   0.086  1.000000  0.000          0
ATOM   3276  CD1 TYR   206      -3.886  10.796   0.443  1.000000  0.000          0
ATOM   3277  HD1 TYR   206      -3.698  10.668   1.499  1.000000  0.000          0
ATOM   3278  CE1 TYR   206      -3.422   9.899  -0.543  1.000000  0.000          0
ATOM   3279  HE1 TYR   206      -2.873   8.997  -0.318  1.000000  0.000          0
ATOM   3280  CZ  TYR   206      -3.700  10.108  -1.922  1.000000  0.000          0
ATOM   3281  OH  TYR   206      -3.388   9.182  -2.861  1.000000  0.000          0
ATOM   3282  HH  TYR   206      -2.596   8.659  -2.726  1.000000  0.000          0
ATOM   3283  CE2 TYR   206      -4.598  11.099  -2.283  1.000000  0.000          0
ATOM   3284  HE2 TYR   206      -4.816  11.323  -3.318  1.000000  0.000          0
ATOM   3285  CD2 TYR   206      -5.210  11.852  -1.272  1.000000  0.000          0
ATOM   3286  HD2 TYR   206      -5.938  12.584  -1.589  1.000000  0.000          0
ATOM   3287  C   TYR   206      -5.665  14.412   2.746  1.000000  0.000          0
ATOM   3288  O   TYR   206      -6.236  13.905   3.776  1.000000  0.000          0
ATOM   3289  N   THR   207      -5.892  15.649   2.322  1.000000  0.000          0
ATOM   3290  H   THR   207      -5.534  16.001   1.445  1.000000  0.000          0
ATOM   3291  CA  THR   207      -6.974  16.444   2.766  1.000000  0.000          0
ATOM   3292  HA  THR   207      -7.054  16.255   3.837  1.000000  0.000          0
ATOM   3293  CB  THR   207      -6.564  17.912   2.576  1.000000  0.000          0
ATOM   3294  HB  THR   207      -7.456  18.533   2.650  1.000000  0.000          0
ATOM   3295  CG2 THR   207      -5.679  18.220   3.797  1.000000  0.000          0
ATOM   3296 HG21 THR   207      -6.390  18.360   4.612  1.000000  0.000          0
ATOM   3297 HG22 THR   207      -5.000  17.404   4.037  1.000000  0.000          0
ATOM   3298 HG23 THR   207      -5.122  19.135   3.590  1.000000  0.000          0
ATOM   3299  OG1 THR   207      -5.809  18.162   1.436  1.000000  0.000          0
ATOM   3300  HG1 THR   207      -6.108  17.601   0.718  1.000000  0.000          0
ATOM   3301  C   THR   207      -8.278  16.314   1.962  1.000000  0.000          0
ATOM   3302  O   THR   207      -8.276  16.271   0.731  1.000000  0.000          0
ATOM   3303  N   LEU   208      -9.423  16.316   2.631  1.000000  0.000          0
ATOM   3304  H   LEU   208      -9.364  16.416   3.633  1.000000  0.000          0
ATOM   3305  CA  LEU   208     -10.755  16.083   2.094  1.000000  0.000          0
ATOM   3306  HA  LEU   208     -10.799  15.814   1.039  1.000000  0.000          0
ATOM   3307  CB  LEU   208     -11.344  14.819   2.759  1.000000  0.000          0
ATOM   3308  HB2 LEU   208     -11.474  14.974   3.828  1.000000  0.000          0
ATOM   3309  HB3 LEU   208     -12.355  14.712   2.366  1.000000  0.000          0
ATOM   3310  CG  LEU   208     -10.503  13.587   2.731  1.000000  0.000          0
ATOM   3311  HG  LEU   208      -9.524  13.802   3.157  1.000000  0.000          0
ATOM   3312  CD1 LEU   208     -11.183  12.598   3.700  1.000000  0.000          0
ATOM   3313 HD11 LEU   208     -10.595  11.693   3.850  1.000000  0.000          0
ATOM   3314 HD12 LEU   208     -11.323  13.146   4.632  1.000000  0.000          0
ATOM   3315 HD13 LEU   208     -12.140  12.160   3.418  1.000000  0.000          0
ATOM   3316  CD2 LEU   208     -10.253  12.962   1.346  1.000000  0.000          0
ATOM   3317 HD21 LEU   208      -9.737  13.672   0.699  1.000000  0.000          0
ATOM   3318 HD22 LEU   208      -9.549  12.144   1.497  1.000000  0.000          0
ATOM   3319 HD23 LEU   208     -11.211  12.615   0.961  1.000000  0.000          0
ATOM   3320  C   LEU   208     -11.618  17.345   2.231  1.000000  0.000          0
ATOM   3321  O   LEU   208     -11.517  17.924   3.320  1.000000  0.000          0
ATOM   3322  N   ASP   209     -12.386  17.745   1.278  1.000000  0.000          0
ATOM   3323  H   ASP   209     -12.578  17.229   0.430  1.000000  0.000          0
ATOM   3324  CA  ASP   209     -13.181  19.015   1.341  1.000000  0.000          0
ATOM   3325  HA  ASP   209     -13.242  19.367   2.371  1.000000  0.000          0
ATOM   3326  CB  ASP   209     -12.532  20.145   0.484  1.000000  0.000          0
ATOM   3327  HB2 ASP   209     -12.592  19.806  -0.551  1.000000  0.000          0
ATOM   3328  HB3 ASP   209     -13.084  21.075   0.616  1.000000  0.000          0
ATOM   3329  CG  ASP   209     -11.027  20.468   0.862  1.000000  0.000          0
ATOM   3330  OD1 ASP   209     -10.888  21.276   1.857  1.000000  0.000          0
ATOM   3331  OD2 ASP   209     -10.083  20.092   0.173  1.000000  0.000          0
ATOM   3332  C   ASP   209     -14.618  18.666   0.850  1.000000  0.000          0
ATOM   3333  O   ASP   209     -14.745  17.928  -0.133  1.000000  0.000          0
ATOM   3334  N   LEU   210     -15.663  19.251   1.375  1.000000  0.000          0
ATOM   3335  H   LEU   210     -15.550  19.744   2.250  1.000000  0.000          0
ATOM   3336  CA  LEU   210     -17.038  18.707   1.178  1.000000  0.000          0
ATOM   3337  HA  LEU   210     -17.100  18.159   0.238  1.000000  0.000          0
ATOM   3338  CB  LEU   210     -17.376  17.717   2.365  1.000000  0.000          0
ATOM   3339  HB2 LEU   210     -16.673  16.884   2.344  1.000000  0.000          0
ATOM   3340  HB3 LEU   210     -17.306  18.301   3.282  1.000000  0.000          0
ATOM   3341  CG  LEU   210     -18.797  17.089   2.127  1.000000  0.000          0
ATOM   3342  HG  LEU   210     -19.588  17.838   2.097  1.000000  0.000          0
ATOM   3343  CD1 LEU   210     -19.002  16.055   0.984  1.000000  0.000          0
ATOM   3344 HD11 LEU   210     -18.942  16.706   0.113  1.000000  0.000          0
ATOM   3345 HD12 LEU   210     -18.202  15.315   0.979  1.000000  0.000          0
ATOM   3346 HD13 LEU   210     -20.045  15.740   1.015  1.000000  0.000          0
ATOM   3347  CD2 LEU   210     -19.199  16.237   3.293  1.000000  0.000          0
ATOM   3348 HD21 LEU   210     -20.219  15.861   3.222  1.000000  0.000          0
ATOM   3349 HD22 LEU   210     -18.456  15.485   3.555  1.000000  0.000          0
ATOM   3350 HD23 LEU   210     -19.181  16.914   4.148  1.000000  0.000          0
ATOM   3351  C   LEU   210     -18.152  19.770   1.195  1.000000  0.000          0
ATOM   3352  O   LEU   210     -18.269  20.565   2.171  1.000000  0.000          0
ATOM   3353  N   TRP   211     -19.030  19.775   0.172  1.000000  0.000          0
ATOM   3354  H   TRP   211     -19.089  18.926  -0.373  1.000000  0.000          0
ATOM   3355  CA  TRP   211     -19.929  20.862  -0.242  1.000000  0.000          0
ATOM   3356  HA  TRP   211     -19.858  21.634   0.525  1.000000  0.000          0
ATOM   3357  CB  TRP   211     -19.216  21.510  -1.450  1.000000  0.000          0
ATOM   3358  HB2 TRP   211     -18.222  21.747  -1.068  1.000000  0.000          0
ATOM   3359  HB3 TRP   211     -19.063  20.774  -2.240  1.000000  0.000          0
ATOM   3360  CG  TRP   211     -19.754  22.749  -2.069  1.000000  0.000          0
ATOM   3361  CD1 TRP   211     -19.450  24.002  -1.754  1.000000  0.000          0
ATOM   3362  HD1 TRP   211     -18.795  24.329  -0.959  1.000000  0.000          0
ATOM   3363  NE1 TRP   211     -20.081  24.825  -2.658  1.000000  0.000          0
ATOM   3364  HE1 TRP   211     -19.847  25.807  -2.695  1.000000  0.000          0
ATOM   3365  CE2 TRP   211     -20.961  24.260  -3.477  1.000000  0.000          0
ATOM   3366  CZ2 TRP   211     -21.827  24.706  -4.488  1.000000  0.000          0
ATOM   3367  HZ2 TRP   211     -21.979  25.752  -4.711  1.000000  0.000          0
ATOM   3368  CH2 TRP   211     -22.673  23.746  -5.102  1.000000  0.000          0
ATOM   3369  HH2 TRP   211     -23.301  23.989  -5.947  1.000000  0.000          0
ATOM   3370  CZ3 TRP   211     -22.602  22.385  -4.799  1.000000  0.000          0
ATOM   3371  HZ3 TRP   211     -23.327  21.687  -5.193  1.000000  0.000          0
ATOM   3372  CE3 TRP   211     -21.626  21.983  -3.820  1.000000  0.000          0
ATOM   3373  HE3 TRP   211     -21.611  20.942  -3.530  1.000000  0.000          0
ATOM   3374  CD2 TRP   211     -20.771  22.861  -3.111  1.000000  0.000          0
ATOM   3375  C   TRP   211     -21.315  20.342  -0.541  1.000000  0.000          0
ATOM   3376  O   TRP   211     -21.404  19.179  -0.898  1.000000  0.000          0
ATOM   3377  N   ALA   212     -22.354  21.222  -0.441  1.000000  0.000          0
ATOM   3378  H   ALA   212     -22.234  22.151  -0.064  1.000000  0.000          0
ATOM   3379  CA  ALA   212     -23.771  20.914  -0.848  1.000000  0.000          0
ATOM   3380  HA  ALA   212     -23.759  20.098  -1.572  1.000000  0.000          0
ATOM   3381  CB  ALA   212     -24.506  20.260   0.374  1.000000  0.000          0
ATOM   3382  HB1 ALA   212     -25.562  20.040   0.226  1.000000  0.000          0
ATOM   3383  HB2 ALA   212     -24.075  19.285   0.604  1.000000  0.000          0
ATOM   3384  HB3 ALA   212     -24.337  20.979   1.176  1.000000  0.000          0
ATOM   3385  C   ALA   212     -24.542  22.108  -1.294  1.000000  0.000          0
ATOM   3386  O   ALA   212     -24.550  23.097  -0.588  1.000000  0.000          0
ATOM   3387  N   GLY   213     -25.203  22.062  -2.492  1.000000  0.000          0
ATOM   3388  H   GLY   213     -25.176  21.212  -3.039  1.000000  0.000          0
ATOM   3389  CA  GLY   213     -26.141  23.043  -3.102  1.000000  0.000          0
ATOM   3390  HA2 GLY   213     -26.357  22.636  -4.089  1.000000  0.000          0
ATOM   3391  HA3 GLY   213     -27.082  23.064  -2.551  1.000000  0.000          0
ATOM   3392  C   GLY   213     -25.567  24.480  -3.424  1.000000  0.000          0
ATOM   3393  O   GLY   213     -25.720  25.027  -4.466  1.000000  0.000          0
ATOM   3394  N   GLN   214     -24.960  25.030  -2.388  1.000000  0.000          0
ATOM   3395  H   GLN   214     -24.822  24.460  -1.565  1.000000  0.000          0
ATOM   3396  CA  GLN   214     -24.343  26.327  -2.445  1.000000  0.000          0
ATOM   3397  HA  GLN   214     -23.938  26.501  -3.442  1.000000  0.000          0
ATOM   3398  CB  GLN   214     -25.494  27.347  -2.328  1.000000  0.000          0
ATOM   3399  HB2 GLN   214     -25.092  28.254  -2.775  1.000000  0.000          0
ATOM   3400  HB3 GLN   214     -26.355  27.272  -2.993  1.000000  0.000          0
ATOM   3401  CG  GLN   214     -25.952  27.626  -0.909  1.000000  0.000          0
ATOM   3402  HG2 GLN   214     -25.098  27.863  -0.275  1.000000  0.000          0
ATOM   3403  HG3 GLN   214     -26.642  28.470  -0.894  1.000000  0.000          0
ATOM   3404  CD  GLN   214     -26.604  26.457  -0.291  1.000000  0.000          0
ATOM   3405  OE1 GLN   214     -26.103  25.905   0.645  1.000000  0.000          0
ATOM   3406  NE2 GLN   214     -27.706  25.906  -0.706  1.000000  0.000          0
ATOM   3407 HE21 GLN   214     -27.865  24.995  -0.299  1.000000  0.000          0
ATOM   3408 HE22 GLN   214     -28.215  26.293  -1.488  1.000000  0.000          0
ATOM   3409  C   GLN   214     -23.246  26.517  -1.444  1.000000  0.000          0
ATOM   3410  O   GLN   214     -22.618  27.555  -1.403  1.000000  0.000          0
ATOM   3411  N   GLN   215     -23.059  25.669  -0.394  1.000000  0.000          0
ATOM   3412  H   GLN   215     -23.749  24.960  -0.193  1.000000  0.000          0
ATOM   3413  CA  GLN   215     -22.252  25.988   0.805  1.000000  0.000          0
ATOM   3414  HA  GLN   215     -21.851  27.001   0.766  1.000000  0.000          0
ATOM   3415  CB  GLN   215     -23.188  26.016   2.016  1.000000  0.000          0
ATOM   3416  HB2 GLN   215     -23.976  26.750   1.849  1.000000  0.000          0
ATOM   3417  HB3 GLN   215     -23.534  24.985   2.088  1.000000  0.000          0
ATOM   3418  CG  GLN   215     -22.522  26.371   3.389  1.000000  0.000          0
ATOM   3419  HG2 GLN   215     -23.223  26.207   4.208  1.000000  0.000          0
ATOM   3420  HG3 GLN   215     -21.779  25.639   3.705  1.000000  0.000          0
ATOM   3421  CD  GLN   215     -21.872  27.719   3.504  1.000000  0.000          0
ATOM   3422  OE1 GLN   215     -20.966  28.076   2.769  1.000000  0.000          0
ATOM   3423  NE2 GLN   215     -22.372  28.547   4.401  1.000000  0.000          0
ATOM   3424 HE21 GLN   215     -21.913  29.419   4.617  1.000000  0.000          0
ATOM   3425 HE22 GLN   215     -23.213  28.283   4.893  1.000000  0.000          0
ATOM   3426  C   GLN   215     -21.143  24.893   1.085  1.000000  0.000          0
ATOM   3427  O   GLN   215     -21.484  23.688   1.005  1.000000  0.000          0
ATOM   3428  N   LEU   216     -19.878  25.186   1.365  1.000000  0.000          0
ATOM   3429  H   LEU   216     -19.729  26.179   1.478  1.000000  0.000          0
ATOM   3430  CA  LEU   216     -18.930  24.358   2.132  1.000000  0.000          0
ATOM   3431  HA  LEU   216     -18.686  23.583   1.405  1.000000  0.000          0
ATOM   3432  CB  LEU   216     -17.718  25.261   2.410  1.000000  0.000          0
ATOM   3433  HB2 LEU   216     -17.377  25.749   1.499  1.000000  0.000          0
ATOM   3434  HB3 LEU   216     -18.059  26.035   3.096  1.000000  0.000          0
ATOM   3435  CG  LEU   216     -16.497  24.553   2.923  1.000000  0.000          0
ATOM   3436  HG  LEU   216     -15.753  25.351   2.883  1.000000  0.000          0
ATOM   3437  CD1 LEU   216     -16.506  24.055   4.339  1.000000  0.000          0
ATOM   3438 HD11 LEU   216     -16.971  23.068   4.387  1.000000  0.000          0
ATOM   3439 HD12 LEU   216     -15.530  24.090   4.824  1.000000  0.000          0
ATOM   3440 HD13 LEU   216     -17.101  24.619   5.055  1.000000  0.000          0
ATOM   3441  CD2 LEU   216     -15.953  23.532   2.013  1.000000  0.000          0
ATOM   3442 HD21 LEU   216     -16.531  22.608   2.035  1.000000  0.000          0
ATOM   3443 HD22 LEU   216     -15.830  23.949   1.014  1.000000  0.000          0
ATOM   3444 HD23 LEU   216     -14.970  23.157   2.299  1.000000  0.000          0
ATOM   3445  C   LEU   216     -19.440  23.684   3.456  1.000000  0.000          0
ATOM   3446  O   LEU   216     -19.661  24.433   4.427  1.000000  0.000          0
ATOM   3447  N   LEU   217     -19.733  22.378   3.459  1.000000  0.000          0
ATOM   3448  H   LEU   217     -19.370  21.852   2.676  1.000000  0.000          0
ATOM   3449  CA  LEU   217     -20.110  21.693   4.706  1.000000  0.000          0
ATOM   3450  HA  LEU   217     -20.850  22.325   5.196  1.000000  0.000          0
ATOM   3451  CB  LEU   217     -20.807  20.315   4.458  1.000000  0.000          0
ATOM   3452  HB2 LEU   217     -20.062  19.560   4.207  1.000000  0.000          0
ATOM   3453  HB3 LEU   217     -21.248  20.045   5.418  1.000000  0.000          0
ATOM   3454  CG  LEU   217     -21.943  20.373   3.467  1.000000  0.000          0
ATOM   3455  HG  LEU   217     -21.510  20.686   2.516  1.000000  0.000          0
ATOM   3456  CD1 LEU   217     -22.370  18.965   3.306  1.000000  0.000          0
ATOM   3457 HD11 LEU   217     -21.658  18.530   2.606  1.000000  0.000          0
ATOM   3458 HD12 LEU   217     -22.474  18.530   4.300  1.000000  0.000          0
ATOM   3459 HD13 LEU   217     -23.359  18.810   2.872  1.000000  0.000          0
ATOM   3460  CD2 LEU   217     -23.018  21.318   3.974  1.000000  0.000          0
ATOM   3461 HD21 LEU   217     -23.419  21.105   4.965  1.000000  0.000          0
ATOM   3462 HD22 LEU   217     -22.827  22.389   3.921  1.000000  0.000          0
ATOM   3463 HD23 LEU   217     -23.837  21.123   3.281  1.000000  0.000          0
ATOM   3464  C   LEU   217     -18.935  21.384   5.677  1.000000  0.000          0
ATOM   3465  O   LEU   217     -19.014  21.652   6.872  1.000000  0.000          0
ATOM   3466  N   TRP   218     -17.868  20.734   5.155  1.000000  0.000          0
ATOM   3467  H   TRP   218     -17.800  20.539   4.166  1.000000  0.000          0
ATOM   3468  CA  TRP   218     -16.829  20.053   5.955  1.000000  0.000          0
ATOM   3469  HA  TRP   218     -16.783  20.618   6.886  1.000000  0.000          0
ATOM   3470  CB  TRP   218     -17.261  18.647   6.379  1.000000  0.000          0
ATOM   3471  HB2 TRP   218     -18.110  18.743   7.055  1.000000  0.000          0
ATOM   3472  HB3 TRP   218     -17.638  17.990   5.595  1.000000  0.000          0
ATOM   3473  CG  TRP   218     -16.194  17.921   7.108  1.000000  0.000          0
ATOM   3474  CD1 TRP   218     -15.969  18.007   8.465  1.000000  0.000          0
ATOM   3475  HD1 TRP   218     -16.498  18.558   9.228  1.000000  0.000          0
ATOM   3476  NE1 TRP   218     -14.979  17.099   8.749  1.000000  0.000          0
ATOM   3477  HE1 TRP   218     -14.774  16.800   9.691  1.000000  0.000          0
ATOM   3478  CE2 TRP   218     -14.469  16.474   7.649  1.000000  0.000          0
ATOM   3479  CZ2 TRP   218     -13.552  15.412   7.434  1.000000  0.000          0
ATOM   3480  HZ2 TRP   218     -12.923  15.016   8.220  1.000000  0.000          0
ATOM   3481  CH2 TRP   218     -13.392  14.952   6.141  1.000000  0.000          0
ATOM   3482  HH2 TRP   218     -12.587  14.262   5.931  1.000000  0.000          0
ATOM   3483  CZ3 TRP   218     -14.154  15.345   5.050  1.000000  0.000          0
ATOM   3484  HZ3 TRP   218     -14.164  14.881   4.075  1.000000  0.000          0
ATOM   3485  CE3 TRP   218     -15.067  16.411   5.271  1.000000  0.000          0
ATOM   3486  HE3 TRP   218     -15.560  16.764   4.376  1.000000  0.000          0
ATOM   3487  CD2 TRP   218     -15.306  16.904   6.555  1.000000  0.000          0
ATOM   3488  C   TRP   218     -15.392  20.103   5.348  1.000000  0.000          0
ATOM   3489  O   TRP   218     -15.190  20.068   4.139  1.000000  0.000          0
ATOM   3490  N   BCN   219     -14.480  20.128   6.253  1.000000  0.000          0
ATOM   3491  H27 BCN   219     -14.824  20.178   7.201  1.000000  0.000          0
ATOM   3492  C2  BCN   219     -13.100  19.955   5.891  1.000000  0.000          0
ATOM   3493  H   BCN   219     -13.091  19.515   4.895  1.000000  0.000          0
ATOM   3494  C4  BCN   219     -12.376  21.347   5.778  1.000000  0.000          0
ATOM   3495  H1  BCN   219     -12.633  21.948   6.660  1.000000  0.000          0
ATOM   3496  H2  BCN   219     -11.286  21.224   5.778  1.000000  0.000          0
ATOM   3497  C5  BCN   219     -12.653  22.240   4.530  1.000000  0.000          0
ATOM   3498  H3  BCN   219     -12.746  21.655   3.607  1.000000  0.000          0
ATOM   3499  H4  BCN   219     -13.660  22.642   4.700  1.000000  0.000          0
ATOM   3500  C6  BCN   219     -11.632  23.485   4.273  1.000000  0.000          0
ATOM   3501  H8  BCN   219     -10.619  23.141   4.029  1.000000  0.000          0
ATOM   3502  H9  BCN   219     -11.411  23.971   5.231  1.000000  0.000          0
ATOM   3503  C7  BCN   219     -12.123  24.517   3.201  1.000000  0.000          0
ATOM   3504  H5  BCN   219     -11.485  25.410   3.234  1.000000  0.000          0
ATOM   3505  H6  BCN   219     -13.176  24.708   3.437  1.000000  0.000          0
ATOM   3506  N2  BCN   219     -12.077  23.807   1.934  1.000000  0.000          0
ATOM   3507  H7  BCN   219     -11.801  22.832   1.897  1.000000  0.000          0
ATOM   3508  C8  BCN   219     -12.547  24.335   0.744  1.000000  0.000          0
ATOM   3509  O1  BCN   219     -13.217  25.367   0.691  1.000000  0.000          0
ATOM   3510  O2  BCN   219     -12.207  23.512  -0.227  1.000000  0.000          0
ATOM   3511  C9  BCN   219     -12.521  23.868  -1.620  1.000000  0.000          0
ATOM   3512  H21 BCN   219     -11.951  23.275  -2.344  1.000000  0.000          0
ATOM   3513  H22 BCN   219     -12.323  24.943  -1.715  1.000000  0.000          0
ATOM   3514  C10 BCN   219     -13.962  23.510  -1.860  1.000000  0.000          0
ATOM   3515  H23 BCN   219     -14.623  23.953  -1.119  1.000000  0.000          0
ATOM   3516  C11 BCN   219     -14.235  22.070  -2.299  1.000000  0.000          0
ATOM   3517  H12 BCN   219     -13.411  21.413  -2.569  1.000000  0.000          0
ATOM   3518  C12 BCN   219     -15.374  21.266  -1.703  1.000000  0.000          0
ATOM   3519  H13 BCN   219     -16.138  21.928  -1.277  1.000000  0.000          0
ATOM   3520  H14 BCN   219     -14.944  20.793  -0.810  1.000000  0.000          0
ATOM   3521  C13 BCN   219     -16.034  20.234  -2.660  1.000000  0.000          0
ATOM   3522  H19 BCN   219     -15.288  19.492  -2.966  1.000000  0.000          0
ATOM   3523  H20 BCN   219     -16.858  19.784  -2.096  1.000000  0.000          0
ATOM   3524  C14 BCN   219     -16.542  20.986  -3.821  1.000000  0.000          0
ATOM   3525  C15 BCN   219     -16.664  21.901  -4.534  1.000000  0.000          0
ATOM   3526  C16 BCN   219     -16.507  23.278  -4.936  1.000000  0.000          0
ATOM   3527  H17 BCN   219     -17.518  23.701  -4.988  1.000000  0.000          0
ATOM   3528  H18 BCN   219     -15.893  23.546  -5.804  1.000000  0.000          0
ATOM   3529  C17 BCN   219     -15.807  23.926  -3.689  1.000000  0.000          0
ATOM   3530  H15 BCN   219     -15.658  24.979  -3.956  1.000000  0.000          0
ATOM   3531  H16 BCN   219     -16.506  23.960  -2.846  1.000000  0.000          0
ATOM   3532  C18 BCN   219     -14.485  23.272  -3.278  1.000000  0.000          0
ATOM   3533  H11 BCN   219     -13.761  23.478  -4.062  1.000000  0.000          0
ATOM   3534  C3  BCN   219     -12.321  18.964   6.762  1.000000  0.000          0
ATOM   3535  O3  BCN   219     -12.585  18.968   7.965  1.000000  0.000          0
ATOM   3536  N   GLY   220     -11.330  18.280   6.216  1.000000  0.000          0
ATOM   3537  H   GLY   220     -11.061  18.409   5.251  1.000000  0.000          0
ATOM   3538  CA  GLY   220     -10.595  17.278   7.015  1.000000  0.000          0
ATOM   3539  HA2 GLY   220     -10.262  17.671   7.976  1.000000  0.000          0
ATOM   3540  HA3 GLY   220     -11.328  16.500   7.219  1.000000  0.000          0
ATOM   3541  C   GLY   220      -9.312  16.733   6.430  1.000000  0.000          0
ATOM   3542  O   GLY   220      -8.806  17.249   5.466  1.000000  0.000          0
ATOM   3543  N   SER   221      -8.798  15.680   6.960  1.000000  0.000          0
ATOM   3544  H   SER   221      -9.330  15.184   7.662  1.000000  0.000          0
ATOM   3545  CA  SER   221      -7.590  14.954   6.544  1.000000  0.000          0
ATOM   3546  HA  SER   221      -7.684  14.885   5.459  1.000000  0.000          0
ATOM   3547  CB  SER   221      -6.383  15.846   6.816  1.000000  0.000          0
ATOM   3548  HB2 SER   221      -6.609  16.841   6.430  1.000000  0.000          0
ATOM   3549  HB3 SER   221      -6.196  15.916   7.886  1.000000  0.000          0
ATOM   3550  OG  SER   221      -5.230  15.326   6.200  1.000000  0.000          0
ATOM   3551  HG  SER   221      -4.524  15.975   6.160  1.000000  0.000          0
ATOM   3552  C   SER   221      -7.422  13.497   7.020  1.000000  0.000          0
ATOM   3553  O   SER   221      -8.073  13.028   7.908  1.000000  0.000          0
ATOM   3554  N   PHE   222      -6.597  12.693   6.290  1.000000  0.000          0
ATOM   3555  H   PHE   222      -6.212  13.143   5.473  1.000000  0.000          0
ATOM   3556  CA  PHE   222      -6.538  11.277   6.294  1.000000  0.000          0
ATOM   3557  HA  PHE   222      -6.640  10.878   7.302  1.000000  0.000          0
ATOM   3558  CB  PHE   222      -7.623  10.729   5.306  1.000000  0.000          0
ATOM   3559  HB2 PHE   222      -8.625  11.144   5.408  1.000000  0.000          0
ATOM   3560  HB3 PHE   222      -7.356  11.083   4.310  1.000000  0.000          0
ATOM   3561  CG  PHE   222      -7.523   9.258   5.182  1.000000  0.000          0
ATOM   3562  CD1 PHE   222      -7.917   8.489   6.262  1.000000  0.000          0
ATOM   3563  HD1 PHE   222      -8.173   8.956   7.201  1.000000  0.000          0
ATOM   3564  CE1 PHE   222      -8.220   7.139   6.153  1.000000  0.000          0
ATOM   3565  HE1 PHE   222      -8.661   6.603   6.980  1.000000  0.000          0
ATOM   3566  CZ  PHE   222      -8.013   6.513   4.942  1.000000  0.000          0
ATOM   3567  HZ  PHE   222      -8.265   5.474   4.799  1.000000  0.000          0
ATOM   3568  CE2 PHE   222      -7.449   7.259   3.855  1.000000  0.000          0
ATOM   3569  HE2 PHE   222      -7.254   6.724   2.937  1.000000  0.000          0
ATOM   3570  CD2 PHE   222      -7.343   8.640   3.845  1.000000  0.000          0
ATOM   3571  HD2 PHE   222      -7.097   9.210   2.961  1.000000  0.000          0
ATOM   3572  C   PHE   222      -5.102  10.818   5.876  1.000000  0.000          0
ATOM   3573  O   PHE   222      -4.566  11.282   4.920  1.000000  0.000          0
ATOM   3574  N   LYS   223      -4.585   9.840   6.634  1.000000  0.000          0
ATOM   3575  H   LYS   223      -5.055   9.659   7.510  1.000000  0.000          0
ATOM   3576  CA  LYS   223      -3.340   9.064   6.451  1.000000  0.000          0
ATOM   3577  HA  LYS   223      -2.740   9.586   5.705  1.000000  0.000          0
ATOM   3578  CB  LYS   223      -2.469   9.122   7.702  1.000000  0.000          0
ATOM   3579  HB2 LYS   223      -2.337  10.177   7.940  1.000000  0.000          0
ATOM   3580  HB3 LYS   223      -2.949   8.711   8.591  1.000000  0.000          0
ATOM   3581  CG  LYS   223      -1.180   8.352   7.584  1.000000  0.000          0
ATOM   3582  HG2 LYS   223      -1.258   7.266   7.642  1.000000  0.000          0
ATOM   3583  HG3 LYS   223      -0.764   8.520   6.588  1.000000  0.000          0
ATOM   3584  CD  LYS   223      -0.007   8.814   8.522  1.000000  0.000          0
ATOM   3585  HD2 LYS   223       0.285   9.834   8.277  1.000000  0.000          0
ATOM   3586  HD3 LYS   223      -0.307   8.692   9.562  1.000000  0.000          0
ATOM   3587  CE  LYS   223       1.181   7.854   8.242  1.000000  0.000          0
ATOM   3588  HE2 LYS   223       0.898   6.851   8.565  1.000000  0.000          0
ATOM   3589  HE3 LYS   223       1.428   7.815   7.181  1.000000  0.000          0
ATOM   3590  NZ  LYS   223       2.385   8.217   9.026  1.000000  0.000          0
ATOM   3591  HZ1 LYS   223       2.336   8.024  10.018  1.000000  0.000          0
ATOM   3592  HZ2 LYS   223       3.157   7.736   8.585  1.000000  0.000          0
ATOM   3593  HZ3 LYS   223       2.615   9.193   8.900  1.000000  0.000          0
ATOM   3594  C   LYS   223      -3.534   7.575   5.991  1.000000  0.000          0
ATOM   3595  O   LYS   223      -3.881   6.747   6.866  1.000000  0.000          0
ATOM   3596  N   PRO   224      -3.538   7.234   4.714  1.000000  0.000          0
ATOM   3597  CD  PRO   224      -3.233   8.158   3.618  1.000000  0.000          0
ATOM   3598  HD2 PRO   224      -2.147   8.252   3.594  1.000000  0.000          0
ATOM   3599  HD3 PRO   224      -3.755   9.111   3.715  1.000000  0.000          0
ATOM   3600  CG  PRO   224      -3.719   7.519   2.339  1.000000  0.000          0
ATOM   3601  HG2 PRO   224      -3.003   7.721   1.541  1.000000  0.000          0
ATOM   3602  HG3 PRO   224      -4.733   7.848   2.113  1.000000  0.000          0
ATOM   3603  CB  PRO   224      -3.654   6.048   2.654  1.000000  0.000          0
ATOM   3604  HB2 PRO   224      -2.623   5.729   2.506  1.000000  0.000          0
ATOM   3605  HB3 PRO   224      -4.434   5.532   2.092  1.000000  0.000          0
ATOM   3606  CA  PRO   224      -3.940   5.916   4.192  1.000000  0.000          0
ATOM   3607  HA  PRO   224      -5.013   5.763   4.304  1.000000  0.000          0
ATOM   3608  C   PRO   224      -3.345   4.775   4.924  1.000000  0.000          0
ATOM   3609  O   PRO   224      -3.949   3.782   5.367  1.000000  0.000          0
ATOM   3610  N   SER   225      -2.021   4.908   5.184  1.000000  0.000          0
ATOM   3611  H   SER   225      -1.449   5.690   4.905  1.000000  0.000          0
ATOM   3612  CA  SER   225      -1.248   3.800   5.826  1.000000  0.000          0
ATOM   3613  HA  SER   225      -1.585   2.852   5.408  1.000000  0.000          0
ATOM   3614  CB  SER   225       0.263   3.827   5.674  1.000000  0.000          0
ATOM   3615  HB2 SER   225       0.758   2.958   6.104  1.000000  0.000          0
ATOM   3616  HB3 SER   225       0.563   3.737   4.630  1.000000  0.000          0
ATOM   3617  OG  SER   225       0.679   5.073   6.267  1.000000  0.000          0
ATOM   3618  HG  SER   225       0.690   5.764   5.602  1.000000  0.000          0
ATOM   3619  C   SER   225      -1.535   3.659   7.344  1.000000  0.000          0
ATOM   3620  O   SER   225      -1.083   2.620   7.878  1.000000  0.000          0
ATOM   3621  N   GLU   226      -2.216   4.571   8.046  1.000000  0.000          0
ATOM   3622  H   GLU   226      -2.547   5.401   7.576  1.000000  0.000          0
ATOM   3623  CA  GLU   226      -2.780   4.410   9.437  1.000000  0.000          0
ATOM   3624  HA  GLU   226      -1.934   3.880   9.873  1.000000  0.000          0
ATOM   3625  CB  GLU   226      -3.054   5.794  10.165  1.000000  0.000          0
ATOM   3626  HB2 GLU   226      -2.081   6.262  10.314  1.000000  0.000          0
ATOM   3627  HB3 GLU   226      -3.766   6.318   9.527  1.000000  0.000          0
ATOM   3628  CG  GLU   226      -3.637   5.888  11.653  1.000000  0.000          0
ATOM   3629  HG2 GLU   226      -3.584   6.931  11.968  1.000000  0.000          0
ATOM   3630  HG3 GLU   226      -4.711   5.742  11.767  1.000000  0.000          0
ATOM   3631  CD  GLU   226      -2.769   5.055  12.603  1.000000  0.000          0
ATOM   3632  OE1 GLU   226      -1.512   5.127  12.503  1.000000  0.000          0
ATOM   3633  OE2 GLU   226      -3.391   4.385  13.431  1.000000  0.000          0
ATOM   3634  C   GLU   226      -4.040   3.532   9.314  1.000000  0.000          0
ATOM   3635  O   GLU   226      -4.405   2.878  10.275  1.000000  0.000          0
ATOM   3636  N   HIE   227      -4.778   3.561   8.194  1.000000  0.000          0
ATOM   3637  H   HIE   227      -4.424   4.268   7.565  1.000000  0.000          0
ATOM   3638  CA  HIE   227      -6.183   3.144   8.069  1.000000  0.000          0
ATOM   3639  HA  HIE   227      -6.389   2.479   8.909  1.000000  0.000          0
ATOM   3640  CB  HIE   227      -7.129   4.300   8.000  1.000000  0.000          0
ATOM   3641  HB2 HIE   227      -6.986   4.704   6.998  1.000000  0.000          0
ATOM   3642  HB3 HIE   227      -8.173   4.008   8.114  1.000000  0.000          0
ATOM   3643  CG  HIE   227      -6.923   5.447   9.012  1.000000  0.000          0
ATOM   3644  ND1 HIE   227      -7.362   5.483  10.373  1.000000  0.000          0
ATOM   3645  CE1 HIE   227      -7.062   6.679  10.766  1.000000  0.000          0
ATOM   3646  HE1 HIE   227      -7.023   6.974  11.804  1.000000  0.000          0
ATOM   3647  NE2 HIE   227      -6.469   7.435   9.782  1.000000  0.000          0
ATOM   3648  HE2 HIE   227      -6.341   8.438   9.795  1.000000  0.000          0
ATOM   3649  CD2 HIE   227      -6.397   6.672   8.659  1.000000  0.000          0
ATOM   3650  HD2 HIE   227      -6.029   6.930   7.677  1.000000  0.000          0
ATOM   3651  C   HIE   227      -6.396   2.333   6.846  1.000000  0.000          0
ATOM   3652  O   HIE   227      -7.302   2.447   6.104  1.000000  0.000          0
ATOM   3653  N   VAL   228      -5.489   1.418   6.642  1.000000  0.000          0
ATOM   3654  H   VAL   228      -4.686   1.440   7.255  1.000000  0.000          0
ATOM   3655  CA  VAL   228      -5.554   0.414   5.582  1.000000  0.000          0
ATOM   3656  HA  VAL   228      -5.970   0.883   4.690  1.000000  0.000          0
ATOM   3657  CB  VAL   228      -4.115  -0.190   5.323  1.000000  0.000          0
ATOM   3658  HB  VAL   228      -3.829  -0.686   6.250  1.000000  0.000          0
ATOM   3659  CG1 VAL   228      -3.959  -1.224   4.195  1.000000  0.000          0
ATOM   3660 HG11 VAL   228      -2.925  -1.545   4.077  1.000000  0.000          0
ATOM   3661 HG12 VAL   228      -4.518  -2.131   4.424  1.000000  0.000          0
ATOM   3662 HG13 VAL   228      -4.317  -0.837   3.240  1.000000  0.000          0
ATOM   3663  CG2 VAL   228      -2.984   0.896   5.151  1.000000  0.000          0
ATOM   3664 HG21 VAL   228      -3.223   1.385   4.208  1.000000  0.000          0
ATOM   3665 HG22 VAL   228      -3.089   1.654   5.928  1.000000  0.000          0
ATOM   3666 HG23 VAL   228      -1.966   0.523   5.048  1.000000  0.000          0
ATOM   3667  C   VAL   228      -6.595  -0.724   5.927  1.000000  0.000          0
ATOM   3668  O   VAL   228      -6.772  -1.128   7.029  1.000000  0.000          0
ATOM   3669  N   LYS   229      -7.372  -1.212   4.949  1.000000  0.000          0
ATOM   3670  H   LYS   229      -7.252  -0.602   4.154  1.000000  0.000          0
ATOM   3671  CA  LYS   229      -8.061  -2.538   4.783  1.000000  0.000          0
ATOM   3672  HA  LYS   229      -7.794  -3.195   5.610  1.000000  0.000          0
ATOM   3673  CB  LYS   229      -9.591  -2.266   4.858  1.000000  0.000          0
ATOM   3674  HB2 LYS   229      -9.828  -1.766   5.799  1.000000  0.000          0
ATOM   3675  HB3 LYS   229      -9.925  -1.683   3.999  1.000000  0.000          0
ATOM   3676  CG  LYS   229     -10.446  -3.541   4.638  1.000000  0.000          0
ATOM   3677  HG2 LYS   229     -10.472  -3.697   3.559  1.000000  0.000          0
ATOM   3678  HG3 LYS   229     -10.038  -4.323   5.277  1.000000  0.000          0
ATOM   3679  CD  LYS   229     -11.911  -3.224   5.090  1.000000  0.000          0
ATOM   3680  HD2 LYS   229     -11.879  -3.031   6.163  1.000000  0.000          0
ATOM   3681  HD3 LYS   229     -12.268  -2.364   4.522  1.000000  0.000          0
ATOM   3682  CE  LYS   229     -12.635  -4.507   4.806  1.000000  0.000          0
ATOM   3683  HE2 LYS   229     -12.575  -4.733   3.742  1.000000  0.000          0
ATOM   3684  HE3 LYS   229     -12.205  -5.356   5.338  1.000000  0.000          0
ATOM   3685  NZ  LYS   229     -14.075  -4.444   5.155  1.000000  0.000          0
ATOM   3686  HZ1 LYS   229     -14.479  -5.364   5.260  1.000000  0.000          0
ATOM   3687  HZ2 LYS   229     -14.261  -3.934   6.006  1.000000  0.000          0
ATOM   3688  HZ3 LYS   229     -14.626  -3.912   4.497  1.000000  0.000          0
ATOM   3689  C   LYS   229      -7.691  -3.305   3.479  1.000000  0.000          0
ATOM   3690  O   LYS   229      -8.260  -2.981   2.405  1.000000  0.000          0
ATOM   3691  N   PRO   230      -6.953  -4.388   3.552  1.000000  0.000          0
ATOM   3692  CD  PRO   230      -6.243  -4.913   4.679  1.000000  0.000          0
ATOM   3693  HD2 PRO   230      -6.913  -5.462   5.339  1.000000  0.000          0
ATOM   3694  HD3 PRO   230      -5.865  -4.090   5.285  1.000000  0.000          0
ATOM   3695  CG  PRO   230      -5.009  -5.629   4.189  1.000000  0.000          0
ATOM   3696  HG2 PRO   230      -4.676  -6.410   4.871  1.000000  0.000          0
ATOM   3697  HG3 PRO   230      -4.235  -4.908   3.925  1.000000  0.000          0
ATOM   3698  CB  PRO   230      -5.650  -6.339   2.960  1.000000  0.000          0
ATOM   3699  HB2 PRO   230      -6.117  -7.274   3.267  1.000000  0.000          0
ATOM   3700  HB3 PRO   230      -4.845  -6.607   2.278  1.000000  0.000          0
ATOM   3701  CA  PRO   230      -6.583  -5.198   2.368  1.000000  0.000          0
ATOM   3702  HA  PRO   230      -6.044  -4.490   1.739  1.000000  0.000          0
ATOM   3703  C   PRO   230      -7.742  -5.740   1.556  1.000000  0.000          0
ATOM   3704  O   PRO   230      -8.810  -5.907   2.121  1.000000  0.000          0
ATOM   3705  N   ARG   231      -7.434  -6.055   0.275  1.000000  0.000          0
ATOM   3706  H   ARG   231      -6.523  -5.909  -0.137  1.000000  0.000          0
ATOM   3707  CA  ARG   231      -8.321  -6.779  -0.572  1.000000  0.000          0
ATOM   3708  HA  ARG   231      -9.309  -6.364  -0.374  1.000000  0.000          0
ATOM   3709  CB  ARG   231      -7.959  -6.467  -2.062  1.000000  0.000          0
ATOM   3710  HB2 ARG   231      -6.931  -6.799  -2.201  1.000000  0.000          0
ATOM   3711  HB3 ARG   231      -8.582  -7.148  -2.643  1.000000  0.000          0
ATOM   3712  CG  ARG   231      -8.317  -5.079  -2.508  1.000000  0.000          0
ATOM   3713  HG2 ARG   231      -9.398  -4.963  -2.446  1.000000  0.000          0
ATOM   3714  HG3 ARG   231      -7.791  -4.335  -1.910  1.000000  0.000          0
ATOM   3715  CD  ARG   231      -7.811  -4.850  -3.895  1.000000  0.000          0
ATOM   3716  HD2 ARG   231      -6.722  -4.890  -3.898  1.000000  0.000          0
ATOM   3717  HD3 ARG   231      -8.114  -5.672  -4.544  1.000000  0.000          0
ATOM   3718  NE  ARG   231      -8.298  -3.533  -4.409  1.000000  0.000          0
ATOM   3719  HE  ARG   231      -7.777  -2.720  -4.112  1.000000  0.000          0
ATOM   3720  CZ  ARG   231      -9.065  -3.398  -5.401  1.000000  0.000          0
ATOM   3721  NH1 ARG   231      -9.736  -4.352  -5.993  1.000000  0.000          0
ATOM   3722 HH11 ARG   231      -9.639  -5.284  -5.616  1.000000  0.000          0
ATOM   3723 HH12 ARG   231     -10.344  -4.116  -6.763  1.000000  0.000          0
ATOM   3724  NH2 ARG   231      -9.232  -2.257  -5.961  1.000000  0.000          0
ATOM   3725 HH21 ARG   231      -8.567  -1.540  -5.711  1.000000  0.000          0
ATOM   3726 HH22 ARG   231      -9.801  -2.274  -6.795  1.000000  0.000          0
ATOM   3727  C   ARG   231      -8.432  -8.339  -0.357  1.000000  0.000          0
ATOM   3728  O   ARG   231      -7.463  -8.972   0.093  1.000000  0.000          0
ATOM   3729  N   ALA   232      -9.695  -8.927  -0.516  1.000000  0.000          0
ATOM   3730  H   ALA   232     -10.465  -8.420  -0.929  1.000000  0.000          0
ATOM   3731  CA  ALA   232      -9.827 -10.338   0.005  1.000000  0.000          0
ATOM   3732  HA  ALA   232      -9.320 -10.298   0.969  1.000000  0.000          0
ATOM   3733  CB  ALA   232     -11.358 -10.573   0.318  1.000000  0.000          0
ATOM   3734  HB1 ALA   232     -11.648  -9.656   0.832  1.000000  0.000          0
ATOM   3735  HB2 ALA   232     -11.866 -10.757  -0.628  1.000000  0.000          0
ATOM   3736  HB3 ALA   232     -11.453 -11.421   0.996  1.000000  0.000          0
ATOM   3737  C   ALA   232      -9.165 -11.484  -0.852  1.000000  0.000          0
ATOM   3738  O   ALA   232      -9.352 -11.393  -2.062  1.000000  0.000          0
ATOM   3739  N   PRO   233      -8.601 -12.532  -0.211  1.000000  0.000          0
ATOM   3740  CD  PRO   233      -8.274 -12.534   1.225  1.000000  0.000          0
ATOM   3741  HD2 PRO   233      -9.149 -12.316   1.840  1.000000  0.000          0
ATOM   3742  HD3 PRO   233      -7.521 -11.807   1.525  1.000000  0.000          0
ATOM   3743  CG  PRO   233      -7.848 -13.968   1.502  1.000000  0.000          0
ATOM   3744  HG2 PRO   233      -8.723 -14.584   1.706  1.000000  0.000          0
ATOM   3745  HG3 PRO   233      -7.039 -14.081   2.226  1.000000  0.000          0
ATOM   3746  CB  PRO   233      -7.353 -14.530   0.091  1.000000  0.000          0
ATOM   3747  HB2 PRO   233      -7.526 -15.594  -0.062  1.000000  0.000          0
ATOM   3748  HB3 PRO   233      -6.299 -14.255   0.046  1.000000  0.000          0
ATOM   3749  CA  PRO   233      -8.086 -13.720  -0.962  1.000000  0.000          0
ATOM   3750  HA  PRO   233      -7.252 -13.416  -1.594  1.000000  0.000          0
ATOM   3751  C   PRO   233      -9.098 -14.521  -1.745  1.000000  0.000          0
ATOM   3752  O   PRO   233     -10.272 -14.417  -1.526  1.000000  0.000          0
ATOM   3753  N   GLY   234      -8.608 -15.330  -2.681  1.000000  0.000          0
ATOM   3754  H   GLY   234      -7.609 -15.344  -2.827  1.000000  0.000          0
ATOM   3755  CA  GLY   234      -9.405 -15.969  -3.797  1.000000  0.000          0
ATOM   3756  HA2 GLY   234     -10.466 -15.897  -3.562  1.000000  0.000          0
ATOM   3757  HA3 GLY   234      -9.215 -15.480  -4.752  1.000000  0.000          0
ATOM   3758  C   GLY   234      -9.209 -17.473  -3.906  1.000000  0.000          0
ATOM   3759  O   GLY   234      -8.157 -17.983  -3.511  1.000000  0.000          0
ATOM   3760  N   ASN   235     -10.165 -18.225  -4.450  1.000000  0.000          0
ATOM   3761  H   ASN   235     -10.965 -17.699  -4.771  1.000000  0.000          0
ATOM   3762  CA  ASN   235      -9.868 -19.573  -4.978  1.000000  0.000          0
ATOM   3763  HA  ASN   235     -10.857 -19.975  -5.200  1.000000  0.000          0
ATOM   3764  CB  ASN   235      -9.098 -19.457  -6.302  1.000000  0.000          0
ATOM   3765  HB2 ASN   235      -8.069 -19.202  -6.051  1.000000  0.000          0
ATOM   3766  HB3 ASN   235      -9.057 -20.422  -6.808  1.000000  0.000          0
ATOM   3767  CG  ASN   235      -9.776 -18.582  -7.374  1.000000  0.000          0
ATOM   3768  OD1 ASN   235      -9.356 -17.423  -7.627  1.000000  0.000          0
ATOM   3769  ND2 ASN   235     -10.830 -19.128  -7.922  1.000000  0.000          0
ATOM   3770 HD21 ASN   235     -11.395 -18.585  -8.558  1.000000  0.000          0
ATOM   3771 HD22 ASN   235     -11.141 -20.062  -7.702  1.000000  0.000          0
ATOM   3772  C   ASN   235      -9.268 -20.622  -4.054  1.000000  0.000          0
ATOM   3773  O   ASN   235      -8.746 -21.660  -4.491  1.000000  0.000          0
ATOM   3774  N   LEU   236      -9.381 -20.446  -2.703  1.000000  0.000          0
ATOM   3775  H   LEU   236      -9.738 -19.544  -2.424  1.000000  0.000          0
ATOM   3776  CA  LEU   236      -9.058 -21.497  -1.624  1.000000  0.000          0
ATOM   3777  HA  LEU   236      -7.994 -21.482  -1.387  1.000000  0.000          0
ATOM   3778  CB  LEU   236      -9.822 -21.053  -0.321  1.000000  0.000          0
ATOM   3779  HB2 LEU   236      -9.685 -19.977  -0.229  1.000000  0.000          0
ATOM   3780  HB3 LEU   236     -10.895 -21.232  -0.389  1.000000  0.000          0
ATOM   3781  CG  LEU   236      -9.315 -21.748   1.021  1.000000  0.000          0
ATOM   3782  HG  LEU   236      -9.592 -22.802   0.982  1.000000  0.000          0
ATOM   3783  CD1 LEU   236      -7.828 -21.581   1.134  1.000000  0.000          0
ATOM   3784 HD11 LEU   236      -7.313 -22.154   0.364  1.000000  0.000          0
ATOM   3785 HD12 LEU   236      -7.616 -20.510   1.168  1.000000  0.000          0
ATOM   3786 HD13 LEU   236      -7.675 -22.054   2.104  1.000000  0.000          0
ATOM   3787  CD2 LEU   236     -10.089 -21.199   2.177  1.000000  0.000          0
ATOM   3788 HD21 LEU   236      -9.814 -20.164   2.373  1.000000  0.000          0
ATOM   3789 HD22 LEU   236     -11.148 -21.451   2.110  1.000000  0.000          0
ATOM   3790 HD23 LEU   236      -9.716 -21.639   3.102  1.000000  0.000          0
ATOM   3791  C   LEU   236      -9.464 -22.924  -2.060  1.000000  0.000          0
ATOM   3792  O   LEU   236     -10.580 -23.134  -2.515  1.000000  0.000          0
ATOM   3793  N   THR   237      -8.547 -23.889  -1.961  1.000000  0.000          0
ATOM   3794  H   THR   237      -7.594 -23.664  -1.717  1.000000  0.000          0
ATOM   3795  CA  THR   237      -8.784 -25.294  -2.341  1.000000  0.000          0
ATOM   3796  HA  THR   237      -9.789 -25.671  -2.153  1.000000  0.000          0
ATOM   3797  CB  THR   237      -8.677 -25.516  -3.816  1.000000  0.000          0
ATOM   3798  HB  THR   237      -9.381 -24.906  -4.384  1.000000  0.000          0
ATOM   3799  CG2 THR   237      -7.281 -25.381  -4.434  1.000000  0.000          0
ATOM   3800 HG21 THR   237      -7.335 -25.558  -5.508  1.000000  0.000          0
ATOM   3801 HG22 THR   237      -7.000 -24.329  -4.364  1.000000  0.000          0
ATOM   3802 HG23 THR   237      -6.487 -25.952  -3.953  1.000000  0.000          0
ATOM   3803  OG1 THR   237      -8.967 -26.896  -4.081  1.000000  0.000          0
ATOM   3804  HG1 THR   237      -9.910 -27.013  -4.214  1.000000  0.000          0
ATOM   3805  C   THR   237      -7.785 -26.200  -1.510  1.000000  0.000          0
ATOM   3806  O   THR   237      -6.774 -25.645  -0.967  1.000000  0.000          0
ATOM   3807  N   VAL   238      -8.123 -27.501  -1.338  1.000000  0.000          0
ATOM   3808  H   VAL   238      -9.017 -27.814  -1.686  1.000000  0.000          0
ATOM   3809  CA  VAL   238      -7.334 -28.393  -0.501  1.000000  0.000          0
ATOM   3810  HA  VAL   238      -6.730 -27.702   0.087  1.000000  0.000          0
ATOM   3811  CB  VAL   238      -8.108 -29.235   0.420  1.000000  0.000          0
ATOM   3812  HB  VAL   238      -8.819 -29.756  -0.222  1.000000  0.000          0
ATOM   3813  CG1 VAL   238      -7.238 -30.159   1.179  1.000000  0.000          0
ATOM   3814 HG11 VAL   238      -6.834 -30.906   0.495  1.000000  0.000          0
ATOM   3815 HG12 VAL   238      -6.398 -29.562   1.538  1.000000  0.000          0
ATOM   3816 HG13 VAL   238      -7.645 -30.760   1.990  1.000000  0.000          0
ATOM   3817  CG2 VAL   238      -8.960 -28.265   1.338  1.000000  0.000          0
ATOM   3818 HG21 VAL   238      -9.613 -28.808   2.021  1.000000  0.000          0
ATOM   3819 HG22 VAL   238      -8.244 -27.728   1.959  1.000000  0.000          0
ATOM   3820 HG23 VAL   238      -9.603 -27.618   0.738  1.000000  0.000          0
ATOM   3821  C   VAL   238      -6.389 -29.155  -1.484  1.000000  0.000          0
ATOM   3822  O   VAL   238      -6.825 -29.804  -2.413  1.000000  0.000          0
ATOM   3823  N   HIE   239      -5.132 -29.298  -1.164  1.000000  0.000          0
ATOM   3824  H   HIE   239      -4.762 -28.695  -0.442  1.000000  0.000          0
ATOM   3825  CA  HIE   239      -4.106 -30.216  -1.751  1.000000  0.000          0
ATOM   3826  HA  HIE   239      -4.654 -30.633  -2.595  1.000000  0.000          0
ATOM   3827  CB  HIE   239      -2.869 -29.399  -2.238  1.000000  0.000          0
ATOM   3828  HB2 HIE   239      -2.559 -28.800  -1.382  1.000000  0.000          0
ATOM   3829  HB3 HIE   239      -2.061 -30.094  -2.466  1.000000  0.000          0
ATOM   3830  CG  HIE   239      -3.086 -28.545  -3.431  1.000000  0.000          0
ATOM   3831  ND1 HIE   239      -2.259 -27.443  -3.865  1.000000  0.000          0
ATOM   3832  CE1 HIE   239      -2.943 -26.889  -4.867  1.000000  0.000          0
ATOM   3833  HE1 HIE   239      -2.682 -26.001  -5.423  1.000000  0.000          0
ATOM   3834  NE2 HIE   239      -4.105 -27.485  -5.110  1.000000  0.000          0
ATOM   3835  HE2 HIE   239      -4.721 -27.288  -5.886  1.000000  0.000          0
ATOM   3836  CD2 HIE   239      -4.272 -28.541  -4.197  1.000000  0.000          0
ATOM   3837  HD2 HIE   239      -5.159 -29.146  -4.079  1.000000  0.000          0
ATOM   3838  C   HIE   239      -3.779 -31.419  -0.899  1.000000  0.000          0
ATOM   3839  O   HIE   239      -3.924 -31.348   0.347  1.000000  0.000          0
ATOM   3840  N   THR   240      -3.243 -32.474  -1.489  1.000000  0.000          0
ATOM   3841  H   THR   240      -3.051 -32.483  -2.481  1.000000  0.000          0
ATOM   3842  CA  THR   240      -2.924 -33.745  -0.806  1.000000  0.000          0
ATOM   3843  HA  THR   240      -3.139 -33.709   0.261  1.000000  0.000          0
ATOM   3844  CB  THR   240      -3.795 -34.928  -1.247  1.000000  0.000          0
ATOM   3845  HB  THR   240      -3.681 -35.029  -2.326  1.000000  0.000          0
ATOM   3846  CG2 THR   240      -3.535 -36.382  -0.665  1.000000  0.000          0
ATOM   3847 HG21 THR   240      -4.168 -37.125  -1.151  1.000000  0.000          0
ATOM   3848 HG22 THR   240      -2.491 -36.631  -0.857  1.000000  0.000          0
ATOM   3849 HG23 THR   240      -3.687 -36.327   0.413  1.000000  0.000          0
ATOM   3850  OG1 THR   240      -5.128 -34.640  -0.879  1.000000  0.000          0
ATOM   3851  HG1 THR   240      -5.548 -34.054  -1.512  1.000000  0.000          0
ATOM   3852  C   THR   240      -1.533 -34.059  -1.124  1.000000  0.000          0
ATOM   3853  O   THR   240      -1.063 -33.948  -2.277  1.000000  0.000          0
ATOM   3854  N   GLN   241      -0.726 -34.572  -0.109  1.000000  0.000          0
ATOM   3855  H   GLN   241      -1.114 -34.593   0.823  1.000000  0.000          0
ATOM   3856  CA  GLN   241       0.658 -35.027  -0.302  1.000000  0.000          0
ATOM   3857  HA  GLN   241       0.956 -35.259  -1.323  1.000000  0.000          0
ATOM   3858  CB  GLN   241       1.682 -33.955   0.311  1.000000  0.000          0
ATOM   3859  HB2 GLN   241       1.385 -33.740   1.337  1.000000  0.000          0
ATOM   3860  HB3 GLN   241       2.673 -34.407   0.308  1.000000  0.000          0
ATOM   3861  CG  GLN   241       1.657 -32.642  -0.464  1.000000  0.000          0
ATOM   3862  HG2 GLN   241       2.079 -32.775  -1.460  1.000000  0.000          0
ATOM   3863  HG3 GLN   241       0.617 -32.328  -0.552  1.000000  0.000          0
ATOM   3864  CD  GLN   241       2.499 -31.563   0.211  1.000000  0.000          0
ATOM   3865  OE1 GLN   241       3.649 -31.763   0.393  1.000000  0.000          0
ATOM   3866  NE2 GLN   241       1.999 -30.430   0.630  1.000000  0.000          0
ATOM   3867 HE21 GLN   241       2.772 -29.811   0.819  1.000000  0.000          0
ATOM   3868 HE22 GLN   241       1.061 -30.160   0.372  1.000000  0.000          0
ATOM   3869  C   GLN   241       0.883 -36.310   0.501  1.000000  0.000          0
ATOM   3870  O   GLN   241       0.213 -36.593   1.502  1.000000  0.000          0
ATOM   3871  N   VAL   242       2.024 -36.949   0.164  1.000000  0.000          0
ATOM   3872  H   VAL   242       2.585 -36.521  -0.558  1.000000  0.000          0
ATOM   3873  CA  VAL   242       2.588 -38.126   0.874  1.000000  0.000          0
ATOM   3874  HA  VAL   242       1.834 -38.906   0.765  1.000000  0.000          0
ATOM   3875  CB  VAL   242       3.940 -38.611   0.254  1.000000  0.000          0
ATOM   3876  HB  VAL   242       3.894 -38.609  -0.835  1.000000  0.000          0
ATOM   3877  CG1 VAL   242       5.001 -37.491   0.554  1.000000  0.000          0
ATOM   3878 HG11 VAL   242       4.739 -36.584   0.010  1.000000  0.000          0
ATOM   3879 HG12 VAL   242       5.148 -37.268   1.612  1.000000  0.000          0
ATOM   3880 HG13 VAL   242       5.939 -37.890   0.168  1.000000  0.000          0
ATOM   3881  CG2 VAL   242       4.513 -39.946   0.708  1.000000  0.000          0
ATOM   3882 HG21 VAL   242       3.717 -40.688   0.795  1.000000  0.000          0
ATOM   3883 HG22 VAL   242       5.294 -40.246   0.011  1.000000  0.000          0
ATOM   3884 HG23 VAL   242       4.946 -39.848   1.703  1.000000  0.000          0
ATOM   3885  C   VAL   242       2.664 -37.980   2.388  1.000000  0.000          0
ATOM   3886  O   VAL   242       2.646 -36.862   2.978  1.000000  0.000          0
ATOM   3887  N   SER   243       2.693 -39.106   3.111  1.000000  0.000          0
ATOM   3888  H   SER   243       2.787 -39.946   2.557  1.000000  0.000          0
ATOM   3889  CA  SER   243       2.939 -39.243   4.585  1.000000  0.000          0
ATOM   3890  HA  SER   243       2.780 -40.304   4.768  1.000000  0.000          0
ATOM   3891  CB  SER   243       4.333 -38.943   5.087  1.000000  0.000          0
ATOM   3892  HB2 SER   243       4.573 -37.901   4.876  1.000000  0.000          0
ATOM   3893  HB3 SER   243       4.451 -39.024   6.167  1.000000  0.000          0
ATOM   3894  OG  SER   243       5.242 -39.733   4.415  1.000000  0.000          0
ATOM   3895  HG  SER   243       5.025 -40.661   4.539  1.000000  0.000          0
ATOM   3896  C   SER   243       1.826 -38.672   5.421  1.000000  0.000          0
ATOM   3897  O   SER   243       2.098 -38.063   6.467  1.000000  0.000          0
ATOM   3898  N   ASP   244       0.579 -38.793   4.960  1.000000  0.000          0
ATOM   3899  H   ASP   244       0.420 -39.203   4.051  1.000000  0.000          0
ATOM   3900  CA  ASP   244      -0.603 -38.203   5.634  1.000000  0.000          0
ATOM   3901  HA  ASP   244      -1.410 -38.503   4.965  1.000000  0.000          0
ATOM   3902  CB  ASP   244      -0.997 -38.910   6.966  1.000000  0.000          0
ATOM   3903  HB2 ASP   244      -0.205 -38.628   7.659  1.000000  0.000          0
ATOM   3904  HB3 ASP   244      -1.902 -38.403   7.300  1.000000  0.000          0
ATOM   3905  CG  ASP   244      -1.225 -40.398   6.955  1.000000  0.000          0
ATOM   3906  OD1 ASP   244      -0.886 -41.052   7.947  1.000000  0.000          0
ATOM   3907  OD2 ASP   244      -1.749 -40.902   5.948  1.000000  0.000          0
ATOM   3908  C   ASP   244      -0.553 -36.644   5.780  1.000000  0.000          0
ATOM   3909  O   ASP   244      -0.418 -36.172   6.919  1.000000  0.000          0
ATOM   3910  N   THR   245      -0.608 -35.858   4.743  1.000000  0.000          0
ATOM   3911  H   THR   245      -0.739 -36.345   3.869  1.000000  0.000          0
ATOM   3912  CA  THR   245      -0.502 -34.394   4.639  1.000000  0.000          0
ATOM   3913  HA  THR   245      -0.604 -34.059   5.671  1.000000  0.000          0
ATOM   3914  CB  THR   245       0.929 -33.962   4.206  1.000000  0.000          0
ATOM   3915  HB  THR   245       1.101 -34.233   3.165  1.000000  0.000          0
ATOM   3916  CG2 THR   245       1.095 -32.432   4.385  1.000000  0.000          0
ATOM   3917 HG21 THR   245       0.869 -32.176   5.421  1.000000  0.000          0
ATOM   3918 HG22 THR   245       2.144 -32.206   4.194  1.000000  0.000          0
ATOM   3919 HG23 THR   245       0.436 -31.903   3.696  1.000000  0.000          0
ATOM   3920  OG1 THR   245       1.895 -34.530   5.003  1.000000  0.000          0
ATOM   3921  HG1 THR   245       1.940 -35.483   4.893  1.000000  0.000          0
ATOM   3922  C   THR   245      -1.573 -33.766   3.712  1.000000  0.000          0
ATOM   3923  O   THR   245      -1.885 -34.335   2.651  1.000000  0.000          0
ATOM   3924  N   LEU   246      -2.175 -32.631   4.176  1.000000  0.000          0
ATOM   3925  H   LEU   246      -1.746 -32.154   4.955  1.000000  0.000          0
ATOM   3926  CA  LEU   246      -3.039 -31.794   3.319  1.000000  0.000          0
ATOM   3927  HA  LEU   246      -3.087 -32.200   2.308  1.000000  0.000          0
ATOM   3928  CB  LEU   246      -4.447 -31.698   3.890  1.000000  0.000          0
ATOM   3929  HB2 LEU   246      -4.373 -31.315   4.907  1.000000  0.000          0
ATOM   3930  HB3 LEU   246      -5.100 -31.105   3.249  1.000000  0.000          0
ATOM   3931  CG  LEU   246      -5.139 -33.066   3.953  1.000000  0.000          0
ATOM   3932  HG  LEU   246      -4.484 -33.789   4.441  1.000000  0.000          0
ATOM   3933  CD1 LEU   246      -6.372 -33.062   4.865  1.000000  0.000          0
ATOM   3934 HD11 LEU   246      -7.155 -32.355   4.592  1.000000  0.000          0
ATOM   3935 HD12 LEU   246      -6.806 -34.062   4.822  1.000000  0.000          0
ATOM   3936 HD13 LEU   246      -5.948 -32.805   5.836  1.000000  0.000          0
ATOM   3937  CD2 LEU   246      -5.560 -33.607   2.658  1.000000  0.000          0
ATOM   3938 HD21 LEU   246      -4.944 -33.138   1.891  1.000000  0.000          0
ATOM   3939 HD22 LEU   246      -5.416 -34.685   2.581  1.000000  0.000          0
ATOM   3940 HD23 LEU   246      -6.590 -33.306   2.469  1.000000  0.000          0
ATOM   3941  C   LEU   246      -2.300 -30.460   3.272  1.000000  0.000          0
ATOM   3942  O   LEU   246      -1.465 -30.143   4.110  1.000000  0.000          0
ATOM   3943  N   LEU   247      -2.675 -29.705   2.264  1.000000  0.000          0
ATOM   3944  H   LEU   247      -3.398 -29.968   1.608  1.000000  0.000          0
ATOM   3945  CA  LEU   247      -2.270 -28.327   2.199  1.000000  0.000          0
ATOM   3946  HA  LEU   247      -2.120 -27.908   3.193  1.000000  0.000          0
ATOM   3947  CB  LEU   247      -1.028 -28.238   1.370  1.000000  0.000          0
ATOM   3948  HB2 LEU   247      -0.226 -28.546   2.041  1.000000  0.000          0
ATOM   3949  HB3 LEU   247      -1.085 -28.998   0.594  1.000000  0.000          0
ATOM   3950  CG  LEU   247      -0.725 -26.848   0.796  1.000000  0.000          0
ATOM   3951  HG  LEU   247      -1.093 -26.033   1.420  1.000000  0.000          0
ATOM   3952  CD1 LEU   247       0.691 -26.683   0.660  1.000000  0.000          0
ATOM   3953 HD11 LEU   247       1.081 -27.241  -0.192  1.000000  0.000          0
ATOM   3954 HD12 LEU   247       0.966 -25.670   0.369  1.000000  0.000          0
ATOM   3955 HD13 LEU   247       1.169 -27.015   1.582  1.000000  0.000          0
ATOM   3956  CD2 LEU   247      -1.333 -26.630  -0.599  1.000000  0.000          0
ATOM   3957 HD21 LEU   247      -1.028 -25.627  -0.895  1.000000  0.000          0
ATOM   3958 HD22 LEU   247      -0.968 -27.346  -1.337  1.000000  0.000          0
ATOM   3959 HD23 LEU   247      -2.415 -26.742  -0.519  1.000000  0.000          0
ATOM   3960  C   LEU   247      -3.389 -27.450   1.728  1.000000  0.000          0
ATOM   3961  O   LEU   247      -4.091 -27.836   0.822  1.000000  0.000          0
ATOM   3962  N   LEU   248      -3.685 -26.343   2.401  1.000000  0.000          0
ATOM   3963  H   LEU   248      -2.982 -26.085   3.078  1.000000  0.000          0
ATOM   3964  CA  LEU   248      -4.581 -25.350   1.909  1.000000  0.000          0
ATOM   3965  HA  LEU   248      -5.337 -25.826   1.285  1.000000  0.000          0
ATOM   3966  CB  LEU   248      -5.384 -24.847   3.078  1.000000  0.000          0
ATOM   3967  HB2 LEU   248      -4.691 -24.414   3.799  1.000000  0.000          0
ATOM   3968  HB3 LEU   248      -5.878 -23.941   2.728  1.000000  0.000          0
ATOM   3969  CG  LEU   248      -6.317 -25.871   3.763  1.000000  0.000          0
ATOM   3970  HG  LEU   248      -6.586 -26.680   3.082  1.000000  0.000          0
ATOM   3971  CD1 LEU   248      -5.729 -26.424   5.020  1.000000  0.000          0
ATOM   3972 HD11 LEU   248      -5.633 -25.603   5.731  1.000000  0.000          0
ATOM   3973 HD12 LEU   248      -6.343 -27.135   5.572  1.000000  0.000          0
ATOM   3974 HD13 LEU   248      -4.799 -26.941   4.781  1.000000  0.000          0
ATOM   3975  CD2 LEU   248      -7.648 -25.158   4.085  1.000000  0.000          0
ATOM   3976 HD21 LEU   248      -8.368 -25.849   4.523  1.000000  0.000          0
ATOM   3977 HD22 LEU   248      -7.536 -24.396   4.855  1.000000  0.000          0
ATOM   3978 HD23 LEU   248      -8.067 -24.828   3.134  1.000000  0.000          0
ATOM   3979  C   LEU   248      -3.715 -24.267   1.149  1.000000  0.000          0
ATOM   3980  O   LEU   248      -2.655 -23.856   1.619  1.000000  0.000          0
ATOM   3981  N   THR   249      -4.193 -23.868   0.002  1.000000  0.000          0
ATOM   3982  H   THR   249      -5.074 -24.253  -0.311  1.000000  0.000          0
ATOM   3983  CA  THR   249      -3.697 -22.719  -0.715  1.000000  0.000          0
ATOM   3984  HA  THR   249      -3.280 -22.030   0.018  1.000000  0.000          0
ATOM   3985  CB  THR   249      -2.592 -22.993  -1.747  1.000000  0.000          0
ATOM   3986  HB  THR   249      -1.853 -23.577  -1.200  1.000000  0.000          0
ATOM   3987  CG2 THR   249      -3.260 -23.826  -2.849  1.000000  0.000          0
ATOM   3988 HG21 THR   249      -3.713 -24.682  -2.351  1.000000  0.000          0
ATOM   3989 HG22 THR   249      -3.909 -23.164  -3.421  1.000000  0.000          0
ATOM   3990 HG23 THR   249      -2.518 -24.033  -3.621  1.000000  0.000          0
ATOM   3991  OG1 THR   249      -1.941 -21.833  -2.214  1.000000  0.000          0
ATOM   3992  HG1 THR   249      -1.405 -21.625  -1.446  1.000000  0.000          0
ATOM   3993  C   THR   249      -4.785 -21.839  -1.464  1.000000  0.000          0
ATOM   3994  O   THR   249      -5.822 -22.388  -1.678  1.000000  0.000          0
ATOM   3995  N   TRP   250      -4.478 -20.539  -1.590  1.000000  0.000          0
ATOM   3996  H   TRP   250      -3.597 -20.107  -1.351  1.000000  0.000          0
ATOM   3997  CA  TRP   250      -5.309 -19.448  -2.222  1.000000  0.000          0
ATOM   3998  HA  TRP   250      -6.061 -19.823  -2.917  1.000000  0.000          0
ATOM   3999  CB  TRP   250      -6.096 -18.765  -1.055  1.000000  0.000          0
ATOM   4000  HB2 TRP   250      -6.639 -17.902  -1.439  1.000000  0.000          0
ATOM   4001  HB3 TRP   250      -6.918 -19.409  -0.743  1.000000  0.000          0
ATOM   4002  CG  TRP   250      -5.268 -18.370   0.073  1.000000  0.000          0
ATOM   4003  CD1 TRP   250      -4.953 -17.093   0.236  1.000000  0.000          0
ATOM   4004  HD1 TRP   250      -5.174 -16.421  -0.579  1.000000  0.000          0
ATOM   4005  NE1 TRP   250      -4.311 -16.927   1.429  1.000000  0.000          0
ATOM   4006  HE1 TRP   250      -3.869 -16.048   1.657  1.000000  0.000          0
ATOM   4007  CE2 TRP   250      -4.017 -18.119   2.043  1.000000  0.000          0
ATOM   4008  CZ2 TRP   250      -3.299 -18.410   3.238  1.000000  0.000          0
ATOM   4009  HZ2 TRP   250      -2.695 -17.655   3.719  1.000000  0.000          0
ATOM   4010  CH2 TRP   250      -3.216 -19.738   3.643  1.000000  0.000          0
ATOM   4011  HH2 TRP   250      -2.536 -20.004   4.439  1.000000  0.000          0
ATOM   4012  CZ3 TRP   250      -3.956 -20.742   2.933  1.000000  0.000          0
ATOM   4013  HZ3 TRP   250      -3.941 -21.769   3.267  1.000000  0.000          0
ATOM   4014  CE3 TRP   250      -4.654 -20.378   1.693  1.000000  0.000          0
ATOM   4015  HE3 TRP   250      -5.097 -21.133   1.062  1.000000  0.000          0
ATOM   4016  CD2 TRP   250      -4.687 -19.069   1.220  1.000000  0.000          0
ATOM   4017  C   TRP   250      -4.458 -18.416  -3.002  1.000000  0.000          0
ATOM   4018  O   TRP   250      -3.229 -18.366  -2.984  1.000000  0.000          0
ATOM   4019  N   SER   251      -5.173 -17.699  -3.809  1.000000  0.000          0
ATOM   4020  H   SER   251      -6.176 -17.713  -3.691  1.000000  0.000          0
ATOM   4021  CA  SER   251      -4.778 -16.644  -4.744  1.000000  0.000          0
ATOM   4022  HA  SER   251      -3.832 -16.956  -5.186  1.000000  0.000          0
ATOM   4023  CB  SER   251      -5.841 -16.383  -5.824  1.000000  0.000          0
ATOM   4024  HB2 SER   251      -6.011 -17.273  -6.430  1.000000  0.000          0
ATOM   4025  HB3 SER   251      -6.777 -16.143  -5.320  1.000000  0.000          0
ATOM   4026  OG  SER   251      -5.525 -15.271  -6.541  1.000000  0.000          0
ATOM   4027  HG  SER   251      -6.347 -14.894  -6.865  1.000000  0.000          0
ATOM   4028  C   SER   251      -4.581 -15.381  -3.836  1.000000  0.000          0
ATOM   4029  O   SER   251      -5.524 -15.018  -3.136  1.000000  0.000          0
ATOM   4030  N   ASN   252      -3.541 -14.644  -4.110  1.000000  0.000          0
ATOM   4031  H   ASN   252      -2.760 -15.194  -4.440  1.000000  0.000          0
ATOM   4032  CA  ASN   252      -3.377 -13.281  -3.654  1.000000  0.000          0
ATOM   4033  HA  ASN   252      -3.925 -13.190  -2.716  1.000000  0.000          0
ATOM   4034  CB  ASN   252      -1.896 -13.055  -3.236  1.000000  0.000          0
ATOM   4035  HB2 ASN   252      -1.652 -13.776  -2.454  1.000000  0.000          0
ATOM   4036  HB3 ASN   252      -1.193 -13.292  -4.035  1.000000  0.000          0
ATOM   4037  CG  ASN   252      -1.689 -11.619  -2.692  1.000000  0.000          0
ATOM   4038  OD1 ASN   252      -2.493 -10.752  -2.858  1.000000  0.000          0
ATOM   4039  ND2 ASN   252      -0.668 -11.366  -1.988  1.000000  0.000          0
ATOM   4040 HD21 ASN   252      -0.609 -10.427  -1.625  1.000000  0.000          0
ATOM   4041 HD22 ASN   252       0.105 -11.971  -1.749  1.000000  0.000          0
ATOM   4042  C   ASN   252      -4.009 -12.330  -4.729  1.000000  0.000          0
ATOM   4043  O   ASN   252      -3.552 -12.266  -5.827  1.000000  0.000          0
ATOM   4044  N   PRO   253      -5.042 -11.492  -4.376  1.000000  0.000          0
ATOM   4045  CD  PRO   253      -5.771 -11.463  -3.174  1.000000  0.000          0
ATOM   4046  HD2 PRO   253      -5.201 -11.618  -2.257  1.000000  0.000          0
ATOM   4047  HD3 PRO   253      -6.521 -12.254  -3.188  1.000000  0.000          0
ATOM   4048  CG  PRO   253      -6.460 -10.125  -3.091  1.000000  0.000          0
ATOM   4049  HG2 PRO   253      -5.751  -9.332  -2.849  1.000000  0.000          0
ATOM   4050  HG3 PRO   253      -7.262 -10.024  -2.360  1.000000  0.000          0
ATOM   4051  CB  PRO   253      -6.836  -9.922  -4.584  1.000000  0.000          0
ATOM   4052  HB2 PRO   253      -7.025  -8.882  -4.856  1.000000  0.000          0
ATOM   4053  HB3 PRO   253      -7.781 -10.411  -4.819  1.000000  0.000          0
ATOM   4054  CA  PRO   253      -5.678 -10.597  -5.367  1.000000  0.000          0
ATOM   4055  HA  PRO   253      -6.047 -11.086  -6.268  1.000000  0.000          0
ATOM   4056  C   PRO   253      -4.690  -9.467  -5.940  1.000000  0.000          0
ATOM   4057  O   PRO   253      -5.054  -8.867  -6.969  1.000000  0.000          0
ATOM   4058  N   TYR   254      -3.634  -9.101  -5.312  1.000000  0.000          0
ATOM   4059  H   TYR   254      -3.352  -9.576  -4.465  1.000000  0.000          0
ATOM   4060  CA  TYR   254      -2.876  -7.866  -5.699  1.000000  0.000          0
ATOM   4061  HA  TYR   254      -3.532  -6.995  -5.702  1.000000  0.000          0
ATOM   4062  CB  TYR   254      -1.929  -7.544  -4.541  1.000000  0.000          0
ATOM   4063  HB2 TYR   254      -1.564  -8.514  -4.204  1.000000  0.000          0
ATOM   4064  HB3 TYR   254      -1.039  -7.052  -4.933  1.000000  0.000          0
ATOM   4065  CG  TYR   254      -2.657  -6.821  -3.392  1.000000  0.000          0
ATOM   4066  CD1 TYR   254      -2.780  -5.425  -3.448  1.000000  0.000          0
ATOM   4067  HD1 TYR   254      -2.444  -4.915  -4.340  1.000000  0.000          0
ATOM   4068  CE1 TYR   254      -3.355  -4.739  -2.374  1.000000  0.000          0
ATOM   4069  HE1 TYR   254      -3.354  -3.658  -2.359  1.000000  0.000          0
ATOM   4070  CZ  TYR   254      -4.132  -5.507  -1.449  1.000000  0.000          0
ATOM   4071  OH  TYR   254      -5.015  -4.886  -0.674  1.000000  0.000          0
ATOM   4072  HH  TYR   254      -5.028  -3.929  -0.589  1.000000  0.000          0
ATOM   4073  CE2 TYR   254      -4.063  -6.898  -1.422  1.000000  0.000          0
ATOM   4074  HE2 TYR   254      -4.598  -7.424  -0.644  1.000000  0.000          0
ATOM   4075  CD2 TYR   254      -3.263  -7.534  -2.341  1.000000  0.000          0
ATOM   4076  HD2 TYR   254      -3.056  -8.590  -2.267  1.000000  0.000          0
ATOM   4077  C   TYR   254      -2.132  -7.916  -7.035  1.000000  0.000          0
ATOM   4078  O   TYR   254      -1.532  -8.903  -7.409  1.000000  0.000          0
ATOM   4079  N   PRO   255      -1.995  -6.786  -7.767  1.000000  0.000          0
ATOM   4080  CD  PRO   255      -2.515  -5.455  -7.569  1.000000  0.000          0
ATOM   4081  HD2 PRO   255      -2.443  -5.121  -6.534  1.000000  0.000          0
ATOM   4082  HD3 PRO   255      -3.585  -5.545  -7.757  1.000000  0.000          0
ATOM   4083  CG  PRO   255      -1.725  -4.472  -8.455  1.000000  0.000          0
ATOM   4084  HG2 PRO   255      -0.793  -4.239  -7.939  1.000000  0.000          0
ATOM   4085  HG3 PRO   255      -2.263  -3.588  -8.798  1.000000  0.000          0
ATOM   4086  CB  PRO   255      -1.364  -5.373  -9.571  1.000000  0.000          0
ATOM   4087  HB2 PRO   255      -0.389  -5.108  -9.981  1.000000  0.000          0
ATOM   4088  HB3 PRO   255      -2.205  -5.481 -10.257  1.000000  0.000          0
ATOM   4089  CA  PRO   255      -1.147  -6.758  -8.922  1.000000  0.000          0
ATOM   4090  HA  PRO   255      -1.464  -7.545  -9.606  1.000000  0.000          0
ATOM   4091  C   PRO   255       0.339  -6.975  -8.410  1.000000  0.000          0
ATOM   4092  O   PRO   255       0.740  -6.262  -7.410  1.000000  0.000          0
ATOM   4093  N   PRO   256       1.137  -7.811  -9.066  1.000000  0.000          0
ATOM   4094  CD  PRO   256       0.708  -8.716 -10.090  1.000000  0.000          0
ATOM   4095  HD2 PRO   256       0.369  -8.230 -11.004  1.000000  0.000          0
ATOM   4096  HD3 PRO   256      -0.117  -9.339  -9.743  1.000000  0.000          0
ATOM   4097  CG  PRO   256       1.865  -9.571 -10.511  1.000000  0.000          0
ATOM   4098  HG2 PRO   256       1.984  -9.550 -11.595  1.000000  0.000          0
ATOM   4099  HG3 PRO   256       1.739 -10.595 -10.160  1.000000  0.000          0
ATOM   4100  CB  PRO   256       3.124  -8.915  -9.919  1.000000  0.000          0
ATOM   4101  HB2 PRO   256       3.573  -8.418 -10.779  1.000000  0.000          0
ATOM   4102  HB3 PRO   256       3.823  -9.651  -9.522  1.000000  0.000          0
ATOM   4103  CA  PRO   256       2.592  -8.023  -8.841  1.000000  0.000          0
ATOM   4104  HA  PRO   256       2.813  -8.491  -7.881  1.000000  0.000          0
ATOM   4105  C   PRO   256       3.462  -6.800  -8.733  1.000000  0.000          0
ATOM   4106  O   PRO   256       4.495  -6.924  -8.149  1.000000  0.000          0
ATOM   4107  N   ASP   257       3.024  -5.575  -9.169  1.000000  0.000          0
ATOM   4108  H   ASP   257       2.090  -5.503  -9.547  1.000000  0.000          0
ATOM   4109  CA  ASP   257       3.655  -4.294  -8.851  1.000000  0.000          0
ATOM   4110  HA  ASP   257       4.720  -4.316  -9.079  1.000000  0.000          0
ATOM   4111  CB  ASP   257       2.974  -3.322  -9.881  1.000000  0.000          0
ATOM   4112  HB2 ASP   257       3.354  -3.536 -10.881  1.000000  0.000          0
ATOM   4113  HB3 ASP   257       1.896  -3.475  -9.825  1.000000  0.000          0
ATOM   4114  CG  ASP   257       3.127  -1.872  -9.400  1.000000  0.000          0
ATOM   4115  OD1 ASP   257       4.179  -1.282  -9.607  1.000000  0.000          0
ATOM   4116  OD2 ASP   257       2.123  -1.240  -9.010  1.000000  0.000          0
ATOM   4117  C   ASP   257       3.532  -3.760  -7.398  1.000000  0.000          0
ATOM   4118  O   ASP   257       4.337  -2.930  -6.952  1.000000  0.000          0
ATOM   4119  N   ASN   258       2.423  -4.083  -6.763  1.000000  0.000          0
ATOM   4120  H   ASN   258       1.768  -4.613  -7.318  1.000000  0.000          0
ATOM   4121  CA  ASN   258       2.065  -3.567  -5.453  1.000000  0.000          0
ATOM   4122  HA  ASN   258       2.402  -2.529  -5.483  1.000000  0.000          0
ATOM   4123  CB  ASN   258       0.555  -3.575  -5.197  1.000000  0.000          0
ATOM   4124  HB2 ASN   258       0.153  -3.223  -6.146  1.000000  0.000          0
ATOM   4125  HB3 ASN   258       0.336  -4.633  -5.059  1.000000  0.000          0
ATOM   4126  CG  ASN   258       0.058  -2.784  -4.002  1.000000  0.000          0
ATOM   4127  OD1 ASN   258      -0.139  -3.354  -2.938  1.000000  0.000          0
ATOM   4128  ND2 ASN   258      -0.040  -1.451  -4.134  1.000000  0.000          0
ATOM   4129 HD21 ASN   258      -0.309  -0.894  -3.336  1.000000  0.000          0
ATOM   4130 HD22 ASN   258       0.276  -0.960  -4.958  1.000000  0.000          0
ATOM   4131  C   ASN   258       2.749  -4.425  -4.415  1.000000  0.000          0
ATOM   4132  O   ASN   258       2.753  -5.670  -4.394  1.000000  0.000          0
ATOM   4133  N   TYR   259       3.167  -3.739  -3.320  1.000000  0.000          0
ATOM   4134  H   TYR   259       3.100  -2.732  -3.367  1.000000  0.000          0
ATOM   4135  CA  TYR   259       3.916  -4.416  -2.269  1.000000  0.000          0
ATOM   4136  HA  TYR   259       4.678  -5.114  -2.615  1.000000  0.000          0
ATOM   4137  CB  TYR   259       4.705  -3.400  -1.397  1.000000  0.000          0
ATOM   4138  HB2 TYR   259       4.163  -2.789  -0.676  1.000000  0.000          0
ATOM   4139  HB3 TYR   259       5.439  -3.962  -0.818  1.000000  0.000          0
ATOM   4140  CG  TYR   259       5.808  -2.529  -2.119  1.000000  0.000          0
ATOM   4141  CD1 TYR   259       6.148  -1.226  -1.674  1.000000  0.000          0
ATOM   4142  HD1 TYR   259       5.545  -0.845  -0.864  1.000000  0.000          0
ATOM   4143  CE1 TYR   259       7.060  -0.414  -2.344  1.000000  0.000          0
ATOM   4144  HE1 TYR   259       7.214   0.618  -2.066  1.000000  0.000          0
ATOM   4145  CZ  TYR   259       7.821  -1.081  -3.342  1.000000  0.000          0
ATOM   4146  OH  TYR   259       8.678  -0.348  -4.066  1.000000  0.000          0
ATOM   4147  HH  TYR   259       8.690   0.558  -3.752  1.000000  0.000          0
ATOM   4148  CE2 TYR   259       7.563  -2.395  -3.793  1.000000  0.000          0
ATOM   4149  HE2 TYR   259       8.187  -2.841  -4.553  1.000000  0.000          0
ATOM   4150  CD2 TYR   259       6.526  -3.069  -3.224  1.000000  0.000          0
ATOM   4151  HD2 TYR   259       6.251  -4.052  -3.575  1.000000  0.000          0
ATOM   4152  C   TYR   259       3.045  -5.404  -1.558  1.000000  0.000          0
ATOM   4153  O   TYR   259       3.620  -6.388  -1.106  1.000000  0.000          0
ATOM   4154  N   LEU   260       1.697  -5.296  -1.531  1.000000  0.000          0
ATOM   4155  H   LEU   260       1.282  -4.481  -1.960  1.000000  0.000          0
ATOM   4156  CA  LEU   260       0.913  -6.335  -0.989  1.000000  0.000          0
ATOM   4157  HA  LEU   260       1.360  -6.638  -0.043  1.000000  0.000          0
ATOM   4158  CB  LEU   260      -0.464  -5.820  -0.534  1.000000  0.000          0
ATOM   4159  HB2 LEU   260      -0.933  -5.304  -1.372  1.000000  0.000          0
ATOM   4160  HB3 LEU   260      -1.072  -6.674  -0.234  1.000000  0.000          0
ATOM   4161  CG  LEU   260      -0.392  -4.838   0.594  1.000000  0.000          0
ATOM   4162  HG  LEU   260       0.123  -3.904   0.367  1.000000  0.000          0
ATOM   4163  CD1 LEU   260      -1.838  -4.382   0.857  1.000000  0.000          0
ATOM   4164 HD11 LEU   260      -2.514  -5.205   1.091  1.000000  0.000          0
ATOM   4165 HD12 LEU   260      -1.914  -3.655   1.665  1.000000  0.000          0
ATOM   4166 HD13 LEU   260      -2.202  -3.959  -0.077  1.000000  0.000          0
ATOM   4167  CD2 LEU   260       0.125  -5.419   1.933  1.000000  0.000          0
ATOM   4168 HD21 LEU   260       0.050  -4.660   2.709  1.000000  0.000          0
ATOM   4169 HD22 LEU   260      -0.541  -6.257   2.141  1.000000  0.000          0
ATOM   4170 HD23 LEU   260       1.155  -5.772   1.885  1.000000  0.000          0
ATOM   4171  C   LEU   260       0.777  -7.595  -1.865  1.000000  0.000          0
ATOM   4172  O   LEU   260       0.210  -8.575  -1.388  1.000000  0.000          0
ATOM   4173  N   TYR   261       1.437  -7.722  -3.018  1.000000  0.000          0
ATOM   4174  H   TYR   261       1.911  -6.975  -3.505  1.000000  0.000          0
ATOM   4175  CA  TYR   261       1.613  -9.148  -3.615  1.000000  0.000          0
ATOM   4176  HA  TYR   261       0.732  -9.724  -3.329  1.000000  0.000          0
ATOM   4177  CB  TYR   261       1.616  -9.074  -5.146  1.000000  0.000          0
ATOM   4178  HB2 TYR   261       0.735  -8.544  -5.509  1.000000  0.000          0
ATOM   4179  HB3 TYR   261       2.473  -8.508  -5.509  1.000000  0.000          0
ATOM   4180  CG  TYR   261       1.595 -10.444  -5.849  1.000000  0.000          0
ATOM   4181  CD1 TYR   261       2.687 -10.992  -6.548  1.000000  0.000          0
ATOM   4182  HD1 TYR   261       3.566 -10.391  -6.726  1.000000  0.000          0
ATOM   4183  CE1 TYR   261       2.599 -12.350  -6.934  1.000000  0.000          0
ATOM   4184  HE1 TYR   261       3.500 -12.759  -7.367  1.000000  0.000          0
ATOM   4185  CZ  TYR   261       1.426 -13.004  -6.887  1.000000  0.000          0
ATOM   4186  OH  TYR   261       1.304 -14.319  -7.226  1.000000  0.000          0
ATOM   4187  HH  TYR   261       2.167 -14.520  -7.595  1.000000  0.000          0
ATOM   4188  CE2 TYR   261       0.317 -12.390  -6.429  1.000000  0.000          0
ATOM   4189  HE2 TYR   261      -0.631 -12.899  -6.332  1.000000  0.000          0
ATOM   4190  CD2 TYR   261       0.360 -11.114  -5.798  1.000000  0.000          0
ATOM   4191  HD2 TYR   261      -0.451 -10.747  -5.188  1.000000  0.000          0
ATOM   4192  C   TYR   261       2.751  -9.972  -2.939  1.000000  0.000          0
ATOM   4193  O   TYR   261       2.890 -11.203  -3.094  1.000000  0.000          0
ATOM   4194  N   ASN   262       3.575  -9.245  -2.134  1.000000  0.000          0
ATOM   4195  H   ASN   262       3.437  -8.248  -2.212  1.000000  0.000          0
ATOM   4196  CA  ASN   262       4.715  -9.748  -1.505  1.000000  0.000          0
ATOM   4197  HA  ASN   262       4.508 -10.816  -1.446  1.000000  0.000          0
ATOM   4198  CB  ASN   262       6.011  -9.566  -2.319  1.000000  0.000          0
ATOM   4199  HB2 ASN   262       6.293  -8.518  -2.434  1.000000  0.000          0
ATOM   4200  HB3 ASN   262       6.880  -9.968  -1.798  1.000000  0.000          0
ATOM   4201  CG  ASN   262       5.935 -10.282  -3.597  1.000000  0.000          0
ATOM   4202  OD1 ASN   262       5.941 -11.532  -3.656  1.000000  0.000          0
ATOM   4203  ND2 ASN   262       5.864  -9.591  -4.666  1.000000  0.000          0
ATOM   4204 HD21 ASN   262       5.585 -10.001  -5.545  1.000000  0.000          0
ATOM   4205 HD22 ASN   262       5.797  -8.589  -4.558  1.000000  0.000          0
ATOM   4206  C   ASN   262       4.869  -9.300  -0.036  1.000000  0.000          0
ATOM   4207  O   ASN   262       5.989  -9.380   0.465  1.000000  0.000          0
ATOM   4208  N   HIE   263       3.885  -8.715   0.625  1.000000  0.000          0
ATOM   4209  H   HIE   263       3.034  -8.658   0.084  1.000000  0.000          0
ATOM   4210  CA  HIE   263       4.092  -8.169   1.978  1.000000  0.000          0
ATOM   4211  HA  HIE   263       4.952  -8.535   2.537  1.000000  0.000          0
ATOM   4212  CB  HIE   263       4.367  -6.692   1.791  1.000000  0.000          0
ATOM   4213  HB2 HIE   263       5.159  -6.489   1.071  1.000000  0.000          0
ATOM   4214  HB3 HIE   263       3.523  -6.190   1.319  1.000000  0.000          0
ATOM   4215  CG  HIE   263       4.915  -5.956   2.964  1.000000  0.000          0
ATOM   4216  ND1 HIE   263       6.177  -6.245   3.578  1.000000  0.000          0
ATOM   4217  CE1 HIE   263       6.550  -5.167   4.258  1.000000  0.000          0
ATOM   4218  HE1 HIE   263       7.398  -5.253   4.921  1.000000  0.000          0
ATOM   4219  NE2 HIE   263       5.496  -4.290   4.319  1.000000  0.000          0
ATOM   4220  HE2 HIE   263       5.502  -3.391   4.777  1.000000  0.000          0
ATOM   4221  CD2 HIE   263       4.465  -4.741   3.490  1.000000  0.000          0
ATOM   4222  HD2 HIE   263       3.640  -4.152   3.117  1.000000  0.000          0
ATOM   4223  C   HIE   263       2.851  -8.355   2.853  1.000000  0.000          0
ATOM   4224  O   HIE   263       2.591  -7.578   3.825  1.000000  0.000          0
ATOM   4225  N   LEU   264       1.944  -9.237   2.369  1.000000  0.000          0
ATOM   4226  H   LEU   264       2.218  -9.900   1.658  1.000000  0.000          0
ATOM   4227  CA  LEU   264       0.684  -9.510   2.950  1.000000  0.000          0
ATOM   4228  HA  LEU   264       0.479  -8.699   3.651  1.000000  0.000          0
ATOM   4229  CB  LEU   264      -0.331  -9.406   1.830  1.000000  0.000          0
ATOM   4230  HB2 LEU   264      -0.178  -8.385   1.482  1.000000  0.000          0
ATOM   4231  HB3 LEU   264       0.016 -10.048   1.019  1.000000  0.000          0
ATOM   4232  CG  LEU   264      -1.816  -9.512   2.185  1.000000  0.000          0
ATOM   4233  HG  LEU   264      -2.067 -10.489   2.596  1.000000  0.000          0
ATOM   4234  CD1 LEU   264      -2.246  -8.450   3.151  1.000000  0.000          0
ATOM   4235 HD11 LEU   264      -2.022  -7.506   2.656  1.000000  0.000          0
ATOM   4236 HD12 LEU   264      -3.301  -8.617   3.370  1.000000  0.000          0
ATOM   4237 HD13 LEU   264      -1.779  -8.750   4.090  1.000000  0.000          0
ATOM   4238  CD2 LEU   264      -2.640  -9.320   0.939  1.000000  0.000          0
ATOM   4239 HD21 LEU   264      -2.398  -8.319   0.585  1.000000  0.000          0
ATOM   4240 HD22 LEU   264      -2.532 -10.066   0.151  1.000000  0.000          0
ATOM   4241 HD23 LEU   264      -3.685  -9.335   1.251  1.000000  0.000          0
ATOM   4242  C   LEU   264       0.731 -10.794   3.788  1.000000  0.000          0
ATOM   4243  O   LEU   264       1.592 -11.602   3.468  1.000000  0.000          0
ATOM   4244  N   THR   265      -0.064 -10.979   4.870  1.000000  0.000          0
ATOM   4245  H   THR   265      -0.709 -10.273   5.195  1.000000  0.000          0
ATOM   4246  CA  THR   265      -0.034 -12.116   5.753  1.000000  0.000          0
ATOM   4247  HA  THR   265       0.375 -12.976   5.224  1.000000  0.000          0
ATOM   4248  CB  THR   265       0.885 -11.936   6.962  1.000000  0.000          0
ATOM   4249  HB  THR   265       0.966 -12.920   7.424  1.000000  0.000          0
ATOM   4250  CG2 THR   265       2.288 -11.575   6.484  1.000000  0.000          0
ATOM   4251 HG21 THR   265       2.223 -10.497   6.342  1.000000  0.000          0
ATOM   4252 HG22 THR   265       2.851 -11.845   7.377  1.000000  0.000          0
ATOM   4253 HG23 THR   265       2.479 -12.206   5.615  1.000000  0.000          0
ATOM   4254  OG1 THR   265       0.530 -10.880   7.877  1.000000  0.000          0
ATOM   4255  HG1 THR   265      -0.273 -10.472   7.544  1.000000  0.000          0
ATOM   4256  C   THR   265      -1.491 -12.418   6.169  1.000000  0.000          0
ATOM   4257  O   THR   265      -2.440 -11.671   5.947  1.000000  0.000          0
ATOM   4258  N   TYR   266      -1.750 -13.690   6.595  1.000000  0.000          0
ATOM   4259  H   TYR   266      -1.043 -14.203   7.101  1.000000  0.000          0
ATOM   4260  CA  TYR   266      -3.077 -14.403   6.617  1.000000  0.000          0
ATOM   4261  HA  TYR   266      -3.865 -13.729   6.280  1.000000  0.000          0
ATOM   4262  CB  TYR   266      -3.008 -15.527   5.523  1.000000  0.000          0
ATOM   4263  HB2 TYR   266      -2.325 -16.330   5.802  1.000000  0.000          0
ATOM   4264  HB3 TYR   266      -4.009 -15.956   5.536  1.000000  0.000          0
ATOM   4265  CG  TYR   266      -2.640 -14.998   4.195  1.000000  0.000          0
ATOM   4266  CD1 TYR   266      -3.712 -14.460   3.426  1.000000  0.000          0
ATOM   4267  HD1 TYR   266      -4.710 -14.369   3.828  1.000000  0.000          0
ATOM   4268  CE1 TYR   266      -3.380 -13.892   2.162  1.000000  0.000          0
ATOM   4269  HE1 TYR   266      -4.173 -13.497   1.546  1.000000  0.000          0
ATOM   4270  CZ  TYR   266      -2.065 -13.838   1.695  1.000000  0.000          0
ATOM   4271  OH  TYR   266      -1.874 -13.238   0.462  1.000000  0.000          0
ATOM   4272  HH  TYR   266      -1.010 -13.538   0.170  1.000000  0.000          0
ATOM   4273  CE2 TYR   266      -1.031 -14.481   2.386  1.000000  0.000          0
ATOM   4274  HE2 TYR   266      -0.033 -14.541   1.980  1.000000  0.000          0
ATOM   4275  CD2 TYR   266      -1.361 -15.084   3.637  1.000000  0.000          0
ATOM   4276  HD2 TYR   266      -0.659 -15.703   4.174  1.000000  0.000          0
ATOM   4277  C   TYR   266      -3.623 -15.072   7.880  1.000000  0.000          0
ATOM   4278  O   TYR   266      -2.911 -15.255   8.798  1.000000  0.000          0
ATOM   4279  N   ALA   267      -4.932 -15.405   7.964  1.000000  0.000          0
ATOM   4280  H   ALA   267      -5.551 -15.265   7.179  1.000000  0.000          0
ATOM   4281  CA  ALA   267      -5.434 -16.364   8.891  1.000000  0.000          0
ATOM   4282  HA  ALA   267      -4.634 -16.994   9.278  1.000000  0.000          0
ATOM   4283  CB  ALA   267      -6.015 -15.620  10.066  1.000000  0.000          0
ATOM   4284  HB1 ALA   267      -5.246 -15.064  10.601  1.000000  0.000          0
ATOM   4285  HB2 ALA   267      -6.757 -14.896   9.732  1.000000  0.000          0
ATOM   4286  HB3 ALA   267      -6.416 -16.385  10.730  1.000000  0.000          0
ATOM   4287  C   ALA   267      -6.490 -17.236   8.251  1.000000  0.000          0
ATOM   4288  O   ALA   267      -7.376 -16.688   7.559  1.000000  0.000          0
ATOM   4289  N   VAL   268      -6.324 -18.623   8.321  1.000000  0.000          0
ATOM   4290  H   VAL   268      -5.518 -18.935   8.841  1.000000  0.000          0
ATOM   4291  CA  VAL   268      -7.186 -19.624   7.721  1.000000  0.000          0
ATOM   4292  HA  VAL   268      -7.732 -19.145   6.909  1.000000  0.000          0
ATOM   4293  CB  VAL   268      -6.272 -20.713   7.141  1.000000  0.000          0
ATOM   4294  HB  VAL   268      -5.806 -21.395   7.853  1.000000  0.000          0
ATOM   4295  CG1 VAL   268      -7.161 -21.737   6.342  1.000000  0.000          0
ATOM   4296 HG11 VAL   268      -7.948 -22.054   7.026  1.000000  0.000          0
ATOM   4297 HG12 VAL   268      -7.606 -21.163   5.529  1.000000  0.000          0
ATOM   4298 HG13 VAL   268      -6.487 -22.542   6.050  1.000000  0.000          0
ATOM   4299  CG2 VAL   268      -5.194 -20.185   6.138  1.000000  0.000          0
ATOM   4300 HG21 VAL   268      -5.628 -19.365   5.567  1.000000  0.000          0
ATOM   4301 HG22 VAL   268      -4.323 -19.841   6.695  1.000000  0.000          0
ATOM   4302 HG23 VAL   268      -4.864 -20.968   5.456  1.000000  0.000          0
ATOM   4303  C   VAL   268      -8.135 -20.160   8.779  1.000000  0.000          0
ATOM   4304  O   VAL   268      -7.669 -20.626   9.827  1.000000  0.000          0
ATOM   4305  N   ASN   269      -9.469 -20.081   8.503  1.000000  0.000          0
ATOM   4306  H   ASN   269      -9.682 -19.765   7.568  1.000000  0.000          0
ATOM   4307  CA  ASN   269     -10.560 -20.681   9.264  1.000000  0.000          0
ATOM   4308  HA  ASN   269     -10.135 -20.931  10.237  1.000000  0.000          0
ATOM   4309  CB  ASN   269     -11.735 -19.674   9.463  1.000000  0.000          0
ATOM   4310  HB2 ASN   269     -11.383 -18.761   9.942  1.000000  0.000          0
ATOM   4311  HB3 ASN   269     -12.062 -19.439   8.450  1.000000  0.000          0
ATOM   4312  CG  ASN   269     -12.852 -20.185  10.375  1.000000  0.000          0
ATOM   4313  OD1 ASN   269     -14.018 -19.979  10.104  1.000000  0.000          0
ATOM   4314  ND2 ASN   269     -12.532 -20.982  11.441  1.000000  0.000          0
ATOM   4315 HD21 ASN   269     -13.203 -21.371  12.086  1.000000  0.000          0
ATOM   4316 HD22 ASN   269     -11.626 -21.410  11.565  1.000000  0.000          0
ATOM   4317  C   ASN   269     -10.952 -21.988   8.728  1.000000  0.000          0
ATOM   4318  O   ASN   269     -11.293 -22.020   7.562  1.000000  0.000          0
ATOM   4319  N   ILE   270     -10.833 -23.065   9.525  1.000000  0.000          0
ATOM   4320  H   ILE   270     -10.449 -22.843  10.433  1.000000  0.000          0
ATOM   4321  CA  ILE   270     -11.253 -24.438   9.248  1.000000  0.000          0
ATOM   4322  HA  ILE   270     -11.802 -24.622   8.325  1.000000  0.000          0
ATOM   4323  CB  ILE   270     -10.021 -25.358   9.100  1.000000  0.000          0
ATOM   4324  HB  ILE   270      -9.477 -25.184  10.029  1.000000  0.000          0
ATOM   4325  CG2 ILE   270     -10.350 -26.859   9.211  1.000000  0.000          0
ATOM   4326 HG21 ILE   270     -10.659 -27.195  10.200  1.000000  0.000          0
ATOM   4327 HG22 ILE   270     -11.059 -27.226   8.468  1.000000  0.000          0
ATOM   4328 HG23 ILE   270      -9.443 -27.388   8.915  1.000000  0.000          0
ATOM   4329  CG1 ILE   270      -9.182 -24.994   7.845  1.000000  0.000          0
ATOM   4330 HG12 ILE   270      -9.489 -25.790   7.167  1.000000  0.000          0
ATOM   4331 HG13 ILE   270      -9.410 -24.033   7.382  1.000000  0.000          0
ATOM   4332  CD1 ILE   270      -7.688 -25.243   8.180  1.000000  0.000          0
ATOM   4333 HD11 ILE   270      -7.091 -25.435   7.289  1.000000  0.000          0
ATOM   4334 HD12 ILE   270      -7.262 -24.269   8.421  1.000000  0.000          0
ATOM   4335 HD13 ILE   270      -7.568 -25.889   9.049  1.000000  0.000          0
ATOM   4336  C   ILE   270     -12.217 -25.034  10.382  1.000000  0.000          0
ATOM   4337  O   ILE   270     -11.952 -24.804  11.572  1.000000  0.000          0
ATOM   4338  N   TRP   271     -13.351 -25.690  10.002  1.000000  0.000          0
ATOM   4339  H   TRP   271     -13.602 -25.707   9.024  1.000000  0.000          0
ATOM   4340  CA  TRP   271     -14.342 -26.326  10.904  1.000000  0.000          0
ATOM   4341  HA  TRP   271     -13.842 -26.674  11.807  1.000000  0.000          0
ATOM   4342  CB  TRP   271     -15.307 -25.359  11.536  1.000000  0.000          0
ATOM   4343  HB2 TRP   271     -15.901 -25.833  12.317  1.000000  0.000          0
ATOM   4344  HB3 TRP   271     -14.777 -24.573  12.074  1.000000  0.000          0
ATOM   4345  CG  TRP   271     -16.236 -24.635  10.599  1.000000  0.000          0
ATOM   4346  CD1 TRP   271     -17.582 -24.935  10.577  1.000000  0.000          0
ATOM   4347  HD1 TRP   271     -18.054 -25.710  11.163  1.000000  0.000          0
ATOM   4348  NE1 TRP   271     -18.164 -24.176   9.566  1.000000  0.000          0
ATOM   4349  HE1 TRP   271     -19.152 -24.053   9.395  1.000000  0.000          0
ATOM   4350  CE2 TRP   271     -17.214 -23.395   8.914  1.000000  0.000          0
ATOM   4351  CZ2 TRP   271     -17.314 -22.463   7.837  1.000000  0.000          0
ATOM   4352  HZ2 TRP   271     -18.290 -22.239   7.430  1.000000  0.000          0
ATOM   4353  CH2 TRP   271     -16.229 -21.750   7.400  1.000000  0.000          0
ATOM   4354  HH2 TRP   271     -16.245 -20.986   6.636  1.000000  0.000          0
ATOM   4355  CZ3 TRP   271     -14.976 -21.948   8.012  1.000000  0.000          0
ATOM   4356  HZ3 TRP   271     -14.064 -21.509   7.637  1.000000  0.000          0
ATOM   4357  CE3 TRP   271     -14.848 -22.861   9.086  1.000000  0.000          0
ATOM   4358  HE3 TRP   271     -13.889 -23.031   9.552  1.000000  0.000          0
ATOM   4359  CD2 TRP   271     -15.965 -23.673   9.557  1.000000  0.000          0
ATOM   4360  C   TRP   271     -15.032 -27.541  10.247  1.000000  0.000          0
ATOM   4361  O   TRP   271     -15.072 -27.604   8.999  1.000000  0.000          0
ATOM   4362  N   SER   272     -15.643 -28.357  11.048  1.000000  0.000          0
ATOM   4363  H   SER   272     -15.659 -28.096  12.025  1.000000  0.000          0
ATOM   4364  CA  SER   272     -16.501 -29.465  10.581  1.000000  0.000          0
ATOM   4365  HA  SER   272     -16.124 -29.795   9.612  1.000000  0.000          0
ATOM   4366  CB  SER   272     -16.539 -30.628  11.504  1.000000  0.000          0
ATOM   4367  HB2 SER   272     -15.512 -30.938  11.693  1.000000  0.000          0
ATOM   4368  HB3 SER   272     -17.086 -30.306  12.390  1.000000  0.000          0
ATOM   4369  OG  SER   272     -17.145 -31.798  10.910  1.000000  0.000          0
ATOM   4370  HG  SER   272     -16.713 -32.047  10.089  1.000000  0.000          0
ATOM   4371  C   SER   272     -17.967 -29.110  10.254  1.000000  0.000          0
ATOM   4372  O   SER   272     -18.657 -28.494  11.075  1.000000  0.000          0
ATOM   4373  N   GLU   273     -18.480 -29.562   9.167  1.000000  0.000          0
ATOM   4374  H   GLU   273     -17.839 -29.978   8.507  1.000000  0.000          0
ATOM   4375  CA  GLU   273     -19.906 -29.357   8.948  1.000000  0.000          0
ATOM   4376  HA  GLU   273     -20.207 -28.412   9.397  1.000000  0.000          0
ATOM   4377  CB  GLU   273     -20.051 -29.293   7.440  1.000000  0.000          0
ATOM   4378  HB2 GLU   273     -19.308 -29.962   7.005  1.000000  0.000          0
ATOM   4379  HB3 GLU   273     -21.000 -29.672   7.060  1.000000  0.000          0
ATOM   4380  CG  GLU   273     -19.820 -27.884   6.900  1.000000  0.000          0
ATOM   4381  HG2 GLU   273     -18.916 -27.515   7.383  1.000000  0.000          0
ATOM   4382  HG3 GLU   273     -19.595 -27.958   5.836  1.000000  0.000          0
ATOM   4383  CD  GLU   273     -21.030 -26.972   7.090  1.000000  0.000          0
ATOM   4384  OE1 GLU   273     -22.184 -27.379   6.904  1.000000  0.000          0
ATOM   4385  OE2 GLU   273     -20.808 -25.799   7.419  1.000000  0.000          0
ATOM   4386  C   GLU   273     -20.760 -30.472   9.611  1.000000  0.000          0
ATOM   4387  O   GLU   273     -21.879 -30.200  10.023  1.000000  0.000          0
ATOM   4388  N   ASN   274     -20.342 -31.694   9.709  1.000000  0.000          0
ATOM   4389  H   ASN   274     -19.405 -31.948   9.431  1.000000  0.000          0
ATOM   4390  CA  ASN   274     -20.968 -32.555  10.714  1.000000  0.000          0
ATOM   4391  HA  ASN   274     -22.052 -32.645  10.628  1.000000  0.000          0
ATOM   4392  CB  ASN   274     -20.367 -33.981  10.717  1.000000  0.000          0
ATOM   4393  HB2 ASN   274     -19.327 -33.798  10.984  1.000000  0.000          0
ATOM   4394  HB3 ASN   274     -20.889 -34.682  11.368  1.000000  0.000          0
ATOM   4395  CG  ASN   274     -20.256 -34.583   9.295  1.000000  0.000          0
ATOM   4396  OD1 ASN   274     -19.203 -34.626   8.713  1.000000  0.000          0
ATOM   4397  ND2 ASN   274     -21.279 -35.086   8.747  1.000000  0.000          0
ATOM   4398 HD21 ASN   274     -21.272 -35.516   7.833  1.000000  0.000          0
ATOM   4399 HD22 ASN   274     -22.189 -34.830   9.105  1.000000  0.000          0
ATOM   4400  C   ASN   274     -20.732 -31.866  12.129  1.000000  0.000          0
ATOM   4401  O   ASN   274     -21.706 -31.606  12.822  1.000000  0.000          0
ATOM   4402  N   ASP   275     -19.507 -31.794  12.632  1.000000  0.000          0
ATOM   4403  H   ASP   275     -18.781 -32.025  11.970  1.000000  0.000          0
ATOM   4404  CA  ASP   275     -19.247 -31.903  14.048  1.000000  0.000          0
ATOM   4405  HA  ASP   275     -20.093 -32.439  14.477  1.000000  0.000          0
ATOM   4406  CB  ASP   275     -17.977 -32.729  14.177  1.000000  0.000          0
ATOM   4407  HB2 ASP   275     -17.989 -33.570  13.484  1.000000  0.000          0
ATOM   4408  HB3 ASP   275     -17.109 -32.107  13.957  1.000000  0.000          0
ATOM   4409  CG  ASP   275     -17.868 -33.328  15.626  1.000000  0.000          0
ATOM   4410  OD1 ASP   275     -17.004 -34.223  15.731  1.000000  0.000          0
ATOM   4411  OD2 ASP   275     -18.633 -32.974  16.542  1.000000  0.000          0
ATOM   4412  C   ASP   275     -19.026 -30.590  14.731  1.000000  0.000          0
ATOM   4413  O   ASP   275     -18.035 -29.850  14.603  1.000000  0.000          0
ATOM   4414  N   PRO   276     -19.937 -30.236  15.684  1.000000  0.000          0
ATOM   4415  CD  PRO   276     -21.307 -30.702  15.832  1.000000  0.000          0
ATOM   4416  HD2 PRO   276     -21.413 -31.786  15.801  1.000000  0.000          0
ATOM   4417  HD3 PRO   276     -21.939 -30.170  15.120  1.000000  0.000          0
ATOM   4418  CG  PRO   276     -21.776 -30.287  17.265  1.000000  0.000          0
ATOM   4419  HG2 PRO   276     -21.507 -31.108  17.927  1.000000  0.000          0
ATOM   4420  HG3 PRO   276     -22.839 -30.040  17.274  1.000000  0.000          0
ATOM   4421  CB  PRO   276     -20.978 -29.063  17.540  1.000000  0.000          0
ATOM   4422  HB2 PRO   276     -20.763 -29.009  18.607  1.000000  0.000          0
ATOM   4423  HB3 PRO   276     -21.592 -28.232  17.190  1.000000  0.000          0
ATOM   4424  CA  PRO   276     -19.744 -29.160  16.617  1.000000  0.000          0
ATOM   4425  HA  PRO   276     -19.737 -28.207  16.091  1.000000  0.000          0
ATOM   4426  C   PRO   276     -18.439 -29.151  17.455  1.000000  0.000          0
ATOM   4427  O   PRO   276     -18.088 -28.106  17.885  1.000000  0.000          0
ATOM   4428  N   ALA   277     -17.853 -30.288  17.713  1.000000  0.000          0
ATOM   4429  H   ALA   277     -18.250 -31.108  17.278  1.000000  0.000          0
ATOM   4430  CA  ALA   277     -16.652 -30.444  18.470  1.000000  0.000          0
ATOM   4431  HA  ALA   277     -16.703 -29.709  19.272  1.000000  0.000          0
ATOM   4432  CB  ALA   277     -16.687 -31.821  19.168  1.000000  0.000          0
ATOM   4433  HB1 ALA   277     -16.693 -32.674  18.489  1.000000  0.000          0
ATOM   4434  HB2 ALA   277     -15.777 -31.843  19.767  1.000000  0.000          0
ATOM   4435  HB3 ALA   277     -17.576 -31.980  19.779  1.000000  0.000          0
ATOM   4436  C   ALA   277     -15.355 -30.042  17.711  1.000000  0.000          0
ATOM   4437  O   ALA   277     -14.251 -30.151  18.273  1.000000  0.000          0
ATOM   4438  N   ASP   278     -15.322 -29.590  16.449  1.000000  0.000          0
ATOM   4439  H   ASP   278     -16.206 -29.405  15.997  1.000000  0.000          0
ATOM   4440  CA  ASP   278     -14.116 -29.052  15.807  1.000000  0.000          0
ATOM   4441  HA  ASP   278     -13.247 -28.988  16.461  1.000000  0.000          0
ATOM   4442  CB  ASP   278     -13.731 -30.132  14.720  1.000000  0.000          0
ATOM   4443  HB2 ASP   278     -13.918 -31.128  15.122  1.000000  0.000          0
ATOM   4444  HB3 ASP   278     -14.405 -30.087  13.865  1.000000  0.000          0
ATOM   4445  CG  ASP   278     -12.329 -30.103  14.241  1.000000  0.000          0
ATOM   4446  OD1 ASP   278     -11.744 -28.987  14.112  1.000000  0.000          0
ATOM   4447  OD2 ASP   278     -11.661 -31.159  14.021  1.000000  0.000          0
ATOM   4448  C   ASP   278     -14.317 -27.699  15.116  1.000000  0.000          0
ATOM   4449  O   ASP   278     -15.323 -27.616  14.402  1.000000  0.000          0
ATOM   4450  N   PHE   279     -13.516 -26.678  15.377  1.000000  0.000          0
ATOM   4451  H   PHE   279     -12.718 -26.906  15.953  1.000000  0.000          0
ATOM   4452  CA  PHE   279     -13.498 -25.368  14.707  1.000000  0.000          0
ATOM   4453  HA  PHE   279     -13.430 -25.396  13.620  1.000000  0.000          0
ATOM   4454  CB  PHE   279     -14.788 -24.569  15.132  1.000000  0.000          0
ATOM   4455  HB2 PHE   279     -15.632 -25.195  14.845  1.000000  0.000          0
ATOM   4456  HB3 PHE   279     -14.687 -24.384  16.202  1.000000  0.000          0
ATOM   4457  CG  PHE   279     -14.889 -23.245  14.451  1.000000  0.000          0
ATOM   4458  CD1 PHE   279     -14.003 -22.162  14.689  1.000000  0.000          0
ATOM   4459  HD1 PHE   279     -13.215 -22.316  15.412  1.000000  0.000          0
ATOM   4460  CE1 PHE   279     -14.137 -20.884  14.112  1.000000  0.000          0
ATOM   4461  HE1 PHE   279     -13.468 -20.127  14.493  1.000000  0.000          0
ATOM   4462  CZ  PHE   279     -15.267 -20.754  13.234  1.000000  0.000          0
ATOM   4463  HZ  PHE   279     -15.408 -19.829  12.697  1.000000  0.000          0
ATOM   4464  CE2 PHE   279     -16.154 -21.824  12.957  1.000000  0.000          0
ATOM   4465  HE2 PHE   279     -16.970 -21.610  12.283  1.000000  0.000          0
ATOM   4466  CD2 PHE   279     -15.984 -23.056  13.582  1.000000  0.000          0
ATOM   4467  HD2 PHE   279     -16.708 -23.850  13.465  1.000000  0.000          0
ATOM   4468  C   PHE   279     -12.237 -24.589  15.076  1.000000  0.000          0
ATOM   4469  O   PHE   279     -12.076 -24.412  16.240  1.000000  0.000          0
ATOM   4470  N   ARG   280     -11.442 -23.973  14.114  1.000000  0.000          0
ATOM   4471  H   ARG   280     -11.599 -24.143  13.131  1.000000  0.000          0
ATOM   4472  CA  ARG   280     -10.153 -23.329  14.386  1.000000  0.000          0
ATOM   4473  HA  ARG   280     -10.066 -23.060  15.439  1.000000  0.000          0
ATOM   4474  CB  ARG   280      -9.018 -24.417  14.269  1.000000  0.000          0
ATOM   4475  HB2 ARG   280      -8.416 -24.154  13.400  1.000000  0.000          0
ATOM   4476  HB3 ARG   280      -8.478 -24.396  15.216  1.000000  0.000          0
ATOM   4477  CG  ARG   280      -9.432 -25.885  13.986  1.000000  0.000          0
ATOM   4478  HG2 ARG   280     -10.019 -26.103  14.878  1.000000  0.000          0
ATOM   4479  HG3 ARG   280     -10.111 -26.074  13.156  1.000000  0.000          0
ATOM   4480  CD  ARG   280      -8.332 -26.951  14.031  1.000000  0.000          0
ATOM   4481  HD2 ARG   280      -7.545 -26.614  13.357  1.000000  0.000          0
ATOM   4482  HD3 ARG   280      -8.015 -26.983  15.072  1.000000  0.000          0
ATOM   4483  NE  ARG   280      -8.994 -28.243  13.745  1.000000  0.000          0
ATOM   4484  HE  ARG   280      -9.986 -28.403  13.665  1.000000  0.000          0
ATOM   4485  CZ  ARG   280      -8.418 -29.411  13.774  1.000000  0.000          0
ATOM   4486  NH1 ARG   280      -7.143 -29.594  13.885  1.000000  0.000          0
ATOM   4487 HH11 ARG   280      -6.611 -28.768  14.121  1.000000  0.000          0
ATOM   4488 HH12 ARG   280      -6.597 -30.441  13.818  1.000000  0.000          0
ATOM   4489  NH2 ARG   280      -9.083 -30.546  13.536  1.000000  0.000          0
ATOM   4490 HH21 ARG   280     -10.090 -30.470  13.536  1.000000  0.000          0
ATOM   4491 HH22 ARG   280      -8.610 -31.437  13.605  1.000000  0.000          0
ATOM   4492  C   ARG   280      -9.826 -22.084  13.562  1.000000  0.000          0
ATOM   4493  O   ARG   280     -10.331 -22.011  12.430  1.000000  0.000          0
ATOM   4494  N   ILE   281      -8.820 -21.330  13.994  1.000000  0.000          0
ATOM   4495  H   ILE   281      -8.522 -21.467  14.950  1.000000  0.000          0
ATOM   4496  CA  ILE   281      -8.303 -20.277  13.151  1.000000  0.000          0
ATOM   4497  HA  ILE   281      -8.608 -20.455  12.120  1.000000  0.000          0
ATOM   4498  CB  ILE   281      -8.735 -18.919  13.523  1.000000  0.000          0
ATOM   4499  HB  ILE   281      -8.332 -18.587  14.480  1.000000  0.000          0
ATOM   4500  CG2 ILE   281      -8.162 -17.946  12.445  1.000000  0.000          0
ATOM   4501 HG21 ILE   281      -7.106 -17.709  12.569  1.000000  0.000          0
ATOM   4502 HG22 ILE   281      -8.336 -18.271  11.419  1.000000  0.000          0
ATOM   4503 HG23 ILE   281      -8.620 -16.956  12.409  1.000000  0.000          0
ATOM   4504  CG1 ILE   281     -10.335 -18.886  13.596  1.000000  0.000          0
ATOM   4505 HG12 ILE   281     -10.680 -18.854  12.563  1.000000  0.000          0
ATOM   4506 HG13 ILE   281     -10.718 -19.700  14.208  1.000000  0.000          0
ATOM   4507  CD1 ILE   281     -10.823 -17.518  14.146  1.000000  0.000          0
ATOM   4508 HD11 ILE   281     -11.894 -17.401  13.973  1.000000  0.000          0
ATOM   4509 HD12 ILE   281     -10.536 -17.320  15.179  1.000000  0.000          0
ATOM   4510 HD13 ILE   281     -10.405 -16.777  13.464  1.000000  0.000          0
ATOM   4511  C   ILE   281      -6.753 -20.345  13.218  1.000000  0.000          0
ATOM   4512  O   ILE   281      -6.015 -19.999  14.184  1.000000  0.000          0
ATOM   4513  N   TYR   282      -6.080 -20.711  12.077  1.000000  0.000          0
ATOM   4514  H   TYR   282      -6.574 -20.944  11.227  1.000000  0.000          0
ATOM   4515  CA  TYR   282      -4.644 -20.901  11.875  1.000000  0.000          0
ATOM   4516  HA  TYR   282      -4.324 -21.262  12.851  1.000000  0.000          0
ATOM   4517  CB  TYR   282      -4.285 -21.990  10.863  1.000000  0.000          0
ATOM   4518  HB2 TYR   282      -4.667 -21.809   9.858  1.000000  0.000          0
ATOM   4519  HB3 TYR   282      -3.234 -21.797  10.650  1.000000  0.000          0
ATOM   4520  CG  TYR   282      -4.609 -23.406  11.281  1.000000  0.000          0
ATOM   4521  CD1 TYR   282      -3.688 -24.255  11.882  1.000000  0.000          0
ATOM   4522  HD1 TYR   282      -2.689 -23.907  12.098  1.000000  0.000          0
ATOM   4523  CE1 TYR   282      -4.058 -25.582  12.208  1.000000  0.000          0
ATOM   4524  HE1 TYR   282      -3.320 -26.331  12.457  1.000000  0.000          0
ATOM   4525  CZ  TYR   282      -5.351 -25.970  12.070  1.000000  0.000          0
ATOM   4526  OH  TYR   282      -5.587 -27.231  12.347  1.000000  0.000          0
ATOM   4527  HH  TYR   282      -4.830 -27.577  12.826  1.000000  0.000          0
ATOM   4528  CE2 TYR   282      -6.348 -25.153  11.539  1.000000  0.000          0
ATOM   4529  HE2 TYR   282      -7.319 -25.586  11.354  1.000000  0.000          0
ATOM   4530  CD2 TYR   282      -5.916 -23.860  11.079  1.000000  0.000          0
ATOM   4531  HD2 TYR   282      -6.700 -23.227  10.688  1.000000  0.000          0
ATOM   4532  C   TYR   282      -4.005 -19.585  11.437  1.000000  0.000          0
ATOM   4533  O   TYR   282      -4.116 -19.111  10.356  1.000000  0.000          0
ATOM   4534  N   GLN   283      -3.182 -19.015  12.301  1.000000  0.000          0
ATOM   4535  H   GLN   283      -3.072 -19.409  13.223  1.000000  0.000          0
ATOM   4536  CA  GLN   283      -2.450 -17.705  12.134  1.000000  0.000          0
ATOM   4537  HA  GLN   283      -3.084 -17.070  11.514  1.000000  0.000          0
ATOM   4538  CB  GLN   283      -2.161 -16.984  13.454  1.000000  0.000          0
ATOM   4539  HB2 GLN   283      -1.333 -17.553  13.874  1.000000  0.000          0
ATOM   4540  HB3 GLN   283      -1.756 -15.987  13.277  1.000000  0.000          0
ATOM   4541  CG  GLN   283      -3.342 -16.910  14.458  1.000000  0.000          0
ATOM   4542  HG2 GLN   283      -3.652 -17.890  14.818  1.000000  0.000          0
ATOM   4543  HG3 GLN   283      -2.896 -16.360  15.286  1.000000  0.000          0
ATOM   4544  CD  GLN   283      -4.579 -16.072  14.127  1.000000  0.000          0
ATOM   4545  OE1 GLN   283      -4.664 -15.411  13.133  1.000000  0.000          0
ATOM   4546  NE2 GLN   283      -5.592 -16.122  14.988  1.000000  0.000          0
ATOM   4547 HE21 GLN   283      -6.356 -15.512  14.736  1.000000  0.000          0
ATOM   4548 HE22 GLN   283      -5.607 -16.661  15.842  1.000000  0.000          0
ATOM   4549  C   GLN   283      -1.123 -17.853  11.329  1.000000  0.000          0
ATOM   4550  O   GLN   283      -0.177 -18.502  11.725  1.000000  0.000          0
ATOM   4551  N   VAL   284      -1.200 -17.389  10.075  1.000000  0.000          0
ATOM   4552  H   VAL   284      -2.055 -16.898   9.858  1.000000  0.000          0
ATOM   4553  CA  VAL   284      -0.172 -17.682   9.087  1.000000  0.000          0
ATOM   4554  HA  VAL   284       0.491 -18.516   9.318  1.000000  0.000          0
ATOM   4555  CB  VAL   284      -0.768 -18.037   7.738  1.000000  0.000          0
ATOM   4556  HB  VAL   284      -1.479 -17.229   7.564  1.000000  0.000          0
ATOM   4557  CG1 VAL   284       0.300 -18.064   6.555  1.000000  0.000          0
ATOM   4558 HG11 VAL   284      -0.030 -18.553   5.638  1.000000  0.000          0
ATOM   4559 HG12 VAL   284       0.526 -17.050   6.223  1.000000  0.000          0
ATOM   4560 HG13 VAL   284       1.242 -18.541   6.825  1.000000  0.000          0
ATOM   4561  CG2 VAL   284      -1.564 -19.351   7.801  1.000000  0.000          0
ATOM   4562 HG21 VAL   284      -2.252 -19.427   8.643  1.000000  0.000          0
ATOM   4563 HG22 VAL   284      -2.074 -19.446   6.843  1.000000  0.000          0
ATOM   4564 HG23 VAL   284      -0.877 -20.190   7.915  1.000000  0.000          0
ATOM   4565  C   VAL   284       0.572 -16.334   8.900  1.000000  0.000          0
ATOM   4566  O   VAL   284       0.252 -15.412   8.133  1.000000  0.000          0
ATOM   4567  N   THR   285       1.633 -16.227   9.714  1.000000  0.000          0
ATOM   4568  H   THR   285       1.858 -16.981  10.345  1.000000  0.000          0
ATOM   4569  CA  THR   285       2.420 -15.064  10.017  1.000000  0.000          0
ATOM   4570  HA  THR   285       1.680 -14.271  10.134  1.000000  0.000          0
ATOM   4571  CB  THR   285       3.117 -15.232  11.407  1.000000  0.000          0
ATOM   4572  HB  THR   285       3.509 -14.313  11.845  1.000000  0.000          0
ATOM   4573  CG2 THR   285       1.975 -15.529  12.437  1.000000  0.000          0
ATOM   4574 HG21 THR   285       1.433 -16.427  12.137  1.000000  0.000          0
ATOM   4575 HG22 THR   285       2.413 -15.735  13.414  1.000000  0.000          0
ATOM   4576 HG23 THR   285       1.310 -14.681  12.599  1.000000  0.000          0
ATOM   4577  OG1 THR   285       3.993 -16.382  11.489  1.000000  0.000          0
ATOM   4578  HG1 THR   285       4.779 -16.016  11.079  1.000000  0.000          0
ATOM   4579  C   THR   285       3.334 -14.564   8.976  1.000000  0.000          0
ATOM   4580  O   THR   285       4.344 -13.956   9.291  1.000000  0.000          0
ATOM   4581  N   TYR   286       3.091 -14.904   7.737  1.000000  0.000          0
ATOM   4582  H   TYR   286       2.168 -15.229   7.485  1.000000  0.000          0
ATOM   4583  CA  TYR   286       4.180 -14.929   6.689  1.000000  0.000          0
ATOM   4584  HA  TYR   286       4.855 -14.101   6.904  1.000000  0.000          0
ATOM   4585  CB  TYR   286       4.947 -16.269   6.582  1.000000  0.000          0
ATOM   4586  HB2 TYR   286       4.178 -16.971   6.263  1.000000  0.000          0
ATOM   4587  HB3 TYR   286       5.670 -16.212   5.769  1.000000  0.000          0
ATOM   4588  CG  TYR   286       5.727 -16.752   7.754  1.000000  0.000          0
ATOM   4589  CD1 TYR   286       5.430 -18.066   8.362  1.000000  0.000          0
ATOM   4590  HD1 TYR   286       4.647 -18.605   7.847  1.000000  0.000          0
ATOM   4591  CE1 TYR   286       6.245 -18.522   9.453  1.000000  0.000          0
ATOM   4592  HE1 TYR   286       6.008 -19.431   9.984  1.000000  0.000          0
ATOM   4593  CZ  TYR   286       7.304 -17.747   9.977  1.000000  0.000          0
ATOM   4594  OH  TYR   286       8.026 -18.131  11.047  1.000000  0.000          0
ATOM   4595  HH  TYR   286       7.922 -19.060  11.265  1.000000  0.000          0
ATOM   4596  CE2 TYR   286       7.586 -16.485   9.407  1.000000  0.000          0
ATOM   4597  HE2 TYR   286       8.425 -15.869   9.692  1.000000  0.000          0
ATOM   4598  CD2 TYR   286       6.854 -15.982   8.283  1.000000  0.000          0
ATOM   4599  HD2 TYR   286       7.099 -15.045   7.804  1.000000  0.000          0
ATOM   4600  C   TYR   286       3.516 -14.701   5.301  1.000000  0.000          0
ATOM   4601  O   TYR   286       2.273 -14.739   5.192  1.000000  0.000          0
ATOM   4602  N   LEU   287       4.387 -14.504   4.305  1.000000  0.000          0
ATOM   4603  H   LEU   287       5.352 -14.402   4.587  1.000000  0.000          0
ATOM   4604  CA  LEU   287       3.990 -13.940   3.047  1.000000  0.000          0
ATOM   4605  HA  LEU   287       3.223 -13.189   3.233  1.000000  0.000          0
ATOM   4606  CB  LEU   287       5.249 -13.302   2.382  1.000000  0.000          0
ATOM   4607  HB2 LEU   287       5.935 -14.096   2.086  1.000000  0.000          0
ATOM   4608  HB3 LEU   287       4.932 -12.876   1.430  1.000000  0.000          0
ATOM   4609  CG  LEU   287       5.866 -12.273   3.295  1.000000  0.000          0
ATOM   4610  HG  LEU   287       6.021 -12.724   4.276  1.000000  0.000          0
ATOM   4611  CD1 LEU   287       7.220 -11.732   2.695  1.000000  0.000          0
ATOM   4612 HD11 LEU   287       7.532 -10.872   3.288  1.000000  0.000          0
ATOM   4613 HD12 LEU   287       8.094 -12.382   2.642  1.000000  0.000          0
ATOM   4614 HD13 LEU   287       7.102 -11.318   1.694  1.000000  0.000          0
ATOM   4615  CD2 LEU   287       4.860 -11.125   3.623  1.000000  0.000          0
ATOM   4616 HD21 LEU   287       3.969 -11.449   4.161  1.000000  0.000          0
ATOM   4617 HD22 LEU   287       5.355 -10.324   4.170  1.000000  0.000          0
ATOM   4618 HD23 LEU   287       4.353 -10.688   2.763  1.000000  0.000          0
ATOM   4619  C   LEU   287       3.374 -15.024   2.128  1.000000  0.000          0
ATOM   4620  O   LEU   287       2.467 -14.704   1.313  1.000000  0.000          0
ATOM   4621  N   GLU   288       3.738 -16.278   2.161  1.000000  0.000          0
ATOM   4622  H   GLU   288       4.412 -16.580   2.850  1.000000  0.000          0
ATOM   4623  CA  GLU   288       3.252 -17.352   1.361  1.000000  0.000          0
ATOM   4624  HA  GLU   288       3.446 -17.089   0.323  1.000000  0.000          0
ATOM   4625  CB  GLU   288       4.261 -18.536   1.526  1.000000  0.000          0
ATOM   4626  HB2 GLU   288       5.271 -18.287   1.198  1.000000  0.000          0
ATOM   4627  HB3 GLU   288       4.269 -18.768   2.591  1.000000  0.000          0
ATOM   4628  CG  GLU   288       3.972 -19.817   0.792  1.000000  0.000          0
ATOM   4629  HG2 GLU   288       4.834 -20.483   0.841  1.000000  0.000          0
ATOM   4630  HG3 GLU   288       3.247 -20.384   1.376  1.000000  0.000          0
ATOM   4631  CD  GLU   288       3.458 -19.792  -0.622  1.000000  0.000          0
ATOM   4632  OE1 GLU   288       2.490 -20.529  -0.891  1.000000  0.000          0
ATOM   4633  OE2 GLU   288       4.039 -18.996  -1.397  1.000000  0.000          0
ATOM   4634  C   GLU   288       1.749 -17.698   1.681  1.000000  0.000          0
ATOM   4635  O   GLU   288       1.538 -18.069   2.841  1.000000  0.000          0
ATOM   4636  N   PRO   289       0.862 -17.577   0.731  1.000000  0.000          0
ATOM   4637  CD  PRO   289       1.128 -17.271  -0.631  1.000000  0.000          0
ATOM   4638  HD2 PRO   289       1.734 -18.055  -1.087  1.000000  0.000          0
ATOM   4639  HD3 PRO   289       1.723 -16.363  -0.733  1.000000  0.000          0
ATOM   4640  CG  PRO   289      -0.220 -17.116  -1.398  1.000000  0.000          0
ATOM   4641  HG2 PRO   289      -0.518 -17.985  -1.985  1.000000  0.000          0
ATOM   4642  HG3 PRO   289      -0.184 -16.221  -2.021  1.000000  0.000          0
ATOM   4643  CB  PRO   289      -1.176 -17.059  -0.242  1.000000  0.000          0
ATOM   4644  HB2 PRO   289      -2.161 -17.411  -0.549  1.000000  0.000          0
ATOM   4645  HB3 PRO   289      -1.273 -16.032   0.110  1.000000  0.000          0
ATOM   4646  CA  PRO   289      -0.532 -17.824   0.810  1.000000  0.000          0
ATOM   4647  HA  PRO   289      -0.966 -17.402   1.718  1.000000  0.000          0
ATOM   4648  C   PRO   289      -0.913 -19.337   0.814  1.000000  0.000          0
ATOM   4649  O   PRO   289      -1.873 -19.774   0.224  1.000000  0.000          0
ATOM   4650  N   SER   290      -0.116 -20.144   1.583  1.000000  0.000          0
ATOM   4651  H   SER   290       0.419 -19.622   2.262  1.000000  0.000          0
ATOM   4652  CA  SER   290      -0.331 -21.566   1.845  1.000000  0.000          0
ATOM   4653  HA  SER   290      -1.294 -21.902   1.458  1.000000  0.000          0
ATOM   4654  CB  SER   290       0.695 -22.368   1.049  1.000000  0.000          0
ATOM   4655  HB2 SER   290       1.698 -22.017   1.294  1.000000  0.000          0
ATOM   4656  HB3 SER   290       0.650 -23.452   1.158  1.000000  0.000          0
ATOM   4657  OG  SER   290       0.467 -22.171  -0.339  1.000000  0.000          0
ATOM   4658  HG  SER   290       1.169 -21.561  -0.578  1.000000  0.000          0
ATOM   4659  C   SER   290      -0.201 -22.038   3.314  1.000000  0.000          0
ATOM   4660  O   SER   290       0.290 -21.279   4.184  1.000000  0.000          0
ATOM   4661  N   LEU   291      -0.705 -23.231   3.567  1.000000  0.000          0
ATOM   4662  H   LEU   291      -1.295 -23.663   2.870  1.000000  0.000          0
ATOM   4663  CA  LEU   291      -0.594 -23.868   4.808  1.000000  0.000          0
ATOM   4664  HA  LEU   291       0.351 -23.600   5.284  1.000000  0.000          0
ATOM   4665  CB  LEU   291      -1.740 -23.352   5.607  1.000000  0.000          0
ATOM   4666  HB2 LEU   291      -1.648 -22.283   5.799  1.000000  0.000          0
ATOM   4667  HB3 LEU   291      -2.671 -23.579   5.087  1.000000  0.000          0
ATOM   4668  CG  LEU   291      -1.741 -23.909   7.032  1.000000  0.000          0
ATOM   4669  HG  LEU   291      -1.606 -24.991   7.045  1.000000  0.000          0
ATOM   4670  CD1 LEU   291      -0.650 -23.290   7.919  1.000000  0.000          0
ATOM   4671 HD11 LEU   291      -0.662 -23.945   8.789  1.000000  0.000          0
ATOM   4672 HD12 LEU   291       0.350 -23.374   7.495  1.000000  0.000          0
ATOM   4673 HD13 LEU   291      -0.795 -22.279   8.302  1.000000  0.000          0
ATOM   4674  CD2 LEU   291      -3.151 -23.511   7.635  1.000000  0.000          0
ATOM   4675 HD21 LEU   291      -3.300 -22.432   7.658  1.000000  0.000          0
ATOM   4676 HD22 LEU   291      -3.918 -23.985   7.022  1.000000  0.000          0
ATOM   4677 HD23 LEU   291      -3.331 -23.908   8.634  1.000000  0.000          0
ATOM   4678  C   LEU   291      -0.550 -25.385   4.823  1.000000  0.000          0
ATOM   4679  O   LEU   291      -1.514 -25.973   4.277  1.000000  0.000          0
ATOM   4680  N   ARG   292       0.471 -26.037   5.359  1.000000  0.000          0
ATOM   4681  H   ARG   292       1.277 -25.495   5.642  1.000000  0.000          0
ATOM   4682  CA  ARG   292       0.590 -27.499   5.526  1.000000  0.000          0
ATOM   4683  HA  ARG   292      -0.007 -27.960   4.739  1.000000  0.000          0
ATOM   4684  CB  ARG   292       2.064 -27.925   5.210  1.000000  0.000          0
ATOM   4685  HB2 ARG   292       2.362 -27.264   4.397  1.000000  0.000          0
ATOM   4686  HB3 ARG   292       2.550 -27.669   6.150  1.000000  0.000          0
ATOM   4687  CG  ARG   292       2.303 -29.434   4.920  1.000000  0.000          0
ATOM   4688  HG2 ARG   292       1.960 -30.048   5.754  1.000000  0.000          0
ATOM   4689  HG3 ARG   292       1.667 -29.668   4.065  1.000000  0.000          0
ATOM   4690  CD  ARG   292       3.758 -29.745   4.634  1.000000  0.000          0
ATOM   4691  HD2 ARG   292       3.867 -30.817   4.473  1.000000  0.000          0
ATOM   4692  HD3 ARG   292       4.065 -29.243   3.717  1.000000  0.000          0
ATOM   4693  NE  ARG   292       4.758 -29.248   5.643  1.000000  0.000          0
ATOM   4694  HE  ARG   292       4.274 -28.944   6.477  1.000000  0.000          0
ATOM   4695  CZ  ARG   292       6.073 -28.994   5.490  1.000000  0.000          0
ATOM   4696  NH1 ARG   292       6.741 -29.421   4.417  1.000000  0.000          0
ATOM   4697 HH11 ARG   292       6.223 -29.971   3.746  1.000000  0.000          0
ATOM   4698 HH12 ARG   292       7.718 -29.174   4.476  1.000000  0.000          0
ATOM   4699  NH2 ARG   292       6.763 -28.405   6.415  1.000000  0.000          0
ATOM   4700 HH21 ARG   292       6.287 -27.968   7.193  1.000000  0.000          0
ATOM   4701 HH22 ARG   292       7.755 -28.283   6.275  1.000000  0.000          0
ATOM   4702  C   ARG   292       0.193 -28.033   6.870  1.000000  0.000          0
ATOM   4703  O   ARG   292       0.672 -27.630   7.902  1.000000  0.000          0
ATOM   4704  N   ILE   293      -0.791 -28.974   6.910  1.000000  0.000          0
ATOM   4705  H   ILE   293      -1.279 -29.204   6.057  1.000000  0.000          0
ATOM   4706  CA  ILE   293      -1.277 -29.652   8.167  1.000000  0.000          0
ATOM   4707  HA  ILE   293      -0.618 -29.244   8.934  1.000000  0.000          0
ATOM   4708  CB  ILE   293      -2.721 -29.303   8.626  1.000000  0.000          0
ATOM   4709  HB  ILE   293      -2.913 -29.827   9.561  1.000000  0.000          0
ATOM   4710  CG2 ILE   293      -3.054 -27.844   8.862  1.000000  0.000          0
ATOM   4711 HG21 ILE   293      -2.639 -27.119   8.163  1.000000  0.000          0
ATOM   4712 HG22 ILE   293      -4.076 -27.736   9.222  1.000000  0.000          0
ATOM   4713 HG23 ILE   293      -2.569 -27.630   9.815  1.000000  0.000          0
ATOM   4714  CG1 ILE   293      -3.714 -29.676   7.512  1.000000  0.000          0
ATOM   4715 HG12 ILE   293      -3.677 -29.011   6.647  1.000000  0.000          0
ATOM   4716 HG13 ILE   293      -3.529 -30.694   7.171  1.000000  0.000          0
ATOM   4717  CD1 ILE   293      -5.185 -29.734   7.968  1.000000  0.000          0
ATOM   4718 HD11 ILE   293      -5.824 -29.972   7.118  1.000000  0.000          0
ATOM   4719 HD12 ILE   293      -5.250 -30.545   8.692  1.000000  0.000          0
ATOM   4720 HD13 ILE   293      -5.592 -28.761   8.247  1.000000  0.000          0
ATOM   4721  C   ILE   293      -0.990 -31.214   8.116  1.000000  0.000          0
ATOM   4722  O   ILE   293      -1.031 -31.816   6.992  1.000000  0.000          0
ATOM   4723  N   ALA   294      -0.597 -31.875   9.209  1.000000  0.000          0
ATOM   4724  H   ALA   294      -0.460 -31.369  10.073  1.000000  0.000          0
ATOM   4725  CA  ALA   294      -0.563 -33.338   9.369  1.000000  0.000          0
ATOM   4726  HA  ALA   294      -0.144 -33.773   8.461  1.000000  0.000          0
ATOM   4727  CB  ALA   294       0.101 -33.723  10.680  1.000000  0.000          0
ATOM   4728  HB1 ALA   294       1.142 -33.408  10.754  1.000000  0.000          0
ATOM   4729  HB2 ALA   294      -0.582 -33.297  11.415  1.000000  0.000          0
ATOM   4730  HB3 ALA   294       0.176 -34.807  10.764  1.000000  0.000          0
ATOM   4731  C   ALA   294      -2.041 -33.799   9.372  1.000000  0.000          0
ATOM   4732  O   ALA   294      -2.803 -33.382  10.193  1.000000  0.000          0
ATOM   4733  N   ALA   295      -2.348 -34.719   8.380  1.000000  0.000          0
ATOM   4734  H   ALA   295      -1.701 -35.014   7.662  1.000000  0.000          0
ATOM   4735  CA  ALA   295      -3.760 -35.047   8.254  1.000000  0.000          0
ATOM   4736  HA  ALA   295      -4.233 -34.067   8.211  1.000000  0.000          0
ATOM   4737  CB  ALA   295      -3.955 -35.819   6.880  1.000000  0.000          0
ATOM   4738  HB1 ALA   295      -3.871 -35.097   6.068  1.000000  0.000          0
ATOM   4739  HB2 ALA   295      -3.245 -36.640   6.776  1.000000  0.000          0
ATOM   4740  HB3 ALA   295      -4.941 -36.282   6.874  1.000000  0.000          0
ATOM   4741  C   ALA   295      -4.423 -35.770   9.478  1.000000  0.000          0
ATOM   4742  O   ALA   295      -5.557 -35.492   9.836  1.000000  0.000          0
ATOM   4743  N   SER   296      -3.543 -36.508  10.255  1.000000  0.000          0
ATOM   4744  H   SER   296      -2.585 -36.599   9.950  1.000000  0.000          0
ATOM   4745  CA  SER   296      -3.932 -36.957  11.576  1.000000  0.000          0
ATOM   4746  HA  SER   296      -4.773 -37.650  11.536  1.000000  0.000          0
ATOM   4747  CB  SER   296      -2.593 -37.570  12.149  1.000000  0.000          0
ATOM   4748  HB2 SER   296      -2.657 -37.851  13.199  1.000000  0.000          0
ATOM   4749  HB3 SER   296      -2.252 -38.485  11.663  1.000000  0.000          0
ATOM   4750  OG  SER   296      -1.551 -36.674  12.128  1.000000  0.000          0
ATOM   4751  HG  SER   296      -1.155 -36.685  11.253  1.000000  0.000          0
ATOM   4752  C   SER   296      -4.467 -35.915  12.569  1.000000  0.000          0
ATOM   4753  O   SER   296      -5.017 -36.303  13.603  1.000000  0.000          0
ATOM   4754  N   THR   297      -4.399 -34.623  12.284  1.000000  0.000          0
ATOM   4755  H   THR   297      -3.820 -34.354  11.499  1.000000  0.000          0
ATOM   4756  CA  THR   297      -5.114 -33.543  13.124  1.000000  0.000          0
ATOM   4757  HA  THR   297      -4.945 -33.853  14.155  1.000000  0.000          0
ATOM   4758  CB  THR   297      -4.527 -32.100  12.920  1.000000  0.000          0
ATOM   4759  HB  THR   297      -3.441 -32.153  13.004  1.000000  0.000          0
ATOM   4760  CG2 THR   297      -4.932 -31.367  11.597  1.000000  0.000          0
ATOM   4761 HG21 THR   297      -4.306 -30.527  11.292  1.000000  0.000          0
ATOM   4762 HG22 THR   297      -4.824 -32.082  10.781  1.000000  0.000          0
ATOM   4763 HG23 THR   297      -5.960 -31.010  11.617  1.000000  0.000          0
ATOM   4764  OG1 THR   297      -4.904 -31.338  13.939  1.000000  0.000          0
ATOM   4765  HG1 THR   297      -4.363 -31.588  14.692  1.000000  0.000          0
ATOM   4766  C   THR   297      -6.649 -33.472  12.872  1.000000  0.000          0
ATOM   4767  O   THR   297      -7.431 -32.929  13.636  1.000000  0.000          0
ATOM   4768  N   LEU   298      -7.108 -34.119  11.769  1.000000  0.000          0
ATOM   4769  H   LEU   298      -6.426 -34.610  11.210  1.000000  0.000          0
ATOM   4770  CA  LEU   298      -8.547 -34.267  11.510  1.000000  0.000          0
ATOM   4771  HA  LEU   298      -9.134 -33.530  12.057  1.000000  0.000          0
ATOM   4772  CB  LEU   298      -8.858 -34.031  10.004  1.000000  0.000          0
ATOM   4773  HB2 LEU   298      -8.678 -34.961   9.464  1.000000  0.000          0
ATOM   4774  HB3 LEU   298      -9.941 -33.904  10.013  1.000000  0.000          0
ATOM   4775  CG  LEU   298      -7.975 -32.985   9.245  1.000000  0.000          0
ATOM   4776  HG  LEU   298      -6.909 -33.170   9.386  1.000000  0.000          0
ATOM   4777  CD1 LEU   298      -8.351 -33.227   7.797  1.000000  0.000          0
ATOM   4778 HD11 LEU   298      -8.053 -34.230   7.492  1.000000  0.000          0
ATOM   4779 HD12 LEU   298      -9.436 -33.142   7.860  1.000000  0.000          0
ATOM   4780 HD13 LEU   298      -7.934 -32.483   7.119  1.000000  0.000          0
ATOM   4781  CD2 LEU   298      -8.338 -31.551   9.709  1.000000  0.000          0
ATOM   4782 HD21 LEU   298      -8.045 -31.363  10.742  1.000000  0.000          0
ATOM   4783 HD22 LEU   298      -7.763 -30.811   9.154  1.000000  0.000          0
ATOM   4784 HD23 LEU   298      -9.414 -31.436   9.575  1.000000  0.000          0
ATOM   4785  C   LEU   298      -9.063 -35.646  11.895  1.000000  0.000          0
ATOM   4786  O   LEU   298      -8.324 -36.550  12.227  1.000000  0.000          0
ATOM   4787  N   LYS   299     -10.430 -35.724  11.953  1.000000  0.000          0
ATOM   4788  H   LYS   299     -10.966 -34.905  11.699  1.000000  0.000          0
ATOM   4789  CA  LYS   299     -11.158 -36.990  12.009  1.000000  0.000          0
ATOM   4790  HA  LYS   299     -10.589 -37.629  12.683  1.000000  0.000          0
ATOM   4791  CB  LYS   299     -12.556 -36.746  12.734  1.000000  0.000          0
ATOM   4792  HB2 LYS   299     -13.192 -36.066  12.168  1.000000  0.000          0
ATOM   4793  HB3 LYS   299     -13.198 -37.626  12.787  1.000000  0.000          0
ATOM   4794  CG  LYS   299     -12.491 -36.185  14.261  1.000000  0.000          0
ATOM   4795  HG2 LYS   299     -11.971 -36.903  14.896  1.000000  0.000          0
ATOM   4796  HG3 LYS   299     -11.837 -35.315  14.211  1.000000  0.000          0
ATOM   4797  CD  LYS   299     -13.807 -35.663  14.876  1.000000  0.000          0
ATOM   4798  HD2 LYS   299     -14.134 -34.957  14.112  1.000000  0.000          0
ATOM   4799  HD3 LYS   299     -14.494 -36.479  15.096  1.000000  0.000          0
ATOM   4800  CE  LYS   299     -13.205 -35.086  16.233  1.000000  0.000          0
ATOM   4801  HE2 LYS   299     -12.649 -35.905  16.689  1.000000  0.000          0
ATOM   4802  HE3 LYS   299     -12.535 -34.265  15.974  1.000000  0.000          0
ATOM   4803  NZ  LYS   299     -14.304 -34.714  17.082  1.000000  0.000          0
ATOM   4804  HZ1 LYS   299     -15.072 -34.464  16.475  1.000000  0.000          0
ATOM   4805  HZ2 LYS   299     -14.582 -35.502  17.648  1.000000  0.000          0
ATOM   4806  HZ3 LYS   299     -14.028 -33.923  17.647  1.000000  0.000          0
ATOM   4807  C   LYS   299     -11.167 -37.610  10.613  1.000000  0.000          0
ATOM   4808  O   LYS   299     -11.367 -36.900   9.677  1.000000  0.000          0
ATOM   4809  N   SER   300     -10.984 -38.957  10.505  1.000000  0.000          0
ATOM   4810  H   SER   300     -10.757 -39.440  11.362  1.000000  0.000          0
ATOM   4811  CA  SER   300     -11.235 -39.638   9.184  1.000000  0.000          0
ATOM   4812  HA  SER   300     -10.625 -39.119   8.446  1.000000  0.000          0
ATOM   4813  CB  SER   300     -10.673 -41.014   9.168  1.000000  0.000          0
ATOM   4814  HB2 SER   300      -9.781 -41.111   9.787  1.000000  0.000          0
ATOM   4815  HB3 SER   300     -11.410 -41.571   9.745  1.000000  0.000          0
ATOM   4816  OG  SER   300     -10.493 -41.468   7.774  1.000000  0.000          0
ATOM   4817  HG  SER   300      -9.715 -41.031   7.418  1.000000  0.000          0
ATOM   4818  C   SER   300     -12.719 -39.632   8.842  1.000000  0.000          0
[truncated: 41,038 more chars]
