# Supplementary material for: Insights into receptor structure and dynamics at the surface of living cells
Source: Nat Commun. 2023 Mar 22;14:1596. doi: 10.1038/s41467-023-37284-4 (PMC10033668; doi:10.1038/s41467-023-37284-4)
Supplement: Supplementary file 13 — Supplementary Software [file 41467_2023_37284_MOESM13_ESM.zip › SI_comp_bio/c/identify_atoms_in_box.awk]

#
#  PURPOSE: Sets up a local coordinate system centred around the midpoint
#           between atoms C14 and C15 of BCN; the local coordinate system
#           defines the geometry of a catchbox in which we shall search 
#           for any atom entering this space;
#  USAGE:   awk -f ./identify_atoms_in_box.awk  ./basic_strc.pdb.1  >  box.pdb
#           vmd -e vmd.state.1
#           vmd > mol new box.pdb filebonds on autobonds off
#           --> https://www.ks.uiuc.edu/Research/vmd/mailing_list/vmd-l/14220.html
#  AUTHOR:  shoefing@mtu.edu
#  DATE:    June 03, 2021
#
BEGIN{ 
        BOX_DIM_X = 13.5
        BOX_DIM_Y =  4.5
        BOX_DIM_Z =  3.5
        N = 0
     }  
/ATOM  /{ 
#
#          Initial 127 residues form IL4 the following 204 residues 
#          make up the IL4-receptor;
#
           N++
           ATM_NMB[N] = $2
           ATM_NME[N] = $3
           ATM_RSD_NME[N] = $4
           ATM_RSD_NMB[N] = $5
           ATM_X[N] = $6
           ATM_Y[N] = $7
           ATM_Z[N] = $8
        }
END{ 
#
#    at first let us detect all residue boundaries inside
#    the structure; N is the overall number of atoms 
#    that we have read in; 
#
     TOTNMBRSD = 0
     CURR_RSD_NMB = -999
     for (I=1;I<=N;I++)
       {
          if ( ATM_RSD_NMB[I] != CURR_RSD_NMB )
           {
              TOTNMBRSD++
              RSD_START[TOTNMBRSD] = I
              if ( TOTNMBRSD > 1 )
               {
                  RSD_STOP[TOTNMBRSD-1] = I-1
               }
              CURR_RSD_NMB = ATM_RSD_NMB[I]
           }
       }
     RSD_STOP[TOTNMBRSD] = I - 1
     TMPI = RSD_STOP[TOTNMBRSD]
     print "REMARK  Total number of residues::", TOTNMBRSD
#
#    then let's start the real task; what we need to achieve is to 
#    define a new well-behaved local Euclidean coordinate system 
#    centred around a specific bond in the BCNK residue, number 219; 
#    for all that follows, this new local coordinate system shall be
#    referred to as _PRIME, hence UX_PRIME, UY_PRIME, UZ_PRIME will be
#    the new triplet of unit vectors defining local coordinate axis 
#    of pairwise perpendicular relative orientations; 
#    1) first thing to do is to define the new local 
#       origin, (X0_PRIME, Y0_PRIME, Z0_PRIME)
#
     X0_PRIME = ( ATM_X[RSD_START[219]+34] + ATM_X[RSD_START[219]+35] ) / 2.0       
     Y0_PRIME = ( ATM_Y[RSD_START[219]+34] + ATM_Y[RSD_START[219]+35] ) / 2.0       
     Z0_PRIME = ( ATM_Z[RSD_START[219]+34] + ATM_Z[RSD_START[219]+35] ) / 2.0       
     print "REMARK  New local origin::", X0_PRIME, Y0_PRIME, Z0_PRIME
#
#    2) then we can already set up the first unit vector, UX_PRIME,
#       formed precisely by this bond between atoms 35 and 36 of the
#       BCNK residue; unit vectors shall be normalized !
#
     UX_PRIME_X = ATM_X[RSD_START[219]+35] - ATM_X[RSD_START[219]+34]
     UX_PRIME_Y = ATM_Y[RSD_START[219]+35] - ATM_Y[RSD_START[219]+34]
     UX_PRIME_Z = ATM_Z[RSD_START[219]+35] - ATM_Z[RSD_START[219]+34]
     TMP = length_of_vector(UX_PRIME_X, UX_PRIME_Y, UX_PRIME_Z)
     UX_PRIME_X /= TMP
     UX_PRIME_Y /= TMP
     UX_PRIME_Z /= TMP
     print "REMARK  Unit vector 1::", X0_PRIME + UX_PRIME_X, Y0_PRIME + UX_PRIME_Y, Z0_PRIME + UX_PRIME_Z
#
#    3) next step is computing the new second unit vector, UY_PRIME, 
#       which turns out to be the most difficult to establish;
#       the assumption is that we can define a plane in parametric
#       form, with UX_PRIME one of the directional vectors and the
#       second (non orthogonal) directional vector defined from
#       the vector between the new origin, (X0_PRIME, Y0_PRIME, Z0_PRIME) 
#       and the midpoint between atoms 27 and 43 of the BCNK residue;
#       this plane should approximately coincide with the plane formed 
#       by the ring system of the BCNK; having defined the plane, we 
#       can search for an appropriate scaling parameter, ALPHA, that 
#       will identify a new vector, 
#       (X_PRIME, Y_PRIME, Z_PRIME) 
#       = 
#       (X0_PRIME, Y0_PRIME, Z0_PRIME) 
#       +  1.0 * (UX_PRIME_X, UX_PRIME_Y, UX_PRIME_Z)  
#       +  ALPHA * (DIRVEC2_X, DIRVEC2_Y, DIRVEC2_Z)
#       such that it will be perpendicular to 
#       (UX_PRIME_X, UX_PRIME_Y, UX_PRIME_Z) hence have a scalar 
#       product of 0 with the latter; from this requirement we can
#       deduce a relation determining ALPHA thus completely defining UY_PRIME;
#       
     MID_X = ( ATM_X[RSD_START[219]+26] + ATM_X[RSD_START[219]+42] ) / 2.0
     MID_Y = ( ATM_Y[RSD_START[219]+26] + ATM_Y[RSD_START[219]+42] ) / 2.0
     MID_Z = ( ATM_Z[RSD_START[219]+26] + ATM_Z[RSD_START[219]+42] ) / 2.0
     DIRVEC2_X = MID_X - X0_PRIME
     DIRVEC2_Y = MID_Y - Y0_PRIME
     DIRVEC2_Z = MID_Z - Z0_PRIME
     print "REMARK  Plane point::", MID_X, MID_Y, MID_Z      
     print "REMARK  Directional vector 2::", X0_PRIME + DIRVEC2_X, Y0_PRIME + DIRVEC2_Y, Z0_PRIME + DIRVEC2_Z
     ALPHA = ( -1.0 - (X0_PRIME * UX_PRIME_X) - (Y0_PRIME * UX_PRIME_Y) - (Z0_PRIME * UX_PRIME_Z) ) / ( (DIRVEC2_X * UX_PRIME_X) + (DIRVEC2_Y * UX_PRIME_Y) + (DIRVEC2_Z * UX_PRIME_Z) )
     UY_PRIME_X = X0_PRIME + UX_PRIME_X + (ALPHA * DIRVEC2_X)
     UY_PRIME_Y = Y0_PRIME + UX_PRIME_Y + (ALPHA * DIRVEC2_Y)
     UY_PRIME_Z = Z0_PRIME + UX_PRIME_Z + (ALPHA * DIRVEC2_Z)
     TMP = length_of_vector(UY_PRIME_X, UY_PRIME_Y, UY_PRIME_Z)
     UY_PRIME_X /= TMP
     UY_PRIME_Y /= TMP
     UY_PRIME_Z /= TMP
     CHECK = (UX_PRIME_X * UY_PRIME_X) + (UX_PRIME_Y * UY_PRIME_Y) + (UX_PRIME_Z * UY_PRIME_Z)
#
#    and what is still missing is the correct orientation of UY_PRIME_[X,Y,Z]
#    which ich kind of important as we want it to point away from the 
#    ring system of BCNK; we can just go from the new origin, 
#    (X0_PRIME, Y0_PRIME, Z0_PRIME) in +/- direction of the current 
#    version of UY_PRIME_[X,Y,Z] and measure the distance to MID_[X,Y,Z]
#    and decide for that direction with larger distance; so 
#    the call to the following function will just return +1 or -1 and 
#    scaling with that unit factor will fix the orientation of UY_PRIME_[X,Y,Z];
#
     SCLNG = reorient_vector(UY_PRIME_X, UY_PRIME_Y, UY_PRIME_Z, X0_PRIME, Y0_PRIME, Z0_PRIME, MID_X, MID_Y, MID_Z)
     UY_PRIME_X *= SCLNG
     UY_PRIME_Y *= SCLNG
     UY_PRIME_Z *= SCLNG
     print "REMARK  Unit vector 2::", X0_PRIME + UY_PRIME_X, Y0_PRIME + UY_PRIME_Y, Z0_PRIME + UY_PRIME_Z
     print "REMARK  Dot product unit vectors 1 and 2::", CHECK
#
#    4) and the final unit vector of the new local coordinate system
#       may now simply be determined from the cross product of the 
#       other two;
#       
     UZ_PRIME_X = (UX_PRIME_Y * UY_PRIME_Z) - (UX_PRIME_Z * UY_PRIME_Y)
     UZ_PRIME_Y = (UX_PRIME_Z * UY_PRIME_X) - (UX_PRIME_X * UY_PRIME_Z)
     UZ_PRIME_Z = (UX_PRIME_X * UY_PRIME_Y) - (UX_PRIME_Y * UY_PRIME_X)
     TMP = length_of_vector(UZ_PRIME_X, UZ_PRIME_Y, UZ_PRIME_Z)
     UZ_PRIME_X /= TMP
     UZ_PRIME_Y /= TMP
     UZ_PRIME_Z /= TMP
     CHECK1 = (UY_PRIME_X * UZ_PRIME_X) + (UY_PRIME_Y * UZ_PRIME_Y) + (UY_PRIME_Z * UZ_PRIME_Z)
     print "REMARK  Unit vector 3::", X0_PRIME + UZ_PRIME_X, Y0_PRIME + UZ_PRIME_Y, Z0_PRIME + UZ_PRIME_Z
     print "REMARK  Dot product unit vectors 2 and 3::", CHECK1
     printf("%-s%8.3lf%8.3lf%8.3lf%-s\n", "ATOM   5314  0   000   331   ", X0_PRIME, Y0_PRIME, Z0_PRIME,  "  1.000000  0.000          0")
     printf("TER\n")
     printf("%-s%8.3lf%8.3lf%8.3lf%-s\n", "ATOM   5315  X   XXX   332   ", X0_PRIME + UX_PRIME_X, Y0_PRIME + UX_PRIME_Y, Z0_PRIME + UX_PRIME_Z,  "  1.000000  0.000          0")
     printf("TER\n")
     printf("%-s%8.3lf%8.3lf%8.3lf%-s\n", "ATOM   5316  Y   YYY   333   ", X0_PRIME + UY_PRIME_X, Y0_PRIME + UY_PRIME_Y, Z0_PRIME + UY_PRIME_Z,  "  1.000000  0.000          0")
     printf("TER\n")
     printf("%-s%8.3lf%8.3lf%8.3lf%-s\n", "ATOM   5317  Z   ZZZ   334   ", X0_PRIME + UZ_PRIME_X, Y0_PRIME + UZ_PRIME_Y, Z0_PRIME + UZ_PRIME_Z,  "  1.000000  0.000          0")
     printf("TER\n")
#
#    5) so knowing the new set of local unit vectors we may easily 
#       set up all vertices of the box and also write them out for 
#       direct graphical confirmation;
#       
     BOX_VERTEX_1_X = X0_PRIME + (0.5 * BOX_DIM_X * UX_PRIME_X) - (0.5 * BOX_DIM_Z * UZ_PRIME_X)
     BOX_VERTEX_1_Y = Y0_PRIME + (0.5 * BOX_DIM_X * UX_PRIME_Y) - (0.5 * BOX_DIM_Z * UZ_PRIME_Y)
     BOX_VERTEX_1_Z = Z0_PRIME + (0.5 * BOX_DIM_X * UX_PRIME_Z) - (0.5 * BOX_DIM_Z * UZ_PRIME_Z)

     BOX_VERTEX_2_X = X0_PRIME - (0.5 * BOX_DIM_X * UX_PRIME_X) - (0.5 * BOX_DIM_Z * UZ_PRIME_X)
     BOX_VERTEX_2_Y = Y0_PRIME - (0.5 * BOX_DIM_X * UX_PRIME_Y) - (0.5 * BOX_DIM_Z * UZ_PRIME_Y)
     BOX_VERTEX_2_Z = Z0_PRIME - (0.5 * BOX_DIM_X * UX_PRIME_Z) - (0.5 * BOX_DIM_Z * UZ_PRIME_Z)

     BOX_VERTEX_3_X = X0_PRIME + (0.5 * BOX_DIM_X * UX_PRIME_X) + (BOX_DIM_Y * UY_PRIME_X) - (0.5 * BOX_DIM_Z * UZ_PRIME_X)
     BOX_VERTEX_3_Y = Y0_PRIME + (0.5 * BOX_DIM_X * UX_PRIME_Y) + (BOX_DIM_Y * UY_PRIME_Y) - (0.5 * BOX_DIM_Z * UZ_PRIME_Y)
     BOX_VERTEX_3_Z = Z0_PRIME + (0.5 * BOX_DIM_X * UX_PRIME_Z) + (BOX_DIM_Y * UY_PRIME_Z) - (0.5 * BOX_DIM_Z * UZ_PRIME_Z)

     BOX_VERTEX_4_X = X0_PRIME - (0.5 * BOX_DIM_X * UX_PRIME_X) + (BOX_DIM_Y * UY_PRIME_X) - (0.5 * BOX_DIM_Z * UZ_PRIME_X)
     BOX_VERTEX_4_Y = Y0_PRIME - (0.5 * BOX_DIM_X * UX_PRIME_Y) + (BOX_DIM_Y * UY_PRIME_Y) - (0.5 * BOX_DIM_Z * UZ_PRIME_Y)
     BOX_VERTEX_4_Z = Z0_PRIME - (0.5 * BOX_DIM_X * UX_PRIME_Z) + (BOX_DIM_Y * UY_PRIME_Z) - (0.5 * BOX_DIM_Z * UZ_PRIME_Z)

     BOX_VERTEX_5_X = X0_PRIME + (0.5 * BOX_DIM_X * UX_PRIME_X) + (0.5 * BOX_DIM_Z * UZ_PRIME_X)
     BOX_VERTEX_5_Y = Y0_PRIME + (0.5 * BOX_DIM_X * UX_PRIME_Y) + (0.5 * BOX_DIM_Z * UZ_PRIME_Y)
     BOX_VERTEX_5_Z = Z0_PRIME + (0.5 * BOX_DIM_X * UX_PRIME_Z) + (0.5 * BOX_DIM_Z * UZ_PRIME_Z)

     BOX_VERTEX_6_X = X0_PRIME - (0.5 * BOX_DIM_X * UX_PRIME_X) + (0.5 * BOX_DIM_Z * UZ_PRIME_X)
     BOX_VERTEX_6_Y = Y0_PRIME - (0.5 * BOX_DIM_X * UX_PRIME_Y) + (0.5 * BOX_DIM_Z * UZ_PRIME_Y)
     BOX_VERTEX_6_Z = Z0_PRIME - (0.5 * BOX_DIM_X * UX_PRIME_Z) + (0.5 * BOX_DIM_Z * UZ_PRIME_Z)

     BOX_VERTEX_7_X = X0_PRIME + (0.5 * BOX_DIM_X * UX_PRIME_X) + (BOX_DIM_Y * UY_PRIME_X) + (0.5 * BOX_DIM_Z * UZ_PRIME_X)
     BOX_VERTEX_7_Y = Y0_PRIME + (0.5 * BOX_DIM_X * UX_PRIME_Y) + (BOX_DIM_Y * UY_PRIME_Y) + (0.5 * BOX_DIM_Z * UZ_PRIME_Y)
     BOX_VERTEX_7_Z = Z0_PRIME + (0.5 * BOX_DIM_X * UX_PRIME_Z) + (BOX_DIM_Y * UY_PRIME_Z) + (0.5 * BOX_DIM_Z * UZ_PRIME_Z)

     BOX_VERTEX_8_X = X0_PRIME - (0.5 * BOX_DIM_X * UX_PRIME_X) + (BOX_DIM_Y * UY_PRIME_X) + (0.5 * BOX_DIM_Z * UZ_PRIME_X)
     BOX_VERTEX_8_Y = Y0_PRIME - (0.5 * BOX_DIM_X * UX_PRIME_Y) + (BOX_DIM_Y * UY_PRIME_Y) + (0.5 * BOX_DIM_Z * UZ_PRIME_Y)
     BOX_VERTEX_8_Z = Z0_PRIME - (0.5 * BOX_DIM_X * UX_PRIME_Z) + (BOX_DIM_Y * UY_PRIME_Z) + (0.5 * BOX_DIM_Z * UZ_PRIME_Z)      

     printf("%-s%8.3lf%8.3lf%8.3lf%-s\n", "ATOM   5318  A   AAA   335   ", BOX_VERTEX_1_X, BOX_VERTEX_1_Y, BOX_VERTEX_1_Z,  "  1.000000  0.000          0")
     printf("%-s%8.3lf%8.3lf%8.3lf%-s\n", "ATOM   5319  A   AAA   335   ", BOX_VERTEX_2_X, BOX_VERTEX_2_Y, BOX_VERTEX_2_Z,  "  1.000000  0.000          0")
     printf("%-s%8.3lf%8.3lf%8.3lf%-s\n", "ATOM   5320  A   AAA   335   ", BOX_VERTEX_3_X, BOX_VERTEX_3_Y, BOX_VERTEX_3_Z,  "  1.000000  0.000          0")
     printf("%-s%8.3lf%8.3lf%8.3lf%-s\n", "ATOM   5321  A   AAA   335   ", BOX_VERTEX_4_X, BOX_VERTEX_4_Y, BOX_VERTEX_4_Z,  "  1.000000  0.000          0")
     printf("%-s%8.3lf%8.3lf%8.3lf%-s\n", "ATOM   5322  A   AAA   335   ", BOX_VERTEX_5_X, BOX_VERTEX_5_Y, BOX_VERTEX_5_Z,  "  1.000000  0.000          0")
     printf("%-s%8.3lf%8.3lf%8.3lf%-s\n", "ATOM   5323  A   AAA   335   ", BOX_VERTEX_6_X, BOX_VERTEX_6_Y, BOX_VERTEX_6_Z,  "  1.000000  0.000          0")
     printf("%-s%8.3lf%8.3lf%8.3lf%-s\n", "ATOM   5324  A   AAA   335   ", BOX_VERTEX_7_X, BOX_VERTEX_7_Y, BOX_VERTEX_7_Z,  "  1.000000  0.000          0")
     printf("%-s%8.3lf%8.3lf%8.3lf%-s\n", "ATOM   5325  A   AAA   335   ", BOX_VERTEX_8_X, BOX_VERTEX_8_Y, BOX_VERTEX_8_Z,  "  1.000000  0.000          0")
     printf("TER\n")
     printf("CONECT 5314 5315 5316 5317\n")
     printf("CONECT 5318 5319 5320 5322\n")
     printf("CONECT 5319 5321 5323\n")
     printf("CONECT 5320 5321 5324\n")
     printf("CONECT 5321 5325\n")
     printf("CONECT 5322 5323 5324\n")
     printf("CONECT 5323 5325\n")
     printf("CONECT 5324 5325\n")
#
#    6) so from here on forward we are concerned with detecting 
#       any atom that falls to lie inside the catchbox; for 
#       each particle (except those forming the BCNK residue)
#       we therefore, 
#        i)   establish a vector, (X, Y, Z) from the new origin, 
#             (X0_PRIME, Y0_PRIME, Z0_PRIME) to the location of 
#             the particle,
#        ii)  express this vector (X, Y, Z) in terms of coordinates 
#             of the new coordinate system spawned by unit vectors, 
#             UX/Y/Z_PRIME_X/Y/Z,
#        iii) check whether the components of this vector in prime
#             coordinates would give rise to a position within the
#             catchbox or fall outside; in the former case the
#             identified particle shall be reported; 
#        n.b. VMD is assigning indices from 0 onwards, so for
#             example in order to refere to atom number 1000 we
#             have to print out 999 for index-based visualization 
#             anticipated later on;
#       
     XBNDRY_LOW  = (-0.5) * BOX_DIM_X 
     XBNDRY_HIGH = 0.5 * BOX_DIM_X 
     YBNDRY_LOW  = 0.0
     YBNDRY_HIGH = BOX_DIM_Y
     ZBNDRY_LOW  = (-0.5) * BOX_DIM_Z
     ZBNDRY_HIGH = 0.5 * BOX_DIM_Z 
     NDTCT = 0
     printf("REMARK DETECTED ATOMS IN CATCHBOX")     
     for (I=1; I<=TOTNMBRSD; I++) {
         if (I != 219) {
            for (J=RSD_START[I]; J<=RSD_STOP[I]; J++) {
                X = ATM_X[J] - X0_PRIME
                Y = ATM_Y[J] - Y0_PRIME
                Z = ATM_Z[J] - Z0_PRIME
                X_PRIME = (X * UX_PRIME_X) + (Y * UX_PRIME_Y) + (Z * UX_PRIME_Z)
                Y_PRIME = (X * UY_PRIME_X) + (Y * UY_PRIME_Y) + (Z * UY_PRIME_Z)
                Z_PRIME = (X * UZ_PRIME_X) + (Y * UZ_PRIME_Y) + (Z * UZ_PRIME_Z)
                if ( (X_PRIME > XBNDRY_LOW) && (X_PRIME < XBNDRY_HIGH) && (Y_PRIME > YBNDRY_LOW) && (Y_PRIME < YBNDRY_HIGH) && (Z_PRIME > ZBNDRY_LOW) && (Z_PRIME < ZBNDRY_HIGH) ) {
                     NDTCT++
                     if ((NDTCT % 15) != 0) {
                        printf("%6d ", J-1)
                     }
                     else {
                             printf("%6d\n", J-1)
                             printf("REMARK ")    
                     }
                }
            }
         }
     }
     printf("\nREMARK TOTAL NUMBER OF ATOMS IN CATCHBOX: %6d\n", NDTCT)     

   }


function length_of_vector(LOVX, LOVY, LOVZ) 
{
    XSQRD = LOVX * LOVX
    YSQRD = LOVY * LOVY
    ZSQRD = LOVZ * LOVZ
    LNGTH = sqrt(XSQRD + YSQRD + ZSQRD)

    return(LNGTH)
}


function reorient_vector(RORNTVCT_VX, RORNTVCT_VY, RORNTVCT_VZ, RORNTVCT_X0, RORNTVCT_Y0, RORNTVCT_Z0, RORNTVCT_X1, RORNTVCT_Y1, RORNTVCT_Z1)
{
    DRCTN = 0.0
    
    X1 = RORNTVCT_X0 + RORNTVCT_VX
    Y1 = RORNTVCT_Y0 + RORNTVCT_VY
    Z1 = RORNTVCT_Z0 + RORNTVCT_VZ

    X2 = RORNTVCT_X0 - RORNTVCT_VX
    Y2 = RORNTVCT_Y0 - RORNTVCT_VY
    Z2 = RORNTVCT_Z0 - RORNTVCT_VZ

    DIST1_X = X1 - RORNTVCT_X1
    DIST1_Y = Y1 - RORNTVCT_Y1
    DIST1_Z = Z1 - RORNTVCT_Z1
    DIST1 = length_of_vector(DIST1_X, DIST1_Y, DIST1_Z)

    DIST2_X = X2 - RORNTVCT_X1
    DIST2_Y = Y2 - RORNTVCT_Y1
    DIST2_Z = Z2 - RORNTVCT_Z1
    DIST2 = length_of_vector(DIST2_X, DIST2_Y, DIST2_Z)

    (DIST1 > DIST2) ? DRCTN = 1.0 : DRCTN = -1.0 

    return(DRCTN)
}
