# Supplementary material for: Insights into receptor structure and dynamics at the surface of living cells
Source: Nat Commun. 2023 Mar 22;14:1596. doi: 10.1038/s41467-023-37284-4 (PMC10033668; doi:10.1038/s41467-023-37284-4)
Supplement: Supplementary file 13 — Supplementary Software [file 41467_2023_37284_MOESM13_ESM.zip › SI_comp_bio/d/cpptraj.average_struc.scrpt]

#
# usage:   cpptraj  ../3bpn_K87B.3.wat.top  ./cpptraj.average_struc.scrpt
#
trajin  ../3bpn_K87B.3.wat.md.trj.crd  1 9999999 1
center :1-330 origin
image origin 
strip  :331-999999
rms first mass @C,CA,N,O
average MyAvg.pdb pdb 
