# Supplementary material for: Insights into receptor structure and dynamics at the surface of living cells
Source: Nat Commun. 2023 Mar 22;14:1596. doi: 10.1038/s41467-023-37284-4 (PMC10033668; doi:10.1038/s41467-023-37284-4)
Supplement: Supplementary file 13 — Supplementary Software [file 41467_2023_37284_MOESM13_ESM.zip › SI_comp_bio/d/MyAvg.pdb]

ATOM      1  N   CYS     1       7.311  -8.023  11.844  1.00  0.00           N  
ATOM      2  H1  CYS     1       7.316  -7.917  12.027  1.00  0.00           H  
ATOM      3  H2  CYS     1       7.323  -7.915  12.026  1.00  0.00           H  
ATOM      4  H3  CYS     1       7.318  -7.918  12.028  1.00  0.00           H  
ATOM      5  CA  CYS     1       7.284  -8.472  11.071  1.00  0.00           C  
ATOM      6  HA  CYS     1       7.756  -8.741  11.412  1.00  0.00           H  
ATOM      7  CB  CYS     1       6.472  -8.833  10.566  1.00  0.00           C  
ATOM      8  HB2 CYS     1       6.298  -8.915  10.724  1.00  0.00           H  
ATOM      9  HB3 CYS     1       6.181  -8.825  10.306  1.00  0.00           H  
ATOM     10  SG  CYS     1       6.265  -9.152  10.127  1.00  0.00           S  
ATOM     11  HG  CYS     1       6.115  -9.102  10.192  1.00  0.00           H  
ATOM     12  C   CYS     1       7.470  -8.215  10.346  1.00  0.00           C  
ATOM     13  O   CYS     1       7.159  -7.731  10.073  1.00  0.00           O  
ATOM     14  N   ASP     2       7.970  -8.535  10.025  1.00  0.00           N  
ATOM     15  H   ASP     2       8.204  -8.926  10.281  1.00  0.00           H  
ATOM     16  CA  ASP     2       8.197  -8.359   9.305  1.00  0.00           C  
ATOM     17  HA  ASP     2       8.381  -7.795   9.404  1.00  0.00           H  
ATOM     18  CB  ASP     2       9.225  -8.623   9.311  1.00  0.00           C  
ATOM     19  HB2 ASP     2       9.573  -8.492   9.763  1.00  0.00           H  
ATOM     20  HB3 ASP     2       9.244  -9.257   9.150  1.00  0.00           H  
ATOM     21  CG  ASP     2       9.783  -8.229   8.939  1.00  0.00           C  
ATOM     22  OD1 ASP     2      10.032  -8.064   8.705  1.00  0.00           O  
ATOM     23  OD2 ASP     2       9.989  -8.088   8.881  1.00  0.00           O  
ATOM     24  C   ASP     2       7.209  -8.663   8.429  1.00  0.00           C  
ATOM     25  O   ASP     2       6.935  -9.563   8.204  1.00  0.00           O  
ATOM     26  N   ILE     3       6.686  -7.909   7.914  1.00  0.00           N  
ATOM     27  H   ILE     3       6.963  -7.189   8.136  1.00  0.00           H  
ATOM     28  CA  ILE     3       5.715  -8.049   7.050  1.00  0.00           C  
ATOM     29  HA  ILE     3       5.212  -8.829   7.346  1.00  0.00           H  
ATOM     30  CB  ILE     3       4.827  -6.982   7.231  1.00  0.00           C  
ATOM     31  HB  ILE     3       4.911  -6.660   7.742  1.00  0.00           H  
ATOM     32  CG2 ILE     3       4.707  -6.215   6.617  1.00  0.00           C  
ATOM     33 HG21 ILE     3       4.666  -5.996   6.472  1.00  0.00           H  
ATOM     34 HG22 ILE     3       4.691  -6.023   6.448  1.00  0.00           H  
ATOM     35 HG23 ILE     3       4.670  -6.042   6.486  1.00  0.00           H  
ATOM     36  CG1 ILE     3       3.913  -7.052   7.393  1.00  0.00           C  
ATOM     37 HG12 ILE     3       3.706  -6.737   7.342  1.00  0.00           H  
ATOM     38 HG13 ILE     3       3.964  -7.263   7.211  1.00  0.00           H  
ATOM     39  CD1 ILE     3       3.179  -7.233   7.895  1.00  0.00           C  
ATOM     40 HD11 ILE     3       3.003  -7.292   8.031  1.00  0.00           H  
ATOM     41 HD12 ILE     3       3.001  -7.259   8.027  1.00  0.00           H  
ATOM     42 HD13 ILE     3       2.992  -7.281   7.998  1.00  0.00           H  
ATOM     43  C   ILE     3       6.213  -8.285   5.638  1.00  0.00           C  
ATOM     44  O   ILE     3       5.485  -8.790   4.834  1.00  0.00           O  
ATOM     45  N   THR     4       7.466  -7.999   5.336  1.00  0.00           N  
ATOM     46  H   THR     4       8.017  -7.616   6.046  1.00  0.00           H  
ATOM     47  CA  THR     4       8.065  -8.153   4.009  1.00  0.00           C  
ATOM     48  HA  THR     4       7.524  -7.525   3.320  1.00  0.00           H  
ATOM     49  CB  THR     4       9.525  -7.706   4.014  1.00  0.00           C  
ATOM     50  HB  THR     4      10.091  -8.361   4.602  1.00  0.00           H  
ATOM     51  CG2 THR     4      10.151  -7.648   2.680  1.00  0.00           C  
ATOM     52 HG21 THR     4      10.320  -7.632   2.362  1.00  0.00           H  
ATOM     53 HG22 THR     4      10.302  -7.646   2.354  1.00  0.00           H  
ATOM     54 HG23 THR     4      10.298  -7.623   2.356  1.00  0.00           H  
ATOM     55  OG1 THR     4       9.659  -6.459   4.535  1.00  0.00           O  
ATOM     56  HG1 THR     4       9.653  -6.500   5.357  1.00  0.00           H  
ATOM     57  C   THR     4       7.975  -9.579   3.483  1.00  0.00           C  
ATOM     58  O   THR     4       7.613  -9.780   2.344  1.00  0.00           O  
ATOM     59  N   LEU     5       8.251 -10.582   4.305  1.00  0.00           N  
ATOM     60  H   LEU     5       8.498 -10.364   5.235  1.00  0.00           H  
ATOM     61  CA  LEU     5       8.158 -11.986   3.927  1.00  0.00           C  
ATOM     62  HA  LEU     5       8.681 -12.115   2.998  1.00  0.00           H  
ATOM     63  CB  LEU     5       8.850 -12.837   4.985  1.00  0.00           C  
ATOM     64  HB2 LEU     5       9.465 -12.506   5.290  1.00  0.00           H  
ATOM     65  HB3 LEU     5       8.434 -12.985   5.618  1.00  0.00           H  
ATOM     66  CG  LEU     5       9.284 -13.923   4.843  1.00  0.00           C  
ATOM     67  HG  LEU     5       8.722 -13.983   4.781  1.00  0.00           H  
ATOM     68  CD1 LEU     5       9.883 -14.331   4.295  1.00  0.00           C  
ATOM     69 HD11 LEU     5      10.038 -14.431   4.159  1.00  0.00           H  
ATOM     70 HD12 LEU     5      10.031 -14.434   4.165  1.00  0.00           H  
ATOM     71 HD13 LEU     5      10.005 -14.435   4.159  1.00  0.00           H  
ATOM     72  CD2 LEU     5       9.921 -14.579   5.384  1.00  0.00           C  
ATOM     73 HD21 LEU     5      10.103 -14.724   5.523  1.00  0.00           H  
ATOM     74 HD22 LEU     5      10.047 -14.745   5.527  1.00  0.00           H  
ATOM     75 HD23 LEU     5      10.073 -14.743   5.498  1.00  0.00           H  
ATOM     76  C   LEU     5       6.718 -12.424   3.681  1.00  0.00           C  
ATOM     77  O   LEU     5       6.452 -13.124   2.726  1.00  0.00           O  
ATOM     78  N   GLN     6       5.776 -11.972   4.490  1.00  0.00           N  
ATOM     79  H   GLN     6       6.051 -11.392   5.242  1.00  0.00           H  
ATOM     80  CA  GLN     6       4.356 -12.224   4.291  1.00  0.00           C  
ATOM     81  HA  GLN     6       4.216 -13.281   4.173  1.00  0.00           H  
ATOM     82  CB  GLN     6       3.583 -11.779   5.517  1.00  0.00           C  
ATOM     83  HB2 GLN     6       3.856 -11.399   5.946  1.00  0.00           H  
ATOM     84  HB3 GLN     6       3.044 -11.419   5.467  1.00  0.00           H  
ATOM     85  CG  GLN     6       3.143 -12.308   6.250  1.00  0.00           C  
ATOM     86  HG2 GLN     6       2.922 -12.498   6.379  1.00  0.00           H  
ATOM     87  HG3 GLN     6       3.320 -12.388   6.198  1.00  0.00           H  
ATOM     88  CD  GLN     6       2.739 -12.468   6.914  1.00  0.00           C  
ATOM     89  OE1 GLN     6       2.489 -12.514   6.975  1.00  0.00           O  
ATOM     90  NE2 GLN     6       2.653 -12.561   7.440  1.00  0.00           N  
ATOM     91 HE21 GLN     6       2.383 -12.663   7.877  1.00  0.00           H  
ATOM     92 HE22 GLN     6       2.848 -12.531   7.416  1.00  0.00           H  
ATOM     93  C   GLN     6       3.816 -11.560   3.025  1.00  0.00           C  
ATOM     94  O   GLN     6       3.015 -12.146   2.324  1.00  0.00           O  
ATOM     95  N   GLU     7       4.279 -10.370   2.688  1.00  0.00           N  
ATOM     96  H   GLU     7       4.897  -9.916   3.316  1.00  0.00           H  
ATOM     97  CA  GLU     7       3.922  -9.680   1.455  1.00  0.00           C  
ATOM     98  HA  GLU     7       2.849  -9.709   1.352  1.00  0.00           H  
ATOM     99  CB  GLU     7       4.335  -8.218   1.552  1.00  0.00           C  
ATOM    100  HB2 GLU     7       4.096  -7.862   2.425  1.00  0.00           H  
ATOM    101  HB3 GLU     7       5.302  -8.111   1.458  1.00  0.00           H  
ATOM    102  CG  GLU     7       3.728  -7.368   0.615  1.00  0.00           C  
ATOM    103  HG2 GLU     7       4.058  -7.621  -0.242  1.00  0.00           H  
ATOM    104  HG3 GLU     7       2.796  -7.584   0.633  1.00  0.00           H  
ATOM    105  CD  GLU     7       3.925  -5.889   0.824  1.00  0.00           C  
ATOM    106  OE1 GLU     7       4.812  -5.430   1.004  1.00  0.00           O  
ATOM    107  OE2 GLU     7       3.194  -5.183   0.827  1.00  0.00           O  
ATOM    108  C   GLU     7       4.507 -10.358   0.215  1.00  0.00           C  
ATOM    109  O   GLU     7       3.837 -10.437  -0.804  1.00  0.00           O  
ATOM    110  N   ILE     8       5.709 -10.928   0.300  1.00  0.00           N  
ATOM    111  H   ILE     8       6.232 -10.786   1.133  1.00  0.00           H  
ATOM    112  CA  ILE     8       6.280 -11.785  -0.742  1.00  0.00           C  
ATOM    113  HA  ILE     8       6.258 -11.240  -1.673  1.00  0.00           H  
ATOM    114  CB  ILE     8       7.752 -12.130  -0.437  1.00  0.00           C  
ATOM    115  HB  ILE     8       7.829 -12.410   0.593  1.00  0.00           H  
ATOM    116  CG2 ILE     8       8.257 -13.301  -1.261  1.00  0.00           C  
ATOM    117 HG21 ILE     8       8.402 -13.577  -1.468  1.00  0.00           H  
ATOM    118 HG22 ILE     8       8.388 -13.606  -1.436  1.00  0.00           H  
ATOM    119 HG23 ILE     8       8.363 -13.594  -1.470  1.00  0.00           H  
ATOM    120  CG1 ILE     8       8.644 -10.915  -0.670  1.00  0.00           C  
ATOM    121 HG12 ILE     8       8.742 -10.731  -1.684  1.00  0.00           H  
ATOM    122 HG13 ILE     8       8.200 -10.073  -0.254  1.00  0.00           H  
ATOM    123  CD1 ILE     8      10.001 -11.023  -0.089  1.00  0.00           C  
ATOM    124 HD11 ILE     8      10.337 -11.041   0.043  1.00  0.00           H  
ATOM    125 HD12 ILE     8      10.326 -11.031   0.058  1.00  0.00           H  
ATOM    126 HD13 ILE     8      10.333 -11.055   0.056  1.00  0.00           H  
ATOM    127  C   ILE     8       5.420 -13.029  -0.951  1.00  0.00           C  
ATOM    128  O   ILE     8       5.088 -13.341  -2.081  1.00  0.00           O  
ATOM    129  N   ILE     9       4.995 -13.707   0.108  1.00  0.00           N  
ATOM    130  H   ILE     9       5.305 -13.414   1.006  1.00  0.00           H  
ATOM    131  CA  ILE     9       4.116 -14.876   0.016  1.00  0.00           C  
ATOM    132  HA  ILE     9       4.571 -15.584  -0.657  1.00  0.00           H  
ATOM    133  CB  ILE     9       3.984 -15.556   1.386  1.00  0.00           C  
ATOM    134  HB  ILE     9       3.780 -14.807   2.107  1.00  0.00           H  
ATOM    135  CG2 ILE     9       2.848 -16.540   1.447  1.00  0.00           C  
ATOM    136 HG21 ILE     9       2.588 -16.812   1.479  1.00  0.00           H  
ATOM    137 HG22 ILE     9       2.552 -16.757   1.500  1.00  0.00           H  
ATOM    138 HG23 ILE     9       2.558 -16.771   1.429  1.00  0.00           H  
ATOM    139  CG1 ILE     9       5.275 -16.241   1.794  1.00  0.00           C  
ATOM    140 HG12 ILE     9       5.725 -16.283   1.535  1.00  0.00           H  
ATOM    141 HG13 ILE     9       5.578 -16.111   2.194  1.00  0.00           H  
ATOM    142  CD1 ILE     9       5.622 -17.036   2.063  1.00  0.00           C  
ATOM    143 HD11 ILE     9       5.712 -17.223   2.119  1.00  0.00           H  
ATOM    144 HD12 ILE     9       5.729 -17.232   2.138  1.00  0.00           H  
ATOM    145 HD13 ILE     9       5.704 -17.235   2.139  1.00  0.00           H  
ATOM    146  C   ILE     9       2.771 -14.510  -0.616  1.00  0.00           C  
ATOM    147  O   ILE     9       2.335 -15.189  -1.531  1.00  0.00           O  
ATOM    148  N   LYS    10       2.156 -13.394  -0.227  1.00  0.00           N  
ATOM    149  H   LYS    10       2.553 -12.895   0.536  1.00  0.00           H  
ATOM    150  CA  LYS    10       0.942 -12.861  -0.859  1.00  0.00           C  
ATOM    151  HA  LYS    10       0.182 -13.624  -0.824  1.00  0.00           H  
ATOM    152  CB  LYS    10       0.451 -11.644  -0.077  1.00  0.00           C  
ATOM    153  HB2 LYS    10       0.526 -11.688   0.699  1.00  0.00           H  
ATOM    154  HB3 LYS    10       0.824 -10.976  -0.210  1.00  0.00           H  
ATOM    155  CG  LYS    10      -0.630 -11.235  -0.118  1.00  0.00           C  
ATOM    156  HG2 LYS    10      -0.872 -10.821   0.084  1.00  0.00           H  
ATOM    157  HG3 LYS    10      -0.491 -11.232  -0.553  1.00  0.00           H  
ATOM    158  CD  LYS    10      -1.571 -11.337   0.166  1.00  0.00           C  
ATOM    159  HD2 LYS    10      -1.466 -11.499  -0.023  1.00  0.00           H  
ATOM    160  HD3 LYS    10      -1.749 -11.421   0.359  1.00  0.00           H  
ATOM    161  CE  LYS    10      -2.420 -11.079   0.436  1.00  0.00           C  
ATOM    162  HE2 LYS    10      -2.407 -10.767   0.779  1.00  0.00           H  
ATOM    163  HE3 LYS    10      -2.386 -10.852   0.151  1.00  0.00           H  
ATOM    164  NZ  LYS    10      -3.287 -11.528   0.621  1.00  0.00           N  
ATOM    165  HZ1 LYS    10      -3.507 -11.642   0.682  1.00  0.00           H  
ATOM    166  HZ2 LYS    10      -3.505 -11.622   0.654  1.00  0.00           H  
ATOM    167  HZ3 LYS    10      -3.497 -11.656   0.667  1.00  0.00           H  
ATOM    168  C   LYS    10       1.154 -12.532  -2.331  1.00  0.00           C  
ATOM    169  O   LYS    10       0.308 -12.834  -3.150  1.00  0.00           O  
ATOM    170  N   THR    11       2.299 -11.978  -2.684  1.00  0.00           N  
ATOM    171  H   THR    11       2.934 -11.753  -1.956  1.00  0.00           H  
ATOM    172  CA  THR    11       2.670 -11.678  -4.066  1.00  0.00           C  
ATOM    173  HA  THR    11       1.873 -11.107  -4.518  1.00  0.00           H  
ATOM    174  CB  THR    11       3.939 -10.832  -4.125  1.00  0.00           C  
ATOM    175  HB  THR    11       4.768 -11.381  -3.719  1.00  0.00           H  
ATOM    176  CG2 THR    11       4.285 -10.402  -5.527  1.00  0.00           C  
ATOM    177 HG21 THR    11       4.383 -10.303  -5.868  1.00  0.00           H  
ATOM    178 HG22 THR    11       4.365 -10.301  -5.867  1.00  0.00           H  
ATOM    179 HG23 THR    11       4.377 -10.286  -5.864  1.00  0.00           H  
ATOM    180  OG1 THR    11       3.789  -9.658  -3.389  1.00  0.00           O  
ATOM    181  HG1 THR    11       3.725  -9.893  -2.487  1.00  0.00           H  
ATOM    182  C   THR    11       2.830 -12.943  -4.897  1.00  0.00           C  
ATOM    183  O   THR    11       2.289 -13.017  -5.982  1.00  0.00           O  
ATOM    184  N   LEU    12       3.499 -13.970  -4.384  1.00  0.00           N  
ATOM    185  H   LEU    12       3.914 -13.855  -3.488  1.00  0.00           H  
ATOM    186  CA  LEU    12       3.662 -15.262  -5.048  1.00  0.00           C  
ATOM    187  HA  LEU    12       4.028 -15.089  -6.047  1.00  0.00           H  
ATOM    188  CB  LEU    12       4.695 -16.101  -4.294  1.00  0.00           C  
ATOM    189  HB2 LEU    12       4.419 -16.127  -3.261  1.00  0.00           H  
ATOM    190  HB3 LEU    12       4.657 -17.108  -4.661  1.00  0.00           H  
ATOM    191  CG  LEU    12       6.129 -15.602  -4.412  1.00  0.00           C  
ATOM    192  HG  LEU    12       6.153 -14.554  -4.237  1.00  0.00           H  
ATOM    193  CD1 LEU    12       7.014 -16.258  -3.393  1.00  0.00           C  
ATOM    194 HD11 LEU    12       7.195 -16.432  -3.133  1.00  0.00           H  
ATOM    195 HD12 LEU    12       7.251 -16.424  -3.173  1.00  0.00           H  
ATOM    196 HD13 LEU    12       7.235 -16.376  -3.127  1.00  0.00           H  
ATOM    197  CD2 LEU    12       6.721 -15.867  -5.763  1.00  0.00           C  
ATOM    198 HD21 LEU    12       6.848 -15.915  -6.104  1.00  0.00           H  
ATOM    199 HD22 LEU    12       6.887 -15.911  -6.088  1.00  0.00           H  
ATOM    200 HD23 LEU    12       6.869 -15.949  -6.091  1.00  0.00           H  
ATOM    201  C   LEU    12       2.339 -16.009  -5.213  1.00  0.00           C  
ATOM    202  O   LEU    12       2.114 -16.608  -6.247  1.00  0.00           O  
ATOM    203  N   ASN    13       1.429 -15.919  -4.256  1.00  0.00           N  
ATOM    204  H   ASN    13       1.685 -15.472  -3.410  1.00  0.00           H  
ATOM    205  CA  ASN    13       0.074 -16.432  -4.394  1.00  0.00           C  
ATOM    206  HA  ASN    13       0.126 -17.456  -4.718  1.00  0.00           H  
ATOM    207  CB  ASN    13      -0.626 -16.397  -3.041  1.00  0.00           C  
ATOM    208  HB2 ASN    13      -0.496 -15.653  -2.570  1.00  0.00           H  
ATOM    209  HB3 ASN    13      -1.508 -16.438  -3.109  1.00  0.00           H  
ATOM    210  CG  ASN    13      -0.379 -17.310  -2.211  1.00  0.00           C  
ATOM    211  OD1 ASN    13       0.028 -18.098  -2.440  1.00  0.00           O  
ATOM    212  ND2 ASN    13      -0.635 -17.248  -1.221  1.00  0.00           N  
ATOM    213 HD21 ASN    13      -0.497 -17.854  -0.675  1.00  0.00           H  
ATOM    214 HD22 ASN    13      -0.983 -16.620  -1.026  1.00  0.00           H  
ATOM    215  C   ASN    13      -0.720 -15.682  -5.466  1.00  0.00           C  
ATOM    216  O   ASN    13      -1.372 -16.302  -6.275  1.00  0.00           O  
ATOM    217  N   SER    14      -0.614 -14.365  -5.535  1.00  0.00           N  
ATOM    218  H   SER    14      -0.088 -13.910  -4.836  1.00  0.00           H  
ATOM    219  CA  SER    14      -1.256 -13.545  -6.561  1.00  0.00           C  
ATOM    220  HA  SER    14      -2.300 -13.792  -6.594  1.00  0.00           H  
ATOM    221  CB  SER    14      -1.143 -12.074  -6.217  1.00  0.00           C  
ATOM    222  HB2 SER    14      -0.167 -11.775  -6.217  1.00  0.00           H  
ATOM    223  HB3 SER    14      -1.646 -11.517  -6.918  1.00  0.00           H  
ATOM    224  OG  SER    14      -1.668 -11.786  -5.020  1.00  0.00           O  
ATOM    225  HG  SER    14      -1.508 -11.914  -4.656  1.00  0.00           H  
ATOM    226  C   SER    14      -0.699 -13.789  -7.956  1.00  0.00           C  
ATOM    227  O   SER    14      -1.439 -13.792  -8.908  1.00  0.00           O  
ATOM    228  N   LEU    15       0.588 -14.060  -8.085  1.00  0.00           N  
ATOM    229  H   LEU    15       1.149 -13.976  -7.276  1.00  0.00           H  
ATOM    230  CA  LEU    15       1.233 -14.472  -9.322  1.00  0.00           C  
ATOM    231  HA  LEU    15       0.950 -13.789 -10.101  1.00  0.00           H  
ATOM    232  CB  LEU    15       2.745 -14.424  -9.136  1.00  0.00           C  
ATOM    233  HB2 LEU    15       2.971 -14.679  -8.350  1.00  0.00           H  
ATOM    234  HB3 LEU    15       3.151 -14.969  -9.660  1.00  0.00           H  
ATOM    235  CG  LEU    15       3.434 -13.332  -9.282  1.00  0.00           C  
ATOM    236  HG  LEU    15       2.897 -12.863  -8.837  1.00  0.00           H  
ATOM    237  CD1 LEU    15       4.649 -13.257  -8.930  1.00  0.00           C  
ATOM    238 HD11 LEU    15       4.957 -13.270  -8.846  1.00  0.00           H  
ATOM    239 HD12 LEU    15       4.943 -13.223  -8.868  1.00  0.00           H  
ATOM    240 HD13 LEU    15       4.921 -13.217  -8.811  1.00  0.00           H  
ATOM    241  CD2 LEU    15       3.696 -12.911 -10.392  1.00  0.00           C  
ATOM    242 HD21 LEU    15       3.684 -12.775 -10.666  1.00  0.00           H  
ATOM    243 HD22 LEU    15       3.820 -12.759 -10.641  1.00  0.00           H  
ATOM    244 HD23 LEU    15       3.776 -12.880 -10.681  1.00  0.00           H  
ATOM    245  C   LEU    15       0.794 -15.852  -9.782  1.00  0.00           C  
ATOM    246  O   LEU    15       0.645 -16.068 -10.956  1.00  0.00           O  
ATOM    247  N   THR    16       0.547 -16.772  -8.875  1.00  0.00           N  
ATOM    248  H   THR    16       0.701 -16.530  -7.938  1.00  0.00           H  
ATOM    249  CA  THR    16       0.083 -18.122  -9.176  1.00  0.00           C  
ATOM    250  HA  THR    16       0.730 -18.549  -9.909  1.00  0.00           H  
ATOM    251  CB  THR    16       0.156 -19.004  -7.940  1.00  0.00           C  
ATOM    252  HB  THR    16      -0.465 -18.634  -7.222  1.00  0.00           H  
ATOM    253  CG2 THR    16      -0.183 -20.401  -8.149  1.00  0.00           C  
ATOM    254 HG21 THR    16      -0.263 -20.743  -8.189  1.00  0.00           H  
ATOM    255 HG22 THR    16      -0.275 -20.743  -8.194  1.00  0.00           H  
ATOM    256 HG23 THR    16      -0.268 -20.738  -8.200  1.00  0.00           H  
ATOM    257  OG1 THR    16       1.393 -19.034  -7.434  1.00  0.00           O  
ATOM    258  HG1 THR    16       1.578 -18.358  -7.165  1.00  0.00           H  
ATOM    259  C   THR    16      -1.311 -18.129  -9.767  1.00  0.00           C  
ATOM    260  O   THR    16      -1.618 -18.957 -10.582  1.00  0.00           O  
ATOM    261  N   GLU    17      -2.148 -17.179  -9.421  1.00  0.00           N  
ATOM    262  H   GLU    17      -1.856 -16.546  -8.733  1.00  0.00           H  
ATOM    263  CA  GLU    17      -3.479 -17.019  -9.968  1.00  0.00           C  
ATOM    264  HA  GLU    17      -3.945 -17.971  -9.980  1.00  0.00           H  
ATOM    265  CB  GLU    17      -4.269 -16.117  -9.064  1.00  0.00           C  
ATOM    266  HB2 GLU    17      -4.124 -16.079  -8.422  1.00  0.00           H  
ATOM    267  HB3 GLU    17      -4.239 -15.497  -9.177  1.00  0.00           H  
ATOM    268  CG  GLU    17      -5.282 -16.056  -8.824  1.00  0.00           C  
ATOM    269  HG2 GLU    17      -5.249 -15.782  -8.491  1.00  0.00           H  
ATOM    270  HG3 GLU    17      -5.483 -15.789  -9.115  1.00  0.00           H  
ATOM    271  CD  GLU    17      -6.083 -16.675  -8.616  1.00  0.00           C  
ATOM    272  OE1 GLU    17      -6.419 -16.933  -8.524  1.00  0.00           O  
ATOM    273  OE2 GLU    17      -6.403 -16.903  -8.534  1.00  0.00           O  
ATOM    274  C   GLU    17      -3.511 -16.510 -11.393  1.00  0.00           C  
ATOM    275  O   GLU    17      -4.442 -16.752 -12.091  1.00  0.00           O  
ATOM    276  N   GLN    18      -2.508 -15.824 -11.849  1.00  0.00           N  
ATOM    277  H   GLN    18      -1.753 -15.702 -11.254  1.00  0.00           H  
ATOM    278  CA  GLN    18      -2.452 -15.234 -13.163  1.00  0.00           C  
ATOM    279  HA  GLN    18      -3.417 -14.915 -13.425  1.00  0.00           H  
ATOM    280  CB  GLN    18      -1.587 -14.027 -13.168  1.00  0.00           C  
ATOM    281  HB2 GLN    18      -0.758 -14.243 -12.938  1.00  0.00           H  
ATOM    282  HB3 GLN    18      -1.523 -13.655 -13.997  1.00  0.00           H  
ATOM    283  CG  GLN    18      -1.870 -13.005 -12.410  1.00  0.00           C  
ATOM    284  HG2 GLN    18      -1.564 -13.233 -11.606  1.00  0.00           H  
ATOM    285  HG3 GLN    18      -1.346 -12.332 -12.662  1.00  0.00           H  
ATOM    286  CD  GLN    18      -3.216 -12.551 -12.371  1.00  0.00           C  
ATOM    287  OE1 GLN    18      -3.819 -12.321 -13.124  1.00  0.00           O  
ATOM    288  NE2 GLN    18      -3.742 -12.404 -11.493  1.00  0.00           N  
ATOM    289 HE21 GLN    18      -4.621 -12.109 -11.463  1.00  0.00           H  
ATOM    290 HE22 GLN    18      -3.279 -12.613 -10.862  1.00  0.00           H  
ATOM    291  C   GLN    18      -2.034 -16.207 -14.216  1.00  0.00           C  
ATOM    292  O   GLN    18      -1.155 -16.284 -14.574  1.00  0.00           O  
ATOM    293  N   LYS    19      -2.656 -16.948 -14.728  1.00  0.00           N  
ATOM    294  H   LYS    19      -3.363 -16.857 -14.366  1.00  0.00           H  
ATOM    295  CA  LYS    19      -2.376 -17.864 -15.795  1.00  0.00           C  
ATOM    296  HA  LYS    19      -1.489 -18.322 -15.610  1.00  0.00           H  
ATOM    297  CB  LYS    19      -3.390 -18.868 -15.826  1.00  0.00           C  
ATOM    298  HB2 LYS    19      -4.056 -18.586 -15.717  1.00  0.00           H  
ATOM    299  HB3 LYS    19      -3.470 -19.268 -16.490  1.00  0.00           H  
ATOM    300  CG  LYS    19      -3.414 -19.737 -15.139  1.00  0.00           C  
ATOM    301  HG2 LYS    19      -3.376 -19.703 -14.985  1.00  0.00           H  
ATOM    302  HG3 LYS    19      -3.554 -19.838 -15.008  1.00  0.00           H  
ATOM    303  CD  LYS    19      -3.334 -20.531 -14.838  1.00  0.00           C  
ATOM    304  HD2 LYS    19      -3.341 -20.590 -14.970  1.00  0.00           H  
ATOM    305  HD3 LYS    19      -3.225 -20.500 -14.869  1.00  0.00           H  
ATOM    306  CE  LYS    19      -3.403 -21.297 -14.312  1.00  0.00           C  
ATOM    307  HE2 LYS    19      -3.617 -21.277 -14.174  1.00  0.00           H  
ATOM    308  HE3 LYS    19      -3.481 -21.482 -14.416  1.00  0.00           H  
ATOM    309  NZ  LYS    19      -3.089 -21.815 -13.857  1.00  0.00           N  
ATOM    310  HZ1 LYS    19      -3.007 -21.928 -13.759  1.00  0.00           H  
ATOM    311  HZ2 LYS    19      -3.015 -21.940 -13.729  1.00  0.00           H  
ATOM    312  HZ3 LYS    19      -3.014 -21.960 -13.746  1.00  0.00           H  
ATOM    313  C   LYS    19      -2.224 -17.214 -17.105  1.00  0.00           C  
ATOM    314  O   LYS    19      -3.089 -16.728 -17.584  1.00  0.00           O  
ATOM    315  N   THR    20      -1.120 -17.174 -17.670  1.00  0.00           N  
ATOM    316  H   THR    20      -0.461 -17.612 -17.227  1.00  0.00           H  
ATOM    317  CA  THR    20      -0.779 -16.506 -18.882  1.00  0.00           C  
ATOM    318  HA  THR    20      -1.582 -16.583 -19.530  1.00  0.00           H  
ATOM    319  CB  THR    20      -0.562 -15.066 -18.604  1.00  0.00           C  
ATOM    320  HB  THR    20      -1.432 -14.626 -18.255  1.00  0.00           H  
ATOM    321  CG2 THR    20       0.433 -14.756 -17.631  1.00  0.00           C  
ATOM    322 HG21 THR    20       0.661 -14.659 -17.388  1.00  0.00           H  
ATOM    323 HG22 THR    20       0.665 -14.688 -17.379  1.00  0.00           H  
ATOM    324 HG23 THR    20       0.683 -14.676 -17.401  1.00  0.00           H  
ATOM    325  OG1 THR    20      -0.191 -14.468 -19.709  1.00  0.00           O  
ATOM    326  HG1 THR    20      -0.815 -14.362 -20.215  1.00  0.00           H  
ATOM    327  C   THR    20       0.389 -17.129 -19.589  1.00  0.00           C  
ATOM    328  O   THR    20       1.230 -17.707 -18.975  1.00  0.00           O  
ATOM    329  N   LEU    21       0.482 -16.979 -20.884  1.00  0.00           N  
ATOM    330  H   LEU    21      -0.234 -16.493 -21.319  1.00  0.00           H  
ATOM    331  CA  LEU    21       1.580 -17.452 -21.702  1.00  0.00           C  
ATOM    332  HA  LEU    21       1.669 -18.493 -21.554  1.00  0.00           H  
ATOM    333  CB  LEU    21       1.249 -17.212 -23.141  1.00  0.00           C  
ATOM    334  HB2 LEU    21       0.951 -16.946 -23.344  1.00  0.00           H  
ATOM    335  HB3 LEU    21       1.492 -17.039 -23.505  1.00  0.00           H  
ATOM    336  CG  LEU    21       1.001 -17.539 -23.865  1.00  0.00           C  
ATOM    337  HG  LEU    21       1.097 -17.309 -23.526  1.00  0.00           H  
ATOM    338  CD1 LEU    21       0.840 -17.853 -24.617  1.00  0.00           C  
ATOM    339 HD11 LEU    21       0.796 -17.922 -24.809  1.00  0.00           H  
ATOM    340 HD12 LEU    21       0.801 -17.931 -24.802  1.00  0.00           H  
ATOM    341 HD13 LEU    21       0.806 -17.933 -24.788  1.00  0.00           H  
ATOM    342  CD2 LEU    21       0.771 -17.853 -24.375  1.00  0.00           C  
ATOM    343 HD21 LEU    21       0.724 -17.915 -24.511  1.00  0.00           H  
ATOM    344 HD22 LEU    21       0.727 -17.941 -24.484  1.00  0.00           H  
ATOM    345 HD23 LEU    21       0.692 -17.929 -24.500  1.00  0.00           H  
ATOM    346  C   LEU    21       2.927 -16.855 -21.346  1.00  0.00           C  
ATOM    347  O   LEU    21       3.939 -17.432 -21.642  1.00  0.00           O  
ATOM    348  N   CYS    22       2.958 -15.730 -20.667  1.00  0.00           N  
ATOM    349  H   CYS    22       2.102 -15.290 -20.476  1.00  0.00           H  
ATOM    350  CA  CYS    22       4.164 -15.085 -20.211  1.00  0.00           C  
ATOM    351  HA  CYS    22       4.792 -14.920 -21.049  1.00  0.00           H  
ATOM    352  CB  CYS    22       3.780 -13.751 -19.651  1.00  0.00           C  
ATOM    353  HB2 CYS    22       3.236 -13.291 -20.002  1.00  0.00           H  
ATOM    354  HB3 CYS    22       3.491 -13.769 -18.979  1.00  0.00           H  
ATOM    355  SG  CYS    22       4.676 -12.867 -19.518  1.00  0.00           S  
ATOM    356  HG  CYS    22       4.784 -12.749 -19.729  1.00  0.00           H  
ATOM    357  C   CYS    22       4.975 -15.909 -19.228  1.00  0.00           C  
ATOM    358  O   CYS    22       6.136 -15.726 -19.138  1.00  0.00           O  
ATOM    359  N   THR    23       4.402 -16.853 -18.522  1.00  0.00           N  
ATOM    360  H   THR    23       3.448 -16.997 -18.641  1.00  0.00           H  
ATOM    361  CA  THR    23       5.125 -17.753 -17.631  1.00  0.00           C  
ATOM    362  HA  THR    23       5.824 -17.176 -17.079  1.00  0.00           H  
ATOM    363  CB  THR    23       4.215 -18.390 -16.625  1.00  0.00           C  
ATOM    364  HB  THR    23       4.778 -19.051 -16.030  1.00  0.00           H  
ATOM    365  CG2 THR    23       3.581 -17.411 -15.722  1.00  0.00           C  
ATOM    366 HG21 THR    23       3.431 -17.177 -15.502  1.00  0.00           H  
ATOM    367 HG22 THR    23       3.424 -17.181 -15.490  1.00  0.00           H  
ATOM    368 HG23 THR    23       3.436 -17.180 -15.493  1.00  0.00           H  
ATOM    369  OG1 THR    23       3.226 -19.089 -17.221  1.00  0.00           O  
ATOM    370  HG1 THR    23       3.224 -19.543 -17.352  1.00  0.00           H  
ATOM    371  C   THR    23       5.941 -18.815 -18.340  1.00  0.00           C  
ATOM    372  O   THR    23       6.801 -19.411 -17.736  1.00  0.00           O  
ATOM    373  N   GLU    24       5.724 -19.032 -19.623  1.00  0.00           N  
ATOM    374  H   GLU    24       5.006 -18.520 -20.064  1.00  0.00           H  
ATOM    375  CA  GLU    24       6.497 -19.942 -20.454  1.00  0.00           C  
ATOM    376  HA  GLU    24       6.763 -20.799 -19.870  1.00  0.00           H  
ATOM    377  CB  GLU    24       5.651 -20.405 -21.625  1.00  0.00           C  
ATOM    378  HB2 GLU    24       5.301 -19.828 -22.037  1.00  0.00           H  
ATOM    379  HB3 GLU    24       6.047 -20.777 -22.206  1.00  0.00           H  
ATOM    380  CG  GLU    24       4.741 -21.138 -21.531  1.00  0.00           C  
ATOM    381  HG2 GLU    24       4.325 -20.834 -21.290  1.00  0.00           H  
ATOM    382  HG3 GLU    24       4.526 -21.181 -22.051  1.00  0.00           H  
ATOM    383  CD  GLU    24       4.648 -22.216 -21.109  1.00  0.00           C  
ATOM    384  OE1 GLU    24       4.584 -22.659 -20.941  1.00  0.00           O  
ATOM    385  OE2 GLU    24       4.616 -22.645 -20.952  1.00  0.00           O  
ATOM    386  C   GLU    24       7.801 -19.345 -20.960  1.00  0.00           C  
ATOM    387  O   GLU    24       8.597 -20.041 -21.531  1.00  0.00           O  
ATOM    388  N   LEU    25       8.029 -18.062 -20.781  1.00  0.00           N  
ATOM    389  H   LEU    25       7.361 -17.554 -20.278  1.00  0.00           H  
ATOM    390  CA  LEU    25       9.222 -17.365 -21.217  1.00  0.00           C  
ATOM    391  HA  LEU    25       9.445 -17.681 -22.213  1.00  0.00           H  
ATOM    392  CB  LEU    25       8.969 -15.876 -21.237  1.00  0.00           C  
ATOM    393  HB2 LEU    25       8.703 -15.568 -20.283  1.00  0.00           H  
ATOM    394  HB3 LEU    25       9.858 -15.399 -21.474  1.00  0.00           H  
ATOM    395  CG  LEU    25       7.920 -15.404 -22.173  1.00  0.00           C  
ATOM    396  HG  LEU    25       7.147 -15.857 -21.991  1.00  0.00           H  
ATOM    397  CD1 LEU    25       7.622 -14.093 -22.097  1.00  0.00           C  
ATOM    398 HD11 LEU    25       7.567 -13.761 -22.081  1.00  0.00           H  
ATOM    399 HD12 LEU    25       7.535 -13.783 -22.101  1.00  0.00           H  
ATOM    400 HD13 LEU    25       7.538 -13.781 -22.049  1.00  0.00           H  
ATOM    401  CD2 LEU    25       8.177 -15.564 -23.451  1.00  0.00           C  
ATOM    402 HD21 LEU    25       8.228 -15.601 -23.769  1.00  0.00           H  
ATOM    403 HD22 LEU    25       8.234 -15.597 -23.765  1.00  0.00           H  
ATOM    404 HD23 LEU    25       8.237 -15.611 -23.757  1.00  0.00           H  
ATOM    405  C   LEU    25      10.433 -17.706 -20.367  1.00  0.00           C  
ATOM    406  O   LEU    25      10.324 -17.963 -19.194  1.00  0.00           O  
ATOM    407  N   THR    26      11.594 -17.713 -20.967  1.00  0.00           N  
ATOM    408  H   THR    26      11.612 -17.475 -21.918  1.00  0.00           H  
ATOM    409  CA  THR    26      12.843 -18.127 -20.345  1.00  0.00           C  
ATOM    410  HA  THR    26      12.626 -18.924 -19.690  1.00  0.00           H  
ATOM    411  CB  THR    26      13.788 -18.659 -21.365  1.00  0.00           C  
ATOM    412  HB  THR    26      14.054 -18.387 -21.627  1.00  0.00           H  
ATOM    413  CG2 THR    26      14.399 -19.144 -21.360  1.00  0.00           C  
ATOM    414 HG21 THR    26      14.560 -19.252 -21.350  1.00  0.00           H  
ATOM    415 HG22 THR    26      14.543 -19.275 -21.351  1.00  0.00           H  
ATOM    416 HG23 THR    26      14.552 -19.261 -21.388  1.00  0.00           H  
ATOM    417  OG1 THR    26      13.793 -19.113 -22.036  1.00  0.00           O  
ATOM    418  HG1 THR    26      13.639 -19.067 -22.187  1.00  0.00           H  
ATOM    419  C   THR    26      13.504 -17.056 -19.514  1.00  0.00           C  
ATOM    420  O   THR    26      13.549 -15.920 -19.902  1.00  0.00           O  
ATOM    421  N   VAL    27      14.069 -17.432 -18.388  1.00  0.00           N  
ATOM    422  H   VAL    27      13.980 -18.378 -18.145  1.00  0.00           H  
ATOM    423  CA  VAL    27      14.825 -16.611 -17.455  1.00  0.00           C  
ATOM    424  HA  VAL    27      15.215 -15.771 -17.988  1.00  0.00           H  
ATOM    425  CB  VAL    27      13.925 -16.074 -16.358  1.00  0.00           C  
ATOM    426  HB  VAL    27      13.707 -15.654 -16.392  1.00  0.00           H  
ATOM    427  CG1 VAL    27      13.264 -16.287 -16.022  1.00  0.00           C  
ATOM    428 HG11 VAL    27      13.116 -16.341 -15.924  1.00  0.00           H  
ATOM    429 HG12 VAL    27      13.082 -16.326 -15.942  1.00  0.00           H  
ATOM    430 HG13 VAL    27      13.102 -16.339 -15.948  1.00  0.00           H  
ATOM    431  CG2 VAL    27      13.924 -15.810 -15.506  1.00  0.00           C  
ATOM    432 HG21 VAL    27      13.914 -15.720 -15.274  1.00  0.00           H  
ATOM    433 HG22 VAL    27      13.907 -15.748 -15.307  1.00  0.00           H  
ATOM    434 HG23 VAL    27      13.938 -15.758 -15.304  1.00  0.00           H  
ATOM    435  C   VAL    27      16.012 -17.379 -16.897  1.00  0.00           C  
ATOM    436  O   VAL    27      16.015 -18.587 -16.865  1.00  0.00           O  
ATOM    437  N   THR    28      17.040 -16.686 -16.465  1.00  0.00           N  
ATOM    438  H   THR    28      16.992 -15.709 -16.551  1.00  0.00           H  
ATOM    439  CA  THR    28      18.258 -17.270 -15.918  1.00  0.00           C  
ATOM    440  HA  THR    28      18.630 -17.981 -16.627  1.00  0.00           H  
ATOM    441  CB  THR    28      19.321 -16.206 -15.746  1.00  0.00           C  
ATOM    442  HB  THR    28      19.037 -15.532 -15.320  1.00  0.00           H  
ATOM    443  CG2 THR    28      20.410 -16.456 -15.177  1.00  0.00           C  
ATOM    444 HG21 THR    28      20.672 -16.515 -15.036  1.00  0.00           H  
ATOM    445 HG22 THR    28      20.677 -16.512 -15.044  1.00  0.00           H  
ATOM    446 HG23 THR    28      20.676 -16.507 -15.032  1.00  0.00           H  
ATOM    447  OG1 THR    28      19.716 -15.783 -16.706  1.00  0.00           O  
ATOM    448  HG1 THR    28      19.323 -15.516 -17.032  1.00  0.00           H  
ATOM    449  C   THR    28      18.009 -18.008 -14.613  1.00  0.00           C  
ATOM    450  O   THR    28      17.484 -17.462 -13.674  1.00  0.00           O  
ATOM    451  N   ASP    29      18.414 -19.256 -14.541  1.00  0.00           N  
ATOM    452  H   ASP    29      18.877 -19.624 -15.329  1.00  0.00           H  
ATOM    453  CA  ASP    29      18.288 -20.127 -13.388  1.00  0.00           C  
ATOM    454  HA  ASP    29      17.343 -19.939 -12.924  1.00  0.00           H  
ATOM    455  CB  ASP    29      18.286 -21.567 -13.852  1.00  0.00           C  
ATOM    456  HB2 ASP    29      17.677 -21.658 -14.579  1.00  0.00           H  
ATOM    457  HB3 ASP    29      19.147 -21.832 -14.190  1.00  0.00           H  
ATOM    458  CG  ASP    29      17.938 -22.548 -12.928  1.00  0.00           C  
ATOM    459  OD1 ASP    29      17.871 -23.298 -12.858  1.00  0.00           O  
ATOM    460  OD2 ASP    29      17.681 -22.600 -12.289  1.00  0.00           O  
ATOM    461  C   ASP    29      19.365 -19.854 -12.355  1.00  0.00           C  
ATOM    462  O   ASP    29      20.338 -20.523 -12.266  1.00  0.00           O  
ATOM    463  N   ILE    30      19.197 -18.844 -11.568  1.00  0.00           N  
ATOM    464  H   ILE    30      18.424 -18.300 -11.756  1.00  0.00           H  
ATOM    465  CA  ILE    30      20.126 -18.421 -10.532  1.00  0.00           C  
ATOM    466  HA  ILE    30      21.094 -18.363 -10.972  1.00  0.00           H  
ATOM    467  CB  ILE    30      19.783 -17.033 -10.025  1.00  0.00           C  
ATOM    468  HB  ILE    30      20.548 -16.751  -9.341  1.00  0.00           H  
ATOM    469  CG2 ILE    30      19.831 -16.036 -11.145  1.00  0.00           C  
ATOM    470 HG21 ILE    30      19.842 -15.798 -11.424  1.00  0.00           H  
ATOM    471 HG22 ILE    30      19.842 -15.779 -11.411  1.00  0.00           H  
ATOM    472 HG23 ILE    30      19.860 -15.791 -11.418  1.00  0.00           H  
ATOM    473  CG1 ILE    30      18.474 -16.949  -9.295  1.00  0.00           C  
ATOM    474 HG12 ILE    30      18.002 -16.621  -9.601  1.00  0.00           H  
ATOM    475 HG13 ILE    30      18.123 -17.510  -9.143  1.00  0.00           H  
ATOM    476  CD1 ILE    30      18.233 -16.522  -8.316  1.00  0.00           C  
ATOM    477 HD11 ILE    30      18.183 -16.422  -8.086  1.00  0.00           H  
ATOM    478 HD12 ILE    30      18.159 -16.427  -8.072  1.00  0.00           H  
ATOM    479 HD13 ILE    30      18.162 -16.411  -8.068  1.00  0.00           H  
ATOM    480  C   ILE    30      20.257 -19.407  -9.389  1.00  0.00           C  
ATOM    481  O   ILE    30      21.213 -19.368  -8.676  1.00  0.00           O  
ATOM    482  N   PHE    31      19.319 -20.297  -9.212  1.00  0.00           N  
ATOM    483  H   PHE    31      18.591 -20.307  -9.856  1.00  0.00           H  
ATOM    484  CA  PHE    31      19.268 -21.251  -8.133  1.00  0.00           C  
ATOM    485  HA  PHE    31      19.568 -20.758  -7.239  1.00  0.00           H  
ATOM    486  CB  PHE    31      17.839 -21.712  -7.941  1.00  0.00           C  
ATOM    487  HB2 PHE    31      17.572 -22.333  -8.754  1.00  0.00           H  
ATOM    488  HB3 PHE    31      17.786 -22.305  -7.065  1.00  0.00           H  
ATOM    489  CG  PHE    31      16.837 -20.620  -7.830  1.00  0.00           C  
ATOM    490  CD1 PHE    31      16.723 -19.908  -6.678  1.00  0.00           C  
ATOM    491  HD1 PHE    31      17.334 -20.146  -5.867  1.00  0.00           H  
ATOM    492  CE1 PHE    31      15.820 -18.879  -6.588  1.00  0.00           C  
ATOM    493  HE1 PHE    31      15.742 -18.332  -5.711  1.00  0.00           H  
ATOM    494  CZ  PHE    31      15.029 -18.557  -7.648  1.00  0.00           C  
ATOM    495  HZ  PHE    31      14.350 -17.762  -7.591  1.00  0.00           H  
ATOM    496  CE2 PHE    31      15.128 -19.274  -8.792  1.00  0.00           C  
ATOM    497  HE2 PHE    31      14.513 -19.035  -9.598  1.00  0.00           H  
ATOM    498  CD2 PHE    31      16.032 -20.300  -8.886  1.00  0.00           C  
ATOM    499  HD2 PHE    31      16.106 -20.839  -9.769  1.00  0.00           H  
ATOM    500  C   PHE    31      20.211 -22.415  -8.317  1.00  0.00           C  
ATOM    501  O   PHE    31      20.480 -23.111  -7.424  1.00  0.00           O  
ATOM    502  N   ALA    32      20.755 -22.608  -9.452  1.00  0.00           N  
ATOM    503  H   ALA    32      20.462 -22.034 -10.155  1.00  0.00           H  
ATOM    504  CA  ALA    32      21.764 -23.592  -9.740  1.00  0.00           C  
ATOM    505  HA  ALA    32      21.467 -24.496  -9.346  1.00  0.00           H  
ATOM    506  CB  ALA    32      21.841 -23.749 -11.177  1.00  0.00           C  
ATOM    507  HB1 ALA    32      21.865 -23.779 -11.526  1.00  0.00           H  
ATOM    508  HB2 ALA    32      21.867 -23.798 -11.520  1.00  0.00           H  
ATOM    509  HB3 ALA    32      21.850 -23.792 -11.529  1.00  0.00           H  
ATOM    510  C   ALA    32      23.104 -23.310  -9.166  1.00  0.00           C  
ATOM    511  O   ALA    32      23.960 -24.077  -9.212  1.00  0.00           O  
ATOM    512  N   ALA    33      23.292 -22.222  -8.619  1.00  0.00           N  
ATOM    513  H   ALA    33      22.562 -21.640  -8.623  1.00  0.00           H  
ATOM    514  CA  ALA    33      24.477 -21.835  -7.988  1.00  0.00           C  
ATOM    515  HA  ALA    33      25.278 -21.997  -8.587  1.00  0.00           H  
ATOM    516  CB  ALA    33      24.372 -20.463  -7.751  1.00  0.00           C  
ATOM    517  HB1 ALA    33      24.339 -20.136  -7.685  1.00  0.00           H  
ATOM    518  HB2 ALA    33      24.365 -20.125  -7.690  1.00  0.00           H  
ATOM    519  HB3 ALA    33      24.348 -20.131  -7.710  1.00  0.00           H  
ATOM    520  C   ALA    33      24.770 -22.542  -6.807  1.00  0.00           C  
ATOM    521  O   ALA    33      24.210 -23.008  -6.384  1.00  0.00           O  
ATOM    522  N   SER    34      25.656 -22.605  -6.259  1.00  0.00           N  
ATOM    523  H   SER    34      26.071 -22.198  -6.647  1.00  0.00           H  
ATOM    524  CA  SER    34      26.065 -23.236  -5.141  1.00  0.00           C  
ATOM    525  HA  SER    34      26.010 -23.981  -5.349  1.00  0.00           H  
ATOM    526  CB  SER    34      27.121 -23.029  -4.938  1.00  0.00           C  
ATOM    527  HB2 SER    34      27.387 -23.207  -5.068  1.00  0.00           H  
ATOM    528  HB3 SER    34      27.357 -22.756  -4.881  1.00  0.00           H  
ATOM    529  OG  SER    34      27.470 -22.964  -4.660  1.00  0.00           O  
ATOM    530  HG  SER    34      27.744 -22.954  -4.878  1.00  0.00           H  
ATOM    531  C   SER    34      25.550 -23.134  -3.903  1.00  0.00           C  
ATOM    532  O   SER    34      25.207 -22.201  -3.544  1.00  0.00           O  
ATOM    533  N   LYS    35      25.524 -24.090  -3.217  1.00  0.00           N  
ATOM    534  H   LYS    35      25.842 -24.811  -3.564  1.00  0.00           H  
ATOM    535  CA  LYS    35      25.022 -24.174  -2.008  1.00  0.00           C  
ATOM    536  HA  LYS    35      24.107 -23.890  -2.086  1.00  0.00           H  
ATOM    537  CB  LYS    35      24.999 -25.466  -1.646  1.00  0.00           C  
ATOM    538  HB2 LYS    35      25.281 -25.870  -1.864  1.00  0.00           H  
ATOM    539  HB3 LYS    35      25.159 -25.613  -1.160  1.00  0.00           H  
ATOM    540  CG  LYS    35      24.371 -26.035  -1.637  1.00  0.00           C  
ATOM    541  HG2 LYS    35      24.259 -25.876  -1.544  1.00  0.00           H  
ATOM    542  HG3 LYS    35      24.265 -25.970  -1.846  1.00  0.00           H  
ATOM    543  CD  LYS    35      24.044 -26.926  -1.463  1.00  0.00           C  
ATOM    544  HD2 LYS    35      24.102 -27.062  -1.458  1.00  0.00           H  
ATOM    545  HD3 LYS    35      24.071 -27.022  -1.348  1.00  0.00           H  
ATOM    546  CE  LYS    35      23.599 -27.505  -1.454  1.00  0.00           C  
ATOM    547  HE2 LYS    35      23.556 -27.505  -1.466  1.00  0.00           H  
ATOM    548  HE3 LYS    35      23.535 -27.495  -1.476  1.00  0.00           H  
ATOM    549  NZ  LYS    35      23.309 -28.073  -1.399  1.00  0.00           N  
ATOM    550  HZ1 LYS    35      23.233 -28.215  -1.390  1.00  0.00           H  
ATOM    551  HZ2 LYS    35      23.234 -28.213  -1.386  1.00  0.00           H  
ATOM    552  HZ3 LYS    35      23.244 -28.215  -1.381  1.00  0.00           H  
ATOM    553  C   LYS    35      25.661 -23.364  -0.998  1.00  0.00           C  
ATOM    554  O   LYS    35      25.110 -23.097  -0.085  1.00  0.00           O  
ATOM    555  N   ASN    36      26.791 -22.930  -1.173  1.00  0.00           N  
ATOM    556  H   ASN    36      27.192 -23.212  -1.926  1.00  0.00           H  
ATOM    557  CA  ASN    36      27.461 -22.034  -0.370  1.00  0.00           C  
ATOM    558  HA  ASN    36      27.305 -22.291   0.599  1.00  0.00           H  
ATOM    559  CB  ASN    36      28.866 -22.167  -0.645  1.00  0.00           C  
ATOM    560  HB2 ASN    36      29.193 -21.997  -0.751  1.00  0.00           H  
ATOM    561  HB3 ASN    36      29.233 -22.249  -0.507  1.00  0.00           H  
ATOM    562  CG  ASN    36      29.381 -22.415  -0.935  1.00  0.00           C  
ATOM    563  OD1 ASN    36      29.154 -22.542  -1.072  1.00  0.00           O  
ATOM    564  ND2 ASN    36      30.085 -22.495  -1.040  1.00  0.00           N  
ATOM    565 HD21 ASN    36      30.422 -22.660  -1.230  1.00  0.00           H  
ATOM    566 HD22 ASN    36      30.286 -22.393  -0.929  1.00  0.00           H  
ATOM    567  C   ASN    36      26.999 -20.646  -0.481  1.00  0.00           C  
ATOM    568  O   ASN    36      27.314 -19.862   0.288  1.00  0.00           O  
ATOM    569  N   THR    37      26.248 -20.331  -1.412  1.00  0.00           N  
ATOM    570  H   THR    37      26.026 -21.008  -2.011  1.00  0.00           H  
ATOM    571  CA  THR    37      25.668 -19.061  -1.581  1.00  0.00           C  
ATOM    572  HA  THR    37      26.392 -18.347  -1.444  1.00  0.00           H  
ATOM    573  CB  THR    37      25.166 -18.922  -2.941  1.00  0.00           C  
ATOM    574  HB  THR    37      24.599 -19.324  -2.989  1.00  0.00           H  
ATOM    575  CG2 THR    37      24.864 -17.961  -3.389  1.00  0.00           C  
ATOM    576 HG21 THR    37      24.781 -17.744  -3.524  1.00  0.00           H  
ATOM    577 HG22 THR    37      24.770 -17.725  -3.490  1.00  0.00           H  
ATOM    578 HG23 THR    37      24.807 -17.719  -3.494  1.00  0.00           H  
ATOM    579  OG1 THR    37      25.712 -19.163  -3.812  1.00  0.00           O  
ATOM    580  HG1 THR    37      25.843 -19.818  -3.768  1.00  0.00           H  
ATOM    581  C   THR    37      24.596 -18.801  -0.588  1.00  0.00           C  
ATOM    582  O   THR    37      23.782 -19.630  -0.364  1.00  0.00           O  
ATOM    583  N   THR    38      24.578 -17.651   0.009  1.00  0.00           N  
ATOM    584  H   THR    38      25.256 -17.006  -0.231  1.00  0.00           H  
ATOM    585  CA  THR    38      23.600 -17.254   0.981  1.00  0.00           C  
ATOM    586  HA  THR    38      23.441 -18.068   1.637  1.00  0.00           H  
ATOM    587  CB  THR    38      24.084 -16.101   1.812  1.00  0.00           C  
ATOM    588  HB  THR    38      23.544 -15.964   2.556  1.00  0.00           H  
ATOM    589  CG2 THR    38      25.283 -16.214   2.303  1.00  0.00           C  
ATOM    590 HG21 THR    38      25.565 -16.249   2.433  1.00  0.00           H  
ATOM    591 HG22 THR    38      25.576 -16.243   2.421  1.00  0.00           H  
ATOM    592 HG23 THR    38      25.575 -16.233   2.435  1.00  0.00           H  
ATOM    593  OG1 THR    38      24.078 -15.033   1.249  1.00  0.00           O  
ATOM    594  HG1 THR    38      24.653 -15.135   0.918  1.00  0.00           H  
ATOM    595  C   THR    38      22.272 -16.923   0.372  1.00  0.00           C  
ATOM    596  O   THR    38      22.165 -16.601  -0.782  1.00  0.00           O  
ATOM    597  N   GLU    39      21.236 -16.958   1.155  1.00  0.00           N  
ATOM    598  H   GLU    39      21.361 -17.236   2.083  1.00  0.00           H  
ATOM    599  CA  GLU    39      19.920 -16.557   0.739  1.00  0.00           C  
ATOM    600  HA  GLU    39      19.664 -17.128  -0.111  1.00  0.00           H  
ATOM    601  CB  GLU    39      18.918 -16.879   1.800  1.00  0.00           C  
ATOM    602  HB2 GLU    39      18.509 -16.754   1.791  1.00  0.00           H  
ATOM    603  HB3 GLU    39      18.723 -17.293   1.939  1.00  0.00           H  
ATOM    604  CG  GLU    39      18.632 -16.848   2.647  1.00  0.00           C  
ATOM    605  HG2 GLU    39      18.467 -16.402   2.555  1.00  0.00           H  
ATOM    606  HG3 GLU    39      18.253 -17.050   2.594  1.00  0.00           H  
ATOM    607  CD  GLU    39      19.022 -17.141   3.699  1.00  0.00           C  
ATOM    608  OE1 GLU    39      19.157 -17.277   4.124  1.00  0.00           O  
ATOM    609  OE2 GLU    39      19.194 -17.234   4.123  1.00  0.00           O  
ATOM    610  C   GLU    39      19.852 -15.101   0.318  1.00  0.00           C  
ATOM    611  O   GLU    39      19.212 -14.789  -0.657  1.00  0.00           O  
ATOM    612  N   LYS    40      20.576 -14.218   0.979  1.00  0.00           N  
ATOM    613  H   LYS    40      21.077 -14.542   1.763  1.00  0.00           H  
ATOM    614  CA  LYS    40      20.652 -12.804   0.636  1.00  0.00           C  
ATOM    615  HA  LYS    40      19.657 -12.409   0.615  1.00  0.00           H  
ATOM    616  CB  LYS    40      21.433 -12.053   1.691  1.00  0.00           C  
ATOM    617  HB2 LYS    40      22.095 -12.133   1.709  1.00  0.00           H  
ATOM    618  HB3 LYS    40      21.430 -11.365   1.690  1.00  0.00           H  
ATOM    619  CG  LYS    40      21.318 -12.082   2.721  1.00  0.00           C  
ATOM    620  HG2 LYS    40      20.755 -12.056   2.715  1.00  0.00           H  
ATOM    621  HG3 LYS    40      21.340 -12.642   2.747  1.00  0.00           H  
ATOM    622  CD  LYS    40      21.940 -11.389   3.736  1.00  0.00           C  
ATOM    623  HD2 LYS    40      22.302 -11.219   3.803  1.00  0.00           H  
ATOM    624  HD3 LYS    40      21.898 -11.086   3.868  1.00  0.00           H  
ATOM    625  CE  LYS    40      22.124 -11.342   4.488  1.00  0.00           C  
ATOM    626  HE2 LYS    40      22.061 -11.467   4.458  1.00  0.00           H  
ATOM    627  HE3 LYS    40      22.187 -11.375   4.532  1.00  0.00           H  
ATOM    628  NZ  LYS    40      22.308 -11.085   5.193  1.00  0.00           N  
ATOM    629  HZ1 LYS    40      22.373 -11.019   5.370  1.00  0.00           H  
ATOM    630  HZ2 LYS    40      22.338 -11.012   5.362  1.00  0.00           H  
ATOM    631  HZ3 LYS    40      22.349 -11.030   5.373  1.00  0.00           H  
ATOM    632  C   LYS    40      21.215 -12.567  -0.748  1.00  0.00           C  
ATOM    633  O   LYS    40      20.672 -11.778  -1.489  1.00  0.00           O  
ATOM    634  N   GLU    41      22.250 -13.287  -1.134  1.00  0.00           N  
ATOM    635  H   GLU    41      22.644 -13.918  -0.484  1.00  0.00           H  
ATOM    636  CA  GLU    41      22.776 -13.263  -2.490  1.00  0.00           C  
ATOM    637  HA  GLU    41      22.981 -12.251  -2.772  1.00  0.00           H  
ATOM    638  CB  GLU    41      24.070 -14.053  -2.565  1.00  0.00           C  
ATOM    639  HB2 GLU    41      23.970 -14.845  -2.165  1.00  0.00           H  
ATOM    640  HB3 GLU    41      24.323 -14.248  -3.419  1.00  0.00           H  
ATOM    641  CG  GLU    41      25.158 -13.528  -2.053  1.00  0.00           C  
ATOM    642  HG2 GLU    41      25.393 -12.909  -2.549  1.00  0.00           H  
ATOM    643  HG3 GLU    41      24.880 -13.144  -1.327  1.00  0.00           H  
ATOM    644  CD  GLU    41      26.301 -14.341  -1.846  1.00  0.00           C  
ATOM    645  OE1 GLU    41      26.757 -14.685  -1.754  1.00  0.00           O  
ATOM    646  OE2 GLU    41      26.761 -14.628  -1.751  1.00  0.00           O  
ATOM    647  C   GLU    41      21.769 -13.799  -3.491  1.00  0.00           C  
ATOM    648  O   GLU    41      21.554 -13.196  -4.518  1.00  0.00           O  
ATOM    649  N   THR    42      21.089 -14.883  -3.168  1.00  0.00           N  
ATOM    650  H   THR    42      21.297 -15.308  -2.303  1.00  0.00           H  
ATOM    651  CA  THR    42      20.058 -15.482  -4.007  1.00  0.00           C  
ATOM    652  HA  THR    42      20.489 -15.700  -4.965  1.00  0.00           H  
ATOM    653  CB  THR    42      19.574 -16.791  -3.413  1.00  0.00           C  
ATOM    654  HB  THR    42      19.148 -16.622  -2.491  1.00  0.00           H  
ATOM    655  CG2 THR    42      18.591 -17.496  -4.230  1.00  0.00           C  
ATOM    656 HG21 THR    42      18.351 -17.673  -4.427  1.00  0.00           H  
ATOM    657 HG22 THR    42      18.350 -17.674  -4.422  1.00  0.00           H  
ATOM    658 HG23 THR    42      18.347 -17.665  -4.423  1.00  0.00           H  
ATOM    659  OG1 THR    42      20.595 -17.657  -3.247  1.00  0.00           O  
ATOM    660  HG1 THR    42      21.038 -17.460  -2.586  1.00  0.00           H  
ATOM    661  C   THR    42      18.891 -14.534  -4.247  1.00  0.00           C  
ATOM    662  O   THR    42      18.458 -14.382  -5.370  1.00  0.00           O  
ATOM    663  N   PHE    43      18.403 -13.844  -3.228  1.00  0.00           N  
ATOM    664  H   PHE    43      18.768 -14.022  -2.324  1.00  0.00           H  
ATOM    665  CA  PHE    43      17.322 -12.871  -3.349  1.00  0.00           C  
ATOM    666  HA  PHE    43      16.522 -13.311  -3.912  1.00  0.00           H  
ATOM    667  CB  PHE    43      16.790 -12.519  -1.971  1.00  0.00           C  
ATOM    668  HB2 PHE    43      17.578 -12.059  -1.425  1.00  0.00           H  
ATOM    669  HB3 PHE    43      16.015 -11.791  -2.084  1.00  0.00           H  
ATOM    670  CG  PHE    43      16.246 -13.630  -1.125  1.00  0.00           C  
ATOM    671  CD1 PHE    43      16.276 -13.506   0.236  1.00  0.00           C  
ATOM    672  HD1 PHE    43      16.686 -12.647   0.661  1.00  0.00           H  
ATOM    673  CE1 PHE    43      15.782 -14.501   1.050  1.00  0.00           C  
ATOM    674  HE1 PHE    43      15.815 -14.398   2.087  1.00  0.00           H  
ATOM    675  CZ  PHE    43      15.256 -15.631   0.508  1.00  0.00           C  
ATOM    676  HZ  PHE    43      14.885 -16.394   1.130  1.00  0.00           H  
ATOM    677  CE2 PHE    43      15.219 -15.763  -0.847  1.00  0.00           C  
ATOM    678  HE2 PHE    43      14.818 -16.627  -1.262  1.00  0.00           H  
ATOM    679  CD2 PHE    43      15.703 -14.765  -1.661  1.00  0.00           C  
ATOM    680  HD2 PHE    43      15.660 -14.885  -2.696  1.00  0.00           H  
ATOM    681  C   PHE    43      17.737 -11.622  -4.116  1.00  0.00           C  
ATOM    682  O   PHE    43      16.972 -11.133  -4.924  1.00  0.00           O  
ATOM    683  N   CYS    44      18.960 -11.147  -3.942  1.00  0.00           N  
ATOM    684  H   CYS    44      19.535 -11.575  -3.257  1.00  0.00           H  
ATOM    685  CA  CYS    44      19.511 -10.044  -4.711  1.00  0.00           C  
ATOM    686  HA  CYS    44      18.842  -9.203  -4.637  1.00  0.00           H  
ATOM    687  CB  CYS    44      20.839  -9.654  -4.090  1.00  0.00           C  
ATOM    688  HB2 CYS    44      20.708  -9.452  -3.060  1.00  0.00           H  
ATOM    689  HB3 CYS    44      21.532 -10.450  -4.188  1.00  0.00           H  
ATOM    690  SG  CYS    44      21.501  -8.208  -4.863  1.00  0.00           S  
ATOM    691  HG  CYS    44      20.941  -7.510  -4.421  1.00  0.00           H  
ATOM    692  C   CYS    44      19.648 -10.391  -6.195  1.00  0.00           C  
ATOM    693  O   CYS    44      19.238  -9.622  -7.050  1.00  0.00           O  
ATOM    694  N   ARG    45      20.144 -11.585  -6.513  1.00  0.00           N  
ATOM    695  H   ARG    45      20.481 -12.153  -5.771  1.00  0.00           H  
ATOM    696  CA  ARG    45      20.205 -12.120  -7.873  1.00  0.00           C  
ATOM    697  HA  ARG    45      20.727 -11.422  -8.503  1.00  0.00           H  
ATOM    698  CB  ARG    45      20.963 -13.444  -7.885  1.00  0.00           C  
ATOM    699  HB2 ARG    45      20.605 -14.057  -7.128  1.00  0.00           H  
ATOM    700  HB3 ARG    45      20.794 -13.931  -8.788  1.00  0.00           H  
ATOM    701  CG  ARG    45      22.430 -13.313  -7.734  1.00  0.00           C  
ATOM    702  HG2 ARG    45      22.813 -12.857  -8.574  1.00  0.00           H  
ATOM    703  HG3 ARG    45      22.639 -12.709  -6.917  1.00  0.00           H  
ATOM    704  CD  ARG    45      23.083 -14.657  -7.555  1.00  0.00           C  
ATOM    705  HD2 ARG    45      22.700 -15.098  -6.689  1.00  0.00           H  
ATOM    706  HD3 ARG    45      22.837 -15.262  -8.374  1.00  0.00           H  
ATOM    707  NE  ARG    45      24.513 -14.572  -7.448  1.00  0.00           N  
ATOM    708  HE  ARG    45      24.933 -13.755  -7.680  1.00  0.00           H  
ATOM    709  CZ  ARG    45      25.320 -15.451  -7.085  1.00  0.00           C  
ATOM    710  NH1 ARG    45      24.947 -16.573  -6.805  1.00  0.00           N  
ATOM    711 HH11 ARG    45      24.015 -16.823  -6.867  1.00  0.00           H  
ATOM    712 HH12 ARG    45      25.606 -17.190  -6.537  1.00  0.00           H  
ATOM    713  NH2 ARG    45      26.548 -15.219  -7.001  1.00  0.00           N  
ATOM    714 HH21 ARG    45      26.880 -14.375  -7.195  1.00  0.00           H  
ATOM    715 HH22 ARG    45      27.134 -15.874  -6.682  1.00  0.00           H  
ATOM    716  C   ARG    45      18.826 -12.285  -8.484  1.00  0.00           C  
ATOM    717  O   ARG    45      18.628 -11.880  -9.607  1.00  0.00           O  
ATOM    718  N   ALA    46      17.861 -12.807  -7.749  1.00  0.00           N  
ATOM    719  H   ALA    46      18.096 -13.151  -6.850  1.00  0.00           H  
ATOM    720  CA  ALA    46      16.492 -12.954  -8.213  1.00  0.00           C  
ATOM    721  HA  ALA    46      16.506 -13.538  -9.116  1.00  0.00           H  
ATOM    722  CB  ALA    46      15.689 -13.715  -7.176  1.00  0.00           C  
ATOM    723  HB1 ALA    46      15.489 -13.906  -6.935  1.00  0.00           H  
ATOM    724  HB2 ALA    46      15.500 -13.903  -6.923  1.00  0.00           H  
ATOM    725  HB3 ALA    46      15.486 -13.892  -6.923  1.00  0.00           H  
ATOM    726  C   ALA    46      15.842 -11.612  -8.554  1.00  0.00           C  
ATOM    727  O   ALA    46      15.254 -11.482  -9.605  1.00  0.00           O  
ATOM    728  N   ALA    47      16.001 -10.601  -7.714  1.00  0.00           N  
ATOM    729  H   ALA    47      16.472 -10.769  -6.859  1.00  0.00           H  
ATOM    730  CA  ALA    47      15.527  -9.252  -7.980  1.00  0.00           C  
ATOM    731  HA  ALA    47      14.470  -9.287  -8.170  1.00  0.00           H  
ATOM    732  CB  ALA    47      15.760  -8.416  -6.740  1.00  0.00           C  
ATOM    733  HB1 ALA    47      15.807  -8.198  -6.447  1.00  0.00           H  
ATOM    734  HB2 ALA    47      15.805  -8.221  -6.433  1.00  0.00           H  
ATOM    735  HB3 ALA    47      15.827  -8.214  -6.441  1.00  0.00           H  
ATOM    736  C   ALA    47      16.189  -8.625  -9.203  1.00  0.00           C  
ATOM    737  O   ALA    47      15.520  -8.023 -10.015  1.00  0.00           O  
ATOM    738  N   THR    48      17.489  -8.822  -9.369  1.00  0.00           N  
ATOM    739  H   THR    48      17.969  -9.316  -8.661  1.00  0.00           H  
ATOM    740  CA  THR    48      18.252  -8.329 -10.511  1.00  0.00           C  
ATOM    741  HA  THR    48      18.090  -7.270 -10.598  1.00  0.00           H  
ATOM    742  CB  THR    48      19.744  -8.556 -10.306  1.00  0.00           C  
ATOM    743  HB  THR    48      19.952  -9.443 -10.334  1.00  0.00           H  
ATOM    744  CG2 THR    48      20.540  -7.981 -11.160  1.00  0.00           C  
ATOM    745 HG21 THR    48      20.748  -7.858 -11.364  1.00  0.00           H  
ATOM    746 HG22 THR    48      20.729  -7.844 -11.380  1.00  0.00           H  
ATOM    747 HG23 THR    48      20.738  -7.830 -11.360  1.00  0.00           H  
ATOM    748  OG1 THR    48      20.201  -8.160  -9.243  1.00  0.00           O  
ATOM    749  HG1 THR    48      19.891  -8.580  -8.562  1.00  0.00           H  
ATOM    750  C   THR    48      17.797  -8.953 -11.820  1.00  0.00           C  
ATOM    751  O   THR    48      17.581  -8.245 -12.779  1.00  0.00           O  
ATOM    752  N   VAL    49      17.591 -10.262 -11.859  1.00  0.00           N  
ATOM    753  H   VAL    49      17.792 -10.786 -11.043  1.00  0.00           H  
ATOM    754  CA  VAL    49      17.106 -10.982 -13.037  1.00  0.00           C  
ATOM    755  HA  VAL    49      17.712 -10.698 -13.873  1.00  0.00           H  
ATOM    756  CB  VAL    49      17.255 -12.487 -12.857  1.00  0.00           C  
ATOM    757  HB  VAL    49      16.967 -12.728 -12.199  1.00  0.00           H  
ATOM    758  CG1 VAL    49      16.807 -13.238 -13.585  1.00  0.00           C  
ATOM    759 HG11 VAL    49      16.683 -13.413 -13.757  1.00  0.00           H  
ATOM    760 HG12 VAL    49      16.711 -13.435 -13.769  1.00  0.00           H  
ATOM    761 HG13 VAL    49      16.696 -13.437 -13.751  1.00  0.00           H  
ATOM    762  CG2 VAL    49      18.304 -12.993 -12.838  1.00  0.00           C  
ATOM    763 HG21 VAL    49      18.552 -13.132 -12.834  1.00  0.00           H  
ATOM    764 HG22 VAL    49      18.563 -13.119 -12.840  1.00  0.00           H  
ATOM    765 HG23 VAL    49      18.565 -13.108 -12.824  1.00  0.00           H  
ATOM    766  C   VAL    49      15.689 -10.592 -13.405  1.00  0.00           C  
ATOM    767  O   VAL    49      15.413 -10.405 -14.568  1.00  0.00           O  
ATOM    768  N   LEU    50      14.802 -10.403 -12.443  1.00  0.00           N  
ATOM    769  H   LEU    50      15.080 -10.578 -11.511  1.00  0.00           H  
ATOM    770  CA  LEU    50      13.444  -9.941 -12.691  1.00  0.00           C  
ATOM    771  HA  LEU    50      13.009 -10.563 -13.453  1.00  0.00           H  
ATOM    772  CB  LEU    50      12.607 -10.066 -11.426  1.00  0.00           C  
ATOM    773  HB2 LEU    50      13.141  -9.625 -10.619  1.00  0.00           H  
ATOM    774  HB3 LEU    50      11.714  -9.500 -11.553  1.00  0.00           H  
ATOM    775  CG  LEU    50      12.221 -11.482 -11.046  1.00  0.00           C  
ATOM    776  HG  LEU    50      13.077 -12.075 -10.989  1.00  0.00           H  
ATOM    777  CD1 LEU    50      11.562 -11.500  -9.725  1.00  0.00           C  
ATOM    778 HD11 LEU    50      11.393 -11.489  -9.411  1.00  0.00           H  
ATOM    779 HD12 LEU    50      11.403 -11.526  -9.402  1.00  0.00           H  
ATOM    780 HD13 LEU    50      11.429 -11.498  -9.394  1.00  0.00           H  
ATOM    781  CD2 LEU    50      11.300 -12.107 -12.010  1.00  0.00           C  
ATOM    782 HD21 LEU    50      11.088 -12.286 -12.239  1.00  0.00           H  
ATOM    783 HD22 LEU    50      11.058 -12.253 -12.233  1.00  0.00           H  
ATOM    784 HD23 LEU    50      11.094 -12.255 -12.269  1.00  0.00           H  
ATOM    785  C   LEU    50      13.406  -8.519 -13.245  1.00  0.00           C  
ATOM    786  O   LEU    50      12.744  -8.281 -14.234  1.00  0.00           O  
ATOM    787  N   ARG    51      14.176  -7.591 -12.689  1.00  0.00           N  
ATOM    788  H   ARG    51      14.686  -7.838 -11.874  1.00  0.00           H  
ATOM    789  CA  ARG    51      14.264  -6.218 -13.188  1.00  0.00           C  
ATOM    790  HA  ARG    51      13.265  -5.842 -13.274  1.00  0.00           H  
ATOM    791  CB  ARG    51      15.012  -5.357 -12.178  1.00  0.00           C  
ATOM    792  HB2 ARG    51      15.197  -5.668 -11.475  1.00  0.00           H  
ATOM    793  HB3 ARG    51      15.708  -5.128 -12.378  1.00  0.00           H  
ATOM    794  CG  ARG    51      14.596  -4.396 -11.797  1.00  0.00           C  
ATOM    795  HG2 ARG    51      14.633  -4.584 -11.339  1.00  0.00           H  
ATOM    796  HG3 ARG    51      15.060  -4.130 -11.829  1.00  0.00           H  
ATOM    797  CD  ARG    51      13.561  -3.505 -11.968  1.00  0.00           C  
ATOM    798  HD2 ARG    51      13.812  -2.667 -11.907  1.00  0.00           H  
ATOM    799  HD3 ARG    51      13.299  -3.672 -12.781  1.00  0.00           H  
ATOM    800  NE  ARG    51      12.596  -3.508 -11.178  1.00  0.00           N  
ATOM    801  HE  ARG    51      12.530  -4.276 -10.895  1.00  0.00           H  
ATOM    802  CZ  ARG    51      11.705  -2.662 -10.879  1.00  0.00           C  
ATOM    803  NH1 ARG    51      11.557  -1.656 -11.266  1.00  0.00           N  
ATOM    804 HH11 ARG    51      12.110  -1.502 -11.832  1.00  0.00           H  
ATOM    805 HH12 ARG    51      10.871  -1.047 -11.000  1.00  0.00           H  
ATOM    806  NH2 ARG    51      10.918  -2.810 -10.166  1.00  0.00           N  
ATOM    807 HH21 ARG    51      10.997  -3.572  -9.826  1.00  0.00           H  
ATOM    808 HH22 ARG    51      10.233  -2.168  -9.954  1.00  0.00           H  
ATOM    809  C   ARG    51      14.834  -6.125 -14.590  1.00  0.00           C  
ATOM    810  O   ARG    51      14.462  -5.254 -15.313  1.00  0.00           O  
ATOM    811  N   GLN    52      15.672  -7.039 -15.006  1.00  0.00           N  
ATOM    812  H   GLN    52      15.965  -7.695 -14.348  1.00  0.00           H  
ATOM    813  CA  GLN    52      16.145  -7.168 -16.378  1.00  0.00           C  
ATOM    814  HA  GLN    52      16.326  -6.188 -16.772  1.00  0.00           H  
ATOM    815  CB  GLN    52      17.461  -7.916 -16.376  1.00  0.00           C  
ATOM    816  HB2 GLN    52      17.700  -8.192 -15.805  1.00  0.00           H  
ATOM    817  HB3 GLN    52      17.536  -8.464 -16.743  1.00  0.00           H  
ATOM    818  CG  GLN    52      18.386  -7.559 -16.636  1.00  0.00           C  
ATOM    819  HG2 GLN    52      18.505  -7.266 -16.937  1.00  0.00           H  
ATOM    820  HG3 GLN    52      18.366  -7.423 -16.374  1.00  0.00           H  
ATOM    821  CD  GLN    52      19.216  -7.776 -16.846  1.00  0.00           C  
ATOM    822  OE1 GLN    52      19.289  -8.151 -16.874  1.00  0.00           O  
ATOM    823  NE2 GLN    52      19.885  -7.546 -17.007  1.00  0.00           N  
ATOM    824 HE21 GLN    52      20.427  -7.684 -17.147  1.00  0.00           H  
ATOM    825 HE22 GLN    52      19.848  -7.238 -16.991  1.00  0.00           H  
ATOM    826  C   GLN    52      15.131  -7.825 -17.312  1.00  0.00           C  
ATOM    827  O   GLN    52      15.093  -7.511 -18.469  1.00  0.00           O  
ATOM    828  N   PHE    53      14.287  -8.704 -16.827  1.00  0.00           N  
ATOM    829  H   PHE    53      14.356  -8.910 -15.872  1.00  0.00           H  
ATOM    830  CA  PHE    53      13.309  -9.452 -17.606  1.00  0.00           C  
ATOM    831  HA  PHE    53      13.814  -9.963 -18.393  1.00  0.00           H  
ATOM    832  CB  PHE    53      12.679 -10.494 -16.710  1.00  0.00           C  
ATOM    833  HB2 PHE    53      13.435 -11.130 -16.363  1.00  0.00           H  
ATOM    834  HB3 PHE    53      12.282 -10.012 -15.872  1.00  0.00           H  
ATOM    835  CG  PHE    53      11.596 -11.344 -17.292  1.00  0.00           C  
ATOM    836  CD1 PHE    53      10.311 -11.100 -17.037  1.00  0.00           C  
ATOM    837  HD1 PHE    53      10.092 -10.304 -16.445  1.00  0.00           H  
ATOM    838  CE1 PHE    53       9.311 -11.899 -17.547  1.00  0.00           C  
ATOM    839  HE1 PHE    53       8.332 -11.712 -17.352  1.00  0.00           H  
ATOM    840  CZ  PHE    53       9.589 -12.953 -18.306  1.00  0.00           C  
ATOM    841  HZ  PHE    53       8.825 -13.571 -18.687  1.00  0.00           H  
ATOM    842  CE2 PHE    53      10.867 -13.205 -18.554  1.00  0.00           C  
ATOM    843  HE2 PHE    53      11.080 -14.015 -19.129  1.00  0.00           H  
ATOM    844  CD2 PHE    53      11.869 -12.401 -18.050  1.00  0.00           C  
ATOM    845  HD2 PHE    53      12.845 -12.602 -18.241  1.00  0.00           H  
ATOM    846  C   PHE    53      12.267  -8.574 -18.269  1.00  0.00           C  
ATOM    847  O   PHE    53      11.903  -8.806 -19.395  1.00  0.00           O  
ATOM    848  N   TYR    54      11.821  -7.531 -17.620  1.00  0.00           N  
ATOM    849  H   TYR    54      12.135  -7.394 -16.696  1.00  0.00           H  
ATOM    850  CA  TYR    54      10.802  -6.650 -18.151  1.00  0.00           C  
ATOM    851  HA  TYR    54       9.966  -7.236 -18.435  1.00  0.00           H  
ATOM    852  CB  TYR    54      10.345  -5.693 -17.095  1.00  0.00           C  
ATOM    853  HB2 TYR    54      10.899  -4.998 -17.089  1.00  0.00           H  
ATOM    854  HB3 TYR    54       9.548  -5.383 -17.343  1.00  0.00           H  
ATOM    855  CG  TYR    54      10.185  -6.005 -15.750  1.00  0.00           C  
ATOM    856  CD1 TYR    54       9.575  -7.058 -15.403  1.00  0.00           C  
ATOM    857  HD1 TYR    54       9.192  -7.635 -16.092  1.00  0.00           H  
ATOM    858  CE1 TYR    54       9.497  -7.382 -14.154  1.00  0.00           C  
ATOM    859  HE1 TYR    54       9.065  -8.203 -13.885  1.00  0.00           H  
ATOM    860  CZ  TYR    54      10.015  -6.645 -13.246  1.00  0.00           C  
ATOM    861  OH  TYR    54       9.969  -6.967 -12.050  1.00  0.00           O  
ATOM    862  HH  TYR    54      10.476  -6.616 -11.412  1.00  0.00           H  
ATOM    863  CE2 TYR    54      10.576  -5.564 -13.588  1.00  0.00           C  
ATOM    864  HE2 TYR    54      10.952  -4.998 -12.885  1.00  0.00           H  
ATOM    865  CD2 TYR    54      10.665  -5.247 -14.835  1.00  0.00           C  
ATOM    866  HD2 TYR    54      11.118  -4.435 -15.089  1.00  0.00           H  
ATOM    867  C   TYR    54      11.223  -5.917 -19.387  1.00  0.00           C  
ATOM    868  O   TYR    54      10.423  -5.616 -20.203  1.00  0.00           O  
ATOM    869  N   SER    55      12.470  -5.669 -19.560  1.00  0.00           N  
ATOM    870  H   SER    55      13.074  -5.932 -18.854  1.00  0.00           H  
ATOM    871  CA  SER    55      13.003  -5.039 -20.719  1.00  0.00           C  
ATOM    872  HA  SER    55      12.429  -4.218 -20.945  1.00  0.00           H  
ATOM    873  CB  SER    55      14.357  -4.570 -20.453  1.00  0.00           C  
ATOM    874  HB2 SER    55      14.695  -4.390 -20.815  1.00  0.00           H  
ATOM    875  HB3 SER    55      14.548  -4.150 -20.146  1.00  0.00           H  
ATOM    876  OG  SER    55      14.941  -4.881 -20.148  1.00  0.00           O  
ATOM    877  HG  SER    55      15.014  -4.911 -19.674  1.00  0.00           H  
ATOM    878  C   SER    55      12.995  -5.872 -21.914  1.00  0.00           C  
ATOM    879  O   SER    55      12.982  -5.391 -22.971  1.00  0.00           O  
ATOM    880  N   HIE    56      12.969  -7.116 -21.768  1.00  0.00           N  
ATOM    881  H   HIE    56      12.996  -7.448 -20.880  1.00  0.00           H  
ATOM    882  CA  HIE    56      12.931  -8.013 -22.819  1.00  0.00           C  
ATOM    883  HA  HIE    56      13.387  -7.586 -23.559  1.00  0.00           H  
ATOM    884  CB  HIE    56      13.613  -9.149 -22.480  1.00  0.00           C  
ATOM    885  HB2 HIE    56      14.115  -9.027 -21.997  1.00  0.00           H  
ATOM    886  HB3 HIE    56      13.263  -9.673 -22.195  1.00  0.00           H  
ATOM    887  CG  HIE    56      14.109  -9.759 -23.140  1.00  0.00           C  
ATOM    888  ND1 HIE    56      14.800  -9.829 -23.711  1.00  0.00           N  
ATOM    889  CE1 HIE    56      15.056 -10.444 -24.173  1.00  0.00           C  
ATOM    890  HE1 HIE    56      15.573 -10.654 -24.672  1.00  0.00           H  
ATOM    891  NE2 HIE    56      14.573 -10.755 -23.925  1.00  0.00           N  
ATOM    892  HE2 HIE    56      14.638 -11.208 -24.182  1.00  0.00           H  
ATOM    893  CD2 HIE    56      13.974 -10.331 -23.274  1.00  0.00           C  
ATOM    894  HD2 HIE    56      13.493 -10.423 -22.936  1.00  0.00           H  
ATOM    895  C   HIE    56      11.651  -8.398 -23.299  1.00  0.00           C  
ATOM    896  O   HIE    56      11.433  -8.525 -24.368  1.00  0.00           O  
ATOM    897  N   HIE    57      10.795  -8.552 -22.531  1.00  0.00           N  
ATOM    898  H   HIE    57      11.034  -8.434 -21.666  1.00  0.00           H  
ATOM    899  CA  HIE    57       9.570  -9.038 -22.869  1.00  0.00           C  
ATOM    900  HA  HIE    57       9.517  -9.479 -23.729  1.00  0.00           H  
ATOM    901  CB  HIE    57       9.302  -9.924 -22.035  1.00  0.00           C  
ATOM    902  HB2 HIE    57       9.331  -9.504 -21.218  1.00  0.00           H  
ATOM    903  HB3 HIE    57       8.422 -10.298 -22.272  1.00  0.00           H  
ATOM    904  CG  HIE    57      10.129 -10.870 -21.970  1.00  0.00           C  
ATOM    905  ND1 HIE    57      10.496 -11.327 -22.541  1.00  0.00           N  
ATOM    906  CE1 HIE    57      11.228 -12.156 -22.249  1.00  0.00           C  
ATOM    907  HE1 HIE    57      11.669 -12.682 -22.543  1.00  0.00           H  
ATOM    908  NE2 HIE    57      11.334 -12.234 -21.539  1.00  0.00           N  
ATOM    909  HE2 HIE    57      11.824 -12.792 -21.202  1.00  0.00           H  
ATOM    910  CD2 HIE    57      10.649 -11.429 -21.356  1.00  0.00           C  
ATOM    911  HD2 HIE    57      10.539 -11.271 -20.832  1.00  0.00           H  
ATOM    912  C   HIE    57       8.609  -8.159 -22.973  1.00  0.00           C  
ATOM    913  O   HIE    57       7.595  -8.501 -23.259  1.00  0.00           O  
ATOM    914  N   GLU    58       8.904  -7.028 -22.771  1.00  0.00           N  
ATOM    915  H   GLU    58       9.737  -6.797 -22.536  1.00  0.00           H  
ATOM    916  CA  GLU    58       8.081  -6.117 -22.877  1.00  0.00           C  
ATOM    917  HA  GLU    58       7.378  -6.366 -22.410  1.00  0.00           H  
ATOM    918  CB  GLU    58       8.642  -4.904 -22.345  1.00  0.00           C  
ATOM    919  HB2 GLU    58       9.024  -4.988 -21.754  1.00  0.00           H  
ATOM    920  HB3 GLU    58       9.109  -4.558 -22.733  1.00  0.00           H  
ATOM    921  CG  GLU    58       8.096  -4.037 -22.064  1.00  0.00           C  
ATOM    922  HG2 GLU    58       8.036  -4.040 -22.279  1.00  0.00           H  
ATOM    923  HG3 GLU    58       7.860  -4.052 -21.942  1.00  0.00           H  
ATOM    924  CD  GLU    58       7.953  -3.132 -21.649  1.00  0.00           C  
ATOM    925  OE1 GLU    58       7.890  -2.771 -21.473  1.00  0.00           O  
ATOM    926  OE2 GLU    58       7.892  -2.747 -21.491  1.00  0.00           O  
ATOM    927  C   GLU    58       7.578  -6.031 -24.092  1.00  0.00           C  
ATOM    928  O   GLU    58       6.687  -5.701 -24.258  1.00  0.00           O  
ATOM    929  N   LYS    59       8.136  -6.351 -24.943  1.00  0.00           N  
ATOM    930  H   LYS    59       8.858  -6.607 -24.730  1.00  0.00           H  
ATOM    931  CA  LYS    59       7.805  -6.313 -26.156  1.00  0.00           C  
ATOM    932  HA  LYS    59       7.059  -5.928 -26.210  1.00  0.00           H  
ATOM    933  CB  LYS    59       8.654  -5.533 -26.593  1.00  0.00           C  
ATOM    934  HB2 LYS    59       9.029  -5.617 -26.720  1.00  0.00           H  
ATOM    935  HB3 LYS    59       8.590  -5.365 -26.960  1.00  0.00           H  
ATOM    936  CG  LYS    59       9.083  -4.851 -26.385  1.00  0.00           C  
ATOM    937  HG2 LYS    59       8.845  -4.774 -26.155  1.00  0.00           H  
ATOM    938  HG3 LYS    59       9.227  -4.996 -26.163  1.00  0.00           H  
ATOM    939  CD  LYS    59       9.652  -4.067 -26.794  1.00  0.00           C  
ATOM    940  HD2 LYS    59       9.790  -4.084 -27.055  1.00  0.00           H  
ATOM    941  HD3 LYS    59       9.590  -3.845 -26.902  1.00  0.00           H  
ATOM    942  CE  LYS    59      10.116  -3.558 -26.696  1.00  0.00           C  
ATOM    943  HE2 LYS    59      10.085  -3.528 -26.545  1.00  0.00           H  
ATOM    944  HE3 LYS    59      10.133  -3.661 -26.648  1.00  0.00           H  
ATOM    945  NZ  LYS    59      10.578  -2.980 -26.864  1.00  0.00           N  
ATOM    946  HZ1 LYS    59      10.682  -2.833 -26.907  1.00  0.00           H  
ATOM    947  HZ2 LYS    59      10.693  -2.838 -26.899  1.00  0.00           H  
ATOM    948  HZ3 LYS    59      10.701  -2.839 -26.910  1.00  0.00           H  
ATOM    949  C   LYS    59       7.551  -7.512 -26.932  1.00  0.00           C  
ATOM    950  O   LYS    59       7.341  -7.479 -28.017  1.00  0.00           O  
ATOM    951  N   ASP    60       7.576  -8.568 -26.401  1.00  0.00           N  
ATOM    952  H   ASP    60       7.750  -8.531 -25.510  1.00  0.00           H  
ATOM    953  CA  ASP    60       7.380  -9.784 -27.055  1.00  0.00           C  
ATOM    954  HA  ASP    60       7.950  -9.818 -27.847  1.00  0.00           H  
ATOM    955  CB  ASP    60       7.811 -10.820 -26.215  1.00  0.00           C  
ATOM    956  HB2 ASP    60       8.740 -10.611 -25.881  1.00  0.00           H  
ATOM    957  HB3 ASP    60       7.247 -10.839 -25.411  1.00  0.00           H  
ATOM    958  CG  ASP    60       7.788 -12.105 -26.879  1.00  0.00           C  
ATOM    959  OD1 ASP    60       7.907 -12.632 -27.060  1.00  0.00           O  
ATOM    960  OD2 ASP    60       7.671 -12.597 -27.238  1.00  0.00           O  
ATOM    961  C   ASP    60       6.044  -9.988 -27.528  1.00  0.00           C  
ATOM    962  O   ASP    60       5.200  -9.949 -26.829  1.00  0.00           O  
ATOM    963  N   THR    61       5.849 -10.245 -28.719  1.00  0.00           N  
ATOM    964  H   THR    61       6.572 -10.288 -29.235  1.00  0.00           H  
ATOM    965  CA  THR    61       4.643 -10.437 -29.332  1.00  0.00           C  
ATOM    966  HA  THR    61       4.106  -9.640 -29.111  1.00  0.00           H  
ATOM    967  CB  THR    61       4.754 -10.539 -30.718  1.00  0.00           C  
ATOM    968  HB  THR    61       4.398 -10.761 -31.019  1.00  0.00           H  
ATOM    969  CG2 THR    61       4.835  -9.982 -31.316  1.00  0.00           C  
ATOM    970 HG21 THR    61       4.849  -9.848 -31.461  1.00  0.00           H  
ATOM    971 HG22 THR    61       4.848  -9.844 -31.462  1.00  0.00           H  
ATOM    972 HG23 THR    61       4.862  -9.847 -31.477  1.00  0.00           H  
ATOM    973  OG1 THR    61       5.233 -10.860 -31.133  1.00  0.00           O  
ATOM    974  HG1 THR    61       5.345 -10.959 -31.255  1.00  0.00           H  
ATOM    975  C   THR    61       3.931 -11.550 -28.912  1.00  0.00           C  
ATOM    976  O   THR    61       2.806 -11.553 -28.964  1.00  0.00           O  
ATOM    977  N   ARG    62       4.551 -12.472 -28.437  1.00  0.00           N  
ATOM    978  H   ARG    62       5.466 -12.405 -28.399  1.00  0.00           H  
ATOM    979  CA  ARG    62       3.974 -13.539 -27.917  1.00  0.00           C  
ATOM    980  HA  ARG    62       3.277 -13.912 -28.559  1.00  0.00           H  
ATOM    981  CB  ARG    62       4.943 -14.533 -27.730  1.00  0.00           C  
ATOM    982  HB2 ARG    62       5.671 -14.256 -27.468  1.00  0.00           H  
ATOM    983  HB3 ARG    62       4.800 -15.093 -27.164  1.00  0.00           H  
ATOM    984  CG  ARG    62       5.122 -15.169 -28.642  1.00  0.00           C  
ATOM    985  HG2 ARG    62       4.461 -15.539 -28.851  1.00  0.00           H  
ATOM    986  HG3 ARG    62       5.177 -14.653 -29.230  1.00  0.00           H  
ATOM    987  CD  ARG    62       6.117 -16.029 -28.493  1.00  0.00           C  
ATOM    988  HD2 ARG    62       5.932 -16.638 -28.111  1.00  0.00           H  
ATOM    989  HD3 ARG    62       6.367 -16.353 -29.167  1.00  0.00           H  
ATOM    990  NE  ARG    62       6.972 -15.638 -27.996  1.00  0.00           N  
ATOM    991  HE  ARG    62       6.921 -14.912 -27.813  1.00  0.00           H  
ATOM    992  CZ  ARG    62       7.809 -16.133 -27.766  1.00  0.00           C  
ATOM    993  NH1 ARG    62       8.009 -17.068 -27.969  1.00  0.00           N  
ATOM    994 HH11 ARG    62       7.523 -17.453 -28.322  1.00  0.00           H  
ATOM    995 HH12 ARG    62       8.656 -17.400 -27.779  1.00  0.00           H  
ATOM    996  NH2 ARG    62       8.475 -15.682 -27.309  1.00  0.00           N  
ATOM    997 HH21 ARG    62       8.330 -14.977 -27.115  1.00  0.00           H  
ATOM    998 HH22 ARG    62       9.110 -16.049 -27.135  1.00  0.00           H  
ATOM    999  C   ARG    62       3.320 -13.202 -26.719  1.00  0.00           C  
ATOM   1000  O   ARG    62       2.474 -13.733 -26.463  1.00  0.00           O  
ATOM   1001  N   CYS    63       3.685 -12.302 -26.011  1.00  0.00           N  
ATOM   1002  H   CYS    63       4.384 -11.915 -26.281  1.00  0.00           H  
ATOM   1003  CA  CYS    63       3.104 -11.827 -24.890  1.00  0.00           C  
ATOM   1004  HA  CYS    63       2.741 -12.572 -24.411  1.00  0.00           H  
ATOM   1005  CB  CYS    63       4.086 -11.195 -24.093  1.00  0.00           C  
ATOM   1006  HB2 CYS    63       4.633 -10.781 -24.353  1.00  0.00           H  
ATOM   1007  HB3 CYS    63       3.806 -10.754 -23.644  1.00  0.00           H  
ATOM   1008  SG  CYS    63       4.809 -11.845 -23.436  1.00  0.00           S  
ATOM   1009  HG  CYS    63       5.151 -11.677 -23.627  1.00  0.00           H  
ATOM   1010  C   CYS    63       2.008 -10.978 -25.114  1.00  0.00           C  
ATOM   1011  O   CYS    63       1.109 -10.997 -24.495  1.00  0.00           O  
ATOM   1012  N   LEU    64       2.056 -10.260 -26.020  1.00  0.00           N  
ATOM   1013  H   LEU    64       2.825 -10.281 -26.471  1.00  0.00           H  
ATOM   1014  CA  LEU    64       1.064  -9.426 -26.378  1.00  0.00           C  
ATOM   1015  HA  LEU    64       0.736  -8.940 -25.573  1.00  0.00           H  
ATOM   1016  CB  LEU    64       1.582  -8.497 -27.236  1.00  0.00           C  
ATOM   1017  HB2 LEU    64       2.054  -8.849 -27.790  1.00  0.00           H  
ATOM   1018  HB3 LEU    64       0.972  -8.169 -27.656  1.00  0.00           H  
ATOM   1019  CG  LEU    64       2.255  -7.531 -26.850  1.00  0.00           C  
ATOM   1020  HG  LEU    64       2.457  -7.810 -26.492  1.00  0.00           H  
ATOM   1021  CD1 LEU    64       2.823  -7.009 -27.218  1.00  0.00           C  
ATOM   1022 HD11 LEU    64       2.947  -6.908 -27.305  1.00  0.00           H  
ATOM   1023 HD12 LEU    64       2.966  -6.877 -27.328  1.00  0.00           H  
ATOM   1024 HD13 LEU    64       2.975  -6.861 -27.283  1.00  0.00           H  
ATOM   1025  CD2 LEU    64       2.113  -6.649 -26.611  1.00  0.00           C  
ATOM   1026 HD21 LEU    64       2.100  -6.437 -26.561  1.00  0.00           H  
ATOM   1027 HD22 LEU    64       2.064  -6.443 -26.572  1.00  0.00           H  
ATOM   1028 HD23 LEU    64       2.081  -6.425 -26.521  1.00  0.00           H  
ATOM   1029  C   LEU    64      -0.066 -10.088 -26.960  1.00  0.00           C  
ATOM   1030  O   LEU    64      -0.870  -9.935 -26.930  1.00  0.00           O  
ATOM   1031  N   GLY    65      -0.143 -10.824 -27.481  1.00  0.00           N  
ATOM   1032  H   GLY    65       0.553 -10.890 -27.498  1.00  0.00           H  
ATOM   1033  CA  GLY    65      -1.170 -11.513 -28.071  1.00  0.00           C  
ATOM   1034  HA2 GLY    65      -1.196 -11.624 -28.439  1.00  0.00           H  
ATOM   1035  HA3 GLY    65      -1.255 -11.850 -27.982  1.00  0.00           H  
ATOM   1036  C   GLY    65      -2.110 -11.662 -28.345  1.00  0.00           C  
ATOM   1037  O   GLY    65      -2.385 -11.392 -28.926  1.00  0.00           O  
ATOM   1038  N   ALA    66      -2.611 -12.105 -27.938  1.00  0.00           N  
ATOM   1039  H   ALA    66      -2.346 -12.306 -27.466  1.00  0.00           H  
ATOM   1040  CA  ALA    66      -3.534 -12.316 -28.136  1.00  0.00           C  
ATOM   1041  HA  ALA    66      -3.379 -12.379 -28.694  1.00  0.00           H  
ATOM   1042  CB  ALA    66      -3.367 -13.091 -27.909  1.00  0.00           C  
ATOM   1043  HB1 ALA    66      -3.316 -13.242 -27.864  1.00  0.00           H  
ATOM   1044  HB2 ALA    66      -3.344 -13.300 -27.844  1.00  0.00           H  
ATOM   1045  HB3 ALA    66      -3.320 -13.297 -27.863  1.00  0.00           H  
ATOM   1046  C   ALA    66      -4.841 -11.708 -27.857  1.00  0.00           C  
ATOM   1047  O   ALA    66      -5.256 -10.891 -28.334  1.00  0.00           O  
ATOM   1048  N   THR    67      -5.501 -12.100 -27.080  1.00  0.00           N  
ATOM   1049  H   THR    67      -5.111 -12.769 -26.724  1.00  0.00           H  
ATOM   1050  CA  THR    67      -6.762 -11.615 -26.661  1.00  0.00           C  
ATOM   1051  HA  THR    67      -7.192 -11.085 -27.446  1.00  0.00           H  
ATOM   1052  CB  THR    67      -7.668 -12.712 -26.353  1.00  0.00           C  
ATOM   1053  HB  THR    67      -8.302 -12.525 -26.339  1.00  0.00           H  
ATOM   1054  CG2 THR    67      -7.850 -13.657 -26.872  1.00  0.00           C  
ATOM   1055 HG21 THR    67      -7.909 -13.885 -26.997  1.00  0.00           H  
ATOM   1056 HG22 THR    67      -7.897 -13.882 -27.003  1.00  0.00           H  
ATOM   1057 HG23 THR    67      -7.894 -13.893 -26.997  1.00  0.00           H  
ATOM   1058  OG1 THR    67      -7.607 -13.116 -25.579  1.00  0.00           O  
ATOM   1059  HG1 THR    67      -7.825 -13.432 -25.548  1.00  0.00           H  
ATOM   1060  C   THR    67      -6.659 -10.684 -25.513  1.00  0.00           C  
ATOM   1061  O   THR    67      -5.741 -10.751 -24.769  1.00  0.00           O  
ATOM   1062  N   ALA    68      -7.607  -9.815 -25.340  1.00  0.00           N  
ATOM   1063  H   ALA    68      -8.333  -9.808 -25.974  1.00  0.00           H  
ATOM   1064  CA  ALA    68      -7.590  -8.798 -24.340  1.00  0.00           C  
ATOM   1065  HA  ALA    68      -6.761  -8.191 -24.515  1.00  0.00           H  
ATOM   1066  CB  ALA    68      -8.802  -7.964 -24.512  1.00  0.00           C  
ATOM   1067  HB1 ALA    68      -9.107  -7.780 -24.566  1.00  0.00           H  
ATOM   1068  HB2 ALA    68      -9.091  -7.756 -24.519  1.00  0.00           H  
ATOM   1069  HB3 ALA    68      -9.077  -7.737 -24.570  1.00  0.00           H  
ATOM   1070  C   ALA    68      -7.465  -9.307 -22.932  1.00  0.00           C  
ATOM   1071  O   ALA    68      -6.790  -8.721 -22.144  1.00  0.00           O  
ATOM   1072  N   GLN    69      -8.053 -10.418 -22.617  1.00  0.00           N  
ATOM   1073  H   GLN    69      -8.613 -10.837 -23.289  1.00  0.00           H  
ATOM   1074  CA  GLN    69      -7.930 -11.048 -21.339  1.00  0.00           C  
ATOM   1075  HA  GLN    69      -8.122 -10.323 -20.597  1.00  0.00           H  
ATOM   1076  CB  GLN    69      -8.957 -12.107 -21.213  1.00  0.00           C  
ATOM   1077  HB2 GLN    69      -9.356 -12.185 -21.416  1.00  0.00           H  
ATOM   1078  HB3 GLN    69      -8.949 -12.548 -21.282  1.00  0.00           H  
ATOM   1079  CG  GLN    69      -9.492 -12.481 -20.690  1.00  0.00           C  
ATOM   1080  HG2 GLN    69      -9.491 -12.728 -20.507  1.00  0.00           H  
ATOM   1081  HG3 GLN    69      -9.653 -12.426 -20.402  1.00  0.00           H  
ATOM   1082  CD  GLN    69      -9.856 -12.634 -20.772  1.00  0.00           C  
ATOM   1083  OE1 GLN    69      -9.621 -12.621 -21.063  1.00  0.00           O  
ATOM   1084  NE2 GLN    69     -10.439 -12.785 -20.519  1.00  0.00           N  
ATOM   1085 HE21 GLN    69     -10.682 -12.888 -20.575  1.00  0.00           H  
ATOM   1086 HE22 GLN    69     -10.655 -12.803 -20.282  1.00  0.00           H  
ATOM   1087  C   GLN    69      -6.554 -11.583 -21.079  1.00  0.00           C  
ATOM   1088  O   GLN    69      -6.061 -11.441 -20.007  1.00  0.00           O  
ATOM   1089  N   GLN    70      -5.895 -12.140 -22.059  1.00  0.00           N  
ATOM   1090  H   GLN    70      -6.327 -12.202 -22.927  1.00  0.00           H  
ATOM   1091  CA  GLN    70      -4.534 -12.587 -21.946  1.00  0.00           C  
ATOM   1092  HA  GLN    70      -4.434 -13.169 -21.068  1.00  0.00           H  
ATOM   1093  CB  GLN    70      -4.172 -13.445 -23.120  1.00  0.00           C  
ATOM   1094  HB2 GLN    70      -4.412 -12.952 -23.989  1.00  0.00           H  
ATOM   1095  HB3 GLN    70      -3.157 -13.604 -23.122  1.00  0.00           H  
ATOM   1096  CG  GLN    70      -4.814 -14.754 -23.140  1.00  0.00           C  
ATOM   1097  HG2 GLN    70      -5.073 -14.988 -22.804  1.00  0.00           H  
ATOM   1098  HG3 GLN    70      -5.209 -15.004 -23.418  1.00  0.00           H  
ATOM   1099  CD  GLN    70      -4.592 -15.451 -23.259  1.00  0.00           C  
ATOM   1100  OE1 GLN    70      -4.157 -15.147 -23.342  1.00  0.00           O  
ATOM   1101  NE2 GLN    70      -4.882 -16.410 -23.271  1.00  0.00           N  
ATOM   1102 HE21 GLN    70      -4.736 -16.864 -23.353  1.00  0.00           H  
ATOM   1103 HE22 GLN    70      -5.241 -16.685 -23.209  1.00  0.00           H  
ATOM   1104  C   GLN    70      -3.580 -11.443 -21.803  1.00  0.00           C  
ATOM   1105  O   GLN    70      -2.671 -11.530 -21.030  1.00  0.00           O  
ATOM   1106  N   PHE    71      -3.812 -10.349 -22.481  1.00  0.00           N  
ATOM   1107  H   PHE    71      -4.543 -10.357 -23.127  1.00  0.00           H  
ATOM   1108  CA  PHE    71      -3.056  -9.142 -22.331  1.00  0.00           C  
ATOM   1109  HA  PHE    71      -2.034  -9.385 -22.447  1.00  0.00           H  
ATOM   1110  CB  PHE    71      -3.436  -8.197 -23.426  1.00  0.00           C  
ATOM   1111  HB2 PHE    71      -3.317  -8.649 -24.308  1.00  0.00           H  
ATOM   1112  HB3 PHE    71      -4.395  -7.975 -23.361  1.00  0.00           H  
ATOM   1113  CG  PHE    71      -2.744  -6.977 -23.501  1.00  0.00           C  
ATOM   1114  CD1 PHE    71      -2.412  -6.397 -23.554  1.00  0.00           C  
ATOM   1115  HD1 PHE    71      -2.636  -6.816 -23.524  1.00  0.00           H  
ATOM   1116  CE1 PHE    71      -1.788  -5.267 -23.651  1.00  0.00           C  
ATOM   1117  HE1 PHE    71      -1.538  -4.828 -23.694  1.00  0.00           H  
ATOM   1118  CZ  PHE    71      -1.490  -4.711 -23.701  1.00  0.00           C  
ATOM   1119  HZ  PHE    71      -1.015  -3.847 -23.781  1.00  0.00           H  
ATOM   1120  CE2 PHE    71      -1.816  -5.284 -23.651  1.00  0.00           C  
ATOM   1121  HE2 PHE    71      -1.590  -4.860 -23.693  1.00  0.00           H  
ATOM   1122  CD2 PHE    71      -2.441  -6.414 -23.553  1.00  0.00           C  
ATOM   1123  HD2 PHE    71      -2.688  -6.846 -23.524  1.00  0.00           H  
ATOM   1124  C   PHE    71      -3.213  -8.517 -20.966  1.00  0.00           C  
ATOM   1125  O   PHE    71      -2.253  -8.097 -20.384  1.00  0.00           O  
ATOM   1126  N   HIE    72      -4.395  -8.530 -20.403  1.00  0.00           N  
ATOM   1127  H   HIE    72      -5.150  -8.852 -20.934  1.00  0.00           H  
ATOM   1128  CA  HIE    72      -4.645  -8.100 -19.046  1.00  0.00           C  
ATOM   1129  HA  HIE    72      -4.285  -7.104 -18.930  1.00  0.00           H  
ATOM   1130  CB  HIE    72      -6.125  -8.081 -18.781  1.00  0.00           C  
ATOM   1131  HB2 HIE    72      -6.580  -7.435 -19.406  1.00  0.00           H  
ATOM   1132  HB3 HIE    72      -6.525  -8.984 -18.959  1.00  0.00           H  
ATOM   1133  CG  HIE    72      -6.494  -7.720 -17.476  1.00  0.00           C  
ATOM   1134  ND1 HIE    72      -6.538  -7.127 -16.819  1.00  0.00           N  
ATOM   1135  CE1 HIE    72      -6.890  -6.989 -15.712  1.00  0.00           C  
ATOM   1136  HE1 HIE    72      -7.016  -6.564 -14.982  1.00  0.00           H  
ATOM   1137  NE2 HIE    72      -7.069  -7.458 -15.646  1.00  0.00           N  
ATOM   1138  HE2 HIE    72      -7.337  -7.460 -14.915  1.00  0.00           H  
ATOM   1139  CD2 HIE    72      -6.823  -7.923 -16.749  1.00  0.00           C  
ATOM   1140  HD2 HIE    72      -6.874  -8.363 -16.998  1.00  0.00           H  
ATOM   1141  C   HIE    72      -3.905  -8.949 -18.036  1.00  0.00           C  
ATOM   1142  O   HIE    72      -3.250  -8.416 -17.181  1.00  0.00           O  
ATOM   1143  N   ARG    73      -3.937 -10.261 -18.163  1.00  0.00           N  
ATOM   1144  H   ARG    73      -4.499 -10.627 -18.877  1.00  0.00           H  
ATOM   1145  CA  ARG    73      -3.217 -11.182 -17.293  1.00  0.00           C  
ATOM   1146  HA  ARG    73      -3.450 -10.942 -16.277  1.00  0.00           H  
ATOM   1147  CB  ARG    73      -3.656 -12.604 -17.561  1.00  0.00           C  
ATOM   1148  HB2 ARG    73      -3.644 -12.798 -18.554  1.00  0.00           H  
ATOM   1149  HB3 ARG    73      -3.004 -13.242 -17.122  1.00  0.00           H  
ATOM   1150  CG  ARG    73      -4.967 -12.925 -17.054  1.00  0.00           C  
ATOM   1151  HG2 ARG    73      -5.084 -12.755 -16.402  1.00  0.00           H  
ATOM   1152  HG3 ARG    73      -5.477 -12.596 -17.365  1.00  0.00           H  
ATOM   1153  CD  ARG    73      -5.432 -13.941 -17.002  1.00  0.00           C  
ATOM   1154  HD2 ARG    73      -5.284 -14.146 -17.424  1.00  0.00           H  
ATOM   1155  HD3 ARG    73      -5.144 -14.194 -16.732  1.00  0.00           H  
ATOM   1156  NE  ARG    73      -6.440 -14.315 -16.742  1.00  0.00           N  
ATOM   1157  HE  ARG    73      -6.686 -14.128 -16.625  1.00  0.00           H  
ATOM   1158  CZ  ARG    73      -7.060 -14.896 -16.630  1.00  0.00           C  
ATOM   1159  NH1 ARG    73      -6.860 -15.213 -16.749  1.00  0.00           N  
ATOM   1160 HH11 ARG    73      -6.216 -15.029 -16.926  1.00  0.00           H  
ATOM   1161 HH12 ARG    73      -7.359 -15.660 -16.648  1.00  0.00           H  
ATOM   1162  NH2 ARG    73      -7.915 -15.174 -16.391  1.00  0.00           N  
ATOM   1163 HH21 ARG    73      -8.101 -14.957 -16.284  1.00  0.00           H  
ATOM   1164 HH22 ARG    73      -8.376 -15.619 -16.301  1.00  0.00           H  
ATOM   1165  C   ARG    73      -1.718 -11.046 -17.396  1.00  0.00           C  
ATOM   1166  O   ARG    73      -1.057 -11.127 -16.393  1.00  0.00           O  
ATOM   1167  N   HIE    74      -1.184 -10.765 -18.565  1.00  0.00           N  
ATOM   1168  H   HIE    74      -1.783 -10.754 -19.346  1.00  0.00           H  
ATOM   1169  CA  HIE    74       0.214 -10.425 -18.761  1.00  0.00           C  
ATOM   1170  HA  HIE    74       0.824 -11.212 -18.359  1.00  0.00           H  
ATOM   1171  CB  HIE    74       0.507 -10.321 -20.246  1.00  0.00           C  
ATOM   1172  HB2 HIE    74       0.458 -11.276 -20.669  1.00  0.00           H  
ATOM   1173  HB3 HIE    74      -0.225  -9.738 -20.715  1.00  0.00           H  
ATOM   1174  CG  HIE    74       1.798  -9.744 -20.598  1.00  0.00           C  
ATOM   1175  ND1 HIE    74       2.483  -9.560 -20.840  1.00  0.00           N  
ATOM   1176  CE1 HIE    74       3.556  -9.039 -21.122  1.00  0.00           C  
ATOM   1177  HE1 HIE    74       4.292  -8.784 -21.362  1.00  0.00           H  
ATOM   1178  NE2 HIE    74       3.579  -8.886 -21.069  1.00  0.00           N  
ATOM   1179  HE2 HIE    74       4.284  -8.523 -21.253  1.00  0.00           H  
ATOM   1180  CD2 HIE    74       2.479  -9.325 -20.738  1.00  0.00           C  
ATOM   1181  HD2 HIE    74       2.201  -9.342 -20.613  1.00  0.00           H  
ATOM   1182  C   HIE    74       0.597  -9.160 -18.016  1.00  0.00           C  
ATOM   1183  O   HIE    74       1.521  -9.182 -17.234  1.00  0.00           O  
ATOM   1184  N   LYS    75      -0.152  -8.081 -18.176  1.00  0.00           N  
ATOM   1185  H   LYS    75      -0.895  -8.128 -18.824  1.00  0.00           H  
ATOM   1186  CA  LYS    75       0.080  -6.825 -17.476  1.00  0.00           C  
ATOM   1187  HA  LYS    75       1.085  -6.516 -17.662  1.00  0.00           H  
ATOM   1188  CB  LYS    75      -0.861  -5.759 -18.003  1.00  0.00           C  
ATOM   1189  HB2 LYS    75      -1.637  -6.027 -18.200  1.00  0.00           H  
ATOM   1190  HB3 LYS    75      -1.010  -5.149 -17.449  1.00  0.00           H  
ATOM   1191  CG  LYS    75      -0.558  -5.125 -19.004  1.00  0.00           C  
ATOM   1192  HG2 LYS    75      -0.060  -5.027 -18.968  1.00  0.00           H  
ATOM   1193  HG3 LYS    75      -0.535  -5.416 -19.445  1.00  0.00           H  
ATOM   1194  CD  LYS    75      -0.963  -4.208 -19.472  1.00  0.00           C  
ATOM   1195  HD2 LYS    75      -1.072  -3.927 -19.331  1.00  0.00           H  
ATOM   1196  HD3 LYS    75      -0.912  -4.091 -19.638  1.00  0.00           H  
ATOM   1197  CE  LYS    75      -1.282  -3.837 -19.920  1.00  0.00           C  
ATOM   1198  HE2 LYS    75      -1.241  -4.165 -20.167  1.00  0.00           H  
ATOM   1199  HE3 LYS    75      -1.425  -3.889 -19.740  1.00  0.00           H  
ATOM   1200  NZ  LYS    75      -1.459  -2.989 -20.261  1.00  0.00           N  
ATOM   1201  HZ1 LYS    75      -1.495  -2.771 -20.355  1.00  0.00           H  
ATOM   1202  HZ2 LYS    75      -1.509  -2.784 -20.343  1.00  0.00           H  
ATOM   1203  HZ3 LYS    75      -1.505  -2.778 -20.333  1.00  0.00           H  
ATOM   1204  C   LYS    75      -0.031  -6.963 -15.970  1.00  0.00           C  
ATOM   1205  O   LYS    75       0.794  -6.433 -15.260  1.00  0.00           O  
ATOM   1206  N   GLN    76      -0.989  -7.718 -15.480  1.00  0.00           N  
ATOM   1207  H   GLN    76      -1.649  -8.089 -16.117  1.00  0.00           H  
ATOM   1208  CA  GLN    76      -1.153  -7.991 -14.065  1.00  0.00           C  
ATOM   1209  HA  GLN    76      -1.137  -7.051 -13.547  1.00  0.00           H  
ATOM   1210  CB  GLN    76      -2.503  -8.640 -13.825  1.00  0.00           C  
ATOM   1211  HB2 GLN    76      -2.954  -8.635 -14.421  1.00  0.00           H  
ATOM   1212  HB3 GLN    76      -2.504  -9.387 -13.649  1.00  0.00           H  
ATOM   1213  CG  GLN    76      -3.270  -8.320 -13.024  1.00  0.00           C  
ATOM   1214  HG2 GLN    76      -3.760  -8.402 -13.252  1.00  0.00           H  
ATOM   1215  HG3 GLN    76      -3.192  -8.772 -12.735  1.00  0.00           H  
ATOM   1216  CD  GLN    76      -3.531  -7.308 -12.307  1.00  0.00           C  
ATOM   1217  OE1 GLN    76      -3.642  -6.724 -12.163  1.00  0.00           O  
ATOM   1218  NE2 GLN    76      -3.638  -7.058 -11.835  1.00  0.00           N  
ATOM   1219 HE21 GLN    76      -3.830  -6.402 -11.365  1.00  0.00           H  
ATOM   1220 HE22 GLN    76      -3.560  -7.525 -11.930  1.00  0.00           H  
ATOM   1221  C   GLN    76      -0.015  -8.827 -13.488  1.00  0.00           C  
ATOM   1222  O   GLN    76       0.437  -8.542 -12.398  1.00  0.00           O  
ATOM   1223  N   LEU    77       0.502  -9.806 -14.219  1.00  0.00           N  
ATOM   1224  H   LEU    77       0.081 -10.014 -15.091  1.00  0.00           H  
ATOM   1225  CA  LEU    77       1.685 -10.566 -13.833  1.00  0.00           C  
ATOM   1226  HA  LEU    77       1.507 -10.991 -12.864  1.00  0.00           H  
ATOM   1227  CB  LEU    77       1.901 -11.712 -14.821  1.00  0.00           C  
ATOM   1228  HB2 LEU    77       1.025 -12.280 -14.882  1.00  0.00           H  
ATOM   1229  HB3 LEU    77       2.057 -11.314 -15.769  1.00  0.00           H  
ATOM   1230  CG  LEU    77       3.037 -12.630 -14.498  1.00  0.00           C  
ATOM   1231  HG  LEU    77       3.595 -12.250 -13.818  1.00  0.00           H  
ATOM   1232  CD1 LEU    77       2.652 -13.851 -14.062  1.00  0.00           C  
ATOM   1233 HD11 LEU    77       2.563 -14.159 -13.959  1.00  0.00           H  
ATOM   1234 HD12 LEU    77       2.566 -14.146 -13.941  1.00  0.00           H  
ATOM   1235 HD13 LEU    77       2.546 -14.141 -13.955  1.00  0.00           H  
ATOM   1236  CD2 LEU    77       3.850 -12.903 -15.540  1.00  0.00           C  
ATOM   1237 HD21 LEU    77       4.061 -12.962 -15.796  1.00  0.00           H  
ATOM   1238 HD22 LEU    77       4.053 -12.974 -15.786  1.00  0.00           H  
ATOM   1239 HD23 LEU    77       4.040 -12.966 -15.790  1.00  0.00           H  
ATOM   1240  C   LEU    77       2.905  -9.663 -13.702  1.00  0.00           C  
ATOM   1241  O   LEU    77       3.571  -9.694 -12.686  1.00  0.00           O  
ATOM   1242  N   ILE    78       3.163  -8.803 -14.675  1.00  0.00           N  
ATOM   1243  H   ILE    78       2.582  -8.826 -15.480  1.00  0.00           H  
ATOM   1244  CA  ILE    78       4.268  -7.848 -14.631  1.00  0.00           C  
ATOM   1245  HA  ILE    78       5.177  -8.395 -14.446  1.00  0.00           H  
ATOM   1246  CB  ILE    78       4.415  -7.135 -15.977  1.00  0.00           C  
ATOM   1247  HB  ILE    78       3.470  -6.717 -16.233  1.00  0.00           H  
ATOM   1248  CG2 ILE    78       5.402  -5.992 -15.908  1.00  0.00           C  
ATOM   1249 HG21 ILE    78       5.630  -5.706 -15.875  1.00  0.00           H  
ATOM   1250 HG22 ILE    78       5.653  -5.715 -15.900  1.00  0.00           H  
ATOM   1251 HG23 ILE    78       5.626  -5.697 -15.909  1.00  0.00           H  
ATOM   1252  CG1 ILE    78       4.803  -8.086 -17.096  1.00  0.00           C  
ATOM   1253 HG12 ILE    78       4.554  -8.687 -17.083  1.00  0.00           H  
ATOM   1254 HG13 ILE    78       4.604  -7.932 -17.712  1.00  0.00           H  
ATOM   1255  CD1 ILE    78       5.742  -8.470 -17.489  1.00  0.00           C  
ATOM   1256 HD11 ILE    78       5.962  -8.575 -17.579  1.00  0.00           H  
ATOM   1257 HD12 ILE    78       5.960  -8.573 -17.597  1.00  0.00           H  
ATOM   1258 HD13 ILE    78       5.982  -8.560 -17.598  1.00  0.00           H  
ATOM   1259  C   ILE    78       4.126  -6.877 -13.460  1.00  0.00           C  
ATOM   1260  O   ILE    78       5.096  -6.629 -12.768  1.00  0.00           O  
ATOM   1261  N   ARG    79       2.922  -6.395 -13.166  1.00  0.00           N  
ATOM   1262  H   ARG    79       2.176  -6.621 -13.781  1.00  0.00           H  
ATOM   1263  CA  ARG    79       2.635  -5.549 -12.007  1.00  0.00           C  
ATOM   1264  HA  ARG    79       3.292  -4.700 -12.036  1.00  0.00           H  
ATOM   1265  CB  ARG    79       1.201  -5.041 -12.088  1.00  0.00           C  
ATOM   1266  HB2 ARG    79       0.794  -5.219 -12.631  1.00  0.00           H  
ATOM   1267  HB3 ARG    79       0.790  -5.234 -11.589  1.00  0.00           H  
ATOM   1268  CG  ARG    79       0.854  -4.014 -12.111  1.00  0.00           C  
ATOM   1269  HG2 ARG    79       1.273  -3.808 -11.570  1.00  0.00           H  
ATOM   1270  HG3 ARG    79       1.217  -3.804 -12.633  1.00  0.00           H  
ATOM   1271  CD  ARG    79      -0.555  -3.550 -12.176  1.00  0.00           C  
ATOM   1272  HD2 ARG    79      -0.637  -2.876 -12.955  1.00  0.00           H  
ATOM   1273  HD3 ARG    79      -1.154  -4.361 -12.399  1.00  0.00           H  
ATOM   1274  NE  ARG    79      -1.013  -2.931 -10.954  1.00  0.00           N  
ATOM   1275  HE  ARG    79      -0.881  -2.655 -10.481  1.00  0.00           H  
ATOM   1276  CZ  ARG    79      -1.554  -2.722 -10.372  1.00  0.00           C  
ATOM   1277  NH1 ARG    79      -1.799  -3.013 -10.835  1.00  0.00           N  
ATOM   1278 HH11 ARG    79      -1.616  -3.386 -11.696  1.00  0.00           H  
ATOM   1279 HH12 ARG    79      -2.178  -2.866 -10.313  1.00  0.00           H  
ATOM   1280  NH2 ARG    79      -1.857  -2.210  -9.267  1.00  0.00           N  
ATOM   1281 HH21 ARG    79      -1.699  -1.963  -8.866  1.00  0.00           H  
ATOM   1282 HH22 ARG    79      -2.251  -2.069  -8.823  1.00  0.00           H  
ATOM   1283  C   ARG    79       2.916  -6.236 -10.677  1.00  0.00           C  
ATOM   1284  O   ARG    79       3.376  -5.594  -9.772  1.00  0.00           O  
ATOM   1285  N   PHE    80       2.695  -7.527 -10.547  1.00  0.00           N  
ATOM   1286  H   PHE    80       2.277  -7.996 -11.303  1.00  0.00           H  
ATOM   1287  CA  PHE    80       3.091  -8.288  -9.366  1.00  0.00           C  
ATOM   1288  HA  PHE    80       2.896  -7.692  -8.491  1.00  0.00           H  
ATOM   1289  CB  PHE    80       2.262  -9.558  -9.250  1.00  0.00           C  
ATOM   1290  HB2 PHE    80       2.356 -10.109 -10.162  1.00  0.00           H  
ATOM   1291  HB3 PHE    80       2.680 -10.153  -8.463  1.00  0.00           H  
ATOM   1292  CG  PHE    80       0.801  -9.385  -8.945  1.00  0.00           C  
ATOM   1293  CD1 PHE    80       0.381  -8.609  -7.931  1.00  0.00           C  
ATOM   1294  HD1 PHE    80       1.087  -8.122  -7.365  1.00  0.00           H  
ATOM   1295  CE1 PHE    80      -0.965  -8.466  -7.638  1.00  0.00           C  
ATOM   1296  HE1 PHE    80      -1.282  -7.872  -6.863  1.00  0.00           H  
ATOM   1297  CZ  PHE    80      -1.902  -9.099  -8.352  1.00  0.00           C  
ATOM   1298  HZ  PHE    80      -2.930  -8.987  -8.126  1.00  0.00           H  
ATOM   1299  CE2 PHE    80      -1.492  -9.891  -9.353  1.00  0.00           C  
ATOM   1300  HE2 PHE    80      -2.212 -10.384  -9.891  1.00  0.00           H  
ATOM   1301  CD2 PHE    80      -0.146 -10.038  -9.646  1.00  0.00           C  
ATOM   1302  HD2 PHE    80       0.159 -10.649 -10.412  1.00  0.00           H  
ATOM   1303  C   PHE    80       4.590  -8.593  -9.322  1.00  0.00           C  
ATOM   1304  O   PHE    80       5.169  -8.522  -8.256  1.00  0.00           O  
ATOM   1305  N   LEU    81       5.255  -8.854 -10.443  1.00  0.00           N  
ATOM   1306  H   LEU    81       4.740  -8.925 -11.288  1.00  0.00           H  
ATOM   1307  CA  LEU    81       6.710  -9.023 -10.484  1.00  0.00           C  
ATOM   1308  HA  LEU    81       6.987  -9.776  -9.763  1.00  0.00           H  
ATOM   1309  CB  LEU    81       7.172  -9.490 -11.867  1.00  0.00           C  
ATOM   1310  HB2 LEU    81       6.797  -8.822 -12.589  1.00  0.00           H  
ATOM   1311  HB3 LEU    81       8.222  -9.427 -11.898  1.00  0.00           H  
ATOM   1312  CG  LEU    81       6.806 -10.886 -12.278  1.00  0.00           C  
ATOM   1313  HG  LEU    81       5.864 -10.966 -12.191  1.00  0.00           H  
ATOM   1314  CD1 LEU    81       7.131 -11.189 -13.588  1.00  0.00           C  
ATOM   1315 HD11 LEU    81       7.190 -11.274 -13.909  1.00  0.00           H  
ATOM   1316 HD12 LEU    81       7.200 -11.245 -13.911  1.00  0.00           H  
ATOM   1317 HD13 LEU    81       7.218 -11.272 -13.903  1.00  0.00           H  
ATOM   1318  CD2 LEU    81       7.389 -11.919 -11.567  1.00  0.00           C  
ATOM   1319 HD21 LEU    81       7.516 -12.176 -11.395  1.00  0.00           H  
ATOM   1320 HD22 LEU    81       7.529 -12.168 -11.397  1.00  0.00           H  
ATOM   1321 HD23 LEU    81       7.528 -12.173 -11.390  1.00  0.00           H  
ATOM   1322  C   LEU    81       7.446  -7.747 -10.063  1.00  0.00           C  
ATOM   1323  O   LEU    81       8.360  -7.820  -9.261  1.00  0.00           O  
ATOM   1324  N   LYS    82       6.978  -6.578 -10.496  1.00  0.00           N  
ATOM   1325  H   LYS    82       6.260  -6.607 -11.184  1.00  0.00           H  
ATOM   1326  CA  LYS    82       7.482  -5.260 -10.090  1.00  0.00           C  
ATOM   1327  HA  LYS    82       8.553  -5.271 -10.192  1.00  0.00           H  
ATOM   1328  CB  LYS    82       6.917  -4.185 -11.017  1.00  0.00           C  
ATOM   1329  HB2 LYS    82       5.876  -4.306 -11.116  1.00  0.00           H  
ATOM   1330  HB3 LYS    82       7.090  -3.233 -10.598  1.00  0.00           H  
ATOM   1331  CG  LYS    82       7.547  -4.202 -12.373  1.00  0.00           C  
ATOM   1332  HG2 LYS    82       8.551  -4.039 -12.264  1.00  0.00           H  
ATOM   1333  HG3 LYS    82       7.418  -5.124 -12.810  1.00  0.00           H  
ATOM   1334  CD  LYS    82       7.007  -3.175 -13.287  1.00  0.00           C  
ATOM   1335  HD2 LYS    82       6.138  -3.317 -13.464  1.00  0.00           H  
ATOM   1336  HD3 LYS    82       7.058  -2.356 -12.918  1.00  0.00           H  
ATOM   1337  CE  LYS    82       7.609  -3.096 -14.465  1.00  0.00           C  
ATOM   1338  HE2 LYS    82       8.473  -2.992 -14.290  1.00  0.00           H  
ATOM   1339  HE3 LYS    82       7.539  -3.907 -14.824  1.00  0.00           H  
ATOM   1340  NZ  LYS    82       7.158  -2.107 -15.344  1.00  0.00           N  
ATOM   1341  HZ1 LYS    82       7.050  -1.851 -15.548  1.00  0.00           H  
ATOM   1342  HZ2 LYS    82       7.060  -1.862 -15.577  1.00  0.00           H  
ATOM   1343  HZ3 LYS    82       7.030  -1.875 -15.564  1.00  0.00           H  
ATOM   1344  C   LYS    82       7.231  -4.905  -8.627  1.00  0.00           C  
ATOM   1345  O   LYS    82       7.755  -3.947  -8.148  1.00  0.00           O  
ATOM   1346  N   ARG    83       6.443  -5.667  -7.909  1.00  0.00           N  
ATOM   1347  H   ARG    83       6.011  -6.384  -8.403  1.00  0.00           H  
ATOM   1348  CA  ARG    83       6.281  -5.631  -6.452  1.00  0.00           C  
ATOM   1349  HA  ARG    83       6.663  -4.704  -6.075  1.00  0.00           H  
ATOM   1350  CB  ARG    83       4.812  -5.717  -6.106  1.00  0.00           C  
ATOM   1351  HB2 ARG    83       4.352  -6.245  -6.575  1.00  0.00           H  
ATOM   1352  HB3 ARG    83       4.709  -5.987  -5.345  1.00  0.00           H  
ATOM   1353  CG  ARG    83       4.093  -4.715  -6.130  1.00  0.00           C  
ATOM   1354  HG2 ARG    83       4.531  -4.193  -5.682  1.00  0.00           H  
ATOM   1355  HG3 ARG    83       4.167  -4.467  -6.879  1.00  0.00           H  
ATOM   1356  CD  ARG    83       2.685  -4.738  -5.716  1.00  0.00           C  
ATOM   1357  HD2 ARG    83       2.505  -5.465  -5.250  1.00  0.00           H  
ATOM   1358  HD3 ARG    83       2.551  -4.065  -5.183  1.00  0.00           H  
ATOM   1359  NE  ARG    83       1.754  -4.673  -6.621  1.00  0.00           N  
ATOM   1360  HE  ARG    83       2.054  -4.593  -7.446  1.00  0.00           H  
ATOM   1361  CZ  ARG    83       0.543  -4.699  -6.498  1.00  0.00           C  
ATOM   1362  NH1 ARG    83       0.006  -4.755  -5.488  1.00  0.00           N  
ATOM   1363 HH11 ARG    83       0.489  -4.708  -4.721  1.00  0.00           H  
ATOM   1364 HH12 ARG    83      -0.912  -4.773  -5.451  1.00  0.00           H  
ATOM   1365  NH2 ARG    83      -0.168  -4.664  -7.416  1.00  0.00           N  
ATOM   1366 HH21 ARG    83       0.189  -4.603  -8.195  1.00  0.00           H  
ATOM   1367 HH22 ARG    83      -1.089  -4.673  -7.322  1.00  0.00           H  
ATOM   1368  C   ARG    83       7.080  -6.706  -5.740  1.00  0.00           C  
ATOM   1369  O   ARG    83       7.441  -6.533  -4.610  1.00  0.00           O  
ATOM   1370  N   LEU    84       7.366  -7.809  -6.385  1.00  0.00           N  
ATOM   1371  H   LEU    84       7.011  -7.890  -7.292  1.00  0.00           H  
ATOM   1372  CA  LEU    84       8.182  -8.902  -5.871  1.00  0.00           C  
ATOM   1373  HA  LEU    84       7.855  -9.130  -4.870  1.00  0.00           H  
ATOM   1374  CB  LEU    84       7.958 -10.136  -6.752  1.00  0.00           C  
ATOM   1375  HB2 LEU    84       6.912 -10.343  -6.809  1.00  0.00           H  
ATOM   1376  HB3 LEU    84       8.284  -9.904  -7.742  1.00  0.00           H  
ATOM   1377  CG  LEU    84       8.681 -11.403  -6.320  1.00  0.00           C  
ATOM   1378  HG  LEU    84       9.709 -11.211  -6.276  1.00  0.00           H  
ATOM   1379  CD1 LEU    84       8.241 -11.907  -5.000  1.00  0.00           C  
ATOM   1380 HD11 LEU    84       8.118 -12.034  -4.687  1.00  0.00           H  
ATOM   1381 HD12 LEU    84       8.157 -12.047  -4.677  1.00  0.00           H  
ATOM   1382 HD13 LEU    84       8.145 -12.009  -4.665  1.00  0.00           H  
ATOM   1383  CD2 LEU    84       8.466 -12.491  -7.311  1.00  0.00           C  
ATOM   1384 HD21 LEU    84       8.409 -12.755  -7.544  1.00  0.00           H  
ATOM   1385 HD22 LEU    84       8.421 -12.745  -7.562  1.00  0.00           H  
ATOM   1386 HD23 LEU    84       8.430 -12.765  -7.553  1.00  0.00           H  
ATOM   1387  C   LEU    84       9.655  -8.520  -5.784  1.00  0.00           C  
ATOM   1388  O   LEU    84      10.267  -8.700  -4.748  1.00  0.00           O  
ATOM   1389  N   ASP    85      10.222  -7.972  -6.848  1.00  0.00           N  
ATOM   1390  H   ASP    85       9.656  -7.800  -7.648  1.00  0.00           H  
ATOM   1391  CA  ASP    85      11.648  -7.676  -6.936  1.00  0.00           C  
ATOM   1392  HA  ASP    85      12.182  -8.579  -6.691  1.00  0.00           H  
ATOM   1393  CB  ASP    85      12.035  -7.321  -8.371  1.00  0.00           C  
ATOM   1394  HB2 ASP    85      13.078  -7.131  -8.395  1.00  0.00           H  
ATOM   1395  HB3 ASP    85      11.855  -8.173  -8.979  1.00  0.00           H  
ATOM   1396  CG  ASP    85      11.337  -6.153  -9.021  1.00  0.00           C  
ATOM   1397  OD1 ASP    85      10.924  -5.477  -8.784  1.00  0.00           O  
ATOM   1398  OD2 ASP    85      11.260  -5.863  -9.798  1.00  0.00           O  
ATOM   1399  C   ASP    85      12.110  -6.632  -5.916  1.00  0.00           C  
ATOM   1400  O   ASP    85      13.132  -6.818  -5.279  1.00  0.00           O  
ATOM   1401  N   ARG    86      11.327  -5.589  -5.674  1.00  0.00           N  
ATOM   1402  H   ARG    86      10.580  -5.452  -6.311  1.00  0.00           H  
ATOM   1403  CA  ARG    86      11.600  -4.572  -4.658  1.00  0.00           C  
ATOM   1404  HA  ARG    86      12.583  -4.178  -4.829  1.00  0.00           H  
ATOM   1405  CB  ARG    86      10.607  -3.427  -4.779  1.00  0.00           C  
ATOM   1406  HB2 ARG    86       9.756  -3.737  -4.723  1.00  0.00           H  
ATOM   1407  HB3 ARG    86      10.713  -2.836  -4.085  1.00  0.00           H  
ATOM   1408  CG  ARG    86      10.637  -2.639  -5.893  1.00  0.00           C  
ATOM   1409  HG2 ARG    86      11.405  -2.549  -6.047  1.00  0.00           H  
ATOM   1410  HG3 ARG    86      10.352  -3.093  -6.471  1.00  0.00           H  
ATOM   1411  CD  ARG    86      10.053  -1.361  -6.067  1.00  0.00           C  
ATOM   1412  HD2 ARG    86      10.747  -0.734  -5.879  1.00  0.00           H  
ATOM   1413  HD3 ARG    86       9.870  -1.290  -7.001  1.00  0.00           H  
ATOM   1414  NE  ARG    86       8.888  -1.009  -5.279  1.00  0.00           N  
ATOM   1415  HE  ARG    86       9.056  -0.607  -4.395  1.00  0.00           H  
ATOM   1416  CZ  ARG    86       7.643  -1.052  -5.635  1.00  0.00           C  
ATOM   1417  NH1 ARG    86       7.241  -1.578  -6.715  1.00  0.00           N  
ATOM   1418 HH11 ARG    86       7.867  -2.052  -7.298  1.00  0.00           H  
ATOM   1419 HH12 ARG    86       6.302  -1.515  -6.963  1.00  0.00           H  
ATOM   1420  NH2 ARG    86       6.743  -0.558  -4.886  1.00  0.00           N  
ATOM   1421 HH21 ARG    86       7.013  -0.119  -4.044  1.00  0.00           H  
ATOM   1422 HH22 ARG    86       5.795  -0.600  -5.140  1.00  0.00           H  
ATOM   1423  C   ARG    86      11.633  -5.132  -3.245  1.00  0.00           C  
ATOM   1424  O   ARG    86      12.529  -4.795  -2.491  1.00  0.00           O  
ATOM   1425  N   ASN    87      10.717  -6.021  -2.896  1.00  0.00           N  
ATOM   1426  H   ASN    87      10.037  -6.277  -3.570  1.00  0.00           H  
ATOM   1427  CA  ASN    87      10.725  -6.693  -1.602  1.00  0.00           C  
ATOM   1428  HA  ASN    87      10.937  -5.957  -0.839  1.00  0.00           H  
ATOM   1429  CB  ASN    87       9.349  -7.292  -1.309  1.00  0.00           C  
ATOM   1430  HB2 ASN    87       8.894  -7.622  -2.203  1.00  0.00           H  
ATOM   1431  HB3 ASN    87       9.476  -8.134  -0.690  1.00  0.00           H  
ATOM   1432  CG  ASN    87       8.398  -6.397  -0.575  1.00  0.00           C  
ATOM   1433  OD1 ASN    87       8.731  -5.373  -0.043  1.00  0.00           O  
ATOM   1434  ND2 ASN    87       7.178  -6.788  -0.487  1.00  0.00           N  
ATOM   1435 HD21 ASN    87       6.537  -6.231   0.026  1.00  0.00           H  
ATOM   1436 HD22 ASN    87       6.883  -7.591  -0.971  1.00  0.00           H  
ATOM   1437  C   ASN    87      11.849  -7.725  -1.473  1.00  0.00           C  
ATOM   1438  O   ASN    87      12.437  -7.816  -0.413  1.00  0.00           O  
ATOM   1439  N   LEU    88      12.213  -8.447  -2.529  1.00  0.00           N  
ATOM   1440  H   LEU    88      11.686  -8.357  -3.367  1.00  0.00           H  
ATOM   1441  CA  LEU    88      13.381  -9.331  -2.527  1.00  0.00           C  
ATOM   1442  HA  LEU    88      13.297 -10.012  -1.696  1.00  0.00           H  
ATOM   1443  CB  LEU    88      13.445 -10.136  -3.826  1.00  0.00           C  
ATOM   1444  HB2 LEU    88      13.329  -9.456  -4.644  1.00  0.00           H  
ATOM   1445  HB3 LEU    88      14.421 -10.573  -3.910  1.00  0.00           H  
ATOM   1446  CG  LEU    88      12.423 -11.250  -3.979  1.00  0.00           C  
ATOM   1447  HG  LEU    88      11.450 -10.865  -3.809  1.00  0.00           H  
ATOM   1448  CD1 LEU    88      12.479 -11.803  -5.373  1.00  0.00           C  
ATOM   1449 HD11 LEU    88      12.511 -11.937  -5.710  1.00  0.00           H  
ATOM   1450 HD12 LEU    88      12.470 -11.953  -5.708  1.00  0.00           H  
ATOM   1451 HD13 LEU    88      12.479 -11.910  -5.715  1.00  0.00           H  
ATOM   1452  CD2 LEU    88      12.657 -12.384  -3.038  1.00  0.00           C  
ATOM   1453 HD21 LEU    88      12.720 -12.666  -2.815  1.00  0.00           H  
ATOM   1454 HD22 LEU    88      12.708 -12.651  -2.797  1.00  0.00           H  
ATOM   1455 HD23 LEU    88      12.695 -12.664  -2.814  1.00  0.00           H  
ATOM   1456  C   LEU    88      14.687  -8.566  -2.315  1.00  0.00           C  
ATOM   1457  O   LEU    88      15.519  -8.995  -1.539  1.00  0.00           O  
ATOM   1458  N   TRP    89      14.847  -7.408  -2.940  1.00  0.00           N  
ATOM   1459  H   TRP    89      14.157  -7.135  -3.602  1.00  0.00           H  
ATOM   1460  CA  TRP    89      15.979  -6.514  -2.717  1.00  0.00           C  
ATOM   1461  HA  TRP    89      16.888  -7.068  -2.878  1.00  0.00           H  
ATOM   1462  CB  TRP    89      15.922  -5.382  -3.730  1.00  0.00           C  
ATOM   1463  HB2 TRP    89      15.538  -5.600  -4.515  1.00  0.00           H  
ATOM   1464  HB3 TRP    89      15.424  -4.719  -3.443  1.00  0.00           H  
ATOM   1465  CG  TRP    89      16.982  -4.814  -4.139  1.00  0.00           C  
ATOM   1466  CD1 TRP    89      17.462  -4.138  -3.649  1.00  0.00           C  
ATOM   1467  HD1 TRP    89      17.133  -3.924  -2.901  1.00  0.00           H  
ATOM   1468  NE1 TRP    89      18.438  -3.757  -4.252  1.00  0.00           N  
ATOM   1469  HE1 TRP    89      18.934  -3.235  -4.036  1.00  0.00           H  
ATOM   1470  CE2 TRP    89      18.643  -4.176  -5.160  1.00  0.00           C  
ATOM   1471  CZ2 TRP    89      19.511  -4.045  -5.994  1.00  0.00           C  
ATOM   1472  HZ2 TRP    89      20.193  -3.528  -5.993  1.00  0.00           H  
ATOM   1473  CH2 TRP    89      19.478  -4.598  -6.827  1.00  0.00           C  
ATOM   1474  HH2 TRP    89      20.137  -4.509  -7.475  1.00  0.00           H  
ATOM   1475  CZ3 TRP    89      18.579  -5.267  -6.818  1.00  0.00           C  
ATOM   1476  HZ3 TRP    89      18.554  -5.690  -7.461  1.00  0.00           H  
ATOM   1477  CE3 TRP    89      17.714  -5.392  -5.972  1.00  0.00           C  
ATOM   1478  HE3 TRP    89      17.033  -5.908  -5.970  1.00  0.00           H  
ATOM   1479  CD2 TRP    89      17.723  -4.853  -5.117  1.00  0.00           C  
ATOM   1480  C   TRP    89      16.032  -5.977  -1.287  1.00  0.00           C  
ATOM   1481  O   TRP    89      17.098  -5.864  -0.716  1.00  0.00           O  
ATOM   1482  N   GLY    90      14.891  -5.708  -0.679  1.00  0.00           N  
ATOM   1483  H   GLY    90      14.062  -5.788  -1.212  1.00  0.00           H  
ATOM   1484  CA  GLY    90      14.777  -5.331   0.720  1.00  0.00           C  
ATOM   1485  HA2 GLY    90      15.400  -4.491   0.918  1.00  0.00           H  
ATOM   1486  HA3 GLY    90      13.768  -5.053   0.912  1.00  0.00           H  
ATOM   1487  C   GLY    90      15.139  -6.436   1.688  1.00  0.00           C  
ATOM   1488  O   GLY    90      15.849  -6.200   2.632  1.00  0.00           O  
ATOM   1489  N   LEU    91      14.712  -7.653   1.429  1.00  0.00           N  
ATOM   1490  H   LEU    91      14.107  -7.767   0.658  1.00  0.00           H  
ATOM   1491  CA  LEU    91      15.060  -8.829   2.206  1.00  0.00           C  
ATOM   1492  HA  LEU    91      14.879  -8.608   3.241  1.00  0.00           H  
ATOM   1493  CB  LEU    91      14.160  -9.979   1.778  1.00  0.00           C  
ATOM   1494  HB2 LEU    91      13.455  -9.740   1.504  1.00  0.00           H  
ATOM   1495  HB3 LEU    91      14.466 -10.372   1.172  1.00  0.00           H  
ATOM   1496  CG  LEU    91      13.781 -10.939   2.475  1.00  0.00           C  
ATOM   1497  HG  LEU    91      14.344 -11.015   2.378  1.00  0.00           H  
ATOM   1498  CD1 LEU    91      13.282 -11.152   3.372  1.00  0.00           C  
ATOM   1499 HD11 LEU    91      13.185 -11.215   3.610  1.00  0.00           H  
ATOM   1500 HD12 LEU    91      13.145 -11.189   3.596  1.00  0.00           H  
ATOM   1501 HD13 LEU    91      13.165 -11.207   3.573  1.00  0.00           H  
ATOM   1502  CD2 LEU    91      13.098 -11.655   2.395  1.00  0.00           C  
ATOM   1503 HD21 LEU    91      12.950 -11.829   2.375  1.00  0.00           H  
ATOM   1504 HD22 LEU    91      12.922 -11.824   2.377  1.00  0.00           H  
ATOM   1505 HD23 LEU    91      12.931 -11.839   2.377  1.00  0.00           H  
ATOM   1506  C   LEU    91      16.531  -9.198   2.085  1.00  0.00           C  
ATOM   1507  O   LEU    91      17.116  -9.668   3.028  1.00  0.00           O  
ATOM   1508  N   ALA    92      17.145  -8.961   0.950  1.00  0.00           N  
ATOM   1509  H   ALA    92      16.596  -8.643   0.196  1.00  0.00           H  
ATOM   1510  CA  ALA    92      18.557  -9.162   0.727  1.00  0.00           C  
ATOM   1511  HA  ALA    92      18.829 -10.128   1.095  1.00  0.00           H  
ATOM   1512  CB  ALA    92      18.811  -9.138  -0.759  1.00  0.00           C  
ATOM   1513  HB1 ALA    92      18.891  -9.125  -1.117  1.00  0.00           H  
ATOM   1514  HB2 ALA    92      18.876  -9.152  -1.116  1.00  0.00           H  
ATOM   1515  HB3 ALA    92      18.863  -9.125  -1.123  1.00  0.00           H  
ATOM   1516  C   ALA    92      19.437  -8.143   1.433  1.00  0.00           C  
ATOM   1517  O   ALA    92      20.438  -8.500   1.992  1.00  0.00           O  
ATOM   1518  N   GLY    93      19.094  -6.875   1.388  1.00  0.00           N  
ATOM   1519  H   GLY    93      18.267  -6.650   0.915  1.00  0.00           H  
ATOM   1520  CA  GLY    93      19.865  -5.782   1.939  1.00  0.00           C  
ATOM   1521  HA2 GLY    93      19.276  -4.904   1.919  1.00  0.00           H  
ATOM   1522  HA3 GLY    93      20.087  -5.997   2.943  1.00  0.00           H  
ATOM   1523  C   GLY    93      21.155  -5.475   1.238  1.00  0.00           C  
ATOM   1524  O   GLY    93      21.816  -4.642   1.619  1.00  0.00           O  
ATOM   1525  N   LEU    94      21.520  -6.142   0.219  1.00  0.00           N  
ATOM   1526  H   LEU    94      20.925  -6.782  -0.034  1.00  0.00           H  
ATOM   1527  CA  LEU    94      22.683  -5.965  -0.595  1.00  0.00           C  
ATOM   1528  HA  LEU    94      23.455  -5.607  -0.006  1.00  0.00           H  
ATOM   1529  CB  LEU    94      23.134  -7.265  -1.201  1.00  0.00           C  
ATOM   1530  HB2 LEU    94      22.502  -7.559  -1.651  1.00  0.00           H  
ATOM   1531  HB3 LEU    94      23.782  -7.176  -1.755  1.00  0.00           H  
ATOM   1532  CG  LEU    94      23.559  -8.303  -0.540  1.00  0.00           C  
ATOM   1533  HG  LEU    94      22.882  -8.397  -0.148  1.00  0.00           H  
ATOM   1534  CD1 LEU    94      23.940  -9.282  -1.090  1.00  0.00           C  
ATOM   1535 HD11 LEU    94      23.993  -9.541  -1.209  1.00  0.00           H  
ATOM   1536 HD12 LEU    94      24.031  -9.499  -1.261  1.00  0.00           H  
ATOM   1537 HD13 LEU    94      24.068  -9.520  -1.196  1.00  0.00           H  
ATOM   1538  CD2 LEU    94      24.532  -8.311   0.121  1.00  0.00           C  
ATOM   1539 HD21 LEU    94      24.761  -8.304   0.298  1.00  0.00           H  
ATOM   1540 HD22 LEU    94      24.778  -8.346   0.300  1.00  0.00           H  
ATOM   1541 HD23 LEU    94      24.761  -8.295   0.258  1.00  0.00           H  
ATOM   1542  C   LEU    94      22.428  -4.969  -1.638  1.00  0.00           C  
ATOM   1543  O   LEU    94      21.386  -4.881  -2.111  1.00  0.00           O  
ATOM   1544  N   ASN    95      23.382  -4.244  -2.029  1.00  0.00           N  
ATOM   1545  H   ASN    95      24.207  -4.358  -1.601  1.00  0.00           H  
ATOM   1546  CA  ASN    95      23.298  -3.315  -3.081  1.00  0.00           C  
ATOM   1547  HA  ASN    95      22.355  -2.916  -3.070  1.00  0.00           H  
ATOM   1548  CB  ASN    95      24.217  -2.245  -2.816  1.00  0.00           C  
ATOM   1549  HB2 ASN    95      24.611  -2.190  -2.460  1.00  0.00           H  
ATOM   1550  HB3 ASN    95      24.552  -2.067  -3.150  1.00  0.00           H  
ATOM   1551  CG  ASN    95      24.166  -1.455  -2.592  1.00  0.00           C  
ATOM   1552  OD1 ASN    95      24.001  -1.316  -2.573  1.00  0.00           O  
ATOM   1553  ND2 ASN    95      24.301  -0.914  -2.415  1.00  0.00           N  
ATOM   1554 HD21 ASN    95      24.267  -0.397  -2.268  1.00  0.00           H  
ATOM   1555 HD22 ASN    95      24.439  -1.017  -2.423  1.00  0.00           H  
ATOM   1556  C   ASN    95      23.517  -3.896  -4.451  1.00  0.00           C  
ATOM   1557  O   ASN    95      23.014  -3.405  -5.369  1.00  0.00           O  
ATOM   1558  N   SER    96      24.257  -4.935  -4.593  1.00  0.00           N  
ATOM   1559  H   SER    96      24.671  -5.264  -3.805  1.00  0.00           H  
ATOM   1560  CA  SER    96      24.501  -5.649  -5.816  1.00  0.00           C  
ATOM   1561  HA  SER    96      23.612  -5.707  -6.352  1.00  0.00           H  
ATOM   1562  CB  SER    96      25.478  -4.917  -6.636  1.00  0.00           C  
ATOM   1563  HB2 SER    96      25.307  -4.389  -6.971  1.00  0.00           H  
ATOM   1564  HB3 SER    96      25.973  -4.657  -6.358  1.00  0.00           H  
ATOM   1565  OG  SER    96      25.975  -5.231  -7.340  1.00  0.00           O  
ATOM   1566  HG  SER    96      25.990  -4.937  -7.563  1.00  0.00           H  
ATOM   1567  C   SER    96      24.989  -7.048  -5.578  1.00  0.00           C  
ATOM   1568  O   SER    96      25.633  -7.292  -4.618  1.00  0.00           O  
ATOM   1569  N   CYS    97      24.714  -7.966  -6.464  1.00  0.00           N  
ATOM   1570  H   CYS    97      24.163  -7.700  -7.210  1.00  0.00           H  
ATOM   1571  CA  CYS    97      25.258  -9.301  -6.494  1.00  0.00           C  
ATOM   1572  HA  CYS    97      26.237  -9.271  -6.098  1.00  0.00           H  
ATOM   1573  CB  CYS    97      24.440 -10.182  -5.605  1.00  0.00           C  
ATOM   1574  HB2 CYS    97      24.330  -9.790  -4.691  1.00  0.00           H  
ATOM   1575  HB3 CYS    97      23.544 -10.301  -5.988  1.00  0.00           H  
ATOM   1576  SG  CYS    97      25.128 -11.683  -5.428  1.00  0.00           S  
ATOM   1577  HG  CYS    97      25.921 -11.456  -4.880  1.00  0.00           H  
ATOM   1578  C   CYS    97      25.311  -9.839  -7.913  1.00  0.00           C  
ATOM   1579  O   CYS    97      24.320  -9.999  -8.506  1.00  0.00           O  
ATOM   1580  N   PRO    98      26.425 -10.115  -8.486  1.00  0.00           N  
ATOM   1581  CD  PRO    98      27.651  -9.871  -7.953  1.00  0.00           C  
ATOM   1582  HD2 PRO    98      27.838 -10.438  -7.181  1.00  0.00           H  
ATOM   1583  HD3 PRO    98      27.770  -8.915  -7.645  1.00  0.00           H  
ATOM   1584  CG  PRO    98      28.520 -10.191  -9.008  1.00  0.00           C  
ATOM   1585  HG2 PRO    98      28.994 -10.813  -8.804  1.00  0.00           H  
ATOM   1586  HG3 PRO    98      28.970  -9.536  -9.159  1.00  0.00           H  
ATOM   1587  CB  PRO    98      27.946 -10.577 -10.146  1.00  0.00           C  
ATOM   1588  HB2 PRO    98      28.312 -11.390 -10.454  1.00  0.00           H  
ATOM   1589  HB3 PRO    98      28.135  -9.953 -10.784  1.00  0.00           H  
ATOM   1590  CA  PRO    98      26.541 -10.637  -9.817  1.00  0.00           C  
ATOM   1591  HA  PRO    98      26.031 -10.022 -10.452  1.00  0.00           H  
ATOM   1592  C   PRO    98      26.024 -12.009  -9.995  1.00  0.00           C  
ATOM   1593  O   PRO    98      26.151 -12.804  -9.153  1.00  0.00           O  
ATOM   1594  N   VAL    99      25.468 -12.305 -11.109  1.00  0.00           N  
ATOM   1595  H   VAL    99      25.412 -11.613 -11.753  1.00  0.00           H  
ATOM   1596  CA  VAL    99      25.011 -13.599 -11.501  1.00  0.00           C  
ATOM   1597  HA  VAL    99      24.762 -14.081 -10.699  1.00  0.00           H  
ATOM   1598  CB  VAL    99      23.882 -13.533 -12.287  1.00  0.00           C  
ATOM   1599  HB  VAL    99      24.100 -13.153 -12.745  1.00  0.00           H  
ATOM   1600  CG1 VAL    99      23.254 -14.354 -12.788  1.00  0.00           C  
ATOM   1601 HG11 VAL    99      23.105 -14.552 -12.922  1.00  0.00           H  
ATOM   1602 HG12 VAL    99      23.097 -14.556 -12.908  1.00  0.00           H  
ATOM   1603 HG13 VAL    99      23.093 -14.550 -12.917  1.00  0.00           H  
ATOM   1604  CG2 VAL    99      23.010 -13.150 -11.962  1.00  0.00           C  
ATOM   1605 HG21 VAL    99      22.817 -13.057 -11.881  1.00  0.00           H  
ATOM   1606 HG22 VAL    99      22.786 -13.043 -11.881  1.00  0.00           H  
ATOM   1607 HG23 VAL    99      22.783 -13.062 -11.898  1.00  0.00           H  
ATOM   1608  C   VAL    99      25.997 -14.384 -12.164  1.00  0.00           C  
ATOM   1609  O   VAL    99      26.555 -13.952 -12.982  1.00  0.00           O  
ATOM   1610  N   LYS   100      26.213 -15.538 -11.819  1.00  0.00           N  
ATOM   1611  H   LYS   100      25.709 -15.820 -11.162  1.00  0.00           H  
ATOM   1612  CA  LYS   100      27.110 -16.441 -12.343  1.00  0.00           C  
ATOM   1613  HA  LYS   100      27.499 -16.110 -13.100  1.00  0.00           H  
ATOM   1614  CB  LYS   100      28.081 -16.616 -11.505  1.00  0.00           C  
ATOM   1615  HB2 LYS   100      27.861 -16.759 -11.055  1.00  0.00           H  
ATOM   1616  HB3 LYS   100      28.481 -17.038 -11.635  1.00  0.00           H  
ATOM   1617  CG  LYS   100      28.827 -16.054 -11.097  1.00  0.00           C  
ATOM   1618  HG2 LYS   100      28.788 -15.824 -11.316  1.00  0.00           H  
ATOM   1619  HG3 LYS   100      28.645 -15.920 -10.861  1.00  0.00           H  
ATOM   1620  CD  LYS   100      29.877 -15.987 -10.690  1.00  0.00           C  
ATOM   1621  HD2 LYS   100      29.950 -16.009 -10.572  1.00  0.00           H  
ATOM   1622  HD3 LYS   100      30.009 -16.063 -10.681  1.00  0.00           H  
ATOM   1623  CE  LYS   100      30.647 -15.773 -10.451  1.00  0.00           C  
ATOM   1624  HE2 LYS   100      30.597 -15.661 -10.527  1.00  0.00           H  
ATOM   1625  HE3 LYS   100      30.577 -15.745 -10.384  1.00  0.00           H  
ATOM   1626  NZ  LYS   100      31.541 -15.750 -10.209  1.00  0.00           N  
ATOM   1627  HZ1 LYS   100      31.752 -15.747 -10.142  1.00  0.00           H  
ATOM   1628  HZ2 LYS   100      31.772 -15.753 -10.156  1.00  0.00           H  
ATOM   1629  HZ3 LYS   100      31.765 -15.733 -10.150  1.00  0.00           H  
ATOM   1630  C   LYS   100      26.575 -17.653 -12.731  1.00  0.00           C  
ATOM   1631  O   LYS   100      25.692 -17.967 -12.227  1.00  0.00           O  
ATOM   1632  N   GLU   101      27.119 -18.336 -13.612  1.00  0.00           N  
ATOM   1633  H   GLU   101      27.828 -17.999 -13.975  1.00  0.00           H  
ATOM   1634  CA  GLU   101      26.773 -19.557 -14.083  1.00  0.00           C  
ATOM   1635  HA  GLU   101      26.876 -19.628 -14.804  1.00  0.00           H  
ATOM   1636  CB  GLU   101      27.462 -20.148 -13.636  1.00  0.00           C  
ATOM   1637  HB2 GLU   101      27.311 -19.855 -13.123  1.00  0.00           H  
ATOM   1638  HB3 GLU   101      27.503 -20.904 -13.729  1.00  0.00           H  
ATOM   1639  CG  GLU   101      28.302 -20.154 -13.737  1.00  0.00           C  
ATOM   1640  HG2 GLU   101      28.661 -19.978 -13.846  1.00  0.00           H  
ATOM   1641  HG3 GLU   101      28.414 -20.266 -13.563  1.00  0.00           H  
ATOM   1642  CD  GLU   101      28.528 -20.262 -13.908  1.00  0.00           C  
ATOM   1643  OE1 GLU   101      28.623 -20.307 -13.980  1.00  0.00           O  
ATOM   1644  OE2 GLU   101      28.624 -20.304 -13.969  1.00  0.00           O  
ATOM   1645  C   GLU   101      25.652 -20.188 -14.164  1.00  0.00           C  
ATOM   1646  O   GLU   101      25.533 -21.143 -13.876  1.00  0.00           O  
ATOM   1647  N   ALA   102      24.819 -19.660 -14.555  1.00  0.00           N  
ATOM   1648  H   ALA   102      24.976 -18.896 -14.813  1.00  0.00           H  
ATOM   1649  CA  ALA   102      23.668 -20.107 -14.606  1.00  0.00           C  
ATOM   1650  HA  ALA   102      23.590 -20.690 -14.042  1.00  0.00           H  
ATOM   1651  CB  ALA   102      23.123 -19.099 -14.193  1.00  0.00           C  
ATOM   1652  HB1 ALA   102      23.000 -18.848 -14.064  1.00  0.00           H  
ATOM   1653  HB2 ALA   102      23.002 -18.851 -14.114  1.00  0.00           H  
ATOM   1654  HB3 ALA   102      22.964 -18.874 -14.097  1.00  0.00           H  
ATOM   1655  C   ALA   102      23.095 -20.773 -15.772  1.00  0.00           C  
ATOM   1656  O   ALA   102      23.474 -20.559 -16.683  1.00  0.00           O  
ATOM   1657  N   ASN   103      22.153 -21.555 -15.747  1.00  0.00           N  
ATOM   1658  H   ASN   103      21.897 -21.665 -14.979  1.00  0.00           H  
ATOM   1659  CA  ASN   103      21.384 -22.156 -16.756  1.00  0.00           C  
ATOM   1660  HA  ASN   103      21.938 -22.188 -17.612  1.00  0.00           H  
ATOM   1661  CB  ASN   103      21.074 -23.563 -16.356  1.00  0.00           C  
ATOM   1662  HB2 ASN   103      21.103 -23.744 -15.716  1.00  0.00           H  
ATOM   1663  HB3 ASN   103      20.468 -23.819 -16.469  1.00  0.00           H  
ATOM   1664  CG  ASN   103      21.528 -24.429 -16.654  1.00  0.00           C  
ATOM   1665  OD1 ASN   103      21.947 -24.479 -17.152  1.00  0.00           O  
ATOM   1666  ND2 ASN   103      21.450 -25.136 -16.370  1.00  0.00           N  
ATOM   1667 HD21 ASN   103      21.740 -25.699 -16.564  1.00  0.00           H  
ATOM   1668 HD22 ASN   103      21.104 -25.104 -15.967  1.00  0.00           H  
ATOM   1669  C   ASN   103      20.191 -21.338 -17.061  1.00  0.00           C  
ATOM   1670  O   ASN   103      20.049 -20.342 -16.537  1.00  0.00           O  
ATOM   1671  N   GLN   104      19.314 -21.744 -17.894  1.00  0.00           N  
ATOM   1672  H   GLN   104      19.488 -22.556 -18.312  1.00  0.00           H  
ATOM   1673  CA  GLN   104      18.060 -21.130 -18.190  1.00  0.00           C  
ATOM   1674  HA  GLN   104      17.956 -20.265 -17.616  1.00  0.00           H  
ATOM   1675  CB  GLN   104      18.026 -20.716 -19.594  1.00  0.00           C  
ATOM   1676  HB2 GLN   104      18.027 -21.275 -20.096  1.00  0.00           H  
ATOM   1677  HB3 GLN   104      17.401 -20.363 -19.767  1.00  0.00           H  
ATOM   1678  CG  GLN   104      18.793 -20.021 -20.119  1.00  0.00           C  
ATOM   1679  HG2 GLN   104      19.252 -20.047 -19.895  1.00  0.00           H  
ATOM   1680  HG3 GLN   104      18.932 -20.080 -20.557  1.00  0.00           H  
ATOM   1681  CD  GLN   104      18.769 -19.205 -20.401  1.00  0.00           C  
ATOM   1682  OE1 GLN   104      18.383 -18.955 -20.562  1.00  0.00           O  
ATOM   1683  NE2 GLN   104      19.182 -18.750 -20.479  1.00  0.00           N  
ATOM   1684 HE21 GLN   104      19.165 -18.222 -20.657  1.00  0.00           H  
ATOM   1685 HE22 GLN   104      19.503 -18.942 -20.351  1.00  0.00           H  
ATOM   1686  C   GLN   104      16.897 -22.018 -17.860  1.00  0.00           C  
ATOM   1687  O   GLN   104      16.990 -23.177 -17.954  1.00  0.00           O  
ATOM   1688  N   SER   105      15.789 -21.468 -17.491  1.00  0.00           N  
ATOM   1689  H   SER   105      15.785 -20.510 -17.428  1.00  0.00           H  
ATOM   1690  CA  SER   105      14.541 -22.125 -17.191  1.00  0.00           C  
ATOM   1691  HA  SER   105      14.469 -22.984 -17.758  1.00  0.00           H  
ATOM   1692  CB  SER   105      14.525 -22.502 -15.789  1.00  0.00           C  
ATOM   1693  HB2 SER   105      14.747 -22.857 -15.509  1.00  0.00           H  
ATOM   1694  HB3 SER   105      14.655 -22.317 -15.325  1.00  0.00           H  
ATOM   1695  OG  SER   105      14.070 -22.657 -15.421  1.00  0.00           O  
ATOM   1696  HG  SER   105      14.056 -22.627 -15.471  1.00  0.00           H  
ATOM   1697  C   SER   105      13.348 -21.274 -17.510  1.00  0.00           C  
ATOM   1698  O   SER   105      13.507 -20.119 -17.725  1.00  0.00           O  
ATOM   1699  N   THR   106      12.148 -21.799 -17.537  1.00  0.00           N  
ATOM   1700  H   THR   106      12.061 -22.747 -17.343  1.00  0.00           H  
ATOM   1701  CA  THR   106      10.928 -21.002 -17.677  1.00  0.00           C  
ATOM   1702  HA  THR   106      11.074 -20.300 -18.473  1.00  0.00           H  
ATOM   1703  CB  THR   106       9.725 -21.838 -18.058  1.00  0.00           C  
ATOM   1704  HB  THR   106       8.960 -21.262 -18.146  1.00  0.00           H  
ATOM   1705  CG2 THR   106       9.810 -22.532 -19.253  1.00  0.00           C  
ATOM   1706 HG21 THR   106       9.825 -22.710 -19.539  1.00  0.00           H  
ATOM   1707 HG22 THR   106       9.812 -22.693 -19.553  1.00  0.00           H  
ATOM   1708 HG23 THR   106       9.838 -22.686 -19.548  1.00  0.00           H  
ATOM   1709  OG1 THR   106       9.425 -22.709 -17.209  1.00  0.00           O  
ATOM   1710  HG1 THR   106       9.007 -23.152 -17.416  1.00  0.00           H  
ATOM   1711  C   THR   106      10.627 -20.201 -16.424  1.00  0.00           C  
ATOM   1712  O   THR   106      10.991 -20.591 -15.329  1.00  0.00           O  
ATOM   1713  N   LEU   107       9.931 -19.085 -16.564  1.00  0.00           N  
ATOM   1714  H   LEU   107       9.721 -18.778 -17.482  1.00  0.00           H  
ATOM   1715  CA  LEU   107       9.519 -18.243 -15.452  1.00  0.00           C  
ATOM   1716  HA  LEU   107      10.405 -17.969 -14.905  1.00  0.00           H  
ATOM   1717  CB  LEU   107       8.895 -16.965 -16.009  1.00  0.00           C  
ATOM   1718  HB2 LEU   107       9.598 -16.490 -16.645  1.00  0.00           H  
ATOM   1719  HB3 LEU   107       8.065 -17.237 -16.615  1.00  0.00           H  
ATOM   1720  CG  LEU   107       8.426 -15.963 -14.974  1.00  0.00           C  
ATOM   1721  HG  LEU   107       7.808 -16.439 -14.304  1.00  0.00           H  
ATOM   1722  CD1 LEU   107       9.519 -15.333 -14.228  1.00  0.00           C  
ATOM   1723 HD11 LEU   107       9.783 -15.186 -14.023  1.00  0.00           H  
ATOM   1724 HD12 LEU   107       9.793 -15.187 -14.055  1.00  0.00           H  
ATOM   1725 HD13 LEU   107       9.771 -15.167 -14.046  1.00  0.00           H  
ATOM   1726  CD2 LEU   107       7.643 -14.880 -15.583  1.00  0.00           C  
ATOM   1727 HD21 LEU   107       7.456 -14.616 -15.732  1.00  0.00           H  
ATOM   1728 HD22 LEU   107       7.447 -14.621 -15.731  1.00  0.00           H  
ATOM   1729 HD23 LEU   107       7.450 -14.615 -15.724  1.00  0.00           H  
ATOM   1730  C   LEU   107       8.610 -18.979 -14.471  1.00  0.00           C  
ATOM   1731  O   LEU   107       8.723 -18.778 -13.280  1.00  0.00           O  
ATOM   1732  N   GLU   108       7.771 -19.887 -14.938  1.00  0.00           N  
ATOM   1733  H   GLU   108       7.686 -19.977 -15.923  1.00  0.00           H  
ATOM   1734  CA  GLU   108       6.975 -20.763 -14.091  1.00  0.00           C  
ATOM   1735  HA  GLU   108       6.336 -20.156 -13.481  1.00  0.00           H  
ATOM   1736  CB  GLU   108       6.106 -21.642 -14.977  1.00  0.00           C  
ATOM   1737  HB2 GLU   108       5.529 -21.083 -15.551  1.00  0.00           H  
ATOM   1738  HB3 GLU   108       6.679 -22.159 -15.581  1.00  0.00           H  
ATOM   1739  CG  GLU   108       5.245 -22.580 -14.344  1.00  0.00           C  
ATOM   1740  HG2 GLU   108       5.252 -23.133 -14.499  1.00  0.00           H  
ATOM   1741  HG3 GLU   108       5.311 -22.692 -13.768  1.00  0.00           H  
ATOM   1742  CD  GLU   108       4.277 -22.656 -14.305  1.00  0.00           C  
ATOM   1743  OE1 GLU   108       3.892 -22.709 -14.267  1.00  0.00           O  
ATOM   1744  OE2 GLU   108       3.880 -22.681 -14.306  1.00  0.00           O  
ATOM   1745  C   GLU   108       7.831 -21.610 -13.147  1.00  0.00           C  
ATOM   1746  O   GLU   108       7.539 -21.706 -11.976  1.00  0.00           O  
ATOM   1747  N   ASN   109       8.910 -22.189 -13.635  1.00  0.00           N  
ATOM   1748  H   ASN   109       9.116 -22.045 -14.589  1.00  0.00           H  
ATOM   1749  CA  ASN   109       9.841 -22.970 -12.837  1.00  0.00           C  
ATOM   1750  HA  ASN   109       9.284 -23.629 -12.203  1.00  0.00           H  
ATOM   1751  CB  ASN   109      10.688 -23.814 -13.766  1.00  0.00           C  
ATOM   1752  HB2 ASN   109      10.697 -23.690 -14.478  1.00  0.00           H  
ATOM   1753  HB3 ASN   109      11.390 -23.815 -13.672  1.00  0.00           H  
ATOM   1754  CG  ASN   109      10.606 -24.854 -13.864  1.00  0.00           C  
ATOM   1755  OD1 ASN   109      10.404 -25.364 -13.502  1.00  0.00           O  
ATOM   1756  ND2 ASN   109      10.760 -25.210 -14.351  1.00  0.00           N  
ATOM   1757 HD21 ASN   109      10.702 -25.889 -14.423  1.00  0.00           H  
ATOM   1758 HD22 ASN   109      10.917 -24.799 -14.652  1.00  0.00           H  
ATOM   1759  C   ASN   109      10.691 -22.104 -11.914  1.00  0.00           C  
ATOM   1760  O   ASN   109      10.932 -22.482 -10.786  1.00  0.00           O  
ATOM   1761  N   PHE   110      11.090 -20.923 -12.353  1.00  0.00           N  
ATOM   1762  H   PHE   110      10.880 -20.689 -13.293  1.00  0.00           H  
ATOM   1763  CA  PHE   110      11.796 -19.940 -11.541  1.00  0.00           C  
ATOM   1764  HA  PHE   110      12.698 -20.385 -11.155  1.00  0.00           H  
ATOM   1765  CB  PHE   110      12.178 -18.774 -12.441  1.00  0.00           C  
ATOM   1766  HB2 PHE   110      12.775 -19.153 -13.237  1.00  0.00           H  
ATOM   1767  HB3 PHE   110      11.293 -18.379 -12.886  1.00  0.00           H  
ATOM   1768  CG  PHE   110      12.905 -17.630 -11.800  1.00  0.00           C  
ATOM   1769  CD1 PHE   110      14.268 -17.520 -11.916  1.00  0.00           C  
ATOM   1770  HD1 PHE   110      14.807 -18.260 -12.427  1.00  0.00           H  
ATOM   1771  CE1 PHE   110      14.930 -16.429 -11.385  1.00  0.00           C  
ATOM   1772  HE1 PHE   110      15.968 -16.345 -11.494  1.00  0.00           H  
ATOM   1773  CZ  PHE   110      14.237 -15.447 -10.732  1.00  0.00           C  
ATOM   1774  HZ  PHE   110      14.743 -14.608 -10.339  1.00  0.00           H  
ATOM   1775  CE2 PHE   110      12.880 -15.553 -10.608  1.00  0.00           C  
ATOM   1776  HE2 PHE   110      12.347 -14.800 -10.112  1.00  0.00           H  
ATOM   1777  CD2 PHE   110      12.214 -16.634 -11.151  1.00  0.00           C  
ATOM   1778  HD2 PHE   110      11.169 -16.693 -11.077  1.00  0.00           H  
ATOM   1779  C   PHE   110      10.971 -19.491 -10.343  1.00  0.00           C  
ATOM   1780  O   PHE   110      11.466 -19.458  -9.230  1.00  0.00           O  
ATOM   1781  N   LEU   111       9.695 -19.200 -10.548  1.00  0.00           N  
ATOM   1782  H   LEU   111       9.349 -19.238 -11.480  1.00  0.00           H  
ATOM   1783  CA  LEU   111       8.778 -18.835  -9.485  1.00  0.00           C  
ATOM   1784  HA  LEU   111       9.246 -18.082  -8.877  1.00  0.00           H  
ATOM   1785  CB  LEU   111       7.500 -18.256 -10.082  1.00  0.00           C  
ATOM   1786  HB2 LEU   111       7.132 -18.901 -10.802  1.00  0.00           H  
ATOM   1787  HB3 LEU   111       6.786 -18.198  -9.341  1.00  0.00           H  
ATOM   1788  CG  LEU   111       7.612 -16.920 -10.697  1.00  0.00           C  
ATOM   1789  HG  LEU   111       8.365 -16.970 -11.366  1.00  0.00           H  
ATOM   1790  CD1 LEU   111       6.399 -16.520 -11.380  1.00  0.00           C  
ATOM   1791 HD11 LEU   111       6.117 -16.430 -11.560  1.00  0.00           H  
ATOM   1792 HD12 LEU   111       6.105 -16.441 -11.550  1.00  0.00           H  
ATOM   1793 HD13 LEU   111       6.097 -16.413 -11.542  1.00  0.00           H  
ATOM   1794  CD2 LEU   111       7.883 -15.866  -9.765  1.00  0.00           C  
ATOM   1795 HD21 LEU   111       7.963 -15.614  -9.534  1.00  0.00           H  
ATOM   1796 HD22 LEU   111       7.959 -15.604  -9.555  1.00  0.00           H  
ATOM   1797 HD23 LEU   111       7.936 -15.604  -9.540  1.00  0.00           H  
ATOM   1798  C   LEU   111       8.486 -19.993  -8.542  1.00  0.00           C  
ATOM   1799  O   LEU   111       8.381 -19.774  -7.355  1.00  0.00           O  
ATOM   1800  N   GLU   112       8.418 -21.223  -9.021  1.00  0.00           N  
ATOM   1801  H   GLU   112       8.480 -21.350 -10.001  1.00  0.00           H  
ATOM   1802  CA  GLU   112       8.265 -22.399  -8.172  1.00  0.00           C  
ATOM   1803  HA  GLU   112       7.445 -22.221  -7.505  1.00  0.00           H  
ATOM   1804  CB  GLU   112       7.922 -23.607  -9.030  1.00  0.00           C  
ATOM   1805  HB2 GLU   112       7.124 -23.403  -9.618  1.00  0.00           H  
ATOM   1806  HB3 GLU   112       8.683 -23.813  -9.654  1.00  0.00           H  
ATOM   1807  CG  GLU   112       7.624 -24.827  -8.329  1.00  0.00           C  
ATOM   1808  HG2 GLU   112       7.418 -25.479  -8.928  1.00  0.00           H  
ATOM   1809  HG3 GLU   112       8.353 -25.135  -7.913  1.00  0.00           H  
ATOM   1810  CD  GLU   112       6.642 -24.820  -7.430  1.00  0.00           C  
ATOM   1811  OE1 GLU   112       6.229 -24.790  -7.110  1.00  0.00           O  
ATOM   1812  OE2 GLU   112       6.259 -24.877  -7.032  1.00  0.00           O  
ATOM   1813  C   GLU   112       9.488 -22.653  -7.295  1.00  0.00           C  
ATOM   1814  O   GLU   112       9.354 -22.950  -6.120  1.00  0.00           O  
ATOM   1815  N   ARG   113      10.686 -22.473  -7.821  1.00  0.00           N  
ATOM   1816  H   ARG   113      10.733 -22.256  -8.788  1.00  0.00           H  
ATOM   1817  CA  ARG   113      11.928 -22.560  -7.058  1.00  0.00           C  
ATOM   1818  HA  ARG   113      11.925 -23.477  -6.503  1.00  0.00           H  
ATOM   1819  CB  ARG   113      13.110 -22.577  -8.007  1.00  0.00           C  
ATOM   1820  HB2 ARG   113      12.956 -22.386  -8.714  1.00  0.00           H  
ATOM   1821  HB3 ARG   113      13.697 -22.108  -7.872  1.00  0.00           H  
ATOM   1822  CG  ARG   113      13.723 -23.491  -8.195  1.00  0.00           C  
ATOM   1823  HG2 ARG   113      14.026 -23.775  -8.163  1.00  0.00           H  
ATOM   1824  HG3 ARG   113      13.455 -23.401  -8.144  1.00  0.00           H  
ATOM   1825  CD  ARG   113      14.305 -24.149  -8.517  1.00  0.00           C  
ATOM   1826  HD2 ARG   113      14.305 -24.418  -8.622  1.00  0.00           H  
ATOM   1827  HD3 ARG   113      14.249 -23.984  -8.597  1.00  0.00           H  
ATOM   1828  NE  ARG   113      14.924 -24.651  -8.597  1.00  0.00           N  
ATOM   1829  HE  ARG   113      14.908 -24.498  -8.629  1.00  0.00           H  
ATOM   1830  CZ  ARG   113      15.506 -25.316  -8.673  1.00  0.00           C  
ATOM   1831  NH1 ARG   113      15.633 -25.619  -8.653  1.00  0.00           N  
ATOM   1832 HH11 ARG   113      15.301 -25.365  -8.590  1.00  0.00           H  
ATOM   1833 HH12 ARG   113      16.086 -26.111  -8.712  1.00  0.00           H  
ATOM   1834  NH2 ARG   113      15.988 -25.698  -8.780  1.00  0.00           N  
ATOM   1835 HH21 ARG   113      15.905 -25.504  -8.842  1.00  0.00           H  
ATOM   1836 HH22 ARG   113      16.427 -26.206  -8.852  1.00  0.00           H  
ATOM   1837  C   ARG   113      12.037 -21.454  -6.027  1.00  0.00           C  
ATOM   1838  O   ARG   113      12.376 -21.722  -4.898  1.00  0.00           O  
ATOM   1839  N   LEU   114      11.655 -20.242  -6.367  1.00  0.00           N  
ATOM   1840  H   LEU   114      11.424 -20.088  -7.318  1.00  0.00           H  
ATOM   1841  CA  LEU   114      11.576 -19.133  -5.433  1.00  0.00           C  
ATOM   1842  HA  LEU   114      12.532 -19.039  -4.951  1.00  0.00           H  
ATOM   1843  CB  LEU   114      11.290 -17.855  -6.207  1.00  0.00           C  
ATOM   1844  HB2 LEU   114      11.818 -17.808  -6.970  1.00  0.00           H  
ATOM   1845  HB3 LEU   114      10.411 -17.847  -6.525  1.00  0.00           H  
ATOM   1846  CG  LEU   114      11.443 -16.651  -5.596  1.00  0.00           C  
ATOM   1847  HG  LEU   114      10.929 -16.797  -5.069  1.00  0.00           H  
ATOM   1848  CD1 LEU   114      12.433 -16.215  -5.178  1.00  0.00           C  
ATOM   1849 HD11 LEU   114      12.667 -16.132  -5.061  1.00  0.00           H  
ATOM   1850 HD12 LEU   114      12.686 -16.090  -5.091  1.00  0.00           H  
ATOM   1851 HD13 LEU   114      12.662 -16.101  -5.062  1.00  0.00           H  
ATOM   1852  CD2 LEU   114      11.275 -15.609  -6.151  1.00  0.00           C  
ATOM   1853 HD21 LEU   114      11.222 -15.349  -6.278  1.00  0.00           H  
ATOM   1854 HD22 LEU   114      11.234 -15.352  -6.277  1.00  0.00           H  
ATOM   1855 HD23 LEU   114      11.237 -15.367  -6.295  1.00  0.00           H  
ATOM   1856  C   LEU   114      10.558 -19.378  -4.331  1.00  0.00           C  
ATOM   1857  O   LEU   114      10.870 -19.174  -3.175  1.00  0.00           O  
ATOM   1858  N   LYS   115       9.376 -19.883  -4.655  1.00  0.00           N  
ATOM   1859  H   LYS   115       9.170 -19.997  -5.619  1.00  0.00           H  
ATOM   1860  CA  LYS   115       8.367 -20.278  -3.682  1.00  0.00           C  
ATOM   1861  HA  LYS   115       8.149 -19.439  -3.049  1.00  0.00           H  
ATOM   1862  CB  LYS   115       7.093 -20.687  -4.403  1.00  0.00           C  
ATOM   1863  HB2 LYS   115       7.171 -20.671  -5.169  1.00  0.00           H  
ATOM   1864  HB3 LYS   115       6.834 -21.426  -4.273  1.00  0.00           H  
ATOM   1865  CG  LYS   115       6.042 -20.118  -4.255  1.00  0.00           C  
ATOM   1866  HG2 LYS   115       5.888 -20.206  -3.487  1.00  0.00           H  
ATOM   1867  HG3 LYS   115       6.307 -19.337  -4.318  1.00  0.00           H  
ATOM   1868  CD  LYS   115       4.824 -20.469  -5.037  1.00  0.00           C  
ATOM   1869  HD2 LYS   115       4.498 -20.694  -4.915  1.00  0.00           H  
ATOM   1870  HD3 LYS   115       4.511 -20.218  -5.204  1.00  0.00           H  
ATOM   1871  CE  LYS   115       4.463 -20.840  -5.748  1.00  0.00           C  
ATOM   1872  HE2 LYS   115       4.777 -20.625  -5.841  1.00  0.00           H  
ATOM   1873  HE3 LYS   115       4.747 -21.066  -5.593  1.00  0.00           H  
ATOM   1874  NZ  LYS   115       3.348 -21.185  -6.508  1.00  0.00           N  
ATOM   1875  HZ1 LYS   115       3.068 -21.259  -6.696  1.00  0.00           H  
ATOM   1876  HZ2 LYS   115       3.085 -21.274  -6.711  1.00  0.00           H  
ATOM   1877  HZ3 LYS   115       3.080 -21.282  -6.688  1.00  0.00           H  
ATOM   1878  C   LYS   115       8.860 -21.370  -2.755  1.00  0.00           C  
ATOM   1879  O   LYS   115       8.642 -21.288  -1.571  1.00  0.00           O  
ATOM   1880  N   THR   116       9.591 -22.337  -3.261  1.00  0.00           N  
ATOM   1881  H   THR   116       9.706 -22.345  -4.243  1.00  0.00           H  
ATOM   1882  CA  THR   116      10.189 -23.410  -2.472  1.00  0.00           C  
ATOM   1883  HA  THR   116       9.412 -23.911  -1.941  1.00  0.00           H  
ATOM   1884  CB  THR   116      10.851 -24.429  -3.377  1.00  0.00           C  
ATOM   1885  HB  THR   116      11.616 -23.968  -3.928  1.00  0.00           H  
ATOM   1886  CG2 THR   116      11.432 -25.588  -2.648  1.00  0.00           C  
ATOM   1887 HG21 THR   116      11.579 -25.871  -2.470  1.00  0.00           H  
ATOM   1888 HG22 THR   116      11.573 -25.873  -2.478  1.00  0.00           H  
ATOM   1889 HG23 THR   116      11.583 -25.872  -2.478  1.00  0.00           H  
ATOM   1890  OG1 THR   116       9.937 -24.946  -4.267  1.00  0.00           O  
ATOM   1891  HG1 THR   116       9.738 -24.373  -4.857  1.00  0.00           H  
ATOM   1892  C   THR   116      11.165 -22.893  -1.427  1.00  0.00           C  
ATOM   1893  O   THR   116      11.109 -23.291  -0.290  1.00  0.00           O  
ATOM   1894  N   ILE   117      12.008 -21.957  -1.773  1.00  0.00           N  
ATOM   1895  H   ILE   117      12.015 -21.680  -2.718  1.00  0.00           H  
ATOM   1896  CA  ILE   117      12.919 -21.306  -0.842  1.00  0.00           C  
ATOM   1897  HA  ILE   117      13.411 -22.061  -0.258  1.00  0.00           H  
ATOM   1898  CB  ILE   117      13.986 -20.543  -1.606  1.00  0.00           C  
ATOM   1899  HB  ILE   117      13.644 -20.085  -2.216  1.00  0.00           H  
ATOM   1900  CG2 ILE   117      14.668 -19.735  -0.994  1.00  0.00           C  
ATOM   1901 HG21 ILE   117      14.848 -19.549  -0.847  1.00  0.00           H  
ATOM   1902 HG22 ILE   117      14.840 -19.522  -0.850  1.00  0.00           H  
ATOM   1903 HG23 ILE   117      14.827 -19.528  -0.843  1.00  0.00           H  
ATOM   1904  CG1 ILE   117      14.852 -21.202  -2.197  1.00  0.00           C  
ATOM   1905 HG12 ILE   117      15.297 -21.523  -1.798  1.00  0.00           H  
ATOM   1906 HG13 ILE   117      14.443 -21.688  -2.479  1.00  0.00           H  
ATOM   1907  CD1 ILE   117      15.683 -20.813  -2.979  1.00  0.00           C  
ATOM   1908 HD11 ILE   117      15.875 -20.716  -3.183  1.00  0.00           H  
ATOM   1909 HD12 ILE   117      15.892 -20.714  -3.151  1.00  0.00           H  
ATOM   1910 HD13 ILE   117      15.890 -20.745  -3.178  1.00  0.00           H  
ATOM   1911  C   ILE   117      12.178 -20.431   0.145  1.00  0.00           C  
ATOM   1912  O   ILE   117      12.482 -20.454   1.313  1.00  0.00           O  
ATOM   1913  N   MET   118      11.178 -19.688  -0.290  1.00  0.00           N  
ATOM   1914  H   MET   118      10.980 -19.693  -1.257  1.00  0.00           H  
ATOM   1915  CA  MET   118      10.413 -18.809   0.567  1.00  0.00           C  
ATOM   1916  HA  MET   118      11.099 -18.232   1.143  1.00  0.00           H  
ATOM   1917  CB  MET   118       9.589 -17.856  -0.270  1.00  0.00           C  
ATOM   1918  HB2 MET   118       9.401 -18.027  -1.004  1.00  0.00           H  
ATOM   1919  HB3 MET   118       8.917 -17.722  -0.010  1.00  0.00           H  
ATOM   1920  CG  MET   118       9.903 -16.828  -0.472  1.00  0.00           C  
ATOM   1921  HG2 MET   118      10.143 -16.953  -0.951  1.00  0.00           H  
ATOM   1922  HG3 MET   118       9.372 -16.485  -0.657  1.00  0.00           H  
ATOM   1923  SD  MET   118      10.699 -15.914   0.280  1.00  0.00           S  
ATOM   1924  CE  MET   118      11.152 -15.589  -0.180  1.00  0.00           C  
ATOM   1925  HE1 MET   118      11.237 -15.529  -0.275  1.00  0.00           H  
ATOM   1926  HE2 MET   118      11.249 -15.517  -0.269  1.00  0.00           H  
ATOM   1927  HE3 MET   118      11.246 -15.518  -0.269  1.00  0.00           H  
ATOM   1928  C   MET   118       9.560 -19.544   1.573  1.00  0.00           C  
ATOM   1929  O   MET   118       9.478 -19.117   2.700  1.00  0.00           O  
ATOM   1930  N   ARG   119       8.983 -20.673   1.218  1.00  0.00           N  
ATOM   1931  H   ARG   119       9.062 -20.953   0.275  1.00  0.00           H  
ATOM   1932  CA  ARG   119       8.258 -21.535   2.133  1.00  0.00           C  
ATOM   1933  HA  ARG   119       7.510 -20.966   2.618  1.00  0.00           H  
ATOM   1934  CB  ARG   119       7.598 -22.649   1.372  1.00  0.00           C  
ATOM   1935  HB2 ARG   119       8.090 -22.976   0.775  1.00  0.00           H  
ATOM   1936  HB3 ARG   119       7.402 -23.316   1.867  1.00  0.00           H  
ATOM   1937  CG  ARG   119       6.525 -22.449   0.773  1.00  0.00           C  
ATOM   1938  HG2 ARG   119       6.031 -22.219   1.352  1.00  0.00           H  
ATOM   1939  HG3 ARG   119       6.633 -21.782   0.321  1.00  0.00           H  
ATOM   1940  CD  ARG   119       5.961 -23.483   0.006  1.00  0.00           C  
ATOM   1941  HD2 ARG   119       6.277 -23.761  -0.169  1.00  0.00           H  
ATOM   1942  HD3 ARG   119       5.635 -23.898   0.167  1.00  0.00           H  
ATOM   1943  NE  ARG   119       5.430 -23.570  -0.692  1.00  0.00           N  
ATOM   1944  HE  ARG   119       5.243 -23.304  -0.442  1.00  0.00           H  
ATOM   1945  CZ  ARG   119       5.155 -23.983  -1.601  1.00  0.00           C  
ATOM   1946  NH1 ARG   119       5.327 -24.382  -2.041  1.00  0.00           N  
ATOM   1947 HH11 ARG   119       5.648 -24.435  -1.697  1.00  0.00           H  
ATOM   1948 HH12 ARG   119       5.095 -24.698  -2.731  1.00  0.00           H  
ATOM   1949  NH2 ARG   119       4.697 -24.001  -2.106  1.00  0.00           N  
ATOM   1950 HH21 ARG   119       4.526 -23.734  -1.794  1.00  0.00           H  
ATOM   1951 HH22 ARG   119       4.493 -24.315  -2.785  1.00  0.00           H  
ATOM   1952  C   ARG   119       9.129 -22.079   3.231  1.00  0.00           C  
ATOM   1953  O   ARG   119       8.721 -22.108   4.361  1.00  0.00           O  
ATOM   1954  N   GLU   120      10.342 -22.441   2.930  1.00  0.00           N  
ATOM   1955  H   GLU   120      10.603 -22.409   1.986  1.00  0.00           H  
ATOM   1956  CA  GLU   120      11.313 -22.860   3.914  1.00  0.00           C  
ATOM   1957  HA  GLU   120      10.871 -23.605   4.531  1.00  0.00           H  
ATOM   1958  CB  GLU   120      12.492 -23.477   3.215  1.00  0.00           C  
ATOM   1959  HB2 GLU   120      12.273 -24.018   2.587  1.00  0.00           H  
ATOM   1960  HB3 GLU   120      12.969 -22.906   2.813  1.00  0.00           H  
ATOM   1961  CG  GLU   120      13.342 -24.137   3.845  1.00  0.00           C  
ATOM   1962  HG2 GLU   120      13.780 -24.160   3.527  1.00  0.00           H  
ATOM   1963  HG3 GLU   120      13.579 -23.888   4.257  1.00  0.00           H  
ATOM   1964  CD  GLU   120      13.334 -25.098   4.320  1.00  0.00           C  
ATOM   1965  OE1 GLU   120      13.355 -25.485   4.516  1.00  0.00           O  
ATOM   1966  OE2 GLU   120      13.327 -25.489   4.508  1.00  0.00           O  
ATOM   1967  C   GLU   120      11.722 -21.729   4.832  1.00  0.00           C  
ATOM   1968  O   GLU   120      11.752 -21.901   6.019  1.00  0.00           O  
ATOM   1969  N   LYS   121      11.958 -20.549   4.310  1.00  0.00           N  
ATOM   1970  H   LYS   121      11.933 -20.477   3.332  1.00  0.00           H  
ATOM   1971  CA  LYS   121      12.269 -19.370   5.094  1.00  0.00           C  
ATOM   1972  HA  LYS   121      13.083 -19.612   5.739  1.00  0.00           H  
ATOM   1973  CB  LYS   121      12.687 -18.248   4.171  1.00  0.00           C  
ATOM   1974  HB2 LYS   121      13.260 -18.526   3.517  1.00  0.00           H  
ATOM   1975  HB3 LYS   121      11.985 -17.907   3.713  1.00  0.00           H  
ATOM   1976  CG  LYS   121      13.281 -17.196   4.682  1.00  0.00           C  
ATOM   1977  HG2 LYS   121      13.366 -16.692   4.143  1.00  0.00           H  
ATOM   1978  HG3 LYS   121      12.804 -16.900   5.124  1.00  0.00           H  
ATOM   1979  CD  LYS   121      14.397 -17.177   5.287  1.00  0.00           C  
ATOM   1980  HD2 LYS   121      14.376 -17.602   5.767  1.00  0.00           H  
ATOM   1981  HD3 LYS   121      14.817 -17.420   4.901  1.00  0.00           H  
ATOM   1982  CE  LYS   121      14.962 -16.222   5.752  1.00  0.00           C  
ATOM   1983  HE2 LYS   121      15.074 -15.774   5.131  1.00  0.00           H  
ATOM   1984  HE3 LYS   121      14.407 -15.879   6.138  1.00  0.00           H  
ATOM   1985  NZ  LYS   121      16.075 -16.335   6.499  1.00  0.00           N  
ATOM   1986  HZ1 LYS   121      16.347 -16.363   6.690  1.00  0.00           H  
ATOM   1987  HZ2 LYS   121      16.355 -16.364   6.676  1.00  0.00           H  
ATOM   1988  HZ3 LYS   121      16.353 -16.354   6.685  1.00  0.00           H  
ATOM   1989  C   LYS   121      11.135 -18.965   5.994  1.00  0.00           C  
ATOM   1990  O   LYS   121      11.357 -18.680   7.137  1.00  0.00           O  
ATOM   1991  N   TYR   122       9.923 -18.997   5.515  1.00  0.00           N  
ATOM   1992  H   TYR   122       9.816 -19.216   4.564  1.00  0.00           H  
ATOM   1993  CA  TYR   122       8.742 -18.706   6.283  1.00  0.00           C  
ATOM   1994  HA  TYR   122       8.863 -17.759   6.743  1.00  0.00           H  
ATOM   1995  CB  TYR   122       7.572 -18.620   5.353  1.00  0.00           C  
ATOM   1996  HB2 TYR   122       7.783 -17.934   4.603  1.00  0.00           H  
ATOM   1997  HB3 TYR   122       7.442 -19.536   4.889  1.00  0.00           H  
ATOM   1998  CG  TYR   122       6.303 -18.222   5.963  1.00  0.00           C  
ATOM   1999  CD1 TYR   122       5.683 -18.029   6.272  1.00  0.00           C  
ATOM   2000  HD1 TYR   122       6.105 -18.167   6.090  1.00  0.00           H  
ATOM   2001  CE1 TYR   122       4.510 -17.655   6.819  1.00  0.00           C  
ATOM   2002  HE1 TYR   122       4.038 -17.509   7.056  1.00  0.00           H  
ATOM   2003  CZ  TYR   122       3.950 -17.471   7.058  1.00  0.00           C  
ATOM   2004  OH  TYR   122       2.823 -17.112   7.583  1.00  0.00           O  
ATOM   2005  HH  TYR   122       2.537 -17.073   7.798  1.00  0.00           H  
ATOM   2006  CE2 TYR   122       4.567 -17.664   6.750  1.00  0.00           C  
ATOM   2007  HE2 TYR   122       4.138 -17.524   6.934  1.00  0.00           H  
ATOM   2008  CD2 TYR   122       5.740 -18.037   6.203  1.00  0.00           C  
ATOM   2009  HD2 TYR   122       6.204 -18.181   5.969  1.00  0.00           H  
ATOM   2010  C   TYR   122       8.512 -19.695   7.391  1.00  0.00           C  
ATOM   2011  O   TYR   122       8.146 -19.314   8.452  1.00  0.00           O  
ATOM   2012  N   SER   123       8.797 -20.949   7.186  1.00  0.00           N  
ATOM   2013  H   SER   123       9.074 -21.210   6.297  1.00  0.00           H  
ATOM   2014  CA  SER   123       8.724 -21.971   8.190  1.00  0.00           C  
ATOM   2015  HA  SER   123       7.775 -21.946   8.608  1.00  0.00           H  
ATOM   2016  CB  SER   123       8.912 -23.313   7.595  1.00  0.00           C  
ATOM   2017  HB2 SER   123       8.962 -23.552   7.268  1.00  0.00           H  
ATOM   2018  HB3 SER   123       9.126 -23.647   7.564  1.00  0.00           H  
ATOM   2019  OG  SER   123       8.739 -23.840   7.500  1.00  0.00           O  
ATOM   2020  HG  SER   123       8.770 -23.898   7.126  1.00  0.00           H  
ATOM   2021  C   SER   123       9.682 -21.770   9.294  1.00  0.00           C  
ATOM   2022  O   SER   123       9.370 -22.000  10.392  1.00  0.00           O  
ATOM   2023  N   LYS   124      10.821 -21.275   9.031  1.00  0.00           N  
ATOM   2024  H   LYS   124      11.026 -21.143   8.110  1.00  0.00           H  
ATOM   2025  CA  LYS   124      11.790 -20.930  10.003  1.00  0.00           C  
ATOM   2026  HA  LYS   124      11.836 -21.692  10.721  1.00  0.00           H  
ATOM   2027  CB  LYS   124      13.098 -20.833   9.366  1.00  0.00           C  
ATOM   2028  HB2 LYS   124      13.091 -20.570   8.626  1.00  0.00           H  
ATOM   2029  HB3 LYS   124      13.584 -20.335   9.707  1.00  0.00           H  
ATOM   2030  CG  LYS   124      13.786 -21.755   9.274  1.00  0.00           C  
ATOM   2031  HG2 LYS   124      13.882 -21.976   9.573  1.00  0.00           H  
ATOM   2032  HG3 LYS   124      13.572 -21.996   9.094  1.00  0.00           H  
ATOM   2033  CD  LYS   124      14.660 -22.048   9.009  1.00  0.00           C  
ATOM   2034  HD2 LYS   124      14.657 -21.875   8.786  1.00  0.00           H  
ATOM   2035  HD3 LYS   124      14.823 -21.872   9.151  1.00  0.00           H  
ATOM   2036  CE  LYS   124      15.322 -22.823   8.862  1.00  0.00           C  
ATOM   2037  HE2 LYS   124      15.490 -22.923   8.945  1.00  0.00           H  
ATOM   2038  HE3 LYS   124      15.237 -23.000   8.916  1.00  0.00           H  
ATOM   2039  NZ  LYS   124      15.848 -23.204   8.548  1.00  0.00           N  
ATOM   2040  HZ1 LYS   124      15.969 -23.291   8.459  1.00  0.00           H  
ATOM   2041  HZ2 LYS   124      15.991 -23.298   8.473  1.00  0.00           H  
ATOM   2042  HZ3 LYS   124      15.977 -23.309   8.479  1.00  0.00           H  
ATOM   2043  C   LYS   124      11.470 -19.691  10.740  1.00  0.00           C  
ATOM   2044  O   LYS   124      11.856 -19.555  11.806  1.00  0.00           O  
ATOM   2045  N   CYS   125      10.751 -18.807  10.200  1.00  0.00           N  
ATOM   2046  H   CYS   125      10.504 -18.971   9.316  1.00  0.00           H  
ATOM   2047  CA  CYS   125      10.333 -17.602  10.800  1.00  0.00           C  
ATOM   2048  HA  CYS   125      11.020 -17.308  11.470  1.00  0.00           H  
ATOM   2049  CB  CYS   125      10.239 -16.567   9.814  1.00  0.00           C  
ATOM   2050  HB2 CYS   125       9.745 -16.738   9.239  1.00  0.00           H  
ATOM   2051  HB3 CYS   125       9.988 -15.886  10.116  1.00  0.00           H  
ATOM   2052  SG  CYS   125      11.347 -16.144   9.106  1.00  0.00           S  
ATOM   2053  HG  CYS   125      11.520 -16.585   8.928  1.00  0.00           H  
ATOM   2054  C   CYS   125       9.118 -17.706  11.537  1.00  0.00           C  
ATOM   2055  O   CYS   125       8.623 -17.122  11.925  1.00  0.00           O  
ATOM   2056  N   SER   126       8.628 -18.426  11.725  1.00  0.00           N  
ATOM   2057  H   SER   126       9.083 -18.872  11.384  1.00  0.00           H  
ATOM   2058  CA  SER   126       7.483 -18.608  12.414  1.00  0.00           C  
ATOM   2059  HA  SER   126       6.948 -18.112  12.381  1.00  0.00           H  
ATOM   2060  CB  SER   126       7.040 -19.404  12.136  1.00  0.00           C  
ATOM   2061  HB2 SER   126       7.508 -19.927  12.113  1.00  0.00           H  
ATOM   2062  HB3 SER   126       6.338 -19.563  12.596  1.00  0.00           H  
ATOM   2063  OG  SER   126       6.917 -19.251  11.319  1.00  0.00           O  
ATOM   2064  HG  SER   126       7.445 -19.178  10.958  1.00  0.00           H  
ATOM   2065  C   SER   126       7.386 -18.648  13.465  1.00  0.00           C  
ATOM   2066  O   SER   126       7.378 -18.663  13.899  1.00  0.00           O  
ATOM   2067  OXT SER   126       7.303 -18.664  13.855  1.00  0.00           O  
TER    2068      SER   126 
ATOM   2068  N   MET   127       2.765  37.631   0.214  1.00  0.00           N  
ATOM   2069  H1  MET   127       2.677  37.600   0.224  1.00  0.00           H  
ATOM   2070  H2  MET   127       2.680  37.626   0.226  1.00  0.00           H  
ATOM   2071  H3  MET   127       2.682  37.628   0.239  1.00  0.00           H  
ATOM   2072  CA  MET   127       3.129  37.693   0.147  1.00  0.00           C  
ATOM   2073  HA  MET   127       3.392  38.125   0.199  1.00  0.00           H  
ATOM   2074  CB  MET   127       3.089  36.928   0.353  1.00  0.00           C  
ATOM   2075  HB2 MET   127       3.116  36.718   0.456  1.00  0.00           H  
ATOM   2076  HB3 MET   127       2.904  36.633   0.428  1.00  0.00           H  
ATOM   2077  CG  MET   127       3.261  36.825   0.330  1.00  0.00           C  
ATOM   2078  HG2 MET   127       3.371  36.870   0.292  1.00  0.00           H  
ATOM   2079  HG3 MET   127       3.309  36.910   0.247  1.00  0.00           H  
ATOM   2080  SD  MET   127       3.228  36.487   0.490  1.00  0.00           S  
ATOM   2081  CE  MET   127       3.061  36.387   0.652  1.00  0.00           C  
ATOM   2082  HE1 MET   127       3.033  36.365   0.675  1.00  0.00           H  
ATOM   2083  HE2 MET   127       3.025  36.371   0.689  1.00  0.00           H  
ATOM   2084  HE3 MET   127       3.022  36.364   0.690  1.00  0.00           H  
ATOM   2085  C   MET   127       3.210  37.992  -0.213  1.00  0.00           C  
ATOM   2086  O   MET   127       3.021  38.170  -0.671  1.00  0.00           O  
ATOM   2087  N   HIE   128       3.485  38.055  -0.018  1.00  0.00           N  
ATOM   2088  H   HIE   128       3.629  37.900   0.361  1.00  0.00           H  
ATOM   2089  CA  HIE   128       3.598  38.328  -0.324  1.00  0.00           C  
ATOM   2090  HA  HIE   128       3.151  38.615  -0.825  1.00  0.00           H  
ATOM   2091  CB  HIE   128       3.646  38.606  -0.131  1.00  0.00           C  
ATOM   2092  HB2 HIE   128       3.901  38.543   0.369  1.00  0.00           H  
ATOM   2093  HB3 HIE   128       3.195  38.553  -0.323  1.00  0.00           H  
ATOM   2094  CG  HIE   128       3.940  39.039  -0.348  1.00  0.00           C  
ATOM   2095  ND1 HIE   128       4.271  39.163  -0.435  1.00  0.00           N  
ATOM   2096  CE1 HIE   128       4.445  39.561  -0.637  1.00  0.00           C  
ATOM   2097  HE1 HIE   128       4.709  39.750  -0.747  1.00  0.00           H  
ATOM   2098  NE2 HIE   128       4.241  39.690  -0.680  1.00  0.00           N  
ATOM   2099  HE2 HIE   128       4.312  39.972  -0.821  1.00  0.00           H  
ATOM   2100  CD2 HIE   128       3.921  39.366  -0.500  1.00  0.00           C  
ATOM   2101  HD2 HIE   128       3.697  39.365  -0.486  1.00  0.00           H  
ATOM   2102  C   HIE   128       4.225  37.964  -0.182  1.00  0.00           C  
ATOM   2103  O   HIE   128       4.719  37.495   0.358  1.00  0.00           O  
ATOM   2104  N   HIE   129       4.217  38.179  -0.661  1.00  0.00           N  
ATOM   2105  H   HIE   129       3.806  38.559  -1.080  1.00  0.00           H  
ATOM   2106  CA  HIE   129       4.757  37.894  -0.627  1.00  0.00           C  
ATOM   2107  HA  HIE   129       4.867  37.500  -0.472  1.00  0.00           H  
ATOM   2108  CB  HIE   129       4.514  38.251  -1.405  1.00  0.00           C  
ATOM   2109  HB2 HIE   129       4.392  38.339  -1.707  1.00  0.00           H  
ATOM   2110  HB3 HIE   129       4.538  38.285  -1.406  1.00  0.00           H  
ATOM   2111  CG  HIE   129       4.395  38.443  -1.794  1.00  0.00           C  
ATOM   2112  ND1 HIE   129       4.275  38.619  -2.004  1.00  0.00           N  
ATOM   2113  CE1 HIE   129       4.197  38.745  -2.330  1.00  0.00           C  
ATOM   2114  HE1 HIE   129       4.099  38.892  -2.554  1.00  0.00           H  
ATOM   2115  NE2 HIE   129       4.259  38.659  -2.336  1.00  0.00           N  
ATOM   2116  HE2 HIE   129       4.220  38.720  -2.549  1.00  0.00           H  
ATOM   2117  CD2 HIE   129       4.384  38.469  -2.002  1.00  0.00           C  
ATOM   2118  HD2 HIE   129       4.458  38.358  -1.917  1.00  0.00           H  
ATOM   2119  C   HIE   129       5.419  37.753  -0.035  1.00  0.00           C  
ATOM   2120  O   HIE   129       5.868  37.360   0.199  1.00  0.00           O  
ATOM   2121  N   HIE   130       5.483  38.062   0.228  1.00  0.00           N  
ATOM   2122  H   HIE   130       5.096  38.379   0.001  1.00  0.00           H  
ATOM   2123  CA  HIE   130       6.099  37.978   0.818  1.00  0.00           C  
ATOM   2124  HA  HIE   130       6.382  37.775   0.772  1.00  0.00           H  
ATOM   2125  CB  HIE   130       5.994  38.523   0.601  1.00  0.00           C  
ATOM   2126  HB2 HIE   130       6.082  38.588   0.688  1.00  0.00           H  
ATOM   2127  HB3 HIE   130       5.902  38.657   0.281  1.00  0.00           H  
ATOM   2128  CG  HIE   130       5.908  38.812   0.685  1.00  0.00           C  
ATOM   2129  ND1 HIE   130       5.943  38.959   0.681  1.00  0.00           N  
ATOM   2130  CE1 HIE   130       5.853  39.206   0.773  1.00  0.00           C  
ATOM   2131  HE1 HIE   130       5.851  39.368   0.795  1.00  0.00           H  
ATOM   2132  NE2 HIE   130       5.767  39.224   0.833  1.00  0.00           N  
ATOM   2133  HE2 HIE   130       5.693  39.387   0.906  1.00  0.00           H  
ATOM   2134  CD2 HIE   130       5.802  38.978   0.779  1.00  0.00           C  
ATOM   2135  HD2 HIE   130       5.757  38.924   0.805  1.00  0.00           H  
ATOM   2136  C   HIE   130       6.501  37.609   1.690  1.00  0.00           C  
ATOM   2137  O   HIE   130       7.057  37.459   1.707  1.00  0.00           O  
ATOM   2138  N   HIE   131       6.230  37.450   2.421  1.00  0.00           N  
ATOM   2139  H   HIE   131       5.771  37.574   2.361  1.00  0.00           H  
ATOM   2140  CA  HIE   131       6.558  37.079   3.310  1.00  0.00           C  
ATOM   2141  HA  HIE   131       7.020  37.466   3.253  1.00  0.00           H  
ATOM   2142  CB  HIE   131       6.051  37.382   3.974  1.00  0.00           C  
ATOM   2143  HB2 HIE   131       5.777  36.952   4.350  1.00  0.00           H  
ATOM   2144  HB3 HIE   131       5.777  37.833   3.706  1.00  0.00           H  
ATOM   2145  CG  HIE   131       6.259  37.654   4.507  1.00  0.00           C  
ATOM   2146  ND1 HIE   131       6.444  38.080   4.583  1.00  0.00           N  
ATOM   2147  CE1 HIE   131       6.603  38.177   5.119  1.00  0.00           C  
ATOM   2148  HE1 HIE   131       6.768  38.479   5.315  1.00  0.00           H  
ATOM   2149  NE2 HIE   131       6.529  37.837   5.381  1.00  0.00           N  
ATOM   2150  HE2 HIE   131       6.621  37.828   5.783  1.00  0.00           H  
ATOM   2151  CD2 HIE   131       6.314  37.503   5.004  1.00  0.00           C  
ATOM   2152  HD2 HIE   131       6.213  37.180   5.082  1.00  0.00           H  
ATOM   2153  C   HIE   131       6.803  35.904   3.662  1.00  0.00           C  
ATOM   2154  O   HIE   131       6.347  35.247   3.676  1.00  0.00           O  
ATOM   2155  N   HIE   132       7.523  35.632   3.949  1.00  0.00           N  
ATOM   2156  H   HIE   132       7.855  36.208   3.932  1.00  0.00           H  
ATOM   2157  CA  HIE   132       7.860  34.548   4.316  1.00  0.00           C  
ATOM   2158  HA  HIE   132       7.585  34.117   3.888  1.00  0.00           H  
ATOM   2159  CB  HIE   132       8.727  34.562   4.068  1.00  0.00           C  
ATOM   2160  HB2 HIE   132       8.639  34.847   4.257  1.00  0.00           H  
ATOM   2161  HB3 HIE   132       8.938  34.696   3.684  1.00  0.00           H  
ATOM   2162  CG  HIE   132       9.430  34.024   4.067  1.00  0.00           C  
ATOM   2163  ND1 HIE   132       9.967  33.567   4.188  1.00  0.00           N  
ATOM   2164  CE1 HIE   132      10.475  33.179   4.146  1.00  0.00           C  
ATOM   2165  HE1 HIE   132      10.963  32.774   4.214  1.00  0.00           H  
ATOM   2166  NE2 HIE   132      10.289  33.369   4.007  1.00  0.00           N  
ATOM   2167  HE2 HIE   132      10.584  33.158   3.950  1.00  0.00           H  
ATOM   2168  CD2 HIE   132       9.631  33.901   3.955  1.00  0.00           C  
ATOM   2169  HD2 HIE   132       9.326  34.169   3.850  1.00  0.00           H  
ATOM   2170  C   HIE   132       7.721  33.966   5.484  1.00  0.00           C  
ATOM   2171  O   HIE   132       7.914  34.391   6.211  1.00  0.00           O  
ATOM   2172  N   HIE   133       7.410  32.990   5.672  1.00  0.00           N  
ATOM   2173  H   HIE   133       7.281  32.699   5.038  1.00  0.00           H  
ATOM   2174  CA  HIE   133       7.312  32.295   6.744  1.00  0.00           C  
ATOM   2175  HA  HIE   133       7.492  32.885   7.344  1.00  0.00           H  
ATOM   2176  CB  HIE   133       6.171  31.971   6.877  1.00  0.00           C  
ATOM   2177  HB2 HIE   133       6.116  31.218   7.506  1.00  0.00           H  
ATOM   2178  HB3 HIE   133       5.902  31.636   6.182  1.00  0.00           H  
ATOM   2179  CG  HIE   133       5.454  33.037   7.123  1.00  0.00           C  
ATOM   2180  ND1 HIE   133       5.392  33.462   8.054  1.00  0.00           N  
ATOM   2181  CE1 HIE   133       4.649  34.376   7.951  1.00  0.00           C  
ATOM   2182  HE1 HIE   133       4.404  34.898   8.531  1.00  0.00           H  
ATOM   2183  NE2 HIE   133       4.255  34.547   7.018  1.00  0.00           N  
ATOM   2184  HE2 HIE   133       3.689  35.170   6.762  1.00  0.00           H  
ATOM   2185  CD2 HIE   133       4.753  33.711   6.484  1.00  0.00           C  
ATOM   2186  HD2 HIE   133       4.619  33.596   5.714  1.00  0.00           H  
ATOM   2187  C   HIE   133       8.103  31.102   6.957  1.00  0.00           C  
ATOM   2188  O   HIE   133       8.298  30.442   6.219  1.00  0.00           O  
ATOM   2189  N   LYS   134       8.540  30.806   7.971  1.00  0.00           N  
ATOM   2190  H   LYS   134       8.352  31.410   8.527  1.00  0.00           H  
ATOM   2191  CA  LYS   134       9.265  29.660   8.326  1.00  0.00           C  
ATOM   2192  HA  LYS   134       9.838  29.392   7.522  1.00  0.00           H  
ATOM   2193  CB  LYS   134      10.168  30.006   9.436  1.00  0.00           C  
ATOM   2194  HB2 LYS   134      10.233  30.156   9.793  1.00  0.00           H  
ATOM   2195  HB3 LYS   134      10.370  29.864   9.634  1.00  0.00           H  
ATOM   2196  CG  LYS   134      10.736  30.336   9.803  1.00  0.00           C  
ATOM   2197  HG2 LYS   134      10.641  30.245   9.509  1.00  0.00           H  
ATOM   2198  HG3 LYS   134      10.597  30.437   9.668  1.00  0.00           H  
ATOM   2199  CD  LYS   134      11.626  30.655  10.758  1.00  0.00           C  
ATOM   2200  HD2 LYS   134      11.771  30.781  10.993  1.00  0.00           H  
ATOM   2201  HD3 LYS   134      11.725  30.632  10.940  1.00  0.00           H  
ATOM   2202  CE  LYS   134      12.178  30.838  11.143  1.00  0.00           C  
ATOM   2203  HE2 LYS   134      12.071  30.819  11.034  1.00  0.00           H  
ATOM   2204  HE3 LYS   134      12.133  30.786  11.032  1.00  0.00           H  
ATOM   2205  NZ  LYS   134      12.901  31.105  11.802  1.00  0.00           N  
ATOM   2206  HZ1 LYS   134      13.068  31.169  11.969  1.00  0.00           H  
ATOM   2207  HZ2 LYS   134      13.088  31.159  11.960  1.00  0.00           H  
ATOM   2208  HZ3 LYS   134      13.085  31.183  11.965  1.00  0.00           H  
ATOM   2209  C   LYS   134       8.403  28.479   8.627  1.00  0.00           C  
ATOM   2210  O   LYS   134       7.335  28.625   9.097  1.00  0.00           O  
ATOM   2211  N   VAL   135       8.887  27.311   8.389  1.00  0.00           N  
ATOM   2212  H   VAL   135       9.766  27.289   8.017  1.00  0.00           H  
ATOM   2213  CA  VAL   135       8.311  26.064   8.796  1.00  0.00           C  
ATOM   2214  HA  VAL   135       7.278  26.090   8.611  1.00  0.00           H  
ATOM   2215  CB  VAL   135       8.864  24.929   7.991  1.00  0.00           C  
ATOM   2216  HB  VAL   135       9.725  24.973   7.994  1.00  0.00           H  
ATOM   2217  CG1 VAL   135       8.621  23.706   8.323  1.00  0.00           C  
ATOM   2218 HG11 VAL   135       8.566  23.414   8.438  1.00  0.00           H  
ATOM   2219 HG12 VAL   135       8.529  23.416   8.377  1.00  0.00           H  
ATOM   2220 HG13 VAL   135       8.608  23.381   8.398  1.00  0.00           H  
ATOM   2221  CG2 VAL   135       8.528  24.908   6.781  1.00  0.00           C  
ATOM   2222 HG21 VAL   135       8.461  24.904   6.472  1.00  0.00           H  
ATOM   2223 HG22 VAL   135       8.462  24.893   6.506  1.00  0.00           H  
ATOM   2224 HG23 VAL   135       8.428  24.906   6.475  1.00  0.00           H  
ATOM   2225  C   VAL   135       8.527  25.869  10.268  1.00  0.00           C  
ATOM   2226  O   VAL   135       9.580  26.094  10.768  1.00  0.00           O  
ATOM   2227  N   LEU   136       7.543  25.443  10.964  1.00  0.00           N  
ATOM   2228  H   LEU   136       6.719  25.251  10.485  1.00  0.00           H  
ATOM   2229  CA  LEU   136       7.597  25.148  12.361  1.00  0.00           C  
ATOM   2230  HA  LEU   136       8.410  25.621  12.806  1.00  0.00           H  
ATOM   2231  CB  LEU   136       6.412  25.654  13.018  1.00  0.00           C  
ATOM   2232  HB2 LEU   136       5.762  25.518  12.630  1.00  0.00           H  
ATOM   2233  HB3 LEU   136       6.333  25.318  13.680  1.00  0.00           H  
ATOM   2234  CG  LEU   136       6.157  26.760  13.331  1.00  0.00           C  
ATOM   2235  HG  LEU   136       6.086  26.787  12.714  1.00  0.00           H  
ATOM   2236  CD1 LEU   136       5.450  27.233  14.034  1.00  0.00           C  
ATOM   2237 HD11 LEU   136       5.266  27.357  14.167  1.00  0.00           H  
ATOM   2238 HD12 LEU   136       5.260  27.324  14.221  1.00  0.00           H  
ATOM   2239 HD13 LEU   136       5.303  27.360  14.227  1.00  0.00           H  
ATOM   2240  CD2 LEU   136       6.639  27.395  13.804  1.00  0.00           C  
ATOM   2241 HD21 LEU   136       6.745  27.577  13.903  1.00  0.00           H  
ATOM   2242 HD22 LEU   136       6.744  27.544  13.951  1.00  0.00           H  
ATOM   2243 HD23 LEU   136       6.778  27.533  13.901  1.00  0.00           H  
ATOM   2244  C   LEU   136       7.769  23.727  12.592  1.00  0.00           C  
ATOM   2245  O   LEU   136       7.480  23.204  12.392  1.00  0.00           O  
ATOM   2246  N   GLN   137       8.242  23.114  13.028  1.00  0.00           N  
ATOM   2247  H   GLN   137       8.440  23.613  13.173  1.00  0.00           H  
ATOM   2248  CA  GLN   137       8.586  21.777  13.243  1.00  0.00           C  
ATOM   2249  HA  GLN   137       9.351  21.707  13.410  1.00  0.00           H  
ATOM   2250  CB  GLN   137       8.056  21.460  14.141  1.00  0.00           C  
ATOM   2251  HB2 GLN   137       7.764  21.491  14.206  1.00  0.00           H  
ATOM   2252  HB3 GLN   137       8.054  21.186  14.134  1.00  0.00           H  
ATOM   2253  CG  GLN   137       7.931  21.439  14.975  1.00  0.00           C  
ATOM   2254  HG2 GLN   137       7.899  21.370  15.015  1.00  0.00           H  
ATOM   2255  HG3 GLN   137       8.060  21.422  15.132  1.00  0.00           H  
ATOM   2256  CD  GLN   137       7.667  21.517  15.579  1.00  0.00           C  
ATOM   2257  OE1 GLN   137       7.515  21.686  15.609  1.00  0.00           O  
ATOM   2258  NE2 GLN   137       7.600  21.401  16.086  1.00  0.00           N  
ATOM   2259 HE21 GLN   137       7.429  21.450  16.484  1.00  0.00           H  
ATOM   2260 HE22 GLN   137       7.721  21.259  16.077  1.00  0.00           H  
ATOM   2261  C   GLN   137       8.548  20.798  12.385  1.00  0.00           C  
ATOM   2262  O   GLN   137       8.139  20.997  11.817  1.00  0.00           O  
ATOM   2263  N   GLU   138       9.005  19.731  12.301  1.00  0.00           N  
ATOM   2264  H   GLU   138       9.327  19.633  12.786  1.00  0.00           H  
ATOM   2265  CA  GLU   138       9.092  18.703  11.538  1.00  0.00           C  
ATOM   2266  HA  GLU   138       9.733  18.889  10.926  1.00  0.00           H  
ATOM   2267  CB  GLU   138       9.609  17.775  12.349  1.00  0.00           C  
ATOM   2268  HB2 GLU   138       9.770  17.886  12.715  1.00  0.00           H  
ATOM   2269  HB3 GLU   138       9.364  17.396  12.533  1.00  0.00           H  
ATOM   2270  CG  GLU   138      10.240  17.187  12.436  1.00  0.00           C  
ATOM   2271  HG2 GLU   138      10.183  17.046  12.582  1.00  0.00           H  
ATOM   2272  HG3 GLU   138      10.159  17.044  12.310  1.00  0.00           H  
ATOM   2273  CD  GLU   138      11.058  16.948  12.515  1.00  0.00           C  
ATOM   2274  OE1 GLU   138      11.394  16.845  12.562  1.00  0.00           O  
ATOM   2275  OE2 GLU   138      11.386  16.852  12.536  1.00  0.00           O  
ATOM   2276  C   GLU   138       7.905  18.277  10.748  1.00  0.00           C  
ATOM   2277  O   GLU   138       6.902  17.998  11.326  1.00  0.00           O  
ATOM   2278  N   PRO   139       7.991  18.181   9.442  1.00  0.00           N  
ATOM   2279  CD  PRO   139       9.018  18.702   8.622  1.00  0.00           C  
ATOM   2280  HD2 PRO   139       9.821  18.051   8.632  1.00  0.00           H  
ATOM   2281  HD3 PRO   139       9.321  19.644   8.925  1.00  0.00           H  
ATOM   2282  CG  PRO   139       8.463  18.795   7.260  1.00  0.00           C  
ATOM   2283  HG2 PRO   139       9.175  18.675   6.553  1.00  0.00           H  
ATOM   2284  HG3 PRO   139       8.005  19.684   7.132  1.00  0.00           H  
ATOM   2285  CB  PRO   139       7.486  17.729   7.211  1.00  0.00           C  
ATOM   2286  HB2 PRO   139       7.959  16.863   6.932  1.00  0.00           H  
ATOM   2287  HB3 PRO   139       6.743  17.951   6.537  1.00  0.00           H  
ATOM   2288  CA  PRO   139       6.973  17.616   8.618  1.00  0.00           C  
ATOM   2289  HA  PRO   139       6.103  18.212   8.707  1.00  0.00           H  
ATOM   2290  C   PRO   139       6.623  16.188   8.969  1.00  0.00           C  
ATOM   2291  O   PRO   139       7.427  15.436   9.410  1.00  0.00           O  
ATOM   2292  N   THR   140       5.422  15.795   8.731  1.00  0.00           N  
ATOM   2293  H   THR   140       4.818  16.454   8.350  1.00  0.00           H  
ATOM   2294  CA  THR   140       4.918  14.446   8.925  1.00  0.00           C  
ATOM   2295  HA  THR   140       5.721  13.802   9.146  1.00  0.00           H  
ATOM   2296  CB  THR   140       3.993  14.408  10.084  1.00  0.00           C  
ATOM   2297  HB  THR   140       3.920  14.824  10.374  1.00  0.00           H  
ATOM   2298  CG2 THR   140       3.103  14.212  10.300  1.00  0.00           C  
ATOM   2299 HG21 THR   140       2.881  14.170  10.367  1.00  0.00           H  
ATOM   2300 HG22 THR   140       2.885  14.171  10.346  1.00  0.00           H  
ATOM   2301 HG23 THR   140       2.886  14.162  10.363  1.00  0.00           H  
ATOM   2302  OG1 THR   140       4.040  14.007  10.675  1.00  0.00           O  
ATOM   2303  HG1 THR   140       4.376  14.163  10.817  1.00  0.00           H  
ATOM   2304  C   THR   140       4.267  13.910   7.678  1.00  0.00           C  
ATOM   2305  O   THR   140       3.668  14.635   6.976  1.00  0.00           O  
ATOM   2306  N   CYS   141       4.378  12.650   7.383  1.00  0.00           N  
ATOM   2307  H   CYS   141       4.862  12.105   8.002  1.00  0.00           H  
ATOM   2308  CA  CYS   141       3.864  12.017   6.179  1.00  0.00           C  
ATOM   2309  HA  CYS   141       3.150  12.681   5.727  1.00  0.00           H  
ATOM   2310  CB  CYS   141       5.017  11.855   5.205  1.00  0.00           C  
ATOM   2311  HB2 CYS   141       5.525  12.726   5.149  1.00  0.00           H  
ATOM   2312  HB3 CYS   141       5.670  11.143   5.522  1.00  0.00           H  
ATOM   2313  SG  CYS   141       4.523  11.448   3.623  1.00  0.00           S  
ATOM   2314  HG  CYS   141       4.710  10.379   3.744  1.00  0.00           H  
ATOM   2315  C   CYS   141       3.124  10.708   6.472  1.00  0.00           C  
ATOM   2316  O   CYS   141       3.480   9.993   7.381  1.00  0.00           O  
ATOM   2317  N   VAL   142       2.098  10.396   5.699  1.00  0.00           N  
ATOM   2318  H   VAL   142       1.878  11.031   4.976  1.00  0.00           H  
ATOM   2319  CA  VAL   142       1.257   9.197   5.793  1.00  0.00           C  
ATOM   2320  HA  VAL   142       1.812   8.436   6.310  1.00  0.00           H  
ATOM   2321  CB  VAL   142      -0.011   9.463   6.593  1.00  0.00           C  
ATOM   2322  HB  VAL   142      -0.261   9.107   6.784  1.00  0.00           H  
ATOM   2323  CG1 VAL   142      -0.220   9.837   7.289  1.00  0.00           C  
ATOM   2324 HG11 VAL   142      -0.275   9.899   7.454  1.00  0.00           H  
ATOM   2325 HG12 VAL   142      -0.266   9.950   7.475  1.00  0.00           H  
ATOM   2326 HG13 VAL   142      -0.280   9.932   7.453  1.00  0.00           H  
ATOM   2327  CG2 VAL   142      -0.807   9.801   6.514  1.00  0.00           C  
ATOM   2328 HG21 VAL   142      -1.008   9.898   6.527  1.00  0.00           H  
ATOM   2329 HG22 VAL   142      -1.017   9.901   6.483  1.00  0.00           H  
ATOM   2330 HG23 VAL   142      -0.991   9.856   6.489  1.00  0.00           H  
ATOM   2331  C   VAL   142       0.927   8.644   4.411  1.00  0.00           C  
ATOM   2332  O   VAL   142       0.919   9.374   3.462  1.00  0.00           O  
ATOM   2333  N   SER   143       0.657   7.364   4.283  1.00  0.00           N  
ATOM   2334  H   SER   143       0.671   6.826   5.106  1.00  0.00           H  
ATOM   2335  CA  SER   143       0.374   6.667   3.021  1.00  0.00           C  
ATOM   2336  HA  SER   143       0.402   7.374   2.206  1.00  0.00           H  
ATOM   2337  CB  SER   143       1.460   5.631   2.770  1.00  0.00           C  
ATOM   2338  HB2 SER   143       2.410   6.113   2.741  1.00  0.00           H  
ATOM   2339  HB3 SER   143       1.466   4.928   3.570  1.00  0.00           H  
ATOM   2340  OG  SER   143       1.268   4.942   1.573  1.00  0.00           O  
ATOM   2341  HG  SER   143       1.453   5.506   0.862  1.00  0.00           H  
ATOM   2342  C   SER   143      -1.001   6.009   2.998  1.00  0.00           C  
ATOM   2343  O   SER   143      -1.424   5.454   3.989  1.00  0.00           O  
ATOM   2344  N   ASP   144      -1.682   6.011   1.858  1.00  0.00           N  
ATOM   2345  H   ASP   144      -1.305   6.498   1.081  1.00  0.00           H  
ATOM   2346  CA  ASP   144      -2.880   5.193   1.618  1.00  0.00           C  
ATOM   2347  HA  ASP   144      -3.460   5.160   2.529  1.00  0.00           H  
ATOM   2348  CB  ASP   144      -3.759   5.841   0.542  1.00  0.00           C  
ATOM   2349  HB2 ASP   144      -4.720   5.363   0.569  1.00  0.00           H  
ATOM   2350  HB3 ASP   144      -3.915   6.873   0.796  1.00  0.00           H  
ATOM   2351  CG  ASP   144      -3.240   5.765  -0.887  1.00  0.00           C  
ATOM   2352  OD1 ASP   144      -2.086   5.391  -1.135  1.00  0.00           O  
ATOM   2353  OD2 ASP   144      -4.018   6.062  -1.797  1.00  0.00           O  
ATOM   2354  C   ASP   144      -2.564   3.735   1.242  1.00  0.00           C  
ATOM   2355  O   ASP   144      -3.470   2.930   1.099  1.00  0.00           O  
ATOM   2356  N   TYR   145      -1.289   3.411   1.054  1.00  0.00           N  
ATOM   2357  H   TYR   145      -0.627   4.136   1.208  1.00  0.00           H  
ATOM   2358  CA  TYR   145      -0.748   2.140   0.581  1.00  0.00           C  
ATOM   2359  HA  TYR   145       0.303   2.333   0.438  1.00  0.00           H  
ATOM   2360  CB  TYR   145      -0.845   1.081   1.680  1.00  0.00           C  
ATOM   2361  HB2 TYR   145      -0.834   1.574   2.633  1.00  0.00           H  
ATOM   2362  HB3 TYR   145      -1.789   0.581   1.600  1.00  0.00           H  
ATOM   2363  CG  TYR   145       0.276   0.070   1.693  1.00  0.00           C  
ATOM   2364  CD1 TYR   145       1.554   0.468   2.066  1.00  0.00           C  
ATOM   2365  HD1 TYR   145       1.733   1.483   2.326  1.00  0.00           H  
ATOM   2366  CE1 TYR   145       2.599  -0.457   2.092  1.00  0.00           C  
ATOM   2367  HE1 TYR   145       3.581  -0.158   2.352  1.00  0.00           H  
ATOM   2368  CZ  TYR   145       2.371  -1.789   1.764  1.00  0.00           C  
ATOM   2369  OH  TYR   145       3.389  -2.667   1.821  1.00  0.00           O  
ATOM   2370  HH  TYR   145       3.179  -3.517   1.500  1.00  0.00           H  
ATOM   2371  CE2 TYR   145       1.092  -2.190   1.393  1.00  0.00           C  
ATOM   2372  HE2 TYR   145       0.915  -3.206   1.142  1.00  0.00           H  
ATOM   2373  CD2 TYR   145       0.048  -1.261   1.353  1.00  0.00           C  
ATOM   2374  HD2 TYR   145      -0.925  -1.568   1.064  1.00  0.00           H  
ATOM   2375  C   TYR   145      -1.246   1.684  -0.800  1.00  0.00           C  
ATOM   2376  O   TYR   145      -1.212   0.513  -1.108  1.00  0.00           O  
ATOM   2377  N   MET   146      -1.696   2.596  -1.653  1.00  0.00           N  
ATOM   2378  H   MET   146      -1.720   3.535  -1.336  1.00  0.00           H  
ATOM   2379  CA  MET   146      -2.263   2.295  -2.968  1.00  0.00           C  
ATOM   2380  HA  MET   146      -1.883   1.344  -3.294  1.00  0.00           H  
ATOM   2381  CB  MET   146      -3.770   2.155  -2.833  1.00  0.00           C  
ATOM   2382  HB2 MET   146      -3.992   1.413  -2.307  1.00  0.00           H  
ATOM   2383  HB3 MET   146      -4.125   2.893  -2.405  1.00  0.00           H  
ATOM   2384  CG  MET   146      -4.520   1.992  -3.961  1.00  0.00           C  
ATOM   2385  HG2 MET   146      -4.420   2.687  -4.422  1.00  0.00           H  
ATOM   2386  HG3 MET   146      -4.145   1.378  -4.401  1.00  0.00           H  
ATOM   2387  SD  MET   146      -6.162   1.670  -3.911  1.00  0.00           S  
ATOM   2388  CE  MET   146      -6.655   2.187  -4.957  1.00  0.00           C  
ATOM   2389  HE1 MET   146      -6.754   2.290  -5.170  1.00  0.00           H  
ATOM   2390  HE2 MET   146      -6.755   2.290  -5.165  1.00  0.00           H  
ATOM   2391  HE3 MET   146      -6.757   2.298  -5.170  1.00  0.00           H  
ATOM   2392  C   MET   146      -1.900   3.282  -4.076  1.00  0.00           C  
ATOM   2393  O   MET   146      -1.609   2.835  -5.169  1.00  0.00           O  
ATOM   2394  N   SER   147      -1.935   4.589  -3.840  1.00  0.00           N  
ATOM   2395  H   SER   147      -2.158   4.886  -2.920  1.00  0.00           H  
ATOM   2396  CA  SER   147      -1.766   5.611  -4.877  1.00  0.00           C  
ATOM   2397  HA  SER   147      -1.062   5.254  -5.596  1.00  0.00           H  
ATOM   2398  CB  SER   147      -3.075   5.813  -5.598  1.00  0.00           C  
ATOM   2399  HB2 SER   147      -3.389   5.509  -5.813  1.00  0.00           H  
ATOM   2400  HB3 SER   147      -3.516   5.999  -5.471  1.00  0.00           H  
ATOM   2401  OG  SER   147      -3.338   6.156  -6.168  1.00  0.00           O  
ATOM   2402  HG  SER   147      -3.074   5.893  -6.490  1.00  0.00           H  
ATOM   2403  C   SER   147      -1.241   6.962  -4.411  1.00  0.00           C  
ATOM   2404  O   SER   147      -0.492   7.582  -5.135  1.00  0.00           O  
ATOM   2405  N   ILE   148      -1.615   7.441  -3.237  1.00  0.00           N  
ATOM   2406  H   ILE   148      -2.182   6.868  -2.662  1.00  0.00           H  
ATOM   2407  CA  ILE   148      -1.309   8.787  -2.750  1.00  0.00           C  
ATOM   2408  HA  ILE   148      -0.508   9.188  -3.339  1.00  0.00           H  
ATOM   2409  CB  ILE   148      -2.506   9.725  -2.921  1.00  0.00           C  
ATOM   2410  HB  ILE   148      -3.270   9.326  -2.490  1.00  0.00           H  
ATOM   2411  CG2 ILE   148      -2.340  10.976  -2.317  1.00  0.00           C  
ATOM   2412 HG21 ILE   148      -2.328  11.285  -2.158  1.00  0.00           H  
ATOM   2413 HG22 ILE   148      -2.294  11.272  -2.153  1.00  0.00           H  
ATOM   2414 HG23 ILE   148      -2.300  11.296  -2.185  1.00  0.00           H  
ATOM   2415  CG1 ILE   148      -2.906   9.962  -4.247  1.00  0.00           C  
ATOM   2416 HG12 ILE   148      -2.644   9.790  -4.641  1.00  0.00           H  
ATOM   2417 HG13 ILE   148      -3.316   9.739  -4.432  1.00  0.00           H  
ATOM   2418  CD1 ILE   148      -3.161  10.705  -4.846  1.00  0.00           C  
ATOM   2419 HD11 ILE   148      -3.225  10.875  -4.992  1.00  0.00           H  
ATOM   2420 HD12 ILE   148      -3.225  10.887  -5.000  1.00  0.00           H  
ATOM   2421 HD13 ILE   148      -3.225  10.887  -5.005  1.00  0.00           H  
ATOM   2422  C   ILE   148      -0.822   8.765  -1.305  1.00  0.00           C  
ATOM   2423  O   ILE   148      -1.501   8.317  -0.408  1.00  0.00           O  
ATOM   2424  N   SER   149       0.339   9.327  -1.069  1.00  0.00           N  
ATOM   2425  H   SER   149       0.817   9.704  -1.848  1.00  0.00           H  
ATOM   2426  CA  SER   149       0.860   9.664   0.252  1.00  0.00           C  
ATOM   2427  HA  SER   149       0.262   9.182   1.010  1.00  0.00           H  
ATOM   2428  CB  SER   149       2.279   9.146   0.396  1.00  0.00           C  
ATOM   2429  HB2 SER   149       2.835   9.386  -0.322  1.00  0.00           H  
ATOM   2430  HB3 SER   149       2.692   9.477   1.161  1.00  0.00           H  
ATOM   2431  OG  SER   149       2.345   7.920   0.478  1.00  0.00           O  
ATOM   2432  HG  SER   149       1.996   7.639  -0.166  1.00  0.00           H  
ATOM   2433  C   SER   149       0.771  11.166   0.498  1.00  0.00           C  
ATOM   2434  O   SER   149       0.911  11.943  -0.380  1.00  0.00           O  
ATOM   2435  N   THR   150       0.519  11.593   1.684  1.00  0.00           N  
ATOM   2436  H   THR   150       0.454  10.914   2.375  1.00  0.00           H  
ATOM   2437  CA  THR   150       0.282  12.991   2.046  1.00  0.00           C  
ATOM   2438  HA  THR   150       0.421  13.609   1.178  1.00  0.00           H  
ATOM   2439  CB  THR   150      -1.148  13.198   2.510  1.00  0.00           C  
ATOM   2440  HB  THR   150      -1.323  12.734   3.133  1.00  0.00           H  
ATOM   2441  CG2 THR   150      -1.549  14.272   2.857  1.00  0.00           C  
ATOM   2442 HG21 THR   150      -1.668  14.535   2.955  1.00  0.00           H  
ATOM   2443 HG22 THR   150      -1.638  14.532   2.950  1.00  0.00           H  
ATOM   2444 HG23 THR   150      -1.644  14.530   2.928  1.00  0.00           H  
ATOM   2445  OG1 THR   150      -1.961  12.986   1.815  1.00  0.00           O  
ATOM   2446  HG1 THR   150      -1.912  12.602   1.594  1.00  0.00           H  
ATOM   2447  C   THR   150       1.262  13.459   3.104  1.00  0.00           C  
ATOM   2448  O   THR   150       1.328  12.908   4.168  1.00  0.00           O  
ATOM   2449  N   CYS   151       2.007  14.489   2.825  1.00  0.00           N  
ATOM   2450  H   CYS   151       1.858  14.913   1.952  1.00  0.00           H  
ATOM   2451  CA  CYS   151       2.936  15.147   3.730  1.00  0.00           C  
ATOM   2452  HA  CYS   151       3.072  14.536   4.606  1.00  0.00           H  
ATOM   2453  CB  CYS   151       4.277  15.260   3.030  1.00  0.00           C  
ATOM   2454  HB2 CYS   151       4.571  14.306   2.680  1.00  0.00           H  
ATOM   2455  HB3 CYS   151       4.190  15.906   2.199  1.00  0.00           H  
ATOM   2456  SG  CYS   151       5.538  15.879   4.115  1.00  0.00           S  
ATOM   2457  HG  CYS   151       5.569  15.551   4.563  1.00  0.00           H  
ATOM   2458  C   CYS   151       2.381  16.495   4.189  1.00  0.00           C  
ATOM   2459  O   CYS   151       1.818  17.214   3.399  1.00  0.00           O  
ATOM   2460  N   GLU   152       2.528  16.844   5.454  1.00  0.00           N  
ATOM   2461  H   GLU   152       3.017  16.227   6.051  1.00  0.00           H  
ATOM   2462  CA  GLU   152       1.965  18.045   6.058  1.00  0.00           C  
ATOM   2463  HA  GLU   152       1.814  18.774   5.288  1.00  0.00           H  
ATOM   2464  CB  GLU   152       0.614  17.729   6.659  1.00  0.00           C  
ATOM   2465  HB2 GLU   152       0.294  17.865   6.682  1.00  0.00           H  
ATOM   2466  HB3 GLU   152       0.346  17.500   6.634  1.00  0.00           H  
ATOM   2467  CG  GLU   152       0.015  17.548   7.241  1.00  0.00           C  
ATOM   2468  HG2 GLU   152       0.032  17.528   7.128  1.00  0.00           H  
ATOM   2469  HG3 GLU   152       0.260  17.451   7.167  1.00  0.00           H  
ATOM   2470  CD  GLU   152      -0.956  17.515   8.075  1.00  0.00           C  
ATOM   2471  OE1 GLU   152      -1.346  17.470   8.424  1.00  0.00           O  
ATOM   2472  OE2 GLU   152      -1.355  17.533   8.403  1.00  0.00           O  
ATOM   2473  C   GLU   152       2.894  18.678   7.090  1.00  0.00           C  
ATOM   2474  O   GLU   152       3.607  17.989   7.798  1.00  0.00           O  
ATOM   2475  N   TRP   153       2.874  19.998   7.185  1.00  0.00           N  
ATOM   2476  H   TRP   153       2.273  20.498   6.574  1.00  0.00           H  
ATOM   2477  CA  TRP   153       3.660  20.787   8.127  1.00  0.00           C  
ATOM   2478  HA  TRP   153       3.759  20.235   9.047  1.00  0.00           H  
ATOM   2479  CB  TRP   153       5.058  21.019   7.576  1.00  0.00           C  
ATOM   2480  HB2 TRP   153       5.622  21.575   8.293  1.00  0.00           H  
ATOM   2481  HB3 TRP   153       5.535  20.067   7.492  1.00  0.00           H  
ATOM   2482  CG  TRP   153       5.187  21.692   6.256  1.00  0.00           C  
ATOM   2483  CD1 TRP   153       5.354  22.994   6.068  1.00  0.00           C  
ATOM   2484  HD1 TRP   153       5.401  23.704   6.849  1.00  0.00           H  
ATOM   2485  NE1 TRP   153       5.471  23.264   4.732  1.00  0.00           N  
ATOM   2486  HE1 TRP   153       5.599  24.168   4.372  1.00  0.00           H  
ATOM   2487  CE2 TRP   153       5.364  22.142   3.983  1.00  0.00           C  
ATOM   2488  CZ2 TRP   153       5.409  21.906   2.617  1.00  0.00           C  
ATOM   2489  HZ2 TRP   153       5.556  22.706   1.937  1.00  0.00           H  
ATOM   2490  CH2 TRP   153       5.261  20.617   2.154  1.00  0.00           C  
ATOM   2491  HH2 TRP   153       5.307  20.416   1.112  1.00  0.00           H  
ATOM   2492  CZ3 TRP   153       5.064  19.587   3.057  1.00  0.00           C  
ATOM   2493  HZ3 TRP   153       4.951  18.602   2.701  1.00  0.00           H  
ATOM   2494  CE3 TRP   153       5.025  19.832   4.426  1.00  0.00           C  
ATOM   2495  HE3 TRP   153       4.891  19.028   5.106  1.00  0.00           H  
ATOM   2496  CD2 TRP   153       5.170  21.116   4.929  1.00  0.00           C  
ATOM   2497  C   TRP   153       2.983  22.104   8.473  1.00  0.00           C  
ATOM   2498  O   TRP   153       2.091  22.555   7.808  1.00  0.00           O  
ATOM   2499  N   LYS   154       3.408  22.728   9.528  1.00  0.00           N  
ATOM   2500  H   LYS   154       4.141  22.303  10.017  1.00  0.00           H  
ATOM   2501  CA  LYS   154       2.944  24.020   9.984  1.00  0.00           C  
ATOM   2502  HA  LYS   154       2.058  24.263   9.464  1.00  0.00           H  
ATOM   2503  CB  LYS   154       2.629  23.970  11.443  1.00  0.00           C  
ATOM   2504  HB2 LYS   154       3.047  23.574  11.839  1.00  0.00           H  
ATOM   2505  HB3 LYS   154       2.661  24.578  11.821  1.00  0.00           H  
ATOM   2506  CG  LYS   154       1.702  23.651  11.885  1.00  0.00           C  
ATOM   2507  HG2 LYS   154       1.571  23.773  11.760  1.00  0.00           H  
ATOM   2508  HG3 LYS   154       1.569  23.409  11.755  1.00  0.00           H  
ATOM   2509  CD  LYS   154       1.132  23.493  12.704  1.00  0.00           C  
ATOM   2510  HD2 LYS   154       1.271  23.473  12.849  1.00  0.00           H  
ATOM   2511  HD3 LYS   154       1.144  23.689  12.800  1.00  0.00           H  
ATOM   2512  CE  LYS   154       0.355  23.103  13.194  1.00  0.00           C  
ATOM   2513  HE2 LYS   154       0.305  23.146  13.296  1.00  0.00           H  
ATOM   2514  HE3 LYS   154       0.142  23.078  13.055  1.00  0.00           H  
ATOM   2515  NZ  LYS   154      -0.048  22.708  13.715  1.00  0.00           N  
ATOM   2516  HZ1 LYS   154      -0.155  22.610  13.855  1.00  0.00           H  
ATOM   2517  HZ2 LYS   154      -0.151  22.605  13.834  1.00  0.00           H  
ATOM   2518  HZ3 LYS   154      -0.142  22.610  13.843  1.00  0.00           H  
ATOM   2519  C   LYS   154       3.921  25.101   9.683  1.00  0.00           C  
ATOM   2520  O   LYS   154       5.081  24.885   9.682  1.00  0.00           O  
ATOM   2521  N   MET   155       3.453  26.271   9.450  1.00  0.00           N  
ATOM   2522  H   MET   155       2.498  26.368   9.485  1.00  0.00           H  
ATOM   2523  CA  MET   155       4.209  27.463   9.197  1.00  0.00           C  
ATOM   2524  HA  MET   155       5.232  27.219   9.153  1.00  0.00           H  
ATOM   2525  CB  MET   155       3.814  28.057   7.871  1.00  0.00           C  
ATOM   2526  HB2 MET   155       2.841  28.352   7.916  1.00  0.00           H  
ATOM   2527  HB3 MET   155       4.370  28.903   7.690  1.00  0.00           H  
ATOM   2528  CG  MET   155       3.960  27.168   6.725  1.00  0.00           C  
ATOM   2529  HG2 MET   155       3.835  26.722   6.766  1.00  0.00           H  
ATOM   2530  HG3 MET   155       3.714  27.226   6.322  1.00  0.00           H  
ATOM   2531  SD  MET   155       4.682  26.699   5.883  1.00  0.00           S  
ATOM   2532  CE  MET   155       4.985  27.885   5.320  1.00  0.00           C  
ATOM   2533  HE1 MET   155       5.057  28.125   5.205  1.00  0.00           H  
ATOM   2534  HE2 MET   155       5.046  28.122   5.199  1.00  0.00           H  
ATOM   2535  HE3 MET   155       5.043  28.123   5.210  1.00  0.00           H  
ATOM   2536  C   MET   155       4.036  28.468  10.303  1.00  0.00           C  
ATOM   2537  O   MET   155       3.097  28.412  11.039  1.00  0.00           O  
ATOM   2538  N   ASN   156       4.914  29.427  10.407  1.00  0.00           N  
ATOM   2539  H   ASN   156       5.698  29.381   9.830  1.00  0.00           H  
ATOM   2540  CA  ASN   156       4.826  30.516  11.349  1.00  0.00           C  
ATOM   2541  HA  ASN   156       4.663  30.106  12.311  1.00  0.00           H  
ATOM   2542  CB  ASN   156       6.134  31.227  11.379  1.00  0.00           C  
ATOM   2543  HB2 ASN   156       6.717  31.034  11.371  1.00  0.00           H  
ATOM   2544  HB3 ASN   156       6.288  31.576  11.004  1.00  0.00           H  
ATOM   2545  CG  ASN   156       6.492  31.730  11.953  1.00  0.00           C  
ATOM   2546  OD1 ASN   156       6.575  31.376  12.449  1.00  0.00           O  
ATOM   2547  ND2 ASN   156       6.721  32.566  11.909  1.00  0.00           N  
ATOM   2548 HD21 ASN   156       6.965  32.899  12.288  1.00  0.00           H  
ATOM   2549 HD22 ASN   156       6.645  32.861  11.506  1.00  0.00           H  
ATOM   2550  C   ASN   156       3.677  31.461  11.094  1.00  0.00           C  
ATOM   2551  O   ASN   156       3.352  32.205  11.919  1.00  0.00           O  
ATOM   2552  N   GLY   157       3.045  31.414   9.972  1.00  0.00           N  
ATOM   2553  H   GLY   157       3.363  30.796   9.332  1.00  0.00           H  
ATOM   2554  CA  GLY   157       1.887  32.159   9.599  1.00  0.00           C  
ATOM   2555  HA2 GLY   157       1.142  31.976  10.305  1.00  0.00           H  
ATOM   2556  HA3 GLY   157       2.105  33.184   9.613  1.00  0.00           H  
ATOM   2557  C   GLY   157       1.367  31.801   8.230  1.00  0.00           C  
ATOM   2558  O   GLY   157       1.971  31.016   7.555  1.00  0.00           O  
ATOM   2559  N   PRO   158       0.252  32.341   7.806  1.00  0.00           N  
ATOM   2560  CD  PRO   158      -0.565  33.213   8.544  1.00  0.00           C  
ATOM   2561  HD2 PRO   158      -0.121  34.103   8.708  1.00  0.00           H  
ATOM   2562  HD3 PRO   158      -0.827  32.820   9.441  1.00  0.00           H  
ATOM   2563  CG  PRO   158      -1.727  33.401   7.739  1.00  0.00           C  
ATOM   2564  HG2 PRO   158      -1.834  34.247   7.579  1.00  0.00           H  
ATOM   2565  HG3 PRO   158      -2.411  33.091   8.159  1.00  0.00           H  
ATOM   2566  CB  PRO   158      -1.654  32.755   6.527  1.00  0.00           C  
ATOM   2567  HB2 PRO   158      -1.753  33.403   5.823  1.00  0.00           H  
ATOM   2568  HB3 PRO   158      -2.379  32.139   6.458  1.00  0.00           H  
ATOM   2569  CA  PRO   158      -0.340  32.067   6.521  1.00  0.00           C  
ATOM   2570  HA  PRO   158      -0.499  31.026   6.434  1.00  0.00           H  
ATOM   2571  C   PRO   158       0.504  32.516   5.375  1.00  0.00           C  
ATOM   2572  O   PRO   158       1.018  33.561   5.391  1.00  0.00           O  
ATOM   2573  N   THR   159       0.644  31.729   4.370  1.00  0.00           N  
ATOM   2574  H   THR   159       0.191  30.900   4.410  1.00  0.00           H  
ATOM   2575  CA  THR   159       1.463  31.982   3.223  1.00  0.00           C  
ATOM   2576  HA  THR   159       1.458  32.999   3.019  1.00  0.00           H  
ATOM   2577  CB  THR   159       2.830  31.597   3.528  1.00  0.00           C  
ATOM   2578  HB  THR   159       2.897  31.712   4.241  1.00  0.00           H  
ATOM   2579  CG2 THR   159       3.388  30.534   3.366  1.00  0.00           C  
ATOM   2580 HG21 THR   159       3.524  30.268   3.328  1.00  0.00           H  
ATOM   2581 HG22 THR   159       3.530  30.285   3.327  1.00  0.00           H  
ATOM   2582 HG23 THR   159       3.534  30.276   3.340  1.00  0.00           H  
ATOM   2583  OG1 THR   159       3.587  32.109   3.088  1.00  0.00           O  
ATOM   2584  HG1 THR   159       3.479  32.690   3.303  1.00  0.00           H  
ATOM   2585  C   THR   159       0.974  31.318   1.996  1.00  0.00           C  
ATOM   2586  O   THR   159       0.387  30.292   2.083  1.00  0.00           O  
ATOM   2587  N   GLN   160       1.221  31.888   0.844  1.00  0.00           N  
ATOM   2588  H   GLN   160       1.703  32.717   0.848  1.00  0.00           H  
ATOM   2589  CA  GLN   160       0.934  31.333  -0.429  1.00  0.00           C  
ATOM   2590  HA  GLN   160      -0.024  30.915  -0.386  1.00  0.00           H  
ATOM   2591  CB  GLN   160       0.927  32.434  -1.460  1.00  0.00           C  
ATOM   2592  HB2 GLN   160       0.635  33.020  -1.325  1.00  0.00           H  
ATOM   2593  HB3 GLN   160       1.490  32.717  -1.683  1.00  0.00           H  
ATOM   2594  CG  GLN   160       0.549  32.422  -2.374  1.00  0.00           C  
ATOM   2595  HG2 GLN   160       0.616  32.658  -2.661  1.00  0.00           H  
ATOM   2596  HG3 GLN   160       0.720  32.206  -2.394  1.00  0.00           H  
ATOM   2597  CD  GLN   160      -0.136  32.414  -2.915  1.00  0.00           C  
ATOM   2598  OE1 GLN   160      -0.590  32.288  -2.751  1.00  0.00           O  
ATOM   2599  NE2 GLN   160      -0.235  32.542  -3.575  1.00  0.00           N  
ATOM   2600 HE21 GLN   160      -0.676  32.528  -3.927  1.00  0.00           H  
ATOM   2601 HE22 GLN   160       0.125  32.653  -3.731  1.00  0.00           H  
ATOM   2602  C   GLN   160       1.875  30.225  -0.751  1.00  0.00           C  
ATOM   2603  O   GLN   160       2.841  30.415  -1.141  1.00  0.00           O  
ATOM   2604  N   CYS   161       1.608  29.058  -0.566  1.00  0.00           N  
ATOM   2605  H   CYS   161       0.811  28.974  -0.244  1.00  0.00           H  
ATOM   2606  CA  CYS   161       2.459  27.905  -0.668  1.00  0.00           C  
ATOM   2607  HA  CYS   161       3.403  28.141  -0.246  1.00  0.00           H  
ATOM   2608  CB  CYS   161       1.853  26.790   0.148  1.00  0.00           C  
ATOM   2609  HB2 CYS   161       0.912  26.559  -0.224  1.00  0.00           H  
ATOM   2610  HB3 CYS   161       2.448  25.939   0.069  1.00  0.00           H  
ATOM   2611  SG  CYS   161       1.709  27.216   1.850  1.00  0.00           S  
ATOM   2612  HG  CYS   161       1.572  27.534   1.948  1.00  0.00           H  
ATOM   2613  C   CYS   161       2.720  27.458  -2.094  1.00  0.00           C  
ATOM   2614  O   CYS   161       3.813  27.079  -2.406  1.00  0.00           O  
ATOM   2615  N   SER   162       1.751  27.538  -2.968  1.00  0.00           N  
ATOM   2616  H   SER   162       0.888  27.874  -2.653  1.00  0.00           H  
ATOM   2617  CA  SER   162       1.839  27.059  -4.329  1.00  0.00           C  
ATOM   2618  HA  SER   162       2.150  26.048  -4.297  1.00  0.00           H  
ATOM   2619  CB  SER   162       0.486  27.086  -4.952  1.00  0.00           C  
ATOM   2620  HB2 SER   162       0.469  26.824  -5.754  1.00  0.00           H  
ATOM   2621  HB3 SER   162      -0.071  26.590  -4.569  1.00  0.00           H  
ATOM   2622  OG  SER   162      -0.046  28.061  -5.000  1.00  0.00           O  
ATOM   2623  HG  SER   162      -0.553  27.988  -4.979  1.00  0.00           H  
ATOM   2624  C   SER   162       2.833  27.785  -5.206  1.00  0.00           C  
ATOM   2625  O   SER   162       3.297  27.244  -6.145  1.00  0.00           O  
ATOM   2626  N   THR   163       3.199  28.983  -4.907  1.00  0.00           N  
ATOM   2627  H   THR   163       2.755  29.386  -4.156  1.00  0.00           H  
ATOM   2628  CA  THR   163       4.210  29.756  -5.617  1.00  0.00           C  
ATOM   2629  HA  THR   163       4.419  29.276  -6.538  1.00  0.00           H  
ATOM   2630  CB  THR   163       3.718  31.136  -5.950  1.00  0.00           C  
ATOM   2631  HB  THR   163       4.436  31.645  -6.312  1.00  0.00           H  
ATOM   2632  CG2 THR   163       2.711  31.175  -6.859  1.00  0.00           C  
ATOM   2633 HG21 THR   163       2.476  31.190  -7.096  1.00  0.00           H  
ATOM   2634 HG22 THR   163       2.465  31.174  -7.077  1.00  0.00           H  
ATOM   2635 HG23 THR   163       2.469  31.200  -7.080  1.00  0.00           H  
ATOM   2636  OG1 THR   163       3.267  31.803  -4.980  1.00  0.00           O  
ATOM   2637  HG1 THR   163       3.843  32.106  -4.627  1.00  0.00           H  
ATOM   2638  C   THR   163       5.530  29.852  -4.897  1.00  0.00           C  
ATOM   2639  O   THR   163       6.500  30.146  -5.479  1.00  0.00           O  
ATOM   2640  N   GLU   164       5.596  29.602  -3.645  1.00  0.00           N  
ATOM   2641  H   GLU   164       4.776  29.360  -3.234  1.00  0.00           H  
ATOM   2642  CA  GLU   164       6.758  29.825  -2.807  1.00  0.00           C  
ATOM   2643  HA  GLU   164       7.486  30.387  -3.352  1.00  0.00           H  
ATOM   2644  CB  GLU   164       6.369  30.645  -1.604  1.00  0.00           C  
ATOM   2645  HB2 GLU   164       5.718  30.111  -1.015  1.00  0.00           H  
ATOM   2646  HB3 GLU   164       7.204  30.813  -1.040  1.00  0.00           H  
ATOM   2647  CG  GLU   164       5.756  31.941  -1.864  1.00  0.00           C  
ATOM   2648  HG2 GLU   164       4.807  31.780  -2.124  1.00  0.00           H  
ATOM   2649  HG3 GLU   164       5.729  32.452  -1.015  1.00  0.00           H  
ATOM   2650  CD  GLU   164       6.406  32.772  -2.863  1.00  0.00           C  
ATOM   2651  OE1 GLU   164       6.736  33.136  -3.183  1.00  0.00           O  
ATOM   2652  OE2 GLU   164       6.584  33.093  -3.332  1.00  0.00           O  
ATOM   2653  C   GLU   164       7.470  28.562  -2.364  1.00  0.00           C  
ATOM   2654  O   GLU   164       8.592  28.634  -2.045  1.00  0.00           O  
ATOM   2655  N   LEU   165       6.856  27.417  -2.334  1.00  0.00           N  
ATOM   2656  H   LEU   165       5.944  27.417  -2.638  1.00  0.00           H  
ATOM   2657  CA  LEU   165       7.412  26.156  -1.848  1.00  0.00           C  
ATOM   2658  HA  LEU   165       8.425  26.325  -1.523  1.00  0.00           H  
ATOM   2659  CB  LEU   165       6.613  25.652  -0.647  1.00  0.00           C  
ATOM   2660  HB2 LEU   165       5.613  25.527  -0.936  1.00  0.00           H  
ATOM   2661  HB3 LEU   165       6.975  24.697  -0.393  1.00  0.00           H  
ATOM   2662  CG  LEU   165       6.644  26.484   0.594  1.00  0.00           C  
ATOM   2663  HG  LEU   165       6.893  27.074   0.432  1.00  0.00           H  
ATOM   2664  CD1 LEU   165       5.787  26.740   1.219  1.00  0.00           C  
ATOM   2665 HD11 LEU   165       5.583  26.798   1.365  1.00  0.00           H  
ATOM   2666 HD12 LEU   165       5.585  26.813   1.380  1.00  0.00           H  
ATOM   2667 HD13 LEU   165       5.575  26.811   1.368  1.00  0.00           H  
ATOM   2668  CD2 LEU   165       7.173  26.242   1.521  1.00  0.00           C  
ATOM   2669 HD21 LEU   165       7.318  26.202   1.756  1.00  0.00           H  
ATOM   2670 HD22 LEU   165       7.276  26.192   1.743  1.00  0.00           H  
ATOM   2671 HD23 LEU   165       7.317  26.172   1.733  1.00  0.00           H  
ATOM   2672  C   LEU   165       7.474  25.085  -2.940  1.00  0.00           C  
ATOM   2673  O   LEU   165       6.680  25.089  -3.864  1.00  0.00           O  
ATOM   2674  N   ARG   166       8.391  24.132  -2.808  1.00  0.00           N  
ATOM   2675  H   ARG   166       9.018  24.216  -2.042  1.00  0.00           H  
ATOM   2676  CA  ARG   166       8.539  22.949  -3.664  1.00  0.00           C  
ATOM   2677  HA  ARG   166       7.579  22.678  -4.059  1.00  0.00           H  
ATOM   2678  CB  ARG   166       9.462  23.255  -4.827  1.00  0.00           C  
ATOM   2679  HB2 ARG   166       9.757  23.631  -4.852  1.00  0.00           H  
ATOM   2680  HB3 ARG   166       9.849  22.978  -5.004  1.00  0.00           H  
ATOM   2681  CG  ARG   166       9.480  23.415  -5.741  1.00  0.00           C  
ATOM   2682  HG2 ARG   166       9.226  23.072  -5.753  1.00  0.00           H  
ATOM   2683  HG3 ARG   166       9.138  23.670  -5.569  1.00  0.00           H  
ATOM   2684  CD  ARG   166      10.321  23.699  -6.885  1.00  0.00           C  
ATOM   2685  HD2 ARG   166      10.602  23.811  -7.040  1.00  0.00           H  
ATOM   2686  HD3 ARG   166      10.491  23.604  -7.117  1.00  0.00           H  
ATOM   2687  NE  ARG   166      10.535  23.951  -7.473  1.00  0.00           N  
ATOM   2688  HE  ARG   166      10.322  24.034  -7.316  1.00  0.00           H  
ATOM   2689  CZ  ARG   166      10.989  24.102  -8.214  1.00  0.00           C  
ATOM   2690  NH1 ARG   166      11.314  24.036  -8.537  1.00  0.00           N  
ATOM   2691 HH11 ARG   166      11.229  23.872  -8.246  1.00  0.00           H  
ATOM   2692 HH12 ARG   166      11.652  24.163  -9.099  1.00  0.00           H  
ATOM   2693  NH2 ARG   166      11.127  24.327  -8.656  1.00  0.00           N  
ATOM   2694 HH21 ARG   166      10.888  24.395  -8.435  1.00  0.00           H  
ATOM   2695 HH22 ARG   166      11.472  24.440  -9.217  1.00  0.00           H  
ATOM   2696  C   ARG   166       9.056  21.761  -2.870  1.00  0.00           C  
ATOM   2697  O   ARG   166       9.896  21.929  -2.027  1.00  0.00           O  
ATOM   2698  N   LEU   167       8.583  20.569  -3.151  1.00  0.00           N  
ATOM   2699  H   LEU   167       7.904  20.503  -3.862  1.00  0.00           H  
ATOM   2700  CA  LEU   167       8.991  19.323  -2.508  1.00  0.00           C  
ATOM   2701  HA  LEU   167       9.829  19.522  -1.859  1.00  0.00           H  
ATOM   2702  CB  LEU   167       7.838  18.828  -1.635  1.00  0.00           C  
ATOM   2703  HB2 LEU   167       7.565  19.609  -0.986  1.00  0.00           H  
ATOM   2704  HB3 LEU   167       7.005  18.640  -2.248  1.00  0.00           H  
ATOM   2705  CG  LEU   167       8.092  17.604  -0.797  1.00  0.00           C  
ATOM   2706  HG  LEU   167       8.536  17.264  -0.976  1.00  0.00           H  
ATOM   2707  CD1 LEU   167       8.294  17.511   0.172  1.00  0.00           C  
ATOM   2708 HD11 LEU   167       8.363  17.483   0.404  1.00  0.00           H  
ATOM   2709 HD12 LEU   167       8.343  17.498   0.407  1.00  0.00           H  
ATOM   2710 HD13 LEU   167       8.336  17.472   0.415  1.00  0.00           H  
ATOM   2711  CD2 LEU   167       7.493  16.887  -0.606  1.00  0.00           C  
ATOM   2712 HD21 LEU   167       7.345  16.713  -0.567  1.00  0.00           H  
ATOM   2713 HD22 LEU   167       7.356  16.702  -0.556  1.00  0.00           H  
ATOM   2714 HD23 LEU   167       7.346  16.711  -0.558  1.00  0.00           H  
ATOM   2715  C   LEU   167       9.453  18.303  -3.548  1.00  0.00           C  
ATOM   2716  O   LEU   167       8.772  18.032  -4.472  1.00  0.00           O  
ATOM   2717  N   LEU   168      10.600  17.733  -3.394  1.00  0.00           N  
ATOM   2718  H   LEU   168      11.100  17.998  -2.601  1.00  0.00           H  
ATOM   2719  CA  LEU   168      11.172  16.677  -4.223  1.00  0.00           C  
ATOM   2720  HA  LEU   168      10.534  16.514  -5.075  1.00  0.00           H  
ATOM   2721  CB  LEU   168      12.529  17.138  -4.734  1.00  0.00           C  
ATOM   2722  HB2 LEU   168      12.467  17.947  -5.059  1.00  0.00           H  
ATOM   2723  HB3 LEU   168      13.121  17.213  -4.087  1.00  0.00           H  
ATOM   2724  CG  LEU   168      13.191  16.491  -5.661  1.00  0.00           C  
ATOM   2725  HG  LEU   168      12.754  15.883  -5.864  1.00  0.00           H  
ATOM   2726  CD1 LEU   168      13.499  17.003  -6.670  1.00  0.00           C  
ATOM   2727 HD11 LEU   168      13.582  17.112  -6.919  1.00  0.00           H  
ATOM   2728 HD12 LEU   168      13.558  17.128  -6.931  1.00  0.00           H  
ATOM   2729 HD13 LEU   168      13.575  17.137  -6.904  1.00  0.00           H  
ATOM   2730  CD2 LEU   168      14.216  16.164  -5.363  1.00  0.00           C  
ATOM   2731 HD21 LEU   168      14.476  16.076  -5.300  1.00  0.00           H  
ATOM   2732 HD22 LEU   168      14.464  16.086  -5.289  1.00  0.00           H  
ATOM   2733 HD23 LEU   168      14.458  16.079  -5.279  1.00  0.00           H  
ATOM   2734  C   LEU   168      11.245  15.367  -3.448  1.00  0.00           C  
ATOM   2735  O   LEU   168      11.600  15.363  -2.289  1.00  0.00           O  
ATOM   2736  N   TYR   169      10.935  14.254  -4.085  1.00  0.00           N  
ATOM   2737  H   TYR   169      10.650  14.321  -5.032  1.00  0.00           H  
ATOM   2738  CA  TYR   169      10.968  12.928  -3.482  1.00  0.00           C  
ATOM   2739  HA  TYR   169      11.653  12.964  -2.649  1.00  0.00           H  
ATOM   2740  CB  TYR   169       9.601  12.568  -2.910  1.00  0.00           C  
ATOM   2741  HB2 TYR   169       9.708  11.666  -2.338  1.00  0.00           H  
ATOM   2742  HB3 TYR   169       9.311  13.335  -2.220  1.00  0.00           H  
ATOM   2743  CG  TYR   169       8.474  12.380  -3.892  1.00  0.00           C  
ATOM   2744  CD1 TYR   169       7.855  13.467  -4.467  1.00  0.00           C  
ATOM   2745  HD1 TYR   169       8.191  14.437  -4.237  1.00  0.00           H  
ATOM   2746  CE1 TYR   169       6.792  13.292  -5.347  1.00  0.00           C  
ATOM   2747  HE1 TYR   169       6.330  14.119  -5.798  1.00  0.00           H  
ATOM   2748  CZ  TYR   169       6.329  12.029  -5.644  1.00  0.00           C  
ATOM   2749  OH  TYR   169       5.307  11.865  -6.491  1.00  0.00           O  
ATOM   2750  HH  TYR   169       5.180  11.693  -6.789  1.00  0.00           H  
ATOM   2751  CE2 TYR   169       6.936  10.942  -5.060  1.00  0.00           C  
ATOM   2752  HE2 TYR   169       6.581   9.980  -5.287  1.00  0.00           H  
ATOM   2753  CD2 TYR   169       8.008  11.120  -4.190  1.00  0.00           C  
ATOM   2754  HD2 TYR   169       8.467  10.287  -3.748  1.00  0.00           H  
ATOM   2755  C   TYR   169      11.507  11.865  -4.435  1.00  0.00           C  
ATOM   2756  O   TYR   169      11.280  11.921  -5.630  1.00  0.00           O  
ATOM   2757  N   GLN   170      12.228  10.887  -3.903  1.00  0.00           N  
ATOM   2758  H   GLN   170      12.401  10.918  -2.926  1.00  0.00           H  
ATOM   2759  CA  GLN   170      12.880   9.830  -4.671  1.00  0.00           C  
ATOM   2760  HA  GLN   170      12.305   9.651  -5.565  1.00  0.00           H  
ATOM   2761  CB  GLN   170      14.263  10.309  -5.095  1.00  0.00           C  
ATOM   2762  HB2 GLN   170      14.193  11.105  -5.621  1.00  0.00           H  
ATOM   2763  HB3 GLN   170      14.787  10.543  -4.334  1.00  0.00           H  
ATOM   2764  CG  GLN   170      15.047   9.445  -5.842  1.00  0.00           C  
ATOM   2765  HG2 GLN   170      15.217   8.699  -5.326  1.00  0.00           H  
ATOM   2766  HG3 GLN   170      14.542   9.153  -6.537  1.00  0.00           H  
ATOM   2767  CD  GLN   170      16.290   9.955  -6.368  1.00  0.00           C  
ATOM   2768  OE1 GLN   170      16.767  10.717  -6.165  1.00  0.00           O  
ATOM   2769  NE2 GLN   170      16.869   9.555  -7.069  1.00  0.00           N  
ATOM   2770 HE21 GLN   170      17.672   9.894  -7.415  1.00  0.00           H  
ATOM   2771 HE22 GLN   170      16.511   8.923  -7.247  1.00  0.00           H  
ATOM   2772  C   GLN   170      12.957   8.516  -3.892  1.00  0.00           C  
ATOM   2773  O   GLN   170      13.351   8.506  -2.741  1.00  0.00           O  
ATOM   2774  N   LEU   171      12.597   7.410  -4.523  1.00  0.00           N  
ATOM   2775  H   LEU   171      12.281   7.496  -5.460  1.00  0.00           H  
ATOM   2776  CA  LEU   171      12.669   6.061  -3.972  1.00  0.00           C  
ATOM   2777  HA  LEU   171      12.233   6.074  -2.986  1.00  0.00           H  
ATOM   2778  CB  LEU   171      11.827   5.143  -4.867  1.00  0.00           C  
ATOM   2779  HB2 LEU   171      10.855   5.533  -4.943  1.00  0.00           H  
ATOM   2780  HB3 LEU   171      12.241   5.166  -5.830  1.00  0.00           H  
ATOM   2781  CG  LEU   171      11.715   3.699  -4.465  1.00  0.00           C  
ATOM   2782  HG  LEU   171      12.665   3.344  -4.326  1.00  0.00           H  
ATOM   2783  CD1 LEU   171      10.954   3.479  -3.252  1.00  0.00           C  
ATOM   2784 HD11 LEU   171      10.767   3.433  -2.958  1.00  0.00           H  
ATOM   2785 HD12 LEU   171      10.767   3.405  -2.962  1.00  0.00           H  
ATOM   2786 HD13 LEU   171      10.779   3.419  -2.950  1.00  0.00           H  
ATOM   2787  CD2 LEU   171      11.052   2.886  -5.496  1.00  0.00           C  
ATOM   2788 HD21 LEU   171      10.865   2.704  -5.744  1.00  0.00           H  
ATOM   2789 HD22 LEU   171      10.917   2.695  -5.770  1.00  0.00           H  
ATOM   2790 HD23 LEU   171      10.897   2.661  -5.728  1.00  0.00           H  
ATOM   2791  C   LEU   171      14.119   5.586  -3.855  1.00  0.00           C  
ATOM   2792  O   LEU   171      14.884   5.708  -4.789  1.00  0.00           O  
ATOM   2793  N   VAL   172      14.497   5.011  -2.728  1.00  0.00           N  
ATOM   2794  H   VAL   172      13.831   4.964  -1.997  1.00  0.00           H  
ATOM   2795  CA  VAL   172      15.828   4.463  -2.465  1.00  0.00           C  
ATOM   2796  HA  VAL   172      16.546   5.105  -2.919  1.00  0.00           H  
ATOM   2797  CB  VAL   172      16.138   4.452  -0.973  1.00  0.00           C  
ATOM   2798  HB  VAL   172      15.577   3.885  -0.518  1.00  0.00           H  
ATOM   2799  CG1 VAL   172      17.368   4.079  -0.613  1.00  0.00           C  
ATOM   2800 HG11 VAL   172      17.667   3.986  -0.527  1.00  0.00           H  
ATOM   2801 HG12 VAL   172      17.673   3.990  -0.511  1.00  0.00           H  
ATOM   2802 HG13 VAL   172      17.665   3.978  -0.519  1.00  0.00           H  
ATOM   2803  CG2 VAL   172      16.010   5.618  -0.376  1.00  0.00           C  
ATOM   2804 HG21 VAL   172      15.999   5.905  -0.231  1.00  0.00           H  
ATOM   2805 HG22 VAL   172      15.961   5.906  -0.236  1.00  0.00           H  
ATOM   2806 HG23 VAL   172      15.975   5.894  -0.207  1.00  0.00           H  
ATOM   2807  C   VAL   172      15.991   3.108  -3.114  1.00  0.00           C  
ATOM   2808  O   VAL   172      16.257   2.369  -2.705  1.00  0.00           O  
ATOM   2809  N   PHE   173      15.783   2.786  -4.158  1.00  0.00           N  
ATOM   2810  H   PHE   173      15.548   3.436  -4.435  1.00  0.00           H  
ATOM   2811  CA  PHE   173      15.855   1.570  -4.954  1.00  0.00           C  
ATOM   2812  HA  PHE   173      16.421   0.847  -4.414  1.00  0.00           H  
ATOM   2813  CB  PHE   173      14.466   1.026  -5.148  1.00  0.00           C  
ATOM   2814  HB2 PHE   173      14.054   0.819  -4.199  1.00  0.00           H  
ATOM   2815  HB3 PHE   173      13.879   1.779  -5.586  1.00  0.00           H  
ATOM   2816  CG  PHE   173      14.346  -0.202  -5.988  1.00  0.00           C  
ATOM   2817  CD1 PHE   173      14.757  -1.412  -5.513  1.00  0.00           C  
ATOM   2818  HD1 PHE   173      15.129  -1.476  -4.540  1.00  0.00           H  
ATOM   2819  CE1 PHE   173      14.690  -2.538  -6.309  1.00  0.00           C  
ATOM   2820  HE1 PHE   173      15.014  -3.458  -5.948  1.00  0.00           H  
ATOM   2821  CZ  PHE   173      14.204  -2.462  -7.579  1.00  0.00           C  
ATOM   2822  HZ  PHE   173      14.153  -3.323  -8.185  1.00  0.00           H  
ATOM   2823  CE2 PHE   173      13.786  -1.257  -8.053  1.00  0.00           C  
ATOM   2824  HE2 PHE   173      13.423  -1.188  -9.027  1.00  0.00           H  
ATOM   2825  CD2 PHE   173      13.853  -0.131  -7.261  1.00  0.00           C  
ATOM   2826  HD2 PHE   173      13.542   0.788  -7.639  1.00  0.00           H  
ATOM   2827  C   PHE   173      16.553   1.793  -6.283  1.00  0.00           C  
ATOM   2828  O   PHE   173      16.561   2.828  -6.781  1.00  0.00           O  
ATOM   2829  N   LEU   174      17.127   0.816  -6.860  1.00  0.00           N  
ATOM   2830  H   LEU   174      17.037   0.014  -6.405  1.00  0.00           H  
ATOM   2831  CA  LEU   174      17.849   0.798  -8.104  1.00  0.00           C  
ATOM   2832  HA  LEU   174      18.790   1.010  -7.914  1.00  0.00           H  
ATOM   2833  CB  LEU   174      17.813  -0.500  -8.620  1.00  0.00           C  
ATOM   2834  HB2 LEU   174      17.548  -0.865  -8.363  1.00  0.00           H  
ATOM   2835  HB3 LEU   174      17.617  -0.562  -9.078  1.00  0.00           H  
ATOM   2836  CG  LEU   174      18.356  -1.252  -8.889  1.00  0.00           C  
ATOM   2837  HG  LEU   174      18.037  -0.965  -8.847  1.00  0.00           H  
ATOM   2838  CD1 LEU   174      18.915  -1.808  -9.136  1.00  0.00           C  
ATOM   2839 HD11 LEU   174      19.052  -1.937  -9.185  1.00  0.00           H  
ATOM   2840 HD12 LEU   174      19.052  -1.940  -9.205  1.00  0.00           H  
ATOM   2841 HD13 LEU   174      19.049  -1.953  -9.197  1.00  0.00           H  
ATOM   2842  CD2 LEU   174      18.772  -1.906  -9.000  1.00  0.00           C  
ATOM   2843 HD21 LEU   174      18.881  -2.080  -9.028  1.00  0.00           H  
ATOM   2844 HD22 LEU   174      18.879  -2.079  -9.022  1.00  0.00           H  
ATOM   2845 HD23 LEU   174      18.858  -2.036  -9.028  1.00  0.00           H  
ATOM   2846  C   LEU   174      17.448   1.732  -9.114  1.00  0.00           C  
ATOM   2847  O   LEU   174      16.563   1.629  -9.650  1.00  0.00           O  
ATOM   2848  N   LEU   175      18.118   2.624  -9.388  1.00  0.00           N  
ATOM   2849  H   LEU   175      18.817   2.645  -8.889  1.00  0.00           H  
ATOM   2850  CA  LEU   175      17.925   3.568 -10.369  1.00  0.00           C  
ATOM   2851  HA  LEU   175      18.528   4.237 -10.234  1.00  0.00           H  
ATOM   2852  CB  LEU   175      18.262   2.955 -11.478  1.00  0.00           C  
ATOM   2853  HB2 LEU   175      17.754   2.305 -11.608  1.00  0.00           H  
ATOM   2854  HB3 LEU   175      18.108   3.583 -12.150  1.00  0.00           H  
ATOM   2855  CG  LEU   175      19.436   2.378 -11.573  1.00  0.00           C  
ATOM   2856  HG  LEU   175      19.551   1.856 -10.960  1.00  0.00           H  
ATOM   2857  CD1 LEU   175      19.647   1.770 -12.468  1.00  0.00           C  
ATOM   2858 HD11 LEU   175      19.680   1.651 -12.697  1.00  0.00           H  
ATOM   2859 HD12 LEU   175      19.734   1.616 -12.677  1.00  0.00           H  
ATOM   2860 HD13 LEU   175      19.683   1.591 -12.674  1.00  0.00           H  
ATOM   2861  CD2 LEU   175      20.276   3.074 -11.648  1.00  0.00           C  
ATOM   2862 HD21 LEU   175      20.482   3.233 -11.683  1.00  0.00           H  
ATOM   2863 HD22 LEU   175      20.472   3.260 -11.664  1.00  0.00           H  
ATOM   2864 HD23 LEU   175      20.497   3.230 -11.646  1.00  0.00           H  
ATOM   2865  C   LEU   175      16.710   4.378 -10.463  1.00  0.00           C  
ATOM   2866  O   LEU   175      16.321   4.807 -11.427  1.00  0.00           O  
ATOM   2867  N   SER   176      16.100   4.589  -9.475  1.00  0.00           N  
ATOM   2868  H   SER   176      16.463   4.214  -8.721  1.00  0.00           H  
ATOM   2869  CA  SER   176      14.917   5.317  -9.434  1.00  0.00           C  
ATOM   2870  HA  SER   176      14.314   4.956 -10.133  1.00  0.00           H  
ATOM   2871  CB  SER   176      14.298   5.069  -8.185  1.00  0.00           C  
ATOM   2872  HB2 SER   176      14.459   5.261  -7.594  1.00  0.00           H  
ATOM   2873  HB3 SER   176      13.748   5.274  -8.061  1.00  0.00           H  
ATOM   2874  OG  SER   176      14.206   4.329  -7.944  1.00  0.00           O  
ATOM   2875  HG  SER   176      14.578   4.076  -7.561  1.00  0.00           H  
ATOM   2876  C   SER   176      15.044   6.785  -9.699  1.00  0.00           C  
ATOM   2877  O   SER   176      15.879   7.359  -9.274  1.00  0.00           O  
ATOM   2878  N   GLU   177      14.209   7.406 -10.388  1.00  0.00           N  
ATOM   2879  H   GLU   177      13.548   6.882 -10.698  1.00  0.00           H  
ATOM   2880  CA  GLU   177      14.180   8.815 -10.719  1.00  0.00           C  
ATOM   2881  HA  GLU   177      15.157   9.173 -10.685  1.00  0.00           H  
ATOM   2882  CB  GLU   177      13.687   8.987 -12.098  1.00  0.00           C  
ATOM   2883  HB2 GLU   177      13.660   8.750 -12.426  1.00  0.00           H  
ATOM   2884  HB3 GLU   177      13.329   9.074 -12.290  1.00  0.00           H  
ATOM   2885  CG  GLU   177      13.693   9.358 -12.826  1.00  0.00           C  
ATOM   2886  HG2 GLU   177      13.445   9.190 -13.091  1.00  0.00           H  
ATOM   2887  HG3 GLU   177      13.376   9.713 -12.952  1.00  0.00           H  
ATOM   2888  CD  GLU   177      14.422   9.485 -13.073  1.00  0.00           C  
ATOM   2889  OE1 GLU   177      14.722   9.554 -13.190  1.00  0.00           O  
ATOM   2890  OE2 GLU   177      14.697   9.521 -13.164  1.00  0.00           O  
ATOM   2891  C   GLU   177      13.377   9.647  -9.757  1.00  0.00           C  
ATOM   2892  O   GLU   177      12.406   9.198  -9.240  1.00  0.00           O  
ATOM   2893  N   ALA   178      13.770  10.869  -9.515  1.00  0.00           N  
ATOM   2894  H   ALA   178      14.552  11.189  -9.984  1.00  0.00           H  
ATOM   2895  CA  ALA   178      13.100  11.796  -8.637  1.00  0.00           C  
ATOM   2896  HA  ALA   178      12.802  11.267  -7.757  1.00  0.00           H  
ATOM   2897  CB  ALA   178      14.084  12.853  -8.229  1.00  0.00           C  
ATOM   2898  HB1 ALA   178      14.313  13.115  -8.131  1.00  0.00           H  
ATOM   2899  HB2 ALA   178      14.322  13.109  -8.117  1.00  0.00           H  
ATOM   2900  HB3 ALA   178      14.325  13.104  -8.134  1.00  0.00           H  
ATOM   2901  C   ALA   178      11.853  12.425  -9.245  1.00  0.00           C  
ATOM   2902  O   ALA   178      11.749  12.587 -10.426  1.00  0.00           O  
ATOM   2903  N   HIE   179      10.929  12.841  -8.428  1.00  0.00           N  
ATOM   2904  H   HIE   179      11.082  12.682  -7.474  1.00  0.00           H  
ATOM   2905  CA  HIE   179       9.732  13.579  -8.793  1.00  0.00           C  
ATOM   2906  HA  HIE   179       9.830  13.929  -9.787  1.00  0.00           H  
ATOM   2907  CB  HIE   179       8.554  12.665  -8.745  1.00  0.00           C  
ATOM   2908  HB2 HIE   179       8.725  12.074  -8.679  1.00  0.00           H  
ATOM   2909  HB3 HIE   179       8.018  12.659  -8.254  1.00  0.00           H  
ATOM   2910  CG  HIE   179       7.854  12.530  -9.420  1.00  0.00           C  
ATOM   2911  ND1 HIE   179       7.478  12.723 -10.173  1.00  0.00           N  
ATOM   2912  CE1 HIE   179       6.900  12.521 -10.575  1.00  0.00           C  
ATOM   2913  HE1 HIE   179       6.504  12.597 -11.175  1.00  0.00           H  
ATOM   2914  NE2 HIE   179       6.893  12.213 -10.122  1.00  0.00           N  
ATOM   2915  HE2 HIE   179       6.523  12.028 -10.292  1.00  0.00           H  
ATOM   2916  CD2 HIE   179       7.489  12.214  -9.392  1.00  0.00           C  
ATOM   2917  HD2 HIE   179       7.648  12.015  -8.893  1.00  0.00           H  
ATOM   2918  C   HIE   179       9.523  14.793  -7.911  1.00  0.00           C  
ATOM   2919  O   HIE   179       9.937  14.812  -6.800  1.00  0.00           O  
ATOM   2920  N   THR   180       8.881  15.812  -8.395  1.00  0.00           N  
ATOM   2921  H   THR   180       8.543  15.719  -9.295  1.00  0.00           H  
ATOM   2922  CA  THR   180       8.599  17.059  -7.693  1.00  0.00           C  
ATOM   2923  HA  THR   180       8.975  16.995  -6.706  1.00  0.00           H  
ATOM   2924  CB  THR   180       9.286  18.210  -8.347  1.00  0.00           C  
ATOM   2925  HB  THR   180       9.233  18.286  -8.916  1.00  0.00           H  
ATOM   2926  CG2 THR   180       9.248  19.140  -8.207  1.00  0.00           C  
ATOM   2927 HG21 THR   180       9.266  19.375  -8.163  1.00  0.00           H  
ATOM   2928 HG22 THR   180       9.239  19.371  -8.203  1.00  0.00           H  
ATOM   2929 HG23 THR   180       9.222  19.364  -8.166  1.00  0.00           H  
ATOM   2930  OG1 THR   180      10.099  18.375  -8.380  1.00  0.00           O  
ATOM   2931  HG1 THR   180      10.230  17.887  -8.584  1.00  0.00           H  
ATOM   2932  C   THR   180       7.128  17.327  -7.581  1.00  0.00           C  
ATOM   2933  O   THR   180       6.419  17.174  -8.488  1.00  0.00           O  
ATOM   2934  N   CYS   181       6.669  17.765  -6.473  1.00  0.00           N  
ATOM   2935  H   CYS   181       7.313  17.881  -5.773  1.00  0.00           H  
ATOM   2936  CA  CYS   181       5.310  18.180  -6.199  1.00  0.00           C  
ATOM   2937  HA  CYS   181       4.755  18.170  -7.108  1.00  0.00           H  
ATOM   2938  CB  CYS   181       4.675  17.189  -5.264  1.00  0.00           C  
ATOM   2939  HB2 CYS   181       4.926  16.856  -4.858  1.00  0.00           H  
ATOM   2940  HB3 CYS   181       4.299  17.335  -4.905  1.00  0.00           H  
ATOM   2941  SG  CYS   181       4.104  16.315  -5.412  1.00  0.00           S  
ATOM   2942  HG  CYS   181       3.617  16.144  -5.421  1.00  0.00           H  
ATOM   2943  C   CYS   181       5.239  19.601  -5.654  1.00  0.00           C  
ATOM   2944  O   CYS   181       6.138  20.068  -4.997  1.00  0.00           O  
ATOM   2945  N   ILE   182       4.157  20.287  -5.925  1.00  0.00           N  
ATOM   2946  H   ILE   182       3.463  19.834  -6.450  1.00  0.00           H  
ATOM   2947  CA  ILE   182       3.873  21.645  -5.481  1.00  0.00           C  
ATOM   2948  HA  ILE   182       4.796  22.114  -5.195  1.00  0.00           H  
ATOM   2949  CB  ILE   182       3.318  22.476  -6.636  1.00  0.00           C  
ATOM   2950  HB  ILE   182       2.429  22.016  -6.977  1.00  0.00           H  
ATOM   2951  CG2 ILE   182       2.953  23.867  -6.185  1.00  0.00           C  
ATOM   2952 HG21 ILE   182       2.855  24.216  -6.088  1.00  0.00           H  
ATOM   2953 HG22 ILE   182       2.844  24.202  -6.071  1.00  0.00           H  
ATOM   2954 HG23 ILE   182       2.870  24.207  -6.069  1.00  0.00           H  
ATOM   2955  CG1 ILE   182       4.265  22.553  -7.812  1.00  0.00           C  
ATOM   2956 HG12 ILE   182       4.538  22.223  -7.990  1.00  0.00           H  
ATOM   2957 HG13 ILE   182       4.184  22.623  -8.299  1.00  0.00           H  
ATOM   2958  CD1 ILE   182       4.950  22.962  -8.182  1.00  0.00           C  
ATOM   2959 HD11 ILE   182       5.113  23.073  -8.269  1.00  0.00           H  
ATOM   2960 HD12 ILE   182       5.135  23.049  -8.285  1.00  0.00           H  
ATOM   2961 HD13 ILE   182       5.116  23.057  -8.285  1.00  0.00           H  
ATOM   2962  C   ILE   182       2.926  21.608  -4.278  1.00  0.00           C  
ATOM   2963  O   ILE   182       1.842  21.080  -4.405  1.00  0.00           O  
ATOM   2964  N   PRO   183       3.292  22.139  -3.115  1.00  0.00           N  
ATOM   2965  CD  PRO   183       4.610  22.549  -2.761  1.00  0.00           C  
ATOM   2966  HD2 PRO   183       4.760  23.545  -3.027  1.00  0.00           H  
ATOM   2967  HD3 PRO   183       5.352  21.951  -3.196  1.00  0.00           H  
ATOM   2968  CG  PRO   183       4.678  22.404  -1.301  1.00  0.00           C  
ATOM   2969  HG2 PRO   183       5.261  23.057  -0.919  1.00  0.00           H  
ATOM   2970  HG3 PRO   183       4.979  21.522  -1.085  1.00  0.00           H  
ATOM   2971  CB  PRO   183       3.357  22.569  -0.792  1.00  0.00           C  
ATOM   2972  HB2 PRO   183       3.235  23.531  -0.531  1.00  0.00           H  
ATOM   2973  HB3 PRO   183       3.229  21.990   0.023  1.00  0.00           H  
ATOM   2974  CA  PRO   183       2.441  22.183  -1.936  1.00  0.00           C  
ATOM   2975  HA  PRO   183       2.063  21.196  -1.750  1.00  0.00           H  
ATOM   2976  C   PRO   183       1.254  23.137  -2.039  1.00  0.00           C  
ATOM   2977  O   PRO   183       1.163  23.945  -2.925  1.00  0.00           O  
ATOM   2978  N   GLU   184       0.347  23.071  -1.093  1.00  0.00           N  
ATOM   2979  H   GLU   184       0.467  22.375  -0.403  1.00  0.00           H  
ATOM   2980  CA  GLU   184      -0.836  23.910  -0.969  1.00  0.00           C  
ATOM   2981  HA  GLU   184      -0.686  24.804  -1.542  1.00  0.00           H  
ATOM   2982  CB  GLU   184      -2.021  23.161  -1.547  1.00  0.00           C  
ATOM   2983  HB2 GLU   184      -1.811  22.822  -2.349  1.00  0.00           H  
ATOM   2984  HB3 GLU   184      -2.249  22.444  -1.048  1.00  0.00           H  
ATOM   2985  CG  GLU   184      -3.186  23.744  -1.753  1.00  0.00           C  
ATOM   2986  HG2 GLU   184      -3.685  23.189  -2.151  1.00  0.00           H  
ATOM   2987  HG3 GLU   184      -3.540  23.869  -0.951  1.00  0.00           H  
ATOM   2988  CD  GLU   184      -3.238  24.859  -2.495  1.00  0.00           C  
ATOM   2989  OE1 GLU   184      -3.261  25.318  -2.750  1.00  0.00           O  
ATOM   2990  OE2 GLU   184      -3.257  25.286  -2.823  1.00  0.00           O  
ATOM   2991  C   GLU   184      -1.075  24.330   0.478  1.00  0.00           C  
ATOM   2992  O   GLU   184      -0.720  23.634   1.390  1.00  0.00           O  
ATOM   2993  N   ASN   185      -1.678  25.474   0.705  1.00  0.00           N  
ATOM   2994  H   ASN   185      -1.973  25.993  -0.072  1.00  0.00           H  
ATOM   2995  CA  ASN   185      -2.060  25.947   2.022  1.00  0.00           C  
ATOM   2996  HA  ASN   185      -1.234  25.830   2.679  1.00  0.00           H  
ATOM   2997  CB  ASN   185      -2.375  27.415   1.936  1.00  0.00           C  
ATOM   2998  HB2 ASN   185      -1.571  27.920   1.543  1.00  0.00           H  
ATOM   2999  HB3 ASN   185      -3.169  27.570   1.301  1.00  0.00           H  
ATOM   3000  CG  ASN   185      -2.708  28.010   3.226  1.00  0.00           C  
ATOM   3001  OD1 ASN   185      -3.621  27.974   3.742  1.00  0.00           O  
ATOM   3002  ND2 ASN   185      -1.990  28.544   3.800  1.00  0.00           N  
ATOM   3003 HD21 ASN   185      -2.198  28.835   4.681  1.00  0.00           H  
ATOM   3004 HD22 ASN   185      -1.249  28.594   3.386  1.00  0.00           H  
ATOM   3005  C   ASN   185      -3.203  25.143   2.588  1.00  0.00           C  
ATOM   3006  O   ASN   185      -4.149  24.891   1.926  1.00  0.00           O  
ATOM   3007  N   ASN   186      -3.135  24.767   3.824  1.00  0.00           N  
ATOM   3008  H   ASN   186      -2.357  25.047   4.323  1.00  0.00           H  
ATOM   3009  CA  ASN   186      -4.107  23.975   4.513  1.00  0.00           C  
ATOM   3010  HA  ASN   186      -4.742  23.572   3.828  1.00  0.00           H  
ATOM   3011  CB  ASN   186      -3.449  22.876   5.177  1.00  0.00           C  
ATOM   3012  HB2 ASN   186      -2.855  22.616   4.666  1.00  0.00           H  
ATOM   3013  HB3 ASN   186      -3.082  23.125   5.877  1.00  0.00           H  
ATOM   3014  CG  ASN   186      -4.055  21.765   5.583  1.00  0.00           C  
ATOM   3015  OD1 ASN   186      -4.785  21.485   5.185  1.00  0.00           O  
ATOM   3016  ND2 ASN   186      -3.764  21.088   6.383  1.00  0.00           N  
ATOM   3017 HD21 ASN   186      -4.140  20.347   6.643  1.00  0.00           H  
ATOM   3018 HD22 ASN   186      -3.163  21.300   6.711  1.00  0.00           H  
ATOM   3019  C   ASN   186      -4.936  24.737   5.424  1.00  0.00           C  
ATOM   3020  O   ASN   186      -5.242  24.377   6.268  1.00  0.00           O  
ATOM   3021  N   GLY   187      -5.285  25.799   5.274  1.00  0.00           N  
ATOM   3022  H   GLY   187      -4.998  26.045   4.565  1.00  0.00           H  
ATOM   3023  CA  GLY   187      -6.018  26.638   6.102  1.00  0.00           C  
ATOM   3024  HA2 GLY   187      -6.546  27.230   5.571  1.00  0.00           H  
ATOM   3025  HA3 GLY   187      -6.596  26.084   6.610  1.00  0.00           H  
ATOM   3026  C   GLY   187      -5.326  27.487   7.006  1.00  0.00           C  
ATOM   3027  O   GLY   187      -5.237  27.419   7.701  1.00  0.00           O  
ATOM   3028  N   GLY   188      -4.828  28.278   7.013  1.00  0.00           N  
ATOM   3029  H   GLY   188      -4.931  28.298   6.413  1.00  0.00           H  
ATOM   3030  CA  GLY   188      -4.116  29.121   7.822  1.00  0.00           C  
ATOM   3031  HA2 GLY   188      -4.298  30.014   7.573  1.00  0.00           H  
ATOM   3032  HA3 GLY   188      -4.429  29.005   8.692  1.00  0.00           H  
ATOM   3033  C   GLY   188      -2.698  28.978   7.842  1.00  0.00           C  
ATOM   3034  O   GLY   188      -2.148  29.124   6.962  1.00  0.00           O  
ATOM   3035  N   ALA   189      -2.104  28.679   8.847  1.00  0.00           N  
ATOM   3036  H   ALA   189      -2.617  28.582   9.526  1.00  0.00           H  
ATOM   3037  CA  ALA   189      -0.768  28.444   9.039  1.00  0.00           C  
ATOM   3038  HA  ALA   189      -0.286  29.088   8.436  1.00  0.00           H  
ATOM   3039  CB  ALA   189      -0.473  28.812  10.359  1.00  0.00           C  
ATOM   3040  HB1 ALA   189      -0.390  28.904  10.669  1.00  0.00           H  
ATOM   3041  HB2 ALA   189      -0.406  28.906  10.671  1.00  0.00           H  
ATOM   3042  HB3 ALA   189      -0.398  28.893  10.691  1.00  0.00           H  
ATOM   3043  C   ALA   189      -0.275  27.058   8.724  1.00  0.00           C  
ATOM   3044  O   ALA   189       0.656  26.640   9.062  1.00  0.00           O  
ATOM   3045  N   GLY   190      -0.882  26.329   8.083  1.00  0.00           N  
ATOM   3046  H   GLY   190      -1.628  26.718   7.822  1.00  0.00           H  
ATOM   3047  CA  GLY   190      -0.536  25.003   7.692  1.00  0.00           C  
ATOM   3048  HA2 GLY   190       0.338  24.721   8.177  1.00  0.00           H  
ATOM   3049  HA3 GLY   190      -1.281  24.360   8.006  1.00  0.00           H  
ATOM   3050  C   GLY   190      -0.349  24.808   6.212  1.00  0.00           C  
ATOM   3051  O   GLY   190      -0.858  25.551   5.410  1.00  0.00           O  
ATOM   3052  N   CYS   191       0.374  23.783   5.843  1.00  0.00           N  
ATOM   3053  H   CYS   191       0.774  23.228   6.553  1.00  0.00           H  
ATOM   3054  CA  CYS   191       0.690  23.411   4.479  1.00  0.00           C  
ATOM   3055  HA  CYS   191      -0.019  23.861   3.809  1.00  0.00           H  
ATOM   3056  CB  CYS   191       2.055  23.968   4.162  1.00  0.00           C  
ATOM   3057  HB2 CYS   191       2.115  24.840   4.412  1.00  0.00           H  
ATOM   3058  HB3 CYS   191       2.712  23.523   4.618  1.00  0.00           H  
ATOM   3059  SG  CYS   191       2.510  23.943   2.649  1.00  0.00           S  
ATOM   3060  HG  CYS   191       2.224  23.723   2.529  1.00  0.00           H  
ATOM   3061  C   CYS   191       0.609  21.899   4.282  1.00  0.00           C  
ATOM   3062  O   CYS   191       0.864  21.142   5.199  1.00  0.00           O  
ATOM   3063  N   VAL   192       0.244  21.459   3.090  1.00  0.00           N  
ATOM   3064  H   VAL   192       0.059  22.137   2.390  1.00  0.00           H  
ATOM   3065  CA  VAL   192       0.058  20.058   2.710  1.00  0.00           C  
ATOM   3066  HA  VAL   192       0.643  19.449   3.379  1.00  0.00           H  
ATOM   3067  CB  VAL   192      -1.405  19.647   2.884  1.00  0.00           C  
ATOM   3068  HB  VAL   192      -1.667  19.846   3.762  1.00  0.00           H  
ATOM   3069  CG1 VAL   192      -2.317  20.257   2.097  1.00  0.00           C  
ATOM   3070 HG11 VAL   192      -2.553  20.387   1.914  1.00  0.00           H  
ATOM   3071 HG12 VAL   192      -2.546  20.424   1.928  1.00  0.00           H  
ATOM   3072 HG13 VAL   192      -2.534  20.408   1.885  1.00  0.00           H  
ATOM   3073  CG2 VAL   192      -1.697  18.327   2.740  1.00  0.00           C  
ATOM   3074 HG21 VAL   192      -1.730  17.995   2.718  1.00  0.00           H  
ATOM   3075 HG22 VAL   192      -1.794  18.003   2.747  1.00  0.00           H  
ATOM   3076 HG23 VAL   192      -1.796  18.014   2.673  1.00  0.00           H  
ATOM   3077  C   VAL   192       0.575  19.799   1.303  1.00  0.00           C  
ATOM   3078  O   VAL   192       0.528  20.665   0.456  1.00  0.00           O  
ATOM   3079  N   CYS   193       1.069  18.606   1.039  1.00  0.00           N  
ATOM   3080  H   CYS   193       1.130  17.960   1.789  1.00  0.00           H  
ATOM   3081  CA  CYS   193       1.541  18.165  -0.257  1.00  0.00           C  
ATOM   3082  HA  CYS   193       1.058  18.747  -1.020  1.00  0.00           H  
ATOM   3083  CB  CYS   193       3.025  18.433  -0.327  1.00  0.00           C  
ATOM   3084  HB2 CYS   193       3.215  19.299  -0.075  1.00  0.00           H  
ATOM   3085  HB3 CYS   193       3.505  17.886   0.240  1.00  0.00           H  
ATOM   3086  SG  CYS   193       3.685  18.256  -1.743  1.00  0.00           S  
ATOM   3087  HG  CYS   193       3.287  18.093  -1.984  1.00  0.00           H  
ATOM   3088  C   CYS   193       1.203  16.696  -0.504  1.00  0.00           C  
ATOM   3089  O   CYS   193       1.423  15.861   0.331  1.00  0.00           O  
ATOM   3090  N   HIE   194       0.679  16.374  -1.654  1.00  0.00           N  
ATOM   3091  H   HIE   194       0.541  17.102  -2.292  1.00  0.00           H  
ATOM   3092  CA  HIE   194       0.291  15.032  -2.068  1.00  0.00           C  
ATOM   3093  HA  HIE   194       0.198  14.403  -1.200  1.00  0.00           H  
ATOM   3094  CB  HIE   194      -1.067  15.078  -2.734  1.00  0.00           C  
ATOM   3095  HB2 HIE   194      -1.035  15.580  -3.554  1.00  0.00           H  
ATOM   3096  HB3 HIE   194      -1.372  14.191  -2.985  1.00  0.00           H  
ATOM   3097  CG  HIE   194      -2.069  15.610  -2.006  1.00  0.00           C  
ATOM   3098  ND1 HIE   194      -2.625  15.987  -1.694  1.00  0.00           N  
ATOM   3099  CE1 HIE   194      -3.438  16.396  -1.039  1.00  0.00           C  
ATOM   3100  HE1 HIE   194      -4.022  16.752  -0.658  1.00  0.00           H  
ATOM   3101  NE2 HIE   194      -3.424  16.292  -0.930  1.00  0.00           N  
ATOM   3102  HE2 HIE   194      -3.953  16.533  -0.483  1.00  0.00           H  
ATOM   3103  CD2 HIE   194      -2.567  15.797  -1.532  1.00  0.00           C  
ATOM   3104  HD2 HIE   194      -2.325  15.595  -1.612  1.00  0.00           H  
ATOM   3105  C   HIE   194       1.341  14.405  -2.964  1.00  0.00           C  
ATOM   3106  O   HIE   194       1.667  14.909  -3.952  1.00  0.00           O  
ATOM   3107  N   LEU   195       1.874  13.307  -2.613  1.00  0.00           N  
ATOM   3108  H   LEU   195       1.522  12.933  -1.808  1.00  0.00           H  
ATOM   3109  CA  LEU   195       2.944  12.574  -3.269  1.00  0.00           C  
ATOM   3110  HA  LEU   195       3.403  13.200  -4.016  1.00  0.00           H  
ATOM   3111  CB  LEU   195       4.013  12.183  -2.247  1.00  0.00           C  
ATOM   3112  HB2 LEU   195       3.601  11.473  -1.583  1.00  0.00           H  
ATOM   3113  HB3 LEU   195       4.790  11.701  -2.774  1.00  0.00           H  
ATOM   3114  CG  LEU   195       4.625  13.280  -1.412  1.00  0.00           C  
ATOM   3115  HG  LEU   195       4.247  13.789  -1.346  1.00  0.00           H  
ATOM   3116  CD1 LEU   195       4.957  13.227  -0.394  1.00  0.00           C  
ATOM   3117 HD11 LEU   195       5.041  13.217  -0.151  1.00  0.00           H  
ATOM   3118 HD12 LEU   195       5.039  13.229  -0.151  1.00  0.00           H  
ATOM   3119 HD13 LEU   195       5.028  13.213  -0.132  1.00  0.00           H  
ATOM   3120  CD2 LEU   195       5.485  13.743  -1.609  1.00  0.00           C  
ATOM   3121 HD21 LEU   195       5.701  13.849  -1.677  1.00  0.00           H  
ATOM   3122 HD22 LEU   195       5.683  13.875  -1.653  1.00  0.00           H  
ATOM   3123 HD23 LEU   195       5.696  13.854  -1.640  1.00  0.00           H  
ATOM   3124  C   LEU   195       2.378  11.339  -3.967  1.00  0.00           C  
ATOM   3125  O   LEU   195       1.738  10.519  -3.352  1.00  0.00           O  
ATOM   3126  N   LEU   196       2.621  11.195  -5.245  1.00  0.00           N  
ATOM   3127  H   LEU   196       3.185  11.873  -5.674  1.00  0.00           H  
ATOM   3128  CA  LEU   196       2.135  10.100  -6.068  1.00  0.00           C  
ATOM   3129  HA  LEU   196       1.132   9.870  -5.776  1.00  0.00           H  
ATOM   3130  CB  LEU   196       2.113  10.528  -7.524  1.00  0.00           C  
ATOM   3131  HB2 LEU   196       2.933  10.796  -7.820  1.00  0.00           H  
ATOM   3132  HB3 LEU   196       1.898   9.831  -8.078  1.00  0.00           H  
ATOM   3133  CG  LEU   196       1.318  11.489  -7.902  1.00  0.00           C  
ATOM   3134  HG  LEU   196       1.473  11.877  -7.491  1.00  0.00           H  
ATOM   3135  CD1 LEU   196       1.245  11.936  -8.755  1.00  0.00           C  
ATOM   3136 HD11 LEU   196       1.210  12.050  -8.951  1.00  0.00           H  
ATOM   3137 HD12 LEU   196       1.248  12.059  -8.965  1.00  0.00           H  
ATOM   3138 HD13 LEU   196       1.224  12.032  -8.971  1.00  0.00           H  
ATOM   3139  CD2 LEU   196       0.376  11.513  -8.056  1.00  0.00           C  
ATOM   3140 HD21 LEU   196       0.148  11.526  -8.079  1.00  0.00           H  
ATOM   3141 HD22 LEU   196       0.136  11.537  -8.099  1.00  0.00           H  
ATOM   3142 HD23 LEU   196       0.155  11.508  -8.096  1.00  0.00           H  
ATOM   3143  C   LEU   196       2.955   8.846  -5.849  1.00  0.00           C  
ATOM   3144  O   LEU   196       3.971   8.723  -6.294  1.00  0.00           O  
ATOM   3145  N   MET   197       2.524   7.926  -5.149  1.00  0.00           N  
ATOM   3146  H   MET   197       1.677   8.093  -4.839  1.00  0.00           H  
ATOM   3147  CA  MET   197       3.171   6.696  -4.766  1.00  0.00           C  
ATOM   3148  HA  MET   197       3.983   6.527  -5.422  1.00  0.00           H  
ATOM   3149  CB  MET   197       3.735   6.829  -3.385  1.00  0.00           C  
ATOM   3150  HB2 MET   197       3.340   6.856  -2.991  1.00  0.00           H  
ATOM   3151  HB3 MET   197       4.083   6.397  -3.158  1.00  0.00           H  
ATOM   3152  CG  MET   197       4.403   7.491  -2.829  1.00  0.00           C  
ATOM   3153  HG2 MET   197       4.742   7.494  -3.247  1.00  0.00           H  
ATOM   3154  HG3 MET   197       4.073   7.905  -2.970  1.00  0.00           H  
ATOM   3155  SD  MET   197       5.184   7.611  -1.283  1.00  0.00           S  
ATOM   3156  CE  MET   197       6.192   8.906  -1.446  1.00  0.00           C  
ATOM   3157  HE1 MET   197       6.409   9.158  -1.474  1.00  0.00           H  
ATOM   3158  HE2 MET   197       6.392   9.166  -1.495  1.00  0.00           H  
ATOM   3159  HE3 MET   197       6.389   9.175  -1.468  1.00  0.00           H  
ATOM   3160  C   MET   197       2.231   5.504  -4.904  1.00  0.00           C  
ATOM   3161  O   MET   197       1.548   5.125  -3.998  1.00  0.00           O  
ATOM   3162  N   ASP   198       2.175   4.932  -6.066  1.00  0.00           N  
ATOM   3163  H   ASP   198       2.755   5.293  -6.755  1.00  0.00           H  
ATOM   3164  CA  ASP   198       1.360   3.785  -6.428  1.00  0.00           C  
ATOM   3165  HA  ASP   198       0.483   3.800  -5.825  1.00  0.00           H  
ATOM   3166  CB  ASP   198       0.915   3.870  -7.863  1.00  0.00           C  
ATOM   3167  HB2 ASP   198       0.905   3.390  -8.205  1.00  0.00           H  
ATOM   3168  HB3 ASP   198       0.367   4.018  -7.968  1.00  0.00           H  
ATOM   3169  CG  ASP   198       1.159   4.388  -8.718  1.00  0.00           C  
ATOM   3170  OD1 ASP   198       1.210   4.593  -9.079  1.00  0.00           O  
ATOM   3171  OD2 ASP   198       1.278   4.598  -9.072  1.00  0.00           O  
ATOM   3172  C   ASP   198       2.034   2.455  -6.169  1.00  0.00           C  
ATOM   3173  O   ASP   198       3.227   2.323  -6.296  1.00  0.00           O  
ATOM   3174  N   ASP   199       1.254   1.451  -5.850  1.00  0.00           N  
ATOM   3175  H   ASP   199       0.292   1.644  -5.778  1.00  0.00           H  
ATOM   3176  CA  ASP   199       1.676   0.065  -5.700  1.00  0.00           C  
ATOM   3177  HA  ASP   199       0.864  -0.441  -5.228  1.00  0.00           H  
ATOM   3178  CB  ASP   199       1.854  -0.593  -7.054  1.00  0.00           C  
ATOM   3179  HB2 ASP   199       2.653  -0.136  -7.557  1.00  0.00           H  
ATOM   3180  HB3 ASP   199       2.112  -1.602  -6.910  1.00  0.00           H  
ATOM   3181  CG  ASP   199       0.657  -0.560  -7.942  1.00  0.00           C  
ATOM   3182  OD1 ASP   199       0.387  -0.605  -8.522  1.00  0.00           O  
ATOM   3183  OD2 ASP   199      -0.029  -0.562  -8.091  1.00  0.00           O  
ATOM   3184  C   ASP   199       2.867  -0.137  -4.761  1.00  0.00           C  
ATOM   3185  O   ASP   199       3.788  -0.877  -5.039  1.00  0.00           O  
ATOM   3186  N   VAL   200       2.859   0.567  -3.650  1.00  0.00           N  
ATOM   3187  H   VAL   200       2.085   1.157  -3.521  1.00  0.00           H  
ATOM   3188  CA  VAL   200       3.897   0.577  -2.620  1.00  0.00           C  
ATOM   3189  HA  VAL   200       4.828   0.779  -3.107  1.00  0.00           H  
ATOM   3190  CB  VAL   200       3.655   1.696  -1.620  1.00  0.00           C  
ATOM   3191  HB  VAL   200       3.819   1.545  -1.061  1.00  0.00           H  
ATOM   3192  CG1 VAL   200       4.060   2.581  -1.619  1.00  0.00           C  
ATOM   3193 HG11 VAL   200       4.167   2.790  -1.640  1.00  0.00           H  
ATOM   3194 HG12 VAL   200       4.139   2.801  -1.604  1.00  0.00           H  
ATOM   3195 HG13 VAL   200       4.171   2.804  -1.600  1.00  0.00           H  
ATOM   3196  CG2 VAL   200       2.804   2.209  -1.327  1.00  0.00           C  
ATOM   3197 HG21 VAL   200       2.593   2.332  -1.264  1.00  0.00           H  
ATOM   3198 HG22 VAL   200       2.575   2.349  -1.230  1.00  0.00           H  
ATOM   3199 HG23 VAL   200       2.623   2.334  -1.256  1.00  0.00           H  
ATOM   3200  C   VAL   200       4.043  -0.763  -1.904  1.00  0.00           C  
ATOM   3201  O   VAL   200       3.072  -1.474  -1.721  1.00  0.00           O  
ATOM   3202  N   VAL   201       5.254  -1.099  -1.481  1.00  0.00           N  
ATOM   3203  H   VAL   201       5.990  -0.458  -1.659  1.00  0.00           H  
ATOM   3204  CA  VAL   201       5.597  -2.339  -0.764  1.00  0.00           C  
ATOM   3205  HA  VAL   201       4.684  -2.819  -0.449  1.00  0.00           H  
ATOM   3206  CB  VAL   201       6.322  -3.349  -1.663  1.00  0.00           C  
ATOM   3207  HB  VAL   201       6.457  -4.247  -1.085  1.00  0.00           H  
ATOM   3208  CG1 VAL   201       5.505  -3.753  -2.867  1.00  0.00           C  
ATOM   3209 HG11 VAL   201       5.317  -3.856  -3.163  1.00  0.00           H  
ATOM   3210 HG12 VAL   201       5.312  -3.870  -3.149  1.00  0.00           H  
ATOM   3211 HG13 VAL   201       5.303  -3.855  -3.150  1.00  0.00           H  
ATOM   3212  CG2 VAL   201       7.697  -2.914  -2.125  1.00  0.00           C  
ATOM   3213 HG21 VAL   201       8.039  -2.813  -2.221  1.00  0.00           H  
ATOM   3214 HG22 VAL   201       8.037  -2.830  -2.247  1.00  0.00           H  
ATOM   3215 HG23 VAL   201       8.027  -2.800  -2.247  1.00  0.00           H  
ATOM   3216  C   VAL   201       6.394  -2.083   0.514  1.00  0.00           C  
ATOM   3217  O   VAL   201       6.904  -0.994   0.742  1.00  0.00           O  
ATOM   3218  N   SER   202       6.538  -3.107   1.345  1.00  0.00           N  
ATOM   3219  H   SER   202       6.064  -3.950   1.103  1.00  0.00           H  
ATOM   3220  CA  SER   202       7.197  -3.070   2.650  1.00  0.00           C  
ATOM   3221  HA  SER   202       6.652  -2.395   3.287  1.00  0.00           H  
ATOM   3222  CB  SER   202       7.152  -4.447   3.286  1.00  0.00           C  
ATOM   3223  HB2 SER   202       7.677  -5.147   2.673  1.00  0.00           H  
ATOM   3224  HB3 SER   202       7.624  -4.406   4.245  1.00  0.00           H  
ATOM   3225  OG  SER   202       5.839  -4.880   3.447  1.00  0.00           O  
ATOM   3226  HG  SER   202       5.502  -5.094   2.599  1.00  0.00           H  
ATOM   3227  C   SER   202       8.643  -2.591   2.612  1.00  0.00           C  
ATOM   3228  O   SER   202       9.074  -1.906   3.516  1.00  0.00           O  
ATOM   3229  N   ALA   203       9.387  -2.905   1.564  1.00  0.00           N  
ATOM   3230  H   ALA   203       9.002  -3.529   0.894  1.00  0.00           H  
ATOM   3231  CA  ALA   203      10.764  -2.468   1.373  1.00  0.00           C  
ATOM   3232  HA  ALA   203      11.281  -2.546   2.313  1.00  0.00           H  
ATOM   3233  CB  ALA   203      11.424  -3.427   0.409  1.00  0.00           C  
ATOM   3234  HB1 ALA   203      11.567  -3.678   0.188  1.00  0.00           H  
ATOM   3235  HB2 ALA   203      11.578  -3.634   0.160  1.00  0.00           H  
ATOM   3236  HB3 ALA   203      11.615  -3.656   0.195  1.00  0.00           H  
ATOM   3237  C   ALA   203      10.932  -1.017   0.903  1.00  0.00           C  
ATOM   3238  O   ALA   203      12.029  -0.505   0.964  1.00  0.00           O  
ATOM   3239  N   ASP   204       9.888  -0.344   0.434  1.00  0.00           N  
ATOM   3240  H   ASP   204       9.008  -0.793   0.423  1.00  0.00           H  
ATOM   3241  CA  ASP   204       9.986   1.020  -0.091  1.00  0.00           C  
ATOM   3242  HA  ASP   204      10.777   1.034  -0.827  1.00  0.00           H  
ATOM   3243  CB  ASP   204       8.706   1.451  -0.809  1.00  0.00           C  
ATOM   3244  HB2 ASP   204       7.869   1.349  -0.142  1.00  0.00           H  
ATOM   3245  HB3 ASP   204       8.791   2.496  -1.053  1.00  0.00           H  
ATOM   3246  CG  ASP   204       8.413   0.707  -2.099  1.00  0.00           C  
ATOM   3247  OD1 ASP   204       9.302   0.084  -2.685  1.00  0.00           O  
ATOM   3248  OD2 ASP   204       7.276   0.793  -2.574  1.00  0.00           O  
ATOM   3249  C   ASP   204      10.354   2.047   0.979  1.00  0.00           C  
ATOM   3250  O   ASP   204       9.777   2.079   2.047  1.00  0.00           O  
ATOM   3251  N   GLN   205      11.281   2.923   0.656  1.00  0.00           N  
ATOM   3252  H   GLN   205      11.738   2.796  -0.211  1.00  0.00           H  
ATOM   3253  CA  GLN   205      11.686   4.081   1.432  1.00  0.00           C  
ATOM   3254  HA  GLN   205      10.871   4.382   2.062  1.00  0.00           H  
ATOM   3255  CB  GLN   205      12.861   3.716   2.319  1.00  0.00           C  
ATOM   3256  HB2 GLN   205      12.653   3.062   2.892  1.00  0.00           H  
ATOM   3257  HB3 GLN   205      13.526   3.396   1.835  1.00  0.00           H  
ATOM   3258  CG  GLN   205      13.425   4.626   3.092  1.00  0.00           C  
ATOM   3259  HG2 GLN   205      13.774   5.136   2.631  1.00  0.00           H  
ATOM   3260  HG3 GLN   205      12.849   5.031   3.408  1.00  0.00           H  
ATOM   3261  CD  GLN   205      14.300   4.328   4.082  1.00  0.00           C  
ATOM   3262  OE1 GLN   205      14.583   3.711   4.342  1.00  0.00           O  
ATOM   3263  NE2 GLN   205      14.764   4.757   4.682  1.00  0.00           N  
ATOM   3264 HE21 GLN   205      15.338   4.564   5.324  1.00  0.00           H  
ATOM   3265 HE22 GLN   205      14.565   5.266   4.494  1.00  0.00           H  
ATOM   3266  C   GLN   205      12.008   5.232   0.491  1.00  0.00           C  
ATOM   3267  O   GLN   205      12.655   5.042  -0.513  1.00  0.00           O  
ATOM   3268  N   TYR   206      11.560   6.422   0.808  1.00  0.00           N  
ATOM   3269  H   TYR   206      11.058   6.512   1.656  1.00  0.00           H  
ATOM   3270  CA  TYR   206      11.740   7.631   0.021  1.00  0.00           C  
ATOM   3271  HA  TYR   206      12.264   7.392  -0.892  1.00  0.00           H  
ATOM   3272  CB  TYR   206      10.383   8.214  -0.358  1.00  0.00           C  
ATOM   3273  HB2 TYR   206       9.786   8.305   0.523  1.00  0.00           H  
ATOM   3274  HB3 TYR   206      10.534   9.205  -0.731  1.00  0.00           H  
ATOM   3275  CG  TYR   206       9.610   7.443  -1.395  1.00  0.00           C  
ATOM   3276  CD1 TYR   206       8.847   6.338  -1.041  1.00  0.00           C  
ATOM   3277  HD1 TYR   206       8.817   6.026  -0.028  1.00  0.00           H  
ATOM   3278  CE1 TYR   206       8.120   5.648  -2.011  1.00  0.00           C  
ATOM   3279  HE1 TYR   206       7.536   4.805  -1.750  1.00  0.00           H  
ATOM   3280  CZ  TYR   206       8.141   6.072  -3.336  1.00  0.00           C  
ATOM   3281  OH  TYR   206       7.441   5.417  -4.271  1.00  0.00           O  
ATOM   3282  HH  TYR   206       7.256   5.191  -4.513  1.00  0.00           H  
ATOM   3283  CE2 TYR   206       8.897   7.181  -3.689  1.00  0.00           C  
ATOM   3284  HE2 TYR   206       8.915   7.497  -4.700  1.00  0.00           H  
ATOM   3285  CD2 TYR   206       9.634   7.858  -2.720  1.00  0.00           C  
ATOM   3286  HD2 TYR   206      10.215   8.700  -2.993  1.00  0.00           H  
ATOM   3287  C   TYR   206      12.559   8.665   0.780  1.00  0.00           C  
ATOM   3288  O   TYR   206      12.334   8.891   1.942  1.00  0.00           O  
ATOM   3289  N   THR   207      13.459   9.344   0.112  1.00  0.00           N  
ATOM   3290  H   THR   207      13.596   9.108  -0.837  1.00  0.00           H  
ATOM   3291  CA  THR   207      14.030  10.612   0.571  1.00  0.00           C  
ATOM   3292  HA  THR   207      14.108  10.606   1.641  1.00  0.00           H  
ATOM   3293  CB  THR   207      15.422  10.834   0.024  1.00  0.00           C  
ATOM   3294  HB  THR   207      15.722  11.724   0.245  1.00  0.00           H  
ATOM   3295  CG2 THR   207      16.373   9.983   0.518  1.00  0.00           C  
ATOM   3296 HG21 THR   207      16.597   9.782   0.657  1.00  0.00           H  
ATOM   3297 HG22 THR   207      16.608   9.767   0.629  1.00  0.00           H  
ATOM   3298 HG23 THR   207      16.617   9.796   0.633  1.00  0.00           H  
ATOM   3299  OG1 THR   207      15.520  10.722  -1.229  1.00  0.00           O  
ATOM   3300  HG1 THR   207      15.267  11.446  -1.535  1.00  0.00           H  
ATOM   3301  C   THR   207      13.122  11.761   0.192  1.00  0.00           C  
ATOM   3302  O   THR   207      12.492  11.716  -0.835  1.00  0.00           O  
ATOM   3303  N   LEU   208      13.051  12.787   1.016  1.00  0.00           N  
ATOM   3304  H   LEU   208      13.604  12.749   1.832  1.00  0.00           H  
ATOM   3305  CA  LEU   208      12.240  13.986   0.842  1.00  0.00           C  
ATOM   3306  HA  LEU   208      11.830  14.008  -0.154  1.00  0.00           H  
ATOM   3307  CB  LEU   208      11.088  13.993   1.848  1.00  0.00           C  
ATOM   3308  HB2 LEU   208      11.491  13.989   2.810  1.00  0.00           H  
ATOM   3309  HB3 LEU   208      10.580  14.901   1.741  1.00  0.00           H  
ATOM   3310  CG  LEU   208      10.073  12.898   1.780  1.00  0.00           C  
ATOM   3311  HG  LEU   208      10.407  12.281   1.533  1.00  0.00           H  
ATOM   3312  CD1 LEU   208       9.501  12.557   2.727  1.00  0.00           C  
ATOM   3313 HD11 LEU   208       9.376  12.485   2.954  1.00  0.00           H  
ATOM   3314 HD12 LEU   208       9.347  12.470   2.953  1.00  0.00           H  
ATOM   3315 HD13 LEU   208       9.362  12.453   2.962  1.00  0.00           H  
ATOM   3316  CD2 LEU   208       9.098  12.970   1.146  1.00  0.00           C  
ATOM   3317 HD21 LEU   208       8.869  12.982   0.993  1.00  0.00           H  
ATOM   3318 HD22 LEU   208       8.869  12.988   0.991  1.00  0.00           H  
ATOM   3319 HD23 LEU   208       8.855  12.981   0.987  1.00  0.00           H  
ATOM   3320  C   LEU   208      13.098  15.238   1.026  1.00  0.00           C  
ATOM   3321  O   LEU   208      13.819  15.342   1.995  1.00  0.00           O  
ATOM   3322  N   ASP   209      12.997  16.195   0.130  1.00  0.00           N  
ATOM   3323  H   ASP   209      12.402  16.034  -0.646  1.00  0.00           H  
ATOM   3324  CA  ASP   209      13.707  17.473   0.167  1.00  0.00           C  
ATOM   3325  HA  ASP   209      14.164  17.599   1.135  1.00  0.00           H  
ATOM   3326  CB  ASP   209      14.822  17.513  -0.876  1.00  0.00           C  
ATOM   3327  HB2 ASP   209      14.374  17.538  -1.839  1.00  0.00           H  
ATOM   3328  HB3 ASP   209      15.358  18.424  -0.750  1.00  0.00           H  
ATOM   3329  CG  ASP   209      15.819  16.374  -0.872  1.00  0.00           C  
ATOM   3330  OD1 ASP   209      16.254  15.947  -0.867  1.00  0.00           O  
ATOM   3331  OD2 ASP   209      16.216  15.909  -0.930  1.00  0.00           O  
ATOM   3332  C   ASP   209      12.729  18.635  -0.052  1.00  0.00           C  
ATOM   3333  O   ASP   209      12.019  18.664  -1.021  1.00  0.00           O  
ATOM   3334  N   LEU   210      12.679  19.591   0.838  1.00  0.00           N  
ATOM   3335  H   LEU   210      13.299  19.514   1.600  1.00  0.00           H  
ATOM   3336  CA  LEU   210      11.742  20.714   0.853  1.00  0.00           C  
ATOM   3337  HA  LEU   210      11.058  20.610   0.025  1.00  0.00           H  
ATOM   3338  CB  LEU   210      10.925  20.644   2.143  1.00  0.00           C  
ATOM   3339  HB2 LEU   210      10.410  19.713   2.167  1.00  0.00           H  
ATOM   3340  HB3 LEU   210      11.614  20.650   2.957  1.00  0.00           H  
ATOM   3341  CG  LEU   210       9.922  21.756   2.385  1.00  0.00           C  
ATOM   3342  HG  LEU   210      10.388  22.623   2.333  1.00  0.00           H  
ATOM   3343  CD1 LEU   210       8.846  21.790   1.480  1.00  0.00           C  
ATOM   3344 HD11 LEU   210       8.590  21.791   1.259  1.00  0.00           H  
ATOM   3345 HD12 LEU   210       8.570  21.814   1.270  1.00  0.00           H  
ATOM   3346 HD13 LEU   210       8.592  21.811   1.252  1.00  0.00           H  
ATOM   3347  CD2 LEU   210       9.316  21.686   3.673  1.00  0.00           C  
ATOM   3348 HD21 LEU   210       9.150  21.685   3.982  1.00  0.00           H  
ATOM   3349 HD22 LEU   210       9.168  21.654   3.989  1.00  0.00           H  
ATOM   3350 HD23 LEU   210       9.187  21.681   3.993  1.00  0.00           H  
ATOM   3351  C   LEU   210      12.461  22.051   0.694  1.00  0.00           C  
ATOM   3352  O   LEU   210      13.320  22.399   1.471  1.00  0.00           O  
ATOM   3353  N   TRP   211      12.072  22.821  -0.285  1.00  0.00           N  
ATOM   3354  H   TRP   211      11.329  22.486  -0.844  1.00  0.00           H  
ATOM   3355  CA  TRP   211      12.612  24.124  -0.651  1.00  0.00           C  
ATOM   3356  HA  TRP   211      13.431  24.383  -0.006  1.00  0.00           H  
ATOM   3357  CB  TRP   211      13.145  24.011  -2.059  1.00  0.00           C  
ATOM   3358  HB2 TRP   211      13.901  23.265  -2.058  1.00  0.00           H  
ATOM   3359  HB3 TRP   211      12.356  23.653  -2.679  1.00  0.00           H  
ATOM   3360  CG  TRP   211      13.701  25.209  -2.718  1.00  0.00           C  
ATOM   3361  CD1 TRP   211      14.990  25.455  -2.899  1.00  0.00           C  
ATOM   3362  HD1 TRP   211      15.770  24.832  -2.567  1.00  0.00           H  
ATOM   3363  NE1 TRP   211      15.153  26.592  -3.612  1.00  0.00           N  
ATOM   3364  HE1 TRP   211      16.029  26.930  -3.900  1.00  0.00           H  
ATOM   3365  CE2 TRP   211      13.969  27.137  -3.941  1.00  0.00           C  
ATOM   3366  CZ2 TRP   211      13.625  28.240  -4.677  1.00  0.00           C  
ATOM   3367  HZ2 TRP   211      14.372  28.847  -5.104  1.00  0.00           H  
ATOM   3368  CH2 TRP   211      12.296  28.539  -4.848  1.00  0.00           C  
ATOM   3369  HH2 TRP   211      12.016  29.387  -5.401  1.00  0.00           H  
ATOM   3370  CZ3 TRP   211      11.332  27.729  -4.293  1.00  0.00           C  
ATOM   3371  HZ3 TRP   211      10.316  27.964  -4.425  1.00  0.00           H  
ATOM   3372  CE3 TRP   211      11.687  26.612  -3.573  1.00  0.00           C  
ATOM   3373  HE3 TRP   211      10.936  25.994  -3.167  1.00  0.00           H  
ATOM   3374  CD2 TRP   211      13.015  26.285  -3.373  1.00  0.00           C  
ATOM   3375  C   TRP   211      11.571  25.216  -0.518  1.00  0.00           C  
ATOM   3376  O   TRP   211      10.396  24.973  -0.727  1.00  0.00           O  
ATOM   3377  N   ALA   212      12.002  26.420  -0.196  1.00  0.00           N  
ATOM   3378  H   ALA   212      12.975  26.554  -0.060  1.00  0.00           H  
ATOM   3379  CA  ALA   212      11.159  27.572  -0.055  1.00  0.00           C  
ATOM   3380  HA  ALA   212      10.297  27.441  -0.670  1.00  0.00           H  
ATOM   3381  CB  ALA   212      10.708  27.654   1.362  1.00  0.00           C  
ATOM   3382  HB1 ALA   212      10.558  27.632   1.697  1.00  0.00           H  
ATOM   3383  HB2 ALA   212      10.654  27.663   1.723  1.00  0.00           H  
ATOM   3384  HB3 ALA   212      10.587  27.733   1.691  1.00  0.00           H  
ATOM   3385  C   ALA   212      11.849  28.857  -0.469  1.00  0.00           C  
ATOM   3386  O   ALA   212      12.910  29.177   0.007  1.00  0.00           O  
ATOM   3387  N   GLY   213      11.222  29.613  -1.314  1.00  0.00           N  
ATOM   3388  H   GLY   213      10.376  29.260  -1.661  1.00  0.00           H  
ATOM   3389  CA  GLY   213      11.586  30.948  -1.721  1.00  0.00           C  
ATOM   3390  HA2 GLY   213      10.803  31.334  -2.285  1.00  0.00           H  
ATOM   3391  HA3 GLY   213      11.693  31.542  -0.877  1.00  0.00           H  
ATOM   3392  C   GLY   213      12.836  31.096  -2.522  1.00  0.00           C  
ATOM   3393  O   GLY   213      12.789  31.522  -3.622  1.00  0.00           O  
ATOM   3394  N   GLN   214      13.950  30.750  -1.965  1.00  0.00           N  
ATOM   3395  H   GLN   214      13.869  30.435  -1.060  1.00  0.00           H  
ATOM   3396  CA  GLN   214      15.252  30.771  -2.544  1.00  0.00           C  
ATOM   3397  HA  GLN   214      15.145  30.573  -3.558  1.00  0.00           H  
ATOM   3398  CB  GLN   214      15.848  32.137  -2.413  1.00  0.00           C  
ATOM   3399  HB2 GLN   214      16.326  32.293  -2.643  1.00  0.00           H  
ATOM   3400  HB3 GLN   214      15.615  32.586  -2.615  1.00  0.00           H  
ATOM   3401  CG  GLN   214      16.151  32.733  -1.752  1.00  0.00           C  
ATOM   3402  HG2 GLN   214      16.129  32.622  -1.443  1.00  0.00           H  
ATOM   3403  HG3 GLN   214      16.521  32.847  -1.643  1.00  0.00           H  
ATOM   3404  CD  GLN   214      16.020  33.371  -1.635  1.00  0.00           C  
ATOM   3405  OE1 GLN   214      15.971  33.409  -1.697  1.00  0.00           O  
ATOM   3406  NE2 GLN   214      15.961  33.897  -1.460  1.00  0.00           N  
ATOM   3407 HE21 GLN   214      15.875  34.307  -1.385  1.00  0.00           H  
ATOM   3408 HE22 GLN   214      16.002  33.884  -1.404  1.00  0.00           H  
ATOM   3409  C   GLN   214      16.175  29.716  -1.999  1.00  0.00           C  
ATOM   3410  O   GLN   214      17.252  29.632  -2.441  1.00  0.00           O  
ATOM   3411  N   GLN   215      15.796  28.927  -1.039  1.00  0.00           N  
ATOM   3412  H   GLN   215      14.889  28.976  -0.748  1.00  0.00           H  
ATOM   3413  CA  GLN   215      16.654  28.033  -0.322  1.00  0.00           C  
ATOM   3414  HA  GLN   215      17.433  27.769  -0.943  1.00  0.00           H  
ATOM   3415  CB  GLN   215      17.234  28.751   0.817  1.00  0.00           C  
ATOM   3416  HB2 GLN   215      17.538  28.573   1.177  1.00  0.00           H  
ATOM   3417  HB3 GLN   215      17.555  29.133   0.812  1.00  0.00           H  
ATOM   3418  CG  GLN   215      17.027  29.191   1.510  1.00  0.00           C  
ATOM   3419  HG2 GLN   215      16.630  29.307   1.378  1.00  0.00           H  
ATOM   3420  HG3 GLN   215      17.020  28.907   1.836  1.00  0.00           H  
ATOM   3421  CD  GLN   215      17.370  29.872   1.982  1.00  0.00           C  
ATOM   3422  OE1 GLN   215      17.632  30.105   2.127  1.00  0.00           O  
ATOM   3423  NE2 GLN   215      17.386  30.224   2.244  1.00  0.00           N  
ATOM   3424 HE21 GLN   215      17.611  30.670   2.551  1.00  0.00           H  
ATOM   3425 HE22 GLN   215      17.181  30.048   2.132  1.00  0.00           H  
ATOM   3426  C   GLN   215      16.019  26.736   0.123  1.00  0.00           C  
ATOM   3427  O   GLN   215      14.842  26.657   0.328  1.00  0.00           O  
ATOM   3428  N   LEU   216      16.825  25.718   0.326  1.00  0.00           N  
ATOM   3429  H   LEU   216      17.765  25.855   0.119  1.00  0.00           H  
ATOM   3430  CA  LEU   216      16.479  24.469   0.972  1.00  0.00           C  
ATOM   3431  HA  LEU   216      15.623  24.050   0.481  1.00  0.00           H  
ATOM   3432  CB  LEU   216      17.653  23.520   0.796  1.00  0.00           C  
ATOM   3433  HB2 LEU   216      17.923  23.522  -0.066  1.00  0.00           H  
ATOM   3434  HB3 LEU   216      18.365  23.825   1.254  1.00  0.00           H  
ATOM   3435  CG  LEU   216      17.638  22.180   1.069  1.00  0.00           C  
ATOM   3436  HG  LEU   216      18.354  21.737   0.805  1.00  0.00           H  
ATOM   3437  CD1 LEU   216      17.595  21.886   2.126  1.00  0.00           C  
ATOM   3438 HD11 LEU   216      17.590  21.814   2.390  1.00  0.00           H  
ATOM   3439 HD12 LEU   216      17.587  21.809   2.377  1.00  0.00           H  
ATOM   3440 HD13 LEU   216      17.596  21.792   2.385  1.00  0.00           H  
ATOM   3441  CD2 LEU   216      16.806  21.625   0.593  1.00  0.00           C  
ATOM   3442 HD21 LEU   216      16.613  21.475   0.483  1.00  0.00           H  
ATOM   3443 HD22 LEU   216      16.590  21.495   0.480  1.00  0.00           H  
ATOM   3444 HD23 LEU   216      16.616  21.477   0.472  1.00  0.00           H  
ATOM   3445  C   LEU   216      16.124  24.706   2.426  1.00  0.00           C  
ATOM   3446  O   LEU   216      16.856  25.341   3.131  1.00  0.00           O  
ATOM   3447  N   LEU   217      15.010  24.188   2.878  1.00  0.00           N  
ATOM   3448  H   LEU   217      14.464  23.675   2.244  1.00  0.00           H  
ATOM   3449  CA  LEU   217      14.523  24.305   4.237  1.00  0.00           C  
ATOM   3450  HA  LEU   217      15.071  25.075   4.739  1.00  0.00           H  
ATOM   3451  CB  LEU   217      13.070  24.714   4.198  1.00  0.00           C  
ATOM   3452  HB2 LEU   217      12.821  24.809   3.651  1.00  0.00           H  
ATOM   3453  HB3 LEU   217      12.631  24.319   4.407  1.00  0.00           H  
ATOM   3454  CG  LEU   217      12.490  25.500   4.603  1.00  0.00           C  
ATOM   3455  HG  LEU   217      12.632  25.177   4.440  1.00  0.00           H  
ATOM   3456  CD1 LEU   217      11.997  26.127   5.017  1.00  0.00           C  
ATOM   3457 HD11 LEU   217      11.884  26.290   5.108  1.00  0.00           H  
ATOM   3458 HD12 LEU   217      11.870  26.267   5.116  1.00  0.00           H  
ATOM   3459 HD13 LEU   217      11.878  26.282   5.136  1.00  0.00           H  
ATOM   3460  CD2 LEU   217      12.127  26.117   4.833  1.00  0.00           C  
ATOM   3461 HD21 LEU   217      12.031  26.266   4.909  1.00  0.00           H  
ATOM   3462 HD22 LEU   217      12.061  26.255   4.882  1.00  0.00           H  
ATOM   3463 HD23 LEU   217      12.025  26.281   4.876  1.00  0.00           H  
ATOM   3464  C   LEU   217      14.716  23.041   5.061  1.00  0.00           C  
ATOM   3465  O   LEU   217      15.102  23.134   6.201  1.00  0.00           O  
ATOM   3466  N   TRP   218      14.447  21.871   4.511  1.00  0.00           N  
ATOM   3467  H   TRP   218      14.166  21.856   3.566  1.00  0.00           H  
ATOM   3468  CA  TRP   218      14.417  20.606   5.243  1.00  0.00           C  
ATOM   3469  HA  TRP   218      15.179  20.622   6.004  1.00  0.00           H  
ATOM   3470  CB  TRP   218      13.068  20.477   5.938  1.00  0.00           C  
ATOM   3471  HB2 TRP   218      12.979  21.262   6.660  1.00  0.00           H  
ATOM   3472  HB3 TRP   218      12.294  20.635   5.216  1.00  0.00           H  
ATOM   3473  CG  TRP   218      12.774  19.192   6.622  1.00  0.00           C  
ATOM   3474  CD1 TRP   218      13.093  18.892   7.872  1.00  0.00           C  
ATOM   3475  HD1 TRP   218      13.606  19.541   8.527  1.00  0.00           H  
ATOM   3476  NE1 TRP   218      12.639  17.646   8.186  1.00  0.00           N  
ATOM   3477  HE1 TRP   218      12.744  17.234   9.073  1.00  0.00           H  
ATOM   3478  CE2 TRP   218      11.984  17.079   7.153  1.00  0.00           C  
ATOM   3479  CZ2 TRP   218      11.309  15.884   7.008  1.00  0.00           C  
ATOM   3480  HZ2 TRP   218      11.240  15.205   7.817  1.00  0.00           H  
ATOM   3481  CH2 TRP   218      10.714  15.596   5.801  1.00  0.00           C  
ATOM   3482  HH2 TRP   218      10.181  14.691   5.680  1.00  0.00           H  
ATOM   3483  CZ3 TRP   218      10.816  16.499   4.756  1.00  0.00           C  
ATOM   3484  HZ3 TRP   218      10.359  16.282   3.833  1.00  0.00           H  
ATOM   3485  CE3 TRP   218      11.496  17.696   4.912  1.00  0.00           C  
ATOM   3486  HE3 TRP   218      11.561  18.378   4.106  1.00  0.00           H  
ATOM   3487  CD2 TRP   218      12.082  18.029   6.121  1.00  0.00           C  
ATOM   3488  C   TRP   218      14.702  19.402   4.351  1.00  0.00           C  
ATOM   3489  O   TRP   218      14.252  19.345   3.231  1.00  0.00           O  
ATOM   3490  N   BCN   219      15.438  18.444   4.863  1.00  0.00           N  
ATOM   3491  H27 BCN   219      15.758  18.593   5.777  1.00  0.00           H  
ATOM   3492  C2  BCN   219      15.669  17.149   4.280  1.00  0.00           C  
ATOM   3493  H   BCN   219      15.046  17.066   3.411  1.00  0.00           H  
ATOM   3494  C4  BCN   219      17.094  16.978   3.807  1.00  0.00           C  
ATOM   3495  H1  BCN   219      17.704  17.022   4.531  1.00  0.00           H  
ATOM   3496  H2  BCN   219      17.218  16.110   3.445  1.00  0.00           H  
ATOM   3497  C5  BCN   219      17.592  17.848   2.841  1.00  0.00           C  
ATOM   3498  H3  BCN   219      16.931  17.908   2.183  1.00  0.00           H  
ATOM   3499  H4  BCN   219      17.632  18.687   3.227  1.00  0.00           H  
ATOM   3500  C6  BCN   219      18.923  17.516   2.253  1.00  0.00           C  
ATOM   3501  H8  BCN   219      18.906  16.635   1.934  1.00  0.00           H  
ATOM   3502  H9  BCN   219      19.573  17.525   2.939  1.00  0.00           H  
ATOM   3503  C7  BCN   219      19.461  18.324   1.212  1.00  0.00           C  
ATOM   3504  H5  BCN   219      20.327  17.970   0.985  1.00  0.00           H  
ATOM   3505  H6  BCN   219      19.608  19.197   1.603  1.00  0.00           H  
ATOM   3506  N2  BCN   219      18.715  18.425   0.004  1.00  0.00           N  
ATOM   3507  H7  BCN   219      17.935  17.860  -0.137  1.00  0.00           H  
ATOM   3508  C8  BCN   219      19.038  19.233  -0.994  1.00  0.00           C  
ATOM   3509  O1  BCN   219      19.977  19.938  -1.003  1.00  0.00           O  
ATOM   3510  O2  BCN   219      18.154  19.134  -1.949  1.00  0.00           O  
ATOM   3511  C9  BCN   219      18.280  19.946  -3.051  1.00  0.00           C  
ATOM   3512  H21 BCN   219      18.790  19.568  -3.627  1.00  0.00           H  
ATOM   3513  H22 BCN   219      18.645  20.710  -2.858  1.00  0.00           H  
ATOM   3514  C10 BCN   219      17.179  20.261  -3.708  1.00  0.00           C  
ATOM   3515  H23 BCN   219      17.170  19.922  -3.811  1.00  0.00           H  
ATOM   3516  C11 BCN   219      16.469  20.914  -4.313  1.00  0.00           C  
ATOM   3517  H12 BCN   219      16.745  21.154  -4.226  1.00  0.00           H  
ATOM   3518  C12 BCN   219      15.935  21.031  -5.011  1.00  0.00           C  
ATOM   3519  H13 BCN   219      15.792  20.721  -5.059  1.00  0.00           H  
ATOM   3520  H14 BCN   219      16.493  20.899  -5.035  1.00  0.00           H  
ATOM   3521  C13 BCN   219      14.873  21.717  -5.623  1.00  0.00           C  
ATOM   3522  H19 BCN   219      15.007  22.031  -5.624  1.00  0.00           H  
ATOM   3523  H20 BCN   219      14.509  21.758  -6.093  1.00  0.00           H  
ATOM   3524  C14 BCN   219      14.191  21.866  -5.541  1.00  0.00           C  
ATOM   3525  C15 BCN   219      13.970  21.792  -5.263  1.00  0.00           C  
ATOM   3526  C16 BCN   219      14.153  21.480  -4.720  1.00  0.00           C  
ATOM   3527  H17 BCN   219      13.569  21.446  -4.907  1.00  0.00           H  
ATOM   3528  H18 BCN   219      14.096  21.730  -4.497  1.00  0.00           H  
ATOM   3529  C17 BCN   219      15.300  20.830  -4.197  1.00  0.00           C  
ATOM   3530  H15 BCN   219      15.497  20.585  -3.764  1.00  0.00           H  
ATOM   3531  H16 BCN   219      15.301  20.564  -4.410  1.00  0.00           H  
ATOM   3532  C18 BCN   219      16.182  20.825  -3.949  1.00  0.00           C  
ATOM   3533  H11 BCN   219      16.293  21.009  -3.651  1.00  0.00           H  
ATOM   3534  C3  BCN   219      15.287  16.032   5.221  1.00  0.00           C  
ATOM   3535  O3  BCN   219      15.676  15.989   6.335  1.00  0.00           O  
ATOM   3536  N   GLY   220      14.529  15.088   4.772  1.00  0.00           N  
ATOM   3537  H   GLY   220      14.239  15.172   3.847  1.00  0.00           H  
ATOM   3538  CA  GLY   220      14.084  13.935   5.531  1.00  0.00           C  
ATOM   3539  HA2 GLY   220      14.769  13.731   6.295  1.00  0.00           H  
ATOM   3540  HA3 GLY   220      13.171  14.166   5.981  1.00  0.00           H  
ATOM   3541  C   GLY   220      13.894  12.663   4.742  1.00  0.00           C  
ATOM   3542  O   GLY   220      14.308  12.558   3.612  1.00  0.00           O  
ATOM   3543  N   SER   221      13.264  11.681   5.345  1.00  0.00           N  
ATOM   3544  H   SER   221      12.961  11.834   6.267  1.00  0.00           H  
ATOM   3545  CA  SER   221      12.987  10.370   4.771  1.00  0.00           C  
ATOM   3546  HA  SER   221      12.887  10.479   3.718  1.00  0.00           H  
ATOM   3547  CB  SER   221      14.144   9.456   5.031  1.00  0.00           C  
ATOM   3548  HB2 SER   221      14.708   9.557   4.694  1.00  0.00           H  
ATOM   3549  HB3 SER   221      14.420   9.430   5.642  1.00  0.00           H  
ATOM   3550  OG  SER   221      14.163   8.513   4.919  1.00  0.00           O  
ATOM   3551  HG  SER   221      14.460   8.485   4.776  1.00  0.00           H  
ATOM   3552  C   SER   221      11.698   9.766   5.287  1.00  0.00           C  
ATOM   3553  O   SER   221      11.268  10.103   6.350  1.00  0.00           O  
ATOM   3554  N   PHE   222      11.070   8.882   4.538  1.00  0.00           N  
ATOM   3555  H   PHE   222      11.483   8.653   3.682  1.00  0.00           H  
ATOM   3556  CA  PHE   222       9.805   8.256   4.848  1.00  0.00           C  
ATOM   3557  HA  PHE   222       9.712   8.215   5.897  1.00  0.00           H  
ATOM   3558  CB  PHE   222       8.713   9.122   4.331  1.00  0.00           C  
ATOM   3559  HB2 PHE   222       8.631   9.820   4.895  1.00  0.00           H  
ATOM   3560  HB3 PHE   222       8.984   9.456   3.548  1.00  0.00           H  
ATOM   3561  CG  PHE   222       7.384   8.689   4.117  1.00  0.00           C  
ATOM   3562  CD1 PHE   222       6.582   8.508   5.123  1.00  0.00           C  
ATOM   3563  HD1 PHE   222       6.908   8.667   6.047  1.00  0.00           H  
ATOM   3564  CE1 PHE   222       5.341   8.145   4.925  1.00  0.00           C  
ATOM   3565  HE1 PHE   222       4.729   8.027   5.697  1.00  0.00           H  
ATOM   3566  CZ  PHE   222       4.896   7.958   3.724  1.00  0.00           C  
ATOM   3567  HZ  PHE   222       3.945   7.689   3.574  1.00  0.00           H  
ATOM   3568  CE2 PHE   222       5.693   8.135   2.717  1.00  0.00           C  
ATOM   3569  HE2 PHE   222       5.349   8.001   1.794  1.00  0.00           H  
ATOM   3570  CD2 PHE   222       6.935   8.499   2.913  1.00  0.00           C  
ATOM   3571  HD2 PHE   222       7.537   8.639   2.136  1.00  0.00           H  
ATOM   3572  C   PHE   222       9.681   6.832   4.316  1.00  0.00           C  
ATOM   3573  O   PHE   222      10.027   6.564   3.195  1.00  0.00           O  
ATOM   3574  N   LYS   223       9.147   5.927   5.105  1.00  0.00           N  
ATOM   3575  H   LYS   223       8.939   6.216   6.014  1.00  0.00           H  
ATOM   3576  CA  LYS   223       8.819   4.549   4.761  1.00  0.00           C  
ATOM   3577  HA  LYS   223       9.217   4.310   3.789  1.00  0.00           H  
ATOM   3578  CB  LYS   223       9.497   3.621   5.754  1.00  0.00           C  
ATOM   3579  HB2 LYS   223       9.972   3.868   6.136  1.00  0.00           H  
ATOM   3580  HB3 LYS   223       9.133   3.351   6.230  1.00  0.00           H  
ATOM   3581  CG  LYS   223      10.042   2.717   5.593  1.00  0.00           C  
ATOM   3582  HG2 LYS   223       9.607   2.461   5.286  1.00  0.00           H  
ATOM   3583  HG3 LYS   223      10.355   2.973   5.134  1.00  0.00           H  
ATOM   3584  CD  LYS   223      10.767   1.811   6.470  1.00  0.00           C  
ATOM   3585  HD2 LYS   223      11.365   2.008   6.622  1.00  0.00           H  
ATOM   3586  HD3 LYS   223      10.536   1.680   7.092  1.00  0.00           H  
ATOM   3587  CE  LYS   223      11.010   0.824   6.290  1.00  0.00           C  
ATOM   3588  HE2 LYS   223      10.789   0.677   6.023  1.00  0.00           H  
ATOM   3589  HE3 LYS   223      11.229   0.841   6.082  1.00  0.00           H  
ATOM   3590  NZ  LYS   223      11.251   0.044   6.742  1.00  0.00           N  
ATOM   3591  HZ1 LYS   223      11.294  -0.154   6.852  1.00  0.00           H  
ATOM   3592  HZ2 LYS   223      11.319  -0.159   6.851  1.00  0.00           H  
ATOM   3593  HZ3 LYS   223      11.313  -0.144   6.852  1.00  0.00           H  
ATOM   3594  C   LYS   223       7.301   4.361   4.742  1.00  0.00           C  
ATOM   3595  O   LYS   223       6.716   4.298   5.807  1.00  0.00           O  
ATOM   3596  N   PRO   224       6.637   4.254   3.584  1.00  0.00           N  
ATOM   3597  CD  PRO   224       7.191   4.423   2.263  1.00  0.00           C  
ATOM   3598  HD2 PRO   224       7.824   3.628   2.020  1.00  0.00           H  
ATOM   3599  HD3 PRO   224       7.714   5.324   2.185  1.00  0.00           H  
ATOM   3600  CG  PRO   224       6.055   4.432   1.310  1.00  0.00           C  
ATOM   3601  HG2 PRO   224       6.238   3.837   0.554  1.00  0.00           H  
ATOM   3602  HG3 PRO   224       5.890   5.340   0.988  1.00  0.00           H  
ATOM   3603  CB  PRO   224       4.886   3.979   2.027  1.00  0.00           C  
ATOM   3604  HB2 PRO   224       4.739   3.011   1.817  1.00  0.00           H  
ATOM   3605  HB3 PRO   224       4.088   4.513   1.728  1.00  0.00           H  
ATOM   3606  CA  PRO   224       5.185   4.169   3.499  1.00  0.00           C  
ATOM   3607  HA  PRO   224       4.778   5.112   3.809  1.00  0.00           H  
ATOM   3608  C   PRO   224       4.529   3.087   4.354  1.00  0.00           C  
ATOM   3609  O   PRO   224       3.516   3.349   4.970  1.00  0.00           O  
ATOM   3610  N   SER   225       5.114   1.900   4.448  1.00  0.00           N  
ATOM   3611  H   SER   225       5.939   1.748   3.917  1.00  0.00           H  
ATOM   3612  CA  SER   225       4.601   0.780   5.248  1.00  0.00           C  
ATOM   3613  HA  SER   225       3.575   0.606   4.964  1.00  0.00           H  
ATOM   3614  CB  SER   225       5.382  -0.485   4.929  1.00  0.00           C  
ATOM   3615  HB2 SER   225       5.018  -1.285   5.527  1.00  0.00           H  
ATOM   3616  HB3 SER   225       5.241  -0.743   3.905  1.00  0.00           H  
ATOM   3617  OG  SER   225       6.741  -0.322   5.166  1.00  0.00           O  
ATOM   3618  HG  SER   225       7.109  -0.028   4.439  1.00  0.00           H  
ATOM   3619  C   SER   225       4.611   1.006   6.760  1.00  0.00           C  
ATOM   3620  O   SER   225       3.867   0.361   7.467  1.00  0.00           O  
ATOM   3621  N   GLU   226       5.414   1.920   7.278  1.00  0.00           N  
ATOM   3622  H   GLU   226       5.989   2.431   6.655  1.00  0.00           H  
ATOM   3623  CA  GLU   226       5.457   2.281   8.697  1.00  0.00           C  
ATOM   3624  HA  GLU   226       5.249   1.408   9.289  1.00  0.00           H  
ATOM   3625  CB  GLU   226       6.854   2.770   9.052  1.00  0.00           C  
ATOM   3626  HB2 GLU   226       7.276   3.027   8.541  1.00  0.00           H  
ATOM   3627  HB3 GLU   226       6.902   3.309   9.484  1.00  0.00           H  
ATOM   3628  CG  GLU   226       7.660   2.228   9.502  1.00  0.00           C  
ATOM   3629  HG2 GLU   226       7.801   2.226   9.073  1.00  0.00           H  
ATOM   3630  HG3 GLU   226       7.961   2.492   9.718  1.00  0.00           H  
ATOM   3631  CD  GLU   226       7.919   1.362  10.226  1.00  0.00           C  
ATOM   3632  OE1 GLU   226       8.020   1.024  10.533  1.00  0.00           O  
ATOM   3633  OE2 GLU   226       8.049   1.006  10.507  1.00  0.00           O  
ATOM   3634  C   GLU   226       4.405   3.319   9.086  1.00  0.00           C  
ATOM   3635  O   GLU   226       4.110   3.473  10.249  1.00  0.00           O  
ATOM   3636  N   HIE   227       3.819   4.010   8.123  1.00  0.00           N  
ATOM   3637  H   HIE   227       4.082   3.790   7.197  1.00  0.00           H  
ATOM   3638  CA  HIE   227       2.931   5.151   8.303  1.00  0.00           C  
ATOM   3639  HA  HIE   227       2.597   5.172   9.323  1.00  0.00           H  
ATOM   3640  CB  HIE   227       3.701   6.436   8.053  1.00  0.00           C  
ATOM   3641  HB2 HIE   227       4.028   6.440   7.046  1.00  0.00           H  
ATOM   3642  HB3 HIE   227       3.045   7.264   8.184  1.00  0.00           H  
ATOM   3643  CG  HIE   227       4.876   6.653   8.940  1.00  0.00           C  
ATOM   3644  ND1 HIE   227       4.989   7.058  10.017  1.00  0.00           N  
ATOM   3645  CE1 HIE   227       6.172   7.109  10.521  1.00  0.00           C  
ATOM   3646  HE1 HIE   227       6.564   7.376  11.365  1.00  0.00           H  
ATOM   3647  NE2 HIE   227       6.793   6.777   9.822  1.00  0.00           N  
ATOM   3648  HE2 HIE   227       7.683   6.727  10.012  1.00  0.00           H  
ATOM   3649  CD2 HIE   227       5.992   6.489   8.821  1.00  0.00           C  
ATOM   3650  HD2 HIE   227       6.194   6.176   8.087  1.00  0.00           H  
ATOM   3651  C   HIE   227       1.665   5.052   7.450  1.00  0.00           C  
ATOM   3652  O   HIE   227       1.249   6.004   6.840  1.00  0.00           O  
ATOM   3653  N   VAL   228       1.047   3.893   7.378  1.00  0.00           N  
ATOM   3654  H   VAL   228       1.423   3.145   7.889  1.00  0.00           H  
ATOM   3655  CA  VAL   228      -0.194   3.681   6.629  1.00  0.00           C  
ATOM   3656  HA  VAL   228      -0.107   4.203   5.687  1.00  0.00           H  
ATOM   3657  CB  VAL   228      -0.420   2.201   6.299  1.00  0.00           C  
ATOM   3658  HB  VAL   228      -0.489   1.655   7.221  1.00  0.00           H  
ATOM   3659  CG1 VAL   228      -1.703   1.970   5.508  1.00  0.00           C  
ATOM   3660 HG11 VAL   228      -2.023   1.965   5.309  1.00  0.00           H  
ATOM   3661 HG12 VAL   228      -1.990   1.877   5.278  1.00  0.00           H  
ATOM   3662 HG13 VAL   228      -2.041   1.882   5.364  1.00  0.00           H  
ATOM   3663  CG2 VAL   228       0.727   1.617   5.502  1.00  0.00           C  
ATOM   3664 HG21 VAL   228       1.007   1.431   5.346  1.00  0.00           H  
ATOM   3665 HG22 VAL   228       0.983   1.474   5.268  1.00  0.00           H  
ATOM   3666 HG23 VAL   228       1.039   1.515   5.328  1.00  0.00           H  
ATOM   3667  C   VAL   228      -1.388   4.254   7.383  1.00  0.00           C  
ATOM   3668  O   VAL   228      -1.614   3.926   8.535  1.00  0.00           O  
ATOM   3669  N   LYS   229      -2.193   5.053   6.706  1.00  0.00           N  
ATOM   3670  H   LYS   229      -1.911   5.273   5.779  1.00  0.00           H  
ATOM   3671  CA  LYS   229      -3.537   5.471   7.094  1.00  0.00           C  
ATOM   3672  HA  LYS   229      -3.814   4.995   8.022  1.00  0.00           H  
ATOM   3673  CB  LYS   229      -3.550   6.974   7.339  1.00  0.00           C  
ATOM   3674  HB2 LYS   229      -2.832   7.204   8.102  1.00  0.00           H  
ATOM   3675  HB3 LYS   229      -3.266   7.490   6.445  1.00  0.00           H  
ATOM   3676  CG  LYS   229      -4.912   7.466   7.784  1.00  0.00           C  
ATOM   3677  HG2 LYS   229      -5.566   7.357   7.069  1.00  0.00           H  
ATOM   3678  HG3 LYS   229      -5.220   6.944   8.545  1.00  0.00           H  
ATOM   3679  CD  LYS   229      -4.968   8.824   8.170  1.00  0.00           C  
ATOM   3680  HD2 LYS   229      -4.384   8.957   8.823  1.00  0.00           H  
ATOM   3681  HD3 LYS   229      -4.699   9.315   7.488  1.00  0.00           H  
ATOM   3682  CE  LYS   229      -6.207   9.316   8.591  1.00  0.00           C  
ATOM   3683  HE2 LYS   229      -6.704   9.259   7.985  1.00  0.00           H  
ATOM   3684  HE3 LYS   229      -6.527   8.878   9.167  1.00  0.00           H  
ATOM   3685  NZ  LYS   229      -6.321  10.431   9.027  1.00  0.00           N  
ATOM   3686  HZ1 LYS   229      -6.352  10.701   9.136  1.00  0.00           H  
ATOM   3687  HZ2 LYS   229      -6.346  10.707   9.133  1.00  0.00           H  
ATOM   3688  HZ3 LYS   229      -6.357  10.713   9.134  1.00  0.00           H  
ATOM   3689  C   LYS   229      -4.505   5.043   5.990  1.00  0.00           C  
ATOM   3690  O   LYS   229      -4.481   5.645   4.929  1.00  0.00           O  
ATOM   3691  N   PRO   230      -5.321   4.004   6.184  1.00  0.00           N  
ATOM   3692  CD  PRO   230      -5.425   3.176   7.355  1.00  0.00           C  
ATOM   3693  HD2 PRO   230      -5.982   3.664   8.097  1.00  0.00           H  
ATOM   3694  HD3 PRO   230      -4.479   2.909   7.739  1.00  0.00           H  
ATOM   3695  CG  PRO   230      -6.141   1.956   6.924  1.00  0.00           C  
ATOM   3696  HG2 PRO   230      -6.806   1.715   7.552  1.00  0.00           H  
ATOM   3697  HG3 PRO   230      -5.526   1.250   6.815  1.00  0.00           H  
ATOM   3698  CB  PRO   230      -6.770   2.199   5.680  1.00  0.00           C  
ATOM   3699  HB2 PRO   230      -7.737   2.291   5.838  1.00  0.00           H  
ATOM   3700  HB3 PRO   230      -6.616   1.430   5.086  1.00  0.00           H  
ATOM   3701  CA  PRO   230      -6.155   3.468   5.126  1.00  0.00           C  
ATOM   3702  HA  PRO   230      -5.514   3.211   4.302  1.00  0.00           H  
ATOM   3703  C   PRO   230      -7.213   4.442   4.632  1.00  0.00           C  
ATOM   3704  O   PRO   230      -7.612   5.352   5.339  1.00  0.00           O  
ATOM   3705  N   ARG   231      -7.701   4.224   3.419  1.00  0.00           N  
ATOM   3706  H   ARG   231      -7.304   3.476   2.902  1.00  0.00           H  
ATOM   3707  CA  ARG   231      -8.850   4.930   2.851  1.00  0.00           C  
ATOM   3708  HA  ARG   231      -8.660   5.987   2.900  1.00  0.00           H  
ATOM   3709  CB  ARG   231      -9.032   4.538   1.387  1.00  0.00           C  
ATOM   3710  HB2 ARG   231      -9.101   3.491   1.310  1.00  0.00           H  
ATOM   3711  HB3 ARG   231      -9.938   4.948   1.028  1.00  0.00           H  
ATOM   3712  CG  ARG   231      -7.919   5.013   0.501  1.00  0.00           C  
ATOM   3713  HG2 ARG   231      -7.782   5.882   0.599  1.00  0.00           H  
ATOM   3714  HG3 ARG   231      -7.146   4.618   0.703  1.00  0.00           H  
ATOM   3715  CD  ARG   231      -8.044   4.841  -0.810  1.00  0.00           C  
ATOM   3716  HD2 ARG   231      -8.129   4.020  -0.927  1.00  0.00           H  
ATOM   3717  HD3 ARG   231      -8.783   5.166  -0.987  1.00  0.00           H  
ATOM   3718  NE  ARG   231      -7.088   5.330  -1.665  1.00  0.00           N  
ATOM   3719  HE  ARG   231      -6.283   5.458  -1.352  1.00  0.00           H  
ATOM   3720  CZ  ARG   231      -7.176   5.679  -2.811  1.00  0.00           C  
ATOM   3721  NH1 ARG   231      -8.150   5.602  -3.384  1.00  0.00           N  
ATOM   3722 HH11 ARG   231      -8.876   5.240  -2.968  1.00  0.00           H  
ATOM   3723 HH12 ARG   231      -8.158   5.890  -4.249  1.00  0.00           H  
ATOM   3724  NH2 ARG   231      -6.249   6.122  -3.413  1.00  0.00           N  
ATOM   3725 HH21 ARG   231      -5.486   6.184  -2.983  1.00  0.00           H  
ATOM   3726 HH22 ARG   231      -6.315   6.405  -4.273  1.00  0.00           H  
ATOM   3727  C   ARG   231     -10.117   4.669   3.661  1.00  0.00           C  
ATOM   3728  O   ARG   231     -10.298   3.596   4.198  1.00  0.00           O  
ATOM   3729  N   ALA   232     -10.993   5.647   3.747  1.00  0.00           N  
ATOM   3730  H   ALA   232     -10.792   6.489   3.272  1.00  0.00           H  
ATOM   3731  CA  ALA   232     -12.240   5.555   4.484  1.00  0.00           C  
ATOM   3732  HA  ALA   232     -12.012   5.168   5.459  1.00  0.00           H  
ATOM   3733  CB  ALA   232     -12.794   6.946   4.672  1.00  0.00           C  
ATOM   3734  HB1 ALA   232     -12.929   7.279   4.718  1.00  0.00           H  
ATOM   3735  HB2 ALA   232     -12.929   7.281   4.726  1.00  0.00           H  
ATOM   3736  HB3 ALA   232     -12.924   7.287   4.721  1.00  0.00           H  
ATOM   3737  C   ALA   232     -13.262   4.642   3.794  1.00  0.00           C  
ATOM   3738  O   ALA   232     -13.415   4.738   2.588  1.00  0.00           O  
ATOM   3739  N   PRO   233     -13.992   3.784   4.513  1.00  0.00           N  
ATOM   3740  CD  PRO   233     -13.820   3.472   5.904  1.00  0.00           C  
ATOM   3741  HD2 PRO   233     -14.149   4.246   6.494  1.00  0.00           H  
ATOM   3742  HD3 PRO   233     -12.833   3.257   6.134  1.00  0.00           H  
ATOM   3743  CG  PRO   233     -14.628   2.289   6.165  1.00  0.00           C  
ATOM   3744  HG2 PRO   233     -15.159   2.423   6.908  1.00  0.00           H  
ATOM   3745  HG3 PRO   233     -14.071   1.569   6.301  1.00  0.00           H  
ATOM   3746  CB  PRO   233     -15.467   2.015   5.051  1.00  0.00           C  
ATOM   3747  HB2 PRO   233     -16.404   2.147   5.327  1.00  0.00           H  
ATOM   3748  HB3 PRO   233     -15.342   1.083   4.777  1.00  0.00           H  
ATOM   3749  CA  PRO   233     -15.056   2.967   3.952  1.00  0.00           C  
ATOM   3750  HA  PRO   233     -14.669   2.400   3.132  1.00  0.00           H  
ATOM   3751  C   PRO   233     -16.236   3.776   3.445  1.00  0.00           C  
ATOM   3752  O   PRO   233     -16.405   4.918   3.779  1.00  0.00           O  
ATOM   3753  N   GLY   234     -17.073   3.171   2.653  1.00  0.00           N  
ATOM   3754  H   GLY   234     -16.896   2.237   2.429  1.00  0.00           H  
ATOM   3755  CA  GLY   234     -18.247   3.780   2.078  1.00  0.00           C  
ATOM   3756  HA2 GLY   234     -18.521   4.576   2.629  1.00  0.00           H  
ATOM   3757  HA3 GLY   234     -18.031   4.115   1.149  1.00  0.00           H  
ATOM   3758  C   GLY   234     -19.424   2.921   1.951  1.00  0.00           C  
ATOM   3759  O   GLY   234     -19.382   1.851   2.361  1.00  0.00           O  
ATOM   3760  N   ASN   235     -20.484   3.396   1.379  1.00  0.00           N  
ATOM   3761  H   ASN   235     -20.427   4.278   1.078  1.00  0.00           H  
ATOM   3762  CA  ASN   235     -21.737   2.742   1.163  1.00  0.00           C  
ATOM   3763  HA  ASN   235     -22.400   3.495   0.892  1.00  0.00           H  
ATOM   3764  CB  ASN   235     -21.629   1.839  -0.004  1.00  0.00           C  
ATOM   3765  HB2 ASN   235     -21.018   1.298   0.085  1.00  0.00           H  
ATOM   3766  HB3 ASN   235     -22.314   1.341  -0.169  1.00  0.00           H  
ATOM   3767  CG  ASN   235     -21.445   2.288  -1.083  1.00  0.00           C  
ATOM   3768  OD1 ASN   235     -21.123   2.650  -1.351  1.00  0.00           O  
ATOM   3769  ND2 ASN   235     -21.639   2.283  -1.741  1.00  0.00           N  
ATOM   3770 HD21 ASN   235     -21.517   2.575  -2.447  1.00  0.00           H  
ATOM   3771 HD22 ASN   235     -21.913   1.985  -1.540  1.00  0.00           H  
ATOM   3772  C   ASN   235     -22.373   2.094   2.391  1.00  0.00           C  
ATOM   3773  O   ASN   235     -22.939   1.047   2.303  1.00  0.00           O  
ATOM   3774  N   LEU   236     -22.277   2.701   3.544  1.00  0.00           N  
ATOM   3775  H   LEU   236     -21.826   3.560   3.550  1.00  0.00           H  
ATOM   3776  CA  LEU   236     -22.853   2.217   4.785  1.00  0.00           C  
ATOM   3777  HA  LEU   236     -22.529   1.203   4.917  1.00  0.00           H  
ATOM   3778  CB  LEU   236     -22.301   3.033   5.951  1.00  0.00           C  
ATOM   3779  HB2 LEU   236     -21.259   2.963   5.951  1.00  0.00           H  
ATOM   3780  HB3 LEU   236     -22.548   4.033   5.792  1.00  0.00           H  
ATOM   3781  CG  LEU   236     -22.800   2.666   7.316  1.00  0.00           C  
ATOM   3782  HG  LEU   236     -23.835   2.700   7.309  1.00  0.00           H  
ATOM   3783  CD1 LEU   236     -22.391   1.336   7.748  1.00  0.00           C  
ATOM   3784 HD11 LEU   236     -22.296   1.006   7.860  1.00  0.00           H  
ATOM   3785 HD12 LEU   236     -22.305   1.015   7.853  1.00  0.00           H  
ATOM   3786 HD13 LEU   236     -22.294   1.012   7.854  1.00  0.00           H  
ATOM   3787  CD2 LEU   236     -22.316   3.626   8.347  1.00  0.00           C  
ATOM   3788 HD21 LEU   236     -22.185   3.868   8.585  1.00  0.00           H  
ATOM   3789 HD22 LEU   236     -22.223   3.869   8.591  1.00  0.00           H  
ATOM   3790 HD23 LEU   236     -22.201   3.844   8.607  1.00  0.00           H  
ATOM   3791  C   LEU   236     -24.379   2.227   4.731  1.00  0.00           C  
ATOM   3792  O   LEU   236     -24.984   3.231   4.429  1.00  0.00           O  
ATOM   3793  N   THR   237     -24.997   1.115   5.053  1.00  0.00           N  
ATOM   3794  H   THR   237     -24.432   0.333   5.266  1.00  0.00           H  
ATOM   3795  CA  THR   237     -26.436   0.904   5.063  1.00  0.00           C  
ATOM   3796  HA  THR   237     -26.916   1.843   5.162  1.00  0.00           H  
ATOM   3797  CB  THR   237     -26.891   0.305   3.767  1.00  0.00           C  
ATOM   3798  HB  THR   237     -26.936   0.232   3.564  1.00  0.00           H  
ATOM   3799  CG2 THR   237     -27.135  -0.026   3.116  1.00  0.00           C  
ATOM   3800 HG21 THR   237     -27.185  -0.122   2.950  1.00  0.00           H  
ATOM   3801 HG22 THR   237     -27.205  -0.098   2.962  1.00  0.00           H  
ATOM   3802 HG23 THR   237     -27.201  -0.102   2.948  1.00  0.00           H  
ATOM   3803  OG1 THR   237     -27.069   0.138   3.349  1.00  0.00           O  
ATOM   3804  HG1 THR   237     -26.749   0.350   3.260  1.00  0.00           H  
ATOM   3805  C   THR   237     -26.867   0.055   6.238  1.00  0.00           C  
ATOM   3806  O   THR   237     -26.085  -0.674   6.791  1.00  0.00           O  
ATOM   3807  N   VAL   238     -28.109   0.153   6.633  1.00  0.00           N  
ATOM   3808  H   VAL   238     -28.687   0.753   6.120  1.00  0.00           H  
ATOM   3809  CA  VAL   238     -28.716  -0.555   7.749  1.00  0.00           C  
ATOM   3810  HA  VAL   238     -28.033  -1.296   8.083  1.00  0.00           H  
ATOM   3811  CB  VAL   238     -28.941   0.370   8.907  1.00  0.00           C  
ATOM   3812  HB  VAL   238     -28.357   0.778   9.013  1.00  0.00           H  
ATOM   3813  CG1 VAL   238     -29.726   1.151   8.962  1.00  0.00           C  
ATOM   3814 HG11 VAL   238     -29.910   1.358   9.002  1.00  0.00           H  
ATOM   3815 HG12 VAL   238     -29.914   1.352   8.968  1.00  0.00           H  
ATOM   3816 HG13 VAL   238     -29.919   1.334   8.971  1.00  0.00           H  
ATOM   3817  CG2 VAL   238     -29.126   0.022   9.946  1.00  0.00           C  
ATOM   3818 HG21 VAL   238     -29.162  -0.072  10.197  1.00  0.00           H  
ATOM   3819 HG22 VAL   238     -29.158  -0.048  10.210  1.00  0.00           H  
ATOM   3820 HG23 VAL   238     -29.186  -0.055  10.202  1.00  0.00           H  
ATOM   3821  C   VAL   238     -29.972  -1.273   7.342  1.00  0.00           C  
ATOM   3822  O   VAL   238     -30.746  -0.761   6.588  1.00  0.00           O  
ATOM   3823  N   HIE   239     -30.183  -2.456   7.849  1.00  0.00           N  
ATOM   3824  H   HIE   239     -29.494  -2.818   8.436  1.00  0.00           H  
ATOM   3825  CA  HIE   239     -31.307  -3.311   7.581  1.00  0.00           C  
ATOM   3826  HA  HIE   239     -32.082  -2.735   7.211  1.00  0.00           H  
ATOM   3827  CB  HIE   239     -30.938  -4.282   6.555  1.00  0.00           C  
ATOM   3828  HB2 HIE   239     -30.552  -4.464   6.610  1.00  0.00           H  
ATOM   3829  HB3 HIE   239     -31.141  -4.780   6.381  1.00  0.00           H  
ATOM   3830  CG  HIE   239     -30.816  -4.388   5.686  1.00  0.00           C  
ATOM   3831  ND1 HIE   239     -31.286  -4.203   4.897  1.00  0.00           N  
ATOM   3832  CE1 HIE   239     -30.970  -4.390   4.306  1.00  0.00           C  
ATOM   3833  HE1 HIE   239     -31.192  -4.318   3.633  1.00  0.00           H  
ATOM   3834  NE2 HIE   239     -30.335  -4.683   4.673  1.00  0.00           N  
ATOM   3835  HE2 HIE   239     -30.002  -4.864   4.365  1.00  0.00           H  
ATOM   3836  CD2 HIE   239     -30.228  -4.686   5.541  1.00  0.00           C  
ATOM   3837  HD2 HIE   239     -29.774  -4.877   6.021  1.00  0.00           H  
ATOM   3838  C   HIE   239     -31.818  -4.025   8.803  1.00  0.00           C  
ATOM   3839  O   HIE   239     -31.093  -4.359   9.648  1.00  0.00           O  
ATOM   3840  N   THR   240     -33.060  -4.297   8.890  1.00  0.00           N  
ATOM   3841  H   THR   240     -33.598  -4.005   8.171  1.00  0.00           H  
ATOM   3842  CA  THR   240     -33.682  -5.100   9.915  1.00  0.00           C  
ATOM   3843  HA  THR   240     -33.147  -4.998  10.800  1.00  0.00           H  
ATOM   3844  CB  THR   240     -35.043  -4.654  10.188  1.00  0.00           C  
ATOM   3845  HB  THR   240     -35.493  -4.678  10.022  1.00  0.00           H  
ATOM   3846  CG2 THR   240     -35.570  -4.661  10.680  1.00  0.00           C  
ATOM   3847 HG21 THR   240     -35.713  -4.654  10.780  1.00  0.00           H  
ATOM   3848 HG22 THR   240     -35.700  -4.681  10.800  1.00  0.00           H  
ATOM   3849 HG23 THR   240     -35.698  -4.651  10.823  1.00  0.00           H  
ATOM   3850  OG1 THR   240     -35.299  -4.158  10.234  1.00  0.00           O  
ATOM   3851  HG1 THR   240     -35.273  -3.938  10.024  1.00  0.00           H  
ATOM   3852  C   THR   240     -33.677  -6.521   9.579  1.00  0.00           C  
ATOM   3853  O   THR   240     -33.965  -6.880   8.588  1.00  0.00           O  
ATOM   3854  N   GLN   241     -33.353  -7.338  10.396  1.00  0.00           N  
ATOM   3855  H   GLN   241     -33.136  -6.978  11.193  1.00  0.00           H  
ATOM   3856  CA  GLN   241     -33.288  -8.730  10.234  1.00  0.00           C  
ATOM   3857  HA  GLN   241     -33.643  -8.971   9.297  1.00  0.00           H  
ATOM   3858  CB  GLN   241     -31.883  -9.148  10.323  1.00  0.00           C  
ATOM   3859  HB2 GLN   241     -31.462  -8.749  10.686  1.00  0.00           H  
ATOM   3860  HB3 GLN   241     -31.791  -9.736  10.630  1.00  0.00           H  
ATOM   3861  CG  GLN   241     -31.130  -9.319   9.537  1.00  0.00           C  
ATOM   3862  HG2 GLN   241     -31.209  -9.130   9.226  1.00  0.00           H  
ATOM   3863  HG3 GLN   241     -30.858  -9.134   9.722  1.00  0.00           H  
ATOM   3864  CD  GLN   241     -30.599 -10.007   8.923  1.00  0.00           C  
ATOM   3865  OE1 GLN   241     -30.346 -10.305   9.139  1.00  0.00           O  
ATOM   3866  NE2 GLN   241     -30.406 -10.296   8.134  1.00  0.00           N  
ATOM   3867 HE21 GLN   241     -30.062 -10.751   7.733  1.00  0.00           H  
ATOM   3868 HE22 GLN   241     -30.620 -10.078   7.938  1.00  0.00           H  
ATOM   3869  C   GLN   241     -34.145  -9.455  11.198  1.00  0.00           C  
ATOM   3870  O   GLN   241     -34.569  -9.102  11.817  1.00  0.00           O  
ATOM   3871  N   VAL   242     -34.404 -10.475  11.321  1.00  0.00           N  
ATOM   3872  H   VAL   242     -34.042 -10.690  10.777  1.00  0.00           H  
ATOM   3873  CA  VAL   242     -35.196 -11.293  12.198  1.00  0.00           C  
ATOM   3874  HA  VAL   242     -36.091 -10.994  12.139  1.00  0.00           H  
ATOM   3875  CB  VAL   242     -35.229 -12.609  11.836  1.00  0.00           C  
ATOM   3876  HB  VAL   242     -35.423 -12.848  11.775  1.00  0.00           H  
ATOM   3877  CG1 VAL   242     -35.150 -13.034  11.515  1.00  0.00           C  
ATOM   3878 HG11 VAL   242     -35.146 -13.141  11.412  1.00  0.00           H  
ATOM   3879 HG12 VAL   242     -35.118 -13.120  11.441  1.00  0.00           H  
ATOM   3880 HG13 VAL   242     -35.133 -13.166  11.453  1.00  0.00           H  
ATOM   3881  CG2 VAL   242     -35.122 -13.252  11.838  1.00  0.00           C  
ATOM   3882 HG21 VAL   242     -35.094 -13.438  11.823  1.00  0.00           H  
ATOM   3883 HG22 VAL   242     -35.089 -13.416  11.852  1.00  0.00           H  
ATOM   3884 HG23 VAL   242     -35.111 -13.392  11.832  1.00  0.00           H  
ATOM   3885  C   VAL   242     -34.873 -11.213  13.539  1.00  0.00           C  
ATOM   3886  O   VAL   242     -33.860 -10.894  13.776  1.00  0.00           O  
ATOM   3887  N   SER   243     -35.741 -11.512  14.422  1.00  0.00           N  
ATOM   3888  H   SER   243     -36.544 -11.766  14.155  1.00  0.00           H  
ATOM   3889  CA  SER   243     -35.628 -11.459  15.756  1.00  0.00           C  
ATOM   3890  HA  SER   243     -36.474 -11.406  16.092  1.00  0.00           H  
ATOM   3891  CB  SER   243     -35.174 -12.610  16.131  1.00  0.00           C  
ATOM   3892  HB2 SER   243     -34.695 -12.784  15.776  1.00  0.00           H  
ATOM   3893  HB3 SER   243     -34.946 -12.675  16.781  1.00  0.00           H  
ATOM   3894  OG  SER   243     -35.657 -13.378  16.110  1.00  0.00           O  
ATOM   3895  HG  SER   243     -35.810 -13.577  16.264  1.00  0.00           H  
ATOM   3896  C   SER   243     -34.973 -10.348  16.389  1.00  0.00           C  
ATOM   3897  O   SER   243     -34.024 -10.477  16.989  1.00  0.00           O  
ATOM   3898  N   ASP   244     -35.481  -9.241  16.239  1.00  0.00           N  
ATOM   3899  H   ASP   244     -36.252  -9.218  15.725  1.00  0.00           H  
ATOM   3900  CA  ASP   244     -35.044  -8.064  16.809  1.00  0.00           C  
ATOM   3901  HA  ASP   244     -35.549  -7.337  16.346  1.00  0.00           H  
ATOM   3902  CB  ASP   244     -35.455  -8.026  18.196  1.00  0.00           C  
ATOM   3903  HB2 ASP   244     -35.143  -8.655  18.702  1.00  0.00           H  
ATOM   3904  HB3 ASP   244     -35.146  -7.324  18.523  1.00  0.00           H  
ATOM   3905  CG  ASP   244     -36.683  -8.061  18.504  1.00  0.00           C  
ATOM   3906  OD1 ASP   244     -37.216  -8.026  18.614  1.00  0.00           O  
ATOM   3907  OD2 ASP   244     -37.135  -8.107  18.670  1.00  0.00           O  
ATOM   3908  C   ASP   244     -33.609  -7.725  16.565  1.00  0.00           C  
ATOM   3909  O   ASP   244     -32.921  -7.326  17.390  1.00  0.00           O  
ATOM   3910  N   THR   245     -33.133  -7.913  15.429  1.00  0.00           N  
ATOM   3911  H   THR   245     -33.744  -8.234  14.791  1.00  0.00           H  
ATOM   3912  CA  THR   245     -31.766  -7.729  15.038  1.00  0.00           C  
ATOM   3913  HA  THR   245     -31.199  -7.394  15.860  1.00  0.00           H  
ATOM   3914  CB  THR   245     -31.189  -9.026  14.621  1.00  0.00           C  
ATOM   3915  HB  THR   245     -31.742  -9.401  13.841  1.00  0.00           H  
ATOM   3916  CG2 THR   245     -29.785  -8.977  14.226  1.00  0.00           C  
ATOM   3917 HG21 THR   245     -29.440  -8.965  14.134  1.00  0.00           H  
ATOM   3918 HG22 THR   245     -29.443  -8.985  14.124  1.00  0.00           H  
ATOM   3919 HG23 THR   245     -29.451  -8.966  14.117  1.00  0.00           H  
ATOM   3920  OG1 THR   245     -31.247  -9.906  15.623  1.00  0.00           O  
ATOM   3921  HG1 THR   245     -32.070 -10.088  15.743  1.00  0.00           H  
ATOM   3922  C   THR   245     -31.631  -6.705  13.964  1.00  0.00           C  
ATOM   3923  O   THR   245     -32.356  -6.687  13.051  1.00  0.00           O  
ATOM   3924  N   LEU   246     -30.681  -5.858  14.056  1.00  0.00           N  
ATOM   3925  H   LEU   246     -30.116  -5.932  14.834  1.00  0.00           H  
ATOM   3926  CA  LEU   246     -30.260  -4.930  13.043  1.00  0.00           C  
ATOM   3927  HA  LEU   246     -30.993  -4.892  12.272  1.00  0.00           H  
ATOM   3928  CB  LEU   246     -30.131  -3.569  13.645  1.00  0.00           C  
ATOM   3929  HB2 LEU   246     -30.007  -3.528  14.261  1.00  0.00           H  
ATOM   3930  HB3 LEU   246     -29.661  -3.249  13.433  1.00  0.00           H  
ATOM   3931  CG  LEU   246     -30.756  -2.676  13.735  1.00  0.00           C  
ATOM   3932  HG  LEU   246     -30.885  -3.027  13.918  1.00  0.00           H  
ATOM   3933  CD1 LEU   246     -30.792  -1.829  13.982  1.00  0.00           C  
ATOM   3934 HD11 LEU   246     -30.790  -1.621  14.028  1.00  0.00           H  
ATOM   3935 HD12 LEU   246     -30.822  -1.626  14.043  1.00  0.00           H  
ATOM   3936 HD13 LEU   246     -30.794  -1.622  14.057  1.00  0.00           H  
ATOM   3937  CD2 LEU   246     -31.174  -2.082  13.366  1.00  0.00           C  
ATOM   3938 HD21 LEU   246     -31.285  -1.955  13.274  1.00  0.00           H  
ATOM   3939 HD22 LEU   246     -31.273  -1.960  13.291  1.00  0.00           H  
ATOM   3940 HD23 LEU   246     -31.276  -1.898  13.268  1.00  0.00           H  
ATOM   3941  C   LEU   246     -28.955  -5.384  12.426  1.00  0.00           C  
ATOM   3942  O   LEU   246     -28.093  -5.855  13.105  1.00  0.00           O  
ATOM   3943  N   LEU   247     -28.797  -5.218  11.151  1.00  0.00           N  
ATOM   3944  H   LEU   247     -29.553  -4.836  10.659  1.00  0.00           H  
ATOM   3945  CA  LEU   247     -27.596  -5.501  10.393  1.00  0.00           C  
ATOM   3946  HA  LEU   247     -26.828  -5.853  11.058  1.00  0.00           H  
ATOM   3947  CB  LEU   247     -27.910  -6.608   9.401  1.00  0.00           C  
ATOM   3948  HB2 LEU   247     -28.187  -7.456   9.912  1.00  0.00           H  
ATOM   3949  HB3 LEU   247     -28.722  -6.324   8.846  1.00  0.00           H  
ATOM   3950  CG  LEU   247     -26.848  -6.985   8.463  1.00  0.00           C  
ATOM   3951  HG  LEU   247     -26.537  -6.258   8.063  1.00  0.00           H  
ATOM   3952  CD1 LEU   247     -25.836  -7.582   8.941  1.00  0.00           C  
ATOM   3953 HD11 LEU   247     -25.586  -7.740   9.036  1.00  0.00           H  
ATOM   3954 HD12 LEU   247     -25.574  -7.705   9.051  1.00  0.00           H  
ATOM   3955 HD13 LEU   247     -25.598  -7.734   9.067  1.00  0.00           H  
ATOM   3956  CD2 LEU   247     -27.212  -7.797   7.523  1.00  0.00           C  
ATOM   3957 HD21 LEU   247     -27.301  -7.992   7.285  1.00  0.00           H  
ATOM   3958 HD22 LEU   247     -27.283  -7.996   7.282  1.00  0.00           H  
ATOM   3959 HD23 LEU   247     -27.309  -7.989   7.299  1.00  0.00           H  
ATOM   3960  C   LEU   247     -27.088  -4.236   9.725  1.00  0.00           C  
ATOM   3961  O   LEU   247     -27.784  -3.615   8.978  1.00  0.00           O  
ATOM   3962  N   LEU   248     -25.871  -3.872   9.970  1.00  0.00           N  
ATOM   3963  H   LEU   248     -25.362  -4.430  10.597  1.00  0.00           H  
ATOM   3964  CA  LEU   248     -25.146  -2.826   9.274  1.00  0.00           C  
ATOM   3965  HA  LEU   248     -25.839  -2.214   8.723  1.00  0.00           H  
ATOM   3966  CB  LEU   248     -24.414  -1.941  10.272  1.00  0.00           C  
ATOM   3967  HB2 LEU   248     -23.814  -2.507  10.857  1.00  0.00           H  
ATOM   3968  HB3 LEU   248     -23.803  -1.321   9.753  1.00  0.00           H  
ATOM   3969  CG  LEU   248     -25.238  -1.110  11.143  1.00  0.00           C  
ATOM   3970  HG  LEU   248     -26.035  -1.174  10.922  1.00  0.00           H  
ATOM   3971  CD1 LEU   248     -25.215  -1.348  12.302  1.00  0.00           C  
ATOM   3972 HD11 LEU   248     -25.211  -1.396  12.588  1.00  0.00           H  
ATOM   3973 HD12 LEU   248     -25.224  -1.406  12.588  1.00  0.00           H  
ATOM   3974 HD13 LEU   248     -25.211  -1.420  12.573  1.00  0.00           H  
ATOM   3975  CD2 LEU   248     -25.003   0.121  11.198  1.00  0.00           C  
ATOM   3976 HD21 LEU   248     -24.951   0.400  11.204  1.00  0.00           H  
ATOM   3977 HD22 LEU   248     -24.958   0.429  11.210  1.00  0.00           H  
ATOM   3978 HD23 LEU   248     -24.948   0.427  11.213  1.00  0.00           H  
ATOM   3979  C   LEU   248     -24.178  -3.441   8.276  1.00  0.00           C  
ATOM   3980  O   LEU   248     -23.515  -4.405   8.594  1.00  0.00           O  
ATOM   3981  N   THR   249     -24.066  -2.876   7.089  1.00  0.00           N  
ATOM   3982  H   THR   249     -24.646  -2.099   6.891  1.00  0.00           H  
ATOM   3983  CA  THR   249     -23.171  -3.329   6.023  1.00  0.00           C  
ATOM   3984  HA  THR   249     -22.366  -3.875   6.459  1.00  0.00           H  
ATOM   3985  CB  THR   249     -23.869  -4.252   5.057  1.00  0.00           C  
ATOM   3986  HB  THR   249     -23.514  -4.626   4.696  1.00  0.00           H  
ATOM   3987  CG2 THR   249     -24.571  -5.055   5.145  1.00  0.00           C  
ATOM   3988 HG21 THR   249     -24.744  -5.241   5.169  1.00  0.00           H  
ATOM   3989 HG22 THR   249     -24.739  -5.258   5.154  1.00  0.00           H  
ATOM   3990 HG23 THR   249     -24.738  -5.264   5.169  1.00  0.00           H  
ATOM   3991  OG1 THR   249     -24.330  -3.945   4.462  1.00  0.00           O  
ATOM   3992  HG1 THR   249     -24.116  -3.687   4.440  1.00  0.00           H  
ATOM   3993  C   THR   249     -22.558  -2.167   5.275  1.00  0.00           C  
ATOM   3994  O   THR   249     -23.184  -1.142   5.131  1.00  0.00           O  
ATOM   3995  N   TRP   250     -21.334  -2.314   4.804  1.00  0.00           N  
ATOM   3996  H   TRP   250     -20.877  -3.176   4.963  1.00  0.00           H  
ATOM   3997  CA  TRP   250     -20.567  -1.298   4.087  1.00  0.00           C  
ATOM   3998  HA  TRP   250     -21.243  -0.639   3.567  1.00  0.00           H  
ATOM   3999  CB  TRP   250     -19.774  -0.460   5.092  1.00  0.00           C  
ATOM   4000  HB2 TRP   250     -19.192   0.275   4.567  1.00  0.00           H  
ATOM   4001  HB3 TRP   250     -20.479   0.088   5.690  1.00  0.00           H  
ATOM   4002  CG  TRP   250     -18.876  -1.194   6.027  1.00  0.00           C  
ATOM   4003  CD1 TRP   250     -17.573  -1.430   5.832  1.00  0.00           C  
ATOM   4004  HD1 TRP   250     -17.023  -1.119   4.974  1.00  0.00           H  
ATOM   4005  NE1 TRP   250     -17.072  -2.150   6.884  1.00  0.00           N  
ATOM   4006  HE1 TRP   250     -16.123  -2.432   6.955  1.00  0.00           H  
ATOM   4007  CE2 TRP   250     -18.034  -2.429   7.810  1.00  0.00           C  
ATOM   4008  CZ2 TRP   250     -18.022  -3.130   9.010  1.00  0.00           C  
ATOM   4009  HZ2 TRP   250     -17.134  -3.613   9.344  1.00  0.00           H  
ATOM   4010  CH2 TRP   250     -19.186  -3.203   9.764  1.00  0.00           C  
ATOM   4011  HH2 TRP   250     -19.187  -3.735  10.687  1.00  0.00           H  
ATOM   4012  CZ3 TRP   250     -20.347  -2.585   9.307  1.00  0.00           C  
ATOM   4013  HZ3 TRP   250     -21.237  -2.646   9.888  1.00  0.00           H  
ATOM   4014  CE3 TRP   250     -20.354  -1.900   8.091  1.00  0.00           C  
ATOM   4015  HE3 TRP   250     -21.251  -1.437   7.751  1.00  0.00           H  
ATOM   4016  CD2 TRP   250     -19.200  -1.808   7.304  1.00  0.00           C  
ATOM   4017  C   TRP   250     -19.674  -1.928   3.021  1.00  0.00           C  
ATOM   4018  O   TRP   250     -19.638  -3.107   2.857  1.00  0.00           O  
ATOM   4019  N   SER   251     -18.963  -1.146   2.269  1.00  0.00           N  
ATOM   4020  H   SER   251     -19.046  -0.185   2.430  1.00  0.00           H  
ATOM   4021  CA  SER   251     -18.007  -1.574   1.260  1.00  0.00           C  
ATOM   4022  HA  SER   251     -18.149  -2.605   1.061  1.00  0.00           H  
ATOM   4023  CB  SER   251     -18.260  -0.843  -0.016  1.00  0.00           C  
ATOM   4024  HB2 SER   251     -18.655  -0.859  -0.331  1.00  0.00           H  
ATOM   4025  HB3 SER   251     -18.304  -0.355  -0.104  1.00  0.00           H  
ATOM   4026  OG  SER   251     -17.947  -0.769  -0.694  1.00  0.00           O  
ATOM   4027  HG  SER   251     -18.063  -0.797  -1.011  1.00  0.00           H  
ATOM   4028  C   SER   251     -16.574  -1.399   1.699  1.00  0.00           C  
ATOM   4029  O   SER   251     -16.245  -0.449   2.371  1.00  0.00           O  
ATOM   4030  N   ASN   252     -15.705  -2.301   1.292  1.00  0.00           N  
ATOM   4031  H   ASN   252     -16.041  -3.041   0.742  1.00  0.00           H  
ATOM   4032  CA  ASN   252     -14.269  -2.176   1.434  1.00  0.00           C  
ATOM   4033  HA  ASN   252     -14.067  -1.931   2.454  1.00  0.00           H  
ATOM   4034  CB  ASN   252     -13.629  -3.523   1.145  1.00  0.00           C  
ATOM   4035  HB2 ASN   252     -14.111  -4.255   1.741  1.00  0.00           H  
ATOM   4036  HB3 ASN   252     -13.776  -3.780   0.128  1.00  0.00           H  
ATOM   4037  CG  ASN   252     -12.157  -3.581   1.417  1.00  0.00           C  
ATOM   4038  OD1 ASN   252     -11.395  -2.752   1.046  1.00  0.00           O  
ATOM   4039  ND2 ASN   252     -11.707  -4.557   2.076  1.00  0.00           N  
ATOM   4040 HD21 ASN   252     -10.740  -4.624   2.217  1.00  0.00           H  
ATOM   4041 HD22 ASN   252     -12.316  -5.245   2.385  1.00  0.00           H  
ATOM   4042  C   ASN   252     -13.747  -1.081   0.510  1.00  0.00           C  
ATOM   4043  O   ASN   252     -14.070  -1.099  -0.650  1.00  0.00           O  
ATOM   4044  N   PRO   253     -12.947  -0.134   0.972  1.00  0.00           N  
ATOM   4045  CD  PRO   253     -12.569   0.049   2.333  1.00  0.00           C  
ATOM   4046  HD2 PRO   253     -11.991  -0.749   2.676  1.00  0.00           H  
ATOM   4047  HD3 PRO   253     -13.426   0.160   2.929  1.00  0.00           H  
ATOM   4048  CG  PRO   253     -11.764   1.283   2.398  1.00  0.00           C  
ATOM   4049  HG2 PRO   253     -10.806   1.040   2.524  1.00  0.00           H  
ATOM   4050  HG3 PRO   253     -12.075   1.888   3.139  1.00  0.00           H  
ATOM   4051  CB  PRO   253     -11.934   1.945   1.128  1.00  0.00           C  
ATOM   4052  HB2 PRO   253     -11.074   2.308   0.803  1.00  0.00           H  
ATOM   4053  HB3 PRO   253     -12.581   2.680   1.270  1.00  0.00           H  
ATOM   4054  CA  PRO   253     -12.470   0.959   0.163  1.00  0.00           C  
ATOM   4055  HA  PRO   253     -13.294   1.388  -0.326  1.00  0.00           H  
ATOM   4056  C   PRO   253     -11.435   0.628  -0.896  1.00  0.00           C  
ATOM   4057  O   PRO   253     -11.160   1.427  -1.723  1.00  0.00           O  
ATOM   4058  N   TYR   254     -10.848  -0.509  -0.888  1.00  0.00           N  
ATOM   4059  H   TYR   254     -11.141  -1.149  -0.218  1.00  0.00           H  
ATOM   4060  CA  TYR   254      -9.794  -0.916  -1.801  1.00  0.00           C  
ATOM   4061  HA  TYR   254      -9.394  -0.032  -2.263  1.00  0.00           H  
ATOM   4062  CB  TYR   254      -8.663  -1.565  -1.020  1.00  0.00           C  
ATOM   4063  HB2 TYR   254      -9.057  -2.351  -0.409  1.00  0.00           H  
ATOM   4064  HB3 TYR   254      -7.983  -2.024  -1.709  1.00  0.00           H  
ATOM   4065  CG  TYR   254      -7.891  -0.600  -0.162  1.00  0.00           C  
ATOM   4066  CD1 TYR   254      -6.767   0.022  -0.651  1.00  0.00           C  
ATOM   4067  HD1 TYR   254      -6.436  -0.212  -1.617  1.00  0.00           H  
ATOM   4068  CE1 TYR   254      -6.072   0.952   0.118  1.00  0.00           C  
ATOM   4069  HE1 TYR   254      -5.207   1.421  -0.249  1.00  0.00           H  
ATOM   4070  CZ  TYR   254      -6.509   1.272   1.374  1.00  0.00           C  
ATOM   4071  OH  TYR   254      -5.846   2.184   2.098  1.00  0.00           O  
ATOM   4072  HH  TYR   254      -5.011   2.379   1.731  1.00  0.00           H  
ATOM   4073  CE2 TYR   254      -7.634   0.648   1.873  1.00  0.00           C  
ATOM   4074  HE2 TYR   254      -7.963   0.894   2.835  1.00  0.00           H  
ATOM   4075  CD2 TYR   254      -8.316  -0.297   1.107  1.00  0.00           C  
ATOM   4076  HD2 TYR   254      -9.172  -0.782   1.481  1.00  0.00           H  
ATOM   4077  C   TYR   254     -10.300  -1.849  -2.902  1.00  0.00           C  
ATOM   4078  O   TYR   254     -11.215  -2.612  -2.671  1.00  0.00           O  
ATOM   4079  N   PRO   255      -9.710  -1.837  -4.094  1.00  0.00           N  
ATOM   4080  CD  PRO   255      -8.741  -0.891  -4.559  1.00  0.00           C  
ATOM   4081  HD2 PRO   255      -7.894  -0.868  -3.941  1.00  0.00           H  
ATOM   4082  HD3 PRO   255      -9.168   0.070  -4.609  1.00  0.00           H  
ATOM   4083  CG  PRO   255      -8.347  -1.331  -5.920  1.00  0.00           C  
ATOM   4084  HG2 PRO   255      -7.470  -1.809  -5.879  1.00  0.00           H  
ATOM   4085  HG3 PRO   255      -8.286  -0.549  -6.542  1.00  0.00           H  
ATOM   4086  CB  PRO   255      -9.376  -2.262  -6.373  1.00  0.00           C  
ATOM   4087  HB2 PRO   255      -8.975  -2.980  -6.998  1.00  0.00           H  
ATOM   4088  HB3 PRO   255     -10.102  -1.735  -6.874  1.00  0.00           H  
ATOM   4089  CA  PRO   255      -9.943  -2.845  -5.107  1.00  0.00           C  
ATOM   4090  HA  PRO   255     -10.997  -2.988  -5.226  1.00  0.00           H  
ATOM   4091  C   PRO   255      -9.264  -4.166  -4.761  1.00  0.00           C  
ATOM   4092  O   PRO   255      -8.243  -4.152  -4.099  1.00  0.00           O  
ATOM   4093  N   PRO   256      -9.737  -5.302  -5.265  1.00  0.00           N  
ATOM   4094  CD  PRO   256     -10.969  -5.456  -5.970  1.00  0.00           C  
ATOM   4095  HD2 PRO   256     -10.903  -5.074  -6.921  1.00  0.00           H  
ATOM   4096  HD3 PRO   256     -11.751  -5.004  -5.477  1.00  0.00           H  
ATOM   4097  CG  PRO   256     -11.219  -6.884  -6.047  1.00  0.00           C  
ATOM   4098  HG2 PRO   256     -11.497  -7.121  -6.902  1.00  0.00           H  
ATOM   4099  HG3 PRO   256     -11.868  -7.115  -5.431  1.00  0.00           H  
ATOM   4100  CB  PRO   256     -10.041  -7.585  -5.723  1.00  0.00           C  
ATOM   4101  HB2 PRO   256      -9.651  -7.928  -6.555  1.00  0.00           H  
ATOM   4102  HB3 PRO   256     -10.263  -8.342  -5.145  1.00  0.00           H  
ATOM   4103  CA  PRO   256      -9.136  -6.598  -5.040  1.00  0.00           C  
ATOM   4104  HA  PRO   256      -9.149  -6.786  -3.995  1.00  0.00           H  
ATOM   4105  C   PRO   256      -7.705  -6.762  -5.504  1.00  0.00           C  
ATOM   4106  O   PRO   256      -7.052  -7.685  -5.119  1.00  0.00           O  
ATOM   4107  N   ASP   257      -7.201  -5.877  -6.311  1.00  0.00           N  
ATOM   4108  H   ASP   257      -7.803  -5.188  -6.632  1.00  0.00           H  
ATOM   4109  CA  ASP   257      -5.815  -5.797  -6.703  1.00  0.00           C  
ATOM   4110  HA  ASP   257      -5.507  -6.736  -7.053  1.00  0.00           H  
ATOM   4111  CB  ASP   257      -5.731  -4.839  -7.827  1.00  0.00           C  
ATOM   4112  HB2 ASP   257      -6.096  -5.108  -8.517  1.00  0.00           H  
ATOM   4113  HB3 ASP   257      -6.137  -4.179  -7.609  1.00  0.00           H  
ATOM   4114  CG  ASP   257      -4.638  -4.397  -8.335  1.00  0.00           C  
ATOM   4115  OD1 ASP   257      -4.172  -4.265  -8.566  1.00  0.00           O  
ATOM   4116  OD2 ASP   257      -4.235  -4.158  -8.535  1.00  0.00           O  
ATOM   4117  C   ASP   257      -4.860  -5.404  -5.584  1.00  0.00           C  
ATOM   4118  O   ASP   257      -3.724  -5.747  -5.611  1.00  0.00           O  
ATOM   4119  N   ASN   258      -5.294  -4.691  -4.602  1.00  0.00           N  
ATOM   4120  H   ASN   258      -6.252  -4.500  -4.582  1.00  0.00           H  
ATOM   4121  CA  ASN   258      -4.473  -4.223  -3.506  1.00  0.00           C  
ATOM   4122  HA  ASN   258      -3.472  -4.108  -3.860  1.00  0.00           H  
ATOM   4123  CB  ASN   258      -4.972  -2.858  -3.064  1.00  0.00           C  
ATOM   4124  HB2 ASN   258      -5.067  -2.221  -3.912  1.00  0.00           H  
ATOM   4125  HB3 ASN   258      -5.930  -2.959  -2.616  1.00  0.00           H  
ATOM   4126  CG  ASN   258      -4.053  -2.214  -2.077  1.00  0.00           C  
ATOM   4127  OD1 ASN   258      -4.084  -2.481  -0.923  1.00  0.00           O  
ATOM   4128  ND2 ASN   258      -3.186  -1.396  -2.503  1.00  0.00           N  
ATOM   4129 HD21 ASN   258      -2.578  -0.978  -1.853  1.00  0.00           H  
ATOM   4130 HD22 ASN   258      -3.099  -1.243  -3.464  1.00  0.00           H  
ATOM   4131  C   ASN   258      -4.440  -5.216  -2.364  1.00  0.00           C  
ATOM   4132  O   ASN   258      -5.434  -5.793  -2.025  1.00  0.00           O  
ATOM   4133  N   TYR   259      -3.310  -5.406  -1.735  1.00  0.00           N  
ATOM   4134  H   TYR   259      -2.525  -4.908  -2.032  1.00  0.00           H  
ATOM   4135  CA  TYR   259      -3.139  -6.388  -0.689  1.00  0.00           C  
ATOM   4136  HA  TYR   259      -3.559  -7.314  -1.025  1.00  0.00           H  
ATOM   4137  CB  TYR   259      -1.678  -6.631  -0.454  1.00  0.00           C  
ATOM   4138  HB2 TYR   259      -1.266  -5.731  -0.115  1.00  0.00           H  
ATOM   4139  HB3 TYR   259      -1.577  -7.328   0.319  1.00  0.00           H  
ATOM   4140  CG  TYR   259      -0.855  -7.143  -1.590  1.00  0.00           C  
ATOM   4141  CD1 TYR   259      -0.110  -7.199  -1.887  1.00  0.00           C  
ATOM   4142  HD1 TYR   259      -0.145  -6.886  -1.332  1.00  0.00           H  
ATOM   4143  CE1 TYR   259       0.681  -7.653  -2.918  1.00  0.00           C  
ATOM   4144  HE1 TYR   259       1.249  -7.687  -3.142  1.00  0.00           H  
ATOM   4145  CZ  TYR   259       0.730  -8.056  -3.661  1.00  0.00           C  
ATOM   4146  OH  TYR   259       1.491  -8.488  -4.653  1.00  0.00           O  
ATOM   4147  HH  TYR   259       2.009  -8.797  -4.510  1.00  0.00           H  
ATOM   4148  CE2 TYR   259      -0.010  -8.021  -3.361  1.00  0.00           C  
ATOM   4149  HE2 TYR   259       0.033  -8.336  -3.924  1.00  0.00           H  
ATOM   4150  CD2 TYR   259      -0.800  -7.568  -2.331  1.00  0.00           C  
ATOM   4151  HD2 TYR   259      -1.362  -7.542  -2.121  1.00  0.00           H  
ATOM   4152  C   TYR   259      -3.856  -6.046   0.603  1.00  0.00           C  
ATOM   4153  O   TYR   259      -4.138  -6.926   1.347  1.00  0.00           O  
ATOM   4154  N   LEU   260      -4.213  -4.808   0.865  1.00  0.00           N  
ATOM   4155  H   LEU   260      -3.971  -4.119   0.223  1.00  0.00           H  
ATOM   4156  CA  LEU   260      -5.006  -4.415   2.012  1.00  0.00           C  
ATOM   4157  HA  LEU   260      -4.613  -4.912   2.868  1.00  0.00           H  
ATOM   4158  CB  LEU   260      -4.888  -2.913   2.240  1.00  0.00           C  
ATOM   4159  HB2 LEU   260      -4.671  -2.510   1.581  1.00  0.00           H  
ATOM   4160  HB3 LEU   260      -5.587  -2.567   2.434  1.00  0.00           H  
ATOM   4161  CG  LEU   260      -4.157  -2.369   3.074  1.00  0.00           C  
ATOM   4162  HG  LEU   260      -4.025  -2.646   2.823  1.00  0.00           H  
ATOM   4163  CD1 LEU   260      -3.795  -1.650   3.468  1.00  0.00           C  
ATOM   4164 HD11 LEU   260      -3.649  -1.493   3.558  1.00  0.00           H  
ATOM   4165 HD12 LEU   260      -3.739  -1.469   3.516  1.00  0.00           H  
ATOM   4166 HD13 LEU   260      -3.730  -1.464   3.608  1.00  0.00           H  
ATOM   4167  CD2 LEU   260      -3.946  -2.092   3.892  1.00  0.00           C  
ATOM   4168 HD21 LEU   260      -3.890  -2.029   4.092  1.00  0.00           H  
ATOM   4169 HD22 LEU   260      -3.883  -2.029   4.074  1.00  0.00           H  
ATOM   4170 HD23 LEU   260      -3.900  -2.020   4.099  1.00  0.00           H  
ATOM   4171  C   LEU   260      -6.454  -4.856   1.911  1.00  0.00           C  
ATOM   4172  O   LEU   260      -7.096  -4.986   2.913  1.00  0.00           O  
ATOM   4173  N   TYR   261      -6.960  -5.162   0.737  1.00  0.00           N  
ATOM   4174  H   TYR   261      -6.377  -5.055  -0.046  1.00  0.00           H  
ATOM   4175  CA  TYR   261      -8.309  -5.654   0.525  1.00  0.00           C  
ATOM   4176  HA  TYR   261      -8.995  -4.886   0.803  1.00  0.00           H  
ATOM   4177  CB  TYR   261      -8.505  -5.929  -0.955  1.00  0.00           C  
ATOM   4178  HB2 TYR   261      -8.362  -5.024  -1.493  1.00  0.00           H  
ATOM   4179  HB3 TYR   261      -7.757  -6.605  -1.277  1.00  0.00           H  
ATOM   4180  CG  TYR   261      -9.827  -6.496  -1.343  1.00  0.00           C  
ATOM   4181  CD1 TYR   261      -9.964  -7.830  -1.575  1.00  0.00           C  
ATOM   4182  HD1 TYR   261      -9.135  -8.455  -1.476  1.00  0.00           H  
ATOM   4183  CE1 TYR   261     -11.182  -8.348  -1.951  1.00  0.00           C  
ATOM   4184  HE1 TYR   261     -11.286  -9.363  -2.130  1.00  0.00           H  
ATOM   4185  CZ  TYR   261     -12.269  -7.535  -2.101  1.00  0.00           C  
ATOM   4186  OH  TYR   261     -13.439  -8.030  -2.465  1.00  0.00           O  
ATOM   4187  HH  TYR   261     -13.742  -8.139  -2.587  1.00  0.00           H  
ATOM   4188  CE2 TYR   261     -12.134  -6.203  -1.871  1.00  0.00           C  
ATOM   4189  HE2 TYR   261     -12.959  -5.582  -1.990  1.00  0.00           H  
ATOM   4190  CD2 TYR   261     -10.915  -5.688  -1.491  1.00  0.00           C  
ATOM   4191  HD2 TYR   261     -10.813  -4.670  -1.320  1.00  0.00           H  
ATOM   4192  C   TYR   261      -8.640  -6.883   1.356  1.00  0.00           C  
ATOM   4193  O   TYR   261      -9.696  -7.005   1.850  1.00  0.00           O  
ATOM   4194  N   ASN   262      -7.730  -7.775   1.550  1.00  0.00           N  
ATOM   4195  H   ASN   262      -6.885  -7.602   1.130  1.00  0.00           H  
ATOM   4196  CA  ASN   262      -7.889  -8.995   2.305  1.00  0.00           C  
ATOM   4197  HA  ASN   262      -8.892  -9.267   2.287  1.00  0.00           H  
ATOM   4198  CB  ASN   262      -7.131 -10.076   1.644  1.00  0.00           C  
ATOM   4199  HB2 ASN   262      -6.490  -9.910   1.559  1.00  0.00           H  
ATOM   4200  HB3 ASN   262      -7.057 -10.730   1.963  1.00  0.00           H  
ATOM   4201  CG  ASN   262      -7.318 -10.541   0.679  1.00  0.00           C  
ATOM   4202  OD1 ASN   262      -7.075 -10.499   0.277  1.00  0.00           O  
ATOM   4203  ND2 ASN   262      -7.751 -10.991   0.274  1.00  0.00           N  
ATOM   4204 HD21 ASN   262      -7.873 -11.289  -0.360  1.00  0.00           H  
ATOM   4205 HD22 ASN   262      -7.955 -11.041   0.592  1.00  0.00           H  
ATOM   4206  C   ASN   262      -7.521  -8.880   3.755  1.00  0.00           C  
ATOM   4207  O   ASN   262      -7.626  -9.778   4.405  1.00  0.00           O  
ATOM   4208  N   HIE   263      -7.073  -7.801   4.264  1.00  0.00           N  
ATOM   4209  H   HIE   263      -7.022  -7.103   3.674  1.00  0.00           H  
ATOM   4210  CA  HIE   263      -6.543  -7.623   5.600  1.00  0.00           C  
ATOM   4211  HA  HIE   263      -6.708  -8.520   6.160  1.00  0.00           H  
ATOM   4212  CB  HIE   263      -5.062  -7.416   5.512  1.00  0.00           C  
ATOM   4213  HB2 HIE   263      -4.851  -6.818   4.851  1.00  0.00           H  
ATOM   4214  HB3 HIE   263      -4.768  -7.055   6.293  1.00  0.00           H  
ATOM   4215  CG  HIE   263      -4.228  -8.452   5.284  1.00  0.00           C  
ATOM   4216  ND1 HIE   263      -3.882  -9.354   5.709  1.00  0.00           N  
ATOM   4217  CE1 HIE   263      -3.118 -10.080   5.310  1.00  0.00           C  
ATOM   4218  HE1 HIE   263      -2.683 -10.863   5.483  1.00  0.00           H  
ATOM   4219  NE2 HIE   263      -2.967  -9.683   4.670  1.00  0.00           N  
ATOM   4220  HE2 HIE   263      -2.432 -10.063   4.291  1.00  0.00           H  
ATOM   4221  CD2 HIE   263      -3.658  -8.660   4.642  1.00  0.00           C  
ATOM   4222  HD2 HIE   263      -3.736  -8.123   4.206  1.00  0.00           H  
ATOM   4223  C   HIE   263      -7.191  -6.520   6.412  1.00  0.00           C  
ATOM   4224  O   HIE   263      -6.882  -6.361   7.529  1.00  0.00           O  
ATOM   4225  N   LEU   264      -8.071  -5.752   5.879  1.00  0.00           N  
ATOM   4226  H   LEU   264      -8.285  -5.935   4.972  1.00  0.00           H  
ATOM   4227  CA  LEU   264      -8.731  -4.643   6.547  1.00  0.00           C  
ATOM   4228  HA  LEU   264      -7.991  -4.124   7.130  1.00  0.00           H  
ATOM   4229  CB  LEU   264      -9.271  -3.682   5.503  1.00  0.00           C  
ATOM   4230  HB2 LEU   264      -9.133  -3.895   4.811  1.00  0.00           H  
ATOM   4231  HB3 LEU   264     -10.019  -3.613   5.484  1.00  0.00           H  
ATOM   4232  CG  LEU   264      -9.021  -2.542   5.378  1.00  0.00           C  
ATOM   4233  HG  LEU   264      -8.984  -2.819   5.723  1.00  0.00           H  
ATOM   4234  CD1 LEU   264      -8.643  -1.843   4.983  1.00  0.00           C  
ATOM   4235 HD11 LEU   264      -8.554  -1.675   4.886  1.00  0.00           H  
ATOM   4236 HD12 LEU   264      -8.543  -1.663   4.885  1.00  0.00           H  
ATOM   4237 HD13 LEU   264      -8.552  -1.691   4.896  1.00  0.00           H  
ATOM   4238  CD2 LEU   264      -9.207  -1.671   5.127  1.00  0.00           C  
ATOM   4239 HD21 LEU   264      -9.230  -1.473   5.061  1.00  0.00           H  
ATOM   4240 HD22 LEU   264      -9.259  -1.469   5.051  1.00  0.00           H  
ATOM   4241 HD23 LEU   264      -9.264  -1.449   5.083  1.00  0.00           H  
ATOM   4242  C   LEU   264      -9.823  -5.106   7.506  1.00  0.00           C  
ATOM   4243  O   LEU   264     -10.616  -5.951   7.180  1.00  0.00           O  
ATOM   4244  N   THR   265      -9.881  -4.511   8.673  1.00  0.00           N  
ATOM   4245  H   THR   265      -9.199  -3.822   8.851  1.00  0.00           H  
ATOM   4246  CA  THR   265     -10.862  -4.727   9.731  1.00  0.00           C  
ATOM   4247  HA  THR   265     -11.700  -5.241   9.318  1.00  0.00           H  
ATOM   4248  CB  THR   265     -10.293  -5.603  10.815  1.00  0.00           C  
ATOM   4249  HB  THR   265     -10.428  -6.143  10.853  1.00  0.00           H  
ATOM   4250  CG2 THR   265      -9.451  -5.893  11.107  1.00  0.00           C  
ATOM   4251 HG21 THR   265      -9.248  -5.970  11.165  1.00  0.00           H  
ATOM   4252 HG22 THR   265      -9.234  -5.960  11.189  1.00  0.00           H  
ATOM   4253 HG23 THR   265      -9.261  -5.974  11.182  1.00  0.00           H  
ATOM   4254  OG1 THR   265     -10.378  -5.531  11.566  1.00  0.00           O  
ATOM   4255  HG1 THR   265     -10.643  -5.654  11.372  1.00  0.00           H  
ATOM   4256  C   THR   265     -11.384  -3.404  10.265  1.00  0.00           C  
ATOM   4257  O   THR   265     -10.812  -2.370  10.008  1.00  0.00           O  
ATOM   4258  N   TYR   266     -12.497  -3.402  10.963  1.00  0.00           N  
ATOM   4259  H   TYR   266     -12.864  -4.273  11.235  1.00  0.00           H  
ATOM   4260  CA  TYR   266     -13.355  -2.231  11.115  1.00  0.00           C  
ATOM   4261  HA  TYR   266     -12.830  -1.367  10.744  1.00  0.00           H  
ATOM   4262  CB  TYR   266     -14.592  -2.413  10.238  1.00  0.00           C  
ATOM   4263  HB2 TYR   266     -15.180  -3.210  10.646  1.00  0.00           H  
ATOM   4264  HB3 TYR   266     -15.190  -1.526  10.291  1.00  0.00           H  
ATOM   4265  CG  TYR   266     -14.319  -2.708   8.783  1.00  0.00           C  
ATOM   4266  CD1 TYR   266     -14.037  -1.671   7.898  1.00  0.00           C  
ATOM   4267  HD1 TYR   266     -14.027  -0.671   8.255  1.00  0.00           H  
ATOM   4268  CE1 TYR   266     -13.762  -1.944   6.556  1.00  0.00           C  
ATOM   4269  HE1 TYR   266     -13.540  -1.163   5.872  1.00  0.00           H  
ATOM   4270  CZ  TYR   266     -13.760  -3.257   6.095  1.00  0.00           C  
ATOM   4271  OH  TYR   266     -13.497  -3.509   4.804  1.00  0.00           O  
ATOM   4272  HH  TYR   266     -13.362  -4.405   4.644  1.00  0.00           H  
ATOM   4273  CE2 TYR   266     -14.057  -4.295   6.976  1.00  0.00           C  
ATOM   4274  HE2 TYR   266     -14.061  -5.297   6.629  1.00  0.00           H  
ATOM   4275  CD2 TYR   266     -14.340  -4.020   8.315  1.00  0.00           C  
ATOM   4276  HD2 TYR   266     -14.559  -4.820   8.980  1.00  0.00           H  
ATOM   4277  C   TYR   266     -13.759  -1.910  12.554  1.00  0.00           C  
ATOM   4278  O   TYR   266     -13.701  -2.739  13.432  1.00  0.00           O  
ATOM   4279  N   ALA   267     -14.233  -0.702  12.774  1.00  0.00           N  
ATOM   4280  H   ALA   267     -14.195  -0.059  12.021  1.00  0.00           H  
ATOM   4281  CA  ALA   267     -14.942  -0.273  13.966  1.00  0.00           C  
ATOM   4282  HA  ALA   267     -15.360  -1.137  14.446  1.00  0.00           H  
ATOM   4283  CB  ALA   267     -13.978   0.375  14.932  1.00  0.00           C  
ATOM   4284  HB1 ALA   267     -13.757   0.553  15.164  1.00  0.00           H  
ATOM   4285  HB2 ALA   267     -13.757   0.516  15.184  1.00  0.00           H  
ATOM   4286  HB3 ALA   267     -13.729   0.523  15.154  1.00  0.00           H  
ATOM   4287  C   ALA   267     -16.093   0.660  13.606  1.00  0.00           C  
ATOM   4288  O   ALA   267     -15.959   1.511  12.755  1.00  0.00           O  
ATOM   4289  N   VAL   268     -17.222   0.494  14.249  1.00  0.00           N  
ATOM   4290  H   VAL   268     -17.225  -0.175  14.975  1.00  0.00           H  
ATOM   4291  CA  VAL   268     -18.482   1.183  13.981  1.00  0.00           C  
ATOM   4292  HA  VAL   268     -18.360   1.826  13.126  1.00  0.00           H  
ATOM   4293  CB  VAL   268     -19.592   0.187  13.647  1.00  0.00           C  
ATOM   4294  HB  VAL   268     -19.701  -0.414  14.366  1.00  0.00           H  
ATOM   4295  CG1 VAL   268     -20.833   0.707  13.415  1.00  0.00           C  
ATOM   4296 HG11 VAL   268     -21.130   0.850  13.368  1.00  0.00           H  
ATOM   4297 HG12 VAL   268     -21.139   0.821  13.339  1.00  0.00           H  
ATOM   4298 HG13 VAL   268     -21.155   0.814  13.376  1.00  0.00           H  
ATOM   4299  CG2 VAL   268     -19.375  -0.590  12.553  1.00  0.00           C  
ATOM   4300 HG21 VAL   268     -19.329  -0.804  12.297  1.00  0.00           H  
ATOM   4301 HG22 VAL   268     -19.343  -0.775  12.285  1.00  0.00           H  
ATOM   4302 HG23 VAL   268     -19.308  -0.777  12.277  1.00  0.00           H  
ATOM   4303  C   VAL   268     -18.866   2.051  15.166  1.00  0.00           C  
ATOM   4304  O   VAL   268     -18.859   1.612  16.277  1.00  0.00           O  
ATOM   4305  N   ASN   269     -19.231   3.275  14.935  1.00  0.00           N  
ATOM   4306  H   ASN   269     -19.247   3.559  13.993  1.00  0.00           H  
ATOM   4307  CA  ASN   269     -19.792   4.192  15.908  1.00  0.00           C  
ATOM   4308  HA  ASN   269     -19.668   3.787  16.898  1.00  0.00           H  
ATOM   4309  CB  ASN   269     -19.018   5.494  15.825  1.00  0.00           C  
ATOM   4310  HB2 ASN   269     -18.026   5.321  16.148  1.00  0.00           H  
ATOM   4311  HB3 ASN   269     -18.983   5.810  14.813  1.00  0.00           H  
ATOM   4312  CG  ASN   269     -19.550   6.625  16.635  1.00  0.00           C  
ATOM   4313  OD1 ASN   269     -19.619   7.634  16.251  1.00  0.00           O  
ATOM   4314  ND2 ASN   269     -19.940   6.526  17.755  1.00  0.00           N  
ATOM   4315 HD21 ASN   269     -20.213   7.313  18.265  1.00  0.00           H  
ATOM   4316 HD22 ASN   269     -19.890   5.717  18.122  1.00  0.00           H  
ATOM   4317  C   ASN   269     -21.281   4.371  15.655  1.00  0.00           C  
ATOM   4318  O   ASN   269     -21.675   4.605  14.534  1.00  0.00           O  
ATOM   4319  N   ILE   270     -22.090   4.279  16.692  1.00  0.00           N  
ATOM   4320  H   ILE   270     -21.677   4.121  17.577  1.00  0.00           H  
ATOM   4321  CA  ILE   270     -23.536   4.475  16.683  1.00  0.00           C  
ATOM   4322  HA  ILE   270     -23.834   4.854  15.720  1.00  0.00           H  
ATOM   4323  CB  ILE   270     -24.275   3.149  16.917  1.00  0.00           C  
ATOM   4324  HB  ILE   270     -23.937   2.742  17.838  1.00  0.00           H  
ATOM   4325  CG2 ILE   270     -25.765   3.349  17.043  1.00  0.00           C  
ATOM   4326 HG21 ILE   270     -26.134   3.422  17.085  1.00  0.00           H  
ATOM   4327 HG22 ILE   270     -26.136   3.384  17.061  1.00  0.00           H  
ATOM   4328 HG23 ILE   270     -26.132   3.380  17.106  1.00  0.00           H  
ATOM   4329  CG1 ILE   270     -23.965   2.146  15.827  1.00  0.00           C  
ATOM   4330 HG12 ILE   270     -24.275   2.468  14.982  1.00  0.00           H  
ATOM   4331 HG13 ILE   270     -23.016   2.047  15.747  1.00  0.00           H  
ATOM   4332  CD1 ILE   270     -24.445   0.822  15.926  1.00  0.00           C  
ATOM   4333 HD11 ILE   270     -24.552   0.494  15.949  1.00  0.00           H  
ATOM   4334 HD12 ILE   270     -24.564   0.504  15.947  1.00  0.00           H  
ATOM   4335 HD13 ILE   270     -24.556   0.495  15.935  1.00  0.00           H  
ATOM   4336  C   ILE   270     -23.898   5.518  17.728  1.00  0.00           C  
ATOM   4337  O   ILE   270     -23.367   5.489  18.820  1.00  0.00           O  
ATOM   4338  N   TRP   271     -24.803   6.425  17.417  1.00  0.00           N  
ATOM   4339  H   TRP   271     -25.196   6.412  16.506  1.00  0.00           H  
ATOM   4340  CA  TRP   271     -25.299   7.428  18.344  1.00  0.00           C  
ATOM   4341  HA  TRP   271     -25.288   7.008  19.334  1.00  0.00           H  
ATOM   4342  CB  TRP   271     -24.376   8.630  18.353  1.00  0.00           C  
ATOM   4343  HB2 TRP   271     -24.587   9.195  19.232  1.00  0.00           H  
ATOM   4344  HB3 TRP   271     -23.369   8.289  18.449  1.00  0.00           H  
ATOM   4345  CG  TRP   271     -24.433   9.551  17.193  1.00  0.00           C  
ATOM   4346  CD1 TRP   271     -25.049  10.716  17.180  1.00  0.00           C  
ATOM   4347  HD1 TRP   271     -25.577  11.110  17.997  1.00  0.00           H  
ATOM   4348  NE1 TRP   271     -24.888  11.321  15.972  1.00  0.00           N  
ATOM   4349  HE1 TRP   271     -25.271  12.191  15.747  1.00  0.00           H  
ATOM   4350  CE2 TRP   271     -24.151  10.576  15.136  1.00  0.00           C  
ATOM   4351  CZ2 TRP   271     -23.716  10.771  13.841  1.00  0.00           C  
ATOM   4352  HZ2 TRP   271     -23.944  11.661  13.323  1.00  0.00           H  
ATOM   4353  CH2 TRP   271     -22.985   9.790  13.235  1.00  0.00           C  
ATOM   4354  HH2 TRP   271     -22.655   9.923  12.241  1.00  0.00           H  
ATOM   4355  CZ3 TRP   271     -22.686   8.642  13.937  1.00  0.00           C  
ATOM   4356  HZ3 TRP   271     -22.127   7.891  13.476  1.00  0.00           H  
ATOM   4357  CE3 TRP   271     -23.102   8.467  15.245  1.00  0.00           C  
ATOM   4358  HE3 TRP   271     -22.848   7.590  15.773  1.00  0.00           H  
ATOM   4359  CD2 TRP   271     -23.858   9.423  15.880  1.00  0.00           C  
ATOM   4360  C   TRP   271     -26.737   7.818  18.047  1.00  0.00           C  
ATOM   4361  O   TRP   271     -27.230   7.620  16.967  1.00  0.00           O  
ATOM   4362  N   SER   272     -27.423   8.360  19.012  1.00  0.00           N  
ATOM   4363  H   SER   272     -26.961   8.506  19.865  1.00  0.00           H  
ATOM   4364  CA  SER   272     -28.775   8.865  18.862  1.00  0.00           C  
ATOM   4365  HA  SER   272     -29.248   8.329  18.095  1.00  0.00           H  
ATOM   4366  CB  SER   272     -29.571   8.644  20.094  1.00  0.00           C  
ATOM   4367  HB2 SER   272     -29.628   7.667  20.292  1.00  0.00           H  
ATOM   4368  HB3 SER   272     -29.126   9.082  20.864  1.00  0.00           H  
ATOM   4369  OG  SER   272     -30.804   9.130  20.004  1.00  0.00           O  
ATOM   4370  HG  SER   272     -31.168   8.637  19.699  1.00  0.00           H  
ATOM   4371  C   SER   272     -28.809  10.304  18.501  1.00  0.00           C  
ATOM   4372  O   SER   272     -28.100  11.078  19.028  1.00  0.00           O  
ATOM   4373  N   GLU   273     -29.682  10.686  17.639  1.00  0.00           N  
ATOM   4374  H   GLU   273     -30.245  10.011  17.251  1.00  0.00           H  
ATOM   4375  CA  GLU   273     -29.971  12.050  17.333  1.00  0.00           C  
ATOM   4376  HA  GLU   273     -29.075  12.561  17.244  1.00  0.00           H  
ATOM   4377  CB  GLU   273     -30.663  12.119  16.056  1.00  0.00           C  
ATOM   4378  HB2 GLU   273     -30.848  11.612  15.696  1.00  0.00           H  
ATOM   4379  HB3 GLU   273     -31.173  12.351  16.087  1.00  0.00           H  
ATOM   4380  CG  GLU   273     -30.466  12.524  15.202  1.00  0.00           C  
ATOM   4381  HG2 GLU   273     -30.504  12.126  15.104  1.00  0.00           H  
ATOM   4382  HG3 GLU   273     -30.798  12.652  15.094  1.00  0.00           H  
ATOM   4383  CD  GLU   273     -29.817  13.278  14.584  1.00  0.00           C  
ATOM   4384  OE1 GLU   273     -29.577  13.600  14.306  1.00  0.00           O  
ATOM   4385  OE2 GLU   273     -29.538  13.558  14.342  1.00  0.00           O  
ATOM   4386  C   GLU   273     -30.766  12.741  18.387  1.00  0.00           C  
ATOM   4387  O   GLU   273     -30.749  13.903  18.463  1.00  0.00           O  
ATOM   4388  N   ASN   274     -31.448  12.039  19.216  1.00  0.00           N  
ATOM   4389  H   ASN   274     -31.400  11.094  19.111  1.00  0.00           H  
ATOM   4390  CA  ASN   274     -32.261  12.555  20.267  1.00  0.00           C  
ATOM   4391  HA  ASN   274     -32.558  13.539  20.037  1.00  0.00           H  
ATOM   4392  CB  ASN   274     -33.483  11.742  20.371  1.00  0.00           C  
ATOM   4393  HB2 ASN   274     -33.441  10.965  20.381  1.00  0.00           H  
ATOM   4394  HB3 ASN   274     -33.843  11.854  20.995  1.00  0.00           H  
ATOM   4395  CG  ASN   274     -34.307  11.804  19.667  1.00  0.00           C  
ATOM   4396  OD1 ASN   274     -34.505  11.324  19.240  1.00  0.00           O  
ATOM   4397  ND2 ASN   274     -34.820  12.384  19.520  1.00  0.00           N  
ATOM   4398 HD21 ASN   274     -35.364  12.414  19.065  1.00  0.00           H  
ATOM   4399 HD22 ASN   274     -34.680  12.782  19.867  1.00  0.00           H  
ATOM   4400  C   ASN   274     -31.557  12.636  21.574  1.00  0.00           C  
ATOM   4401  O   ASN   274     -31.915  13.418  22.356  1.00  0.00           O  
ATOM   4402  N   ASP   275     -30.569  11.852  21.824  1.00  0.00           N  
ATOM   4403  H   ASP   275     -30.323  11.229  21.147  1.00  0.00           H  
ATOM   4404  CA  ASP   275     -29.831  11.826  23.044  1.00  0.00           C  
ATOM   4405  HA  ASP   275     -30.086  12.645  23.555  1.00  0.00           H  
ATOM   4406  CB  ASP   275     -30.210  10.709  23.862  1.00  0.00           C  
ATOM   4407  HB2 ASP   275     -31.221  10.742  23.929  1.00  0.00           H  
ATOM   4408  HB3 ASP   275     -29.958   9.863  23.410  1.00  0.00           H  
ATOM   4409  CG  ASP   275     -29.616  10.668  25.204  1.00  0.00           C  
ATOM   4410  OD1 ASP   275     -29.480  10.577  25.803  1.00  0.00           O  
ATOM   4411  OD2 ASP   275     -29.329  10.733  25.690  1.00  0.00           O  
ATOM   4412  C   ASP   275     -28.394  11.814  22.858  1.00  0.00           C  
ATOM   4413  O   ASP   275     -27.839  10.899  22.567  1.00  0.00           O  
ATOM   4414  N   PRO   276     -27.761  12.791  23.035  1.00  0.00           N  
ATOM   4415  CD  PRO   276     -28.308  13.940  23.249  1.00  0.00           C  
ATOM   4416  HD2 PRO   276     -28.582  14.010  24.114  1.00  0.00           H  
ATOM   4417  HD3 PRO   276     -29.092  14.175  22.665  1.00  0.00           H  
ATOM   4418  CG  PRO   276     -27.303  14.726  23.062  1.00  0.00           C  
ATOM   4419  HG2 PRO   276     -27.225  15.254  23.631  1.00  0.00           H  
ATOM   4420  HG3 PRO   276     -27.478  15.066  22.377  1.00  0.00           H  
ATOM   4421  CB  PRO   276     -26.145  14.146  23.038  1.00  0.00           C  
ATOM   4422  HB2 PRO   276     -25.675  14.331  23.793  1.00  0.00           H  
ATOM   4423  HB3 PRO   276     -25.696  14.434  22.384  1.00  0.00           H  
ATOM   4424  CA  PRO   276     -26.412  12.857  22.872  1.00  0.00           C  
ATOM   4425  HA  PRO   276     -26.236  12.619  21.958  1.00  0.00           H  
ATOM   4426  C   PRO   276     -25.534  12.062  23.707  1.00  0.00           C  
ATOM   4427  O   PRO   276     -24.461  11.871  23.456  1.00  0.00           O  
ATOM   4428  N   ALA   277     -25.959  11.591  24.685  1.00  0.00           N  
ATOM   4429  H   ALA   277     -26.844  11.776  24.847  1.00  0.00           H  
ATOM   4430  CA  ALA   277     -25.223  10.776  25.531  1.00  0.00           C  
ATOM   4431  HA  ALA   277     -24.256  11.066  25.561  1.00  0.00           H  
ATOM   4432  CB  ALA   277     -25.767  10.952  26.819  1.00  0.00           C  
ATOM   4433  HB1 ALA   277     -25.885  10.988  27.127  1.00  0.00           H  
ATOM   4434  HB2 ALA   277     -25.899  11.002  27.137  1.00  0.00           H  
ATOM   4435  HB3 ALA   277     -25.903  10.992  27.133  1.00  0.00           H  
ATOM   4436  C   ALA   277     -25.157   9.392  25.142  1.00  0.00           C  
ATOM   4437  O   ALA   277     -24.323   8.696  25.551  1.00  0.00           O  
ATOM   4438  N   ASP   278     -26.001   8.975  24.353  1.00  0.00           N  
ATOM   4439  H   ASP   278     -26.661   9.585  24.049  1.00  0.00           H  
ATOM   4440  CA  ASP   278     -26.019   7.666  23.897  1.00  0.00           C  
ATOM   4441  HA  ASP   278     -25.688   7.052  24.650  1.00  0.00           H  
ATOM   4442  CB  ASP   278     -27.392   7.335  23.605  1.00  0.00           C  
ATOM   4443  HB2 ASP   278     -27.845   7.786  24.081  1.00  0.00           H  
ATOM   4444  HB3 ASP   278     -27.726   7.483  22.804  1.00  0.00           H  
ATOM   4445  CG  ASP   278     -27.742   6.205  23.762  1.00  0.00           C  
ATOM   4446  OD1 ASP   278     -27.427   5.733  23.888  1.00  0.00           O  
ATOM   4447  OD2 ASP   278     -28.362   5.752  23.789  1.00  0.00           O  
ATOM   4448  C   ASP   278     -25.109   7.395  22.781  1.00  0.00           C  
ATOM   4449  O   ASP   278     -25.439   7.179  21.898  1.00  0.00           O  
ATOM   4450  N   PHE   279     -23.957   7.418  22.817  1.00  0.00           N  
ATOM   4451  H   PHE   279     -23.766   7.613  23.558  1.00  0.00           H  
ATOM   4452  CA  PHE   279     -22.926   7.194  21.889  1.00  0.00           C  
ATOM   4453  HA  PHE   279     -23.353   7.115  20.932  1.00  0.00           H  
ATOM   4454  CB  PHE   279     -22.049   8.367  21.885  1.00  0.00           C  
ATOM   4455  HB2 PHE   279     -22.532   8.986  21.610  1.00  0.00           H  
ATOM   4456  HB3 PHE   279     -21.825   8.572  22.672  1.00  0.00           H  
ATOM   4457  CG  PHE   279     -20.863   8.508  21.236  1.00  0.00           C  
ATOM   4458  CD1 PHE   279     -20.304   8.651  20.935  1.00  0.00           C  
ATOM   4459  HD1 PHE   279     -20.715   8.646  21.159  1.00  0.00           H  
ATOM   4460  CE1 PHE   279     -19.197   8.825  20.356  1.00  0.00           C  
ATOM   4461  HE1 PHE   279     -18.773   8.942  20.136  1.00  0.00           H  
ATOM   4462  CZ  PHE   279     -18.640   8.859  20.075  1.00  0.00           C  
ATOM   4463  HZ  PHE   279     -17.792   8.997  19.637  1.00  0.00           H  
ATOM   4464  CE2 PHE   279     -19.192   8.718  20.370  1.00  0.00           C  
ATOM   4465  HE2 PHE   279     -18.765   8.751  20.160  1.00  0.00           H  
ATOM   4466  CD2 PHE   279     -20.298   8.545  20.949  1.00  0.00           C  
ATOM   4467  HD2 PHE   279     -20.705   8.458  21.185  1.00  0.00           H  
ATOM   4468  C   PHE   279     -22.177   5.920  22.217  1.00  0.00           C  
ATOM   4469  O   PHE   279     -21.817   5.693  23.345  1.00  0.00           O  
ATOM   4470  N   ARG   280     -21.941   5.082  21.239  1.00  0.00           N  
ATOM   4471  H   ARG   280     -22.278   5.332  20.351  1.00  0.00           H  
ATOM   4472  CA  ARG   280     -21.360   3.756  21.372  1.00  0.00           C  
ATOM   4473  HA  ARG   280     -20.826   3.701  22.284  1.00  0.00           H  
ATOM   4474  CB  ARG   280     -22.451   2.729  21.397  1.00  0.00           C  
ATOM   4475  HB2 ARG   280     -22.877   2.759  20.656  1.00  0.00           H  
ATOM   4476  HB3 ARG   280     -22.162   1.882  21.457  1.00  0.00           H  
ATOM   4477  CG  ARG   280     -23.358   2.757  22.303  1.00  0.00           C  
ATOM   4478  HG2 ARG   280     -23.245   2.948  22.779  1.00  0.00           H  
ATOM   4479  HG3 ARG   280     -23.722   3.123  22.230  1.00  0.00           H  
ATOM   4480  CD  ARG   280     -23.961   2.020  22.660  1.00  0.00           C  
ATOM   4481  HD2 ARG   280     -23.969   1.747  22.207  1.00  0.00           H  
ATOM   4482  HD3 ARG   280     -23.695   1.684  22.886  1.00  0.00           H  
ATOM   4483  NE  ARG   280     -24.870   2.124  23.296  1.00  0.00           N  
ATOM   4484  HE  ARG   280     -24.931   2.561  23.381  1.00  0.00           H  
ATOM   4485  CZ  ARG   280     -25.626   1.718  23.783  1.00  0.00           C  
ATOM   4486  NH1 ARG   280     -25.652   1.133  23.804  1.00  0.00           N  
ATOM   4487 HH11 ARG   280     -25.073   0.976  23.464  1.00  0.00           H  
ATOM   4488 HH12 ARG   280     -26.252   0.847  24.177  1.00  0.00           H  
ATOM   4489  NH2 ARG   280     -26.391   1.904  24.269  1.00  0.00           N  
ATOM   4490 HH21 ARG   280     -26.392   2.359  24.270  1.00  0.00           H  
ATOM   4491 HH22 ARG   280     -26.954   1.607  24.670  1.00  0.00           H  
ATOM   4492  C   ARG   280     -20.381   3.437  20.271  1.00  0.00           C  
ATOM   4493  O   ARG   280     -20.541   3.900  19.179  1.00  0.00           O  
ATOM   4494  N   ILE   281     -19.392   2.624  20.540  1.00  0.00           N  
ATOM   4495  H   ILE   281     -19.331   2.297  21.452  1.00  0.00           H  
ATOM   4496  CA  ILE   281     -18.414   2.117  19.598  1.00  0.00           C  
ATOM   4497  HA  ILE   281     -18.727   2.379  18.614  1.00  0.00           H  
ATOM   4498  CB  ILE   281     -17.057   2.743  19.819  1.00  0.00           C  
ATOM   4499  HB  ILE   281     -16.791   2.620  20.693  1.00  0.00           H  
ATOM   4500  CG2 ILE   281     -16.099   2.201  19.088  1.00  0.00           C  
ATOM   4501 HG21 ILE   281     -15.847   2.064  18.923  1.00  0.00           H  
ATOM   4502 HG22 ILE   281     -15.869   2.052  18.912  1.00  0.00           H  
ATOM   4503 HG23 ILE   281     -15.851   2.085  18.909  1.00  0.00           H  
ATOM   4504  CG1 ILE   281     -16.980   4.078  19.629  1.00  0.00           C  
ATOM   4505 HG12 ILE   281     -17.315   4.283  19.289  1.00  0.00           H  
ATOM   4506 HG13 ILE   281     -17.144   4.349  20.060  1.00  0.00           H  
ATOM   4507  CD1 ILE   281     -16.240   4.830  19.349  1.00  0.00           C  
ATOM   4508 HD11 ILE   281     -16.066   5.024  19.287  1.00  0.00           H  
ATOM   4509 HD12 ILE   281     -16.050   5.021  19.281  1.00  0.00           H  
ATOM   4510 HD13 ILE   281     -16.071   5.012  19.276  1.00  0.00           H  
ATOM   4511  C   ILE   281     -18.362   0.607  19.658  1.00  0.00           C  
ATOM   4512  O   ILE   281     -18.323   0.038  20.696  1.00  0.00           O  
ATOM   4513  N   TYR   282     -18.340  -0.037  18.544  1.00  0.00           N  
ATOM   4514  H   TYR   282     -18.380   0.503  17.738  1.00  0.00           H  
ATOM   4515  CA  TYR   282     -18.271  -1.470  18.369  1.00  0.00           C  
ATOM   4516  HA  TYR   282     -18.128  -1.942  19.320  1.00  0.00           H  
ATOM   4517  CB  TYR   282     -19.568  -1.974  17.781  1.00  0.00           C  
ATOM   4518  HB2 TYR   282     -19.689  -1.561  16.814  1.00  0.00           H  
ATOM   4519  HB3 TYR   282     -19.486  -3.023  17.661  1.00  0.00           H  
ATOM   4520  CG  TYR   282     -20.803  -1.685  18.563  1.00  0.00           C  
ATOM   4521  CD1 TYR   282     -21.271  -2.427  19.369  1.00  0.00           C  
ATOM   4522  HD1 TYR   282     -20.747  -3.191  19.446  1.00  0.00           H  
ATOM   4523  CE1 TYR   282     -22.433  -2.177  20.063  1.00  0.00           C  
ATOM   4524  HE1 TYR   282     -22.795  -2.747  20.671  1.00  0.00           H  
ATOM   4525  CZ  TYR   282     -23.131  -1.181  19.955  1.00  0.00           C  
ATOM   4526  OH  TYR   282     -24.256  -0.940  20.607  1.00  0.00           O  
ATOM   4527  HH  TYR   282     -24.609  -1.238  20.858  1.00  0.00           H  
ATOM   4528  CE2 TYR   282     -22.658  -0.433  19.157  1.00  0.00           C  
ATOM   4529  HE2 TYR   282     -23.195   0.325  19.079  1.00  0.00           H  
ATOM   4530  CD2 TYR   282     -21.501  -0.687  18.457  1.00  0.00           C  
ATOM   4531  HD2 TYR   282     -21.154  -0.121  17.833  1.00  0.00           H  
ATOM   4532  C   TYR   282     -17.107  -1.847  17.473  1.00  0.00           C  
ATOM   4533  O   TYR   282     -16.953  -1.332  16.418  1.00  0.00           O  
ATOM   4534  N   GLN   283     -16.300  -2.753  17.869  1.00  0.00           N  
ATOM   4535  H   GLN   283     -16.484  -3.138  18.732  1.00  0.00           H  
ATOM   4536  CA  GLN   283     -15.193  -3.288  17.104  1.00  0.00           C  
ATOM   4537  HA  GLN   283     -15.009  -2.692  16.301  1.00  0.00           H  
ATOM   4538  CB  GLN   283     -13.992  -3.304  17.891  1.00  0.00           C  
ATOM   4539  HB2 GLN   283     -13.969  -3.033  18.205  1.00  0.00           H  
ATOM   4540  HB3 GLN   283     -13.799  -3.647  18.179  1.00  0.00           H  
ATOM   4541  CG  GLN   283     -13.070  -3.219  17.872  1.00  0.00           C  
ATOM   4542  HG2 GLN   283     -13.136  -3.596  17.931  1.00  0.00           H  
ATOM   4543  HG3 GLN   283     -13.006  -3.116  17.540  1.00  0.00           H  
ATOM   4544  CD  GLN   283     -12.117  -2.778  18.227  1.00  0.00           C  
ATOM   4545  OE1 GLN   283     -11.985  -2.411  18.453  1.00  0.00           O  
ATOM   4546  NE2 GLN   283     -11.408  -2.791  18.286  1.00  0.00           N  
ATOM   4547 HE21 GLN   283     -10.780  -2.513  18.528  1.00  0.00           H  
ATOM   4548 HE22 GLN   283     -11.491  -3.093  18.112  1.00  0.00           H  
ATOM   4549  C   GLN   283     -15.473  -4.600  16.576  1.00  0.00           C  
ATOM   4550  O   GLN   283     -15.997  -5.359  17.233  1.00  0.00           O  
ATOM   4551  N   VAL   284     -15.105  -4.876  15.396  1.00  0.00           N  
ATOM   4552  H   VAL   284     -14.676  -4.215  14.911  1.00  0.00           H  
ATOM   4553  CA  VAL   284     -15.249  -6.087  14.742  1.00  0.00           C  
ATOM   4554  HA  VAL   284     -15.697  -6.662  15.346  1.00  0.00           H  
ATOM   4555  CB  VAL   284     -16.045  -5.978  13.654  1.00  0.00           C  
ATOM   4556  HB  VAL   284     -15.666  -5.664  13.312  1.00  0.00           H  
ATOM   4557  CG1 VAL   284     -16.500  -6.750  13.010  1.00  0.00           C  
ATOM   4558 HG11 VAL   284     -16.624  -6.930  12.852  1.00  0.00           H  
ATOM   4559 HG12 VAL   284     -16.611  -6.936  12.834  1.00  0.00           H  
ATOM   4560 HG13 VAL   284     -16.603  -6.947  12.855  1.00  0.00           H  
ATOM   4561  CG2 VAL   284     -16.958  -5.522  13.630  1.00  0.00           C  
ATOM   4562 HG21 VAL   284     -17.167  -5.399  13.650  1.00  0.00           H  
ATOM   4563 HG22 VAL   284     -17.192  -5.402  13.611  1.00  0.00           H  
ATOM   4564 HG23 VAL   284     -17.186  -5.431  13.598  1.00  0.00           H  
ATOM   4565  C   VAL   284     -14.008  -6.714  14.373  1.00  0.00           C  
ATOM   4566  O   VAL   284     -13.269  -6.187  13.772  1.00  0.00           O  
ATOM   4567  N   THR   285     -13.764  -7.840  14.746  1.00  0.00           N  
ATOM   4568  H   THR   285     -14.402  -8.209  15.252  1.00  0.00           H  
ATOM   4569  CA  THR   285     -12.590  -8.550  14.540  1.00  0.00           C  
ATOM   4570  HA  THR   285     -11.861  -7.868  14.525  1.00  0.00           H  
ATOM   4571  CB  THR   285     -12.333  -9.391  15.620  1.00  0.00           C  
ATOM   4572  HB  THR   285     -11.916  -9.724  15.733  1.00  0.00           H  
ATOM   4573  CG2 THR   285     -12.250  -9.296  16.395  1.00  0.00           C  
ATOM   4574 HG21 THR   285     -12.230  -9.279  16.588  1.00  0.00           H  
ATOM   4575 HG22 THR   285     -12.224  -9.279  16.593  1.00  0.00           H  
ATOM   4576 HG23 THR   285     -12.223  -9.272  16.580  1.00  0.00           H  
ATOM   4577  OG1 THR   285     -12.677  -9.868  15.818  1.00  0.00           O  
ATOM   4578  HG1 THR   285     -12.707  -9.986  15.840  1.00  0.00           H  
ATOM   4579  C   THR   285     -12.502  -9.341  13.294  1.00  0.00           C  
ATOM   4580  O   THR   285     -11.584  -9.829  12.981  1.00  0.00           O  
ATOM   4581  N   TYR   286     -13.449  -9.466  12.569  1.00  0.00           N  
ATOM   4582  H   TYR   286     -14.148  -9.030  12.874  1.00  0.00           H  
ATOM   4583  CA  TYR   286     -13.543 -10.179  11.338  1.00  0.00           C  
ATOM   4584  HA  TYR   286     -12.845 -10.959  11.352  1.00  0.00           H  
ATOM   4585  CB  TYR   286     -14.882 -10.778  11.222  1.00  0.00           C  
ATOM   4586  HB2 TYR   286     -15.464 -10.187  11.083  1.00  0.00           H  
ATOM   4587  HB3 TYR   286     -14.942 -11.297  10.542  1.00  0.00           H  
ATOM   4588  CG  TYR   286     -15.401 -11.474  12.135  1.00  0.00           C  
ATOM   4589  CD1 TYR   286     -15.653 -11.826  12.607  1.00  0.00           C  
ATOM   4590  HD1 TYR   286     -15.481 -11.612  12.325  1.00  0.00           H  
ATOM   4591  CE1 TYR   286     -16.131 -12.458  13.447  1.00  0.00           C  
ATOM   4592  HE1 TYR   286     -16.319 -12.722  13.807  1.00  0.00           H  
ATOM   4593  CZ  TYR   286     -16.362 -12.744  13.821  1.00  0.00           C  
ATOM   4594  OH  TYR   286     -16.818 -13.346  14.629  1.00  0.00           O  
ATOM   4595  HH  TYR   286     -16.899 -13.479  14.776  1.00  0.00           H  
ATOM   4596  CE2 TYR   286     -16.117 -12.403  13.347  1.00  0.00           C  
ATOM   4597  HE2 TYR   286     -16.297 -12.625  13.628  1.00  0.00           H  
ATOM   4598  CD2 TYR   286     -15.640 -11.770  12.506  1.00  0.00           C  
ATOM   4599  HD2 TYR   286     -15.457 -11.510  12.146  1.00  0.00           H  
ATOM   4600  C   TYR   286     -13.241  -9.327  10.145  1.00  0.00           C  
ATOM   4601  O   TYR   286     -13.392  -8.147  10.179  1.00  0.00           O  
ATOM   4602  N   LEU   287     -12.848  -9.933   9.063  1.00  0.00           N  
ATOM   4603  H   LEU   287     -12.757 -10.900   9.101  1.00  0.00           H  
ATOM   4604  CA  LEU   287     -12.573  -9.292   7.803  1.00  0.00           C  
ATOM   4605  HA  LEU   287     -12.109  -8.365   7.991  1.00  0.00           H  
ATOM   4606  CB  LEU   287     -11.625 -10.145   7.023  1.00  0.00           C  
ATOM   4607  HB2 LEU   287     -12.003 -11.018   6.860  1.00  0.00           H  
ATOM   4608  HB3 LEU   287     -11.493  -9.748   6.158  1.00  0.00           H  
ATOM   4609  CG  LEU   287     -10.371 -10.390   7.543  1.00  0.00           C  
ATOM   4610  HG  LEU   287     -10.534 -10.671   8.255  1.00  0.00           H  
ATOM   4611  CD1 LEU   287      -9.648 -11.133   6.987  1.00  0.00           C  
ATOM   4612 HD11 LEU   287      -9.472 -11.327   6.860  1.00  0.00           H  
ATOM   4613 HD12 LEU   287      -9.485 -11.309   6.847  1.00  0.00           H  
ATOM   4614 HD13 LEU   287      -9.461 -11.308   6.858  1.00  0.00           H  
ATOM   4615  CD2 LEU   287      -9.558  -9.559   7.634  1.00  0.00           C  
ATOM   4616 HD21 LEU   287      -9.356  -9.359   7.668  1.00  0.00           H  
ATOM   4617 HD22 LEU   287      -9.350  -9.356   7.645  1.00  0.00           H  
ATOM   4618 HD23 LEU   287      -9.376  -9.357   7.668  1.00  0.00           H  
ATOM   4619  C   LEU   287     -13.812  -8.980   7.000  1.00  0.00           C  
ATOM   4620  O   LEU   287     -13.769  -8.566   6.012  1.00  0.00           O  
ATOM   4621  N   GLU   288     -14.923  -9.195   7.412  1.00  0.00           N  
ATOM   4622  H   GLU   288     -14.884  -9.520   8.216  1.00  0.00           H  
ATOM   4623  CA  GLU   288     -16.205  -8.992   6.800  1.00  0.00           C  
ATOM   4624  HA  GLU   288     -16.093  -9.162   5.774  1.00  0.00           H  
ATOM   4625  CB  GLU   288     -17.149 -10.007   7.311  1.00  0.00           C  
ATOM   4626  HB2 GLU   288     -16.945 -10.608   7.473  1.00  0.00           H  
ATOM   4627  HB3 GLU   288     -17.421  -9.872   7.846  1.00  0.00           H  
ATOM   4628  CG  GLU   288     -18.012 -10.432   6.932  1.00  0.00           C  
ATOM   4629  HG2 GLU   288     -18.136 -10.802   7.303  1.00  0.00           H  
ATOM   4630  HG3 GLU   288     -18.367 -10.122   7.021  1.00  0.00           H  
ATOM   4631  CD  GLU   288     -18.263 -10.795   5.978  1.00  0.00           C  
ATOM   4632  OE1 GLU   288     -18.417 -10.912   5.620  1.00  0.00           O  
ATOM   4633  OE2 GLU   288     -18.328 -10.980   5.576  1.00  0.00           O  
ATOM   4634  C   GLU   288     -16.746  -7.604   7.031  1.00  0.00           C  
ATOM   4635  O   GLU   288     -16.832  -7.196   8.155  1.00  0.00           O  
ATOM   4636  N   PRO   289     -17.150  -6.871   6.016  1.00  0.00           N  
ATOM   4637  CD  PRO   289     -16.963  -7.173   4.643  1.00  0.00           C  
ATOM   4638  HD2 PRO   289     -17.559  -7.968   4.345  1.00  0.00           H  
ATOM   4639  HD3 PRO   289     -15.959  -7.389   4.452  1.00  0.00           H  
ATOM   4640  CG  PRO   289     -17.348  -5.975   3.891  1.00  0.00           C  
ATOM   4641  HG2 PRO   289     -18.217  -6.111   3.504  1.00  0.00           H  
ATOM   4642  HG3 PRO   289     -16.702  -5.756   3.208  1.00  0.00           H  
ATOM   4643  CB  PRO   289     -17.424  -4.916   4.809  1.00  0.00           C  
ATOM   4644  HB2 PRO   289     -18.133  -4.281   4.548  1.00  0.00           H  
ATOM   4645  HB3 PRO   289     -16.542  -4.451   4.792  1.00  0.00           H  
ATOM   4646  CA  PRO   289     -17.684  -5.548   6.141  1.00  0.00           C  
ATOM   4647  HA  PRO   289     -17.116  -5.028   6.869  1.00  0.00           H  
ATOM   4648  C   PRO   289     -19.151  -5.509   6.582  1.00  0.00           C  
ATOM   4649  O   PRO   289     -20.008  -4.996   5.891  1.00  0.00           O  
ATOM   4650  N   SER   290     -19.458  -6.085   7.728  1.00  0.00           N  
ATOM   4651  H   SER   290     -18.719  -6.489   8.244  1.00  0.00           H  
ATOM   4652  CA  SER   290     -20.782  -6.115   8.329  1.00  0.00           C  
ATOM   4653  HA  SER   290     -21.254  -5.187   8.115  1.00  0.00           H  
ATOM   4654  CB  SER   290     -21.608  -7.203   7.710  1.00  0.00           C  
ATOM   4655  HB2 SER   290     -22.190  -7.173   7.677  1.00  0.00           H  
ATOM   4656  HB3 SER   290     -21.551  -7.348   7.150  1.00  0.00           H  
ATOM   4657  OG  SER   290     -21.728  -8.068   7.875  1.00  0.00           O  
ATOM   4658  HG  SER   290     -21.594  -8.189   7.482  1.00  0.00           H  
ATOM   4659  C   SER   290     -20.756  -6.271   9.843  1.00  0.00           C  
ATOM   4660  O   SER   290     -19.810  -6.783  10.394  1.00  0.00           O  
ATOM   4661  N   LEU   291     -21.807  -5.844  10.521  1.00  0.00           N  
ATOM   4662  H   LEU   291     -22.536  -5.426   9.999  1.00  0.00           H  
ATOM   4663  CA  LEU   291     -22.017  -5.986  11.957  1.00  0.00           C  
ATOM   4664  HA  LEU   291     -21.503  -6.859  12.293  1.00  0.00           H  
ATOM   4665  CB  LEU   291     -21.420  -4.784  12.662  1.00  0.00           C  
ATOM   4666  HB2 LEU   291     -20.397  -4.756  12.481  1.00  0.00           H  
ATOM   4667  HB3 LEU   291     -21.826  -3.937  12.235  1.00  0.00           H  
ATOM   4668  CG  LEU   291     -21.623  -4.702  14.140  1.00  0.00           C  
ATOM   4669  HG  LEU   291     -22.563  -4.878  14.344  1.00  0.00           H  
ATOM   4670  CD1 LEU   291     -20.862  -5.593  14.867  1.00  0.00           C  
ATOM   4671 HD11 LEU   291     -20.691  -5.825  15.053  1.00  0.00           H  
ATOM   4672 HD12 LEU   291     -20.668  -5.813  15.042  1.00  0.00           H  
ATOM   4673 HD13 LEU   291     -20.683  -5.802  15.054  1.00  0.00           H  
ATOM   4674  CD2 LEU   291     -21.310  -3.436  14.672  1.00  0.00           C  
ATOM   4675 HD21 LEU   291     -21.252  -3.113  14.778  1.00  0.00           H  
ATOM   4676 HD22 LEU   291     -21.263  -3.142  14.829  1.00  0.00           H  
ATOM   4677 HD23 LEU   291     -21.206  -3.133  14.811  1.00  0.00           H  
ATOM   4678  C   LEU   291     -23.492  -6.162  12.283  1.00  0.00           C  
ATOM   4679  O   LEU   291     -24.306  -5.402  11.845  1.00  0.00           O  
ATOM   4680  N   ARG   292     -23.831  -7.134  13.085  1.00  0.00           N  
ATOM   4681  H   ARG   292     -23.114  -7.724  13.381  1.00  0.00           H  
ATOM   4682  CA  ARG   292     -25.154  -7.350  13.644  1.00  0.00           C  
ATOM   4683  HA  ARG   292     -25.868  -6.813  13.061  1.00  0.00           H  
ATOM   4684  CB  ARG   292     -25.504  -8.801  13.577  1.00  0.00           C  
ATOM   4685  HB2 ARG   292     -25.060  -9.216  13.674  1.00  0.00           H  
ATOM   4686  HB3 ARG   292     -25.912  -9.032  13.980  1.00  0.00           H  
ATOM   4687  CG  ARG   292     -25.925  -9.386  12.833  1.00  0.00           C  
ATOM   4688  HG2 ARG   292     -26.382  -9.047  12.773  1.00  0.00           H  
ATOM   4689  HG3 ARG   292     -25.590  -9.154  12.416  1.00  0.00           H  
ATOM   4690  CD  ARG   292     -26.186 -10.756  12.736  1.00  0.00           C  
ATOM   4691  HD2 ARG   292     -25.972 -11.090  12.806  1.00  0.00           H  
ATOM   4692  HD3 ARG   292     -26.432 -10.977  12.925  1.00  0.00           H  
ATOM   4693  NE  ARG   292     -26.398 -11.341  12.303  1.00  0.00           N  
ATOM   4694  HE  ARG   292     -26.436 -11.182  12.215  1.00  0.00           H  
ATOM   4695  CZ  ARG   292     -26.540 -12.080  12.012  1.00  0.00           C  
ATOM   4696  NH1 ARG   292     -26.511 -12.410  12.073  1.00  0.00           N  
ATOM   4697 HH11 ARG   292     -26.368 -12.136  12.352  1.00  0.00           H  
ATOM   4698 HH12 ARG   292     -26.622 -12.974  11.842  1.00  0.00           H  
ATOM   4699  NH2 ARG   292     -26.720 -12.507  11.641  1.00  0.00           N  
ATOM   4700 HH21 ARG   292     -26.747 -12.283  11.578  1.00  0.00           H  
ATOM   4701 HH22 ARG   292     -26.825 -13.061  11.423  1.00  0.00           H  
ATOM   4702  C   ARG   292     -25.256  -6.830  15.049  1.00  0.00           C  
ATOM   4703  O   ARG   292     -24.358  -7.021  15.823  1.00  0.00           O  
ATOM   4704  N   ILE   293     -26.357  -6.207  15.386  1.00  0.00           N  
ATOM   4705  H   ILE   293     -27.041  -6.108  14.691  1.00  0.00           H  
ATOM   4706  CA  ILE   293     -26.665  -5.654  16.689  1.00  0.00           C  
ATOM   4707  HA  ILE   293     -26.001  -6.076  17.398  1.00  0.00           H  
ATOM   4708  CB  ILE   293     -26.463  -4.164  16.701  1.00  0.00           C  
ATOM   4709  HB  ILE   293     -26.835  -3.927  16.457  1.00  0.00           H  
ATOM   4710  CG2 ILE   293     -26.433  -3.576  17.356  1.00  0.00           C  
ATOM   4711 HG21 ILE   293     -26.423  -3.410  17.481  1.00  0.00           H  
ATOM   4712 HG22 ILE   293     -26.453  -3.420  17.538  1.00  0.00           H  
ATOM   4713 HG23 ILE   293     -26.408  -3.449  17.533  1.00  0.00           H  
ATOM   4714  CG1 ILE   293     -25.807  -3.534  16.387  1.00  0.00           C  
ATOM   4715 HG12 ILE   293     -25.478  -3.622  16.236  1.00  0.00           H  
ATOM   4716 HG13 ILE   293     -25.929  -3.620  16.126  1.00  0.00           H  
ATOM   4717  CD1 ILE   293     -25.418  -2.647  16.586  1.00  0.00           C  
ATOM   4718 HD11 ILE   293     -25.319  -2.426  16.624  1.00  0.00           H  
ATOM   4719 HD12 ILE   293     -25.327  -2.434  16.639  1.00  0.00           H  
ATOM   4720 HD13 ILE   293     -25.317  -2.431  16.633  1.00  0.00           H  
ATOM   4721  C   ILE   293     -28.063  -6.026  17.119  1.00  0.00           C  
ATOM   4722  O   ILE   293     -28.977  -5.980  16.342  1.00  0.00           O  
ATOM   4723  N   ALA   294     -28.251  -6.363  18.365  1.00  0.00           N  
ATOM   4724  H   ALA   294     -27.473  -6.396  18.953  1.00  0.00           H  
ATOM   4725  CA  ALA   294     -29.543  -6.595  18.948  1.00  0.00           C  
ATOM   4726  HA  ALA   294     -30.097  -7.230  18.303  1.00  0.00           H  
ATOM   4727  CB  ALA   294     -29.352  -7.309  20.249  1.00  0.00           C  
ATOM   4728  HB1 ALA   294     -29.308  -7.481  20.566  1.00  0.00           H  
ATOM   4729  HB2 ALA   294     -29.312  -7.487  20.563  1.00  0.00           H  
ATOM   4730  HB3 ALA   294     -29.306  -7.484  20.558  1.00  0.00           H  
ATOM   4731  C   ALA   294     -30.311  -5.303  19.114  1.00  0.00           C  
ATOM   4732  O   ALA   294     -29.894  -4.418  19.801  1.00  0.00           O  
ATOM   4733  N   ALA   295     -31.445  -5.188  18.508  1.00  0.00           N  
ATOM   4734  H   ALA   295     -31.765  -5.957  18.004  1.00  0.00           H  
ATOM   4735  CA  ALA   295     -32.232  -3.988  18.492  1.00  0.00           C  
ATOM   4736  HA  ALA   295     -31.633  -3.205  18.137  1.00  0.00           H  
ATOM   4737  CB  ALA   295     -33.338  -4.181  17.541  1.00  0.00           C  
ATOM   4738  HB1 ALA   295     -33.595  -4.217  17.296  1.00  0.00           H  
ATOM   4739  HB2 ALA   295     -33.609  -4.242  17.314  1.00  0.00           H  
ATOM   4740  HB3 ALA   295     -33.620  -4.209  17.320  1.00  0.00           H  
ATOM   4741  C   ALA   295     -32.743  -3.556  19.834  1.00  0.00           C  
ATOM   4742  O   ALA   295     -32.964  -2.403  20.055  1.00  0.00           O  
ATOM   4743  N   SER   296     -32.870  -4.457  20.754  1.00  0.00           N  
ATOM   4744  H   SER   296     -32.705  -5.383  20.502  1.00  0.00           H  
ATOM   4745  CA  SER   296     -33.221  -4.188  22.115  1.00  0.00           C  
ATOM   4746  HA  SER   296     -34.112  -3.637  22.131  1.00  0.00           H  
ATOM   4747  CB  SER   296     -33.466  -5.469  22.810  1.00  0.00           C  
ATOM   4748  HB2 SER   296     -33.594  -5.375  23.671  1.00  0.00           H  
ATOM   4749  HB3 SER   296     -34.178  -5.885  22.534  1.00  0.00           H  
ATOM   4750  OG  SER   296     -32.637  -6.244  22.711  1.00  0.00           O  
ATOM   4751  HG  SER   296     -32.665  -6.742  22.475  1.00  0.00           H  
ATOM   4752  C   SER   296     -32.221  -3.386  22.871  1.00  0.00           C  
ATOM   4753  O   SER   296     -32.545  -2.835  23.873  1.00  0.00           O  
ATOM   4754  N   THR   297     -31.021  -3.276  22.399  1.00  0.00           N  
ATOM   4755  H   THR   297     -30.808  -3.771  21.592  1.00  0.00           H  
ATOM   4756  CA  THR   297     -30.012  -2.423  22.962  1.00  0.00           C  
ATOM   4757  HA  THR   297     -30.057  -2.508  24.005  1.00  0.00           H  
ATOM   4758  CB  THR   297     -28.652  -2.851  22.541  1.00  0.00           C  
ATOM   4759  HB  THR   297     -28.126  -2.377  22.854  1.00  0.00           H  
ATOM   4760  CG2 THR   297     -28.222  -3.901  22.792  1.00  0.00           C  
ATOM   4761 HG21 THR   297     -28.112  -4.154  22.870  1.00  0.00           H  
ATOM   4762 HG22 THR   297     -28.117  -4.164  22.848  1.00  0.00           H  
ATOM   4763 HG23 THR   297     -28.103  -4.149  22.853  1.00  0.00           H  
ATOM   4764  OG1 THR   297     -28.362  -2.856  21.518  1.00  0.00           O  
ATOM   4765  HG1 THR   297     -28.770  -3.426  21.127  1.00  0.00           H  
ATOM   4766  C   THR   297     -30.204  -0.961  22.661  1.00  0.00           C  
ATOM   4767  O   THR   297     -29.650  -0.136  23.300  1.00  0.00           O  
ATOM   4768  N   LEU   298     -30.991  -0.627  21.706  1.00  0.00           N  
ATOM   4769  H   LEU   298     -31.444  -1.352  21.258  1.00  0.00           H  
ATOM   4770  CA  LEU   298     -31.354   0.712  21.312  1.00  0.00           C  
ATOM   4771  HA  LEU   298     -30.644   1.402  21.697  1.00  0.00           H  
ATOM   4772  CB  LEU   298     -31.338   0.809  19.807  1.00  0.00           C  
ATOM   4773  HB2 LEU   298     -32.096   0.190  19.436  1.00  0.00           H  
ATOM   4774  HB3 LEU   298     -31.587   1.797  19.535  1.00  0.00           H  
ATOM   4775  CG  LEU   298     -30.066   0.435  19.116  1.00  0.00           C  
ATOM   4776  HG  LEU   298     -29.831  -0.302  19.365  1.00  0.00           H  
ATOM   4777  CD1 LEU   298     -30.094   0.351  17.909  1.00  0.00           C  
ATOM   4778 HD11 LEU   298     -30.107   0.347  17.623  1.00  0.00           H  
ATOM   4779 HD12 LEU   298     -30.078   0.324  17.612  1.00  0.00           H  
ATOM   4780 HD13 LEU   298     -30.114   0.309  17.621  1.00  0.00           H  
ATOM   4781  CD2 LEU   298     -29.064   1.129  19.204  1.00  0.00           C  
ATOM   4782 HD21 LEU   298     -28.822   1.300  19.218  1.00  0.00           H  
ATOM   4783 HD22 LEU   298     -28.822   1.298  19.229  1.00  0.00           H  
ATOM   4784 HD23 LEU   298     -28.808   1.284  19.233  1.00  0.00           H  
ATOM   4785  C   LEU   298     -32.710   1.095  21.874  1.00  0.00           C  
ATOM   4786  O   LEU   298     -33.531   0.262  22.103  1.00  0.00           O  
ATOM   4787  N   LYS   299     -32.968   2.356  22.083  1.00  0.00           N  
ATOM   4788  H   LYS   299     -32.265   2.993  21.866  1.00  0.00           H  
ATOM   4789  CA  LYS   299     -34.242   2.869  22.563  1.00  0.00           C  
ATOM   4790  HA  LYS   299     -34.582   2.244  23.361  1.00  0.00           H  
ATOM   4791  CB  LYS   299     -34.064   4.263  23.104  1.00  0.00           C  
ATOM   4792  HB2 LYS   299     -33.566   4.758  22.583  1.00  0.00           H  
ATOM   4793  HB3 LYS   299     -34.825   4.705  23.170  1.00  0.00           H  
ATOM   4794  CG  LYS   299     -33.554   4.409  24.266  1.00  0.00           C  
ATOM   4795  HG2 LYS   299     -33.952   4.044  24.731  1.00  0.00           H  
ATOM   4796  HG3 LYS   299     -32.924   4.036  24.241  1.00  0.00           H  
ATOM   4797  CD  LYS   299     -33.363   5.566  24.837  1.00  0.00           C  
ATOM   4798  HD2 LYS   299     -33.055   5.933  24.422  1.00  0.00           H  
ATOM   4799  HD3 LYS   299     -33.919   5.891  24.934  1.00  0.00           H  
ATOM   4800  CE  LYS   299     -32.833   5.770  25.850  1.00  0.00           C  
ATOM   4801  HE2 LYS   299     -33.019   5.774  26.123  1.00  0.00           H  
ATOM   4802  HE3 LYS   299     -32.612   5.481  25.996  1.00  0.00           H  
ATOM   4803  NZ  LYS   299     -32.378   6.340  26.277  1.00  0.00           N  
ATOM   4804  HZ1 LYS   299     -32.254   6.484  26.391  1.00  0.00           H  
ATOM   4805  HZ2 LYS   299     -32.267   6.479  26.379  1.00  0.00           H  
ATOM   4806  HZ3 LYS   299     -32.264   6.481  26.384  1.00  0.00           H  
ATOM   4807  C   LYS   299     -35.302   2.832  21.488  1.00  0.00           C  
ATOM   4808  O   LYS   299     -35.051   3.185  20.369  1.00  0.00           O  
ATOM   4809  N   SER   300     -36.487   2.416  21.822  1.00  0.00           N  
ATOM   4810  H   SER   300     -36.622   2.157  22.751  1.00  0.00           H  
ATOM   4811  CA  SER   300     -37.616   2.338  20.922  1.00  0.00           C  
ATOM   4812  HA  SER   300     -37.292   1.904  20.020  1.00  0.00           H  
ATOM   4813  CB  SER   300     -38.662   1.456  21.497  1.00  0.00           C  
ATOM   4814  HB2 SER   300     -38.549   0.923  21.738  1.00  0.00           H  
ATOM   4815  HB3 SER   300     -39.015   1.588  21.962  1.00  0.00           H  
ATOM   4816  OG  SER   300     -39.324   1.139  21.135  1.00  0.00           O  
ATOM   4817  HG  SER   300     -39.290   0.797  20.842  1.00  0.00           H  
ATOM   4818  C   SER   300     -38.193   3.679  20.598  1.00  0.00           C  
ATOM   4819  O   SER   300     -38.317   4.503  21.452  1.00  0.00           O  
ATOM   4820  N   GLY   301     -38.556   3.906  19.369  1.00  0.00           N  
ATOM   4821  H   GLY   301     -38.417   3.200  18.714  1.00  0.00           H  
ATOM   4822  CA  GLY   301     -39.139   5.126  18.898  1.00  0.00           C  
ATOM   4823  HA2 GLY   301     -39.571   4.948  17.960  1.00  0.00           H  
ATOM   4824  HA3 GLY   301     -39.902   5.413  19.554  1.00  0.00           H  
ATOM   4825  C   GLY   301     -38.190   6.280  18.742  1.00  0.00           C  
ATOM   4826  O   GLY   301     -38.574   7.341  18.614  1.00  0.00           O  
ATOM   4827  N   ILE   302     -36.956   6.083  18.771  1.00  0.00           N  
ATOM   4828  H   ILE   302     -36.731   5.189  18.846  1.00  0.00           H  
ATOM   4829  CA  ILE   302     -35.885   7.055  18.718  1.00  0.00           C  
ATOM   4830  HA  ILE   302     -36.305   8.033  18.672  1.00  0.00           H  
ATOM   4831  CB  ILE   302     -35.055   6.952  19.997  1.00  0.00           C  
ATOM   4832  HB  ILE   302     -34.850   5.946  20.152  1.00  0.00           H  
ATOM   4833  CG2 ILE   302     -33.737   7.631  19.931  1.00  0.00           C  
ATOM   4834 HG21 ILE   302     -33.426   7.812  19.917  1.00  0.00           H  
ATOM   4835 HG22 ILE   302     -33.397   7.782  19.941  1.00  0.00           H  
ATOM   4836 HG23 ILE   302     -33.400   7.777  19.892  1.00  0.00           H  
ATOM   4837  CG1 ILE   302     -35.786   7.427  21.203  1.00  0.00           C  
ATOM   4838 HG12 ILE   302     -36.382   7.198  21.248  1.00  0.00           H  
ATOM   4839 HG13 ILE   302     -35.559   7.239  21.796  1.00  0.00           H  
ATOM   4840  CD1 ILE   302     -36.045   8.423  21.638  1.00  0.00           C  
ATOM   4841 HD11 ILE   302     -36.110   8.670  21.756  1.00  0.00           H  
ATOM   4842 HD12 ILE   302     -36.110   8.660  21.744  1.00  0.00           H  
ATOM   4843 HD13 ILE   302     -36.119   8.667  21.755  1.00  0.00           H  
ATOM   4844  C   ILE   302     -35.071   6.883  17.450  1.00  0.00           C  
ATOM   4845  O   ILE   302     -34.868   5.788  16.986  1.00  0.00           O  
ATOM   4846  N   SER   303     -34.602   7.970  16.884  1.00  0.00           N  
ATOM   4847  H   SER   303     -34.804   8.827  17.314  1.00  0.00           H  
ATOM   4848  CA  SER   303     -33.719   7.989  15.736  1.00  0.00           C  
ATOM   4849  HA  SER   303     -34.005   7.196  15.084  1.00  0.00           H  
ATOM   4850  CB  SER   303     -33.903   9.265  14.974  1.00  0.00           C  
ATOM   4851  HB2 SER   303     -34.790   9.386  14.725  1.00  0.00           H  
ATOM   4852  HB3 SER   303     -33.678  10.011  15.478  1.00  0.00           H  
ATOM   4853  OG  SER   303     -33.244   9.350  13.943  1.00  0.00           O  
ATOM   4854  HG  SER   303     -33.470   9.120  13.586  1.00  0.00           H  
ATOM   4855  C   SER   303     -32.265   7.773  16.114  1.00  0.00           C  
ATOM   4856  O   SER   303     -31.777   8.322  17.075  1.00  0.00           O  
ATOM   4857  N   TYR   304     -31.565   6.991  15.336  1.00  0.00           N  
ATOM   4858  H   TYR   304     -32.021   6.627  14.544  1.00  0.00           H  
ATOM   4859  CA  TYR   304     -30.164   6.646  15.488  1.00  0.00           C  
ATOM   4860  HA  TYR   304     -29.714   7.295  16.215  1.00  0.00           H  
ATOM   4861  CB  TYR   304     -30.029   5.221  15.993  1.00  0.00           C  
ATOM   4862  HB2 TYR   304     -30.690   4.594  15.440  1.00  0.00           H  
ATOM   4863  HB3 TYR   304     -29.038   4.880  15.792  1.00  0.00           H  
ATOM   4864  CG  TYR   304     -30.280   5.037  17.460  1.00  0.00           C  
ATOM   4865  CD1 TYR   304     -29.224   5.093  18.353  1.00  0.00           C  
ATOM   4866  HD1 TYR   304     -28.249   5.266  17.992  1.00  0.00           H  
ATOM   4867  CE1 TYR   304     -29.436   4.915  19.713  1.00  0.00           C  
ATOM   4868  HE1 TYR   304     -28.628   4.953  20.390  1.00  0.00           H  
ATOM   4869  CZ  TYR   304     -30.711   4.670  20.186  1.00  0.00           C  
ATOM   4870  OH  TYR   304     -30.920   4.486  21.491  1.00  0.00           O  
ATOM   4871  HH  TYR   304     -30.237   4.792  21.995  1.00  0.00           H  
ATOM   4872  CE2 TYR   304     -31.768   4.606  19.293  1.00  0.00           C  
ATOM   4873  HE2 TYR   304     -32.739   4.420  19.656  1.00  0.00           H  
ATOM   4874  CD2 TYR   304     -31.552   4.792  17.934  1.00  0.00           C  
ATOM   4875  HD2 TYR   304     -32.361   4.754  17.257  1.00  0.00           H  
ATOM   4876  C   TYR   304     -29.398   6.839  14.186  1.00  0.00           C  
ATOM   4877  O   TYR   304     -29.954   6.793  13.107  1.00  0.00           O  
ATOM   4878  N   ARG   305     -28.103   7.052  14.303  1.00  0.00           N  
ATOM   4879  H   ARG   305     -27.737   7.079  15.223  1.00  0.00           H  
ATOM   4880  CA  ARG   305     -27.151   7.255  13.225  1.00  0.00           C  
ATOM   4881  HA  ARG   305     -27.598   6.933  12.304  1.00  0.00           H  
ATOM   4882  CB  ARG   305     -26.818   8.720  13.121  1.00  0.00           C  
ATOM   4883  HB2 ARG   305     -26.831   9.043  13.750  1.00  0.00           H  
ATOM   4884  HB3 ARG   305     -26.156   8.885  12.883  1.00  0.00           H  
ATOM   4885  CG  ARG   305     -27.353   9.540  12.498  1.00  0.00           C  
ATOM   4886  HG2 ARG   305     -27.328   9.271  11.892  1.00  0.00           H  
ATOM   4887  HG3 ARG   305     -27.988   9.379  12.731  1.00  0.00           H  
ATOM   4888  CD  ARG   305     -27.076  10.965  12.392  1.00  0.00           C  
ATOM   4889  HD2 ARG   305     -27.443  11.330  12.779  1.00  0.00           H  
ATOM   4890  HD3 ARG   305     -26.475  11.133  12.584  1.00  0.00           H  
ATOM   4891  NE  ARG   305     -27.128  11.635  11.551  1.00  0.00           N  
ATOM   4892  HE  ARG   305     -27.108  11.378  11.120  1.00  0.00           H  
ATOM   4893  CZ  ARG   305     -27.202  12.578  11.301  1.00  0.00           C  
ATOM   4894  NH1 ARG   305     -27.248  13.040  11.770  1.00  0.00           N  
ATOM   4895 HH11 ARG   305     -27.237  12.702  12.351  1.00  0.00           H  
ATOM   4896 HH12 ARG   305     -27.299  13.758  11.548  1.00  0.00           H  
ATOM   4897  NH2 ARG   305     -27.237  13.084  10.556  1.00  0.00           N  
ATOM   4898 HH21 ARG   305     -27.212  12.772  10.179  1.00  0.00           H  
ATOM   4899 HH22 ARG   305     -27.292  13.797  10.375  1.00  0.00           H  
ATOM   4900  C   ARG   305     -25.908   6.424  13.443  1.00  0.00           C  
ATOM   4901  O   ARG   305     -25.581   6.101  14.565  1.00  0.00           O  
ATOM   4902  N   ALA   306     -25.213   6.082  12.379  1.00  0.00           N  
ATOM   4903  H   ALA   306     -25.554   6.373  11.498  1.00  0.00           H  
ATOM   4904  CA  ALA   306     -23.996   5.289  12.420  1.00  0.00           C  
ATOM   4905  HA  ALA   306     -23.550   5.419  13.388  1.00  0.00           H  
ATOM   4906  CB  ALA   306     -24.350   3.829  12.259  1.00  0.00           C  
ATOM   4907  HB1 ALA   306     -24.403   3.455  12.265  1.00  0.00           H  
ATOM   4908  HB2 ALA   306     -24.486   3.491  12.234  1.00  0.00           H  
ATOM   4909  HB3 ALA   306     -24.415   3.479  12.173  1.00  0.00           H  
ATOM   4910  C   ALA   306     -22.955   5.707  11.387  1.00  0.00           C  
ATOM   4911  O   ALA   306     -23.300   6.225  10.344  1.00  0.00           O  
ATOM   4912  N   ARG   307     -21.686   5.429  11.671  1.00  0.00           N  
ATOM   4913  H   ARG   307     -21.519   5.008  12.553  1.00  0.00           H  
ATOM   4914  CA  ARG   307     -20.514   5.602  10.799  1.00  0.00           C  
ATOM   4915  HA  ARG   307     -20.824   5.476   9.781  1.00  0.00           H  
ATOM   4916  CB  ARG   307     -19.955   7.008  10.928  1.00  0.00           C  
ATOM   4917  HB2 ARG   307     -19.323   7.090  10.606  1.00  0.00           H  
ATOM   4918  HB3 ARG   307     -20.344   7.540  10.609  1.00  0.00           H  
ATOM   4919  CG  ARG   307     -19.718   7.614  11.871  1.00  0.00           C  
ATOM   4920  HG2 ARG   307     -20.306   7.460  12.215  1.00  0.00           H  
ATOM   4921  HG3 ARG   307     -19.267   7.169  12.145  1.00  0.00           H  
ATOM   4922  CD  ARG   307     -19.296   9.036  11.980  1.00  0.00           C  
ATOM   4923  HD2 ARG   307     -18.632   9.217  11.381  1.00  0.00           H  
ATOM   4924  HD3 ARG   307     -19.986   9.604  11.788  1.00  0.00           H  
ATOM   4925  NE  ARG   307     -18.867   9.415  13.112  1.00  0.00           N  
ATOM   4926  HE  ARG   307     -19.042   8.858  13.710  1.00  0.00           H  
ATOM   4927  CZ  ARG   307     -18.291  10.421  13.448  1.00  0.00           C  
ATOM   4928  NH1 ARG   307     -18.013  11.276  12.802  1.00  0.00           N  
ATOM   4929 HH11 ARG   307     -18.242  11.211  12.010  1.00  0.00           H  
ATOM   4930 HH12 ARG   307     -17.577  12.011  13.103  1.00  0.00           H  
ATOM   4931  NH2 ARG   307     -17.982  10.581  14.471  1.00  0.00           N  
ATOM   4932 HH21 ARG   307     -18.190   9.941  14.984  1.00  0.00           H  
ATOM   4933 HH22 ARG   307     -17.551  11.334  14.729  1.00  0.00           H  
ATOM   4934  C   ARG   307     -19.457   4.537  11.078  1.00  0.00           C  
ATOM   4935  O   ARG   307     -19.429   3.994  12.155  1.00  0.00           O  
ATOM   4936  N   VAL   308     -18.587   4.234  10.137  1.00  0.00           N  
ATOM   4937  H   VAL   308     -18.653   4.722   9.278  1.00  0.00           H
[truncated: 30,411 more chars]
