# Supplementary material for: Insights into receptor structure and dynamics at the surface of living cells
Source: Nat Commun. 2023 Mar 22;14:1596. doi: 10.1038/s41467-023-37284-4 (PMC10033668; doi:10.1038/s41467-023-37284-4)
Supplement: Supplementary file 13 — Supplementary Software [file 41467_2023_37284_MOESM13_ESM.zip › SI_comp_bio/d/README]

Sample of taking up an average structure (MyAvg.pdb) derived from
long term MD simulation with obviously distorted molecular geometry
and determination of AMBER *.top and *.crd files for quick minimization
into a chemically meaningful average structure (see corresponding 
run.min.scrpt and min.in to be called next).

Software: AMBER 20 

xleap
     source leaprc.protein.ff14SB
     source leaprc.gaff
     loadamberprep bcnk.4.prep
     loadamberparams bcnk.frcmod
     x = loadpdb MyAvg.pdb
     saveamberparm x 3bpn_K87B.avrg.top 3bpn_K87B.avrg.crd
     savepdb x 3bpn_K87B.avrg.xleap.pdb
     quit
