# Supplementary material for: Insights into receptor structure and dynamics at the surface of living cells
Source: Nat Commun. 2023 Mar 22;14:1596. doi: 10.1038/s41467-023-37284-4 (PMC10033668; doi:10.1038/s41467-023-37284-4)
Supplement: Supplementary file 13 — Supplementary Software [file 41467_2023_37284_MOESM13_ESM.zip › SI_comp_bio/e/3bpn_K87B_nrmlvct.dat]

     1 -0.000353  0.516870  0.856064
     2  0.100903  0.564757  0.819065
     3  0.106462  0.393695  0.913055
     4  0.330092  0.804174  0.494311
     5  0.178083  0.851134  0.493819
     6  0.223814  0.878403  0.422273
     7  0.177995  0.919191  0.351291
     8  0.373631  0.784875  0.494340
     9  0.189037  0.866919  0.461211
    10 -0.194830  0.408692  0.891635
    11  0.356140  0.860586  0.364082
    12 -0.002398  0.518872  0.854848
    13  0.159372  0.595597  0.787315
    14  0.400184  0.751059  0.525132
    15  0.319741  0.838435  0.441352
    16  0.271991  0.715395  0.643608
    17  0.332247  0.837324  0.434166
    18  0.207504  0.720702  0.661462
    19  0.265195  0.926636  0.266491
    20  0.261102  0.760008  0.595158
    21  0.246210  0.888059  0.388243
    22  0.055975  0.572445  0.818030
    23  0.283823  0.863888  0.416104
    24  0.264861  0.726166  0.634454
    25  0.229479  0.718109  0.657008
    26  0.288729  0.788780  0.542644
    27  0.029082  0.923798  0.381775
    28  0.132342  0.765994  0.629078
    29  0.375687  0.641242  0.669080
    30  0.069103  0.739949  0.669104
    31  0.375067  0.833404  0.405910
    32  0.160846  0.691576  0.704167
    33 -0.250058  0.323064  0.912743
    34  0.239939  0.621629  0.745659
    35  0.370103  0.865397  0.337804
    36  0.169409  0.940368  0.294974
    37  0.273396  0.823569  0.496980
    38  0.365447  0.868678  0.334436
    39  0.002356  0.274475  0.961591
    40  0.356400  0.828737  0.431480
    41  0.156871  0.510884  0.845215
    42  0.264587  0.632972  0.727557
    43  0.353072  0.772782  0.527398
    44 -0.082459  0.752487  0.653424
    45  0.125372  0.719515  0.683067
    46  0.104098  0.786757  0.608421
    47  0.131714  0.799921  0.585472
    48  0.194522  0.841218  0.504493
    49  0.274848  0.769693  0.576221
    50  0.181262  0.779634  0.599429
    51  0.148195  0.754434  0.639427
    52  0.121035  0.766323  0.630951
    53  0.142506  0.577445  0.803897
    54  0.103971  0.655861  0.747688
    55  0.177799  0.832558  0.524628
    56  0.023917  0.793302  0.608358
    57  0.182135  0.880195  0.438274
    58  0.037943  0.826047  0.562323
    59  0.117406  0.778781  0.616211
    60 -0.004499  0.681989  0.731349
    61  0.106255  0.503026  0.857715
    62  0.095096  0.384808  0.918085
    63  0.282049  0.873970  0.395758
    64  0.098041  0.630430  0.770030
    65  0.122753  0.489528  0.863304
    66 -0.106702  0.265579  0.958166
    67  0.096032  0.369592  0.924218
    68  0.174479  0.677145  0.714865
    69  0.165021  0.461901  0.871444
    70  0.215694  0.752619  0.622126
    71  0.099969  0.496051  0.862519
    72  0.189235  0.511862  0.837966
    73  0.155212  0.841719  0.517125
    74  0.244142  0.886172  0.393820
    75  0.061724  0.478856  0.875721
    76  0.366404  0.640269  0.675133
    77  0.211762  0.886401  0.411644
    78  0.168445  0.428035  0.887926
    79  0.155469  0.902080  0.402594
    80  0.284788  0.799579  0.528744
    81  0.203595  0.730339  0.652038
    82  0.167885  0.865433  0.472060
    83  0.299698  0.687390  0.661571
    84  0.007749  0.643092  0.765750
    85  0.050064  0.640973  0.765929
    86  0.227261  0.801872  0.552588
    87  0.271598  0.589754  0.760542
    88  0.002232  0.755719  0.654893
    89  0.294556  0.674597  0.676872
    90  0.193896  0.864197  0.464292
    91  0.321638  0.647110  0.691230
    92 -0.040315  0.487627  0.872121
    93  0.262139  0.767299  0.585265
    94  0.205920  0.626982  0.751326
    95  0.349689  0.733001  0.583462
    96  0.202217  0.658043  0.725319
    97  0.222754  0.725635  0.651026
    98  0.130607  0.627747  0.767382
    99  0.255601  0.713108  0.652798
   100  0.173802  0.502912  0.846683
   101  0.158169  0.423976  0.891755
   102  0.123542  0.529856  0.839041
   103  0.018261  0.341951  0.939540
   104  0.020854  0.449824  0.892874
   105 -0.229786  0.278807  0.932451
   106  0.212694  0.562391  0.799048
   107  0.143629  0.452279  0.880236
   108  0.268957  0.775405  0.571322
   109  0.159181  0.781918  0.602715
   110  0.050958  0.508855  0.859342
   111 -0.228092  0.475484  0.849641
   112  0.167724  0.563344  0.809019
   113  0.299703  0.779821  0.549597
   114  0.227562  0.689095  0.688014
   115  0.140513  0.530806  0.835764
   116  0.049923  0.461737  0.885611
   117  0.136620  0.796861  0.588513
   118 -0.000379  0.427089  0.904209
   119  0.139828  0.541137  0.829228
   120  0.002948  0.756793  0.653647
   121  0.156136  0.780584  0.605236
   122  0.188343  0.683726  0.705014
   123 -0.074165  0.310774  0.947586
   124  0.113108  0.287341  0.951126
   125  0.129323  0.641714  0.755962
   126  0.293932  0.537458  0.790407
   127  0.305936  0.846284  0.436127
   128  0.228246  0.417318  0.879630
   129  0.263336  0.699507  0.664337
   130  0.161554  0.254344  0.953525
   131 -0.062175  0.325930  0.943347
   132 -0.104266  0.226370  0.968445
   133 -0.025640  0.426124  0.904301
   134  0.130938  0.447893  0.884447
   135  0.037801  0.660921  0.749503
   136 -0.036344  0.642829  0.765147
   137  0.092382  0.754759  0.649464
   138  0.317038  0.493583  0.809854
   139  0.014018  0.468968  0.883104
   140 -0.005885  0.508451  0.861071
   141  0.330324  0.609029  0.721090
   142  0.280943  0.648861  0.707142
   143  0.413554  0.752673  0.512305
   144  0.081739  0.561325  0.823549
   145  0.218733  0.637314  0.738909
   146 -0.055336  0.661022  0.748323
   147  0.087763  0.824137  0.559550
   148  0.126499  0.810731  0.571589
   149  0.090229  0.745843  0.659983
   150 -0.025353  0.487174  0.872937
   151 -0.110309  0.454531  0.883874
   152  0.345808  0.825955  0.445213
   153  0.064398  0.873470  0.482600
   154  0.179222  0.724074  0.666030
   155 -0.081420  0.532893  0.842256
   156  0.145952  0.780173  0.608300
   157  0.188316  0.405389  0.894537
   158 -0.020301  0.365174  0.930718
   159  0.135102  0.459718  0.877728
   160  0.124876  0.885483  0.447577
   161 -0.046210  0.244235  0.968614
   162 -0.260499  0.160851  0.951981
   163  0.411245  0.626705  0.661906
   164  0.193943  0.751679  0.630369
   165  0.248638  0.792423  0.556996
   166  0.371192  0.825503  0.425161
   167  0.161640  0.816545  0.554190
   168  0.168635  0.567003  0.806269
   169  0.235082  0.721057  0.651777
   170  0.021600  0.445554  0.894994
   171  0.107358  0.343095  0.933145
   172  0.012025  0.392346  0.919739
   173  0.084962  0.801392  0.592075
   174  0.306107  0.631669  0.712245
   175  0.060765  0.959491  0.275110
   176  0.291274  0.874610  0.387578
   177  0.297813  0.902860  0.310084
   178  0.333457  0.850326  0.407127
   179  0.214180  0.617863  0.756553
   180  0.026210  0.401991  0.915269
   181  0.044763  0.591343  0.805177
   182  0.308266  0.777715  0.547842
   183  0.274895  0.892792  0.356869
   184  0.285173  0.638978  0.714411
   185  0.415271  0.794689  0.442740
   186  0.055543  0.668348  0.741773
   187  0.139255  0.774281  0.617331
   188  0.183478  0.697868  0.692327
   189  0.229706  0.512760  0.827232
   190  0.191314  0.679422  0.708367
   191  0.103782  0.647340  0.755103
   192  0.226787  0.614330  0.755756
   193  0.233517  0.647480  0.725424
   194  0.073463  0.709704  0.700659
   195  0.334209  0.713577  0.615721
   196  0.374734  0.775872  0.507541
   197  0.103505  0.626722  0.772338
   198  0.268650  0.675268  0.686906
   199  0.313923  0.649110  0.692899
   200  0.267624  0.779131  0.566862
   201  0.302760  0.871550  0.385664
   202  0.368799  0.865734  0.338367
   203  0.259495  0.834624  0.485866
   204  0.220681  0.840974  0.494027
   205  0.323961  0.756604  0.567979
   206  0.110599  0.703280  0.702257
   207  0.142829  0.844081  0.516844
   208  0.081631  0.795778  0.600061
   209  0.065247  0.841178  0.536807
   210  0.147285  0.771512  0.618932
   211 -0.097074  0.825047  0.556663
   212  0.096046  0.673142  0.733249
   213  0.056536  0.677972  0.732911
   214  0.653053  0.676714  0.339970
   215  0.573746  0.556534  0.600904
   216  0.784176  0.614894  0.083511
   217  0.487560  0.672741  0.556511
   218  0.529252  0.677994  0.510114
   219  0.553199  0.682757  0.477298
   220 -0.683533  0.209570  0.699188
   221 -0.959705  0.002393  0.281000
   222 -0.941843 -0.334406  0.033236
   223 -0.780998  0.088604  0.618217
   224 -0.714061  0.032413  0.699333
   225 -0.858450  0.115680  0.499682
   226 -0.643171  0.263657  0.718899
   227  0.136088  0.480266  0.866501
   228 -0.355651  0.231216  0.905567
   229 -0.113647  0.362553  0.925008
   230  0.170006  0.418350  0.892234
   231 -0.086139  0.534893  0.840517
   232 -0.208072  0.287220  0.934992
   233  0.050978  0.663796  0.746174
   234  0.697531  0.637341  0.327487
   235  0.678349  0.663025  0.316608
   236  0.352879  0.619535  0.701179
   237 -0.404213  0.324211  0.855277
   238 -0.811087  0.011297  0.584816
   239 -0.838374 -0.044763  0.543254
   240 -0.635335  0.191620  0.748085
   241 -0.640410  0.144220  0.754371
   242 -0.089616  0.551916  0.829070
   243 -0.247276  0.562103  0.789237
   244 -0.852830  0.083803  0.515421
   245 -0.384405  0.356907  0.851381
   246 -0.165177  0.459807  0.872522
   247 -0.225194  0.517714  0.825385
   248  0.051736  0.624972  0.778931
   249 -0.163016  0.931231  0.325935
   250  0.198605  0.979763 -0.024900
   251  0.093802  0.982191  0.162794
   252 -0.034265  0.612964  0.789368
   253 -0.022531  0.832929  0.552921
   254 -0.041991  0.682194  0.729965
   255 -0.243102  0.805332  0.540686
   256 -0.181393  0.637645  0.748669
   257 -0.292814  0.613479  0.733419
   258 -0.194775  0.739781  0.644040
   259 -0.143698  0.817680  0.557450
   260 -0.391709  0.502004  0.771075
   261 -0.456562  0.558224  0.692775
   262 -0.684355  0.412991  0.600913
   263 -0.770287  0.358921  0.527100
   264 -0.288312  0.646489  0.706349
   265 -0.915948 -0.392992  0.081218
   266 -0.663393 -0.741493 -0.100486
   267 -0.698133 -0.715219 -0.032742
   268 -0.463444 -0.829554 -0.311545
   269 -0.795981 -0.574483  0.190744
   270 -0.479139 -0.783590 -0.395490
   271 -0.342617 -0.934931 -0.092297
   272 -0.688250 -0.724012  0.046029
   273 -0.645515 -0.563925  0.515072
   274 -0.055955 -0.702559 -0.709422
   275 -0.254888 -0.894955 -0.366179
   276 -0.791973 -0.603920  0.089772
   277 -0.371942 -0.652020 -0.660703
   278  0.000903 -0.447252 -0.894407
   279  0.044057 -0.440567 -0.896638
   280  0.084275 -0.526293 -0.846117
   281 -0.346633 -0.883860 -0.314064
   282 -0.352467 -0.572045 -0.740629
   283 -0.835529 -0.543392  0.081342
   284 -0.588857 -0.800013 -0.115010
   285 -0.686475 -0.727106 -0.008293
   286 -0.674109 -0.729575 -0.115317
   287 -0.562092 -0.824844  0.060710
   288 -0.695763 -0.698818  0.166031
   289 -0.798781 -0.574948  0.177155
   290 -0.617430 -0.711829  0.334782
   291 -0.380744 -0.827616 -0.412415
   292  0.351333 -0.282286 -0.892681
   293 -0.117496 -0.445228 -0.887675
   294  0.230123 -0.428096 -0.873944
   295  0.432219 -0.138970 -0.890996
   296  0.013878 -0.107008 -0.994161
   297 -0.534250 -0.844961 -0.024860
   298 -0.849994 -0.525389 -0.038426
   299 -0.367728 -0.810444 -0.456023
   300 -0.657549 -0.694444  0.292194
   301 -0.840220 -0.496685 -0.217567
   302 -0.422970 -0.823624 -0.377810
   303  0.229821 -0.866542 -0.443043
   304  0.036291 -0.449116 -0.892736
   305 -0.673433 -0.680440 -0.288946
   306  0.221778 -0.874572 -0.431206
   307 -0.288512 -0.784859 -0.548413
   308 -0.866419 -0.487307  0.108859
   309 -0.998060 -0.026813  0.056182
   310 -0.800001  0.524028  0.292222
   311 -0.846307  0.331966  0.416609
   312 -0.836222  0.323732  0.442639
   313 -0.793170 -0.024385  0.608512
   314 -0.809965  0.494015  0.316080
   315 -0.849281 -0.160936  0.502813
   316 -0.914059  0.349556  0.205686
   317 -0.791511  0.374938  0.482630
   318 -0.419534 -0.789013 -0.448830
   319 -0.791194 -0.604111  0.095195
   320 -0.499194 -0.865980 -0.029747
   321 -0.785474 -0.618859 -0.006610
   322 -0.563963 -0.815828  0.127949
   323 -0.495791 -0.846515  0.193916
   324 -0.554192 -0.831867  0.029487
   325 -0.587516 -0.781931  0.208350
   326 -0.713729 -0.671521  0.199126
   327 -0.628635 -0.734744  0.254893
   328 -0.404796 -0.914217  0.018638
   329 -0.795823 -0.559558  0.231432
   330 -0.697823 -0.712164 -0.076585
   331 -0.666223 -0.647553 -0.369895
   332 -0.836632 -0.445894  0.318161
   333 -0.694455 -0.717399 -0.055422
   334 -0.715751 -0.694413 -0.074098
   335 -0.844919 -0.534191 -0.027425
   336 -0.893029 -0.017169  0.449671
   337 -0.696283 -0.615849  0.368673
   338 -0.690673 -0.716086  0.100957
   339 -0.478094 -0.821182  0.311587
   340 -0.672572 -0.667060  0.320433
   341 -0.684497 -0.701544  0.198243
   342 -0.881155  0.007314  0.472770
   343 -0.889056 -0.066470  0.452947
   344 -0.847142  0.271721  0.456638
   345 -0.889685 -0.021886  0.456049
   346 -0.879813 -0.290496  0.376221
   347 -0.947840  0.075933  0.309571
   348 -0.680666 -0.438107  0.587159
   349 -0.801886  0.558584  0.212044
   350 -0.835973  0.189504  0.515011
   351 -0.819835  0.290649  0.493350
   352 -0.706035  0.542469  0.455237
   353 -0.711674  0.351537  0.608229
   354 -0.758837  0.404236  0.510646
   355  0.735152  0.590251 -0.333401
   356  0.548099  0.518934 -0.655969
   357  0.548013 -0.418702 -0.724134
   358 -0.387594 -0.885335 -0.256815
   359 -0.677791 -0.682790  0.272758
   360 -0.651897 -0.738995  0.170047
   361 -0.840061 -0.223205  0.494447
   362 -0.591466 -0.805365 -0.039448
   363 -0.521475 -0.847726 -0.097079
   364 -0.592157 -0.765040 -0.253110
   365 -0.116727 -0.954321 -0.275039
   366 -0.040146 -0.150201 -0.987840
   367  0.305017 -0.120390 -0.944707
   368  0.156015 -0.184527 -0.970366
   369  0.212091 -0.171446 -0.962093
   370  0.312855 -0.035690 -0.949130
   371  0.130716 -0.410496 -0.902445
   372 -0.365440 -0.798043 -0.479145
   373  0.102133 -0.396478 -0.912345
   374  0.555501 -0.178475 -0.812136
   375 -0.142719 -0.410938 -0.900423
   376 -0.204620 -0.713814 -0.669776
   377  0.202851 -0.393340 -0.896736
   378 -0.179384 -0.667995 -0.722221
   379 -0.077966 -0.462662 -0.883100
   380 -0.101850 -0.846044 -0.523294
   381 -0.105256 -0.430814 -0.896281
   382  0.205980 -0.410597 -0.888247
   383  0.098184  0.053756 -0.993715
   384  0.293949 -0.259034 -0.920052
   385  0.292198 -0.372333 -0.880902
   386  0.710376 -0.359787 -0.604913
   387  0.448230 -0.250285 -0.858165
   388  0.514662 -0.174455 -0.839457
   389  0.473125 -0.347274 -0.809662
   390  0.534288 -0.550721 -0.641282
   391  0.427142 -0.677668 -0.598595
   392  0.316472 -0.078570 -0.945342
   393  0.661214  0.233587 -0.712905
   394  0.273056 -0.348106 -0.896807
   395  0.483767 -0.168492 -0.858825
   396  0.213603 -0.031133 -0.976424
   397  0.301023 -0.090791 -0.949285
   398  0.129220 -0.140556 -0.981604
   399  0.310611 -0.280110 -0.908328
   400  0.089743 -0.169357 -0.981460
   401  0.056985 -0.293787 -0.954171
   402  0.346191 -0.011368 -0.938095
   403  0.285167 -0.017983 -0.958309
   404  0.112193 -0.036444 -0.993018
   405  0.470863 -0.514142 -0.716900
   406  0.489572 -0.355850 -0.796046
   407  0.081716 -0.110199 -0.990545
   408  0.220414  0.002223 -0.975404
   409  0.091692 -0.570677 -0.816039
   410  0.701296  0.172220 -0.691754
   411  0.022310 -0.556608 -0.830476
   412  0.549190 -0.325405 -0.769742
   413  0.250749 -0.194782 -0.948253
   414  0.217811 -0.556204 -0.801995
   415  0.382665 -0.019160 -0.923689
   416  0.167467 -0.433628 -0.885394
   417 -0.373300 -0.921271  0.109120
   418 -0.449680 -0.874834 -0.180150
   419 -0.064309 -0.717992 -0.693075
   420 -0.607350 -0.794434  0.000851
   421 -0.336606 -0.939671  0.060954
   422 -0.447463 -0.890015  0.087462
   423 -0.748407 -0.651254  0.125520
   424 -0.499529 -0.837070 -0.223125
   425 -0.942393 -0.012398  0.334279
   426 -0.796645 -0.599981  0.073342
   427 -0.582221 -0.768211 -0.266215
   428 -0.766334 -0.634063 -0.103423
   429  0.495594 -0.567608 -0.657425
   430  0.225303 -0.364695 -0.903458
   431  0.115642 -0.312149 -0.942969
   432 -0.201869 -0.777883 -0.595103
   433 -0.043599 -0.470010 -0.881584
   434 -0.662545 -0.729126 -0.171490
   435 -0.450390 -0.868133 -0.208553
   436 -0.862859 -0.218772  0.455645
   437 -0.805990 -0.131533  0.577131
   438 -0.879205 -0.291593  0.376792
   439 -0.625572 -0.772989 -0.105581
   440 -0.668512 -0.738169 -0.090542
   441 -0.703901 -0.673811  0.224727
   442 -0.939873 -0.112487  0.322469
   443 -0.692282 -0.649479  0.314519
   444  0.164503 -0.555645 -0.814983
   445 -0.249681 -0.802193 -0.542353
   446  0.227451 -0.476527 -0.849228
   447 -0.063448 -0.091494 -0.993782
   448  0.128219 -0.515389 -0.847310
   449 -0.451338 -0.793240 -0.408735
   450 -0.646103 -0.615354  0.451542
   451 -0.764676 -0.445013  0.466083
   452 -0.694514 -0.657971  0.291075
   453 -0.387916 -0.909791 -0.147654
   454 -0.440731 -0.798322 -0.410411
   455 -0.623856 -0.761266 -0.176853
   456 -0.735166 -0.626358  0.259242
   457 -0.787472 -0.594811  0.161517
   458 -0.763053 -0.405218  0.503536
   459 -0.815337 -0.495903  0.298841
   460 -0.716197 -0.551481  0.427704
   461 -0.682244 -0.677778  0.274153
   462 -0.722847 -0.596469  0.348879
   463 -0.702219 -0.664962  0.254389
   464 -0.578138 -0.778421  0.244578
   465 -0.632569 -0.726451  0.268563
   466 -0.657119 -0.712171  0.246996
   467 -0.777949 -0.335524  0.531242
   468 -0.576516 -0.814736 -0.061927
   469 -0.301794 -0.927213 -0.221803
   470 -0.447526 -0.864623 -0.228360
   471 -0.782286 -0.452094  0.428532
   472 -0.769616 -0.440405  0.462314
   473  0.152782 -0.645578 -0.748256
   474 -0.387107 -0.781749 -0.488893
   475  0.223021 -0.675916 -0.702423
   476  0.523953  0.045223 -0.850546
   477  0.512743 -0.127906 -0.848961
   478  0.463842 -0.268605 -0.844217
   479  0.380605 -0.472817 -0.794722
   480  0.342224 -0.731881 -0.589265
   481 -0.321476 -0.904925 -0.278862
   482 -0.803022 -0.561056  0.200927
   483 -0.738436 -0.662608  0.125148
   484 -0.625248 -0.741702  0.242782
   485 -0.334482 -0.822947 -0.459216
   486 -0.755075 -0.592058  0.281654
   487 -0.811674 -0.477785  0.336016
   488 -0.517413 -0.855537  0.018460
   489 -0.726649 -0.484029  0.487543
   490 -0.638951 -0.634946  0.434264
   491 -0.795709 -0.540282  0.273756
   492 -0.736486 -0.632292  0.240407
   493 -0.803667 -0.475297  0.358067
   494 -0.757531 -0.620893  0.201588
   495 -0.335583 -0.941790 -0.020404
   496 -0.607934 -0.774823  0.173395
   497 -0.603823 -0.765468  0.222387
   498 -0.800648 -0.562466  0.206385
   499 -0.707467 -0.705968  0.033170
   500 -0.509199 -0.827324 -0.237176
   501 -0.841560 -0.424208  0.334401
   502 -0.648711 -0.758030  0.067562
   503 -0.591445 -0.803472 -0.068009
   504 -0.511382 -0.855763  0.078472
   505 -0.283856 -0.930963 -0.229639
   506 -0.490026 -0.870957  0.036161
   507 -0.304274 -0.860478 -0.408650
   508 -0.710967 -0.583395  0.392654
   509 -0.445748 -0.888762  0.106825
   510 -0.505473 -0.816036  0.280325
   511 -0.807124 -0.392442  0.441066
   512 -0.410987 -0.911623 -0.005719
   513 -0.681600 -0.678215  0.274674
   514 -0.779208 -0.591289  0.207875
   515 -0.577032 -0.744206  0.336438
   516 -0.661415 -0.663067  0.350531
   517 -0.552232 -0.812006 -0.188906
   518 -0.906136 -0.350698  0.236494
   519 -0.501637 -0.860377 -0.090069
   520 -0.706922 -0.606369  0.364112
   521 -0.730413 -0.661232  0.171081
   522 -0.679704 -0.674949  0.287135
   523 -0.643035 -0.759253  0.100203
   524 -0.790623 -0.578563  0.200448
   525  0.298025 -0.893374 -0.336250
   526 -0.262085 -0.884625 -0.385680
   527 -0.792998 -0.425256  0.436248
   528 -0.766800 -0.571416  0.292406
   529 -0.723813 -0.575881  0.380073
   530 -0.829337 -0.504265  0.240660
   531 -0.757272 -0.528454  0.383765
   532 -0.653671 -0.708767 -0.265260
   533 -0.720979 -0.684511  0.107862
   534 -0.664237 -0.727577  0.171528
   535 -0.444936 -0.893403 -0.062149
   536 -0.648795 -0.759962  0.039021
   537 -0.456545 -0.888200  0.051641
   538 -0.762301 -0.125270  0.634985
   539 -0.771865 -0.460773  0.438079
   540 -0.792125 -0.042092  0.608906
   541 -0.596636 -0.763731  0.246457
   542 -0.790763 -0.408246  0.456102
   543 -0.491215 -0.852702  0.177783
   544 -0.317463 -0.934149 -0.163042
   545 -0.371668 -0.907008 -0.197988
   546 -0.867575  0.139223  0.477421
   547 -0.594875 -0.801946  0.054831
   548 -0.667644 -0.742218  0.058002
   549 -0.564438 -0.824948  0.029511
   550 -0.396412 -0.917267  0.038454
   551 -0.665012 -0.746803  0.006652
   552 -0.596262 -0.788193  0.152391
   553 -0.552008 -0.820846  0.146622
   554 -0.819656 -0.570395  0.053044
   555 -0.609929 -0.783393  0.119510
   556 -0.677703 -0.733329  0.054290
   557 -0.596250 -0.802674 -0.014165
   558 -0.310871 -0.713140 -0.628324
   559  0.434558 -0.357548 -0.826631
   560  0.726014 -0.013618 -0.687545
   561  0.164961 -0.265482 -0.949899
   562 -0.037424 -0.268680 -0.962502
   563 -0.307900 -0.866225 -0.393511
   564 -0.704551 -0.692554  0.154846
   565 -0.610379 -0.786290  0.095847
   566 -0.464390 -0.869998 -0.165665
   567 -0.735133 -0.677921 -0.001561
   568 -0.797085 -0.579561  0.169600
   569 -0.474082 -0.880230 -0.021017
   570 -0.442777 -0.894569  0.060781
   571 -0.683540 -0.646027  0.339738
   572 -0.810018 -0.574354  0.118277
   573 -0.467814 -0.840716  0.272664
   574 -0.483421 -0.820802  0.304284
   575 -0.569150 -0.749031  0.339147
   576 -0.385682 -0.921726 -0.040883
   577 -0.634786 -0.763185  0.120816
   578 -0.570245 -0.813203  0.116280
   579 -0.637577 -0.757802  0.138679
   580 -0.592594 -0.785476 -0.178493
   581 -0.511632 -0.855262  0.082213
   582 -0.661600 -0.731574  0.164578
   583 -0.723312 -0.255175  0.641643
   584 -0.897399  0.115803  0.425752
   585 -0.777308 -0.529415  0.339871
   586 -0.352670 -0.926702 -0.129797
   587 -0.813156 -0.571488  0.110359
   588 -0.927931  0.134000  0.347833
   589 -0.729152 -0.671198  0.133530
   590 -0.659900 -0.744201  0.103424
   591 -0.857554 -0.123847  0.499263
   592 -0.750743 -0.168150  0.638835
   593 -0.921496  0.156048  0.355660
   594 -0.831533 -0.424524  0.358234
   595 -0.885434  0.131619  0.445739
   596 -0.900681 -0.076485  0.427696
   597 -0.933775  0.268865  0.236168
   598 -0.894764 -0.034546  0.445200
   599 -0.838231  0.457941  0.296073
   600 -0.866861  0.150460  0.475303
   601 -0.841198  0.078344  0.535022
   602 -0.781682 -0.505994  0.364614
   603 -0.950829  0.029393  0.308319
   604 -0.853142 -0.164234  0.495151
   605 -0.818425 -0.064786  0.570950
   606 -0.902479  0.198384  0.382330
   607 -0.655674 -0.734868  0.173381
   608 -0.307990 -0.946919  0.092127
   609  0.091558 -0.862309 -0.498036
   610 -0.417188 -0.902201 -0.109490
   611 -0.776119 -0.625330  0.081256
   612 -0.594243 -0.786717  0.167189
   613 -0.884883 -0.260817  0.385948
   614 -0.429594 -0.891350 -0.144721
   615 -0.507754 -0.856436 -0.093296
   616 -0.580407 -0.812956  0.047237
   617 -0.580466 -0.802175 -0.139907
   618 -0.611030 -0.791565  0.008193
   619 -0.678356 -0.693526  0.242602
   620 -0.870632 -0.469476  0.146944
   621 -0.545486 -0.837794  0.023390
   622 -0.843164 -0.434261  0.317003
   623 -0.817167 -0.563682  0.120419
   624 -0.429519 -0.879763 -0.203791
   625 -0.638626 -0.767540  0.055125
   626 -0.529390 -0.848102  0.021649
   627 -0.676144 -0.733870 -0.065292
   628 -0.715605 -0.669070  0.200635
   629 -0.803782 -0.391767  0.447719
   630 -0.677788 -0.732254 -0.066382
   631 -0.784754 -0.590605  0.188006
   632 -0.594991 -0.794091 -0.124121
   633 -0.760751 -0.648897  0.013781
   634 -0.471164 -0.862028 -0.186848
   635 -0.577814 -0.795368  0.183089
   636 -0.664946 -0.702169  0.254568
   637 -0.852400 -0.134015  0.505425
   638 -0.942973 -0.076456  0.323971
   639 -0.546769 -0.832001  0.093897
   640 -0.612342 -0.785807  0.086857
   641 -0.944985 -0.035035  0.325233
   642 -0.803936 -0.589104 -0.081500
   643 -0.624052 -0.780939  0.026337
   644 -0.517603 -0.854811  0.037226
   645 -0.044858 -0.922929 -0.382348
   646 -0.592863 -0.803859  0.048210
   647 -0.755749 -0.633188  0.167084
   648 -0.708324 -0.704037 -0.051072
   649 -0.473331 -0.877832 -0.073270
   650 -0.804573 -0.428767  0.410879
   651 -0.736511 -0.676108  0.020749
   652 -0.677416 -0.718314  0.158534
   653 -0.586039 -0.809566  0.034081
   654 -0.684331 -0.728014  0.041068
   655 -0.828159 -0.510568  0.231243
   656 -0.726877 -0.554557  0.405112
   657 -0.655708 -0.705511  0.268888
   658 -0.849680 -0.343059  0.400443
   659 -0.678187 -0.680730  0.276893
   660 -0.677451 -0.732158  0.070736
   661 -0.598719 -0.787338  0.147083
   662 -0.406817 -0.911596 -0.059097
   663 -0.471510 -0.881848 -0.004724
   664 -0.689805 -0.716772  0.102014
   665 -0.421788 -0.899075 -0.117302
   666 -0.332778 -0.940130 -0.073577
   667 -0.693607 -0.717587 -0.063069
   668 -0.481358 -0.874232  0.063342
   669 -0.450477 -0.884050  0.124603
   670 -0.519159 -0.841085  0.151820
   671 -0.449712 -0.807547 -0.381611
   672  0.351342 -0.184719 -0.917844
   673  0.496256 -0.589573 -0.637286
   674  0.512538 -0.661017 -0.548052
   675  0.263814 -0.505305 -0.821626
   676  0.462989 -0.661074 -0.590443
   677  0.220080 -0.800568 -0.557366
   678 -0.274813 -0.903379 -0.329218
   679 -0.874938 -0.445653  0.189410
   680  0.238810 -0.742808 -0.625465
   681  0.514357  0.415415 -0.750244
   682  0.589013 -0.231769 -0.774175
   683  0.728199 -0.358247 -0.584282
   684 -0.040521 -0.858118 -0.511851
   685  0.191463 -0.873529 -0.447536
   686  0.303842 -0.760472 -0.573901
   687  0.148857 -0.575594 -0.804073
   688  0.067752 -0.168837 -0.983313
   689  0.252525 -0.521714 -0.814890
   690  0.402978 -0.391800 -0.827104
   691  0.556983 -0.546572 -0.625323
   692  0.173381 -0.173804 -0.969397
   693  0.327251 -0.596797 -0.732625
   694 -0.469596 -0.857662 -0.209510
   695 -0.590583 -0.804936  0.057362
   696 -0.569824 -0.821684 -0.011614
   697 -0.684646 -0.709824  0.165558
   698 -0.443119 -0.831479 -0.335095
   699 -0.190338 -0.929864 -0.314839
   700 -0.802620 -0.177513  0.569464
   701 -0.711674 -0.566824  0.415007
   702 -0.840551 -0.074260  0.536619
   703 -0.721150 -0.685613  0.099386
   704 -0.781733 -0.549082  0.295638
   705 -0.782741 -0.400275  0.476546
   706 -0.615277 -0.787963 -0.023440
   707  0.066201 -0.702769 -0.708331
   708  0.711454  0.244198 -0.658939
   709  0.298320  0.023687 -0.954172
   710  0.155830 -0.207678 -0.965705
   711  0.283183 -0.652023 -0.703330
   712  0.036881 -0.794037 -0.606749
   713  0.207650 -0.061816 -0.976248
   714  0.082396 -0.711155 -0.698190
   715 -0.019165 -0.203532 -0.978881
   716  0.170188 -0.263101 -0.949639
   717 -0.821167 -0.476254  0.314431
   718 -0.673304 -0.644432  0.362449
   719 -0.784713 -0.502856  0.362436
   720 -0.460756 -0.886188 -0.048731
   721 -0.599590 -0.756748  0.260430
   722 -0.641231 -0.757829  0.120490
   723 -0.711738 -0.692620  0.117077
   724 -0.110403 -0.366682 -0.923772
   725 -0.400286 -0.900362 -0.170642
   726 -0.425080 -0.861678 -0.277159
   727 -0.704009 -0.706415 -0.073135
   728 -0.674325 -0.719334  0.166868
   729 -0.680687 -0.699420  0.217893
   730 -0.753582 -0.598194  0.272539
   731 -0.629730 -0.765305  0.133224
   732 -0.480070 -0.874709  0.066455
   733 -0.411349 -0.846276 -0.338540
   734  0.025554 -0.365325 -0.930529
   735  0.097384 -0.732414 -0.673859
   736 -0.104111 -0.810660 -0.576188
   737 -0.096811 -0.749279 -0.655140
   738 -0.664479 -0.746983  0.021995
   739 -0.325265 -0.811896 -0.484797
   740 -0.462001 -0.886647 -0.020294
   741 -0.446539 -0.878062 -0.172076
   742 -0.739283 -0.448309  0.502474
   743 -0.785453 -0.441126  0.434133
   744 -0.794971 -0.326706  0.511159
   745 -0.833912  0.474578  0.281721
   746 -0.797321 -0.427662  0.425892
   747 -0.503126 -0.863241  0.040982
   748 -0.780363 -0.464385  0.418784
   749 -0.585037 -0.806366 -0.086636
   750 -0.740433 -0.606757  0.289146
   751 -0.905572  0.248098  0.344073
   752 -0.957488 -0.010258  0.288292
   753 -0.936445 -0.216779  0.275820
   754 -0.855531 -0.382778  0.348636
   755 -0.517817 -0.806216 -0.286149
   756 -0.587577 -0.794376  0.154016
   757 -0.748288 -0.645132  0.154501
   758 -0.560272 -0.801903 -0.207478
   759 -0.323066 -0.922510 -0.211194
   760 -0.766577 -0.640892  0.040225
   761 -0.721707 -0.669405 -0.176172
   762 -0.678894 -0.734009  0.018264
   763 -0.647775 -0.759434 -0.060398
   764 -0.624231 -0.777407 -0.077290
   765 -0.710513 -0.695536  0.106777
   766 -0.450864 -0.846691 -0.282554
   767 -0.760428 -0.646129  0.065323
   768 -0.670374 -0.651521  0.355133
   769 -0.790183 -0.607278  0.082612
   770 -0.596488 -0.798173 -0.084393
   771 -0.170688 -0.905832 -0.387728
   772 -0.613321 -0.774491 -0.154924
   773 -0.829466 -0.539654  0.144085
   774 -0.614964 -0.788119  0.026231
   775 -0.243491 -0.866716 -0.435335
   776 -0.527784 -0.832560 -0.168193
   777 -0.474828 -0.880078  0.001202
   778 -0.560658 -0.827792  0.020565
   779 -0.405406 -0.890180 -0.207906
   780 -0.564389 -0.816459 -0.121902
   781 -0.593078 -0.740775 -0.315453
   782 -0.405910 -0.791029 -0.457723
   783 -0.628050 -0.774039 -0.080103
   784 -0.606959 -0.772216 -0.187839
   785 -0.552099 -0.819259  0.154923
   786 -0.400403 -0.891414 -0.212271
   787 -0.031339 -0.971030 -0.236895
   788 -0.606046 -0.721977 -0.333853
   789 -0.392339 -0.919318  0.030389
   790 -0.759383 -0.569538  0.314585
   791 -0.662192 -0.742648  0.099878
   792 -0.759302 -0.641002 -0.112143
   793 -0.797234 -0.538766  0.272304
   794 -0.818206 -0.573688  0.037696
   795 -0.586346 -0.810029  0.007165
   796 -0.757981 -0.200638  0.620653
   797 -0.815622 -0.161208  0.555673
   798 -0.097267  0.894480  0.436400
   799 -0.782044  0.144123  0.606330
   800 -0.225566  0.157883  0.961349
   801 -0.788674  0.220053  0.574081
   802 -0.393042  0.611240  0.686952
   803 -0.651249  0.193586  0.733757
   804 -0.325983  0.490435  0.808213
   805  0.172637  0.746619  0.642462
   806  0.256980  0.406264  0.876876
   807 -0.602373  0.235101  0.762807
   808 -0.179228  0.359067  0.915941
   809 -0.686367  0.327127  0.649529
   810 -0.705068  0.240108  0.667253
   811 -0.357660  0.423664  0.832219
   812 -0.667805  0.067750  0.741247
   813 -0.878591 -0.003591  0.477561
   814 -0.486398  0.334675  0.807099
   815 -0.786776  0.140186  0.601108
   816 -0.915312 -0.044272  0.400306
   817 -0.779336  0.210841  0.590069
   818 -0.787500  0.431429  0.440129
   819 -0.656733  0.063364  0.751457
   820 -0.595221  0.133604  0.792378
   821 -0.786754  0.025272  0.616749
   822 -0.907331  0.272544  0.320109
   823 -0.507211  0.275083  0.816741
   824 -0.784914  0.255489  0.564478
   825 -0.219705  0.569095  0.792377
   826 -0.689542  0.295070  0.661412
   827 -0.837425  0.035079  0.545426
   828 -0.744739  0.352460  0.566689
   829 -0.260674  0.559963  0.786442
   830 -0.721653 -0.692107  0.014342
   831 -0.675992 -0.730715 -0.095343
   832 -0.819861 -0.554131  0.144108
   833 -0.438922 -0.807257 -0.394568
   834 -0.879880 -0.429230  0.203897
   835 -0.681828 -0.729064  0.059795
   836 -0.747834 -0.663047  0.033373
   837 -0.739435 -0.610197  0.284421
   838 -0.702707 -0.711479 -0.000762
   839 -0.520169 -0.807825 -0.277206
   840 -0.840320  0.172690  0.513848
   841 -0.806252  0.170951  0.566333
   842 -0.594419  0.371819  0.713033
   843 -0.613842  0.193018  0.765469
   844 -0.263710  0.008559  0.964564
   845 -0.964877 -0.074686  0.251860
   846 -0.856864 -0.217906  0.467227
   847 -0.222890 -0.831278 -0.509212
   848 -0.177437 -0.818688 -0.546138
   849  0.265939 -0.418601 -0.868360
   850 -0.038392 -0.764743 -0.643190
   851 -0.067276 -0.438885 -0.896021
   852  0.255481 -0.390100 -0.884619
   853  0.345039 -0.050549 -0.937226
   854  0.279078 -0.161897 -0.946522
   855 -0.164942 -0.646859 -0.744558
   856 -0.109881 -0.835230 -0.538810
   857  0.383677 -0.604503 -0.698118
   858 -0.297282 -0.635829 -0.712281
   859  0.224339 -0.311937 -0.923237
   860  0.288460 -0.415167 -0.862802
   861 -0.256317 -0.746801 -0.613669
   862 -0.206562 -0.732080 -0.649147
   863 -0.329177 -0.854588 -0.401648
   864  0.055942 -0.590611 -0.805015
   865  0.179983 -0.667830 -0.722225
   866 -0.565658 -0.794755 -0.219990
   867 -0.718511 -0.695469  0.007975
   868 -0.481952 -0.849490 -0.214682
   869 -0.661676 -0.747128 -0.063121
   870 -0.310655 -0.873458 -0.374920
   871 -0.500228 -0.857749  0.118488
   872 -0.670151 -0.737665 -0.082148
   873 -0.670248 -0.734262  0.107833
   874 -0.754275 -0.653909  0.058930
   875 -0.701934 -0.696195  0.150336
   876 -0.749119 -0.627802  0.211387
   877 -0.719182 -0.627982 -0.297348
   878 -0.542352 -0.741985 -0.394097
   879 -0.861085 -0.498089  0.102174
   880 -0.700063 -0.714022  0.009229
   881 -0.843341 -0.415138  0.341227
   882 -0.491906 -0.846108 -0.205254
   883 -0.811674 -0.580746  0.062603
   884 -0.728826 -0.653191  0.205315
   885 -0.676342 -0.729310  0.103291
   886 -0.864665 -0.415737  0.281989
   887 -0.785379 -0.361699  0.502348
   888 -0.841947 -0.416539  0.342957
   889 -0.658046 -0.731635  0.178004
   890 -0.896916 -0.441509  0.024730
   891 -0.962111 -0.249936  0.108973
   892 -0.798135 -0.602169 -0.019299
   893 -0.819012 -0.570416  0.062002
   894 -0.883606 -0.386724  0.263981
   895 -0.604377 -0.776103  0.179979
   896 -0.693068 -0.719839  0.038569
   897 -0.634756 -0.762265 -0.126633
   898 -0.690651 -0.670268  0.271554
   899 -0.650825 -0.757964  0.043780
   900 -0.608883 -0.792964 -0.021662
   901 -0.449036 -0.856764 -0.253619
   902 -0.299853 -0.848769 -0.435522
   903  0.196488 -0.490556 -0.848969
   904  0.202802 -0.183822 -0.961811
   905 -0.069242 -0.395148 -0.916004
   906  0.186458 -0.552185 -0.812604
   907 -0.089285 -0.528051 -0.844506
   908 -0.429555 -0.793446 -0.431191
   909 -0.757786 -0.585832  0.287335
   910 -0.727857 -0.685543  0.015992
   911 -0.761322 -0.618332  0.195076
   912 -0.793069 -0.541730  0.278513
   913 -0.865114 -0.468447  0.179264
   914 -0.679703 -0.732168  0.043967
   915 -0.947265 -0.210876  0.241289
   916 -0.622022 -0.782879  0.013727
   917 -0.627944 -0.777355 -0.037501
   918 -0.695124 -0.716843  0.054203
   919 -0.481466 -0.851682 -0.206951
   920 -0.561005 -0.827809  0.002254
   921 -0.731939 -0.621857  0.278494
   922  0.309671 -0.063098 -0.948748
   923  0.043816 -0.284424 -0.957697
   924 -0.342407 -0.858862 -0.380937
   925 -0.119994 -0.992740  0.008305
   926  0.318954 -0.637800 -0.701056
   927  0.179740 -0.611388 -0.770648
   928  0.024133 -0.497332 -0.867224
   929  0.061444 -0.285983 -0.956263
   930  0.033933 -0.542668 -0.839261
   931  0.386289 -0.137993 -0.911997
   932  0.026840 -0.140276 -0.989749
   933  0.646814 -0.323851 -0.690472
   934  0.181830 -0.208713 -0.960925
   935  0.312880 -0.208328 -0.926664
   936  0.330832 -0.571817 -0.750717
   937  0.356070 -0.361229 -0.861817
   938 -0.205646 -0.811634 -0.546773
   939 -0.596407 -0.792571 -0.127004
   940 -0.532389 -0.836167 -0.131862
   941 -0.471506 -0.879060 -0.070255
   942 -0.530054 -0.847442 -0.029761
   943 -0.211796 -0.949461 -0.231658
   944 -0.511411 -0.859041 -0.022507
   945 -0.653858 -0.743154  0.142100
   946 -0.575588 -0.817553 -0.017472
   947 -0.617677 -0.783908  0.062953
   948 -0.550886 -0.822757 -0.139982
   949 -0.632214 -0.774794 -0.000642
   950 -0.318893 -0.947791 -0.000335
   951 -0.374383 -0.917087  0.137071
   952 -0.353326 -0.893316 -0.277756
   953 -0.366663 -0.913194 -0.177864
   954 -0.511378 -0.859199  0.016439
   955 -0.436161 -0.892789  0.112660
   956 -0.459829 -0.822449 -0.334866
   957  0.221050 -0.669104 -0.709532
   958  0.517192 -0.537070 -0.666384
   959  0.223162 -0.727331 -0.648991
   960 -0.253739 -0.661060 -0.706127
   961 -0.492059 -0.793885 -0.357247
   962 -0.577557 -0.815354  0.040335
   963 -0.608319 -0.793228  0.027169
   964 -0.563020 -0.826399 -0.008579
   965 -0.601634 -0.687691 -0.406347
   966 -0.757505 -0.644467  0.104151
   967 -0.458233 -0.877536 -0.141255
   968 -0.117584 -0.968616 -0.218992
   969  0.266306 -0.455150 -0.849658
   970  0.198999 -0.184009 -0.962570
   971  0.137664 -0.367733 -0.919685
   972  0.348492 -0.477134 -0.806781
   973 -0.182630 -0.954617 -0.235271
   974 -0.363283 -0.886376 -0.286989
   975 -0.610816 -0.783988 -0.110759
   976 -0.665451 -0.006247  0.746415
   977 -0.398249  0.014107  0.917169
   978 -0.985041  0.102376  0.138613
   979 -0.255580  0.265177  0.929710
   980 -0.741451  0.187158  0.644378
   981 -0.360174  0.087722  0.928751
   982 -0.480261  0.151684  0.863911
   983 -0.327107 -0.927340 -0.181771
   984 -0.527588 -0.834268 -0.160150
   985 -0.456193 -0.872110 -0.176949
   986 -0.669383 -0.742044 -0.036007
   987 -0.012340 -0.532109 -0.846586
   988  0.259500 -0.321336 -0.910716
   989  0.414635 -0.352203 -0.839066
   990 -0.043540 -0.531991 -0.845630
   991  0.062897 -0.364777 -0.928968
   992  0.272214 -0.564513 -0.779246
   993  0.288583 -0.535350 -0.793801
   994  0.127558 -0.367198 -0.921355
   995  0.158024 -0.362123 -0.918638
   996  0.044492 -0.684758 -0.727412
   997  0.381326  0.050832 -0.923042
   998  0.196366 -0.687707 -0.698928
   999  0.283406 -0.489480 -0.824676
  1000  0.332954 -0.484062 -0.809213
  1001  0.091208 -0.699278 -0.709008
  1002  0.218826 -0.150234 -0.964129
  1003  0.482875 -0.435583 -0.759671
  1004  0.301731 -0.674292 -0.674009
  1005  0.344460 -0.573095 -0.743579
  1006  0.441052 -0.462943 -0.768867
  1007  0.040504 -0.285601 -0.957492
  1008  0.258184 -0.438224 -0.860988
  1009 -0.571756 -0.817305 -0.071463
  1010 -0.505962 -0.859011  0.078114
  1011 -0.813888 -0.533581  0.229952
  1012  0.176109 -0.869395 -0.461668
  1013  0.167935 -0.664870 -0.727836
  1014  0.394103 -0.527025 -0.752946
  1015 -0.324683 -0.930486 -0.169637
  1016 -0.588316 -0.742035 -0.321355
  1017 -0.461300 -0.883789 -0.078222
  1018 -0.812435 -0.582361  0.028367
  1019 -0.642946 -0.765369 -0.028821
  1020  0.409247 -0.613903 -0.675011
  1021  0.441240 -0.577008 -0.687291
  1022  0.527434 -0.615336 -0.585812
  1023  0.420042 -0.306563 -0.854157
  1024  0.638254 -0.404615 -0.654919
  1025  0.209728 -0.248434 -0.945672
  1026  0.264829 -0.639207 -0.721997
  1027  0.327174 -0.409557 -0.851599
  1028  0.429082 -0.614350 -0.662165
  1029 -0.023332 -0.777521 -0.628424
  1030  0.360638 -0.607201 -0.707988
  1031  0.381965 -0.654802 -0.652179
  1032  0.349830 -0.550087 -0.758303
  1033  0.344447 -0.398063 -0.850237
  1034  0.369752 -0.801650 -0.469725
  1035  0.115900 -0.455855 -0.882475
  1036  0.349887 -0.697415 -0.625453
  1037  0.258986 -0.628637 -0.733309
  1038  0.042663 -0.289572 -0.956205
  1039  0.409266 -0.730596 -0.546563
  1040  0.420884 -0.660112 -0.622180
  1041  0.239900 -0.243511 -0.939761
  1042  0.271499 -0.779543 -0.564447
  1043  0.688624 -0.220191 -0.690879
  1044 -0.592415 -0.776274  0.215507
  1045 -0.395625 -0.918202 -0.019670
  1046 -0.638358 -0.766749  0.067785
  1047 -0.589571 -0.798266  0.123199
  1048 -0.384635 -0.917141 -0.104442
  1049  0.418300 -0.460167 -0.783117
  1050  0.158869 -0.522415 -0.837761
  1051 -0.460805 -0.810069 -0.362556
  1052 -0.290054 -0.948424  0.127910
  1053 -0.585759 -0.807231  0.072553
  1054 -0.147162 -0.988975 -0.016487
  1055 -0.451444 -0.887051  0.096635
  1056 -0.186253 -0.972923 -0.136862
  1057 -0.328785 -0.944256 -0.016757
  1058 -0.335883 -0.932985  0.129314
  1059 -0.204648 -0.972637 -0.109986
  1060 -0.158081 -0.979369 -0.125882
  1061 -0.346587 -0.937921 -0.013488
  1062 -0.187544  0.664351  0.723509
  1063 -0.009511  0.701381  0.712723
  1064  0.067350  0.619122  0.782402
  1065  0.001111  0.809301  0.587393
  1066 -0.142516  0.586609  0.797232
  1067 -0.055278  0.624108  0.779380
  1068 -0.132618  0.541862  0.829939
  1069 -0.076437  0.470549  0.879057
  1070  0.215123  0.626104  0.749477
  1071  0.199763  0.893926  0.401238
  1072  0.168356  0.814906  0.554604
  1073  0.190534  0.687382  0.700859
  1074  0.117292  0.872736  0.473893
  1075 -0.022626  0.537896  0.842707
  1076 -0.009518  0.658695  0.752349
  1077 -0.114391  0.458399  0.881354
  1078 -0.339687  0.430494  0.836234
  1079  0.278011  0.736281  0.616928
  1080 -0.140533  0.345406  0.927871
  1081  0.083540  0.697971  0.711236
  1082  0.169843  0.820335  0.546081
  1083  0.196126  0.774983  0.600780
  1084  0.124956  0.766864  0.629529
  1085  0.191561  0.762166  0.618390
  1086  0.408457  0.661516  0.628935
  1087  0.164574  0.616855  0.769679
  1088  0.221847  0.495214  0.839968
  1089  0.179392  0.745471  0.641943
  1090  0.173329  0.916620  0.360230
  1091 -0.127226  0.345171  0.929877
  1092  0.234245  0.443001  0.865378
  1093  0.160759  0.514243  0.842443
  1094 -0.070379  0.531452  0.844159
  1095  0.082583  0.596374  0.798447
  1096  0.029571  0.331100  0.943132
  1097  0.415106  0.824284  0.385024
  1098  0.222858  0.835007  0.503087
  1099 -0.144097  0.338409  0.929901
  1100  0.309234  0.583204  0.751164
  1101  0.221371  0.683708  0.695369
  1102  0.384464  0.637873  0.667312
  1103  0.163344  0.714600  0.680195
  1104  0.351872  0.634112  0.688541
  1105  0.174751  0.426832  0.887286
  1106  0.419554  0.700885  0.576831
  1107  0.213159  0.572298  0.791858
  1108  0.021056  0.362167  0.931875
  1109  0.352441  0.745885  0.565191
  1110  0.115247  0.737389  0.665564
  1111  0.093135  0.613625  0.784086
  1112  0.195928  0.718723  0.667120
  1113  0.304244  0.770575  0.560045
  1114  0.346175  0.723046  0.597803
  1115  0.241926  0.712563  0.658579
  1116 -0.002627  0.353201  0.935544
  1117  0.197386  0.589469  0.783304
  1118  0.278042  0.566560  0.775695
  1119  0.077085  0.620041  0.780774
  1120  0.315747  0.723265  0.614159
  1121  0.257720  0.629422  0.733081
  1122  0.025677  0.933472  0.357730
  1123  0.189690  0.733979  0.652145
  1124  0.075177  0.344104  0.935917
  1125  0.294176  0.480263  0.826322
  1126  0.128094  0.859831  0.494249
  1127  0.264873  0.721089  0.640213
  1128  0.216754  0.436392  0.873258
  1129 -0.026862  0.281928  0.959059
  1130  0.142434  0.637907  0.756827
  1131  0.213281  0.660770  0.719648
  1132  0.365059  0.603236  0.709111
  1133  0.174747  0.371282  0.911928
  1134  0.363984  0.518961  0.773431
  1135  0.308632  0.812837  0.494007
  1136  0.333688  0.687509  0.644968
  1137  0.315468  0.664362  0.677571
  1138  0.342550  0.526906  0.777837
  1139  0.313892  0.618691  0.720204
  1140  0.139969  0.603494  0.784987
  1141  0.256482  0.508146  0.822195
  1142  0.274073  0.442868  0.853670
  1143  0.305570  0.606972  0.733630
  1144  0.261071  0.648338  0.715192
  1145  0.303727  0.603994  0.736845
  1146  0.348543  0.834256  0.427241
  1147  0.312758  0.914056  0.258233
  1148  0.220702  0.686921  0.692409
  1149  0.376167  0.668967  0.641078
  1150  0.424695  0.595942  0.681533
  1151  0.120923  0.508920  0.852278
  1152  0.129087  0.564454  0.815309
  1153  0.318315  0.522332  0.791103
  1154  0.480576  0.552659  0.680893
  1155  0.308594  0.525523  0.792840
  1156  0.302827  0.651768  0.695338
  1157  0.021021  0.403080  0.914923
  1158  0.442266  0.633455  0.634930
  1159  0.330225  0.877250  0.348403
  1160  0.136021  0.401745  0.905594
  1161  0.197396  0.503109  0.841378
  1162  0.332475  0.589004  0.736570
  1163  0.201702  0.521634  0.828984
  1164  0.296197  0.536862  0.789966
  1165  0.252236  0.495521  0.831165
  1166  0.190264  0.492437  0.849297
  1167  0.298603  0.825777  0.478464
  1168  0.297720  0.636521  0.711480
  1169  0.077081  0.451181  0.889098
  1170  0.091100  0.527430  0.844700
  1171  0.279159  0.911607  0.301733
  1172  0.253711  0.890711  0.377180
  1173  0.245322  0.639387  0.728699
  1174  0.384729  0.859661  0.336107
  1175  0.401813  0.677760  0.615782
  1176  0.348768  0.747299  0.565601
  1177  0.242722  0.638171  0.730632
  1178 -0.031802  0.414960  0.909284
  1179  0.257196  0.577342  0.774936
  1180  0.185214  0.635458  0.749592
  1181 -0.196197  0.313041  0.929253
  1182  0.221254  0.615047  0.756812
  1183  0.139439  0.468352  0.872470
  1184  0.180940  0.671791  0.718301
  1185  0.070415  0.582208  0.809985
  1186  0.332962  0.747625  0.574624
  1187  0.351806  0.691331  0.631106
  1188  0.447913  0.888047  0.103664
  1189 -0.197784  0.386774  0.900715
  1190  0.206864  0.830719  0.516829
  1191  0.091066  0.517277  0.850959
  1192  0.395801  0.670077  0.627964
  1193  0.414287  0.495716  0.763304
  1194  0.215501  0.587130  0.780281
  1195  0.318266  0.647666  0.692269
  1196  0.225911  0.417137  0.880318
  1197  0.399671  0.760775  0.511356
  1198  0.345246  0.569451  0.746010
  1199  0.320233  0.737270  0.594881
  1200  0.286076  0.531076  0.797570
  1201  0.441381  0.737417  0.511272
  1202 -0.128436  0.426810  0.895174
  1203  0.048821  0.513186  0.856888
  1204  0.256277  0.606203  0.752888
  1205 -0.514502  0.143516  0.845394
  1206 -0.174994  0.427043  0.887136
  1207  0.689299  0.693062  0.211028
  1208  0.818880  0.573896  0.008863
  1209  0.322254  0.639449  0.698039
  1210 -0.563419  0.164223  0.809685
  1211 -0.195303  0.596751  0.778296
  1212  0.005082  0.471091  0.882070
  1213 -0.299236  0.128254  0.945520
  1214 -0.130021  0.405150  0.904957
  1215 -0.766989  0.139138  0.626393
  1216 -0.049672  0.243290  0.968681
  1217 -0.697118  0.101006  0.709805
  1218 -0.126211  0.427973  0.894936
  1219  0.074606  0.618759  0.782030
  1220 -0.679205  0.519680  0.518279
  1221 -0.816436  0.090167  0.570352
  1222 -0.051001  0.606035  0.793801
  1223  0.150441  0.594828  0.789650
  1224  0.003369  0.395682  0.918381
  1225 -0.238313  0.281707  0.929434
  1226 -0.797135  0.471853  0.376736
  1227 -0.573406 -0.765698  0.291396
  1228 -0.738009 -0.546437  0.395916
  1229 -0.605755 -0.795228  0.025964
  1230 -0.777810 -0.627905 -0.027345
  1231 -0.728995 -0.600879  0.327889
  1232 -0.524598 -0.719754  0.454698
  1233 -0.577770 -0.780472  0.238842
  1234 -0.570934 -0.812709  0.116351
  1235 -0.469306 -0.868014  0.162185
  1236 -0.428800 -0.900868  0.067584
  1237 -0.537120 -0.782840  0.314108
  1238 -0.355412 -0.899285  0.254891
  1239 -0.394711 -0.891975  0.220419
  1240 -0.578717 -0.801897  0.148482
  1241 -0.388300 -0.912310  0.130054
  1242 -0.069686 -0.986768  0.146400
  1243 -0.098091 -0.993288  0.061297
  1244 -0.115662 -0.990105 -0.079461
  1245  0.104453 -0.992772  0.059111
  1246  0.151968 -0.698966 -0.698822
  1247  0.099671 -0.869968 -0.482930
  1248  0.302444 -0.714635 -0.630734
  1249 -0.041154 -0.811237 -0.583267
  1250  0.071331 -0.737370 -0.671712
  1251  0.093790 -0.705487 -0.702489
  1252  0.110713 -0.647469 -0.754007
  1253  0.270659 -0.671332 -0.689969
  1254  0.276628 -0.771105 -0.573475
  1255  0.260890 -0.654058 -0.710031
  1256  0.120979 -0.792959 -0.597144
  1257  0.176808 -0.827879 -0.532311
  1258  0.137244 -0.839866 -0.525157
  1259 -0.024207 -0.736364 -0.676153
  1260  0.016795 -0.848905 -0.528279
  1261  0.086487 -0.717456 -0.691214
  1262  0.139018 -0.737561 -0.660816
  1263  0.256597 -0.797015 -0.546740
  1264  0.135072 -0.692345 -0.708812
  1265  0.227053 -0.791165 -0.567895
  1266  0.051998 -0.776257 -0.628269
  1267 -0.005319 -0.866433 -0.499264
  1268  0.193558 -0.720912 -0.665449
  1269  0.142219 -0.673663 -0.725226
  1270  0.115879 -0.573855 -0.810717
  1271  0.031641 -0.896761 -0.441382
  1272  0.247219 -0.728956 -0.638362
  1273  0.048617 -0.857887 -0.511533
  1274 -0.231764 -0.947681  0.219514
  1275 -0.178908 -0.967870 -0.176692
  1276 -0.188238 -0.981919 -0.020041
  1277 -0.447557 -0.878274  0.168307
  1278  0.041231 -0.780903 -0.623290
  1279 -0.020882 -0.648268 -0.761126
  1280  0.043389 -0.679919 -0.732003
  1281  0.280067 -0.728356 -0.625347
  1282  0.101887 -0.756247 -0.646304
  1283 -0.009937 -0.808821 -0.587971
  1284  0.119903 -0.713750 -0.690061
  1285  0.038051 -0.749781 -0.660591
  1286  0.173554 -0.783524 -0.596631
  1287  0.221752 -0.814399 -0.536264
  1288  0.154696 -0.858109 -0.489611
  1289 -0.069321 -0.799471 -0.596692
  1290  0.063270 -0.702391 -0.708974
  1291  0.179266 -0.618282 -0.765240
  1292  0.199889 -0.761605 -0.616443
  1293  0.076975 -0.767003 -0.637010
  1294  0.171410 -0.731526 -0.659916
  1295  0.070702 -0.826824 -0.557999
  1296  0.182033 -0.715309 -0.674683
  1297  0.073978 -0.777062 -0.625061
  1298  0.172779 -0.703593 -0.689278
  1299  0.095953 -0.649995 -0.753857
  1300  0.144480 -0.649388 -0.746606
  1301  0.201058 -0.638851 -0.742593
  1302  0.065916 -0.742255 -0.666867
  1303  0.049912 -0.681559 -0.730059
  1304  0.101622 -0.817690 -0.566618
  1305  0.204390 -0.699761 -0.684513
  1306  0.224139 -0.808705 -0.543837
  1307  0.142032 -0.746920 -0.649567
  1308  0.055082 -0.762927 -0.644133
  1309  0.178548 -0.644350 -0.743595
  1310  0.090554 -0.708402 -0.699976
  1311  0.061020 -0.779502 -0.623420
  1312  0.145649 -0.616185 -0.774017
  1313  0.039469 -0.641744 -0.765903
  1314  0.148378 -0.747255 -0.647761
  1315  0.167485 -0.754290 -0.634819
  1316  0.236438 -0.673657 -0.700202
  1317  0.143754 -0.740657 -0.656324
  1318  0.455955 -0.569060 -0.684307
  1319  0.083962 -0.963915 -0.252623
  1320 -0.017573 -0.709586 -0.704399
  1321  0.060108 -0.731841 -0.678820
  1322  0.062459 -0.772546 -0.631880
  1323  0.184249 -0.833649 -0.520654
  1324  0.187182 -0.718927 -0.669408
  1325  0.131009 -0.802681 -0.581843
  1326  0.185150 -0.672806 -0.716276
  1327  0.097857 -0.747074 -0.657499
  1328  0.147007 -0.726544 -0.671210
  1329  0.090514 -0.983646 -0.155720
  1330 -0.004734 -0.657243 -0.753664
  1331  0.140923 -0.683053 -0.716645
  1332  0.031162 -0.828758 -0.558739
  1333  0.239381 -0.755711 -0.609589
  1334  0.196007 -0.796726 -0.571673
  1335  0.302415 -0.617176 -0.726388
  1336  0.125065 -0.806320 -0.578107
  1337  0.251694 -0.658234 -0.709491
  1338  0.114124 -0.585865 -0.802333
  1339  0.337346 -0.583367 -0.738838
  1340  0.270055 -0.638803 -0.720417
  1341  0.193979 -0.597915 -0.777734
  1342  0.153075 -0.732363 -0.663485
  1343  0.087251 -0.770954 -0.630886
  1344  0.050432 -0.746840 -0.663089
  1345  0.116054 -0.842138 -0.526627
  1346  0.143903 -0.698023 -0.701467
  1347  0.067421 -0.783383 -0.617872
  1348  0.151707 -0.700935 -0.696903
  1349 -0.042814 -0.869594 -0.491908
  1350  0.162980 -0.787624 -0.594211
  1351  0.135139 -0.636988 -0.758936
  1352  0.051633 -0.620485 -0.782517
  1353  0.141527 -0.643251 -0.752461
  1354  0.147990 -0.781093 -0.606624
  1355  0.148471 -0.700404 -0.698134
  1356  0.209114 -0.648414 -0.732004
  1357  0.124109 -0.803424 -0.582329
  1358  0.202846 -0.592212 -0.779832
  1359  0.050504 -0.808631 -0.586145
  1360  0.181003 -0.695804 -0.695050
  1361  0.126017 -0.740291 -0.660371
  1362  0.152061 -0.651775 -0.743012
  1363  0.089893 -0.847774 -0.522685
  1364  0.033051 -0.696107 -0.717177
  1365  0.150842 -0.718703 -0.678758
  1366  0.165680 -0.853631 -0.493827
  1367  0.111828 -0.804652 -0.583120
  1368  0.107787 -0.775424 -0.622174
  1369  0.108461 -0.771184 -0.627304
  1370  0.199043 -0.744002 -0.637842
  1371  0.188280 -0.895552 -0.403160
  1372  0.092607 -0.727630 -0.679690
  1373  0.071733 -0.758934 -0.647204
  1374  0.140485 -0.787760 -0.599748
  1375 -0.029703 -0.823501 -0.566537
  1376 -0.013816 -0.778275 -0.627772
  1377  0.056757 -0.751956 -0.656766
  1378  0.278600 -0.625662 -0.728649
  1379  0.080019 -0.702782 -0.706890
  1380  0.246120 -0.595943 -0.764380
  1381 -0.020753 -0.742980 -0.668991
  1382  0.140127 -0.665997 -0.732674
  1383  0.053572 -0.777900 -0.626100
  1384 -0.017502 -0.817225 -0.576053
  1385  0.093168 -0.750253 -0.654553
  1386  0.198501 -0.789082 -0.581332
  1387  0.309084 -0.668752 -0.676193
  1388  0.072623 -0.886922 -0.456175
  1389  0.132723 -0.695859 -0.705808
  1390  0.055355 -0.712867 -0.699111
  1391  0.084843 -0.671822 -0.735837
  1392  0.207226 -0.806041 -0.554396
  1393  0.185086 -0.906611 -0.379208
  1394  0.031441 -0.748954 -0.661876
  1395  0.231680 -0.772516 -0.591221
  1396  0.093266 -0.742020 -0.663858
  1397  0.338064 -0.633157 -0.696294
  1398  0.163127 -0.752167 -0.638462
  1399  0.147172 -0.849233 -0.507093
  1400  0.187429 -0.820784 -0.539615
  1401  0.083560 -0.640291 -0.763574
  1402  0.199993 -0.833280 -0.515410
  1403  0.198969 -0.649801 -0.733601
  1404  0.089100 -0.665920 -0.740683
  1405  0.102515 -0.525885 -0.844355
  1406  0.173936 -0.616299 -0.768063
  1407  0.150405 -0.531611 -0.833528
  1408  0.167949 -0.734254 -0.657772
  1409  0.049290 -0.913042 -0.404876
  1410  0.011426 -0.885153 -0.465160
  1411  0.119428 -0.785483 -0.607250
  1412  0.071459 -0.763179 -0.642224
  1413  0.200720 -0.680471 -0.704749
  1414  0.229499 -0.643944 -0.729840
  1415  0.010255 -0.749146 -0.662326
  1416  0.046794 -0.760782 -0.647318
  1417  0.139945 -0.637464 -0.757664
  1418  0.209308 -0.608697 -0.765296
  1419  0.172418 -0.761783 -0.624467
  1420  0.046475 -0.807413 -0.588153
  1421  0.189583 -0.666059 -0.721404
  1422  0.026716 -0.615617 -0.787593
  1423  0.079813 -0.628736 -0.773512
  1424 -0.030745 -0.649345 -0.759872
  1425  0.157134 -0.678803 -0.717311
  1426  0.245592 -0.589079 -0.769851
  1427 -0.001972 -0.600730 -0.799450
  1428  0.052206 -0.796870 -0.601892
  1429  0.224447 -0.744937 -0.628245
  1430  0.135366 -0.762797 -0.632311
  1431  0.155714 -0.701346 -0.695605
  1432  0.152155 -0.862877 -0.481967
  1433  0.210721 -0.673182 -0.708818
  1434  0.145806 -0.815951 -0.559433
  1435  0.080526 -0.762730 -0.641684
  1436  0.185500 -0.763516 -0.618574
  1437  0.025063 -0.693230 -0.720280
  1438  0.073992 -0.711800 -0.698474
  1439  0.151624 -0.757887 -0.634521
  1440  0.105880 -0.688750 -0.717226
  1441  0.064137 -0.777812 -0.625216
  1442  0.112139 -0.719552 -0.685324
  1443  0.048267 -0.748674 -0.661179
  1444  0.126619 -0.804094 -0.580862
  1445  0.143013 -0.722531 -0.676384
  1446  0.169644 -0.776209 -0.607224
  1447  0.217086 -0.721451 -0.657558
  1448  0.161905 -0.643072 -0.748495
  1449  0.203001 -0.652676 -0.729935
  1450  0.274281 -0.642909 -0.715149
  1451  0.337857 -0.629948 -0.699298
  1452  0.231257 -0.488659 -0.841269
  1453  0.087566 -0.842589 -0.531391
  1454  0.144680 -0.661054 -0.736257
  1455  0.243170 -0.782280 -0.573504
  1456  0.417061 -0.716141 -0.559644
  1457  0.244613 -0.603023 -0.759294
  1458  0.191846 -0.857560 -0.477270
  1459  0.292013 -0.721151 -0.628227
  1460  0.177535 -0.797836 -0.576142
  1461  0.177961 -0.727609 -0.662507
  1462  0.030467 -0.759697 -0.649563
  1463  0.111274 -0.716643 -0.688506
  1464  0.104569 -0.866224 -0.488591
  1465  0.132421 -0.788294 -0.600881
  1466  0.177756 -0.784512 -0.594091
  1467  0.044286 -0.745229 -0.665336
  1468  0.122933 -0.749861 -0.650074
  1469  0.096755 -0.874685 -0.474937
  1470 -0.002251 -0.973827 -0.227278
  1471  0.122727 -0.788633 -0.602492
  1472  0.096746 -0.990375 -0.098980
  1473 -0.062002 -0.966073 -0.250715
  1474  0.364274 -0.669051 -0.647824
  1475 -0.003877 -0.715937 -0.698154
  1476  0.001920 -0.891346 -0.453320
  1477  0.058978 -0.962706 -0.264045
  1478  0.147219 -0.666367 -0.730945
  1479 -0.140077 -0.893319 -0.427035
  1480 -0.125137 -0.817518 -0.562143
  1481  0.022135 -0.736186 -0.676417
  1482 -0.149125 -0.887652 -0.435702
  1483 -0.179118 -0.972085  0.151551
  1484 -0.225654 -0.971710  0.069715
  1485 -0.164093 -0.968351 -0.188067
  1486 -0.383062 -0.884280  0.267044
  1487 -0.113349 -0.992822 -0.038162
  1488  0.001279 -0.992061 -0.125754
  1489 -0.155252 -0.987377  0.031366
  1490 -0.126776 -0.987096  0.097820
  1491 -0.258171 -0.962616 -0.081961
  1492 -0.141719 -0.989411 -0.031334
  1493 -0.079421 -0.994964  0.061141
  1494 -0.148800 -0.982589 -0.111252
  1495  0.186788 -0.701559 -0.687696
  1496  0.205336 -0.700868 -0.683096
  1497  0.262189 -0.635964 -0.725815
  1498  0.129266 -0.715612 -0.686433
  1499  0.121879 -0.547363 -0.827973
  1500  0.067951 -0.848278 -0.525174
  1501  0.203180 -0.796461 -0.569533
  1502  0.157491 -0.883058 -0.442046
  1503  0.252069 -0.725368 -0.640549
  1504  0.201042 -0.775381 -0.598637
  1505  0.105095 -0.731831 -0.673334
  1506  0.201023 -0.834904 -0.512372
  1507  0.134684 -0.828522 -0.543517
  1508  0.337184 -0.685172 -0.645637
  1509  0.169182 -0.756120 -0.632187
  1510  0.217994 -0.763332 -0.608115
  1511  0.081831 -0.801304 -0.592634
  1512  0.151042 -0.755541 -0.637451
  1513  0.115585 -0.640825 -0.758935
  1514  0.155566 -0.727123 -0.668649
  1515  0.166387 -0.740661 -0.650951
  1516  0.138740 -0.795457 -0.589915
  1517  0.078845 -0.671052 -0.737206
  1518  0.138760 -0.694832 -0.705659
  1519  0.159753 -0.777318 -0.608486
  1520  0.086003 -0.735060 -0.672526
  1521  0.129910 -0.741976 -0.657720
  1522  0.137172 -0.815202 -0.562699
  1523  0.263774 -0.672316 -0.691675
  1524  0.082084 -0.564263 -0.821504
  1525 -0.016180 -0.716724 -0.697170
  1526  0.268959 -0.667155 -0.694669
  1527  0.147856 -0.662060 -0.734722
  1528 -0.111167 -0.794302 -0.597265
  1529 -0.228971 -0.966326  0.117413
  1530  0.020927 -0.875289 -0.483147
  1531  0.207511 -0.855935 -0.473618
  1532  0.263329 -0.628888 -0.731545
  1533  0.254767 -0.692248 -0.675193
  1534  0.035367 -0.759636 -0.649386
  1535 -0.023236 -0.818358 -0.574239
  1536  0.039642 -0.853225 -0.520034
  1537  0.106123 -0.700782 -0.705437
  1538  0.052609 -0.835369 -0.547167
  1539  0.285401 -0.629619 -0.722583
  1540  0.223508 -0.755260 -0.616138
  1541  0.176306 -0.775761 -0.605897
  1542  0.160740 -0.608241 -0.777307
  1543 -0.035431 -0.823667 -0.565966
  1544 -0.111427 -0.988894 -0.098346
  1545  0.030424 -0.656159 -0.754009
  1546  0.184234 -0.749916 -0.635361
  1547  0.168492 -0.699345 -0.694642
  1548  0.141062 -0.705508 -0.694521
  1549  0.289707 -0.637988 -0.713471
  1550  0.164335 -0.716141 -0.678333
  1551  0.215792 -0.690234 -0.690660
  1552  0.286135 -0.664153 -0.690672
  1553  0.070993 -0.822668 -0.564072
  1554  0.004204 -0.598577 -0.801054
  1555 -0.025410 -0.637345 -0.770160
  1556  0.119251 -0.608843 -0.784276
  1557  0.180831 -0.670801 -0.719254
  1558  0.017891 -0.789882 -0.612997
  1559  0.153247 -0.765587 -0.624814
  1560  0.120920 -0.755102 -0.644359
  1561  0.079644 -0.653562 -0.752671
  1562  0.170433 -0.736272 -0.654871
  1563  0.201504 -0.778687 -0.594174
  1564  0.112085 -0.611090 -0.783585
  1565  0.115678 -0.608668 -0.784947
  1566  0.214138 -0.670884 -0.709971
  1567  0.083346 -0.662810 -0.744135
  1568  0.085779 -0.764993 -0.638301
  1569  0.174666 -0.658198 -0.732303
  1570  0.116835 -0.782802 -0.611204
  1571  0.076438 -0.707042 -0.703028
  1572  0.125142 -0.695341 -0.707700
  1573  0.108107 -0.759417 -0.641560
  1574  0.037275 -0.686977 -0.725723
  1575  0.230079 -0.758961 -0.609132
  1576  0.140907 -0.668903 -0.729873
  1577  0.011573 -0.812226 -0.583228
  1578  0.260132 -0.502608 -0.824449
  1579 -0.034123 -0.740411 -0.671288
  1580  0.195110 -0.707892 -0.678838
  1581  0.090241 -0.792537 -0.603110
  1582  0.123231 -0.717728 -0.685332
  1583  0.214959 -0.636225 -0.740953
  1584  0.180854 -0.699357 -0.691514
  1585  0.027627 -0.702237 -0.711407
  1586 -0.105967 -0.986555 -0.124419
  1587  0.224740 -0.658812 -0.717954
  1588  0.290536 -0.756227 -0.586268
  1589  0.047493 -0.731907 -0.679748
  1590 -0.038606 -0.944141 -0.327272
  1591  0.334281 -0.666933 -0.665925
  1592  0.295255 -0.628573 -0.719528
  1593  0.286312 -0.696510 -0.657951
  1594  0.247384 -0.738159 -0.627632
  1595  0.146250 -0.719370 -0.679057
  1596  0.258530 -0.707127 -0.658128
  1597  0.160412 -0.725550 -0.669212
  1598  0.067538 -0.699897 -0.711043
  1599  0.201866 -0.741141 -0.640281
  1600  0.136062 -0.716400 -0.684294
  1601  0.089469 -0.768529 -0.633528
  1602  0.081388 -0.878108 -0.471489
  1603  0.103697 -0.857617 -0.503726
  1604  0.080137 -0.743409 -0.664019
  1605  0.063545 -0.769728 -0.635202
  1606 -0.088642 -0.910719 -0.403403
  1607  0.144153 -0.776292 -0.613669
  1608  0.159061 -0.787083 -0.595987
  1609  0.210333 -0.691916 -0.690661
  1610  0.192983 -0.746689 -0.636563
  1611  0.166283 -0.667834 -0.725498
  1612  0.122987 -0.706341 -0.697106
  1613  0.079495 -0.886923 -0.455025
  1614  0.095751 -0.670540 -0.735668
  1615  0.019096 -0.670566 -0.741604
  1616  0.099019 -0.629491 -0.770673
  1617  0.115810 -0.771088 -0.626109
  1618  0.123705 -0.757971 -0.640450
  1619  0.110966 -0.860390 -0.497409
  1620 -0.012019 -0.572628 -0.819727
  1621  0.099945 -0.743457 -0.661273
  1622  0.045948 -0.769014 -0.637579
  1623  0.113926 -0.645847 -0.754919
  1624  0.063407 -0.683814 -0.726896
  1625 -0.018293 -0.892650 -0.450378
  1626  0.136581 -0.588896 -0.796584
  1627  0.172793 -0.633335 -0.754340
  1628  0.127010 -0.723704 -0.678322
  1629  0.087110 -0.720307 -0.688164
  1630  0.111023 -0.699842 -0.705617
  1631 -0.021438 -0.800118 -0.599460
  1632  0.149223 -0.801846 -0.578598
  1633 -0.023043 -0.785599 -0.618306
  1634  0.174351 -0.716668 -0.675269
  1635  0.176023 -0.661818 -0.728706
  1636  0.152236 -0.669925 -0.726654
  1637  0.201938 -0.737536 -0.644408
  1638  0.043009 -0.720991 -0.691609
  1639  0.158441 -0.800663 -0.577784
  1640  0.044319 -0.640656 -0.766548
  1641  0.068965 -0.591840 -0.803100
  1642  0.137442 -0.639791 -0.756159
  1643  0.187926 -0.576071 -0.795503
  1644  0.272414 -0.715926 -0.642838
  1645  0.086863 -0.889314 -0.448972
  1646  0.167521 -0.756640 -0.632007
  1647  0.268310 -0.619966 -0.737328
  1648  0.079393 -0.863985 -0.497219
  1649  0.156742 -0.707361 -0.689254
  1650  0.171380 -0.793281 -0.584238
  1651 -0.011018 -0.646504 -0.762831
  1652  0.035057 -0.825558 -0.563228
  1653  0.273371 -0.712233 -0.646523
  1654  0.166733 -0.705887 -0.688421
  1655  0.054229 -0.828312 -0.557636
  1656  0.181120 -0.774683 -0.605857
  1657  0.223801 -0.705635 -0.672304
  1658  0.213688 -0.896879 -0.387228
  1659  0.126960 -0.734970 -0.666109
  1660  0.142388 -0.870125 -0.471814
  1661  0.171075 -0.720093 -0.672458
  1662  0.219047 -0.516516 -0.827786
  1663  0.170972 -0.725386 -0.666771
  1664  0.057428 -0.718196 -0.693467
  1665  0.053136 -0.697444 -0.714666
  1666  0.330342 -0.548266 -0.768296
  1667  0.121374 -0.856689 -0.501351
  1668  0.175909 -0.652676 -0.736933
  1669  0.020538 -0.799271 -0.600619
  1670  0.077676 -0.961431 -0.263848
  1671  0.165494 -0.720705 -0.673199
  1672  0.035764 -0.920632 -0.388789
  1673  0.361470 -0.575445 -0.733623
  1674 -0.036081 -0.903034 -0.428051
  1675  0.049701 -0.822505 -0.566583
  1676  0.029915 -0.705686 -0.707893
  1677 -0.038942 -0.821517 -0.568853
  1678  0.021917 -0.831672 -0.554834
  1679  0.200772 -0.747838 -0.632795
  1680  0.097449 -0.784668 -0.612209
  1681  0.085362 -0.875870 -0.474937
  1682  0.183192 -0.727392 -0.661318
  1683  0.042808 -0.795898 -0.603916
  1684  0.097999 -0.728674 -0.677813
  1685  0.207970 -0.736113 -0.644117
  1686  0.152904 -0.796658 -0.584770
  1687  0.042492 -0.796938 -0.602565
  1688 -0.134185 -0.990635 -0.025247
  1689  0.107294 -0.825796 -0.553669
  1690  0.029883 -0.717656 -0.695756
  1691  0.145373 -0.553234 -0.820243
  1692  0.191347 -0.742072 -0.642429
  1693  0.110089 -0.671030 -0.733212
  1694  0.075097 -0.659072 -0.748322
  1695 -0.025136 -0.802752 -0.595784
  1696  0.077051 -0.863454 -0.498508
  1697  0.134298 -0.798920 -0.586252
  1698  0.079074 -0.726376 -0.682733
  1699  0.049893 -0.775616 -0.629230
  1700  0.092783 -0.659034 -0.746369
  1701  0.077877 -0.669688 -0.738548
  1702  0.065383 -0.797606 -0.599625
  1703  0.078864 -0.827238 -0.556289
  1704  0.078088 -0.721891 -0.687587
  1705  0.189074 -0.688964 -0.699700
  1706  0.167626 -0.659076 -0.733157
  1707  0.169503 -0.802213 -0.572471
  1708  0.048917 -0.698784 -0.713659
  1709  0.110415 -0.670143 -0.733973
  1710  0.115483 -0.630882 -0.767237
  1711  0.082864 -0.733889 -0.674196
  1712  0.026893 -0.807077 -0.589834
  1713  0.031509 -0.764208 -0.644200
  1714 -0.187106 -0.982294  0.009453
  1715  0.163318 -0.708659 -0.686389
  1716  0.260633 -0.559810 -0.786565
  1717  0.113088 -0.697488 -0.707617
  1718  0.236714 -0.792551 -0.561987
  1719  0.183275 -0.702624 -0.687554
  1720  0.105524 -0.761938 -0.638996
  1721  0.093383 -0.949979 -0.298025
  1722 -0.226805 -0.916191 -0.330385
  1723 -0.104021 -0.988342 -0.111175
  1724 -0.159033 -0.987166  0.014562
  1725 -0.117606 -0.992942  0.015352
  1726 -0.084857 -0.579210 -0.810749
  1727  0.173292 -0.695873 -0.696943
  1728  0.039881 -0.930884 -0.363132
  1729 -0.459609 -0.873588  0.160011
  1730 -0.276919 -0.958302  0.070519
  1731  0.045645 -0.761265 -0.646832
  1732  0.078903 -0.801862 -0.592277
  1733  0.192553 -0.632389 -0.750338
  1734 -0.002585 -0.752303 -0.658812
  1735  0.266031 -0.744032 -0.612897
  1736  0.122791 -0.727213 -0.675340
  1737 -0.021002 -0.729914 -0.683216
  1738 -0.027108 -0.780101 -0.625066
  1739  0.043471 -0.830930 -0.554676
  1740 -0.073183 -0.769491 -0.634451
  1741  0.073993 -0.813649 -0.576629
  1742 -0.056786 -0.878103 -0.475091
  1743  0.066107 -0.791218 -0.607951
  1744  0.089816 -0.721461 -0.686605
  1745  0.135432 -0.864829 -0.483455
  1746 -0.027110 -0.917402 -0.397038
  1747  0.037688 -0.694429 -0.718573
  1748 -0.043631 -0.847962 -0.528259
  1749 -0.065369 -0.752936 -0.654840
  1750  0.036154 -0.798253 -0.601236
  1751 -0.148136 -0.829746 -0.538125
  1752 -0.138354 -0.927269 -0.347893
  1753  0.054175 -0.890989 -0.450782
  1754  0.110852 -0.815847 -0.567543
  1755  0.044390 -0.784261 -0.618841
  1756  0.045738 -0.689427 -0.722910
  1757  0.050660 -0.898627 -0.435778
  1758  0.092569 -0.794313 -0.600415
  1759 -0.140488 -0.807553 -0.572818
  1760  0.052820 -0.624321 -0.779380
  1761  0.041362 -0.908742 -0.415303
  1762  0.051334 -0.875040 -0.481321
  1763  0.090439 -0.904867 -0.415977
  1764  0.224522 -0.703174 -0.674638
  1765  0.077562 -0.808446 -0.583438
  1766  0.206773 -0.793558 -0.572285
  1767  0.108683 -0.985413 -0.130954
  1768  0.142881 -0.673215 -0.725511
  1769  0.133599 -0.885185 -0.445645
  1770 -0.198582 -0.961420  0.190359
  1771  0.177407 -0.653290 -0.736029
  1772  0.228718 -0.578253 -0.783142
  1773  0.145485 -0.643251 -0.751706
  1774  0.068104 -0.753480 -0.653934
  1775  0.294153 -0.794345 -0.531498
  1776  0.007630 -0.743458 -0.668739
  1777  0.236009 -0.572709 -0.785051
  1778  0.008785 -0.958838 -0.283818
  1779  0.272911 -0.648641 -0.710482
  1780  0.175363 -0.878976 -0.443450
  1781  0.035818 -0.810298 -0.584922
  1782 -0.283683 -0.946969 -0.150907
  1783 -0.265070 -0.925544 -0.270381
  1784  0.305539 -0.613298 -0.728362
  1785  0.123477 -0.715307 -0.687815
  1786  0.083638 -0.620762 -0.779525
  1787  0.197217 -0.851938 -0.485085
  1788  0.110860 -0.639033 -0.761148
  1789 -0.048872 -0.850239 -0.524123
  1790  0.054612 -0.773738 -0.631148
  1791 -0.026994 -0.741327 -0.670600
  1792  0.033845 -0.770321 -0.636757
  1793  0.106901 -0.687082 -0.718673
  1794  0.072983 -0.835816 -0.544138
  1795  0.158290 -0.707522 -0.688736
  1796  0.101232 -0.770656 -0.629159
  1797 -0.059310 -0.750879 -0.657771
  1798  0.065572 -0.941253 -0.331275
  1799  0.031037 -0.892545 -0.449888
  1800  0.078973 -0.723238 -0.686068
  1801  0.065003 -0.810532 -0.582076
  1802  0.178649 -0.803574 -0.567762
  1803  0.037375 -0.713392 -0.699767
  1804  0.187348 -0.714105 -0.674503
  1805  0.135872 -0.797990 -0.587155
  1806  0.317468 -0.613531 -0.723045
  1807  0.281581 -0.813211 -0.509313
  1808  0.314714 -0.587885 -0.745215
  1809  0.045979 -0.702850 -0.709850
  1810 -0.510219 -0.851282  0.122453
  1811 -0.327884 -0.941103  0.082565
  1812 -0.324879 -0.944410 -0.050427
  1813 -0.232848 -0.964398  0.125375
  1814 -0.371880 -0.923127  0.097685
  1815 -0.218213 -0.959382  0.178799
  1816 -0.037088 -0.963593  0.264790
  1817  0.126827 -0.772193 -0.622602
  1818  0.224744 -0.703379 -0.674350
  1819  0.099782 -0.742547 -0.662320
  1820  0.122174 -0.837554 -0.532519
  1821  0.279430 -0.781609 -0.557680
  1822 -0.106823 -0.994189 -0.013288
  1823 -0.396881 -0.917204  0.034949
  1824 -0.188498 -0.969828  0.154601
  1825  0.154276 -0.712734 -0.684258
  1826  0.308304 -0.643282 -0.700812
  1827  0.106187 -0.891706 -0.439983
  1828  0.238902 -0.757237 -0.607879
  1829  0.134667 -0.737030 -0.662308
  1830  0.119560 -0.646604 -0.753398
  1831 -0.081043 -0.791779 -0.605407
  1832 -0.118107 -0.987305 -0.106209
  1833  0.007286 -0.997392  0.071810
  1834 -0.368672 -0.922491  0.114419
  1835 -0.293642 -0.955884  0.007686
  1836 -0.283930 -0.954572  0.090424
  1837 -0.503406 -0.855461 -0.121523
  1838 -0.264131 -0.964076  0.028136
  1839  0.154198 -0.958075 -0.241486
  1840  0.160989 -0.772202 -0.614643
  1841 -0.287550 -0.957664  0.013938
  1842 -0.176912 -0.984050 -0.018670
  1843 -0.274756 -0.940819  0.198413
  1844 -0.276132 -0.936187  0.217497
  1845 -0.326989 -0.945007  0.006398
  1846 -0.286568 -0.943048  0.168938
  1847 -0.310576 -0.915420  0.256025
  1848  0.196870 -0.690776 -0.695752
  1849  0.158104 -0.718817 -0.676983
  1850  0.107535 -0.702227 -0.703785
  1851  0.106455 -0.662824 -0.741169
  1852  0.154104 -0.822797 -0.547044
  1853  0.170976 -0.694181 -0.699200
  1854  0.262332 -0.722827 -0.639299
  1855  0.236425 -0.562957 -0.791949
  1856  0.149189 -0.783826 -0.602793
  1857  0.060770 -0.824210 -0.563014
  1858  0.090727 -0.863545 -0.496042
  1859 -0.010680 -0.967816 -0.251431
  1860  0.204921 -0.582063 -0.786899
  1861  0.116721 -0.727031 -0.676611
  1862 -0.036220 -0.766301 -0.641460
  1863  0.027483 -0.802299 -0.596290
  1864  0.110576 -0.779768 -0.616226
  1865  0.016243 -0.891552 -0.452628
  1866  0.057906 -0.798904 -0.598665
  1867  0.025164 -0.773924 -0.632778
  1868  0.048931 -0.723700 -0.688378
  1869  0.043911 -0.750643 -0.659247
  1870 -0.237876 -0.969485 -0.059285
  1871  0.021838 -0.914582 -0.403811
  1872  0.173473 -0.827682 -0.533713
  1873  0.194182 -0.811427 -0.551253
  1874  0.283460 -0.752659 -0.594268
  1875  0.171325 -0.738774 -0.651814
  1876  0.137495 -0.670027 -0.729493
  1877 -0.006799 -0.692354 -0.721526
  1878  0.211962 -0.690931 -0.691148
  1879  0.211007 -0.675370 -0.706648
  1880  0.190360 -0.647418 -0.737979
  1881  0.092834 -0.643254 -0.760004
  1882  0.241120 -0.810009 -0.534552
  1883  0.287346 -0.554939 -0.780689
  1884  0.418510 -0.492343 -0.763183
  1885  0.290323 -0.579365 -0.761609
  1886  0.018894 -0.733628 -0.679289
  1887  0.350936 -0.609347 -0.711014
  1888  0.033720 -0.777711 -0.627717
  1889  0.076405 -0.691955 -0.717886
  1890  0.086017 -0.732569 -0.675236
  1891  0.110943 -0.743581 -0.659377
  1892  0.156779 -0.776733 -0.610005
  1893  0.052795 -0.758194 -0.649889
  1894  0.222770 -0.808435 -0.544800
  1895  0.198023 -0.678233 -0.707663
  1896  0.113165 -0.652413 -0.749367
  1897  0.029486 -0.566995 -0.823193
  1898  0.155948 -0.781686 -0.603861
  1899 -0.057211 -0.776954 -0.626953
  1900  0.097120 -0.716304 -0.690997
  1901  0.142849 -0.676419 -0.722531
  1902  0.083497 -0.739091 -0.668410
  1903  0.179600 -0.695534 -0.695684
  1904  0.221216 -0.740958 -0.634070
  1905  0.217052 -0.558528 -0.800584
  1906  0.096601 -0.682641 -0.724341
  1907  0.118978 -0.710153 -0.693921
  1908 -0.068747 -0.740523 -0.668505
  1909  0.075877 -0.759955 -0.645532
  1910  0.099928 -0.736807 -0.668678
  1911  0.018288 -0.720754 -0.692950
  1912  0.203535 -0.548088 -0.811279
  1913  0.221528 -0.716295 -0.661700
  1914  0.078607 -0.800310 -0.594412
  1915  0.135466 -0.709790 -0.691265
  1916  0.204565 -0.778444 -0.593447
  1917  0.126007 -0.850088 -0.511344
  1918  0.070113 -0.712947 -0.697704
  1919  0.179063 -0.778023 -0.602177
  1920  0.005862 -0.788162 -0.615440
  1921  0.064878 -0.919731 -0.387150
  1922  0.122204 -0.651047 -0.749136
  1923  0.086770 -0.734524 -0.673013
  1924  0.168882 -0.695038 -0.698857
  1925  0.144870 -0.684427 -0.714544
  1926  0.211716 -0.644182 -0.734987
  1927  0.256125 -0.628332 -0.734574
  1928  0.180613 -0.628733 -0.756355
  1929  0.178306 -0.778086 -0.602319
  1930  0.276285 -0.552487 -0.786400
  1931  0.252012 -0.532770 -0.807865
  1932  0.061212 -0.661357 -0.747569
  1933  0.129198 -0.749093 -0.649744
  1934  0.196214 -0.742613 -0.640333
  1935  0.184765 -0.743942 -0.642193
  1936  0.213239 -0.681934 -0.699639
  1937  0.235542 -0.594123 -0.769115
  1938  0.075741 -0.825658 -0.559063
  1939  0.108885 -0.678629 -0.726365
  1940  0.098953 -0.682080 -0.724551
  1941  0.140332 -0.623439 -0.769175
  1942  0.172049 -0.517131 -0.838436
  1943  0.108571 -0.739323 -0.664540
  1944  0.203526 -0.699621 -0.684915
  1945  0.007192 -0.732290 -0.680955
  1946  0.117842 -0.711733 -0.692495
  1947  0.074792 -0.780115 -0.621150
  1948  0.089166 -0.761420 -0.642097
  1949  0.201593 -0.691043 -0.694133
  1950  0.147775 -0.793587 -0.590238
  1951  0.230609 -0.704470 -0.671224
  1952  0.133393 -0.660960 -0.738470
  1953 -0.041330 -0.821511 -0.568692
  1954  0.208616 -0.697486 -0.685560
  1955  0.171047 -0.613966 -0.770577
  1956  0.077934 -0.769215 -0.634220
  1957  0.070202 -0.659415 -0.748494
  1958  0.167441 -0.633801 -0.755155
  1959  0.222797 -0.600141 -0.768240
  1960  0.236042 -0.642708 -0.728842
  1961  0.302313 -0.672490 -0.675548
  1962  0.346906 -0.410546 -0.843272
  1963  0.265625 -0.690889 -0.672396
  1964 -0.057816 -0.645081 -0.761924
  1965 -0.009524 -0.589959 -0.807377
  1966  0.045240 -0.664103 -0.746271
  1967  0.176425 -0.693483 -0.698538
  1968  0.340884 -0.548018 -0.763855
  1969  0.257342 -0.628748 -0.733792
  1970  0.205533 -0.669882 -0.713452
  1971  0.215142 -0.582554 -0.783802
  1972  0.200677 -0.700477 -0.684880
  1973  0.070190 -0.678083 -0.731626
  1974  0.235906 -0.733956 -0.636912
  1975  0.363264 -0.657769 -0.659832
  1976  0.048994 -0.719301 -0.692969
  1977  0.113303 -0.809183 -0.576529
  1978  0.052535 -0.757553 -0.650656
  1979  0.148401 -0.617940 -0.772093
  1980  0.063799 -0.652426 -0.755162
  1981  0.024260 -0.703311 -0.710468
  1982  0.081153 -0.845548 -0.527696
  1983  0.050779 -0.721933 -0.690097
  1984  0.041587 -0.698020 -0.714870
  1985  0.131785 -0.548175 -0.825916
  1986  0.108256 -0.712716 -0.693048
  1987  0.097271 -0.649848 -0.753814
  1988  0.107484 -0.742072 -0.661647
  1989  0.065069 -0.709173 -0.702025
  1990  0.158409 -0.806393 -0.569770
  1991  0.103967 -0.753321 -0.649383
  1992  0.221989 -0.713088 -0.665001
  1993  0.100133 -0.828725 -0.550626
  1994  0.147386 -0.686880 -0.711670
  1995  0.050451 -0.756132 -0.652471
  1996  0.024665 -0.718716 -0.694867
  1997 -0.272186 -0.924770  0.265924
  1998 -0.178624 -0.955118  0.236312
  1999 -0.490729 -0.841089  0.227496
  2000  0.244880 -0.666516 -0.704124
  2001  0.375677 -0.724719 -0.577624
  2002 -0.001025 -0.992852 -0.119344
  2003 -0.082820 -0.996535 -0.007652
  2004 -0.360328 -0.930988 -0.058526
  2005 -0.439317 -0.888991  0.129209
  2006 -0.279202 -0.952572  0.121045
  2007 -0.014095 -0.992962  0.117594
  2008 -0.142907 -0.981267  0.129201
  2009 -0.211390 -0.954939  0.208340
  2010 -0.355095 -0.932839  0.060985
  2011 -0.322302 -0.939844  0.113199
  2012 -0.226550 -0.971982  0.062657
  2013 -0.272540 -0.958199 -0.087042
  2014 -0.363654 -0.931310  0.020425
  2015 -0.356895 -0.922154  0.149192
  2016 -0.297027 -0.948623  0.109042
  2017 -0.333752 -0.942316  0.025522
  2018 -0.356533 -0.909175  0.215139
  2019 -0.230035 -0.971202  0.062057
  2020 -0.303945 -0.946449 -0.108867
  2021 -0.525111 -0.799669  0.291183
  2022 -0.552269 -0.808405  0.203667
  2023 -0.467939 -0.863363  0.188777
  2024 -0.293672 -0.950672  0.099895
  2025 -0.178869 -0.982281 -0.055952
  2026  0.138161 -0.788300 -0.599579
  2027  0.140591 -0.739177 -0.658674
  2028  0.088697 -0.726387 -0.681539
  2029 -0.292953 -0.949685  0.110805
  2030 -0.272798 -0.959769 -0.066516
  2031 -0.486076 -0.829669  0.274553
  2032 -0.529892 -0.813526  0.239561
  2033 -0.095713 -0.990818  0.095489
  2034 -0.258033 -0.938613  0.228964
  2035 -0.461276 -0.845113  0.270199
  2036 -0.421077 -0.877680  0.228847
  2037  0.035686 -0.593417 -0.804104
  2038  0.052873 -0.826761 -0.560063
  2039 -0.177433 -0.983654 -0.030682
  2040  0.020885 -0.846338 -0.532237
  2041 -0.428271 -0.903634 -0.005482
  2042 -0.210184 -0.976715  0.043025
  2043 -0.430264 -0.893899  0.125769
  2044 -0.186480 -0.975768  0.114463
  2045 -0.058367 -0.996043  0.067015
  2046  0.061633 -0.790745 -0.609035
  2047 -0.029181 -0.787622 -0.615468
  2048 -0.215951 -0.948695 -0.230962
  2049 -0.064061 -0.997405 -0.032861
  2050 -0.125086 -0.980030  0.154582
  2051 -0.273609 -0.948930  0.157068
  2052 -0.464227 -0.885590  0.014970
  2053 -0.151678 -0.988195  0.021569
  2054 -0.024528 -0.982157 -0.186458
  2055  0.069071 -0.979644 -0.188485
  2056 -0.000803 -0.754145 -0.656708
  2057  0.017199 -0.724846 -0.688696
  2058  0.226694 -0.576863 -0.784754
  2059  0.061854 -0.616128 -0.785213
  2060 -0.129743 -0.708786 -0.693389
  2061  0.112640 -0.720089 -0.684678
  2062  0.208512 -0.729705 -0.651193
  2063  0.099915 -0.886808 -0.451207
  2064  0.186070 -0.862493 -0.470621
  2065  0.129839 -0.759027 -0.637981
  2066  0.177846 -0.673399 -0.717568
  2067  0.133363 -0.730881 -0.669349
  2068  0.103247 -0.726693 -0.679159
  2069  0.233188 -0.663648 -0.710771
  2070  0.088266 -0.746108 -0.659949
  2071  0.167742 -0.618462 -0.767703
  2072  0.022789 -0.694319 -0.719307
  2073  0.097953 -0.786365 -0.609947
  2074  0.109655 -0.600611 -0.791987
  2075  0.018504 -0.704604 -0.709360
  2076 -0.042835 -0.817457 -0.574395
  2077  0.143723 -0.730760 -0.667334
  2078  0.143265 -0.792652 -0.592603
  2079  0.084486 -0.752102 -0.653609
  2080  0.106504 -0.909731 -0.401307
  2081  0.065544 -0.812937 -0.578652
  2082  0.028948 -0.801952 -0.596687
  2083  0.158398 -0.809841 -0.564861
  2084  0.050437 -0.798750 -0.599545
  2085  0.110946 -0.736942 -0.666789
  2086  0.136252 -0.691932 -0.708989
  2087  0.193612 -0.708969 -0.678143
  2088  0.079713 -0.685134 -0.724042
  2089  0.101314 -0.811830 -0.575036
  2090  0.117175 -0.843329 -0.524468
  2091  0.132085 -0.742913 -0.656227
  2092  0.121401 -0.878670 -0.461737
  2093  0.129541 -0.891303 -0.434510
  2094 -0.042670 -0.859879 -0.508712
  2095  0.060894 -0.762517 -0.644096
  2096 -0.014873 -0.792355 -0.609879
  2097  0.104152 -0.843789 -0.526471
  2098  0.015030 -0.722193 -0.691528
  2099  0.102665 -0.807154 -0.581345
  2100  0.088393 -0.808237 -0.582185
  2101  0.182669 -0.642737 -0.743990
  2102  0.216516 -0.649470 -0.728910
  2103  0.038388 -0.731526 -0.680732
  2104  0.176398 -0.723284 -0.667640
  2105  0.020922 -0.799004 -0.600962
  2106 -0.050785 -0.785004 -0.617406
  2107  0.291185 -0.615468 -0.732401
  2108  0.022479 -0.604549 -0.796251
  2109  0.120753 -0.713320 -0.690357
  2110  0.198939 -0.801332 -0.564172
  2111  0.075559 -0.793647 -0.603668
  2112  0.035874 -0.640509 -0.767112
  2113  0.124461 -0.743915 -0.656582
  2114  0.061716 -0.773985 -0.630190
  2115  0.042443 -0.734081 -0.677734
  2116  0.120167 -0.705345 -0.698604
  2117  0.059439 -0.720846 -0.690542
  2118  0.126256 -0.678798 -0.723390
  2119  0.016360 -0.803660 -0.594864
  2120  0.130405 -0.744181 -0.655125
  2121 -0.040773 -0.789141 -0.612858
  2122  0.155134 -0.726060 -0.669903
  2123  0.144291 -0.698228 -0.701184
  2124 -0.043333 -0.811708 -0.582454
  2125  0.140045 -0.772134 -0.619836
  2126  0.210169 -0.708152 -0.674054
  2127 -0.137833 -0.804955 -0.577104
  2128  0.092072 -0.720623 -0.687186
  2129  0.008289 -0.889647 -0.456573
  2130  0.018788 -0.994186 -0.106022
  2131 -0.042664 -0.570303 -0.820325
  2132 -0.033687 -0.773525 -0.632869
  2133  0.074488 -0.693683 -0.716418
  2134  0.032719 -0.784456 -0.619321
  2135 -0.016711 -0.817176 -0.576146
  2136  0.012323 -0.672587 -0.739916
  2137  0.120015 -0.664593 -0.737504
  2138 -0.065253 -0.774821 -0.628804
  2139  0.227384 -0.820360 -0.524697
  2140 -0.032948 -0.828476 -0.559055
  2141  0.073111 -0.777534 -0.624576
  2142  0.002483 -0.800512 -0.599312
  2143  0.106397 -0.798569 -0.592425
  2144  0.113811 -0.827075 -0.550449
  2145  0.082646 -0.785113 -0.613813
  2146  0.049482 -0.890702 -0.451887
  2147  0.100799 -0.785062 -0.611160
  2148 -0.074110 -0.834821 -0.545511
  2149  0.140719 -0.779649 -0.610202
  2150  0.051740 -0.870348 -0.489711
  2151  0.149763 -0.722783 -0.674652
  2152  0.047575 -0.818681 -0.572274
  2153 -0.021642 -0.685708 -0.727555
  2154  0.079103 -0.807516 -0.584518
  2155  0.147805 -0.594537 -0.790367
  2156  0.074858 -0.826975 -0.557232
  2157  0.110460 -0.877290 -0.467076
  2158  0.117231 -0.733946 -0.669015
  2159  0.039800 -0.800415 -0.598124
  2160  0.112731 -0.774912 -0.621935
  2161  0.072758 -0.915436 -0.395833
  2162  0.130928 -0.806623 -0.576383
  2163  0.136734 -0.785629 -0.603400
  2164  0.188788 -0.665730 -0.721916
  2165  0.008089 -0.765234 -0.643701
  2166  0.089209 -0.804692 -0.586952
  2167  0.137045 -0.806820 -0.574683
  2168  0.126360 -0.831286 -0.541292
  2169  0.036540 -0.914057 -0.403936
  2170  0.153460 -0.805484 -0.572403
  2171  0.198199 -0.770527 -0.605810
  2172  0.066164 -0.823150 -0.563956
  2173  0.168145 -0.710905 -0.682892
  2174  0.366451 -0.724604 -0.583664
  2175  0.084813 -0.792080 -0.604496
  2176  0.190912 -0.748311 -0.635283
  2177  0.155084 -0.821688 -0.548432
  2178  0.042756 -0.803602 -0.593630
  2179  0.187248 -0.705990 -0.683020
  2180  0.155325 -0.828403 -0.538166
  2181  0.045178 -0.656572 -0.752909
  2182 -0.012454 -0.930121 -0.367043
  2183  0.083105 -0.717513 -0.691570
  2184  0.154710 -0.675026 -0.721391
  2185  0.381807 -0.691284 -0.613473
  2186  0.138727 -0.718398 -0.681659
  2187  0.144032 -0.696853 -0.702602
  2188  0.112951 -0.769320 -0.628799
  2189 -0.007167 -0.808241 -0.588809
  2190  0.217773 -0.755345 -0.618084
  2191  0.180170 -0.803668 -0.567148
  2192  0.065382 -0.872013 -0.485096
  2193 -0.030512 -0.916845 -0.398075
  2194  0.057594 -0.805681 -0.589543
  2195  0.141077 -0.800312 -0.582750
  2196  0.180272 -0.795869 -0.578010
  2197  0.143911 -0.828732 -0.540827
  2198  0.068973 -0.708728 -0.702102
  2199 -0.039519 -0.834202 -0.550041
  2200  0.054810 -0.996752 -0.058997
  2201  0.104739 -0.797891 -0.593633
  2202  0.100255 -0.838354 -0.535828
  2203  0.166691 -0.809614 -0.562797
  2204  0.195979 -0.813597 -0.547405
  2205  0.197656 -0.813593 -0.546807
  2206  0.115357 -0.787847 -0.604971
  2207  0.101787 -0.831978 -0.545391
  2208  0.060655 -0.777736 -0.625658
  2209 -0.001277 -0.732936 -0.680297
  2210  0.084437 -0.841069 -0.534297
  2211  0.101467 -0.728594 -0.677389
  2212  0.151969 -0.771908 -0.617304
  2213  0.138709 -0.662011 -0.736546
  2214  0.322387 -0.868692 -0.376087
  2215  0.089752 -0.843657 -0.529327
  2216  0.209338 -0.752769 -0.624112
  2217  0.040631 -0.755443 -0.653953
  2218  0.192402 -0.825199 -0.531063
  2219  0.262120 -0.851922 -0.453345
  2220  0.129264 -0.821373 -0.555551
  2221  0.310950 -0.777950 -0.545990
  2222  0.233373 -0.767146 -0.597515
  2223  0.129865 -0.726823 -0.674435
  2224 -0.060273 -0.797193 -0.600709
  2225  0.139918 -0.797658 -0.586655
  2226  0.181663 -0.873086 -0.452460
  2227  0.093997 -0.802821 -0.588764
  2228 -0.005883 -0.864778 -0.502119
  2229  0.057059 -0.660145 -0.748968
  2230  0.061380 -0.674883 -0.735368
  2231  0.100546 -0.642557 -0.759613
  2232  0.219483 -0.737213 -0.639018
  2233  0.179840 -0.792704 -0.582476
  2234  0.051143 -0.857165 -0.512497
  2235  0.029847 -0.699242 -0.714261
  2236  0.041058 -0.803861 -0.593398
  2237  0.160862 -0.643675 -0.748202
  2238  0.264745 -0.795727 -0.544728
  2239  0.008372 -0.830247 -0.557332
  2240 -0.043575 -0.800478 -0.597776
  2241  0.104052 -0.829014 -0.549462
  2242  0.192733 -0.700801 -0.686828
  2243  0.197225 -0.695631 -0.690797
  2244  0.029250 -0.652662 -0.757085
  2245  0.025185 -0.925738 -0.377327
  2246  0.156401 -0.584153 -0.796432
  2247  0.220619 -0.583151 -0.781832
  2248  0.227580 -0.646175 -0.728468
  2249  0.015375 -0.732371 -0.680732
  2250  0.230648 -0.754998 -0.613824
  2251 -0.039088 -0.746621 -0.664100
  2252  0.113992 -0.716745 -0.687955
  2253  0.030029 -0.748962 -0.661932
  2254  0.217196 -0.594405 -0.774280
  2255  0.014514 -0.706136 -0.707927
  2256  0.127194 -0.734215 -0.666895
  2257  0.125835 -0.681877 -0.720562
  2258  0.019116 -0.598488 -0.800904
  2259  0.179939 -0.575803 -0.797542
  2260 -0.002896 -0.731093 -0.682271
  2261  0.242497 -0.472835 -0.847126
  2262  0.141530 -0.810532 -0.568336
  2263  0.217741 -0.594416 -0.774118
  2264  0.267064 -0.637069 -0.723063
  2265  0.191698 -0.749770 -0.633321
  2266  0.028876 -0.786551 -0.616850
  2267  0.247417 -0.665470 -0.704226
  2268  0.127208 -0.672406 -0.729169
  2269  0.014026 -0.723107 -0.690594
  2270  0.149396 -0.720141 -0.677553
  2271  0.227545 -0.683241 -0.693833
  2272  0.060678 -0.786831 -0.614178
  2273 -0.105281 -0.743881 -0.659967
  2274  0.110499 -0.781635 -0.613871
  2275 -0.012008 -0.704410 -0.709692
  2276  0.140856 -0.695138 -0.704941
  2277  0.190715 -0.701360 -0.686820
  2278  0.177615 -0.706508 -0.685055
  2279  0.030488 -0.841200 -0.539863
  2280 -0.119758 -0.977226  0.175175
  2281 -0.318260 -0.924049  0.211764
  2282 -0.105091 -0.992800  0.057486
  2283  0.179296 -0.862196 -0.473783
  2284  0.205716 -0.810375 -0.548610
  2285  0.136171 -0.812128 -0.567368
  2286  0.133385 -0.775440 -0.617172
  2287  0.046955 -0.846411 -0.530456
  2288  0.184446 -0.807541 -0.560230
  2289  0.163332 -0.756828 -0.632877
  2290  0.237636 -0.769204 -0.593173
  2291  0.224956 -0.744219 -0.628914
  2292  0.140528 -0.806730 -0.573968
  2293  0.052748 -0.744399 -0.665648
  2294  0.094165 -0.775228 -0.624624
  2295  0.092607 -0.872469 -0.479814
  2296  0.060219 -0.852423 -0.519373
  2297 -0.100530 -0.843110 -0.528261
  2298  0.001819 -0.889945 -0.456063
  2299 -0.006066 -0.691093 -0.722741
  2300  0.052652 -0.709294 -0.702944
  2301  0.121554 -0.610269 -0.782813
  2302  0.242135 -0.653025 -0.717586
  2303  0.065875 -0.771337 -0.633009
  2304  0.070677 -0.720389 -0.689960
  2305 -0.107193 -0.774717 -0.623156
  2306  0.048582 -0.823634 -0.565037
  2307  0.001716 -0.724816 -0.688940
  2308  0.053312 -0.831721 -0.552628
  2309  0.003854 -0.700385 -0.713754
  2310  0.126786 -0.790172 -0.599627
  2311  0.010255 -0.752338 -0.658698
  2312 -0.001022 -0.762318 -0.647202
  2313  0.139088 -0.803496 -0.578833
  2314 -0.121440 -0.637880 -0.760501
  2315  0.032343 -0.821861 -0.568769
  2316  0.054901 -0.824742 -0.562838
  2317  0.087006 -0.684419 -0.723879
  2318  0.149171 -0.715799 -0.682188
  2319  0.076854 -0.873852 -0.480080
  2320  0.143544 -0.720797 -0.678121
  2321 -0.113239 -0.900654 -0.419523
  2322  0.066396 -0.820130 -0.568313
  2323  0.043048 -0.681329 -0.730710
  2324  0.125265 -0.659381 -0.741299
  2325  0.039479 -0.700461 -0.712598
  2326  0.118372 -0.702985 -0.701285
  2327  0.041832 -0.733681 -0.678205
  2328  0.090333 -0.820332 -0.564708
  2329  0.126024 -0.740273 -0.660389
  2330  0.074396 -0.776211 -0.626069
  2331  0.077982 -0.870525 -0.485906
  2332  0.300043 -0.729174 -0.615045
  2333  0.122491 -0.849188 -0.513689
  2334 -0.620223 -0.740696  0.258249
  2335 -0.266958 -0.960594  0.077417
  2336 -0.223306 -0.970230 -0.093746
  2337 -0.414001 -0.910196  0.012132
  2338 -0.297387 -0.943660  0.145142
  2339 -0.458909 -0.884475  0.084297
  2340 -0.497101 -0.820299  0.282842
  2341 -0.362937 -0.931705  0.014237
  2342 -0.360554 -0.896799  0.256422
  2343 -0.271592 -0.945113  0.181659
  2344 -0.218935 -0.968572  0.118053
  2345  0.005801 -0.999741  0.021987
  2346 -0.123908 -0.982693 -0.137699
  2347  0.096117 -0.778517 -0.620220
  2348  0.066615 -0.803067 -0.592154
  2349 -0.062943 -0.722603 -0.688391
  2350 -0.017457 -0.777086 -0.629152
  2351  0.054850 -0.732853 -0.678172
  2352  0.100263 -0.811693 -0.575415
  2353  0.200890 -0.648009 -0.734661
  2354  0.239316 -0.740047 -0.628537
  2355 -0.027919 -0.859880 -0.509731
  2356  0.272054 -0.720613 -0.637733
  2357  0.145958 -0.810627 -0.567080
  2358  0.086144 -0.841593 -0.533199
  2359  0.111940 -0.811589 -0.573405
  2360  0.176232 -0.808297 -0.561781
  2361 -0.050151 -0.740160 -0.670558
  2362  0.070907 -0.818658 -0.569887
  2363  0.054773 -0.947448 -0.315185
  2364  0.013958 -0.876904 -0.480462
  2365  0.148123 -0.777108 -0.611688
  2366  0.125291 -0.855972 -0.501612
  2367  0.152560 -0.759999 -0.631765
  2368  0.054044 -0.826987 -0.559617
  2369  0.055689 -0.787072 -0.614343
  2370  0.138926 -0.758440 -0.636763
  2371  0.264462 -0.713261 -0.649091
  2372  0.150282 -0.670705 -0.726340
  2373  0.214001 -0.572022 -0.791829
  2374  0.119224 -0.608628 -0.784447
  2375  0.111850 -0.736959 -0.666619
  2376  0.074307 -0.672331 -0.736512
  2377  0.220757 -0.550645 -0.805020
  2378  0.188017 -0.745938 -0.638926
  2379  0.229512 -0.593505 -0.771412
  2380  0.094238 -0.777390 -0.621919
  2381  0.027845 -0.811419 -0.583801
  2382  0.069456 -0.858935 -0.507353
  2383  0.096371 -0.600371 -0.793894
  2384  0.114043 -0.789460 -0.603115
  2385  0.018726 -0.771104 -0.636434
  2386  0.163478 -0.720914 -0.673467
  2387  0.264173 -0.632342 -0.728255
  2388  0.094245 -0.634338 -0.767289
  2389  0.147064 -0.751956 -0.642600
  2390  0.107157 -0.792368 -0.600558
  2391  0.100261 -0.832964 -0.544167
  2392  0.264162 -0.844585 -0.465719
  2393  0.302826 -0.658499 -0.688967
  2394  0.189717 -0.634367 -0.749391
  2395  0.187893 -0.793709 -0.578552
  2396 -0.178668 -0.983522  0.027615
  2397  0.094756 -0.814534 -0.572325
  2398  0.213112 -0.700736 -0.680847
  2399  0.001325 -0.725546 -0.688173
  2400  0.030647 -0.857938 -0.512838
  2401  0.248781 -0.735903 -0.629726
  2402  0.128160 -0.773261 -0.621001
  2403  0.164594 -0.803497 -0.572103
  2404  0.138785 -0.630531 -0.763655
  2405  0.221352 -0.743796 -0.630691
  2406  0.109175 -0.850571 -0.514402
  2407  0.214753 -0.808350 -0.548135
  2408  0.136537 -0.856364 -0.497994
  2409  0.058109 -0.863098 -0.501683
  2410  0.092289 -0.685939 -0.721783
  2411  0.182941 -0.676285 -0.713562
  2412  0.338685 -0.584855 -0.737046
  2413  0.111321 -0.860039 -0.497937
  2414  0.121530 -0.755611 -0.643648
  2415  0.247465 -0.765127 -0.594425
  2416  0.114310 -0.747172 -0.654727
  2417  0.225484 -0.689630 -0.688162
  2418  0.374459 -0.776689 -0.506492
  2419  0.476023 -0.662665 -0.578167
  2420  0.282315 -0.764554 -0.579444
  2421  0.330637 -0.740723 -0.584816
  2422  0.309864 -0.738860 -0.598390
  2423  0.380392 -0.719461 -0.581100
  2424  0.365664 -0.755767 -0.543236
  2425  0.351538 -0.665435 -0.658497
  2426  0.307380 -0.670763 -0.674977
  2427 -0.015955 -0.999514  0.026789
  2428 -0.085732 -0.945482 -0.314187
  2429  0.240391 -0.701526 -0.670875
  2430  0.106592 -0.832071 -0.544331
  2431  0.144761 -0.859118 -0.490877
  2432  0.162914 -0.706211 -0.689003
  2433  0.124901 -0.699639 -0.703495
  2434  0.170926 -0.805222 -0.567804
  2435  0.077024 -0.879843 -0.468981
  2436 -0.004637 -0.815755 -0.578379
  2437  0.172246 -0.798119 -0.577353
  2438  0.133856 -0.822268 -0.553134
  2439  0.011839 -0.800408 -0.599338
  2440  0.043359 -0.869530 -0.491974
  2441  0.023511 -0.885118 -0.464772
  2442  0.118618 -0.743979 -0.657591
  2443  0.174064 -0.848047 -0.500518
  2444  0.028801 -0.890873 -0.453339
  2445  0.027492 -0.880334 -0.473558
  2446  0.016965 -0.803394 -0.595206
  2447  0.111891 -0.700783 -0.704545
  2448  0.161462 -0.811293 -0.561902
  2449  0.088236 -0.827857 -0.553956
  2450  0.104257 -0.713641 -0.692710
  2451  0.018391 -0.881810 -0.471246
  2452  0.020340 -0.853940 -0.519973
  2453  0.090988 -0.821569 -0.562801
  2454  0.016021 -0.810120 -0.586045
  2455  0.158727 -0.796899 -0.582887
  2456  0.165936 -0.756397 -0.632715
  2457  0.135397 -0.625854 -0.768098
  2458  0.178232 -0.849070 -0.497307
  2459 -0.353250 -0.910821  0.213586
  2460 -0.345591 -0.934373  0.086683
  2461 -0.212723 -0.976493  0.034790
  2462 -0.337576 -0.940745  0.032257
  2463  0.105903 -0.747645 -0.655600
  2464  0.261395 -0.753610 -0.603112
  2465  0.061816 -0.715241 -0.696139
  2466  0.164331 -0.720266 -0.673952
  2467  0.105945 -0.884533 -0.454288
  2468  0.162741 -0.732864 -0.660625
  2469  0.176833 -0.716704 -0.674585
  2470 -0.036341 -0.789539 -0.612623
  2471  0.038694 -0.719615 -0.693295
  2472  0.073589 -0.902796 -0.423727
  2473  0.068359 -0.741156 -0.667844
  2474 -0.073801 -0.705008 -0.705349
  2475  0.082776 -0.786248 -0.612342
  2476  0.171254 -0.647873 -0.742248
  2477 -0.024016 -0.759074 -0.650561
  2478 -0.058264 -0.592094 -0.803760
  2479  0.114208 -0.809357 -0.576106
  2480  0.105187 -0.694141 -0.712112
  2481  0.047053 -0.709343 -0.703291
  2482  0.083407 -0.761535 -0.642735
  2483  0.057542 -0.724372 -0.687004
  2484  0.041228 -0.731179 -0.680939
  2485  0.084278 -0.690370 -0.718531
  2486 -0.063157 -0.770252 -0.634605
  2487  0.081871 -0.750449 -0.655838
  2488  0.055985 -0.840085 -0.539559
  2489 -0.072739 -0.627948 -0.774848
  2490 -0.002650 -0.835151 -0.550014
  2491  0.048910 -0.675904 -0.735365
  2492 -0.035290 -0.762223 -0.646352
  2493 -0.006914 -0.728276 -0.685249
  2494  0.128810 -0.697611 -0.704803
  2495  0.121725 -0.778634 -0.615558
  2496  0.121711 -0.783864 -0.608888
  2497 -0.005468 -0.839022 -0.544070
  2498  0.043813 -0.721923 -0.690585
  2499  0.016878 -0.586976 -0.809429
  2500  0.031106 -0.650494 -0.758874
  2501  0.000543 -0.819120 -0.573623
  2502 -0.021000 -0.705476 -0.708423
  2503 -0.139091 -0.818883 -0.556853
  2504  0.015172 -0.718729 -0.695125
  2505  0.013834 -0.842724 -0.538168
  2506  0.052811 -0.714055 -0.698095
  2507  0.092163 -0.804455 -0.586821
  2508  0.010342 -0.592489 -0.805512
  2509 -0.026442 -0.785809 -0.617904
  2510  0.198261 -0.842176 -0.501430
  2511  0.097694 -0.646160 -0.756924
  2512  0.014089 -0.831614 -0.555175
  2513  0.096449 -0.612872 -0.784274
  2514  0.005590 -0.852010 -0.523495
  2515 -0.144311 -0.989424  0.014644
  2516 -0.078061 -0.715044 -0.694708
  2517 -0.000720 -0.822276 -0.569088
  2518  0.071393 -0.961353 -0.265901
  2519 -0.003359 -0.713652 -0.700492
  2520  0.015711 -0.683240 -0.730025
  2521 -0.040669 -0.774419 -0.631365
  2522 -0.014928 -0.639908 -0.768307
  2523 -0.055135 -0.727744 -0.683629
  2524  0.039674 -0.681471 -0.730769
  2525  0.032218 -0.725548 -0.687417
  2526  0.066848 -0.817099 -0.572609
  2527  0.013541 -0.784382 -0.620130
  2528 -0.139047 -0.988825 -0.053775
  2529 -0.004660 -0.760037 -0.649863
  2530  0.072084 -0.657242 -0.750225
  2531  0.212940 -0.707222 -0.674161
  2532  0.005800 -0.850593 -0.525793
  2533 -0.095193 -0.829191 -0.550800
  2534 -0.053469 -0.928502 -0.367458
  2535  0.086348 -0.978216 -0.188781
  2536 -0.067878 -0.916854 -0.393409
  2537  0.146213 -0.576369 -0.804003
  2538 -0.139405 -0.979645  0.144435
  2539  0.000245 -0.985330  0.170659
  2540 -0.180482 -0.909474  0.374545
  2541 -0.242308 -0.970174  0.006999
  2542 -0.066293 -0.967208 -0.245183
  2543 -0.035862 -0.961018 -0.274149
  2544  0.073355 -0.981918 -0.174519
  2545  0.050044 -0.998724 -0.006839
  2546  0.025840 -0.999663  0.002358
  2547 -0.444193 -0.874248  0.195919
  2548  0.208876 -0.649829 -0.730817
  2549 -0.117233 -0.905714 -0.407355
  2550  0.089601 -0.819210 -0.566450
  2551 -0.132804 -0.929037 -0.345331
  2552 -0.001774 -0.688603 -0.725136
  2553  0.084881 -0.754710 -0.650545
  2554  0.090692 -0.675631 -0.731641
  2555 -0.078404 -0.947508 -0.309969
  2556  0.019943 -0.805194 -0.592677
  2557  0.158364 -0.661862 -0.732707
  2558 -0.030099 -0.960742 -0.275807
  2559  0.051817 -0.881249 -0.469803
  2560 -0.052595 -0.865409 -0.498298
  2561  0.268667 -0.604570 -0.749876
  2562  0.108829 -0.751756 -0.650400
  2563 -0.121883 -0.824925 -0.551946
  2564  0.074536 -0.690667 -0.719321
  2565 -0.009139 -0.650565 -0.759395
  2566  0.330754 -0.610566 -0.719591
  2567  0.133315 -0.813531 -0.566033
  2568  0.106464 -0.720752 -0.684969
  2569  0.091727 -0.773608 -0.626990
  2570  0.161688 -0.680412 -0.714770
  2571  0.129231 -0.704540 -0.697798
  2572  0.139792 -0.661867 -0.736472
  2573  0.079499 -0.887046 -0.454784
  2574  0.052833 -0.860429 -0.506824
  2575  0.005430 -0.821412 -0.570309
  2576  0.264015 -0.545932 -0.795144
  2577  0.190555 -0.600027 -0.776954
  2578  0.112585 -0.754170 -0.646956
  2579  0.319392 -0.542464 -0.776995
  2580  0.171557 -0.527913 -0.831791
  2581  0.133148 -0.712352 -0.689077
  2582  0.104786 -0.514225 -0.851230
  2583  0.016589 -0.725540 -0.687980
  2584  0.232336 -0.617942 -0.751111
  2585  0.200429 -0.631768 -0.748797
  2586 -0.034316 -0.798372 -0.601186
  2587  0.033411 -0.747888 -0.662983
  2588  0.327813 -0.690306 -0.644993
  2589  0.226421 -0.710869 -0.665882
  2590  0.235462 -0.528891 -0.815372
  2591  0.222481 -0.658098 -0.719312
  2592  0.122277 -0.695038 -0.708499
  2593  0.056158 -0.704471 -0.707508
  2594  0.095702 -0.744904 -0.660272
  2595  0.231665 -0.703525 -0.671852
  2596  0.069733 -0.876978 -0.475445
  2597  0.038359 -0.999234 -0.007697
  2598  0.099496 -0.685169 -0.721557
  2599 -0.019072 -0.726481 -0.686922
  2600  0.134455 -0.647651 -0.749980
  2601  0.093555 -0.754399 -0.649715
  2602  0.150242 -0.836292 -0.527298
  2603  0.095607 -0.843312 -0.528851
  2604  0.015773 -0.655661 -0.754891
  2605  0.145802 -0.666120 -0.731454
  2606  0.225190 -0.671186 -0.706257
  2607  0.165401 -0.570480 -0.804484
  2608  0.084457 -0.598880 -0.796373
  2609  0.025977 -0.801676 -0.597194
  2610 -0.053223 -0.933956 -0.353403
  2611  0.055683 -0.957466 -0.283122
  2612  0.178984 -0.703452 -0.687838
  2613  0.028928 -0.774469 -0.631950
  2614  0.068418 -0.786548 -0.613727
  2615 -0.032509 -0.898750 -0.437255
  2616 -0.128883 -0.974533 -0.183509
  2617 -0.122655 -0.913182 -0.388658
  2618  0.109481 -0.643055 -0.757954
  2619  0.077131 -0.960953 -0.265744
  2620  0.245201 -0.548454 -0.799422
  2621 -0.047548 -0.975751 -0.213656
  2622  0.243247 -0.661240 -0.709643
  2623  0.043753 -0.804943 -0.591736
  2624 -0.039394 -0.998218 -0.044823
  2625 -0.071561 -0.995035 -0.069163
  2626  0.003588 -0.808062 -0.589086
  2627 -0.051091 -0.860020 -0.507695
  2628  0.237999 -0.562612 -0.791723
  2629  0.212164 -0.960007 -0.182680
  2630 -0.317883 -0.918562  0.234933
  2631 -0.324709 -0.914270  0.242227
  2632  0.046285 -0.727147 -0.684920
  2633  0.108390 -0.757897 -0.643307
  2634  0.011079 -0.803537 -0.595151
  2635  0.111060 -0.797476 -0.593041
  2636 -0.084471 -0.991889  0.094974
  2637 -0.216092 -0.974446  0.061307
  2638 -0.278491 -0.933569  0.225594
  2639 -0.211182 -0.968060 -0.135140
  2640 -0.121923 -0.991561 -0.044065
  2641 -0.043536 -0.997837  0.049256
  2642 -0.077722 -0.995042 -0.062048
  2643 -0.124785 -0.982826  0.135951
  2644 -0.049008 -0.998797  0.001509
  2645  0.274350 -0.663957 -0.695624
  2646  0.062984 -0.671474 -0.738347
  2647  0.088846 -0.738312 -0.668582
  2648  0.001522 -0.658792 -0.752324
  2649  0.213613 -0.645275 -0.733478
  2650 -0.039145 -0.987628 -0.151849
  2651  0.183922 -0.638637 -0.747205
  2652  0.070232 -0.913385 -0.400992
  2653 -0.001271 -0.774656 -0.632382
  2654  0.039245 -0.807219 -0.588946
  2655  0.146072 -0.899094 -0.412665
  2656  0.163290 -0.910203 -0.380613
  2657  0.001636 -0.998224 -0.059543
  2658 -0.030092 -0.880824 -0.472488
  2659  0.044945 -0.713524 -0.699187
  2660  0.036417 -0.792559 -0.608706
  2661  0.204517 -0.666588 -0.716821
  2662  0.048471 -0.693014 -0.719292
  2663  0.329213 -0.563925 -0.757369
  2664  0.051291 -0.723256 -0.688672
  2665  0.011999 -0.744655 -0.667341
  2666 -0.109137 -0.952766 -0.283418
  2667  0.035544 -0.888716 -0.457077
  2668  0.103740 -0.722635 -0.683400
  2669 -0.070668 -0.761117 -0.644754
  2670  0.033123 -0.772830 -0.633748
  2671  0.020300 -0.721566 -0.692048
  2672 -0.001979 -0.788953 -0.614450
  2673  0.174114 -0.728707 -0.662322
  2674  0.043862 -0.694186 -0.718458
  2675  0.154062 -0.801581 -0.577697
  2676  0.273925 -0.605600 -0.747137
  2677  0.226862 -0.676927 -0.700217
  2678  0.242501 -0.770932 -0.588946
  2679 -0.018306 -0.639906 -0.768235
  2680  0.142185 -0.695609 -0.704210
  2681  0.171852 -0.822004 -0.542933
  2682  0.073843 -0.908480 -0.411353
  2683  0.391690 -0.772716 -0.499488
  2684  0.287199 -0.693502 -0.660736
  2685  0.285650 -0.702319 -0.652037
  2686  0.178058 -0.740822 -0.647671
  2687  0.190395 -0.698947 -0.689365
  2688 -0.118616 -0.829641 -0.545551
  2689  0.204226 -0.813231 -0.544928
  2690  0.171654 -0.804484 -0.568630
  2691  0.371375 -0.665905 -0.647033
  2692  0.062180 -0.757161 -0.650262
  2693 -0.064888 -0.953270 -0.295070
  2694  0.065921 -0.997654 -0.018481
  2695  0.026358 -0.858673 -0.511846
  2696  0.270314 -0.722122 -0.636766
  2697  0.012487 -0.663446 -0.748120
  2698  0.153638 -0.734493 -0.660996
  2699  0.173366 -0.853105 -0.492094
  2700  0.167405 -0.950775 -0.260774
  2701  0.255506 -0.784193 -0.565471
  2702  0.263318 -0.770169 -0.580950
  2703  0.173843 -0.757352 -0.629442
  2704  0.260787 -0.676137 -0.689078
  2705  0.196860 -0.783789 -0.589001
  2706  0.340652 -0.606071 -0.718773
  2707  0.299513 -0.743114 -0.598393
  2708  0.040780 -0.861447 -0.506208
  2709 -0.063196 -0.921392 -0.383462
  2710  0.086850 -0.668888 -0.738272
  2711  0.173994 -0.793638 -0.582979
  2712  0.115130 -0.886042 -0.449081
  2713  0.150011 -0.986141 -0.070872
  2714  0.208146 -0.732931 -0.647678
  2715  0.330996 -0.753774 -0.567686
  2716  0.228246 -0.744335 -0.627590
  2717  0.026596 -0.767429 -0.640582
  2718  0.092328 -0.706714 -0.701449
  2719  0.022570 -0.842845 -0.537683
  2720  0.269352 -0.731410 -0.626490
  2721  0.167641 -0.625899 -0.761674
  2722  0.326753 -0.660648 -0.675852
  2723  0.202285 -0.695229 -0.689737
  2724  0.195731 -0.750844 -0.630811
  2725  0.254671 -0.631379 -0.732464
  2726  0.279135 -0.551011 -0.786429
  2727 -0.004595 -0.732992 -0.680222
  2728  0.111066 -0.867822 -0.484303
  2729  0.108285 -0.759342 -0.641619
  2730  0.310186 -0.512035 -0.801003
  2731  0.188604 -0.706264 -0.682364
  2732  0.384412 -0.683890 -0.620098
  2733  0.242292 -0.638453 -0.730529
  2734  0.180123 -0.658069 -0.731096
  2735  0.215079 -0.679635 -0.701311
  2736  0.057359 -0.824085 -0.563555
  2737 -0.216594 -0.973502 -0.073350
  2738  0.148095 -0.668441 -0.728872
  2739 -0.019417 -0.869437 -0.493662
  2740  0.203550 -0.782069 -0.589012
  2741  0.215876 -0.755181 -0.618950
  2742  0.093955 -0.707061 -0.700883
  2743  0.133693 -0.858378 -0.495292
  2744  0.353550 -0.716429 -0.601441
  2745  0.017834 -0.990626  0.135433
  2746  0.145195 -0.773710 -0.616677
  2747  0.348903 -0.780901 -0.518132
  2748  0.200213 -0.655751 -0.727946
  2749  0.183146 -0.938631 -0.292284
  2750  0.147610 -0.916630 -0.371484
  2751  0.077170 -0.704636 -0.705361
  2752  0.210306 -0.808974 -0.548938
  2753  0.303742 -0.610118 -0.731777
  2754  0.089695 -0.715615 -0.692712
  2755 -0.012763 -0.789858 -0.613157
  2756  0.100065 -0.822579 -0.559778
  2757  0.104334 -0.734121 -0.670955
  2758  0.225443 -0.610417 -0.759320
  2759  0.182843 -0.704762 -0.685477
  2760  0.084674 -0.779575 -0.620558
  2761  0.074319 -0.665315 -0.742854
  2762  0.114536 -0.785901 -0.607652
  2763  0.041820 -0.860848 -0.507141
  2764  0.218665 -0.603005 -0.767184
  2765  0.177587 -0.842950 -0.507837
  2766  0.001098 -0.767565 -0.640970
  2767  0.079364 -0.899183 -0.430315
  2768  0.193411 -0.791491 -0.579771
  2769  0.224996 -0.834863 -0.502375
  2770  0.209202 -0.798789 -0.564066
  2771  0.063677 -0.737938 -0.671858
  2772  0.001405 -0.799847 -0.600202
  2773 -0.010387 -0.757936 -0.652247
  2774  0.009111 -0.844841 -0.534939
  2775  0.167344 -0.825566 -0.538922
  2776  0.098306 -0.839497 -0.534398
  2777  0.071940 -0.754779 -0.652022
  2778  0.148467 -0.701832 -0.696699
  2779  0.172882 -0.745025 -0.644244
  2780 -0.203086 -0.978682  0.030617
  2781 -0.210555 -0.977034 -0.032738
  2782 -0.070820 -0.953664 -0.292420
  2783 -0.165769 -0.984774 -0.052354
  2784 -0.260417 -0.942235  0.210655
  2785 -0.082042 -0.961834 -0.261045
  2786  0.155669 -0.732905 -0.662282
  2787  0.209916 -0.727984 -0.652668
  2788 -0.146761 -0.988479  0.037016
  2789 -0.014943 -0.790298 -0.612540
  2790 -0.005403 -0.797881 -0.602791
  2791  0.012922 -0.612648 -0.790250
  2792  0.152457 -0.860703 -0.485743
  2793  0.201081 -0.790235 -0.578874
  2794  0.071904 -0.849098 -0.523319
  2795  0.231433 -0.693139 -0.682640
  2796  0.201756 -0.723123 -0.660597
  2797  0.109905 -0.658886 -0.744171
  2798  0.171017 -0.722063 -0.670356
  2799  0.018355 -0.839354 -0.543275
  2800 -0.046562 -0.850597 -0.523753
  2801 -0.036222 -0.661207 -0.749329
  2802  0.114599 -0.857683 -0.501246
  2803  0.172073 -0.713008 -0.679713
  2804  0.038348 -0.716974 -0.696044
  2805  0.157012 -0.678461 -0.717662
  2806  0.143374 -0.697086 -0.702506
  2807 -0.035331 -0.846896 -0.530583
  2808  0.103743 -0.748399 -0.655085
  2809  0.117408 -0.661807 -0.740423
  2810 -0.096798 -0.726934 -0.679851
  2811 -0.360939 -0.931538 -0.044271
  2812 -0.426664 -0.896816  0.116961
  2813 -0.125041 -0.982779 -0.136051
  2814 -0.311827 -0.946751  0.080171
  2815 -0.398737 -0.907620 -0.131279
  2816 -0.266744 -0.942674  0.200532
  2817 -0.395645 -0.916766  0.054823
  2818  0.215462 -0.777919 -0.590270
  2819  0.128190 -0.754669 -0.643462
  2820 -0.235368 -0.960135  0.150809
  2821 -0.319951 -0.922864  0.214367
  2822 -0.281143 -0.937002  0.207332
  2823 -0.451476 -0.885288  0.111514
  2824 -0.449479 -0.886750  0.107906
  2825 -0.229586 -0.968159  0.099795
  2826 -0.338765 -0.939154  0.056807
  2827 -0.084105 -0.772715 -0.629156
  2828  0.052270 -0.833253 -0.550416
  2829  0.091011 -0.699848 -0.708471
  2830  0.160409 -0.877615 -0.451731
  2831  0.091577 -0.887469 -0.451676
  2832 -0.026652 -0.718683 -0.694827
  2833  0.130007 -0.869105 -0.477236
  2834  0.170412 -0.795010 -0.582168
  2835  0.240112 -0.781702 -0.575577
  2836  0.118171 -0.786292 -0.606449
  2837  0.016078 -0.814899 -0.579379
  2838  0.123570 -0.887018 -0.444893
  2839 -0.061349 -0.846437 -0.528944
  2840  0.115348 -0.678816 -0.725192
  2841  0.040023 -0.577063 -0.815718
  2842  0.037929 -0.843766 -0.535369
  2843  0.009009 -0.843839 -0.536521
  2844 -0.028332 -0.752014 -0.658538
  2845  0.025976 -0.868925 -0.494261
  2846 -0.098898 -0.945854 -0.309158
  2847  0.015802 -0.908239 -0.418154
  2848  0.159103 -0.765648 -0.623273
  2849  0.160549 -0.700270 -0.695591
  2850 -0.355577 -0.930588  0.087010
  2851 -0.214515 -0.970763  0.107716
  2852 -0.122278 -0.979885  0.157713
  2853  0.117473 -0.765498 -0.632624
  2854  0.040035 -0.781456 -0.622675
  2855  0.209693 -0.780304 -0.589198
  2856  0.157875 -0.613269 -0.773936
  2857  0.137725 -0.738929 -0.659557
  2858  0.075413 -0.865990 -0.494342
  2859  0.167161 -0.800982 -0.574879
  2860  0.164646 -0.688379 -0.706418
  2861  0.116333 -0.794014 -0.596665
  2862  0.177409 -0.592539 -0.785763
  2863  0.212219 -0.759908 -0.614413
  2864  0.070961 -0.737887 -0.671184
  2865  0.257356 -0.701234 -0.664861
  2866  0.173474 -0.630011 -0.756963
  2867  0.041801 -0.690661 -0.721969
  2868 -0.032817 -0.704745 -0.708702
  2869  0.123547 -0.722546 -0.680194
  2870  0.150826 -0.551099 -0.820696
  2871  0.103942 -0.647828 -0.754662
  2872  0.149649 -0.729375 -0.667545
  2873  0.294559 -0.652672 -0.698036
  2874  0.004934 -0.850273 -0.526319
  2875  0.022456 -0.747047 -0.664391
  2876  0.040947 -0.758047 -0.650914
  2877  0.054603 -0.769820 -0.635922
  2878  0.221185 -0.776891 -0.589506
  2879  0.160595 -0.677213 -0.718047
  2880  0.022742 -0.772832 -0.634204
  2881  0.161137 -0.734856 -0.658803
  2882 -0.042622 -0.760117 -0.648387
  2883  0.129342 -0.649465 -0.749310
  2884  0.175683 -0.970287 -0.166370
  2885  0.139542 -0.768723 -0.624173
  2886 -0.076651 -0.969448 -0.233014
  2887 -0.050619 -0.729790 -0.681795
  2888  0.100589 -0.894009 -0.436611
  2889  0.164320 -0.585291 -0.793998
  2890  0.213212 -0.603336 -0.768457
  2891  0.152610 -0.586820 -0.795206
  2892  0.272598 -0.763402 -0.585583
  2893  0.186026 -0.684202 -0.705168
  2894  0.164354 -0.762684 -0.625541
  2895  0.177931 -0.772492 -0.609588
  2896  0.108241 -0.730688 -0.674076
  2897  0.154889 -0.699094 -0.698053
  2898  0.030439 -0.831813 -0.554221
  2899 -0.289369 -0.951810  0.101603
  2900 -0.429012 -0.887803  0.166598
  2901 -0.209933 -0.977344  0.026966
  2902 -0.579120 -0.772862  0.259433
  2903 -0.414956 -0.876916  0.242549
  2904  0.161481 -0.722670 -0.672066
  2905  0.005209 -0.773868 -0.633326
  2906  0.084039 -0.738712 -0.668761
  2907  0.121420 -0.771269 -0.624821
  2908  0.206460 -0.572523 -0.793468
  2909  0.200238 -0.650092 -0.732997
  2910  0.229356 -0.755856 -0.613252
  2911  0.261805 -0.717664 -0.645304
  2912  0.073559 -0.782000 -0.618923
  2913  0.130127 -0.657576 -0.742065
  2914  0.002259 -0.841588 -0.540115
  2915  0.113241 -0.675597 -0.728523
  2916  0.332983 -0.680968 -0.652231
  2917  0.100747 -0.755673 -0.647154
  2918 -0.002699 -0.760806 -0.648974
  2919 -0.038179 -0.844983 -0.533429
  2920  0.042492 -0.933472 -0.356124
  2921  0.076383 -0.688034 -0.721648
  2922  0.123388 -0.762172 -0.635507
  2923  0.226351 -0.654163 -0.721689
  2924  0.066001 -0.812985 -0.578531
  2925 -0.063442 -0.932171 -0.356415
  2926  0.091422 -0.823363 -0.560103
  2927  0.078551 -0.894161 -0.440801
  2928  0.150202 -0.739834 -0.655809
  2929  0.023930 -0.910609 -0.412576
  2930  0.212915 -0.603804 -0.768172
  2931  0.063467 -0.675095 -0.734995
  2932 -0.011114 -0.647675 -0.761835
  2933  0.076024 -0.632800 -0.770574
  2934 -0.052441 -0.778617 -0.625305
  2935  0.180085 -0.664408 -0.725349
  2936  0.092578 -0.670793 -0.735844
  2937  0.064568 -0.776628 -0.626641
  2938  0.114158 -0.828815 -0.547753
  2939 -0.002147 -0.893303 -0.449449
  2940  0.124017 -0.566378 -0.814761
  2941  0.188162 -0.745949 -0.638870
  2942 -0.234455 -0.935476 -0.264415
  2943 -0.018181 -0.994277  0.105272
  2944 -0.270109 -0.962788 -0.008999
  2945 -0.362663 -0.918926 -0.155083
  2946 -0.250050 -0.966326  0.060740
  2947 -0.226901 -0.957434  0.178426
  2948  0.014583 -0.866885 -0.498295
  2949  0.246477 -0.742737 -0.622567
  2950  0.093728 -0.854920 -0.510222
  2951  0.067270 -0.843414 -0.533037
  2952 -0.035130 -0.720929 -0.692118
  2953 -0.070789 -0.760501 -0.645466
  2954  0.108282 -0.627407 -0.771126
  2955  0.055563 -0.784038 -0.618221
  2956  0.114071 -0.745281 -0.656920
  2957  0.166171 -0.658758 -0.733775
  2958  0.115274 -0.826899 -0.550410
  2959  0.063164 -0.774100 -0.629904
  2960  0.115778 -0.846196 -0.520143
  2961  0.275552 -0.753448 -0.596981
  2962  0.115064 -0.720391 -0.683957
  2963 -0.044083 -0.800861 -0.597225
  2964 -0.037311 -0.806863 -0.589559
  2965  0.072838 -0.865435 -0.495698
  2966  0.019330 -0.719303 -0.694427
  2967 -0.074116 -0.802113 -0.592555
  2968  0.148370 -0.686422 -0.711906
  2969 -0.035477 -0.781854 -0.622451
  2970  0.068024 -0.605392 -0.793016
  2971  0.044948 -0.870740 -0.489684
  2972  0.214814 -0.605144 -0.766587
  2973  0.059113 -0.826612 -0.559659
  2974  0.086938 -0.861190 -0.500794
  2975  0.053451 -0.835633 -0.546681
  2976  0.123584 -0.799558 -0.587737
  2977  0.049986 -0.794392 -0.605345
  2978  0.176349 -0.723174 -0.667773
  2979  0.098342 -0.748587 -0.655703
  2980  0.042645 -0.757443 -0.651507
  2981 -0.079969 -0.660150 -0.746865
  2982  0.123641 -0.647494 -0.751974
  2983  0.257576 -0.634218 -0.728987
  2984  0.159026 -0.792167 -0.589222
  2985  0.108095 -0.687149 -0.718430
  2986  0.075932 -0.764271 -0.640409
  2987  0.163946 -0.744044 -0.647704
  2988  0.011059 -0.715072 -0.698963
  2989 -0.035591 -0.922705 -0.383859
  2990  0.068507 -0.792522 -0.605983
  2991  0.110157 -0.717498 -0.687795
  2992  0.115584 -0.723161 -0.680939
  2993  0.086603 -0.771112 -0.630782
  2994  0.312925 -0.703280 -0.638337
  2995  0.304347 -0.746246 -0.592022
  2996  0.298706 -0.474410 -0.828076
  2997  0.410484 -0.708892 -0.573563
  2998  0.157145 -0.754496 -0.637213
  2999  0.320041 -0.924554 -0.206817
  3000  0.125295 -0.651934 -0.747853
  3001 -0.011144 -0.757500 -0.652740
  3002  0.378816 -0.212276 -0.900798
  3003  0.165180 -0.693948 -0.700822
  3004 -0.477349 -0.860028  0.180250
  3005 -0.612457 -0.743170  0.269433
  3006 -0.604822 -0.764143  0.224225
  3007 -0.669221 -0.682945  0.292796
  3008 -0.365840 -0.923840  0.112605
  3009 -0.268086 -0.949925  0.160539
  3010 -0.638637 -0.769486  0.005908
  3011  0.004104 -0.979285 -0.202446
  3012 -0.540753 -0.791166  0.285731
  3013 -0.609574 -0.751257  0.253047
  3014 -0.534373 -0.841965  0.074436
  3015 -0.106959 -0.933757 -0.341552
  3016  0.088249 -0.911721 -0.401220
  3017  0.359300 -0.565494 -0.742375
  3018  0.147080 -0.708359 -0.690358
  3019  0.062698 -0.899115 -0.433200
  3020 -0.314994 -0.948400 -0.036280
  3021 -0.350502 -0.932885  0.082905
  3022 -0.265695 -0.963200  0.040652
  3023 -0.320413 -0.947232  0.009343
  3024 -0.408555 -0.909716  0.074155
  3025 -0.242480 -0.956989  0.159295
  3026 -0.100598 -0.992590 -0.068154
  3027 -0.301632 -0.938953 -0.165488
  3028  0.180033 -0.749545 -0.637001
  3029  0.299360 -0.767633 -0.566678
  3030  0.296878 -0.744744 -0.597678
  3031  0.072058 -0.918293 -0.389289
  3032 -0.417035 -0.905945  0.073109
  3033 -0.238690 -0.968777 -0.067069
  3034 -0.212330 -0.970075  0.117772
  3035 -0.310726 -0.949745 -0.037864
  3036 -0.174840 -0.967635 -0.181969
  3037 -0.379359 -0.922806  0.067202
  3038 -0.195019 -0.978898 -0.061047
  3039 -0.251842 -0.967735  0.008076
  3040 -0.354410 -0.933279  0.058174
  3041  0.326574 -0.462374 -0.824354
  3042  0.211427 -0.683245 -0.698910
  3043  0.291418 -0.218405 -0.931329
  3044 -0.184567 -0.979305  0.083051
  3045 -0.641400 -0.747481  0.172851
  3046 -0.651037 -0.734024  0.193285
  3047 -0.343594 -0.932916  0.107756
  3048 -0.348704 -0.936380  0.039967
  3049 -0.295924 -0.918310  0.262935
  3050 -0.566772 -0.801726  0.189748
  3051 -0.258960 -0.961302  0.094010
  3052 -0.454544 -0.882100  0.123647
  3053 -0.365959 -0.916528  0.161399
  3054 -0.439369 -0.850666  0.288655
  3055 -0.389843 -0.919079  0.057594
  3056 -0.448433 -0.893735 -0.012079
  3057 -0.418766 -0.894648  0.155694
  3058 -0.398949 -0.894022  0.203873
  3059 -0.476072 -0.837589  0.267957
  3060 -0.578318 -0.815485 -0.023062
  3061 -0.462220 -0.886143 -0.033210
  3062  0.717422 -0.414818 -0.559672
  3063  0.217540 -0.954175  0.205492
  3064  0.466157 -0.882049 -0.068468
  3065  0.766457 -0.619092 -0.171082
  3066  0.663650 -0.670575 -0.331508
  3067  0.851116 -0.522079 -0.055088
  3068 -0.642756 -0.764645  0.046723
  3069 -0.377535 -0.924096 -0.059287
  3070 -0.543737 -0.834589 -0.088386
  3071 -0.574100 -0.706903  0.413156
  3072 -0.551268 -0.799898  0.237208
  3073 -0.474526 -0.867588  0.148714
  3074 -0.879898 -0.335121  0.336859
  3075 -0.579185 -0.783505  0.225088
  3076 -0.466926 -0.862169  0.196583
  3077 -0.258520 -0.965307 -0.036746
  3078 -0.431438 -0.900352  0.056808
  3079 -0.552006 -0.830594  0.073505
  3080 -0.683803 -0.712043  0.159402
  3081 -0.694345 -0.668955  0.265301
  3082 -0.249049 -0.958082  0.141610
  3083 -0.088017 -0.984430 -0.152156
  3084  0.452647 -0.737132 -0.501743
  3085  0.534066 -0.830873 -0.156279
  3086 -0.516158 -0.853658  0.069635
  3087 -0.430240 -0.891577  0.141369
  3088 -0.083131 -0.989375 -0.119272
  3089  0.387932 -0.752972 -0.531547
  3090  0.655310 -0.702089 -0.278639
  3091  0.231424 -0.971725 -0.046833
  3092 -0.084340 -0.995925  0.031925
  3093  0.229071 -0.958704 -0.168562
  3094  0.550545 -0.774835 -0.310694
  3095  0.213802 -0.903596  0.371219
  3096 -0.239139 -0.968459  0.070003
  3097 -0.692289 -0.600467  0.400219
  3098 -0.993212  0.113170 -0.026879
  3099 -0.676040 -0.706246  0.210207
  3100 -0.924510 -0.150760  0.350075
  3101 -0.857178 -0.317393  0.405596
  3102 -0.559064 -0.805956  0.194633
  3103 -0.278169 -0.958756  0.058379
  3104 -0.659903 -0.709323  0.247769
  3105 -0.410104 -0.910046  0.060258
  3106 -0.763496 -0.598051  0.243738
  3107 -0.744936 -0.591541  0.308464
  3108 -0.505875 -0.861244 -0.048458
  3109 -0.780868 -0.603083  0.162898
  3110 -0.621187 -0.749951  0.227377
  3111 -0.708984 -0.618765  0.338337
  3112 -0.696548 -0.640704  0.322985
  3113 -0.715576 -0.663819  0.217476
  3114 -0.500027 -0.861160  0.091528
  3115 -0.155572 -0.983413 -0.093257
  3116 -0.614395 -0.746952  0.254128
  3117 -0.483046 -0.874654  0.040576
  3118 -0.516937 -0.844794 -0.138201
  3119 -0.912160 -0.286250  0.293300
  3120 -0.405966 -0.880904 -0.243311
  3121 -0.462159 -0.878238 -0.122911
  3122 -0.584282 -0.803390 -0.114798
  3123 -0.582702 -0.808420  0.083162
  3124 -0.365125 -0.924149 -0.112391
  3125 -0.470450 -0.862221  0.187755
  3126 -0.596060 -0.781319  0.185073
  3127 -0.724134 -0.686876 -0.061891
  3128 -0.244026 -0.969446  0.025017
  3129 -0.783057 -0.607493  0.133319
  3130 -0.643327 -0.746535  0.169752
  3131 -0.655771 -0.481562  0.581431
  3132 -0.525236 -0.801325  0.286367
  3133 -0.635606 -0.727434  0.258544
  3134 -0.664483 -0.747077  0.018408
  3135 -0.543567 -0.830717  0.120182
  3136 -0.428305 -0.902586 -0.043516
  3137 -0.478449 -0.819440  0.315601
  3138 -0.576858 -0.767764  0.278878
  3139 -0.402733 -0.869798  0.285057
  3140 -0.666310 -0.702262  0.250715
  3141 -0.414970 -0.904268  0.100496
  3142 -0.455588 -0.889900  0.022748
  3143 -0.448019 -0.893923 -0.013430
  3144 -0.328450 -0.944471  0.009745
  3145 -0.608963 -0.763491  0.215046
  3146 -0.305147 -0.948943  0.079954
  3147 -0.318394 -0.947414 -0.032123
  3148 -0.427405 -0.900162  0.083863
  3149 -0.714122 -0.651483  0.256124
  3150 -0.384615 -0.919160  0.084943
  3151 -0.342167 -0.936196 -0.080367
  3152 -0.566583 -0.814734 -0.123261
  3153 -0.507004 -0.861943  0.000767
  3154 -0.505973 -0.861127  0.049525
  3155 -0.320625 -0.928678 -0.186432
  3156 -0.387255 -0.914369  0.118168
  3157 -0.518068 -0.855326 -0.004806
  3158 -0.491265 -0.855241  0.164987
  3159 -0.423545 -0.896991  0.126559
  3160 -0.454959 -0.884950  0.099377
  3161 -0.541497 -0.838947  0.054311
  3162 -0.365399 -0.930047 -0.038677
  3163 -0.394404 -0.889448  0.230930
  3164 -0.544804 -0.824900  0.150762
  3165 -0.435601 -0.898890 -0.047426
  3166 -0.554867 -0.826226  0.097330
  3167 -0.444451 -0.890375  0.098467
  3168 -0.293108 -0.954640  0.052433
  3169 -0.321182 -0.935305  0.148480
  3170 -0.242647 -0.967666 -0.068887
  3171 -0.364015 -0.913363  0.182378
  3172 -0.512442 -0.796784  0.320217
  3173 -0.177409 -0.976875 -0.119337
  3174 -0.433570 -0.899603  0.052259
  3175 -0.388906 -0.919615  0.055321
  3176 -0.378077 -0.915284 -0.138970
  3177  0.170074 -0.733981 -0.657531
  3178  0.205711 -0.791662 -0.575286
  3179  0.062454 -0.817426 -0.572638
  3180 -0.284397 -0.955755  0.075168
  3181 -0.124916 -0.973876 -0.189633
  3182 -0.348268 -0.936261 -0.046095
  3183 -0.471277 -0.867210  0.160762
  3184 -0.412575 -0.905131 -0.102571
  3185 -0.144606 -0.979025 -0.143528
  3186 -0.535686 -0.841208  0.073551
  3187 -0.440053 -0.897779  0.018577
  3188 -0.523284 -0.850337  0.055686
  3189 -0.199053 -0.979084 -0.042094
  3190 -0.328926 -0.934809 -0.133941
  3191 -0.338940 -0.940626 -0.018490
  3192 -0.328688 -0.943414  0.043985
  3193 -0.292436 -0.954701 -0.055025
  3194 -0.012400 -0.994902 -0.100078
  3195  0.082250 -0.801818 -0.591880
  3196  0.131710 -0.920352 -0.368246
  3197  0.242259 -0.681711 -0.690348
  3198 -0.433586 -0.878051  0.202558
  3199 -0.235949 -0.963183  0.128868
  3200 -0.336134 -0.939845  0.060864
  3201 -0.623052 -0.780161  0.056167
  3202 -0.361491 -0.927014 -0.099847
  3203 -0.261754 -0.940946  0.214722
  3204 -0.380437 -0.924415  0.026911
  3205 -0.574647 -0.807161  0.135175
  3206 -0.282585 -0.956017 -0.078595
  3207 -0.259120 -0.955658  0.139912
  3208 -0.452363 -0.865564  0.214867
  3209 -0.413193 -0.910392  0.021402
  3210 -0.218842 -0.975750 -0.004427
  3211 -0.002455 -0.908000 -0.418964
  3212 -0.348871 -0.937167  0.002697
  3213 -0.511955 -0.858907 -0.013406
  3214 -0.427552 -0.895021  0.127032
  3215 -0.295406 -0.955292 -0.012354
  3216 -0.142985 -0.984774 -0.098875
  3217 -0.512406 -0.856938  0.055663
  3218 -0.421586 -0.904673 -0.061912
  3219  0.534282 -0.840594 -0.089129
  3220 -0.289781 -0.955229  0.059697
  3221 -0.460072 -0.883573  0.087370
  3222 -0.366652 -0.929849 -0.030789
  3223 -0.535509 -0.836977  0.112691
  3224 -0.436535 -0.892572  0.112931
  3225 -0.524685 -0.849815  0.050190
  3226 -0.297471 -0.923840  0.240895
  3227 -0.381923 -0.898140  0.217898
  3228 -0.518826 -0.807563  0.280465
  3229 -0.257878 -0.964820  0.051195
  3230 -0.231424 -0.966494  0.111048
  3231 -0.287288 -0.946046  0.149878
  3232 -0.207174 -0.968919  0.135184
  3233 -0.393037 -0.918770 -0.037210
  3234 -0.424717 -0.871253  0.246037
  3235  0.011017 -0.999913  0.007255
  3236 -0.270515 -0.961935  0.038773
  3237 -0.251160 -0.967264  0.036314
  3238 -0.397980 -0.911846  0.100746
  3239 -0.334896 -0.932922 -0.132291
  3240 -0.206197 -0.973443  0.099457
  3241 -0.455707 -0.878680  0.142309
  3242 -0.333238 -0.942804 -0.008589
  3243 -0.141707 -0.987893  0.063145
  3244 -0.506012 -0.858611  0.082090
  3245 -0.496596 -0.864606  0.076478
  3246 -0.261635 -0.964971  0.019461
  3247 -0.219147 -0.975636  0.010443
  3248 -0.332604 -0.937283  0.104289
  3249 -0.559146 -0.820382  0.119705
  3250 -0.426081 -0.901871 -0.071306
  3251 -0.377678 -0.925576  0.025842
  3252 -0.461031 -0.882083  0.096847
  3253 -0.355183 -0.925173  0.133791
  3254 -0.266699 -0.959649  0.089140
  3255 -0.421109 -0.901696  0.098043
  3256 -0.462068 -0.871712  0.163127
  3257 -0.411117 -0.909648  0.059360
  3258 -0.292465 -0.956243  0.007969
  3259 -0.470316 -0.877986 -0.089126
  3260 -0.431857 -0.878194  0.205610
  3261 -0.371950 -0.927007  0.048076
  3262 -0.234718 -0.963760  0.126785
  3263 -0.466045 -0.876357  0.121659
  3264 -0.542622 -0.806939  0.233259
  3265 -0.358909 -0.933335  0.008390
  3266 -0.264656 -0.952603  0.150016
  3267 -0.444863 -0.891526  0.085311
  3268 -0.318000 -0.929357  0.187540
  3269 -0.358533 -0.931164  0.066237
  3270 -0.122748 -0.989428 -0.077234
  3271 -0.505214 -0.859026  0.082657
  3272 -0.236151 -0.971716 -0.001217
  3273 -0.269332 -0.961917 -0.046649
  3274 -0.303559 -0.948781 -0.087561
  3275 -0.259810 -0.965632 -0.007354
  3276 -0.509691 -0.859939 -0.026845
  3277 -0.391524 -0.913073  0.114048
  3278 -0.161692 -0.977387  0.136271
  3279 -0.109921 -0.988478 -0.104057
  3280 -0.440102 -0.895312 -0.068754
  3281 -0.356756 -0.933893 -0.023875
  3282 -0.513437 -0.840774  0.171701
  3283 -0.400665 -0.909879  0.107644
  3284 -0.431677 -0.897565  0.089626
  3285 -0.457943 -0.854821  0.244069
  3286 -0.291696 -0.948086 -0.126674
  3287 -0.486303 -0.861960  0.143296
  3288 -0.380785 -0.914519  0.136592
  3289 -0.314718 -0.935477  0.160736
  3290 -0.388591 -0.875452  0.287368
  3291 -0.442454 -0.886558  0.135092
  3292 -0.324987 -0.929867  0.172423
  3293 -0.253935 -0.954407  0.156924
  3294 -0.321403 -0.945474  0.052721
  3295 -0.415085 -0.905194  0.091257
  3296  0.031898 -0.660750 -0.749928
  3297 -0.365739 -0.917770 -0.154704
  3298 -0.275910 -0.950825  0.140732
  3299 -0.361221 -0.932378 -0.013796
  3300 -0.367652 -0.929948  0.005427
  3301 -0.338588 -0.940914  0.006284
  3302 -0.401143 -0.911757  0.088226
  3303 -0.470231 -0.849310  0.239905
  3304 -0.346153 -0.933899  0.089499
  3305 -0.296089 -0.951135 -0.087600
  3306 -0.418648 -0.907098  0.043675
  3307 -0.361773 -0.921033  0.144283
  3308 -0.438945 -0.867111  0.235470
  3309 -0.585857 -0.809681  0.034471
  3310 -0.477130 -0.863135  0.165366
  3311 -0.423238 -0.904516  0.052161
  3312 -0.457412 -0.873433  0.166997
  3313 -0.281288 -0.958459  0.047257
  3314 -0.369491 -0.928633  0.033437
  3315 -0.364369 -0.892691  0.265212
  3316 -0.682635 -0.717660  0.137746
  3317 -0.289772 -0.950403  0.112988
  3318 -0.301151 -0.953033 -0.032192
  3319 -0.557037 -0.798473  0.228365
  3320 -0.514436 -0.855792  0.054550
  3321 -0.451160 -0.887818  0.090741
  3322 -0.199353 -0.979923  0.003027
  3323 -0.508374 -0.860615  0.029969
  3324 -0.301774 -0.947216  0.108229
  3325 -0.332846 -0.940390  0.069865
  3326 -0.449646 -0.893081 -0.014983
  3327 -0.416702 -0.905064  0.084967
  3328 -0.166924 -0.985016 -0.043356
  3329 -0.503143 -0.858678  0.097567
  3330 -0.394669 -0.891152  0.223796
  3331 -0.127509 -0.964643  0.230664
  3332 -0.107514 -0.989038 -0.101219
  3333 -0.292141 -0.954718  0.056270
  3334 -0.294239 -0.950052  0.104044
  3335 -0.154730 -0.981675  0.111232
  3336 -0.455581 -0.879624  0.136778
  3337 -0.324203 -0.919713  0.221406
  3338 -0.410441 -0.906897 -0.095270
  3339 -0.433986 -0.890445  0.136981
  3340 -0.494447 -0.827493  0.266040
  3341 -0.463198 -0.864227  0.196364
  3342 -0.420219 -0.899124  0.122441
  3343 -0.636053 -0.768920  0.064799
  3344 -0.421094 -0.891196  0.168670
  3345 -0.302974 -0.942786  0.139146
  3346 -0.474166 -0.877927  0.066410
  3347 -0.419873 -0.907583 -0.000679
  3348  0.090256 -0.947250 -0.307524
  3349  0.001768 -0.798676 -0.601758
  3350  0.026737 -0.723813 -0.689478
  3351  0.111892 -0.619045 -0.777344
  3352 -0.080041 -0.875122 -0.477237
  3353  0.203808 -0.673083 -0.710930
  3354  0.138812 -0.711557 -0.688780
  3355  0.071984 -0.786937 -0.612820
  3356 -0.047066 -0.807874 -0.587473
  3357 -0.107543 -0.903255 -0.415410
  3358  0.070778 -0.810484 -0.581468
  3359 -0.108768 -0.797480 -0.593461
  3360  0.088564 -0.623990 -0.776397
  3361 -0.009834 -0.740894 -0.671550
  3362  0.166302 -0.686232 -0.708116
  3363  0.171899 -0.717376 -0.675146
  3364  0.252122 -0.560723 -0.788685
  3365  0.038017 -0.743441 -0.667721
  3366 -0.035400 -0.760951 -0.647843
  3367  0.085815 -0.809353 -0.581020
  3368  0.036971 -0.852287 -0.521766
  3369 -0.046622 -0.950007 -0.308727
  3370  0.073336 -0.739190 -0.669492
  3371  0.084548 -0.740516 -0.666699
  3372  0.144904 -0.859383 -0.490372
  3373  0.068536 -0.761081 -0.645026
  3374  0.041617 -0.818465 -0.573047
  3375  0.154076 -0.741602 -0.652907
  3376  0.191052 -0.623928 -0.757768
  3377  0.071890 -0.596046 -0.799725
  3378 -0.063558 -0.541896 -0.838039
  3379  0.128933 -0.550562 -0.824777
  3380  0.050317 -0.748270 -0.661483
  3381  0.067546 -0.661364 -0.747018
  3382  0.124456 -0.624979 -0.770657
  3383 -0.011888 -0.799618 -0.600391
  3384 -0.012166 -0.838801 -0.544302
  3385  0.086227 -0.790802 -0.605967
  3386 -0.345736 -0.937692 -0.034650
  3387 -0.245124 -0.969357  0.016167
  3388 -0.640243 -0.763091  0.088212
  3389 -0.409167 -0.912214  0.021147
  3390 -0.172641 -0.958458  0.227053
  3391 -0.139213 -0.988705 -0.055521
  3392 -0.183002 -0.983066  0.009548
  3393 -0.437024 -0.874692  0.209582
  3394 -0.458269 -0.888427 -0.026204
  3395 -0.306066 -0.950526  0.053132
  3396 -0.391106 -0.917647  0.070425
  3397 -0.477406 -0.853396  0.209279
  3398 -0.413780 -0.885039  0.213289
  3399 -0.259048 -0.961060  0.096215
  3400  0.017989 -0.800136 -0.599549
  3401  0.073085 -0.747260 -0.660501
  3402 -0.136785 -0.827908 -0.543929
  3403  0.145686 -0.577219 -0.803489
  3404  0.046683 -0.834279 -0.549363
  3405  0.114332 -0.755355 -0.645265
  3406  0.071235 -0.808450 -0.584238
  3407 -0.020543 -0.930742 -0.365098
  3408 -0.001078 -0.957651 -0.287929
  3409  0.023513 -0.807410 -0.589522
  3410  0.118917 -0.814116 -0.568396
  3411 -0.025228 -0.836203 -0.547840
  3412  0.046029 -0.730949 -0.680878
  3413  0.005666 -0.650185 -0.759755
  3414 -0.226655 -0.966990  0.116438
  3415  0.033764 -0.841095 -0.539833
  3416  0.237980 -0.710493 -0.662243
  3417  0.151862 -0.805570 -0.572708
  3418  0.010570 -0.703285 -0.710830
  3419  0.113476 -0.853169 -0.509142
  3420  0.002486 -0.707998 -0.706210
  3421 -0.053046 -0.839008 -0.541526
  3422  0.174465 -0.698969 -0.693545
  3423 -0.052448 -0.775421 -0.629263
  3424 -0.152444 -0.971387 -0.182119
  3425 -0.017869 -0.883483 -0.468122
  3426  0.231195 -0.794426 -0.561637
  3427  0.135641 -0.802706 -0.580744
  3428  0.119862 -0.900605 -0.417784
  3429  0.078083 -0.804246 -0.589145
  3430  0.009737 -0.851267 -0.524642
  3431 -0.079551 -0.917319 -0.390126
  3432 -0.048567 -0.722870 -0.689275
  3433 -0.019044 -0.744828 -0.666985
  3434  0.042751 -0.658222 -0.751609
  3435  0.149441 -0.616620 -0.772947
  3436  0.149087 -0.756750 -0.636477
  3437 -0.078433 -0.876022 -0.475850
  3438  0.167954 -0.818072 -0.550046
  3439  0.176729 -0.638766 -0.748829
  3440 -0.021558 -0.825022 -0.564690
  3441  0.091969 -0.869453 -0.485379
  3442 -0.106606 -0.728320 -0.676893
  3443  0.125079 -0.831154 -0.541791
  3444  0.018087 -0.838373 -0.544797
  3445  0.047279 -0.677369 -0.734123
  3446 -0.008163 -0.969009 -0.246891
  3447  0.152172 -0.539013 -0.828438
  3448  0.185052 -0.598028 -0.779819
  3449 -0.053100 -0.887457 -0.457821
  3450  0.248425 -0.714570 -0.653968
  3451  0.315221 -0.681946 -0.659988
  3452  0.228148 -0.707669 -0.668695
  3453 -0.374419 -0.927241  0.005825
  3454  0.127577 -0.758895 -0.638594
  3455  0.019099 -0.730385 -0.682769
  3456  0.225332 -0.672568 -0.704896
  3457  0.205834 -0.735814 -0.645144
  3458  0.113279 -0.751854 -0.649525
  3459  0.028659 -0.896740 -0.441628
  3460  0.046647 -0.739750 -0.671263
  3461  0.186381 -0.828636 -0.527850
  3462  0.340243 -0.779993 -0.525210
  3463  0.259728 -0.606102 -0.751786
  3464  0.154542 -0.768387 -0.621046
  3465  0.127252 -0.942499 -0.309035
  3466  0.134041 -0.664623 -0.735057
  3467  0.175586 -0.669320 -0.721928
  3468  0.158881 -0.790319 -0.591737
  3469  0.028972 -0.766931 -0.641076
  3470  0.081818 -0.721991 -0.687047
  3471  0.076526 -0.734941 -0.673799
  3472  0.224541 -0.794519 -0.564199
  3473 -0.182948 -0.982583  0.032554
  3474 -0.335969 -0.931374  0.140237
  3475 -0.052777 -0.965661 -0.254389
  3476  0.005407 -0.960124 -0.279522
  3477 -0.121869 -0.841065 -0.527027
  3478 -0.067547 -0.996069 -0.057302
  3479 -0.126836 -0.978194  0.164464
  3480  0.043018 -0.718489 -0.694207
  3481 -0.131218 -0.729793 -0.670957
  3482  0.081172 -0.667921 -0.739792
  3483  0.134358 -0.668401 -0.731566
  3484  0.135790 -0.919366 -0.369224
  3485  0.107899 -0.711347 -0.694509
  3486  0.165753 -0.530197 -0.831515
  3487 -0.220335 -0.975397 -0.007359
  3488 -0.178779 -0.975930 -0.124896
  3489  0.107380 -0.593044 -0.797978
  3490 -0.000782 -0.893909 -0.448248
  3491 -0.138095 -0.987803  0.071943
  3492 -0.003963 -0.858147 -0.513389
  3493 -0.467946 -0.874271  0.129135
  3494 -0.029251 -0.998956  0.035088
  3495 -0.035418 -0.997839  0.055352
  3496 -0.204665 -0.968548  0.141517
  3497 -0.272267 -0.957242 -0.097766
  3498 -0.217236 -0.964414  0.150710
  3499 -0.077541 -0.992799  0.091306
  3500 -0.375031 -0.922634  0.089996
  3501 -0.418952 -0.880646  0.221228
  3502 -0.395909 -0.863178  0.313336
  3503 -0.301797 -0.952624 -0.037771
  3504 -0.275650 -0.960717  0.032259
  3505 -0.417166 -0.903862  0.094905
  3506 -0.255694 -0.958410  0.126770
  3507 -0.180777 -0.956777  0.227812
  3508  0.170575 -0.764088 -0.622152
  3509  0.024136 -0.662154 -0.748979
  3510  0.095413 -0.735520 -0.670751
  3511  0.043229 -0.711836 -0.701015
  3512  0.199472 -0.529468 -0.824545
  3513  0.025658 -0.714562 -0.699102
  3514  0.139586 -0.806574 -0.574416
  3515  0.256720 -0.687005 -0.679793
  3516  0.159558 -0.687373 -0.708562
  3517  0.307281 -0.764767 -0.566312
  3518  0.271823 -0.608953 -0.745177
  3519 -0.151591 -0.987346 -0.046551
  3520  0.142752 -0.544285 -0.826666
  3521 -0.310212 -0.948751  0.060332
  3522  0.223823 -0.716731 -0.660454
  3523  0.048852 -0.618472 -0.784287
  3524 -0.059388 -0.647228 -0.759980
  3525 -0.071708 -0.560924 -0.824756
  3526  0.004310 -0.980472 -0.196610
  3527 -0.242448 -0.965840 -0.091500
  3528 -0.302551 -0.952756 -0.026819
  3529 -0.224815 -0.974005 -0.027790
  3530  0.000441 -0.984934  0.172928
  3531 -0.581252 -0.791506  0.188849
  3532  0.032340 -0.915423 -0.401191
  3533  0.131922 -0.711248 -0.690451
  3534  0.020307 -0.803966 -0.594329
  3535  0.141779 -0.778420 -0.611524
  3536 -0.017493 -0.816868 -0.576560
  3537  0.041635 -0.750169 -0.659935
  3538  0.140249 -0.729757 -0.669168
  3539  0.031015 -0.751368 -0.659155
  3540  0.053963 -0.647258 -0.760358
  3541  0.193439 -0.792572 -0.578282
  3542 -0.031460 -0.873466 -0.485868
  3543  0.127591 -0.769063 -0.626308
  3544  0.138539 -0.688000 -0.712364
  3545  0.061966 -0.711458 -0.699991
  3546 -0.016013 -0.679814 -0.733209
  3547 -0.023337 -0.845989 -0.532690
  3548  0.032387 -0.813085 -0.581243
  3549  0.048910 -0.701432 -0.711056
  3550 -0.036388 -0.851490 -0.523107
  3551  0.167062 -0.887736 -0.428969
  3552  0.115501 -0.686445 -0.717950
  3553  0.141734 -0.805600 -0.575256
  3554  0.054278 -0.795068 -0.604086
  3555  0.034309 -0.764226 -0.644036
  3556  0.043316 -0.677251 -0.734475
  3557  0.132103 -0.692987 -0.708744
  3558  0.037348 -0.728522 -0.684003
  3559 -0.016148 -0.818679 -0.574024
  3560  0.033318 -0.723162 -0.689875
  3561 -0.155539 -0.844768 -0.512030
  3562  0.083214 -0.695153 -0.714029
  3563  0.175512 -0.778758 -0.602272
  3564 -0.113300 -0.843445 -0.525132
  3565  0.092801 -0.848096 -0.521652
  3566  0.076301 -0.891681 -0.446187
  3567 -0.060254 -0.769550 -0.635738
  3568  0.035761 -0.733007 -0.679281
  3569 -0.079826 -0.858050 -0.507325
  3570  0.070015 -0.713464 -0.697185
  3571  0.201339 -0.699915 -0.685260
  3572 -0.266571 -0.960681  0.077659
  3573 -0.132109 -0.938747 -0.318280
  3574 -0.093645 -0.989938  0.106084
  3575  0.045420 -0.987390 -0.151649
  3576 -0.430483 -0.899508  0.074627
  3577 -0.311349 -0.950277  0.005915
  3578 -0.063405 -0.997963  0.007045
  3579  0.085874 -0.845683 -0.526732
  3580  0.022646 -0.747127 -0.664295
  3581 -0.010979 -0.879885 -0.475060
  3582  0.212772 -0.751961 -0.623926
  3583 -0.042203 -0.880664 -0.471858
  3584 -0.014049 -0.955145 -0.295805
  3585 -0.181791 -0.983330 -0.003688
  3586 -0.040107 -0.880459 -0.472424
  3587  0.128565 -0.746602 -0.652731
  3588  0.110639 -0.898472 -0.424862
  3589  0.230901 -0.652469 -0.721782
  3590  0.205319 -0.634327 -0.745301
  3591  0.117539 -0.643827 -0.756089
  3592  0.167109 -0.613855 -0.771528
  3593  0.049720 -0.983984 -0.171183
  3594  0.109937 -0.773630 -0.624027
  3595 -0.001428 -0.869170 -0.494511
  3596  0.171409 -0.835840 -0.521527
  3597  0.142689 -0.784879 -0.602996
  3598  0.196805 -0.685396 -0.701071
  3599  0.159253 -0.720279 -0.675157
  3600  0.075764 -0.665188 -0.742822
  3601  0.087724 -0.759419 -0.644661
  3602  0.119240 -0.672853 -0.730104
  3603  0.067520 -0.744922 -0.663725
  3604  0.102945 -0.724871 -0.681149
  3605  0.084789 -0.761198 -0.642954
  3606  0.104149 -0.563919 -0.819236
  3607  0.169725 -0.748369 -0.641200
  3608  0.164191 -0.815302 -0.555270
  3609  0.134850 -0.762498 -0.632782
  3610  0.018706 -0.710409 -0.703540
  3611  0.131886 -0.802822 -0.581449
  3612  0.092140 -0.746813 -0.658620
  3613  0.115968 -0.826978 -0.550144
  3614  0.202340 -0.756319 -0.622126
  3615  0.183296 -0.804864 -0.564443
  3616  0.111736 -0.725659 -0.678921
  3617  0.161406 -0.740038 -0.652910
  3618  0.047825 -0.801749 -0.595745
  3619  0.085235 -0.800394 -0.593384
  3620  0.087163 -0.736882 -0.670379
  3621  0.245455 -0.640344 -0.727813
  3622  0.165125 -0.634644 -0.754957
  3623 -0.048481 -0.930121 -0.364040
  3624  0.502090 -0.640264 -0.581350
  3625  0.143830 -0.832625 -0.534835
  3626  0.540173 -0.689056 -0.483131
  3627  0.209500 -0.801090 -0.560682
  3628  0.256020 -0.578497 -0.774464
  3629  0.270723 -0.584963 -0.764544
  3630  0.091547 -0.700606 -0.707651
  3631  0.146790 -0.701908 -0.696977
  3632  0.102725 -0.758242 -0.643830
  3633 -0.043449 -0.740799 -0.670320
  3634  0.178810 -0.705811 -0.685462
  3635  0.130151 -0.871964 -0.471953
  3636  0.165317 -0.751970 -0.638132
  3637  0.101312 -0.850042 -0.516880
  3638  0.130170 -0.769274 -0.625518
  3639  0.085736 -0.803596 -0.588968
  3640  0.218361 -0.648080 -0.729597
  3641  0.096840 -0.815934 -0.569977
  3642 -0.166781 -0.793317 -0.585519
  3643 -0.015271 -0.720235 -0.693562
  3644  0.088096 -0.849553 -0.520094
  3645  0.072009 -0.721432 -0.688731
  3646 -0.082264 -0.862523 -0.499286
  3647  0.010922 -0.752815 -0.658142
  3648  0.114003 -0.856167 -0.503966
  3649  0.093511 -0.672492 -0.734173
  3650 -0.066640 -0.899411 -0.431994
  3651  0.187800 -0.626867 -0.756154
  3652 -0.029216 -0.831852 -0.554229
  3653  0.049042 -0.909013 -0.413872
  3654  0.263129 -0.591444 -0.762205
  3655  0.202909 -0.706249 -0.678263
  3656  0.153390 -0.821791 -0.548754
  3657  0.154415 -0.757230 -0.634633
  3658  0.161246 -0.767632 -0.620275
  3659  0.185372 -0.709715 -0.679663
  3660  0.171598 -0.596126 -0.784339
  3661  0.177143 -0.620290 -0.764108
  3662  0.268766 -0.719753 -0.640094
  3663  0.186930 -0.752851 -0.631088
  3664  0.010471 -0.692847 -0.721009
  3665 -0.019768 -0.785743 -0.618237
  3666  0.135064 -0.804907 -0.577826
  3667  0.195894 -0.792379 -0.577720
  3668  0.189925 -0.771034 -0.607812
  3669 -0.002484 -0.750902 -0.660409
  3670  0.102456 -0.787506 -0.607731
  3671  0.271369 -0.708440 -0.651515
  3672  0.114273 -0.787811 -0.605224
  3673  0.042486 -0.755691 -0.653549
  3674  0.146489 -0.748573 -0.646667
  3675  0.126727 -0.803711 -0.581368
  3676  0.031562 -0.748829 -0.662012
  3677  0.104644 -0.758848 -0.642805
  3678  0.242097 -0.617260 -0.748584
  3679  0.018284 -0.785693 -0.618346
  3680  0.338818 -0.679148 -0.651122
  3681 -0.027426 -0.743685 -0.667968
  3682  0.270486 -0.639321 -0.719796
  3683  0.206071 -0.743305 -0.636421
  3684  0.206854 -0.829058 -0.519494
  3685  0.139154 -0.750236 -0.646360
  3686  0.164857 -0.658178 -0.734591
  3687  0.117552 -0.729577 -0.673720
  3688  0.096721 -0.687881 -0.719350
  3689  0.127212 -0.805333 -0.579013
  3690  0.354266 -0.733093 -0.580577
  3691  0.198368 -0.682879 -0.703083
  3692  0.160194 -0.780002 -0.604925
  3693 -0.097252 -0.992106  0.079173
  3694 -0.151461 -0.945981 -0.286670
  3695 -0.031176 -0.850889 -0.524419
  3696 -0.096053 -0.858143 -0.504345
  3697  0.266016 -0.535331 -0.801658
  3698  0.137996 -0.671822 -0.727745
  3699  0.176791 -0.786387 -0.591896
  3700  0.150714 -0.764596 -0.626641
  3701  0.248806 -0.677698 -0.691969
  3702 -0.062001 -0.963210 -0.261500
  3703  0.321066 -0.670876 -0.668462
  3704  0.251802 -0.636343 -0.729153
  3705  0.165859 -0.738365 -0.653688
  3706  0.144431 -0.845410 -0.514219
  3707  0.084525 -0.685017 -0.723607
  3708  0.124377 -0.800655 -0.586073
  3709  0.183895 -0.722407 -0.666567
  3710  0.106905 -0.806671 -0.581251
  3711  0.034357 -0.745768 -0.665319
  3712 -0.109540 -0.681279 -0.723781
  3713  0.189120 -0.711609 -0.676643
  3714  0.072170 -0.878310 -0.472613
  3715  0.173255 -0.807913 -0.563258
  3716  0.098620 -0.801468 -0.589850
  3717  0.171029 -0.747998 -0.641287
  3718  0.154875 -0.746074 -0.647601
  3719  0.150411 -0.826663 -0.542223
  3720  0.032101 -0.955785 -0.292308
  3721  0.151392 -0.889905 -0.430289
  3722  0.114406 -0.830131 -0.545704
  3723  0.038131 -0.900886 -0.432378
  3724  0.045866 -0.763298 -0.644416
  3725  0.014056 -0.816187 -0.577617
  3726 -0.032679 -0.822077 -0.568437
  3727 -0.319599 -0.943165  0.091082
  3728 -0.163154 -0.983213  0.081690
  3729  0.281210 -0.790070 -0.544711
  3730  0.208482 -0.687372 -0.695741
  3731  0.191626 -0.638716 -0.745199
  3732  0.075730 -0.760065 -0.645420
  3733  0.206240 -0.741472 -0.638502
  3734  0.096333 -0.717868 -0.689482
  3735 -0.065846 -0.828248 -0.556480
  3736  0.213674 -0.790088 -0.574548
  3737  0.074301 -0.856710 -0.510418
  3738  0.134215 -0.887311 -0.441208
  3739  0.010139 -0.568607 -0.822547
  3740  0.091582 -0.728713 -0.678668
  3741  0.144762 -0.777442 -0.612068
  3742  0.066741 -0.783324 -0.618020
  3743  0.038000 -0.815461 -0.577564
  3744 -0.001338 -0.992691 -0.120678
  3745  0.120035 -0.677681 -0.725493
  3746  0.061186 -0.696755 -0.714695
  3747  0.125301 -0.758344 -0.639699
  3748 -0.018886 -0.882811 -0.469348
  3749  0.123989 -0.813476 -0.568228
  3750  0.130795 -0.873734 -0.468489
  3751  0.057536 -0.779034 -0.624336
  3752  0.128084 -0.764528 -0.631737
  3753  0.341742 -0.826974 -0.446460
  3754 -0.107159 -0.992425  0.060087
  3755 -0.227064 -0.973877 -0.002502
  3756 -0.106815 -0.980000  0.167898
  3757 -0.202819 -0.934041  0.293992
  3758 -0.440653 -0.883504  0.158888
  3759 -0.307674 -0.936040  0.170780
  3760  0.032175 -0.995111  0.093373
  3761 -0.102017 -0.993386 -0.052700
  3762 -0.105328 -0.994393  0.009437
  3763 -0.312574 -0.949525  0.026465
  3764 -0.064376 -0.979722  0.189736
  3765 -0.197479 -0.957067  0.212189
  3766 -0.168312 -0.985227  0.031612
  3767 -0.173566 -0.983604 -0.048969
  3768 -0.360700 -0.925322  0.116939
  3769  0.289559 -0.814996 -0.501933
  3770  0.202472 -0.715521 -0.668607
  3771  0.073829 -0.733476 -0.675694
  3772  0.030299 -0.812296 -0.582458
  3773  0.302399 -0.718101 -0.626806
  3774  0.119652 -0.840841 -0.527891
  3775  0.276669 -0.692398 -0.666362
  3776  0.000261 -0.771749 -0.635927
  3777  0.059810 -0.743762 -0.665763
  3778 -0.058240 -0.822745 -0.565419
  3779 -0.048115 -0.887768 -0.457769
  3780  0.160835 -0.837201 -0.522711
  3781  0.157349 -0.728217 -0.667039
  3782  0.032244 -0.803491 -0.594443
  3783  0.136236 -0.739865 -0.658817
  3784  0.078530 -0.702259 -0.707577
  3785  0.187835 -0.711766 -0.676836
  3786  0.018995 -0.627136 -0.778678
  3787  0.022072 -0.749513 -0.661621
  3788  0.123296 -0.725494 -0.677094
  3789  0.276649 -0.697937 -0.660567
  3790  0.079539 -0.805303 -0.587504
  3791  0.198727 -0.745939 -0.635675
  3792  0.151762 -0.676520 -0.720617
  3793  0.191383 -0.852478 -0.486471
  3794  0.165294 -0.677913 -0.716319
  3795  0.207580 -0.603299 -0.770026
  3796  0.217624 -0.571599 -0.791148
  3797  0.096062 -0.772398 -0.627832
  3798  0.069448 -0.814783 -0.575592
  3799  0.015681 -0.690999 -0.722686
  3800  0.092413 -0.917648 -0.386499
  3801  0.008049 -0.747555 -0.664151
  3802  0.037399 -0.483281 -0.874666
  3803  0.071948 -0.646031 -0.759913
  3804  0.086174 -0.756164 -0.648684
  3805  0.128801 -0.656283 -0.743440
  3806  0.261573 -0.537714 -0.801526
  3807  0.028024 -0.695600 -0.717883
  3808  0.248862 -0.739421 -0.625559
  3809  0.078692 -0.770804 -0.632194
  3810  0.094949 -0.748688 -0.656087
  3811  0.157050 -0.677576 -0.718489
  3812  0.062689 -0.786947 -0.613827
  3813  0.020274 -0.865929 -0.499756
  3814  0.116007 -0.750988 -0.650046
  3815  0.133983 -0.782719 -0.607783
  3816  0.142321 -0.808917 -0.570436
  3817  0.223353 -0.745425 -0.628056
  3818  0.140120 -0.794929 -0.590300
  3819  0.209504 -0.615175 -0.760045
  3820  0.022562 -0.665582 -0.745984
  3821  0.138497 -0.741474 -0.656533
  3822  0.296569 -0.768829 -0.566523
  3823  0.080722 -0.733986 -0.674350
  3824  0.240802 -0.745782 -0.621147
  3825  0.174940 -0.813522 -0.554597
  3826  0.179534 -0.834084 -0.521605
  3827  0.126746 -0.775810 -0.618106
  3828  0.225377 -0.704207 -0.673273
  3829  0.109330 -0.748527 -0.654029
  3830  0.162214 -0.788821 -0.592831
  3831 -0.002397 -0.744888 -0.667185
  3832  0.003879 -0.902790 -0.430064
  3833  0.038881 -0.697137 -0.715883
  3834  0.060861 -0.698311 -0.713203
  3835  0.038198 -0.802088 -0.595983
  3836  0.130013 -0.567588 -0.812982
  3837  0.076056 -0.725100 -0.684430
  3838  0.132166 -0.840711 -0.525107
  3839  0.122347 -0.748729 -0.651487
  3840  0.052125 -0.874832 -0.481614
  3841  0.103820 -0.800813 -0.589847
  3842  0.096386 -0.624148 -0.775338
  3843  0.067021 -0.778848 -0.623622
  3844  0.086874 -0.821777 -0.563147
  3845  0.190717 -0.652949 -0.732997
  3846  0.103298 -0.957437 -0.269525
  3847  0.054089 -0.852569 -0.519807
  3848  0.157851 -0.782292 -0.602579
  3849 -0.030750 -0.777724 -0.627853
  3850  0.268631 -0.472138 -0.839597
  3851 -0.011004 -0.909322 -0.415947
  3852  0.166550 -0.645292 -0.745560
  3853  0.126039 -0.677022 -0.725090
  3854  0.049599 -0.713603 -0.698792
  3855  0.167263 -0.698787 -0.695500
  3856  0.082712 -0.666871 -0.740569
  3857  0.063368 -0.916323 -0.395393
  3858  0.091289 -0.775974 -0.624123
  3859  0.108821 -0.654600 -0.748102
  3860  0.156063 -0.772455 -0.615595
  3861  0.225667 -0.606149 -0.762665
  3862  0.086827 -0.672047 -0.735400
  3863 -0.010500 -0.677821 -0.735152
  3864  0.246902 -0.629160 -0.737019
  3865 -0.081964 -0.869502 -0.487082
  3866  0.171805 -0.692667 -0.700496
  3867  0.292248 -0.568298 -0.769174
  3868 -0.069111 -0.997249  0.026795
  3869  0.077637 -0.862407 -0.500226
  3870  0.205340 -0.688329 -0.695729
  3871  0.035817 -0.765762 -0.642126
  3872  0.055616 -0.740317 -0.669953
  3873  0.160480 -0.807727 -0.567294
  3874  0.039625 -0.723023 -0.689687
  3875  0.190519 -0.723525 -0.663486
  3876  0.253239 -0.753081 -0.607239
  3877  0.276359 -0.601949 -0.749188
  3878  0.217193 -0.623772 -0.750823
  3879 -0.031905 -0.941070 -0.336704
  3880  0.187722 -0.733434 -0.653326
  3881  0.116638 -0.658015 -0.743917
  3882  0.043193 -0.802625 -0.594917
  3883  0.074370 -0.838880 -0.539211
  3884  0.147869 -0.830109 -0.537637
  3885  0.119734 -0.767835 -0.629360
  3886  0.190585 -0.792816 -0.578896
  3887  0.088781 -0.734866 -0.672376
  3888 -0.112092 -0.703823 -0.701476
  3889  0.270055 -0.767984 -0.580750
  3890  0.208316 -0.753204 -0.623930
  3891 -0.040637 -0.648218 -0.760370
  3892  0.088536 -0.714525 -0.693986
  3893  0.162451 -0.553974 -0.816531
  3894  0.037189 -0.749917 -0.660486
  3895  0.227124 -0.649133 -0.725976
  3896  0.107096 -0.752481 -0.649848
  3897  0.114765 -0.744658 -0.657506
  3898  0.040599 -0.854076 -0.518561
  3899  0.214717 -0.669935 -0.710692
  3900  0.093199 -0.743730 -0.661952
  3901  0.134122 -0.852140 -0.505835
  3902  0.077976 -0.808889 -0.582768
  3903  0.117791 -0.635228 -0.763290
  3904  0.085175 -0.710324 -0.698702
  3905  0.218306 -0.657892 -0.720778
  3906  0.224169 -0.771559 -0.595353
  3907  0.066382 -0.706493 -0.704600
  3908  0.051732 -0.667057 -0.743208
  3909  0.056298 -0.689536 -0.722060
  3910  0.128410 -0.841310 -0.525080
  3911  0.023476 -0.731027 -0.681944
  3912  0.227500 -0.706445 -0.670208
  3913  0.276973 -0.655770 -0.702319
  3914  0.070516 -0.818493 -0.570173
  3915  0.119059 -0.666911 -0.735564
  3916  0.110967 -0.654479 -0.747893
  3917  0.133883 -0.838018 -0.528962
  3918  0.019938 -0.762266 -0.646956
  3919  0.112220 -0.795414 -0.595587
  3920 -0.041371 -0.948437 -0.314256
  3921  0.183827 -0.700280 -0.689793
  3922  0.268255 -0.753050 -0.600795
  3923  0.185010 -0.851063 -0.491388
  3924  0.164499 -0.834887 -0.525266
  3925  0.095137 -0.679721 -0.727275
  3926  0.062028 -0.828583 -0.556420
  3927  0.051147 -0.687339 -0.724534
  3928 -0.022535 -0.708605 -0.705246
  3929  0.076653 -0.716247 -0.693624
  3930  0.145793 -0.772458 -0.618104
  3931  0.049625 -0.694472 -0.717807
  3932  0.129263 -0.705594 -0.696727
  3933  0.107050 -0.813863 -0.571110
  3934  0.049858 -0.664877 -0.745287
  3935  0.008762 -0.666140 -0.745775
  3936 -0.018828 -0.733127 -0.679831
  3937  0.069152 -0.755276 -0.651749
  3938  0.036107 -0.729173 -0.683376
  3939  0.152375 -0.703304 -0.694367
  3940 -0.161196 -0.661724 -0.732214
  3941  0.187653 -0.601699 -0.776367
  3942  0.291831 -0.547996 -0.783923
  3943  0.140142 -0.720130 -0.679539
  3944  0.299082 -0.682831 -0.666552
  3945  0.167209 -0.827697 -0.535685
  3946  0.202511 -0.739964 -0.641437
  3947 -0.064067 -0.995737 -0.066354
  3948 -0.320967 -0.938479 -0.127426
  3949  0.086446 -0.771524 -0.630300
  3950  0.146798 -0.661278 -0.735637
  3951  0.090712 -0.932975 -0.348322
  3952  0.144903 -0.644404 -0.750830
  3953  0.156660 -0.767041 -0.622178
  3954  0.274665 -0.690229 -0.669435
  3955  0.263076 -0.687954 -0.676396
  3956  0.077629 -0.621638 -0.779448
  3957  0.070663 -0.787564 -0.612168
  3958  0.248511 -0.575151 -0.779386
  3959  0.099713 -0.706749 -0.700402
  3960  0.027255 -0.999366 -0.022898
  3961 -0.207491 -0.977957  0.023403
  3962 -0.005795 -0.976353 -0.216106
  3963  0.116698 -0.946211 -0.301774
  3964  0.162774 -0.704620 -0.690663
  3965 -0.005714 -0.660684 -0.750642
  3966  0.198622 -0.777551 -0.596627
  3967 -0.163182 -0.882123 -0.441850
  3968  0.069414 -0.800797 -0.594900
  3969  0.215957 -0.696372 -0.684419
  3970  0.232090 -0.649755 -0.723845
  3971  0.118885 -0.628763 -0.768455
  3972  0.406988 -0.556736 -0.724159
  3973 -0.238300 -0.968217 -0.075955
  3974 -0.310160 -0.950640 -0.009208
  3975  0.225985 -0.843000 -0.488141
  3976  0.225125 -0.731035 -0.644132
  3977 -0.068833 -0.694754 -0.715946
  3978  0.141896 -0.858816 -0.492240
  3979  0.105373 -0.788940 -0.605368
  3980  0.041843 -0.882521 -0.468407
  3981  0.096705 -0.553908 -0.826943
  3982  0.031660 -0.624893 -0.780068
  3983  0.112639 -0.706316 -0.698878
  3984  0.144635 -0.725393 -0.672967
  3985  0.215157 -0.607015 -0.765010
  3986  0.040725 -0.720658 -0.692093
  3987  0.017057 -0.773890 -0.633091
  3988  0.218371 -0.759175 -0.613161
  3989  0.024443 -0.935332 -0.352926
  3990  0.092231 -0.633081 -0.768571
  3991  0.068027 -0.672152 -0.737281
  3992  0.149015 -0.567698 -0.809638
  3993  0.120951 -0.815816 -0.565521
  3994  0.163271 -0.513622 -0.842339
  3995  0.087932 -0.779462 -0.620247
  3996  0.017722 -0.627842 -0.778139
  3997 -0.094592 -0.834632 -0.542625
  3998 -0.097518 -0.739504 -0.666051
  3999 -0.339547 -0.940544 -0.009226
  4000  0.110377 -0.606574 -0.787328
  4001  0.010041 -0.842531 -0.538554
  4002  0.170638 -0.513762 -0.840792
  4003  0.107755 -0.710506 -0.695392
  4004  0.079066 -0.704030 -0.705755
  4005 -0.193665 -0.975043 -0.108561
  4006  0.050011 -0.694278 -0.717967
  4007  0.169418 -0.657534 -0.734130
  4008  0.180702 -0.758786 -0.625772
  4009  0.172499 -0.860406 -0.479527
  4010  0.136870 -0.751595 -0.645269
  4011  0.056337 -0.633340 -0.771820
  4012 -0.525294 -0.822680  0.217403
  4013  0.024734 -0.930776 -0.364753
  4014  0.370137 -0.572660 -0.731477
  4015  0.215544 -0.776748 -0.591781
  4016  0.224266 -0.727440 -0.648488
  4017  0.218685 -0.556507 -0.801547
  4018  0.234485 -0.690953 -0.683813
  4019  0.092001 -0.890933 -0.444719
  4020 -0.015366 -0.797432 -0.603213
  4021  0.334261 -0.679313 -0.653302
  4022 -0.208045 -0.977093  0.044799
  4023 -0.263012 -0.939370  0.220021
  4024 -0.269632 -0.955449 -0.120069
  4025  0.069917 -0.871635 -0.485144
  4026  0.049814 -0.970436 -0.236163
  4027 -0.151614 -0.971007  0.184822
  4028  0.212869 -0.807171 -0.550601
  4029  0.129475 -0.873593 -0.469118
  4030  0.208515 -0.710092 -0.672526
  4031  0.152081 -0.832385 -0.532923
  4032  0.230998 -0.633746 -0.738245
  4033 -0.043327 -0.822338 -0.567347
  4034  0.119968 -0.764466 -0.633403
  4035  0.099199 -0.847726 -0.521075
  4036 -0.051801 -0.737848 -0.672976
  4037  0.168953 -0.688105 -0.705667
  4038  0.047492 -0.619255 -0.783753
  4039  0.155373 -0.751020 -0.641738
  4040  0.086716 -0.759323 -0.644909
  4041  0.118086 -0.620233 -0.775479
  4042  0.296364 -0.650394 -0.699397
  4043  0.142693 -0.771648 -0.619837
  4044  0.042093 -0.611831 -0.789868
  4045  0.149539 -0.655207 -0.740501
  4046  0.086454 -0.697045 -0.711796
  4047 -0.011402 -0.707011 -0.707111
  4048  0.063592 -0.711022 -0.700288
  4049  0.187192 -0.609942 -0.770020
  4050  0.290778 -0.614590 -0.733299
  4051  0.162676 -0.675212 -0.719462
  4052  0.152007 -0.773450 -0.615361
  4053  0.035645 -0.738007 -0.673851
  4054  0.002769 -0.824880 -0.565301
  4055  0.092778 -0.617408 -0.781153
  4056 -0.048256 -0.699434 -0.713067
  4057  0.096360 -0.642005 -0.760621
  4058 -0.007960 -0.804914 -0.593339
  4059 -0.006239 -0.652869 -0.757445
  4060  0.117201 -0.677106 -0.726493
  4061  0.104610 -0.610506 -0.785073
  4062  0.051496 -0.755557 -0.653056
  4063  0.225327 -0.655836 -0.720491
  4064  0.094584 -0.768341 -0.633013
  4065  0.064268 -0.728287 -0.682252
  4066  0.168686 -0.533748 -0.828648
  4067  0.160396 -0.386739 -0.908133
  4068  0.244397 -0.494729 -0.833974
  4069  0.079197 -0.760026 -0.645049
  4070  0.004467 -0.853595 -0.520917
  4071  0.038109 -0.807132 -0.589140
  4072  0.025965 -0.849692 -0.526639
  4073 -0.097928 -0.858817 -0.502836
  4074 -0.058801 -0.789060 -0.611495
  4075 -0.088449 -0.991430 -0.096138
  4076  0.107388 -0.709632 -0.696340
  4077  0.078687 -0.645802 -0.759440
  4078  0.123482 -0.760516 -0.637469
  4079  0.170926 -0.711428 -0.681655
  4080 -0.022695 -0.748694 -0.662527
  4081  0.089873 -0.712781 -0.695604
  4082  0.068155 -0.909113 -0.410935
  4083  0.040896 -0.792299 -0.608761
  4084  0.095157 -0.755347 -0.648379
  4085  0.152990 -0.710228 -0.687147
  4086  0.114740 -0.826446 -0.551200
  4087 -0.082422 -0.673966 -0.734150
  4088  0.128188 -0.730501 -0.670773
  4089 -0.037558 -0.795238 -0.605132
  4090 -0.019496 -0.999264  0.033024
  4091  0.066343 -0.792689 -0.606006
  4092  0.067293 -0.869465 -0.489390
  4093  0.123506 -0.682721 -0.720165
  4094 -0.249074 -0.864231 -0.437113
  4095 -0.004825 -0.884773 -0.465996
  4096  0.223523 -0.696093 -0.682270
  4097  0.161682 -0.853616 -0.495176
  4098  0.172797 -0.740950 -0.648949
  4099  0.200878 -0.640338 -0.741361
  4100  0.261806 -0.682945 -0.681941
  4101  0.153865 -0.723352 -0.673118
  4102  0.102755 -0.755798 -0.646692
  4103  0.196985 -0.733063 -0.651011
  4104  0.180945 -0.642972 -0.744208
  4105  0.073618 -0.754677 -0.651953
  4106  0.251078 -0.785975 -0.564980
  4107  0.082842 -0.778071 -0.622690
  4108  0.002361 -0.769561 -0.638568
  4109  0.199937 -0.488260 -0.849487
  4110  0.035391 -0.831781 -0.553975
  4111  0.196573 -0.678227 -0.708073
  4112  0.011529 -0.892242 -0.451411
  4113  0.037510 -0.772994 -0.633304
  4114  0.160190 -0.578740 -0.799625
  4115  0.308251 -0.593855 -0.743181
  4116  0.053006 -0.860678 -0.506382
  4117  0.106658 -0.756988 -0.644666
  4118  0.142962 -0.703706 -0.695960
  4119 -0.003682 -0.831287 -0.555832
  4120  0.058756 -0.729824 -0.681106
  4121  0.127446 -0.681301 -0.720824
  4122  0.161897 -0.694868 -0.700676
  4123 -0.036716 -0.783735 -0.620009
  4124  0.198919 -0.667685 -0.717375
  4125  0.150608 -0.733655 -0.662621
  4126  0.095087 -0.870845 -0.482273
  4127  0.140077 -0.601131 -0.786778
  4128  0.297677 -0.500548 -0.812921
  4129  0.138872 -0.518482 -0.843736
  4130  0.230577 -0.585472 -0.777211
  4131  0.172206 -0.615631 -0.768989
  4132  0.105436 -0.690262 -0.715837
  4133  0.251086 -0.726500 -0.639652
  4134  0.081666 -0.784413 -0.614839
  4135  0.119291 -0.749550 -0.651110
  4136  0.101752 -0.843738 -0.527023
  4137  0.039075 -0.744654 -0.666306
  4138  0.183952 -0.858865 -0.478030
  4139 -0.007349 -0.933596 -0.358252
  4140  0.332641 -0.583822 -0.740609
  4141  0.270873 -0.535278 -0.800066
  4142  0.145914 -0.650952 -0.744963
  4143 -0.009946 -0.895307 -0.445338
  4144  0.150868 -0.686347 -0.711453
  4145 -0.018641 -0.814682 -0.579608
  4146  0.186531 -0.667901 -0.720496
  4147  0.001107 -0.814668 -0.579926
  4148  0.067624 -0.809792 -0.582806
  4149  0.263460 -0.675993 -0.688202
  4150  0.136810 -0.740755 -0.657697
  4151  0.211768 -0.706845 -0.674926
  4152  0.066850 -0.753338 -0.654227
  4153  0.066286 -0.691545 -0.719286
  4154 -0.063023 -0.815816 -0.574867
  4155  0.195568 -0.739717 -0.643873
  4156 -0.041142 -0.713149 -0.699804
  4157  0.022414 -0.869002 -0.494300
  4158  0.194126 -0.642380 -0.741393
  4159  0.195478 -0.472011 -0.859648
  4160  0.131529 -0.671599 -0.729146
  4161  0.010159 -0.794321 -0.607414
  4162  0.040444 -0.766736 -0.640687
  4163 -0.066832 -0.825902 -0.559839
  4164  0.025648 -0.801506 -0.597436
  4165 -0.013238 -0.788772 -0.614544
  4166  0.262177 -0.587638 -0.765471
  4167  0.046279 -0.893735 -0.446202
  4168 -0.133576 -0.988682 -0.068305
  4169  0.077294 -0.668925 -0.739300
  4170  0.046896 -0.733323 -0.678261
  4171 -0.020642 -0.950554 -0.309874
  4172 -0.047320 -0.849094 -0.526119
  4173 -0.004981 -0.823727 -0.566964
  4174 -0.028672 -0.822048 -0.568696
  4175  0.090689 -0.776941 -0.623007
  4176  0.039616 -0.717793 -0.695128
  4177  0.082809 -0.689907 -0.719146
  4178  0.169448 -0.719196 -0.673828
  4179  0.208647 -0.686649 -0.696404
  4180  0.230388 -0.734254 -0.638586
  4181  0.198724 -0.892750 -0.404359
  4182  0.263062 -0.556497 -0.788105
  4183 -0.029307 -0.870765 -0.490825
  4184  0.003633 -0.941769 -0.336242
  4185  0.117925 -0.737567 -0.664898
  4186 -0.107198 -0.796182 -0.595485
  4187 -0.121132 -0.963636 -0.238186
  4188 -0.179350 -0.981958 -0.059930
  4189 -0.363972 -0.927904  0.080735
  4190 -0.083466 -0.994809  0.058213
  4191 -0.326791 -0.925477  0.191573
  4192 -0.098124 -0.995128 -0.009574
  4193  0.050258 -0.720157 -0.691989
  4194  0.158100 -0.653256 -0.740446
  4195 -0.024047 -0.763383 -0.645499
  4196  0.006833 -0.755931 -0.654615
  4197 -0.029846 -0.723548 -0.689629
  4198  0.088699 -0.837436 -0.539290
  4199  0.049178 -0.523654 -0.850510
  4200 -0.224677 -0.957606 -0.180306
  4201  0.013665 -0.712518 -0.701520
  4202 -0.049640 -0.787019 -0.614929
  4203  0.049000 -0.784395 -0.618324
  4204  0.137393 -0.702436 -0.698360
  4205  0.184935 -0.584976 -0.789685
  4206  0.026078 -0.757298 -0.652549
  4207 -0.166188 -0.985789 -0.024541
  4208 -0.149612 -0.986425  0.067685
  4209 -0.028767 -0.998715 -0.041719
  4210 -0.257871 -0.932955  0.251191
  4211 -0.220467 -0.966247  0.133274
  4212 -0.507858 -0.851408  0.131089
  4213 -0.397896 -0.905399  0.148092
  4214 -0.288737 -0.954310 -0.076965
  4215 -0.183020 -0.976521 -0.113626
  4216  0.070104 -0.769388 -0.634923
  4217  0.103609 -0.677269 -0.728404
  4218  0.169191 -0.798324 -0.577973
  4219  0.281205 -0.725688 -0.627933
  4220  0.198355 -0.761559 -0.616996
  4221  0.121044 -0.778707 -0.615600
  4222  0.133362 -0.723979 -0.676808
  4223  0.035799 -0.732394 -0.679939
  4224  0.026574 -0.700188 -0.713464
  4225  0.035663 -0.852010 -0.522309
  4226  0.113284 -0.576595 -0.809138
  4227  0.132008 -0.736094 -0.663882
  4228  0.154920 -0.798016 -0.582383
  4229 -0.015797 -0.786139 -0.617847
  4230  0.083211 -0.665955 -0.741337
  4231  0.115406 -0.651497 -0.749822
  4232  0.010193 -0.767222 -0.641301
  4233  0.014255 -0.702165 -0.711871
  4234  0.134573 -0.656764 -0.741992
  4235  0.144326 -0.700105 -0.699302
  4236 -0.149117 -0.976525 -0.155444
  4237  0.292969 -0.672292 -0.679848
  4238 -0.161941 -0.972681  0.166332
  4239 -0.117095 -0.963470  0.240862
  4240 -0.086871 -0.995699 -0.032211
  4241 -0.355269 -0.918445  0.173906
  4242 -0.092623 -0.989262 -0.113057
  4243 -0.085104 -0.995230  0.047684
  4244 -0.251768 -0.966534 -0.049249
  4245 -0.352943 -0.923376  0.151027
  4246 -0.041251 -0.998349 -0.039971
  4247 -0.046824 -0.937045 -0.346055
  4248  0.088420 -0.687961 -0.720341
  4249 -0.055818 -0.927324 -0.370073
  4250  0.209425 -0.883536 -0.418934
  4251  0.063792 -0.679946 -0.730482
  4252  0.264643 -0.774817 -0.574127
  4253  0.126070 -0.847492 -0.515619
  4254 -0.011495 -0.807639 -0.589565
  4255  0.158504 -0.756664 -0.634300
  4256 -0.031580 -0.972306 -0.231570
  4257  0.128026 -0.752050 -0.646553
  4258 -0.009905 -0.950577 -0.310330
  4259  0.074847 -0.818146 -0.570119
  4260 -0.450953 -0.891244  0.048219
  4261 -0.444590 -0.893561  0.062361
  4262 -0.874118 -0.421891  0.240678
  4263 -0.180261 -0.973084  0.143577
  4264  0.053994 -0.742668 -0.667479
  4265  0.184505 -0.747916 -0.637636
  4266  0.135422 -0.727619 -0.672481
  4267  0.074977 -0.821823 -0.564787
  4268  0.170754 -0.631330 -0.756482
  4269  0.218580 -0.700778 -0.679067
  4270  0.196624 -0.522783 -0.829480
  4271  0.268616 -0.515152 -0.813919
  4272 -0.052884 -0.852084 -0.520727
  4273  0.283924 -0.702075 -0.653052
  4274  0.185061 -0.641998 -0.744037
  4275 -0.066245 -0.995921  0.061255
  4276  0.168452 -0.773390 -0.611140
  4277  0.014734 -0.726206 -0.687320
  4278  0.254165 -0.749028 -0.611848
  4279  0.252501 -0.687657 -0.680714
  4280  0.051749 -0.758403 -0.649728
  4281 -0.110879 -0.887690 -0.446892
  4282  0.059656 -0.927835 -0.368190
  4283 -0.297038 -0.950904 -0.086891
  4284 -0.018157 -0.990692  0.134909
  4285 -0.089986 -0.988481 -0.121688
  4286 -0.081988 -0.977127  0.196217
  4287 -0.053910 -0.979169  0.195759
  4288  0.003074 -0.998616 -0.052505
  4289 -0.130318 -0.968942  0.210162
  4290 -0.261050 -0.962241 -0.077108
  4291 -0.182673 -0.975051  0.126116
  4292 -0.288089 -0.954210 -0.080551
  4293 -0.175701 -0.983483 -0.043472
  4294  0.070068 -0.997353 -0.019444
  4295 -0.230362 -0.967596  0.103399
  4296 -0.145111 -0.969067  0.199630
  4297 -0.288793 -0.951483  0.106199
  4298 -0.239950 -0.964596  0.109449
  4299 -0.121186 -0.984336  0.128046
  4300 -0.131358 -0.979678  0.151581
  4301 -0.161242 -0.986894 -0.006393
  4302 -0.114294 -0.954105  0.276805
  4303 -0.100976 -0.961310  0.256294
  4304 -0.021018 -0.994187 -0.105599
  4305  0.033336 -0.994606 -0.098222
  4306  0.190096 -0.871460 -0.452128
  4307 -0.199242 -0.977278 -0.072328
  4308 -0.143003 -0.988247 -0.054017
  4309  0.117496 -0.761198 -0.637787
  4310  0.016717 -0.781469 -0.623720
  4311  0.040925 -0.849723 -0.525639
  4312  0.159972 -0.732773 -0.661403
  4313  0.081440 -0.789049 -0.608908
  4314  0.230564 -0.675239 -0.700637
  4315  0.265735 -0.656348 -0.706110
  4316 -0.020817 -0.755686 -0.654603
  4317  0.083796 -0.849992 -0.520089
  4318  0.107158 -0.646724 -0.755159
  4319  0.040803 -0.997106 -0.064140
  4320  0.105090 -0.792270 -0.601052
  4321 -0.147646 -0.902121 -0.405436
  4322  0.186847 -0.826960 -0.530307
  4323  0.025583 -0.678411 -0.734237
  4324  0.123680 -0.713063 -0.690104
  4325  0.094560 -0.801889 -0.589943
  4326  0.110424 -0.891087 -0.440193
  4327  0.130934 -0.729204 -0.671653
  4328  0.027432 -0.814851 -0.579021
  4329 -0.002029 -0.882535 -0.470242
  4330  0.183135 -0.727961 -0.660708
  4331 -0.001288 -0.719576 -0.694413
  4332  0.292442 -0.587919 -0.754208
  4333 -0.293051 -0.947550  0.127558
  4334  0.105600 -0.732864 -0.672130
  4335 -0.072297 -0.992873  0.094740
  4336  0.013548 -0.843897 -0.536335
  4337  0.257005 -0.652639 -0.712748
  4338 -0.001280 -0.835975 -0.548766
  4339  0.102403 -0.691403 -0.715175
  4340 -0.044817 -0.884361 -0.464648
  4341 -0.160738 -0.986970 -0.007358
  4342 -0.043529 -0.993927 -0.101064
  4343  0.136170 -0.929565 -0.342588
  4344  0.134620 -0.831444 -0.539054
  4345 -0.102273 -0.828987 -0.549837
  4346 -0.016867 -0.828281 -0.560058
  4347  0.046928 -0.991915 -0.117907
  4348  0.042938 -0.700445 -0.712414
  4349  0.018072 -0.859590 -0.510664
  4350  0.023915 -0.624269 -0.780843
  4351  0.192738 -0.785423 -0.588186
  4352  0.176841 -0.612921 -0.770101
  4353  0.379524 -0.505272 -0.775023
  4354  0.130241 -0.721387 -0.680175
  4355  0.240037 -0.560325 -0.792728
  4356  0.166483 -0.691370 -0.703059
  4357  0.140937 -0.823245 -0.549914
  4358  0.158101 -0.793085 -0.588235
  4359 -0.055041 -0.898418 -0.435677
  4360  0.045147 -0.822720 -0.566651
  4361  0.086822 -0.838797 -0.537477
  4362  0.109568 -0.844644 -0.523996
  4363  0.126889 -0.694573 -0.708144
  4364  0.211003 -0.719244 -0.661941
  4365  0.265275 -0.636058 -0.724610
  4366  0.129504 -0.739942 -0.660086
  4367 -0.003134 -0.844810 -0.535057
  4368  0.188703 -0.632556 -0.751175
  4369  0.274822 -0.632541 -0.724130
  4370  0.034643 -0.729146 -0.683481
  4371  0.055229 -0.896522 -0.439544
  4372  0.101595 -0.752661 -0.650523
  4373  0.190058 -0.705923 -0.682312
  4374  0.141126 -0.754286 -0.641199
  4375  0.193693 -0.750043 -0.632391
  4376  0.246525 -0.879449 -0.407180
  4377  0.192285 -0.811951 -0.551146
  4378  0.135270 -0.806725 -0.575237
  4379  0.099921 -0.980495 -0.169249
  4380 -0.060032 -0.942667 -0.328291
  4381  0.170149 -0.985232  0.019189
  4382  0.163176 -0.850889 -0.499361
  4383  0.280768 -0.808111 -0.517809
  4384  0.143186 -0.856665 -0.495603
  4385  0.179121 -0.752363 -0.633929
  4386  0.097236 -0.860435 -0.500197
  4387 -0.153713 -0.975201  0.159235
  4388 -0.001045 -0.995510 -0.094647
  4389  0.112020 -0.784305 -0.610178
  4390  0.168539 -0.724883 -0.667937
  4391  0.033572 -0.849778 -0.526071
  4392  0.357515 -0.726279 -0.587114
  4393  0.400972 -0.525964 -0.750055
  4394  0.095419 -0.822844 -0.560199
  4395  0.075506 -0.907058 -0.414180
  4396  0.159625 -0.758775 -0.631491
  4397  0.078896 -0.824527 -0.560295
  4398  0.072622 -0.854909 -0.513671
  4399  0.170304 -0.748621 -0.640752
  4400  0.003065 -0.951622 -0.307256
  4401  0.123857 -0.892677 -0.433344
  4402  0.121956 -0.764740 -0.632692
  4403  0.293116 -0.789642 -0.539025
  4404  0.308663 -0.750211 -0.584732
  4405  0.240479 -0.758978 -0.605081
  4406  0.069057 -0.779573 -0.622493
  4407  0.186146 -0.776761 -0.601657
  4408  0.070941 -0.920472 -0.384317
  4409  0.083450 -0.866797 -0.491630
  4410  0.113504 -0.780258 -0.615072
  4411  0.061253 -0.560050 -0.826192
  4412  0.093512 -0.725840 -0.681478
  4413  0.086595 -0.825332 -0.557968
  4414  0.134413 -0.827242 -0.545531
  4415  0.027282 -0.997620  0.063322
  4416 -0.470971 -0.878643 -0.078564
  4417 -0.298990 -0.899909  0.317442
  4418 -0.325998 -0.908060  0.262968
  4419 -0.000722 -0.900491 -0.434875
  4420 -0.268383 -0.959198  0.088935
  4421 -0.315907 -0.897151  0.308744
  4422 -0.019288 -0.773549 -0.633442
  4423  0.077519 -0.830272 -0.551942
  4424 -0.222760 -0.962209  0.156626
  4425  0.024231 -0.889534 -0.456225
  4426  0.169543 -0.798114 -0.578160
  4427 -0.001968 -0.681646 -0.731679
  4428  0.223982 -0.814222 -0.535606
  4429  0.012417 -0.666611 -0.745302
  4430  0.043779 -0.897190 -0.439469
  4431  0.015546 -0.994379 -0.104728
  4432  0.069519 -0.766798 -0.638113
  4433  0.200482 -0.661579 -0.722579
  4434  0.163922 -0.723301 -0.670794
  4435  0.198953 -0.784899 -0.586815
  4436  0.187837 -0.792859 -0.579735
  4437  0.161114 -0.732219 -0.661738
  4438  0.194539 -0.761803 -0.617909
  4439  0.083138 -0.628088 -0.773688
  4440  0.189681 -0.740068 -0.645230
  4441 -0.085111 -0.904325 -0.418273
  4442  0.195566 -0.798529 -0.569303
  4443  0.182215 -0.697053 -0.693480
  4444  0.062519 -0.978165 -0.198203
  4445  0.262644 -0.613111 -0.745059
  4446 -0.330386 -0.940597  0.078244
  4447  0.229712 -0.687782 -0.688613
  4448  0.104901 -0.823300 -0.557829
  4449  0.187391 -0.699399 -0.689729
  4450  0.114924 -0.820607 -0.559819
  4451 -0.014270 -0.681089 -0.732062
  4452 -0.062708 -0.869039 -0.490754
  4453 -0.007272 -0.968000 -0.250846
  4454  0.027121 -0.817573 -0.575186
  4455 -0.074044 -0.908358 -0.411587
  4456  0.211067 -0.784802 -0.582697
  4457  0.251716 -0.790253 -0.558694
  4458  0.194317 -0.678734 -0.708210
  4459  0.094186 -0.776104 -0.623531
  4460  0.216662 -0.825698 -0.520846
  4461 -0.000943 -0.926058 -0.377381
  4462  0.267744 -0.670632 -0.691785
  4463  0.079397 -0.823091 -0.562331
  4464 -0.394865 -0.903971  0.164069
  4465  0.105198 -0.991388  0.077990
  4466  0.021944 -0.991223  0.130369
  4467 -0.235081 -0.962202  0.137492
  4468 -0.107297 -0.994165 -0.011099
  4469  0.217337 -0.861736 -0.458449
  4470  0.102920 -0.754158 -0.648577
  4471  0.150925 -0.972308 -0.178432
  4472 -0.083201 -0.976447  0.199072
  4473  0.132132 -0.868321 -0.478079
  4474  0.159465 -0.802810 -0.574514
  4475 -0.000339 -0.795273 -0.606251
  4476  0.307553 -0.640543 -0.703645
  4477  0.057919 -0.849302 -0.524720
  4478  0.078623 -0.784192 -0.615517
  4479  0.157698 -0.840337 -0.518619
  4480  0.149839 -0.738117 -0.657824
  4481  0.131484 -0.857546 -0.497319
  4482  0.195243 -0.698301 -0.688662
  4483  0.083194 -0.796084 -0.599441
  4484 -0.005944 -0.923240 -0.384177
  4485  0.162453 -0.828615 -0.535729
  4486  0.293234 -0.765030 -0.573362
  4487  0.191672 -0.767671 -0.611509
  4488  0.200230 -0.689359 -0.696198
  4489  0.057580 -0.959023 -0.277416
  4490 -0.024868 -0.987358  0.156541
  4491  0.085492 -0.840380 -0.535212
  4492  0.205947 -0.728404 -0.653462
  4493  0.077355 -0.871080 -0.485012
  4494  0.105369 -0.941648 -0.319680
  4495 -0.029111 -0.999286 -0.024105
  4496 -0.016606 -0.801673 -0.597533
  4497  0.158891 -0.721878 -0.673533
  4498  0.261849 -0.686535 -0.678310
  4499  0.156143 -0.791927 -0.590314
  4500  0.101557 -0.934479 -0.341226
  4501 -0.073116 -0.800346 -0.595064
  4502 -0.079609 -0.941613 -0.327151
  4503  0.093006 -0.839192 -0.535823
  4504  0.240257 -0.720869 -0.650096
  4505  0.153822 -0.819135 -0.552590
  4506  0.140247 -0.894351 -0.424815
  4507  0.137935 -0.913838 -0.381935
  4508  0.262925 -0.711347 -0.651810
  4509  0.118692 -0.792615 -0.598059
  4510  0.218348 -0.754245 -0.619224
  4511  0.114251 -0.802964 -0.584974
  4512 -0.001413 -0.889752 -0.456442
  4513 -0.241013 -0.960778  0.137177
  4514 -0.261014 -0.936241  0.235212
  4515  0.026423 -0.997620 -0.063686
  4516 -0.099481 -0.991540 -0.083374
  4517 -0.105973 -0.994187  0.019018
  4518  0.139399 -0.806424 -0.574672
  4519  0.200224 -0.728577 -0.655047
  4520  0.058538 -0.633803 -0.771277
  4521  0.148243 -0.669490 -0.727878
  4522  0.322688 -0.483412 -0.813748
  4523  0.023368 -0.674660 -0.737759
  4524  0.134391 -0.734772 -0.664867
  4525  0.320285 -0.771265 -0.550062
  4526  0.170526 -0.737488 -0.653477
  4527  0.182668 -0.611662 -0.769742
  4528  0.011840 -0.987705 -0.155883
  4529  0.168895 -0.609379 -0.774682
  4530  0.165372 -0.766978 -0.619998
  4531  0.101664 -0.668296 -0.736916
  4532  0.122994 -0.819993 -0.559003
  4533  0.090756 -0.706838 -0.701529
  4534  0.013079 -0.905984 -0.423110
  4535  0.032305 -0.853244 -0.520510
  4536  0.188502 -0.660515 -0.726764
  4537  0.124928 -0.775207 -0.619231
  4538  0.113821 -0.735987 -0.667359
  4539 -0.219983 -0.657975 -0.720192
  4540  0.151005 -0.879883 -0.450559
  4541  0.318497 -0.627822 -0.710210
  4542  0.121041 -0.895783 -0.427694
  4543  0.161970 -0.654346 -0.738646
  4544  0.103132 -0.812544 -0.573703
  4545  0.164411 -0.741520 -0.650474
  4546  0.073918 -0.682771 -0.726883
  4547  0.105694 -0.745032 -0.658602
  4548  0.031919 -0.729519 -0.683215
  4549  0.200763 -0.610172 -0.766410
  4550  0.112889 -0.812239 -0.572297
  4551  0.110472 -0.765834 -0.633479
  4552  0.011294 -0.942475 -0.334087
  4553  0.022243 -0.834726 -0.550217
  4554  0.145511 -0.760056 -0.633358
  4555  0.095292 -0.748673 -0.656055
  4556  0.234125 -0.722820 -0.650167
  4557  0.137776 -0.788573 -0.599308
  4558  0.062062 -0.881936 -0.467266
  4559  0.342748 -0.817042 -0.463644
  4560  0.270229 -0.833492 -0.481942
  4561  0.275240 -0.630839 -0.725455
  4562  0.186460 -0.780847 -0.596247
  4563  0.054533 -0.728860 -0.682488
  4564  0.265133 -0.606362 -0.749686
  4565  0.242526 -0.744722 -0.621747
  4566  0.223212 -0.724912 -0.651675
  4567  0.142234 -0.845943 -0.513956
  4568  0.167283 -0.847257 -0.504154
  4569  0.285595 -0.773502 -0.565800
  4570  0.313564 -0.749217 -0.583396
  4571 -0.083012 -0.878511 -0.470455
  4572  0.011430 -0.832778 -0.553489
  4573  0.143641 -0.797222 -0.586348
  4574 -0.012069 -0.844638 -0.535203
  4575 -0.111516 -0.988165 -0.105332
  4576 -0.418785 -0.899944  0.121326
  4577 -0.210522 -0.967622  0.139237
  4578 -0.060854 -0.880564 -0.470005
  4579 -0.000338 -0.872385 -0.488819
  4580  0.072993 -0.810405 -0.581306
  4581  0.079726 -0.853555 -0.514866
  4582 -0.043519 -0.808167 -0.587344
  4583 -0.045890 -0.793042 -0.607436
  4584  0.212505 -0.711299 -0.669996
  4585  0.321339 -0.674350 -0.664826
  4586  0.178747 -0.792957 -0.582467
  4587 -0.053193 -0.978648 -0.198541
  4588  0.123880 -0.746885 -0.653312
  4589 -0.133447 -0.990572  0.030964
  4590 -0.133610 -0.971078  0.197878
  4591  0.147287 -0.936809 -0.317326
  4592  0.267266 -0.576347 -0.772265
  4593 -0.141477 -0.982810  0.118612
  4594 -0.095441 -0.969549 -0.225534
  4595 -0.027822 -0.999534 -0.012534
  4596 -0.352557 -0.921112  0.165093
  4597  0.087506 -0.799381 -0.594418
  4598 -0.479801 -0.841698  0.247658
  4599 -0.391969 -0.915047  0.095130
  4600  0.050841 -0.987191 -0.151224
  4601 -0.005238 -0.954050 -0.299601
  4602  0.195395 -0.691676 -0.695274
  4603  0.037665 -0.768635 -0.638578
  4604  0.201713 -0.902534 -0.380454
  4605  0.146386 -0.718833 -0.679596
  4606  0.170526 -0.740835 -0.649680
  4607  0.048292 -0.854447 -0.517289
  4608  0.051010 -0.808911 -0.585714
  4609  0.238735 -0.753895 -0.612084
  4610  0.039791 -0.747623 -0.662931
  4611  0.147854 -0.720921 -0.677061
  4612 -0.101402 -0.941053 -0.322703
  4613  0.082329 -0.661094 -0.745772
  4614  0.249623 -0.746035 -0.617349
  4615  0.032905 -0.713532 -0.699850
  4616 -0.001583 -0.891931 -0.452168
  4617 -0.273987 -0.953677 -0.124227
  4618  0.041231 -0.815740 -0.576947
  4619  0.201695 -0.780275 -0.592022
  4620  0.172138 -0.921930 -0.347007
  4621  0.157118 -0.793341 -0.588153
  4622  0.091463 -0.838618 -0.536987
  4623 -0.219732 -0.966794  0.130489
  4624  0.123937 -0.914140 -0.385989
  4625 -0.117727 -0.939870 -0.320600
  4626  0.065501 -0.793131 -0.605519
  4627 -0.110228 -0.931814 -0.345793
  4628 -0.100389 -0.743513 -0.661143
  4629 -0.037825 -0.814240 -0.579295
  4630  0.100897 -0.824390 -0.556957
  4631  0.213669 -0.855278 -0.472065
  4632  0.046219 -0.782460 -0.620983
  4633  0.018878 -0.910251 -0.413627
  4634 -0.056189 -0.867667 -0.493960
  4635  0.346519 -0.784021 -0.515011
  4636  0.000646 -0.916312 -0.400464
  4637 -0.005673 -0.902837 -0.429945
  4638 -0.017967 -0.844094 -0.535894
  4639  0.058158 -0.997747  0.033454
  4640  0.101120 -0.753737 -0.649349
  4641 -0.014966 -0.685242 -0.728162
  4642  0.098609 -0.776813 -0.621963
  4643  0.289917 -0.779656 -0.555053
  4644  0.311142 -0.786514 -0.533467
  4645  0.000958 -0.852938 -0.522011
  4646  0.118045 -0.947182 -0.298182
  4647  0.218155 -0.827029 -0.518104
  4648  0.054898 -0.761967 -0.645284
  4649  0.129034 -0.765098 -0.630853
  4650  0.159245 -0.838135 -0.521699
  4651  0.205529 -0.763111 -0.612715
  4652  0.154718 -0.768381 -0.621010
  4653  0.260064 -0.746340 -0.612653
  4654  0.106838 -0.887544 -0.448163
  4655 -0.032025 -0.807656 -0.588783
  4656  0.106806 -0.800234 -0.590101
  4657 -0.105210 -0.786292 -0.608831
  4658 -0.068078 -0.760121 -0.646205
  4659 -0.023290 -0.691403 -0.722094
  4660  0.186797 -0.741907 -0.643958
  4661  0.268840 -0.701037 -0.660509
  4662  0.119429 -0.782693 -0.610842
  4663  0.076851 -0.910297 -0.406760
  4664  0.127856 -0.762173 -0.634622
  4665  0.273885 -0.887052 -0.371651
  4666 -0.020663 -0.696501 -0.717258
  4667 -0.071274 -0.835579 -0.544727
  4668  0.090433 -0.827713 -0.553817
  4669  0.179709 -0.829761 -0.528395
  4670  0.230125 -0.787695 -0.571471
  4671  0.200633 -0.767828 -0.608429
  4672  0.174223 -0.770676 -0.612947
  4673  0.092777 -0.821565 -0.562516
  4674  0.100323 -0.748873 -0.655075
  4675  0.136285 -0.795813 -0.590007
  4676 -0.037570 -0.883488 -0.466945
  4677  0.197983 -0.725750 -0.658855
  4678  0.360327 -0.540759 -0.760095
  4679 -0.087991 -0.804243 -0.587751
  4680  0.229586 -0.769010 -0.596585
  4681  0.076470 -0.685209 -0.724321
  4682  0.090277 -0.628620 -0.772455
  4683 -0.012960 -0.701247 -0.712800
  4684  0.183717 -0.497097 -0.848022
  4685  0.104688 -0.714250 -0.692017
  4686  0.000087 -0.747474 -0.664291
  4687  0.022266 -0.678344 -0.734407
  4688  0.010867 -0.655746 -0.754903
  4689  0.168583 -0.750872 -0.638570
  4690  0.132234 -0.738672 -0.660967
  4691  0.097745 -0.964521 -0.245244
  4692  0.151138 -0.663169 -0.733052
  4693  0.068967 -0.757257 -0.649466
  4694  0.118617 -0.727924 -0.675319
  4695  0.119155 -0.726899 -0.676328
  4696  0.102755 -0.917816 -0.383477
  4697  0.031637 -0.745970 -0.665228
  4698 -0.028680 -0.870423 -0.491468
  4699  0.173486 -0.663492 -0.727792
  4700  0.071919 -0.682776 -0.727079
  4701 -0.001058 -0.762588 -0.646883
  4702 -0.044757 -0.805777 -0.590526
  4703  0.154240 -0.618824 -0.770238
  4704 -0.381500 -0.886634  0.261417
  4705  0.123739 -0.725720 -0.676772
  4706  0.142905 -0.695335 -0.704334
  4707  0.064968 -0.721625 -0.689229
  4708  0.103401 -0.744956 -0.659052
  4709 -0.029976 -0.918202 -0.394977
  4710  0.043003 -0.840813 -0.539614
  4711  0.148498 -0.608667 -0.779406
  4712 -0.016281 -0.780483 -0.624966
  4713  0.201849 -0.654680 -0.728458
  4714 -0.050708 -0.577773 -0.814621
  4715  0.076728 -0.777686 -0.623953
  4716  0.100745 -0.815009 -0.570623
  4717  0.136415 -0.777645 -0.613726
  4718 -0.029173 -0.783369 -0.620872
  4719  0.053504 -0.794245 -0.605238
  4720 -0.038993 -0.720767 -0.692080
  4721  0.112871 -0.956938 -0.267450
  4722 -0.039791 -0.784270 -0.619143
  4723  0.095731 -0.757046 -0.646311
  4724 -0.002400 -0.934513 -0.355920
  4725 -0.136057 -0.791281 -0.596123
  4726 -0.074971 -0.740442 -0.667926
  4727 -0.045703 -0.868016 -0.494429
  4728  0.051453 -0.816882 -0.574505
  4729  0.071431 -0.774346 -0.628718
  4730  0.214667 -0.703953 -0.677029
  4731  0.038435 -0.822208 -0.567888
  4732  0.000364 -0.793493 -0.608579
  4733  0.121205 -0.856792 -0.501215
  4734  0.135541 -0.689296 -0.711688
  4735 -0.000972 -0.688249 -0.725473
  4736  0.042810 -0.776026 -0.629246
  4737  0.151917 -0.775127 -0.613269
  4738  0.045975 -0.792602 -0.608004
  4739  0.180670 -0.734279 -0.654365
  4740  0.106643 -0.870918 -0.479718
  4741 -0.124029 -0.992249 -0.007618
  4742  0.050930 -0.796713 -0.602208
  4743  0.214440 -0.968655 -0.125388
  4744 -0.027038 -0.802492 -0.596051
  4745 -0.206866 -0.978358 -0.004699
  4746 -0.029923 -0.999434 -0.015372
  4747  0.251451 -0.647622 -0.719276
  4748  0.187941 -0.567972 -0.801303
  4749 -0.029316 -0.780835 -0.624049
  4750  0.131515 -0.826688 -0.547075
  4751  0.244850 -0.644405 -0.724424
  4752  0.249153 -0.586244 -0.770870
  4753  0.089466 -0.783770 -0.614574
  4754  0.241371 -0.730912 -0.638363
  4755  0.113272 -0.793501 -0.597935
  4756  0.108445 -0.827370 -0.551089
  4757  0.134565 -0.776944 -0.615021
  4758  0.060454 -0.881794 -0.467745
  4759  0.067023 -0.876116 -0.477418
  4760  0.056658 -0.849283 -0.524888
  4761  0.196436 -0.735840 -0.648037
  4762  0.060645 -0.990026 -0.127167
  4763 -0.172480 -0.976971  0.125613
  4764 -0.112757 -0.983711 -0.139993
  4765  0.093133 -0.707252 -0.700800
  4766  0.023745 -0.721064 -0.692461
  4767  0.075415 -0.794185 -0.602978
  4768  0.210020 -0.643900 -0.735720
  4769  0.150071 -0.745992 -0.648825
  4770  0.117683 -0.707356 -0.696993
  4771  0.156454 -0.842164 -0.516025
  4772 -0.005678 -0.982108 -0.188230
  4773  0.211431 -0.632092 -0.745491
  4774 -0.167654 -0.983829 -0.063024
  4775 -0.116392 -0.983571 -0.137988
  4776  0.108511 -0.843724 -0.525695
  4777  0.041711 -0.793694 -0.606886
  4778 -0.002028 -0.887497 -0.460809
  4779  0.146758 -0.843559 -0.516595
  4780  0.052809 -0.761068 -0.646519
  4781  0.103794 -0.790976 -0.602979
  4782 -0.192398 -0.799433 -0.569113
  4783  0.157709 -0.766073 -0.623105
  4784  0.118832 -0.722292 -0.681302
  4785 -0.061675 -0.782528 -0.619553
  4786  0.167899 -0.659911 -0.732344
  4787  0.067392 -0.701048 -0.709922
  4788  0.018805 -0.776578 -0.629741
  4789  0.092081 -0.716394 -0.691593
  4790 -0.013948 -0.782932 -0.621951
  4791  0.226182 -0.842540 -0.488843
  4792 -0.038830 -0.894072 -0.446237
  4793 -0.018992 -0.935135 -0.353781
  4794  0.159970 -0.572157 -0.804392
  4795  0.028741 -0.811047 -0.584274
  4796  0.135734 -0.540660 -0.830219
  4797  0.193492 -0.696227 -0.691251
  4798 -0.242387 -0.969896  0.023478
  4799  0.222744 -0.606984 -0.762860
  4800  0.039821 -0.870890 -0.489862
  4801  0.078885 -0.796590 -0.599351
  4802  0.122552 -0.831464 -0.541893
  4803  0.331401 -0.605563 -0.723510
  4804  0.182498 -0.875656 -0.447125
  4805  0.103763 -0.511607 -0.852931
  4806 -0.015487 -0.837574 -0.546105
  4807  0.052609 -0.752329 -0.656684
  4808  0.229579 -0.778031 -0.584774
  4809 -0.440154 -0.895641  0.063962
  4810 -0.078948 -0.996819  0.010898
  4811 -0.092551 -0.939504 -0.329797
  4812  0.260519 -0.807048 -0.529908
  4813  0.080636 -0.665271 -0.742235
  4814  0.084267 -0.644555 -0.759900
  4815  0.167479 -0.718839 -0.674701
  4816  0.223335 -0.682887 -0.695548
  4817  0.057099 -0.986568 -0.153046
  4818  0.190144 -0.732452 -0.653727
  4819  0.074093 -0.782973 -0.617627
  4820  0.229407 -0.770956 -0.594137
  4821  0.213668 -0.709456 -0.671579
  4822  0.196729 -0.646986 -0.736686
  4823  0.037336 -0.658700 -0.751479
  4824 -0.010599 -0.833853 -0.551884
  4825 -0.052378 -0.969048 -0.241252
  4826  0.189608 -0.789299 -0.583999
  4827  0.113766 -0.922082 -0.369895
  4828  0.103922 -0.846264 -0.522531
  4829  0.053301 -0.908128 -0.415286
  4830 -0.177152 -0.977436  0.115050
  4831 -0.065998 -0.978417 -0.195817
  4832  0.215159 -0.694197 -0.686875
  4833  0.049984 -0.921912 -0.384161
  4834  0.232762 -0.843644 -0.483825
  4835  0.243230 -0.802303 -0.545113
  4836 -0.005832 -0.809850 -0.586608
  4837  0.208774 -0.526945 -0.823858
  4838  0.179760 -0.655982 -0.733058
  4839  0.217622 -0.661906 -0.717301
  4840  0.134333 -0.700637 -0.700759
  4841  0.019684 -0.906018 -0.422781
  4842  0.083556 -0.985745 -0.146029
  4843  0.067451 -0.723160 -0.687379
  4844  0.156982 -0.785968 -0.598006
  4845  0.065207 -0.843491 -0.533171
  4846  0.138912 -0.542169 -0.828708
  4847  0.033646 -0.842132 -0.538221
  4848  0.107102 -0.823948 -0.556452
  4849  0.211713 -0.817921 -0.534960
  4850 -0.259747 -0.953728  0.151438
  4851  0.005567 -0.997953 -0.063715
  4852  0.083578 -0.812112 -0.577485
  4853  0.157038 -0.759015 -0.631851
  4854  0.225770 -0.641249 -0.733367
  4855 -0.292840 -0.939182  0.179395
  4856  0.243970 -0.811118 -0.531570
  4857  0.029513 -0.947091 -0.319605
  4858 -0.072864 -0.991083 -0.111560
  4859 -0.328552 -0.886941  0.324636
  4860 -0.139757 -0.986743 -0.082503
  4861 -0.098005 -0.994558  0.035334
  4862 -0.113014 -0.988712  0.098369
  4863 -0.185293 -0.982668  0.005558
  4864 -0.196728 -0.977980  0.069671
  4865  0.145928 -0.772142 -0.618467
  4866  0.295055 -0.675648 -0.675605
  4867  0.146333 -0.775237 -0.614487
  4868  0.126567 -0.582132 -0.803183
  4869  0.049849 -0.863673 -0.501581
  4870  0.050722 -0.732342 -0.679046
  4871  0.202655 -0.611652 -0.764730
  4872 -0.087233 -0.803666 -0.588652
  4873 -0.034300 -0.985544 -0.165913
  4874  0.034316 -0.774468 -0.631681
  4875  0.141959 -0.509494 -0.848683
  4876  0.222806 -0.573172 -0.788563
  4877  0.134407 -0.718526 -0.682390
  4878  0.111251 -0.693688 -0.711632
  4879  0.025844 -0.992543 -0.119123
  4880  0.269347 -0.614006 -0.741922
  4881  0.134330 -0.726723 -0.673668
  4882  0.158985 -0.649494 -0.743560
  4883  0.030191 -0.942403 -0.333114
  4884  0.202107 -0.677180 -0.707517
  4885 -0.212123 -0.956677  0.199432
  4886 -0.295268 -0.951436  0.087102
  4887 -0.180255 -0.983486 -0.016252
  4888 -0.281862 -0.959455 -0.000079
  4889 -0.158441 -0.964621  0.210717
  4890 -0.026163 -0.936525 -0.349622
  4891  0.056397 -0.997441 -0.043947
  4892 -0.020221 -0.773407 -0.633588
  4893 -0.109351 -0.991201  0.074587
  4894  0.173242 -0.771350 -0.612378
  4895  0.188791 -0.619736 -0.761765
  4896  0.192142 -0.712622 -0.674723
  4897  0.005091 -0.837531 -0.546367
  4898  0.268863 -0.742871 -0.613071
  4899  0.139961 -0.586051 -0.798095
  4900  0.047806 -0.719382 -0.692968
  4901  0.190264 -0.811913 -0.551903
  4902 -0.005766 -0.795302 -0.606186
  4903  0.268767 -0.706279 -0.654931
  4904  0.105892 -0.736023 -0.668623
  4905  0.094736 -0.654609 -0.750008
  4906  0.174600 -0.710481 -0.681712
  4907  0.172628 -0.700907 -0.692047
  4908  0.080018 -0.634404 -0.768849
  4909  0.137261 -0.645738 -0.751120
  4910  0.159070 -0.730334 -0.664311
  4911 -0.003159 -0.714394 -0.699737
  4912  0.036872 -0.868268 -0.494723
  4913  0.037199 -0.869297 -0.492889
  4914 -0.128559 -0.946284 -0.296679
  4915  0.250917 -0.598790 -0.760586
  4916  0.102476 -0.830279 -0.547846
  4917  0.106204 -0.866484 -0.487776
  4918 -0.146071 -0.919396 -0.365204
  4919  0.105696 -0.730140 -0.675073
  4920  0.088720 -0.932321 -0.350580
  4921  0.069025 -0.681126 -0.728905
  4922  0.028231 -0.885005 -0.464725
  4923  0.010821 -0.987805 -0.155320
  4924  0.010532 -0.992278  0.123583
  4925  0.163213 -0.792975 -0.586986
  4926 -0.117418 -0.812333 -0.571251
  4927  0.205192 -0.708017 -0.675728
  4928  0.430105 -0.648951 -0.627593
  4929 -0.355319 -0.904229 -0.236894
  4930 -0.731428 -0.679870  0.052807
  4931 -0.647776 -0.685278  0.332838
  4932 -0.687228 -0.617091  0.383298
  4933 -0.804093  0.319295  0.501483
  4934 -0.721158 -0.585229  0.370727
  4935 -0.641559 -0.628668  0.439521
  4936 -0.387824 -0.921422  0.023974
  4937 -0.619619 -0.733245  0.280043
  4938 -0.676615 -0.722637  0.141382
  4939 -0.504291 -0.859322 -0.085187
  4940 -0.550863 -0.829826  0.089101
  4941 -0.611410 -0.694017  0.380156
  4942 -0.399102 -0.913953  0.073535
  4943 -0.621945 -0.721229  0.304979
  4944 -0.506813 -0.849933  0.144062
  4945 -0.128181 -0.984721  0.117877
  4946 -0.577392 -0.745912  0.332015
  4947 -0.861882 -0.372906  0.343658
  4948 -0.670893  0.692128  0.266196
  4949 -0.594165  0.765856  0.245830
  4950 -0.729075  0.682282  0.054222
  4951 -0.804768  0.459933  0.375247
  4952 -0.782356  0.436685  0.444100
  4953 -0.543921 -0.774244 -0.323569
  4954 -0.042471 -0.746118 -0.664458
  4955  0.489052 -0.243249 -0.837650
  4956  0.535926 -0.728634 -0.426469
  4957  0.416831 -0.683309 -0.599450
  4958  0.246928 -0.700029 -0.670064
  4959  0.661454 -0.396560 -0.636568
  4960  0.591062 -0.273168 -0.758963
  4961  0.445464 -0.166272 -0.879725
  4962  0.327288 -0.117314 -0.937614
  4963  0.425545 -0.193073 -0.884101
  4964  0.556859 -0.199367 -0.806325
  4965  0.439211 -0.050536 -0.896962
  4966  0.497331  0.023331 -0.867247
  4967  0.091735  0.025002 -0.995470
  4968  0.301436 -0.112525 -0.946823
  4969  0.517413 -0.015710 -0.855591
  4970  0.466670 -0.099300 -0.878840
  4971  0.204265 -0.046563 -0.977808
  4972 -0.285623 -0.304678 -0.908620
  4973  0.109334 -0.284095 -0.952542
  4974  0.161404 -0.154533 -0.974714
  4975  0.067254 -0.157241 -0.985268
  4976  0.224396  0.143967 -0.963805
  4977 -0.037254 -0.347593 -0.936905
  4978  0.247549 -0.194946 -0.949060
  4979 -0.174368 -0.207546 -0.962559
  4980 -0.079866 -0.172828 -0.981709
  4981 -0.029696 -0.085818 -0.995868
  4982  0.040771 -0.235740 -0.970960
  4983 -0.137514 -0.059171 -0.988731
  4984 -0.202661 -0.470376 -0.858880
  4985 -0.087731 -0.375908 -0.922495
  4986  0.024191 -0.131114 -0.991072
  4987  0.244211 -0.059819 -0.967875
  4988  0.070721 -0.241741 -0.967760
  4989 -0.091300 -0.852942 -0.513959
  4990 -0.506926 -0.828878  0.236615
  4991 -0.662534 -0.645605  0.379793
  4992 -0.697431 -0.671552  0.250214
  4993 -0.729012 -0.385813  0.565411
  4994  0.233033 -0.969668 -0.073759
  4995 -0.675590 -0.603221  0.423915
  4996 -0.721331 -0.591318  0.360588
  4997 -0.764710 -0.533910  0.360775
  4998 -0.579026 -0.742309  0.337204
  4999 -0.704393 -0.532676  0.469134
  5000 -0.112617 -0.991527  0.064739
  5001 -0.079126 -0.986682  0.142119
  5002  0.001998 -0.723299 -0.690532
  5003  0.193002 -0.957202 -0.215672
  5004 -0.183317 -0.982995  0.010711
  5005 -0.373248 -0.924397  0.078592
  5006 -0.054820 -0.979990 -0.191349
  5007 -0.013801 -0.907735 -0.419317
  5008  0.147144 -0.788056 -0.597759
  5009 -0.098623 -0.994677  0.029850
  5010 -0.156512 -0.987615  0.011009
  5011  0.227275 -0.733652 -0.640391
  5012  0.219657 -0.671645 -0.707562
  5013  0.148192 -0.635131 -0.758055
  5014  0.076970 -0.893023 -0.443381
  5015  0.046400 -0.979077 -0.198127
  5016 -0.213120 -0.976876 -0.017114
  5017 -0.286527 -0.948997  0.131559
  5018 -0.153304 -0.979072  0.133848
  5019 -0.217515 -0.906363 -0.362205
  5020 -0.131746 -0.990632  0.035930
  5021 -0.392175 -0.881040  0.264512
  5022 -0.440880 -0.846299  0.299004
  5023 -0.214951 -0.975769 -0.040882
  5024 -0.121404 -0.992242  0.026778
  5025 -0.014575 -0.795491 -0.605790
  5026  0.141795 -0.622924 -0.769325
  5027  0.135188 -0.700813 -0.700418
  5028  0.153260 -0.754277 -0.638418
  5029  0.056569 -0.796092 -0.602526
  5030  0.082543 -0.891660 -0.445118
  5031 -0.218702 -0.972820  0.076092
  5032  0.006920 -0.736434 -0.676474
  5033  0.130399 -0.713787 -0.688117
  5034  0.241361 -0.782264 -0.574289
  5035 -0.094802 -0.772289 -0.628158
  5036  0.228879 -0.540461 -0.809639
  5037  0.002889 -0.998316  0.057943
  5038 -0.106636 -0.793689 -0.598904
  5039  0.037616 -0.690378 -0.722471
  5040  0.108255 -0.704698 -0.701200
  5041  0.166549 -0.821963 -0.544645
  5042  0.043329 -0.719499 -0.693141
  5043  0.004848 -0.863978 -0.503506
  5044  0.124320 -0.990999 -0.049648
  5045 -0.192360 -0.980704 -0.034901
  5046 -0.273166 -0.956343  0.103866
  5047  0.031919 -0.990295 -0.135270
  5048 -0.287034 -0.927699  0.238718
  5049 -0.239391 -0.955462  0.172584
  5050 -0.015782 -0.999875  0.001091
  5051 -0.083028 -0.996200 -0.026301
  5052  0.229597 -0.747501 -0.623320
  5053  0.252651 -0.697824 -0.670230
  5054  0.121313 -0.596014 -0.793757
  5055  0.119765 -0.856015 -0.502886
  5056  0.290649 -0.504629 -0.812941
  5057  0.272747 -0.719859 -0.638288
  5058  0.014246 -0.698823 -0.715153
  5059  0.150541 -0.630107 -0.761776
  5060  0.199974 -0.595306 -0.778216
  5061  0.074137 -0.665225 -0.742953
  5062  0.096915 -0.753256 -0.650548
  5063  0.180552 -0.713162 -0.677349
  5064  0.142073 -0.695755 -0.704088
  5065  0.033708 -0.780137 -0.624700
  5066  0.289733 -0.658772 -0.694316
  5067  0.073569 -0.622613 -0.779064
  5068  0.156472 -0.732890 -0.662109
  5069  0.047221 -0.998677 -0.020351
  5070 -0.049247 -0.988633 -0.142058
  5071  0.141059 -0.642627 -0.753082
  5072  0.153539 -0.619527 -0.769813
  5073  0.055592 -0.630470 -0.774220
  5074  0.167577 -0.701950 -0.692232
  5075  0.134591 -0.708891 -0.692358
  5076  0.081008 -0.962370 -0.259387
  5077  0.283687 -0.632432 -0.720799
  5078  0.132313 -0.789116 -0.599824
  5079  0.209155 -0.628102 -0.749495
  5080  0.212356 -0.720984 -0.659611
  5081  0.218207 -0.783133 -0.582313
  5082  0.288612 -0.603274 -0.743481
  5083  0.220879 -0.734616 -0.641523
  5084  0.159098 -0.721917 -0.673442
  5085  0.081507 -0.837369 -0.540528
  5086 -0.030436 -0.975368 -0.218473
  5087 -0.233209 -0.969130  0.080006
  5088  0.040138 -0.911292 -0.409800
  5089  0.189040 -0.776626 -0.600929
  5090  0.009434 -0.804263 -0.594199
  5091  0.038304 -0.684956 -0.727577
  5092  0.099437 -0.573596 -0.813081
  5093  0.119037 -0.969617 -0.213715
  5094 -0.004807 -0.994567 -0.103991
  5095  0.064055 -0.815387 -0.575361
  5096 -0.007246 -0.998015  0.062560
  5097 -0.101341 -0.813649 -0.572456
  5098  0.046440 -0.900292 -0.432803
  5099  0.050347 -0.774594 -0.630451
  5100  0.035606 -0.799952 -0.599007
  5101  0.192992 -0.767716 -0.611037
  5102  0.089707 -0.833569 -0.545083
  5103  0.153346 -0.537112 -0.829455
  5104  0.267166 -0.658444 -0.703615
  5105  0.115605 -0.739078 -0.663626
  5106  0.215689 -0.870034 -0.443305
  5107  0.062431 -0.829197 -0.555460
  5108  0.173934 -0.808665 -0.561968
  5109  0.170418 -0.709979 -0.683291
  5110  0.005706 -0.828879 -0.559399
  5111  0.044941 -0.845704 -0.531757
  5112  0.121466 -0.706439 -0.697273
  5113  0.243106 -0.704218 -0.667066
  5114  0.052116 -0.744344 -0.665760
  5115  0.171720 -0.709906 -0.683042
  5116 -0.052263 -0.806843 -0.588450
  5117  0.109313 -0.673894 -0.730697
  5118  0.224152 -0.721853 -0.654740
  5119  0.253718 -0.752238 -0.608084
  5120  0.108327 -0.778113 -0.618713
  5121  0.111270 -0.729198 -0.675196
  5122 -0.123958 -0.934835 -0.332742
  5123  0.048965 -0.730373 -0.681292
  5124  0.032180 -0.923160 -0.383067
  5125  0.063658 -0.902375 -0.426223
  5126  0.163059 -0.610790 -0.774821
  5127  0.165626 -0.930115 -0.327801
  5128  0.099001 -0.731735 -0.674361
  5129  0.024400 -0.846337 -0.532089
  5130  0.153355 -0.695999 -0.701475
  5131 -0.177419 -0.980602  0.083320
  5132 -0.239970 -0.969136  0.056482
  5133 -0.134297 -0.978218 -0.158283
  5134 -0.114912 -0.990656  0.073452
  5135  0.155128 -0.852283 -0.499549
  5136  0.153502 -0.636875 -0.755531
  5137  0.114386 -0.747942 -0.653834
  5138  0.200296 -0.782904 -0.589019
  5139  0.186764 -0.820090 -0.540899
  5140  0.171757 -0.811383 -0.558711
  5141  0.079767 -0.797258 -0.598345
  5142  0.065047 -0.810996 -0.581425
  5143  0.084248 -0.907239 -0.412092
  5144  0.095178 -0.704042 -0.703752
  5145  0.000153 -0.980972 -0.194148
  5146 -0.105807 -0.994385  0.001732
  5147  0.043289 -0.830185 -0.555805
  5148  0.259705 -0.689168 -0.676462
  5149  0.080748 -0.801522 -0.592489
  5150  0.167875 -0.708210 -0.685753
  5151  0.248120 -0.714838 -0.653792
  5152  0.228961 -0.722567 -0.652283
  5153  0.253857 -0.830374 -0.496020
  5154  0.295832 -0.619460 -0.727154
  5155  0.203218 -0.672403 -0.711742
  5156  0.151075 -0.796238 -0.585816
  5157  0.212146 -0.841050 -0.497624
  5158  0.039771 -0.848681 -0.527408
  5159  0.015394 -0.979551 -0.200605
  5160  0.103480 -0.790170 -0.604089
  5161  0.173160 -0.667726 -0.723987
  5162  0.068583 -0.762929 -0.642834
  5163  0.067254 -0.835241 -0.545756
  5164  0.228806 -0.691740 -0.684941
  5165  0.056655 -0.771468 -0.633741
  5166  0.097905 -0.725681 -0.681030
  5167  0.051926 -0.765890 -0.640871
  5168  0.096388 -0.785994 -0.610674
  5169  0.226525 -0.600445 -0.766911
  5170  0.052993 -0.743730 -0.666376
  5171  0.137712 -0.812266 -0.566797
  5172  0.261892 -0.522836 -0.811206
  5173  0.074723 -0.929816 -0.360359
  5174  0.152505 -0.730696 -0.665451
  5175  0.211216 -0.777510 -0.592340
  5176  0.149831 -0.659198 -0.736891
  5177 -0.154927 -0.929309 -0.335235
  5178 -0.031674 -0.936911 -0.348129
  5179 -0.011649 -0.779235 -0.626623
  5180 -0.029957 -0.803737 -0.594230
  5181 -0.052212 -0.929410 -0.365338
  5182  0.095092 -0.793962 -0.600484
  5183  0.083142 -0.879191 -0.469158
  5184  0.128674 -0.803211 -0.581631
  5185  0.169139 -0.787307 -0.592907
  5186  0.243300 -0.705332 -0.665817
  5187  0.098545 -0.681320 -0.725322
  5188  0.374019 -0.555409 -0.742719
  5189  0.241060 -0.706030 -0.665892
  5190 -0.091900 -0.750276 -0.654706
  5191  0.099281 -0.807152 -0.581936
  5192 -0.300388 -0.950520 -0.079232
  5193  0.044809 -0.896129 -0.441526
  5194  0.121093 -0.853159 -0.507401
  5195  0.116062 -0.699736 -0.704911
  5196 -0.016397 -0.995498  0.093356
  5197 -0.112248 -0.989012 -0.096208
  5198  0.062091 -0.792318 -0.606940
  5199  0.015451 -0.808479 -0.588322
  5200  0.027619 -0.915172 -0.402117
  5201  0.069390 -0.779656 -0.622352
  5202  0.289717 -0.669203 -0.684275
  5203  0.050307 -0.975588 -0.213769
  5204  0.043662 -0.831115 -0.554384
  5205  0.027608 -0.817496 -0.575273
  5206  0.108370 -0.731639 -0.673024
  5207  0.118061 -0.857098 -0.501443
  5208 -0.012332 -0.825483 -0.564293
  5209  0.148811 -0.824881 -0.545368
  5210  0.146970 -0.710758 -0.687912
  5211 -0.002750 -0.999753 -0.022065
  5212  0.211457 -0.771306 -0.600311
  5213  0.112300 -0.895115 -0.431461
  5214  0.038143 -0.873985 -0.484454
  5215  0.013296 -0.883040 -0.469109
  5216  0.160360 -0.776079 -0.609907
  5217  0.115035 -0.662949 -0.739774
  5218  0.101253 -0.837395 -0.537138
  5219  0.174855 -0.675782 -0.716062
  5220  0.044690 -0.749863 -0.660082
  5221  0.195723 -0.834809 -0.514575
  5222  0.187996 -0.818165 -0.543381
  5223  0.064479 -0.717457 -0.693612
  5224  0.097717 -0.774507 -0.624972
  5225  0.059227 -0.658805 -0.749979
  5226  0.077409 -0.861008 -0.502667
  5227  0.142314 -0.853696 -0.500949
  5228  0.002520 -0.797358 -0.603501
  5229  0.291029 -0.569613 -0.768663
  5230  0.283269 -0.624595 -0.727764
  5231  0.108514 -0.868616 -0.483458
  5232  0.085469 -0.896638 -0.434438
  5233  0.159438 -0.667265 -0.727555
  5234  0.068030 -0.885043 -0.460512
  5235  0.176287 -0.687535 -0.704428
  5236  0.078857 -0.758974 -0.646328
  5237 -0.078658 -0.837816 -0.540256
  5238  0.150294 -0.827839 -0.540457
  5239  0.116433 -0.859532 -0.497642
  5240  0.090343 -0.550139 -0.830172
  5241 -0.158058 -0.743913 -0.649316
  5242  0.055568 -0.656138 -0.752592
  5243  0.102449 -0.724993 -0.681094
  5244  0.075598 -0.526640 -0.846720
  5245  0.071147 -0.594991 -0.800577
  5246  0.145339 -0.751238 -0.643831
  5247  0.105344 -0.793465 -0.599430
  5248  0.086846 -0.727655 -0.680423
  5249  0.081365 -0.715398 -0.693964
  5250 -0.018133 -0.929899 -0.367368
  5251  0.158098 -0.689255 -0.707059
  5252 -0.054822 -0.854818 -0.516024
  5253 -0.013651 -0.632507 -0.774434
  5254  0.107975 -0.619962 -0.777167
  5255  0.145429 -0.643151 -0.751802
  5256  0.237264 -0.650585 -0.721419
  5257  0.323223 -0.672364 -0.665923
  5258  0.300495 -0.686758 -0.661866
  5259  0.051768 -0.948689 -0.311944
  5260  0.038633 -0.861473 -0.506332
  5261  0.312759 -0.696566 -0.645739
  5262  0.213818 -0.680335 -0.701018
  5263  0.114852 -0.822075 -0.557675
  5264  0.296587 -0.602118 -0.741276
  5265  0.130735 -0.787574 -0.602192
  5266 -0.183483 -0.980063  0.076222
  5267 -0.116820 -0.993152 -0.001206
  5268 -0.134602 -0.983898  0.117584
  5269  0.136913 -0.874012 -0.466216
  5270  0.119891 -0.712239 -0.691622
  5271  0.035040 -0.754892 -0.654913
  5272  0.009485 -0.854987 -0.518563
  5273  0.067149 -0.705498 -0.705524
  5274  0.166577 -0.685120 -0.709129
  5275  0.099429 -0.797801 -0.594665
  5276  0.059569 -0.798384 -0.599195
  5277  0.102210 -0.803642 -0.586270
  5278  0.015531 -0.775183 -0.631546
  5279  0.190343 -0.741752 -0.643096
  5280  0.270884 -0.670860 -0.690340
  5281  0.060094 -0.787195 -0.613769
  5282  0.008565 -0.780003 -0.625717
  5283  0.180126 -0.677885 -0.712760
  5284  0.167686 -0.744299 -0.646452
  5285  0.137237 -0.762408 -0.632377
  5286  0.125594 -0.747217 -0.652605
  5287  0.200965 -0.649352 -0.733455
  5288 -0.008123 -0.916974 -0.398865
  5289 -0.004101 -0.777738 -0.628576
  5290 -0.006650 -0.801684 -0.597711
  5291  0.153537 -0.636753 -0.755627
  5292  0.109038 -0.645559 -0.755887
  5293  0.025017 -0.781146 -0.623847
  5294 -0.085705 -0.867710 -0.489626
  5295 -0.047789 -0.876735 -0.478594
  5296  0.151886 -0.660943 -0.734904
  5297  0.194995 -0.813853 -0.547376
  5298  0.147884 -0.763602 -0.628523
  5299  0.087298 -0.807253 -0.583714
  5300  0.093726 -0.803237 -0.588239
  5301  0.098162 -0.800784 -0.590854
  5302  0.011552 -0.759106 -0.650865
  5303 -0.017144 -0.813998 -0.580615
  5304  0.206753 -0.612440 -0.763001
  5305  0.213950 -0.628979 -0.747403
  5306 -0.102530 -0.993830 -0.042306
  5307 -0.069976 -0.956032 -0.284790
  5308 -0.230220 -0.971481 -0.056781
  5309 -0.254542 -0.942076 -0.218408
  5310 -0.150743 -0.912007 -0.381471
  5311 -0.758002 -0.608820  0.234032
  5312 -0.062191 -0.950706 -0.303795
  5313  0.140010 -0.736638 -0.661635
  5314  0.077265 -0.746717 -0.660639
  5315 -0.166301 -0.871571 -0.461203
  5316  0.126623 -0.703438 -0.699387
  5317 -0.064540 -0.904674 -0.421189
  5318 -0.368057 -0.929159  0.034611
  5319 -0.393711 -0.913426  0.103171
  5320 -0.030037 -0.969633 -0.242712
  5321  0.163082 -0.520174 -0.838346
  5322  0.177155 -0.571575 -0.801198
  5323  0.130524 -0.718546 -0.683122
  5324  0.157256 -0.767871 -0.621003
  5325 -0.041332 -0.827084 -0.560557
  5326  0.007182 -0.844413 -0.535645
  5327  0.098764 -0.843905 -0.527324
  5328  0.243243 -0.849791 -0.467641
  5329 -0.182421 -0.982523 -0.037034
  5330 -0.038648 -0.997614  0.057202
  5331  0.170781 -0.726641 -0.665453
  5332  0.135990 -0.779089 -0.611986
  5333  0.224258 -0.696098 -0.682024
  5334  0.080371 -0.768575 -0.634692
  5335  0.189765 -0.544507 -0.817008
  5336  0.214851 -0.655010 -0.724432
  5337 -0.072757 -0.721925 -0.688136
  5338  0.063371 -0.636219 -0.768902
  5339  0.014570 -0.768647 -0.639508
  5340 -0.087672 -0.995332  0.040348
  5341 -0.125131 -0.981263  0.146508
  5342 -0.091823 -0.989096  0.115142
  5343  0.006243 -0.993476 -0.113875
  5344 -0.059481 -0.988229 -0.140946
  5345 -0.197235 -0.980239 -0.015146
  5346 -0.210683 -0.970261  0.119188
  5347 -0.179978 -0.978168  0.103897
  5348 -0.153746 -0.987897 -0.020543
  5349 -0.050088 -0.997494  0.049970
  5350  0.034828 -0.882817 -0.468424
  5351 -0.122060 -0.813247 -0.568974
  5352  0.129337 -0.631895 -0.764186
  5353  0.228325 -0.801081 -0.553296
  5354  0.136438 -0.592051 -0.794268
  5355 -0.009072 -0.827035 -0.562077
  5356  0.045506 -0.448607 -0.892570
  5357 -0.038497 -0.812742 -0.581351
  5358  0.177433 -0.668534 -0.722204
  5359  0.176746 -0.760230 -0.625149
  5360  0.316138 -0.663578 -0.678027
  5361 -0.259529 -0.852687 -0.453398
  5362 -0.506488 -0.843415  0.179223
  5363 -0.399995 -0.905942  0.138830
  5364 -0.234770 -0.971732  0.024900
  5365  0.049670 -0.869432 -0.491550
  5366  0.242922 -0.713074 -0.657658
  5367 -0.094294 -0.781484 -0.616758
  5368  0.025982 -0.731680 -0.681153
  5369  0.142685 -0.718490 -0.680745
  5370  0.073826 -0.766809 -0.637615
  5371  0.032588 -0.792214 -0.609372
  5372  0.192120 -0.625331 -0.756341
  5373  0.173543 -0.685335 -0.707247
  5374  0.114498 -0.632473 -0.766073
  5375 -0.106835 -0.857421 -0.503403
  5376  0.060634 -0.861626 -0.503909
  5377  0.207220 -0.719286 -0.663090
  5378 -0.211774 -0.973141  0.090268
  5379  0.028623 -0.763886 -0.644716
  5380 -0.007710 -0.908081 -0.418725
  5381  0.068854 -0.964171 -0.256189
  5382 -0.030671 -0.965046 -0.260278
  5383  0.146127 -0.770825 -0.620061
  5384  0.034834 -0.970303 -0.239371
  5385  0.130128 -0.675086 -0.726171
  5386  0.279028 -0.773336 -0.569294
  5387  0.028625 -0.884201 -0.466228
  5388 -0.159178 -0.814563 -0.557808
  5389  0.019167 -0.861345 -0.507658
  5390  0.005629 -0.992411 -0.122838
  5391  0.313573 -0.661528 -0.681214
  5392  0.006913 -0.769455 -0.638664
  5393  0.101834 -0.730848 -0.674901
  5394  0.249894 -0.650712 -0.717027
  5395  0.050770 -0.875125 -0.481227
  5396 -0.070545 -0.871497 -0.485299
  5397  0.023507 -0.821625 -0.569543
  5398  0.078908 -0.902428 -0.423552
  5399 -0.002604 -0.792581 -0.609761
  5400 -0.016795 -0.931012 -0.364601
  5401  0.165256 -0.742379 -0.649280
  5402  0.056966 -0.733399 -0.677408
  5403  0.197710 -0.758581 -0.620858
  5404  0.187476 -0.664169 -0.723693
  5405 -0.034145 -0.771703 -0.635066
  5406  0.126379 -0.758392 -0.639429
  5407  0.095727 -0.623585 -0.775873
  5408  0.119537 -0.745806 -0.655350
  5409  0.198119 -0.774120 -0.601238
  5410  0.049856 -0.817734 -0.573433
  5411  0.192780 -0.734520 -0.650627
  5412  0.045116 -0.861678 -0.505446
  5413  0.184094 -0.755066 -0.629274
  5414  0.114802 -0.801911 -0.586310
  5415  0.161114 -0.663897 -0.730262
  5416  0.115238 -0.723229 -0.680926
  5417  0.151146 -0.785111 -0.600630
  5418  0.225141 -0.700263 -0.677454
  5419  0.053410 -0.859264 -0.508736
  5420  0.029397 -0.731083 -0.681655
  5421  0.261405 -0.543953 -0.797360
  5422 -0.001140 -0.932502 -0.361163
  5423  0.167084 -0.739341 -0.652272
  5424  0.267835 -0.713051 -0.647937
  5425  0.278129 -0.562436 -0.778659
  5426  0.277435 -0.561294 -0.779730
  5427  0.259266 -0.500967 -0.825720
  5428  0.071524 -0.916845 -0.392784
  5429 -0.034532 -0.823996 -0.565542
  5430 -0.253620 -0.933242  0.254434
  5431 -0.025083 -0.985985 -0.164940
  5432  0.136869 -0.510463 -0.848937
  5433  0.208313 -0.524026 -0.825835
  5434  0.166212 -0.579982 -0.797492
  5435  0.074932 -0.820376 -0.566894
  5436  0.078544 -0.623807 -0.777622
  5437  0.105538 -0.703435 -0.702881
  5438  0.094551 -0.768066 -0.633352
  5439  0.176955 -0.688489 -0.703328
  5440  0.251732 -0.670749 -0.697658
  5441  0.179822 -0.640505 -0.746604
  5442  0.125633 -0.474338 -0.871332
  5443  0.136523 -0.642002 -0.754450
  5444  0.188687 -0.779434 -0.597394
  5445  0.009213 -0.786771 -0.617177
  5446  0.080449 -0.741553 -0.666054
  5447 -0.101109 -0.994871  0.002887
  5448 -0.128878 -0.918857 -0.372950
  5449 -0.196194 -0.968611  0.152646
  5450  0.305259 -0.743969 -0.594413
  5451 -0.387193 -0.890794 -0.237839
  5452 -0.043391 -0.996601 -0.070025
  5453 -0.175848 -0.983433 -0.044011
  5454 -0.420903 -0.886387  0.192767
  5455 -0.415048 -0.909291  0.030410
  5456 -0.630752 -0.582495  0.512691
  5457 -0.809382 -0.572306  0.131780
  5458 -0.853997  0.098972  0.510777
  5459 -0.829262  0.121480  0.545497
  5460 -0.846827 -0.005148  0.531843
  5461 -0.640088 -0.758531  0.122145
  5462 -0.806134 -0.360031  0.469603
  5463 -0.716533 -0.618438  0.322669
  5464 -0.660185 -0.654091  0.369215
  5465 -0.894072 -0.239092  0.378773
  5466 -0.761714 -0.528365  0.374997
  5467 -0.813610 -0.290631  0.503559
  5468 -0.872736  0.091759  0.479491
  5469 -0.594688 -0.756257  0.272804
  5470 -0.827237 -0.555469  0.084459
  5471 -0.498270 -0.859777  0.111847
  5472 -0.721770 -0.398679  0.565777
  5473 -0.746786 -0.405292  0.527304
  5474 -0.656258 -0.706229  0.265642
  5475 -0.621922 -0.724458  0.297278
  5476 -0.350898 -0.935863  0.032128
  5477 -0.520745 -0.839524  0.154999
  5478 -0.362591 -0.931932 -0.005478
  5479 -0.714053 -0.601145  0.358823
  5480 -0.837948 -0.066226  0.541718
  5481 -0.807696 -0.438757  0.393852
  5482 -0.683195 -0.720544  0.118579
  5483 -0.669564 -0.742653  0.012268
  5484 -0.413295 -0.909383 -0.047010
  5485 -0.299184 -0.953368 -0.039734
  5486 -0.415332 -0.871032 -0.262303
  5487 -0.339106 -0.940743 -0.003135
  5488 -0.449713 -0.890535  0.068595
  5489 -0.329976 -0.942116 -0.059436
  5490 -0.258858 -0.961860  0.088421
  5491 -0.562693 -0.826066  0.031499
  5492 -0.355043 -0.934799  0.009767
  5493 -0.027745 -0.875883 -0.481725
  5494 -0.012198 -0.803521 -0.595151
  5495  0.010377 -0.997665 -0.067508
  5496 -0.114594 -0.881279 -0.458493
  5497 -0.360095 -0.931467  0.051965
  5498 -0.291820 -0.955244 -0.048476
  5499  0.040867 -0.567886 -0.822092
  5500 -0.077048 -0.767761 -0.636086
  5501 -0.098191 -0.682876 -0.723905
  5502 -0.171002 -0.848974 -0.500001
  5503 -0.074357 -0.928573 -0.363626
  5504  0.046071 -0.554091 -0.831180
  5505 -0.082279 -0.692644 -0.716571
  5506 -0.131716 -0.990761  0.032308
  5507 -0.429898 -0.901079  0.056968
  5508 -0.208501 -0.970787 -0.118740
  5509 -0.790745 -0.548367  0.272058
  5510 -0.534398 -0.819054  0.208731
  5511 -0.733428 -0.550241  0.399148
  5512 -0.477043 -0.878879 -0.000783
  5513 -0.913787 -0.152718  0.376391
  5514 -0.655217 -0.720245  0.227900
  5515 -0.641586 -0.752023  0.151090
  5516 -0.353959 -0.918048 -0.178607
  5517 -0.437272 -0.856238  0.275045
  5518 -0.772563 -0.595381  0.220607
  5519 -0.438274 -0.879425  0.185817
  5520 -0.902315  0.010531  0.430948
  5521 -0.671974 -0.735650  0.085269
  5522 -0.726584 -0.359198  0.585707
  5523 -0.154779 -0.984959  0.076802
  5524 -0.095467 -0.959120 -0.266413
  5525 -0.237798 -0.958747  0.155747
  5526 -0.308811 -0.939317 -0.149395
  5527 -0.090070 -0.810002 -0.579469
  5528  0.220200 -0.591568 -0.775603
  5529 -0.025467 -0.919372 -0.392565
  5530  0.117263 -0.657851 -0.743963
  5531  0.033693 -0.482690 -0.875143
  5532  0.096715 -0.985905 -0.136518
  5533  0.087587 -0.665208 -0.741503
  5534 -0.231268 -0.972394  0.031053
  5535  0.020133 -0.754256 -0.656271
  5536 -0.087841 -0.817734 -0.568855
  5537 -0.271859 -0.960545 -0.058701
  5538  0.123476 -0.592421 -0.796110
  5539 -0.073523 -0.646472 -0.759387
  5540  0.041258 -0.613826 -0.788363
  5541 -0.069403 -0.640457 -0.764851
  5542  0.132159 -0.620867 -0.772696
  5543 -0.102395 -0.990532 -0.091442
  5544  0.000685 -0.681315 -0.731990
  5545  0.031106 -0.654533 -0.755393
  5546 -0.128311 -0.991368  0.026935
  5547 -0.404149 -0.914300  0.026813
  5548 -0.032371 -0.944426 -0.327126
  5549  0.121812 -0.758664 -0.639993
  5550 -0.063651 -0.919814 -0.387158
  5551  0.033491 -0.653057 -0.756568
  5552 -0.010531 -0.666727 -0.745228
  5553  0.205090 -0.660945 -0.721865
  5554  0.057076 -0.822633 -0.565701
  5555 -0.021136 -0.804776 -0.593203
  5556  0.243585 -0.750672 -0.614132
  5557  0.168137 -0.762010 -0.625357
  5558  0.035370 -0.713784 -0.699473
  5559 -0.095340 -0.920378 -0.379229
  5560 -0.324464 -0.909632  0.259407
  5561 -0.065733 -0.995283  0.071345
  5562 -0.268769 -0.946675  0.177679
  5563 -0.283947 -0.945200  0.161157
  5564 -0.371669 -0.927517 -0.039686
  5565 -0.226299 -0.964467 -0.136351
  5566 -0.326294 -0.942242  0.075584
  5567 -0.605494 -0.780110  0.157498
  5568 -0.342933 -0.913083  0.220626
  5569 -0.492350 -0.870232  0.016999
  5570 -0.372834 -0.927343 -0.032098
  5571 -0.203001 -0.977003  0.065231
  5572 -0.360961 -0.872613  0.329019
  5573 -0.129590 -0.988373 -0.079528
  5574 -0.343597 -0.935135 -0.086386
  5575 -0.390405 -0.920184  0.029060
  5576 -0.146199 -0.963211  0.225501
  5577 -0.240166 -0.961479 -0.133709
  5578  0.046654 -0.828604 -0.557889
  5579 -0.036098 -0.983158 -0.179155
  5580 -0.126013 -0.989572 -0.069772
  5581 -0.362003 -0.920629  0.146275
  5582 -0.174544 -0.974857 -0.138518
  5583 -0.332666 -0.931857  0.144832
  5584 -0.238273 -0.971039  0.017573
  5585 -0.472215 -0.875831  0.099667
  5586 -0.249373 -0.967206 -0.048214
  5587 -0.262672 -0.943959  0.199862
  5588  0.067681 -0.981487 -0.179169
  5589 -0.021804 -0.990731 -0.134081
  5590 -0.251188 -0.967675 -0.022568
  5591 -0.299834 -0.947931  0.107359
  5592 -0.191518 -0.981171 -0.024970
  5593  0.200900 -0.618848 -0.759385
  5594 -0.346879 -0.935991 -0.059962
  5595 -0.188710 -0.979559  0.069662
  5596 -0.435867 -0.898337  0.054860
  5597 -0.331116 -0.936145  0.118297
  5598 -0.155885 -0.986331 -0.053401
  5599 -0.459068 -0.882038  0.106140
  5600 -0.499008 -0.866595 -0.001983
  5601 -0.035754 -0.998791  0.033750
  5602 -0.496273 -0.866622  0.051763
  5603 -0.391265 -0.889644  0.235467
  5604 -0.132740 -0.983739 -0.120986
  5605 -0.197524 -0.980040 -0.022470
  5606 -0.034792 -0.697947 -0.715304
  5607  0.139062 -0.781569 -0.608121
  5608  0.344162 -0.517778 -0.783236
  5609  0.091870 -0.639297 -0.763452
  5610  0.077450 -0.527790 -0.845836
  5611  0.068281 -0.778054 -0.624476
  5612  0.034586 -0.684118 -0.728551
  5613  0.127762 -0.630383 -0.765699
  5614 -0.011538 -0.840992 -0.540925
  5615 -0.058600 -0.779037 -0.624233
  5616  0.082788 -0.745620 -0.661209
  5617 -0.001120 -0.768962 -0.639294
  5618  0.013612 -0.942051 -0.335193
  5619 -0.052613 -0.991458 -0.119341
  5620 -0.006821 -0.975167 -0.221364
  5621 -0.379549 -0.921912  0.077602
  5622 -0.302668 -0.948151  0.096965
  5623  0.057288 -0.695259 -0.716473
  5624 -0.165499 -0.985995 -0.020581
  5625 -0.464862 -0.862958  0.198005
  5626 -0.268848 -0.915320 -0.299849
  5627 -0.051552 -0.647031 -0.760719
  5628  0.219161 -0.683467 -0.696306
  5629  0.040415 -0.641805 -0.765802
  5630  0.036903 -0.882602 -0.468671
  5631 -0.014180 -0.770437 -0.637358
  5632 -0.079353 -0.703418 -0.706333
  5633  0.087224 -0.630819 -0.771012
  5634  0.117275 -0.630861 -0.766982
  5635  0.137878 -0.715472 -0.684901
  5636  0.169286 -0.702345 -0.691414
  5637 -0.071589 -0.818902 -0.569451
  5638  0.088065 -0.761354 -0.642327
  5639  0.232062 -0.700836 -0.674519
  5640  0.123757 -0.766815 -0.629825
  5641  0.161469 -0.638878 -0.752172
  5642 -0.095153 -0.804442 -0.586361
  5643  0.253563 -0.709828 -0.657152
  5644  0.203550 -0.764167 -0.612059
  5645  0.181422 -0.639098 -0.747422
  5646  0.154039 -0.785768 -0.599033
  5647  0.193420 -0.748931 -0.633791
  5648  0.117333 -0.785837 -0.607201
  5649  0.148753 -0.721014 -0.676765
  5650  0.164324 -0.723884 -0.670067
  5651  0.069226 -0.671618 -0.737657
  5652  0.231847 -0.563262 -0.793084
  5653  0.072517 -0.734359 -0.674877
  5654  0.009914 -0.640413 -0.767967
  5655 -0.013766 -0.765983 -0.642713
  5656 -0.082539 -0.928491 -0.362066
  5657  0.014202 -0.727755 -0.685690
  5658  0.157647 -0.739260 -0.654707
  5659 -0.308935 -0.950531  0.032406
  5660  0.165682 -0.691669 -0.702953
  5661  0.042963 -0.837290 -0.545068
  5662  0.316873 -0.769906 -0.553928
  5663 -0.282067 -0.958527  0.040795
  5664 -0.112131 -0.993611 -0.012779
  5665 -0.354118 -0.928924 -0.108175
  5666 -0.234681 -0.937967 -0.255231
  5667 -0.354424 -0.924635  0.139402
  5668 -0.284875 -0.942516  0.174668
  5669 -0.146354 -0.983113 -0.109861
  5670 -0.253898 -0.917358  0.306578
  5671 -0.191890 -0.943270  0.270961
  5672 -0.213951 -0.970481  0.111320
  5673 -0.492200 -0.861299  0.126107
  5674 -0.219365 -0.970324  0.101732
  5675 -0.192894 -0.978834  0.068382
  5676 -0.197874 -0.979280  0.043080
  5677  0.017675 -0.968401 -0.248770
  5678 -0.237160 -0.963255  0.126078
  5679 -0.153817 -0.987925  0.018558
  5680 -0.000342 -0.973708 -0.227800
  5681 -0.215532 -0.972224 -0.091247
  5682 -0.361340 -0.916387  0.172245
  5683 -0.244323 -0.961765  0.123748
  5684 -0.386473 -0.910212  0.148834
  5685 -0.167173 -0.975348 -0.144046
  5686 -0.462691 -0.881449  0.094687
  5687 -0.355305 -0.934572  0.018245
  5688 -0.586626 -0.770538  0.249283
  5689 -0.730296 -0.671706  0.124411
  5690 -0.218416 -0.966620 -0.133944
  5691 -0.309157 -0.932957 -0.184425
  5692 -0.208954 -0.974678  0.079633
  5693 -0.177191 -0.983170 -0.044491
  5694  0.044634 -0.765864 -0.641452
  5695  0.145709 -0.725798 -0.672299
  5696  0.406818 -0.613883 -0.676496
  5697  0.119992 -0.811709 -0.571603
  5698 -0.198579 -0.951944  0.233171
  5699 -0.076080 -0.989451 -0.123282
  5700  0.128061 -0.793737 -0.594627
  5701  0.259732 -0.757877 -0.598466
  5702  0.285346 -0.746420 -0.601195
  5703  0.199180 -0.880620 -0.429925
  5704  0.098692 -0.808626 -0.579986
  5705  0.195439 -0.718023 -0.668017
  5706 -0.306630 -0.930786  0.199038
  5707 -0.060187 -0.992564  0.105807
  5708 -0.186856 -0.968060  0.167167
  5709 -0.110886 -0.993741 -0.013519
  5710 -0.247442 -0.961994  0.115498
  5711 -0.399312 -0.898901  0.180353
  5712 -0.625295 -0.776121  0.081501
  5713 -0.161715 -0.986179 -0.036050
  5714 -0.263820 -0.959681  0.097011
  5715  0.035426 -0.978758 -0.201936
  5716 -0.118084 -0.982459  0.144329
  5717 -0.009468 -0.999950 -0.003187
  5718 -0.190197 -0.978532 -0.079374
  5719 -0.046250 -0.882000 -0.468973
  5720  0.254184 -0.810993 -0.526954
  5721  0.104350 -0.795363 -0.597084
  5722  0.274065 -0.745969 -0.606975
  5723  0.319641 -0.762925 -0.561939
  5724 -0.063079 -0.997987 -0.006535
  5725 -0.692086 -0.721293 -0.027443
  5726 -0.249357 -0.968321 -0.013259
  5727 -0.322094 -0.934359  0.152411
  5728 -0.317099 -0.912443  0.258641
  5729 -0.168045 -0.958407  0.230687
  5730 -0.346815 -0.899000  0.267429
  5731 -0.124390 -0.992219  0.005353
  5732 -0.121165 -0.982911  0.138582
  5733 -0.261589 -0.962197 -0.075821
  5734 -0.123948 -0.948942  0.290081
  5735 -0.208229 -0.972376  0.105480
  5736 -0.331411 -0.931489  0.149979
  5737 -0.180033 -0.940785  0.287248
  5738 -0.322332 -0.940669  0.106040
  5739 -0.187690 -0.974481 -0.123125
  5740 -0.228995 -0.971626  0.059191
  5741 -0.325186 -0.945614 -0.008266
  5742 -0.246579 -0.873394  0.419978
  5743 -0.048054 -0.998613  0.021535
  5744 -0.024111 -0.962939  0.268638
  5745  0.195453 -0.768426 -0.609360
  5746 -0.195527 -0.970650 -0.140029
  5747  0.008863 -0.988160 -0.153172
  5748 -0.214711 -0.976359 -0.024952
  5749 -0.084010 -0.993486  0.076999
  5750 -0.207371 -0.976107  0.064898
  5751 -0.221356 -0.965205  0.139216
  5752 -0.256328 -0.940437  0.223327
  5753 -0.209916 -0.957444  0.198082
  5754 -0.012333 -0.999250  0.036704
  5755 -0.195212 -0.975198  0.104312
  5756 -0.249774 -0.948505  0.194809
  5757 -0.169565 -0.974387  0.147706
  5758 -0.212012 -0.928933  0.303536
  5759 -0.090330 -0.991621  0.092353
  5760 -0.269893 -0.929199  0.252481
  5761 -0.036025 -0.985720  0.164495
  5762 -0.069722 -0.995947 -0.056813
  5763 -0.118538 -0.989524  0.082407
  5764 -0.061484 -0.988979  0.134687
  5765 -0.112605 -0.978370  0.173529
  5766 -0.176343 -0.980887 -0.082243
  5767 -0.192209 -0.967397 -0.164918
  5768 -0.105544 -0.981393 -0.160403
  5769 -0.190910 -0.974961  0.114035
  5770 -0.230388 -0.966264  0.115132
  5771 -0.005547 -0.996143  0.087572
  5772  0.136938 -0.815129 -0.562861
  5773  0.025797 -0.857348 -0.514091
  5774 -0.011624 -0.997300  0.072509
  5775 -0.133277 -0.990950  0.016004
  5776 -0.377569 -0.891078  0.251835
  5777 -0.390155 -0.909785  0.141673
  5778 -0.400754 -0.910611  0.100920
  5779 -0.225690 -0.971253  0.075714
  5780 -0.231856 -0.969067 -0.084570
  5781  0.076802 -0.729238 -0.679936
  5782  0.081548 -0.875454 -0.476372
  5783 -0.002571 -0.998369 -0.057031
  5784 -0.025790 -0.995216 -0.094230
  5785 -0.156135 -0.987585 -0.017262
  5786 -0.190682 -0.981590  0.010986
  5787 -0.154268 -0.986601  0.053102
  5788 -0.137999 -0.973498  0.182368
  5789 -0.188352 -0.968981  0.159996
  5790 -0.267252 -0.960571 -0.076679
  5791 -0.175980 -0.976929  0.120996
  5792 -0.456185 -0.872523 -0.174927
  5793 -0.187349 -0.974708  0.121840
  5794 -0.249588 -0.952117  0.176578
  5795 -0.418323 -0.867237  0.270011
  5796 -0.362410 -0.900492  0.240359
  5797 -0.270324 -0.952111  0.142864
  5798 -0.083425 -0.996498  0.005698
  5799 -0.026194 -0.995433  0.091803
  5800 -0.083168 -0.989618  0.117214
  5801 -0.173673 -0.957453  0.230481
  5802  0.215575 -0.753822 -0.620709
  5803  0.294273 -0.775408 -0.558700
  5804 -0.065788 -0.827522 -0.557565
  5805  0.162236 -0.728696 -0.665343
  5806  0.319093 -0.683780 -0.656219
  5807  0.214889 -0.615297 -0.758441
  5808 -0.070751 -0.997476  0.005913
  5809 -0.231985 -0.969443  0.079774
  5810  0.020884 -0.993877  0.108501
  5811 -0.084919 -0.994395 -0.062981
  5812 -0.016846 -0.999720 -0.016597
  5813 -0.187424 -0.982129 -0.017182
  5814 -0.172274 -0.983198  0.060359
  5815 -0.099898 -0.990988 -0.089238
  5816 -0.072695 -0.992717 -0.096065
  5817 -0.226685 -0.973960 -0.003904
  5818 -0.034020 -0.971823  0.233244
  5819  0.018866 -0.998778 -0.045684
  5820  0.183032 -0.732302 -0.655921
  5821  0.385081 -0.685968 -0.617383
  5822  0.245315 -0.877436 -0.412223
  5823  0.352952 -0.635935 -0.686303
  5824  0.252835 -0.574559 -0.778432
  5825  0.305708 -0.724741 -0.617490
  5826 -0.263002 -0.957560 -0.117939
  5827  0.002106 -0.976687 -0.214656
  5828  0.153769 -0.948339 -0.277503
  5829  0.149262 -0.708346 -0.689903
  5830  0.220110 -0.723993 -0.653747
  5831  0.325940 -0.777924 -0.537212
  5832  0.140251 -0.746418 -0.650530
  5833  0.058772 -0.944411 -0.323472
  5834  0.106117 -0.964235 -0.242881
  5835  0.352849 -0.563840 -0.746714
  5836  0.100748 -0.994807  0.014470
  5837  0.254085 -0.679494 -0.688280
  5838  0.137802 -0.839380 -0.525786
  5839  0.490404 -0.762676 -0.421698
  5840  0.135681 -0.740162 -0.658598
  5841  0.318392 -0.596736 -0.736568
  5842  0.330038 -0.560326 -0.759677
  5843  0.255133 -0.630640 -0.732939
  5844  0.289590 -0.120036 -0.949594
  5845  0.200461 -0.684175 -0.701227
  5846  0.099456 -0.698281 -0.708881
  5847  0.242210 -0.694068 -0.677941
  5848  0.147690 -0.685387 -0.713045
  5849  0.279199 -0.655961 -0.701258
  5850  0.201013 -0.862509 -0.464405
  5851  0.301335 -0.616247 -0.727624
  5852  0.018234 -0.914932 -0.403196
  5853  0.185009 -0.811131 -0.554832
  5854  0.359162 -0.656973 -0.662864
  5855  0.053206 -0.966550 -0.250898
  5856  0.293194 -0.643089 -0.707442
  5857  0.133620 -0.738465 -0.660920
  5858  0.206387 -0.680187 -0.703384
  5859  0.342027 -0.761862 -0.550076
  5860  0.123232 -0.699478 -0.703949
  5861  0.234288 -0.689494 -0.685352
  5862  0.123800 -0.883592 -0.451596
  5863  0.161977 -0.718606 -0.676291
  5864  0.309318 -0.550262 -0.775587
  5865  0.213741 -0.722531 -0.657468
  5866  0.246147 -0.714134 -0.655304
  5867  0.137464 -0.640212 -0.755799
  5868  0.200596 -0.787502 -0.582753
  5869  0.272857 -0.624349 -0.731941
  5870  0.133713 -0.676309 -0.724380
  5871  0.327668 -0.729250 -0.600690
  5872  0.153267 -0.663813 -0.732025
  5873  0.111944 -0.805976 -0.581267
  5874  0.141457 -0.565754 -0.812350
  5875  0.032015 -0.886039 -0.462504
  5876  0.172107 -0.578490 -0.797326
  5877  0.077116 -0.882713 -0.463541
  5878  0.215601 -0.614213 -0.759117
  5879  0.037457 -0.489184 -0.871376
  5880  0.120469 -0.649274 -0.750953
  5881  0.136476 -0.630385 -0.764192
  5882  0.177700 -0.654964 -0.734469
  5883  0.207574 -0.832769 -0.513233
  5884  0.182886 -0.784729 -0.592244
  5885  0.223995 -0.587883 -0.777316
  5886  0.149371 -0.627072 -0.764505
  5887  0.147565 -0.671648 -0.726026
  5888  0.199626 -0.637084 -0.744496
  5889  0.239979 -0.614213 -0.751766
  5890  0.073051 -0.948278 -0.308921
  5891  0.259319 -0.655319 -0.709444
  5892  0.206377 -0.776814 -0.594953
  5893  0.015218 -0.700334 -0.713653
  5894  0.054693 -0.964814 -0.257181
  5895  0.296467 -0.610874 -0.734126
  5896  0.084750 -0.607191 -0.790023
  5897  0.158580 -0.760809 -0.629303
  5898  0.023418 -0.793799 -0.607729
  5899  0.137320 -0.651669 -0.745970
  5900  0.180121 -0.736683 -0.651809
  5901  0.069020 -0.799121 -0.597195
  5902 -0.081540 -0.829083 -0.553148
  5903  0.111001 -0.637206 -0.762658
  5904  0.223439 -0.716924 -0.660374
  5905  0.218645 -0.732377 -0.644839
  5906  0.191385 -0.722457 -0.664400
  5907  0.269733 -0.717847 -0.641825
  5908  0.269101 -0.802150 -0.533048
  5909  0.194680 -0.848066 -0.492833
  5910  0.186991 -0.679654 -0.709298
  5911  0.139310 -0.907149 -0.397081
  5912 -0.299290 -0.954089 -0.011833
  5913  0.286984 -0.668736 -0.685880
  5914  0.128782 -0.881311 -0.454650
  5915  0.142034 -0.906488 -0.397625
  5916  0.224095 -0.721941 -0.654662
  5917 -0.038434 -0.720087 -0.692819
  5918  0.135197 -0.760289 -0.635361
  5919  0.056872 -0.995629 -0.074087
  5920  0.172156 -0.845968 -0.504678
  5921  0.282667 -0.488728 -0.825375
  5922  0.176787 -0.845502 -0.503858
  5923  0.147418 -0.921977 -0.358087
  5924  0.369394 -0.695918 -0.615830
  5925  0.280721 -0.586268 -0.759925
  5926  0.340263 -0.526824 -0.778895
  5927  0.063233 -0.890704 -0.450164
  5928  0.203156 -0.741329 -0.639656
  5929  0.204982 -0.798394 -0.566171
  5930  0.170576 -0.743783 -0.646290
  5931  0.353825 -0.698137 -0.622425
  5932 -0.309208 -0.918696  0.245738
  5933 -0.245285 -0.966598  0.074328
  5934 -0.195754 -0.980570  0.012738
  5935 -0.066627 -0.997564  0.020663
  5936 -0.227331 -0.972594  0.048798
  5937 -0.080040 -0.992178  0.095795
  5938 -0.206350 -0.971766  0.114413
  5939 -0.105626 -0.994390 -0.005706
  5940 -0.141685 -0.989216 -0.037121
  5941 -0.036586 -0.984090  0.173863
  5942 -0.116638 -0.990049  0.078731
  5943 -0.206342 -0.923488  0.323408
  5944 -0.110399 -0.966723  0.230778
  5945  0.138287 -0.903336 -0.406031
  5946  0.179845 -0.751545 -0.634693
  5947  0.177677 -0.836447 -0.518446
  5948 -0.080800 -0.993392 -0.081508
  5949 -0.275651 -0.952033 -0.132854
  5950 -0.153805 -0.986789  0.050911
  5951 -0.140393 -0.989774 -0.025242
  5952 -0.337838 -0.938132  0.075992
  5953 -0.070280 -0.974501  0.213091
  5954  0.027511 -0.961996 -0.271674
  5955 -0.391524 -0.908017  0.149046
  5956 -0.231047 -0.970917 -0.062743
  5957 -0.175608 -0.971382  0.159933
  5958 -0.191879 -0.981344  0.012131
  5959 -0.266328 -0.963683  0.019609
  5960 -0.195963 -0.979686  0.042593
  5961 -0.067014 -0.987371  0.143552
  5962 -0.052378 -0.998240 -0.027799
  5963 -0.352735 -0.918048  0.181012
  5964 -0.177627 -0.981292  0.074257
  5965  0.328739 -0.573950 -0.750008
  5966 -0.112447 -0.989294  0.093022
  5967 -0.076308 -0.990591 -0.113603
  5968 -0.035651 -0.998871  0.031405
  5969 -0.247077 -0.954798  0.165271
  5970  0.032929 -0.999453 -0.002972
  5971 -0.300247 -0.949045 -0.095738
  5972 -0.093257 -0.971353 -0.218578
  5973 -0.181056 -0.960094  0.213161
  5974 -0.148771 -0.987396  0.054007
  5975 -0.072760 -0.974275 -0.213293
  5976 -0.125078 -0.980755 -0.149918
  5977 -0.156239 -0.987043 -0.036535
  5978 -0.026427 -0.948916 -0.314422
  5979  0.024535 -0.977443 -0.209771
  5980 -0.141276 -0.987148 -0.074706
  5981 -0.281681 -0.917435  0.281015
  5982  0.309860 -0.689671 -0.654477
  5983  0.111316 -0.721765 -0.683128
  5984 -0.455638 -0.861221  0.225149
  5985 -0.251494 -0.959486  0.127037
  5986 -0.090216 -0.975273 -0.201751
  5987  0.008090 -0.989203 -0.146327
  5988 -0.168700 -0.976608 -0.133334
  5989 -0.156160 -0.987320  0.028525
  5990 -0.383872 -0.917492  0.104162
  5991 -0.243677 -0.968179  0.057009
  5992 -0.222655 -0.949442 -0.221324
  5993 -0.169085 -0.982020  0.083947
  5994 -0.212454 -0.957345 -0.195844
  5995 -0.242790 -0.967479  0.070979
  5996 -0.234603 -0.944820  0.228642
  5997  0.116462 -0.942779 -0.312418
  5998 -0.008365 -0.987562 -0.157009
  5999 -0.005222 -0.950636 -0.310266
  6000 -0.038734 -0.976123 -0.213737
  6001 -0.077065 -0.996604 -0.029002
  6002 -0.056854 -0.996965 -0.053191
  6003 -0.059479 -0.996243 -0.062942
  6004 -0.118772 -0.988093  0.097805
  6005 -0.063282 -0.996976  0.045096
  6006 -0.310996 -0.928185  0.204339
  6007  0.206887 -0.978227 -0.016449
  6008  0.042580 -0.998298 -0.039861
  6009 -0.192386 -0.956968  0.217256
  6010 -0.136444 -0.950007  0.280837
  6011 -0.240997 -0.943072  0.229205
  6012 -0.254528 -0.927262  0.274592
  6013 -0.060237 -0.996583 -0.056507
  6014 -0.161788 -0.979257 -0.121982
  6015 -0.101933 -0.994616  0.018699
  6016  0.019849 -0.967390 -0.252514
  6017  0.031352 -0.992699 -0.116468
  6018 -0.142315 -0.989349 -0.030567
  6019 -0.107371 -0.972119 -0.208460
  6020 -0.141427 -0.982445 -0.121656
  6021  0.054826 -0.992947 -0.105122
  6022 -0.365447 -0.930828  0.002902
  6023 -0.023143 -0.998073 -0.057565
  6024 -0.001948 -0.958117 -0.286369
  6025 -0.151193 -0.986644  0.060624
  6026 -0.125925 -0.986973 -0.100137
  6027 -0.092659 -0.984727  0.147401
  6028  0.280883 -0.628007 -0.725749
  6029  0.159272 -0.493467 -0.855057
  6030  0.139976 -0.676201 -0.723297
  6031  0.090390 -0.702440 -0.705980
  6032  0.144149 -0.693837 -0.705558
  6033  0.200392 -0.659511 -0.724492
  6034 -0.048423 -0.875748 -0.480333
  6035  0.215719 -0.685505 -0.695377
  6036 -0.022711 -0.961301 -0.274562
  6037  0.227694 -0.644062 -0.730301
  6038  0.255564 -0.614006 -0.746782
  6039  0.226541 -0.823420 -0.520248
  6040 -0.183625 -0.969816  0.160434
  6041 -0.282847 -0.957921  0.048840
  6042 -0.234505 -0.966643  0.103002
  6043 -0.230136 -0.970130  0.076721
  6044 -0.003524 -0.996474 -0.083832
  6045  0.009028 -0.992962  0.118088
  6046  0.056808 -0.990544 -0.124881
  6047  0.198493 -0.976903 -0.079125
  6048 -0.222334 -0.964473  0.142688
  6049 -0.017224 -0.997081 -0.074389
  6050 -0.067385 -0.986643  0.148305
  6051  0.044359 -0.976401 -0.211363
  6052 -0.009766 -0.976177 -0.216758
  6053 -0.157153 -0.984956 -0.071868
  6054 -0.277863 -0.944797  0.173640
  6055 -0.165108 -0.986155 -0.015401
  6056  0.025664 -0.882195 -0.470184
  6057  0.388038 -0.628192 -0.674390
  6058  0.210359 -0.534585 -0.818516
  6059  0.263526 -0.725811 -0.635415
  6060  0.252107 -0.797760 -0.547742
  6061  0.097109 -0.801202 -0.590461
  6062  0.017623 -0.681471 -0.731633
  6063  0.288534 -0.545433 -0.786925
  6064  0.001891 -0.993859 -0.110639
  6065  0.195988 -0.614616 -0.764092
  6066  0.288194 -0.580296 -0.761709
  6067  0.317019 -0.596885 -0.737039
  6068  0.017053 -0.849320 -0.527603
  6069 -0.302020 -0.950984  0.066428
  6070 -0.344110 -0.906516  0.244576
  6071 -0.446751 -0.827413  0.340295
  6072  0.064397 -0.861472 -0.503705
  6073  0.079000 -0.707995 -0.701785
  6074 -0.048324 -0.813326 -0.579797
  6075  0.251917 -0.621207 -0.742051
  6076  0.088935 -0.621895 -0.778034
  6077  0.036092 -0.782250 -0.621918
  6078 -0.018602 -0.918649 -0.394636
  6079 -0.257482 -0.963770  0.069648
  6080 -0.231320 -0.971132  0.058251
  6081 -0.155134 -0.987481 -0.028557
  6082 -0.144982 -0.980338  0.133857
  6083 -0.217304 -0.948714  0.229611
  6084 -0.271187 -0.958862  0.083912
  6085 -0.346075 -0.935435  0.072062
  6086 -0.020587 -0.956365 -0.291448
  6087  0.095038 -0.718288 -0.689224
  6088  0.169210 -0.732563 -0.659332
  6089  0.001202 -0.934315 -0.356445
  6090  0.019489 -0.982993 -0.182607
  6091  0.092300 -0.738303 -0.668124
  6092  0.228394 -0.627070 -0.744728
  6093  0.292453 -0.535740 -0.792120
  6094  0.186638 -0.845148 -0.500891
  6095 -0.064217 -0.997839  0.013902
  6096 -0.247290 -0.963857 -0.099130
  6097  0.026635 -0.897853 -0.439489
  6098 -0.024623 -0.998824  0.041765
  6099 -0.188913 -0.981933  0.010914
  6100  0.273338 -0.682567 -0.677782
  6101  0.060879 -0.819729 -0.569507
  6102 -0.148112 -0.988047  0.042720
  6103 -0.238816 -0.940440  0.241951
  6104 -0.104280 -0.993763  0.039508
  6105 -0.266536 -0.962982  0.040289
  6106 -0.105007 -0.991362 -0.078583
  6107  0.079682 -0.948541 -0.306466
  6108 -0.368185 -0.909686  0.192123
  6109 -0.281375 -0.959024  0.033177
  6110 -0.237064 -0.950073  0.202886
  6111 -0.219273 -0.972575  0.077574
  6112  0.012094 -0.987688 -0.155965
  6113  0.217236 -0.698396 -0.681947
  6114 -0.030867 -0.979500  0.199067
  6115 -0.401302 -0.895335  0.193213
  6116 -0.064418 -0.997356  0.033623
  6117 -0.129669 -0.990664  0.042079
  6118 -0.162068 -0.939094  0.303047
  6119 -0.207750 -0.977320  0.041059
  6120 -0.067453 -0.994821 -0.076041
  6121 -0.085336 -0.994469  0.061228
  6122 -0.170825 -0.974764  0.143715
  6123 -0.000682 -0.995034  0.099535
  6124 -0.081955 -0.995579 -0.045890
  6125 -0.221252 -0.971083  0.089692
  6126 -0.053850 -0.997667  0.041970
  6127 -0.020996 -0.949947 -0.311704
  6128  0.100278 -0.993093 -0.060910
  6129 -0.092964 -0.992344  0.081304
  6130 -0.417616 -0.896370  0.148723
  6131 -0.103714 -0.986755  0.124730
  6132 -0.036471 -0.998942  0.028026
  6133 -0.043775 -0.997416  0.056973
  6134 -0.359309 -0.918460  0.165315
  6135 -0.199965 -0.936662  0.287540
  6136  0.078054 -0.882276 -0.464216
  6137 -0.131735 -0.981612  0.138147
  6138  0.032252 -0.997726  0.059191
  6139  0.114841 -0.809408 -0.575908
  6140  0.369779 -0.515104 -0.773260
  6141 -0.113560 -0.990114  0.082336
  6142 -0.080251 -0.993965  0.074788
  6143  0.366307 -0.541317 -0.756832
  6144  0.117248 -0.606643 -0.786281
  6145 -0.009525 -0.697513 -0.716509
  6146  0.259334 -0.656200 -0.708624
  6147  0.067946 -0.738540 -0.670777
  6148  0.251945 -0.653483 -0.713781
  6149  0.183319 -0.668742 -0.720540
  6150  0.180800 -0.785115 -0.592373
  6151  0.078545 -0.735813 -0.672614
  6152  0.296268 -0.761176 -0.576920
  6153  0.136303 -0.770596 -0.622578
  6154  0.066765 -0.810962 -0.581276
  6155  0.110942 -0.783492 -0.611418
  6156  0.044824 -0.679556 -0.732253
  6157  0.047108 -0.694145 -0.718292
  6158  0.033203 -0.909814 -0.413687
  6159  0.078098 -0.898939 -0.431056
  6160  0.233812 -0.683188 -0.691799
  6161  0.268259 -0.670101 -0.692099
  6162  0.239817 -0.594546 -0.767465
  6163  0.134373 -0.751296 -0.646141
  6164  0.122129 -0.656147 -0.744685
  6165  0.389461 -0.464820 -0.795149
  6166  0.354441 -0.676706 -0.645322
  6167  0.352768 -0.460355 -0.814634
  6168 -0.130629 -0.991147  0.023748
  6169  0.128691 -0.990692 -0.044359
  6170  0.203099 -0.787913 -0.581329
  6171  0.013894 -0.945259 -0.326026
  6172 -0.048317 -0.998344 -0.031229
  6173  0.004494 -0.879897 -0.475143
  6174  0.037954 -0.716767 -0.696279
  6175 -0.153996 -0.973285 -0.170296
  6176 -0.264019 -0.945584  0.190168
  6177  0.126371 -0.809929 -0.572752
  6178  0.119561 -0.592049 -0.796984
  6179  0.256193 -0.709658 -0.656316
  6180  0.123895 -0.613106 -0.780225
  6181  0.169536 -0.594728 -0.785847
  6182  0.120093 -0.810977 -0.572620
  6183 -0.405708 -0.907939 -0.105108
  6184 -0.424925 -0.898848 -0.107284
  6185 -0.151443 -0.988440  0.007184
  6186  0.050906 -0.976267 -0.210504
  6187 -0.184071 -0.965019  0.186696
  6188 -0.254131 -0.964474  0.072168
  6189  0.128237 -0.726867 -0.674700
  6190 -0.017957 -0.822516 -0.568458
  6191 -0.063439 -0.992288 -0.106489
  6192 -0.227908 -0.957983  0.174142
  6193 -0.198515 -0.978896  0.048523
  6194 -0.039272 -0.971960 -0.231845
  6195  0.167291 -0.872124 -0.459797
  6196 -0.169771 -0.775698 -0.607841
  6197  0.157660 -0.721345 -0.674393
  6198  0.142598 -0.813999 -0.563092
  6199 -0.072495 -0.963115 -0.259140
  6200  0.166725 -0.590663 -0.789506
  6201  0.078591 -0.775916 -0.625922
  6202 -0.000503 -0.617269 -0.786752
  6203  0.142401 -0.699346 -0.700455
  6204  0.192270 -0.739545 -0.645062
  6205 -0.214443 -0.936980 -0.275831
  6206  0.129632 -0.930620 -0.342259
  6207 -0.165393 -0.956047 -0.242113
  6208 -0.202936 -0.974932 -0.091241
  6209 -0.048618 -0.927813 -0.369864
  6210 -0.092568 -0.981567 -0.167207
  6211 -0.372290 -0.928064  0.009896
  6212 -0.061819 -0.983537 -0.169807
  6213  0.105463 -0.655534 -0.747765
  6214  0.070380 -0.921276 -0.382487
  6215  0.094482 -0.649506 -0.754464
  6216  0.154837 -0.688265 -0.708743
  6217 -0.239791 -0.968738  0.063613
  6218 -0.394234 -0.894321  0.211590
  6219 -0.331930 -0.942295  0.043614
  6220  0.038862 -0.863244 -0.503289
  6221  0.064080 -0.773294 -0.630801
  6222  0.147657 -0.628928 -0.763313
  6223  0.048632 -0.692434 -0.719840
  6224  0.032285 -0.708756 -0.704715
  6225  0.017562 -0.754614 -0.655934
  6226  0.078053 -0.729610 -0.679395
  6227 -0.025164 -0.581201 -0.813371
  6228  0.069578 -0.773798 -0.629600
  6229  0.006647 -0.871174 -0.490930
  6230  0.071122 -0.706392 -0.704239
  6231  0.011317 -0.575231 -0.817913
  6232  0.166510 -0.757569 -0.631160
  6233 -0.262204 -0.962975  0.062670
  6234  0.085802 -0.550416 -0.830470
  6235 -0.146576 -0.751829 -0.642860
  6236  0.086780 -0.839068 -0.537061
  6237  0.058038 -0.671421 -0.738800
  6238 -0.495677 -0.857693  0.136628
  6239 -0.599285 -0.793524  0.105725
  6240 -0.530826 -0.845391 -0.059477
  6241 -0.619277 -0.760590  0.194934
  6242 -0.887705 -0.352305  0.296414
  6243 -0.681893 -0.620667  0.387033
  6244 -0.511811 -0.858181 -0.039676
  6245 -0.722194 -0.552484  0.416170
  6246 -0.744315 -0.647482  0.163593
  6247 -0.718172 -0.494346  0.489746
  6248 -0.747901 -0.457569  0.480911
  6249 -0.731368 -0.565176  0.381677
  6250 -0.762934 -0.612257  0.207542
  6251 -0.740949 -0.602084  0.297470
  6252 -0.699312 -0.573740  0.426362
  6253 -0.798973 -0.591507  0.108449
  6254 -0.631579 -0.673172  0.384640
  6255 -0.800186 -0.575880  0.167523
  6256 -0.946433 -0.221266  0.235173
  6257 -0.771343 -0.603451  0.202179
  6258 -0.730751 -0.668796  0.136806
  6259 -0.630240 -0.772961 -0.072992
  6260 -0.686595 -0.687788  0.235658
  6261 -0.534443 -0.828662  0.166401
  6262 -0.555075 -0.819762  0.141005
  6263 -0.682411 -0.692163  0.235001
  6264 -0.749772 -0.539020  0.383795
  6265 -0.777537 -0.476724  0.410086
  6266 -0.701738 -0.522606  0.484196
  6267 -0.704624 -0.678346  0.208208
  6268 -0.799083 -0.487494  0.351874
  6269 -0.717359 -0.660135  0.222753
  6270 -0.613233 -0.774196  0.156733
  6271 -0.851337 -0.441912  0.282735
  6272 -0.850586 -0.444679  0.280649
  6273 -0.696968 -0.683527  0.216857
  6274 -0.729399 -0.637983  0.246890
  6275 -0.766366 -0.614161  0.188389
  6276 -0.664197 -0.733717  0.143183
  6277 -0.705726 -0.634468  0.315280
  6278 -0.759016 -0.543963  0.357768
  6279 -0.737522 -0.559297  0.378481
  6280 -0.848187 -0.528522  0.035258
  6281 -0.718749 -0.574504  0.391594
  6282 -0.606481 -0.789059  0.097805
  6283 -0.724891 -0.449815  0.521728
  6284 -0.829895 -0.293780  0.474307
  6285 -0.730754 -0.505182  0.459119
  6286 -0.927147 -0.084764  0.364985
  6287 -0.767488 -0.592077  0.245779
  6288 -0.755564 -0.613380  0.229974
  6289 -0.775649 -0.267006  0.571906
  6290 -0.828956 -0.463255  0.313412
  6291 -0.777622 -0.622131  0.090867
  6292 -0.154449 -0.986879 -0.047073
  6293  0.015095 -0.773453 -0.633674
  6294 -0.249140 -0.918022  0.308488
  6295 -0.071849 -0.997289 -0.015881
  6296 -0.251845 -0.958950  0.130339
  6297 -0.067210 -0.984621  0.161259
  6298 -0.151065 -0.970946 -0.185589
  6299 -0.100219 -0.980061 -0.171572
  6300 -0.157638 -0.987134 -0.026781
  6301 -0.214824 -0.965930  0.144325
  6302 -0.332452 -0.939504  0.082506
  6303 -0.333391 -0.902037  0.274191
  6304 -0.272563 -0.944239  0.184720
  6305 -0.265817 -0.948318  0.173303
  6306 -0.186345 -0.977527  0.098575
  6307 -0.205306 -0.978434 -0.022715
  6308  0.008500 -0.848753 -0.528722
  6309  0.072131 -0.881476 -0.466687
  6310 -0.205944 -0.974447  0.089668
  6311 -0.067597 -0.955162 -0.288266
  6312  0.074915 -0.807660 -0.584870
  6313  0.004866 -0.827002 -0.562178
  6314  0.099881 -0.880666 -0.463088
  6315  0.065355 -0.744023 -0.664949
  6316  0.069115 -0.827449 -0.557271
  6317  0.022454 -0.837836 -0.545460
  6318  0.008445 -0.724475 -0.689250
  6319 -0.106408 -0.935330 -0.337394
  6320 -0.079438 -0.844450 -0.529711
  6321  0.078133 -0.725858 -0.683393
  6322  0.003122 -0.844278 -0.535896
  6323  0.023398 -0.821928 -0.569110
  6324  0.120370 -0.877105 -0.464970
  6325  0.044656 -0.939189 -0.340485
  6326 -0.136962 -0.983045  0.121919
  6327 -0.009395 -0.855332 -0.517995
  6328  0.095186 -0.781581 -0.616498
  6329  0.115205 -0.843949 -0.523906
  6330 -0.105660 -0.744903 -0.658753
  6331 -0.034077 -0.821635 -0.568995
  6332  0.138627 -0.754861 -0.641067
  6333 -0.006300 -0.779995 -0.625754
  6334  0.051506 -0.951832 -0.302264
  6335  0.129692 -0.799113 -0.587025
  6336  0.295364 -0.788998 -0.538741
  6337  0.105174 -0.767612 -0.632226
  6338  0.044353 -0.876025 -0.480222
  6339  0.095830 -0.710523 -0.697118
  6340  0.163833 -0.746055 -0.645415
  6341  0.129050 -0.816416 -0.562860
  6342 -0.101963 -0.908684 -0.404841
  6343 -0.032634 -0.852631 -0.521493
  6344  0.127716 -0.737425 -0.663245
  6345  0.230261 -0.812815 -0.535081
  6346  0.096310 -0.778239 -0.620539
  6347  0.070301 -0.622205 -0.779691
  6348 -0.013273 -0.966754 -0.255364
  6349  0.271510 -0.676304 -0.684759
  6350 -0.007739 -0.878880 -0.476981
  6351  0.177372 -0.750430 -0.636706
  6352  0.251875 -0.778818 -0.574457
  6353  0.107421 -0.708608 -0.697378
  6354  0.139760 -0.742777 -0.654790
  6355  0.107903 -0.805275 -0.583000
  6356  0.065988 -0.816595 -0.573427
  6357  0.043722 -0.697002 -0.715735
  6358  0.106182 -0.711415 -0.694705
  6359  0.111552 -0.684874 -0.720072
  6360  0.159296 -0.785284 -0.598293
  6361  0.129927 -0.689805 -0.712241
  6362  0.125354 -0.741689 -0.658927
  6363  0.054358 -0.802327 -0.594405
  6364  0.140232 -0.693067 -0.707102
  6365  0.175441 -0.831253 -0.527484
  6366  0.151095 -0.710637 -0.687143
  6367 -0.009975 -0.865132 -0.501446
  6368 -0.081975 -0.776074 -0.625291
  6369  0.137478 -0.713541 -0.686993
  6370 -0.173846 -0.872590 -0.456469
  6371 -0.057232 -0.763665 -0.643071
  6372 -0.122420 -0.917038 -0.379546
  6373  0.022325 -0.829398 -0.558211
  6374  0.194649 -0.725349 -0.660288
  6375  0.129223 -0.691899 -0.710336
  6376  0.208621 -0.725646 -0.655679
  6377  0.291755 -0.787879 -0.542334
  6378  0.030308 -0.921079 -0.388194
  6379 -0.042529 -0.781521 -0.622428
  6380  0.044273 -0.631803 -0.773864
  6381  0.055362 -0.777692 -0.626203
  6382  0.078145 -0.834872 -0.544869
  6383  0.018904 -0.800070 -0.599609
  6384 -0.026910 -0.769602 -0.637956
  6385  0.054552 -0.890684 -0.451339
  6386  0.129103 -0.715532 -0.686547
  6387 -0.045001 -0.847220 -0.529333
  6388 -0.136525 -0.982883  0.123704
  6389 -0.008471 -0.999872  0.013545
  6390 -0.018404 -0.993227  0.114725
  6391 -0.155732 -0.974071  0.164111
  6392 -0.061383 -0.907964 -0.414529
  6393  0.239306 -0.841544 -0.484290
  6394  0.062905 -0.848712 -0.525101
  6395  0.017876 -0.822247 -0.568850
  6396 -0.076947 -0.867730 -0.491043
  6397 -0.014475 -0.733345 -0.679703
  6398  0.173778 -0.707019 -0.685511
  6399 -0.102678 -0.822648 -0.559202
  6400  0.015368 -0.925220 -0.379119
  6401  0.033795 -0.847520 -0.529686
  6402 -0.118488 -0.984803 -0.126981
  6403 -0.007507 -0.845973 -0.533173
  6404 -0.237008 -0.923714 -0.300965
  6405 -0.001532 -0.796152 -0.605095
  6406 -0.156180 -0.861821 -0.482568
  6407 -0.178251 -0.936257 -0.302736
  6408 -0.015009 -0.905651 -0.423758
  6409  0.105724 -0.816390 -0.567740
  6410  0.003669 -0.926073 -0.377326
  6411  0.042066 -0.807805 -0.587946
  6412 -0.042226 -0.938852 -0.341722
  6413 -0.050374 -0.859529 -0.508598
  6414  0.106389 -0.842300 -0.528405
  6415  0.269790 -0.681316 -0.680457
  6416  0.232800 -0.716553 -0.657538
  6417  0.236404 -0.760547 -0.604716
  6418  0.118637 -0.833737 -0.539266
  6419  0.179016 -0.687678 -0.703599
  6420  0.442708 -0.559483 -0.700706
  6421 -0.325347 -0.938291  0.117303
  6422  0.082772 -0.849042 -0.521802
  6423  0.168417 -0.766204 -0.620134
  6424  0.154238 -0.895004 -0.418543
  6425  0.024177 -0.815079 -0.578846
  6426  0.002766 -0.778269 -0.627925
  6427  0.108199 -0.756556 -0.644916
  6428 -0.072986 -0.960725 -0.267733
  6429  0.202071 -0.812900 -0.546225
  6430  0.159129 -0.817438 -0.553600
  6431  0.113871 -0.773930 -0.622949
  6432  0.022981 -0.731932 -0.680990
  6433  0.073268 -0.806924 -0.586093
  6434 -0.014977 -0.824170 -0.566145
  6435 -0.034448 -0.841022 -0.539904
  6436  0.038818 -0.810775 -0.584069
  6437  0.019822 -0.793444 -0.608321
  6438  0.044960 -0.816870 -0.575067
  6439  0.072939 -0.850832 -0.520351
  6440  0.079735 -0.806499 -0.585834
  6441  0.132039 -0.750703 -0.647310
  6442  0.020504 -0.834565 -0.550528
  6443  0.104455 -0.752230 -0.650568
  6444  0.118823 -0.840391 -0.528795
  6445  0.284450 -0.675902 -0.679886
  6446  0.090104 -0.738440 -0.668272
  6447  0.142194 -0.752252 -0.643349
  6448 -0.053569 -0.955101 -0.291397
  6449  0.000625 -0.952364 -0.304963
  6450  0.107167 -0.854015 -0.509091
  6451  0.028833 -0.913507 -0.405799
  6452 -0.048408 -0.972647 -0.227189
  6453 -0.083731 -0.825802 -0.557710
  6454  0.099955 -0.635073 -0.765958
  6455 -0.066969 -0.950738 -0.302675
  6456 -0.419948 -0.893891  0.156851
  6457 -0.166894 -0.983893 -0.064034
  6458 -0.210608 -0.977327  0.021833
  6459 -0.329713 -0.924960 -0.189048
  6460 -0.240774 -0.967069 -0.082498
  6461 -0.343457 -0.938334 -0.039574
  6462 -0.357761 -0.915208  0.185473
  6463 -0.380892 -0.902668  0.200277
  6464  0.179093 -0.755844 -0.629782
  6465 -0.009292 -0.999611  0.026300
  6466  0.087557 -0.804828 -0.587015
  6467 -0.035003 -0.797777 -0.601936
  6468  0.008386 -0.797104 -0.603783
  6469  0.085200 -0.883304 -0.460993
  6470  0.146821 -0.764360 -0.627851
  6471  0.138278 -0.678261 -0.721693
  6472  0.009570 -0.806192 -0.591577
  6473  0.019788 -0.700100 -0.713771
  6474  0.235668 -0.842388 -0.484606
  6475 -0.027489 -0.827453 -0.560862
  6476  0.098202 -0.678734 -0.727789
  6477  0.215970 -0.708385 -0.671973
  6478  0.031653 -0.908915 -0.415779
  6479  0.042046 -0.709557 -0.703393
  6480  0.057590 -0.848230 -0.526488
  6481  0.068225 -0.761574 -0.644476
  6482 -0.102718 -0.775983 -0.622334
  6483  0.075006 -0.753727 -0.652893
  6484  0.063323 -0.756706 -0.650682
  6485 -0.020638 -0.891529 -0.452492
  6486  0.228608 -0.774740 -0.589505
  6487  0.057112 -0.862132 -0.503454
  6488  0.065297 -0.849644 -0.523299
  6489  0.178219 -0.808646 -0.560651
  6490  0.177481 -0.742157 -0.646300
  6491 -0.022720 -0.864510 -0.502102
  6492  0.022802 -0.744554 -0.667173
  6493  0.255136 -0.770431 -0.584245
  6494  0.022547 -0.991812 -0.125697
  6495 -0.189015 -0.964595  0.183927
  6496  0.015918 -0.800238 -0.599471
  6497  0.123069 -0.533644 -0.836706
  6498  0.266933 -0.538392 -0.799301
  6499  0.169502 -0.473773 -0.864181
  6500  0.070944 -0.825815 -0.559462
  6501  0.191756 -0.745820 -0.637952
  6502  0.260053 -0.643789 -0.719659
  6503  0.231034 -0.595686 -0.769274
  6504  0.248638 -0.722796 -0.644783
  6505  0.083731 -0.568770 -0.818224
  6506  0.225367 -0.655075 -0.721170
  6507  0.056230 -0.766218 -0.640116
  6508 -0.090351 -0.820798 -0.564028
  6509  0.065331 -0.716458 -0.694564
  6510  0.193429 -0.632996 -0.749601
  6511  0.003692 -0.813734 -0.581225
  6512  0.102657 -0.678931 -0.726990
  6513  0.120856 -0.644668 -0.754849
  6514 -0.014353 -0.731698 -0.681478
  6515  0.046876 -0.786863 -0.615345
  6516 -0.018620 -0.714407 -0.699483
  6517  0.202275 -0.615048 -0.762103
  6518  0.118338 -0.630885 -0.766799
  6519 -0.017799 -0.869393 -0.493800
  6520  0.052558 -0.625670 -0.778315
  6521  0.115696 -0.735924 -0.667106
  6522  0.117581 -0.739895 -0.662367
  6523  0.019813 -0.764842 -0.643914
  6524  0.046313 -0.803982 -0.592848
  6525  0.018949 -0.614328 -0.788823
  6526  0.198574 -0.785221 -0.586512
  6527  0.095411 -0.704054 -0.703708
  6528  0.148039 -0.584069 -0.798090
  6529  0.147804 -0.557048 -0.817222
  6530  0.017450 -0.785248 -0.618935
  6531  0.216332 -0.686358 -0.694344
  6532  0.036940 -0.780453 -0.624122
  6533  0.021134 -0.727316 -0.685978
  6534  0.029901 -0.732506 -0.680104
  6535  0.053361 -0.774430 -0.630405
  6536  0.163098 -0.597196 -0.785338
  6537  0.067662 -0.753108 -0.654408
  6538  0.145541 -0.683208 -0.715573
  6539  0.166781 -0.639669 -0.750338
  6540  0.115048 -0.690312 -0.714306
  6541  0.064524 -0.703980 -0.707282
  6542 -0.055591 -0.661051 -0.748279
  6543  0.000698 -0.682481 -0.730903
  6544  0.079087 -0.774817 -0.627219
  6545  0.186083 -0.717674 -0.671056
  6546  0.005770 -0.760698 -0.649080
  6547 -0.060651 -0.670915 -0.739049
  6548 -0.050807 -0.798289 -0.600128
  6549  0.140158 -0.746302 -0.650683
  6550  0.079969 -0.805356 -0.587373
  6551  0.338145 -0.741085 -0.580044
  6552  0.065883 -0.634162 -0.770388
  6553  0.087558 -0.741104 -0.665656
  6554  0.023642 -0.727346 -0.685863
  6555  0.019545 -0.778703 -0.627088
  6556  0.175143 -0.563710 -0.807190
  6557 -0.108470 -0.615069 -0.780977
  6558 -0.001322 -0.687819 -0.725881
  6559  0.080066 -0.707313 -0.702352
  6560  0.072191 -0.850977 -0.520218
  6561  0.082910 -0.682543 -0.726127
  6562  0.043912 -0.709662 -0.703173
  6563  0.150668 -0.554704 -0.818292
  6564  0.034642 -0.767143 -0.640539
  6565  0.035612 -0.783242 -0.620696
  6566  0.125283 -0.656166 -0.744144
  6567 -0.012516 -0.628295 -0.777875
  6568 -0.067897 -0.603272 -0.794640
  6569  0.070873 -0.762735 -0.642816
  6570  0.005620 -0.717648 -0.696383
  6571 -0.029434 -0.756473 -0.653363
  6572 -0.002058 -0.826940 -0.562286
  6573 -0.009460 -0.824034 -0.566461
  6574 -0.012296 -0.766749 -0.641829
  6575 -0.067949 -0.695021 -0.715771
  6576 -0.150103 -0.930159 -0.335072
  6577 -0.128831 -0.843511 -0.521432
  6578 -0.147669 -0.833417 -0.532550
  6579 -0.048744 -0.878019 -0.476137
  6580 -0.119500 -0.881821 -0.456193
  6581 -0.080293 -0.670001 -0.738006
  6582 -0.076274 -0.770650 -0.632677
  6583  0.256316 -0.639356 -0.724932
  6584  0.033708 -0.739235 -0.672603
  6585  0.129790 -0.625983 -0.768960
  6586  0.161107 -0.595335 -0.787160
  6587  0.067907 -0.773133 -0.630598
  6588  0.023833 -0.712795 -0.700967
  6589  0.001084 -0.742015 -0.670382
  6590  0.215716 -0.628548 -0.747257
  6591  0.014577 -0.743357 -0.668736
  6592 -0.082934 -0.670210 -0.737524
  6593  0.274604 -0.730458 -0.625318
  6594  0.109609 -0.779801 -0.616358
  6595  0.067004 -0.842366 -0.534725
  6596  0.061678 -0.768963 -0.636312
  6597  0.041581 -0.622683 -0.781368
  6598 -0.011618 -0.802355 -0.596734
  6599  0.018851 -0.761459 -0.647939
  6600 -0.022942 -0.818590 -0.573920
  6601 -0.099179 -0.695686 -0.711467
  6602  0.066244 -0.835887 -0.544890
  6603 -0.010952 -0.742486 -0.669772
  6604  0.228763 -0.763820 -0.603529
  6605  0.202131 -0.714743 -0.669541
  6606  0.158245 -0.717245 -0.678615
  6607  0.083157 -0.718651 -0.690381
  6608  0.050780 -0.804027 -0.592420
  6609  0.116485 -0.704778 -0.699799
  6610  0.016174 -0.554731 -0.831872
  6611  0.027248 -0.728272 -0.684747
  6612 -0.055690 -0.843782 -0.533788
  6613  0.148624 -0.667374 -0.729742
  6614  0.058226 -0.534483 -0.843171
  6615  0.084325 -0.811088 -0.578814
  6616  0.277314 -0.729585 -0.625142
  6617  0.101299 -0.750194 -0.653412
  6618  0.187910 -0.746104 -0.638763
  6619 -0.057344 -0.736842 -0.673628
  6620 -0.012870 -0.815393 -0.578765
  6621 -0.158422 -0.876518 -0.454553
  6622 -0.078457 -0.982474  0.169084
  6623  0.073737 -0.844448 -0.530538
  6624 -0.004889 -0.949478 -0.313797
  6625 -0.059190 -0.767602 -0.638187
  6626  0.004027 -0.783692 -0.621136
  6627  0.169560 -0.662144 -0.729942
  6628  0.203161 -0.691015 -0.693703
  6629  0.150980 -0.822749 -0.547987
  6630  0.142971 -0.795817 -0.588417
  6631  0.176132 -0.672408 -0.718919
  6632  0.074428 -0.773218 -0.629758
  6633  0.172722 -0.704555 -0.688309
  6634  0.191444 -0.800044 -0.568577
  6635 -0.011750 -0.822029 -0.569324
  6636  0.135362 -0.696423 -0.704749
  6637  0.325100 -0.634732 -0.701018
  6638  0.050053 -0.792740 -0.607501
  6639  0.051446 -0.806515 -0.588971
  6640 -0.086003 -0.743427 -0.663264
  6641  0.281867 -0.735106 -0.616579
  6642  0.178420 -0.728479 -0.661426
  6643  0.264145 -0.651113 -0.711533
  6644  0.112096 -0.771712 -0.626016
  6645 -0.030625 -0.918848 -0.393421
  6646 -0.206564 -0.957361 -0.201969
  6647  0.136337 -0.722532 -0.677761
  6648  0.132997 -0.782104 -0.608790
  6649 -0.094533 -0.976553 -0.193412
  6650  0.020665 -0.821098 -0.570413
  6651  0.224677 -0.759221 -0.610822
  6652 -0.177110 -0.838866 -0.514719
  6653 -0.120905 -0.991649  0.044870
  6654 -0.257061 -0.965491  0.041797
  6655 -0.286952 -0.952011  0.106455
  6656 -0.189585 -0.977737 -0.089938
  6657 -0.132685 -0.872538 -0.470183
  6658 -0.314036 -0.948714  0.036375
  6659  0.056954 -0.664885 -0.744771
  6660  0.206307 -0.762334 -0.613421
  6661  0.089383 -0.714783 -0.693611
  6662  0.030007 -0.771253 -0.635821
  6663  0.269995 -0.724925 -0.633709
  6664  0.132761 -0.747330 -0.651055
  6665  0.068262 -0.930367 -0.360219
  6666 -0.173189 -0.858691 -0.482344
  6667  0.329179 -0.553856 -0.764778
  6668  0.073452 -0.886872 -0.456139
  6669  0.017758 -0.898787 -0.438026
  6670  0.051592 -0.671437 -0.739264
  6671  0.075676 -0.727600 -0.681815
  6672 -0.002091 -0.697856 -0.716235
  6673  0.188579 -0.823995 -0.534295
  6674 -0.115560 -0.757446 -0.642590
  6675  0.146598 -0.616246 -0.773789
  6676  0.068508 -0.738777 -0.670459
  6677  0.083794 -0.686175 -0.722594
  6678  0.063512 -0.876828 -0.476590
  6679  0.142074 -0.713904 -0.685679
  6680  0.110417 -0.874855 -0.471631
  6681  0.175142 -0.688351 -0.703917
  6682  0.314357 -0.718574 -0.620347
  6683  0.115646 -0.771296 -0.625882
  6684  0.193007 -0.721973 -0.664457
  6685  0.155119 -0.735614 -0.659401
  6686  0.009396 -0.754109 -0.656682
  6687  0.057640 -0.697259 -0.714498
  6688  0.132482 -0.713538 -0.687977
  6689  0.077090 -0.764422 -0.640091
  6690  0.150484 -0.788623 -0.596177
  6691  0.094341 -0.678259 -0.728742
  6692  0.088008 -0.895347 -0.436588
  6693  0.231614 -0.787218 -0.571527
  6694 -0.026513 -0.981312 -0.190588
  6695 -0.136656 -0.864277 -0.484097
  6696  0.217396 -0.757816 -0.615186
  6697  0.097876 -0.816032 -0.569660
  6698  0.120518 -0.799838 -0.587992
  6699  0.201692 -0.711125 -0.673514
  6700  0.265375 -0.754253 -0.600565
  6701  0.104784 -0.801349 -0.588948
  6702  0.158004 -0.732291 -0.662408
  6703  0.072052 -0.974042  0.214593
  6704  0.074781 -0.834571 -0.545802
  6705 -0.036071 -0.728806 -0.683770
  6706  0.073083 -0.830821 -0.551720
  6707  0.161654 -0.747472 -0.644324
  6708  0.321567 -0.779455 -0.537628
  6709  0.057696 -0.898111 -0.435967
  6710 -0.107587 -0.994105 -0.013443
  6711 -0.084369 -0.994186  0.066907
  6712  0.179215 -0.718248 -0.672311
  6713 -0.160604 -0.987019 -0.000458
  6714  0.005301 -0.991720  0.128311
  6715  0.149176 -0.754301 -0.639356
  6716  0.287658 -0.799476 -0.527343
  6717  0.055231 -0.920808 -0.386086
  6718  0.082894 -0.769911 -0.632744
  6719  0.219394 -0.817482 -0.532531
  6720  0.013802 -0.943539 -0.330975
  6721  0.037849 -0.997274 -0.063342
  6722 -0.033377 -0.996518  0.076411
  6723 -0.069022 -0.994648 -0.076883
  6724  0.091278 -0.858600 -0.504454
  6725  0.008327 -0.976018 -0.217530
  6726 -0.012951 -0.976619 -0.214589
  6727  0.038550 -0.798707 -0.600484
  6728 -0.014567 -0.865655 -0.500428
  6729  0.014219 -0.839389 -0.543345
  6730  0.120366 -0.698783 -0.705134
  6731  0.082053 -0.836421 -0.541911
  6732  0.204525 -0.819313 -0.535626
  6733  0.106103 -0.739504 -0.664738
  6734  0.248067 -0.836133 -0.489228
  6735 -0.042027 -0.808775 -0.586615
  6736  0.018299 -0.804427 -0.593770
  6737  0.038385 -0.736518 -0.675328
  6738  0.181936 -0.751378 -0.634295
  6739 -0.089030 -0.674786 -0.732623
  6740 -0.020641 -0.807921 -0.588929
  6741 -0.025688 -0.712205 -0.701501
  6742  0.115226 -0.797458 -0.592270
  6743  0.045045 -0.821975 -0.567739
  6744  0.037292 -0.876035 -0.480804
  6745 -0.015326 -0.832450 -0.553888
  6746 -0.110010 -0.925074 -0.363506
  6747 -0.095488 -0.992547 -0.075716
  6748  0.078082 -0.751945 -0.654586
  6749 -0.160690 -0.711909 -0.683640
  6750  0.051146 -0.835953 -0.546412
  6751 -0.025256 -0.758859 -0.650765
  6752  0.102322 -0.798258 -0.593561
  6753 -0.015355 -0.846999 -0.531373
  6754  0.149545 -0.921396 -0.358699
  6755 -0.036979 -0.951090 -0.306694
  6756  0.039956 -0.771576 -0.634882
  6757 -0.056166 -0.784289 -0.617848
  6758  0.133960 -0.717032 -0.684047
  6759  0.156639 -0.846931 -0.508106
  6760 -0.494806 -0.802519  0.333363
  6761 -0.408019 -0.897076  0.169633
  6762 -0.426635 -0.893690  0.138927
  6763 -0.460266 -0.887101  0.034751
  6764 -0.597051 -0.762174  0.250242
  6765 -0.276954 -0.960879  0.002986
  6766 -0.714043 -0.657741  0.239832
  6767 -0.432215 -0.874567  0.219822
  6768 -0.248565 -0.966648  0.061706
  6769 -0.229877 -0.925708  0.300369
  6770 -0.216220 -0.959245 -0.181929
  6771 -0.380572 -0.917676  0.114173
  6772 -0.512345 -0.849877  0.123339
  6773 -0.301384 -0.953428  0.011971
  6774 -0.218270 -0.975855  0.008043
  6775  0.042711 -0.705662 -0.707260
  6776  0.153075 -0.775087 -0.613032
  6777  0.192867 -0.771074 -0.606833
  6778  0.071377 -0.864251 -0.497972
  6779  0.205421 -0.766757 -0.608183
  6780  0.020203 -0.719164 -0.694547
  6781  0.186915 -0.611795 -0.768616
  6782 -0.078905 -0.724185 -0.685077
  6783 -0.021337 -0.747537 -0.663877
  6784  0.070716 -0.834704 -0.546139
  6785 -0.064061 -0.885470 -0.460260
  6786  0.021046 -0.875032 -0.483607
  6787  0.069543 -0.843818 -0.532104
  6788  0.119796 -0.783508 -0.609725
  6789  0.237106 -0.646393 -0.725228
  6790 -0.140335 -0.958285  0.248989
  6791  0.155530 -0.825893 -0.541951
  6792 -0.084680 -0.991121  0.102510
  6793  0.105661 -0.756096 -0.645875
  6794 -0.105760 -0.905849 -0.410186
  6795 -0.291100 -0.953278  0.080757
  6796 -0.062915 -0.896501 -0.438551
  6797  0.089722 -0.827026 -0.554957
  6798  0.073736 -0.933530 -0.350835
  6799 -0.454723 -0.864653  0.213547
  6800 -0.187074 -0.943568  0.273282
  6801 -0.612556 -0.751757  0.244206
  6802 -0.400030 -0.884678  0.239417
  6803 -0.473227 -0.811545  0.342712
  6804 -0.482098 -0.875471  0.033638
  6805 -0.776085 -0.557782  0.294230
  6806 -0.431337 -0.883658  0.181928
  6807 -0.222719 -0.950290  0.217589
  6808 -0.440352 -0.897825  0.000490
  6809 -0.504530 -0.859977  0.076742
  6810 -0.471452 -0.869995 -0.144365
  6811 -0.150069 -0.986041 -0.072134
  6812 -0.108978 -0.977872 -0.178578
  6813  0.116953 -0.966834 -0.227056
  6814 -0.022259 -0.798090 -0.602127
  6815 -0.326002 -0.945005  0.026222
  6816 -0.261154 -0.920186  0.291642
  6817 -0.292004 -0.931379  0.217408
  6818 -0.393742 -0.868265  0.301799
  6819 -0.213017 -0.971630  0.102761
  6820  0.058566 -0.874804 -0.480924
  6821 -0.171233 -0.978794  0.112439
  6822 -0.344775 -0.936225  0.067918
  6823 -0.080340 -0.986776 -0.140777
  6824  0.307728 -0.749806 -0.585742
  6825  0.070891 -0.800179 -0.595556
  6826  0.189004 -0.842628 -0.504238
  6827 -0.000485 -0.809330 -0.587354
  6828  0.118981 -0.698902 -0.705251
  6829 -0.216734 -0.938924  0.267297
  6830 -0.171480 -0.982003 -0.079154
  6831 -0.027687 -0.927583 -0.372590
  6832 -0.312284 -0.939969  0.137613
  6833 -0.335767 -0.940769  0.047056
  6834 -0.397288 -0.854057  0.335782
  6835  0.231615 -0.739735 -0.631781
  6836  0.123623 -0.904209 -0.408807
  6837  0.106550 -0.755217 -0.646757
  6838  0.127946 -0.855434 -0.501860
  6839 -0.309920 -0.947883  0.073941
  6840 -0.156782 -0.974588  0.159990
  6841  0.055195 -0.852695 -0.519486
  6842  0.127190 -0.748419 -0.650917
  6843 -0.208135 -0.967306 -0.144913
  6844 -0.115305 -0.988622 -0.096595
  6845  0.127424 -0.925570 -0.356487
  6846  0.111163 -0.856480 -0.504069
  6847  0.018176 -0.786801 -0.616939
  6848 -0.015448 -0.742645 -0.669507
  6849  0.237931 -0.682606 -0.690969
  6850  0.083627 -0.671003 -0.736724
  6851 -0.024567 -0.716649 -0.697001
  6852 -0.061263 -0.762366 -0.644240
  6853  0.051611 -0.767619 -0.638825
  6854  0.093606 -0.675697 -0.731212
  6855 -0.053637 -0.978979 -0.196784
  6856 -0.199976 -0.977292  0.070076
  6857 -0.347159 -0.932877  0.096026
  6858 -0.082638 -0.879428 -0.468804
  6859  0.023695 -0.696723 -0.716949
  6860 -0.081287 -0.996689 -0.002066
  6861 -0.113521 -0.993534 -0.002026
  6862 -0.239121 -0.970613 -0.027065
  6863 -0.343568 -0.922057  0.178248
  6864 -0.175072 -0.980906  0.084698
  6865 -0.144529 -0.976272 -0.161258
  6866 -0.243852 -0.949229 -0.198748
  6867  0.007261 -0.962432 -0.271426
  6868  0.080175 -0.974421  0.209943
  6869 -0.027201 -0.996980 -0.072734
  6870 -0.064819 -0.990098  0.124515
  6871 -0.416525 -0.909077 -0.009234
  6872 -0.320236 -0.897976  0.301808
  6873 -0.243245 -0.943496  0.225047
  6874 -0.332361 -0.940907  0.065033
  6875 -0.303768 -0.943552  0.132043
  6876 -0.000067 -0.994929 -0.100575
  6877  0.094889 -0.975671 -0.197639
  6878 -0.201252 -0.977490  0.063337
  6879  0.140593 -0.690887 -0.709160
  6880  0.184583 -0.646534 -0.740218
  6881  0.216253 -0.734930 -0.642738
  6882  0.093498 -0.761633 -0.641228
  6883 -0.288780 -0.954672  0.072165
  6884 -0.403368 -0.877356  0.259887
  6885 -0.111386 -0.964531 -0.239319
  6886 -0.225076 -0.962112  0.153888
  6887 -0.159048 -0.920127  0.357869
  6888  0.136801 -0.713770 -0.686890
  6889  0.105320 -0.830160 -0.547487
  6890 -0.042544 -0.860659 -0.507402
  6891  0.044075 -0.728461 -0.683668
  6892  0.049226 -0.660598 -0.749124
  6893 -0.240562 -0.967767  0.074551
  6894  0.112718 -0.752269 -0.649142
  6895  0.219548 -0.631185 -0.743911
  6896  0.143880 -0.715273 -0.683873
  6897  0.004006 -0.833867 -0.551950
  6898 -0.019190 -0.991991 -0.124845
  6899 -0.072224 -0.945127 -0.318621
  6900 -0.418258 -0.905600  0.070356
  6901  0.018467 -0.986842 -0.160630
  6902 -0.068926 -0.994390 -0.080240
  6903 -0.023766 -0.887385 -0.460416
  6904 -0.114945 -0.992111 -0.050038
  6905  0.194562 -0.769422 -0.608388
  6906  0.083843 -0.758545 -0.646204
  6907  0.207881 -0.695035 -0.688267
  6908 -0.043401 -0.998825  0.021542
  6909  0.026602 -0.871960 -0.488853
  6910  0.170202 -0.688696 -0.704790
  6911  0.063539 -0.822541 -0.565146
  6912  0.044459 -0.831795 -0.553299
  6913  0.088144 -0.823461 -0.560484
  6914 -0.038342 -0.990619  0.131160
  6915 -0.137769 -0.963832  0.228139
  6916 -0.103924 -0.988077  0.113594
  6917 -0.247738 -0.968450  0.027014
  6918 -0.270170 -0.909779  0.315134
  6919 -0.207810 -0.978058 -0.014765
  6920 -0.324547 -0.936641  0.131808
  6921 -0.387755 -0.921648  0.014530
  6922 -0.359167 -0.919708  0.158545
  6923 -0.349632 -0.900442  0.258771
  6924 -0.503623 -0.863848 -0.011440
  6925 -0.388932 -0.914481  0.111610
  6926 -0.435283 -0.894641  0.100727
  6927 -0.264719 -0.938343  0.222343
  6928 -0.326003 -0.937742  0.119841
  6929 -0.501730 -0.842985  0.194019
  6930 -0.404574 -0.903098  0.143994
  6931 -0.638005 -0.700266  0.320276
  6932 -0.297342 -0.952013 -0.072516
  6933 -0.648730 -0.694283  0.311641
  6934 -0.265999 -0.951206  0.156369
  6935 -0.554252 -0.741539  0.378054
  6936 -0.276872 -0.933845  0.226440
  6937 -0.286543 -0.906100  0.311250
  6938 -0.240217 -0.959754  0.145495
  6939 -0.415000 -0.893176  0.173239
  6940 -0.359277 -0.932235  0.043114
  6941 -0.342297 -0.920194  0.189937
  6942 -0.143417 -0.951659  0.271617
  6943 -0.436220 -0.873543  0.215952
  6944 -0.331569 -0.935200  0.124352
  6945 -0.318136 -0.891734  0.321871
  6946 -0.449577 -0.864359  0.225310
  6947 -0.364922 -0.921932  0.129896
  6948 -0.204441 -0.966937  0.152433
  6949 -0.222784 -0.938412  0.264104
  6950 -0.136051 -0.976535  0.166939
  6951 -0.277107 -0.959274 -0.054824
  6952  0.183512 -0.845923 -0.500737
  6953 -0.073699 -0.979826 -0.185770
  6954  0.095012 -0.836754 -0.539273
  6955  0.202258 -0.714748 -0.669498
  6956  0.129345 -0.698189 -0.704132
  6957  0.254997 -0.728980 -0.635267
  6958  0.071491 -0.810441 -0.581442
  6959  0.160168 -0.894330 -0.417755
  6960  0.204962 -0.804306 -0.557747
  6961 -0.077902 -0.994808 -0.065487
  6962 -0.442144 -0.822295  0.358244
  6963  0.121619 -0.968717 -0.216323
  6964  0.229657 -0.709493 -0.666241
  6965  0.221507 -0.567775 -0.792822
  6966  0.251957 -0.623338 -0.740248
  6967  0.166447 -0.817542 -0.551290
  6968  0.390265 -0.752399 -0.530649
  6969  0.317040 -0.629995 -0.708937
  6970  0.219495 -0.691174 -0.688550
  6971  0.318543 -0.585877 -0.745170
  6972  0.124432 -0.863474 -0.488804
  6973  0.271149 -0.737445 -0.618590
  6974  0.104797 -0.721625 -0.684306
  6975  0.152322 -0.764011 -0.626966
  6976  0.229078 -0.794093 -0.562973
  6977  0.148756 -0.676331 -0.721421
  6978 -0.180941 -0.975778  0.122952
  6979 -0.387856 -0.911893  0.134238
  6980 -0.214459 -0.963625 -0.159479
  6981 -0.277947 -0.949954  0.142594
  6982 -0.297406 -0.952605  0.063974
  6983 -0.106927 -0.993976  0.024034
  6984 -0.105113 -0.879789 -0.463598
  6985  0.246570 -0.683042 -0.687500
  6986  0.114112 -0.691824 -0.712992
  6987  0.167415 -0.736318 -0.655597
  6988  0.096201 -0.670391 -0.735746
  6989  0.135748 -0.640322 -0.756016
  6990  0.041176 -0.865232 -0.499678
  6991  0.128832 -0.846963 -0.515806
  6992 -0.021927 -0.794468 -0.606910
  6993  0.078896 -0.660776 -0.746425
  6994  0.166937 -0.805493 -0.568606
  6995 -0.152045 -0.923329 -0.352628
  6996  0.107611 -0.762347 -0.638158
  6997 -0.015390 -0.761453 -0.648037
  6998  0.149549 -0.764235 -0.627360
  6999  0.095238 -0.747169 -0.657776
  7000 -0.200424 -0.975447  0.091286
  7001 -0.024480 -0.813557 -0.580970
  7002  0.134888 -0.920092 -0.367745
  7003  0.189265 -0.745589 -0.638964
  7004  0.335647 -0.505154 -0.795085
  7005  0.447780 -0.604850 -0.658521
  7006  0.321085 -0.788129 -0.525126
  7007  0.185643 -0.704544 -0.684949
  7008  0.232619 -0.773957 -0.588964
  7009  0.220552 -0.538343 -0.813353
  7010  0.165438 -0.737590 -0.654669
  7011  0.198041 -0.644077 -0.738881
  7012 -0.079609 -0.714440 -0.695153
  7013  0.182590 -0.686423 -0.703906
  7014  0.352814 -0.608992 -0.710388
  7015  0.183483 -0.809990 -0.557001
  7016 -0.013120 -0.742187 -0.670065
  7017  0.149990 -0.747458 -0.647155
  7018  0.226155 -0.663191 -0.713464
  7019  0.062691 -0.868443 -0.491810
  7020  0.085335 -0.761049 -0.643057
  7021  0.313781 -0.645012 -0.696779
  7022  0.236608 -0.762762 -0.601840
  7023  0.222193 -0.604231 -0.765203
  7024  0.012620 -0.731146 -0.682104
  7025  0.240192 -0.690523 -0.682265
  7026  0.116279 -0.772087 -0.624788
  7027  0.103854 -0.769450 -0.630207
  7028  0.108549 -0.821770 -0.559385
  7029  0.084279 -0.679158 -0.729137
  7030  0.157234 -0.830701 -0.534054
  7031  0.248824 -0.738052 -0.627188
  7032  0.051328 -0.864789 -0.499506
  7033  0.061666 -0.823318 -0.564220
  7034  0.114204 -0.716303 -0.688381
  7035  0.165118 -0.757456 -0.631662
  7036  0.089407 -0.782543 -0.616143
  7037  0.154216 -0.737135 -0.657913
  7038  0.054360 -0.621363 -0.781635
  7039  0.275554 -0.751348 -0.599621
  7040  0.098231 -0.857449 -0.505105
  7041  0.155106 -0.720230 -0.676174
  7042  0.250836 -0.672196 -0.696587
  7043  0.101543 -0.678216 -0.727813
  7044  0.176035 -0.715279 -0.676305
  7045 -0.268555 -0.959697  0.082820
  7046 -0.027922 -0.998849  0.039002
  7047  0.326570 -0.617735 -0.715371
  7048  0.314535 -0.658711 -0.683496
  7049  0.125299 -0.794534 -0.594151
  7050  0.017565 -0.800534 -0.599030
  7051  0.273453 -0.620737 -0.734785
  7052  0.067301 -0.686020 -0.724463
  7053  0.157810 -0.674650 -0.721071
  7054  0.053675 -0.752739 -0.656128
  7055 -0.070703 -0.995214 -0.067449
  7056  0.043579 -0.684939 -0.727296
  7057  0.035680 -0.645860 -0.762622
  7058  0.230135 -0.694534 -0.681660
  7059 -0.109263 -0.962123  0.249762
  7060 -0.266286 -0.955164  0.129433
  7061 -0.308903 -0.951008  0.012720
  7062 -0.206981 -0.958099  0.198002
  7063 -0.046509 -0.994037 -0.098627
  7064 -0.177786 -0.983957 -0.014847
  7065 -0.046743 -0.991082 -0.124783
  7066  0.069692 -0.619729 -0.781715
  7067 -0.064243 -0.796260 -0.601534
  7068  0.030590 -0.806436 -0.590529
  7069  0.220359 -0.723098 -0.654654
  7070  0.082610 -0.661621 -0.745274
  7071  0.245143 -0.761149 -0.600464
  7072  0.147175 -0.781300 -0.606556
  7073  0.223165 -0.596049 -0.771312
  7074  0.339539 -0.684588 -0.645022
  7075  0.310892 -0.539959 -0.782170
  7076  0.070222 -0.897530 -0.435326
  7077  0.286005 -0.687320 -0.667677
  7078  0.137004 -0.727471 -0.672321
  7079  0.184077 -0.721283 -0.667732
  7080  0.177919 -0.761378 -0.623417
  7081  0.005300 -0.837024 -0.547141
  7082  0.084806 -0.690113 -0.718716
  7083  0.017360 -0.895101 -0.445525
  7084  0.152941 -0.687597 -0.709802
  7085  0.154870 -0.914985 -0.372582
  7086 -0.007358 -0.995107 -0.098531
  7087 -0.161677 -0.981400  0.103509
  7088  0.027048 -0.995181  0.094247
  7089 -0.031005 -0.979817 -0.197475
  7090  0.188218 -0.832632 -0.520863
  7091  0.038061 -0.782279 -0.621765
  7092  0.126729 -0.921649 -0.366745
  7093 -0.017440 -0.998425  0.053321
  7094 -0.011491 -0.786606 -0.617348
  7095  0.030936 -0.749639 -0.661124
  7096 -0.051642 -0.816293 -0.575326
  7097  0.126573 -0.746655 -0.653059
  7098  0.161840 -0.849028 -0.502951
  7099  0.146045 -0.737898 -0.658921
  7100  0.061826 -0.780560 -0.622016
  7101 -0.169647 -0.984541  0.043578
  7102  0.215935 -0.827709 -0.517947
  7103  0.208595 -0.760933 -0.614385
  7104  0.240183 -0.756790 -0.607932
  7105  0.197839 -0.789873 -0.580484
  7106  0.220903 -0.661167 -0.716980
  7107  0.150540 -0.774969 -0.613809
  7108  0.212949 -0.806107 -0.552126
  7109  0.175708 -0.883722 -0.433776
  7110  0.183359 -0.775519 -0.604110
  7111  0.099731 -0.831311 -0.546787
  7112  0.155638 -0.818381 -0.553199
  7113 -0.166424 -0.972348  0.163834
  7114  0.146934 -0.786207 -0.600240
  7115  0.107990 -0.717458 -0.688180
  7116  0.204943 -0.693584 -0.690608
  7117  0.393898 -0.543267 -0.741421
  7118 -0.312684 -0.941815  0.123339
  7119 -0.073536 -0.989349  0.125625
  7120 -0.106186 -0.939984 -0.324276
  7121  0.051883 -0.791795 -0.608580
  7122  0.183715 -0.681364 -0.708514
  7123  0.088850 -0.685365 -0.722759
  7124  0.071768 -0.744875 -0.663333
  7125  0.164176 -0.666925 -0.726813
  7126  0.103785 -0.714810 -0.691574
  7127  0.063200 -0.994489 -0.083654
  7128  0.045798 -0.993210 -0.106938
  7129  0.185205 -0.692252 -0.697485
  7130  0.185948 -0.701101 -0.688390
  7131  0.192039 -0.896753 -0.398692
  7132  0.188054 -0.736673 -0.649576
  7133  0.055666 -0.787544 -0.613739
  7134  0.131596 -0.847395 -0.514396
  7135  0.120401 -0.721200 -0.682183
  7136 -0.010250 -0.809848 -0.586550
  7137  0.203652 -0.801649 -0.562037
  7138  0.248002 -0.666038 -0.703483
  7139  0.058593 -0.796943 -0.601206
  7140  0.229965 -0.747047 -0.623728
  7141  0.122617 -0.698173 -0.705351
  7142 -0.225540 -0.968753  0.103199
  7143 -0.172231 -0.965754  0.194051
  7144 -0.106646 -0.993505  0.039668
  7145  0.045936 -0.683404 -0.728594
  7146 -0.202225 -0.975495 -0.086684
  7147 -0.131098 -0.987235  0.090441
  7148 -0.168341 -0.985720 -0.004077
  7149 -0.086610 -0.987987 -0.127987
  7150 -0.045937 -0.998907  0.008650
  7151  0.145797 -0.843858 -0.516378
  7152  0.161879 -0.725991 -0.668381
  7153  0.209934 -0.747802 -0.629857
  7154  0.228405 -0.773639 -0.591027
  7155  0.242020 -0.670738 -0.701097
  7156  0.146935 -0.873538 -0.464048
  7157  0.001142 -0.906744 -0.421680
  7158  0.141226 -0.810364 -0.568653
  7159  0.013385 -0.974455 -0.224183
  7160  0.082945 -0.790196 -0.607216
  7161  0.039928 -0.887738 -0.458613
  7162 -0.105898 -0.927815 -0.357694
  7163  0.219390 -0.763224 -0.607748
  7164  0.177457 -0.906082 -0.384090
  7165  0.157516 -0.798103 -0.581567
  7166 -0.002367 -0.999823  0.018664
  7167 -0.117310 -0.992872 -0.021043
  7168 -0.063122 -0.997940 -0.011504
  7169 -0.114915 -0.988176  0.101507
  7170 -0.357611 -0.933138  0.036982
  7171 -0.331173 -0.889732  0.314169
  7172 -0.440199 -0.868467  0.228012
  7173 -0.234305 -0.967682  0.093234
  7174 -0.256228 -0.962100  0.093334
  7175 -0.240499 -0.970475 -0.018423
  7176 -0.026136 -0.995802  0.087724
  7177 -0.171199 -0.953556  0.247836
  7178 -0.134084 -0.959361  0.248291
  7179 -0.320225 -0.946425  0.041654
  7180 -0.136858 -0.983273  0.120185
  7181 -0.278949 -0.955541 -0.095548
  7182 -0.098183 -0.986160 -0.133600
  7183 -0.177901 -0.966760  0.183648
  7184 -0.282780 -0.937387  0.203326
  7185 -0.343210 -0.932908  0.109042
  7186  0.030919 -0.941236 -0.336330
  7187 -0.036571 -0.687628 -0.725141
  7188  0.075665 -0.712469 -0.697612
  7189 -0.176470 -0.984291  0.005441
  7190 -0.228349 -0.971683  0.060734
  7191 -0.034135 -0.983937  0.175222
  7192  0.086221 -0.912973 -0.398807
  7193  0.272711 -0.803815 -0.528687
  7194  0.175435 -0.854155 -0.489531
  7195  0.162243 -0.813557 -0.558392
  7196  0.163189 -0.848636 -0.503177
  7197  0.194833 -0.703640 -0.683324
  7198  0.072755 -0.851509 -0.519267
  7199  0.079023 -0.713408 -0.696278
  7200 -0.289890 -0.938620  0.186968
  7201  0.029306 -0.978996 -0.201760
  7202 -0.460044 -0.868390  0.185092
  7203 -0.006736 -0.867366 -0.497625
  7204  0.114421 -0.751683 -0.649523
  7205  0.202835 -0.609346 -0.766521
  7206  0.160109 -0.759775 -0.630164
  7207  0.273455 -0.723359 -0.634014
  7208  0.100719 -0.704174 -0.702848
  7209  0.041938 -0.858844 -0.510518
  7210  0.196165 -0.751220 -0.630229
  7211  0.064465 -0.851744 -0.519977
  7212  0.040862 -0.749117 -0.661176
  7213  0.062059 -0.893222 -0.445313
  7214  0.196161 -0.720120 -0.665544
  7215  0.050896 -0.809846 -0.584431
  7216  0.160462 -0.661796 -0.732310
  7217  0.229088 -0.788123 -0.571297
  7218  0.004910 -0.811170 -0.584789
  7219  0.057203 -0.886904 -0.458398
  7220  0.126733 -0.733454 -0.667820
  7221  0.018027 -0.723820 -0.689754
  7222  0.173883 -0.830365 -0.529395
  7223  0.190943 -0.779885 -0.596087
  7224  0.189423 -0.678726 -0.709542
  7225  0.006838 -0.872435 -0.488682
  7226  0.151574 -0.793307 -0.589652
  7227  0.075209 -0.686708 -0.723033
  7228  0.202263 -0.765625 -0.610662
  7229  0.117338 -0.738450 -0.664021
  7230  0.193541 -0.805401 -0.560241
  7231  0.343872 -0.594262 -0.727052
  7232  0.116222 -0.691529 -0.712938
  7233  0.217632 -0.765732 -0.605219
  7234 -0.056245 -0.932367 -0.357112
  7235  0.071327 -0.801282 -0.594020
  7236  0.092054 -0.701340 -0.706858
  7237  0.240240 -0.840791 -0.485135
  7238 -0.041879 -0.891747 -0.450592
  7239  0.081292 -0.957760 -0.275839
  7240  0.079970 -0.978270 -0.191290
  7241  0.068748 -0.817146 -0.572316
  7242  0.300670 -0.654240 -0.693951
  7243  0.065526 -0.699957 -0.711172
  7244  0.263906 -0.732049 -0.628059
  7245 -0.005469 -0.747904 -0.663784
  7246  0.237043 -0.611329 -0.755042
  7247  0.018693 -0.813518 -0.581239
  7248  0.198308 -0.641887 -0.740712
  7249  0.091008 -0.747147 -0.658398
  7250  0.082393 -0.741253 -0.666149
  7251  0.119284 -0.819453 -0.560596
  7252  0.127312 -0.833646 -0.537426
  7253  0.077380 -0.785168 -0.614430
  7254  0.080134 -0.810193 -0.580660
  7255  0.008543 -0.798909 -0.601391
  7256 -0.005539 -0.815475 -0.578766
  7257  0.056927 -0.853753 -0.517557
  7258  0.048031 -0.903019 -0.426907
  7259  0.409039 -0.499338 -0.763773
  7260 -0.008051 -0.943147 -0.332279
  7261  0.382380 -0.683954 -0.621284
  7262  0.110649 -0.960722 -0.254500
  7263  0.025110 -0.789634 -0.613064
  7264  0.097315 -0.762627 -0.639476
  7265  0.120056 -0.856009 -0.502827
  7266  0.078223 -0.824186 -0.560891
  7267 -0.013313 -0.869966 -0.492932
  7268  0.003265 -0.854530 -0.519391
  7269  0.093331 -0.809019 -0.580325
  7270 -0.105754 -0.986851  0.122234
  7271 -0.374657 -0.867904  0.326152
  7272 -0.665252 -0.631570  0.398196
  7273 -0.670646 -0.585804  0.455046
  7274 -0.485769 -0.872103  0.058860
  7275 -0.601387 -0.712901  0.360701
  7276 -0.782528 -0.370938  0.500055
  7277 -0.929276  0.060142  0.364457
  7278 -0.714679 -0.434385  0.548218
  7279 -0.705388 -0.495692  0.506673
  7280 -0.598336 -0.719697  0.352178
  7281 -0.563279 -0.771638  0.295452
  7282 -0.609598 -0.772379  0.178382
  7283 -0.649141 -0.665860  0.367759
  7284 -0.616193 -0.783342  0.081742
  7285 -0.964451  0.012215  0.263981
  7286 -0.696011 -0.454999  0.555468
  7287 -0.631189 -0.772186 -0.073002
  7288 -0.497562 -0.831107  0.248381
  7289 -0.676563 -0.639098  0.365808
  7290 -0.611600 -0.763197  0.208509
  7291 -0.723757 -0.599158  0.342324
  7292 -0.641357 -0.736829  0.213877
  7293 -0.891869  0.293303  0.344301
  7294 -0.602247 -0.727259  0.329230
  7295 -0.703278 -0.654963  0.276448
  7296 -0.687588 -0.654386  0.314645
  7297 -0.674891 -0.672996  0.302652
  7298 -0.736055 -0.649432  0.190947
  7299 -0.877380 -0.362912  0.313846
  7300 -0.855993 -0.226569  0.464696
  7301 -0.779335 -0.396433  0.485261
  7302 -0.699447 -0.621406  0.353028
  7303 -0.910593 -0.200304  0.361523
  7304 -0.682502 -0.639213  0.354398
  7305 -0.643708 -0.757159  0.111135
  7306 -0.588555 -0.765609  0.259702
  7307 -0.720307 -0.516207  0.463345
  7308 -0.733574 -0.622516  0.272660
  7309 -0.728580 -0.480643  0.488010
  7310 -0.609504 -0.783443  0.121332
  7311 -0.764326 -0.551854  0.333562
  7312 -0.755864 -0.559619  0.339848
  7313 -0.663880 -0.667379  0.337444
  7314 -0.541338 -0.616132  0.572131
  7315 -0.667775 -0.563525  0.486329
  7316 -0.725972 -0.629086  0.277876
  7317 -0.495032 -0.858411  0.134436
  7318 -0.674181 -0.730225  0.110684
  7319 -0.540089 -0.833150  0.119016
  7320 -0.710570 -0.676775  0.192529
  7321 -0.469323 -0.807408  0.357532
  7322 -0.580673 -0.776069  0.246040
  7323 -0.512683 -0.834707  0.201047
  7324 -0.592971 -0.770679  0.233324
  7325 -0.644980 -0.721240  0.252614
  7326 -0.812247 -0.516496  0.271084
  7327 -0.756627 -0.623527  0.196797
  7328 -0.539588 -0.818602  0.196812
  7329 -0.786010 -0.470622  0.400878
  7330 -0.875678 -0.039582  0.481271
  7331 -0.844536  0.165016  0.509440
  7332 -0.754547 -0.593961  0.279053
  7333 -0.608345 -0.745313  0.272811
  7334 -0.678951 -0.575650  0.455690
  7335 -0.424146 -0.905256 -0.024736
  7336  0.152468 -0.810447 -0.565623
  7337  0.451342 -0.772273 -0.447085
  7338 -0.588355 -0.806097 -0.063614
  7339 -0.653541 -0.752101  0.085019
  7340 -0.775094 -0.604140  0.185051
  7341 -0.531386 -0.818164  0.219626
  7342 -0.629475 -0.742280  0.229744
  7343 -0.669000 -0.735462  0.107397
  7344 -0.705465 -0.628508  0.327562
  7345 -0.419520 -0.813143  0.403486
  7346 -0.496473 -0.865824  0.062160
  7347 -0.611291  0.050066  0.789821
  7348 -0.713921  0.179447  0.676842
  7349 -0.648667  0.167061  0.742510
  7350 -0.673493  0.193188  0.713502
  7351 -0.705097  0.188818  0.683510
  7352 -0.603633  0.202913  0.771008
  7353 -0.596831  0.292358  0.747208
  7354 -0.739831  0.158099  0.653953
  7355 -0.855041  0.126843  0.502807
  7356 -0.588259  0.505002  0.631604
  7357 -0.183857  0.445983  0.875954
  7358 -0.067101  0.680251  0.729902
  7359 -0.019397  0.624485  0.780796
  7360 -0.151522  0.526836  0.836352
  7361 -0.598474  0.205742  0.774273
  7362 -0.710244  0.059787  0.701412
  7363 -0.229484  0.549034  0.803678
  7364 -0.193413  0.729437  0.656135
  7365 -0.678495  0.201859  0.706327
  7366 -0.751137  0.173738  0.636874
  7367 -0.702885  0.226998  0.674110
  7368 -0.820750  0.145142  0.552543
  7369  0.089055  0.526067  0.845767
  7370  0.406456  0.596113  0.692418
  7371 -0.667282  0.149917  0.729561
  7372 -0.679800  0.350962  0.643970
  7373 -0.166929  0.387003  0.906843
  7374 -0.601771  0.333065  0.725905
  7375 -0.307676  0.304202  0.901552
  7376 -0.029628  0.583907  0.811280
  7377 -0.851428  0.270546  0.449304
  7378 -0.793495  0.208175  0.571864
  7379 -0.080566  0.595361  0.799409
  7380  0.021390  0.533646  0.845437
  7381 -0.091138  0.394773  0.914247
  7382 -0.810312 -0.012736  0.585861
  7383 -0.985686  0.108879  0.128720
  7384 -0.809807  0.279699  0.515734
  7385 -0.773666  0.318841  0.547523
  7386 -0.739613  0.204107  0.641337
  7387 -0.780479  0.254590  0.570996
  7388 -0.515782  0.170926  0.839496
  7389 -0.919635  0.156981  0.360040
  7390 -0.559036  0.199539  0.804775
  7391 -0.438516  0.301641  0.846591
  7392 -0.509189  0.487114  0.709540
  7393 -0.033454  0.528454  0.848302
  7394 -0.678422  0.295466  0.672639
  7395 -0.810281  0.312922  0.495504
  7396 -0.609336  0.406149  0.680994
  7397 -0.187443  0.399211  0.897494
  7398 -0.155058  0.453946  0.877434
  7399  0.023718  0.631532  0.774987
  7400 -0.154176  0.430891  0.889136
  7401 -0.018250  0.418095  0.908220
  7402 -0.180836  0.322856  0.929012
  7403  0.133789  0.724796  0.675849
  7404 -0.078851  0.748630  0.658282
  7405 -0.770674 -0.630840  0.090014
  7406 -0.917867 -0.331910  0.217615
  7407 -0.402982  0.491000  0.772350
  7408 -0.248966  0.506317  0.825627
  7409  0.141855  0.682755  0.716745
  7410  0.311447  0.680806  0.662952
  7411 -0.049228  0.493262  0.868487
  7412 -0.003132  0.509639  0.860383
  7413 -0.064635  0.609817  0.789902
  7414 -0.413194  0.522794  0.745625
  7415 -0.663373  0.455009  0.594056
  7416  0.638494  0.624501  0.449805
  7417  0.451592  0.589118  0.670078
  7418 -0.525197  0.297661  0.797224
  7419 -0.777214  0.241089  0.581218
  7420 -0.682976  0.135883  0.717690
  7421 -0.979986 -0.180609  0.083718
  7422 -0.657108  0.248994  0.711485
  7423 -0.367037  0.389228  0.844858
  7424  0.058648  0.532626  0.844316
  7425 -0.618408  0.410788  0.669944
  7426 -0.851594  0.366006  0.375269
  7427 -0.718179  0.315736  0.620104
  7428 -0.495340  0.391327  0.775565
  7429 -0.856008  0.170703  0.487966
  7430  0.091922  0.648886  0.755313
  7431 -0.274080  0.412317  0.868836
  7432 -0.681543  0.193447  0.705746
  7433 -0.119696  0.411678  0.903435
  7434  0.058710  0.643026  0.763590
  7435  0.057030  0.522419  0.850779
  7436  0.424510  0.774893  0.468329
  7437  0.035844  0.532258  0.845823
  7438  0.094631  0.614219  0.783441
  7439  0.007343  0.633453  0.773746
  7440  0.141344  0.646645  0.749582
  7441  0.042546  0.530262  0.846765
  7442 -0.377136  0.633468  0.675638
  7443 -0.710588  0.143921  0.688732
  7444 -0.664794  0.131425  0.735375
  7445 -0.470253  0.311125  0.825871
  7446 -0.314732  0.334321  0.888354
  7447 -0.285177  0.512931  0.809677
  7448  0.305617  0.533264  0.788814
  7449 -0.041283  0.664864  0.745823
  7450  0.195311  0.502841  0.842024
  7451  0.141140  0.688138  0.711720
  7452  0.128313  0.662428  0.738055
  7453 -0.028867  0.463787  0.885476
  7454  0.270475  0.841765  0.467200
  7455  0.060792  0.468457  0.881392
  7456  0.204527  0.781909  0.588886
  7457  0.071384  0.535048  0.841800
  7458  0.108432  0.556720  0.823593
  7459  0.194336  0.572187  0.796766
  7460  0.166608  0.813337  0.557426
  7461 -0.110499  0.433775  0.894220
  7462  0.398148  0.723340  0.564143
  7463 -0.069745  0.426659  0.901719
  7464  0.092781  0.576460  0.811840
  7465  0.105853  0.706466  0.699786
  7466  0.172148  0.775849  0.606979
  7467  0.318008  0.647082  0.692933
  7468  0.311731  0.896547  0.314685
  7469  0.351929  0.816444  0.457783
  7470  0.251361  0.856803  0.450228
  7471  0.281383  0.774746  0.566208
  7472  0.274739  0.740526  0.613303
  7473  0.199901  0.832711  0.516364
  7474  0.236032  0.640014  0.731212
  7475  0.346548  0.926023  0.149623
  7476  0.355651  0.876395  0.324721
  7477  0.320159  0.853492  0.411157
  7478  0.353399  0.913858  0.199931
  7479  0.435130  0.841246  0.320886
  7480  0.053489  0.398994  0.915392
  7481  0.363807  0.795277  0.484953
  7482  0.306275  0.939333  0.154428
  7483 -0.046536  0.463444  0.884903
  7484  0.380833  0.780823  0.495260
  7485  0.364544  0.926872  0.089534
  7486  0.370465  0.808852  0.456634
  7487  0.016200  0.451285  0.892233
  7488  0.108716  0.578528  0.808385
  7489  0.520560  0.768598  0.371852
  7490  0.435593  0.753704  0.492127
  7491 -0.020273  0.486004  0.873721
  7492  0.384995  0.872301  0.301445
  7493  0.176982  0.437678  0.881542
  7494 -0.050803  0.425587  0.903490
  7495  0.167134  0.839252  0.517419
  7496  0.436537  0.785682  0.438337
  7497  0.281596  0.917606  0.280539
  7498  0.372017  0.882402  0.288045
  7499  0.018710  0.458292  0.888605
  7500  0.039233  0.791933  0.609346
  7501  0.187660  0.952098  0.241440
  7502  0.315562  0.912925  0.258823
  7503  0.225751  0.966255  0.124047
  7504  0.026742  0.498949  0.866219
  7505  0.309327  0.882294  0.354787
  7506  0.060260  0.499609  0.864152
  7507  0.062099  0.511815  0.856849
  7508 -0.155600  0.564710  0.810488
  7509  0.072691  0.525820  0.847484
  7510  0.155185  0.403955  0.901520
  7511  0.109891  0.426677  0.897703
  7512  0.338667  0.669593  0.661022
  7513  0.138677  0.579167  0.803327
  7514  0.026874  0.379103  0.924964
  7515  0.215789  0.842470  0.493639
  7516  0.321131  0.549028  0.771650
  7517  0.098289  0.360759  0.927465
  7518  0.216881  0.924524  0.313398
  7519 -0.215487  0.351558  0.911028
  7520  0.400194  0.729644  0.554495
  7521  0.218320  0.446069  0.867963
  7522 -0.002892  0.498594  0.866831
  7523 -0.013220  0.325221  0.945546
  7524  0.037942  0.568737  0.821644
  7525  0.408279  0.745803  0.526389
  7526  0.074304  0.472553  0.878164
  7527  0.420322  0.731930  0.536291
  7528  0.327583  0.803379  0.497264
  7529  0.259692  0.854797  0.449313
  7530  0.130876  0.400575  0.906869
  7531  0.169019  0.720550  0.672489
  7532  0.285044  0.708124  0.645996
  7533  0.367718  0.776107  0.512291
  7534 -0.160816  0.438023  0.884463
  7535  0.294019  0.666057  0.685507
  7536  0.457227  0.759624  0.462509
  7537  0.423695  0.791174  0.441051
  7538  0.350474  0.882660  0.313178
  7539  0.309707  0.845758  0.434483
  7540  0.412964  0.766207  0.492329
  7541  0.246387  0.338534  0.908124
  7542  0.101783  0.522765  0.846379
  7543 -0.077158  0.303358  0.949748
  7544  0.404999  0.740093  0.536878
  7545  0.489770  0.760445  0.426438
  7546 -0.097694  0.467297  0.878686
  7547  0.332551  0.799405  0.500361
  7548  0.397172  0.820428  0.411282
  7549  0.064817  0.493216  0.867489
  7550  0.150249  0.941091  0.302941
  7551  0.126260  0.343551  0.930608
  7552  0.361745  0.868866  0.337952
  7553  0.123015  0.590025  0.797959
  7554  0.212566  0.529491  0.821252
  7555  0.170811  0.538471  0.825150
  7556  0.377494  0.699591  0.606689
  7557  0.062747  0.526759  0.847696
  7558  0.345724  0.618672  0.705493
  7559 -0.071635  0.344641  0.935997
  7560  0.031324  0.516530  0.855696
  7561  0.034015  0.389563  0.920371
  7562  0.059131  0.389850  0.918978
  7563 -0.195694  0.384430  0.902174
  7564  0.257533  0.608048  0.750969
  7565  0.330998  0.810333  0.483530
  7566  0.095603  0.415034  0.904769
  7567  0.189311  0.482568  0.855154
  7568  0.396216  0.617331  0.679644
  7569  0.310427  0.799143  0.514786
  7570  0.196236  0.496482  0.845575
  7571  0.052902  0.369196  0.927845
  7572  0.109661  0.441804  0.890384
  7573  0.168069  0.495128  0.852409
  7574  0.237042  0.268573  0.933638
  7575  0.035631  0.286897  0.957299
  7576  0.017918  0.553267  0.832811
  7577  0.217531  0.460310  0.860694
  7578  0.082812  0.568128  0.818763
  7579  0.367642  0.578976  0.727754
  7580  0.073993  0.561398  0.824231
  7581  0.376433  0.864382  0.333380
  7582  0.149549  0.378130  0.913593
  7583  0.404375  0.809021  0.426574
  7584 -0.081517  0.180285  0.980231
  7585 -0.011274  0.903823  0.427757
  7586  0.479266  0.844713  0.238253
  7587  0.283109  0.870613  0.402345
  7588  0.087801  0.482933  0.871244
  7589  0.120895  0.679451  0.723692
  7590  0.278876  0.758659  0.588782
  7591 -0.070462  0.425579  0.902174
  7592  0.419960  0.782526  0.459660
  7593  0.005311  0.466158  0.884686
  7594  0.264222  0.892062  0.366622
  7595  0.261167  0.724231  0.638186
  7596  0.294809  0.687175  0.663986
  7597  0.100829  0.615704  0.781500
  7598  0.301345  0.805989  0.509483
  7599  0.164098  0.640347  0.750352
  7600  0.285504  0.714252  0.639009
  7601  0.294266  0.864102  0.408333
  7602  0.283124  0.911957  0.296945
  7603  0.138617  0.494076  0.858297
  7604  0.295397  0.717189  0.631174
  7605  0.131152  0.595144  0.792845
  7606  0.387415  0.693975  0.606884
  7607  0.208095  0.653895  0.727405
  7608  0.346743  0.713695  0.608612
  7609  0.334594  0.684362  0.647840
  7610  0.303604  0.815920  0.492036
  7611  0.325247  0.659386  0.677809
  7612  0.251735  0.855976  0.451591
  7613  0.279650  0.916753  0.285238
  7614  0.401880  0.796042  0.452560
  7615  0.366091  0.818009  0.443665
  7616  0.105059  0.822723  0.558649
  7617  0.268508  0.938146  0.218599
  7618  0.286170  0.718962  0.633404
  7619  0.026027  0.337865  0.940835
  7620 -0.081046  0.478107  0.874554
  7621  0.087592  0.557909  0.825267
  7622  0.288977  0.638033  0.713727
  7623  0.275111  0.675998  0.683623
  7624  0.221438  0.679306  0.699649
  7625  0.322838  0.765900  0.556033
  7626  0.361246  0.710171  0.604283
  7627  0.357478  0.802490  0.477723
  7628  0.332036  0.819896  0.466394
  7629  0.223375  0.856508  0.465294
  7630  0.303123  0.800436  0.517125
  7631  0.153169  0.557739  0.815761
  7632  0.098713  0.560176  0.822471
  7633  0.339127  0.868491  0.361546
  7634  0.368218  0.817643  0.442578
  7635  0.207374  0.588032  0.781802
  7636  0.249214  0.496154  0.831699
  7637  0.027766  0.530322  0.847341
  7638  0.118079  0.419390  0.900094
  7639 -0.022502  0.549494  0.835194
  7640  0.087682  0.419540  0.903492
  7641  0.177485  0.752387  0.634361
  7642  0.315294  0.830362  0.459443
  7643  0.420729  0.783554  0.457197
  7644  0.315640  0.850711  0.420312
  7645 -0.009054  0.480517  0.876939
  7646  0.001946  0.392261  0.919852
  7647 -0.071468  0.605567  0.792579
  7648  0.158934  0.584884  0.795393
  7649  0.251011  0.569967  0.782388
  7650  0.393923  0.778800  0.488156
  7651  0.066912  0.500863  0.862936
  7652  0.392295  0.726082  0.564720
  7653  0.352628  0.766560  0.536693
  7654  0.481646  0.708545  0.515734
  7655 -0.147514  0.392380  0.907898
  7656  0.114604  0.417254  0.901535
  7657  0.383310  0.885632  0.262163
  7658  0.322772  0.577169  0.750129
  7659  0.112015  0.426999  0.897287
  7660  0.253092  0.703700  0.663890
  7661  0.344112  0.624441  0.701185
  7662  0.225203  0.401931  0.887544
  7663  0.368114  0.797924  0.477293
  7664  0.008439  0.271785  0.962321
  7665  0.497203  0.809869  0.311290
  7666  0.375168  0.677358  0.632799
  7667  0.357033  0.783412  0.508718
  7668  0.358274  0.797497  0.485426
  7669  0.353138  0.872968  0.336482
  7670 -0.177827  0.423904  0.888078
  7671  0.408853  0.837815  0.361808
  7672  0.402488  0.915273 -0.016699
  7673  0.363811  0.595168  0.716531
  7674  0.095056  0.530450  0.842370
  7675  0.385513  0.848973  0.361420
  7676  0.209442  0.882466  0.421175
  7677 -0.131790  0.317040  0.939211
  7678 -0.040486  0.385499  0.921820
  7679  0.243004  0.706869  0.664293
  7680  0.380569  0.644043  0.663608
  7681  0.119630  0.450706  0.884620
  7682  0.237506  0.826453  0.510456
  7683  0.455074  0.809880  0.370138
  7684  0.248866  0.720590  0.647160
  7685  0.364750  0.777449  0.512378
  7686  0.026807  0.676216  0.736216
  7687 -0.136218  0.387390  0.911797
  7688  0.033797  0.435876  0.899372
  7689  0.251582  0.583217  0.772376
  7690  0.114077  0.531795  0.839155
  7691  0.068176  0.409558  0.909733
  7692  0.422704  0.676252  0.603328
  7693  0.324506  0.796083  0.510831
  7694  0.337352  0.750496  0.568286
  7695  0.313701  0.699290  0.642327
  7696  0.330753  0.789078  0.517647
  7697  0.277202  0.722509  0.633356
  7698  0.212035  0.879172  0.426728
  7699 -0.125801  0.256264  0.958386
  7700  0.313111  0.730215  0.607246
  7701  0.334944  0.701651  0.628886
  7702  0.229931  0.765900  0.600441
  7703  0.272492  0.743459  0.610751
  7704  0.329265  0.654484  0.680614
  7705  0.331120  0.716016  0.614557
  7706  0.209870  0.680337  0.702208
  7707  0.320448  0.695991  0.642580
  7708  0.347663  0.787116  0.509489
  7709  0.210725  0.582331  0.785166
  7710  0.288795  0.701617  0.651407
  7711  0.398300  0.888216  0.228976
  7712  0.341291  0.695918  0.631837
  7713  0.415446  0.794112  0.443612
  7714  0.247443  0.714938  0.653938
  7715  0.295417  0.843240  0.449081
  7716  0.267015  0.886736  0.377362
  7717  0.124117  0.681805  0.720928
  7718  0.164047  0.789617  0.591264
  7719  0.246539  0.644580  0.723695
  7720  0.276589  0.925131  0.260059
  7721  0.204127  0.492541  0.846011
  7722  0.358435  0.789742  0.497826
  7723  0.291568  0.693955  0.658342
  7724  0.348674  0.804407  0.480994
  7725  0.094484  0.703054  0.704831
  7726  0.107404  0.759545  0.641527
  7727  0.293936  0.691167  0.660220
  7728 -0.029768  0.765238  0.643059
  7729  0.164551  0.579642  0.798084
  7730  0.306717  0.669588  0.676444
  7731  0.134962  0.839800  0.525853
  7732  0.178166  0.758614  0.626707
  7733  0.385876  0.853513  0.350165
  7734  0.188030  0.789860  0.583751
  7735  0.197836  0.639142  0.743208
  7736  0.207379  0.784807  0.584014
  7737  0.192499  0.831338  0.521364
  7738  0.141007  0.703841  0.696221
  7739 -0.153737  0.304058  0.940167
  7740  0.141279  0.752950  0.642733
  7741 -0.158483  0.261721  0.952043
  7742 -0.113063  0.378538  0.918654
  7743  0.256826  0.483111  0.837045
  7744  0.467051  0.705037  0.533653
  7745  0.418404  0.788766  0.450317
  7746  0.001841  0.373685  0.927554
  7747  0.325049  0.642935  0.693526
  7748  0.236757  0.608795  0.757175
  7749  0.300493  0.803680  0.513617
  7750  0.349657  0.878791  0.324757
  7751  0.078268  0.558604  0.825733
  7752  0.212787  0.591106  0.778020
  7753  0.421752  0.691751  0.586179
  7754  0.348524  0.866906  0.356378
  7755  0.392420  0.674226  0.625640
  7756  0.300428  0.548824  0.780087
  7757  0.346737  0.707160  0.616197
  7758 -0.017512  0.295018  0.955331
  7759  0.281366  0.804046  0.523778
  7760  0.252291  0.575308  0.778055
  7761  0.298425  0.877351  0.375762
  7762  0.267434  0.713317  0.647811
  7763  0.323716  0.852954  0.409485
  7764  0.308566  0.620217  0.721192
  7765  0.325666  0.792818  0.515151
  7766  0.083629  0.541978  0.836222
  7767  0.224674  0.821066  0.524760
  7768  0.409220  0.647254  0.643118
  7769  0.224958  0.485356  0.844881
  7770  0.379694  0.801733  0.461581
  7771  0.064494  0.609401  0.790235
  7772  0.374133  0.798298  0.471958
  7773  0.164390  0.693278  0.701671
  7774 -0.045619  0.518923  0.853603
  7775  0.127877  0.875319  0.466330
  7776  0.016576  0.261489  0.965064
  7777  0.227141  0.884488  0.407540
  7778  0.400079  0.732472  0.550837
  7779  0.279277  0.946499  0.161691
  7780  0.501730  0.774988  0.384267
  7781  0.191652  0.467059  0.863206
  7782  0.166955  0.399865  0.901241
  7783  0.476516  0.607174  0.635824
  7784  0.272263  0.484977  0.831066
  7785  0.317640  0.457745  0.830407
  7786  0.368504  0.392429  0.842736
  7787  0.305120  0.453006  0.837668
  7788  0.318391  0.427369  0.846158
  7789  0.283288  0.423103  0.860658
  7790  0.361508  0.811436  0.459221
  7791  0.531312  0.601250  0.596830
  7792  0.286484  0.437637  0.852291
  7793  0.174475  0.548441  0.817784
  7794  0.461788  0.635086  0.619207
  7795  0.418637  0.862980  0.282859
  7796  0.301574  0.869100  0.392068
  7797  0.334347  0.726750  0.600039
  7798  0.410172  0.789090  0.457271
  7799  0.363091  0.644506  0.672887
  7800  0.373638  0.883717  0.281850
  7801  0.434133  0.630241  0.643681
  7802  0.413308  0.593356  0.690728
  7803  0.350067  0.830151  0.433938
  7804  0.514660  0.728645  0.451887
  7805  0.453081  0.811352  0.369359
  7806  0.179095  0.685985  0.705231
  7807  0.312943  0.928771  0.198622
  7808  0.375895  0.723877  0.578537
  7809  0.254741  0.915048  0.312722
  7810  0.352977  0.725544  0.590756
  7811 -0.210860  0.446517  0.869575
  7812  0.371694  0.898648  0.232972
  7813  0.303749  0.871144  0.385804
  7814  0.354624  0.900589  0.251359
  7815  0.170158  0.791719  0.586709
  7816  0.276105  0.931372  0.237304
  7817  0.328387  0.700704  0.633384
  7818  0.351579  0.889523  0.291789
  7819  0.277083  0.826826  0.489473
  7820 -0.540902  0.420926  0.728180
  7821  0.193900  0.825599  0.529895
  7822  0.229906  0.888686  0.396711
  7823  0.014146  0.455058  0.890349
  7824  0.260660  0.881295  0.394177
  7825  0.160180  0.541284  0.825442
  7826 -0.000329  0.507677  0.861547
  7827  0.020746  0.422371  0.906185
  7828  0.256026  0.881284  0.397228
  7829  0.215374  0.879311  0.424766
  7830  0.092561  0.537954  0.837877
  7831  0.019785  0.390061  0.920577
  7832  0.324545  0.759063  0.564352
  7833  0.302135  0.907766  0.290991
  7834  0.023606  0.487364  0.872880
  7835  0.264629  0.792333  0.549710
  7836  0.207233  0.559973  0.802175
  7837  0.470155  0.815469  0.337587
  7838  0.306578  0.726133  0.615420
  7839  0.010613  0.499156  0.866447
  7840  0.323723  0.610443  0.722885
  7841  0.353550  0.837155  0.417341
  7842  0.369525  0.783275  0.499931
  7843  0.030876  0.931491  0.362453
  7844  0.213540  0.753391  0.621935
  7845  0.286474  0.766408  0.574936
  7846  0.231497  0.541332  0.808312
  7847 -0.056824  0.303510  0.951132
  7848  0.376749  0.630898  0.678254
  7849  0.181417  0.892920  0.412045
  7850 -0.015304  0.277753  0.960531
  7851  0.301173  0.533976  0.790041
  7852  0.288828  0.750006  0.595037
  7853 -0.031196  0.427072  0.903679
  7854  0.390748  0.866313  0.311156
  7855  0.225362  0.385917  0.894584
  7856  0.288354  0.937497  0.194810
  7857  0.349501  0.557149  0.753282
  7858  0.286836  0.834723  0.470066
  7859  0.266817  0.881897  0.388674
  7860  0.237880  0.934152  0.266031
  7861  0.146382  0.370104  0.917385
  7862  0.365752  0.815117  0.449233
  7863  0.261041  0.844029  0.468479
  7864  0.217443  0.931089  0.292901
  7865  0.299974  0.796827  0.524483
  7866  0.112264  0.278433  0.953872
  7867  0.177163  0.517039  0.837427
  7868  0.173084  0.686130  0.706589
  7869  0.375861  0.834068  0.403806
  7870  0.325796  0.917963  0.226277
  7871  0.218632  0.852961  0.473980
  7872  0.202922  0.869684  0.449970
  7873  0.315001  0.313503  0.895818
  7874  0.366873  0.233377  0.900522
  7875  0.181200  0.541090  0.821212
  7876  0.041361  0.570019  0.820589
  7877  0.181497  0.499281  0.847217
  7878  0.025499  0.273233  0.961610
  7879  0.192852  0.432690  0.880675
  7880  0.148521  0.315577  0.937205
  7881  0.258509  0.875706  0.407815
  7882  0.028786  0.398226  0.916835
  7883  0.293427  0.639637  0.710468
  7884  0.242455  0.508903  0.825974
  7885  0.149377  0.536349  0.830672
  7886  0.017929  0.284573  0.958487
  7887  0.073365  0.311729  0.947335
  7888  0.102786  0.463328  0.880206
  7889  0.372571  0.674681  0.637178
  7890  0.144300  0.393594  0.907889
  7891  0.489086  0.768054  0.413386
  7892  0.211884  0.445410  0.869894
  7893  0.018969  0.432136  0.901609
  7894  0.405089  0.723119  0.559466
  7895  0.225458  0.805332  0.548279
  7896 -0.057117  0.395888  0.916521
  7897  0.224916  0.781128  0.582453
  7898  0.251750  0.833451  0.491916
  7899  0.169527  0.875212  0.453061
  7900  0.414722  0.796821  0.439411
  7901  0.213835  0.939098  0.269018
  7902  0.386342  0.620226  0.682686
  7903  0.047929  0.429074  0.901997
  7904  0.347673  0.730110  0.588271
  7905  0.255585  0.694880  0.672174
  7906  0.346630  0.821226  0.453251
  7907  0.100888  0.307660  0.946133
  7908  0.305670  0.695308  0.650470
  7909  0.101988  0.639644  0.761876
  7910  0.283250  0.824314  0.490180
  7911  0.233861  0.904862  0.355717
  7912  0.307511  0.768066  0.561704
  7913  0.383325  0.822664  0.419863
  7914  0.473146  0.824078  0.311494
  7915  0.435810  0.865273  0.247735
  7916  0.348592  0.610559  0.711127
  7917  0.399061  0.833311  0.382547
  7918  0.311446  0.742020  0.593639
  7919  0.395672  0.826681  0.400054
  7920  0.396929  0.761083  0.513030
  7921  0.460258  0.699585  0.546575
  7922  0.316315  0.852715  0.415718
  7923  0.350020  0.832669  0.429125
  7924  0.326701  0.490950  0.807610
  7925  0.373026  0.797233  0.474628
  7926  0.429495  0.822963  0.371841
  7927  0.351718  0.881259  0.315717
  7928  0.357706  0.751969  0.553705
  7929  0.254268  0.949811  0.182230
  7930  0.427023  0.873450  0.233957
  7931  0.328033  0.806595  0.491731
  7932  0.287892  0.729621  0.620299
  7933  0.397198  0.801926  0.446261
  7934  0.411294  0.794440  0.446880
  7935  0.232842  0.760284  0.606427
  7936  0.332342  0.886434  0.322156
  7937  0.347389  0.811570  0.469761
  7938  0.195721  0.655050  0.729796
  7939  0.295371  0.836716  0.461154
  7940  0.459369  0.678376  0.573399
  7941  0.258570  0.739869  0.621076
  7942  0.116593  0.392152  0.912482
  7943  0.329785  0.929768  0.163625
  7944  0.471667  0.732892  0.490306
  7945  0.290272  0.811657  0.506908
  7946  0.262978  0.759788  0.594613
  7947  0.249997  0.947278  0.200414
  7948  0.282206  0.637363  0.717028
  7949  0.271222  0.772710  0.573897
  7950  0.210976  0.510021  0.833887
  7951  0.281413  0.483936  0.828621
  7952  0.242476  0.873107  0.422954
  7953  0.299224  0.747409  0.593165
  7954  0.266591  0.856506  0.441958
  7955  0.346757  0.747476  0.566603
  7956  0.324499  0.399919  0.857184
  7957  0.219294  0.738142  0.638010
  7958  0.249055  0.849535  0.465041
  7959  0.284555  0.824408  0.489265
  7960  0.180567  0.629059  0.756095
  7961 -0.010325  0.230088  0.973115
  7962  0.342259  0.902420  0.261719
  7963  0.336956  0.789459  0.513046
  7964  0.526722  0.651515  0.545977
  7965  0.360571  0.931947  0.038264
  7966  0.435330  0.805936  0.401192
  7967  0.364601  0.853744  0.371736
  7968  0.290005  0.868769  0.401419
  7969  0.316060  0.802530  0.506015
  7970  0.059070  0.993879  0.093355
  7971  0.185195  0.771299  0.608933
  7972  0.227771  0.586283  0.777427
  7973  0.079791  0.531046  0.843577
  7974  0.213760  0.823724  0.525152
  7975  0.222102  0.592586  0.774282
  7976  0.345555  0.734758  0.583714
  7977  0.213411  0.756956  0.617635
  7978  0.238913  0.736524  0.632813
  7979  0.180093  0.805177  0.565028
  7980  0.327240  0.806298  0.492746
  7981  0.265955  0.698104  0.664770
  7982  0.478193  0.759097  0.441705
  7983  0.282514  0.852879  0.439071
  7984 -0.260688  0.472576  0.841851
  7985  0.187554  0.778452  0.599029
  7986  0.258081  0.581323  0.771659
  7987  0.278752  0.745893  0.604931
  7988  0.240588  0.724579  0.645835
  7989  0.292390  0.744312  0.600423
  7990  0.200060  0.724223  0.659907
  7991  0.172868  0.867650  0.466155
  7992  0.375044  0.655320  0.655665
  7993  0.115181  0.883046  0.454933
  7994  0.291400  0.489948  0.821607
  7995  0.226507  0.518806  0.824339
  7996  0.270689  0.706615  0.653775
  7997  0.310383  0.707713  0.634669
  7998  0.359838  0.707352  0.608415
  7999  0.325699  0.460201  0.825915
  8000  0.393859  0.805438  0.442881
  8001  0.371161  0.676469  0.636105
  8002  0.346899  0.681540  0.644332
  8003  0.238775  0.819796  0.520501
  8004  0.012113  0.554605  0.832026
  8005  0.349337  0.832702  0.429617
  8006  0.249969  0.851710  0.460549
  8007  0.057728  0.771860  0.633166
  8008  0.291045  0.717211  0.633168
  8009  0.267453  0.799262  0.538190
  8010  0.098007  0.846745  0.522894
  8011  0.274491  0.900576  0.337073
  8012  0.258597  0.796895  0.545973
  8013  0.251090  0.791225  0.557599
  8014  0.143651  0.924163  0.353958
  8015  0.297112  0.697072  0.652545
  8016  0.222566  0.641300  0.734301
  8017  0.203559  0.718462  0.665114
  8018  0.325858  0.746903  0.579614
  8019  0.216306  0.766977  0.604118
  8020  0.248053  0.802039  0.543325
  8021  0.258007  0.856024  0.447945
  8022  0.232521  0.672736  0.702397
  8023  0.109610  0.860731  0.497120
  8024  0.342448  0.773602  0.533170
  8025  0.244781  0.848548  0.469094
  8026  0.510825  0.741242  0.435451
  8027  0.361286  0.818145  0.447337
  8028  0.249524  0.903076  0.349558
  8029  0.305536  0.740513  0.598571
  8030  0.000606  0.587486  0.809234
  8031  0.123103  0.790439  0.600043
  8032  0.387392  0.814648  0.431597
  8033  0.307046  0.711095  0.632508
  8034  0.409764  0.743976  0.527818
  8035  0.168013  0.781885  0.600356
  8036  0.306234  0.906931  0.289304
  8037  0.255278  0.838875  0.480752
  8038  0.268982  0.787737  0.554183
  8039  0.274022  0.875274  0.398506
  8040  0.224243  0.811499  0.539616
  8041  0.068644  0.610296  0.789194
  8042  0.392632  0.762833  0.513737
  8043  0.161656  0.506933  0.846691
  8044  0.277486  0.792255  0.543446
  8045  0.241080  0.730697  0.638719
  8046  0.464391  0.665658  0.584158
  8047  0.120846  0.432791  0.893358
  8048  0.389567  0.733913  0.556425
  8049  0.318273  0.595729  0.737434
  8050  0.405408  0.783672  0.470640
  8051  0.495255  0.825832  0.269675
  8052  0.257457  0.815411  0.518479
  8053  0.391349  0.865795  0.311841
  8054  0.118592  0.460988  0.879446
  8055  0.328074  0.784889  0.525658
  8056  0.387568  0.911773  0.135873
  8057  0.241625  0.788873  0.565064
  8058  0.230791  0.832816  0.503143
  8059  0.173159  0.962607  0.208338
  8060  0.451394  0.852398  0.263935
  8061  0.372716  0.863931  0.338682
  8062  0.356144  0.760547  0.542890
  8063  0.205080  0.501067  0.840758
  8064  0.305823  0.571126  0.761766
  8065  0.394741  0.700416  0.594640
  8066  0.292370  0.912753  0.285310
  8067  0.506267  0.773386  0.381533
  8068  0.341497  0.743311  0.575212
  8069  0.574296  0.781146  0.244941
  8070  0.352637  0.733503  0.581051
  8071  0.220660  0.944467  0.243497
  8072  0.187294  0.934236  0.303519
  8073  0.278422  0.900950  0.332821
  8074  0.173027  0.609756  0.773472
  8075  0.237126  0.711529  0.661436
  8076  0.261152  0.743523  0.615608
  8077  0.241210  0.765051  0.597088
  8078  0.335559  0.867738  0.366649
  8079  0.223310  0.649935  0.726441
  8080  0.291022  0.809215  0.510370
  8081  0.333368  0.916852  0.219655
  8082  0.177144  0.882159  0.436365
  8083  0.324458  0.814719  0.480584
  8084  0.355651  0.661112  0.660638
  8085  0.345146  0.721265  0.600542
  8086  0.331356  0.792153  0.512540
  8087  0.310606  0.748706  0.585630
  8088  0.064038  0.693096  0.717995
  8089  0.246199  0.664735  0.705346
  8090 -0.017089  0.540822  0.840964
  8091  0.159157  0.456941  0.875142
  8092  0.192882  0.673991  0.713115
  8093  0.300562  0.492951  0.816494
  8094  0.346928  0.842816  0.411464
  8095  0.326645  0.855772  0.401195
  8096  0.213667  0.819403  0.531907
  8097  0.275155  0.909497  0.311618
  8098  0.378323  0.780721  0.497340
  8099  0.319620  0.844292  0.430133
  8100  0.340242  0.867020  0.364021
  8101  0.134018  0.586457  0.798817
  8102  0.286646  0.945243  0.156046
  8103  0.359265  0.875768  0.322427
  8104  0.233986  0.928956  0.286865
  8105  0.295066  0.787424  0.541202
  8106  0.363652  0.918315  0.156382
  8107  0.263087  0.906692  0.329689
  8108  0.190351  0.761010  0.620185
  8109  0.239634  0.706811  0.665578
  8110  0.273618  0.892915  0.357543
  8111  0.297141  0.473335  0.829253
  8112  0.391810  0.835808  0.384591
  8113  0.420217  0.811390  0.406281
  8114  0.273885  0.879455  0.389289
  8115  0.097394  0.460653  0.882221
  8116  0.258778  0.874474  0.410279
  8117  0.431133  0.787736  0.439997
  8118  0.364338  0.839570  0.402964
  8119  0.355218  0.798607  0.485847
  8120  0.346241  0.800378  0.489400
  8121  0.272234  0.709125  0.650408
  8122  0.446298  0.844195  0.296906
  8123  0.330720  0.801673  0.497941
  8124  0.422871  0.780537  0.460371
  8125  0.350996  0.785171  0.510204
  8126  0.323485  0.857425  0.400225
  8127  0.326194  0.914643  0.238799
  8128  0.372466  0.814892  0.444095
  8129  0.352785  0.769148  0.532873
  8130  0.206436  0.817342  0.537899
  8131  0.317239  0.839916  0.440341
  8132  0.216843  0.684609  0.695909
  8133  0.179268  0.939614  0.291529
  8134  0.403680  0.881180  0.246098
  8135  0.340455  0.658882  0.670794
  8136  0.257428  0.852910  0.454175
  8137  0.355163  0.795053  0.491680
  8138  0.316280  0.880631  0.352782
  8139  0.350093  0.727768  0.589736
  8140  0.391399  0.894612  0.215584
  8141  0.277447  0.845993  0.455323
  8142  0.275693  0.869403  0.410039
  8143  0.448897  0.784496  0.427852
  8144  0.024636  0.486727  0.873206
  8145  0.343809  0.832707  0.434043
  8146  0.282446  0.936128  0.209497
  8147  0.425535  0.706163  0.565909
  8148  0.211979  0.556577  0.803297
  8149  0.431610  0.657915  0.617139
  8150  0.201746  0.510443  0.835911
  8151 -0.036436  0.350265  0.935942
  8152 -0.091098  0.430139  0.898155
  8153 -0.152733  0.388982  0.908496
  8154  0.173755  0.854245  0.489974
  8155  0.230875  0.854429  0.465455
  8156  0.258391  0.568280  0.781212
  8157 -0.050304  0.360768  0.931298
  8158  0.202780  0.555283  0.806561
  8159  0.354437  0.701149  0.618680
  8160  0.258799  0.888599  0.378702
  8161  0.253781  0.922422  0.291089
  8162  0.280204  0.849374  0.447269
  8163  0.113751  0.423563  0.898696
  8164  0.369035  0.753254  0.544446
  8165  0.136168  0.667888  0.731700
  8166  0.201249  0.694789  0.690483
  8167  0.411223  0.753786  0.512545
  8168  0.377019  0.654770  0.655082
  8169  0.101616  0.711130  0.695678
  8170 -0.096400  0.170865  0.980567
  8171  0.088365  0.283838  0.954792
  8172  0.400167  0.717909  0.569625
  8173  0.144091  0.754400  0.640405
  8174  0.265939  0.437362  0.859064
  8175  0.025543  0.383722  0.923095
  8176  0.422620  0.769266  0.479188
  8177  0.301070  0.459714  0.835476
  8178  0.373262  0.674298  0.637179
  8179  0.140345  0.570365  0.809313
  8180  0.332918  0.619137  0.711221
  8181  0.267106  0.584382  0.766259
  8182  0.233675  0.640285  0.731731
  8183  0.388356  0.755391  0.527792
  8184  0.289233  0.869776  0.399793
  8185  0.121356  0.528759  0.840051
  8186  0.357871  0.736726  0.573727
  8187  0.139866  0.617451  0.774075
  8188  0.400104  0.680326  0.614063
  8189  0.281381  0.724404  0.629335
  8190  0.301080  0.828601  0.471986
  8191 -0.024560  0.395173  0.918278
  8192  0.234812  0.691938  0.682704
  8193  0.358427  0.744850  0.562786
  8194  0.190974  0.846839  0.496380
  8195  0.056642  0.466767  0.882565
  8196  0.191939  0.830228  0.523336
  8197  0.242976  0.788613  0.564847
  8198  0.281657  0.936305  0.209769
  8199  0.271401  0.784982  0.556906
  8200  0.484930  0.847870  0.214382
  8201  0.410371  0.795733  0.445426
  8202  0.291857  0.889833  0.350737
  8203  0.300264  0.896199  0.326601
  8204  0.261663  0.938836  0.223875
  8205  0.293511  0.706905  0.643534
  8206  0.399628  0.756131  0.518231
  8207  0.382253  0.882505  0.273986
  8208  0.235949  0.881411  0.409198
  8209  0.203921  0.674399  0.709649
  8210  0.233135  0.745303  0.624637
  8211  0.252272  0.808508  0.531670
  8212  0.254234  0.797538  0.547082
  8213  0.314789  0.831838  0.457115
  8214  0.106013  0.572683  0.812894
  8215  0.346024  0.737519  0.579942
  8216  0.360707  0.711034  0.603589
  8217  0.196751  0.784027  0.588720
  8218  0.312071  0.871566  0.378134
  8219  0.394462  0.677927  0.620334
  8220  0.369160  0.602613  0.707515
  8221  0.352592  0.581897  0.732854
  8222  0.275892  0.815974  0.508006
  8223  0.323141  0.599447  0.732286
  8224  0.537296  0.763341  0.358641
  8225  0.414071  0.779262  0.470421
  8226  0.371394  0.564600  0.737084
  8227  0.332559  0.875370  0.350903
  8228  0.361434  0.748439  0.556062
  8229  0.339822  0.648758  0.680907
  8230  0.287616  0.701603  0.651943
  8231 -0.095952  0.499723  0.860854
  8232  0.310130  0.835662  0.453308
  8233  0.361965  0.636350  0.681205
  8234  0.304385  0.823097  0.479439
  8235  0.449393  0.616653  0.646363
  8236  0.433639  0.564794  0.702115
  8237  0.246462  0.707807  0.662016
  8238  0.258176  0.438812  0.860691
  8239  0.359444  0.530030  0.768028
  8240  0.376822  0.560108  0.737756
  8241  0.312441  0.610536  0.727754
  8242  0.371093  0.578965  0.726009
  8243  0.427202  0.576343  0.696654
  8244  0.340427  0.505115  0.793075
  8245  0.202465  0.754537  0.624245
  8246  0.349696  0.837031  0.420823
  8247  0.274469  0.808045  0.521278
  8248  0.264677  0.806235  0.529086
  8249  0.340027  0.737861  0.583047
  8250  0.240862  0.887276  0.393354
  8251  0.344034  0.751449  0.562996
  8252  0.226815  0.790436  0.569004
  8253  0.343302  0.768788  0.539545
  8254  0.302129  0.744894  0.594853
  8255  0.294697  0.781793  0.549503
  8256  0.205259  0.546051  0.812217
  8257  0.218319  0.590035  0.777300
  8258  0.288998  0.742709  0.604039
  8259  0.420315  0.811193  0.406572
  8260  0.486604  0.715793  0.500855
  8261  0.393376  0.500597  0.771141
  8262  0.394035  0.801632  0.449581
  8263  0.388152  0.644599  0.658658
  8264  0.398656  0.840131  0.367767
  8265  0.237127  0.843666  0.481662
  8266  0.269511  0.896351  0.352021
  8267  0.361294  0.851222  0.380642
  8268  0.318192  0.872523  0.370753
  8269  0.218675  0.434311  0.873816
  8270  0.221234  0.915859  0.335049
  8271  0.364870  0.843984  0.393142
  8272  0.291753  0.696484  0.655584
  8273  0.380113  0.890831  0.248866
  8274  0.390808  0.869933  0.300807
  8275  0.347178  0.874711  0.338154
  8276  0.482486  0.821514  0.303844
  8277  0.260352  0.863309  0.432337
  8278  0.401594  0.844271  0.354865
  8279  0.093753  0.143049  0.985265
  8280  0.276401  0.454942  0.846540
  8281  0.108662  0.311172  0.944121
  8282  0.142475  0.377167  0.915121
  8283  0.222443  0.865288  0.449217
  8284  0.341769  0.398590  0.851070
  8285 -0.026080  0.330278  0.943523
  8286  0.184609  0.456538  0.870341
  8287  0.517792  0.740187  0.428969
  8288  0.256822  0.856104  0.448474
  8289  0.295157  0.761254  0.577386
  8290  0.275086  0.918897  0.282765
  8291  0.192030  0.395311  0.898250
  8292  0.397095  0.647964  0.649968
  8293  0.203528  0.372362  0.905496
  8294  0.348117  0.851632  0.391838
  8295  0.345701  0.732925  0.585928
  8296  0.370403  0.652836  0.660762
  8297  0.319350  0.792117  0.520160
  8298  0.308909  0.807211  0.502976
  8299  0.161226  0.776972  0.608540
  8300  0.186720  0.802603  0.566537
  8301  0.286864  0.671080  0.683638
  8302  0.208671  0.753512  0.623439
  8303  0.481423  0.759326  0.437786
  8304  0.113913  0.348944  0.930194
  8305  0.132238  0.684980  0.716461
  8306  0.079439  0.405397  0.910683
  8307  0.031481  0.368585  0.929061
  8308  0.047522  0.551443  0.832858
  8309  0.224940  0.824750  0.518834
  8310 -0.024987  0.268581  0.962933
  8311  0.097950  0.331347  0.938411
  8312 -0.109434  0.274553  0.955325
  8313  0.255373  0.826485  0.501704
  8314  0.255454  0.618699  0.742936
  8315  0.233877  0.608067  0.758654
  8316 -0.036676  0.346094  0.937483
  8317  0.015266  0.556149  0.830942
  8318  0.196017  0.842562  0.501664
  8319  0.132136  0.518911  0.844554
  8320  0.011566  0.434128  0.900777
  8321  0.084171  0.403808  0.910963
  8322 -0.069316  0.405168  0.911611
  8323  0.168169  0.481417  0.860208
  8324  0.113518  0.435229  0.893134
  8325  0.294830  0.647332  0.702877
  8326  0.346571  0.633041  0.692204
  8327  0.480530  0.787306  0.386316
  8328  0.467093  0.763645  0.445725
  8329  0.353284  0.713014  0.605641
  8330  0.520490  0.799507  0.299798
  8331 -0.022861  0.441673  0.896885
  8332  0.313346  0.509671  0.801280
  8333  0.196607  0.487433  0.850738
  8334  0.314648  0.662546  0.679727
  8335  0.351409  0.753709  0.555368
  8336  0.191417  0.407587  0.892879
  8337  0.337530  0.744970  0.575408
  8338  0.062616  0.418101  0.906240
  8339  0.273571  0.801961  0.531052
  8340  0.321126  0.625625  0.710965
  8341  0.234794  0.695608  0.678970
  8342  0.202981  0.680198  0.704365
  8343  0.234311  0.520980  0.820779
  8344  0.278726  0.669738  0.688304
  8345  0.099400  0.536788  0.837842
  8346  0.170123  0.534032  0.828172
  8347 -0.044533  0.435831  0.898926
  8348  0.241915  0.573045  0.783005
  8349  0.253033  0.576047  0.777267
  8350  0.409495  0.676703  0.611871
  8351  0.184855  0.473568  0.861140
  8352  0.238639  0.592461  0.769442
  8353  0.024485  0.342423  0.939227
  8354  0.260548  0.658441  0.706095
  8355  0.101229  0.522424  0.846656
  8356  0.433599  0.705406  0.560709
  8357  0.051128  0.439149  0.896958
  8358  0.360921  0.689205  0.628278
  8359  0.397146  0.552009  0.733186
  8360  0.189994  0.475989  0.858683
  8361  0.177891  0.482870  0.857433
  8362  0.125718  0.424205  0.896797
  8363  0.478477  0.668123  0.569800
  8364  0.361898  0.628856  0.688164
  8365  0.116930  0.472958  0.873291
  8366  0.045192  0.404527  0.913409
  8367  0.017302  0.531284  0.847017
  8368  0.247265  0.764971  0.594710
  8369  0.309197  0.563800  0.765851
  8370 -0.022140  0.638028  0.769694
  8371  0.119218  0.563950  0.817158
  8372  0.110896  0.495562  0.861464
  8373  0.380158  0.686708  0.619607
  8374  0.091884  0.334528  0.937896
  8375  0.342792  0.687308  0.640391
  8376  0.053508  0.455051  0.888856
  8377  0.243856  0.688053  0.683460
  8378  0.178496  0.750570  0.636226
  8379  0.273555  0.615214  0.739378
  8380  0.208942  0.590098  0.779825
  8381  0.235530  0.536918  0.810089
  8382  0.306305  0.432699  0.847908
  8383  0.137851  0.549409  0.824104
  8384  0.467902  0.624605  0.625249
  8385  0.264645  0.510147  0.818360
  8386  0.299496  0.591617  0.748526
  8387  0.239181  0.491007  0.837678
  8388  0.218745  0.511699  0.830852
  8389  0.332292  0.776878  0.534829
  8390  0.469547  0.759612  0.450017
  8391  0.312557  0.689908  0.652943
  8392  0.448576  0.838315  0.309851
  8393  0.418351  0.776812  0.470687
  8394  0.414278  0.792480  0.447604
  8395  0.410361  0.821977  0.394915
  8396  0.108766  0.512557  0.851736
  8397  0.231121  0.783799  0.576404
  8398  0.334683  0.593574  0.731886
  8399  0.487844  0.739310  0.464144
  8400  0.255792  0.513306  0.819199
  8401  0.410404  0.872269  0.265924
  8402  0.413587  0.799224  0.436104
  8403  0.534432  0.793386  0.291412
  8404  0.170853  0.911041  0.375250
  8405  0.459208  0.777186  0.430243
  8406  0.303713  0.608958  0.732754
  8407  0.234746  0.596984  0.767140
  8408  0.383230  0.642191  0.663871
  8409  0.360078  0.631451  0.686741
  8410  0.301229  0.714723  0.631215
  8411  0.127864  0.426225  0.895535
  8412  0.162181  0.510655  0.844351
  8413  0.265254  0.531894  0.804195
  8414  0.145234  0.506124  0.850145
  8415  0.256241  0.647175  0.717987
  8416  0.347733  0.625325  0.698606
  8417  0.227757  0.689223  0.687822
  8418  0.301907  0.754561  0.582658
  8419 -0.079472  0.365841  0.927278
  8420  0.229023  0.718113  0.657162
  8421  0.196573  0.587669  0.784860
  8422  0.293601  0.891161  0.345876
  8423  0.045771  0.400368  0.915211
  8424  0.382610  0.735688  0.558903
  8425  0.137255  0.334146  0.932474
  8426 -0.012179  0.352376  0.935779
  8427  0.412635  0.871501  0.264986
  8428  0.451186  0.849132  0.274602
  8429  0.207680  0.956463  0.205053
  8430  0.374985  0.851296  0.366989
  8431  0.347534  0.809200  0.473725
  8432  0.337039  0.882942  0.326829
  8433  0.405329  0.912271  0.058906
  8434  0.157518  0.960126  0.230969
  8435  0.126685  0.543099  0.830057
  8436  0.402556  0.811119  0.424304
  8437  0.363527  0.844398  0.393498
  8438 -0.017123  0.483039  0.875432
  8439  0.451526  0.831333  0.324053
  8440  0.234513  0.737891  0.632867
  8441  0.037377  0.460115  0.887072
  8442  0.265726  0.574707  0.774017
  8443  0.162382  0.465131  0.870222
  8444  0.348695  0.892235  0.286928
  8445  0.248256  0.793450  0.555703
  8446  0.373517  0.880119  0.293047
  8447  0.258061  0.486056  0.834958
  8448  0.365406  0.679568  0.636133
  8449  0.478760  0.834025  0.274211
  8450  0.056980  0.479560  0.875657
  8451  0.253907  0.390995  0.884678
  8452  0.411434  0.685130  0.601099
  8453  0.446484  0.839144  0.310627
  8454  0.336128  0.846576  0.412707
  8455  0.330338  0.900913  0.281483
  8456  0.296740  0.943148  0.149727
  8457  0.284106  0.957503 -0.049721
  8458  0.286331  0.886193  0.364249
  8459  0.147527  0.746012  0.649386
  8460 -0.184388  0.460151  0.868483
  8461  0.027779  0.478331  0.877740
  8462  0.164010  0.541839  0.824325
  8463  0.078550  0.367247  0.926801
  8464  0.319351  0.700326  0.638403
  8465  0.286446  0.659474  0.695012
  8466  0.243934  0.690298  0.681165
  8467  0.103775  0.588978  0.801458
  8468 -0.111015  0.430381  0.895795
  8469  0.225010  0.585295  0.778974
  8470 -0.099074  0.438741  0.893135
  8471 -0.112389  0.472249  0.874271
  8472  0.074639  0.534052  0.842151
  8473 -0.074423  0.466032  0.881632
  8474  0.131558  0.565568  0.814141
  8475  0.140606  0.542211  0.828394
  8476  0.202457  0.701290  0.683522
  8477  0.337513  0.798937  0.497779
  8478  0.120530  0.486109  0.865546
  8479  0.115873  0.509097  0.852874
  8480 -0.008028  0.412823  0.910776
  8481  0.238384  0.532967  0.811862
  8482  0.325009  0.752136  0.573290
  8483  0.305580  0.628839  0.714970
  8484  0.277295  0.796330  0.537556
  8485  0.226493  0.478872  0.848164
  8486 -0.139429  0.266893  0.953587
  8487  0.383135  0.795530  0.469403
  8488  0.386852  0.885620  0.256950
  8489  0.182722  0.810865  0.555978
  8490  0.042723  0.355885  0.933553
  8491 -0.074556  0.399548  0.913675
  8492  0.170359  0.659198  0.732418
  8493  0.444243  0.703666  0.554528
  8494  0.203159  0.752260  0.626763
  8495  0.198105  0.578494  0.791265
  8496  0.263629  0.830859  0.490074
  8497  0.003194  0.486109  0.873892
  8498  0.019434  0.484398  0.874632
  8499 -0.120664  0.562316  0.818072
  8500  0.308161  0.783739  0.539249
  8501  0.157630  0.586197  0.794686
  8502  0.162216  0.525605  0.835120
  8503  0.075582  0.541286  0.837435
  8504  0.075663  0.535043  0.841430
  8505 -0.049913  0.463960  0.884449
  8506  0.309143  0.611928  0.727994
  8507  0.182541  0.616635  0.765794
  8508  0.369712  0.486626  0.791523
  8509 -0.105232  0.991317  0.078846
  8510  0.327849  0.812743  0.481626
  8511  0.136976  0.546533  0.826160
  8512  0.234379  0.491582  0.838698
  8513  0.307202  0.693909  0.651243
  8514  0.397479  0.760246  0.513846
  8515  0.348483  0.674692  0.650654
  8516  0.217676  0.477149  0.851438
  8517 -0.087608  0.330401  0.939766
  8518  0.035878  0.501918  0.864171
  8519  0.101614  0.605080  0.789653
  8520  0.056612  0.424550  0.903633
  8521  0.322829  0.699513  0.637544
  8522  0.258272  0.897334  0.357893
  8523  0.346514  0.899589  0.265834
  8524  0.332351  0.546945  0.768371
  8525  0.377783  0.809043  0.450255
  8526  0.065614  0.554793  0.829397
  8527  0.271437  0.619286  0.736754
  8528  0.362883  0.922528  0.131371
  8529  0.267039  0.868336  0.417950
  8530  0.411457  0.784623  0.463756
  8531  0.236236  0.969858  0.059739
  8532 -0.013549  0.452588  0.891617
  8533  0.002727  0.597992  0.801497
  8534  0.222554  0.649581  0.726990
  8535  0.130670  0.721990  0.679453
  8536  0.156791  0.571587  0.805422
  8537  0.088579  0.533588  0.841093
  8538  0.048141  0.482237  0.874717
  8539  0.110757  0.441192  0.890552
  8540  0.381319  0.662925  0.644303
  8541  0.410584  0.624760  0.664151
  8542  0.274267  0.890557  0.362886
  8543  0.298877  0.780604  0.548936
  8544  0.173267  0.486819  0.856146
  8545  0.285525  0.515754  0.807758
  8546  0.234081  0.684664  0.690247
  8547  0.271686  0.679799  0.681220
  8548  0.116966  0.592065  0.797357
  8549  0.210005  0.651310  0.729173
  8550  0.329285  0.718621  0.612500
  8551  0.351298  0.751726  0.558119
  8552  0.007111  0.469992  0.882642
  8553  0.063330  0.437041  0.897209
  8554  0.001052  0.656083  0.754688
  8555  0.124438  0.560538  0.818726
  8556  0.032329  0.786767  0.616403
  8557  0.230173  0.909089  0.347244
  8558  0.067094  0.422840  0.903717
  8559  0.232422  0.527393  0.817213
  8560  0.167042  0.467876  0.867865
  8561  0.414400  0.539983  0.732592
  8562  0.416166  0.696273  0.584816
  8563  0.379998  0.838663  0.390187
  8564  0.373797  0.800975  0.467670
  8565  0.190339  0.689189  0.699135
  8566  0.250186  0.841930  0.478080
  8567  0.213640  0.673511  0.707630
  8568  0.181686  0.741393  0.646008
  8569  0.095828  0.545552  0.832580
  8570  0.041606  0.595600  0.802203
  8571  0.243210  0.894141  0.375981
  8572  0.009639  0.621827  0.783096
  8573  0.318012  0.810067  0.492606
  8574  0.041366  0.430263  0.901755
  8575  0.090512  0.518872  0.850047
  8576  0.138357  0.755930  0.639865
  8577 -0.009254  0.523363  0.852060
  8578 -0.125555  0.380437  0.916244
  8579  0.318295  0.759408  0.567440
  8580  0.198200  0.702459  0.683570
  8581  0.158534  0.609955  0.776416
  8582  0.410135  0.833025  0.371293
  8583  0.363821  0.914876  0.175034
  8584  0.334003  0.854569  0.397685
  8585  0.365524  0.857231  0.362695
  8586  0.069861  0.550654  0.831805
  8587  0.208910  0.621611  0.754954
  8588  0.044907  0.576816  0.815638
  8589  0.165788  0.742683  0.648795
  8590  0.274697  0.924997  0.262531
  8591  0.246117  0.801873  0.544450
  8592  0.363245  0.692158  0.623675
  8593  0.173471  0.513780  0.840201
  8594  0.123148  0.902784  0.412088
  8595  0.248485  0.943902  0.217494
  8596  0.272243  0.644911  0.714124
  8597  0.419669  0.804554  0.420203
  8598  0.255314  0.698299  0.668726
  8599 -0.030356  0.553604  0.832226
  8600  0.077529  0.594051  0.800683
  8601  0.180110  0.765000  0.618333
  8602  0.138707  0.556729  0.819032
  8603  0.217229  0.617023  0.756369
  8604  0.309222  0.652940  0.691412
  8605  0.009262  0.444141  0.895909
  8606 -0.102548  0.242917  0.964612
  8607 -0.071473  0.597130  0.798954
  8608  0.117461  0.699037  0.705372
  8609  0.297191  0.890062  0.345639
  8610  0.255329  0.890929  0.375569
  8611  0.101148  0.453890  0.885298
  8612 -0.030194  0.443467  0.895782
  8613  0.266568  0.763490  0.588239
  8614  0.307741  0.828119  0.468524
  8615  0.390870  0.781093  0.486944
  8616  0.300230  0.768912  0.564479
  8617  0.377723  0.747358  0.546609
  8618  0.076528  0.624321  0.777410
  8619  0.314254  0.550275  0.773590
  8620  0.318966  0.703829  0.634733
  8621  0.284147  0.480731  0.829553
  8622  0.149095  0.695685  0.702704
  8623  0.128029  0.696948  0.705600
  8624  0.170247  0.631328  0.756598
  8625 -0.058072  0.643022  0.763643
  8626 -0.161368  0.436439  0.885145
  8627  0.338552  0.684882  0.645228
  8628 -0.034162  0.476100  0.878728
  8629  0.243346  0.730607  0.637963
  8630  0.176594  0.760679  0.624646
  8631  0.168626  0.850529  0.498163
  8632  0.298098  0.769090  0.565366
  8633 -0.049908  0.731855  0.679631
  8634 -0.001758  0.589176  0.808002
  8635 -0.096996  0.445698  0.889913
  8636  0.055780  0.504143  0.861817
  8637  0.264103  0.752820  0.602919
  8638  0.200317  0.487462  0.849855
  8639  0.122665  0.504681  0.854547
  8640  0.228636  0.543028  0.807989
  8641  0.316858  0.852322  0.416111
  8642  0.205849  0.778872  0.592439
  8643  0.397026  0.829171  0.393504
  8644  0.369680  0.656941  0.657088
  8645  0.321578  0.882297  0.343715
  8646  0.299751  0.543632  0.783973
  8647  0.376566  0.739268  0.558284
  8648  0.310968  0.664317  0.679693
  8649  0.449883  0.790384  0.415811
  8650  0.403817  0.774765  0.486488
  8651  0.400632  0.871268  0.283523
  8652  0.326806  0.631825  0.702848
  8653  0.280350  0.826769  0.487706
  8654  0.017124  0.271212  0.962367
  8655  0.376827  0.785273  0.491271
  8656  0.453897  0.723543  0.520060
  8657  0.175360  0.766418  0.617942
  8658  0.259111  0.824359  0.503283
  8659  0.229171  0.685157  0.691404
  8660  0.130243  0.623903  0.770572
  8661  0.303681  0.593153  0.745619
  8662  0.299846  0.601058  0.740825
  8663  0.313980  0.821571  0.475855
  8664  0.219058  0.661977  0.716799
  8665  0.354892  0.763724  0.539238
  8666  0.253734  0.881295  0.398670
  8667  0.246878  0.630539  0.735848
  8668  0.359143  0.736094  0.573744
  8669  0.172478  0.427786  0.887271
  8670  0.329121  0.934507  0.135556
  8671  0.238344  0.794552  0.558461
  8672  0.303558  0.673573  0.673908
  8673  0.315894  0.421831  0.849864
  8674  0.433446  0.521334  0.735075
  8675  0.310561  0.856549  0.412160
  8676  0.123946  0.827999  0.546860
  8677  0.059357  0.424426  0.903515
  8678  0.316502  0.841355  0.438119
  8679  0.194968  0.573391  0.795745
  8680  0.324964  0.860517  0.392311
  8681  0.266090  0.722389  0.638240
  8682  0.270386  0.807237  0.524651
  8683  0.389744  0.724889  0.568011
  8684  0.347978  0.848084  0.399582
  8685  0.362973  0.777802  0.513104
  8686  0.353400  0.881611  0.312841
  8687  0.207090  0.779109  0.591694
  8688  0.377718  0.846399  0.375417
  8689  0.312583  0.718129  0.621758
  8690  0.199375  0.936732  0.287719
  8691 -0.075222  0.994498 -0.072911
  8692  0.340728  0.788164  0.512544
  8693  0.064457  0.545184  0.835835
  8694  0.262883  0.694325  0.669929
  8695  0.026107  0.385331  0.922409
  8696  0.317386  0.738547  0.594823
  8697  0.021798  0.465677  0.884686
  8698  0.098582  0.611482  0.785093
  8699 -0.091079  0.446819  0.889976
  8700  0.182944  0.744192  0.642425
  8701  0.171545  0.350018  0.920902
  8702  0.183276  0.719830  0.669518
  8703  0.156227  0.946190  0.283403
  8704  0.164027  0.948437  0.271224
  8705  0.205008  0.884257  0.419596
  8706  0.232933  0.794911  0.560231
  8707  0.012661  0.655504  0.755086
  8708  0.261094  0.686258  0.678882
  8709  0.081894  0.458426  0.884952
  8710  0.228183  0.462532  0.856736
  8711  0.146075  0.678326  0.720094
  8712  0.319754  0.886275  0.335072
  8713  0.095018  0.418962  0.903018
  8714  0.287227  0.720710  0.630935
  8715  0.307666  0.849882  0.427835
  8716  0.409855  0.769661  0.489532
  8717  0.387106  0.832689  0.395953
  8718  0.329438  0.921676  0.204899
  8719  0.364595  0.878843  0.307743
  8720  0.086495  0.483152  0.871254
  8721  0.239612  0.517497  0.821452
  8722  0.063535  0.399252  0.914637
  8723  0.126878  0.717037  0.685390
  8724  0.358179  0.808003  0.467802
  8725  0.189018  0.623054  0.758996
  8726  0.064526  0.479058  0.875408
  8727  0.046116  0.471083  0.880883
  8728 -0.056536  0.532640  0.844452
  8729  0.113390  0.572850  0.811779
  8730  0.456309  0.824762  0.333989
  8731  0.022494  0.344233  0.938615
  8732  0.213520  0.786983  0.578850
  8733  0.317134  0.719863  0.617433
  8734  0.430746  0.706080  0.562058
  8735 -0.123978  0.424889  0.896716
  8736  0.021895  0.468732  0.883069
  8737 -0.187288  0.313101  0.931070
  8738 -0.059717  0.583744  0.809739
  8739  0.050344  0.433243  0.899870
  8740 -0.049175  0.496829  0.866454
  8741  0.013832  0.476121  0.879271
  8742  0.207867  0.576279  0.790376
  8743  0.283036  0.859501  0.425615
  8744 -0.010979  0.631556  0.775252
  8745 -0.144082  0.483070  0.863646
  8746 -0.120033  0.544792  0.829936
  8747  0.260811  0.821612  0.506883
  8748  0.251747  0.736809  0.627483
  8749  0.162418  0.758976  0.630536
  8750  0.294383  0.797272  0.526969
  8751  0.356543  0.767089  0.533340
  8752  0.347035  0.846972  0.402747
  8753  0.326885  0.855044  0.402550
  8754  0.374964  0.813220  0.445056
  8755  0.307962  0.703456  0.640554
  8756  0.033303  0.702135  0.711264
  8757  0.222953  0.632616  0.741680
  8758  0.454877  0.849164  0.268342
  8759  0.286576  0.878553  0.382125
  8760  0.275783  0.934398  0.225486
  8761  0.118527  0.951930  0.282454
  8762  0.058855  0.525037  0.849042
  8763  0.304513  0.740183  0.599500
  8764  0.181915  0.961905  0.204072
  8765  0.394089  0.825780  0.403463
  8766 -0.005893  0.473666  0.880685
  8767  0.308870  0.666280  0.678727
  8768  0.291037  0.601336  0.744105
  8769  0.011248  0.469386  0.882921
  8770  0.281192  0.660079  0.696582
  8771  0.291779  0.770335  0.566964
  8772  0.252154  0.697904  0.670335
  8773  0.081474  0.577302  0.812456
  8774  0.165483  0.552148  0.817158
  8775  0.009701  0.452889  0.891514
  8776  0.275518  0.794710  0.540857
  8777  0.204837  0.512401  0.833958
  8778  0.192515  0.805932  0.559832
  8779  0.319432  0.876433  0.360317
  8780  0.196110  0.707356  0.679109
  8781  0.227879  0.562351  0.794879
  8782  0.345643  0.738957  0.578336
  8783  0.265905  0.838052  0.476406
  8784  0.181786  0.625445  0.758797
  8785  0.203365  0.573536  0.793536
  8786  0.117086  0.936425  0.330754
  8787  0.366687  0.761361  0.534668
  8788  0.226449  0.677503  0.699794
  8789  0.416920  0.823247  0.385283
  8790  0.345213  0.795822  0.497489
  8791  0.239216  0.674839  0.698117
  8792  0.299456  0.901663  0.311979
  8793  0.442096  0.888664  0.121772
  8794  0.100043  0.530087  0.842021
  8795  0.264503  0.696700  0.666819
  8796  0.310766  0.710857  0.630957
  8797  0.308959  0.855681  0.415156
  8798  0.258974  0.958857  0.116298
  8799  0.273654  0.938696  0.209674
  8800  0.330937  0.873310  0.357506
  8801  0.207031  0.943846  0.257475
  8802  0.405701  0.777189  0.481023
  8803  0.010430  0.463396  0.886090
  8804  0.313908  0.813240  0.490003
  8805  0.071234  0.459017  0.885567
  8806  0.110861  0.630324  0.768376
  8807  0.199082  0.685157  0.700661
  8808  0.189022  0.793268  0.578788
  8809  0.090109  0.854564  0.511469
  8810  0.250850  0.829849  0.498422
  8811 -0.179758  0.761180  0.623130
  8812  0.213327  0.784448  0.582352
  8813  0.334464  0.711718  0.617731
  8814  0.397616  0.773194  0.494036
  8815  0.259648  0.739723  0.620799
  8816  0.347979  0.777745  0.523472
  8817 -0.168781  0.457555  0.873015
  8818  0.356112  0.845999  0.396824
  8819  0.267606  0.641847  0.718624
  8820  0.214131  0.891016  0.400298
  8821  0.299186  0.860443  0.412464
  8822 -0.082149  0.521614  0.849218
  8823  0.295983  0.923017  0.245832
  8824  0.150718  0.633289  0.759098
  8825 -0.145237  0.613719  0.776051
  8826  0.232556  0.876306  0.421907
  8827  0.371435  0.858031  0.354709
  8828 -0.015297  0.349678  0.936745
  8829  0.169661  0.523191  0.835156
  8830 -0.082372  0.620985  0.779482
  8831  0.116034  0.774597  0.621720
  8832  0.052348  0.629636  0.775125
  8833  0.031304  0.675319  0.736861
  8834 -0.077069  0.966374  0.245320
  8835  0.058571  0.538038  0.840883
  8836  0.122134  0.619644  0.775322
  8837  0.221254  0.695863  0.683243
  8838 -0.086334  0.521841  0.848662
  8839  0.091389  0.652897  0.751913
  8840 -0.086194  0.661867  0.744650
  8841  0.149343  0.396434  0.905835
  8842  0.375629  0.836487  0.398988
  8843  0.384183  0.835872  0.392073
  8844  0.101917  0.616930  0.780391
  8845  0.259372  0.494399  0.829636
  8846  0.207908  0.882962  0.420895
  8847  0.441224  0.860250  0.255520
  8848  0.356810  0.739297  0.571075
  8849  0.399387  0.591219  0.700678
  8850  0.122091  0.897828  0.423083
  8851  0.168224  0.553613  0.815606
  8852  0.308072  0.711045  0.632066
  8853  0.298347  0.677369  0.672428
  8854  0.464636  0.606391  0.645294
  8855  0.412261  0.753318  0.512400
  8856  0.193281  0.358648  0.913244
  8857  0.185900  0.567265  0.802279
  8858  0.286435  0.452820  0.844340
  8859  0.348672  0.650265  0.674969
  8860  0.473523  0.696090  0.539662
  8861  0.249886  0.492007  0.833958
  8862  0.448456  0.775297  0.444749
  8863  0.447384  0.864558  0.228881
  8864  0.487969  0.607622  0.626643
  8865  0.323838  0.595467  0.735220
  8866  0.313854  0.813129  0.490222
  8867  0.058464  0.264538  0.962602
  8868  0.336112  0.774248  0.536254
  8869  0.074309  0.336789  0.938643
  8870  0.351931  0.659686  0.664047
  8871  0.393037  0.625100  0.674367
  8872  0.317349  0.845748  0.428952
  8873  0.226599  0.444195  0.866801
  8874  0.105174  0.702219  0.704150
  8875  0.065488  0.338713  0.938608
  8876  0.104491  0.589464  0.801008
  8877  0.195891  0.502212  0.842265
  8878  0.178667  0.664396  0.725710
  8879  0.196936  0.849597  0.489286
  8880  0.172846  0.747850  0.640972
  8881  0.081421  0.987553  0.134571
  8882  0.060419  0.517287  0.853676
  8883 -0.191192  0.465839  0.863968
  8884 -0.096373  0.535578  0.838969
  8885  0.073199  0.572749  0.816456
  8886  0.183733  0.596162  0.781558
  8887  0.122072  0.460984  0.878972
  8888 -0.069105  0.424198  0.902929
  8889 -0.014290  0.479609  0.877366
  8890  0.238217  0.521723  0.819181
  8891  0.207141  0.344317  0.915717
  8892  0.060947  0.470105  0.880504
  8893  0.151248  0.376442  0.914011
  8894  0.434115  0.509738  0.742773
  8895  0.048919  0.400451  0.915012
  8896  0.408134  0.454154  0.791941
  8897  0.258452  0.614200  0.745628
  8898  0.349706  0.572142  0.741862
  8899  0.138281  0.526040  0.839143
  8900 -0.079529  0.269765  0.959636
  8901  0.267034  0.527209  0.806687
  8902  0.322433  0.913745  0.247200
  8903  0.258439  0.876193  0.406810
  8904  0.219239  0.509901  0.831826
  8905  0.237598  0.441066  0.865452
  8906  0.319797  0.311358  0.894866
  8907  0.362115  0.319317  0.875733
  8908  0.282912  0.340168  0.896798
  8909  0.160406  0.560328  0.812590
  8910  0.251136  0.593815  0.764405
  8911  0.307902  0.407140  0.859903
  8912  0.279549  0.643511  0.712563
  8913  0.182416  0.227969  0.956428
  8914  0.262923  0.467238  0.844133
  8915  0.395179  0.734542  0.551617
  8916  0.429713  0.544361  0.720429
  8917  0.259740  0.326665  0.908749
  8918  0.037927  0.379660  0.924348
  8919  0.335526  0.423211  0.841614
  8920  0.127831  0.699718  0.702890
  8921  0.490898  0.656932  0.572240
  8922  0.245267  0.771657  0.586847
  8923  0.295341  0.420698  0.857780
  8924  0.237965  0.483279  0.842504
  8925  0.218758  0.495725  0.840477
  8926  0.284764  0.450152  0.846329
  8927  0.247662  0.595497  0.764230
  8928  0.101517  0.407828  0.907398
  8929  0.181366  0.534120  0.825725
  8930  0.256680  0.488402  0.834014
  8931  0.104327  0.399857  0.910621
  8932  0.167166  0.380181  0.909680
  8933  0.248946  0.626789  0.738351
  8934  0.049253  0.549457  0.834069
  8935  0.324338  0.608919  0.723894
  8936  0.326718  0.609000  0.722755
  8937  0.257133  0.537932  0.802815
  8938  0.210603  0.394326  0.894513
  8939  0.235522  0.511855  0.826156
  8940  0.081495  0.406992  0.909789
  8941  0.309364  0.509943  0.802653
  8942  0.063088  0.278793  0.958277
  8943  0.129206  0.229642  0.964661
  8944  0.167975  0.507241  0.845276
  8945  0.203359  0.813670  0.544597
  8946  0.383225  0.799958  0.461742
  8947  0.087662  0.988489  0.123311
  8948  0.278745  0.894689  0.349045
  8949  0.088949  0.980798 -0.173560
  8950  0.153546  0.617595  0.771363
  8951  0.233512  0.291620  0.927594
  8952  0.111639  0.286517  0.951549
  8953  0.277883  0.408665  0.869353
  8954 -0.096052  0.243676  0.965088
  8955  0.260487  0.588465  0.765412
  8956  0.072914  0.425780  0.901884
  8957  0.350855  0.624694  0.697609
  8958  0.391598  0.861412  0.323451
  8959  0.264641  0.776143  0.572336
  8960  0.343581  0.790090  0.507651
  8961  0.495018  0.821166  0.283978
  8962  0.248444  0.937055  0.245364
  8963  0.324319  0.851143  0.412762
  8964  0.440653  0.788910  0.428305
  8965  0.482572  0.826967  0.288531
  8966  0.247393  0.941669  0.228160
  8967  0.269100  0.648441  0.712116
  8968 -0.060818  0.483459  0.873252
  8969  0.056806  0.317518  0.946549
  8970  0.207000  0.429946  0.878805
  8971 -0.179002  0.412576  0.893163
  8972 -0.019929  0.422443  0.906170
  8973  0.341886  0.824726  0.450490
  8974  0.127786  0.621478  0.772940
  8975  0.365877  0.907775  0.205131
  8976  0.124628  0.469040  0.874339
  8977  0.070374  0.432389  0.898937
  8978  0.288069  0.577375  0.763973
  8979  0.332760  0.646839  0.686199
  8980  0.091010  0.549637  0.830431
  8981  0.087829  0.452617  0.887369
  8982  0.076294  0.330763  0.940625
  8983  0.230288  0.940321  0.250529
  8984  0.156267  0.266199  0.951167
  8985  0.281650  0.745892  0.603588
  8986  0.259517  0.679991  0.685757
  8987  0.102324  0.542110  0.834054
  8988  0.111857  0.634693  0.764626
  8989 -0.020200  0.564874  0.824930
  8990  0.064082  0.407591  0.910914
  8991  0.026862  0.506843  0.861620
  8992  0.150403  0.635531  0.757284
  8993  0.191309  0.622854  0.758587
  8994  0.296306  0.799258  0.522866
  8995  0.436923  0.769265  0.466186
  8996  0.307616  0.816421  0.488701
  8997  0.222390  0.764554  0.604979
  8998  0.210640  0.778073  0.591805
  8999  0.368180  0.776611  0.511193
  9000  0.141994  0.874787  0.463234
  9001  0.185827  0.889282  0.417905
  9002  0.279355  0.843349  0.459046
  9003  0.181085  0.749966  0.636207
  9004  0.348022  0.828326  0.439041
  9005  0.032748  0.780315  0.624529
  9006 -0.059383  0.554291  0.830202
  9007  0.240339  0.907174  0.345357
  9008  0.371447  0.621105  0.690113
  9009  0.462455  0.788988  0.404515
  9010  0.303826  0.748197  0.589824
  9011  0.216951  0.780231  0.586662
  9012  0.188460  0.527437  0.828428
  9013  0.246686  0.787601  0.564651
  9014  0.114345  0.405558  0.906889
  9015  0.172801  0.566693  0.805605
  9016  0.216593  0.575531  0.788575
  9017  0.102935  0.707483  0.699194
  9018  0.285252  0.487144  0.825422
  9019 -0.027885  0.408545  0.912312
  9020 -0.022906  0.476910  0.878653
  9021  0.087320  0.288055  0.953625
  9022  0.117308  0.380168  0.917448
  9023 -0.017485  0.254424  0.966935
  9024  0.114506  0.806312  0.580300
  9025  0.119277  0.433986  0.892989
  9026  0.235491  0.571450  0.786123
  9027  0.213554  0.254776  0.943124
  9028  0.267596  0.623185  0.734869
  9029  0.307873  0.913986  0.264278
  9030  0.385782  0.865800  0.318690
  9031  0.368096  0.902458  0.223772
  9032  0.326515  0.845249  0.423016
  9033  0.389600  0.880620  0.269667
  9034  0.183309  0.878533  0.441109
  9035  0.346612  0.866341  0.359602
  9036  0.377653  0.835466  0.399217
  9037  0.292338  0.885312  0.361608
  9038  0.310948  0.861857  0.400642
  9039  0.354635  0.855666  0.376922
  9040  0.327979  0.836356  0.439248
  9041  0.437321  0.791367  0.427187
  9042  0.325186  0.882535  0.339687
  9043  0.169671  0.493853  0.852831
  9044  0.370749  0.777945  0.507294
  9045  0.267025  0.887812  0.374817
  9046  0.355809  0.904573  0.234837
  9047  0.372949  0.720694  0.584388
  9048  0.467836  0.838005  0.280851
  9049  0.360034  0.926370  0.110517
  9050  0.293890  0.921845  0.252647
  9051  0.344523  0.867751  0.358207
  9052  0.279948  0.652508  0.704175
  9053  0.071558  0.425388  0.902178
  9054  0.011822  0.356480  0.934228
  9055  0.326915  0.711153  0.622405
  9056  0.311932  0.871836  0.377625
  9057  0.294280  0.946416  0.133027
  9058  0.325140  0.877228  0.353205
  9059  0.096422  0.362955  0.926804
  9060  0.423514  0.795183  0.433958
  9061  0.167974  0.350915  0.921218
  9062 -0.061891  0.393570  0.917209
  9063 -0.125136  0.336852  0.933205
  9064  0.034505  0.285165  0.957857
  9065  0.463209  0.810198  0.359190
  9066  0.181562  0.460403  0.868944
  9067  0.472380  0.812038  0.342712
  9068  0.354010  0.876182  0.327081
  9069  0.382002  0.844424  0.375529
  9070  0.336100  0.615182  0.713153
  9071  0.390209  0.872819  0.293128
  9072  0.049654  0.974329  0.219586
  9073  0.379503  0.814716  0.438423
  9074  0.262943  0.724505  0.637145
  9075  0.225169  0.631712  0.741781
  9076  0.287370  0.828402  0.480801
  9077  0.270487  0.694458  0.666757
  9078  0.346324  0.861196  0.372024
  9079 -0.058603  0.296548  0.953218
  9080  0.139226  0.564569  0.813559
  9081  0.162741  0.493852  0.854181
  9082 -0.054013  0.431250  0.900614
  9083  0.275047  0.756059  0.593906
  9084  0.180915  0.462103  0.868176
  9085  0.123861  0.819921  0.558917
  9086  0.208587  0.893410  0.397883
  9087  0.244197  0.767558  0.592640
  9088  0.240847  0.897066  0.370492
  9089  0.028848  0.979337  0.200166
  9090  0.341545  0.626929  0.700219
  9091  0.248933  0.896983  0.365313
  9092  0.103311  0.916883  0.385555
  9093  0.270557  0.847861  0.455994
  9094  0.177068  0.740235  0.648614
  9095  0.014030  0.551728  0.833906
  9096  0.267398  0.800887  0.535797
  9097  0.012002  0.657443  0.753409
  9098  0.180532  0.674423  0.715934
  9099  0.098665  0.454191  0.885424
  9100  0.053997  0.789845  0.610925
  9101  0.308990  0.779428  0.544993
  9102  0.234852  0.881608  0.409403
  9103  0.327080  0.800593  0.502066
  9104  0.368404  0.718013  0.590539
  9105  0.447038  0.832570  0.327085
  9106  0.180653  0.897870  0.401489
  9107  0.374370  0.894697  0.243650
  9108  0.270123  0.770231  0.577735
  9109  0.373662  0.827932  0.418217
  9110  0.293968  0.806112  0.513581
  9111  0.379368  0.876992  0.294897
  9112  0.344636  0.812121  0.470835
  9113  0.382190  0.896506  0.224070
  9114  0.279534  0.890373  0.359301
  9115  0.301331  0.818642  0.488901
  9116  0.174062  0.907151  0.383118
  9117  0.325858  0.841210  0.431489
  9118  0.375908  0.765328  0.522461
  9119  0.243099  0.760137  0.602573
  9120  0.062064  0.535286  0.842388
  9121  0.168236  0.846676  0.504812
  9122  0.295009  0.665412  0.685709
  9123  0.155552  0.668636  0.727137
  9124  0.199952  0.599592  0.774925
  9125  0.278718  0.934770  0.220276
  9126  0.337257  0.827316  0.449229
  9127  0.225639  0.824748  0.518535
  9128  0.004534  0.324749  0.945790
  9129  0.201491  0.849690  0.487265
  9130  0.224858  0.544893  0.807794
  9131  0.256728  0.667983  0.698491
  9132  0.202243  0.694716  0.690266
  9133  0.270981  0.683334  0.677956
  9134  0.072894  0.641267  0.763848
  9135  0.131327  0.619839  0.773662
  9136  0.279734  0.878099  0.388190
  9137  0.228930  0.676116  0.700327
  9138  0.243626  0.652241  0.717794
  9139 -0.066502  0.356152  0.932059
  9140  0.202187  0.728813  0.654181
  9141  0.097837  0.886976  0.451334
  9142  0.267761  0.923151  0.275855
  9143  0.136338  0.675206  0.724920
  9144  0.320394  0.729020  0.604878
  9145  0.395410  0.860195  0.322048
  9146  0.042680  0.814493  0.578602
  9147  0.029903  0.887215  0.460386
  9148  0.287492  0.838900  0.462163
  9149  0.179587  0.923002  0.340317
  9150  0.234877  0.643573  0.728455
  9151  0.276098  0.759208  0.589384
  9152  0.265427  0.916801  0.298371
  9153  0.018217  0.815712  0.578171
  9154  0.100608  0.628306  0.771433
  9155  0.171543  0.885734  0.431334
  9156  0.322945  0.762544  0.560565
  9157  0.284460  0.621306  0.730110
  9158  0.088148  0.515104  0.852583
  9159  0.442442  0.676967  0.588184
  9160  0.138609  0.727892  0.671537
  9161  0.163393  0.772010  0.614250
  9162  0.147945  0.691570  0.706996
  9163  0.188113  0.600019  0.777554
  9164  0.247196  0.826662  0.505494
  9165  0.154638  0.502072  0.850888
  9166  0.150001  0.659108  0.736937
  9167  0.003689  0.451837  0.892093
  9168  0.175764  0.760539  0.625049
  9169  0.215083  0.767272  0.604180
  9170  0.258113  0.710540  0.654608
  9171  0.247202  0.631033  0.735315
  9172  0.375528  0.880087  0.290562
  9173  0.085267  0.535888  0.839972
  9174  0.071407  0.465523  0.882150
  9175  0.301652  0.616410  0.727355
  9176  0.072394  0.917792  0.390407
  9177  0.157065  0.660055  0.734614
  9178  0.266391  0.926849  0.264548
  9179  0.224957  0.853478  0.470074
  9180  0.248600  0.816874  0.520495
  9181  0.293780  0.769243  0.567414
  9182  0.316569  0.923521  0.216549
  9183  0.263600  0.838618  0.476692
  9184  0.284926  0.919358  0.271290
  9185 -0.162837  0.349683  0.922608
  9186  0.139141  0.877845  0.458287
  9187  0.258063  0.577552  0.774491
  9188  0.178778  0.572160  0.800419
  9189  0.171551  0.550810  0.816810
  9190  0.123193  0.420977  0.898667
  9191 -0.035783  0.341385  0.939242
  9192  0.003657  0.620152  0.784474
  9193  0.121138  0.535614  0.835729
  9194  0.279061  0.780468  0.559459
  9195  0.034542  0.481716  0.875646
  9196  0.114846  0.783209  0.611059
  9197 -0.124374  0.797248  0.590700
  9198  0.240985  0.762865  0.599969
  9199  0.125501  0.499172  0.857366
  9200  0.014130  0.648968  0.760684
  9201 -0.047313  0.608837  0.791883
  9202  0.270656  0.570954  0.775085
  9203  0.109856  0.761164  0.639187
  9204  0.194492  0.790948  0.580150
  9205 -0.016748  0.381476  0.924227
  9206  0.165507  0.649114  0.742468
  9207  0.110773  0.520639  0.846560
  9208  0.325012  0.761136  0.561283
  9209  0.389239  0.887839  0.245427
  9210  0.407806  0.881793  0.236929
  9211  0.393289  0.833332  0.388435
  9212  0.429806  0.778718  0.457018
  9213  0.393735  0.919050 -0.017866
  9214  0.105854  0.918739  0.380412
  9215 -0.146202  0.343646  0.927649
  9216 -0.004510  0.806171  0.591665
  9217  0.086557  0.956681  0.277973
  9218  0.193768  0.762320  0.617513
  9219  0.113257  0.602778  0.789830
  9220  0.145877  0.751383  0.643540
  9221  0.176119  0.821496  0.542334
  9222  0.221365  0.793013  0.567563
  9223  0.256424  0.882764  0.393669
  9224  0.240660  0.807159  0.539052
  9225  0.091139  0.703962  0.704366
  9226  0.145714  0.679783  0.718792
  9227  0.115977  0.675705  0.727992
  9228  0.181824  0.777602  0.601893
  9229  0.269528  0.802699  0.532005
  9230  0.022867  0.763582  0.645305
  9231  0.365364  0.735519  0.570545
  9232  0.330423  0.904399  0.269967
  9233  0.390025  0.836535  0.384823
  9234  0.333478  0.857193  0.392444
  9235  0.276146  0.722045  0.634346
  9236  0.086989  0.824177  0.559612
  9237  0.369283  0.799514  0.473716
  9238  0.303675  0.555038  0.774412
  9239  0.176572  0.729667  0.660612
  9240  0.248738  0.666335  0.702942
  9241  0.351422  0.867822  0.351266
  9242  0.668708  0.647374  0.365699
  9243  0.535733  0.839992  0.086041
  9244  0.304158  0.908356  0.287013
  9245  0.261526  0.825655  0.499898
  9246  0.298342  0.818072  0.491681
  9247  0.197437  0.792778  0.576647
  9248  0.263874  0.815314  0.515397
  9249  0.132477  0.742888  0.656177
  9250  0.322204  0.832564  0.450579
  9251  0.339228  0.818154  0.464271
  9252  0.269877  0.741827  0.613889
  9253  0.389694  0.837635  0.382762
  9254  0.375994  0.820571  0.430456
  9255  0.335557  0.749842  0.570210
  9256  0.471991  0.707427  0.526091
  9257  0.288841  0.596764  0.748627
  9258  0.375395  0.721718  0.581551
  9259  0.342358  0.804171  0.485901
  9260  0.400284  0.752789  0.522572
  9261  0.108705  0.431942  0.895327
  9262  0.329270  0.869138  0.369027
  9263  0.225057  0.744014  0.629120
  9264 -0.028699  0.474560  0.879755
  9265  0.180068  0.643247  0.744184
  9266  0.194606  0.707545  0.679344
  9267  0.226875  0.719899  0.655952
  9268  0.142768  0.770517  0.621225
  9269  0.271611  0.766338  0.582198
  9270  0.309457  0.656802  0.687639
  9271  0.216150  0.595138  0.774009
  9272  0.246741  0.779811  0.575338
  9273  0.187639  0.572981  0.797800
  9274  0.382843  0.810252  0.443760
  9275  0.260843  0.519558  0.813647
  9276  0.134025  0.845406  0.517036
  9277  0.473768  0.696189  0.539319
  9278  0.371623  0.746125  0.552443
  9279  0.456600  0.766409  0.451811
  9280  0.340691  0.654970  0.674496
  9281  0.369808  0.716945  0.590958
  9282  0.460916  0.660630  0.592558
  9283  0.389272  0.839034  0.380118
  9284  0.217551  0.554847  0.803004
  9285  0.269378  0.914370  0.302262
  9286  0.166932  0.680678  0.713310
  9287  0.300978  0.825248  0.477888
  9288  0.170269  0.619129  0.766608
  9289  0.267856  0.532995  0.802602
  9290  0.235960  0.763226  0.601506
  9291  0.176835  0.810891  0.557840
  9292  0.222430  0.868759  0.442474
  9293  0.272768  0.620325  0.735388
  9294  0.333698  0.862399  0.380674
  9295 -0.068771  0.346080  0.935681
  9296  0.361667  0.728962  0.581216
  9297  0.332970  0.721263  0.607380
  9298  0.350209  0.815440  0.460880
  9299  0.086525  0.463876  0.881665
  9300  0.016376  0.729563  0.683718
  9301  0.096543  0.366032  0.925581
  9302  0.379054  0.654272  0.654405
  9303  0.226475  0.447949  0.864899
  9304  0.318393  0.593542  0.739144
  9305 -0.008189  0.401234  0.915939
  9306  0.305583  0.493487  0.814303
  9307  0.088560  0.383153  0.919430
  9308  0.311797  0.603888  0.733555
  9309  0.146911  0.432209  0.889726
  9310  0.302146  0.739046  0.602095
  9311  0.275456  0.534793  0.798824
  9312  0.253614  0.469003  0.846000
  9313  0.161890  0.578809  0.799232
  9314  0.052438  0.340512  0.938777
  9315  0.051736  0.584589  0.809679
  9316  0.347141  0.855123  0.385041
  9317  0.170410  0.593583  0.786523
  9318  0.214923  0.811448  0.543470
  9319 -0.178883  0.420337  0.889560
  9320  0.272139  0.444702  0.853335
  9321  0.049417  0.411009  0.910291
  9322  0.336361  0.840409  0.424939
  9323  0.101291  0.850126  0.516745
  9324  0.380784  0.717392  0.583397
  9325  0.083352  0.458470  0.884793
  9326 -0.029545  0.453926  0.890550
  9327  0.236682  0.897916  0.371119
  9328 -0.011062  0.383178  0.923608
  9329  0.255513  0.842486  0.474268
  9330  0.203539  0.914416  0.349879
  9331  0.149817  0.842008  0.518245
  9332  0.289502  0.932802  0.214637
  9333  0.371615  0.687162  0.624268
  9334  0.292026  0.556229  0.778029
  9335  0.128684  0.610626  0.781394
  9336  0.068695  0.397644  0.914964
  9337  0.114537  0.595029  0.795501
  9338  0.381960  0.751436  0.538006
  9339  0.340070  0.685470  0.643804
  9340  0.233451  0.789716  0.567318
  9341  0.129132  0.610379  0.781513
  9342  0.285990  0.679756  0.675383
  9343  0.215583  0.730876  0.647568
  9344  0.083539  0.437272  0.895441
  9345  0.072686  0.285423  0.955641
  9346  0.340803  0.544204  0.766613
  9347  0.340782  0.770813  0.538251
  9348  0.261017  0.398995  0.879018
  9349  0.321364  0.588926  0.741547
  9350  0.337664  0.578863  0.742227
  9351  0.273754  0.868981  0.412226
  9352  0.288502  0.820077  0.494207
  9353  0.029916  0.246345  0.968721
  9354  0.383748  0.818509  0.427529
  9355  0.337449  0.850263  0.403956
  9356  0.290647  0.850318  0.438730
  9357  0.027637  0.567229  0.823096
  9358  0.277341  0.588826  0.759188
  9359  0.198046  0.500833  0.842582
  9360  0.215771  0.754067  0.620343
  9361  0.168798  0.890028  0.423507
  9362  0.321966  0.845105  0.426773
  9363  0.165053  0.845467  0.507881
  9364  0.312916  0.827533  0.466126
  9365  0.196678  0.951414  0.236916
  9366  0.168825  0.898927  0.404263
  9367  0.147813  0.960512  0.235730
  9368  0.222868  0.887209  0.403967
  9369  0.336791  0.889708  0.308206
  9370  0.146357  0.774020  0.616013
  9371  0.049566  0.433200  0.899934
  9372  0.310630  0.654820  0.688999
  9373  0.139987  0.354883  0.924371
  9374  0.380016  0.821529  0.425062
  9375  0.214895  0.694324  0.686829
  9376  0.121382  0.636494  0.761671
  9377  0.317079  0.631011  0.708016
  9378  0.207535  0.710961  0.671911
  9379  0.212674  0.664475  0.716410
  9380  0.178454  0.852444  0.491419
  9381  0.281592  0.782186  0.555779
  9382  0.119049  0.699193  0.704951
  9383 -0.100398  0.414482  0.904503
  9384  0.153832  0.565452  0.810308
  9385  0.251514  0.744088  0.618929
  9386  0.249710  0.922711  0.293684
  9387  0.289373  0.862133  0.415921
  9388  0.144350  0.357710  0.922609
  9389  0.272625  0.788940  0.550681
  9390  0.172247  0.398335  0.900922
  9391  0.174270  0.778706  0.602699
  9392  0.107931  0.673121  0.731614
  9393  0.180389  0.657218  0.731795
  9394  0.096471  0.863494  0.495047
  9395  0.306651  0.867344  0.392020
  9396  0.317766  0.938272  0.136643
  9397  0.241770  0.886464  0.394625
  9398  0.323360  0.732180  0.599458
  9399  0.170412  0.700921  0.692582
  9400  0.216571  0.903133  0.370741
  9401  0.376144  0.807653  0.454105
  9402  0.303462  0.914143  0.268798
  9403  0.270323  0.734623  0.622297
  9404  0.234297  0.883379  0.405889
  9405  0.282647  0.858828  0.427230
  9406  0.245419  0.592099  0.767586
  9407 -0.193033  0.374046  0.907099
  9408  0.244802  0.629175  0.737707
  9409  0.320691  0.697556  0.640759
  9410  0.018914  0.411247  0.911328
  9411  0.248688  0.562505  0.788506
  9412  0.189361  0.661722  0.725442
  9413  0.384676  0.791887  0.474278
  9414 -0.027084  0.460348  0.887325
  9415  0.263011  0.797885  0.542407
  9416  0.350785  0.830717  0.432272
  9417  0.104871  0.513715  0.851527
  9418  0.237502  0.641991  0.729000
  9419  0.202646  0.586974  0.783834
  9420  0.379734  0.821969  0.424462
  9421  0.285955  0.915076  0.284368
  9422 -0.137046  0.422756  0.895821
  9423  0.078962  0.662744  0.744671
  9424  0.291444  0.657697  0.694619
  9425  0.008838  0.352130  0.935909
  9426  0.078882  0.499263  0.862852
  9427  0.190765  0.836605  0.513518
  9428  0.204314  0.783238  0.587192
  9429  0.076108  0.473870  0.877300
  9430  0.301388  0.736552  0.605521
  9431  0.156113  0.894137  0.419700
  9432  0.218153  0.493126  0.842162
  9433  0.145937  0.886969  0.438164
  9434 -0.082135  0.319405  0.944052
  9435  0.258311  0.498588  0.827457
  9436  0.164096  0.392620  0.904943
  9437  0.118204  0.481551  0.868410
  9438 -0.085154  0.437022  0.895411
  9439  0.412342  0.752022  0.514235
  9440  0.231262  0.600983  0.765073
  9441  0.009226  0.420250  0.907361
  9442  0.205395  0.777628  0.594229
  9443  0.179007  0.608524  0.773082
  9444  0.172381  0.576713  0.798553
  9445  0.187367  0.402832  0.895891
  9446  0.038999  0.544165  0.838071
  9447  0.030141  0.345130  0.938071
  9448  0.181203  0.506733  0.842845
  9449  0.427541  0.663608  0.613867
  9450  0.213809  0.750791  0.624979
  9451  0.324094  0.587940  0.741141
  9452  0.147330  0.575301  0.804563
  9453  0.083236  0.608636  0.789071
  9454  0.348331  0.761748  0.546266
  9455 -0.081758  0.462484  0.882850
  9456  0.222537  0.525963  0.820877
  9457  0.100655  0.583577  0.805796
  9458 -0.014596  0.379352  0.925137
  9459  0.195069  0.901935  0.385306
  9460  0.102246  0.943053  0.316539
  9461  0.250738  0.877970  0.407798
  9462  0.074568  0.313742  0.946576
  9463 -0.058110  0.506726  0.860146
  9464  0.242052  0.792147  0.560281
  9465  0.201744  0.752171  0.627326
  9466  0.043262  0.482873  0.874621
  9467  0.294901  0.816374  0.496556
  9468  0.050686  0.551971  0.832321
  9469  0.150113  0.572404  0.806114
  9470  0.282931  0.632468  0.721065
  9471  0.186140  0.518386  0.834642
  9472  0.252654  0.582155  0.772827
  9473  0.110974  0.545546  0.830701
  9474  0.112811  0.488500  0.865241
  9475  0.365421  0.666425  0.649881
  9476  0.101750  0.529739  0.842036
  9477  0.349422  0.845388  0.404009
  9478 -0.072041  0.527424  0.846542
  9479  0.208876  0.503575  0.838321
  9480  0.016253  0.564157  0.825507
  9481 -0.199926  0.374230  0.905529
  9482  0.125934  0.488032  0.863693
  9483  0.047217  0.451088  0.891230
  9484  0.351185  0.666109  0.658002
  9485 -0.048105  0.407804  0.911802
  9486  0.115973  0.474135  0.872781
  9487  0.197764  0.612787  0.765102
  9488 -0.017600  0.371325  0.928336
  9489  0.176770  0.524185  0.833056
  9490  0.036842  0.522696  0.851722
  9491  0.279063  0.777425  0.563680
  9492  0.078530  0.382869  0.920459
  9493  0.332369  0.635454  0.696943
  9494  0.307415  0.482129  0.820395
  9495  0.191416  0.280779  0.940491
  9496  0.011745  0.479359  0.877540
  9497  0.190626  0.588223  0.785911
  9498  0.113121  0.436466  0.892581
  9499  0.175178  0.671915  0.719613
  9500  0.208806  0.815897  0.539177
  9501  0.212767  0.488445  0.846257
  9502 -0.018162  0.583503  0.811908
  9503  0.463338  0.815999  0.345635
  9504 -0.096069  0.334826  0.937370
  9505  0.119567  0.838363  0.531838
  9506  0.309739  0.890223  0.334012
  9507  0.242098  0.918563  0.312459
  9508  0.186517  0.967397  0.171330
  9509  0.010111  0.325944  0.945335
  9510  0.339295  0.642028  0.687517
  9511  0.254502  0.924438  0.283978
  9512  0.286796  0.877200  0.385057
  9513  0.232442  0.532862  0.813652
  9514 -0.083494  0.470829  0.878265
  9515  0.194880  0.552365  0.810503
  9516  0.203854  0.555969  0.805817
  9517 -0.032101  0.780405  0.624450
  9518 -0.065325  0.452955  0.889137
  9519  0.215390  0.718371  0.661475
  9520  0.027928  0.443181  0.895997
  9521  0.330836  0.898948  0.287125
  9522  0.089617  0.507112  0.857208
  9523 -0.015102  0.484907  0.874435
  9524  0.218202  0.641047  0.735831
  9525  0.181776  0.605961  0.774448
  9526  0.273447  0.853872  0.442864
  9527 -0.029959  0.443285  0.895880
  9528  0.094971  0.488180  0.867560
  9529  0.082620  0.571054  0.816744
  9530  0.130882  0.617663  0.775475
  9531 -0.056138  0.441705  0.895402
  9532  0.098910  0.854112  0.510598
  9533 -0.100023  0.486614  0.867872
  9534  0.122436  0.559211  0.819934
  9535  0.007141  0.436812  0.899525
  9536  0.049434  0.543386  0.838026
  9537  0.373174  0.853813  0.362966
  9538  0.196420  0.464331  0.863606
  9539  0.083902  0.539293  0.837928
  9540  0.132455  0.666971  0.733216
  9541  0.348105  0.748144  0.564893
  9542  0.141675  0.382467  0.913043
  9543  0.169409  0.542638  0.822706
  9544  0.335887  0.779375  0.528919
  9545  0.398496  0.825038  0.400641
  9546  0.069914  0.636940  0.767736
  9547  0.224764  0.564194  0.794460
  9548 -0.183416  0.432222  0.882917
  9549 -0.008578  0.378290  0.925647
  9550  0.343837  0.910274  0.230603
  9551  0.470986  0.773911  0.423360
  9552  0.060511  0.528832  0.846567
  9553  0.314388  0.909035  0.273525
  9554  0.362480  0.790335  0.493943
  9555  0.324345  0.770064  0.549365
  9556  0.358796  0.752121  0.552793
  9557  0.066920  0.587927  0.806141
  9558  0.228599  0.553370  0.800952
  9559  0.259198  0.693832  0.671874
  9560  0.230650  0.654328  0.720178
  9561  0.242397  0.552395  0.797561
  9562  0.310687  0.596300  0.740203
  9563  0.018406  0.353272  0.935340
  9564  0.062150  0.499403  0.864138
  9565  0.111098  0.454451  0.883817
  9566  0.156788  0.625443  0.764355
  9567 -0.088949  0.306142  0.947821
  9568  0.137524  0.328710  0.934364
  9569  0.143662  0.252455  0.956884
  9570  0.279654  0.540170  0.793732
  9571  0.081991  0.414014  0.906570
  9572  0.275120  0.919642  0.280299
  9573  0.301252  0.555777  0.774829
  9574  0.455585  0.635863  0.622993
  9575  0.146854  0.373801  0.915809
  9576 -0.063170  0.521236  0.851071
  9577  0.294573  0.937522  0.185147
  9578  0.139339  0.749484  0.647193
  9579  0.318203  0.804153  0.502080
  9580  0.195735  0.568673  0.798936
  9581  0.388744  0.863882  0.320291
  9582  0.219174  0.444484  0.868560
  9583  0.242883  0.737649  0.629985
  9584  0.243619  0.877082  0.413977
  9585  0.427934  0.860399  0.276742
  9586 -0.018844  0.416062  0.909141
  9587  0.408367  0.812524  0.415982
  9588  0.338028  0.791153  0.509720
  9589  0.087697  0.592891  0.800493
  9590  0.002659  0.303304  0.952890
  9591  0.186007  0.566757  0.802613
  9592  0.158498  0.495441  0.854059
  9593  0.109304  0.397667  0.910996
  9594  0.159143  0.789617  0.592603
  9595  0.312938  0.750933  0.581523
  9596 -0.084989  0.343693  0.935228
  9597  0.102194  0.615621  0.781388
  9598  0.059232  0.550302  0.832862
  9599  0.389972  0.865975  0.313065
  9600  0.305100  0.835798  0.456460
  9601  0.245703  0.821906  0.513907
  9602  0.382411  0.918321  0.102218
  9603  0.377620  0.845272  0.378045
  9604  0.436829  0.822498  0.364249
  9605  0.293123  0.625149  0.723373
  9606  0.019971  0.448015  0.893803
  9607  0.082071  0.463953  0.882050
  9608  0.164198  0.463427  0.870790
  9609  0.268843  0.868567  0.416310
  9610  0.068233  0.529537  0.845538
  9611  0.237343  0.813186  0.531410
  9612  0.044083  0.448870  0.892509
  9613  0.015806  0.523150  0.852094
  9614  0.139722  0.568800  0.810521
  9615  0.116678  0.532419  0.838401
  9616  0.074183  0.370610  0.925821
  9617  0.159801  0.499741  0.851306
  9618  0.022376  0.379882  0.924764
  9619  0.273033  0.832411  0.482229
  9620 -0.060209  0.399862  0.914596
  9621  0.107128  0.655138  0.747875
  9622  0.184942  0.436246  0.880617
  9623 -0.007859  0.377782  0.925861
  9624  0.171734  0.505494  0.845567
  9625  0.063916  0.502644  0.862127
  9626  0.104945  0.569089  0.815552
  9627  0.142128  0.550952  0.822345
  9628  0.241241  0.608978  0.755611
  9629  0.290927  0.879091  0.377573
  9630  0.055470  0.604446  0.794713
  9631  0.316007  0.683485  0.658019
  9632  0.300739  0.836756  0.457598
  9633  0.163572  0.438790  0.883576
  9634  0.304362  0.632093  0.712617
  9635  0.200684  0.439606  0.875484
  9636 -0.014208  0.348159  0.937328
  9637  0.050964  0.303165  0.951574
  9638  0.372051  0.747298  0.550566
  9639  0.070224  0.301621  0.950838
  9640  0.176203  0.588592  0.788994
  9641  0.213430  0.738099  0.640045
  9642  0.321302  0.871044  0.371548
  9643  0.264076  0.857232  0.442061
  9644  0.382869  0.599956  0.702470
  9645  0.259271  0.367175  0.893287
  9646  0.316306  0.442606  0.839077
  9647  0.158470  0.508336  0.846452
  9648  0.263816  0.778487  0.569525
  9649  0.311325  0.703395  0.638993
  9650  0.319538  0.670789  0.669282
  9651  0.296723  0.828342  0.475190
  9652  0.328439  0.761147  0.559269
  9653  0.262763  0.614582  0.743805
  9654  0.314764  0.676741  0.665542
  9655  0.237232  0.816643  0.526132
  9656  0.178513  0.507408  0.843013
  9657  0.340116  0.714820  0.611027
  9658  0.436001  0.681119  0.588200
  9659  0.158743  0.611919  0.774826
  9660  0.286724  0.792732  0.537926
  9661  0.296340  0.830494  0.471660
  9662  0.248820  0.881088  0.402210
  9663  0.238984  0.908452  0.342931
  9664  0.113718  0.960184  0.255177
  9665  0.267072  0.900550  0.343049
  9666  0.269676  0.891945  0.362917
  9667  0.318641  0.707189  0.631151
  9668  0.254464  0.881975  0.396696
  9669  0.244431  0.814031  0.526884
  9670  0.291208  0.903330  0.314950
  9671  0.223363  0.882598  0.413679
  9672  0.391400  0.849257  0.354356
  9673  0.279907  0.873591  0.398110
  9674  0.248768  0.837051  0.487299
  9675  0.225067  0.740399  0.633367
  9676  0.243429  0.781048  0.575071
  9677  0.218835  0.761620  0.609956
  9678  0.191162  0.870778  0.452993
  9679  0.212553  0.876856  0.431214
  9680  0.304535  0.843272  0.442889
  9681  0.232073  0.698504  0.676930
  9682  0.274744  0.604020  0.748115
  9683  0.277906  0.664888  0.693319
  9684  0.139280  0.855033  0.499519
  9685  0.107747  0.547239  0.830012
  9686  0.298084  0.786281  0.541211
  9687  0.186970  0.596077  0.780855
  9688 -0.030818  0.384722  0.922518
  9689  0.109465  0.433077  0.894685
  9690  0.250364  0.789165  0.560836
  9691  0.267635  0.756108  0.597221
  9692  0.393753  0.667026  0.632483
  9693  0.367018  0.661278  0.654224
  9694  0.434590  0.649884  0.623524
  9695  0.330542  0.735944  0.590871
  9696  0.198501  0.812066  0.548767
  9697  0.322656  0.638176  0.699017
  9698  0.152596  0.312900  0.937448
  9699  0.243002  0.577998  0.779018
  9700  0.244104  0.747169  0.618185
  9701  0.204805  0.694876  0.689349
  9702  0.218666  0.685270  0.694687
  9703  0.189887  0.768889  0.610535
  9704  0.446442  0.634443  0.631008
  9705  0.241351  0.509888  0.825690
  9706 -0.020438  0.360921  0.932373
  9707  0.162082  0.411632  0.896821
  9708  0.420478  0.548310  0.722879
  9709  0.212279  0.652609  0.727350
  9710  0.295892  0.460690  0.836787
  9711  0.357737  0.592232  0.722002
  9712  0.318351  0.633025  0.705643
  9713  0.122364  0.271442  0.954645
  9714  0.200365  0.832924  0.515840
  9715  0.164787  0.897665  0.408708
  9716  0.181481  0.536681  0.824038
  9717  0.135037  0.381658  0.914386
  9718  0.171803  0.500940  0.848259
  9719  0.211672  0.897595  0.386676
  9720  0.115887  0.442781  0.889109
  9721  0.294285  0.565707  0.770306
  9722  0.220998  0.519418  0.825448
  9723  0.273159  0.817587  0.506888
  9724 -0.034980  0.584271  0.810804
  9725  0.150402  0.408186  0.900424
  9726  0.202708  0.808799  0.552044
  9727  0.274129  0.453484  0.848060
  9728  0.324651  0.714048  0.620272
  9729  0.274390  0.922551  0.271311
  9730  0.442812  0.686452  0.576803
  9731  0.174053  0.419501  0.890912
  9732  0.153904  0.314551  0.936681
  9733  0.192922  0.460969  0.866192
  9734  0.214678  0.446707  0.868543
  9735  0.161900  0.428862  0.888744
  9736  0.388803  0.620431  0.681100
  9737  0.294060  0.700159  0.650620
  9738  0.294510  0.835202  0.464437
  9739  0.212022  0.809682  0.547231
  9740  0.046277  0.462125  0.885606
  9741  0.111787  0.437889  0.892052
  9742  0.288341  0.800847  0.524884
  9743  0.256782  0.894811  0.365207
  9744  0.300972  0.734638  0.608048
  9745  0.215799  0.813071  0.540690
  9746  0.347371  0.828444  0.439333
  9747  0.453878  0.843393  0.287546
  9748 -0.018944  0.225047  0.974164
  9749  0.208299  0.593931  0.777083
  9750  0.288909  0.724990  0.625237
  9751  0.025204  0.403847  0.914479
  9752  0.330273  0.830776  0.448030
  9753  0.283497  0.734358  0.616723
  9754  0.382414  0.878178  0.287338
  9755  0.395304  0.696707  0.598610
  9756  0.315808  0.690834  0.650395
  9757  0.401530  0.651241  0.643940
  9758  0.349604  0.758853  0.549472
  9759  0.396802  0.652349  0.645748
  9760  0.461637  0.744980  0.481556
  9761  0.273667  0.812412  0.514873
  9762  0.248159  0.901363  0.354912
  9763  0.337985  0.664952  0.666036
  9764  0.220860  0.880218  0.420044
  9765  0.252585  0.714018  0.652977
  9766  0.048551  0.515208  0.855689
  9767  0.149105  0.612757  0.776077
  9768  0.118249  0.727423  0.675924
  9769  0.273799  0.735608  0.619608
  9770 -0.059232  0.254689  0.965207
  9771  0.293448  0.496983  0.816637
  9772  0.267986  0.720767  0.639279
  9773  0.326564  0.805883  0.493870
  9774  0.191803  0.584803  0.788173
  9775 -0.061122  0.320523  0.945267
  9776  0.238253  0.811933  0.532916
  9777  0.265076  0.846843  0.461077
  9778  0.276570  0.901171  0.333767
  9779  0.305158  0.585939  0.750703
  9780  0.272496  0.785799  0.555217
  9781  0.217291  0.922460  0.319142
  9782  0.253645  0.828215  0.499724
  9783  0.160686  0.570477  0.805442
  9784  0.232287  0.743672  0.626893
  9785  0.216824  0.720907  0.658240
  9786  0.239597  0.793000  0.560130
  9787  0.197816  0.820331  0.536587
  9788 -0.064258  0.687972  0.722887
  9789  0.204413  0.526468  0.825256
  9790  0.142012  0.469462  0.871457
  9791  0.076984  0.410467  0.908620
  9792  0.167478  0.551579  0.817136
  9793  0.144609  0.630843  0.762315
  9794  0.126978  0.612878  0.779908
  9795  0.173846  0.429178  0.886332
  9796  0.231433  0.557069  0.797567
  9797  0.049013  0.445893  0.893743
  9798 -0.009587  0.288794  0.957343
  9799  0.218149  0.811262  0.542462
  9800  0.250254  0.378454  0.891148
  9801  0.284630  0.614409  0.735858
  9802  0.189781  0.543773  0.817493
  9803  0.530351  0.582022  0.616424
  9804  0.255707  0.749561  0.610551
  9805  0.128959  0.653549  0.745817
  9806  0.118304  0.890249  0.439842
  9807  0.183844  0.463710  0.866703
  9808  0.099232  0.479300  0.872023
  9809  0.173674  0.825825  0.536516
  9810 -0.013444  0.457822  0.888942
  9811  0.216957  0.675224  0.704984
  9812  0.314113  0.800721  0.510077
  9813  0.156580  0.335608  0.928897
  9814  0.141355  0.377921  0.914983
  9815  0.094096  0.816838  0.569142
  9816  0.309590  0.815882  0.488354
  9817  0.023174  0.956145  0.291974
  9818  0.241324  0.594850  0.766757
  9819  0.143428  0.622382  0.769460
  9820  0.257632  0.724284  0.639561
  9821  0.292701  0.797991  0.526816
  9822  0.154860  0.599333  0.785378
  9823  0.342927  0.747428  0.568993
  9824  0.315855  0.707549  0.632147
  9825  0.355773  0.708385  0.609603
  9826  0.407098  0.699563  0.587267
  9827  0.153753  0.447754  0.880839
  9828  0.235076  0.373532  0.897337
  9829  0.281126  0.705082  0.651020
  9830  0.166573  0.610149  0.774579
  9831  0.025217  0.483185  0.875155
  9832 -0.012773  0.375193  0.926859
  9833  0.304218  0.742554  0.596712
  9834  0.223534  0.386378  0.894843
  9835  0.209102  0.629036  0.748725
  9836  0.212412  0.435044  0.874996
  9837  0.361107  0.681696  0.636312
  9838  0.121726  0.402330  0.907366
  9839  0.171632  0.446430  0.878204
  9840  0.180151  0.565456  0.804863
  9841  0.201737  0.452063  0.868873
  9842  0.370979  0.840599  0.394674
  9843  0.204212  0.630144  0.749144
  9844  0.194570  0.922507  0.333351
  9845 -0.045759  0.298158  0.953419
  9846  0.367522  0.790645  0.489702
  9847  0.136555  0.417591  0.898315
  9848  0.245809  0.828507  0.503144
  9849  0.419748  0.492924  0.762127
  9850  0.286161  0.894347  0.343881
  9851  0.238861  0.681067  0.692165
  9852  0.348722  0.711438  0.610122
  9853  0.283856  0.384721  0.878303
  9854  0.137423  0.344161  0.928799
  9855  0.275836  0.435950  0.856658
  9856  0.313218  0.692900  0.649448
  9857  0.241009  0.275357  0.930641
  9858  0.270064  0.537833  0.798624
  9859  0.235884  0.725732  0.646275
  9860  0.256402  0.733363  0.629632
  9861  0.298244  0.780304  0.549706
  9862  0.117749  0.600051  0.791249
  9863  0.302885  0.744709  0.594701
  9864  0.129608  0.648162  0.750391
  9865  0.224265  0.667666  0.709879
  9866  0.369523  0.750210  0.548305
  9867  0.351985  0.659225  0.664477
  9868  0.401118  0.674603  0.619689
  9869  0.074924  0.457416  0.886091
  9870  0.264629  0.796104  0.544233
  9871  0.018465  0.857582  0.514016
  9872  0.334409  0.833213  0.440371
  9873  0.136369  0.573687  0.807643
  9874  0.196804  0.773447  0.602534
  9875  0.287004  0.631285  0.720491
  9876  0.251624  0.581936  0.773328
  9877  0.355603  0.803216  0.477903
  9878  0.055775  0.333326  0.941161
  9879  0.258882  0.791381  0.553802
  9880  0.249626  0.832401  0.494768
  9881  0.296708  0.903729  0.308609
  9882  0.323415  0.661554  0.676572
  9883  0.407547  0.782349  0.470995
  9884  0.203037  0.685166  0.699517
  9885  0.488643  0.508304  0.709123
  9886  0.124477  0.280830  0.951651
  9887  0.251223  0.454580  0.854543
  9888  0.439896  0.653620  0.615851
  9889  0.241962  0.607954  0.756205
  9890  0.347593  0.641955  0.683427
  9891  0.196336  0.570512  0.797476
  9892  0.396744  0.830671  0.390616
  9893  0.335579  0.919381  0.205243
  9894  0.399284  0.820969  0.408145
  9895  0.266424  0.528952  0.805747
  9896  0.360955  0.768208  0.528743
  9897  0.400703  0.849357  0.343556
  9898  0.319783  0.564763  0.760777
  9899  0.309623  0.565559  0.764380
  9900  0.387363  0.755248  0.528725
  9901  0.021277  0.266376  0.963634
  9902  0.354130  0.650896  0.671511
  9903  0.327140  0.653860  0.682237
  9904  0.405824  0.778567  0.478686
  9905  0.224453  0.242191  0.943909
  9906  0.312724  0.580795  0.751586
  9907 -0.024728  0.737956  0.674395
  9908  0.382310  0.654822  0.651956
  9909  0.343856  0.813131  0.469661
  9910  0.263612  0.639310  0.722352
  9911  0.285746  0.467282  0.836658
  9912  0.265092  0.752107  0.603375
  9913  0.412551  0.791623  0.450705
  9914  0.190913  0.552257  0.811520
  9915  0.153082  0.861627  0.483906
  9916  0.306207  0.682656  0.663489
  9917  0.288377  0.445540  0.847545
  9918  0.401164  0.611162  0.682311
  9919  0.076571  0.418395  0.905032
  9920  0.216261  0.316488  0.923616
  9921 -0.010098  0.338606  0.940874
  9922  0.299447  0.662138  0.686953
  9923  0.279402  0.572912  0.770524
  9924  0.440550  0.857482  0.265783
  9925  0.329134  0.754967  0.567183
  9926  0.272407  0.854356  0.442573
  9927  0.186387  0.867682  0.460855
  9928  0.391143  0.809290  0.438243
  9929  0.340782  0.873540  0.347555
  9930  0.311439  0.846008  0.432755
  9931  0.270163  0.722014  0.636952
  9932  0.366262  0.584859  0.723735
  9933  0.416609  0.733364  0.537229
  9934  0.116706  0.683184  0.720860
  9935  0.190946  0.458069  0.868166
  9936  0.195335  0.574734  0.794685
  9937  0.364406  0.837545  0.407096
  9938  0.400462  0.834761  0.377893
  9939  0.312715  0.913625  0.259805
  9940  0.416128  0.645343  0.640601
  9941  0.340915  0.655962  0.673418
  9942  0.199219  0.546719  0.813271
  9943  0.093896  0.535013  0.839610
  9944  0.073434  0.405847  0.910986
  9945 -0.163044  0.610344  0.775176
  9946 -0.092791  0.302228  0.948709
  9947  0.308427  0.891354  0.332207
  9948  0.028196  0.972260  0.232198
  9949  0.318513  0.805532  0.499668
  9950  0.163940  0.399645  0.901891
  9951  0.322377  0.700304  0.636905
  9952  0.195704  0.622549  0.757716
  9953  0.276990  0.811723  0.514182
  9954  0.066993  0.972090  0.224841
  9955  0.111778  0.598899  0.792985
  9956  0.035988  0.561108  0.826960
  9957  0.318984  0.758609  0.568121
  9958  0.303598  0.732492  0.609331
  9959  0.486195  0.658492  0.574459
  9960  0.192719  0.823838  0.533057
  9961  0.418350  0.710084  0.566360
  9962  0.222748  0.348770  0.910353
  9963  0.328521  0.376195  0.866344
  9964  0.335863  0.839662  0.426806
  9965  0.436703  0.704456  0.559493
  9966  0.342926  0.787981  0.511359
  9967  0.064284  0.365604  0.928548
  9968  0.382175  0.723061  0.575435
  9969  0.247462  0.481658  0.840695
  9970  0.320738  0.666796  0.672688
  9971  0.361581  0.660539  0.657987
  9972  0.108405  0.481397  0.869773
  9973  0.174086  0.413688  0.893620
  9974  0.225825  0.924766  0.306286
  9975  0.303578  0.908454  0.287319
  9976  0.212674  0.847741  0.485905
  9977  0.258267  0.692475  0.673629
  9978  0.274508  0.860388  0.429392
  9979 -0.076928  0.367814  0.926712
  9980  0.221844  0.812147  0.539631
  9981  0.248278  0.628737  0.736917
  9982  0.233438  0.759510  0.607167
  9983  0.121002  0.243069  0.962432
  9984  0.222804  0.446930  0.866379
  9985  0.010574  0.252673  0.967494
  9986  0.336745  0.600428  0.725320
  9987  0.205010  0.377967  0.902836
  9988  0.387597  0.526747  0.756509
  9989  0.216722  0.781109  0.585577
  9990  0.132640  0.986432  0.096741
  9991  0.385592  0.795467  0.467494
  9992  0.316227  0.443205  0.838791
  9993  0.122899  0.248641  0.960767
  9994  0.470228  0.715662  0.516444
  9995  0.298507  0.788169  0.538223
  9996  0.187362  0.342152  0.920776
  9997  0.408205  0.708260  0.575966
  9998  0.336088  0.826869  0.450924
  9999  0.255234  0.840844  0.477323
 10000  0.313624  0.680303  0.662440
