# Supplementary material for: Insights into receptor structure and dynamics at the surface of living cells
Source: Nat Commun. 2023 Mar 22;14:1596. doi: 10.1038/s41467-023-37284-4 (PMC10033668; doi:10.1038/s41467-023-37284-4)
Supplement: Supplementary file 13 — Supplementary Software [file 41467_2023_37284_MOESM13_ESM.zip › SI_comp_bio/e/cross_product.awk]

#
#  PURPOSE: Reads in two sets of vectors extracted from some MD trajectory  
#           which represent atom-atom separations and are meant to both  
#           be located inside a plane hence should define a normal vector
#           to this plane when forming the cross product;
#  USAGE:   awk -f ./cross_product.awk ./vector_1_3bpn_K87B_bcnk_C11-C15 ./vector_2_3bpn_K87B_bcnk_C18-C14 
#  AUTHOR:  shoefing@mtu.edu
#  DATE:    April 28, 2022
#
BEGIN{ 
        N = 0;
        while ((getline <ARGV[1]) > 0) {
           if (NF > 2) { 
              N++;
              ax[N] = $2;
              ay[N] = $3;
              az[N] = $4;
           }
        }
        N = 0;
        while ((getline <ARGV[2]) > 0) {
           if (NF > 2) { 
              N++;
              bx[N] = $2;
              by[N] = $3;
              bz[N] = $4;
           }
        }
     }
END{
#
#     Let's loop over all vector pairs and form cross products
#     and write them out
#
      for (i=1; i<=N; i++) {
          xcross = (ay[i] * bz[i]) - (az[i] * by[i]);
          ycross = (az[i] * bx[i]) - (ax[i] * bz[i]);
          zcross = (ax[i] * by[i]) - (ay[i] * bx[i]);
          magnitude = sqrt((xcross * xcross) + (ycross * ycross) + (zcross * zcross));
          xcross /= magnitude;
          ycross /= magnitude;
          zcross /= magnitude;
          printf("%6d%10.6lf%10.6lf%10.6lf\n", i, xcross, ycross, zcross);
      }
   }
