# Supplementary material for: Insights into receptor structure and dynamics at the surface of living cells
Source: Nat Commun. 2023 Mar 22;14:1596. doi: 10.1038/s41467-023-37284-4 (PMC10033668; doi:10.1038/s41467-023-37284-4)
Supplement: Supplementary file 13 — Supplementary Software [file 41467_2023_37284_MOESM13_ESM.zip › SI_comp_bio/e/README]

Computing normal vectors to the plane defined by the BCNK ring system;
at first two characteristic vectors are extracted from the trajectory, 
in particular vectors from atoms C11->C15 and C18->C14 of the BCN residue, 
which both are located inside the plane of the BCNK ring system;
then the cross product between these two characteristic vectors is computed 
and will determine the normal vector to the plane of the ring system;

Software: AMBER 20 


cpptraj  ../3bpn_K87B.3.wat.top  ./cpptraj.vecs.scrpt 

awk -f ./cross_product.awk ./vector_1_3bpn_K87B_bcnk_C11-C15 ./vector_2_3bpn_K87B_bcnk_C18-C14  >  ./3bpn_K87B_nrmlvct.dat
