# Supplementary material for: Insights into receptor structure and dynamics at the surface of living cells
Source: Nat Commun. 2023 Mar 22;14:1596. doi: 10.1038/s41467-023-37284-4 (PMC10033668; doi:10.1038/s41467-023-37284-4)
Supplement: Supplementary file 13 — Supplementary Software [file 41467_2023_37284_MOESM13_ESM.zip › SI_comp_bio/e/vector_1_3bpn_K87B_bcnk_C11-C15]

#Frame                                                      v1
       1  -0.7626   2.6185  -1.5813  14.9433  20.2075  -2.6110
       2  -0.9100   2.6030  -1.6827  15.5131  20.1627  -2.7044
       3  -1.2113   2.6602  -1.0058  14.4976  20.2014  -3.2157
       4  -1.8986   1.9045  -1.8305  14.7126  20.2607  -2.6439
       5  -1.8942   1.5433  -1.9769  14.6797  20.5695  -2.9273
       6  -1.8541   1.4370  -2.0065  15.1363  19.9337  -2.6248
       7  -2.2455   1.1446  -1.8572  15.3616  20.3667  -2.6952
       8  -1.9573   1.9090  -1.5516  14.4804  20.0841  -2.8996
       9  -2.3152   1.3916  -1.6668  15.2698  20.1360  -2.8781
      10  -1.1505   2.6357  -1.4595  16.0847  20.7159  -3.4645
      11  -1.8522   1.6073  -1.9874  15.4036  20.0560  -2.6293
      12  -1.1211   2.7287  -1.6594  15.3231  20.4359  -3.3229
      13  -1.5084   2.3628  -1.4821  15.9743  20.9276  -3.7963
      14  -1.7392   2.1430  -1.7396  15.9471  19.9054  -3.2084
      15  -1.8193   1.7586  -2.0228  16.5301  20.0611  -3.5494
      16  -1.6021   2.1244  -1.6843  16.1121  20.2366  -3.4492
      17  -1.7722   1.7659  -2.0495  16.4398  19.8480  -3.7639
      18  -1.9000   2.0181  -1.6028  16.1926  20.0200  -4.3656
      19  -1.9778   1.1880  -2.1627  16.1644  19.9894  -3.6520
      20  -1.8925   1.9032  -1.6001  15.5225  20.2588  -3.9455
      21  -1.7375   1.4770  -2.2766  15.7283  20.3208  -4.0038
      22  -1.2112   2.5579  -1.7071  15.6018  20.8412  -3.9173
      23  -2.2375   1.5590  -1.7105  16.0938  20.9211  -4.2970
      24  -1.8200   2.0365  -1.5711  16.4993  20.8577  -3.8187
      25  -2.0680   1.9485  -1.4074  15.6509  20.8811  -3.1955
      26  -1.7174   1.9253  -1.8848  16.3030  20.8719  -3.4544
      27  -1.5079   1.1418  -2.6480  17.1245  20.4097  -3.2206
      28  -1.3578   1.9883  -2.1354  16.6392  20.4696  -3.3589
      29  -1.2725   2.5619  -1.7408  16.0217  20.4817  -3.7026
      30  -2.3700   1.5146  -1.4302  16.4838  21.4345  -2.7499
      31  -2.0662   1.7979  -1.7822  15.9217  20.3580  -3.4025
      32  -1.1701   2.3001  -1.9917  16.4028  20.6367  -2.8547
      33  -0.3105   2.9186  -1.1181  16.0977  20.9634  -3.4069
      34  -1.7119   2.2920  -1.3599  15.1827  20.4926  -3.7020
      35  -1.9074   1.5958  -1.9984  15.9120  20.2951  -2.9233
      36  -2.2042   1.0763  -2.1653  15.9747  20.3451  -2.5617
      37  -1.8455   1.7785  -1.9320  15.8850  20.1791  -3.4374
      38  -2.3773   1.5726  -1.4870  15.6476  20.4573  -2.8643
      39  -0.8873   2.9452  -0.8385  15.7140  21.2595  -3.5143
      40  -2.2533   1.8116  -1.6183  15.1231  20.5099  -3.4408
      41  -1.0676   2.6933  -1.4298  15.7119  20.5074  -2.2145
      42  -1.7826   2.3348  -1.3830  15.3597  20.8432  -2.5143
      43  -1.6767   1.9917  -1.7959  16.1746  20.6111  -2.9579
      44  -1.8106   1.6504  -2.1291  16.6237  20.9276  -2.3123
      45  -1.3754   2.2254  -2.0917  16.0219  20.3738  -3.1673
      46  -1.9053   1.6454  -1.8017  15.9084  20.3425  -3.0096
      47  -1.8324   1.7714  -2.0080  16.6504  20.5212  -3.1929
      48  -1.9140   1.6560  -2.0233  16.8680  20.5716  -2.5104
      49  -2.1319   1.9710  -1.6159  16.1967  20.4643  -2.6357
      50  -2.1950   1.7821  -1.6541  16.0004  20.2019  -2.4453
      51  -2.0019   1.8229  -1.6868  15.9835  20.6426  -3.0461
      52  -1.7236   1.8580  -1.9260  15.7080  20.4337  -2.6917
      53  -1.4093   2.4004  -1.4744  15.5116  20.5141  -2.2504
      54  -1.9039   2.0710  -1.5519  15.3798  20.8402  -2.2806
      55  -2.0853   1.5896  -1.8159  15.3200  20.5708  -2.8906
      56  -2.1173   1.5955  -1.9973  14.9378  21.0137  -2.9446
      57  -1.7089   1.4989  -2.3001  15.2475  20.6166  -1.8658
      58  -1.7117   1.5544  -2.1679  15.3130  20.4960  -1.9163
      59  -1.6055   1.8660  -2.0524  14.8802  20.7017  -2.2401
      60  -2.1459   1.6743  -1.5745  14.8044  21.2830  -2.5939
      61  -1.2341   2.5648  -1.3513  14.8642  20.6401  -2.5697
      62  -1.0579   2.9870  -1.1424  14.4454  21.0533  -2.0572
      63  -2.4763   1.5278  -1.6091  14.7723  20.8514  -2.5221
      64  -1.9896   2.0193  -1.3999  14.9139  20.9196  -3.1099
      65  -1.5206   2.5852  -1.2497  14.5767  20.8222  -2.4753
      66  -0.9917   3.0034  -0.9429  14.1840  21.2785  -2.9438
      67  -1.8429   2.6209  -0.8566  14.5855  21.0783  -2.4833
      68  -2.0775   2.0513  -1.4360  14.7904  21.1577  -2.7566
      69  -1.5257   2.4821  -1.0267  14.0218  21.1772  -3.0994
      70  -2.1369   1.8735  -1.5256  14.7302  20.9901  -2.7007
      71  -1.4937   2.5962  -1.3200  14.8652  20.9064  -2.7207
      72  -1.5203   2.4989  -1.1831  14.3150  20.8774  -3.5659
      73  -1.9572   1.5118  -1.8733  15.0672  20.6454  -3.3685
      74  -2.2192   1.4307  -1.8436  15.2139  20.5578  -3.0343
      75  -1.2955   2.6384  -1.3514  15.3695  20.6987  -3.2730
      76  -1.5371   2.3721  -1.4154  14.6850  20.5121  -3.1644
      77  -1.7668   1.4603  -2.2356  14.8735  19.7266  -3.4231
      78  -1.5119   2.6053  -0.9691  15.1059  20.7842  -3.3701
      79  -1.9066   1.2817  -2.1356  15.9448  21.0057  -2.5471
      80  -2.2391   1.6899  -1.3495  14.9143  20.9029  -3.5348
      81  -1.9174   1.9086  -1.5391  15.4133  20.5813  -3.3067
      82  -1.4648   1.5469  -2.3150  15.9055  20.2467  -3.7516
      83  -2.0927   2.1476  -1.2834  14.9683  20.6614  -2.9721
      84  -2.0167   1.7436  -1.4439  15.3449  20.9192  -2.9223
      85  -1.7431   2.1954  -1.7233  16.1237  20.3618  -2.6696
      86  -1.9965   1.8312  -1.8362  15.1894  20.3506  -3.1226
      87  -1.5529   2.4797  -1.3683  15.3730  20.1446  -2.7563
      88  -1.6301   1.8158  -2.0898  15.8844  20.7662  -2.5510
      89  -1.6025   2.3308  -1.6256  15.7989  20.5508  -3.3479
      90  -2.0836   1.4743  -1.8740  15.9351  20.2873  -3.3513
      91  -1.4146   2.3809  -1.5707  14.8523  20.4574  -3.2759
      92  -1.0078   2.6935  -1.5526  15.4034  20.2411  -3.5887
      93  -1.9977   1.9444  -1.6544  15.3160  20.0782  -3.5434
      94  -1.7855   2.1942  -1.3417  15.2606  20.6897  -3.2721
      95  -1.5765   2.0607  -1.6440  15.7462  20.6497  -2.9354
      96  -1.7451   2.2454  -1.5506  15.4506  20.2315  -2.7200
      97  -1.3961   2.0592  -1.8175  15.9052  20.3625  -2.4617
      98  -1.5141   2.2807  -1.6080  16.2396  20.3804  -2.7350
      99  -1.6380   2.1643  -1.7229  15.8590  19.9608  -3.1666
     100  -1.0971   2.6432  -1.3448  15.6358  19.5809  -3.5641
     101  -0.9142   2.7342  -1.1378  15.4117  19.7217  -3.0319
     102  -1.3268   2.4761  -1.3683  16.0300  20.4015  -3.0768
     103  -1.4743   2.6197  -0.9248  15.4144  20.5426  -2.4476
     104  -1.3543   2.5388  -1.2474  15.1133  20.1643  -2.5109
     105  -1.4518   2.5422  -1.1179  15.2595  20.4243  -3.1429
     106  -0.9842   2.6367  -1.5938  14.4115  19.8046  -2.5216
     107  -0.9790   2.7538  -1.2552  15.7307  19.8042  -2.4163
     108  -1.5620   1.9110  -1.8583  15.4329  19.8387  -2.4286
     109  -1.5843   1.8943  -2.0391  15.6294  20.5266  -1.6367
     110  -1.1147   2.6404  -1.4974  15.9301  20.5167  -2.5493
     111  -1.1236   2.3799  -1.6335  16.4029  21.1084  -3.0710
     112  -1.5004   2.3899  -1.3531  15.1964  20.5559  -3.4624
     113  -1.4948   1.9440  -1.9432  15.6093  20.8648  -3.0640
     114  -1.6208   2.1514  -1.6187  14.9825  20.6512  -2.7535
     115  -1.0748   2.6855  -1.5249  15.5100  21.0878  -2.8709
     116  -0.9723   2.7792  -1.3942  15.4050  21.1372  -3.0316
     117  -1.4164   1.9287  -2.2827  14.6430  20.7500  -3.0831
     118  -1.5074   2.6055  -1.2313  15.0865  21.1193  -2.4711
     119  -1.5491   2.5332  -1.3919  14.8417  21.1300  -2.5919
     120  -1.3433   1.8394  -2.1236  14.6975  21.2140  -2.0755
     121  -1.9388   1.7029  -1.6961  14.4856  21.2154  -2.6588
     122  -1.9342   2.0858  -1.5061  14.4044  21.5892  -2.3551
     123  -0.7468   2.8834  -1.0041  14.4492  21.1585  -2.9828
     124  -1.1857   2.9738  -0.7574  13.7625  20.8393  -2.4818
     125  -1.6453   2.1474  -1.5414  14.5032  20.7611  -2.3443
     126  -1.8032   2.4993  -1.0289  13.6460  20.9779  -2.9972
     127  -1.5398   1.7072  -2.2326  14.4121  20.1454  -2.8486
     128  -1.3437   2.8733  -1.0145  13.7857  20.8234  -3.8558
     129  -1.7884   2.2781  -1.6898  14.8727  20.4159  -1.9323
     130  -1.1598   2.9212  -0.5827  14.6385  21.2115  -2.9414
     131  -0.6365   2.9648  -1.0663  16.0308  21.3762  -2.5305
     132  -0.9186   3.0777  -0.8183  15.0607  21.3693  -2.5343
     133  -1.4249   2.5243  -1.2299  15.6879  21.6824  -2.7734
     134  -0.8934   2.7556  -1.2632  16.8991  21.0319  -3.4178
     135  -1.9094   1.8987  -1.5780  15.5092  21.1678  -1.9140
     136  -1.5732   1.9212  -1.6888  15.8279  21.8262  -2.5569
     137  -1.6573   1.8229  -1.8827  15.2039  20.5590  -2.3118
     138  -1.1041   2.7142  -1.2220  14.7660  20.5629  -2.6968
     139  -1.4879   2.4744  -1.2904  15.1749  20.6866  -3.1993
     140  -1.2108   2.6399  -1.5671  15.6992  20.8298  -2.9922
     141  -1.5790   2.5152  -1.4010  14.9771  20.5331  -3.0445
     142  -1.8002   2.2737  -1.3711  15.5084  20.8202  -3.0486
     143  -1.7876   2.0131  -1.5146  15.0874  20.3691  -2.7005
     144  -1.7961   2.1976  -1.3196  16.4582  20.9453  -2.9877
     145  -1.2615   2.5570  -1.8320  15.9311  20.6519  -2.0061
     146  -2.1345   1.7344  -1.6899  15.9613  21.2692  -2.4264
     147  -2.0573   1.5702  -1.9900  15.3567  20.9711  -2.8908
     148  -2.0362   1.6512  -1.8914  15.5541  21.1116  -2.1194
     149  -2.1366   1.7380  -1.6720  15.1730  21.5776  -2.5473
     150  -1.1134   2.6730  -1.5241  15.7411  21.3036  -2.7201
     151  -1.6100   2.3980  -1.4341  16.4095  21.8741  -2.8300
     152  -1.8051   1.7750  -1.8909  15.0439  20.3889  -2.6126
     153  -2.2013   1.2356  -1.9426  15.9730  21.0923  -2.4892
     154  -1.4426   2.1089  -1.9045  15.1145  20.5711  -2.5729
     155  -1.2822   2.3810  -1.6304  15.8376  21.0050  -2.4693
     156  -1.8398   1.7308  -1.7784  15.3720  20.3333  -2.4453
     157  -1.2962   2.7549  -0.9756  14.8426  20.8166  -3.2870
     158  -1.1976   2.8211  -1.1330  15.2960  20.7430  -3.6786
     159  -1.5569   2.5671  -1.1049  14.8802  20.9755  -3.1940
     160  -2.2161   1.3005  -1.9546  15.3188  20.8682  -2.9261
     161  -1.4322   2.7911  -0.7721  15.7827  21.6591  -3.6513
     162  -1.6521   2.5918  -0.8900  15.9451  21.5585  -3.0209
     163  -1.5744   2.3922  -1.2868  15.5207  20.8834  -3.1222
     164  -1.7211   1.8864  -1.7199  15.0368  20.7843  -3.5845
     165  -1.9951   1.8558  -1.7496  14.8876  21.0440  -2.8060
     166  -1.4746   1.9080  -2.4172  14.8563  20.5242  -3.1005
     167  -2.1587   1.6477  -1.7981  14.8833  20.8793  -2.8065
     168  -0.8401   2.5839  -1.6414  14.8749  20.6025  -3.2480
     169  -1.1720   2.1771  -1.9858  14.8565  20.8889  -2.9953
     170  -0.9631   2.6516  -1.2968  14.4037  20.9450  -3.3616
     171  -0.6030   2.8742  -0.9874  15.0762  20.8239  -3.4104
     172  -1.1738   2.7876  -1.1738  15.1131  20.9554  -3.8229
     173  -1.7618   1.7303  -2.0892  15.4764  20.5787  -2.4983
     174  -0.8863   2.4820  -1.8203  15.2382  20.0661  -2.7767
     175  -1.5821   0.8636  -2.6625  15.9183  20.6912  -2.7918
     176  -1.8590   1.5872  -2.1846  14.8973  19.9811  -2.9006
     177  -1.9515   1.3814  -2.1479  15.7482  20.2886  -3.0731
     178  -2.0378   1.7546  -1.9956  15.1145  20.4545  -3.3495
     179  -1.3351   2.4762  -1.6443  15.4110  20.6092  -3.3101
     180  -0.7618   2.8643  -1.2362  15.4920  20.6771  -3.5947
     181  -1.6037   2.1988  -1.5257  15.8300  21.3608  -2.8091
     182  -1.2666   2.0198  -2.1546  14.8591  20.6668  -3.0640
     183  -1.6571   1.4156  -2.2650  15.2552  20.5678  -3.0760
     184  -1.7621   2.4086  -1.4509  15.2280  20.9012  -2.5321
     185  -1.8600   1.9384  -1.7347  14.7596  20.6078  -2.8581
     186  -1.8617   1.9528  -1.6201  15.2005  21.1342  -3.0444
     187  -1.6780   1.8141  -1.8968  16.4555  20.6863  -2.3804
     188  -1.4546   2.0733  -1.7044  15.2987  20.9929  -2.9409
     189  -0.9936   2.7134  -1.4060  15.5700  20.3767  -2.5102
     190  -1.5860   2.1428  -1.6269  15.1895  20.8893  -3.0305
     191  -1.7237   2.1147  -1.5760  15.4829  20.7681  -3.4085
     192  -1.1921   2.4468  -1.6312  15.4576  20.4226  -3.1324
     193  -0.9976   2.4223  -1.8409  15.4977  20.2768  -2.4739
     194  -1.6795   1.9980  -1.8477  15.6701  20.8317  -2.3942
     195  -1.5389   2.1922  -1.7053  15.5603  20.8079  -2.8804
     196  -1.4552   1.9772  -1.9481  15.4212  20.3134  -3.3313
     197  -1.5086   2.3153  -1.6766  16.4506  20.7505  -2.9486
     198  -1.5215   2.1744  -1.5425  15.3957  20.5211  -3.3718
     199  -1.2830   2.4515  -1.7153  15.3056  20.0848  -3.4099
     200  -1.5638   1.9684  -1.9672  15.8492  20.5018  -3.0639
     201  -1.7896   1.5677  -2.1379  15.6390  20.5093  -3.5417
     202  -1.9313   1.5982  -1.9841  15.7564  20.4612  -3.4155
     203  -1.4166   1.6801  -2.1295  15.4965  20.3996  -3.4844
     204  -2.1807   1.6186  -1.7812  15.6267  20.9071  -3.1889
     205  -1.7073   2.0238  -1.7221  15.7877  20.2811  -2.4891
     206  -1.4603   2.1841  -1.9573  16.3248  20.5915  -2.2543
     207  -1.6172   1.5976  -2.1622  16.7187  20.3984  -2.3149
     208  -1.5183   1.9501  -2.3796  16.4151  20.5340  -2.7904
     209  -1.1030   1.6770  -2.4938  17.5943  20.4653  -2.5506
     210  -1.1583   2.0016  -2.2194  16.7725  19.9447  -2.5183
     211  -1.0681   1.5534  -2.4886  17.6719  20.8528  -2.7801
     212  -1.0530   2.2943  -1.9683  16.3426  20.3597  -3.7355
     213  -1.4126   2.2043  -1.9301  16.2161  20.3141  -3.3601
     214  -0.9393   2.0638  -2.3037  17.5119  19.6921  -2.6500
     215  -0.2453   2.4105  -1.9983  17.6260  19.5832  -2.7105
     216  -1.2841   1.9464  -2.2736  17.1458  19.9366  -2.8874
     217  -0.5843   2.2116  -2.1616  17.2110  19.9014  -3.1400
     218  -0.8232   2.3919  -2.3250  17.0815  19.7017  -2.5090
     219  -1.4165   2.2038  -1.5107  17.4252  20.1634  -1.9280
     220   1.0620   3.0321   0.1294  17.8199  21.4235  -2.5720
     221   0.0956   3.0423   0.3006  18.5014  21.7694  -3.1945
     222  -1.0751   2.9753  -0.5301  18.9900  21.4128  -2.8508
     223   0.6686   3.0187   0.4120  17.1674  22.4323  -2.8921
     224   0.5709   3.0103   0.4434  17.5570  21.8137  -3.6094
     225   0.6843   3.0596   0.4673  16.8697  22.1763  -4.3426
     226   0.9154   3.0535  -0.3009  17.1488  22.0873  -4.0441
     227  -0.0905   2.8164  -1.5468  17.1443  20.6779  -3.9162
     228  -0.0666   3.1573  -0.8323  17.2248  21.7934  -3.8784
     229  -0.8460   2.8309  -1.2135  15.9102  21.2618  -3.2801
     230  -0.8781   2.8835  -1.1847  15.8151  20.3568  -3.8110
     231  -0.8557   2.6451  -1.7710  16.8565  21.2730  -3.9544
     232   0.2642   2.9965  -0.8617  16.7437  21.7658  -4.4580
     233  -0.1917   2.5897  -2.2907  17.3274  21.3232  -3.6073
     234  -1.2062   2.2594  -1.8280  17.0222  19.8880  -3.2478
     235  -1.2069   2.1268  -1.8680  16.9324  20.0474  -2.2698
     236  -1.3047   2.3926  -1.4574  17.6739  20.5705  -2.8563
     237   1.7301   2.7970  -0.2426  16.4197  21.0065  -4.4091
     238   0.2559   3.2102   0.2929  16.9108  21.7037  -4.3062
     239   0.1868   3.0962   0.5434  17.2385  21.7533  -3.2723
     240   0.4054   3.1720  -0.4682  17.0309  21.3785  -2.4603
     241   1.0170   3.0535   0.2796  17.3385  22.1980  -3.5199
     242  -0.0902   2.7537  -1.8429  17.4900  20.8075  -3.8003
     243  -0.5200   2.4623  -1.9166  17.7317  20.9030  -2.4312
     244  -0.5806   2.7998  -1.4159  18.5368  21.0887  -2.9540
     245  -0.5261   2.8133  -1.4169  17.3884  21.1402  -3.5245
     246  -0.7155   2.7254  -1.5717  17.3316  20.7679  -3.0804
     247  -0.5839   2.5475  -1.7572  18.7030  20.8502  -2.9501
     248   0.1046   2.5203  -2.0291  18.7196  20.2026  -2.3151
     249  -0.4857   0.9918  -3.0766  17.8711  20.2422  -0.8750
     250  -0.3279  -0.0147  -3.1938  17.4958  21.1334  -1.3841
     251  -0.6183   0.5836  -3.1648  18.0652  20.2391  -0.8501
     252  -1.3659   2.1662  -1.7414  17.0263  20.5871  -2.5531
     253  -1.4954   1.5530  -2.4004  17.2470  20.8690  -1.3827
     254  -1.1106   2.2781  -2.1929  16.7723  20.4058  -1.9866
     255  -0.2610   1.7418  -2.7117  18.4691  19.8339  -0.7556
     256  -0.5179   2.3027  -2.0867  17.6806  20.4824  -1.4170
     257  -0.9190   2.1745  -2.1858  17.6178  20.1595  -0.9384
     258  -0.7056   1.9253  -2.4249  17.7236  20.2358  -0.7242
     259  -1.1153   1.5115  -2.5046  17.1912  20.2203  -2.2106
     260  -0.0813   2.6863  -1.7902  17.5366  20.8874  -2.3214
     261   0.0398   2.4620  -1.9576  19.1193  19.9640  -1.6621
     262  -0.0199   2.6079  -1.8150  18.7330  20.4365  -2.2967
     263   0.0402   2.5730  -1.6933  18.8192  20.5600  -2.9286
     264  -0.3170   2.3292  -2.2612  18.3194  21.0932  -2.3524
     265  -1.1867   2.3676  -1.9270  18.7914  20.6329  -2.8591
     266  -2.3235   2.1777  -0.7300  18.4496  19.6711  -3.2724
     267  -2.1241   2.1292  -1.2198  19.3855  19.8370  -3.1384
     268  -2.0033   1.6587  -1.4366  19.3038  19.8956  -2.5260
     269  -1.8568   2.1094  -1.3954  19.2930  19.2306  -2.9270
     270  -2.2424   1.9223  -1.0920  19.5035  20.5412  -2.6453
     271  -2.7374   1.1053  -1.0347  18.8871  20.5563  -2.7101
     272  -2.1718   1.9940  -1.1093  18.8606  20.0822  -3.6505
     273  -2.5040   1.6157  -1.3692  18.6081  20.1207  -3.3245
     274  -2.7001   1.3266  -1.1008  20.5983  21.9313  -1.9848
     275  -3.0738   1.0686  -0.4721  20.1097  20.7107  -3.2283
     276  -1.7892   2.1163  -1.5475  19.4537  19.0238  -3.2416
     277  -2.3050   2.2068  -0.8802  20.3366  20.1642  -3.0428
     278  -2.7370   1.6251  -0.8154  20.3627  21.2770  -2.1292
     279  -2.9221   1.0966  -0.6824  19.6922  21.2160  -2.2183
     280  -2.8754   1.3151  -1.1044  19.9033  22.0036  -2.0284
     281  -2.2925   1.4519  -1.5558  18.5955  21.2374  -2.8105
     282  -2.2513   2.1439  -0.5845  19.3216  21.2724  -2.6568
     283  -1.7005   2.4148  -1.3355  19.5645  20.5026  -3.4847
     284  -2.2320   1.8319  -1.3148  18.9875  20.0689  -3.2588
     285  -2.0526   1.9503  -1.0871  18.4563  20.1548  -3.7069
     286  -2.3696   2.0912   0.6216  18.5090  21.0066  -3.9626
     287  -2.4634   1.5801  -1.3395  19.4357  20.2267  -3.4824
     288  -2.1775   1.8302  -1.4217  18.8527  18.5460  -3.7130
     289  -1.9581   2.3432  -1.2242  19.1613  18.4831  -4.2946
     290  -2.3726   1.3658  -1.4717  19.3568  19.5056  -3.9455
     291  -2.7565   1.6162  -0.6985  19.8251  20.8784  -3.0283
     292  -2.8242   0.6286  -1.3103  19.3390  21.6268  -1.9029
     293  -2.7938   1.4977  -0.3814  19.4908  21.0948  -2.4586
     294  -2.9463   0.5273  -1.0341  19.5965  21.5088  -2.3312
     295  -2.4750   1.4880  -1.4327  19.3143  21.6902  -2.6432
     296  -3.0991   0.9582  -0.1464  18.7008  21.5050  -2.1042
     297  -2.6950   1.7196  -0.5306  18.5921  20.0668  -3.4953
     298  -1.4896   2.5094  -1.3600  18.6144  19.8943  -3.6675
     299  -2.5407   1.7039  -0.9794  19.8466  20.0435  -3.4718
     300  -2.4820   1.8472  -1.1953  18.1738  19.1977  -3.9736
     301  -1.5203   2.7399  -0.3837  18.7347  19.5484  -3.1054
     302  -2.2525   1.8153  -1.4356  20.2868  20.2951  -3.6416
     303  -2.0629   0.6074  -2.2581  19.5877  20.4764  -3.6094
     304  -3.0899   0.9229  -0.5899  18.8144  20.6646  -2.1096
     305  -1.5073   2.1603  -1.5743  19.3846  19.7653  -3.5748
     306  -2.0064   0.7045  -2.4608  21.4091  20.8589  -2.0969
     307  -2.2113   1.9718  -1.6586  21.2463  21.4367  -3.0864
     308  -1.4165   2.1267  -1.7539  20.6700  20.8521  -3.0644
     309  -0.1958   0.7722  -3.1098  18.8573  18.3956  -5.5050
     310  -1.0982   0.0038  -3.0133  18.3664  19.1362  -3.9466
     311  -1.2283   0.5020  -2.8952  17.2312  17.9755  -4.1234
     312  -1.3404   0.3192  -2.7657  17.4988  18.3764  -4.5437
     313  -1.9383   1.2974  -2.4745  18.2071  19.0483  -4.4192
     314  -0.8712   0.5500  -3.0921  18.0207  18.0106  -4.0048
     315  -1.7392   1.1101  -2.5823  18.5466  18.3250  -3.8230
     316  -0.7563  -0.1818  -3.0520  17.7871  17.5703  -3.3800
     317  -0.6426   1.8032  -2.4547  18.9309  18.5691  -3.4975
     318  -2.3622   1.7668  -0.8979  19.3259  20.6566  -3.1623
     319   0.1887  -0.7336  -3.0871  18.9384  18.3610  -3.9733
     320  -2.1681   1.3175  -1.9708  19.8301  19.4469  -3.8543
     321  -1.7972   2.2951  -1.3145  18.6366  18.4963  -4.9792
     322  -2.5465   1.5868  -1.1065  17.4066  19.9329  -4.5457
     323  -2.7480   1.3444  -1.1571  17.5507  20.1229  -4.9717
     324  -2.2783   1.4640  -1.5180  18.3548  20.5457  -4.4691
     325  -2.3926   1.4578  -1.2757  17.7648  20.0107  -3.9092
     326  -2.2520   2.0953  -1.0058  17.2728  19.2089  -4.2091
     327  -2.5713   1.9821  -0.6280  18.1175  19.6282  -4.4801
     328  -2.7609   1.1985  -1.1757  19.2332  19.4108  -4.6528
     329  -1.9895   2.4494  -0.9191  18.0411  19.9365  -4.5370
     330  -2.0624   2.1454  -1.1580  18.2645  19.9827  -3.4342
     331  -2.0986   2.4093  -0.4380  18.8855  20.1116  -4.1781
     332  -1.7653   2.6017  -0.9958  17.8847  20.5434  -3.5979
     333  -2.1171   2.1524  -1.3334  18.5665  19.7614  -3.2381
     334  -2.0028   2.1701  -0.9911  18.1678  20.3090  -3.6733
     335  -1.6144   2.5916  -0.7429  17.9316  20.0731  -4.0812
     336  -1.3686   1.2961  -2.6685  18.3659  19.2027  -4.5248
     337  -2.2320   1.4817  -1.7403  18.2408  18.6742  -3.7969
     338  -2.2414   1.9842  -1.2601  17.8183  18.9839  -4.3635
     339  -2.7795   1.2106  -1.0743  17.8719  19.1223  -5.2438
     340  -2.3544   2.0302  -0.7154  16.9375  20.4325  -5.3318
     341  -2.3924   2.0210  -1.1086  18.5526  18.5729  -4.3318
     342  -1.4823   0.9352  -2.7772  17.8051  18.6427  -4.5987
     343  -1.3707   0.9400  -2.5525  18.1539  18.5052  -3.5673
     344  -1.2665   0.8183  -2.8365  17.6730  18.1460  -4.3712
     345  -1.1365   2.0076  -2.1208  18.4329  18.7337  -4.0840
     346  -1.5137   1.7477  -2.1904  18.7693  18.3777  -4.2345
     347  -0.8921   0.5071  -2.8558  18.3189  17.5935  -3.7503
     348  -2.3299   0.9094  -2.0224  18.9809  17.6630  -5.0466
     349  -0.7380   0.1851  -3.2785  18.1417  17.5703  -3.7469
     350  -1.4394   0.9380  -2.6816  17.9370  17.3553  -3.9699
     351  -1.2494   0.9955  -2.6627  18.3308  17.8371  -4.2484
     352  -1.3688   0.6080  -2.8474  17.8432  17.0785  -3.9693
     353  -1.3876   1.4442  -2.4583  17.9154  16.7201  -3.4120
     354  -1.3820   0.8518  -2.7280  18.2932  17.3776  -3.3712
     355  -1.3721   0.0745  -2.8936  18.9148  18.8593  -2.5160
     356  -1.6511  -1.2273  -2.3505  18.2984  19.6739  -1.6758
     357  -2.5999  -0.5065  -1.6747  19.1713  19.9350  -2.5316
     358  -2.5021   1.4714  -1.2962  19.5971  20.5975  -4.5005
     359  -2.3435   1.8701  -1.1421  17.3607  19.3397  -4.2998
     360  -2.4448   1.9410  -0.9372  18.6693  19.9183  -4.5306
     361  -1.7074   1.8917  -2.0469  18.5757  19.1110  -2.6001
     362  -2.3572   1.7768  -0.9321  18.2114  19.2863  -3.5212
     363  -2.3887   1.5887  -1.0418  17.9135  19.9382  -4.5768
     364  -2.2357   2.0777  -1.0495  18.1726  19.8513  -4.5097
     365  -2.5496   0.8533  -1.8787  19.4898  20.0241  -3.3723
     366  -2.7820   1.4611  -0.1091  19.3408  20.6488  -2.3499
     367  -2.7674   1.2845  -1.0572  18.9636  20.3667  -1.6065
     368  -2.6695   1.4577  -0.7064  19.0384  19.8465  -1.4958
     369  -2.6829   1.2321  -0.8110  18.8417  20.6502  -1.0515
     370  -2.6316   1.4404  -0.9216  19.4682  20.9661  -1.3577
     371  -2.9620   1.0666  -0.9142  18.9935  20.6745  -1.9732
     372  -2.5633   1.6735  -0.8323  18.9610  20.5254  -3.1873
     373  -2.9898   0.7106  -0.6435  18.3894  21.4921  -2.5910
     374  -2.5839   0.5634  -1.8912  19.1863  20.8852  -2.2745
     375  -2.8880   1.3113  -0.1407  18.6182  21.2399  -3.0677
     376  -3.1986   0.9352  -0.0195  18.6911  22.0803  -3.1386
     377  -2.9778   0.5982  -0.9360  19.1887  21.1438  -2.3296
     378  -2.9595   0.9846  -0.1756  18.9605  21.2396  -3.5782
     379  -3.0736   1.1005  -0.3052  18.8734  22.1166  -1.7948
     380  -2.9798   0.9011  -0.8769  19.9547  21.1142  -3.1579
     381  -2.8972   1.1000  -0.1885  18.9233  22.0518  -1.3938
     382  -3.0421   0.5881  -0.9773  18.8855  21.2520  -2.0764
     383  -2.6603   1.8846  -0.1609  18.9221  20.9473  -1.4329
     384  -2.8001   0.8002  -1.1199  19.2741  21.7539  -1.6305
     385  -2.9817   0.2559  -1.0972  18.7206  21.9794  -1.9134
     386  -2.0352   0.1274  -2.4658  18.8807  23.6363  -1.8179
     387  -2.7691   0.5238  -1.5991  19.4372  22.2782  -0.3576
     388  -2.6495   0.5525  -1.7392  18.6098  21.6839  -0.8270
     389  -2.7761  -0.0336  -1.6078  18.1953  21.8234  -1.1560
     390  -2.3961   0.2282  -2.1923  17.9682  22.0712  -2.3077
     391  -2.4604   0.1932  -1.9744  18.7215  22.1216  -1.6628
     392  -2.9681   0.8226  -1.0620  19.5569  21.8460  -0.4260
     393  -2.3471   0.5314  -2.0028  18.9344  20.6329  -0.9228
     394  -2.8831   0.7581  -1.1721  19.6502  21.6840  -0.2591
     395  -2.8140   0.0459  -1.5941  19.7005  21.1639  -0.9681
     396  -2.7711   1.3421  -0.6490  19.2094  20.8072  -1.6472
     397  -3.0421   0.6873  -1.0304  19.8604  21.6079  -1.4053
     398  -3.0275   1.0661  -0.5512  19.0113  21.8333  -2.4058
     399  -2.8642   0.6134  -1.1686  18.4715  21.9563  -2.0515
     400  -3.0795   0.7274  -0.4071  19.3118  22.5676  -1.8411
     401  -2.9405   1.1406  -0.5268  19.3973  22.1591  -1.1719
     402  -3.1142   0.4414  -1.1546  19.5984  22.1098  -0.4829
     403  -2.8941   1.0920  -0.8817  19.2564  21.6012  -0.9477
     404  -3.0066   0.6378  -0.3631  18.8447  22.9508  -0.1898
     405  -2.7534  -0.2081  -1.6592  17.8102  22.4625  -1.9265
     406  -2.5774   0.2532  -1.6983  18.7922  22.3261  -1.4201
     407  -2.8833   1.0673  -0.3566  18.6237  21.8751  -1.7526
     408  -3.0527   0.5808  -0.6885  18.3695  21.5252  -1.9472
     409  -3.0549   0.8260  -0.9209  19.0857  22.1615  -2.1255
     410  -2.3023   0.4268  -2.2278  18.8117  21.2820  -1.9755
     411  -3.0036   0.4994  -0.4154  18.4394  21.9082  -2.3975
     412  -2.5495   0.1223  -1.8707  17.8913  22.8775  -1.2268
     413  -3.0178   0.7862  -0.9595  17.8167  21.8765  -2.1175
     414  -2.9761   0.4417  -1.1146  18.3986  22.8139  -2.4788
     415  -2.9535   0.1845  -1.2274  18.7861  22.3448  -1.3601
     416  -2.9505   0.8562  -0.9774  18.8674  21.7823  -0.9737
     417  -2.8448   0.9843  -1.4219  18.0410  20.0567  -3.1812
     418  -2.6618   1.5506  -0.8857  17.8831  20.2824  -3.7008
     419  -3.0260   0.8338  -0.5830  18.6195  22.0312  -2.3370
     420  -2.2039   1.6833  -1.4919  18.1684  20.2462  -2.6456
     421  -2.7405   0.8954  -1.3303  17.2256  20.8214  -3.6187
     422  -2.3160   0.9837  -1.8387  18.5095  20.1877  -2.9111
     423  -2.0872   2.1016  -1.5408  19.1456  19.4700  -2.6492
     424  -2.1932   1.7301  -1.5805  18.9728  20.3526  -2.7834
     425  -0.8506   2.0112  -2.3234  18.7796  20.9266  -2.6746
     426  -1.8599   2.3281  -1.1571  18.3904  19.4331  -3.1162
     427  -2.6782   2.0765  -0.1348  19.8669  20.1379  -3.1503
     428  -1.7539   2.3100  -1.1662  19.2711  21.2029  -2.5834
     429  -2.3503   0.3005  -2.0312  18.8469  22.3900  -1.4211
     430  -3.0742   0.4634  -0.9537  18.3810  21.8693  -1.9256
     431  -2.7753   1.0487  -0.6875  18.5351  21.7706  -0.9044
     432  -2.9251   1.3396  -0.7588  19.2503  20.7588  -2.1216
     433  -2.8910   1.3525  -0.5781  19.0159  20.7552  -1.4471
     434  -2.1336   2.1941  -1.0856  18.4545  20.2284  -2.4633
     435  -2.3208   1.5548  -1.4601  18.3491  19.7316  -2.3217
     436  -1.5678   2.0160  -2.0010  17.6292  19.9609  -1.8765
     437  -1.8060   1.6347  -2.1496  17.9549  19.0480  -2.4584
     438  -1.5109   1.8003  -2.1323  17.5000  19.7060  -3.0854
     439  -2.2581   2.0002  -1.2647  18.6933  19.4298  -3.0498
     440  -2.1338   2.0807  -1.2087  18.8428  20.3187  -3.1842
     441  -2.1920   1.7090  -1.7417  18.1484  19.7422  -2.9188
     442  -1.1097   1.5430  -2.6961  17.8979  18.0663  -4.0133
     443  -2.1737   1.5954  -1.4900  17.7022  20.2615  -3.7505
     444  -2.8211   0.7031  -1.0488  18.1853  21.9329  -1.9190
     445  -2.6462   1.5538  -1.0800  18.5653  21.0612  -3.4989
     446  -2.9990   0.2261  -0.9301  19.1354  22.2581  -1.2767
     447  -3.0279   1.1765   0.0850  18.6472  21.7127  -1.3828
     448  -3.1084   0.6343  -0.8562  17.9572  22.3692  -3.0653
     449  -2.8027   1.4991   0.1855  18.3854  20.7244  -4.3888
     450  -2.4233   1.5661  -1.3332  17.7406  20.3781  -4.4324
     451  -2.0339   2.1257  -1.3073  17.8225  19.4891  -3.9696
     452  -2.2507   1.5872  -1.7824  19.2200  19.2425  -3.4960
     453  -2.6941   1.3241  -1.0807  18.2687  21.1714  -3.6320
     454  -2.4309   1.8644  -1.0161  18.9274  20.9366  -3.9090
     455  -2.1713   2.0894  -1.3345  19.3659  19.9905  -3.3438
     456  -2.2105   2.1506  -1.0725  17.6374  19.7096  -3.8564
     457  -1.8667   2.0796  -1.4426  18.4019  19.0608  -4.6791
     458  -2.1151   1.9431  -1.6415  17.7081  19.0334  -4.1204
     459  -1.8630   2.2301  -1.3822  18.4960  19.5973  -3.8810
     460  -2.2843   2.2823  -0.8823  17.1239  18.8036  -4.1734
     461  -2.3600   1.8178  -1.3789  16.5491  19.3461  -4.1558
     462  -2.2380   2.1302  -0.9950  16.9276  19.2611  -5.1743
     463  -2.1655   1.8097  -1.2472  16.7517  19.9713  -4.6653
     464  -2.5445   1.4993  -1.2429  17.7676  19.2171  -3.9934
     465  -2.5126   1.8718  -0.8550  17.6907  19.2744  -5.1842
     466  -2.2218   1.5439  -1.4594  17.4544  19.8804  -3.9931
     467  -1.9717   1.8095  -1.7445  17.7303  18.9498  -3.8425
     468  -2.5583   1.8680  -0.7594  18.1223  19.7604  -3.8952
     469  -2.2017   1.1828  -1.9488  19.4561  20.0885  -3.3741
     470  -2.3981   1.6024  -1.3674  18.8482  19.5912  -3.6416
     471  -1.8440   2.4158  -0.8176  17.3540  19.0906  -4.4627
     472  -2.0513   1.9455  -1.5615  17.5263  18.8273  -3.9869
     473  -2.6472   0.9635  -1.3718  19.5455  21.2535  -1.6105
     474  -2.1538   1.9717  -1.4474  19.0417  20.8777  -3.6666
     475  -2.5993   0.9536  -1.7429  18.9295  22.8980  -2.3033
     476  -2.5644   1.2041  -1.5157  19.0208  21.9524  -1.1949
     477  -2.7865  -0.4364  -1.6172  17.9913  21.7397  -2.9184
     478  -2.7700  -0.5473  -1.3478  17.6293  20.9750  -2.9626
     479  -2.8000  -0.0191  -1.3296  18.5162  20.0197  -1.9756
     480  -2.7651  -0.3581  -1.1611  18.4500  21.3918  -1.4913
     481  -2.4979   1.3899  -1.6307  18.7601  20.6595  -3.0353
     482  -1.9111   2.2615  -1.3230  17.2752  19.6392  -3.3498
     483  -1.9805   1.9401  -1.4139  18.0086  20.0536  -3.8736
     484  -2.4479   1.6522  -1.2567  17.4588  20.7723  -3.1826
     485  -2.5871   1.5809  -0.9487  18.3221  21.4552  -3.0988
     486  -1.9587   1.6458  -1.7914  18.2682  20.2622  -3.2237
     487  -1.9069   2.1108  -1.6049  18.1522  20.7095  -3.1867
     488  -2.5933   1.5468  -1.0001  17.1133  20.5727  -3.5960
     489  -2.1904   1.8816  -1.3966  17.7260  19.3310  -3.7756
     490  -2.3466   1.1470  -1.7756  17.2674  20.0576  -4.1462
     491  -1.7300   1.5568  -1.9560  18.1310  19.8117  -3.5033
     492  -2.1996   2.0733  -1.2855  18.1217  19.5523  -3.6612
     493  -1.9103   2.2312  -1.3259  18.3989  19.1358  -3.4568
     494  -1.9964   1.8874  -1.6889  17.8750  20.1218  -3.5060
     495  -2.7755   1.0112  -1.0256  19.8106  20.0653  -3.5061
     496  -2.4347   1.6543  -1.1439  18.4344  19.0997  -3.7105
     497  -2.5104   1.6444  -1.1561  18.6996  19.4092  -3.2608
     498  -1.7027   1.6520  -2.1032  19.0036  19.4373  -2.8459
     499  -1.9555   1.8867  -1.5527  18.8746  19.8130  -3.1484
     500  -2.2031   1.7938  -1.5273  20.9484  18.8928  -3.3121
     501  -1.7099   2.2221  -1.4843  18.3760  19.7017  -4.5031
     502  -2.3642   1.9451  -0.8768  18.4017  20.0478  -4.3296
     503  -2.0571   1.6339  -1.4135  19.2964  19.1218  -4.3607
     504  -2.4973   1.3525  -1.5248  20.3554  18.5751  -3.9351
     505  -2.3588   1.1716  -1.8340  20.7663  20.1290  -3.7370
     506  -2.4358   1.2952  -1.8125  20.8599  18.7791  -4.4178
     507  -2.4639   1.4507  -1.2201  20.1095  20.1407  -4.9264
     508  -2.1299   2.0140  -0.8642  17.9368  19.4691  -5.3998
     509  -2.8626   1.3551  -0.6706  17.6692  20.4066  -4.9674
     510  -2.7039   1.2535  -1.2266  17.7451  20.1156  -4.6887
     511  -1.9111   2.3358  -1.4189  17.5810  18.9443  -4.8578
     512  -2.7526   1.2475  -1.0434  17.5862  20.1161  -5.3066
     513  -2.3185   1.8834  -1.1029  17.3321  19.6992  -4.9138
     514  -1.9060   1.9470  -1.6064  17.7937  19.7468  -5.1072
     515  -2.6113   1.7541  -0.5986  17.3786  19.9843  -5.1442
     516  -2.3768   1.8048  -1.0708  17.4180  19.9740  -4.4066
     517  -2.4778   1.7928  -0.4629  17.7883  20.7645  -4.2048
     518  -1.2866   2.7284  -0.8837  16.8309  21.0693  -5.1711
     519  -2.4997   1.5481  -0.8661  17.4827  21.5505  -4.9628
     520  -2.3593   2.0478  -1.1703  17.4238  19.2159  -4.5961
     521  -2.1889   2.1612  -0.9922  17.9709  19.8569  -4.7067
     522  -2.3002   1.8547  -1.0853  17.9279  20.1788  -4.5934
     523  -2.4224   1.9422  -0.8290  17.7975  20.5195  -4.8057
     524  -1.9706   2.3898  -0.8748  17.5312  19.6464  -3.8452
     525  -2.4834  -0.0015  -2.1971  21.2149  20.1303  -3.8412
     526  -2.4443   1.4499  -1.6646  20.8982  19.3482  -4.9499
     527  -1.8234   2.0511  -1.3151  18.0059  18.6698  -4.8092
     528  -2.0135   1.9718  -1.4269  18.7502  19.2560  -4.2693
     529  -2.1248   1.5790  -1.6540  18.4435  19.2000  -3.8384
     530  -1.6840   1.9972  -1.6184  18.5918  19.5077  -3.6445
     531  -2.0625   2.3430  -0.8435  17.7384  19.1542  -5.5902
     532  -2.1401   2.3578  -1.0262  19.5516  19.8742  -5.1456
     533  -2.1945   2.1614  -0.9520  18.2947  20.0436  -5.3079
     534  -2.2771   1.8028  -1.1710  17.7658  19.9789  -4.9224
     535  -2.7744   1.4434  -0.8867  18.1711  20.9755  -4.3024
     536  -2.4160   2.0093  -1.0378  18.1334  20.4633  -4.6021
     537  -2.7031   1.3380  -0.8845  17.6938  21.2282  -3.9524
     538  -1.8092   1.9822  -1.7809  18.5823  19.7359  -3.7835
     539  -2.0397   2.0483  -1.4394  18.3243  19.4297  -3.9736
     540  -1.8708   1.0144  -2.3636  18.0798  18.5649  -3.7360
     541  -2.4586   1.4499  -1.4589  17.8406  20.4784  -3.9827
     542  -1.9713   2.2452  -1.4081  18.4252  19.2224  -4.3411
     543  -2.5883   1.2024  -1.3844  18.2213  19.8390  -4.6140
     544  -2.9999   1.1683  -0.8526  19.0824  20.6178  -5.2119
     545  -2.5676   1.3234  -1.2427  18.3080  21.3332  -4.7674
     546  -1.2756   1.2769  -2.6904  17.8647  19.9573  -3.3525
     547  -2.4098   1.7012  -1.2631  17.9265  20.1071  -4.7727
     548  -2.0681   1.7477  -1.4410  18.1475  19.6577  -4.0554
     549  -2.3966   1.6047  -0.9806  17.8404  20.5237  -4.3814
     550  -2.6526   1.0890  -1.3683  18.7268  20.3543  -3.8330
     551  -2.0307   1.7967  -1.3015  18.6477  20.7878  -3.9003
     552  -2.4217   1.5485  -1.4663  18.0909  20.4202  -3.5437
     553  -2.5648   1.5090  -1.2081  18.6998  20.6451  -3.3923
     554  -1.6741   2.2640  -1.5235  18.4131  20.0974  -3.4241
     555  -2.3873   1.6921  -1.0920  18.9397  19.8461  -3.4660
     556  -2.3277   2.0852  -0.8906  18.3782  19.1451  -4.4040
     557  -2.4183   1.8122  -0.8962  18.3137  20.0460  -4.3179
     558  -2.8344   1.4783  -0.2755  19.2793  21.4354  -3.6256
     559  -2.3501   0.9619  -1.6515  19.6949  20.0526  -1.7460
     560  -2.1586   0.4050  -2.2874  19.6678  20.6877  -1.3691
     561  -2.7514   1.0934  -0.7834  19.3671  20.8501  -2.4451
     562  -2.9464   1.3024  -0.2490  19.3343  21.6239  -2.4144
     563  -2.5206   1.4643  -1.2511  20.3695  20.8967  -3.4042
     564  -2.1604   2.2469   0.2195  18.3377  20.1136  -3.5456
     565  -2.2382   1.5749  -1.3336  17.7280  20.2219  -4.1488
     566  -2.2242   1.5108  -1.6992  18.8996  20.1068  -3.2043
     567  -1.9716   2.1408  -1.2208  17.7653  19.1941  -4.0230
     568  -1.8112   2.0353  -1.5572  18.1347  18.6907  -3.0614
     569  -2.4771   1.3712  -1.5523  18.5443  19.5120  -3.5515
     570  -2.6303   1.2081  -1.3805  17.4949  20.5466  -4.8378
     571  -2.2797   1.7595  -1.2409  17.7490  19.6365  -4.9999
     572  -1.6817   2.0154  -1.7303  17.6235  19.7560  -4.7976
     573  -2.6824   1.0360  -1.4079  16.9383  20.4416  -5.0682
     574  -2.8540   1.3940  -0.7739  17.4449  20.0136  -4.7339
     575  -2.5630   1.5375  -0.9055  16.9658  20.2441  -5.4173
     576  -2.8717   1.2412  -0.8924  17.2459  20.4184  -5.1505
     577  -2.3305   1.7052  -1.4732  17.4620  19.9681  -4.4187
     578  -2.4227   1.5076  -1.3377  17.2267  20.0229  -4.3755
     579  -2.4912   1.9105  -1.0135  17.1036  20.3773  -5.2352
     580  -2.3155   2.0103  -1.1591  18.8676  20.0773  -4.4741
     581  -2.5867   1.4868  -0.6305  17.4020  20.0893  -4.9320
     582  -2.2934   1.7855  -1.2826  17.8154  19.8874  -4.7461
     583  -2.1516   1.7236  -1.7400  18.1243  19.4091  -3.7214
     584  -1.0871   1.2519  -2.6319  17.9985  18.7851  -3.4517
     585  -2.0087   2.0173  -1.4517  17.8118  19.4588  -4.0341
     586  -2.5766   1.1778  -1.4082  19.2374  20.2605  -2.8576
     587  -1.7168   2.1377  -1.5799  18.3380  21.0757  -3.9559
     588  -0.8091   1.3592  -2.6821  18.1610  18.8306  -3.5090
     589  -2.1268   2.0166  -1.4770  18.2807  19.9176  -3.4211
     590  -2.1691   1.6899  -1.6801  18.7217  19.6435  -3.3043
     591  -1.5367   1.5484  -2.2554  18.2686  18.7858  -3.1978
     592  -1.9710   1.7802  -1.8477  17.9261  18.5179  -3.8202
     593  -0.8527   1.2973  -2.7785  17.8604  18.3008  -4.0888
     594  -1.7313   1.6909  -2.0149  18.0085  19.0223  -4.3355
     595  -1.2199   1.2349  -2.7879  17.9608  18.5463  -3.1346
     596  -1.2514   1.6396  -2.3421  17.5505  19.2137  -3.5360
     597  -0.2821   1.5595  -2.8908  17.7904  19.8597  -2.6045
     598  -1.3599   1.5610  -2.6120  17.8271  19.8755  -2.9033
     599  -0.2242   1.4299  -2.8464  17.8271  18.8586  -3.4987
     600  -1.3733   0.5960  -2.6933  17.5758  18.7075  -3.7855
     601  -1.2452   1.9662  -2.2457  18.3671  17.7801  -3.4356
     602  -1.9545   1.4862  -2.1277  19.6113  19.0135  -2.6967
     603  -0.6301   2.1045  -2.1438  18.2650  18.3221  -3.0578
     604  -1.5942   1.8026  -2.1489  17.5155  17.4906  -4.5456
     605  -1.4041   2.3019  -1.7515  18.1804  18.8209  -3.1194
     606  -0.9287   1.3495  -2.8924  17.8870  18.2283  -3.7134
     607  -2.2529   1.6241  -1.6361  17.8300  20.5211  -3.5534
     608  -2.8464   0.7777  -1.5223  18.0870  21.2496  -4.0136
     609  -2.7960   0.5306  -1.4327  17.7937  22.0734  -3.1919
     610  -2.4739   1.3230  -1.4753  17.0051  20.9152  -3.9244
     611  -1.8364   2.0518  -1.7502  17.0751  19.8347  -2.8586
     612  -2.4558   1.6044  -1.1791  17.4002  20.4057  -3.4342
     613  -1.5042   1.9519  -2.1297  18.4678  20.0386  -2.6513
     614  -2.4134   1.3935  -1.4187  17.8621  20.9525  -2.8488
     615  -2.6313   1.6665  -0.9775  17.6417  20.8088  -2.8544
     616  -2.3981   1.6210  -1.5681  18.0422  20.6188  -2.9476
     617  -2.1218   1.8004  -1.5196  18.0789  21.2555  -2.6415
     618  -2.3962   1.8387  -1.0619  17.3910  20.4346  -2.9176
     619  -2.2496   1.7922  -1.1669  17.6589  20.5365  -3.7047
     620  -1.3369   1.7505  -2.3283  17.9088  19.4929  -3.2177
     621  -2.5034   1.6019  -1.0050  17.3784  20.3267  -3.7138
     622  -1.7195   1.8814  -1.9962  17.3628  19.9534  -3.2148
     623  -1.8518   2.3481  -1.5749  17.3523  19.6236  -2.7704
     624  -2.5118   1.5063  -1.2087  16.6578  21.2219  -3.3739
     625  -2.3075   1.8170  -1.4333  17.3899  20.1812  -3.4776
     626  -2.2709   1.3790  -1.5086  17.9513  20.4386  -3.3244
     627  -2.2462   2.1377  -0.7664  17.5512  20.0093  -3.4509
     628  -2.1073   1.8040  -1.5002  18.2723  19.2023  -3.7473
     629  -1.8625   1.7947  -1.7733  17.4363  19.3498  -4.2997
     630  -2.3442   2.2184  -0.5357  17.3258  19.6269  -4.7676
     631  -1.9840   2.2119  -1.3329  17.5573  19.5092  -4.3447
     632  -2.2207   1.8607  -1.2590  19.2667  19.2845  -3.3771
     633  -1.8421   2.1330  -1.2540  19.0834  19.8578  -2.9819
     634  -2.1639   1.5352  -1.6261  18.1942  20.7779  -3.7468
     635  -2.3387   1.3928  -1.3302  18.3284  20.5976  -3.6626
     636  -2.3275   1.7687  -1.2010  17.4576  19.9815  -4.6319
     637  -1.5074   2.1072  -1.9835  17.7850  19.6529  -3.1614
     638  -1.0212   1.0457  -2.7256  18.4089  19.6117  -2.4098
     639  -2.4494   1.4407  -1.4973  17.0579  20.2704  -3.2338
     640  -2.3363   1.6698  -1.3640  17.6005  19.4055  -2.8966
     641  -1.0408   1.4529  -2.8676  17.9002  19.3175  -1.3259
     642  -1.6149   2.3861  -1.3176  18.2033  19.3580  -2.1596
     643  -2.2677   1.7619  -1.4894  17.9402  20.1194  -2.3245
     644  -2.4088   1.3915  -1.5401  18.0867  20.4688  -2.4104
     645  -2.4950   0.9359  -1.9664  18.8374  20.9139  -1.1171
     646  -2.2436   1.5649  -1.4974  17.8908  20.5840  -1.9191
     647  -1.9531   1.8663  -1.7616  17.9266  19.9483  -1.5149
     648  -1.7526   1.9018  -1.9096  18.1820  20.0059  -2.2662
     649  -2.5165   1.4815  -1.4927  18.8394  19.2622  -2.2442
     650  -1.8440   1.5383  -2.0056  18.5806  19.5167  -2.9593
     651  -2.0479   2.1961  -1.1326  18.7006  20.1094  -3.5180
     652  -2.1210   1.6813  -1.4451  18.1015  20.0449  -3.6158
     653  -2.2999   1.6055  -1.4106  18.5210  19.9960  -2.7344
     654  -2.2941   2.1080  -0.8588  18.5382  19.0722  -3.7121
     655  -1.6917   1.8691  -1.9317  18.6467  20.0118  -3.1297
     656  -2.1679   1.5825  -1.7235  18.3232  18.8198  -3.2261
     657  -2.2278   1.4288  -1.6838  18.1436  19.4499  -3.7465
     658  -1.6073   2.1155  -1.5981  18.3430  18.2672  -2.4721
     659  -2.2798   1.6090  -1.6282  18.5926  18.9155  -2.7632
     660  -2.1423   1.8384  -1.4887  18.3657  18.9527  -2.8132
     661  -2.2141   1.3508  -1.7819  18.4277  19.7890  -2.6948
     662  -2.6626   1.2732  -1.3106  18.8272  20.3882  -2.7273
     663  -2.5774   1.3856  -1.4011  18.3339  20.6183  -3.1011
     664  -2.1751   1.8628  -1.6193  18.0387  19.6915  -2.8212
     665  -2.5513   1.3435  -1.1236  18.1701  20.6796  -3.4507
     666  -2.5836   1.0259  -1.4232  17.3459  20.4769  -3.2920
     667  -2.1400   2.1565  -1.0014  18.7780  20.7504  -2.7596
     668  -2.4535   1.2531  -1.3500  17.2243  20.8497  -3.2042
     669  -2.6313   1.1600  -1.2828  16.6178  20.3871  -3.4442
     670  -2.5171   1.2544  -1.6580  17.2126  20.1250  -2.5901
     671  -2.3504   1.8092  -1.0587  18.8794  21.1579  -2.3144
     672  -2.8269   0.6628  -1.2155  18.9639  21.7252  -1.0455
     673  -2.5924  -0.3592  -1.6864  18.9383  21.9005  -0.8505
     674  -2.0996   0.3418  -2.3758  18.6157  22.6441  -1.3921
     675  -2.7457   0.6764  -1.2976  18.5783  21.4754  -1.0721
     676  -2.3558   0.2669  -2.1461  18.8279  22.3849  -1.2445
     677  -2.2537   0.7955  -2.0325  19.9745  21.5490  -0.6968
     678  -2.4431   1.3178  -1.5767  19.7301  20.6871  -2.1197
     679  -1.5176   2.2628  -1.6862  18.0951  19.5603  -2.9352
     680  -2.7618   0.4542  -1.5939  19.8560  22.2470  -0.6926
     681  -2.2033  -0.9300  -2.0255  18.1564  20.8484  -0.4799
     682  -2.4734   0.3513  -1.9870  19.2144  20.8978  -1.0736
     683  -2.1260  -0.3276  -2.4488  19.6560  20.1682  -0.4319
     684  -2.3426   1.2051  -1.8349  21.2052  20.8959  -0.9160
     685  -2.1834   0.7187  -2.3369  20.1240  21.1328  -0.5328
     686  -2.3627   0.6340  -2.0910  19.5208  22.1825  -0.0817
     687  -2.8714   0.9276  -1.1956  20.0816  21.1898  -0.2554
     688  -2.5561   1.6277  -0.4556  19.0382  21.1061  -0.7720
     689  -2.6469   1.0216  -1.4743  19.4568  20.8295  -1.4066
     690  -2.8358   0.7508  -1.7373  19.8706  20.9068  -0.7716
     691  -2.6620  -0.5465  -1.8934  18.4988  22.3224  -0.8486
     692  -2.7377   1.1314  -0.6925  18.9934  22.3763   0.1998
     693  -2.6659   0.6840  -1.7480  19.6742  22.4857  -0.5437
     694  -2.4122   1.6775  -1.4604  19.4306  21.1833  -2.0623
     695  -2.3491   1.6260  -1.3687  18.3337  20.6193  -2.4683
     696  -2.3038   1.6211  -1.6593  18.0882  20.3584  -2.4422
     697  -1.9980   1.4767  -1.9312  18.9937  19.3334  -2.8771
     698  -2.4448   1.8140  -1.2682  19.7909  21.3864  -2.7439
     699  -2.5747   1.0559  -1.5620  20.3610  20.6806  -2.7892
     700  -1.7676   1.2996  -2.0862  18.9432  19.8383  -2.6815
     701  -2.2329   1.8066  -1.3616  18.4231  20.0210  -2.9418
     702  -1.2327   2.5247  -1.5815  18.6509  20.2720  -2.9755
     703  -1.9606   1.8339  -1.5751  19.0640  20.6462  -3.2866
     704  -1.9013   1.6125  -2.0326  18.8364  19.9093  -3.7094
     705  -1.9483   2.0391  -1.4874  17.6957  20.0986  -3.8136
     706  -2.4266   1.9153  -0.6892  18.2786  21.1189  -3.3531
     707  -2.8032   1.0299  -1.2838  18.8019  22.6397  -2.7950
     708  -2.2040   0.5560  -2.1736  19.3548  22.7735  -0.4077
     709  -1.9410   2.3384  -0.5488  19.5298  21.0871  -1.0030
     710  -2.7347   1.3272  -0.7267  19.9686  21.3147  -0.7472
     711  -2.7668   0.5607  -1.6338  19.5288  22.3726  -1.8896
     712  -2.6858   1.0025  -1.4752  19.7580  21.7466  -2.2531
     713  -2.7506   1.2783  -0.6660  19.2314  21.4623  -2.0001
     714  -2.9523   0.5702  -0.9292  19.2065  21.1092  -2.6030
     715  -2.9885   1.0086  -0.1512  18.8194  21.0350  -1.3231
     716  -3.0113   0.6722  -0.7259  18.7653  21.4956  -1.5704
     717  -1.8075   2.0887  -1.5568  18.4146  18.7583  -3.0818
     718  -2.3694   2.0129  -0.8226  17.6721  19.9556  -4.1008
     719  -2.0350   2.1699  -1.3954  18.1406  18.8407  -3.1792
     720  -2.8027   1.5088  -0.9382  18.8179  19.9917  -3.9355
     721  -2.4967   1.5952  -1.1129  17.5378  20.3793  -3.9078
     722  -2.3557   1.7969  -1.2350  18.0208  20.2284  -3.6248
     723  -2.1864   2.1897  -0.3375  18.8140  19.1793  -3.4620
     724  -2.5827   1.9453  -0.4635  19.5321  20.3653  -2.7170
     725  -2.7751   1.4126  -0.9436  18.6299  20.3890  -2.8659
     726  -2.5402   1.5722  -0.9920  19.0939  20.2902  -2.8006
     727  -2.1239   2.1901  -0.7093  19.2139  19.7564  -3.4930
     728  -2.0999   1.6031  -1.5752  18.6876  20.2639  -4.3386
     729  -2.2346   1.7086  -1.4963  18.7178  19.1449  -3.4474
     730  -2.0940   2.1458  -1.0802  18.8593  19.3976  -3.3598
     731  -2.4119   1.7472  -1.3639  18.3044  19.9581  -3.9909
     732  -2.7213   1.4137  -1.0509  18.0768  20.2776  -3.9588
     733  -2.6573   1.5831  -0.7286  18.6731  19.9322  -3.8315
     734  -2.9621   1.0763  -0.5039  19.0257  21.6770  -2.4026
     735  -3.0108   0.4579  -0.9328  19.0676  21.9820  -3.1224
     736  -2.8763   0.8181  -0.6313  18.8283  21.8702  -3.7768
     737  -2.3400   1.5219  -1.3948  19.0796  21.5699  -3.6010
     738  -2.2933   2.0052  -1.1820  19.1908  19.4148  -4.3329
     739  -2.8482   1.4844  -0.5750  18.6108  20.6282  -3.6615
     740  -2.6737   1.4169  -1.0367  17.7130  20.0550  -4.0781
     741  -2.5437   1.5642  -1.3808  18.6580  19.8581  -3.2370
     742  -2.1597   1.6713  -1.6864  17.3186  19.0877  -3.7901
     743  -1.9781   1.7673  -1.7831  16.9853  19.5799  -3.4641
     744  -1.9407   2.1196  -1.6635  17.6673  19.0008  -4.1731
     745  -0.5495   0.7845  -2.9481  18.7717  18.7496  -2.9270
     746  -1.9139   2.0334  -1.5412  17.8321  18.7957  -3.8608
     747  -2.4577   1.3677  -1.3635  18.7564  18.8875  -3.3459
     748  -1.9798   2.1514  -1.3035  18.2522  18.6028  -4.8917
     749  -2.4766   1.9229  -1.1734  19.7211  19.8022  -3.9984
     750  -2.0707   1.9073  -1.3002  19.1433  19.4726  -4.9333
     751  -0.5305   1.6625  -2.5950  19.6873  18.3699  -3.3010
     752  -0.7983   1.6763  -2.5917  19.6830  18.0826  -3.5937
     753  -1.1460   1.8742  -2.4178  18.9387  18.9811  -3.0300
     754  -1.6696   2.1137  -1.7764  19.1478  19.1731  -3.3416
     755  -1.7134   1.7724  -1.8931  20.7959  18.6404  -3.7613
     756  -2.4661   1.5630  -1.3467  20.0465  18.4108  -4.1901
     757  -1.9186   1.8599  -1.5261  18.6131  19.5574  -3.6630
     758  -2.2186   1.8994  -1.3501  20.4582  18.8306  -3.8464
     759  -2.1883   1.2168  -1.9676  21.1674  19.4724  -2.9181
     760  -1.6043   1.7794  -2.2229  19.7962  19.2413  -2.8249
     761  -1.8477   2.3328  -1.2947  19.1649  19.8460  -4.1710
     762  -2.1067   1.9149  -1.3508  18.8975  20.0210  -3.1421
     763  -2.2157   1.9663  -0.9603  18.6330  19.7444  -3.0804
     764  -2.2178   1.9139  -1.3386  18.9028  19.8127  -3.4303
     765  -2.0872   1.8604  -1.7701  19.4308  19.2974  -2.8520
     766  -1.7585   1.6307  -2.0805  20.3483  19.7372  -2.1475
     767  -1.8379   1.9993  -1.6194  19.6436  19.2337  -3.3008
     768  -2.2562   1.6470  -1.2374  18.3869  19.6864  -4.8273
     769  -1.8603   2.2309  -1.3945  18.3049  19.1049  -3.9837
     770  -2.4137   1.9104  -1.0082  20.4233  18.8378  -3.7754
     771  -2.4044   1.2588  -1.8824  20.8376  20.1368  -3.2297
     772  -2.4943   2.0877  -0.5622  19.4802  19.7864  -3.1814
     773  -1.8122   2.3811  -1.5143  18.9654  19.4364  -4.4057
     774  -2.3971   1.8313  -1.1760  19.1226  19.2677  -3.1851
     775  -2.8919   1.2337  -0.8387  19.2400  20.6967  -3.9093
     776  -2.3260   1.6807  -1.0206  18.6038  20.4817  -3.4490
     777  -2.6425   1.4242  -1.1024  18.9152  19.9932  -3.8455
     778  -2.2940   1.5164  -1.5019  18.4329  20.1896  -3.9510
     779  -2.4736   1.4177  -1.2467  19.4206  19.7507  -4.1362
     780  -2.4629   1.7928  -0.6047  19.7056  19.5572  -3.6944
     781  -1.8181   2.1025  -1.5191  20.6741  19.0856  -3.8573
     782  -2.6513   1.6280  -0.4623  19.1841  20.7117  -4.2636
     783  -2.4126   2.0345  -0.7434  18.6364  19.4421  -4.4415
     784  -2.2737   2.0337  -1.0137  19.4939  19.5850  -4.0194
     785  -2.3469   1.3126  -1.4224  18.6377  19.9919  -4.7068
     786  -2.3010   1.3336  -1.2600  19.3875  20.5071  -4.2597
     787  -2.8228   0.3721  -1.1518  18.7553  21.3892  -4.8537
     788  -2.5183   2.2797  -0.3585  19.3353  20.0050  -3.8427
     789  -2.3879   0.9692  -1.5092  18.1838  20.9343  -4.8520
     790  -2.0226   1.9989  -1.2635  18.3859  19.8537  -4.8964
     791  -2.3183   1.9370  -0.9677  19.2820  19.5784  -4.7346
     792  -1.7910   2.3274  -1.1767  18.9376  19.4949  -4.0955
     793  -1.8972   1.9715  -1.6538  19.0846  19.3198  -3.9961
     794  -1.6745   2.2905  -1.4870  18.4753  19.6688  -3.8503
     795  -2.0516   1.4663  -2.1216  18.9100  20.2053  -3.6689
     796  -1.7297   2.0680  -1.4439  19.2341  18.7427  -4.3888
     797  -1.6233   2.1226  -1.7669  19.4368  19.1587  -4.3600
     798  -0.4536   1.3527  -2.8737  18.7453  19.7856  -2.4525
     799  -0.6085   2.9275  -1.4807  18.2500  20.6534  -3.2590
     800  -0.6405   3.1335  -0.6649  18.6616  20.2262  -2.5693
     801  -0.4905   2.7934  -1.7446  19.1472  20.2891  -2.6590
     802  -0.5316   2.2552  -2.3108  18.2598  20.8679  -2.1778
     803  -0.5632   2.7538  -1.2264  18.4390  21.1810  -2.8409
     804   0.1404   2.6755  -1.5669  18.0740  20.3348  -3.3075
     805   0.4826   2.0128  -2.4688  18.1854  20.8043  -3.0065
     806   0.5523   2.8701  -1.4916  19.1189  19.5325  -1.8599
     807  -0.4131   2.9999  -1.2508  17.8651  20.6130  -2.8691
     808  -0.2449   3.0327  -1.2368  18.4470  20.7254  -2.9879
     809  -0.2655   2.7052  -1.6430  19.1401  21.2323  -2.8172
     810  -0.4501   2.8512  -1.5016  18.5484  20.2781  -2.4111
     811  -0.1579   2.7806  -1.4834  18.0331  20.6864  -2.8893
     812  -0.7818   2.9033  -0.9697  18.7960  21.1801  -1.9994
     813  -0.8149   2.7141  -1.4788  18.3093  21.1477  -3.0107
     814  -0.4089   2.9457  -1.4679  18.4116  20.6133  -2.9086
     815  -0.4403   2.9514  -1.2646  18.1559  20.2972  -2.1661
     816  -0.7901   2.6700  -1.5113  18.9094  21.1964  -1.4092
     817  -0.3124   2.9674  -1.4729  18.3208  20.7994  -2.7483
     818   0.0558   2.3504  -2.2041  18.2899  21.9025  -2.5589
     819  -0.6089   3.1149  -0.7948  18.0040  20.6899  -3.3442
     820  -0.5606   3.0608  -0.9372  17.6584  20.7744  -3.2652
     821  -1.1780   2.5841  -1.6086  18.0816  20.8743  -3.8559
     822  -0.1395   2.2566  -2.3167  18.9086  20.1773  -2.1147
     823  -1.0179   2.7261  -1.5503  18.2984  19.8555  -1.8064
     824  -0.2128   2.7359  -1.5342  18.6535  21.2478  -2.8654
     825  -0.6354   2.4610  -1.9437  16.9329  20.8993  -3.1318
     826  -0.6675   2.5175  -1.8190  17.8315  20.8030  -2.1954
     827  -0.9137   2.6548  -1.5736  17.7000  20.8596  -2.2351
     828   0.0114   2.7191  -1.6762  17.5035  20.1029  -2.3036
     829   0.4199   2.6586  -1.7538  17.1876  20.0639  -2.6326
     830  -1.8483   1.8887  -1.8581  18.6816  19.7610  -2.0046
     831  -1.9606   1.9996  -1.4242  17.9626  19.6001  -2.7409
     832  -1.7243   2.0923  -1.7645  18.1580  19.6831  -2.7327
     833  -1.9133   1.8612  -1.6795  19.3637  20.0207  -1.5121
     834  -1.3462   1.6882  -2.2554  18.4206  19.4499  -2.2651
     835  -1.9253   1.6461  -1.8833  17.9742  19.3513  -2.2282
     836  -2.0511   2.2545  -1.1699  18.5830  19.5115  -2.8360
     837  -2.2155   1.9789  -1.5143  17.5409  19.6566  -3.6193
     838  -2.0320   2.0086  -1.5414  17.8565  19.6084  -3.4646
     839  -2.1105   1.8875  -1.5402  18.4135  20.9499  -2.7405
     840  -0.2811   2.9095  -1.4375  18.0208  21.4304  -1.7393
     841  -0.3533   2.8402  -1.3603  17.7394  20.4418  -1.8707
     842  -0.6260   2.5389  -1.8458  18.1334  20.0738  -2.2059
     843  -0.4866   2.9846  -1.1428  17.8907  21.3943  -2.4737
     844  -0.7577   3.0141  -0.2339  18.8721  19.2672  -1.8117
     845  -0.7355   2.2375  -2.1542  18.3522  18.9190  -3.1427
     846  -1.6138   1.8843  -2.0808  17.7435  18.5984  -3.8851
     847  -2.5867   1.4526  -1.2391  18.4932  20.6420  -2.1001
     848  -2.8753   1.3487  -1.0876  19.1374  20.5416  -2.3695
     849  -2.6368   1.3757  -1.4707  19.1672  20.7729  -0.7369
     850  -2.5802   1.2573  -1.3409  18.9324  21.5041  -1.6315
     851  -3.1900   0.6611  -0.0843  18.6351  21.0618  -1.3227
     852  -2.7644   1.0076  -1.2427  19.4125  20.4734  -0.8766
     853  -2.5768   1.5566  -1.0326  19.3903  20.9014  -1.2306
     854  -2.9384   0.4509  -0.9435  18.3927  21.5364  -1.3814
     855  -2.9860   1.1600  -0.3463  19.1896  20.9902  -3.1361
     856  -2.5601   1.2184  -1.3666  18.9346  20.9776  -3.0025
     857  -2.6133   0.3806  -1.7658  18.8309  21.1684  -2.3958
     858  -2.5353   1.8340  -0.5790  19.2329  20.2837  -2.9884
     859  -2.7036   1.0014  -0.9953  19.1678  21.0517  -1.1544
     860  -2.8585   0.8785  -1.3784  18.7994  21.4011  -1.2105
     861  -2.6123   1.7212  -1.0035  18.8702  20.5033  -2.3531
     862  -2.4629   1.6258  -1.0498  18.9929  20.7274  -3.2374
     863  -2.3374   1.6143  -1.5191  19.0607  19.5238  -2.5339
     864  -2.7848   1.1599  -1.0445  18.6495  20.9280  -1.4407
     865  -3.0170   0.5889  -1.2964  17.9983  20.7494  -2.1122
     866  -2.4713   1.9978  -0.8630  18.5503  19.9318  -3.1515
     867  -2.0341   2.0885  -1.1331  18.2424  19.2549  -3.6180
     868  -2.1776   1.6123  -1.4912  18.6520  20.1704  -2.9868
     869  -1.9128   1.8347  -1.6651  18.0981  19.2661  -3.6775
     870  -2.8577   1.2834  -0.6221  18.2641  20.7943  -3.4687
     871  -2.6971   1.4533  -0.8659  17.2268  19.6796  -4.4221
     872  -2.0938   2.0348  -1.1910  17.8687  19.9995  -3.5578
     873  -2.1027   1.6820  -1.6164  17.8371  20.2304  -3.5706
     874  -1.8850   2.0325  -1.5737  17.8434  19.6055  -3.6839
     875  -2.1692   1.8516  -1.5536  17.0178  19.5341  -3.2755
     876  -2.0053   1.8536  -1.6014  17.8526  19.1720  -3.0518
     877  -1.9070   2.4475  -0.5566  17.8775  19.8514  -3.3589
     878  -2.0405   2.0723  -1.0935  18.3848  19.7370  -2.8484
     879  -1.6465   2.6237  -1.0858  17.9447  19.1785  -3.4021
     880  -2.1898   2.1352  -0.9121  17.7900  20.9821  -3.7108
     881  -1.6563   2.0897  -1.5512  16.7131  19.7621  -4.2595
     882  -2.3346   1.6878  -1.3625  18.0555  20.0772  -3.3874
     883  -1.7901   2.3668  -1.2534  17.9362  19.3687  -4.0716
     884  -1.9909   1.6762  -1.7346  17.5997  19.7985  -3.4054
     885  -1.8852   1.4417  -2.1647  18.1996  18.8967  -2.5946
     886  -1.5831   2.0811  -1.7861  17.4663  18.2562  -3.3247
     887  -1.9689   1.6365  -1.8999  17.5161  18.7487  -2.9409
     888  -1.6691   1.4280  -2.3632  17.8447  19.4435  -3.1792
     889  -2.2239   1.6425  -1.4703  17.4871  20.0196  -3.7641
     890  -1.3273   2.6371  -1.0584  18.2296  18.4481  -3.4290
     891  -0.8671   2.4705  -1.9893  18.3334  19.9946  -2.8233
     892  -1.7032   2.3030  -1.4204  17.9273  20.2599  -3.5438
     893  -1.5366   2.0106  -1.8002  17.0923  19.6906  -3.9691
     894  -1.5144   1.9254  -2.2484  17.2520  20.7454  -2.9450
     895  -2.2940   1.3676  -1.8060  18.2203  20.6907  -2.9010
     896  -1.9869   1.8383  -1.3943  17.9590  20.6564  -2.5923
     897  -1.8418   1.8243  -1.7492  18.5934  21.0794  -1.5333
     898  -1.9907   1.2021  -2.0959  17.8370  21.2001  -2.2565
     899  -2.2184   1.8392  -1.1362  18.3146  20.3056  -2.9167
     900  -2.2268   1.7505  -1.4875  18.1401  20.7142  -2.4283
     901  -2.4081   1.6773  -1.4026  18.5112  20.6457  -2.7040
     902  -1.9628   1.7113  -1.9837  20.4472  19.9393  -1.1916
     903  -2.9013   0.9671  -1.2303  19.4852  22.5840  -0.8045
     904  -2.7385   1.4377  -0.8522  18.9820  22.2053  -0.6511
     905  -2.7289   1.6857  -0.5209  19.0506  21.3283  -1.5949
     906  -3.0254   0.6506  -1.1363  19.8645  21.0453  -1.2160
     907  -2.6523   1.5686  -0.7004  19.4029  20.7208  -1.7400
     908  -1.6851   1.9484  -1.9066  20.3741  19.9054  -2.4355
     909  -2.0884   1.9029  -1.6280  18.2124  20.1291  -3.1619
     910  -1.9687   2.0540  -1.5525  18.1399  19.7415  -3.5312
     911  -2.0404   2.1819  -1.0471  17.8088  19.4737  -4.0480
     912  -1.9428   2.3917  -0.8801  17.0095  19.6979  -5.1206
     913  -1.5765   2.3890  -1.3652  18.0129  19.8330  -3.2878
     914  -2.1457   1.9094  -1.3746  17.9045  20.1332  -3.9462
     915  -1.0160   2.5121  -1.7932  18.6037  20.0841  -4.1872
     916  -2.4075   1.8914  -1.2224  18.1778  20.9044  -3.7899
     917  -2.2264   1.8494  -1.0556  17.1015  20.6109  -3.7917
     918  -2.1227   1.9546  -1.3726  17.9970  20.8675  -3.8359
     919  -2.5345   1.6324  -0.8215  16.9924  20.6609  -3.9463
     920  -2.4171   1.6347  -1.2362  17.3801  20.7582  -3.5243
     921  -2.1657   1.9882  -1.2524  17.8439  20.9353  -3.0992
     922  -2.5821   1.4706  -0.9406  18.0110  22.0606  -1.1407
     923  -3.0287   0.9382  -0.4172  17.8981  22.5876  -1.5669
     924  -2.8003   1.2080  -0.2065  17.2740  22.6220  -2.4943
     925  -2.8893   0.3373  -1.4266  17.2483  21.7321  -3.2693
     926  -2.9501   0.0364  -1.3753  15.6286  23.1718  -2.3294
     927  -2.7918   0.6728  -1.1849  17.6032  22.0593  -3.1449
     928  -3.0312   0.4355  -0.3341  18.4609  22.0813  -2.3437
     929  -2.6846   1.3743  -0.5835  19.2166  21.6370  -2.1011
     930  -3.0136   0.9526  -0.7378  18.9679  21.6381  -1.7095
     931  -2.8129   0.6831  -1.2948  19.4546  22.3489   0.7483
     932  -2.5331   1.9058  -0.3388  19.5814  20.9564   0.3224
     933  -2.3561   0.0057  -2.2098  19.5688  22.3228  -0.0687
     934  -2.8569   1.3725  -0.8387  18.8735  21.2242  -0.2777
     935  -2.7838   1.1128  -1.1901  19.5105  22.1441   0.1253
     936  -2.6678   0.5370  -1.5847  18.6940  21.8759  -1.2164
     937  -2.4430   1.3111  -1.5589  19.1128  21.3999  -0.1708
     938  -2.6053   1.4287  -1.1409  18.6628  21.1915  -3.4370
     939  -2.2051   1.8792  -1.3721  18.0161  20.1444  -3.2424
     940  -2.4137   1.7154  -1.1325  17.3716  20.0509  -3.7467
     941  -2.5428   1.4768  -1.4127  18.0198  20.6068  -2.7721
     942  -2.4238   1.5570  -1.1667  17.4359  20.0355  -4.1727
     943  -2.5180   0.9925  -1.7657  17.6305  20.5835  -3.4841
     944  -2.2705   1.3927  -1.5652  17.1829  20.5975  -3.8937
     945  -2.2582   1.7575  -1.1995  17.7878  19.9980  -4.1389
     946  -2.5138   1.7909  -0.9869  17.7551  19.8007  -3.8497
     947  -2.2674   1.6591  -1.5875  18.7659  18.8528  -4.0335
     948  -2.1993   1.6915  -1.2868  17.6954  19.5293  -4.2427
     949  -2.1086   1.7217  -1.3656  17.8473  18.7587  -4.8652
     950  -2.4254   0.8167  -1.8411  17.5832  19.7467  -4.2749
     951  -2.7514   0.9434  -1.2030  17.7083  19.6569  -4.0829
     952  -2.3907   1.3814  -1.4017  18.6559  20.7097  -3.2168
     953  -2.2876   1.2504  -1.7040  18.0940  20.3433  -3.3363
     954  -2.5375   1.4811  -1.5245  18.2048  20.2421  -3.1369
     955  -2.1601   0.7842  -2.1483  18.0181  20.2733  -2.3699
     956  -2.3242   1.7696  -1.1547  17.8126  20.3511  -3.3275
     957  -2.9088   0.3917  -1.2756  17.5218  21.5850  -2.3522
     958  -2.3834   0.2391  -2.0425  18.1364  20.8217  -2.0376
     959  -2.7651   0.4473  -1.4521  17.9147  21.5875  -3.7294
     960  -2.4852   1.6917  -0.6907  18.8981  20.3644  -3.6549
     961  -2.4843   1.8273  -0.6389  19.2689  20.1012  -4.8471
     962  -2.4606   1.7055  -0.7574  18.9074  19.8413  -3.9022
     963  -2.4581   1.8549  -0.8815  18.3849  19.1524  -3.4457
     964  -2.1998   1.5155  -1.6176  18.3239  18.8879  -3.9799
     965  -2.0638   2.2074  -0.6801  18.3173  19.3962  -2.8943
     966  -2.0569   2.2630  -0.9571  18.0280  18.6349  -3.6881
     967  -2.2044   1.4099  -1.6078  18.1373  18.7275  -3.1785
     968  -3.0569   0.5161  -0.6414  17.9849  20.3268  -4.4150
     969  -2.9465   0.4928  -1.1875  19.1521  21.5136  -1.6410
     970  -2.7957   1.1290  -0.7938  18.3045  20.9128  -1.4676
     971  -2.9111   1.1173  -0.8825  18.3243  20.8182  -1.9712
     972  -2.9385   0.2276  -1.4039  18.1914  21.6017  -1.5137
     973  -2.9838   0.8308  -1.0548  18.8095  20.5805  -3.3732
     974  -2.5405   1.4725  -1.3320  18.9481  20.8233  -2.7057
     975  -2.2910   1.9259  -0.9977  18.5639  20.4945  -2.6637
     976  -1.4103   2.5478  -1.2360  16.4012  20.7626  -2.6128
     977  -0.2048   3.3529  -0.1405  17.4670  21.4615  -2.4073
     978   0.3962   3.2282   0.4313  19.0353  19.9479  -1.8760
     979   0.5000   3.0532  -0.7334  17.1816  21.2253  -1.1800
     980  -0.5216   2.8357  -1.4238  17.2136  20.1457  -2.6363
     981  -0.1204   3.1922  -0.3482  16.7929  20.8653  -1.9534
     982  -0.6958   2.9787  -0.9098  17.5815  20.7050  -0.7980
     983  -2.6994   1.2146  -1.3388  17.8158  21.6687  -2.4931
     984  -2.2717   1.7308  -1.5325  16.9849  22.2779  -3.6525
     985  -2.4274   1.5294  -1.2797  17.5319  20.2125  -3.5791
     986  -2.2632   2.0992  -1.1873  17.7311  20.0097  -4.2514
     987  -2.9575   0.9220  -0.5364  18.6578  22.0845  -1.7112
     988  -2.8836   0.7492  -1.0860  19.0332  21.8551  -0.7843
     989  -2.3966   0.8681  -1.5487  18.9541  21.5121   0.1192
     990  -2.8133   1.2064  -0.6141  19.5602  22.0041  -1.1854
     991  -2.8697   1.2000  -0.6655  19.1069  21.0985  -2.3207
     992  -2.7999   0.5824  -1.4000  18.8956  20.8832  -1.6963
     993  -3.0185  -0.1715  -0.9817  18.2026  21.6599  -2.1098
     994  -2.9298   1.2061  -0.8863  19.2569  20.7691  -1.4286
     995  -3.3324   0.3619  -0.7159  18.8063  21.3986  -1.3527
     996  -2.9488   0.5775  -0.7240  18.7429  21.5164  -2.2181
     997  -2.7601   0.6419  -1.1049  18.1835  20.9469  -1.6364
     998  -2.8563   0.7218  -1.5127  18.9327  21.5606  -1.2732
     999  -2.7182   0.7940  -1.4054  18.6919  21.6694  -1.5003
    1000  -2.7793   0.4267  -1.3988  18.3361  22.4065  -1.9109
    1001  -2.8623   0.8241  -1.1810  18.0784  22.8559  -3.1761
    1002  -3.0916   0.2805  -0.7454  17.4787  21.6743  -2.3333
    1003  -2.5485   0.3111  -1.7983  17.5394  23.3695  -2.2177
    1004  -2.2881   0.9355  -1.9602  17.2562  22.7590  -2.5553
    1005  -3.0156   0.1586  -1.5192  17.9518  22.1861  -2.6008
    1006  -2.8353  -0.1316  -1.5472  18.7945  21.9140  -3.2963
    1007  -3.1100   0.7900  -0.3672  18.9007  21.0682  -2.9608
    1008  -2.9657   0.4597  -1.1233  19.3725  20.1093  -3.7254
    1009  -2.4153   1.7739  -0.9635  17.3121  20.3045  -5.1659
    1010  -2.4924   1.3418  -1.3882  17.6927  19.6788  -4.8782
    1011  -1.9175   2.2689  -1.5220  17.4188  20.1281  -4.1891
    1012  -2.9972  -0.0418  -1.0646  17.6734  20.9255  -3.3689
    1013  -2.8974   0.5794  -1.1978  17.8887  21.3867  -2.7711
    1014  -2.6993   0.0695  -1.4615  17.5839  22.5484  -2.7039
    1015  -2.1251   1.0811  -1.8626  18.3722  20.4506  -2.9523
    1016  -1.9377   2.0623  -1.2146  18.6502  19.6275  -3.7651
    1017  -2.6501   1.4718  -1.0006  18.2282  19.5372  -3.9998
    1018  -1.6173   2.1853  -1.4566  17.9729  20.6947  -3.6223
    1019  -2.1752   1.8955  -1.8119  17.8786  20.8751  -2.8654
    1020  -2.7547   0.0036  -1.6734  18.0442  21.7896  -2.0919
    1021  -2.7572  -0.1189  -1.6703  17.3254  22.3347  -1.9707
    1022  -2.5259  -0.3549  -1.9014  17.9025  21.8259  -2.8622
    1023  -2.7950   0.6331  -1.6017  19.0636  21.1586  -1.4329
    1024  -2.1179   0.2185  -2.1990  17.9034  22.2845  -1.2570
    1025  -2.6733   1.3655  -0.9516  18.2933  20.6555  -1.7940
    1026  -2.4078   0.9539  -1.7277  18.6382  21.1293  -1.2860
    1027  -2.8273   0.4281  -1.2921  17.8331  20.8615  -2.2553
    1028  -2.7333  -0.0114  -1.7606  17.7922  21.4116  -2.5726
    1029  -2.8532   1.0311  -1.1698  18.8092  20.6136  -3.4087
    1030  -2.7806   0.3589  -1.7242  19.0074  21.3489  -1.3000
    1031  -2.5220   0.4042  -1.8829  19.0949  20.9522  -2.1753
    1032  -2.8310   0.4488  -1.6316  18.6188  20.9389  -2.4297
    1033  -2.8953   0.3752  -1.3486  17.7009  21.3090  -1.9526
    1034  -2.5789  -0.0565  -1.9336  18.2034  22.0315  -2.6785
    1035  -2.8717   1.1467  -0.9695  18.5179  20.7040  -2.9796
    1036  -2.9159  -0.1903  -1.4190  17.9729  21.2427  -2.0748
    1037  -2.6452   0.7035  -1.5373  18.0782  20.8982  -2.5218
    1038  -2.6541   1.4509  -0.5578  18.0457  20.5924  -2.5514
    1039  -2.8253  -0.3905  -1.5936  17.4068  21.8281  -2.1614
    1040  -2.7888  -0.2941  -1.5745  17.1063  21.8608  -1.7251
    1041  -3.1485   0.3190  -0.8864  17.0940  21.2702  -1.7837
    1042  -2.3848   0.7369  -2.1648  18.2138  22.2292  -2.0554
    1043  -2.3322  -0.1741  -2.2691  17.5141  21.9977  -2.6299
    1044  -2.4682   1.4598  -1.5266  16.6077  19.8989  -4.0223
    1045  -2.0917   0.9458  -2.0797  17.1885  20.7739  -3.0309
    1046  -2.2134   1.6880  -1.7507  17.0250  20.2212  -3.4573
    1047  -2.3326   1.4630  -1.6832  17.2761  20.1672  -3.6356
    1048  -2.4337   1.2173  -1.7268  17.8321  20.5419  -3.5824
    1049  -2.7377   0.1223  -1.5342  17.4699  21.0751  -1.6242
    1050  -2.7706   0.9734  -1.1324  17.8424  21.1856  -2.0827
    1051  -2.6827   1.7859  -0.5806  17.6473  20.0862  -3.5579
    1052  -2.8089   0.7003  -1.1770  16.7397  20.0675  -4.0602
    1053  -2.3499   1.5766  -1.4306  17.0702  19.8740  -3.9417
    1054  -2.7243   0.4302  -1.4887  16.7548  21.2632  -3.0300
    1055  -2.4439   1.0481  -1.7961  17.1286  20.6336  -3.4541
    1056  -2.8774   0.7271  -1.2530  16.4615  20.8953  -3.6046
    1057  -2.5316   0.9161  -1.9503  17.0563  20.7127  -3.1203
    1058  -2.7380   0.7857  -1.4430  16.7286  20.3782  -3.1039
    1059  -2.6781   0.7397  -1.5583  16.4287  21.0073  -3.0626
    1060  -2.5438   0.6089  -1.5428  16.0231  20.8070  -3.1449
    1061  -2.6915   1.0132  -1.2947  17.2374  20.6309  -3.6631
    1062  -0.7675   2.2191  -2.2366  15.1115  20.5578  -2.7485
    1063  -1.7326   1.8801  -1.8733  15.2705  21.4865  -2.5605
    1064  -1.0155   2.4974  -1.8888  14.8144  20.4542  -2.7667
    1065  -1.0855   1.7821  -2.4533  15.5358  20.9340  -1.7036
    1066  -0.8099   2.5121  -1.9932  15.5295  20.4675  -2.2007
    1067  -0.5918   2.4830  -2.0303  15.6701  20.7990  -2.6786
    1068  -0.8637   2.5203  -1.7835  16.2261  20.5527  -2.8164
    1069  -0.8248   2.7213  -1.5284  16.0200  20.0953  -2.8776
    1070  -1.0446   2.4498  -1.7467  14.8288  19.8008  -2.6449
    1071  -1.3350   1.4617  -2.5919  14.7283  20.3340  -1.5641
    1072  -1.8525   1.6933  -1.9257  14.7014  20.3837  -2.1136
    1073  -2.0579   1.9056  -1.3095  14.4324  21.0042  -1.9609
    1074  -1.9108   1.4224  -2.1466  14.8013  20.4686  -1.6504
    1075  -1.5439   2.3164  -1.5200  14.7367  20.7533  -1.6808
    1076  -1.1465   2.2132  -1.9522  15.3060  20.5869  -2.0173
    1077  -0.3260   2.9336  -1.5681  15.4365  20.2872  -2.6253
    1078  -1.3793   2.2745  -1.7312  14.6006  20.8654  -2.5248
    1079  -1.8809   2.0340  -1.5799  14.1001  20.2370  -2.1684
    1080  -1.3477   2.5267  -1.1447  15.0905  20.9623  -2.5733
    1081  -1.8063   1.9804  -1.7313  14.7132  20.8005  -1.8939
    1082  -1.9628   1.6311  -1.8398  13.9985  20.9544  -2.0344
    1083  -1.5911   1.9079  -1.9417  14.1923  20.5004  -2.3126
    1084  -2.1345   1.6964  -1.6428  14.6853  21.1239  -2.2622
    1085  -2.1243   1.8127  -1.5761  14.8113  20.8607  -2.1207
    1086  -1.8821   2.4094  -1.3119  14.4972  20.8503  -2.4855
    1087  -2.1404   2.1492  -1.2648  14.0304  20.8518  -2.8634
    1088  -1.0662   2.8075  -1.3736  14.5665  20.4458  -2.6851
    1089  -2.2950   1.5653  -1.1764  14.2688  20.6706  -2.8489
    1090  -1.9053   1.2474  -2.2573  14.6546  20.0663  -2.7755
    1091  -0.9207   2.8379  -1.1794  15.1032  20.7396  -2.2365
    1092  -1.3049   2.8380  -1.0996  13.9944  20.6166  -3.0857
    1093  -1.4459   2.4834  -1.2400  14.2630  20.6145  -2.8413
    1094  -1.3399   2.5230  -1.7001  14.9302  20.7263  -2.7162
    1095  -1.8435   2.0603  -1.3482  13.8559  21.3969  -2.8522
    1096  -0.9734   2.8343  -0.9645  14.2410  20.3020  -3.4052
    1097  -1.4027   1.7378  -2.2081  14.4166  20.2363  -3.5481
    1098  -2.3215   1.5099  -1.4777  14.8401  20.7048  -2.5197
    1099  -1.3401   2.6125  -1.1584  15.1255  20.4510  -2.7031
    1100  -1.8924   2.3030  -1.0090  15.2624  20.2419  -2.8824
    1101  -1.8005   2.1591  -1.5497  15.2908  20.0474  -3.1185
    1102  -1.3813   2.4499  -1.5460  15.4637  20.0179  -2.8787
    1103  -1.4158   2.0461  -1.8096  15.0936  20.1293  -2.8168
    1104  -1.5000   2.3623  -1.4090  14.0929  20.0141  -3.3111
    1105  -1.0150   2.7286  -1.1127  14.9187  20.0457  -4.0585
    1106  -0.7163   2.1961  -2.1474  15.0667  20.2430  -4.0726
    1107  -1.4224   2.4157  -1.3630  14.6621  20.4953  -3.9234
    1108  -1.1333   2.7519  -1.0439  14.6670  20.5256  -2.9878
    1109  -1.7618   2.1089  -1.6845  14.3324  20.6193  -3.0126
    1110  -1.9222   1.8963  -1.7681  14.5368  20.7597  -3.2648
    1111  -1.6834   2.0885  -1.4345  14.9485  20.7312  -3.1435
    1112  -1.6412   2.0686  -1.7466  14.6796  20.5306  -3.4047
    1113  -1.9030   1.9696  -1.6762  14.6394  20.5462  -3.2046
    1114  -1.9199   2.0485  -1.3659  14.1969  20.7365  -3.8318
    1115  -2.2275   1.9978  -1.3433  14.4006  21.0449  -3.5746
    1116  -1.4061   2.7363  -1.0370  14.5382  21.5886  -3.3055
    1117  -1.3323   2.3522  -1.4344  14.2566  21.1407  -4.1298
    1118  -1.6220   2.5411  -1.2746  14.4611  21.2264  -2.4039
    1119  -1.9140   2.2055  -1.5625  14.9927  21.1294  -1.8830
    1120  -1.6697   2.1194  -1.6375  14.6407  20.8428  -1.5324
    1121  -1.6363   2.3426  -1.4361  14.2751  21.0557  -2.3082
    1122  -2.1541   0.8477  -2.0574  14.1621  21.3739  -2.3506
    1123  -1.8806   2.0139  -1.7196  14.4859  21.1231  -1.7508
    1124  -1.2123   2.8830  -0.9626  14.6107  20.9579  -2.9690
    1125  -1.5327   2.5331  -0.9266  14.1140  20.6430  -3.7418
    1126  -2.1286   1.4168  -1.9131  14.2860  20.8784  -2.8559
    1127  -1.3211   2.2780  -2.0192  14.5883  20.5464  -2.6841
    1128  -1.5127   2.6862  -0.9669  14.1437  20.7447  -3.7196
    1129  -1.5246   2.6374  -0.8180  15.3962  21.3563  -3.0673
    1130  -1.7237   2.2313  -1.5563  14.2257  20.4332  -2.6185
    1131  -1.7281   2.1811  -1.4905  14.3077  20.4524  -3.2429
    1132  -2.2617   2.2179  -0.7224  15.0709  20.5414  -3.1402
    1133  -1.7960   2.6044  -0.7162  15.1005  20.6347  -3.7091
    1134  -1.7948   2.5508  -0.8669  14.5216  20.6687  -3.6332
    1135  -2.2753   1.7566  -1.4688  14.3821  20.0113  -3.6577
    1136  -1.9871   2.2570  -1.3778  14.9073  20.2565  -2.7872
    1137  -1.9068   2.0990  -1.1703  15.0329  20.2756  -2.7727
    1138  -1.6620   2.5399  -0.9886  14.5195  20.5210  -3.7606
    1139  -1.8446   2.3622  -1.2253  15.0872  20.6055  -3.1950
    1140  -1.2078   2.3163  -1.5654  15.5331  21.1082  -3.8100
    1141  -1.7710   2.5726  -1.0375  14.9850  20.8744  -3.2080
    1142  -1.6754   2.6830  -0.8540  15.0469  20.5093  -4.1739
    1143  -2.1525   2.3687  -1.0632  14.6930  20.7888  -4.2026
    1144  -1.5239   2.2243  -1.4601  14.7242  20.4858  -3.7172
    1145  -2.2304   2.2875  -0.9557  14.2990  21.2553  -3.7942
    1146  -2.5447   1.6357  -1.1180  14.6053  20.0370  -3.6832
    1147  -2.0498   1.3216  -2.1954  15.8690  19.7970  -3.4053
    1148  -1.1406   2.3141  -1.9322  15.0503  20.2379  -3.5230
    1149  -1.8222   2.2784  -1.3083  14.0760  20.1894  -4.1348
    1150  -1.5807   2.4612  -1.1671  14.8340  20.2379  -4.2822
    1151  -1.6745   2.4450  -1.2224  14.9482  20.5077  -4.2032
    1152  -1.2947   2.3749  -1.4392  14.9457  20.2987  -3.6734
    1153  -1.3869   2.5727  -1.1406  15.2376  20.3171  -4.1637
    1154  -1.8228   2.4030  -0.6639  15.1655  20.1624  -4.3990
    1155  -1.3205   2.7130  -1.2843  14.8573  20.1716  -3.6900
    1156  -1.4890   2.3815  -1.5838  15.0926  20.2798  -2.4993
    1157  -0.5908   2.8252  -1.2311  15.9251  20.3581  -3.5452
    1158  -1.3167   2.5148  -1.5918  15.2669  20.3182  -3.1499
    1159  -1.7640   1.5357  -2.1948  14.9446  20.4955  -2.7283
    1160  -0.7455   2.9486  -1.1961  15.9867  20.3377  -3.5228
    1161  -1.7932   2.5654  -1.1133  15.2902  21.1753  -3.2527
    1162  -2.0650   2.2087  -0.8341  14.7849  21.2651  -3.9702
    1163  -1.5572   2.6120  -1.2647  15.2659  20.8857  -3.1556
    1164  -1.6071   2.5035  -1.0988  14.9303  21.5976  -3.3480
    1165  -1.8370   2.4848  -0.9239  15.0786  21.3317  -2.7905
    1166  -1.7513   2.4191  -1.0103  14.2002  21.2734  -3.1714
    1167  -2.0832   1.7993  -1.8053  15.1637  20.4249  -3.1275
    1168  -1.9599   2.2730  -1.2134  15.2471  20.6563  -3.3932
    1169  -1.0793   2.6975  -1.2753  15.1873  20.3672  -3.5323
    1170  -0.8629   2.7035  -1.5950  15.2616  20.4043  -3.5656
    1171  -1.9297   1.2727  -2.0598  15.6186  20.3605  -2.9974
    1172  -1.4686   1.5050  -2.5662  14.8374  20.9989  -2.9826
    1173  -1.3072   2.3924  -1.6591  15.7233  20.8821  -2.4948
    1174  -1.8144   1.6139  -2.0510  15.4376  20.3105  -2.6005
    1175  -1.8473   2.2634  -1.2858  14.6061  20.3494  -3.0529
    1176  -1.7081   2.1042  -1.7269  15.2493  20.6931  -2.7985
    1177  -1.7286   2.2564  -1.3966  15.8823  20.4832  -3.2392
    1178  -1.1038   2.7132  -1.2768  14.9715  21.0964  -3.5248
    1179  -1.0934   2.5716  -1.5530  15.6065  20.1916  -3.0662
    1180  -1.3238   2.4130  -1.7185  15.3833  20.0186  -3.0906
    1181  -1.3970   2.6115  -1.1747  15.5223  20.8108  -4.2527
    1182  -2.1030   2.1316  -1.1175  14.9430  20.7488  -3.8156
    1183  -1.4800   2.5015  -1.1063  14.7593  20.8514  -4.5057
    1184  -1.7660   2.2972  -1.7036  15.4135  20.5985  -3.2057
    1185  -0.9589   2.6213  -1.8008  16.1746  20.1668  -3.5826
    1186  -1.7643   2.1009  -1.7111  15.8568  19.9263  -3.9271
    1187  -1.2408   2.2884  -1.8151  16.1147  19.4357  -4.4617
    1188  -2.2965   1.3801  -1.9000  17.7394  18.6268  -4.4835
    1189  -0.5237   2.8898  -1.3559  17.4463  20.0263  -4.1474
    1190  -1.7082   1.6296  -1.9356  16.2081  20.3877  -4.0354
    1191  -0.9104   2.6677  -1.5242  16.0875  19.9153  -4.5994
    1192  -1.5093   2.3575  -1.5643  15.8166  20.2787  -4.5167
    1193  -1.0062   2.8037  -1.2747  15.8012  19.7128  -4.9018
    1194  -2.0411   2.2646  -1.1403  16.0275  20.3366  -4.0674
    1195  -1.3345   2.3944  -1.6266  15.7169  20.0374  -3.5160
    1196  -1.2240   2.7108  -0.9704  14.9041  20.4123  -4.7258
    1197  -1.8424   2.0547  -1.6169  15.6402  20.0810  -3.8921
    1198  -1.2746   2.6333  -1.4202  15.4717  20.0405  -3.4637
    1199  -1.0793   2.1211  -2.0478  16.0951  19.9604  -3.5229
    1200  -0.8060   2.7127  -1.5172  16.1131  19.7345  -4.0667
    1201  -1.0758   2.0875  -2.0821  15.9374  19.0699  -4.2589
    1202   1.2187   2.7185  -1.1213  17.8680  20.2249  -4.2943
    1203   0.2896   2.7686  -1.6746  17.2323  18.9691  -3.7379
    1204  -0.2138   2.5598  -1.9883  17.3085  18.9224  -4.2765
    1205  -0.1446   3.1220  -0.6180  16.7638  19.0160  -5.1405
    1206   0.7222   2.7643  -1.1882  16.5514  19.5280  -4.9924
    1207  -1.1976   1.8522  -2.1712  17.3415  18.0209  -4.1348
    1208  -1.3397   1.9431  -2.0402  17.3902  18.6849  -3.9610
    1209  -0.5805   2.4365  -1.9640  16.8029  19.8358  -5.2417
    1210   0.7125   3.1431  -0.1417  16.7862  21.3627  -5.8312
    1211  -0.7944   2.3405  -1.9939  18.0679  20.8029  -3.4296
    1212  -1.1644   2.6562  -1.4119  17.3727  20.3147  -4.2429
    1213  -0.9498   2.8229  -0.6835  17.8545  20.7422  -4.4156
    1214   0.1492   2.8741  -1.2653  17.2758  20.5832  -5.2051
    1215   0.6317   3.2211   0.0580  17.5013  21.6833  -6.0459
    1216   0.5990   3.1061  -0.7494  16.4353  22.0867  -5.5403
    1217   0.4096   3.0427  -0.0307  16.9449  21.3367  -5.9699
    1218   0.3071   2.9422  -1.3637  16.4519  20.5040  -5.5575
    1219  -0.7250   2.4372  -1.8592  16.9403  20.8487  -5.3673
    1220  -1.0916   1.2061  -2.6399  18.0608  20.4769  -3.9524
    1221  -1.0509   2.4529  -1.8921  17.8281  20.3766  -6.0691
    1222  -0.2300   2.4980  -1.9219  17.4815  20.1573  -4.3956
    1223   0.2014   2.5850  -1.9856  17.2251  20.1056  -3.9604
    1224  -0.0684   2.9218  -1.2586  18.1006  19.0709  -4.4768
    1225  -0.1787   3.0178  -0.9605  17.3824  19.2654  -4.8822
    1226  -0.3750   1.5405  -2.7229  18.9851  19.3617  -5.0496
    1227  -2.5586   1.4099  -1.3300  19.1294  17.9953  -6.0971
    1228  -2.1216   1.7867  -1.4888  18.8530  19.2352  -5.7305
    1229  -2.4965   1.8738  -0.8538  18.4987  19.7122  -5.9282
    1230  -1.8678   2.3676  -1.2373  19.6851  18.8792  -5.6783
    1231  -2.1356   1.8146  -1.4227  19.9218  18.2165  -4.6132
    1232  -2.6102   1.0975  -1.2742  18.6617  18.6852  -5.2333
    1233  -2.2888   1.1620  -1.7396  18.4779  18.8565  -5.7535
    1234  -2.4728   1.5629  -1.2172  18.3996  20.1777  -5.6764
    1235  -2.7116   1.2219  -1.3068  19.2198  19.2917  -5.1912
    1236  -2.7654   1.2239  -1.2315  18.6818  19.4253  -5.7450
    1237  -2.6341   1.0953  -1.7745  18.2587  18.5145  -6.2398
    1238  -2.6794   0.7070  -1.2417  18.2322  18.9115  -5.2402
    1239  -2.5352   0.7483  -1.5117  17.8013  19.3368  -5.7915
    1240  -2.4453   1.6219  -0.7714  17.9159  18.8617  -6.8824
    1241  -2.9691   1.1296  -0.9408  17.8773  19.4009  -6.1784
    1242  -2.6994  -0.0208  -1.4251  17.6575  19.9590  -5.5040
    1243  -3.1185   0.2606  -0.7675  16.8380  20.0729  -6.1596
    1244  -3.0069   0.3984  -0.5874  16.1474  20.5407  -6.1352
    1245  -3.2465  -0.3797  -0.6403  16.0255  20.6370  -6.0478
    1246  -3.0875  -0.0857  -0.5857  16.0964  21.8207  -5.6200
    1247  -3.2615  -0.3700  -0.0066  16.0096  22.1262  -5.7451
    1248  -2.9606  -0.4491  -0.9108  16.1441  21.9173  -5.2853
    1249  -3.1353   0.3823  -0.3105  15.8914  21.1204  -5.8970
    1250  -3.3370  -0.1756  -0.1616  16.2066  21.8180  -5.3034
    1251  -3.2149  -0.2396  -0.1886  15.6403  22.0004  -5.0256
    1252  -3.2081   0.0563  -0.5194  16.3649  22.0435  -4.4171
    1253  -3.1313  -0.4799  -0.7614  16.6536  22.2060  -3.9570
    1254  -3.0869  -0.5375  -0.7663  16.2828  22.2459  -4.0302
    1255  -2.9508   0.0815  -1.1593  16.2896  22.0352  -3.9528
    1256  -3.0722   0.0091  -0.6345  15.6161  21.5473  -4.8166
    1257  -3.1298  -0.3279  -0.5296  14.9709  21.8087  -4.9735
    1258  -3.1952  -0.2562  -0.4253  15.7000  22.0737  -5.4577
    1259  -3.1863   0.0042   0.1095  15.9997  22.2665  -5.6120
    1260  -3.1984   0.0460  -0.1756  15.8949  21.5720  -5.0835
    1261  -3.0234  -0.2370  -0.1323  15.9465  22.1703  -4.6980
    1262  -3.0688   0.1008  -0.7581  15.8186  22.0760  -4.6405
    1263  -2.9988  -0.3338  -0.9208  16.4209  21.8225  -4.1778
    1264  -3.1795  -0.3362  -0.2775  15.4296  21.9916  -4.5494
    1265  -3.0833  -0.5475  -0.4700  15.8153  22.1087  -4.3151
    1266  -3.2185   0.0485  -0.3263  15.8246  21.3342  -4.9327
    1267  -3.1049   0.0889  -0.1212  14.8362  21.9581  -5.4614
    1268  -3.0504  -0.3775  -0.4783  14.8673  22.0421  -4.9698
    1269  -3.1693  -0.0350  -0.5890  15.7045  22.3738  -4.8477
    1270  -3.1342  -0.2951  -0.2391  15.4650  22.0407  -4.8429
    1271  -3.2680  -0.0401  -0.1528  15.3051  21.7212  -5.1917
    1272  -3.0337  -0.1766  -0.9732  15.5631  22.2252  -4.8240
    1273  -3.1989  -0.1501  -0.0523  15.5349  22.0239  -4.7425
    1274  -3.1243   0.5850  -0.7731  16.9051  19.4186  -5.4021
    1275  -3.0853   0.7301  -0.8753  16.8276  20.4562  -4.7279
    1276  -3.0683   0.6074  -0.9404  17.4959  19.9708  -5.7803
    1277  -2.7614   1.2636  -0.7492  16.4056  19.3716  -6.0005
    1278  -3.1498   0.2054  -0.4657  15.5202  21.3575  -4.4283
    1279  -3.0864   0.3758  -0.2354  15.9280  21.3522  -4.8071
    1280  -3.2355   0.2176  -0.3939  16.3520  21.5924  -4.0757
    1281  -3.0141  -0.1153  -1.2156  16.0164  22.1130  -3.9327
    1282  -3.0508  -0.2883  -0.1436  15.0918  21.6379  -5.1262
    1283  -3.2710   0.0122   0.0385  15.2393  21.5186  -5.9485
    1284  -3.0944  -0.3779  -0.1468  15.3053  22.0824  -5.1579
    1285  -3.3252  -0.0321  -0.1551  15.5899  21.6387  -4.7445
    1286  -3.0890  -0.1681  -0.6778  14.7320  21.6078  -4.9449
    1287  -3.0201  -0.6005  -0.3369  15.0330  21.6415  -4.8675
    1288  -3.0763  -0.0385  -0.9045  15.4227  21.8602  -4.8495
    1289  -3.2013   0.1045   0.2319  15.1916  21.7945  -4.9861
    1290  -3.1837  -0.3641   0.0766  15.1087  22.4203  -5.3394
    1291  -3.1010  -0.2971  -0.4864  15.4667  22.0037  -5.0025
    1292  -3.2477  -0.4854  -0.4534  16.3108  22.3123  -5.0612
    1293  -3.2742   0.1355  -0.5588  16.0922  22.0800  -5.5559
    1294  -3.1251  -0.1431  -0.6531  17.4571  22.2176  -4.3696
    1295  -3.2063  -0.1612  -0.1674  15.5416  21.6584  -4.7792
    1296  -3.2813  -0.4619  -0.3956  16.0528  21.8586  -5.1146
    1297  -3.1703  -0.0527  -0.3097  15.7504  21.7112  -4.6874
    1298  -3.3279  -0.6161  -0.2053  16.0265  22.4613  -5.7243
    1299  -3.0670  -0.0292  -0.3652  15.1652  22.2163  -5.3820
    1300  -3.2339  -0.5736  -0.1269  15.0794  22.4871  -5.2434
    1301  -3.2998  -0.5925  -0.3837  14.9756  22.3870  -5.4943
    1302  -3.2778   0.0213  -0.3477  15.5999  22.1051  -5.5827
    1303  -3.1525  -0.2239  -0.0065  16.0366  21.9847  -5.5932
    1304  -3.1697   0.1192  -0.7405  16.2184  21.7616  -4.8970
    1305  -3.0193  -0.0287  -0.8722  16.1156  21.9453  -5.6930
    1306  -3.1382  -0.5679  -0.4489  15.8969  22.0227  -5.2799
    1307  -3.1319  -0.2603  -0.3855  15.8568  22.3918  -5.6243
    1308  -3.0807   0.0925  -0.3730  15.5927  21.4732  -5.8270
    1309  -3.2591  -0.6297  -0.2369  14.9683  22.6966  -5.4099
    1310  -3.1310  -0.2616  -0.1403  15.3144  22.8196  -5.5182
    1311  -3.1584  -0.3904   0.1790  15.2962  22.0145  -5.5529
    1312  -3.1280  -0.2957  -0.3532  16.4051  22.4226  -5.2154
    1313  -3.2114   0.0419  -0.2006  16.6226  22.0645  -4.7050
    1314  -3.0584  -0.0740  -0.6152  16.3797  21.8885  -4.9233
    1315  -3.1406  -0.1567  -0.6424  16.0930  22.0476  -4.6659
    1316  -2.9573   0.0289  -1.0264  15.7672  22.1514  -4.4005
    1317  -3.1242  -0.3089  -0.3357  16.1377  22.0558  -3.7964
    1318  -2.9519  -0.6071  -1.4620  16.9664  22.0961  -3.9769
    1319  -3.3249  -0.0924  -0.7525  16.9179  21.0455  -3.9799
    1320  -3.0999   0.3713  -0.2967  17.3250  21.2220  -4.3573
    1321  -3.1348  -0.0945  -0.1757  16.3170  21.4322  -4.6323
    1322  -3.1105   0.1008  -0.4307  16.7958  21.4351  -4.7556
    1323  -3.0468  -0.3816  -0.4672  16.4205  21.2859  -4.3774
    1324  -3.1225  -0.1693  -0.6913  17.0085  21.3100  -4.7346
    1325  -3.1486  -0.2296  -0.3922  16.2255  21.6986  -4.5535
    1326  -3.0146  -0.2349  -0.5586  16.2041  21.8995  -4.4062
    1327  -3.1319  -0.1749  -0.2674  17.0123  21.6390  -4.4680
    1328  -3.1297  -0.0990  -0.5783  16.9919  21.6687  -4.5417
    1329  -3.1768  -0.1760  -0.7348  17.0999  21.3352  -4.2052
    1330  -3.2030   0.5595  -0.4678  16.4023  21.3874  -4.4895
    1331  -3.0925   0.0473  -0.6532  16.0535  21.7658  -4.9925
    1332  -3.2842  -0.0469  -0.1136  16.1825  21.5008  -5.5725
    1333  -3.1709  -0.4530  -0.6836  15.7113  22.0197  -4.9600
    1334  -3.1535  -0.2485  -0.7349  15.4845  21.9968  -4.6894
    1335  -2.9350  -0.5772  -0.7315  15.6264  22.4041  -4.0814
    1336  -3.1436  -0.3941  -0.1304  15.5521  21.8946  -4.6078
    1337  -3.2169  -0.5813  -0.6019  15.4967  22.2440  -4.9487
    1338  -3.0512  -0.6412   0.0342  16.0369  22.1387  -4.4184
    1339  -2.9405  -0.8169  -0.6976  16.0078  22.4552  -3.2889
    1340  -3.1416  -0.2855  -0.9245  15.6583  22.2212  -3.4787
    1341  -3.1432  -0.6273  -0.3017  15.3822  22.8708  -3.7509
    1342  -3.2508  -0.2948  -0.4246  15.7387  22.0651  -4.6664
    1343  -3.2238  -0.2439  -0.1478  14.9801  22.4254  -4.8238
    1344  -3.1724   0.0453  -0.2923  15.2217  22.4133  -5.0892
    1345  -3.2030  -0.3496  -0.1468  14.8789  21.9105  -5.4196
    1346  -3.2717  -0.2293  -0.4430  15.3595  21.7555  -4.9707
    1347  -3.2200  -0.0536  -0.2834  14.7577  21.9905  -5.1096
    1348  -3.2128  -0.4125  -0.2845  15.6360  22.1973  -4.6294
    1349  -3.3495   0.1631   0.0032  15.9202  21.6584  -4.4866
    1350  -3.0922  -0.3795  -0.3451  14.9860  21.9043  -4.1593
    1351  -3.1017  -0.2701  -0.3256  15.2612  22.2107  -4.9887
    1352  -3.2489  -0.1484  -0.0967  15.2348  22.5471  -4.1857
    1353  -3.2395  -0.4065  -0.2618  15.2177  22.5476  -4.1873
    1354  -3.1875  -0.1040  -0.6437  15.5414  22.0410  -3.9103
    1355  -3.0944  -0.0244  -0.6336  15.5778  21.8197  -3.9824
    1356  -3.0625  -0.1955  -0.7017  15.6064  21.8213  -3.4131
    1357  -3.1617  -0.1339  -0.4891  15.5946  21.3793  -4.0434
    1358  -3.1687  -0.3453  -0.5620  15.1287  21.6566  -5.0377
    1359  -3.1882  -0.1046  -0.1304  15.4149  21.7884  -4.3521
    1360  -3.1788  -0.2904  -0.5371  14.9522  22.3124  -4.7162
    1361  -3.1336  -0.2072  -0.3657  15.0214  22.2545  -4.8776
    1362  -3.1350  -0.7493   0.0157  15.6985  22.1788  -4.8282
    1363  -3.0871  -0.1351  -0.3118  15.2949  21.9307  -4.8503
    1364  -3.1912  -0.1169  -0.0336  14.8553  22.0061  -4.9564
    1365  -3.1396  -0.4167  -0.2565  15.5455  22.1797  -5.1016
    1366  -3.2133  -0.7083   0.1463  14.3479  22.1893  -4.8083
    1367  -3.2008  -0.5489   0.1436  15.5867  22.9198  -4.0227
    1368  -3.1643  -0.2460  -0.2416  14.7971  22.6982  -4.7168
    1369  -3.1777  -0.0206  -0.5241  15.1772  22.5938  -4.5847
    1370  -3.1725  -0.5029  -0.4034  15.0942  22.5487  -5.7445
    1371  -3.1662  -0.3305  -0.7445  15.7170  22.1070  -4.6300
    1372  -3.0724  -0.0597  -0.3547  15.7712  22.1195  -4.7918
    1373  -3.1177  -0.3322   0.0440  15.5040  22.1696  -4.9693
    1374  -3.0675  -0.3293  -0.2860  14.8628  21.9621  -4.7684
    1375  -3.1778   0.1323  -0.0257  15.1613  21.5926  -5.0504
    1376  -3.0991   0.4672  -0.5110  15.2120  21.7286  -4.9700
    1377  -3.1667  -0.3385   0.1139  15.5464  22.2278  -4.8589
    1378  -3.0272  -0.1758  -1.0065  16.0264  22.1407  -4.3509
    1379  -3.0758   0.1509  -0.4982  15.7523  22.4030  -5.0771
    1380  -3.0701  -0.3493  -0.7162  15.6213  22.2842  -4.6865
    1381  -3.0434   0.3898  -0.3385  15.3206  21.4488  -4.8468
    1382  -3.1552  -0.3731  -0.2643  15.4605  22.1780  -5.3743
    1383  -3.2753   0.1722  -0.4942  16.0360  21.5890  -5.0385
    1384  -3.2035  -0.2598   0.4659  14.5563  21.6683  -5.8221
    1385  -3.2914  -0.0492  -0.4121  14.7613  21.5767  -6.0213
    1386  -3.1904  -0.4558  -0.4707  15.2279  22.2062  -5.0450
    1387  -3.1634  -0.5386  -0.9133  14.9076  22.4748  -5.0119
    1388  -3.2596  -0.1735  -0.1816  15.2494  21.7137  -6.4991
    1389  -3.2185  -0.0410  -0.5648  15.9056  22.1470  -5.7597
    1390  -3.1130  -0.3498   0.1102  15.1216  22.2749  -4.4435
    1391  -3.2435  -0.1347  -0.2510  15.8110  22.7229  -5.1999
    1392  -3.1581  -0.7386  -0.1066  15.0487  21.7879  -4.8839
    1393  -3.1096  -0.2230  -0.9846  16.4534  21.6771  -5.0123
    1394  -3.2315   0.1132  -0.2816  16.5784  21.7444  -4.5211
    1395  -3.0581  -0.2360  -0.8900  15.9691  21.7562  -4.1194
    1396  -3.0648  -0.1926  -0.2153  15.4463  21.7497  -4.0246
    1397  -2.9887  -0.8484  -0.6796  15.0800  22.4929  -4.4299
    1398  -3.1669  -0.6016  -0.1004  14.5588  21.9671  -4.7392
    1399  -3.2272  -0.4337  -0.2103  14.9124  21.8233  -4.8557
    1400  -3.0654  -0.2413  -0.6977  15.4122  21.8801  -4.3008
    1401  -3.2028  -0.3915  -0.0222  15.8328  22.7243  -4.6704
    1402  -3.1812  -0.6030  -0.2595  14.7904  21.8061  -4.8114
    1403  -3.1383  -0.3171  -0.5703  15.3867  22.3669  -5.0035
    1404  -3.0532  -0.3182  -0.0812  15.0810  22.2153  -5.6866
    1405  -3.0581  -0.6427   0.0290  14.8946  22.4992  -5.6200
    1406  -3.0972  -0.5289  -0.2770  15.3537  22.2409  -4.7483
    1407  -2.9962  -0.1992  -0.4136  15.4455  22.4570  -4.6268
    1408  -3.2017  -0.3878  -0.3846  15.1782  22.1008  -5.1382
    1409  -3.2181  -0.1857   0.0270  15.2381  21.6290  -5.6665
    1410  -3.3193  -0.1634   0.2294  14.8989  21.7479  -5.2060
    1411  -3.1186  -0.0996  -0.4845  14.9331  21.9659  -4.3568
    1412  -3.1246  -0.1931  -0.1182  15.3809  22.2117  -4.5586
    1413  -3.1048  -0.2618  -0.6315  15.8116  22.4689  -4.3577
    1414  -3.1849  -0.5311  -0.5329  15.6599  22.8706  -4.2435
    1415  -3.1813   0.2658  -0.3499  15.4068  21.9866  -4.7157
    1416  -3.0333  -0.0147  -0.2020  14.7727  22.3656  -4.7089
    1417  -3.1274  -0.2928  -0.3313  15.5058  22.8049  -4.7461
    1418  -3.1039  -0.3899  -0.5388  15.4409  22.4823  -4.7748
    1419  -3.1659  -0.1879  -0.6449  15.2353  22.5173  -4.8082
    1420  -3.2043  -0.3235   0.1909  15.4368  21.9327  -4.9174
    1421  -3.0434  -0.5866  -0.2582  15.0606  22.1505  -4.8132
    1422  -3.1304  -0.4049   0.2103  14.7896  22.0329  -5.1930
    1423  -3.1633  -0.2912  -0.0897  14.5943  21.8464  -5.5721
    1424  -3.2316   0.0560   0.0829  14.4939  22.3249  -6.1759
    1425  -3.1673  -0.7427   0.0090  14.7465  22.5934  -5.0520
    1426  -3.0746  -0.6263  -0.5016  14.9800  23.0686  -4.6989
    1427  -3.1777   0.3245  -0.2360  15.5848  22.0066  -4.4617
    1428  -3.2017   0.0963  -0.4052  15.3088  22.3703  -4.5376
    1429  -3.0871  -0.3214  -0.7218  15.3160  22.1999  -4.0081
    1430  -2.9560   0.4079  -1.1249  15.2538  22.1489  -4.6523
    1431  -3.1577  -0.3348  -0.3693  14.7600  22.3781  -4.7495
    1432  -3.1169  -0.5337  -0.0285  15.4357  22.0437  -5.3769
    1433  -3.0455  -0.3962  -0.5291  15.4360  22.3751  -4.6558
    1434  -3.0854  -0.1796  -0.5422  15.2497  22.6980  -4.7441
    1435  -3.1348  -0.3334   0.0029  14.8170  22.5625  -4.1652
    1436  -3.1505  -0.3678  -0.4908  15.4174  22.7886  -4.4654
    1437  -3.2455  -0.1483   0.0298  15.5998  22.2735  -4.0931
    1438  -3.1012  -0.1216  -0.2046  15.2980  21.9202  -4.5438
    1439  -3.1813  -0.4377  -0.2374  15.1865  22.1352  -4.7865
    1440  -3.3285  -0.4189  -0.0891  15.9680  22.4549  -4.3772
    1441  -3.1172  -0.0294  -0.2832  15.6278  21.9757  -4.8919
    1442  -3.1493  -0.4428  -0.0504  15.4852  22.3052  -5.0084
    1443  -3.1932  -0.0605  -0.1646  15.8181  21.8783  -4.5979
    1444  -3.1038  -0.1964  -0.4047  16.0575  22.4651  -4.2756
    1445  -3.1583  -0.2973  -0.3502  15.7050  22.3193  -4.2371
    1446  -3.1627  -0.3618  -0.4211  16.0737  21.7541  -4.3235
    1447  -3.1776  -0.7755  -0.1982  15.5319  22.2813  -4.4963
    1448  -3.1039  -0.0547  -0.6244  15.8029  22.2295  -4.3415
    1449  -3.0784  -0.0923  -0.7736  16.4239  22.4241  -3.2969
    1450  -3.1092  -0.4220  -0.8131  16.3574  22.2942  -3.1104
    1451  -2.9370  -0.6789  -0.8074  15.6951  22.6867  -2.7919
    1452  -3.0544  -0.1178  -0.7712  15.9385  22.3140  -3.3387
    1453  -3.1872  -0.0357  -0.4686  15.7457  22.0367  -4.2299
    1454  -3.1142  -0.4977  -0.1651  14.9571  22.5324  -4.0686
    1455  -3.0386  -0.5892  -0.4847  15.1648  22.3613  -3.8225
    1456  -2.8486  -0.7794  -1.1255  14.9698  22.5154  -3.9979
    1457  -3.0868  -0.2583  -0.7893  15.1571  22.3666  -4.6555
    1458  -3.2018  -0.5831  -0.2393  15.0972  21.9385  -4.6605
    1459  -3.0024  -0.3906  -0.9472  16.2182  22.1318  -4.7469
    1460  -3.2465  -0.4202  -0.4185  15.6448  21.8566  -6.0655
    1461  -3.2371  -0.2080  -0.6411  15.1090  22.2075  -5.5437
    1462  -3.1361  -0.3904   0.3095  14.8040  22.2102  -5.7267
    1463  -3.1717  -0.3768  -0.1204  15.2055  21.8680  -5.4862
    1464  -3.1513  -0.0795  -0.5335  15.8444  21.4874  -4.9378
    1465  -3.2373  -0.2024  -0.4479  15.2171  21.9554  -4.7268
    1466  -3.2177  -0.2972  -0.5703  15.4804  21.4945  -4.8666
    1467  -3.2438  -0.2616   0.0771  15.3413  21.3432  -5.9625
    1468  -3.1707  -0.3974  -0.1412  15.3723  21.6295  -4.8210
    1469  -3.2171  -0.4106   0.1008  14.8652  21.5481  -4.7143
    1470  -3.1859   0.0395  -0.1377  15.0797  20.8012  -5.3704
    1471  -3.2037  -0.0783  -0.5501  15.3945  21.6373  -4.5082
    1472  -3.1552  -0.2580  -0.5025  16.7297  20.5196  -5.7479
    1473  -3.1036   0.2847  -0.3295  16.2794  20.4483  -5.1768
    1474  -2.8044  -0.1503  -1.4217  16.5564  21.9630  -5.1145
    1475  -3.0659   0.4604  -0.4551  15.7474  21.6945  -4.4425
    1476  -3.1933  -0.0763   0.1365  15.1738  21.1801  -4.8380
    1477  -3.3204  -0.1922  -0.0409  15.5026  21.1748  -4.9632
    1478  -3.1515  -0.4387  -0.2348  14.5234  22.2473  -4.7165
    1479  -3.0888   0.2796   0.4283  15.1231  20.7481  -5.9795
    1480  -3.1069   0.6318  -0.2272  16.3614  20.8096  -5.4381
    1481  -3.2024   0.0793  -0.1911  15.9636  21.2287  -5.1137
    1482  -3.1981   0.5227   0.0297  15.9915  20.5052  -5.0890
    1483  -3.1264   0.5446  -0.2019  15.2806  19.8023  -5.5155
    1484  -3.1206   0.6877  -0.5154  15.9195  20.2100  -5.4949
    1485  -3.2038   0.5772  -0.1766  16.2751  20.5418  -5.0369
    1486  -2.8444   1.0218  -0.6966  16.2009  19.8132  -5.9697
    1487  -3.2860   0.3820  -0.1780  15.9495  20.8651  -6.0183
    1488  -3.2773   0.0373  -0.3276  16.1482  20.9836  -5.0773
    1489  -3.2047   0.5103   0.2016  15.7463  20.5588  -5.5014
    1490  -3.0701   0.2934  -1.0182  15.9449  21.0428  -5.1403
    1491  -3.0465   0.8078   0.1088  15.7728  20.5339  -5.7787
    1492  -3.0488   0.4525  -0.4990  15.7743  20.4912  -5.7335
    1493  -3.1254   0.2295  -0.3251  15.4100  20.9058  -5.0483
    1494  -3.1055   0.5294  -0.5221  15.7130  21.1230  -4.8835
    1495  -3.1280   0.0839  -0.9352  15.7983  21.9230  -4.1163
    1496  -3.0262  -0.3945  -0.5049  15.5809  22.7327  -4.0940
    1497  -3.1477  -0.5860  -0.6236  15.1990  22.3580  -4.2954
    1498  -3.0939  -0.2030  -0.3710  15.8296  22.5863  -4.0821
    1499  -3.2849  -0.5776  -0.1017  15.0198  22.5697  -3.8351
    1500  -3.1335   0.0001  -0.4056  15.1727  21.9017  -4.4613
    1501  -2.9881  -0.1659  -0.8340  14.8177  21.9522  -4.0480
    1502  -3.0843  -0.6133   0.1263  15.1710  21.8707  -4.6608
    1503  -2.9721  -0.2755  -0.8576  14.9199  21.5866  -4.5798
    1504  -3.1693  -0.1675  -0.8474  15.1825  21.5664  -4.3596
    1505  -3.1489   0.0773  -0.5755  16.0855  21.4699  -4.0389
    1506  -3.0740  -0.3753  -0.5945  15.6914  21.4899  -4.1353
    1507  -3.0749  -0.0560  -0.6766  16.0584  21.6684  -4.2586
    1508  -2.9083  -0.4076  -1.0863  15.3983  21.6323  -3.4540
    1509  -3.2053  -0.0749  -0.7682  15.1821  21.8489  -3.7113
    1510  -3.1274  -0.7475  -0.1828  14.6240  22.3583  -3.8046
    1511  -3.2080  -0.7579   0.5818  14.7389  22.0650  -4.6372
    1512  -3.1890  -0.0498  -0.6966  14.8508  22.0650  -4.3161
    1513  -3.1049  -0.1589  -0.3387  15.2657  22.3365  -4.2614
    1514  -3.1546  -0.3298  -0.3753  15.0526  22.3223  -5.0613
    1515  -3.1428  -0.0132  -0.7883  15.4586  21.7782  -4.4433
    1516  -3.0931  -0.3371  -0.2729  15.0960  22.0767  -4.9647
    1517  -3.1621   0.0255  -0.3614  15.5324  21.8709  -4.7257
    1518  -3.0720  -0.1582  -0.4483  15.9104  21.7032  -3.9733
    1519  -3.1557  -0.0811  -0.7249  15.1285  21.2444  -4.1782
    1520  -3.3142  -0.3250  -0.0686  15.7106  21.4686  -4.3803
    1521  -3.1266   0.1963  -0.8390  16.3241  21.6910  -3.8919
    1522  -3.1369  -0.3804  -0.2136  16.2285  22.1414  -4.1083
    1523  -3.0695  -0.2941  -0.8847  16.0004  22.0980  -4.3220
    1524  -3.1230  -0.3885  -0.0452  15.2859  22.0884  -4.8055
    1525  -3.1596  -0.1202   0.1969  16.0045  21.8505  -5.1620
    1526  -2.9677  -0.1307  -1.0235  15.9756  22.1172  -3.8864
    1527  -3.1659  -0.3326  -0.3374  15.3982  21.8649  -4.5855
    1528  -3.1282   0.4048   0.0439  15.5185  21.3442  -4.1772
    1529  -3.1236   0.6967  -0.3575  16.3152  20.3430  -5.2208
    1530  -3.1751  -0.1310   0.0998  15.8855  21.2526  -5.2178
    1531  -3.1120  -0.2397  -0.9303  16.0894  21.7349  -4.1269
    1532  -3.0691  -0.4036  -0.7578  16.5522  22.0265  -4.2520
    1533  -3.0439  -0.4884  -0.6478  16.7809  21.6247  -4.3898
    1534  -3.1479  -0.2223   0.0886  15.7930  21.7361  -4.4109
    1535  -3.2361  -0.1208   0.3031  15.6091  20.9927  -4.4226
    1536  -3.2254  -0.0229  -0.2083  15.9810  21.1924  -4.1126
    1537  -3.1947  -0.6972   0.2120  15.4858  22.1464  -4.2932
    1538  -3.2075  -0.2899   0.1342  15.2669  21.8199  -4.7730
    1539  -3.0758  -0.7162  -0.5908  15.3317  21.9386  -4.8742
    1540  -3.0964  -0.1574  -0.9303  16.9836  21.7089  -5.1534
    1541  -3.1071  -0.4905  -0.2761  15.9758  21.7215  -4.8052
    1542  -3.0357   0.0283  -0.6499  16.8270  21.4947  -4.2836
    1543  -3.2302   0.1955  -0.0823  16.0131  21.0571  -4.5578
    1544  -3.1505   0.3753  -0.2042  16.3465  19.9302  -5.6503
    1545  -3.2104  -0.1962   0.0412  15.6716  21.5654  -4.8299
    1546  -3.0316  -0.2494  -0.5847  15.9558  21.4637  -4.4611
    1547  -3.1821  -0.3026  -0.4672  15.5420  21.6373  -5.1173
    1548  -3.1646  -0.0350  -0.6072  15.6810  21.7453  -4.6200
    1549  -2.9070  -0.1456  -1.0502  15.9589  22.0486  -4.2673
    1550  -3.1071  -0.2967  -0.4395  15.4704  22.0002  -4.2061
    1551  -3.1866  -0.7624  -0.2337  14.9690  22.0077  -4.3659
    1552  -2.9941  -0.8175  -0.4543  14.9882  22.1145  -3.6161
    1553  -3.1566  -0.0617  -0.3073  15.5484  21.4126  -3.6323
    1554  -3.2088  -0.0303   0.0058  15.7372  21.4478  -3.7921
    1555  -3.2510   0.1800  -0.0417  15.8214  21.6325  -4.6996
    1556  -3.2625  -0.2715  -0.2853  16.0799  21.5659  -4.2325
    1557  -3.1419  -0.4109  -0.4067  15.7975  21.7217  -3.9730
    1558  -3.1942  -0.0344  -0.0489  16.3713  21.3730  -3.6186
    1559  -3.2519  -0.5197  -0.1608  16.3122  22.0155  -3.7086
    1560  -3.2580  -0.3293  -0.2255  15.9960  21.8355  -4.0658
    1561  -3.1554  -0.5089   0.1080  16.0908  21.7105  -3.2263
    1562  -3.1241  -0.4824  -0.2707  16.6290  22.2975  -3.1567
    1563  -3.1256  -0.3864  -0.5536  16.2561  21.7680  -4.0389
    1564  -2.9873   0.0132  -0.4376  16.2989  21.4478  -4.3577
    1565  -3.1867  -0.4808  -0.0968  15.8223  21.7685  -4.0346
    1566  -3.1201  -0.4256  -0.5389  15.1729  21.8337  -4.0691
    1567  -3.2778  -0.2331  -0.1595  15.6003  21.7020  -4.4138
    1568  -3.1308  -0.3836   0.0390  14.8274  21.7585  -4.4286
    1569  -3.2195   0.0771  -0.8372  15.4686  21.5714  -4.5256
    1570  -3.1538  -0.1883  -0.3617  15.0875  21.4238  -4.1669
    1571  -2.9757   0.2562  -0.5812  15.3716  21.7975  -3.9243
    1572  -3.0452  -0.0183  -0.5205  15.1424  21.6116  -5.1123
    1573  -3.1305  -0.1726  -0.3232  14.9113  21.5213  -3.6705
    1574  -3.2585   0.0630  -0.2270  15.4001  21.5144  -5.3398
    1575  -2.9717   0.1396  -1.2964  15.8586  21.3470  -4.3963
    1576  -3.2799  -0.2118  -0.4391  15.3460  21.6846  -4.7005
    1577  -3.2998  -0.0794   0.0451  15.9028  21.3166  -4.5795
    1578  -2.9937  -0.1558  -0.8496  15.2951  22.1164  -3.8844
    1579  -3.1124  -0.0747   0.2406  15.0449  21.7085  -4.0095
    1580  -3.1182  -0.4095  -0.4692  15.4582  22.1927  -4.1163
    1581  -3.0753  -0.5274   0.2329  14.9460  22.0438  -4.8590
    1582  -3.2355  -0.3593  -0.2055  14.9814  22.3138  -4.8473
    1583  -3.1997  -0.4976  -0.5010  14.5406  22.3093  -5.2465
    1584  -3.1505  -0.2874  -0.5333  15.4339  22.3145  -3.6830
    1585  -3.2567  -0.0641  -0.0632  15.2757  21.9960  -4.4030
    1586  -3.1362   0.4459  -0.8646  16.1173  21.3455  -5.4882
    1587  -3.0351  -0.1545  -0.8083  15.8301  22.2390  -4.2377
    1588  -3.2010  -0.7779  -0.5829  15.7398  22.8752  -4.4818
    1589  -3.3226   0.2053  -0.4532  15.5538  22.4353  -4.6269
    1590  -3.2092   0.2348  -0.2988  15.7692  21.6246  -5.7081
    1591  -2.9152  -0.3128  -1.1501  16.1387  22.8428  -4.2995
    1592  -3.0576  -0.3301  -0.9663  16.0583  22.1467  -4.1457
    1593  -3.0625  -0.7810  -0.5059  15.5644  22.2814  -4.1914
    1594  -3.1708  -0.5087  -0.6515  16.0654  21.9408  -4.4056
    1595  -3.2744  -0.1973  -0.4962  16.0618  22.2683  -4.1587
    1596  -3.1166  -0.4927  -0.6949  15.1180  22.2029  -4.5849
    1597  -3.1647  -0.4833  -0.2346  15.2979  22.3382  -4.5825
    1598  -3.2671  -0.2793  -0.0354  15.0473  22.0358  -4.9855
    1599  -3.0755  -0.0453  -0.9172  16.9376  21.8703  -4.1147
    1600  -3.2882  -0.2837  -0.3568  15.9446  21.7394  -5.0230
    1601  -3.2505  -0.0129  -0.4434  15.7715  21.7336  -4.7105
    1602  -3.0015  -0.0028  -0.5129  16.1286  21.2315  -3.9701
    1603  -3.0852   0.1258  -0.8493  16.1429  21.4322  -3.9411
    1604  -3.1860  -0.1079  -0.2637  16.6604  21.9148  -4.4994
    1605  -2.9320   0.2738  -0.6251  16.5323  21.3462  -4.1241
    1606  -3.2150   0.5305  -0.4912  16.3662  21.2083  -4.6263
    1607  -3.2917  -0.0439  -0.7177  15.7358  21.3831  -4.3211
    1608  -3.2922  -0.2852  -0.5020  15.3366  22.0125  -4.7641
    1609  -2.9144   0.0836  -0.9713  16.0158  22.2593  -5.6083
    1610  -3.2094  -0.4773  -0.4131  16.5462  22.6181  -5.0761
    1611  -3.2519  -0.3582  -0.4156  16.3427  21.9721  -4.2875
    1612  -3.2476  -0.1403  -0.4308  16.4066  22.1685  -3.7142
    1613  -3.1562  -0.3128   0.0583  15.3196  21.6898  -5.0486
    1614  -3.1757  -0.4390  -0.0132  15.6296  22.6735  -4.7331
    1615  -3.2922  -0.0744  -0.0175  15.5615  21.9239  -4.8609
    1616  -3.1358  -0.0808  -0.3369  15.6209  22.6067  -5.2412
    1617  -3.0862  -0.3919  -0.0882  15.5293  22.0611  -4.8191
    1618  -3.2228  -0.3760  -0.1775  15.4723  21.9687  -5.3619
    1619  -3.2777  -0.2645  -0.2737  15.8019  21.5791  -4.8133
    1620  -3.1077   0.0386   0.0186  16.3547  21.4445  -5.1409
    1621  -3.2533  -0.0974  -0.3822  15.8971  21.7848  -5.1188
    1622  -3.1297  -0.4596   0.3288  15.1150  21.9317  -5.1558
    1623  -3.2101  -0.4309  -0.1158  15.4190  22.7294  -4.6127
    1624  -3.0900  -0.0837  -0.1908  15.1575  22.3164  -4.7194
    1625  -3.2341  -0.0311   0.1930  15.8114  21.5013  -5.2825
    1626  -3.1546  -0.3069  -0.3140  16.3150  22.1007  -4.3989
    1627  -3.1457  -0.5787  -0.2347  15.5588  21.9201  -4.2140
    1628  -3.1332  -0.3089  -0.2571  15.0651  21.9567  -4.5210
    1629  -3.1516  -0.3049  -0.0798  15.2514  21.9271  -4.5967
    1630  -3.1094   0.1266  -0.6148  15.8000  21.6946  -4.2905
    1631  -3.3005  -0.0937   0.2431  15.8904  21.4885  -4.6700
    1632  -3.2110  -0.3256  -0.3769  15.9435  21.8639  -4.9192
    1633  -3.1635   0.0887   0.0052  14.9918  21.8789  -5.3858
    1634  -3.2268  -0.4052  -0.4031  15.1791  21.9652  -4.3999
    1635  -2.9813   0.1367  -0.8443  16.2995  21.8689  -4.4866
    1636  -3.1322  -0.0576  -0.6031  15.8475  21.4287  -4.0154
    1637  -3.3445  -0.5561  -0.4116  15.5397  21.7655  -4.4133
    1638  -3.2053   0.4395  -0.6575  16.2393  21.4372  -4.3969
    1639  -3.1354  -0.2250  -0.5480  16.0283  21.6746  -3.4265
    1640  -3.1885   0.1099  -0.2762  16.4853  21.4735  -3.9812
    1641  -3.2082  -0.0000  -0.2755  15.8284  21.6501  -4.0415
    1642  -3.0225   0.3891  -0.8786  16.0451  21.8916  -3.1906
    1643  -3.1685  -0.1950  -0.6073  16.0587  21.9637  -3.4623
    1644  -3.1750  -0.5538  -0.7287  15.6233  22.4029  -3.5731
    1645  -3.2780  -0.2500  -0.1390  15.8913  21.8805  -4.0192
    1646  -3.2297  -0.0957  -0.7415  16.3061  21.6390  -3.7524
    1647  -3.0483  -0.0417  -1.0742  16.2615  21.7078  -3.7996
    1648  -3.1761  -0.1725  -0.2074  15.5974  21.5046  -5.6606
    1649  -3.1158  -0.5009  -0.1945  15.8241  21.6521  -4.9271
    1650  -3.1388  -0.2206  -0.6212  15.9929  21.4938  -4.6385
    1651  -3.2721   0.1288  -0.0619  15.8006  22.0754  -4.8185
    1652  -3.0111  -0.3981   0.3961  15.0443  21.1436  -5.3023
    1653  -3.0550  -0.5456  -0.6907  15.5866  21.1971  -4.4773
    1654  -3.1433  -0.0038  -0.7574  16.2639  21.0731  -5.0004
    1655  -2.9811   0.1922  -0.5754  15.6562  20.8275  -4.1962
    1656  -2.9362   0.1842  -1.1133  15.7771  20.9419  -4.2668
    1657  -3.1693  -0.3977  -0.6376  15.9983  21.2668  -3.4948
    1658  -3.0611  -0.3509  -0.8765  16.1146  20.6735  -4.0036
    1659  -3.1383  -0.1031  -0.4844  16.2385  20.8945  -4.3807
    1660  -3.2201  -0.5181  -0.0163  16.0144  20.9587  -4.1369
    1661  -2.9392   0.3100  -1.0797  16.1705  21.2588  -2.8266
    1662  -3.1527  -0.2937  -0.6510  16.5545  21.5032  -3.0907
    1663  -3.1505  -0.4214  -0.3494  16.1369  21.3899  -3.5932
    1664  -3.2585  -0.0405  -0.2279  15.6300  21.2472  -4.4636
    1665  -3.1979  -0.3458   0.0997  16.1320  20.8120  -3.9484
    1666  -3.0800  -0.4047  -1.0355  15.8300  21.4814  -3.5399
    1667  -3.1132  -0.1652  -0.4714  15.4206  21.0104  -4.3481
    1668  -3.2253  -0.3884  -0.4259  15.3868  21.6031  -4.5583
    1669  -3.1650   0.2285  -0.4123  15.9461  21.1827  -4.6223
    1670  -3.1777  -0.1081  -0.5416  15.9518  20.5512  -3.8233
    1671  -3.1631  -0.1827  -0.5820  15.3988  21.0991  -4.4397
    1672  -3.2248  -0.1466   0.0505  15.5794  20.9008  -3.9840
    1673  -3.0320  -0.6673  -0.9705  16.1271  21.0476  -4.0933
    1674  -3.2053  -0.0768   0.4322  16.2892  20.4538  -4.8534
    1675  -3.2064  -0.0152  -0.2592  16.3182  20.7062  -4.2127
    1676  -3.2567  -0.0240  -0.1137  15.9591  21.4908  -5.0514
    1677  -3.2471  -0.1018   0.3693  15.7235  20.6930  -5.2794
    1678  -3.2703  -0.0178  -0.1025  15.9622  20.5319  -4.7653
    1679  -3.1323  -0.4324  -0.4828  15.7396  20.5659  -4.4582
    1680  -3.0968   0.0659  -0.5774  15.9356  20.7491  -4.2921
    1681  -3.3348  -0.2697  -0.1020  16.2028  20.3270  -3.6372
    1682  -3.1486  -0.3733  -0.4616  16.2840  20.6255  -4.3046
    1683  -3.2874  -0.1624  -0.0190  15.4717  20.7279  -4.5659
    1684  -3.2699  -0.0262  -0.4446  16.0078  20.4777  -4.2720
    1685  -2.9984  -0.0827  -0.8736  16.3795  20.8073  -3.9559
    1686  -3.2273  -0.3573  -0.3571  15.6070  21.0006  -3.7976
    1687  -3.0922   0.1604  -0.4302  16.1092  20.7151  -4.2632
    1688  -3.1487   0.4434  -0.6630  16.5945  19.9389  -4.1446
    1689  -2.9792  -0.1081  -0.4161  15.9636  21.5946  -4.4948
    1690  -3.1749   0.4047  -0.5538  16.8851  20.8420  -3.6424
    1691  -3.1725  -0.0643  -0.5189  16.0151  21.3025  -3.6242
    1692  -3.1233  -0.4679  -0.3898  16.0388  21.5640  -3.9912
    1693  -3.1696  -0.0094  -0.4673  16.0018  21.6227  -4.4776
    1694  -3.2738  -0.0961  -0.2439  15.5096  21.7118  -4.7673
    1695  -3.1654  -0.3928   0.6628  15.1263  21.9167  -5.2024
    1696  -3.0642   0.2240  -0.8616  16.1231  21.6953  -4.4601
    1697  -3.1466  -0.3394  -0.2583  15.4998  21.2668  -4.5715
    1698  -3.1716  -0.1742  -0.1820  15.1391  21.8997  -4.2703
    1699  -3.0753   0.1713  -0.4550  16.0154  21.9446  -4.4305
    1700  -3.0589  -0.0046  -0.3762  16.2450  22.3532  -4.8592
    1701  -3.1555   0.0004  -0.3331  15.3500  21.7664  -4.0839
    1702  -3.0393   0.0339  -0.3765  15.9817  21.9616  -4.9839
    1703  -3.1941   0.0170  -0.4781  15.0508  21.7177  -4.7297
    1704  -3.1856   0.2248  -0.5978  15.6319  21.9127  -4.6935
    1705  -3.3339  -0.3852  -0.5216  15.7279  21.9607  -4.5921
    1706  -3.2398  -0.6083  -0.1939  15.9658  22.0757  -4.5071
    1707  -3.0644  -0.1972  -0.6310  16.4332  21.6588  -4.4137
    1708  -3.1151   0.3128  -0.5198  15.5795  21.2347  -4.6387
    1709  -3.1397  -0.0952  -0.3854  16.3755  21.8319  -4.2883
    1710  -3.1835  -0.0491  -0.4388  16.2620  21.7539  -4.5076
    1711  -3.2277   0.1230  -0.5306  16.5997  21.2504  -3.8254
    1712  -3.2663  -0.1122   0.0046  15.8223  20.9214  -4.6507
    1713  -3.1167   0.1812  -0.3674  15.6163  20.9584  -4.7475
    1714  -3.0437   0.5688  -1.1387  17.6652  18.8476  -5.1228
    1715  -3.2405  -0.0196  -0.7508  16.2753  20.6618  -3.6053
    1716  -3.1681  -0.1236  -0.9618  16.9370  21.6822  -4.3596
    1717  -3.2611  -0.1836  -0.3402  15.6980  21.3341  -4.3352
    1718  -3.2059  -0.5605  -0.5599  16.0693  21.4204  -3.7977
    1719  -3.1086  -0.6356  -0.1791  15.7764  21.6580  -4.2364
    1720  -3.1076   0.1778  -0.7252  16.5063  21.4034  -4.5166
    1721  -3.0853  -0.0450  -0.8233  16.1017  20.5412  -4.6642
    1722  -3.1641   0.7342   0.1361  16.0801  20.4721  -4.6264
    1723  -3.1662   0.4121  -0.7011  17.3937  19.8561  -4.6762
    1724  -2.9823   0.4617  -1.2712  17.4944  19.8222  -4.1805
    1725  -3.1673   0.3622  -0.8370  16.8471  19.1316  -5.2250
    1726  -3.0317   1.3183  -0.6245  16.6171  20.2384  -4.5747
    1727  -3.1312  -0.1554  -0.6234  16.3528  21.4407  -4.4266
    1728  -3.1532   0.1354  -0.6934  15.8772  20.1154  -5.4023
    1729  -2.6831   1.2145  -1.0762  17.2739  19.0604  -5.9470
    1730  -2.7026   0.6842  -1.3150  16.9290  19.3846  -5.1965
    1731  -3.2090  -0.0144  -0.2095  16.0878  21.1785  -5.0553
    1732  -3.2410  -0.0081  -0.4208  16.1315  21.2731  -5.0549
    1733  -3.0818  -0.0181  -0.7756  16.7710  21.4411  -4.2703
    1734  -3.1536   0.2091  -0.2264  16.1576  21.1377  -4.3292
    1735  -2.7686   0.1415  -1.3735  16.5596  20.8122  -3.7220
    1736  -3.1530   0.0549  -0.6324  16.9307  20.8508  -3.7873
    1737  -2.9840   0.5110  -0.4542  16.6977  20.9736  -4.2380
    1738  -3.2406   0.2707  -0.1973  16.0068  21.2080  -4.9059
    1739  -3.0875   0.0639  -0.3377  15.2962  20.5138  -5.3573
    1740  -3.1530   0.0587   0.2925  16.1646  20.6782  -5.5115
    1741  -3.2519  -0.3481   0.0739  15.3729  21.0151  -5.8257
    1742  -3.3687   0.3714  -0.2838  16.5702  20.5596  -5.5582
    1743  -3.2558  -0.0054  -0.3470  16.5824  21.2812  -4.9280
    1744  -3.2606  -0.2388  -0.1756  16.3512  21.4611  -5.3737
    1745  -3.0714  -0.1506  -0.5910  16.1568  20.8862  -5.1112
    1746  -3.2116   0.1545  -0.1377  16.1266  21.1054  -5.4999
    1747  -3.2028   0.1304  -0.2940  16.2494  21.5531  -5.6663
    1748  -3.2232   0.1418   0.0386  15.4749  21.0883  -5.8669
    1749  -3.2204   0.3890  -0.1258  15.4702  21.3732  -5.3532
    1750  -3.1038   0.3142  -0.6038  16.4941  21.3102  -5.1660
    1751  -3.1946   0.5669   0.0053  16.7426  20.5308  -5.1155
    1752  -3.1284   0.5659  -0.2642  16.4899  20.5915  -5.1380
    1753  -3.2835  -0.0805  -0.2355  16.3865  21.1661  -5.2438
    1754  -3.0018   0.1634  -0.8212  16.2312  20.7440  -4.9061
    1755  -3.1998   0.0276  -0.2645  16.1114  20.9250  -5.3308
    1756  -3.0540   0.0934  -0.2823  16.9424  20.9074  -5.0307
    1757  -3.1815  -0.1796   0.0005  16.0372  20.7795  -5.3155
    1758  -3.2340  -0.1762  -0.2655  15.3638  21.1452  -5.4770
    1759  -3.2669   0.3893   0.2524  15.6603  20.8495  -5.7859
    1760  -3.2870   0.0702  -0.2790  15.2390  21.1221  -5.8465
    1761  -3.2490   0.0256  -0.3796  16.0278  21.1068  -5.1060
    1762  -3.1575  -0.0810  -0.1895  15.4776  21.1488  -5.3016
    1763  -3.1057  -0.3989   0.1925  15.1372  21.3571  -4.7656
    1764  -3.1853  -0.3943  -0.6491  16.7654  22.0546  -4.2886
    1765  -3.2207  -0.3948   0.1189  15.3369  21.6863  -5.2854
    1766  -3.1108  -0.6765  -0.1859  15.2796  22.0018  -4.5844
    1767  -3.1308  -0.2373  -0.8127  15.5668  21.0266  -4.3442
    1768  -3.3085  -0.0476  -0.6074  15.5081  21.5372  -4.7613
    1769  -3.1605  -0.1695  -0.6108  15.7436  21.0432  -4.3729
    1770  -3.0607   0.3959  -1.1934  16.6141  20.3274  -4.5150
    1771  -3.0522   0.1466  -0.8658  16.8095  21.4337  -4.1898
    1772  -2.9993   0.0388  -0.9046  16.7714  22.3081  -3.7306
    1773  -3.1744  -0.6226  -0.0816  15.2975  22.3281  -4.4000
    1774  -3.1990  -0.1239  -0.1904  15.6255  21.6048  -4.8344
    1775  -2.8833  -0.2134  -1.2768  16.5076  22.1759  -4.4226
    1776  -3.2012   0.1779  -0.2343  15.4197  21.6881  -4.7107
    1777  -3.1181  -0.4788  -0.5881  15.7281  22.2690  -4.2477
    1778  -3.1595   0.0859  -0.3880  15.5736  21.5082  -4.7782
    1779  -2.9720  -0.7685  -0.4400  14.7810  22.2174  -3.9169
    1780  -3.2456  -0.6279  -0.0389  14.7206  21.7877  -4.4553
    1781  -3.2282  -0.0612  -0.1129  16.3694  21.8745  -5.1936
    1782  -2.7157   0.9976  -1.1550  16.9430  20.5173  -4.4271
    1783  -2.7419   1.1459  -1.2345  16.1141  21.1655  -4.9596
    1784  -3.0717  -0.4283  -0.9279  16.6589  22.8500  -3.2905
    1785  -3.1313  -0.2610  -0.2907  15.3649  22.2468  -3.9391
    1786  -3.1848  -0.0412  -0.3089  15.2704  22.4030  -3.7723
    1787  -3.1498  -0.6409  -0.1550  15.3116  22.1590  -4.7115
    1788  -3.1542  -0.3378  -0.1758  15.7008  22.9062  -3.3819
    1789  -3.1800   0.0296   0.2485  15.8819  21.7025  -4.1212
    1790  -3.1447  -0.3683   0.1794  15.4809  21.9562  -4.2638
    1791  -3.2102  -0.0121   0.1426  16.1427  21.7515  -4.3231
    1792  -3.1823   0.1943  -0.4042  16.2626  22.0332  -3.5810
    1793  -3.2751  -0.3534  -0.1493  16.6177  22.4820  -2.9542
    1794  -3.0846  -0.1353  -0.2059  16.3421  21.8250  -3.8572
    1795  -3.2143  -0.2689  -0.4625  15.6526  22.4582  -3.6881
    1796  -3.0264   0.0607  -0.5613  15.6483  21.7391  -3.5446
    1797  -3.1442   0.2035   0.0512  15.5865  21.7080  -4.8221
    1798  -3.1525  -0.0334  -0.5291  15.9240  21.5321  -4.4576
    1799  -3.1270  -0.0978  -0.0217  15.0937  21.4732  -4.4856
    1800  -3.2192  -0.3518   0.0003  15.5120  21.9672  -4.6376
    1801  -3.1953  -0.2085  -0.0665  15.4503  21.3933  -4.4531
    1802  -3.1275  -0.2140  -0.6812  16.5596  22.0934  -4.4903
    1803  -3.2702   0.2073  -0.3860  16.9249  21.5849  -4.0698
    1804  -3.1521  -0.4891  -0.3577  15.4564  22.0883  -4.4715
    1805  -3.2093  -0.2405  -0.4158  15.9618  21.8297  -4.9530
    1806  -2.9557  -0.2221  -1.1093  16.3180  21.6023  -3.1794
    1807  -3.1452  -0.6368  -0.7221  15.7730  22.1937  -4.1860
    1808  -3.0760  -0.4465  -0.9468  16.1499  22.7260  -4.2752
    1809  -3.1209  -0.1469  -0.0567  15.6628  22.2134  -4.9450
    1810  -2.6223   1.4139  -1.0969  16.7098  19.8843  -5.3288
    1811  -2.9211   0.9353  -0.9395  16.4623  19.6954  -5.4965
    1812  -2.7992   1.0234  -1.1325  16.6594  19.9720  -4.5200
    1813  -2.7133   0.4489  -1.5862  16.6407  20.2951  -4.5556
    1814  -2.8011   1.0030  -1.1852  17.2307  19.4686  -5.0882
    1815  -3.0055   0.5169  -0.8945  16.8154  20.0448  -5.2083
    1816  -3.0420  -0.1939  -1.1317  16.7293  20.4308  -5.0107
    1817  -3.0209   0.1229  -0.7678  15.9687  21.4107  -4.0610
    1818  -3.0153  -0.1539  -0.8444  16.0400  21.3224  -3.7568
    1819  -3.2635   0.0259  -0.5207  16.8895  20.9552  -3.2691
    1820  -3.0680   0.0662  -0.8080  16.5010  21.0340  -2.9569
    1821  -2.9076  -0.0089  -1.4444  16.4402  21.6499  -2.7201
    1822  -3.0143   0.3383  -1.0789  17.1495  19.8454  -4.3007
    1823  -2.6691   1.1076  -1.2424  18.1329  20.0202  -3.5903
    1824  -2.9708   0.3902  -1.1744  18.0385  20.8549  -3.4724
    1825  -3.0167   0.2821  -0.9740  17.0866  22.1131  -2.5292
    1826  -3.1674  -0.4737  -0.9586  15.7544  22.2749  -3.2174
    1827  -3.3011  -0.2735  -0.2424  15.5531  21.7153  -4.1920
    1828  -3.0501   0.0325  -1.2392  16.6296  21.6259  -4.1349
    1829  -3.0531   0.1251  -0.7600  16.6910  22.7119  -4.5634
    1830  -3.1512  -0.1349  -0.3843  15.4932  22.2938  -3.7460
    1831  -3.2598   0.4706  -0.1791  16.1742  20.9791  -4.0120
    1832  -3.0349   0.4704  -0.9979  16.4603  20.7848  -4.2668
    1833  -2.9943  -0.1091  -1.2115  16.8592  20.1054  -3.4600
    1834  -2.5771   0.8484  -1.4636  17.6021  19.4190  -3.7160
    1835  -2.8565   0.8668  -1.3309  18.1607  19.1823  -4.0450
    1836  -3.0011   0.8094  -0.8789  17.4060  19.2840  -4.9332
    1837  -2.5178   1.6082  -0.8910  17.7202  19.4508  -5.9993
    1838  -2.8736   0.7585  -0.9865  17.9436  19.5389  -5.3544
    1839  -3.1198  -0.2881  -0.8491  16.4697  21.3843  -4.5753
    1840  -2.9229   0.4062  -1.2759  18.1173  21.4227  -3.8030
    1841  -3.0722   0.9132  -0.6366  15.7416  20.6761  -5.4212
    1842  -2.9174   0.5420  -0.9230  17.0214  20.5736  -4.6667
    1843  -3.0764   0.7182  -0.8546  17.2546  20.1075  -5.0013
    1844  -2.9239   0.6405  -0.9552  16.6814  20.0850  -5.4028
    1845  -2.7704   0.9519  -0.9905  17.5474  19.9308  -5.9390
    1846  -3.0556   0.7418  -1.0423  17.6106  19.8119  -5.6576
    1847  -2.9534   0.7539  -0.8871  17.1184  20.3303  -5.3253
    1848  -3.1935  -0.1775  -0.7274  17.3316  22.0431  -4.8094
    1849  -3.0695   0.1577  -0.8843  16.4378  21.9419  -4.2543
    1850  -3.1398  -0.2960  -0.1844  16.7572  21.7690  -3.9610
    1851  -3.0633  -0.0162  -0.4255  16.4147  21.7839  -3.8738
    1852  -3.0898  -0.1119  -0.7021  16.1241  22.1139  -3.8559
    1853  -3.2498  -0.4766  -0.3215  16.2561  22.1426  -3.6398
    1854  -3.1778  -0.3910  -0.8619  16.1316  22.0960  -3.8216
    1855  -3.0798  -0.0241  -0.9023  16.7755  21.9571  -3.6983
    1856  -3.1343  -0.1243  -0.6141  16.4569  21.5682  -3.6797
    1857  -3.2514  -0.1055  -0.1965  16.0297  21.6244  -3.6452
    1858  -3.2567  -0.1966  -0.2534  16.1537  21.3860  -4.7666
    1859  -3.1220   0.1783  -0.5537  16.5953  20.5484  -4.3083
    1860  -3.1915  -0.3526  -0.5703  16.0541  21.6720  -3.6040
    1861  -3.2267  -0.0541  -0.4985  15.9351  21.5824  -3.3688
    1862  -3.2867   0.2152  -0.0715  16.1467  21.5020  -3.6928
    1863  -3.3304   0.0631  -0.2384  15.2243  21.5231  -3.6443
    1864  -3.2199  -0.2569  -0.2527  15.7056  21.7845  -3.6879
    1865  -3.2611  -0.2469   0.3693  15.4479  21.6920  -4.6518
    1866  -3.1037  -0.0368  -0.2511  15.6236  21.2343  -4.7554
    1867  -3.3051   0.1173  -0.2749  16.2719  21.5815  -4.7485
    1868  -3.4158  -0.0098  -0.2325  16.0305  22.1798  -4.4873
    1869  -3.1845  -0.1970   0.0122  15.6165  21.5447  -5.4806
    1870  -2.8911   0.7766  -1.0994  17.6071  20.5753  -5.4648
    1871  -2.8663   0.4632  -1.2041  17.5257  20.6353  -4.3939
    1872  -3.0853   0.0390  -1.0633  18.0062  21.4818  -4.1088
    1873  -2.6853   0.3839  -1.5110  16.9936  21.5533  -3.8712
    1874  -2.8372   0.1305  -1.5186  17.2454  21.6280  -3.6229
    1875  -3.0143  -0.0936  -0.6862  15.4020  21.2442  -3.9708
    1876  -3.2315  -0.1635  -0.4589  15.3272  21.8227  -4.4275
    1877  -3.2139  -0.3211   0.3384  15.6461  21.4540  -4.3248
    1878  -3.0834  -0.5674  -0.3784  15.7051  22.1274  -3.9828
    1879  -3.2908  -0.2950  -0.7007  16.3985  22.3179  -3.6872
    1880  -3.1746  -0.4622  -0.4134  15.9111  22.5554  -4.2308
    1881  -3.2203  -0.1591  -0.2587  15.2842  22.2373  -4.7243
    1882  -3.0296  -0.3958  -0.7668  16.4309  22.2637  -3.5866
    1883  -2.9893  -0.3456  -0.8546  16.0079  22.3423  -3.0156
    1884  -2.8574  -0.7692  -1.0707  15.8880  22.6547  -2.2490
    1885  -3.0020  -0.2175  -0.9789  15.7438  22.3086  -3.5108
    1886  -3.2115   0.0234  -0.1146  16.5392  22.1623  -3.6857
    1887  -3.0786  -0.8175  -0.8189  15.7884  22.4101  -3.3055
    1888  -3.2296   0.0645  -0.2534  15.6814  21.8930  -4.3108
    1889  -3.1238  -0.1919  -0.1475  15.7094  21.9354  -4.9543
    1890  -3.3858  -0.1921  -0.2229  15.6998  21.7405  -4.6732
    1891  -3.2098  -0.5095   0.0345  14.8238  22.1705  -4.1157
    1892  -3.1487  -0.3712  -0.3366  15.9072  21.9526  -5.4099
    1893  -3.2807  -0.2989   0.0822  15.2168  21.9364  -4.8131
    1894  -3.1468  -0.6721  -0.2894  15.6700  22.0732  -3.9557
    1895  -3.1831  -0.3242  -0.5800  15.2877  22.2058  -4.5285
    1896  -3.1756  -0.4316  -0.1038  14.9873  22.4927  -5.1187
    1897  -3.0645  -0.2594   0.0689  15.2017  21.9438  -5.4390
    1898  -3.1928  -0.3309  -0.3962  16.0140  22.0096  -4.9746
    1899  -3.1643   0.0909   0.1761  16.1048  21.8087  -4.7286
    1900  -3.1859  -0.4910   0.0612  15.7101  22.4260  -4.9793
    1901  -3.0359  -0.4933  -0.1384  15.4303  22.2198  -5.0790
    1902  -3.1569  -0.1613  -0.2160  16.2509  21.9122  -5.1418
    1903  -3.1920  -0.1992  -0.6249  15.8251  22.3287  -5.1501
    1904  -3.1390   0.0300  -1.1302  16.2893  21.7101  -4.1776
    1905  -3.1023  -0.8613  -0.2402  16.3679  22.8207  -4.0300
    1906  -3.1517  -0.2827  -0.1539  16.1535  22.3355  -5.3553
    1907  -3.2146  -0.3364  -0.2069  15.8285  22.3523  -4.6829
    1908  -3.0884   0.0817   0.2271  15.7335  21.8863  -4.9345
    1909  -3.1162   0.0661  -0.4441  15.7840  21.7734  -4.0536
    1910  -3.1844  -0.2226  -0.2306  16.4079  22.0452  -4.3943
    1911  -3.1358  -0.0762  -0.0035  15.9156  21.4259  -3.9631
    1912  -3.0514  -0.3408  -0.5353  16.5094  22.0122  -3.5924
    1913  -3.1029  -0.4340  -0.5690  15.9428  22.0618  -3.8826
    1914  -3.2104  -0.1598  -0.2094  15.5533  21.5274  -4.5423
    1915  -2.9940   0.0475  -0.6355  15.6703  21.0823  -4.0711
    1916  -3.0282  -0.4704  -0.4268  15.5642  21.4301  -4.7010
    1917  -3.1153   0.0586  -0.8651  16.3077  22.0519  -4.7815
    1918  -3.1224  -0.4290   0.1246  15.4981  21.9037  -4.4479
    1919  -3.1387  -0.3891  -0.4306  15.2049  22.2393  -5.0946
    1920  -3.2402   0.1537  -0.2277  15.3468  21.7231  -4.3182
    1921  -3.1606  -0.2091  -0.0329  14.5715  21.7514  -5.4558
    1922  -3.2383  -0.4288  -0.1556  15.4649  22.5184  -5.1899
    1923  -3.2572  -0.2729  -0.1221  15.1720  21.8799  -4.8396
    1924  -3.0583  -0.7409  -0.0022  14.5160  21.8745  -5.3770
    1925  -3.0590  -0.3536  -0.2815  14.5770  21.9504  -5.1597
    1926  -3.1092  -0.6215  -0.3509  15.3713  22.2459  -4.7699
    1927  -3.0406  -0.6937  -0.4668  14.5863  22.3732  -4.3035
    1928  -3.1357  -0.1115  -0.6561  15.7182  21.9182  -3.4927
    1929  -3.1367  -0.4248  -0.3798  15.5495  21.7016  -3.2943
    1930  -3.1044  -0.9038  -0.4557  15.8443  22.8160  -3.3011
    1931  -2.8872  -0.6600  -0.4654  15.7138  22.7322  -3.4749
    1932  -3.2334  -0.3429   0.0386  15.7528  22.3685  -3.6802
    1933  -3.1480  -0.1855  -0.4121  15.5387  21.6627  -3.0657
    1934  -3.0883  -0.4372  -0.4393  14.8313  21.2562  -4.3058
    1935  -2.9586   0.1034  -0.9710  15.8095  21.4937  -3.7329
    1936  -3.1242  -0.2250  -0.7329  15.4648  21.7541  -3.9516
    1937  -3.1349  -0.3711  -0.6734  16.6774  22.0103  -3.7232
    1938  -3.1782  -0.0010  -0.4291  16.2420  21.1570  -3.9342
    1939  -3.2481  -0.2084  -0.2922  16.2142  22.0751  -4.4497
    1940  -3.0954  -0.0590  -0.3672  15.8569  22.3482  -4.0288
    1941  -3.1998  -0.2249  -0.4015  16.6867  22.0899  -3.8014
    1942  -3.0794  -0.3648  -0.4069  16.2461  22.6446  -3.8866
    1943  -3.2356  -0.2508  -0.2496  15.8271  21.3641  -4.3987
    1944  -3.1176  -0.4942  -0.4216  15.2764  21.9960  -4.2988
    1945  -3.2709  -0.3588   0.3513  15.3862  21.8422  -4.8682
    1946  -3.1707  -0.2720  -0.2600  14.9914  21.8282  -4.4858
    1947  -3.1810  -0.1048  -0.2514  15.7329  22.0767  -4.2223
    1948  -3.1936  -0.2028  -0.2030  16.1954  21.7861  -4.8353
    1949  -3.1951  -0.7114  -0.2197  15.3884  21.8271  -4.7102
    1950  -3.1625  -0.0876  -0.6740  16.3479  21.5441  -4.9091
    1951  -3.2369  -0.4580  -0.6314  16.3729  21.6241  -3.4665
    1952  -2.9224   0.0599  -0.5815  15.8770  21.7404  -3.3856
    1953  -3.1871   0.2160  -0.0804  15.6277  21.1512  -4.9811
    1954  -3.0205  -0.1690  -0.7472  16.3297  21.7521  -4.8119
    1955  -3.0411  -0.3575  -0.3902  16.5137  22.1555  -4.5233
    1956  -3.1819  -0.3359   0.0164  16.5515  21.6112  -4.8055
    1957  -3.1615  -0.2561  -0.0709  16.2191  21.9680  -5.1117
    1958  -3.1099  -0.0799  -0.6225  16.3699  22.7252  -4.5444
    1959  -2.9873   0.0651  -0.9172  16.0078  22.1805  -3.9829
    1960  -3.1598  -0.4093  -0.6624  16.2742  21.7156  -4.1781
    1961  -2.9842  -0.5846  -0.7535  15.8353  22.1397  -3.3061
    1962  -2.9545  -0.1311  -1.1516  16.7941  22.6991  -2.7860
    1963  -3.0741  -0.3890  -0.8147  16.1650  21.8070  -2.5445
    1964  -3.0466   0.3966  -0.1046  16.3838  20.9917  -3.6462
    1965  -3.1715   0.0085   0.0312  15.8777  22.1410  -4.0753
    1966  -3.1893   0.3909  -0.5412  16.1323  21.0764  -3.8129
    1967  -3.0018  -0.1598  -0.5995  16.6353  22.1454  -3.4943
    1968  -2.9346  -0.3326  -1.0710  16.0677  22.1721  -3.7284
    1969  -3.0644  -0.4716  -0.6706  16.0223  22.2330  -5.0789
    1970  -3.0404  -0.1607  -0.7250  15.7542  22.3637  -4.0260
    1971  -3.1417  -0.4882  -0.4995  15.3811  22.7470  -4.2745
    1972  -3.2050  -0.3469  -0.5843  16.4424  22.1030  -4.1852
    1973  -3.2168  -0.0190  -0.2910  15.8861  21.6372  -4.3381
    1974  -3.1275  -0.5329  -0.5443  15.6254  21.9824  -4.1894
    1975  -3.0532  -0.7652  -0.9181  17.3222  22.1879  -4.0134
    1976  -3.1729  -0.1297  -0.0897  16.2535  21.4423  -4.4372
    1977  -3.1991   0.1333  -0.8158  17.9269  21.1853  -4.0313
    1978  -3.0743   0.1216  -0.3898  16.3017  21.7245  -4.3610
    1979  -3.1694  -0.2215  -0.4319  16.3920  21.9112  -4.5100
    1980  -3.1111   0.1877  -0.4250  15.3721  22.0958  -5.1010
    1981  -3.2601   0.1210  -0.2311  14.8445  22.2160  -5.0974
    1982  -3.2009  -0.1359  -0.2745  15.2845  21.8155  -5.5882
    1983  -3.0772  -0.1068  -0.1147  15.6365  21.9496  -5.0612
    1984  -3.1502   0.0492  -0.2313  16.1069  22.0045  -4.8358
    1985  -3.2337  -0.2900  -0.3235  16.7679  22.3794  -4.0799
    1986  -3.1654  -0.2341  -0.2537  15.5381  21.9571  -4.9537
    1987  -3.2070   0.2206  -0.6040  16.3758  22.0758  -4.6334
    1988  -3.3026  -0.2666  -0.2375  16.1310  21.6151  -5.2069
    1989  -3.2490  -0.1611  -0.1384  15.2949  21.6302  -4.6202
    1990  -3.2225  -0.0227  -0.8638  16.8884  21.5586  -5.8447
    1991  -3.2269  -0.1364  -0.3584  16.2292  21.3551  -5.1598
    1992  -3.2475  -0.5528  -0.4913  15.7153  21.7966  -4.7954
    1993  -3.1024  -0.1346  -0.3616  15.6796  21.4397  -5.4311
    1994  -3.2506  -0.5169  -0.1743  15.4101  21.9607  -5.5572
    1995  -3.3128  -0.2559   0.0404  15.2247  21.6649  -6.2282
    1996  -3.2529  -0.0660  -0.0472  15.7805  21.8642  -5.6742
    1997  -2.9775   0.5834  -1.0188  16.1981  20.1803  -5.6536
    1998  -3.1487   0.3866  -0.8175  16.8666  20.0812  -5.9413
    1999  -2.8006   1.3950  -0.8836  17.2620  19.0261  -5.5683
    2000  -3.1490  -0.4595  -0.6602  17.6713  22.0662  -4.0829
    2001  -2.9532  -0.5231  -1.2644  17.6850  21.9149  -4.0941
    2002  -2.9425   0.1337  -1.0870  17.2456  21.5495  -5.1973
    2003  -2.9833   0.2573  -1.2195  17.4267  20.5883  -5.6069
    2004  -2.6948   1.1113  -1.0866  17.6486  20.6285  -5.6141
    2005  -2.8739   1.3103  -0.7562  17.5328  19.2955  -5.2368
    2006  -2.9548   0.7572  -0.8567  18.1864  19.8596  -4.9256
    2007  -3.3605   0.0804   0.2761  16.3307  20.3165  -5.8789
    2008  -3.0417   0.3965  -0.3530  16.0114  20.2844  -5.7321
    2009  -3.0149   0.4588  -0.9561  17.2228  19.5422  -5.5272
    2010  -3.0323   1.1230  -0.4784  17.3321  19.3346  -6.3066
    2011  -2.8813   0.8476  -1.1664  17.2562  20.0202  -5.5537
    2012  -3.1060   0.6748  -0.7624  17.2311  19.4454  -5.4266
    2013  -2.8425   0.9157  -1.1802  17.7642  20.4704  -5.2170
    2014  -2.9370   1.1337  -0.5986  18.1927  19.8806  -6.2784
    2015  -2.8734   0.9454  -1.0302  18.7127  19.8023  -4.8587
    2016  -3.0796   0.8954  -0.5991  17.8707  19.9112  -5.6259
    2017  -2.7678   0.9506  -1.0968  18.7942  19.4782  -4.9042
    2018  -2.9840   1.0113  -0.6714  16.7890  20.3550  -5.5733
    2019  -2.9374   0.6404  -0.8661  17.5952  19.2354  -6.2124
    2020  -3.0115   0.9841  -0.1476  17.9915  19.3862  -6.1263
    2021  -2.7910   1.5296  -0.8325  17.0991  18.3770  -6.4860
    2022  -2.7303   1.7184  -0.5828  17.9204  17.7593  -5.7994
    2023  -2.6372   1.1758  -1.1596  17.6759  18.8619  -5.8182
    2024  -2.8077   0.7470  -1.1451  17.9647  18.8483  -5.8563
    2025  -2.9931   0.6057  -1.0651  17.1355  19.4322  -5.5950
    2026  -3.1167  -0.0549  -0.6460  16.8741  20.9929  -5.1996
    2027  -3.2228  -0.3624  -0.2812  16.5040  21.0815  -5.0321
    2028  -3.2032   0.0217  -0.4400  16.3902  20.9879  -6.0908
    2029  -2.9786   0.7993  -1.0244  17.2586  18.6161  -5.5590
    2030  -2.8955   0.8991  -1.0981  17.9872  19.2952  -5.1217
    2031  -2.5060   1.0277  -1.3311  17.0496  18.9968  -5.3447
    2032  -2.4803   1.0928  -1.7752  17.8762  19.0300  -5.0133
    2033  -2.9912   0.2172  -0.7445  16.9817  19.5880  -5.3012
    2034  -2.9016   0.5904  -0.8497  17.6207  19.2416  -5.6134
    2035  -2.7166   1.0678  -1.2979  18.0385  19.0908  -5.1966
    2036  -2.9358   1.1564  -0.9668  17.5187  19.0760  -5.4930
    2037  -3.0824   0.4782  -0.4897  16.9885  20.7208  -4.8652
    2038  -3.1820  -0.0504  -0.2260  16.1070  20.9283  -4.9733
    2039  -3.1533   0.5862  -0.5579  17.1657  20.3108  -5.0945
    2040  -3.2163   0.3116  -0.6217  16.1333  21.0385  -5.2169
    2041  -2.8343   1.3483  -0.8248  17.6063  19.8642  -5.9622
    2042  -3.0726   0.6249  -0.8242  17.5357  20.5935  -5.4091
    2043  -2.8825   1.2424  -1.0309  17.2263  19.5405  -5.3884
    2044  -2.9846   0.4601  -0.9402  17.1590  19.6928  -5.0911
    2045  -3.1780   0.1628  -0.3482  16.1126  20.2643  -5.3831
    2046  -3.2408  -0.0421  -0.2733  16.3991  21.8253  -4.7105
    2047  -3.3280   0.3371  -0.2736  16.5725  21.6751  -4.9460
    2048  -3.1079   0.8106  -0.4237  16.8243  20.5309  -5.5119
    2049  -3.2282   0.2234  -0.4875  16.5586  20.4241  -4.4962
    2050  -3.1229   0.2975  -0.6409  16.7824  20.2462  -4.9226
    2051  -3.1438   0.8004  -0.6408  17.2186  19.9176  -5.3649
    2052  -2.7522   1.4338  -0.5268  16.9087  19.9133  -5.5600
    2053  -3.3234   0.5126   0.1142  16.4034  20.2863  -5.3223
    2054  -3.0018   0.2078  -0.6997  15.7984  20.7060  -4.6157
    2055  -3.1718  -0.1520  -0.3723  16.4900  21.1045  -5.2308
    2056  -3.2907  -0.1252   0.1478  15.9517  21.5211  -5.1996
    2057  -3.2699   0.0674  -0.1526  16.3330  21.8180  -4.4878
    2058  -3.0390  -0.0246  -0.8598  15.9142  22.5330  -3.6894
    2059  -3.3017  -0.2787  -0.0414  15.8685  22.3417  -4.6011
    2060  -3.0931   0.6964  -0.1331  16.3213  21.5320  -4.4754
    2061  -3.1108  -0.2277  -0.2723  15.8879  22.2739  -4.7011
    2062  -3.1493  -0.5375  -0.4061  15.9718  22.1322  -4.5370
    2063  -3.1652  -0.5754   0.4300  14.9069  22.1055  -4.5783
    2064  -3.1282  -0.6568  -0.0331  15.8981  22.0779  -4.6340
    2065  -3.2505  -0.1667  -0.4632  16.4731  21.6499  -3.7523
    2066  -3.1591  -0.3352  -0.4684  16.3232  22.1023  -4.2389
    2067  -3.1489  -0.2893  -0.3115  15.4067  22.0204  -4.7621
    2068  -3.3110  -0.1478  -0.3452  16.2916  22.0816  -4.5302
    2069  -3.0364  -0.4755  -0.5522  16.3104  23.1011  -3.3803
    2070  -3.1900  -0.0992  -0.3145  15.9018  21.9684  -3.5634
    2071  -3.1235  -0.2892  -0.4495  16.0761  22.5799  -4.0879
    2072  -3.2822  -0.0522  -0.0536  15.6668  22.3998  -4.5160
    2073  -3.2031  -0.2382  -0.2073  15.7716  22.2617  -4.4400
    2074  -3.2018   0.0199  -0.4584  16.3388  22.1114  -4.1883
    2075  -3.2215   0.1692  -0.2521  16.8897  21.4104  -4.7925
    2076  -3.0860   0.5084  -0.4934  15.8210  21.4154  -4.5570
    2077  -3.1441  -0.6854   0.0734  15.4303  22.3868  -5.2031
    2078  -3.1930  -0.3363  -0.3221  15.8638  22.1774  -4.4832
    2079  -3.1797  -0.2164  -0.1620  15.7348  21.8152  -5.5301
    2080  -3.2023  -0.3809   0.0136  15.9418  21.5484  -5.0584
    2081  -3.2235   0.0113  -0.3810  15.9930  21.5177  -4.3829
    2082  -3.0919   0.0936  -0.2758  16.4733  21.6095  -5.0361
    2083  -3.1953  -0.4114  -0.3062  16.1502  21.5873  -5.2489
    2084  -3.0894   0.1198  -0.4195  16.6636  21.5429  -5.5936
    2085  -3.2193  -0.2600  -0.2483  16.5583  21.2347  -5.5225
    2086  -3.2462  -0.2972  -0.3338  16.1728  21.7528  -5.0867
    2087  -3.1630  -0.4058  -0.4788  16.0670  21.5281  -5.1405
    2088  -3.1899  -0.0821  -0.2735  15.8063  22.2146  -4.9698
    2089  -3.1018  -0.1321  -0.3600  16.0895  22.0014  -4.5523
    2090  -3.2348  -0.1395  -0.4984  15.3027  22.0049  -5.0555
    2091  -3.1610  -0.0730  -0.5536  15.9320  22.3518  -5.0143
    2092  -3.1666  -0.2930  -0.2750  15.4633  21.6994  -5.4396
    2093  -3.1169  -0.1530  -0.6154  15.8538  21.4363  -5.7279
    2094  -3.1247  -0.1582   0.5295  15.9489  21.3155  -5.8227
    2095  -3.2488  -0.3576   0.1162  16.1960  21.8988  -4.7930
    2096  -3.2507   0.0290   0.0416  16.7473  21.3477  -4.0161
    2097  -3.0426  -0.3292  -0.0743  15.6960  22.4906  -4.8226
    2098  -3.0883  -0.4267   0.3785  15.2392  22.3550  -4.8766
    2099  -3.0957   0.0605  -0.6307  16.1028  21.7567  -3.9867
    2100  -3.1849   0.2749  -0.8652  16.2537  21.7595  -3.2724
    2101  -3.1083  -0.0862  -0.6887  16.3052  22.2213  -3.7394
    2102  -3.1312  -0.1863  -0.7641  16.0824  22.7287  -4.0369
    2103  -3.2253   0.2897  -0.4932  17.0077  22.2661  -3.9475
    2104  -3.0334   0.1049  -0.9151  16.2969  22.4801  -4.7495
    2105  -3.3123   0.0394  -0.1677  15.9546  21.4045  -4.5820
    2106  -3.1478   0.2760  -0.0920  15.6969  21.5531  -4.6353
    2107  -3.0829  -0.2600  -1.0072  15.7414  22.0370  -3.9380
    2108  -3.1821   0.2992  -0.3170  15.6529  21.7241  -4.2286
    2109  -3.0679   0.0987  -0.6386  16.4606  21.2178  -4.5117
    2110  -3.0668  -0.0745  -0.9756  17.9762  21.2436  -4.4072
    2111  -3.2395  -0.1677  -0.1850  15.7402  21.5795  -4.1098
    2112  -3.0839   0.3891  -0.4691  16.1483  21.1701  -4.8804
    2113  -3.1645   0.1236  -0.7399  16.1604  21.2281  -5.0925
    2114  -3.3358  -0.1016  -0.2019  16.9530  21.4504  -4.8547
    2115  -3.2116  -0.2637   0.0845  16.6577  21.6249  -4.3515
    2116  -3.2242  -0.2067  -0.3459  16.5712  22.3755  -4.4174
    2117  -3.2266   0.0653  -0.3459  16.8485  21.2864  -3.7310
    2118  -3.0342   0.3418  -0.8503  17.3981  21.0062  -3.6028
    2119  -3.0791   0.4012  -0.6267  17.1312  20.8743  -3.7708
    2120  -2.8692   0.4537  -1.0865  17.3646  20.6096  -4.4547
    2121  -3.0926   0.5366  -0.4852  16.9048  20.6871  -4.4183
    2122  -2.9367   0.2783  -0.9817  17.3344  20.8601  -3.9324
    2123  -3.2504   0.0174  -0.6862  18.2351  20.7183  -3.2603
    2124  -3.1263   0.4832  -0.4408  16.8447  20.0279  -4.1617
    2125  -3.1537  -0.2346  -0.4203  17.3209  21.2055  -4.3190
    2126  -3.0423   0.1268  -1.0818  17.3036  20.7531  -4.2955
    2127  -3.2774   0.5437   0.0244  17.0116  20.1429  -4.9852
    2128  -3.1996   0.0720  -0.5042  17.0853  20.9700  -4.6627
    2129  -3.1068  -0.0174  -0.0225  16.6554  20.4154  -4.6277
    2130  -3.1858  -0.0113  -0.4586  17.3882  19.9305  -4.9406
    2131  -3.1497   0.3589  -0.0857  17.8617  20.6885  -4.5320
    2132  -3.1598   0.1561  -0.0226  16.8355  21.1328  -5.1106
    2133  -3.2196  -0.0741  -0.2630  17.3762  21.5483  -4.9420
    2134  -3.0510   0.4006  -0.6686  17.3696  20.6646  -5.2163
    2135  -3.1862   0.2166  -0.2148  17.2964  20.5753  -4.8412
    2136  -3.1886  -0.2472   0.1716  16.6412  21.6869  -5.2048
    2137  -3.2373  -0.1071  -0.4303  16.8172  21.7794  -5.0622
    2138  -3.1332   0.1001   0.2018  16.3883  21.2252  -5.5499
    2139  -3.0811  -0.3903  -0.7250  16.9596  21.2966  -4.2554
    2140  -3.2493   0.3762  -0.3660  17.7481  20.9706  -4.4566
    2141  -3.2266  -0.4124   0.1357  17.9828  21.4568  -4.3916
    2142  -3.1970   0.3016  -0.4161  16.8000  21.3879  -5.0667
    2143  -3.1405   0.0988  -0.6972  17.3887  20.7712  -3.7687
    2144  -3.2378  -0.0978  -0.5225  17.3380  21.0355  -4.7032
    2145  -2.9881   0.3611  -0.8642  17.2214  20.9607  -4.6151
    2146  -2.9186   0.2588  -0.8297  18.4189  20.9981  -5.3050
    2147  -3.1299  -0.1185  -0.3640  17.5190  21.3798  -5.5855
    2148  -3.1852   0.3864  -0.1586  16.9818  21.1547  -5.1950
    2149  -3.1073  -0.4479  -0.1443  16.9894  21.2180  -4.7115
    2150  -3.1375   0.0839  -0.4806  16.5638  21.1037  -4.9715
    2151  -3.0792  -0.3888  -0.2670  15.7779  21.5632  -5.3581
    2152  -3.1067  -0.0127  -0.2401  16.2381  21.0359  -5.2719
    2153  -3.1625  -0.0343   0.1264  16.4423  21.8669  -5.2307
    2154  -3.3018   0.0505  -0.5166  16.5926  20.7696  -4.7496
    2155  -3.1592  -0.0327  -0.5662  16.1944  21.5362  -5.4305
    2156  -3.2360  -0.0771  -0.3203  16.9360  21.1583  -4.5204
    2157  -3.0909   0.0893  -0.8987  18.1118  20.4482  -3.6731
    2158  -3.1412   0.2078  -0.7784  17.1625  20.6399  -4.1324
    2159  -3.1770  -0.2744   0.1558  17.1476  21.0140  -4.2969
    2160  -3.0346   0.1795  -0.7737  16.7405  20.4758  -3.8332
    2161  -3.1033  -0.0509  -0.4527  16.0309  20.5235  -4.4325
    2162  -3.2275  -0.2910  -0.3259  16.6152  20.6157  -4.2589
    2163  -3.1316   0.0714  -0.8026  16.6751  20.2663  -4.5245
    2164  -3.0676  -0.2813  -0.5428  16.2917  20.9739  -4.3603
    2165  -3.1697   0.2726  -0.3639  16.5392  20.6113  -4.0552
    2166  -3.2483  -0.2329  -0.1744  15.8465  21.1605  -4.9683
    2167  -3.1010  -0.5981   0.1002  15.8375  21.1089  -4.8057
    2168  -3.2029  -0.1200  -0.5634  16.7368  21.1053  -4.5616
    2169  -3.1410  -0.1367   0.0252  16.5242  20.7140  -5.0882
    2170  -3.1564  -0.0482  -0.7784  16.4482  20.6925  -3.6454
    2171  -3.0953   0.0060  -1.0203  17.1692  20.5777  -3.0281
    2172  -3.1733  -0.1227  -0.1932  16.4318  20.5244  -4.8702
    2173  -2.9932  -0.0463  -0.6888  16.9568  21.4477  -4.3990
    2174  -2.9560  -0.5794  -1.1366  16.4565  21.0765  -4.3059
    2175  -3.1643  -0.1333  -0.2693  16.6836  21.2636  -4.0506
    2176  -3.1070   0.0399  -0.9807  17.2600  21.3235  -3.4760
    2177  -3.1360  -0.6641   0.1082  16.8231  21.5882  -3.6711
    2178  -3.1882   0.0788  -0.3363  16.7464  21.2964  -3.8753
    2179  -3.0721  -0.2916  -0.5408  16.7939  21.7254  -3.6668
    2180  -2.9813  -0.2102  -0.5369  16.5961  21.2486  -3.5828
    2181  -3.1554   0.0175  -0.2046  15.9202  21.5545  -4.0087
    2182  -3.1562   0.2080  -0.4200  16.2519  20.7759  -4.1601
    2183  -3.2541  -0.1370  -0.2489  15.6485  21.4530  -4.1118
    2184  -3.0545  -0.0005  -0.6546  15.9871  21.1379  -4.5819
    2185  -2.7645  -0.2550  -1.4332  16.9945  21.2544  -4.5983
    2186  -3.1985  -0.2939  -0.3412  16.8437  21.3783  -3.8807
    2187  -3.0936  -0.0754  -0.5594  16.4581  21.4175  -5.2937
    2188  -3.2293  -0.0196  -0.5561  17.2096  20.7293  -4.8222
    2189  -3.0905   0.2386  -0.2899  16.2922  20.7581  -4.7287
    2190  -3.1127  -0.3369  -0.6850  16.3555  21.4481  -4.4632
    2191  -2.9984  -0.1926  -0.6796  17.1090  20.7527  -3.6240
    2192  -3.2723  -0.1559  -0.1608  16.3483  20.6270  -4.3499
    2193  -3.2636   0.1486  -0.0921  16.1750  20.5811  -5.0891
    2194  -3.0470   0.4185  -0.8696  16.7171  20.8093  -4.6670
    2195  -3.2193  -0.2897  -0.3815  17.3945  20.9008  -4.3292
    2196  -3.0238  -0.0774  -0.8365  16.7634  20.8033  -4.2482
    2197  -3.1785  -0.4183  -0.2048  16.3233  21.0374  -4.2654
    2198  -3.0783   0.1053  -0.4087  16.8094  21.0410  -5.0608
    2199  -3.0463   0.2779  -0.2026  16.9420  20.7448  -4.4789
    2200  -3.2142  -0.1317  -0.7610  17.0173  20.8340  -4.9954
    2201  -3.1403   0.0681  -0.6456  16.7597  21.2453  -4.2859
    2202  -3.1301  -0.0596  -0.4924  17.1429  21.2630  -3.9608
    2203  -3.1017  -0.3561  -0.4064  15.9105  21.3109  -4.8212
    2204  -3.1158  -0.1674  -0.8667  17.1714  20.9327  -4.5008
    2205  -3.2169  -0.4155  -0.5446  16.5449  21.0517  -4.3319
    2206  -3.1543  -0.2093  -0.3289  16.2425  20.9905  -4.5072
    2207  -3.2072  -0.0614  -0.5049  17.5122  20.7009  -3.7860
    2208  -3.1975   0.1856  -0.5407  17.0384  20.6856  -4.3069
    2209  -3.2424   0.1898  -0.1984  17.0710  20.5390  -4.4479
    2210  -3.1681  -0.0447  -0.4303  16.9314  20.5198  -4.5220
    2211  -3.0316   0.1137  -0.5764  16.1974  20.8043  -4.9844
    2212  -3.2676  -0.1606  -0.6036  16.2270  21.1806  -4.7195
    2213  -3.1606   0.0367  -0.6282  16.7939  21.3202  -4.5794
    2214  -2.9704  -0.8433  -0.5984  16.5594  20.9488  -3.8972
    2215  -3.1392  -0.0781  -0.4078  16.5951  20.6523  -4.2760
    2216  -3.2171  -0.3239  -0.6884  16.5820  21.5562  -4.4747
    2217  -3.0909  -0.1040  -0.0719  16.9700  21.1289  -4.9705
    2218  -2.9884  -0.0554  -0.9966  17.4681  21.1390  -5.0204
    2219  -3.1439  -0.4720  -0.9308  18.2794  21.1420  -4.4770
    2220  -3.0716   0.1296  -0.9063  17.2933  20.9334  -4.2212
    2221  -3.0519  -0.4357  -1.1173  16.8282  21.8229  -4.5553
    2222  -3.1909  -0.4427  -0.6779  16.1256  21.8900  -4.5540
    2223  -3.1878  -0.0312  -0.5802  16.3589  21.2505  -5.0777
    2224  -3.2004   0.1841   0.0768  16.3952  20.9274  -5.9578
    2225  -3.1423  -0.3902  -0.2189  16.3911  21.5281  -5.4956
    2226  -3.1624  -0.3638  -0.5677  16.4551  21.3622  -4.9025
    2227  -3.2057   0.0674  -0.6037  16.5455  20.5960  -5.1366
    2228  -3.1437   0.0276  -0.0107  16.1725  20.8376  -6.1467
    2229  -3.1013   0.2139  -0.4248  16.4994  21.4082  -5.7463
    2230  -3.1571  -0.2563  -0.0283  16.3125  21.6245  -4.8734
    2231  -3.3032  -0.2633  -0.2145  16.1734  21.4568  -5.0947
    2232  -3.0253  -0.2603  -0.7388  16.9506  21.1351  -4.6846
    2233  -3.1295  -0.0544  -0.8922  17.1768  21.0549  -4.0633
    2234  -3.2780  -0.1392  -0.0943  16.7613  21.1361  -4.9919
    2235  -3.1072   0.1874  -0.3133  16.4228  21.1720  -5.0076
    2236  -3.0322  -0.3905   0.3192  15.8295  21.3432  -4.9597
    2237  -3.2865  -0.4725  -0.3001  16.0289  22.0331  -5.2839
    2238  -3.1838  -0.6241  -0.6357  16.1726  21.8107  -4.8937
    2239  -3.1759   0.0443  -0.1137  16.9535  21.4306  -4.8199
    2240  -3.2464   0.0603   0.1559  16.1904  21.8937  -5.5736
    2241  -3.3598  -0.3869  -0.0525  16.9260  21.8158  -5.1936
    2242  -3.1631  -0.2313  -0.6516  16.5714  21.9158  -3.9047
    2243  -3.1523  -0.5277  -0.3686  16.2058  21.5292  -4.4330
    2244  -3.0940   0.1170  -0.2204  17.0266  21.8669  -3.9094
    2245  -3.2537   0.0327  -0.2974  16.6706  20.9433  -4.3165
    2246  -3.0321   0.0808  -0.6547  16.9848  21.4800  -3.1173
    2247  -2.8969   0.0919  -0.8860  16.4551  21.7684  -3.7743
    2248  -3.0729  -0.4665  -0.5462  16.8355  21.9360  -3.9540
    2249  -3.1110  -0.0958   0.0328  16.0785  21.5983  -5.0455
    2250  -3.1238  -0.5291  -0.5230  16.7289  21.7148  -4.6841
    2251  -3.0976   0.3124  -0.1689  16.6311  20.9203  -4.6110
    2252  -3.1080   0.0386  -0.5552  17.1026  21.4274  -3.6228
    2253  -3.2174  -0.1252  -0.0043  16.8108  21.3343  -4.5587
    2254  -3.0565  -0.1916  -0.7103  17.3602  21.7266  -3.7532
    2255  -3.2881  -0.3506   0.2823  17.1943  21.0565  -5.0519
    2256  -3.2451  -0.0874  -0.5227  16.7197  21.4879  -3.8426
    2257  -3.1244   0.0229  -0.5673  16.8586  21.0695  -3.1762
    2258  -3.0986   0.0125  -0.0833  17.0535  21.5738  -3.8697
    2259  -3.1170  -0.4692  -0.3645  16.6728  21.3267  -3.6620
    2260  -3.0470   0.1626  -0.1613  16.5974  20.8398  -3.6221
    2261  -3.0985  -0.3726  -0.6790  16.4710  21.5588  -3.4644
    2262  -3.1351   0.0138  -0.8004  16.4536  20.9752  -4.1545
    2263  -3.0744  -0.0941  -0.7925  16.2803  21.6995  -3.9574
    2264  -3.0539  -0.3274  -0.8395  15.8045  21.7084  -3.9150
    2265  -3.0601  -0.4381  -0.4076  15.7673  21.5008  -3.9560
    2266  -3.0567  -0.4587   0.4418  15.8176  21.8097  -4.9325
    2267  -3.1400  -0.6854  -0.4555  16.0474  21.9604  -4.2459
    2268  -3.1483  -0.4465  -0.1375  16.3499  21.7828  -4.1929
    2269  -3.2616   0.0033  -0.0697  16.8318  21.5917  -4.5302
    2270  -3.0845   0.2114  -0.9048  17.7494  21.5367  -3.3355
    2271  -3.0202  -0.2498  -0.7445  16.9473  21.9229  -4.1921
    2272  -3.2860  -0.1467  -0.1367  17.3882  21.1424  -4.2223
    2273  -3.2358   0.2697   0.2122  17.2227  21.0860  -4.6837
    2274  -3.1833  -0.0227  -0.5441  16.9858  21.4804  -4.9832
    2275  -3.2687   0.2143  -0.1574  16.5648  21.5425  -4.6526
    2276  -3.1719  -0.5475  -0.0939  16.0790  21.5225  -5.0317
    2277  -3.1262  -0.4855  -0.3723  16.0677  21.7112  -4.8543
    2278  -3.1464  -0.2482  -0.5598  15.6026  21.4659  -5.0176
    2279  -3.3127   0.2195  -0.5291  16.2569  20.8335  -5.8014
    2280  -2.7589   0.0709  -1.4906  17.0958  20.5060  -5.5702
    2281  -3.0417   0.7761  -1.1848  17.4753  19.3451  -6.5370
    2282  -3.0814   0.2780  -0.8320  16.5926  19.9242  -6.0531
    2283  -2.8899   0.1323  -1.3344  17.0754  21.5366  -6.1335
    2284  -3.0797  -0.5242  -0.3805  15.3129  21.0021  -6.4240
    2285  -3.2610  -0.3833  -0.2340  15.5387  20.8474  -6.0814
    2286  -3.0863   0.2257  -0.9506  16.5802  21.0642  -5.3955
    2287  -3.2602  -0.3601   0.2860  16.1429  21.3629  -6.3300
    2288  -3.1022  -0.3519  -0.5141  16.3210  21.3732  -5.5727
    2289  -3.1943  -0.2169  -0.5650  17.0074  21.3525  -5.3747
    2290  -3.0201  -0.2514  -0.8839  16.7706  21.3434  -4.9322
    2291  -3.0454  -0.2875  -0.7491  16.1504  21.1964  -5.1485
    2292  -3.1985  -0.1825  -0.5266  17.1544  20.7637  -5.4613
    2293  -3.2911  -0.1217  -0.1247  17.3445  20.9310  -5.1684
    2294  -3.2296  -0.0501  -0.4247  17.3384  20.8808  -4.9306
    2295  -3.1137  -0.0872  -0.4424  16.6946  21.3741  -5.3990
    2296  -3.2173  -0.0406  -0.3064  17.1812  20.8957  -4.9396
    2297  -3.1614   0.3039   0.1166  17.1145  20.9239  -5.6471
    2298  -3.1981   0.0382  -0.0873  16.7561  20.4884  -5.1861
    2299  -3.2109   0.2524  -0.2144  17.2463  21.0728  -4.8688
    2300  -3.1238   0.0907  -0.3255  17.8748  21.3548  -5.0190
    2301  -3.2291  -0.3257  -0.2475  17.9945  21.9820  -4.4829
    2302  -3.1637  -0.1853  -0.8989  17.7037  21.6332  -4.7230
    2303  -3.2399  -0.0456  -0.2816  16.8153  21.3825  -4.2121
    2304  -3.1977  -0.4549   0.1474  16.2912  21.8339  -5.3576
    2305  -3.1947   0.1823   0.3229  16.4347  20.8371  -5.9343
    2306  -3.3047  -0.1384  -0.0824  16.9494  21.2892  -5.1173
    2307  -3.1363   0.1592  -0.1753  16.7940  21.1744  -4.6988
    2308  -3.2359   0.0260  -0.3513  16.5323  20.7233  -5.3572
    2309  -3.2343   0.0035  -0.0209  16.6331  21.1241  -5.2588
    2310  -3.2216   0.0265  -0.7161  17.0894  20.8928  -4.5472
    2311  -3.1959  -0.2459   0.2311  16.6082  21.7495  -5.3492
    2312  -3.1856   0.3555  -0.4137  16.7089  21.1732  -5.6826
    2313  -3.3000  -0.2766  -0.4090  17.0862  21.0230  -6.0315
    2314  -3.1016   0.5360   0.0457  17.0111  20.6375  -5.6652
    2315  -3.2691   0.0072  -0.1963  16.5868  20.9009  -5.2547
    2316  -3.0912  -0.0338  -0.2520  17.4151  21.1612  -5.2469
    2317  -3.2160  -0.2670  -0.1341  16.7044  21.7811  -5.4354
    2318  -3.1319  -0.0028  -0.6819  17.0792  21.4465  -4.6966
    2319  -3.0601  -0.0613  -0.3783  17.2688  20.9755  -5.2462
    2320  -3.1843  -0.2312  -0.4283  17.0630  21.2819  -5.5428
    2321  -3.1190   0.5195  -0.2734  17.7028  20.6546  -5.5509
    2322  -3.1043   0.1718  -0.6106  17.6813  20.8871  -5.6703
    2323  -3.1341   0.1633  -0.3369  16.9693  20.8543  -5.3209
    2324  -3.0905   0.0211  -0.5410  17.6346  21.3965  -5.0579
    2325  -3.3375   0.1175  -0.3004  18.1460  20.5233  -5.0392
    2326  -3.2942  -0.2211  -0.3344  17.2503  21.2080  -5.5327
    2327  -3.0305   0.1232  -0.3202  17.0329  21.1719  -5.6374
    2328  -3.1820   0.0603  -0.5966  16.8116  21.0354  -6.2256
    2329  -3.0412  -0.0071  -0.5724  17.4104  21.5648  -4.8999
    2330  -2.8071   0.7432  -1.2550  17.3312  20.5750  -5.0293
    2331  -3.0781   0.0542  -0.5911  17.1732  20.6005  -5.6130
    2332  -2.8891  -0.1084  -1.2809  18.3308  20.8637  -4.1276
    2333  -2.9641   0.1897  -1.0204  19.0069  20.1750  -4.9588
    2334  -2.4605   1.5271  -1.5293  18.8466  18.0943  -5.3732
    2335  -2.9305   0.7354  -0.9804  18.0063  19.2839  -6.5608
    2336  -2.9579   0.7905  -1.1355  18.1216  19.2387  -5.9795
    2337  -2.8110   1.2679  -0.8011  18.5365  19.3002  -5.9129
    2338  -2.9123   0.7819  -0.8835  18.2638  19.0999  -6.3902
    2339  -2.4694   1.1305  -1.5817  18.8918  17.8875  -6.0093
    2340  -2.5912   1.0111  -1.6217  18.5176  18.5037  -6.0602
    2341  -2.7477   1.0550  -1.0040  18.2164  19.2986  -5.7014
    2342  -2.9378   0.8216  -1.2574  18.7746  19.6013  -6.1159
    2343  -2.8015   0.5473  -1.3410  18.0235  19.6221  -5.2411
    2344  -3.1957   0.6707  -0.4238  17.1485  19.8602  -6.0446
    2345  -3.2890  -0.0258  -0.3054  16.5132  20.7229  -5.5707
    2346  -3.0299   0.4595  -0.5528  16.5590  20.3208  -5.3912
    2347  -3.1495  -0.1841  -0.2570  16.3373  21.7544  -4.5486
    2348  -3.0856   0.3770  -0.8584  17.0112  20.4227  -4.1160
    2349  -3.1557   0.2825  -0.0080  16.4393  21.4277  -4.9460
    2350  -3.1447   0.1729  -0.1263  17.2283  21.1003  -4.3442
    2351  -3.0045   0.1575  -0.4132  17.2547  21.5240  -4.1127
    2352  -3.0409   0.1277  -0.7100  16.8615  21.2068  -3.8276
    2353  -3.1466  -0.3508  -0.5510  16.6050  21.7654  -3.8812
    2354  -3.2765  -0.4680  -0.6965  16.3975  21.9487  -3.6564
    2355  -3.1201   0.0358   0.1105  16.2179  20.9319  -4.9326
    2356  -2.9628  -0.4718  -0.7308  16.5285  21.6129  -3.9665
    2357  -3.0609  -0.3994  -0.2169  15.9662  21.0836  -4.8305
    2358  -3.1196  -0.1959  -0.1948  16.2218  20.9747  -4.2106
    2359  -3.1240  -0.0536  -0.5340  16.8237  20.8481  -4.9454
    2360  -3.0474  -0.1900  -0.6826  16.6465  21.0369  -4.8991
    2361  -3.1213   0.2432  -0.0350  16.6832  21.1616  -5.4133
    2362  -3.1850  -0.1546  -0.1742  15.9384  21.1253  -5.4035
    2363  -3.2481  -0.1426  -0.1358  16.3770  21.1650  -5.8022
    2364  -3.2256  -0.1635   0.2047  16.1828  20.9029  -5.4524
    2365  -3.2229  -0.0412  -0.7281  16.6306  21.0551  -4.8755
    2366  -3.1358  -0.1303  -0.5609  16.8493  21.2409  -5.6541
    2367  -2.9800   0.0418  -0.7699  16.6460  21.3914  -4.6880
    2368  -3.1100   0.1347  -0.4994  16.3933  20.6465  -5.1912
    2369  -3.1939   0.0426  -0.3441  15.7779  21.1044  -5.0704
    2370  -3.2855  -0.2654  -0.4007  16.1849  21.7381  -4.5565
    2371  -3.1618  -0.5495  -0.6844  16.3129  22.0317  -4.4393
    2372  -3.1679  -0.6365  -0.0677  16.5149  21.5784  -3.9870
    2373  -3.0212  -0.2658  -0.6245  16.2419  21.8057  -4.6327
    2374  -3.1447   0.0020  -0.4795  16.4412  21.6567  -4.5962
    2375  -3.2054  -0.1765  -0.3427  16.7005  21.5420  -5.0388
    2376  -3.2607  -0.2057  -0.1412  16.4984  21.6353  -4.6227
    2377  -3.0275  -0.1047  -0.7586  17.1103  21.7714  -4.3804
    2378  -3.1527  -0.0755  -0.8396  16.8435  21.1027  -4.0951
    2379  -3.0028   0.1561  -1.0135  17.0319  21.9466  -4.4993
    2380  -3.0735  -0.1793  -0.2416  15.7284  21.6011  -4.0255
    2381  -3.1097   0.2731  -0.5279  16.2682  21.0762  -4.0818
    2382  -3.1150  -0.3399   0.1490  16.3681  21.2249  -4.7764
    2383  -3.2315  -0.3402  -0.1350  14.9644  21.4744  -5.0297
    2384  -3.1922  -0.0447  -0.5451  15.4816  21.2784  -4.8315
    2385  -3.2386   0.2075  -0.3467  16.9582  21.9482  -5.0408
    2386  -3.0611  -0.3301  -0.3897  15.5036  21.5742  -4.8277
    2387  -3.0461  -0.6282  -0.5595  15.2678  22.1074  -4.5695
    2388  -3.1881  -0.2488  -0.1859  16.1782  21.8000  -4.9538
    2389  -3.0961  -0.2184  -0.4530  15.9065  21.1732  -4.3580
    2390  -3.0445  -0.2562  -0.2052  15.9070  21.6788  -4.9956
    2391  -3.1862  -0.2051  -0.2731  16.9599  21.2850  -4.8492
    2392  -2.9747  -0.2746  -1.1893  15.8899  21.5765  -4.2230
    2393  -2.8541  -0.1045  -1.1546  18.1700  21.4521  -3.4015
    2394  -3.0643  -0.6700  -0.2086  16.3308  21.9734  -4.1547
    2395  -3.1193  -0.4064  -0.4555  16.6804  21.5150  -3.4556
    2396  -2.8111   0.4745  -1.2881  18.4521  20.4177  -4.9371
    2397  -3.1081  -0.1831  -0.2540  15.9006  21.3615  -4.8566
    2398  -3.2171  -0.3692  -0.6270  16.9893  22.3406  -3.9968
    2399  -3.3752  -0.2338   0.2400  16.4695  21.7450  -4.8385
    2400  -3.1584  -0.0283  -0.1414  15.6592  20.7872  -4.7427
    2401  -3.1049  -0.2712  -0.9097  16.0632  21.5870  -3.3312
    2402  -2.9296   0.1974  -0.8504  16.6701  21.4996  -3.4932
    2403  -3.0223  -0.2411  -0.5309  16.1877  21.2111  -3.9966
    2404  -3.1371   0.0082  -0.5769  17.2307  21.9145  -4.3955
    2405  -3.0502  -0.0464  -1.0158  17.6117  21.5266  -4.4414
    2406  -3.0332   0.0827  -0.7805  17.0542  20.9775  -2.6701
    2407  -3.0647  -0.0746  -1.0907  17.5055  21.4905  -2.6575
    2408  -3.2966  -0.2242  -0.5183  17.2050  21.3257  -2.9516
    2409  -3.1495  -0.0075  -0.3519  16.6282  21.2769  -4.1315
    2410  -3.1939   0.0479  -0.4539  16.5674  21.8369  -4.5026
    2411  -3.1359  -0.2723  -0.5459  16.9385  21.8927  -2.9714
    2412  -2.9515  -0.1968  -1.2001  17.6381  21.8607  -3.4908
    2413  -3.2122   0.0071  -0.7304  17.4677  20.8069  -3.8885
    2414  -3.1001   0.0170  -0.6053  17.0088  20.9563  -4.5257
    2415  -3.0892  -0.2600  -0.9514  16.4520  21.0889  -5.4844
    2416  -3.2212  -0.1239  -0.4210  16.8597  21.4055  -5.1771
    2417  -3.3557  -0.1083  -0.9910  17.6736  20.8609  -3.7999
    2418  -2.7082  -0.2636  -1.5980  18.7580  20.5043  -3.9930
    2419  -2.6571  -0.3741  -1.7589  17.4188  21.3203  -3.1503
    2420  -2.9518  -0.1536  -1.2355  17.5741  21.5029  -3.2045
    2421  -2.6759   0.0485  -1.5743  18.2198  21.0951  -2.8520
    2422  -2.9014  -0.0751  -1.4097  18.4660  20.8187  -3.0806
    2423  -2.7157  -0.1269  -1.6206  18.6529  21.0062  -3.6312
    2424  -2.7938  -0.3092  -1.4504  18.7624  21.2397  -3.1569
    2425  -2.9643  -0.5020  -1.0752  17.9234  21.3678  -4.1160
    2426  -3.2457  -0.4851  -0.9960  17.8031  21.1812  -4.0476
    2427  -3.2167   0.0443  -0.2630  17.0816  19.9880  -4.8985
    2428  -3.0724   0.3940  -0.3473  17.0689  20.0778  -4.6974
    2429  -3.1635  -0.2837  -0.8369  17.0100  21.5523  -3.8490
    2430  -3.1227   0.0912  -0.7509  17.2778  20.4099  -3.9226
    2431  -3.3135  -0.0806  -0.8361  18.0820  20.4996  -3.9807
    2432  -3.0541   0.2387  -0.9668  17.9711  20.2856  -4.5170
    2433  -3.1614  -0.3854  -0.1780  17.4285  20.7492  -4.8417
    2434  -3.0679  -0.0546  -0.8461  17.7787  20.7240  -4.3643
    2435  -3.1402  -0.0820  -0.3619  17.4176  21.0062  -3.8602
    2436  -3.0873   0.3739  -0.5026  18.2780  20.3270  -3.8740
    2437  -3.2051   0.0557  -1.0332  17.8373  20.7853  -3.8996
    2438  -3.3548  -0.1789  -0.5459  17.6969  20.9739  -3.8692
    2439  -3.0688   0.2086  -0.3392  16.9497  20.4899  -5.6182
    2440  -3.0945   0.0689  -0.3945  16.8717  20.8999  -4.9702
    2441  -3.0904   0.0181  -0.1908  16.6584  20.5307  -5.1574
    2442  -3.1777  -0.0883  -0.4733  16.8042  21.0957  -5.2989
    2443  -3.0709  -0.1179  -0.8682  18.0386  20.3378  -5.3352
    2444  -3.2622   0.1621  -0.5258  17.2159  20.1936  -4.6937
    2445  -3.2961  -0.0528  -0.0932  16.3733  20.7289  -5.3488
    2446  -3.0784   0.2366  -0.4071  16.3295  20.9674  -4.8651
    2447  -3.2487   0.1008  -0.6162  16.8384  20.6420  -4.6542
    2448  -3.0895  -0.1279  -0.7031  17.1141  20.7662  -4.0242
    2449  -3.2830  -0.1843  -0.2475  16.7914  20.7241  -4.1781
    2450  -3.1099   0.2992  -0.7763  16.7394  20.8714  -4.2583
    2451  -2.9466   0.4636  -0.9825  16.3304  20.4672  -4.5379
    2452  -3.1525   0.1482  -0.3667  16.0967  20.7211  -4.7447
    2453  -3.1881  -0.0753  -0.4055  16.7267  20.6253  -4.1561
    2454  -3.2270   0.0193  -0.1149  16.6245  20.5116  -4.6699
    2455  -2.9465   0.0167  -0.8252  16.5902  20.7490  -4.4088
    2456  -3.1239  -0.0142  -0.8023  17.2131  20.5294  -4.4395
    2457  -3.0385   0.4164  -0.8749  17.8041  20.5728  -3.8937
    2458  -3.0780  -0.3870  -0.4424  16.8481  20.4673  -3.8572
    2459  -3.0511   0.9425  -1.0270  17.5250  18.8092  -4.8805
    2460  -2.7929   0.8993  -1.4411  18.2423  18.1806  -4.5085
    2461  -3.0287   0.6322  -0.7742  17.8591  19.3141  -4.2171
    2462  -2.7826   0.9522  -1.3504  18.8207  18.6459  -3.9535
    2463  -2.9788   0.4061  -0.9443  17.6939  20.3262  -3.4610
    2464  -3.0526  -0.3127  -0.9323  17.5226  21.1403  -3.2245
    2465  -3.3024   0.0492  -0.3438  17.0336  21.2611  -4.1572
    2466  -2.9932   0.1581  -0.8988  17.0920  20.6577  -3.8027
    2467  -3.2521  -0.1167  -0.5312  16.9086  21.1143  -4.2381
    2468  -3.2051  -0.1834  -0.5861  16.8542  21.5552  -3.9725
    2469  -3.0898   0.0649  -0.8789  16.3118  21.0279  -3.7067
    2470  -3.2392   0.4119  -0.3387  17.0921  20.7401  -4.3621
    2471  -3.2400  -0.0614  -0.1171  16.3647  21.1589  -4.7128
    2472  -3.0886  -0.0268  -0.4793  16.5387  20.8269  -4.3103
    2473  -3.1830  -0.2141  -0.0882  15.6171  21.1025  -5.0862
    2474  -3.2619   0.2205   0.1209  16.4284  20.8501  -4.4435
    2475  -3.1032   0.2004  -0.6768  16.2720  20.8977  -4.5519
    2476  -3.1127  -0.3038  -0.4530  16.2366  21.6630  -3.6290
    2477  -3.0665   0.2578  -0.1876  16.5655  20.8195  -4.9559
    2478  -3.1890   0.2158   0.0722  17.1647  20.7523  -5.0529
    2479  -3.2417  -0.1678  -0.4069  16.4851  20.7660  -5.0805
    2480  -3.2160  -0.1966  -0.2834  17.1832  21.0737  -4.1389
    2481  -3.1763   0.0340  -0.2468  16.5395  21.4982  -4.4680
    2482  -3.2117   0.0618  -0.4900  16.4423  21.2960  -5.1561
    2483  -3.2272   0.0735  -0.3478  16.6664  21.1489  -5.5811
    2484  -3.1684  -0.0804  -0.1055  16.9417  21.3299  -5.0898
    2485  -3.0861   0.2698  -0.6212  17.0121  20.9657  -4.8914
    2486  -3.1397   0.4312  -0.2109  17.2143  20.3874  -5.3223
    2487  -3.1099  -0.0854  -0.2905  16.3290  20.9244  -5.2250
    2488  -3.2715  -0.1010  -0.1822  16.5560  20.9075  -5.5361
    2489  -3.1997   0.3947  -0.0195  16.5470  20.9615  -5.6485
    2490  -3.2952  -0.2020   0.3226  16.6332  20.5376  -5.5104
    2491  -3.0712   0.3892  -0.5620  17.4783  20.8710  -4.6644
    2492  -3.2394   0.3122  -0.1913  17.4612  20.7363  -4.8337
    2493  -3.2034   0.2424  -0.2253  16.8966  21.3638  -4.8268
    2494  -3.1557   0.1602  -0.7353  17.2056  21.5006  -4.9512
    2495  -3.1842  -0.0546  -0.5606  17.4021  21.1870  -4.3807
    2496  -3.1356  -0.2630  -0.2882  17.2146  21.4032  -5.2033
    2497  -3.2692   0.0287  -0.0114  17.5789  21.2266  -4.9481
    2498  -3.1349   0.2206  -0.4295  17.0866  21.3633  -4.7317
    2499  -3.2366  -0.0186  -0.0540  17.1225  21.2393  -5.1348
    2500  -3.1661   0.1728  -0.2779  17.9887  21.2706  -5.5113
    2501  -3.2291   0.0952  -0.1390  17.1873  20.9599  -5.7764
    2502  -3.0082   0.4397  -0.3487  18.1263  20.9663  -5.3594
    2503  -3.0017   0.6464  -0.2008  17.5473  20.6381  -5.7985
    2504  -3.2442  -0.0121  -0.0583  18.3261  21.4518  -5.3777
    2505  -3.1748   0.2631  -0.4936  18.0761  20.3304  -5.6098
    2506  -3.1347  -0.1329  -0.1012  17.2365  21.4984  -5.3654
    2507  -3.3213   0.1245  -0.6923  17.4014  20.8979  -5.6804
    2508  -3.1672  -0.4297   0.2754  17.1567  21.2545  -4.8250
    2509  -3.3229   0.2885  -0.2247  17.7419  21.1526  -5.8048
    2510  -3.0774  -0.1511  -0.9630  18.3286  21.9039  -5.1426
    2511  -3.1764   0.0203  -0.4273  17.5244  21.3650  -5.4590
    2512  -3.0768   0.2099  -0.3925  17.4214  21.0750  -5.3176
    2513  -3.1480  -0.2579  -0.1856  17.1523  21.8618  -4.9817
    2514  -3.2038   0.1528  -0.2829  17.4589  20.7630  -5.0002
    2515  -3.1162   0.4460  -0.5750  16.9641  19.5400  -5.6365
    2516  -3.3170   0.5061  -0.1482  17.7633  20.6587  -5.0426
    2517  -3.2605  -0.0667   0.1005  17.3391  21.1333  -4.7366
    2518  -3.2570  -0.1787  -0.2284  17.3310  20.9993  -5.0171
    2519  -3.1799   0.1942  -0.1826  16.9567  20.7254  -5.3408
    2520  -3.1439   0.0805  -0.1430  17.2101  21.5022  -5.7087
    2521  -3.1312   0.2511  -0.1063  17.4380  21.5255  -4.6563
    2522  -3.3625   0.0764   0.0017  17.6404  21.3801  -5.1246
    2523  -3.2331  -0.0147   0.2764  17.0438  21.0549  -5.4623
    2524  -3.1604   0.0827  -0.2487  17.1441  21.2291  -4.6124
    2525  -3.2732   0.0954  -0.2541  17.2913  21.6676  -4.9928
    2526  -3.2581   0.0090  -0.3932  17.3966  21.5207  -4.1502
    2527  -3.1649  -0.0155  -0.0495  17.5561  21.4210  -4.8679
    2528  -3.1087   0.4329   0.0780  17.1423  20.6238  -5.8603
    2529  -3.1363   0.1645  -0.1699  17.5899  21.5795  -4.3494
    2530  -3.2338   0.1768  -0.4656  17.8065  21.1398  -4.7096
    2531  -3.0674  -0.0666  -0.8990  17.9645  21.3022  -4.5192
    2532  -3.1095   0.0620  -0.1346  17.7647  21.0245  -4.8081
    2533  -3.2657   0.2584   0.1754  17.5054  21.2986  -5.7047
    2534  -3.1854   0.3208  -0.3471  17.4374  20.6369  -5.2033
    2535  -3.1458  -0.1809  -0.5015  17.1646  21.0937  -5.1684
    2536  -3.2034   0.1404   0.2255  16.5964  20.8476  -5.8811
    2537  -3.2518  -0.4646  -0.2583  16.6453  21.9949  -4.7635
    2538  -3.2294   0.4272  -0.2194  16.4403  19.8254  -6.7625
    2539  -3.3083  -0.0197  -0.1090  16.9101  20.2596  -6.2441
    2540  -3.1640   0.3233  -0.7396  17.0673  19.4412  -6.1293
    2541  -3.1167   0.7758  -0.3629  17.4966  19.6800  -5.5037
    2542  -3.2217   0.3337  -0.4453  17.5699  20.5293  -4.9455
    2543  -3.1275   0.2960  -0.6285  17.2790  20.1010  -4.4177
    2544  -3.1559  -0.2476   0.0666  17.1641  20.5935  -5.4548
    2545  -2.9653  -0.1428  -0.8447  17.7219  20.6173  -5.4357
    2546  -3.0628  -0.0809  -0.7340  17.4977  20.1482  -5.3042
    2547  -2.8567   1.2693  -0.8128  17.5139  19.1144  -5.5160
    2548  -3.0973  -0.3732  -0.5534  17.2373  21.7479  -4.1241
    2549  -3.0662   0.5583  -0.3589  17.1881  20.5109  -4.8706
    2550  -3.1489  -0.0838  -0.3769  17.3500  21.3191  -4.7911
    2551  -3.0778   0.6266  -0.5021  16.9955  20.6397  -5.3082
    2552  -3.0784   0.7199  -0.6761  17.5793  20.6724  -4.5268
    2553  -3.2597   0.0430  -0.4752  16.9968  21.3044  -4.7331
    2554  -3.2615  -0.2797  -0.1460  16.0777  22.1046  -5.1057
    2555  -3.2485   0.1881   0.2467  16.2743  21.0140  -5.7198
    2556  -3.1179   0.1790  -0.3481  16.0628  21.3473  -5.0167
    2557  -3.0883  -0.3724  -0.3311  17.0713  21.7582  -4.6361
    2558  -3.2852   0.0621   0.1422  17.1388  20.8973  -4.8415
    2559  -3.1606   0.1771  -0.6808  16.5247  20.6628  -4.9527
    2560  -3.1151   0.3715  -0.3164  16.4841  20.7858  -4.4750
    2561  -3.0698  -0.1917  -0.9453  17.6539  21.4705  -3.7904
    2562  -3.2273   0.0949  -0.6497  17.1072  21.1688  -3.5019
    2563  -3.1613   0.5827  -0.1728  17.7960  20.3838  -3.9919
    2564  -3.1314  -0.0383  -0.2877  16.7862  21.5199  -4.0014
    2565  -3.1492  -0.1884   0.1993  17.1085  21.2624  -4.4152
    2566  -3.0852  -0.4311  -1.0523  16.8442  21.9392  -3.5926
    2567  -3.2087  -0.2011  -0.4667  17.1543  21.3697  -3.5038
    2568  -3.1995  -0.2124  -0.2738  16.9991  21.4734  -3.4997
    2569  -3.0555  -0.0706  -0.3599  16.4451  20.9308  -3.7744
    2570  -3.2952  -0.3306  -0.4307  17.0971  22.0181  -4.4951
    2571  -3.2780  -0.4015  -0.2017  17.2143  21.7233  -4.3360
    2572  -3.2334  -0.5692  -0.1022  16.3866  21.5783  -4.0406
    2573  -3.1136  -0.1337  -0.2835  17.2338  21.1501  -4.4666
    2574  -3.1536   0.0792  -0.4632  16.8389  21.3076  -4.5364
    2575  -3.0914   0.2066  -0.3270  16.9942  21.2489  -3.9786
    2576  -2.9255  -0.5406  -0.6002  16.5542  21.5590  -3.8918
    2577  -3.2274  -0.2883  -0.5689  16.8488  21.8073  -3.9531
    2578  -3.0692   0.0790  -0.6262  17.6639  20.9078  -3.4424
    2579  -3.0525  -0.3460  -1.0132  17.4985  22.1403  -3.3493
    2580  -3.1598  -0.3268  -0.4443  16.9920  21.5373  -4.1671
    2581  -3.2855  -0.5165  -0.1009  16.6391  21.4700  -4.6894
    2582  -3.2336  -0.3848  -0.1656  17.4554  21.1310  -4.3406
    2583  -3.2610  -0.0958   0.0224  16.0369  20.9471  -4.5084
    2584  -3.1163  -0.3878  -0.6449  17.2332  21.3494  -3.9880
    2585  -3.0051  -0.0565  -0.7567  17.5169  21.4788  -3.8946
    2586  -3.1807  -0.1169   0.3368  16.5429  21.1215  -4.7115
    2587  -3.0425  -0.2571   0.1367  16.6375  21.1568  -4.9364
    2588  -2.9032  -0.3264  -1.1262  17.5118  21.8958  -3.4830
    2589  -3.0796  -0.4642  -0.5516  16.8085  21.5325  -3.8444
    2590  -3.1128  -0.4545  -0.6041  16.9599  21.9402  -3.5558
    2591  -3.1383  -0.5221  -0.4930  17.1583  21.7228  -3.8869
    2592  -3.1888  -0.2609  -0.2944  16.7858  21.5919  -3.8456
    2593  -3.1481   0.0652  -0.3148  17.5167  21.0299  -4.4492
    2594  -3.2212  -0.4306   0.0189  17.3956  21.3270  -4.2970
    2595  -3.1513  -0.5519  -0.5087  16.4816  21.5867  -4.3453
    2596  -3.2474   0.0244  -0.5213  17.2849  21.2766  -4.2865
    2597  -2.9817  -0.1061  -1.0856  17.3954  20.2024  -5.0760
    2598  -3.1455  -0.1004  -0.3384  16.2646  21.4878  -4.9145
    2599  -3.2106   0.4001  -0.3340  16.8109  21.4541  -4.9215
    2600  -3.2283  -0.1410  -0.4570  16.8527  21.7580  -4.1852
    2601  -3.1925  -0.2228  -0.2010  16.6415  21.4338  -4.4181
    2602  -3.1873  -0.1675  -0.6425  17.2713  21.1531  -4.9306
    2603  -3.3222  -0.2753  -0.1616  17.3017  20.5355  -4.9922
    2604  -3.1625  -0.1120   0.0312  17.2789  21.6676  -4.5248
    2605  -3.1964  -0.0174  -0.6213  17.4629  21.3763  -4.1541
    2606  -3.0506  -0.3004  -0.6872  18.2619  21.3784  -4.3543
    2607  -3.0105  -0.5846  -0.2044  17.2071  21.9611  -4.6696
    2608  -3.2678  -0.2018  -0.1948  17.6388  21.3543  -4.8136
    2609  -3.2072  -0.0231  -0.1085  17.4282  20.7738  -5.4552
    2610  -3.2721   0.0815   0.2774  17.1918  20.5616  -5.9378
    2611  -3.2833  -0.1562  -0.1175  18.0378  20.7376  -5.1442
    2612  -3.1028  -0.4356  -0.3619  17.0711  21.3364  -5.2423
    2613  -3.1297   0.5899  -0.8662  18.0124  20.4241  -4.8142
    2614  -3.2514  -0.0368  -0.3153  17.5945  20.7874  -5.0676
    2615  -3.2682   0.1278  -0.0197  17.7443  20.5496  -5.9027
    2616  -3.1409   0.4667  -0.2725  17.1349  19.8225  -5.9435
    2617  -3.2191   0.4334  -0.0024  17.1257  20.5326  -5.6382
    2618  -3.1901   0.0230  -0.4803  17.3835  20.7152  -4.8767
    2619  -3.2068  -0.1413  -0.4198  17.2605  20.7009  -4.7977
    2620  -3.1015  -0.1908  -0.8204  17.4482  21.4601  -4.2323
    2621  -3.2892   0.1173   0.1963  17.0405  20.3385  -5.8881
    2622  -3.2845  -0.3190  -0.8286  17.4139  21.2528  -4.0490
    2623  -3.1832  -0.1989   0.0352  17.0585  20.9451  -4.4085
    2624  -3.2523   0.1423  -0.3107  17.4637  20.1805  -4.7249
    2625  -3.3433   0.2547  -0.2051  17.9449  19.7663  -4.8922
    2626  -3.0633   0.4066  -0.5764  17.1265  20.4792  -4.1738
    2627  -3.1494   0.3858  -0.3366  17.4305  20.8050  -4.5465
    2628  -3.1565  -0.2140  -0.7968  17.1014  21.5073  -3.9361
    2629  -3.1707  -0.6610  -0.2088  17.0536  20.8359  -4.2473
    2630  -3.0636   0.9944  -0.2573  17.2991  18.5383  -4.4188
    2631  -2.9959   0.8860  -0.6719  17.3523  19.1034  -4.8398
    2632  -3.1650   0.0214  -0.2366  16.9176  20.9729  -4.0724
    2633  -3.1773  -0.0356  -0.4934  17.1685  20.9135  -4.0954
    2634  -3.2339   0.1408  -0.2503  16.3266  20.3671  -4.9363
    2635  -3.0932   0.0845  -0.6929  16.6192  20.7298  -4.5765
    2636  -3.1327   0.2149  -0.5419  16.5621  19.6171  -4.6790
    2637  -3.0416   0.6430  -0.5007  16.4533  19.6275  -5.0783
    2638  -2.8814   0.5657  -1.2160  16.7181  20.1215  -4.5271
    2639  -3.0406   0.7425  -0.5673  17.4570  19.7413  -4.7951
    2640  -2.9511   0.4075  -1.0043  17.4444  20.1836  -4.7645
    2641  -3.1785   0.1073  -0.6357  16.5285  20.9042  -4.9851
    2642  -3.1353   0.2897  -0.7185  16.5985  19.9454  -4.6656
    2643  -3.1808   0.3243  -0.5751  16.0842  20.0471  -5.2939
    2644  -3.2509   0.1594  -0.0742  16.6878  20.3400  -5.6528
    2645  -3.0008  -0.1494  -1.0409  16.7620  21.3284  -3.8188
    2646  -3.2062   0.1226  -0.3850  16.9840  20.7756  -4.4729
    2647  -3.1044  -0.0895  -0.3137  16.2706  20.8690  -4.7792
    2648  -3.2660   0.0266  -0.0299  16.8185  20.9830  -4.7968
    2649  -3.1154  -0.1388  -0.7852  17.1272  21.7075  -3.6862
    2650  -3.2442   0.1909  -0.4053  17.5722  20.1184  -4.8726
    2651  -3.1736  -0.2163  -0.5963  17.3491  21.1514  -4.4470
    2652  -3.2744  -0.1465  -0.2398  17.4347  20.3250  -4.9244
    2653  -3.2006   0.1326  -0.1560  17.0421  21.1124  -4.6081
    2654  -3.3720  -0.1117  -0.0716  16.6907  20.6840  -4.2118
    2655  -3.0664  -0.0969  -0.8743  17.3754  20.6728  -4.2595
    2656  -3.0951  -0.3706  -0.4416  16.7327  21.4644  -4.8765
    2657  -3.0216   0.0579  -1.0537  17.2934  20.3323  -5.5107
    2658  -3.2119   0.1859  -0.1420  16.5016  20.7818  -4.6737
    2659  -3.3580  -0.2126   0.0011  16.5881  21.7193  -4.5838
    2660  -3.2864   0.0036  -0.2013  16.9622  20.8575  -4.6242
    2661  -3.0905  -0.2147  -0.6821  16.6325  21.6225  -4.1941
    2662  -3.1134   0.2902  -0.4894  17.3012  21.1035  -4.5597
    2663  -2.9286  -0.4561  -0.9334  16.8566  21.3741  -4.4973
    2664  -3.2377  -0.0804  -0.1567  16.4418  21.4837  -5.1690
    2665  -3.2305   0.1952  -0.2759  16.5543  21.0069  -5.7951
    2666  -3.0994   0.5242  -0.5687  17.0325  20.4433  -5.4852
    2667  -3.3272  -0.0784  -0.1063  16.6302  20.8796  -5.3715
    2668  -3.0629  -0.3440  -0.1012  15.7179  21.1879  -5.0908
    2669  -3.1231   0.2516   0.0453  16.6151  20.6220  -5.4923
    2670  -3.0758  -0.1274  -0.0054  15.9762  20.7669  -5.8239
    2671  -3.2919   0.0525  -0.1513  16.1081  21.0005  -5.6079
    2672  -3.0916   0.1495  -0.1820  16.0149  20.7966  -5.4784
    2673  -3.1158  -0.1017  -0.7072  16.8914  21.3896  -5.2126
    2674  -3.0547   0.1803  -0.3607  16.1908  21.2473  -4.5988
    2675  -3.1084  -0.3263  -0.3762  15.8476  21.7469  -4.6247
    2676  -2.9617  -0.1702  -0.9479  16.6346  21.5421  -4.2849
    2677  -3.1397  -0.3811  -0.6488  16.8343  21.3644  -4.1887
    2678  -3.0311  -0.3219  -0.8267  16.7238  21.0449  -3.3846
    2679  -3.3012  -0.2961   0.3253  16.7053  21.0860  -4.3530
    2680  -3.2028  -0.2484  -0.4013  16.2608  21.4377  -4.7529
    2681  -3.0495  -0.4065  -0.3498  15.9455  21.7066  -5.3766
    2682  -3.1659  -0.2111  -0.1021  16.5365  20.6991  -5.6694
    2683  -2.7730  -0.5293  -1.3557  16.9050  21.3357  -4.1914
    2684  -2.9544  -0.3342  -0.9334  17.1859  21.0908  -4.6664
    2685  -2.9730  -0.3908  -0.8815  17.2020  21.3215  -4.0131
    2686  -3.0706  -0.0158  -0.8261  17.3607  21.1252  -3.6149
    2687  -3.0168   0.0068  -0.8401  17.7915  21.2184  -4.5279
    2688  -3.1079   0.6887  -0.3716  17.2633  20.2720  -4.2432
    2689  -3.0080  -0.1798  -0.8590  17.2890  21.3218  -4.0083
    2690  -2.9110   0.0640  -0.9693  17.5742  21.2883  -2.7453
    2691  -2.8263  -0.3875  -1.2234  17.2895  21.8866  -3.2624
    2692  -3.2924  -0.0616  -0.2431  17.1278  21.1607  -4.0954
    2693  -3.1009   0.3768  -0.5354  16.2535  20.5264  -4.8345
    2694  -3.1869  -0.2108   0.0120  16.5615  20.2222  -5.0538
    2695  -3.2003   0.2832  -0.6399  16.9311  21.1901  -4.8301
    2696  -2.9962  -0.2620  -0.9748  16.7405  21.4315  -4.3844
    2697  -3.2590  -0.0831   0.0193  15.8487  21.1409  -4.9194
    2698  -3.2065  -0.1511  -0.5774  16.6747  21.1009  -5.5327
    2699  -3.0948  -0.1066  -0.9055  16.7238  20.9634  -5.1513
    2700  -3.2211  -0.3545  -0.7753  16.1336  21.2166  -4.8246
    2701  -3.1079  -0.2125  -1.1096  17.4596  21.2283  -4.1875
    2702  -2.9248  -0.0380  -1.2753  17.3187  20.8793  -3.4739
    2703  -3.1400  -0.1999  -0.6267  16.4760  20.8816  -4.0430
    2704  -3.0474   0.0327  -1.1854  16.5812  21.3052  -4.4996
    2705  -3.0991  -0.2652  -0.6829  16.2379  21.3192  -5.0148
    2706  -3.0181  -0.6417  -0.8893  16.4588  21.1448  -4.6919
    2707  -2.8642  -0.0993  -1.3103  17.3898  21.3531  -3.0480
    2708  -3.1393   0.1908  -0.5776  16.6839  20.8407  -4.4256
    2709  -3.1065   0.4331  -0.5287  16.5866  20.2940  -4.5338
    2710  -3.0681   0.0333  -0.3911  16.9456  21.3999  -4.6687
    2711  -3.1458  -0.2814  -0.5558  16.0232  21.2804  -4.9984
    2712  -3.1951  -0.4475   0.0638  15.4788  21.0233  -5.4602
    2713  -3.0936  -0.4152  -0.7708  15.7645  20.4816  -4.6912
    2714  -3.1966  -0.4338  -0.5364  15.9018  21.5024  -4.4261
    2715  -2.9574  -0.3772  -1.2235  16.6312  21.3262  -4.6747
    2716  -2.9937  -0.0810  -0.9927  16.6716  21.5097  -4.6203
    2717  -3.1851   0.3442  -0.5446  16.1701  20.7177  -5.2452
    2718  -3.1038   0.2619  -0.6724  17.0910  20.8099  -5.0117
    2719  -3.1664   0.3247  -0.6419  16.3450  20.8034  -5.0150
    2720  -3.0946  -0.4370  -0.8203  15.9203  21.2222  -5.3449
    2721  -3.1462  -0.0793  -0.6273  15.7895  21.3009  -5.2227
    2722  -3.0296  -0.4928  -0.9830  15.5980  21.6261  -4.8697
    2723  -2.9928  -0.4426  -0.4316  15.2585  21.2724  -5.1008
    2724  -3.2756  -0.2521  -0.7163  16.4626  21.1431  -4.4937
    2725  -3.0884  -0.5347  -0.6129  16.4676  21.6461  -4.8799
    2726  -3.0926  -0.4734  -0.7660  16.2215  21.9489  -4.7204
    2727  -3.0696   0.1126  -0.1006  16.2762  21.0935  -4.9479
    2728  -3.2179  -0.1275  -0.5095  16.6020  20.7935  -4.9411
    2729  -3.2926   0.0562  -0.6222  16.8785  21.2482  -4.7071
    2730  -3.0060  -0.1265  -1.0832  18.1189  21.1810  -4.2749
    2731  -3.2030  -0.1285  -0.7523  17.2301  21.2167  -4.3936
    2732  -2.8478  -0.1790  -1.5680  18.7835  21.3805  -3.8336
    2733  -2.9941   0.0162  -1.0072  18.0224  21.3297  -4.0215
    2734  -3.0501   0.0457  -0.7926  17.9920  20.8551  -3.5980
    2735  -2.9531   0.2187  -1.1176  18.3710  20.9000  -3.5618
    2736  -3.2780   0.1269  -0.5192  17.6914  20.5526  -4.4163
    2737  -2.9645   0.7346  -0.9958  17.6882  19.6714  -5.7993
    2738  -3.0857   0.1190  -0.7361  17.3271  20.6992  -4.8057
    2739  -3.2420   0.1532  -0.1423  16.4163  20.5386  -5.5898
    2740  -3.0592  -0.1022  -0.9215  16.6449  21.0010  -3.8621
    2741  -3.0537  -0.2888  -0.7127  16.3988  21.5111  -4.5490
    2742  -3.2284  -0.0313  -0.4012  16.3840  21.3767  -4.9308
    2743  -3.2113  -0.2367  -0.4566  17.1408  20.7101  -4.2931
    2744  -2.7609  -0.2242  -1.3559  16.5586  21.2619  -3.8760
    2745  -3.1025  -0.1712  -0.8437  16.0546  20.2616  -4.3778
    2746  -3.0298   0.1549  -0.9077  16.3829  20.7362  -3.6697
    2747  -2.9026  -0.5065  -1.1912  16.5556  21.9056  -3.3836
    2748  -3.1875   0.0089  -0.8847  17.0051  21.6031  -3.7697
    2749  -3.1601  -0.3966  -0.7065  16.3900  20.8759  -4.4702
    2750  -2.9630  -0.0692  -1.0066  16.4030  20.9005  -4.4959
    2751  -3.2498   0.1405  -0.4959  16.9580  21.0822  -4.6200
    2752  -2.9647  -0.0982  -0.9911  16.4595  21.1737  -3.7855
    2753  -3.1119  -0.4874  -0.8853  16.9219  21.6951  -3.6929
    2754  -3.2855  -0.3091  -0.1061  16.5125  21.7316  -4.4779
    2755  -3.2082   0.0846  -0.0422  15.9513  21.3578  -4.9612
    2756  -3.1985  -0.3944   0.0078  15.6675  21.3029  -4.3237
    2757  -3.2596  -0.2185  -0.2678  15.4942  21.6025  -5.2373
    2758  -3.1586  -0.0903  -0.8652  16.1479  21.3115  -3.9453
    2759  -3.2834  -0.3629  -0.5027  16.1363  21.4957  -4.9903
    2760  -3.1987  -0.0568  -0.3651  16.3130  21.2446  -4.3634
    2761  -3.2351   0.2688  -0.5644  15.9298  21.6646  -5.2147
    2762  -3.1484  -0.1573  -0.3900  15.3917  20.7449  -5.2445
    2763  -3.3429  -0.0269  -0.2300  16.1082  21.2842  -5.0552
    2764  -3.1361  -0.1072  -0.8096  16.7436  21.7496  -5.0631
    2765  -3.1591  -0.1996  -0.7734  16.0834  21.0091  -4.8801
    2766  -3.1969   0.1591  -0.1960  16.1932  21.1086  -5.5541
    2767  -3.0988  -0.0415  -0.4848  16.4918  20.6174  -4.6466
    2768  -3.3371  -0.5281  -0.3923  16.7024  21.1395  -4.7088
    2769  -3.2205  -0.5827  -0.4740  16.8039  21.2194  -4.6357
    2770  -3.0665  -0.0702  -1.0379  17.1094  21.4201  -3.6697
    2771  -3.1923  -0.1714  -0.1143  17.1508  21.0094  -4.6341
    2772  -3.1642   0.0111  -0.0222  15.9766  20.8653  -4.9042
    2773  -3.2835   0.0314   0.0158  17.3782  21.1873  -4.9474
    2774  -3.1123   0.2829  -0.4998  17.2151  20.6939  -4.5599
    2775  -3.1345  -0.3298  -0.4681  16.4917  20.9335  -5.0469
    2776  -3.1006  -0.0194  -0.5399  16.8533  21.2419  -4.6373
    2777  -3.1747   0.2400  -0.6281  16.9826  21.5941  -4.3006
    2778  -3.2352  -0.2203  -0.4675  18.0628  21.3090  -3.6454
    2779  -3.1113   0.0357  -0.8762  17.1011  21.2457  -4.4327
    2780  -3.0450   0.6105  -0.6830  17.3088  19.7051  -5.9711
    2781  -3.1259   0.6867  -0.3896  17.0316  19.9458  -5.2196
    2782  -2.8024   0.5787  -1.2086  17.2753  19.8791  -5.2288
    2783  -2.9500   0.5537  -1.0744  17.4709  19.6041  -3.9920
    2784  -3.0529   0.6223  -0.9906  17.3327  19.5143  -4.2681
    2785  -3.1063   0.4392  -0.6420  16.8463  20.2349  -4.2995
    2786  -3.0819  -0.1191  -0.5926  16.9644  22.3612  -4.4592
    2787  -3.1046  -0.3295  -0.6310  16.4973  22.0494  -4.5854
    2788  -2.9662   0.4218  -0.4966  16.5253  21.0787  -5.6738
    2789  -3.2254  -0.0073   0.0881  16.4119  21.6926  -4.9075
    2790  -3.1657  -0.1626   0.2436  16.4618  21.5564  -4.9911
    2791  -3.0918   0.2076  -0.2115  16.0692  21.6755  -5.1101
    2792  -3.2136  -0.4085  -0.2848  16.4545  21.8647  -4.9840
    2793  -3.1719  -0.2446  -0.7679  16.5144  21.7873  -3.7385
    2794  -3.2570  -0.0707  -0.3328  16.5001  21.3089  -4.6814
    2795  -2.9693  -0.1413  -0.8632  16.2873  21.9443  -4.5770
    2796  -3.1458  -0.2913  -0.6419  15.8952  21.4646  -4.3018
    2797  -3.1733   0.2396  -0.6808  15.6913  21.5870  -3.8441
    2798  -3.3473  -0.2456  -0.5894  16.4567  21.7058  -4.2660
    2799  -3.2121   0.0473  -0.1816  16.4661  21.6676  -4.4616
    2800  -3.2243   0.4361  -0.4216  16.2164  20.8974  -3.7032
    2801  -3.1637   0.2523  -0.0697  16.2113  21.4799  -4.9408
    2802  -3.0591  -0.0547  -0.6058  16.1084  21.2742  -3.7372
    2803  -3.1971  -0.0319  -0.7759  15.8995  21.4567  -4.1003
    2804  -3.0301   0.3112  -0.4875  16.2759  21.2939  -4.2279
    2805  -3.1213   0.1078  -0.7848  16.8536  21.5442  -5.1632
    2806  -2.9540   0.5158  -1.1147  16.7458  21.0259  -5.5630
    2807  -3.1751   0.2119  -0.1268  15.4494  20.9706  -5.7695
    2808  -3.1641  -0.0750  -0.4154  16.4112  21.4319  -4.9291
    2809  -3.3388  -0.2361  -0.3184  15.6248  21.1807  -5.3372
    2810  -3.2493   0.5637  -0.1401  16.0500  20.5953  -5.2325
    2811  -2.7375   1.1173  -1.1912  17.3259  19.3006  -5.5436
    2812  -2.8518   1.2465  -0.8454  18.2969  19.3083  -6.5338
    2813  -2.9688   0.4881  -0.7973  17.3124  19.7874  -5.4559
    2814  -2.8764   0.8675  -0.9434  17.8436  19.3367  -5.5425
    2815  -2.7752   1.3462  -0.8780  18.1663  19.4036  -5.4350
    2816  -2.9613   0.6249  -1.0015  17.5178  19.1516  -5.4866
    2817  -2.7619   1.1238  -1.1395  17.7206  18.8078  -5.2083
    2818  -3.0216  -0.1996  -0.8399  17.1185  20.6531  -4.2893
    2819  -3.0080   0.3463  -1.0054  16.4180  21.1659  -3.7666
    2820  -2.9942   0.5687  -1.0524  17.5949  19.7950  -5.3402
    2821  -2.6980   0.6263  -1.3306  17.8622  19.4498  -4.9437
    2822  -2.9770   0.7127  -0.8159  17.3816  19.1391  -5.3678
    2823  -2.7048   1.2084  -1.3574  17.7758  18.9614  -5.4803
    2824  -2.5481   1.1273  -1.3501  17.3455  18.5815  -5.8470
    2825  -2.8403   0.5345  -1.3489  16.4713  19.2903  -5.5983
    2826  -2.8255   0.9422  -1.2729  16.6731  18.6933  -5.6844
    2827  -3.1820   0.5766  -0.2828  18.2343  19.6012  -4.7484
    2828  -3.2074   0.0043  -0.3111  16.8331  20.3532  -4.8890
    2829  -3.1071  -0.1528  -0.2482  15.8718  21.1628  -5.0550
    2830  -3.1717  -0.2540  -0.6328  16.3857  21.5617  -4.5616
    2831  -3.2508  -0.1052  -0.4524  16.7298  21.1300  -4.2558
    2832  -3.2727   0.1670  -0.0472  16.9495  21.1395  -4.3528
    2833  -3.2185  -0.2478  -0.4255  17.1735  20.7318  -4.4283
    2834  -3.0286  -0.2922  -0.4875  16.9583  20.9838  -4.6266
    2835  -3.0715  -0.2003  -1.0093  17.3101  20.9916  -4.2270
    2836  -3.1065   0.0569  -0.6791  16.6471  20.9420  -4.6871
    2837  -3.3217   0.1228  -0.2649  17.0783  20.8096  -4.3382
    2838  -3.1916  -0.1169  -0.6534  16.7567  20.8336  -4.6088
    2839  -3.2560   0.0209   0.3442  16.5507  20.5474  -5.2265
    2840  -3.2401  -0.2742  -0.2587  16.9631  21.5307  -5.0856
    2841  -3.1201   0.0895  -0.2164  16.8288  21.4769  -5.1182
    2842  -3.0850   0.1537  -0.4608  16.4314  20.6851  -5.0837
    2843  -3.2497  -0.0078  -0.0423  15.7725  20.7787  -5.7429
    2844  -3.2082   0.4285  -0.3513  16.4733  20.8769  -5.6038
    2845  -3.2073   0.2015  -0.5228  16.7778  20.6085  -5.8941
    2846  -3.1835   0.5263  -0.5918  16.2484  19.6357  -6.1426
    2847  -3.2331   0.1135  -0.3687  16.4236  20.4940  -5.9441
    2848  -3.1552  -0.3718  -0.3487  16.6788  21.3102  -5.2701
    2849  -3.0934   0.0166  -0.7307  16.7364  20.8070  -5.4836
    2850  -2.8584   0.9707  -1.2994  18.2668  19.7942  -4.9715
    2851  -2.7904   0.4526  -1.4781  18.7105  19.5513  -4.9821
    2852  -2.9913   0.1793  -1.2052  17.3684  19.5761  -4.6252
    2853  -3.1927  -0.0636  -0.5159  17.3285  20.9738  -4.2738
    2854  -3.1414  -0.1709   0.0125  16.6278  21.1942  -4.5469
    2855  -3.0880  -0.1218  -0.9377  17.1315  21.0961  -4.1759
    2856  -3.0301  -0.3092  -0.3731  16.0768  21.5280  -4.5106
    2857  -3.0579   0.1543  -0.8114  16.8137  21.4589  -4.1451
    2858  -3.0908   0.1608  -0.7532  16.4550  21.1328  -3.9271
    2859  -3.1894  -0.1017  -0.7857  16.5935  21.2970  -3.9449
    2860  -2.9182  -0.0451  -0.6362  15.9528  21.8077  -4.3934
    2861  -3.2570  -0.1975  -0.3722  16.1805  21.1101  -4.2739
    2862  -3.1878  -0.0523  -0.6803  16.4629  21.3815  -4.3793
    2863  -2.8891   0.2120  -1.2601  16.8861  21.1189  -4.4837
    2864  -3.0768  -0.0754  -0.2424  16.2475  20.8150  -4.7180
    2865  -2.9873  -0.2528  -0.8897  16.2641  21.3397  -4.4555
    2866  -3.1942  -0.1400  -0.6155  16.6803  22.0636  -5.5220
    2867  -3.1952   0.2582  -0.4320  16.4919  21.2923  -4.3380
    2868  -3.1944   0.5877  -0.4365  17.8541  20.6116  -4.6193
    2869  -3.2867   0.0951  -0.6980  18.1087  20.4775  -4.3138
    2870  -3.0866  -0.0309  -0.5465  16.9468  21.4666  -4.6006
    2871  -3.2260  -0.0203  -0.4269  16.6376  21.9201  -4.1517
    2872  -3.1099   0.1817  -0.8957  16.9024  21.4025  -4.6703
    2873  -2.9020  -0.0324  -1.1943  17.8908  21.0563  -4.6256
    2874  -3.0954   0.3353  -0.5707  16.9815  20.7576  -5.3143
    2875  -3.1951   0.4767  -0.6440  17.5184  20.9968  -4.7920
    2876  -3.0609   0.4584  -0.7264  17.7074  20.7673  -4.6602
    2877  -3.1383  -0.0407  -0.2202  16.2387  21.0651  -5.3551
    2878  -3.0528  -0.3801  -0.6445  16.7955  21.3675  -5.0301
    2879  -3.0129  -0.3807  -0.3148  16.4034  21.0790  -5.4355
    2880  -3.1873  -0.1061   0.0150  16.8243  20.7885  -5.3868
    2881  -3.1028  -0.1725  -0.5665  16.3953  21.2321  -4.8489
    2882  -3.2468   0.4122  -0.2698  17.0361  20.8275  -4.7587
    2883  -3.1323  -0.0399  -0.5061  16.9234  21.7852  -4.7764
    2884  -3.0714  -0.4578  -0.5734  16.5861  20.7835  -5.3535
    2885  -3.1193  -0.2546  -0.3838  16.5534  21.4315  -4.6631
    2886  -2.9456   0.4759  -1.0110  16.9344  20.5093  -4.6731
    2887  -3.2334   0.4185  -0.2079  16.8223  21.1506  -4.7754
    2888  -3.1820   0.0591  -0.8541  16.7628  20.8925  -4.7940
    2889  -2.9112   0.3933  -0.8924  16.4605  21.4296  -4.0435
    2890  -3.2111  -0.1455  -0.7767  16.8052  21.8662  -4.5155
    2891  -3.1090   0.0380  -0.6247  16.5772  21.8533  -4.4602
    2892  -3.1780  -0.5210  -0.8002  16.6754  21.9921  -3.5736
    2893  -3.0605  -0.0346  -0.7738  16.9341  21.5570  -3.5745
    2894  -3.0476   0.0569  -0.8701  16.2175  21.2699  -4.8065
    2895  -3.0508  -0.2417  -0.5842  15.8598  21.4646  -5.0692
    2896  -3.3045  -0.0658  -0.4593  16.1556  21.1113  -5.2629
    2897  -3.1112  -0.0248  -0.6655  15.9654  21.6050  -4.8314
    2898  -3.2687   0.2605  -0.5705  16.1762  21.0813  -5.0892
    2899  -2.9023   0.7818  -0.9420  16.8853  19.6554  -5.8567
    2900  -2.8742   1.2439  -0.7727  17.7059  19.3240  -6.1365
    2901  -2.9561   0.6067  -1.0246  17.6927  19.6436  -5.8865
    2902  -2.5908   1.6739  -0.7967  17.7264  18.5791  -6.6644
    2903  -2.8256   1.0001  -1.2183  17.9519  18.4619  -5.8350
    2904  -3.0471   0.2690  -1.0214  17.2759  20.5355  -5.1551
    2905  -3.1664  -0.0831   0.0755  15.8979  20.8765  -5.5945
    2906  -3.1836  -0.3878   0.0283  15.9536  21.2576  -5.4041
    2907  -3.2090  -0.3925  -0.1391  15.9187  21.8663  -4.8664
    2908  -3.0384  -0.1699  -0.6680  15.9891  21.5484  -4.6064
    2909  -3.0226  -0.1476  -0.6948  16.4564  21.8412  -4.5334
    2910  -3.0819  -0.5609  -0.4613  15.7238  21.6526  -4.6940
    2911  -3.0874  -0.5795  -0.6081  15.7326  21.9094  -4.4124
    2912  -3.1571   0.0542  -0.4437  16.4229  21.1198  -4.8692
    2913  -3.1767  -0.0680  -0.4968  16.2598  21.3570  -5.0209
    2914  -3.2524   0.2836  -0.4555  16.4304  20.7289  -5.5093
    2915  -3.1129  -0.2331  -0.2677  16.4695  21.2382  -5.3705
    2916  -2.9199  -0.1338  -1.3510  18.1378  21.6286  -5.3438
    2917  -3.0861  -0.0849  -0.3813  15.9008  21.2373  -5.0576
    2918  -3.2062   0.0153  -0.0046  15.8561  21.8685  -6.1639
    2919  -3.1429   0.3170  -0.2772  15.6740  21.0913  -5.7423
    2920  -3.2088  -0.0352  -0.2906  15.7426  20.9344  -6.2039
    2921  -3.2266   0.0326  -0.3726  15.6630  21.3284  -5.2337
    2922  -3.1170   0.0387  -0.6516  15.7417  20.9872  -5.2160
    2923  -3.0868  -0.2389  -0.7516  16.6626  21.6312  -5.1271
    2924  -3.1822   0.1297  -0.5453  16.2551  20.6296  -4.7846
    2925  -3.2125   0.2649  -0.1210  16.2763  20.4582  -5.4053
    2926  -3.0294  -0.0093  -0.4808  15.9030  21.4633  -5.1588
    2927  -3.2706  -0.1483  -0.2820  16.2414  20.9683  -4.8033
    2928  -3.1434  -0.3211  -0.3577  16.3980  21.1562  -4.4902
    2929  -3.1071  -0.1618   0.1769  15.3069  20.9879  -5.2591
    2930  -3.1233  -0.3758  -0.5703  15.5124  21.6553  -4.3041
    2931  -3.2444  -0.1883  -0.1072  15.9370  22.0655  -4.3076
    2932  -3.2592  -0.1538   0.1783  15.4416  21.7123  -4.6707
    2933  -3.0657  -0.0405  -0.2692  15.5503  22.0529  -4.8096
    2934  -3.1957   0.0347   0.2248  15.6396  21.6522  -5.1336
    2935  -2.9938  -0.0859  -0.6646  16.9864  22.0120  -4.6166
    2936  -3.0548  -0.0336  -0.3537  15.8497  21.5819  -5.0877
    2937  -3.1474   0.0355  -0.3683  15.5008  21.8759  -5.2855
    2938  -3.2058  -0.0439  -0.6017  15.6871  21.1082  -4.6742
    2939  -3.2198   0.1946  -0.3714  14.7238  20.7072  -5.1576
    2940  -3.1107  -0.0335  -0.4502  15.6656  21.5592  -4.3971
    2941  -3.0216   0.0034  -0.8939  15.8569  21.2711  -4.5205
    2942  -2.7942   0.9734  -0.9662  17.0239  20.2473  -5.9228
    2943  -3.1682  -0.0167  -0.7049  16.8541  20.4128  -6.1384
    2944  -3.0942   0.8724  -0.4627  17.2949  19.8851  -6.2331
    2945  -2.7017   1.2201  -0.9116  17.3914  19.8307  -6.5022
    2946  -3.0147   0.7026  -1.2329  17.6420  20.5289  -5.3971
    2947  -3.1061   0.6234  -0.6048  16.8370  20.0387  -6.0994
    2948  -3.2031  -0.1220   0.1185  15.7109  21.0013  -5.4447
    2949  -3.0568  -0.2036  -0.9673  16.2653  21.8232  -4.0712
    2950  -3.1506  -0.3253  -0.0337  15.2935  21.8777  -4.9102
    2951  -3.1292  -0.2511   0.0024  15.3207  22.0215  -5.1251
    2952  -3.2770  -0.1362   0.3082  14.5649  21.9026  -6.1905
    2953  -3.2287   0.3372  -0.0432  15.5714  21.2524  -5.1903
    2954  -3.1293   0.2378  -0.6329  16.0259  20.9952  -4.5737
    2955  -3.2355  -0.2453   0.0203  16.0211  21.3514  -5.0920
    2956  -3.1551  -0.5908   0.1224  15.6229  21.4255  -5.2789
    2957  -3.0727  -0.2431  -0.4776  16.5886  21.8854  -4.4818
    2958  -3.2551  -0.0528  -0.6024  16.2844  22.2234  -5.0943
    2959  -3.2843  -0.3435   0.0928  15.5070  21.9471  -4.9739
    2960  -3.1329  -0.0741  -0.5768  15.9812  21.2949  -4.4020
    2961  -3.0766  -0.6474  -0.6030  16.2237  21.6490  -4.2632
    2962  -3.1455  -0.5177   0.0161  15.7527  22.0158  -5.5861
    2963  -3.2592   0.1228   0.0759  15.9254  21.4771  -5.5525
    2964  -3.2109   0.2876  -0.1904  16.6201  21.6232  -5.0469
    2965  -3.0936   0.0491  -0.5403  16.1217  21.3628  -4.6706
    2966  -3.0344   0.4365  -0.5366  16.9210  21.2320  -4.2660
    2967  -3.2878  -0.1051   0.5535  16.2757  21.7382  -5.9069
    2968  -3.0415  -0.2351  -0.4072  16.2083  21.4553  -5.0332
    2969  -3.2292   0.0904   0.0705  15.7419  21.0805  -5.3824
    2970  -3.1459   0.1380  -0.3752  16.9007  21.0206  -5.3823
    2971  -3.2396  -0.0998  -0.1199  15.8794  20.8199  -5.3620
    2972  -3.1036  -0.2892  -0.6414  16.0156  21.3358  -4.9545
    2973  -3.1534  -0.0274  -0.2926  16.3268  20.5926  -4.3572
    2974  -3.2177  -0.0792  -0.4224  16.4016  20.8220  -5.0862
    2975  -3.1353   0.0718  -0.4163  16.5491  20.8849  -5.1304
    2976  -3.1113  -0.0142  -0.6349  15.8590  21.3251  -4.4399
    2977  -3.3463  -0.1323  -0.1027  16.2177  21.0492  -4.3542
    2978  -3.2711  -0.4815  -0.3424  16.0071  21.5940  -4.9863
    2979  -3.2605  -0.3615  -0.0763  16.3691  21.1877  -4.7693
    2980  -3.0471  -0.2217   0.0583  15.3460  21.4229  -4.8009
    2981  -3.1414   0.2527   0.1130  16.0366  21.6110  -5.9060
    2982  -3.1133  -0.0065  -0.5063  16.4007  21.7469  -5.1334
    2983  -3.1191  -0.5301  -0.6409  16.0197  21.5961  -5.3532
    2984  -3.2532  -0.1841  -0.6305  15.9946  21.2034  -4.9554
    2985  -3.1462  -0.3244  -0.1631  14.9084  21.5799  -5.5760
    2986  -3.1252  -0.2355  -0.0895  15.2769  21.4753  -5.5333
    2987  -3.0122  -0.4494  -0.2462  15.8662  21.4712  -4.4028
    2988  -3.0841   0.1260  -0.1777  16.5122  21.6171  -4.9723
    2989  -3.2355   0.2734  -0.3572  17.1222  20.2255  -4.5094
    2990  -3.1899   0.1721  -0.5857  17.5889  20.8333  -4.1913
    2991  -3.2780   0.0555  -0.5829  17.0499  21.4888  -4.4118
    2992  -3.1664  -0.0673  -0.4660  17.1059  21.0135  -4.6062
    2993  -3.2569  -0.0533  -0.3820  16.8633  20.7554  -4.4374
    2994  -2.9454  -0.3351  -1.0747  18.5445  20.5906  -3.9744
    2995  -2.7948  -0.0190  -1.4128  18.2656  21.4889  -4.7411
    2996  -2.9668  -0.4121  -0.8341  19.1428  21.4543  -3.4090
    2997  -2.7320  -0.6850  -1.1086  18.4029  20.8693  -3.7714
    2998  -3.0614  -0.1004  -0.6361  18.8905  20.5108  -5.0554
    2999  -2.9317  -0.7047  -1.3864  20.6720  20.0772  -3.9706
    3000  -3.1090   0.3125  -0.7933  18.7900  19.7683  -4.0151
    3001  -3.1534   0.5610  -0.5972  18.6405  19.5288  -5.0322
    3002  -2.9923   0.7398  -1.4327  19.2595  19.4435  -3.5066
    3003  -2.9514   0.4005  -1.0922  18.8741  19.7192  -4.9188
    3004  -2.6416   1.1817  -1.3574  19.2479  18.3045  -5.9032
    3005  -2.4148   1.4791  -1.4094  17.9035  18.2412  -6.2280
    3006  -2.5601   1.7228  -1.0344  18.1359  18.6509  -6.5316
    3007  -2.3408   1.8502  -1.0346  18.4791  18.4724  -5.9287
    3008  -2.7427   0.9199  -1.3636  19.1319  19.1819  -4.5183
    3009  -2.8040   0.5641  -1.3446  18.3204  19.1499  -5.3167
    3010  -2.4684   2.0420  -0.8667  18.2789  19.1711  -6.3630
    3011  -2.8026   0.2834  -1.4277  18.6162  20.8109  -4.9657
    3012  -2.5901   1.3981  -1.0306  17.9859  19.5091  -5.6895
    3013  -2.5190   1.6591  -1.1425  18.3632  18.2943  -5.7754
    3014  -2.5795   1.5451  -1.0411  18.9238  18.0302  -5.2378
    3015  -2.7560   0.8407  -1.4353  19.1638  20.3083  -5.1296
    3016  -2.8648   0.3601  -1.4484  18.4734  20.6862  -4.7599
    3017  -2.8690  -0.1584  -1.2679  18.8940  20.5154  -3.2598
    3018  -2.9658   0.2700  -0.9089  17.5719  21.3685  -3.4576
    3019  -3.1209   0.1431  -0.7487  16.5468  20.4085  -3.1137
    3020  -2.1858   0.8108  -2.2175  18.4336  18.8820  -3.9178
    3021  -2.4220   0.7590  -1.6990  18.6747  18.5538  -4.1348
    3022  -2.9222   0.7572  -1.1581  17.5915  19.2860  -4.4432
    3023  -2.6913   0.8972  -1.3348  17.9146  19.2834  -3.8250
    3024  -2.6116   1.0469  -1.5454  18.0683  18.7953  -4.4615
    3025  -2.9184   0.5494  -1.1418  17.1443  19.5011  -4.3195
    3026  -2.8756   0.3922  -1.4675  17.7952  19.2438  -4.1497
    3027  -2.8060   1.0846  -1.0394  18.5237  19.1215  -4.1536
    3028  -2.9481   0.2603  -1.1395  16.1511  20.8053  -3.4743
    3029  -2.9003   0.0478  -1.5969  16.5549  20.5975  -2.9541
    3030  -2.9312  -0.1702  -1.2439  16.2859  20.8660  -2.9261
    3031  -3.0780   0.1651  -0.9592  16.5880  20.6173  -2.6718
    3032  -2.6654   1.1147  -1.3912  18.2887  18.4693  -3.2349
    3033  -2.7977   0.7795  -1.3028  18.0479  18.9117  -3.1166
    3034  -2.8909   0.4689  -1.3497  17.6285  19.0328  -3.5622
    3035  -2.6449   0.9360  -1.7727  17.9362  19.8836  -2.8851
    3036  -2.6574   0.7223  -1.2876  17.3807  18.8038  -3.8171
    3037  -2.5422   0.9335  -1.5322  17.4006  18.4849  -4.2863
    3038  -2.8410   0.6361  -1.1242  17.2547  19.0455  -3.4312
    3039  -2.8520   0.7306  -1.3901  17.8152  18.7241  -3.3721
    3040  -2.7287   0.9515  -1.3591  17.4626  18.9989  -3.6440
    3041  -2.7486   0.4347  -1.3327  19.0504  20.3331  -2.5568
    3042  -2.7896   0.5836  -1.4144  18.4101  20.9208  -2.8133
    3043  -2.5029   1.6056  -1.1597  19.5517  19.0252  -1.2451
    3044  -2.9167   0.4248  -1.4728  18.5379  19.1419  -2.9152
    3045  -2.3646   1.7007  -1.4198  18.2111  18.4567  -4.4899
    3046  -2.1206   1.3951  -1.8447  18.5437  18.2745  -3.5188
    3047  -2.9694   0.9946  -0.8574  17.3102  18.2822  -4.3526
    3048  -2.6920   0.9333  -1.6210  18.1712  19.0122  -4.2193
    3049  -2.7451   0.5275  -1.2472  17.5088  18.8006  -4.8359
    3050  -2.5986   1.5183  -1.3468  17.7045  18.1706  -4.7900
    3051  -2.8801   0.6319  -1.4720  17.7376  18.7494  -4.6793
    3052  -2.6193   1.1769  -1.2329  18.0739  18.4678  -4.5563
    3053  -2.6451   0.7993  -1.4586  18.2944  19.0372  -4.2484
    3054  -2.6583   0.8874  -1.4311  18.5266  19.4474  -3.9337
    3055  -2.7214   1.0703  -1.3409  18.1465  19.0321  -4.6183
    3056  -2.4611   1.2560  -1.5641  17.9690  19.4352  -4.1606
    3057  -2.4084   0.7931  -1.9205  18.2410  18.1610  -3.6428
    3058  -2.7214   0.9532  -1.1454  18.6741  17.5472  -5.5158
    3059  -2.7377   1.1316  -1.3268  17.7083  18.2676  -5.4750
    3060  -2.4271   1.7521  -1.0917  18.0071  18.1475  -5.5700
    3061  -2.4827   1.3528  -1.5423  18.4028  18.5643  -5.3244
    3062  -2.2439  -1.4181  -1.8253  18.5815  20.0765  -4.0164
    3063  -2.5410  -0.9596  -1.7658  19.9924  19.1087  -4.1444
    3064  -2.2580  -1.0530  -1.8079  20.0873  19.1875  -3.9655
    3065  -1.6924  -1.4740  -2.2481  20.3915  19.6164  -2.3122
    3066  -2.1658  -1.1247  -2.0607  20.0219  20.1604  -1.6709
    3067  -1.3727  -2.0078  -2.1801  19.6551  20.0535  -1.8875
    3068  -2.1302   1.6914  -1.6240  18.6879  18.4417  -3.9141
    3069  -2.0945   0.9952  -2.1744  18.6120  19.8799  -3.0405
    3070  -2.0205   1.5149  -1.8747  19.0120  19.1969  -3.9503
    3071  -2.5773   1.1789  -1.5642  18.5316  18.3027  -5.2944
    3072  -2.6054   1.3815  -1.3963  18.1785  17.7899  -4.6344
    3073  -2.2385   0.8596  -2.1279  19.0285  18.1620  -3.0903
    3074  -1.5116   1.4141  -2.5416  18.2608  17.6951  -4.4814
    3075  -2.1953   1.0941  -1.8404  19.2211  18.6110  -3.0719
    3076  -2.3636   0.7884  -2.1563  19.3132  19.1688  -2.9395
    3077  -2.2576   0.6820  -2.0330  18.8885  18.8621  -3.7151
    3078  -2.2301   0.9408  -2.0261  19.6421  18.6592  -3.0904
    3079  -2.3926   1.4601  -1.4690  18.2465  18.7612  -4.2928
    3080  -2.1042   1.6588  -1.6168  17.7419  18.9552  -4.9257
    3081  -2.1563   1.6312  -1.5304  17.3126  18.1813  -5.7773
    3082  -2.6373   0.4369  -1.6823  18.3014  19.0879  -5.1921
    3083  -2.6806   0.5049  -1.7160  18.8678  19.5769  -4.1914
    3084  -2.5052  -0.2005  -1.9655  19.9725  20.3549  -2.7771
    3085  -1.7554  -0.6348  -2.6239  20.1589  20.1612  -3.2589
    3086  -2.2958   1.2491  -1.7045  19.6097  18.5834  -4.8578
    3087  -2.3623   0.8303  -1.9529  19.0757  17.8664  -4.3982
    3088  -3.0144   0.3870  -1.1092  19.8190  19.6711  -4.8691
    3089  -2.8967  -0.6639  -1.1736  18.8466  20.3934  -3.3267
    3090  -2.1620  -1.1892  -2.0882  19.7753  19.7952  -2.2742
    3091  -2.4648  -0.4949  -1.9112  20.5971  18.3519  -2.3423
    3092  -2.7350   0.1687  -1.9626  20.5389  18.6140  -2.0071
    3093  -2.7315  -0.3219  -1.8812  20.5984  19.3124  -2.7768
    3094  -2.5688  -1.1413  -1.7056  20.1395  18.7894  -3.8303
    3095   0.4927  -1.0972  -2.9545  19.3865  18.5566  -3.8073
    3096   2.2312  -0.7025  -2.0967  21.2186  17.8895  -2.3062
    3097   0.7105  -2.1887  -2.0548  20.6834  16.3489  -2.6469
    3098   0.0293  -0.5111  -3.2346  19.4722  15.5373  -3.1476
    3099  -2.0415   1.4051  -1.8448  18.6108  18.3614  -3.8316
    3100  -1.1220   2.4005  -1.9293  18.9606  19.5563  -4.5000
    3101  -1.6000   1.3887  -2.2947  19.2009  18.8102  -3.6996
    3102  -2.3022   1.1302  -1.9328  18.9825  18.5091  -4.2770
    3103  -2.7017   0.6804  -1.6991  18.3528  19.0422  -3.9465
    3104  -2.2749   1.5105  -1.7346  18.8488  17.9612  -3.8487
    3105  -2.5121   1.0172  -1.7346  18.8090  19.2489  -4.0243
    3106  -1.9459   1.7130  -1.8923  18.8655  18.5464  -4.4082
    3107  -2.0625   1.6682  -1.7818  18.7383  19.0191  -3.4791
    3108  -2.4196   1.4977  -1.3593  19.2660  18.0029  -4.3430
    3109  -1.9628   2.1610  -1.4084  18.5449  18.5548  -4.4263
    3110  -2.1786   1.2588  -1.8000  18.7589  18.5820  -4.6477
    3111  -2.1373   1.6248  -1.5072  18.2426  17.8915  -5.6528
    3112  -2.1688   1.3665  -1.9665  18.8192  17.5703  -4.7102
    3113  -2.1437   1.7749  -1.6359  18.5344  18.0276  -5.0842
    3114  -2.3084   1.1689  -1.6132  19.0501  17.9831  -4.5532
    3115  -2.5594   0.5745  -1.7886  18.8416  19.2169  -4.6173
    3116  -2.5293   1.5284  -1.6226  19.2138  17.7750  -4.0814
    3117  -2.2583   1.1596  -1.8882  19.6897  19.1514  -2.8391
    3118  -2.0207   1.5425  -1.8706  18.8439  19.6111  -3.3720
    3119  -1.3301   2.1132  -2.0742  19.2372  19.4380  -4.0821
    3120  -2.6007   1.5428  -1.2464  19.5202  19.0915  -3.5872
    3121  -2.4891   1.5201  -1.5023  19.3247  18.0372  -3.6878
    3122  -2.2201   1.7888  -1.2190  18.6006  18.2061  -3.6544
    3123  -2.5369   1.7040  -1.2110  19.1146  18.3892  -4.2340
    3124  -2.2922   1.1462  -1.9781  19.4219  19.5281  -3.9087
    3125  -2.5976   1.0237  -1.8076  19.4223  18.9964  -4.1120
    3126  -1.9910   0.9855  -2.2519  19.1259  18.3355  -3.6803
    3127  -2.1309   2.3213  -0.8303  18.9942  17.4465  -4.0604
    3128  -2.7066   0.6439  -1.4492  19.3177  18.4955  -5.2107
    3129  -1.7371   1.7675  -2.1490  19.3577  18.0883  -4.7269
    3130  -2.4098   1.8124  -1.1621  17.9580  18.2288  -5.7926
    3131  -2.3906   1.3818  -1.5518  18.8552  17.8686  -4.2554
    3132  -2.6078   1.2200  -1.3692  19.1061  18.4007  -4.6299
    3133  -2.3523   1.4966  -1.5721  18.3328  18.0103  -5.4961
    3134  -2.3214   2.0351  -1.2035  18.4791  17.0934  -6.1028
    3135  -2.5615   1.5481  -0.8846  18.8009  17.3838  -4.9546
    3136  -2.1211   1.0989  -1.9159  18.8782  18.5126  -4.2638
    3137  -2.5011   0.8082  -1.6932  18.7688  18.1874  -4.0501
    3138  -2.4959   1.2182  -1.8090  18.8694  18.0608  -4.4747
    3139  -2.5859   0.6490  -1.6731  18.3990  18.6993  -4.2459
    3140  -2.2763   1.5511  -1.7049  18.6074  17.5410  -4.0577
    3141  -2.6837   1.0784  -1.3781  17.6706  18.5903  -4.8593
    3142  -2.5551   1.2737  -1.3455  18.2432  18.5080  -4.7609
    3143  -2.2046   1.1332  -1.8831  17.8824  18.2225  -4.2855
    3144  -2.3775   0.8069  -1.9288  18.6019  18.7960  -3.1332
    3145  -2.3058   1.3159  -1.8576  18.8379  17.9504  -3.5599
    3146  -2.2339   0.5424  -2.0882  18.8542  17.7460  -3.7325
    3147  -2.6545   0.9445  -1.5458  18.5192  18.4916  -3.4953
    3148  -2.6607   1.1560  -1.1520  18.6395  18.3439  -3.6046
    3149  -2.2038   1.7698  -1.6429  18.4799  17.6577  -3.8684
    3150  -2.4070   0.8275  -1.9444  18.0430  18.5024  -3.6033
    3151  -2.5645   1.0843  -1.7125  18.8283  17.8617  -3.4003
    3152  -2.1605   1.6970  -1.2859  19.2771  18.1771  -4.1493
    3153  -2.2531   1.3238  -1.6832  19.0556  17.8752  -3.5384
    3154  -2.2105   1.1975  -1.7618  19.2018  17.9200  -3.5017
    3155  -2.2694   1.1299  -1.7255  19.1319  18.2756  -2.8429
    3156  -2.3531   0.7226  -2.1201  19.0974  18.2424  -2.7252
    3157  -2.3117   1.4085  -1.4787  18.6106  18.0779  -3.8976
    3158  -2.3458   0.9758  -1.9266  18.9827  17.8225  -3.6146
    3159  -2.5680   0.9840  -1.6200  19.3009  17.9799  -4.6192
    3160  -2.5676   1.1465  -1.5452  18.6883  18.3858  -4.2987
    3161  -2.3441   1.4012  -1.7269  18.0688  18.1076  -4.9268
    3162  -2.4710   1.0395  -1.6517  18.4134  18.2310  -4.9692
    3163  -2.6335   0.6803  -1.8775  18.7658  17.7772  -4.1244
    3164  -2.3207   1.2125  -1.7520  18.8853  17.8481  -3.7461
    3165  -2.3618   1.2361  -1.7357  18.9557  17.3698  -4.6021
    3166  -2.4534   1.4662  -1.5401  18.6043  17.6633  -4.6655
    3167  -2.5174   1.0576  -1.7996  18.9105  17.3651  -4.6659
    3168  -2.5938   0.7079  -1.6111  17.8282  18.3639  -4.7876
    3169  -2.8707   0.7741  -1.3335  17.6464  18.5875  -4.7025
    3170  -2.8083   0.8088  -1.4694  18.9358  19.5830  -3.9058
    3171  -2.8643   0.8623  -1.3985  18.8759  18.7881  -3.8817
    3172  -2.4565   0.8756  -1.7524  19.0354  17.9922  -4.0360
    3173  -2.9976   0.6532  -0.8907  17.6456  19.1602  -3.8880
    3174  -2.4014   1.0290  -2.2098  20.1808  18.5857  -2.2634
    3175  -2.5584   0.9815  -1.6698  18.7998  19.1140  -3.3862
    3176  -2.4453   1.2530  -1.5999  19.2321  18.9212  -3.3850
    3177  -3.0800   0.0141  -0.8124  17.2587  20.9639  -3.8483
    3178  -3.0303  -0.1701  -0.8495  16.9801  20.9291  -3.7767
    3179  -3.2161   0.0808  -0.4661  17.4034  20.7034  -4.4463
    3180  -3.0119   0.8136  -1.0506  18.1471  19.4937  -5.1737
    3181  -2.5565   0.6699  -1.7563  17.3442  20.0814  -4.6146
    3182  -2.8453   1.1143  -1.1357  17.3923  19.7058  -5.2055
    3183  -2.7342   1.2751  -1.1370  17.4261  19.0843  -4.9366
    3184  -2.6941   1.3575  -1.1426  18.5570  19.5797  -4.8898
    3185  -2.8683   0.6081  -1.2581  16.9394  20.2694  -4.0287
    3186  -2.3049   1.3440  -1.4156  18.3233  19.1297  -4.4813
    3187  -2.4956   1.1891  -1.6498  18.8555  19.5762  -4.0570
    3188  -2.2002   1.2312  -1.8747  18.8316  18.6937  -3.4396
    3189  -2.6972   0.6215  -1.7013  19.7190  19.1970  -2.7749
    3190  -2.4830   1.1165  -1.6947  19.0721  19.3755  -2.7602
    3191  -2.4394   0.9085  -1.5008  18.8183  19.4712  -3.5257
    3192  -2.5325   0.8122  -1.5042  17.5430  19.7971  -3.5825
    3193  -2.8898   0.9556  -1.2218  17.3824  19.6402  -3.6027
    3194  -3.1205   0.1322  -0.9276  17.5291  20.1901  -4.1296
    3195  -2.8228   0.5975  -1.2017  17.6530  20.7010  -3.3646
    3196  -3.0655   0.0494  -1.2199  17.7294  20.4328  -3.5547
    3197  -3.0434  -0.2560  -0.8152  16.3342  21.2077  -4.0955
    3198  -2.6719   0.9998  -1.3854  17.7867  18.9699  -5.0107
    3199  -3.0085   0.5900  -1.0986  17.8161  19.4209  -3.6910
    3200  -2.3932   0.7273  -1.9862  19.0468  19.3140  -2.8257
    3201  -2.1801   1.6294  -1.5511  19.0321  18.7564  -3.5890
    3202  -2.5566   1.1558  -1.4748  19.8788  19.5517  -3.1855
    3203  -2.5206   0.3182  -1.6783  19.0370  19.3525  -3.6154
    3204  -2.4203   0.9465  -1.7024  18.9935  18.7347  -3.1232
    3205  -2.2570   1.3096  -1.7749  19.0793  18.6948  -2.6629
    3206  -2.6454   0.9158  -1.6282  18.3682  19.3801  -3.3602
    3207  -2.6988   0.5181  -1.4594  18.0586  19.4669  -3.6190
    3208  -2.2769   0.6485  -2.1812  19.2043  19.4734  -3.0760
    3209  -2.3349   1.0140  -1.9450  18.9290  19.0857  -3.4596
    3210  -2.9374   0.6639  -1.1234  17.5528  19.5098  -3.9257
    3211  -2.9130   0.5744  -1.2278  16.9370  20.1481  -4.2110
    3212  -2.8348   1.0524  -1.0026  17.8413  19.3845  -5.1643
    3213  -2.3182   1.4085  -1.7124  18.2224  18.6748  -4.8174
    3214  -2.7695   1.1967  -0.8898  17.7116  19.2122  -5.2401
    3215  -2.6880   0.8494  -1.4064  18.1284  19.0330  -4.5742
    3216  -2.5815   0.5609  -1.8533  19.0462  19.6364  -4.3939
    3217  -2.3258   1.2669  -1.9061  18.3176  18.7541  -3.4913
    3218  -2.5067   1.2778  -1.6023  18.8033  19.0390  -3.7187
    3219  -2.0376  -1.0604  -2.2135  20.2880  19.3802  -3.0490
    3220  -2.6474   0.6945  -1.7381  18.8797  19.0834  -3.7467
    3221  -2.6663   1.2581  -1.3170  17.9540  18.7341  -4.3648
    3222  -2.4194   1.0084  -1.6429  18.8698  19.0133  -3.6225
    3223  -2.5570   1.4361  -1.4847  18.4003  18.4916  -3.7130
    3224  -2.6971   1.1355  -1.4510  18.0243  18.5480  -4.4067
    3225  -2.3824   1.3689  -1.7274  18.1172  18.2582  -4.0403
    3226  -2.9203   0.6052  -1.2852  18.0329  18.3774  -4.7380
    3227  -2.8842   0.9448  -1.1610  18.5632  18.9864  -4.1415
    3228  -2.6639   1.2502  -1.3281  18.3188  18.9259  -4.2291
    3229  -3.0030   0.7498  -0.9959  17.8205  19.1520  -4.6656
    3230  -2.8793   0.5359  -1.3363  17.9357  19.0658  -4.9319
    3231  -2.7198   0.5653  -1.6451  17.9079  19.5573  -3.8360
    3232  -2.8481   0.4241  -1.3251  17.8880  19.5715  -4.0823
    3233  -2.5451   1.1492  -1.4924  18.0735  19.4780  -3.5383
    3234  -2.7397   0.8836  -1.6004  17.8375  18.9789  -4.4152
    3235  -2.7385  -0.0430  -1.7677  19.3897  20.2365  -4.0217
    3236  -2.7172   0.7024  -1.5315  18.0791  19.7324  -4.5251
    3237  -2.8662   0.6896  -1.4553  17.6144  19.6413  -4.2132
    3238  -2.6575   0.9875  -1.5602  17.8823  19.2727  -3.6961
    3239  -2.6555   1.1093  -1.1004  17.9789  20.0422  -4.2419
    3240  -2.5748   0.3773  -1.6453  17.7860  20.0001  -3.9491
    3241  -2.6770   1.1877  -1.2390  18.2665  18.9441  -3.8124
    3242  -2.6930   0.9644  -1.3773  17.5359  19.5206  -4.4036
    3243  -2.6883   0.2788  -1.6712  18.4444  20.1300  -3.5176
    3244  -2.3612   1.2105  -1.8936  18.6188  18.9996  -3.4911
    3245  -2.4810   1.3116  -1.2819  17.5951  19.3672  -3.7003
    3246  -2.3874   0.6065  -2.0232  17.9856  19.4245  -3.5493
    3247  -2.8953   0.6370  -1.2464  17.9718  19.3006  -4.0508
    3248  -2.7144   0.8147  -1.3349  18.0860  19.0978  -3.9456
    3249  -2.4387   1.4455  -1.4847  17.6195  18.2776  -4.1037
    3250  -2.4843   1.2836  -1.3902  17.7783  18.8057  -4.0214
    3251  -2.7133   1.0780  -1.0441  17.1520  18.6131  -5.3819
    3252  -2.3948   1.0510  -1.8277  17.7331  18.4809  -3.6052
    3253  -2.6857   0.8031  -1.5764  18.3326  18.7775  -3.9820
    3254  -2.8636   0.6701  -1.3536  17.4906  19.3217  -4.1223
    3255  -2.6828   1.0745  -1.6409  17.8739  18.5993  -3.6895
    3256  -2.7009   1.1926  -1.2775  17.8826  18.6172  -3.8508
    3257  -2.8206   1.1904  -1.2930  18.4507  18.3985  -3.9151
    3258  -2.6786   0.8061  -1.5771  18.3545  18.6560  -3.8375
    3259  -2.3924   1.4351  -1.5126  17.6322  18.0206  -4.5989
    3260  -2.6905   1.0250  -1.2731  18.1997  18.2571  -4.6855
    3261  -2.5628   0.9504  -1.5019  18.5790  18.5537  -4.3152
    3262  -3.0725   0.6185  -0.9866  17.8556  18.5419  -4.2595
    3263  -2.3775   1.0207  -1.7551  17.4850  18.7664  -4.4971
    3264  -2.5722   1.3004  -1.4850  17.3527  18.7177  -4.6162
    3265  -2.6483   1.0073  -1.2336  17.1340  18.9411  -4.5100
    3266  -2.7496   0.5257  -1.5126  17.2893  19.3305  -4.3947
    3267  -2.3818   1.0090  -1.8758  18.2043  19.3917  -4.1182
    3268  -2.8327   0.6690  -1.4880  18.0995  18.5337  -4.9281
    3269  -3.0361   1.0873  -1.1487  17.5348  18.9284  -4.9300
    3270  -2.6622   0.4675  -1.7580  17.2848  19.9128  -4.2010
    3271  -2.3928   1.2530  -1.6032  17.3028  19.3021  -4.0453
    3272  -2.6486   0.6459  -1.7761  17.4381  19.6215  -3.9848
    3273  -2.3909   0.7641  -1.9519  18.5679  19.0322  -2.9213
    3274  -2.3943   0.9387  -1.8708  18.2369  19.4999  -2.9419
    3275  -2.8047   0.7669  -1.6118  17.1679  19.3582  -3.7541
    3276  -2.2971   1.4152  -1.7200  18.0985  18.7041  -4.5181
    3277  -2.4073   0.7760  -2.0515  18.6026  18.6612  -3.1349
    3278  -2.8952   0.2813  -1.4177  17.7881  19.2536  -4.0385
    3279  -2.6609   0.4865  -1.8106  17.8527  19.3466  -3.9576
    3280  -2.3594   1.2884  -1.6747  18.6406  19.1310  -3.2349
    3281  -2.6200   1.0338  -1.2883  17.7313  18.3163  -4.5242
    3282  -2.4340   1.1137  -1.8249  18.3493  17.5091  -3.5618
    3283  -2.4188   0.8507  -1.8124  17.6839  18.6090  -4.4286
    3284  -2.5485   1.0611  -1.6482  17.8666  19.5913  -4.6228
    3285  -2.7165   1.0009  -1.5914  16.9994  19.2983  -5.1723
    3286  -2.9114   1.0324  -1.0228  17.1726  19.2928  -5.9555
    3287  -2.7899   1.3892  -1.1117  17.3283  18.3642  -5.6510
    3288  -2.4530   0.7706  -1.6790  17.4509  19.4699  -5.0878
    3289  -3.0554   0.8897  -0.8044  17.0662  18.3297  -6.7718
    3290  -2.5505   0.5509  -1.7706  18.1799  19.0019  -4.6301
    3291  -2.4303   0.9531  -1.7049  17.5887  18.7210  -4.9089
    3292  -2.6014   0.5998  -1.6685  17.4547  19.0767  -4.8393
    3293  -2.9945   0.6161  -1.0986  18.0784  19.3957  -5.3904
    3294  -2.8118   0.8801  -1.3583  16.9848  19.1334  -4.8779
    3295  -2.5255   0.9921  -1.6465  18.2312  18.9246  -4.6059
    3296  -3.2103   0.3578  -0.4518  18.3527  20.3147  -4.1794
    3297  -2.7478   1.2783  -1.0873  17.3338  19.2961  -5.3072
    3298  -2.8209   0.6246  -1.3105  17.8476  18.8760  -4.4730
    3299  -2.4867   0.9889  -1.7238  17.8576  19.0723  -4.2341
    3300  -2.6965   1.0591  -1.1912  17.3581  19.4270  -4.2930
    3301  -2.6957   0.9600  -1.5045  17.8427  18.9850  -4.9570
    3302  -2.4780   0.9215  -1.7438  17.6720  18.6956  -4.7823
    3303  -2.6265   1.0519  -1.4242  18.0652  18.9084  -5.1149
    3304  -2.6590   0.8668  -1.2393  18.0309  18.9183  -4.6265
    3305  -2.4170   0.9285  -1.9119  18.9908  19.1129  -4.1801
    3306  -2.6810   1.1797  -1.1973  17.6549  18.7214  -5.5259
    3307  -2.9545   1.0077  -0.9754  17.5049  18.6667  -5.5725
    3308  -2.7789   1.0912  -1.1619  17.6456  19.1845  -5.2129
    3309  -2.1990   1.5179  -1.7198  17.4079  18.3254  -5.1095
    3310  -2.5350   1.1366  -1.3817  18.0763  18.2656  -5.0851
    3311  -2.4746   1.0608  -1.6839  17.5728  18.9401  -4.4515
    3312  -2.5370   1.0214  -1.6068  17.5072  19.0462  -5.0599
    3313  -3.0589   0.8600  -0.7651  17.6419  18.7936  -5.1738
    3314  -2.3305   0.8649  -1.7323  18.5081  18.3078  -4.5994
    3315  -2.7992   0.7019  -1.4832  17.7242  18.9427  -5.2017
    3316  -2.1653   1.7935  -1.3865  18.5841  17.6024  -4.6862
    3317  -2.9823   0.7880  -1.0202  18.4544  18.7333  -5.1915
    3318  -2.3421   0.8007  -1.7945  18.6231  18.6866  -3.8108
    3319  -2.4093   1.2306  -1.5741  18.3678  18.1338  -5.2946
    3320  -2.5917   1.4858  -1.1316  18.6400  18.4037  -5.3298
    3321  -2.5231   1.1244  -1.5435  18.4677  19.1984  -4.3345
    3322  -2.8939   0.5849  -1.2391  17.4071  19.4322  -4.4377
    3323  -2.4954   1.4293  -1.2853  17.8172  19.1325  -4.5859
    3324  -2.7878   0.7225  -1.4499  18.3538  18.5782  -4.2169
    3325  -2.5130   0.7665  -1.6551  18.8773  19.2437  -3.8251
    3326  -2.4745   1.2721  -1.5645  18.4283  18.8980  -4.4809
    3327  -2.7432   1.1374  -1.3379  18.4344  18.8675  -3.8529
    3328  -2.8335   0.5328  -1.1956  17.6893  20.1444  -3.9118
    3329  -2.3809   1.1986  -1.7293  17.7235  18.9074  -4.3012
    3330  -2.8670   0.9868  -1.1266  17.2812  19.3017  -4.9053
    3331  -3.0448   0.0843  -1.3306  17.4301  19.5101  -4.5965
    3332  -2.8833   0.4270  -1.1097  17.8716  19.4760  -4.1434
    3333  -2.7715   0.7702  -1.3212  17.8874  19.1325  -4.3933
    3334  -2.8114   0.7133  -1.4374  18.6901  19.3695  -4.2432
    3335  -2.8253   0.2828  -1.4343  18.2464  19.0260  -4.4208
    3336  -2.6251   1.0969  -1.6895  18.0331  18.2017  -4.6532
    3337  -2.9438   0.7767  -1.0842  18.2243  18.8020  -5.3965
    3338  -2.7717   1.3597  -1.0023  17.7967  19.6023  -5.0311
    3339  -2.4252   0.9222  -1.6888  17.7814  18.1600  -3.9248
    3340  -2.5605   1.0090  -1.6204  17.7255  18.1034  -4.7918
    3341  -2.5120   0.9859  -1.5864  18.0787  18.5615  -4.9596
    3342  -2.7177   1.1411  -0.9477  17.7943  19.0649  -6.0691
    3343  -2.1916   1.6666  -1.7360  17.7800  18.7949  -4.6221
    3344  -2.6789   0.9565  -1.6342  17.6962  19.1490  -4.3525
    3345  -2.7641   0.6954  -1.3068  18.4739  18.9473  -4.2019
    3346  -2.6717   1.3502  -1.2265  18.4096  18.8237  -4.4720
    3347  -2.6927   1.2463  -0.7775  17.4367  19.5108  -5.1280
    3348  -3.2136  -0.0657  -0.7408  16.9141  21.2452  -4.7489
    3349  -3.3160   0.1817  -0.2509  17.4328  21.0900  -4.1462
    3350  -3.1945   0.1129  -0.2424  17.0232  21.2120  -5.2079
    3351  -3.0642   0.0013  -0.4421  16.3788  21.3782  -5.1669
    3352  -3.1700   0.3394  -0.0907  16.3543  20.7241  -5.5466
    3353  -3.0098  -0.2960  -0.5826  15.9562  21.8685  -5.6882
    3354  -3.2257  -0.1689  -0.4756  16.1893  21.7119  -5.6877
    3355  -3.2368  -0.1056  -0.2446  15.9842  21.3143  -6.0519
    3356  -3.2816   0.1301   0.0840  16.1659  21.5240  -5.9092
    3357  -3.1918   0.2971   0.1803  16.8620  20.7967  -5.1191
    3358  -3.2051  -0.0986  -0.2527  16.1903  21.6770  -5.0713
    3359  -3.2494   0.1348   0.4144  16.1435  21.1501  -5.9791
    3360  -3.2745   0.1229  -0.4723  16.1923  21.8934  -4.8806
    3361  -3.1196   0.3969  -0.3922  16.1594  21.8340  -4.7090
    3362  -3.0118  -0.2192  -0.4949  15.8206  21.9378  -4.1721
    3363  -3.2068  -0.3483  -0.4464  16.2626  21.8028  -3.8205
    3364  -3.1074  -0.1645  -0.8764  16.2617  21.8996  -4.3636
    3365  -3.1517   0.1760  -0.3754  16.3679  21.3653  -5.3080
    3366  -3.0051   0.2406  -0.1184  16.3473  21.4501  -4.9979
    3367  -3.2074   0.1002  -0.6133  16.1793  21.1313  -4.4048
    3368  -3.2252   0.0249  -0.2692  16.5559  21.1642  -5.3941
    3369  -3.2741   0.2103  -0.1527  16.5570  20.5178  -5.9625
    3370  -3.2540  -0.0523  -0.2987  17.0912  21.3589  -4.5871
    3371  -3.1102   0.1985  -0.6149  16.5054  21.6233  -4.7161
    3372  -3.0115  -0.0170  -0.8601  17.6515  21.2828  -4.4452
    3373  -3.2182   0.1515  -0.5207  16.8528  21.4874  -4.6372
    3374  -3.2226  -0.0099  -0.2199  16.7273  21.2917  -4.8537
    3375  -3.1481   0.0942  -0.8499  16.2656  21.4599  -4.4105
    3376  -3.1349  -0.0669  -0.7353  16.1869  22.0752  -4.7953
    3377  -3.1884   0.0091  -0.2934  16.1678  22.2201  -4.2795
    3378  -3.2432   0.0547   0.2106  16.2275  22.3382  -4.4576
    3379  -3.1603   0.0771  -0.5455  16.6487  21.7127  -3.8112
    3380  -3.2305   0.1857  -0.4558  16.4786  21.2417  -4.1215
    3381  -3.2415   0.3410  -0.5950  16.5707  21.9032  -4.3030
    3382  -3.1597  -0.0102  -0.5020  15.9524  22.0372  -4.3243
    3383  -3.2515   0.4110  -0.4830  16.0432  21.7382  -4.2396
    3384  -3.2022   0.1748  -0.1978  16.3353  21.2220  -4.5175
    3385  -3.0632   0.3256  -0.8608  16.2934  21.3272  -4.5533
    3386  -2.8476   1.0789  -0.7838  16.6746  20.1556  -6.1935
    3387  -3.1170   0.7794  -0.5279  17.0185  20.1302  -5.3387
    3388  -2.5523   2.0444  -0.8392  18.7158  19.1235  -5.5352
    3389  -2.8457   1.2510  -1.0964  18.6137  19.9715  -6.3005
    3390  -3.0270   0.3312  -0.9035  18.2174  20.6095  -5.4709
    3391  -3.2539   0.4894  -0.5563  17.2879  20.6911  -5.7609
    3392  -3.1344   0.5784  -0.5233  16.7100  20.3936  -5.5102
    3393  -2.9011   1.1638  -1.1923  18.4712  18.8894  -5.9555
    3394  -2.7565   1.4430  -0.7168  18.6622  19.6067  -5.8077
    3395  -2.8935   0.8903  -0.7406  17.5551  20.1638  -6.1159
    3396  -2.9392   1.2210  -0.4131  16.6577  20.1253  -6.2654
    3397  -2.8464   1.4821  -0.4495  16.5863  20.0691  -7.1412
    3398  -2.7381   1.0356  -1.0147  17.1759  19.5067  -6.9376
    3399  -3.0434   0.7590  -0.6126  16.5030  19.7591  -6.9538
    3400  -3.2941  -0.2491   0.2336  16.7727  21.5765  -5.9213
    3401  -3.1415  -0.2376  -0.0788  16.5264  22.0189  -5.4808
    3402  -3.0934   0.6007  -0.1364  16.2714  21.4098  -5.7556
    3403  -3.1051   0.1584  -0.6768  16.5311  21.9512  -4.8604
    3404  -3.2216  -0.0730  -0.1629  15.7856  21.7180  -5.7757
    3405  -3.1468  -0.1194  -0.4178  15.8436  22.2170  -5.0824
    3406  -3.0829   0.0068  -0.3853  16.9457  21.8744  -5.0608
    3407  -3.2460   0.2058  -0.3420  16.2582  21.0574  -4.7795
    3408  -3.2375  -0.0981   0.3384  15.4389  20.9847  -5.4694
    3409  -3.2315   0.1483  -0.3320  16.5488  21.0614  -3.7755
    3410  -3.3083  -0.1729  -0.4445  16.7826  22.0264  -4.2571
    3411  -3.0798   0.3443  -0.3837  17.1179  21.3990  -4.5511
    3412  -3.3057  -0.2675   0.0637  16.1808  21.2199  -4.8173
    3413  -3.1379   0.4431  -0.4026  16.6598  21.6042  -4.3423
    3414  -3.0865   0.6828  -0.3376  16.8205  19.9879  -5.6047
    3415  -3.3153  -0.1637   0.0477  16.1354  21.4690  -4.8102
    3416  -2.9487  -0.2200  -0.8236  16.4340  22.1222  -3.8580
    3417  -3.1814  -0.1933  -0.5717  16.8115  22.1081  -4.7607
    3418  -3.2485  -0.1689   0.1188  16.4707  22.0905  -4.5826
    3419  -3.1794  -0.1199  -0.5077  17.0765  21.5499  -4.3828
    3420  -3.2981   0.1549  -0.1669  16.8011  21.0739  -5.0355
    3421  -3.2228   0.1691   0.0537  16.5932  20.9876  -5.4793
    3422  -2.8221   0.4328  -1.1461  17.5712  21.7797  -4.5210
    3423  -3.2478   0.3948  -0.2158  16.9644  21.3284  -5.1937
    3424  -3.0700   0.6937  -1.1303  17.2247  20.3745  -5.5413
    3425  -3.2194   0.2033  -0.2608  16.5049  20.5481  -5.0768
    3426  -3.1286  -0.3459  -0.7986  16.5733  21.5403  -4.2915
    3427  -3.1269  -0.3635  -0.2279  16.1009  21.9286  -4.7965
    3428  -3.0965  -0.0423  -0.7972  17.0723  21.8475  -4.7683
    3429  -3.3447   0.0830  -0.5566  17.1343  21.9949  -4.4689
    3430  -3.1571   0.2175  -0.4115  16.8099  21.3960  -4.8763
    3431  -3.0459   0.4901  -0.5313  16.8169  21.2506  -4.5465
    3432  -3.2097   0.3951  -0.1882  17.2513  21.7683  -4.9396
    3433  -3.1985  -0.1823   0.2949  16.9362  21.3868  -5.5155
    3434  -3.2571  -0.1637  -0.0419  16.4990  22.4781  -4.5898
    3435  -3.2625   0.0572  -0.6764  17.1519  22.1816  -4.3310
    3436  -3.2038  -0.1241  -0.6029  16.1823  22.3412  -4.7795
    3437  -3.1578   0.0906   0.3537  15.6105  21.6082  -5.7890
    3438  -3.2111  -0.5666  -0.1378  15.8153  22.2232  -4.9693
    3439  -3.1679  -0.0480  -0.7067  15.9192  22.7762  -4.6965
    3440  -3.2759   0.0663   0.0282  15.7706  22.2210  -5.5082
    3441  -3.0619  -0.0404  -0.5078  16.1146  21.6968  -5.3229
    3442  -3.1658   0.4408   0.0243  15.9348  21.6237  -5.7209
    3443  -3.2344  -0.3168  -0.2607  15.6742  21.8913  -5.2084
    3444  -3.2678  -0.0241  -0.0714  16.1016  21.5733  -5.2271
    3445  -3.1431  -0.3399   0.1112  15.3120  22.2312  -5.4790
    3446  -3.2652   0.0418  -0.0561  16.0867  20.9662  -5.2002
    3447  -3.1070  -0.4422  -0.2830  16.4751  22.5573  -3.9241
    3448  -3.0470   0.0234  -0.7410  16.9185  22.0235  -3.2840
    3449  -3.1104   0.3873  -0.3900  16.6728  21.3934  -4.5164
    3450  -3.0197   0.0615  -1.2143  17.1228  21.7348  -3.6110
    3451  -2.8389   0.1141  -1.4738  17.1481  22.1155  -2.9144
    3452  -3.1739  -0.1799  -0.8925  16.5715  21.0726  -4.0873
    3453  -2.6028   1.0410  -1.5930  17.3651  19.7009  -4.7393
    3454  -3.1512  -0.2805  -0.2962  15.9986  21.3841  -4.4422
    3455  -3.1069   0.0730  -0.1650  15.7423  21.4379  -4.1734
    3456  -3.1822  -0.3130  -0.7186  15.7834  22.0847  -3.8041
    3457  -3.0397  -0.2990  -0.6288  15.4732  21.9628  -4.7791
    3458  -3.2944  -0.2758  -0.2553  16.1289  22.3816  -4.4497
    3459  -3.1854  -0.0038  -0.1990  16.2023  21.4645  -4.1573
    3460  -3.1771   0.1913  -0.4316  16.2002  22.2250  -4.7411
    3461  -3.1434  -0.5537  -0.2407  16.4706  22.2180  -4.7523
    3462  -2.7798  -0.2975  -1.3590  16.6207  22.5109  -4.3082
    3463  -3.0374  -0.5477  -0.6078  15.9295  22.0638  -3.8211
    3464  -3.2160  -0.2001  -0.5527  16.0407  22.0615  -3.4473
    3465  -3.1053  -0.2826  -0.4168  16.6332  21.9401  -3.8356
    3466  -3.1485  -0.3450  -0.2622  16.0161  22.3124  -3.9531
    3467  -3.0848  -0.5327  -0.2564  15.7653  22.5474  -3.9076
    3468  -3.0305  -0.0840  -0.7015  17.0025  22.5548  -4.0132
    3469  -3.3023   0.0278  -0.1825  16.9143  22.4066  -4.0696
    3470  -3.2362  -0.0627  -0.3195  16.2720  22.5452  -4.1266
    3471  -3.1027  -0.0946  -0.2492  16.2965  21.7990  -4.3266
    3472  -3.1708  -0.4792  -0.5871  15.3959  22.0114  -4.9858
    3473  -2.8790   0.4989  -1.1211  16.8385  20.7470  -5.2544
    3474  -2.8689   0.8593  -1.1661  17.8855  20.0187  -5.7189
    3475  -3.2237   0.3343  -0.6002  17.2014  20.6874  -5.9942
    3476  -3.1033   0.2200  -0.8157  17.2052  21.1643  -5.9257
    3477  -3.3123   0.4030   0.1228  15.6459  20.7304  -6.6024
    3478  -3.0530   0.2363  -0.5087  16.0200  20.7052  -6.0899
    3479  -3.0847   0.2882  -0.6648  16.3664  20.1944  -6.3948
    3480  -3.2132   0.0482  -0.2490  15.7363  21.4276  -5.4582
    3481  -3.1915   0.5423   0.0343  16.1485  21.0983  -6.2510
    3482  -3.1132  -0.4376   0.0535  15.5098  22.4144  -5.4332
    3483  -3.3392  -0.3999  -0.2479  16.0555  22.4775  -5.0348
    3484  -3.1745  -0.2363  -0.5791  17.3430  21.7831  -4.9763
    3485  -3.1970   0.0913  -0.5902  16.9580  21.4874  -4.3395
    3486  -3.1832  -0.2077  -0.5021  17.2832  21.8691  -4.2552
    3487  -2.9626   0.6739  -0.6190  17.1543  20.3029  -4.8737
    3488  -3.0903   0.5841  -0.1406  17.5679  20.6698  -4.3768
    3489  -3.0242   0.5909  -0.8461  17.7578  21.2357  -4.1027
    3490  -3.1515   0.3646  -0.7216  16.5763  21.3947  -5.1391
    3491  -3.1833   0.3995  -0.6251  17.0881  20.1020  -4.9094
    3492  -3.1442   0.3158  -0.5036  16.5097  20.9187  -4.9442
    3493  -2.7371   1.3007  -1.1124  17.6135  19.4817  -5.2875
    3494  -3.1563   0.0711  -0.6070  17.8501  20.2433  -5.0870
    3495  -2.9803   0.0583  -0.8560  16.9318  20.3822  -5.0996
    3496  -2.9164   0.4683  -1.0127  18.2180  19.6714  -5.5892
    3497  -2.7743   0.9097  -1.1809  17.3364  20.6502  -5.1468
    3498  -2.8803   0.4773  -1.0974  17.2431  19.5261  -5.7305
    3499  -3.0413   0.1515  -0.9355  17.9644  20.2292  -5.7059
    3500  -2.8755   1.0664  -1.0501  17.8901  19.3141  -5.6549
    3501  -2.7308   1.0390  -1.0355  16.8340  19.3127  -6.4919
    3502  -2.7242   0.7663  -1.3311  17.8087  19.0772  -5.3257
    3503  -2.9500   0.9749  -1.0170  17.4131  19.5612  -5.0953
    3504  -3.0205   0.8370  -0.8829  18.1184  19.4137  -5.6986
    3505  -2.5407   1.0097  -1.5517  18.3754  19.0020  -5.8075
    3506  -3.1568   0.7767  -0.4952  17.3735  19.2766  -5.5246
    3507  -2.9836   0.3247  -1.0039  17.4227  20.2732  -4.7961
    3508  -3.1026  -0.2246  -0.5748  16.5237  22.1507  -4.2457
    3509  -3.0976  -0.2034   0.0800  16.0288  21.8036  -4.9945
    3510  -3.0908   0.0491  -0.4935  17.0672  21.6230  -4.5062
    3511  -3.2545   0.3244  -0.5301  16.6780  21.3829  -4.0609
    3512  -3.1955  -0.0890  -0.7159  17.5242  21.0546  -4.2760
    3513  -3.2584  -0.0312  -0.0877  17.4284  21.5062  -4.9312
    3514  -2.9278   0.2621  -1.0795  17.1968  21.2441  -4.2820
    3515  -2.9397   0.2486  -1.3614  16.9691  21.5815  -3.8140
    3516  -3.0211   0.1943  -0.8688  17.0088  21.5626  -3.9894
    3517  -2.9775  -0.6643  -0.7185  17.4026  21.9062  -3.7031
    3518  -3.0542  -0.2374  -0.9201  17.2493  21.8978  -3.1017
    3519  -3.1759   0.5285  -0.8673  17.8251  20.2358  -4.4003
    3520  -3.2134  -0.1004  -0.4888  16.3055  21.9017  -3.4125
    3521  -2.9619   0.9125  -0.8798  17.6842  20.1421  -4.5661
    3522  -3.0389  -0.0500  -0.9756  16.8981  21.6175  -3.7137
    3523  -3.0627   0.4038  -0.5092  18.1740  20.9933  -3.5236
    3524  -2.9132   0.9042  -0.5424  17.2277  20.9847  -3.4804
    3525  -3.2267   0.6429  -0.1567  17.5061  20.8312  -3.8957
    3526  -3.1954   0.0416  -0.2775  16.8050  20.6571  -4.8888
    3527  -2.9361   0.8115  -0.7861  17.0222  20.4952  -4.7486
    3528  -2.8078   0.9223  -1.0897  16.9737  20.5813  -4.8479
    3529  -2.7429   0.6683  -1.2336  16.9917  20.0355  -4.8066
    3530  -3.0606  -0.1291  -0.7275  16.2191  20.6166  -4.9916
    3531  -2.4914   1.5302  -1.2548  17.0497  19.3354  -5.3796
    3532  -3.1601   0.0446  -0.3565  15.3997  21.6947  -4.6369
    3533  -3.0939  -0.0113  -0.5795  15.6257  21.8291  -4.5306
    3534  -3.2317   0.0212  -0.1391  15.1248  21.7635  -5.1908
    3535  -3.1119  -0.2740  -0.3727  15.0942  21.9588  -4.5004
    3536  -3.2406   0.0130   0.0799  14.9602  21.6752  -5.0995
    3537  -3.1770  -0.0595  -0.1328  15.1444  21.6330  -5.0251
    3538  -3.0278  -0.3268  -0.2782  15.2481  22.1431  -4.9741
    3539  -3.2219  -0.0050  -0.1459  15.2358  21.7531  -4.9786
    3540  -3.2066   0.0879  -0.3024  15.4028  22.0699  -5.6795
    3541  -2.9367   0.1823  -1.2322  16.2347  21.8232  -5.3910
    3542  -3.1518  -0.1052   0.3932  15.2168  21.3107  -5.2668
    3543  -3.2039   0.0373  -0.6985  15.8900  21.3713  -4.5217
    3544  -3.1177  -0.2829  -0.3331  15.6752  21.8832  -4.3610
    3545  -3.1247  -0.0496  -0.2262  16.1691  21.8407  -4.4403
    3546  -3.2180  -0.0011   0.0713  16.2665  21.5676  -5.0557
    3547  -3.1989   0.1230  -0.0552  15.6824  21.6435  -4.6348
    3548  -3.2609   0.0351  -0.2308  16.0145  21.5603  -5.1774
    3549  -3.2051  -0.0248  -0.1960  15.5675  21.8880  -4.6952
    3550  -3.2338   0.0176   0.1963  15.9932  21.1440  -4.7806
    3551  -2.9818  -0.1967  -0.7542  15.7049  21.4703  -4.9545
    3552  -3.1119  -0.1839  -0.3248  15.5675  21.6867  -4.6340
    3553  -2.7808   0.2716  -1.0655  16.5628  21.3373  -3.9501
    3554  -3.2632  -0.0949  -0.1683  15.6402  21.9082  -4.4949
    3555  -3.2459  -0.3382   0.2284  14.7129  21.8248  -4.6314
    3556  -2.9978   0.0038  -0.1803  15.2708  22.0217  -5.1242
    3557  -3.2444  -0.5882  -0.0296  15.3481  22.1164  -5.2840
    3558  -3.2099  -0.2960   0.1400  15.1886  21.9452  -5.3360
    3559  -3.2042   0.0984  -0.0502  15.5276  22.2070  -5.3438
    3560  -3.0967   0.1625  -0.3199  16.0311  22.3513  -4.9642
    3561  -3.1694   0.5647   0.0311  15.5792  21.2967  -6.1563
    3562  -3.1101   0.1724  -0.5303  15.6399  21.6665  -5.5206
    3563  -3.1044  -0.1330  -0.7327  16.9875  21.5197  -5.9578
    3564  -3.1818   0.2905   0.2199  16.3350  20.7949  -5.9039
    3565  -3.1411  -0.0922  -0.4089  16.4849  21.6226  -5.2811
    3566  -3.0683   0.1935  -0.9114  16.0733  21.1405  -4.8851
    3567  -3.2218  -0.0368   0.3499  15.6720  21.6245  -4.7693
    3568  -3.1976  -0.1446  -0.0123  16.1701  21.2675  -4.8547
    3569  -3.2425   0.2216   0.1354  16.1688  20.3143  -5.2021
    3570  -3.1801   0.2457  -0.5708  17.3489  20.9988  -4.5156
    3571  -3.0890  -0.1960  -0.7074  16.6588  21.5833  -4.4097
    3572  -2.9951   0.7542  -0.9511  17.5287  19.5574  -4.6431
    3573  -3.1100   0.6908  -0.7466  17.0160  20.1065  -4.4856
    3574  -3.1359   0.2126  -0.7843  17.1465  19.7086  -4.6376
    3575  -3.0404  -0.0110  -0.8390  17.4406  20.1386  -5.1741
    3576  -2.8747   1.3168  -0.7107  17.7696  19.0288  -4.6499
    3577  -2.8964   0.9438  -0.8315  18.1550  19.3929  -4.5734
    3578  -3.2667   0.2019  -0.8003  17.3325  19.7632  -4.5261
    3579  -3.1965  -0.1723  -0.2445  16.1646  21.0695  -4.3658
    3580  -3.1673   0.3218  -0.4699  16.0745  20.9101  -4.4873
    3581  -3.3285   0.2305  -0.3500  16.4039  20.3217  -3.3708
    3582  -2.9591   0.2621  -1.3250  17.7360  21.4608  -4.1869
    3583  -3.2226   0.1607  -0.0117  16.0791  20.4642  -5.2000
    3584  -3.1730   0.2258  -0.5784  16.8576  20.2900  -5.4018
    3585  -3.1475   0.5834  -0.4036  16.8436  19.3932  -4.6349
    3586  -3.2658   0.1493  -0.0010  16.3984  20.5492  -4.1814
    3587  -3.1234  -0.2670  -0.3098  16.0639  21.2591  -4.2710
    3588  -3.1539  -0.2764  -0.2368  16.1005  21.2705  -4.4323
    3589  -3.2201  -0.3507  -0.7131  16.4249  21.7845  -4.4444
    3590  -3.1091  -0.2753  -0.6222  15.8065  21.8127  -4.4475
    3591  -3.0778  -0.4919  -0.0596  16.0378  21.9632  -4.5141
    3592  -3.2172  -0.1540  -0.5743  15.8176  22.2992  -4.6842
    3593  -3.2278  -0.0984  -0.3719  15.9992  21.0937  -5.2626
    3594  -3.1258  -0.0721  -0.4613  16.0997  22.0965  -4.2066
    3595  -3.2470   0.1177  -0.1975  15.7692  21.5979  -4.6844
    3596  -3.1033  -0.1252  -0.8193  16.0854  21.6755  -3.6377
    3597  -3.1186  -0.1577  -0.5327  15.5169  21.9206  -4.7366
    3598  -2.9855  -0.4029  -0.4442  15.6227  22.5154  -4.5479
    3599  -3.1588  -0.1913  -0.5410  15.9776  22.4545  -4.2302
    3600  -3.0843   0.2754  -0.5612  15.9014  21.9690  -3.9677
    3601  -3.1467   0.1017  -0.5480  15.5818  21.5941  -4.0364
    3602  -3.0428   0.1498  -0.6350  16.3621  21.9396  -3.9328
    3603  -3.2633   0.0787  -0.4203  16.2735  22.3022  -3.9990
    3604  -3.1025  -0.5919   0.1610  15.1853  22.5325  -4.5682
    3605  -3.2173  -0.1630  -0.2313  15.3519  22.3098  -4.0460
    3606  -3.2153  -0.2533  -0.2344  15.2761  22.2789  -4.8541
    3607  -3.2575  -0.7620   0.0271  15.1072  21.9089  -4.0060
    3608  -3.1091  -0.3407  -0.4191  15.6043  21.7733  -4.7031
    3609  -3.0364  -0.1516  -0.4644  15.0788  22.2591  -4.4824
    3610  -3.2307  -0.3583   0.2759  15.3556  22.0847  -4.9489
    3611  -3.1168   0.0697  -0.8032  16.1661  21.6271  -4.4474
    3612  -3.1814   0.3676  -0.8619  15.7256  21.3694  -4.4988
    3613  -3.1729   0.0685  -0.7718  14.7404  21.4219  -5.2088
    3614  -3.1598  -0.3421  -0.6118  14.8187  21.9212  -4.4275
    3615  -3.1406  -0.4237  -0.4157  15.0031  21.7923  -4.5245
    3616  -3.2071  -0.2400  -0.2713  14.9404  22.0345  -5.0033
    3617  -3.1826  -0.5843  -0.1245  15.3485  21.9342  -5.2608
    3618  -3.2907  -0.1338  -0.0841  15.1809  22.0630  -4.8041
    3619  -3.0878  -0.2879  -0.0552  15.3398  21.4436  -4.0718
    3620  -3.3044  -0.1506  -0.2641  15.4754  21.5267  -4.2584
    3621  -3.0210  -0.3442  -0.7160  15.6644  21.7015  -3.7691
    3622  -3.1254   0.1813  -0.8360  16.0318  21.6908  -3.5098
    3623  -3.2002   0.4016  -0.5999  16.1648  20.9600  -4.2373
    3624  -2.7149  -0.7939  -1.4704  18.0481  22.1445  -2.9248
    3625  -3.1267  -0.4762  -0.0995  15.8677  21.6990  -3.8948
    3626  -2.4087  -0.4441  -2.0597  16.9795  22.0828  -3.7351
    3627  -3.0217  -0.2392  -0.7873  17.4772  21.7835  -3.6495
    3628  -3.0170   0.0164  -1.0096  16.9856  22.3777  -3.9859
    3629  -3.0400  -0.1492  -0.9623  15.7639  22.2711  -4.0782
    3630  -3.0674   0.0223  -0.4189  15.5029  21.7233  -4.9313
    3631  -3.1584  -0.2106  -0.4531  15.8031  21.9097  -4.7851
    3632  -2.9830   0.1044  -0.5989  15.4660  21.6237  -4.1188
    3633  -3.0071   0.5223  -0.3823  16.1248  21.3192  -4.2488
    3634  -2.7868   0.5704  -1.3143  17.1120  20.8600  -3.6432
    3635  -3.0264   0.0367  -0.9024  16.5472  21.3197  -4.2403
    3636  -3.1670  -0.2789  -0.4918  15.5876  21.4152  -5.5890
    3637  -3.1501  -0.1324  -0.3997  15.6985  21.6129  -4.7316
    3638  -2.9827  -0.0026  -0.6175  15.7568  21.1648  -4.6413
    3639  -3.0466  -0.0063  -0.4349  15.5895  21.6900  -4.6838
    3640  -3.1976  -0.3114  -0.6804  16.4481  21.7447  -4.9062
    3641  -3.0981  -0.3735   0.0083  16.4375  21.4832  -4.8549
    3642  -3.0875   0.7584  -0.1481  16.2120  21.0222  -4.5133
    3643  -3.3411   0.1811  -0.1145  16.2064  21.9829  -4.7361
    3644  -3.2238  -0.1436  -0.3115  15.9666  21.6892  -4.7889
    3645  -3.2125  -0.1912  -0.1356  16.6137  22.0660  -4.8287
    3646  -3.2206   0.1819   0.2164  15.4072  21.3115  -5.2500
    3647  -3.2254  -0.0704   0.0270  15.7185  22.2083  -5.5803
    3648  -3.2932  -0.1934  -0.4164  16.2668  21.8614  -4.8459
    3649  -3.1316  -0.1420  -0.2688  15.8275  22.0156  -4.9572
    3650  -3.1341   0.2887  -0.1176  15.7540  21.0189  -4.8139
    3651  -3.0950  -0.1592  -0.6367  16.3175  21.9139  -4.8939
    3652  -3.1254   0.0572   0.0789  15.8365  21.3166  -4.6831
    3653  -3.3647  -0.2149   0.0733  15.7768  21.6179  -4.5329
    3654  -3.0358  -0.2271  -0.8718  15.8440  21.8282  -4.3746
    3655  -3.2004  -0.5194  -0.4166  15.8948  21.9475  -5.1249
    3656  -3.0380  -0.0629  -0.7550  16.8198  21.0028  -5.1968
    3657  -2.9971   0.4305  -1.2429  17.5140  21.0162  -4.4098
    3658  -3.0123   0.1769  -1.0020  16.7190  21.2932  -4.7756
    3659  -3.0608   0.2351  -1.0803  17.2121  21.5275  -4.7541
    3660  -3.0620   0.1538  -0.7868  16.8937  21.4448  -4.8943
    3661  -2.9618   0.1075  -0.7739  16.6917  21.4508  -4.7111
    3662  -2.8506   0.1147  -1.3259  18.4787  20.8316  -3.7999
    3663  -3.1047  -0.0851  -0.8181  16.2630  21.5847  -3.9838
    3664  -3.1209   0.4691  -0.4961  16.4726  21.8919  -4.4985
    3665  -3.1942   0.4659  -0.4900  16.6103  21.1981  -5.7333
    3666  -3.1906  -0.0015  -0.7437  16.4846  21.4351  -5.5793
    3667  -3.0663   0.0586  -1.1201  16.0591  21.3798  -5.2500
    3668  -3.2252  -0.3474  -0.5671  16.3800  21.8160  -4.5585
    3669  -3.2899  -0.1374   0.1686  15.9292  21.7808  -5.4018
    3670  -2.9967   0.1193  -0.6598  16.2547  21.9352  -4.1331
    3671  -3.1052  -0.3042  -0.9626  16.8259  22.1024  -4.3644
    3672  -3.0295  -0.0368  -0.5241  16.6595  21.9923  -4.3142
    3673  -3.2500   0.4794  -0.7656  16.8738  21.5022  -3.9242
    3674  -3.0668  -0.0896  -0.5910  17.5227  21.5733  -4.6192
    3675  -3.1917  -0.2273  -0.3815  15.8359  21.7039  -4.3615
    3676  -3.1538   0.1894  -0.3646  16.4795  21.8762  -4.4923
    3677  -3.1376  -0.1151  -0.3749  16.0247  21.6350  -5.0254
    3678  -2.9766   0.0915  -1.0381  16.1489  22.0447  -4.7673
    3679  -3.2628  -0.0232  -0.0670  15.6062  21.5769  -5.4853
    3680  -2.8842  -0.3165  -1.1707  16.7166  21.7051  -4.9945
    3681  -3.1780   0.1419  -0.0275  15.4340  20.9384  -5.1489
    3682  -2.8638   0.0739  -1.1418  16.2630  21.5480  -4.8750
    3683  -3.1085  -0.2389  -0.7275  15.6017  21.9755  -4.5647
    3684  -3.2348  -0.5844  -0.3554  15.0808  22.2071  -4.5485
    3685  -3.0944  -0.2868  -0.3333  15.6149  21.6876  -4.3879
    3686  -3.1346  -0.3512  -0.3888  15.3377  21.9295  -4.2582
    3687  -3.2264  -0.1562  -0.3938  16.0465  21.6253  -5.4466
    3688  -3.1616  -0.0207  -0.4053  16.2673  21.8239  -5.4523
    3689  -3.0331   0.0338  -0.7134  16.1675  21.6136  -4.8521
    3690  -2.9617  -0.6000  -1.0496  15.6594  22.1345  -3.9941
    3691  -3.1909   0.0168  -0.9166  16.9568  21.9990  -3.5828
    3692  -3.1578  -0.0986  -0.7091  15.9161  21.4595  -4.5729
    3693  -3.2386   0.3073  -0.1274  16.0171  20.0487  -6.1832
    3694  -3.1499   0.6050  -0.3322  16.1823  20.3598  -5.4942
    3695  -3.0376   0.4332  -0.5223  16.7452  21.0219  -5.2953
    3696  -3.1703   0.1900   0.2805  16.7037  21.1424  -5.6932
    3697  -3.0800  -0.1576  -0.9168  16.8257  21.3384  -5.7530
    3698  -3.2160  -0.3029  -0.3302  16.7701  21.4750  -5.0506
    3699  -3.0162  -0.2742  -0.5366  15.8883  21.9312  -4.4763
    3700  -3.1956  -0.4941  -0.1657  15.3471  21.9101  -5.0183
    3701  -2.9963  -0.3802  -0.7050  15.9320  21.7483  -4.9042
    3702  -3.1432   0.1723   0.1106  15.7216  20.7945  -5.3454
    3703  -2.9802  -0.5833  -0.8460  17.0909  21.7671  -5.3980
    3704  -3.1694  -0.5130  -0.6468  16.8779  21.4466  -5.3479
    3705  -3.0776  -0.3032  -0.4384  16.5343  21.2482  -4.8790
    3706  -3.1470  -0.3225  -0.3537  16.0622  21.0083  -5.2747
    3707  -3.1167   0.2243  -0.5764  16.4449  21.3929  -4.6620
    3708  -3.2856  -0.3020  -0.2847  16.2626  21.4979  -5.0309
    3709  -3.0971  -0.5030  -0.3093  16.3617  21.4590  -5.0036
    3710  -3.1128   0.0505  -0.6426  15.9197  21.3143  -4.4970
    3711  -3.1746  -0.2203   0.0830  16.1104  21.7020  -5.6960
    3712  -3.1883  -0.1282   0.6032  15.4115  21.1172  -5.9987
    3713  -3.0989  -0.1400  -0.7189  15.3858  21.4036  -5.2589
    3714  -3.1275  -0.1216  -0.2516  15.0882  21.0008  -4.9246
    3715  -2.9456   0.0480  -0.9749  16.3557  21.2483  -4.6875
    3716  -3.2407  -0.1821  -0.2944  16.0822  21.2118  -4.6686
    3717  -3.1712  -0.2040  -0.6078  16.0192  21.4270  -3.9510
    3718  -3.1585  -0.3792  -0.3185  16.0802  21.3860  -4.6331
    3719  -3.1854  -0.2734  -0.4668  16.3358  21.1680  -4.2582
    3720  -3.2516  -0.0122  -0.3172  16.0282  20.6691  -5.6374
    3721  -3.1374  -0.3471  -0.3860  16.3910  21.2193  -5.2150
    3722  -3.1524  -0.4194  -0.0229  15.9974  21.0818  -5.7805
    3723  -3.2496  -0.1278  -0.0203  16.1316  20.9867  -5.5230
    3724  -3.2122   0.2427  -0.5161  16.1646  21.1883  -5.6362
    3725  -3.2432  -0.0124  -0.0614  15.9530  20.9586  -5.3266
    3726  -3.1251   0.2117  -0.1265  15.8513  20.8021  -5.0174
    3727  -2.6874   0.7796  -1.3570  17.3399  19.0583  -5.7190
    3728  -2.8019   0.3546  -1.3281  16.9138  19.0786  -5.3551
    3729  -3.0541  -0.2351  -1.2357  16.7803  21.2265  -4.2425
    3730  -3.1838  -0.0048  -0.9493  16.1378  20.6240  -4.2509
    3731  -3.0588   0.0921  -0.8655  17.1555  21.1644  -4.7944
    3732  -3.1128   0.2323  -0.6388  17.3119  20.8507  -4.9141
    3733  -3.2211  -0.1943  -0.8148  16.3470  21.0674  -3.8590
    3734  -3.2232  -0.1370  -0.3077  15.8514  21.2823  -5.0506
    3735  -3.3628   0.3864  -0.1772  15.8899  20.6910  -5.1916
    3736  -3.0719  -0.3357  -0.6808  16.1291  21.2465  -4.6032
    3737  -3.2711  -0.2125  -0.1195  16.5653  20.6944  -4.8578
    3738  -3.0901  -0.3791  -0.1776  16.1088  20.7973  -5.1424
    3739  -3.2385  -0.0252  -0.0225  16.1829  21.0946  -5.3369
    3740  -3.2074  -0.1060  -0.3190  16.2445  21.2258  -5.5084
    3741  -3.1698  -0.0507  -0.6853  16.8127  21.2619  -5.1132
    3742  -3.2487  -0.4039   0.1611  16.3185  21.2648  -5.4049
    3743  -3.2074  -0.0911  -0.0824  16.3951  21.5302  -5.5865
    3744  -3.2294   0.0429  -0.3171  15.8284  20.8564  -6.1785
    3745  -3.0939   0.0257  -0.5359  16.5783  21.3551  -6.0197
    3746  -3.2238  -0.3309   0.0466  15.6454  21.2600  -5.5858
    3747  -3.1828  -0.5318   0.0070  14.9740  21.0331  -6.2220
    3748  -3.3159   0.0762  -0.0099  15.9004  20.4109  -4.9944
    3749  -3.1297   0.1756  -0.9343  17.2402  20.5960  -4.7402
    3750  -3.2708  -0.3003  -0.3531  16.4769  20.9056  -5.2394
    3751  -3.1162  -0.2033  -0.0335  16.1859  21.1081  -4.9663
    3752  -3.2155  -0.2119  -0.3955  16.6939  21.2356  -4.5396
    3753  -2.7819  -0.3351  -1.5087  16.8296  21.6967  -4.0121
    3754  -2.9465   0.2505  -1.1174  16.7522  20.5241  -4.4088
    3755  -2.6098   0.6118  -1.2890  17.7118  19.8131  -5.0486
    3756  -3.1785   0.2272  -0.6960  16.7370  19.3747  -4.9057
    3757  -2.6335   0.0920  -1.5245  17.8019  19.8216  -5.0001
    3758  -2.8722   1.2906  -0.7892  16.7311  19.1397  -5.0469
    3759  -2.9287   0.7547  -1.1398  16.7203  19.4293  -4.7682
    3760  -2.9067  -0.2206  -1.3494  16.9983  20.3742  -4.9137
    3761  -2.7564   0.3651  -1.5462  17.5154  19.6052  -5.1627
    3762  -2.9683   0.3032  -1.1810  16.8946  19.3498  -5.7000
    3763  -2.8721   0.9121  -1.1972  17.2631  18.3211  -5.5262
    3764  -3.1412   0.1124  -0.4854  17.1635  19.3674  -5.8906
    3765  -2.9952   0.3927  -1.0163  17.7570  19.2448  -4.8734
    3766  -2.9454   0.4678  -1.1027  17.2669  19.2324  -5.1456
    3767  -3.1844   0.5912  -0.5882  16.7251  19.0964  -5.4793
    3768  -2.6081   0.7984  -1.7271  17.3359  18.8227  -5.0990
    3769  -2.8270  -0.1771  -1.3433  15.8304  20.3443  -4.9230
    3770  -3.0170  -0.2156  -0.6829  17.3847  20.8863  -5.1947
    3771  -3.1611   0.3263  -0.6996  16.5118  20.7824  -4.6674
    3772  -3.2326  -0.0483  -0.1008  16.0227  20.7318  -5.0181
    3773  -2.9407  -0.5707  -0.7649  16.0947  21.0925  -4.3048
    3774  -3.1609  -0.3113  -0.2206  15.7514  21.2281  -5.0943
    3775  -3.0278  -0.4817  -0.7566  14.9529  21.3581  -5.2300
    3776  -3.2498   0.1520  -0.1858  15.3018  20.8043  -5.3684
    3777  -3.2866  -0.0039  -0.2909  15.8328  20.9537  -5.6071
    3778  -3.2040   0.0697   0.2286  15.0467  20.8603  -5.8151
    3779  -3.1777   0.4204  -0.4813  15.9224  20.5795  -5.9022
    3780  -3.1490  -0.6107   0.0092  15.3061  20.4439  -5.8208
    3781  -3.0411  -0.7095   0.0572  15.5997  21.3040  -5.0514
    3782  -3.2080  -0.0822  -0.0629  15.9413  20.8597  -5.5723
    3783  -3.2550  -0.2097  -0.4376  16.1530  21.3231  -4.6927
    3784  -3.2704  -0.1780  -0.1863  16.0663  21.2425  -4.6079
    3785  -3.1204  -0.2649  -0.5874  15.4141  21.2841  -4.4298
    3786  -3.2619  -0.1353   0.0294  15.7972  21.7012  -5.1007
    3787  -3.1323  -0.1347   0.0481  15.3795  20.9016  -5.3126
    3788  -3.1756   0.0019  -0.5803  16.1256  20.9760  -5.1812
    3789  -3.0234  -0.2566  -0.9951  15.9777  21.2568  -4.2977
    3790  -2.9770   0.2753  -0.7804  16.0407  20.6481  -4.9389
    3791  -3.2257  -0.5294  -0.3872  16.0023  21.3721  -4.2815
    3792  -3.1625  -0.0356  -0.6326  16.5952  20.9436  -5.1606
    3793  -3.1374  -0.4366  -0.4692  15.9048  20.9337  -4.9168
    3794  -3.1619  -0.6188  -0.1440  16.2220  21.4725  -5.4666
    3795  -3.1143  -0.4044  -0.5227  16.4127  21.6561  -3.8569
    3796  -3.1446  -0.2573  -0.6791  16.3056  21.9275  -4.5441
    3797  -3.1837  -0.0418  -0.4357  16.7995  21.2269  -4.8661
    3798  -3.2590  -0.1271  -0.2133  16.5405  21.5789  -5.1491
    3799  -3.0796   0.3358  -0.3879  16.4344  21.5225  -4.6892
    3800  -3.1954  -0.1238  -0.4701  17.2869  20.7761  -4.3927
    3801  -3.2699   0.2307  -0.2993  16.0009  21.4460  -4.2957
    3802  -3.2163  -0.0185  -0.1273  16.2332  21.6303  -4.8924
    3803  -3.1384  -0.0084  -0.2900  15.3056  22.1121  -5.0461
    3804  -3.2404  -0.2195  -0.1746  16.5319  21.7279  -5.0696
    3805  -3.0884  -0.0549  -0.4866  15.8757  21.8529  -4.3226
    3806  -3.0023  -0.1386  -0.8868  17.0684  21.6879  -4.4201
    3807  -3.2164   0.0986  -0.2211  16.5798  22.0844  -5.4374
    3808  -2.9724  -0.0796  -1.0884  17.4906  21.2596  -4.4744
    3809  -3.0836   0.1066  -0.5138  17.4956  21.2780  -4.3755
    3810  -3.1333  -0.1619  -0.2687  16.6225  21.5823  -4.7750
    3811  -3.2562  -0.2098  -0.5139  16.4923  21.8607  -5.1877
    3812  -3.3132  -0.1481  -0.1485  16.5626  21.4678  -5.2620
    3813  -3.2017  -0.2436   0.2922  15.8907  21.5060  -5.7364
    3814  -3.0789   0.2276  -0.8124  15.9282  21.0187  -5.5341
    3815  -2.8872   0.2850  -1.0035  16.3838  21.0765  -4.9482
    3816  -3.0130   0.1633  -0.9833  16.5748  21.0485  -5.6236
    3817  -3.0342   0.0410  -1.1277  16.6310  21.5857  -5.2311
    3818  -3.2223  -0.1185  -0.6053  16.4596  20.9417  -5.1563
    3819  -3.1287  -0.3572  -0.5733  17.0004  21.0524  -5.0009
    3820  -3.2210   0.0317  -0.1257  16.3268  21.1568  -6.3104
    3821  -3.0694   0.1067  -0.7680  16.1300  20.7665  -5.4353
    3822  -2.9404  -0.4054  -0.9891  16.4951  21.4747  -5.0657
    3823  -3.2150  -0.1283  -0.2452  16.0615  21.1183  -5.5562
    3824  -2.8681   0.0564  -1.1796  16.2127  20.9970  -4.9312
    3825  -3.1295  -0.0526  -0.9100  15.7363  21.2654  -4.9953
    3826  -3.1591  -0.3336  -0.5539  15.5672  20.9919  -5.6500
    3827  -3.1976  -0.5616   0.0492  16.2183  21.2993  -5.7575
    3828  -3.1529  -0.4947  -0.5380  15.1583  21.6787  -5.3835
    3829  -3.1620  -0.0185  -0.5074  16.2132  21.4498  -5.4895
    3830  -3.0856  -0.0109  -0.8298  16.0625  21.4023  -5.1619
    3831  -3.1754  -0.0626   0.0813  15.4731  21.6396  -5.8903
    3832  -3.1565   0.2715  -0.5984  16.2012  21.3842  -6.3038
    3833  -3.1887   0.2170  -0.3845  16.0826  21.6700  -5.9199
    3834  -3.0940   0.2695  -0.5279  16.3839  21.3396  -5.3405
    3835  -3.3304  -0.1858   0.0366  16.0452  21.1069  -5.5320
    3836  -3.0515   0.1789  -0.6129  16.0869  21.5213  -5.7932
    3837  -3.2534  -0.2209  -0.1275  16.3506  21.5481  -5.5912
    3838  -3.1176   0.0007  -0.7858  16.6023  20.7467  -5.7368
    3839  -3.2934   0.0108  -0.6309  16.3626  21.2061  -4.4480
    3840  -3.1142  -0.2520   0.1207  16.6262  21.6221  -4.6892
    3841  -3.0572  -0.0892  -0.4170  17.3759  21.4810  -4.4730
    3842  -2.9756  -0.1420  -0.2556  16.5486  21.5067  -4.3609
    3843  -3.2369   0.1592  -0.5467  16.7572  21.7633  -5.1183
    3844  -3.1110  -0.0007  -0.4789  17.0793  21.1330  -5.6139
    3845  -3.1243  -0.2600  -0.5813  16.6056  21.4566  -3.9373
    3846  -3.1435  -0.2902  -0.1739  16.2232  20.9402  -5.4223
    3847  -3.2274  -0.2039  -0.0014  15.8735  21.2481  -5.2170
    3848  -3.2360  -0.1358  -0.6714  16.7151  21.4369  -4.9587
    3849  -3.2478   0.0430   0.1058  16.6146  20.9476  -4.3697
    3850  -2.9837  -0.2734  -0.8009  16.9637  21.5895  -4.0276
    3851  -3.1408   0.0902  -0.1141  16.7203  20.2824  -4.3649
    3852  -3.0487  -0.0242  -0.6601  16.7345  20.8264  -4.2695
    3853  -3.2177  -0.1129  -0.4539  16.7351  21.2911  -4.6614
    3854  -3.2089   0.1339  -0.3645  16.9815  21.0319  -4.1622
    3855  -3.1794  -0.0893  -0.6749  17.2212  20.9917  -4.3669
    3856  -3.0545   0.4125  -0.7126  17.0631  20.7413  -4.0925
    3857  -3.3363  -0.0510  -0.4165  17.3407  21.0714  -4.4064
    3858  -3.2491  -0.1695  -0.2645  16.9908  20.9253  -5.1854
    3859  -3.3142  -0.2569  -0.2573  17.0078  21.0702  -5.0114
    3860  -3.0894  -0.3501  -0.3439  16.2330  21.1064  -4.9315
    3861  -3.1613  -0.4161  -0.6047  16.3891  21.5577  -3.3814
    3862  -3.0925   0.1396  -0.4927  16.6588  21.1021  -4.8315
    3863  -3.1607   0.3482  -0.2759  16.1111  21.0318  -4.5535
    3864  -3.0754  -0.3713  -0.7133  15.7636  21.5106  -4.4966
    3865  -3.1331   0.4918  -0.3507  16.3392  21.1753  -5.0169
    3866  -3.1275  -0.2545  -0.5154  16.2927  21.6069  -4.6826
    3867  -3.0871  -0.4597  -0.8333  15.7826  21.3040  -4.5813
    3868  -2.9334   0.1721  -1.1608  16.9799  19.8356  -4.6547
    3869  -3.1270   0.2099  -0.8472  16.5060  21.1365  -4.3548
    3870  -3.0988  -0.2549  -0.6624  16.7983  21.5054  -4.8178
    3871  -3.0894   0.0726  -0.2589  16.1846  20.8924  -4.9764
    3872  -3.0605   0.1222  -0.3891  16.4180  20.9567  -5.4616
    3873  -3.1778  -0.4548  -0.2514  16.2283  20.7839  -4.8212
    3874  -3.1591   0.2027  -0.3940  17.3298  21.3453  -5.2297
    3875  -3.1971  -0.3972  -0.4849  16.6298  21.3890  -5.5987
    3876  -3.1479  -0.3784  -0.8435  16.9063  21.6016  -4.7510
    3877  -3.1075  -0.3603  -0.8568  16.8836  22.3138  -4.4457
    3878  -3.1703  -0.4191  -0.5689  17.0319  21.8224  -4.0262
    3879  -3.2099   0.1709  -0.1735  16.6894  20.6921  -5.2430
    3880  -3.2486  -0.0288  -0.9011  16.8222  21.3520  -4.2901
    3881  -3.0440   0.2543  -0.7022  17.3202  21.0950  -4.5033
    3882  -3.2343   0.2560  -0.5802  17.2235  21.1631  -5.0409
    3883  -3.2505  -0.0416  -0.3836  16.8309  20.5259  -5.4865
    3884  -3.1342  -0.2026  -0.5492  16.7064  20.8158  -5.0235
    3885  -3.1005  -0.1630  -0.3910  16.3052  20.8442  -4.6765
    3886  -3.0483  -0.1298  -0.8258  16.5741  20.8381  -4.1122
    3887  -3.1033   0.1941  -0.6219  16.7396  20.6565  -5.3201
    3888  -3.2531   0.4565   0.0618  17.1787  21.1931  -6.1829
    3889  -3.1300  -0.5502  -0.7279  16.2150  20.8264  -5.1854
    3890  -3.0222  -0.3757  -0.5555  16.9168  21.3277  -4.8454
    3891  -3.1570   0.2636  -0.0560  16.5387  21.1235  -5.3847
    3892  -3.1788   0.0392  -0.4459  16.6577  21.0326  -5.4025
    3893  -3.1528  -0.1096  -0.5529  16.5896  21.6934  -5.4587
    3894  -3.1416   0.4181  -0.6516  16.7198  20.5130  -4.7678
    3895  -3.1340   0.0433  -1.0192  16.7473  20.9084  -4.6053
    3896  -3.0684   0.2705  -0.8189  16.5837  19.9905  -3.9174
    3897  -3.1390   0.2037  -0.7786  16.7965  21.0105  -3.8936
    3898  -3.1116   0.2108  -0.5908  17.1716  20.3730  -4.0839
    3899  -3.1795  -0.5719  -0.4215  17.4859  21.1562  -3.9517
    3900  -3.3390  -0.1296  -0.3245  16.9336  20.8275  -4.2159
    3901  -3.2400  -0.0974  -0.6950  16.7732  20.8867  -4.3249
    3902  -3.0745   0.4186  -0.9924  16.9264  20.4655  -4.5959
    3903  -3.0804   0.6018  -0.9762  17.6059  20.6112  -4.7179
    3904  -3.1969   0.2574  -0.6514  16.6745  20.8439  -4.3350
    3905  -3.1711  -0.2321  -0.7486  16.7842  21.0246  -4.0061
    3906  -3.0032  -0.2588  -0.7954  17.4805  21.0181  -4.7931
    3907  -3.2117   0.2307  -0.5339  16.8481  20.5299  -4.1154
    3908  -3.2282  -0.0429  -0.1862  16.6360  20.7543  -5.3437
    3909  -3.1326   0.1697  -0.4063  16.2009  20.8593  -4.8731
    3910  -3.0868   0.1307  -0.9643  17.1846  20.2711  -4.7830
    3911  -3.1938   0.1397  -0.2597  16.6746  20.2750  -4.4036
    3912  -3.0973  -0.1696  -0.8726  16.9640  21.1301  -4.6621
    3913  -3.0641  -0.2099  -1.0124  16.9012  20.7026  -4.2201
    3914  -3.0168   0.1233  -0.5501  16.7314  20.0599  -4.4977
    3915  -3.0426   0.2912  -0.7565  17.1040  20.5649  -4.6362
    3916  -3.0775  -0.0655  -0.3993  16.0403  20.5628  -5.1411
    3917  -3.0453   0.0091  -0.7852  16.5761  20.3841  -4.8075
    3918  -3.3268   0.1345  -0.2610  16.6825  20.6061  -4.5099
    3919  -3.0350  -0.0851  -0.4582  17.0410  20.6456  -4.1271
    3920  -3.0893   0.4045  -0.8141  16.9399  19.8668  -4.1581
    3921  -3.0233   0.3817  -1.1932  17.4262  20.5984  -2.6739
    3922  -3.0762  -0.4310  -0.8333  16.3968  21.2550  -4.0983
    3923  -3.1158  -0.2417  -0.7545  15.7009  21.3415  -4.6346
    3924  -2.9690  -0.1773  -0.6480  15.9437  21.1763  -4.5314
    3925  -3.2908  -0.1303  -0.3087  16.1331  21.5018  -4.8898
    3926  -3.3302  -0.0929  -0.2329  15.8732  21.2729  -5.4772
    3927  -3.1439   0.0241  -0.2448  16.1802  21.3224  -5.3419
    3928  -3.0880   0.0362   0.0623  16.0938  21.1112  -5.3436
    3929  -3.1300  -0.1288  -0.2129  16.4448  20.7134  -5.7049
    3930  -3.1460  -0.2581  -0.4195  15.5520  21.2200  -5.0744
    3931  -3.1581   0.0133  -0.2312  16.2901  21.2462  -5.3215
    3932  -3.2528  -0.1012  -0.5010  16.5976  21.4493  -5.0756
    3933  -3.2070  -0.1057  -0.4505  16.0699  21.1983  -5.5131
    3934  -3.1723  -0.0647  -0.1545  16.3107  21.3729  -5.1084
    3935  -3.2247  -0.1050   0.0559  16.2172  21.4621  -5.4101
    3936  -3.1739   0.1799  -0.1061  16.2564  20.9003  -5.2844
    3937  -3.1187  -0.1108  -0.2025  16.3673  21.5803  -4.5215
    3938  -3.1335   0.2408  -0.4225  16.4360  20.9957  -5.2707
    3939  -3.1365   0.2574  -0.9490  17.0242  21.2394  -4.6687
    3940  -3.1679   0.7322   0.0357  16.9667  21.2114  -4.7387
    3941  -3.2094  -0.5239  -0.3697  16.7566  22.3927  -4.1268
    3942  -3.1361  -0.2988  -0.9586  17.3461  21.7924  -3.5126
    3943  -3.0518   0.4089  -1.0627  17.1488  21.5226  -3.0776
    3944  -3.0016  -0.1972  -1.1448  16.4743  22.0010  -3.7848
    3945  -3.1396  -0.3568  -0.4287  16.4871  21.7171  -4.5201
    3946  -3.0952  -0.0293  -0.9434  17.1160  21.7837  -4.3252
    3947  -3.1965   0.1892   0.2471  15.9225  19.9420  -5.0439
    3948  -2.9520   1.0399  -0.2231  15.9984  19.6592  -5.8341
    3949  -3.1382   0.0696  -0.5156  16.1826  20.9506  -5.2001
    3950  -3.0160   0.1548  -0.7410  17.0544  21.1456  -4.0779
    3951  -3.1879  -0.0656  -0.6545  16.2294  20.8094  -5.1159
    3952  -3.3106  -0.2440  -0.4295  16.1257  21.4237  -4.8853
    3953  -3.1514  -0.2796  -0.4488  16.5794  21.3747  -4.0221
    3954  -2.9122   0.1141  -1.3125  16.7987  21.7977  -2.8088
    3955  -2.9684  -0.0013  -1.1532  16.9234  21.2922  -2.6731
    3956  -3.1751   0.0416  -0.3494  16.6593  21.1513  -3.4666
    3957  -3.1659   0.1824  -0.6001  16.5949  21.0665  -4.7131
    3958  -3.1426  -0.3895  -0.7146  16.4250  21.6197  -4.2074
    3959  -3.0935   0.0214  -0.4620  15.9280  21.5097  -3.8663
    3960  -3.1577  -0.0832  -0.1274  16.1722  20.3506  -5.0760
    3961  -3.1846   0.6677  -0.3331  16.1917  19.7943  -4.7556
    3962  -3.0516   0.2080  -0.8579  16.3549  20.4578  -4.7371
    3963  -3.2428  -0.2082  -0.6012  15.7181  20.7511  -5.0553
    3964  -3.2309  -0.1163  -0.6428  15.7494  21.3607  -3.3709
    3965  -3.2284   0.2280  -0.1761  16.0334  20.8273  -4.4435
    3966  -3.1065  -0.1635  -0.8211  16.3085  21.1152  -3.7912
    3967  -3.2003   0.8345  -0.4841  16.8707  20.1224  -5.2199
    3968  -3.0487   0.3137  -0.7780  16.4553  21.3689  -4.7441
    3969  -3.1775  -0.3039  -0.6934  16.4519  22.0424  -4.2215
    3970  -3.0506  -0.2469  -0.7565  16.1299  21.8193  -3.4673
    3971  -3.1074   0.0035  -0.4836  16.4018  21.8089  -3.7883
    3972  -2.9504  -0.7441  -1.0861  16.1985  22.6743  -2.9250
    3973  -2.9066   0.7592  -0.5586  16.4828  21.2519  -4.3293
    3974  -2.9902   0.9822  -0.6819  16.8385  20.7754  -4.0383
    3975  -3.1488  -0.3826  -0.7970  16.5086  22.2483  -3.5985
    3976  -3.2117  -0.4039  -0.6641  16.4325  22.3238  -4.0682
    3977  -3.0605   0.5762  -0.2649  15.6706  21.8039  -4.8297
    3978  -3.0564  -0.6884   0.3200  15.5522  22.2216  -4.7171
    3979  -3.1621  -0.0175  -0.5276  15.4989  22.4261  -4.9929
    3980  -3.1739  -0.0869  -0.1198  15.9462  21.8699  -4.7507
    3981  -3.2472  -0.0005  -0.3794  16.6939  22.5928  -4.6658
    3982  -3.2529  -0.0195  -0.1164  16.3233  22.0843  -4.1879
    3983  -3.1025  -0.1439  -0.3546  16.2678  22.4736  -4.3002
    3984  -3.1916  -0.2085  -0.4612  15.6611  22.8021  -4.2272
    3985  -3.0959  -0.7306  -0.2910  15.5489  22.8798  -4.0311
    3986  -3.1265  -0.4524   0.2871  15.1030  22.9544  -4.8338
    3987  -3.1653   0.0563  -0.1541  15.8768  22.8345  -4.5321
    3988  -3.0086  -0.7012  -0.2033  14.5945  22.2344  -4.0148
    3989  -3.2920  -0.0389  -0.1249  15.1950  21.6372  -4.3478
    3990  -2.9727   0.2685  -0.5779  15.5346  22.0867  -4.6473
    3991  -3.1805  -0.2699  -0.0474  14.9675  22.1915  -4.6217
    3992  -3.1975  -0.5729  -0.1868  15.4866  22.2693  -4.6695
    3993  -3.2748  -0.2282  -0.3712  15.6734  21.7310  -4.5675
    3994  -3.2577  -0.3507  -0.4176  15.5861  21.8069  -4.6260
    3995  -3.2633  -0.3449  -0.0292  15.8045  21.6730  -5.3645
    3996  -3.2057   0.2206  -0.2510  15.7803  21.2923  -4.4587
    3997  -3.0394   0.2370   0.1653  15.7142  21.1857  -4.9097
    3998  -3.3467   0.2729   0.1870  16.1624  21.3241  -5.2821
    3999  -2.9871   1.0845  -0.6242  16.1556  19.7449  -5.6774
    4000  -3.2533   0.1010  -0.5339  16.7373  20.8989  -4.3872
    4001  -3.1425   0.3214  -0.5614  16.6351  20.6845  -4.3660
    4002  -3.1234  -0.6204  -0.2548  16.8993  22.0408  -3.9251
    4003  -3.1614  -0.1462  -0.3405  16.8753  21.7816  -4.5559
    4004  -3.0598   0.3640  -0.7059  16.2744  21.0118  -4.1334
    4005  -3.3135   0.6910  -0.2952  16.6085  19.9049  -4.0723
    4006  -3.2560   0.0486  -0.2738  16.4769  20.9413  -4.0840
    4007  -2.9994  -0.2465  -0.4714  16.5958  21.4745  -4.1910
    4008  -3.1653  -0.3591  -0.4786  16.9245  21.2254  -4.5657
    4009  -3.0668   0.0127  -1.1260  16.6353  20.6951  -3.9689
    4010  -3.1352   0.1510  -0.8409  17.3106  21.1635  -3.9593
    4011  -3.0671   0.1732  -0.3660  17.2253  20.5641  -4.8081
    4012  -2.7940   1.6587  -0.4742  17.0083  18.7617  -5.6019
    4013  -3.1733   0.0640  -0.3785  16.6010  20.2816  -4.1044
    4014  -2.9852  -0.3300  -1.2522  16.8394  21.1608  -3.3279
    4015  -2.9605  -0.2006  -0.8150  17.5526  21.1125  -2.8123
    4016  -3.0524  -0.2744  -0.7478  16.8479  21.0444  -3.4465
    4017  -3.1113   0.2262  -1.0059  18.2249  21.4503  -2.8511
    4018  -3.1252  -0.0726  -0.9983  17.1071  21.1711  -2.8638
    4019  -3.3663   0.0285  -0.7535  17.7433  21.0792  -3.5260
    4020  -3.0777   0.6690  -0.8060  17.6415  20.7199  -3.7209
    4021  -2.8287   0.0577  -1.5073  16.9061  20.9913  -2.9421
    4022  -3.0550   0.6235  -0.5884  17.1767  19.5921  -4.3998
    4023  -2.8615   0.4937  -1.3128  18.4356  19.1785  -3.6920
    4024  -2.9747   0.9479  -0.8628  17.7667  19.5620  -4.7418
    4025  -3.0344   0.2523  -0.8906  17.9144  20.8179  -3.0682
    4026  -3.1632   0.0292  -0.7872  16.9878  20.1258  -4.5204
    4027  -3.1888   0.4613  -0.1923  16.4902  19.9383  -4.9057
    4028  -3.0006  -0.0332  -1.1114  16.7044  20.9276  -3.6731
    4029  -3.0296  -0.0816  -0.6842  16.9017  20.9599  -3.6629
    4030  -3.1158  -0.0366  -0.9274  16.9804  21.3818  -2.7825
    4031  -3.1442  -0.0083  -0.8843  16.7124  20.9087  -3.1857
    4032  -3.1962  -0.4465  -0.6168  16.5473  21.4910  -3.7966
    4033  -3.2423   0.3460  -0.2539  16.8979  20.8552  -3.2644
    4034  -3.1209  -0.1537  -0.4056  16.9728  21.2273  -4.2466
    4035  -3.0585   0.0610  -0.6815  16.8322  21.0690  -3.6768
    4036  -3.2322   0.5850  -0.3926  16.9343  21.0829  -3.6752
    4037  -3.1020  -0.1088  -0.6366  16.7304  21.5521  -4.2465
    4038  -3.2009   0.0284  -0.2164  16.4678  21.3823  -3.8107
    4039  -3.3174  -0.5067  -0.2102  15.7990  21.5976  -3.9527
    4040  -3.1466   0.1071  -0.5492  16.4389  21.3230  -3.9951
    4041  -3.0570   0.3407  -0.7380  16.4231  20.9194  -3.6621
    4042  -3.0968  -0.4318  -0.9107  16.2966  21.4805  -3.1985
    4043  -3.3058  -0.4468  -0.2048  16.6427  21.4785  -4.5746
    4044  -3.1455  -0.0753  -0.1093  15.6924  21.0635  -4.3791
    4045  -3.0539  -0.2916  -0.3587  15.6753  21.2181  -4.4163
    4046  -3.2281  -0.0925  -0.3015  16.0667  20.6715  -4.1146
    4047  -3.2323  -0.1281   0.1802  16.3921  20.8241  -4.4987
    4048  -3.0974   0.4195  -0.7072  16.4270  20.6627  -4.0603
    4049  -3.2239  -0.3890  -0.4756  15.7469  21.5222  -4.5273
    4050  -3.0739  -0.5658  -0.7447  15.5388  21.7680  -4.3895
    4051  -3.1359  -0.1650  -0.5542  15.6383  21.4586  -4.1024
    4052  -3.1418  -0.6796   0.0781  15.7265  21.4252  -4.1952
    4053  -3.1238   0.1088  -0.2844  15.6002  21.4809  -4.4399
    4054  -3.3410  -0.0278   0.0242  15.6161  21.0245  -4.6114
    4055  -3.1170  -0.3234  -0.1146  15.8922  21.6929  -4.7228
    4056  -3.2445   0.3731  -0.1464  16.1622  20.9868  -4.7319
    4057  -3.1548  -0.3965  -0.0650  15.5833  21.8783  -4.8566
    4058  -3.2567   0.1458  -0.1541  15.9342  21.2662  -4.8126
    4059  -3.0567  -0.3149   0.2966  16.4587  21.6900  -4.0934
    4060  -3.2512  -0.4090  -0.1433  16.1574  22.1442  -3.9703
    4061  -3.1416  -0.0728  -0.3620  15.6431  22.0340  -4.2700
    4062  -3.2271   0.0276  -0.2864  16.1099  21.4797  -4.3732
    4063  -3.1366  -0.4865  -0.5381  16.2367  22.0510  -3.6057
    4064  -3.1217  -0.2336  -0.1829  16.1598  21.3726  -5.0768
    4065  -3.1151  -0.1844  -0.0966  15.9075  21.0211  -5.1866
    4066  -2.9815   0.0209  -0.6204  16.3285  21.5421  -4.0725
    4067  -3.0427  -0.0498  -0.5162  16.4252  21.0964  -3.8516
    4068  -3.0488  -0.3310  -0.6971  15.9861  21.4971  -3.9621
    4069  -3.2198  -0.3210  -0.0171  15.8436  21.3438  -4.8196
    4070  -3.2482  -0.1468   0.2127  15.8508  21.1534  -5.0495
    4071  -3.2260  -0.1629   0.0145  16.0588  20.8681  -5.1537
    4072  -3.2435  -0.3228   0.3609  15.1459  21.0140  -5.6422
    4073  -3.2153   0.3356   0.0530  15.5454  21.0469  -5.4198
    4074  -3.1455  -0.1592   0.5079  15.5222  21.1855  -5.6315
    4075  -3.3260   0.2578   0.4014  15.2426  20.7632  -5.7448
    4076  -3.0006  -0.2330  -0.2253  16.1094  21.1443  -5.1315
    4077  -3.0977  -0.3411  -0.0309  15.8934  21.3659  -4.6865
    4078  -3.1880  -0.0924  -0.5073  16.6185  21.2870  -4.0557
    4079  -2.9415   0.3163  -1.0677  17.0489  21.5356  -3.1055
    4080  -3.1942   0.3492  -0.2852  16.5617  21.0217  -4.5470
    4081  -3.2437   0.0085  -0.4278  16.4524  21.4798  -3.8960
    4082  -3.1561  -0.2221  -0.0321  16.3865  21.4147  -4.4228
    4083  -3.2359   0.0906  -0.3353  16.9108  20.8487  -4.0694
    4084  -3.2829  -0.0685  -0.4020  16.4447  21.1692  -4.9559
    4085  -3.1244  -0.1707  -0.5192  15.8294  20.9782  -5.0844
    4086  -3.1932  -0.3010  -0.2134  15.9365  21.0609  -5.8285
    4087  -3.3209   0.2594   0.1347  15.8899  21.3363  -6.5977
    4088  -3.1469  -0.2705  -0.3068  16.4894  21.3183  -5.8170
    4089  -3.0612  -0.1022   0.3243  15.0519  21.0856  -5.6882
    4090  -3.1640   0.0356  -0.7907  16.2219  20.0594  -6.1315
    4091  -3.0237  -0.0663  -0.2443  15.6096  21.1384  -5.1657
    4092  -3.0601  -0.0592  -0.3156  15.6198  21.3525  -5.7981
    4093  -3.1729  -0.1511  -0.4009  15.8580  21.4656  -4.5529
    4094  -3.0176   0.8452   0.0484  15.9790  20.7062  -5.6033
    4095  -3.0622   0.1924  -0.3336  15.6676  21.1821  -4.8006
    4096  -3.0790  -0.2088  -0.7957  15.2644  22.4436  -4.5071
    4097  -3.2415  -0.3857  -0.3935  15.9593  22.5241  -4.9388
    4098  -3.1025  -0.1475  -0.6577  15.9115  22.4784  -4.2688
    4099  -3.1449  -0.5083  -0.4131  15.2626  22.1150  -4.2512
    4100  -3.1360  -0.6466  -0.5564  15.2980  22.3956  -4.2717
    4101  -3.0803  -0.4584  -0.2115  15.1522  22.2601  -4.6373
    4102  -3.0846  -0.1092  -0.3625  15.2734  22.1966  -4.2988
    4103  -3.1546  -0.5556  -0.3289  15.4299  22.2003  -4.2931
    4104  -3.0715  -0.4139  -0.3892  15.8663  22.2905  -3.8971
    4105  -3.2281  -0.0096  -0.3534  16.5325  21.9578  -3.5210
    4106  -3.2795  -0.6292  -0.5821  16.1486  21.8682  -3.6759
    4107  -3.2534   0.0103  -0.4457  16.0023  21.4299  -3.3257
    4108  -3.1590   0.1595  -0.2039  16.1436  21.6001  -4.1033
    4109  -3.2259  -0.5932  -0.4183  16.1836  21.8109  -3.9492
    4110  -3.1098   0.0858  -0.3275  15.9676  20.7904  -4.3388
    4111  -3.0676  -0.3293  -0.5362  16.4630  21.4171  -4.5667
    4112  -3.1073   0.2331  -0.5401  15.8368  20.7186  -4.5643
    4113  -3.1773  -0.0326  -0.1484  15.4519  20.9476  -4.4886
    4114  -3.0326  -0.2964  -0.3930  15.2666  21.5597  -3.9675
    4115  -2.9231  -0.2786  -0.9898  16.1091  21.7438  -3.9633
    4116  -3.2024  -0.0985  -0.1678  16.2158  20.8200  -4.6804
    4117  -3.0379   0.1331  -0.6589  16.2765  21.2159  -4.4128
    4118  -3.2515  -0.2527  -0.4124  16.0643  21.2769  -4.4144
    4119  -3.1961   0.4354  -0.6300  16.6445  21.0332  -4.8665
    4120  -3.1697   0.1393  -0.4227  17.2985  21.2856  -4.1198
    4121  -3.2195  -0.3643  -0.2249  16.2793  22.1569  -4.4850
    4122  -3.1907  -0.3813  -0.3591  15.9672  22.3637  -4.1476
    4123  -3.1878   0.1317   0.0223  16.7598  21.6236  -3.8063
    4124  -3.1844  -0.4289  -0.4838  16.5303  22.0473  -4.0829
    4125  -3.1554  -0.4617  -0.2060  16.9059  21.2745  -4.0241
    4126  -3.3246  -0.1704  -0.3478  16.5172  21.3073  -4.5683
    4127  -3.0689  -0.4387  -0.2112  16.6162  21.6995  -4.3380
    4128  -3.1554  -0.7655  -0.6841  16.8185  21.6756  -3.5565
    4129  -3.1863  -0.2370  -0.3788  17.1123  22.0244  -4.0481
    4130  -3.1079   0.0824  -0.9841  17.2320  21.1122  -3.4924
    4131  -3.0383  -0.1600  -0.5523  16.9799  21.0187  -4.0478
    4132  -3.1806  -0.2135  -0.2626  16.5452  21.3236  -4.1210
    4133  -3.1165  -0.5637  -0.5831  16.2381  21.6858  -4.3103
    4134  -3.1143  -0.1079  -0.2760  16.5966  21.1687  -4.3646
    4135  -3.2380  -0.0578  -0.5267  16.1684  21.3906  -4.9240
    4136  -3.2776  -0.2601  -0.2164  15.2377  21.2033  -4.7214
    4137  -3.1621   0.0813  -0.2763  15.8547  21.3511  -5.0274
    4138  -3.1097  -0.4660  -0.3594  15.3289  21.2398  -4.8614
    4139  -3.3067   0.2136  -0.4888  16.4475  20.1110  -4.7410
    4140  -3.1041  -0.3633  -1.1078  15.9153  21.6990  -4.1537
    4141  -2.9937   0.0748  -1.0636  16.5650  21.4674  -4.1133
    4142  -3.1809   0.0906  -0.7022  16.0397  21.4299  -4.4655
    4143  -3.0104   0.4070  -0.7510  16.5986  20.7016  -4.2496
    4144  -3.1118  -0.2075  -0.4597  16.8026  21.4573  -3.8946
    4145  -3.0483   0.2649  -0.2743  16.2524  21.1576  -4.0687
    4146  -3.3137  -0.1631  -0.7067  16.6767  21.3048  -2.8102
    4147  -3.1026   0.4555  -0.6458  15.8644  21.3808  -4.1048
    4148  -3.2122   0.0834  -0.4886  16.9364  21.3989  -3.6951
    4149  -3.0945  -0.1889  -0.9991  16.6599  21.1584  -3.9009
    4150  -3.0561   0.1852  -0.8443  17.1037  20.8225  -3.5909
    4151  -3.1928  -0.1224  -0.8736  16.0835  21.0303  -3.6379
    4152  -3.0489   0.3113  -0.6700  16.7789  21.1434  -4.1106
    4153  -3.1239  -0.0912  -0.2002  16.9733  21.1842  -4.0809
    4154  -3.1224   0.6306  -0.5526  17.3034  20.3389  -4.0050
    4155  -3.0350   0.1072  -1.0450  17.2848  20.8828  -3.4968
    4156  -3.0880   0.6736  -0.5049  16.6941  20.4191  -4.0441
    4157  -3.1868   0.1112  -0.3400  16.3369  21.0990  -4.7103
    4158  -3.0955  -0.3143  -0.5382  15.8007  21.1971  -3.7359
    4159  -3.1266  -0.0992  -0.6565  15.7281  21.6008  -3.2224
    4160  -3.1234   0.1815  -0.7306  15.5996  21.6243  -3.8927
    4161  -3.2332  -0.0412  -0.0002  15.5850  21.1828  -4.8337
    4162  -3.2037  -0.0805  -0.1059  15.1737  21.1916  -4.1184
    4163  -3.2425   0.2068   0.0820  15.4210  21.0584  -4.6111
    4164  -3.2559   0.0999  -0.2738  15.5415  21.0892  -4.3563
    4165  -3.0768  -0.0343   0.1103  15.2976  21.0999  -5.0407
    4166  -3.1485  -0.8016  -0.4630  15.2636  22.0148  -4.5985
    4167  -3.1813   0.0806  -0.4914  15.8528  20.6384  -4.1428
    4168  -3.1268   0.4466  -0.3496  15.3422  20.0225  -4.2619
    4169  -3.2035  -0.3842   0.0127  15.9728  20.8799  -4.1560
    4170  -3.2098  -0.3539   0.1607  15.0767  21.0526  -5.2180
    4171  -3.2882  -0.1075   0.5488  15.2128  20.4591  -5.7024
    4172  -3.2428   0.1946  -0.0224  15.5832  20.7893  -4.4182
    4173  -3.2459  -0.0258   0.0660  14.9672  20.9521  -4.9975
    4174  -3.2073   0.0761   0.0517  14.8556  20.9944  -5.3128
    4175  -3.1862  -0.4618   0.1121  14.6149  21.3533  -4.9875
    4176  -3.2976  -0.2004   0.0190  15.1633  21.1060  -5.2192
    4177  -3.1171  -0.0706  -0.2912  15.4262  21.3525  -5.3347
    4178  -3.1568  -0.2739  -0.5015  15.2689  21.3218  -4.5450
    4179  -3.1169  -0.2682  -0.6694  15.5777  21.4942  -3.8500
    4180  -2.8857  -0.1742  -0.8408  16.0027  21.4397  -4.0497
    4181  -3.0445  -0.6950   0.0382  15.5413  21.3823  -5.2882
    4182  -2.9883  -0.3472  -0.7523  16.0484  21.8138  -3.3757
    4183  -3.2616   0.4743  -0.6467  16.1286  21.2369  -3.6234
    4184  -3.1633   0.0968  -0.3053  15.9744  20.7464  -3.9798
    4185  -3.2967  -0.2232  -0.3371  16.0753  21.3517  -4.7236
    4186  -3.0923   0.0011   0.5552  15.7649  21.0993  -5.5349
    4187  -3.3622   0.2772   0.5884  15.9643  20.8307  -5.6205
    4188  -3.1129   0.5828  -0.2334  16.5127  20.2609  -5.5619
    4189  -2.8520   1.0569  -0.7103  17.4850  19.3940  -4.9834
    4190  -3.3023   0.2587  -0.3139  16.2448  20.0258  -5.5264
    4191  -2.9918   1.0073  -0.2373  16.2544  19.6869  -5.5694
    4192  -2.7761   0.2864  -1.3164  17.6515  20.5946  -4.5994
    4193  -3.1668   0.0418  -0.2735  16.4591  21.3061  -4.3919
    4194  -3.1258  -0.3718  -0.3394  16.9303  21.1378  -4.7417
    4195  -3.1938   0.1428  -0.0499  15.4389  21.4328  -5.3243
    4196  -3.0815  -0.2272   0.2302  15.7708  21.0067  -5.2784
    4197  -3.1549   0.2651  -0.1416  16.3901  21.1927  -4.5741
    4198  -3.1824  -0.1187  -0.3391  16.5576  21.5037  -3.9894
    4199  -3.1956   0.0093  -0.1905  16.3624  21.4412  -4.0176
    4200  -3.2922   0.7687   0.0198  16.2887  19.7918  -4.9562
    4201  -3.0606   0.6048  -0.6739  16.2814  20.5868  -3.8859
    4202  -3.1594   0.4125  -0.2729  16.0793  20.7468  -4.0446
    4203  -3.1391  -0.2214   0.0321  15.5361  21.1129  -4.5651
    4204  -2.9908   0.2567  -0.8466  16.2639  21.1488  -4.4026
    4205  -3.1415  -0.3194  -0.4991  16.7739  21.3785  -3.6676
    4206  -3.2711  -0.1266   0.0162  16.6925  20.8463  -4.3873
    4207  -3.1911   0.5578  -0.7966  16.3956  19.4388  -5.2857
    4208  -3.2379   0.4627  -0.4138  16.2746  19.4732  -5.5298
    4209  -3.1801   0.1134  -0.5219  16.4736  19.9168  -4.4173
    4210  -2.9335   0.5999  -0.7834  15.7936  19.3328  -4.6985
    4211  -3.0493   0.5953  -0.7283  16.4707  19.9442  -5.2132
    4212  -2.7317   1.5123  -0.7608  17.1686  18.7192  -5.0448
    4213  -2.6972   1.0319  -0.9381  17.2526  19.7070  -5.1506
    4214  -3.0683   0.9065   0.2709  16.0741  19.4576  -5.6882
    4215  -3.1972   0.6298  -0.2628  17.0057  20.1163  -5.8578
    4216  -3.2665   0.0436  -0.4135  16.8171  21.2163  -4.9897
    4217  -3.2587  -0.4028  -0.0890  16.4948  21.8468  -4.4359
    4218  -3.2359  -0.4358  -0.3453  16.5692  21.4749  -4.1349
    4219  -3.0362  -0.2100  -1.1170  16.7073  21.3123  -3.7477
    4220  -3.2064  -0.4405  -0.4871  16.7871  21.1834  -4.0255
    4221  -3.0869   0.0941  -0.7260  16.8067  20.8120  -4.0129
    4222  -3.1955  -0.1027  -0.5198  17.4413  20.8971  -4.8439
    4223  -3.1979   0.1054  -0.2819  16.8908  20.7295  -4.8077
    4224  -3.1240   0.3955  -0.5045  17.5592  20.8631  -5.0127
    4225  -3.0850  -0.1154  -0.0224  16.5204  20.6749  -5.3626
    4226  -3.1308   0.0436  -0.4694  17.1576  20.6176  -5.8298
    4227  -3.0312  -0.0150  -0.5861  15.9290  20.7479  -4.7407
    4228  -3.2089  -0.4324  -0.2611  16.5219  20.4517  -5.5564
    4229  -3.2315   0.3595  -0.3748  16.6642  20.7196  -4.7234
    4230  -3.2467   0.0081  -0.3717  17.1908  20.9495  -3.7512
    4231  -3.2046  -0.1081  -0.3993  16.9497  21.0526  -4.6174
    4232  -3.2800   0.1134  -0.1878  17.0028  20.9356  -4.8722
    4233  -3.2798   0.1670  -0.2304  16.7058  20.2688  -4.5550
    4234  -3.0520  -0.2426  -0.3388  16.1468  21.1710  -4.0503
    4235  -2.9697  -0.0018  -0.6111  15.8424  21.0039  -4.4469
    4236  -3.1667   0.4175   0.4150  15.5910  19.9136  -5.0259
    4237  -2.9455  -0.3676  -0.9058  16.0612  21.8260  -4.8630
    4238  -3.0981   0.4277  -0.5152  15.2942  20.2246  -5.3466
    4239  -3.2472   0.3065  -0.3526  16.5943  19.8276  -5.9963
    4240  -3.2539   0.2767   0.2223  15.9165  19.8427  -5.8802
    4241  -2.9813   1.0582  -0.5018  16.4147  18.8939  -5.4747
    4242  -3.1655   0.3555  -0.5173  17.0628  20.1102  -4.7071
    4243  -3.3073   0.2753  -0.1568  16.5504  19.7214  -5.6940
    4244  -3.0801   0.8458  -0.8533  16.9012  19.8775  -5.1102
    4245  -2.9304   1.0362  -0.5129  16.6170  18.6558  -5.5920
    4246  -3.3266   0.1485  -0.2759  16.7281  19.9730  -5.5553
    4247  -3.3898   0.1257   0.1183  16.9452  20.4833  -4.7204
    4248  -3.1484   0.0280  -0.4132  16.7944  21.5325  -5.1761
    4249  -3.1297   0.2945  -0.2659  16.8769  20.2640  -4.7757
    4250  -3.1329  -0.5590  -0.3872  16.7089  21.3969  -4.8748
    4251  -3.1669   0.1888  -0.4523  16.9565  21.3135  -4.1108
    4252  -3.0276  -0.4642  -0.7691  16.5873  21.5807  -4.2272
    4253  -2.9847   0.1635  -0.9985  16.7855  20.8456  -4.1688
    4254  -3.1924   0.4097  -0.4990  16.7703  20.7698  -4.7495
    4255  -3.2208  -0.2340  -0.5257  16.5942  21.5399  -4.6368
    4256  -3.1253   0.0468   0.2297  16.0628  20.8588  -4.9147
    4257  -3.1174   0.2250  -0.8790  16.9582  21.1006  -3.7752
    4258  -2.9478   0.2659  -0.7204  16.6190  20.3297  -3.9931
    4259  -3.1333   0.1316  -0.6002  16.2037  21.0618  -3.7918
    4260  -2.7631   1.3397  -1.0790  18.0210  19.5481  -4.2944
    4261  -2.6336   1.2127  -1.3991  18.6331  19.8322  -4.8498
    4262  -1.4837   2.3906  -1.1981  17.7710  19.2734  -5.6437
    4263  -3.1566   0.5319  -0.3582  16.7859  19.4655  -6.0638
    4264  -3.1143   0.1232  -0.3890  16.7206  20.6281  -4.8257
    4265  -3.2557  -0.0871  -0.8399  16.7774  21.1542  -4.5080
    4266  -3.2181  -0.0067  -0.6408  16.1032  21.3325  -4.4390
    4267  -2.9538  -0.0596  -0.3054  16.3378  20.8613  -4.6440
    4268  -3.1291  -0.0997  -0.6231  16.4721  21.6357  -4.0129
    4269  -3.1821  -0.4336  -0.5768  16.8112  21.8124  -5.4828
    4270  -3.0427  -0.3774  -0.4834  16.1604  21.1472  -4.3305
    4271  -3.0604  -0.4865  -0.7021  16.9053  21.8393  -4.9954
    4272  -3.0329   0.4171  -0.3745  16.5773  21.0621  -4.2359
    4273  -3.0889  -0.5814  -0.7179  17.4383  22.3938  -3.1417
    4274  -3.0870   0.0300  -0.7937  16.9395  21.4241  -3.4142
    4275  -3.0729   0.1644  -0.6503  17.3275  20.4220  -4.4031
    4276  -3.2302  -0.1780  -0.6651  16.8573  21.7874  -4.8566
    4277  -3.0173   0.3008  -0.3825  17.5519  21.2980  -4.6646
    4278  -3.0703  -0.3074  -0.8991  16.9521  21.5672  -4.4781
    4279  -2.9270   0.0952  -1.1819  17.8603  21.5960  -3.7793
    4280  -3.0624   0.3467  -0.6486  18.1482  20.8911  -4.5249
    4281  -3.2132   0.4524  -0.1014  16.6733  20.0143  -5.6725
    4282  -2.9048   0.2926  -1.2080  16.7763  20.0637  -4.8135
    4283  -2.8862   0.9830  -0.8911  18.0139  19.3226  -5.0919
    4284  -3.2092   0.0408  -0.1323  16.1046  19.7144  -5.9151
    4285  -3.2200   0.2301   0.5120  16.3259  19.6719  -5.1475
    4286  -3.2404   0.3728   0.5025  15.8712  19.8983  -5.3880
    4287  -3.1315   0.0470  -0.6273  16.3935  19.6558  -5.1754
    4288  -3.0994   0.0081  -0.3355  16.6058  20.4863  -5.4598
    4289  -3.2394   0.4739   0.1762  16.0868  19.5885  -5.7398
    4290  -2.8255   0.8429  -0.9529  17.9435  19.5521  -6.2576
    4291  -3.1824   0.5601  -0.2792  17.3973  19.9873  -5.9457
    4292  -2.8788   0.9081  -0.4614  17.3717  19.9782  -5.5813
    4293  -3.2059   0.5664   0.1434  16.3322  19.9268  -5.7565
    4294  -3.1656  -0.2210  -0.0716  16.4489  20.6836  -5.4134
    4295  -3.1134   0.7713   0.2814  16.8060  19.3172  -5.5181
    4296  -3.2161   0.4724  -0.0446  17.1349  19.9098  -5.1760
    4297  -3.0549   0.9452   0.1611  16.6344  19.6782  -4.7898
    4298  -3.0507   0.8154   0.4981  15.7550  19.2633  -5.3553
    4299  -3.2954   0.3862  -0.1500  16.1140  19.6899  -5.6678
    4300  -3.1252   0.3966  -0.1450  16.1426  19.3722  -5.4843
    4301  -3.0866   0.5003   0.6174  16.0406  19.7186  -5.9302
    4302  -3.1191   0.3925   0.0650  15.8100  19.2364  -6.2019
    4303  -3.1866   0.4363   0.3810  15.9937  19.5355  -5.5357
    4304  -3.2283   0.0729  -0.0438  16.1557  20.3213  -5.5174
    4305  -3.2546  -0.1109   0.0184  16.8232  20.1965  -4.7591
    4306  -3.0943  -0.3682  -0.5913  16.9995  21.5644  -4.0726
    4307  -3.1545   0.6468  -0.0497  16.3697  19.6068  -5.1353
    4308  -3.1894   0.4483   0.2418  15.7821  19.7738  -5.0367
    4309  -3.0140  -0.4561  -0.0109  16.1048  21.1471  -4.4764
    4310  -3.1242   0.0821  -0.1866  16.0446  21.2084  -4.2963
    4311  -3.2313   0.0010  -0.2532  16.6262  21.2296  -4.1533
    4312  -3.0523  -0.2609  -0.4492  16.6676  21.2616  -4.5866
    4313  -3.2541  -0.0704  -0.3440  16.5999  20.9930  -4.1234
    4314  -3.1113  -0.3073  -0.7277  16.2082  21.8802  -4.1488
    4315  -3.1384  -0.5847  -0.6376  16.3464  21.4953  -4.8112
    4316  -3.2818  -0.0501   0.1622  16.6728  20.8059  -4.9991
    4317  -3.0416   0.0286  -0.5368  16.4664  20.5808  -4.4647
    4318  -3.1517   0.1193  -0.5494  16.4034  21.0972  -4.0511
    4319  -3.2257  -0.1124  -0.3047  17.1957  19.9790  -4.3379
    4320  -3.2055   0.0765  -0.6613  16.5112  21.2341  -4.6755
    4321  -3.2175   0.4008   0.2799  16.3085  20.3135  -4.8795
    4322  -3.0352  -0.2721  -0.6451  16.2861  20.9110  -4.3925
    4323  -3.1898  -0.3743   0.2347  15.1204  20.6560  -5.1300
    4324  -3.1778  -0.2412  -0.3203  16.1755  21.3800  -4.8259
    4325  -3.2025   0.0378  -0.5647  16.1024  21.0420  -4.5624
    4326  -3.1322  -0.0256  -0.7339  16.1234  20.9081  -4.7265
    4327  -3.1864  -0.2097  -0.3935  16.1339  20.8417  -4.5983
    4328  -3.1391  -0.0440  -0.0868  16.2617  20.7375  -4.8618
    4329  -3.2674   0.0357  -0.0529  16.7585  20.8098  -4.8045
    4330  -3.0522  -0.2634  -0.5558  16.3071  20.6884  -4.1812
    4331  -3.0828  -0.1154   0.1253  16.4709  21.3339  -5.0226
    4332  -3.1767  -0.3966  -0.9226  16.1033  21.7344  -4.1704
    4333  -2.9508   0.7807  -0.9798  17.6835  19.4412  -5.8874
    4334  -3.1632   0.0224  -0.5214  16.8915  21.2761  -5.3853
    4335  -3.1795   0.1846  -0.4917  16.9126  19.9680  -6.3690
    4336  -3.1402   0.2148  -0.4173  16.2525  20.7153  -5.3515
    4337  -2.9560  -0.1899  -0.8920  17.1778  21.6681  -3.7073
    4338  -3.2817  -0.1495   0.2354  15.7941  21.2354  -4.1082
    4339  -3.0932   0.1234  -0.5622  16.2121  21.6060  -4.0301
    4340  -3.2559   0.1764  -0.0217  15.9164  20.8848  -4.7976
    4341  -3.0984   0.5072  -0.3479  16.4421  20.0203  -4.2760
    4342  -3.2484   0.1512  -0.0879  15.8906  20.1821  -4.8090
    4343  -3.2171  -0.3115  -0.4335  15.6141  21.5318  -4.6933
    4344  -3.2111  -0.2810  -0.3685  15.5750  21.3006  -4.5451
    4345  -3.0931   0.3552   0.0398  17.1632  20.8023  -4.8823
    4346  -3.2337  -0.1798   0.3633  15.7521  20.8277  -4.8932
    4347  -3.2614  -0.1356  -0.1573  15.5986  21.0370  -5.4365
    4348  -3.0890   0.0105  -0.1965  15.1899  21.7571  -4.9309
    4349  -3.1972  -0.0889   0.0365  16.0946  21.1797  -5.3916
    4350  -3.2376  -0.1598   0.0286  15.8895  21.2419  -4.8401
    4351  -3.0923  -0.2949  -0.6195  16.1906  21.7861  -4.6554
    4352  -3.0891  -0.0972  -0.6320  16.1022  21.7704  -3.9802
    4353  -2.9630  -0.8198  -0.9165  16.6563  22.3028  -4.3672
    4354  -3.1405  -0.3094  -0.2732  16.0338  21.1943  -4.3851
    4355  -3.1680  -0.3726  -0.6959  16.2303  21.4174  -4.7056
    4356  -3.1972  -0.1990  -0.5614  16.0761  21.7800  -4.2557
    4357  -3.0654   0.1122  -0.9536  16.3614  20.9765  -4.2396
    4358  -3.1434  -0.3413  -0.3847  15.8435  21.3317  -4.9268
    4359  -3.0323   0.6871  -1.0338  17.3475  19.9642  -4.8502
    4360  -3.0793   0.1141  -0.4110  15.8517  20.8145  -4.5782
    4361  -3.0651   0.0854  -0.6284  16.5354  20.8687  -4.0436
    4362  -2.9538   0.2078  -0.9526  16.6047  20.7441  -3.7127
    4363  -3.1580  -0.0696  -0.4976  16.9373  21.2367  -3.4233
    4364  -3.0292  -0.0312  -0.9317  16.9755  21.4308  -3.6023
    4365  -3.1586  -0.7541  -0.4944  16.4087  21.4939  -4.5056
    4366  -3.1481  -0.2929  -0.2893  16.8414  21.4965  -3.7917
    4367  -3.2177   0.1419  -0.2052  16.3808  20.8670  -3.8404
    4368  -3.2308  -0.2412  -0.6085  16.0358  21.2173  -3.0078
    4369  -3.0266  -0.4265  -0.7761  16.0659  21.3553  -3.4492
    4370  -3.2197  -0.0957  -0.0611  16.0983  21.3146  -4.2252
    4371  -3.2795  -0.1708  -0.0637  15.6559  20.5810  -4.6701
    4372  -3.1049  -0.4121  -0.0081  15.6664  21.3715  -5.1069
    4373  -3.1666  -0.3571  -0.5126  16.1582  21.4779  -4.3124
    4374  -3.1150  -0.0193  -0.6629  15.8404  20.5145  -4.1648
    4375  -3.1749  -0.4780  -0.4055  15.5830  21.6781  -4.0172
    4376  -3.2764  -0.7393  -0.3869  16.1513  21.2481  -4.8561
    4377  -3.0996  -0.4778  -0.3775  16.2424  22.0225  -3.9049
    4378  -3.1998  -0.2265  -0.4348  15.0731  21.2080  -5.0419
    4379  -3.1380  -0.2640  -0.3232  15.3969  21.1711  -5.1806
    4380  -3.1653   0.3429  -0.4058  15.6698  20.2780  -4.1035
    4381  -3.0776  -0.5390  -0.3851  15.5681  20.4923  -4.2139
    4382  -3.0853   0.0165  -1.0363  16.0176  20.7109  -3.5208
    4383  -3.0698  -0.3714  -1.0849  16.4378  21.3733  -4.0139
    4384  -3.2568  -0.3513  -0.3337  15.9138  21.1189  -3.9521
    4385  -3.0803  -0.5313  -0.2398  15.6007  21.4663  -4.0835
    4386  -3.1354  -0.4753   0.2081  15.5933  20.5863  -5.0258
    4387  -3.2303   0.5493   0.2458  15.6178  19.2499  -5.3930
    4388  -3.2170  -0.0077   0.1165  15.6500  20.2478  -4.9462
    4389  -3.1720  -0.3162  -0.1759  16.5588  21.1941  -4.3293
    4390  -3.1937  -0.3338  -0.4436  16.2846  21.1100  -4.6442
    4391  -3.1128   0.0191  -0.2295  16.9662  20.7256  -4.8885
    4392  -2.9244  -0.5458  -1.1056  16.1963  21.3873  -3.8519
    4393  -2.9835  -0.6967  -1.1064  15.5290  21.7676  -3.8493
    4394  -3.0646  -0.0708  -0.4180  16.8925  21.3380  -4.4365
    4395  -3.2708   0.0091  -0.6162  16.8354  20.7880  -4.6256
    4396  -3.1433  -0.2349  -0.5123  15.9294  20.7349  -4.4953
    4397  -2.9204   0.3547  -0.9332  16.4733  21.0471  -4.2657
    4398  -3.1090  -0.1375  -0.2107  16.0540  21.0647  -4.6938
    4399  -3.1658  -0.5235  -0.2298  16.4332  21.6715  -4.1232
    4400  -3.2745   0.1805  -0.5917  16.8004  20.4782  -4.0688
    4401  -3.0018  -0.0544  -0.7459  16.5274  20.9181  -4.2874
    4402  -3.1238   0.0396  -0.6500  16.3950  21.3657  -4.4382
    4403  -2.9565  -0.4375  -0.9668  16.5551  21.4370  -4.0338
    4404  -2.9364  -0.3217  -1.1373  17.5934  21.0793  -3.8196
    4405  -3.1095  -0.3378  -0.8121  16.2225  21.3511  -4.8718
    4406  -3.2664  -0.1877  -0.1273  15.9244  21.0219  -4.7981
    4407  -3.2250  -0.2085  -0.7286  16.2115  21.2646  -4.4451
    4408  -3.0743  -0.1941  -0.1026  15.1454  20.7377  -5.1139
    4409  -3.2214  -0.3588   0.0858  14.8011  21.0722  -4.8799
    4410  -3.1420  -0.1073  -0.4437  15.3003  21.1690  -4.7994
    4411  -3.0649  -0.2824  -0.0358  15.5324  21.3056  -4.8819
    4412  -3.1943  -0.1862  -0.2400  15.3423  21.4361  -4.7823
    4413  -3.1151  -0.1798  -0.2175  15.5446  21.0866  -4.9278
    4414  -3.1707  -0.4590  -0.0852  15.8963  21.1111  -5.1902
    4415  -3.1098  -0.1291  -0.6941  16.8624  20.1956  -5.3696
    4416  -2.6926   1.4840  -0.4553  17.3410  19.2043  -6.0648
    4417  -2.9493   0.5610  -1.1875  17.3432  18.7379  -5.6605
    4418  -2.9953   1.0521  -0.0802  16.1910  18.6745  -6.1592
    4419  -3.3834   0.0300  -0.0565  16.7225  20.1439  -6.3225
    4420  -3.2068   0.8728  -0.2638  16.2323  19.6212  -6.0641
    4421  -3.0018   0.9741  -0.2409  16.0408  18.8767  -6.3882
    4422  -3.2377  -0.1696   0.3057  16.2078  21.5071  -6.4121
    4423  -3.1997  -0.2431  -0.0837  16.5505  20.8749  -6.8617
    4424  -3.0540   0.7954   0.5429  15.6656  19.4441  -7.2561
    4425  -3.1118   0.2822  -0.7155  16.5500  20.4486  -5.3764
    4426  -3.1352  -0.4221  -0.3367  15.8658  21.3311  -5.5907
    4427  -3.2388  -0.0850   0.0879  15.6327  20.8491  -5.5442
    4428  -3.0502  -0.4655  -0.5679  15.8329  21.0597  -5.0702
    4429  -3.1524  -0.1646   0.0947  15.7447  20.8264  -5.5274
    4430  -3.1590  -0.3225   0.3437  15.8203  20.3795  -5.6006
    4431  -3.0857  -0.0906   0.4022  15.9664  20.3509  -5.8631
    4432  -3.2596  -0.0814  -0.2573  15.8326  21.1528  -4.8644
    4433  -3.1091  -0.1560  -0.7198  17.3725  21.2166  -4.5122
    4434  -3.1775  -0.5862  -0.1444  16.0823  21.4054  -4.3397
    4435  -3.1546  -0.2910  -0.6803  16.2398  21.0321  -4.7867
    4436  -3.0800  -0.3461  -0.5246  15.7249  21.5481  -4.9270
    4437  -3.1257  -0.2330  -0.5032  16.0769  21.5052  -4.2260
    4438  -3.2230  -0.7189  -0.1284  15.3584  21.5395  -4.1875
    4439  -2.9798   0.3911  -0.6377  16.5610  21.5307  -4.6643
    4440  -3.2284  -0.3828  -0.5100  15.5545  21.4653  -4.5603
    4441  -3.1562   0.3717  -0.1614  15.2608  20.0871  -5.7360
    4442  -3.1886  -0.5619  -0.3072  15.9858  21.4944  -4.6283
    4443  -3.2714  -0.3636  -0.4941  16.5045  21.0143  -4.5838
    4444  -3.2301  -0.2102   0.0185  16.3120  20.2395  -5.3549
    4445  -3.1009  -0.4590  -0.7154  16.5504  21.9582  -3.7927
    4446  -2.9184   0.9508  -0.8931  16.3597  19.5314  -4.9836
    4447  -3.0800  -0.1291  -0.8985  16.6916  21.3084  -3.7760
    4448  -3.2243  -0.1270  -0.4189  16.3349  21.3255  -4.4629
    4449  -3.1572  -0.0764  -0.7803  16.4219  21.0212  -4.0730
    4450  -3.0253   0.1158  -0.7908  16.4683  20.7129  -4.6471
    4451  -3.2704  -0.0467   0.1072  16.4608  21.2193  -4.8191
    4452  -3.2106   0.2760  -0.0785  16.4460  20.0883  -5.0044
    4453  -3.0177   0.2475  -0.8676  16.7905  20.1340  -5.2447
    4454  -3.3358  -0.1967   0.1223  16.2601  20.7889  -5.1471
    4455  -3.0459   0.5361  -0.6352  16.5406  20.3736  -4.8067
    4456  -3.1092  -0.3821  -0.6116  15.8449  20.5720  -4.2847
    4457  -3.1177  -0.3734  -0.8765  16.4367  20.8334  -5.0400
    4458  -3.0708  -0.2028  -0.6482  15.8666  21.0720  -5.0814
    4459  -3.0634   0.3456  -0.8929  16.7394  20.6419  -4.3789
    4460  -3.0915  -0.2269  -0.9263  16.2902  20.6391  -4.7485
    4461  -3.1917   0.0017   0.0038  16.3013  20.3590  -5.0314
    4462  -3.1001  -0.4957  -0.7193  16.2538  21.2094  -4.7779
    4463  -3.2196  -0.0748  -0.3451  15.9319  20.7126  -4.9638
    4464  -2.9470   1.1804  -0.5889  15.8710  18.2941  -5.3019
    4465  -3.1603  -0.3878  -0.6668  16.5824  19.8253  -5.2463
    4466  -3.0580  -0.1345  -0.5079  16.4418  19.7332  -5.4481
    4467  -2.9042   0.5469  -1.1382  17.4892  18.6710  -5.9697
    4468  -3.1624   0.3458  -0.4025  16.1087  19.5539  -5.2259
    4469  -3.2352  -0.5426  -0.5138  15.6666  21.0878  -4.3534
    4470  -3.0913   0.0937  -0.5995  16.3832  20.2887  -4.5849
    4471  -3.1683  -0.3949  -0.5280  16.5075  20.4882  -4.6201
    4472  -3.1789   0.1358  -0.6625  16.6952  19.4268  -4.9812
    4473  -3.1557  -0.2826  -0.3589  15.3559  20.9281  -4.7964
    4474  -3.0882  -0.2687  -0.4817  15.4400  20.4287  -4.9079
    4475  -3.2237   0.1655  -0.2153  15.3036  20.3757  -5.2899
    4476  -3.0462  -0.5425  -0.8376  15.0240  21.1192  -4.2750
    4477  -3.2423  -0.1749  -0.0748  15.8132  20.2670  -5.2057
    4478  -3.1256   0.0615  -0.4776  15.3994  20.9274  -4.9070
    4479  -3.1859  -0.3544  -0.3945  15.3253  20.6402  -5.4757
    4480  -3.1499  -0.2989  -0.3821  15.5361  20.6831  -4.7963
    4481  -3.0777  -0.0214  -0.7768  15.7189  20.4562  -4.8481
    4482  -2.8961   0.4161  -1.2430  16.5047  20.6706  -4.8475
    4483  -3.2032  -0.0584  -0.3670  15.7854  20.9081  -4.0043
    4484  -3.2105   0.1056  -0.2041  15.8846  20.1289  -4.6915
    4485  -3.3228  -0.4474  -0.3156  15.2121  20.4015  -4.0395
    4486  -2.8485  -0.1804  -1.2161  15.7369  20.9071  -4.1520
    4487  -3.0166   0.0234  -0.9749  15.9507  20.5448  -4.6707
    4488  -3.2030  -0.3665  -0.5583  15.2602  21.0976  -5.0472
    4489  -3.2431  -0.2386   0.1517  15.0997  20.5878  -4.9880
    4490  -3.2450   0.0524  -0.1850  15.9488  19.4356  -4.8296
    4491  -3.3048  -0.2492  -0.1366  15.5233  21.1354  -4.8213
    4492  -3.0643  -0.4661  -0.4462  15.5395  21.7334  -5.0413
    4493  -3.2398  -0.3303   0.0765  15.7540  20.6751  -4.9598
    4494  -3.2081  -0.2239  -0.3979  15.9600  20.5105  -4.4288
    4495  -3.1722   0.1107  -0.7582  16.0618  19.7145  -4.4474
    4496  -3.2711   0.2538  -0.2496  15.6512  20.5132  -5.0670
    4497  -3.2050  -0.5807  -0.1337  15.1477  20.9049  -4.7200
    4498  -3.1449  -0.4641  -0.7443  16.1278  21.3672  -4.5273
    4499  -3.1506  -0.4054  -0.2895  16.2585  20.5782  -4.6434
    4500  -3.1476  -0.1423  -0.5471  15.6831  20.4932  -4.4943
    4501  -3.1880   0.4650  -0.2337  15.8129  20.3542  -5.1018
    4502  -3.1626   0.3639  -0.2778  15.8817  19.8893  -5.1214
    4503  -3.0437   0.1487  -0.7612  15.8287  20.6195  -3.9026
    4504  -3.2084  -0.4403  -0.6975  16.0219  21.0258  -3.6616
    4505  -3.0910  -0.2024  -0.5604  16.1788  20.6866  -4.4360
    4506  -3.2013  -0.2125  -0.6095  16.1291  21.1379  -4.2331
    4507  -2.9867  -0.0378  -0.9882  15.9550  20.9805  -3.7081
    4508  -2.9890  -0.3853  -0.7852  15.6574  21.4362  -4.2581
    4509  -3.2378  -0.0064  -0.6341  15.7303  21.0741  -4.3323
    4510  -3.1848  -0.3096  -0.7459  15.9845  21.5724  -4.5579
    4511  -3.1965  -0.0196  -0.5974  15.9774  20.7123  -5.1073
    4512  -3.3236  -0.1517   0.3060  15.2817  20.7595  -5.0519
    4513  -2.9240   0.5666  -1.1689  17.0703  19.1939  -4.6853
    4514  -2.8851   0.4758  -1.3077  16.4436  19.2580  -4.7767
    4515  -3.0954  -0.0206  -0.9616  16.2078  20.2067  -4.8613
    4516  -3.0311   0.3954  -1.0857  16.7349  19.6701  -4.6753
    4517  -3.0626   0.3131  -0.6979  16.7392  19.2960  -5.5851
    4518  -3.0686   0.1050  -0.8917  16.0635  20.5230  -4.0916
    4519  -3.1068  -0.6159  -0.2646  16.7175  21.6211  -4.7115
    4520  -3.2473  -0.3458   0.0377  14.9492  21.5446  -4.3209
    4521  -3.1307  -0.2629  -0.3958  14.9858  21.5089  -4.7199
    4522  -3.0334  -0.3868  -0.9731  14.7974  22.1555  -4.7382
    4523  -3.2101  -0.2154   0.0953  15.0001  21.5706  -4.6485
    4524  -3.1726  -0.0826  -0.5500  15.7782  21.5874  -4.6601
    4525  -2.9260  -0.5705  -0.9038  16.0289  21.3655  -4.1801
    4526  -3.1808  -0.4071  -0.3706  15.3532  21.6814  -4.6434
    4527  -3.0151  -0.4776  -0.3360  15.8106  21.2790  -4.5523
    4528  -3.1413   0.0830  -0.7645  16.2540  19.9135  -4.7618
    4529  -3.3580  -0.5272  -0.3174  15.7944  21.5623  -4.2655
    4530  -3.0043  -0.2157  -0.5345  15.7727  20.8484  -4.4515
    4531  -3.2225  -0.0379  -0.4102  15.8686  21.1991  -4.0475
    4532  -3.2550  -0.4159  -0.1061  16.0278  20.7452  -4.3764
    4533  -3.2338  -0.1394  -0.2779  15.8063  20.7306  -4.5296
    4534  -3.1195   0.0529  -0.2097  16.0657  20.3098  -4.0856
    4535  -3.2433   0.0593  -0.2985  15.6463  20.8856  -4.4107
    4536  -3.1396  -0.3091  -0.5334  15.7975  21.0207  -4.3130
    4537  -3.2717  -0.2412  -0.3581  15.5422  20.6827  -4.9866
    4538  -3.2333  -0.0647  -0.4801  15.8126  20.9840  -4.9688
    4539  -3.0796   0.5676   0.4221  16.1368  20.3520  -5.1696
    4540  -3.3005  -0.4315  -0.2635  15.7498  20.5239  -4.0502
    4541  -2.9475  -0.4774  -0.8998  16.5423  21.3890  -3.5220
    4542  -3.1303  -0.2255  -0.4136  16.1096  21.0804  -3.9226
    4543  -3.0641  -0.1753  -0.5166  15.5186  21.2225  -3.8782
    4544  -3.2574  -0.3206  -0.1315  16.0350  20.9679  -4.3790
    4545  -3.1299  -0.0750  -0.7056  15.6506  21.1301  -3.5781
    4546  -3.2013  -0.1986  -0.1390  16.0147  21.0824  -4.0012
    4547  -3.2648  -0.1992  -0.2986  16.2221  21.0564  -3.6918
    4548  -3.1645   0.0879  -0.2417  16.1612  20.8014  -4.0945
    4549  -3.1893  -0.0812  -0.7708  16.1742  20.8608  -4.2479
    4550  -3.3001  -0.2308  -0.3234  15.8570  21.0377  -4.2804
    4551  -3.1229   0.2082  -0.7963  16.3698  20.5536  -4.4831
    4552  -3.2050   0.0310  -0.1958  15.8370  20.1186  -4.6296
    4553  -3.2438  -0.3882   0.4578  16.0629  20.9638  -4.5203
    4554  -3.1537  -0.1607  -0.5317  16.1806  20.3683  -4.7514
    4555  -3.2384  -0.2251  -0.2135  15.7084  20.2710  -4.7242
    4556  -3.1278  -0.4700  -0.6038  16.4675  21.0488  -4.5947
    4557  -3.1251  -0.1730  -0.4908  16.1774  21.2158  -4.1381
    4558  -3.1624   0.0971  -0.6033  16.4323  20.3777  -4.0876
    4559  -2.9712  -0.8720  -0.6598  16.4454  21.1603  -3.3320
    4560  -2.9850  -0.1500  -1.4143  16.9013  20.5361  -2.7164
    4561  -3.0798  -0.0346  -1.1384  17.3898  21.1214  -2.5920
    4562  -3.1681  -0.0224  -0.9614  16.9132  20.6417  -3.0685
    4563  -3.0350   0.1412  -0.3933  16.4331  20.7368  -3.5831
    4564  -3.1605  -0.0678  -1.0629  16.4825  21.2547  -3.6541
    4565  -3.1077  -0.5401  -0.5653  16.3224  20.8141  -4.4444
    4566  -3.0454  -0.3062  -0.7025  17.1488  20.8563  -3.9817
    4567  -3.1842  -0.0528  -0.7943  17.0861  20.4672  -3.9221
    4568  -3.0383   0.0837  -1.1488  15.8332  20.3202  -4.1475
    4569  -3.1876  -0.5998  -0.7890  16.2149  20.7903  -3.8673
    4570  -3.0713  -0.6043  -0.8747  15.8719  21.3047  -4.2440
    4571  -3.2061   0.2871   0.0296  15.9604  20.5822  -5.2137
    4572  -3.1608   0.2012  -0.3680  15.7286  20.5984  -5.0288
    4573  -3.1360  -0.5148  -0.0683  15.0509  21.0889  -4.5584
    4574  -3.2721   0.1885  -0.2237  15.9527  20.7839  -4.5050
    4575  -2.9498   0.4354  -0.9617  16.6188  19.7907  -4.6281
    4576  -2.8134   1.1778  -0.9747  16.4892  18.7807  -4.7710
    4577  -3.1709   0.7022   0.0856  16.0265  19.0447  -5.1577
    4578  -3.0597   0.4036  -0.3600  15.9403  20.2869  -5.0963
    4579  -3.2457   0.1354  -0.2394  16.2414  20.6943  -4.8658
    4580  -3.1081   0.1858  -0.6493  16.0364  20.5516  -4.3083
    4581  -3.2110   0.0129  -0.5186  16.7043  20.8912  -4.6493
    4582  -3.1044   0.5344  -0.5053  16.2152  20.5976  -4.2482
    4583  -2.9802   0.6043  -0.5638  16.0795  20.7433  -4.4106
    4584  -3.2909  -0.3518  -0.6703  16.8191  20.7270  -4.3883
    4585  -2.8242   0.0239  -1.3893  18.5082  20.7411  -2.3681
    4586  -2.8509   0.2978  -1.2803  18.3948  19.5915  -4.2943
    4587  -3.1500   0.3002  -0.6358  16.9168  20.0872  -4.1238
    4588  -3.1472  -0.0284  -0.5643  16.1027  20.8986  -4.1664
    4589  -2.8691   0.3506  -1.1490  16.3804  19.9041  -4.4196
    4590  -3.0403   0.2977  -0.5919  15.8780  19.6541  -5.1145
    4591  -3.2618  -0.5801   0.1986  15.4367  21.0466  -4.8174
    4592  -2.9853  -0.5402  -0.6300  15.8960  21.2667  -4.6233
    4593  -3.1641   0.3866  -0.5707  17.3486  19.7129  -5.2751
    4594  -3.2628   0.3722  -0.2193  16.0799  20.0162  -4.9592
    4595  -3.0891   0.0982  -0.9741  17.1066  19.5832  -4.9711
    4596  -2.9092   0.9414  -0.9602  16.3971  19.5698  -5.0980
    4597  -3.2110   0.0667  -0.5624  16.2579  20.8157  -4.3381
    4598  -2.7302   1.3262  -0.7821  16.6740  18.5161  -4.8890
    4599  -2.8929   1.1594  -0.7676  16.5878  19.0972  -5.2033
    4600  -3.2012  -0.0690  -0.6258  16.5541  20.4787  -4.1263
    4601  -3.0648   0.3144  -0.9476  16.3957  20.6505  -3.9083
    4602  -3.1522  -0.0632  -0.8230  16.1784  21.1296  -3.5678
    4603  -3.1198   0.1330  -0.3441  15.5336  20.8314  -4.1433
    4604  -3.2268  -0.4449  -0.6554  15.5037  21.1718  -4.7473
    4605  -3.1965  -0.2413  -0.4333  16.0133  20.9208  -4.6323
    4606  -3.1495  -0.3925  -0.3791  15.7399  20.7291  -5.1551
    4607  -3.1645   0.1675  -0.5721  15.8261  20.3785  -4.3411
    4608  -3.1944  -0.1585  -0.0593  16.0350  20.8907  -4.9974
    4609  -3.0324  -0.1025  -1.0565  16.0028  20.6032  -4.9058
    4610  -3.1380   0.1045  -0.3062  16.0363  20.7435  -4.5747
    4611  -3.0974  -0.1976  -0.4660  16.6075  21.1310  -3.7225
    4612  -3.2283   0.3636  -0.0459  16.5909  20.0466  -4.2734
    4613  -3.1220   0.0762  -0.4122  16.2273  21.3448  -4.4333
    4614  -3.1126  -0.4911  -0.6651  16.1733  21.3352  -4.1159
    4615  -3.2361   0.0995  -0.2536  16.0787  20.7610  -4.7191
    4616  -3.2232   0.0552  -0.0976  15.9433  20.8611  -5.2637
    4617  -2.8019   0.9403  -1.0389  16.5110  19.9164  -5.2247
    4618  -3.0519   0.1481  -0.4275  15.8166  21.0745  -5.1119
    4619  -3.0668  -0.3309  -0.6087  17.0399  20.8450  -4.9090
    4620  -3.1865  -0.4312  -0.4351  16.1122  20.7644  -5.4406
    4621  -3.1973  -0.1259  -0.6843  16.1542  20.8481  -4.7190
    4622  -3.2092   0.1011  -0.7045  16.5577  20.5386  -4.6711
    4623  -3.1711   0.6708  -0.3699  15.8373  19.3233  -5.7285
    4624  -3.1488  -0.1739  -0.5992  15.9411  20.6448  -4.4112
    4625  -3.2268   0.3536   0.1483  16.2351  19.7895  -4.8277
    4626  -3.2812  -0.0382  -0.3049  15.8211  21.0595  -4.5071
    4627  -3.1732   0.5555  -0.4854  15.7614  20.0658  -5.1505
    4628  -3.3299   0.2955   0.1733  16.9870  20.3615  -4.6549
    4629  -3.1895   0.2297  -0.1146  16.8898  20.3422  -4.7902
    4630  -3.1420  -0.1691  -0.3189  15.9470  20.7478  -5.0682
    4631  -3.1614  -0.4950  -0.5341  16.3601  21.2200  -4.0865
    4632  -3.1717  -0.0464  -0.1776  16.1211  21.2229  -4.3953
    4633  -3.1145   0.2066  -0.5968  16.8060  20.6414  -4.8248
    4634  -3.2749   0.3133  -0.1778  16.2787  20.6670  -4.7474
    4635  -2.7759  -0.1984  -1.5657  16.2261  21.2737  -4.1092
    4636  -3.0699   0.2091  -0.4834  16.4121  20.2176  -4.5681
    4637  -3.3336  -0.0542   0.1578  16.0271  20.7181  -4.6218
    4638  -3.2185   0.0833  -0.0233  16.1917  20.7608  -5.0171
    4639  -3.1680  -0.1966  -0.3561  15.6242  20.2466  -5.6114
    4640  -3.1257  -0.3269  -0.1073  15.6450  20.8359  -4.6112
    4641  -3.2353   0.0849  -0.0134  15.8164  20.7408  -4.3916
    4642  -3.0668   0.2413  -0.7876  15.6745  20.8265  -3.4572
    4643  -2.8806  -0.4258  -0.9065  16.0610  21.7379  -4.0311
    4644  -2.8323  -0.1862  -1.3774  16.5655  21.3190  -3.6987
    4645  -3.1702   0.2746  -0.4545  16.5020  20.2057  -3.9104
    4646  -3.1029  -0.2622  -0.3955  15.7829  20.4701  -4.1481
    4647  -3.0545  -0.4066  -0.6371  16.1788  20.9247  -4.3513
    4648  -3.1426   0.0489  -0.3251  16.0560  20.5731  -3.9759
    4649  -3.2113  -0.1825  -0.4355  15.6398  20.9058  -3.9914
    4650  -3.1975  -0.2770  -0.5310  15.2514  20.9752  -4.1978
    4651  -3.1566  -0.4015  -0.5588  15.9812  21.4897  -4.0291
    4652  -3.2378  -0.1073  -0.6739  15.6742  20.8967  -4.0864
    4653  -3.1405  -0.4583  -0.7748  15.5774  21.3591  -4.4802
    4654  -3.2686  -0.1375  -0.5069  16.1285  20.6439  -5.1544
    4655  -3.2662   0.0709   0.0804  15.3446  20.9934  -4.9973
    4656  -3.1552  -0.5043   0.1128  15.4115  21.6177  -5.2503
    4657  -3.1838   0.3094   0.1506  15.3601  20.4745  -5.1061
    4658  -3.2249   0.0984   0.2240  15.7520  20.6290  -5.2602
    4659  -3.2161   0.1499  -0.0398  14.8288  20.6736  -5.6346
    4660  -3.0648  -0.0199  -0.8661  16.5176  20.6149  -5.1808
    4661  -3.0503  -0.3982  -0.8189  15.6771  21.1514  -4.1439
    4662  -3.2273  -0.2733  -0.2808  15.0935  20.8687  -4.6522
    4663  -3.1524  -0.2114  -0.1225  15.7276  20.1704  -5.2267
    4664  -3.0887  -0.2770  -0.2896  15.5749  20.9263  -5.6036
    4665  -3.0279  -0.5323  -0.9609  15.9098  20.9141  -4.9863
    4666  -3.1630  -0.0077   0.0986  15.5211  21.1264  -4.7528
    4667  -3.1275   0.2302   0.0561  15.3474  20.8540  -5.6895
    4668  -3.2175  -0.2786  -0.1090  15.3583  20.7959  -4.5159
    4669  -3.0846  -0.2926  -0.5896  15.1865  21.2748  -4.9244
    4670  -3.0692  -0.6455  -0.3462  15.0679  21.4890  -4.3903
    4671  -3.0229  -0.3230  -0.5892  15.6704  20.9345  -4.2369
    4672  -3.1941  -0.1449  -0.7257  15.6228  21.0846  -3.9486
    4673  -3.2602  -0.5557   0.2739  15.5363  21.3603  -4.7897
    4674  -3.2362  -0.2697  -0.1873  15.4111  21.4573  -4.7359
    4675  -3.1861  -0.3327  -0.2872  15.2105  21.2135  -4.4785
    4676  -3.1827   0.1540  -0.0353  16.1030  20.8193  -4.3282
    4677  -3.2670  -0.5547  -0.3707  15.9321  21.7361  -3.6408
    4678  -2.9318  -0.2941  -1.1806  15.6591  21.9519  -3.3106
    4679  -3.1566   0.2266   0.1625  16.0239  21.0798  -4.4603
    4680  -3.0951  -0.4612  -0.5966  16.7783  21.9488  -3.6586
    4681  -3.1723  -0.2849  -0.0654  15.9829  21.7470  -3.9727
    4682  -3.2244  -0.3113  -0.1235  16.0741  21.4526  -4.5175
    4683  -3.2599  -0.0599   0.1182  15.7452  21.3011  -4.4688
    4684  -3.0248   0.2286  -0.7893  17.5784  21.3277  -3.8979
    4685  -3.2798  -0.1795  -0.3109  16.5657  21.3353  -5.1138
    4686  -3.2912   0.1371  -0.1547  16.4596  20.4028  -4.9887
    4687  -3.0374   0.2671  -0.3388  16.6367  20.8627  -4.9143
    4688  -3.2571  -0.1143   0.0524  16.0688  20.5390  -4.2471
    4689  -2.9552   0.0917  -0.8880  16.5319  20.2356  -4.9010
    4690  -3.2499  -0.4966  -0.0952  15.4762  21.4361  -4.4691
    4691  -3.2444  -0.1595  -0.6658  16.3131  20.7414  -4.2777
    4692  -3.1285  -0.0711  -0.5807  15.7116  20.9895  -4.3881
    4693  -3.3008   0.1144  -0.4839  15.6080  20.9188  -4.4076
    4694  -3.1531  -0.0196  -0.5327  15.4086  21.3185  -4.4719
    4695  -3.1419  -0.1837  -0.3561  15.4824  21.2118  -4.5667
    4696  -3.2766  -0.4303   0.1519  15.2459  20.6699  -4.8381
    4697  -3.2593   0.2150  -0.3961  15.8897  21.1550  -5.1321
    4698  -3.1756   0.0231   0.1444  15.6094  20.5523  -4.9266
    4699  -3.1689  -0.1123  -0.6530  16.2591  20.7793  -3.9724
    4700  -3.1595   0.0709  -0.3791  16.4237  20.8125  -4.5185
    4701  -3.1689   0.0737  -0.0817  16.3572  20.8933  -4.3758
    4702  -3.2522   0.3119  -0.1791  16.4316  20.5124  -4.5087
    4703  -3.0665  -0.1365  -0.5044  16.6931  21.2468  -3.6998
    4704  -2.9237   1.0377  -0.7472  16.3006  18.8796  -4.7530
    4705  -3.2945  -0.1487  -0.4429  16.4809  21.1906  -4.1348
    4706  -3.1790  -0.1176  -0.5289  16.1398  21.0290  -3.9755
    4707  -3.2856  -0.1469  -0.1559  16.4602  21.3998  -4.2853
    4708  -3.2974  -0.2512  -0.2334  15.6021  21.5234  -3.9680
    4709  -3.1219   0.1510  -0.1141  15.3595  20.5470  -4.6169
    4710  -3.1419   0.0561  -0.3378  15.0344  21.2151  -4.5550
    4711  -3.1126  -0.3349  -0.3315  14.8768  21.4645  -4.4532
    4712  -3.2304   0.2321  -0.2057  15.5631  20.9154  -4.5276
    4713  -3.1407  -0.2591  -0.6374  16.0072  21.5541  -3.9356
    4714  -3.1862  -0.3475   0.4448  15.5804  21.3846  -4.7102
    4715  -3.1812   0.0889  -0.5020  16.0249  21.0819  -4.4125
    4716  -3.1602  -0.4463   0.0795  15.7650  21.3102  -4.9113
    4717  -3.1825  -0.1190  -0.5566  16.3412  21.7122  -4.8630
    4718  -3.2881   0.3412  -0.2760  16.2195  21.4152  -5.2594
    4719  -3.1801   0.0124  -0.2974  16.1628  21.1184  -5.5797
    4720  -3.1598   0.1623   0.0090  16.3425  21.1551  -4.9660
    4721  -3.1951  -0.2841  -0.3319  15.9293  20.5821  -4.5975
    4722  -3.2561  -0.0950   0.3296  15.8034  20.9242  -4.7007
    4723  -3.0901   0.2136  -0.7079  16.4495  21.1344  -4.6552
    4724  -3.3030   0.1216  -0.2970  15.8862  20.4695  -5.3410
    4725  -3.2875   0.4546   0.1469  14.9927  21.1168  -4.9866
    4726  -3.1756   0.0142   0.3407  15.8333  21.2568  -5.2002
    4727  -3.2241   0.3755  -0.3612  15.9976  20.5965  -5.6418
    4728  -3.1286  -0.1031  -0.1336  15.6962  21.5470  -5.5045
    4729  -3.1530   0.0953  -0.4756  15.4318  20.8349  -4.8355
    4730  -3.1681  -0.6039  -0.3766  15.6519  21.7621  -4.1427
    4731  -3.2699  -0.3966   0.3529  15.7573  21.0386  -4.6025
    4732  -3.2495  -0.0821   0.1051  14.9519  21.1187  -5.2991
    4733  -3.0751  -0.1066  -0.5614  15.9697  20.7014  -4.8549
    4734  -3.0766  -0.6249   0.0193  15.4979  21.9646  -4.0070
    4735  -3.1741  -0.0868   0.0866  15.9409  21.5422  -4.2660
    4736  -3.3086  -0.0330  -0.1844  16.0376  21.2086  -4.3411
    4737  -3.2945  -0.3160  -0.4167  15.3746  21.5555  -4.0008
    4738  -3.1915  -0.1796  -0.0072  15.1686  21.1986  -4.7875
    4739  -3.2121  -0.5786  -0.2376  15.0782  21.7484  -4.6051
    4740  -3.2531  -0.3757  -0.0411  15.2780  21.4089  -5.0632
    4741  -3.1105   0.3930  -0.5461  15.9900  20.0228  -4.8918
    4742  -3.2603   0.1352  -0.4546  15.2059  20.7408  -4.5392
    4743  -3.2681  -0.6976  -0.2000  15.6119  20.7994  -4.2547
    4744  -3.2272  -0.0341   0.1923  15.1001  21.2844  -4.0063
    4745  -2.9289   0.6244  -1.0630  16.3480  19.7397  -4.9267
    4746  -3.1047   0.1008  -0.5100  15.2027  20.5202  -4.2883
    4747  -3.0632  -0.4812  -0.6376  15.7776  21.7862  -4.0220
    4748  -3.1162  -0.0574  -0.6902  15.6551  21.7763  -3.6540
    4749  -3.1407  -0.3513   0.5871  14.5087  21.5790  -4.7218
    4750  -3.1782  -0.2323  -0.4130  15.3723  21.9783  -3.6490
    4751  -3.0611  -0.6914  -0.4196  15.4245  22.4551  -4.0969
    4752  -3.0649  -0.4342  -0.6604  15.6791  22.0835  -3.9821
    4753  -3.2346  -0.2233  -0.1861  15.6510  21.4887  -4.2706
    4754  -2.9655   0.0822  -1.2154  16.6523  22.0764  -4.2748
    4755  -3.1622  -0.2380  -0.2832  15.5774  21.0366  -4.1457
    4756  -3.1315  -0.2434  -0.2508  15.4524  21.3754  -4.1230
    4757  -3.0439   0.0076  -0.6756  15.6396  21.1257  -4.1695
    4758  -3.1400  -0.4684   0.4772  15.4090  21.0079  -4.8336
    4759  -3.1784  -0.3396   0.1770  15.6797  21.1198  -4.4590
    4760  -3.2393  -0.0831  -0.2152  16.2748  20.7919  -4.7967
    4761  -3.2380  -0.2555  -0.6914  15.9625  21.3664  -4.5554
    4762  -3.2029  -0.1968   0.0047  15.0703  20.2243  -5.0730
    4763  -3.1028   0.4732  -0.5801  15.6598  19.2048  -4.2378
    4764  -2.9287   0.4846  -1.0463  16.6242  19.7431  -4.3429
    4765  -3.0568   0.1159  -0.5232  16.3332  20.9493  -3.9277
    4766  -3.1644  -0.2883   0.1917  16.7070  20.8254  -4.5359
    4767  -3.1320   0.1226  -0.5532  17.1547  21.4062  -3.6642
    4768  -3.1767  -0.2674  -0.6728  16.6196  21.4283  -3.9535
    4769  -3.0644   0.0188  -0.7304  16.8061  20.9114  -3.6493
    4770  -3.3124  -0.4492  -0.1034  16.6253  21.1101  -3.9467
    4771  -3.0225  -0.0886  -0.7718  17.0910  20.8113  -4.0282
    4772  -3.3109   0.1244  -0.5492  17.1739  20.0273  -3.6839
    4773  -3.0657   0.1576  -1.0031  16.4838  21.1666  -3.2503
    4774  -3.1614   0.5669  -0.4397  16.8435  19.7079  -4.1087
    4775  -3.0385   0.4366  -0.5491  16.4980  19.6006  -3.9509
    4776  -3.1460   0.0764  -0.7720  16.4563  21.0689  -2.8735
    4777  -3.3520   0.0228  -0.2602  16.6292  20.8789  -3.6902
    4778  -3.0955   0.4251  -0.8051  16.3576  20.1450  -3.5419
    4779  -3.2822  -0.4505  -0.1968  15.2591  21.0071  -4.1047
    4780  -3.2374  -0.3874   0.1916  15.7336  21.1899  -3.6925
    4781  -3.1132  -0.2880  -0.1581  15.3535  21.1043  -4.0943
    4782  -3.2313   0.2797   0.6995  15.7017  20.6048  -4.5040
    4783  -3.1147  -0.3083  -0.4093  15.6428  21.3461  -4.0589
    4784  -3.1530   0.0242  -0.5756  15.6735  21.5502  -3.7111
    4785  -3.2461   0.4282  -0.2177  15.7736  20.2487  -4.4422
    4786  -3.2090  -0.4125  -0.3640  16.0356  21.6172  -4.1283
    4787  -3.0977   0.0449  -0.3384  15.1764  21.0082  -3.7217
    4788  -3.2153   0.3765  -0.5603  15.9767  20.8391  -3.4078
    4789  -3.1102   0.0195  -0.4343  16.0579  20.9687  -3.3935
    4790  -3.1985   0.1450  -0.1108  16.0042  20.8751  -3.7675
    4791  -3.0490  -0.3511  -0.8056  16.4978  20.8879  -3.5987
    4792  -3.1057   0.0978   0.0743  15.4780  20.7322  -4.3975
    4793  -3.1539   0.1561  -0.2433  15.5957  20.3880  -4.3257
    4794  -3.1345  -0.3711  -0.3594  15.1772  21.3331  -3.9535
    4795  -3.2514  -0.1820   0.0927  15.3294  21.3063  -3.9725
    4796  -3.1369  -0.1085  -0.4422  15.9152  21.1617  -3.7977
    4797  -3.0195   0.0687  -0.9144  16.6613  21.3879  -3.1044
    4798  -3.0150   0.7288  -1.0195  17.3412  19.6328  -3.7307
    4799  -3.2090  -0.0965  -0.8602  15.8521  21.7149  -3.1698
    4800  -3.3076  -0.1572   0.0106  16.4376  21.8404  -3.8692
    4801  -3.2783  -0.3029  -0.0289  16.4222  21.4419  -3.4068
    4802  -3.1351  -0.2014  -0.4000  16.5817  20.8885  -4.1684
    4803  -3.0422  -0.4535  -1.0139  16.3910  21.8418  -3.3486
    4804  -3.3092  -0.5200  -0.3323  16.9929  21.2202  -3.9919
    4805  -3.1176   0.1716  -0.4822  16.5568  21.0381  -3.5173
    4806  -3.2147   0.1457  -0.1323  15.6529  20.7416  -3.9929
    4807  -3.2780  -0.0303  -0.2279  15.3856  21.1287  -4.5314
    4808  -3.1389  -0.5084  -0.5559  16.0310  21.5403  -4.3630
    4809  -2.8263   1.3144  -1.0440  16.7044  19.6676  -4.3714
    4810  -3.1183   0.2377  -0.8479  16.5394  19.6603  -4.2530
    4811  -3.1883   0.6014  -0.8185  16.4315  20.0182  -3.2696
    4812  -3.0643  -0.4371  -0.8408  14.9727  21.6000  -2.7720
    4813  -3.1745  -0.2616  -0.1104  15.3795  21.7063  -3.9465
    4814  -3.2028  -0.1221  -0.2516  15.2687  21.7564  -4.0644
    4815  -3.1448  -0.5537  -0.1907  16.2860  21.7125  -3.1232
    4816  -3.1179  -0.6025  -0.4096  15.2990  21.6608  -3.0325
    4817  -3.0448  -0.0006  -1.1321  15.5485  20.8554  -3.6579
    4818  -3.0380  -0.4587  -0.3697  15.3854  21.9611  -3.3687
    4819  -3.2801  -0.1352  -0.2221  15.8484  21.6948  -3.3356
    4820  -3.1962  -0.3253  -0.8120  15.7064  22.1577  -3.0650
    4821  -3.0700  -0.0008  -0.9759  15.5183  21.5854  -2.4949
    4822  -3.1271  -0.3525  -0.5255  15.6672  22.4424  -3.1786
    4823  -3.1373  -0.4433   0.2327  15.2897  22.2352  -4.1624
    4824  -3.1038  -0.1184   0.2385  15.1672  20.9391  -4.3400
    4825  -3.3509   0.2870  -0.4253  15.7505  20.5498  -4.6303
    4826  -3.0773  -0.2936  -0.6023  15.2175  21.1269  -3.8316
    4827  -3.2548  -0.4518   0.1252  15.3334  20.6724  -4.7632
    4828  -3.1583  -0.1090  -0.4516  15.1504  20.6773  -3.6308
    4829  -3.2111  -0.0441  -0.3157  15.5593  20.3452  -3.9053
    4830  -2.9088   0.3845  -1.2123  15.8965  19.5591  -4.0083
    4831  -2.7359   0.4374  -1.2634  16.3085  19.9424  -3.6209
    4832  -3.0220   0.0261  -0.9730  17.2935  20.9836  -2.9795
    4833  -3.3311  -0.1411  -0.0948  15.2803  21.1892  -4.5683
    4834  -3.0370  -0.5015  -0.5866  15.0932  21.5441  -4.0573
    4835  -3.1052  -0.5927  -0.5132  14.4934  22.1379  -4.0368
    4836  -3.1677   0.1989  -0.2431  15.1436  21.7031  -4.3281
    4837  -3.0788  -0.5827  -0.4075  14.4015  22.8638  -3.6200
    4838  -3.1086  -0.9122   0.0540  14.6185  22.4582  -4.0537
    4839  -3.1382  -0.8663  -0.1527  14.0198  22.6047  -4.3249
    4840  -3.1804  -0.1729  -0.4368  15.4904  22.0044  -3.8862
    4841  -3.2141  -0.0870   0.0368  14.4457  21.4270  -4.7802
    4842  -3.0675  -0.1987  -0.4139  14.5398  21.0851  -5.2247
    4843  -3.1944  -0.1817  -0.1223  14.6355  21.4836  -4.8161
    4844  -2.9928  -0.1872  -0.5396  15.8485  21.6036  -3.7858
    4845  -3.3260  -0.0941  -0.2579  15.0500  21.1980  -4.7648
    4846  -3.0614  -0.3888  -0.2588  15.3031  21.6417  -4.0414
    4847  -3.1629  -0.2710   0.2263  15.6010  21.5652  -5.0697
    4848  -3.1798  -0.1983  -0.3184  16.1086  21.2837  -4.1935
    4849  -3.1271  -0.8972   0.1342  14.8631  21.2011  -3.8074
    4850  -2.9718   0.6623  -0.9262  16.3418  19.8964  -4.9240
    4851  -3.1000   0.0364  -0.8410  16.1725  20.3681  -3.9519
    4852  -3.0270   0.0874  -0.5610  15.2869  21.1775  -3.6710
    4853  -3.0922  -0.1303  -0.6120  15.7466  21.1345  -3.9090
    4854  -3.1085  -0.6969  -0.3476  15.3484  21.7324  -3.7951
    4855  -2.9233   0.7333  -0.9329  17.6361  19.9148  -4.3764
    4856  -3.0593  -0.6142  -0.4669  15.3414  21.2509  -4.1636
    4857  -3.2691   0.1030  -0.6071  16.0147  21.1276  -3.8768
    4858  -3.0064   0.2869  -0.5852  16.6378  20.0120  -4.6094
    4859  -2.9305   0.9864  -0.2709  15.8300  19.4808  -5.4896
    4860  -2.9139   0.4826  -0.8359  16.8369  20.0802  -5.1383
    4861  -3.1108   0.2843  -0.6261  16.8670  19.6581  -4.8234
    4862  -3.0042   0.2556  -0.8824  17.1148  19.2436  -4.6317
    4863  -2.8957   0.5402  -1.0285  17.5963  19.6743  -4.8045
    4864  -3.1096   0.5631  -0.8762  17.4674  19.5433  -5.0085
    4865  -3.2382  -0.2751  -0.4206  16.7809  21.4642  -4.4515
    4866  -3.0372  -0.4150  -0.9114  17.9981  21.7068  -3.8072
    4867  -3.1296   0.0146  -0.7637  17.5177  20.9507  -3.4651
    4868  -3.0493  -0.4207  -0.1756  16.1567  21.7683  -3.5194
    4869  -3.1167  -0.1005  -0.1367  16.4204  20.9481  -3.9635
    4870  -3.2236  -0.1107  -0.1214  16.1762  21.6321  -3.8697
    4871  -3.1845  -0.2333  -0.6573  16.6531  21.5733  -3.7234
    4872  -3.2064   0.2033   0.1976  16.2816  20.9262  -4.4391
    4873  -3.3678   0.1663  -0.2916  16.6936  20.2330  -5.7007
    4874  -3.1721  -0.1452   0.0057  16.4372  20.8915  -5.1818
    4875  -3.1948   0.0210  -0.5470  16.9171  21.6361  -4.6915
    4876  -3.0019   0.0142  -0.8585  16.7655  21.2671  -4.1981
    4877  -3.3454  -0.2177  -0.4297  16.0150  21.2469  -5.0894
    4878  -3.2331  -0.3436  -0.1705  16.3085  21.2238  -4.4612
    4879  -3.2586  -0.1161   0.2604  16.6272  20.0040  -5.3386
    4880  -3.1019  -0.5231  -0.6932  16.8067  21.0181  -4.2149
    4881  -3.1900  -0.3262  -0.2842  15.5057  21.0480  -4.1687
    4882  -3.2181  -0.4697  -0.2778  15.5418  21.4817  -4.3284
    4883  -3.1635  -0.0163  -0.2406  15.2997  20.6747  -4.8632
    4884  -3.1668  -0.4427  -0.4809  14.9099  21.5793  -4.4328
    4885  -2.8929   0.4252  -1.0373  15.9924  19.7730  -5.8118
    4886  -2.8835   0.8491  -0.4999  15.7797  18.9254  -6.2131
    4887  -3.2332   0.5975  -0.2973  15.4667  19.6420  -5.8635
    4888  -2.9419   0.8643  -0.6025  16.6077  19.1593  -5.6079
    4889  -3.0464   0.2953  -0.9388  16.5526  19.5792  -4.6814
    4890  -2.9644   0.5075  -1.1376  16.8379  20.2549  -4.0464
    4891  -3.1782  -0.1555  -0.5493  16.0769  20.6016  -4.0044
    4892  -3.1587   0.2298  -0.1797  16.0009  20.2556  -3.7360
    4893  -3.1884   0.3239  -0.3701  15.7975  19.6860  -4.1199
    4894  -3.1501  -0.5014  -0.2596  15.9167  21.3930  -4.1226
    4895  -3.1975  -0.4610  -0.4174  15.8077  21.8818  -3.3914
    4896  -3.1660  -0.4466  -0.4299  15.4984  21.6643  -3.8617
    4897  -3.1644  -0.2897   0.4146  15.3605  21.1495  -4.2408
    4898  -3.1365  -0.5064  -0.7619  15.4329  21.2392  -3.2584
    4899  -3.1732  -0.4555  -0.2220  15.5368  21.4896  -4.1474
    4900  -3.2378   0.0271  -0.2515  16.2210  21.1567  -4.2748
    4901  -3.1240  -0.0685  -0.9762  15.7068  21.6567  -3.6718
    4902  -3.1076  -0.1354   0.2072  15.9786  21.2629  -4.4454
    4903  -3.0951  -0.3195  -0.9256  16.6856  21.5926  -3.3428
    4904  -3.1931  -0.2034  -0.2818  16.8545  21.5417  -2.4186
    4905  -3.2003   0.0805  -0.4745  17.0195  21.2900  -3.2033
    4906  -3.1015  -0.2667  -0.5164  15.9541  21.6359  -3.9033
    4907  -3.1230  -0.0172  -0.7616  16.8220  21.4311  -3.8230
    4908  -3.2199  -0.0211  -0.3177  16.6829  21.2880  -2.9251
    4909  -3.1677  -0.1513  -0.4488  16.9268  21.4291  -4.5696
    4910  -3.1662   0.1484  -0.9213  16.9328  21.1648  -3.9373
    4911  -3.3640  -0.1105   0.1280  16.2975  21.4104  -4.4432
    4912  -3.2221  -0.1676   0.0540  16.5130  21.0403  -3.9297
    4913  -3.3393  -0.0105  -0.2335  16.9629  20.6286  -4.3323
    4914  -3.2702   0.4814  -0.1184  17.2643  19.8590  -5.0426
    4915  -3.0870  -0.1838  -0.8737  18.5010  20.9007  -3.8870
    4916  -3.1238  -0.0687  -0.4802  16.6600  21.1587  -4.0956
    4917  -3.1245  -0.1279  -0.4531  15.4939  20.8686  -4.9941
    4918  -3.0347   0.6572  -0.4407  16.0693  20.0340  -5.2034
    4919  -3.1748  -0.1922  -0.2892  16.5205  21.0201  -5.1647
    4920  -3.1974  -0.1064  -0.5262  15.6655  20.6272  -4.7089
    4921  -3.2780  -0.2530  -0.0740  15.4571  21.5030  -4.4225
    4922  -3.0901   0.0723  -0.3254  16.0745  20.7090  -4.7726
    4923  -3.1376   0.0439  -0.4978  15.7558  20.2288  -5.3624
    4924  -3.1149  -0.1321  -0.7952  16.3255  20.0956  -4.7637
    4925  -3.2203  -0.3474  -0.4261  16.0129  21.3397  -4.3679
    4926  -3.1477   0.1315   0.4600  14.9074  21.1294  -5.2099
    4927  -3.1804  -0.5475  -0.3921  14.6184  21.4491  -4.8116
    4928  -2.9487  -0.9525  -1.0359  18.5314  21.6115  -3.0320
    4929  -2.4768   1.3200  -1.3235  18.3211  20.1704  -4.1554
    4930  -2.0477   2.1118  -1.1740  17.5651  20.3700  -5.7451
    4931  -2.4342   1.5059  -1.6370  17.7460  19.5096  -5.5431
    4932  -2.3160   1.6415  -1.5097  17.8237  19.2496  -5.2251
    4933  -1.5718   0.4706  -2.8199  17.6348  17.7843  -5.2267
    4934  -2.1380   1.6655  -1.5298  17.3213  18.4152  -5.0516
    4935  -2.4091   1.6452  -1.1633  17.8070  18.4952  -4.7498
    4936  -2.8032   1.1582  -0.8325  17.3000  19.5349  -4.4423
    4937  -2.5227   1.7099  -1.1046  17.9877  19.8060  -4.6235
    4938  -2.1655   1.7789  -1.2711  18.2361  19.9611  -5.0510
    4939  -2.5113   1.5846  -1.1182  19.0818  19.7309  -4.2531
    4940  -2.6765   1.6706  -0.9885  18.1481  19.8141  -5.3475
    4941  -2.5630   1.8418  -0.7597  17.9890  18.2876  -5.7668
    4942  -2.7455   1.1083  -1.1260  17.8192  19.5925  -5.7086
    4943  -2.5916   1.9281  -0.7254  17.4436  18.5257  -6.0998
    4944  -2.8127   1.5142  -0.9617  17.3705  18.5499  -5.6426
    4945  -2.8439   0.2168  -1.2814  17.1901  19.8861  -4.2339
    4946  -2.5823   1.4843  -1.1561  17.8677  19.5608  -5.0057
    4947  -1.6135   1.6614  -2.2438  18.8103  18.6756  -5.0908
    4948  -1.2372  -0.1240  -2.7957  17.1241  15.9396  -5.2394
    4949  -1.6501  -0.3800  -2.8044  16.9397  15.7389  -5.1698
    4950  -0.9993  -0.8441  -2.8153  17.1264  16.3301  -4.8947
    4951  -1.3777  -0.0725  -2.8658  16.4770  16.6030  -5.3556
    4952  -1.4247   0.1647  -2.6718  16.7448  17.5576  -4.8797
    4953  -2.4318   1.9868  -0.6662  17.8672  20.0374  -5.3350
    4954  -2.8895   0.9487  -0.8806  18.2883  20.5198  -4.6072
    4955  -2.8702  -0.4588  -1.5425  18.4388  20.3320  -3.1757
    4956  -2.7072  -1.2158  -1.3248  19.6171  20.6227  -4.0549
    4957  -2.7327  -0.5297  -1.2964  18.7039  20.7359  -3.6106
    4958  -2.9456  -0.2414  -0.8333  20.0546  20.7143  -3.6392
    4959  -2.3509  -1.7046  -1.3809  19.3422  20.8221  -3.2995
    4960  -2.5280  -0.4794  -1.7962  20.1455  21.2640  -3.4885
    4961  -2.4538   1.3956  -1.5063  18.6051  19.8938  -5.0299
    4962  -2.6245   1.7166  -1.1309  18.6691  19.9848  -4.3101
    4963  -1.9840   2.0333  -1.3990  18.4281  20.1505  -4.2782
    4964  -1.5834   2.1548  -1.6263  17.9529  19.4119  -4.2096
    4965  -2.5738   1.3028  -1.3337  18.7792  21.1994  -3.5514
    4966  -1.9123   2.2462  -1.0362  18.5788  20.1604  -3.0024
    4967  -2.6561   1.6431  -0.2035  18.1374  20.6800  -3.3757
    4968  -2.6040   1.3949  -0.9948  18.6087  20.0542  -3.4012
    4969  -1.5347   2.4944  -0.9739  18.0548  19.6994  -3.9241
    4970  -2.1728   1.8075  -1.3580  18.1215  19.7336  -3.4284
    4971  -2.5211   1.6640  -0.6059  19.0684  20.8078  -2.1294
    4972  -2.7339   1.7947   0.2576  18.3336  20.3598  -3.7088
    4973  -3.1430   0.4216  -0.4865  18.3035  21.6885  -3.0974
    4974  -2.8774   1.3096  -0.6841  18.8167  20.8215  -2.2297
    4975  -2.6297   1.6755  -0.4469  18.6675  20.7438  -2.8937
    4976  -2.6606   1.6144  -0.3783  18.6313  20.5194  -3.3130
    4977  -2.9757   1.1262  -0.2995  18.1498  20.1364  -4.0815
    4978  -2.5209   1.6784  -1.0023  18.3199  20.3172  -3.5903
    4979  -2.9004   1.2286   0.2605  17.4307  19.8349  -3.0729
    4980  -2.7011   1.6782  -0.0757  18.0761  19.7046  -3.7193
    4981  -2.7874   1.6643  -0.0603  18.4474  20.1041  -2.7838
    4982  -3.1170   0.9931  -0.3720  17.8247  20.5298  -2.7592
    4983  -2.8622   1.1827   0.3273  18.3255  20.8573  -3.2317
    4984  -2.9844   1.1025   0.1004  18.5036  20.5090  -3.6827
    4985  -2.9367   0.8817  -0.0800  18.1872  20.6939  -3.7906
    4986  -2.6277   1.8932  -0.3146  18.4427  20.7166  -4.2187
    4987  -2.6996   1.2790  -0.7602  17.6076  19.9310  -4.1265
    4988  -2.9489   0.9616  -0.4557  17.8025  20.8046  -3.3817
    4989  -2.8182   0.8673  -0.9387  18.1722  20.4489  -5.4010
    4990  -2.4037   0.9655  -1.7675  18.1452  19.7273  -5.3317
    4991  -2.2885   1.3215  -1.7458  17.9470  19.9971  -4.3867
    4992  -2.2752   1.9091  -1.2179  17.7483  18.3572  -5.3382
    4993  -2.1836   1.4799  -1.8056  17.5179  19.1226  -5.0670
    4994  -2.2632  -0.3771  -2.1928  18.7470  20.4323  -5.2869
    4995  -2.3261   1.4932  -1.5823  17.1446  19.6386  -6.0826
    4996  -2.1247   2.1242  -0.7669  17.2005  19.7823  -5.8192
    4997  -2.0344   1.8018  -1.6457  17.3651  19.3518  -4.6258
    4998  -2.5706   1.3000  -1.5523  18.0884  20.5487  -5.8167
    4999  -2.3048   1.8812  -1.3246  17.7429  19.2674  -5.1868
    5000  -3.2302   0.3243  -0.6522  17.6068  20.1932  -4.5819
    5001  -3.1593   0.1698  -0.5801  15.3179  20.1442  -4.8487
    5002  -3.3160   0.2045  -0.2238  15.8528  21.3640  -4.3086
    5003  -3.0565  -0.4092  -0.9191  15.6629  20.6136  -4.6707
    5004  -3.1500   0.5798  -0.7010  17.8675  19.6034  -4.5435
    5005  -2.9093   1.1146  -0.7069  16.8298  18.8638  -5.1096
    5006  -3.0599   0.2292  -0.2972  16.1423  20.8145  -4.0787
    5007  -3.1152   0.2253  -0.3852  16.0383  20.9544  -3.6166
    5008  -2.9091   0.2516  -1.0478  15.8649  21.0303  -3.5487
    5009  -2.8362   0.2416  -1.3199  17.0258  20.2440  -3.9640
    5010  -3.2466   0.5099  -0.4129  16.4841  19.9201  -4.6832
    5011  -3.1450  -0.3767  -0.6846  15.7846  21.6462  -3.8087
    5012  -3.0340  -0.1304  -0.8181  16.3398  21.7905  -3.4575
    5013  -3.1923  -0.0434  -0.5877  16.9565  21.3801  -4.4891
    5014  -3.1042   0.1358  -0.8124  16.3207  20.9078  -3.8709
    5015  -3.1404  -0.0144  -0.6643  16.6411  20.4188  -5.1900
    5016  -3.1055   0.6808  -0.1878  16.2309  19.4141  -5.2923
    5017  -2.7982   0.6750  -1.2252  16.4239  19.3550  -5.2879
    5018  -2.9713   0.3669  -0.7194  16.4590  19.7867  -5.5313
    5019  -3.0471   0.7130   0.0457  16.6247  20.5494  -5.6001
    5020  -3.0673   0.3924  -0.4281  16.7749  19.5877  -5.2327
    5021  -2.8524   0.9642  -1.0175  16.9909  19.4299  -5.6329
    5022  -2.9743   1.3184  -0.6540  16.7667  19.7160  -6.3722
    5023  -3.0418   0.6964  -0.6283  16.4220  19.9331  -5.8002
    5024  -3.2478   0.3910  -0.2364  16.5335  19.8750  -5.4017
    5025  -3.0526   0.3827  -0.4291  16.1239  20.8953  -4.4799
    5026  -3.2670  -0.2436  -0.4049  17.7739  21.3047  -3.9905
    5027  -3.1333  -0.2849  -0.3197  15.6769  21.2530  -4.0463
    5028  -3.2002  -0.5579  -0.1091  15.6362  21.7028  -4.5354
    5029  -3.2600  -0.1904  -0.0545  16.0037  21.5194  -4.5917
    5030  -3.0967  -0.0171  -0.5400  15.3323  21.4226  -4.7736
    5031  -3.0291   0.6396  -0.5290  15.5901  19.7875  -4.4594
    5032  -3.2799   0.3063  -0.3670  16.0444  20.8592  -3.8236
    5033  -3.4223  -0.6951   0.0725  15.7812  21.7714  -4.0616
    5034  -3.1018  -0.4333  -0.7134  14.8303  21.5411  -3.7020
    5035  -3.2102   0.3682   0.0318  15.4475  21.3463  -4.0696
    5036  -3.0702  -0.4499  -0.5676  15.4725  21.7573  -4.1512
    5037  -3.3908   0.0116   0.3689  15.0220  19.4439  -5.2032
    5038  -3.1624   0.3861   0.0514  15.1333  20.4454  -4.6607
    5039  -3.0813   0.1740  -0.3267  15.6469  21.0217  -3.7388
    5040  -3.0351  -0.1351  -0.3328  15.5389  21.1719  -3.4173
    5041  -3.0624  -0.4047  -0.3257  15.0644  21.7598  -3.5094
    5042  -3.2294  -0.2176   0.0240  15.2322  21.6059  -3.8247
    5043  -3.1631   0.1051  -0.2108  15.7315  21.5248  -3.8035
    5044  -3.2729  -0.3790  -0.6304  16.1786  21.4118  -3.7551
    5045  -3.0366   0.6297  -0.9578  17.2921  20.5439  -4.0846
    5046  -2.8942   0.6950  -1.2125  17.4240  20.6847  -3.5208
    5047  -3.1163  -0.0313  -0.5062  16.1809  21.3289  -3.7664
    5048  -2.8253   0.5461  -1.2749  16.0829  19.9532  -4.4897
    5049  -3.0478   0.6501  -0.6285  15.2695  19.9830  -4.0753
    5050  -3.0771   0.0478  -0.7039  15.9404  20.1415  -4.3543
    5051  -3.1216   0.2792  -0.7208  15.5490  20.5866  -4.7109
    5052  -3.0526  -0.3750  -0.6747  14.6140  22.0832  -3.2515
    5053  -3.1321  -0.7768  -0.3719  14.4566  22.1112  -4.0056
    5054  -3.0838  -0.7225   0.0712  14.0021  22.1885  -4.3779
    5055  -3.2466  -0.3422  -0.1907  14.3880  21.4458  -4.1299
    5056  -3.1084  -0.7577  -0.6410  14.7201  21.7939  -3.4369
    5057  -2.9459  -0.5948  -0.5880  14.3792  21.8624  -3.8059
    5058  -3.2034  -0.2404   0.1711  14.5345  21.3631  -3.6738
    5059  -3.2287  -0.6662  -0.0870  14.6360  21.5465  -3.4748
    5060  -3.1906  -0.6864  -0.2948  14.4669  21.9360  -3.9855
    5061  -3.2432  -0.5627   0.1802  14.1130  22.1281  -3.8562
    5062  -3.1976  -0.3779  -0.0388  14.7368  21.9221  -4.1264
    5063  -3.1407  -0.4894  -0.3219  15.3508  22.2511  -2.9199
    5064  -3.1765  -0.3579  -0.2873  15.0016  22.1162  -3.2888
    5065  -3.0930  -0.4087   0.3435  14.9285  21.2845  -3.3625
    5066  -3.0860  -0.7449  -0.5810  14.4710  22.1001  -3.5619
    5067  -3.1265  -0.4131   0.0349  14.0071  21.9164  -3.4917
    5068  -3.1696  -0.3784  -0.3302  14.5117  21.8442  -3.4855
    5069  -3.1509  -0.1576   0.4228  14.4477  21.0657  -4.7790
    5070  -3.2538   0.1505   0.0806  14.9436  21.4146  -4.6737
    5071  -3.0777  -0.2899  -0.3291  14.5323  22.1556  -3.9442
    5072  -3.0851  -0.3190  -0.3586  14.4580  21.9560  -4.3071
    5073  -3.2279  -0.1310  -0.1251  14.9899  21.3474  -4.3413
    5074  -3.1244  -0.7380  -0.0080  14.5192  21.7929  -4.0461
    5075  -3.2192  -0.1548  -0.4673  15.6395  21.5219  -3.6055
    5076  -3.2027  -0.2104  -0.2196  15.6153  20.9179  -4.7106
    5077  -2.9896  -0.4533  -0.7789  15.5055  22.0744  -3.2857
    5078  -3.1780  -0.2615  -0.3570  15.2962  21.8192  -3.3597
    5079  -3.0962  -0.3499  -0.5708  15.6021  22.0015  -3.0551
    5080  -3.1544  -0.2024  -0.7943  16.5980  21.3803  -2.9401
    5081  -3.1554  -0.6452  -0.3147  15.0708  21.6900  -3.4467
    5082  -3.0054  -0.6662  -0.6261  16.0476  22.1772  -2.9628
    5083  -3.1009  -0.5806  -0.4028  15.2044  22.1156  -3.0738
    5084  -3.1045  -0.2824  -0.4307  15.5585  21.5394  -3.6958
    5085  -3.0842   0.1064  -0.6299  15.6195  20.9927  -3.5721
    5086  -3.0039   0.2652  -0.7655  16.3504  20.5207  -3.5094
    5087  -2.7275   0.5808  -0.9150  15.8215  19.9408  -3.7506
    5088  -3.1813   0.1417  -0.6267  15.9029  21.0476  -3.4505
    5089  -3.2727  -0.4307  -0.4729  15.4125  21.5174  -3.0891
    5090  -3.2025   0.1792  -0.2934  15.5460  21.2434  -3.7026
    5091  -3.2938   0.1298  -0.2956  16.0059  21.1664  -3.9421
    5092  -3.0969  -0.4728  -0.0452  15.3513  21.7456  -4.0076
    5093  -3.1073  -0.4744   0.4216  15.1612  21.1101  -4.6756
    5094  -3.1208   0.0081   0.0668  15.3852  20.9266  -4.6493
    5095  -3.2034  -0.0147  -0.3358  15.4121  21.1025  -4.5391
    5096  -3.1057  -0.0002  -0.3629  15.7419  20.2037  -6.0287
    5097  -3.1374   0.1842   0.2936  15.7122  20.7876  -4.5289
    5098  -3.3419  -0.0173  -0.3226  16.1516  20.8840  -5.2989
    5099  -3.1807   0.1115  -0.3910  16.2089  20.9350  -4.3261
    5100  -3.2162   0.0257  -0.2255  15.9908  21.1037  -3.5464
    5101  -3.0775  -0.0831  -0.8676  16.4421  20.9789  -3.8901
    5102  -3.2662  -0.1191  -0.3554  16.5328  21.2162  -3.4848
    5103  -3.0783  -0.5683  -0.2011  15.8172  21.8478  -4.0275
    5104  -2.9776  -0.2865  -0.8625  15.9004  21.3309  -3.6996
    5105  -3.2020   0.0229  -0.5833  15.9724  21.5990  -4.1775
    5106  -3.3098  -0.5730  -0.4858  16.5480  21.2544  -4.1751
    5107  -3.0979   0.4227  -0.9792  16.8745  20.8866  -4.0157
    5108  -3.1876  -0.3296  -0.5123  16.4369  21.0697  -3.6423
    5109  -3.0982  -0.2231  -0.5409  15.5557  21.1397  -3.5296
    5110  -3.1319   0.1313  -0.2265  15.5182  21.0729  -4.5607
    5111  -3.1919   0.1044  -0.4358  15.3647  21.6812  -4.8358
    5112  -3.1125  -0.1144  -0.4263  15.5328  21.9827  -3.4364
    5113  -3.1500  -0.5672  -0.5492  15.3948  21.7403  -4.1462
    5114  -3.2592  -0.1926  -0.0398  14.9573  21.5752  -4.4859
    5115  -3.1333  -0.6439  -0.1185  15.1667  21.6613  -4.1486
    5116  -3.3018   0.0268   0.2565  16.1378  20.6552  -5.0028
    5117  -3.1348  -0.2628  -0.2266  15.8494  21.6691  -3.7973
    5118  -3.1497  -0.8186  -0.1758  15.8864  21.7280  -4.0562
    5119  -3.0859  -0.4259  -0.7607  16.0897  21.7611  -4.2679
    5120  -3.1652  -0.0197  -0.5294  15.5142  21.7233  -4.2944
    5121  -3.2003  -0.2863  -0.2182  15.8021  21.8351  -4.1612
    5122  -3.2347   0.6255  -0.5523  16.0317  20.4095  -5.3179
    5123  -3.2430  -0.0441  -0.1858  15.9503  21.3512  -4.3005
    5124  -3.4178  -0.0620  -0.1377  15.5806  20.7790  -5.2091
    5125  -3.3551  -0.0461  -0.4035  15.3343  20.5924  -4.9705
    5126  -3.2236  -0.5541  -0.2416  15.1569  22.0110  -3.9643
    5127  -3.0775  -0.2261  -0.9134  16.1435  21.0110  -3.3041
    5128  -3.1479   0.0795  -0.5484  16.8031  21.1591  -3.2471
    5129  -3.1529   0.1531  -0.3881  16.1911  20.7737  -4.0049
    5130  -3.2305  -0.5576  -0.1530  15.8884  21.6016  -3.5005
    5131  -3.3039   0.5486  -0.5787  16.1246  20.0139  -4.2921
    5132  -3.2452   0.7851  -0.3166  16.1521  20.1038  -4.9426
    5133  -3.0631   0.5307  -0.6809  16.4158  20.2837  -4.4762
    5134  -3.2031   0.3401  -0.4241  16.3124  19.6594  -4.9725
    5135  -3.1797  -0.7441   0.2821  15.9731  21.4586  -4.1390
    5136  -3.1875  -0.5189  -0.2102  15.3996  21.6614  -4.6838
    5137  -3.1132  -0.4248  -0.0587  15.8571  21.2134  -4.4289
    5138  -3.2739  -0.4505  -0.5145  15.7899  20.9151  -4.1484
    5139  -3.1335  -0.4610  -0.3830  15.9997  21.3911  -4.3488
    5140  -3.1077  -0.3767  -0.4083  16.3477  21.2032  -4.2962
    5141  -3.2163  -0.1010  -0.2942  16.9651  21.0055  -4.6359
    5142  -3.2280   0.0921  -0.4896  16.0847  20.4199  -3.8433
    5143  -3.1240  -0.1983  -0.2021  15.9625  20.7918  -3.6469
    5144  -3.1340   0.1092  -0.5331  16.1954  21.2750  -3.7279
    5145  -3.2173   0.0943  -0.4790  16.9681  20.4771  -4.5527
    5146  -3.1548   0.3341  -0.9102  16.5071  19.8421  -4.0602
    5147  -3.3074  -0.0713  -0.1511  16.1370  21.0659  -4.5670
    5148  -2.9575  -0.5449  -0.5803  15.9028  21.5482  -4.3280
    5149  -3.1773   0.0433  -0.4916  16.1929  20.8993  -4.8736
    5150  -3.1987  -0.1269  -0.6520  15.7488  21.0898  -3.8511
    5151  -3.0534  -0.1595  -0.9844  16.6037  21.1711  -3.5002
    5152  -3.0063  -0.4822  -0.5211  16.0045  21.4854  -3.7516
    5153  -3.2379  -0.7360  -0.4250  16.0579  21.3700  -3.4965
    5154  -2.9016  -0.0515  -1.1366  16.5573  21.7566  -3.9626
    5155  -3.0078  -0.0218  -0.8382  16.8209  20.8861  -3.1579
    5156  -3.0927   0.2977  -1.2022  16.9072  21.4216  -3.0327
    5157  -3.1279  -0.1640  -1.0563  16.3976  21.4151  -2.7027
    5158  -3.0946  -0.0871  -0.0932  16.0520  20.7224  -4.0920
    5159  -3.0086   0.0493  -0.4716  16.7382  20.7682  -4.4378
    5160  -3.2768  -0.1484  -0.3672  16.7223  21.8568  -4.1475
    5161  -3.0796   0.1591  -0.8833  16.8829  21.3718  -3.8049
    5162  -3.1781  -0.0223  -0.3126  16.8585  21.5431  -3.3714
    5163  -3.0987   0.1756  -0.6506  16.2784  20.8704  -3.1344
    5164  -3.1367  -0.1231  -0.9235  16.6184  21.1261  -3.7402
    5165  -3.3152  -0.0698  -0.2114  16.5526  20.9174  -4.0278
    5166  -3.2376  -0.0784  -0.3819  15.9880  20.8182  -3.6789
    5167  -3.1842  -0.1466  -0.0828  16.5469  21.3428  -4.5378
    5168  -3.1554   0.1033  -0.6310  16.4155  20.5850  -4.1083
    5169  -3.0266  -0.2664  -0.6854  15.6258  21.2766  -4.0394
    5170  -3.1540  -0.0286  -0.2189  16.2376  21.1050  -4.4493
    5171  -3.0710   0.1994  -1.0319  16.7773  20.9900  -4.2761
    5172  -3.0990  -0.0546  -0.9653  17.1277  21.5775  -2.6996
    5173  -3.2396  -0.1209  -0.3598  16.5313  20.8585  -3.7760
    5174  -3.2813  -0.1070  -0.6345  16.8703  21.3233  -3.3457
    5175  -3.0998  -0.3414  -0.6572  16.7515  21.2690  -3.8316
    5176  -3.1700  -0.0365  -0.6119  16.4727  21.3953  -4.5092
    5177  -3.0959   0.6286  -0.3118  16.0455  20.2387  -4.8316
    5178  -3.2369   0.0570   0.1411  16.2914  20.8965  -5.0477
    5179  -3.2899  -0.2535   0.3764  16.0351  21.2485  -4.7994
    5180  -3.2597  -0.2790   0.5417  15.4358  21.2982  -5.2116
    5181  -3.2172   0.0382   0.3626  16.2881  20.7855  -4.7470
    5182  -3.2018  -0.2996  -0.1109  15.3500  21.4231  -4.4265
    5183  -3.3098  -0.3789   0.1235  15.5607  21.4021  -4.2860
    5184  -3.2802  -0.2837  -0.3339  15.1581  21.7140  -4.3084
    5185  -3.1658  -0.3889  -0.3867  15.5058  21.6868  -4.7843
    5186  -2.9034  -0.1845  -0.8655  15.2506  21.6075  -4.0898
    5187  -3.3087  -0.4198  -0.0552  15.3737  21.6690  -4.1354
    5188  -3.0083  -0.7081  -0.9854  16.1069  21.7661  -3.4834
    5189  -3.0980  -0.6853  -0.3949  14.6617  21.4437  -3.3699
    5190  -3.1730   0.4418  -0.0609  15.4170  21.0738  -3.9631
    5191  -3.2871  -0.3669  -0.0519  15.4866  21.1719  -4.2789
    5192  -2.8287   0.9878  -1.1260  17.1185  19.3623  -4.7882
    5193  -3.1339   0.1334  -0.5888  15.5420  20.7087  -4.2965
    5194  -3.2929  -0.1712  -0.4980  16.1116  21.3698  -4.6541
    5195  -3.2027  -0.2839  -0.2455  15.2875  21.4579  -3.9869
    5196  -3.1250  -0.0264  -0.8304  16.1396  20.1305  -3.2569
    5197  -3.0904   0.4331  -0.8466  16.7875  20.5396  -3.7274
    5198  -3.2658   0.1588  -0.5414  16.5060  21.2693  -3.1633
    5199  -3.2966  -0.0916   0.0393  15.6122  21.3938  -4.0713
    5200  -3.2988  -0.2406   0.3210  16.2143  20.9041  -4.6067
    5201  -3.2270  -0.1274  -0.2002  15.9837  21.1477  -4.6214
    5202  -3.1172  -0.6447  -0.6893  16.1873  21.9128  -4.0596
    5203  -3.1306  -0.0868  -0.3406  16.6666  20.3289  -4.5106
    5204  -3.2191  -0.0848  -0.1264  16.3412  20.9044  -4.7021
    5205  -3.1725   0.3718  -0.6806  16.0917  20.9846  -4.4288
    5206  -3.1547  -0.2293  -0.2587  15.9825  21.4614  -4.3356
    5207  -3.3037  -0.3975  -0.0984  16.1450  21.1757  -4.5838
    5208  -3.2124  -0.0162   0.0939  16.5744  21.4720  -4.5850
    5209  -3.0668  -0.0293  -0.7925  16.2109  21.1259  -4.4754
    5210  -3.2370  -0.2160  -0.4684  16.8101  21.0335  -4.3982
    5211  -3.3979   0.0115  -0.0975  16.5607  19.4117  -5.1030
    5212  -3.0735  -0.1837  -0.8466  16.8428  21.1055  -4.4605
    5213  -3.2067  -0.2310  -0.3554  15.7360  20.4614  -4.2460
    5214  -3.2249   0.0169  -0.2844  16.0482  20.5728  -3.9818
    5215  -3.3324  -0.0132  -0.0696  15.8564  20.7579  -3.8915
    5216  -3.1568  -0.4889  -0.2079  15.4333  21.5745  -3.2486
    5217  -3.0883  -0.2751  -0.2337  15.4419  21.3594  -3.2191
    5218  -3.1500  -0.1642  -0.3378  15.9402  21.4748  -3.0397
    5219  -3.2636  -0.6606  -0.1735  16.5330  21.4766  -3.8202
    5220  -3.2381   0.1049  -0.3384  15.7663  21.3826  -3.5226
    5221  -2.9988  -0.2822  -0.6828  15.9088  21.2603  -2.5224
    5222  -3.0179  -0.1432  -0.8285  16.4145  21.2055  -2.4618
    5223  -3.0736  -0.0793  -0.2037  16.1833  21.5064  -3.4328
    5224  -3.0471   0.2636  -0.8031  16.5028  20.8824  -3.3346
    5225  -3.3145  -0.0555  -0.2130  16.7544  21.2452  -3.8059
    5226  -3.2199   0.1005  -0.6680  16.5867  20.8428  -2.9792
    5227  -3.2805  -0.3855  -0.2750  16.2053  21.4388  -3.7090
    5228  -2.9552   0.3775  -0.5111  15.9373  21.1187  -4.0738
    5229  -3.1013  -0.2506  -0.9885  16.4642  22.3387  -3.3204
    5230  -2.9224  -0.0431  -1.1005  16.2288  21.5024  -2.7176
    5231  -3.2359  -0.0516  -0.6336  16.2283  21.1501  -3.7243
    5232  -3.3282  -0.3344   0.0354  15.7710  21.3379  -4.3994
    5233  -3.2415  -0.2697  -0.4630  15.7466  22.1077  -3.7496
    5234  -3.3000  -0.1421  -0.2144  16.6900  21.1194  -4.2025
    5235  -3.1932  -0.1745  -0.6288  15.6177  21.8551  -3.8616
    5236  -3.1162  -0.0109  -0.3674  15.9440  21.6813  -4.0840
    5237  -3.3761   0.2479   0.1071  16.0388  21.0911  -4.8543
    5238  -3.1607  -0.1669  -0.6233  16.2785  21.4487  -3.9603
    5239  -3.1793  -0.0566  -0.6461  15.9274  21.0114  -4.7249
    5240  -3.1844   0.0268  -0.3643  15.5770  22.0198  -4.1798
    5241  -3.0916   0.6031   0.0616  15.6675  21.7549  -4.3394
    5242  -3.1990  -0.2294  -0.0362  15.2539  21.5664  -4.2478
    5243  -3.0945  -0.1609  -0.2942  15.5894  22.0653  -4.6411
    5244  -3.2350  -0.0843  -0.2364  15.6123  21.8017  -4.0618
    5245  -3.1679  -0.3375  -0.0307  15.2993  22.0329  -4.6134
    5246  -3.2184  -0.2699  -0.4116  15.6487  21.8785  -3.8012
    5247  -3.3729  -0.3922  -0.0736  15.4733  21.6468  -3.8250
    5248  -3.2222  -0.2689  -0.1237  15.7661  22.0085  -3.9127
    5249  -3.1875  -0.2177  -0.1493  16.5583  21.5449  -3.4096
    5250  -3.1498   0.1159  -0.1379  15.8281  21.3503  -4.1334
    5251  -3.0998  -0.3688  -0.3336  15.9658  22.4084  -3.3244
    5252  -3.1728   0.0056   0.3278  15.3143  21.3076  -3.7232
    5253  -3.2271  -0.1898   0.2119  15.4302  21.8748  -3.8449
    5254  -3.1277  -0.4546  -0.0719  14.9989  21.8186  -4.0050
    5255  -3.1766  -0.4900  -0.1953  15.1939  21.9295  -4.1222
    5256  -3.0690  -0.2908  -0.7471  15.1136  22.0689  -3.2031
    5257  -3.0697  -0.8746  -0.6069  15.3632  22.5919  -2.7785
    5258  -3.0708  -0.4462  -0.9312  15.9955  22.4277  -3.4538
    5259  -3.1667   0.0481  -0.6718  15.4801  21.0611  -3.0263
    5260  -3.0633   0.3082  -0.7581  15.5209  21.0352  -2.6168
    5261  -3.0490  -0.6576  -0.7674  14.8515  22.0810  -2.5250
    5262  -3.0445  -0.5150  -0.4288  14.6894  22.0633  -3.1825
    5263  -3.0975  -0.1787  -0.3745  14.6577  21.5811  -4.3310
    5264  -3.1512  -0.9066  -0.5244  14.9127  22.4844  -3.2857
    5265  -3.0880  -0.1007  -0.5387  15.3538  21.7297  -3.6607
    5266  -2.9286   0.4656  -1.0631  16.3860  20.0722  -5.0740
    5267  -2.9946   0.3533  -0.8713  16.3584  19.9193  -5.1322
    5268  -3.1038   0.3145  -0.9214  16.2098  20.3088  -4.1427
    5269  -3.1542  -0.5531   0.1106  14.9763  21.9650  -4.3387
    5270  -3.0746  -0.5661   0.0500  14.3331  22.2742  -4.9288
    5271  -3.1964   0.1715  -0.3687  15.5997  21.0666  -5.6801
    5272  -3.2449  -0.2373   0.3319  15.3399  21.5722  -4.8973
    5273  -3.1080   0.1451  -0.4409  15.6900  21.7822  -4.3073
    5274  -3.1766  -0.6588  -0.1097  16.0086  22.0385  -4.8477
    5275  -3.2620  -0.1306  -0.3702  15.8043  21.6224  -5.3972
    5276  -3.1515   0.1152  -0.4668  15.4590  21.1949  -5.0308
    5277  -3.1538  -0.3623  -0.0532  15.2522  21.8169  -5.5960
    5278  -3.0858   0.1812  -0.2983  15.7448  21.5198  -4.4590
    5279  -3.1382  -0.3764  -0.4947  15.9015  22.0013  -5.3949
    5280  -3.1206  -0.5599  -0.6804  15.1073  22.1405  -4.6782
    5281  -3.1685  -0.3034   0.0789  15.4577  21.8335  -5.2479
    5282  -3.0499   0.6126  -0.8054  16.5015  21.2163  -5.0238
    5283  -2.9514  -0.0579  -0.6908  16.3364  21.7869  -4.6625
    5284  -3.1596  -0.0435  -0.7695  17.2940  21.6780  -4.5664
    5285  -3.2475  -0.4385  -0.1761  16.3602  21.8154  -4.8907
    5286  -3.2059  -0.2247  -0.3597  16.2848  21.8779  -4.8580
    5287  -3.1169  -0.0155  -0.8403  16.2387  21.9968  -4.5562
    5288  -3.1966   0.1522  -0.2848  16.5356  20.8161  -5.0423
    5289  -3.2165  -0.1446   0.1999  15.4450  21.6095  -4.9479
    5290  -3.1769   0.2580  -0.3107  16.0507  21.4721  -4.5919
    5291  -3.1585  -0.1190  -0.5415  16.0021  21.8501  -4.1917
    5292  -3.0520   0.0086  -0.4476  15.1822  21.6699  -4.1511
    5293  -3.0478   0.5377  -0.7955  16.4043  21.3388  -3.8346
    5294  -3.1407   0.1648   0.2577  15.6407  21.2344  -4.4433
    5295  -3.2582   0.2722  -0.1733  15.9495  21.0275  -4.4684
    5296  -3.1075   0.0173  -0.6578  15.6875  21.5676  -4.2451
    5297  -3.1477  -0.6623  -0.1366  15.5149  21.9831  -4.5725
    5298  -3.1642  -0.3969  -0.2623  15.5644  21.6937  -4.4397
    5299  -3.1710  -0.2064  -0.1888  15.2864  21.4096  -4.1423
    5300  -3.2315  -0.2503  -0.1731  15.1011  21.3163  -4.5254
    5301  -3.1905  -0.2484  -0.1934  15.3258  21.1123  -4.7288
    5302  -3.1588   0.3556  -0.4708  15.8485  20.7121  -4.4509
    5303  -3.1933  -0.0371   0.1463  14.9111  20.8157  -5.1372
    5304  -3.2489  -0.6615  -0.3494  15.9136  22.4427  -3.9974
    5305  -3.0569  -0.3379  -0.5907  15.9144  21.9744  -4.0719
    5306  -3.0748   0.3510  -0.7936  15.2985  20.9975  -4.4883
    5307  -3.1270   0.3909  -0.5439  15.6702  21.1770  -4.7874
    5308  -3.0483   0.7531  -0.5256  15.4056  20.1299  -4.9798
    5309  -3.1160   0.8712  -0.1263  15.0373  20.1585  -5.4002
    5310  -3.1524   0.5167   0.0104  15.8754  20.9825  -5.5776
    5311  -2.0878   2.3112  -0.7497  16.6328  20.3354  -5.7164
    5312  -3.2834   0.2361  -0.0667  15.8023  21.1419  -4.9888
    5313  -3.1344   0.1246  -0.8020  15.5873  21.7177  -3.9672
    5314  -3.1299  -0.0181  -0.3456  15.3395  21.3377  -4.2478
    5315  -3.1279   0.6173  -0.0387  16.3820  20.8300  -4.3750
    5316  -3.1641  -0.1823  -0.3895  15.1366  21.5971  -4.7171
    5317  -3.2477   0.3553  -0.2655  16.1518  20.3285  -4.2083
    5318  -3.0002   1.1823  -0.1647  16.3101  19.3864  -5.2205
    5319  -2.9257   1.1765  -0.7486  16.9383  20.0226  -4.9075
    5320  -3.2826   0.0908   0.0435  15.6552  21.1288  -5.0259
    5321  -3.1239  -0.0356  -0.5856  15.5766  21.9305  -3.8752
    5322  -3.0874  -0.2210  -0.5250  16.2495  21.6021  -4.2040
    5323  -3.2801  -0.3997  -0.2063  15.6672  22.0064  -4.4416
    5324  -3.1545  -0.2901  -0.4401  15.5522  21.9643  -3.8667
    5325  -3.2364   0.1250   0.0542  15.5545  21.2033  -5.3500
    5326  -3.1987  -0.0175  -0.0153  16.3957  21.1081  -4.8546
    5327  -3.1425  -0.1935  -0.2789  16.1675  21.4436  -4.3626
    5328  -3.0535  -0.2709  -1.0960  16.2150  21.0516  -3.8754
    5329  -3.1579   0.5998  -0.3578  17.0957  19.7495  -5.0856
    5330  -3.0320   0.0555  -1.0806  17.1288  19.7012  -4.6614
    5331  -3.0767   0.0620  -0.8573  16.6034  20.9889  -4.2934
    5332  -3.2651  -0.4030  -0.2125  16.8371  21.3960  -4.0242
    5333  -3.1711  -0.1792  -0.8598  16.2557  21.7972  -5.1025
    5334  -3.1534  -0.1238  -0.2494  16.5480  21.7752  -4.4506
    5335  -3.0106   0.0002  -0.6994  16.1634  21.9520  -3.8274
    5336  -3.0483  -0.3938  -0.5480  16.2645  22.0497  -4.2052
    5337  -3.1429   0.6497  -0.3493  16.3420  21.5537  -4.3690
    5338  -3.2315   0.0622  -0.3178  16.7738  21.6570  -4.5320
    5339  -3.1453  -0.0825   0.0275  15.8369  21.7504  -4.8775
    5340  -3.1310   0.2515  -0.5992  16.1131  20.4556  -4.8199
    5341  -3.1358   0.3293  -0.4727  15.6738  20.7399  -4.9788
    5342  -3.1574   0.2842  -0.0766  15.6533  20.2635  -5.1972
    5343  -3.3140   0.0029  -0.2070  16.5147  20.4951  -4.2239
    5344  -3.1372   0.2668  -0.5467  16.6929  20.1083  -5.1821
    5345  -3.0099   0.6131  -0.4838  16.4741  19.8214  -5.2722
    5346  -3.0793   0.5905  -0.6361  15.6065  20.3207  -5.1698
    5347  -3.1810   0.6029   0.1658  15.3313  19.5599  -5.1328
    5348  -3.1707   0.4981  -0.2234  15.7956  20.1536  -4.9369
    5349  -3.1258   0.1476  -0.1868  15.1588  19.9760  -4.7363
    5350  -3.0675   0.1853  -0.5773  15.0246  20.9571  -3.9930
    5351  -3.2121   0.3915   0.1295  15.8972  21.0073  -4.8132
    5352  -3.1469  -0.1178  -0.4352  15.0732  21.2771  -4.7114
    5353  -3.1864  -0.6985  -0.3036  14.7595  21.6257  -4.3157
    5354  -3.1217  -0.0568  -0.4939  15.2962  21.4635  -4.4082
    5355  -3.1666  -0.0492   0.1235  15.5382  20.7237  -4.5579
    5356  -3.1444   0.1114  -0.2163  16.4163  21.2899  -4.4731
    5357  -3.2288   0.2764  -0.1726  16.4346  20.7621  -5.7040
    5358  -3.0646   0.0662  -0.8142  16.8455  21.4897  -4.5707
    5359  -3.2144  -0.1129  -0.7715  16.9603  21.4783  -4.7034
    5360  -2.9965  -0.4340  -0.9724  16.6790  21.4322  -4.2124
    5361  -2.8899   1.2393  -0.6765  18.2716  19.4212  -5.7080
    5362  -2.5782   1.2425  -1.4389  18.4182  18.7492  -5.3013
    5363  -2.8546   1.1714  -0.5806  16.2053  19.2896  -5.7450
    5364  -3.0840   0.7365  -0.3353  17.0102  19.1912  -5.3866
    5365  -3.1281   0.1967  -0.6640  16.7957  20.7478  -4.7161
    5366  -3.0777  -0.1961  -0.9242  16.4934  21.5486  -4.7136
    5367  -3.1385   0.1937   0.2344  15.8650  21.2505  -5.0936
    5368  -3.3006  -0.0283  -0.0955  16.0258  21.5167  -4.8715
    5369  -3.0350  -0.0458  -0.5878  16.1867  21.5201  -3.8798
    5370  -3.1957  -0.0815  -0.2720  16.2564  21.5312  -3.7889
    5371  -3.1219  -0.2178   0.1162  16.3102  21.5915  -4.0313
    5372  -3.0313  -0.2997  -0.5222  15.8176  21.7097  -3.1829
    5373  -3.2608  -0.1540  -0.6509  16.2611  21.7504  -2.7496
    5374  -3.2970  -0.0598  -0.4434  16.7854  21.4540  -2.7859
    5375  -3.0391   0.5278  -0.2540  16.2947  20.4064  -4.0025
    5376  -3.0457   0.2743  -0.8355  16.4596  20.8201  -3.7995
    5377  -3.0326  -0.0933  -0.8465  16.8456  21.0772  -3.5404
    5378  -3.0650   0.6336  -0.3601  16.5272  19.8068  -5.1259
    5379  -3.2304   0.0129  -0.1587  16.6530  21.3044  -4.2544
    5380  -3.1398   0.3048  -0.6032  16.1026  20.7428  -4.7237
    5381  -3.2387  -0.0996  -0.4956  16.3791  20.3652  -4.3634
    5382  -2.7987   0.4469  -1.3272  16.5602  20.4304  -4.4655
    5383  -3.0460  -0.3230  -0.3163  16.0141  21.4784  -4.7207
    5384  -3.3100  -0.0930  -0.1047  16.0956  20.3108  -5.2474
    5385  -3.1575  -0.1789  -0.3995  16.5902  21.3354  -4.4653
    5386  -3.0875  -0.4974  -0.8376  15.8638  21.6960  -3.5727
    5387  -3.1921   0.3448  -0.8499  16.5240  21.0294  -3.4477
    5388  -3.0304   0.9667  -0.5469  16.0433  20.5623  -3.7050
    5389  -3.2818   0.0841  -0.2666  16.4674  21.8484  -4.8893
    5390  -3.2162   0.0434  -0.4980  16.1882  20.9585  -4.7222
    5391  -3.0743  -0.4967  -0.9328  16.4801  22.2650  -4.0623
    5392  -3.2253   0.0522  -0.0978  15.8681  21.4935  -4.1516
    5393  -3.1201   0.0424  -0.5167  16.0742  21.7081  -4.6456
    5394  -3.0008  -0.2928  -0.7801  15.8526  22.1497  -4.7191
    5395  -3.1359   0.0129  -0.3543  15.4768  21.4395  -5.0022
    5396  -3.2344   0.1505   0.1999  16.0157  21.0130  -4.8704
    5397  -3.0349   0.1901  -0.3995  15.7052  21.9002  -4.1944
    5398  -3.2507  -0.1639  -0.2564  16.2049  21.2915  -4.8820
    5399  -3.0769   0.4534  -0.5762  15.6332  21.1814  -4.1262
    5400  -3.1002   0.2421  -0.4754  15.9781  21.0970  -3.7882
    5401  -3.2013  -0.2190  -0.5644  15.9772  21.6875  -4.1475
    5402  -3.2253   0.0759  -0.3534  15.6756  21.7894  -4.3477
    5403  -3.0748  -0.3591  -0.5404  14.4211  21.7100  -5.0097
    5404  -3.1446  -0.3195  -0.5214  15.1387  22.1638  -4.5520
    5405  -3.0413   0.3654  -0.2805  15.6568  21.3920  -4.4076
    5406  -3.1731  -0.0212  -0.6020  15.9402  21.1016  -4.1429
    5407  -3.2664  -0.2547  -0.1983  15.4795  21.2364  -3.9971
    5408  -3.1832  -0.0429  -0.5318  15.5396  21.3190  -3.9929
    5409  -3.1468  -0.2279  -0.7435  15.4530  21.9073  -3.6087
    5410  -3.1141   0.1426  -0.4741  16.1881  21.2654  -3.9606
    5411  -3.1882  -0.3518  -0.5475  15.4821  21.6613  -3.7613
    5412  -3.1792   0.0951  -0.4459  16.0089  21.1549  -4.9040
    5413  -3.1992  -0.7355  -0.0534  15.2805  21.9335  -4.2092
    5414  -3.2990  -0.1171  -0.4858  15.5530  21.6686  -4.6954
    5415  -3.0679  -0.0181  -0.6604  16.1427  21.7042  -4.0736
    5416  -3.2411  -0.3141  -0.2149  15.4394  21.6326  -4.6935
    5417  -3.1728  -0.3097  -0.3936  15.4783  21.3902  -4.8205
    5418  -3.1119  -0.2789  -0.7459  16.4783  21.5708  -4.8529
    5419  -3.1782  -0.2638   0.1119  15.9679  20.9900  -4.2319
    5420  -2.9677   0.5932  -0.7642  16.9334  20.8492  -4.3286
    5421  -3.1287  -0.1916  -0.8950  15.6126  22.2191  -3.9545
    5422  -3.2411   0.2200  -0.5578  16.0331  21.0904  -4.4707
    5423  -3.3376  -0.2888  -0.5276  16.5393  22.1395  -3.9170
    5424  -3.0491  -0.2457  -0.9900  15.8735  21.8983  -3.2237
    5425  -3.1379  -0.4162  -0.8202  15.9095  22.0029  -3.5810
    5426  -3.0836  -0.6030  -0.6631  15.7612  21.9047  -4.3280
    5427  -3.0205  -0.1701  -0.8452  15.9930  21.9261  -3.9810
    5428  -3.2138  -0.0572  -0.4517  16.3001  21.0530  -4.2502
    5429  -3.1574   0.4945  -0.5277  16.2813  20.8990  -3.8194
    5430  -3.0241   0.5257  -1.0862  15.8389  19.7878  -4.4456
    5431  -3.0815   0.2070  -0.7688  15.7796  20.6370  -3.9755
    5432  -3.0192   0.3952  -0.7244  16.5805  21.2426  -3.5942
    5433  -3.0559  -0.0653  -0.7294  16.3692  20.9621  -4.2128
    5434  -3.0780   0.0543  -0.6810  16.7574  21.1783  -4.7836
    5435  -3.1832   0.0956  -0.5591  16.7382  21.1684  -4.1483
    5436  -3.2346   0.0764  -0.3880  16.5140  21.4402  -3.7425
    5437  -3.1288   0.1393  -0.6092  16.9749  21.1619  -3.8469
    5438  -3.3207  -0.0707  -0.4100  16.6793  21.7274  -4.1996
    5439  -3.2179  -0.3596  -0.4576  17.0144  21.9095  -4.3217
    5440  -3.1764  -0.0927  -1.0570  16.6753  21.9288  -4.0398
    5441  -3.0655  -0.1257  -0.6305  16.3462  21.7274  -3.5654
    5442  -3.0388   0.2681  -0.5841  17.0199  21.7698  -4.7440
    5443  -3.1617   0.0210  -0.5900  17.1366  21.8261  -4.6731
    5444  -3.0454  -0.3150  -0.5509  15.5260  21.7163  -4.7126
    5445  -3.2274   0.1693  -0.2640  16.6748  21.2789  -4.6265
    5446  -3.0735   0.0112  -0.3837  15.8573  21.8302  -5.2377
    5447  -3.1003   0.3137  -0.4768  16.5304  20.1643  -6.0065
    5448  -3.0998   0.5675  -0.3270  16.4218  20.8471  -4.7356
    5449  -2.9914   0.5196  -0.5477  16.2218  20.2673  -5.1673
    5450  -2.9618  -0.2342  -1.2279  15.6886  21.9164  -4.4456
    5451  -2.9702   1.3436  -0.1969  17.0385  20.7027  -5.9852
    5452  -3.1094   0.1656  -0.4301  16.2176  20.3218  -5.2369
    5453  -3.0405   0.5829  -0.8765  17.3990  20.2135  -4.3361
    5454  -2.9557   1.1857  -1.0016  17.3865  18.8968  -5.3888
    5455  -2.9636   1.3448  -0.2375  17.9927  20.1987  -5.3295
    5456  -2.3788   1.9646  -0.6945  17.0383  18.9741  -6.4002
    5457  -1.8239   2.2848  -1.2796  18.0830  19.5174  -6.1731
    5458  -1.4528   0.8184  -2.5876  17.6740  17.1396  -5.5144
    5459  -1.6688   0.4369  -2.6342  18.3222  17.9924  -5.3987
    5460  -1.6096   0.9385  -2.5538  17.8361  18.0055  -5.0958
    5461  -2.2812   1.7097  -1.3370  18.6009  19.2217  -5.6390
    5462  -1.8855   1.6813  -1.9477  17.7927  18.6777  -4.5533
    5463  -2.0885   1.6576  -1.4608  18.3151  18.6180  -5.0310
    5464  -2.3904   1.7440  -1.1846  17.9538  18.6298  -5.3007
    5465  -1.3929   1.6594  -2.2404  18.5692  17.9268  -4.0658
    5466  -2.0381   1.5866  -1.9044  18.2042  18.7642  -4.9843
    5467  -1.7777   1.9100  -1.7699  18.3584  17.5799  -5.5020
    5468  -1.3427   1.3195  -2.6964  18.2924  17.6332  -4.5263
    5469  -2.5285   1.4945  -1.3689  18.8279  18.6193  -4.8568
    5470  -1.6379   2.1572  -1.8550  19.3833  18.3864  -6.0305
    5471  -2.6733   1.4395  -0.8438  18.7276  19.0120  -6.3157
    5472  -2.1823   1.7502  -1.5507  18.4358  17.8316  -6.3877
    5473  -1.9349   2.0508  -1.1640  18.2901  18.0264  -6.8452
    5474  -2.4616   2.0362  -0.6679  18.1330  17.5327  -6.5121
    5475  -2.4842   1.8042  -0.8003  17.5810  18.5813  -7.0158
    5476  -2.9671   1.0865  -0.7574  19.5081  18.3948  -6.9924
    5477  -2.6467   1.5621  -0.4312  17.0861  18.8295  -6.8212
    5478  -2.8843   1.1269  -0.7982  17.9771  19.7965  -6.1416
    5479  -2.2452   1.8193  -1.4200  19.2052  18.5096  -5.8954
    5480  -1.5576   1.5014  -2.2258  18.6586  17.4482  -5.8144
    5481  -1.8726   1.5564  -2.1064  18.6723  17.7855  -5.6739
    5482  -2.2714   1.9666  -1.1367  18.5046  18.7394  -6.0522
    5483  -2.2864   2.0491  -0.7435  19.5025  18.8323  -5.7791
    5484  -2.6161   1.2569  -1.3142  18.3218  19.0748  -5.0308
    5485  -3.0834   0.9757  -0.1937  17.8654  19.3673  -5.1274
    5486  -2.6403   1.5178  -0.8595  19.2690  19.2426  -5.5452
    5487  -2.9118   1.0523  -0.8088  18.1819  18.5258  -6.3733
    5488  -2.6456   1.2556  -1.0439  18.2934  19.3671  -6.2605
    5489  -2.8692   1.0568  -0.8221  18.2816  19.5543  -5.0323
    5490  -2.9260   0.6899  -1.0612  18.5795  19.6926  -4.8241
    5491  -2.5355   1.6975  -0.7766  18.2317  18.9719  -5.3947
    5492  -2.8972   1.0960  -0.4187  18.4386  19.7249  -5.5566
    5493  -3.2723   0.3253  -0.4030  17.7101  20.5949  -4.5333
    5494  -3.2344   0.4881  -0.5927  17.9943  20.7602  -4.6066
    5495  -3.2790  -0.0117  -0.3311  17.9868  20.6162  -5.6483
    5496  -3.2118   0.5323  -0.2204  17.8433  20.8913  -5.1936
    5497  -2.9085   1.0871  -0.6685  17.1880  19.7960  -6.0517
    5498  -2.9757   0.9420  -0.6492  17.2831  20.0692  -5.2904
    5499  -3.2858  -0.0901  -0.1011  18.1383  21.7291  -4.6026
    5500  -3.0116   0.7550  -0.5465  17.2887  21.2750  -5.0351
    5501  -3.0555   0.4667  -0.0258  17.1301  21.3896  -5.4729
    5502  -3.0826   0.6328  -0.0202  16.8390  21.4074  -5.0669
    5503  -3.0333   0.3229  -0.2043  17.3447  21.1012  -5.6161
    5504  -3.0211   0.5602  -0.5409  17.1198  22.0934  -5.3046
    5505  -3.2060   0.4425  -0.0596  17.2765  21.4768  -5.4956
    5506  -3.1150   0.3959  -0.5588  17.2453  20.8186  -6.0259
    5507  -2.7154   1.2373  -0.9205  18.0333  20.3413  -5.2832
    5508  -2.7087   0.7360  -1.2610  20.1627  21.0943  -4.0788
    5509  -1.8944   1.9543  -1.5670  19.1541  19.7709  -4.4806
    5510  -2.6669   1.4763  -1.0349  19.1398  20.1821  -4.3022
    5511  -2.0835   1.7438  -1.4245  19.3302  19.1236  -4.0075
    5512  -2.7937   1.5170  -0.6952  18.7121  20.5154  -5.0369
    5513  -0.9865   2.9617  -1.1933  19.0522  19.9533  -5.1061
    5514  -2.3055   1.6642  -1.3689  19.0798  20.0290  -5.4816
    5515  -2.4062   1.8538  -0.9907  18.9854  19.9895  -5.4435
    5516  -2.7232   1.2187  -0.8674  19.0231  20.5668  -5.5997
    5517  -2.7867   1.3384  -0.2638  17.8706  20.3092  -6.2340
    5518  -1.9986   2.4864  -0.2887  17.4072  19.5037  -6.4942
    5519  -2.8485   1.1915  -1.0795  18.8062  19.8046  -5.3175
    5520  -1.3597   0.3591  -2.8557  18.9194  18.9154  -4.5467
    5521  -2.2856   1.9531  -1.1618  19.5789  18.7771  -5.7305
    5522  -2.2084   1.5774  -1.7722  18.6810  18.4605  -5.5793
    5523  -3.1288   0.4439  -0.6126  17.4679  19.8231  -5.7607
    5524  -3.1356   0.4396  -0.4590  17.2235  20.8731  -4.7877
    5525  -3.0887   0.6784  -0.5398  17.7111  19.4627  -5.5694
    5526  -2.9098   1.0056  -0.3079  18.1493  19.7541  -4.5779
    5527  -3.0163   0.5169  -0.2537  17.5797  21.0605  -4.0136
    5528  -3.1887  -0.2533  -0.7121  18.0792  22.3339  -3.5356
    5529  -3.0426   0.3228  -0.5586  17.1677  21.6617  -4.4490
    5530  -3.1344   0.0254  -0.5165  17.4035  21.7239  -4.4186
    5531  -3.2351  -0.3230   0.0536  16.7051  22.6037  -4.5506
    5532  -3.1991  -0.2321  -0.5902  16.9805  21.7158  -5.1554
    5533  -3.2705  -0.3750  -0.0499  16.8604  22.1803  -4.5335
    5534  -3.0666   0.7091  -0.6338  16.9210  20.4316  -5.5809
    5535  -3.2243  -0.0510  -0.0403  17.1152  21.6631  -4.7448
    5536  -3.2731   0.2789   0.1045  16.3327  21.4737  -5.0722
    5537  -2.8711   0.8782  -1.0735  17.4005  20.5423  -5.5199
    5538  -3.0256   0.1742  -0.5989  16.9767  22.0790  -5.2861
    5539  -3.2555   0.2731   0.0827  16.8229  21.5259  -5.2093
    5540  -3.1184   0.0009  -0.1639  16.4830  21.6588  -4.9019
    5541  -3.0698   0.4891  -0.1310  16.8098  21.3557  -4.6527
    5542  -3.2290  -0.0902  -0.4798  16.9885  21.7508  -4.5640
    5543  -3.2506   0.3308   0.0566  17.1849  20.5488  -5.4933
    5544  -3.1810  -0.0220   0.0175  16.3263  22.1573  -5.0623
    5545  -3.0509   0.6361  -0.6768  16.8931  21.1770  -4.0267
    5546  -3.3213   0.4256  -0.1571  16.8321  20.4523  -5.6403
    5547  -2.6666   1.1444  -1.1703  17.3036  19.3424  -5.6562
    5548  -3.0835   0.2388  -0.3843  16.6432  20.7206  -5.2575
    5549  -3.1700  -0.2268  -0.3345  15.9578  21.1094  -5.1509
    5550  -3.2550   0.3769  -0.3603  16.9228  20.3426  -4.6110
    5551  -3.1221   0.2902  -0.3887  16.8096  21.2727  -5.2709
    5552  -3.1563   0.2202  -0.1524  18.1101  20.8928  -4.4546
    5553  -3.0474   0.0012  -0.8669  16.9432  22.0024  -4.3770
    5554  -3.1566   0.2026  -0.6131  17.1129  21.3702  -4.5638
    5555  -3.2575  -0.0085   0.1276  17.1818  21.1568  -4.9217
    5556  -3.1859  -0.5943  -0.5372  18.3437  21.4511  -4.2099
    5557  -3.1227   0.1259  -0.9930  18.0122  21.5144  -5.0964
    5558  -3.0961   0.1437  -0.3032  17.0668  21.1237  -4.9178
    5559  -3.2171   0.2157   0.2853  16.0148  20.9022  -5.1745
    5560  -3.0436   1.1110   0.0889  15.5100  19.9181  -6.4274
    5561  -3.1532   0.1397  -0.9563  16.7091  20.0817  -4.9999
    5562  -3.1025   0.8306  -0.2676  16.1765  19.3564  -6.1219
    5563  -3.0084   0.7895  -0.6701  16.5573  20.1822  -4.9646
    5564  -2.7513   1.1219  -0.4538  17.3131  19.9576  -5.5134
    5565  -2.9181   0.7916  -0.7562  17.2105  20.0406  -5.5314
    5566  -2.8238   0.9224  -0.6915  17.1524  19.7995  -6.3085
    5567  -2.4393   1.6862  -1.0258  17.6565  19.1688  -5.6345
    5568  -3.0270   0.9239  -0.8814  16.8872  20.1889  -5.4833
    5569  -2.5199   1.4053  -1.0433  18.1238  20.1211  -5.1402
    5570  -2.9307   1.1980  -0.5699  18.3985  19.3357  -5.7655
    5571  -2.9919   0.5621  -0.8920  17.5198  19.6739  -4.9806
    5572  -2.8444   0.7258  -1.1956  17.2593  19.3511  -4.9533
    5573  -3.0518   0.4399  -0.4942  17.0409  20.0403  -4.9150
    5574  -2.9332   1.1022  -0.2647  17.2263  19.8074  -5.5657
    5575  -2.6965   1.1167  -0.8657  17.5873  19.3734  -4.4981
    5576  -3.2108   0.4294  -0.2475  17.2340  19.7206  -4.9854
    5577  -2.9174   0.8488  -0.8634  17.1185  20.0655  -3.7550
    5578  -3.0508   0.3171  -0.7261  16.5740  21.2770  -3.2514
    5579  -3.3152   0.1900  -0.3747  17.1864  20.8047  -4.2706
    5580  -3.1370   0.3828   0.2364  16.5519  20.0887  -5.7599
    5581  -2.9305   1.0780  -0.4677  16.3887  19.8287  -5.3966
    5582  -3.0938   0.6684  -0.8056  16.6709  20.1268  -5.1439
    5583  -2.9961   0.9588  -0.7128  16.8413  19.7731  -5.1225
    5584  -3.0946   0.7565  -0.1575  16.7173  20.0888  -5.6567
    5585  -2.6905   1.3539  -0.8499  17.7456  19.2971  -5.3686
    5586  -2.8763   0.7918  -1.0072  17.4530  20.1876  -4.8721
    5587  -2.7612   0.4331  -1.5834  17.9868  19.6129  -5.1580
    5588  -3.2151  -0.1251  -0.5292  17.1822  21.0536  -4.9688
    5589  -2.9419   0.2082  -1.0600  16.8729  20.7403  -4.4977
    5590  -3.0094   0.7873  -0.2625  16.7998  20.0202  -4.9893
    5591  -3.0422   0.8699  -0.8155  17.4854  19.7910  -5.9105
    5592  -2.9674   0.6000  -0.8167  17.2192  19.8988  -4.3301
    5593  -3.1125   0.0850  -0.8927  16.8526  21.7834  -3.9013
    5594  -3.0310   1.1762  -0.8259  17.7135  19.4849  -5.0117
    5595  -3.1557   0.5470  -0.8569  17.7449  19.5923  -4.8827
    5596  -2.8451   1.3305  -0.8175  18.8653  18.6762  -5.6642
    5597  -3.0121   1.0147  -0.4011  17.1504  19.8689  -5.7971
    5598  -3.0159   0.5058  -0.5384  17.0461  20.3158  -4.4136
    5599  -2.7529   1.3246  -0.8990  17.7134  19.7092  -5.2240
    5600  -2.6170   1.5088  -0.8145  17.3413  19.4846  -5.0403
    5601  -3.1837   0.1011  -0.3808  16.9111  20.6604  -6.0509
    5602  -2.7540   1.5521  -0.4183  18.0608  19.6068  -5.7633
    5603  -2.9430   1.0954  -0.7516  17.3953  19.0476  -5.7967
    5604  -3.2178   0.4451  -0.0887  17.2152  20.4559  -4.9718
    5605  -2.9674   0.6136  -0.6773  17.3623  20.3039  -5.7756
    5606  -3.0851   0.3480  -0.1895  16.5698  21.4745  -4.8301
    5607  -2.9966  -0.0233  -0.6553  16.7192  21.8563  -4.5688
    5608  -2.9143  -0.3621  -1.0412  16.9975  22.5969  -4.1853
    5609  -3.0833   0.0131  -0.3820  16.6158  22.5393  -4.2747
    5610  -3.1919  -0.0913  -0.2353  16.0031  22.6789  -3.9363
    5611  -3.2941   0.0322  -0.4003  16.0520  21.8565  -4.2778
    5612  -3.2435  -0.0512  -0.1059  16.1511  21.9855  -4.8659
    5613  -3.1456  -0.4280  -0.1725  15.8556  22.2357  -4.5023
    5614  -3.2013   0.2711  -0.3532  16.4737  21.6605  -4.4150
    5615  -3.3384   0.0520   0.2485  16.5117  21.4809  -5.2701
    5616  -3.2693  -0.0191  -0.3878  16.7066  21.4753  -4.5977
    5617  -3.2791  -0.1186   0.1484  16.8966  21.8112  -4.7080
    5618  -3.1408   0.1237  -0.4752  16.3257  21.8332  -5.3777
    5619  -2.9941   0.2921  -1.1067  17.6000  20.9599  -4.7991
    5620  -3.0916   0.2104  -0.8316  17.7362  20.7704  -4.7535
    5621  -2.8311   1.0741  -1.0865  18.0124  20.4057  -5.3877
    5622  -2.8634   0.7881  -1.2316  17.6978  20.6462  -4.8936
    5623  -3.0180   0.4531  -0.6810  17.2741  21.6918  -4.0818
    5624  -3.0791   0.5321  -0.7317  17.0078  20.2826  -5.5060
    5625  -2.7731   1.2951  -0.8661  17.0111  19.4327  -5.4087
    5626  -2.8895   1.0980  -0.7610  18.1347  20.4692  -5.1501
    5627  -3.0528   0.7375  -0.4204  17.8594  21.7408  -4.1401
    5628  -3.1277  -0.1606  -0.8268  17.1477  22.0327  -3.2098
    5629  -3.1407   0.2560  -0.3803  17.4240  21.4531  -3.5174
    5630  -3.2083  -0.0418  -0.1739  16.6728  21.2983  -4.5273
    5631  -3.1407   0.0947  -0.0446  16.2520  21.8883  -4.9058
    5632  -2.9511   0.5711  -0.2372  16.9795  21.4282  -4.5549
    5633  -3.1970   0.0840  -0.4304  17.2202  21.7494  -5.0392
    5634  -3.0454  -0.1242  -0.3635  17.2573  22.1688  -5.3115
    5635  -3.1985  -0.1253  -0.5130  16.4591  22.3994  -5.0670
    5636  -3.1150   0.0330  -0.7962  16.6762  22.3395  -4.9370
    5637  -3.3263   0.4800  -0.2721  16.7774  22.2667  -5.3657
    5638  -3.1987  -0.1994  -0.2022  16.7300  22.3701  -4.7725
    5639  -3.0230  -0.3008  -0.7275  16.8825  22.6654  -4.7114
    5640  -3.0701  -0.4053  -0.1098  16.3055  21.7796  -4.7665
    5641  -3.1754  -0.3209  -0.4091  16.4791  22.7290  -4.3886
    5642  -3.3018   0.1850   0.2820  16.2024  22.1401  -4.9968
    5643  -3.0364  -0.2944  -0.8536  16.7909  22.7173  -4.1388
    5644  -3.1903  -0.2132  -0.7948  16.8223  22.3572  -3.6121
    5645  -3.0036  -0.0306  -0.7029  16.8432  21.9732  -4.4165
    5646  -2.9953  -0.0248  -0.7377  15.7165  21.9551  -4.2782
    5647  -3.0655  -0.1031  -0.8137  16.6193  22.0971  -4.2910
    5648  -3.0687   0.1367  -0.7699  16.7735  22.1022  -4.3524
    5649  -3.2833  -0.0745  -0.6423  17.4053  22.0973  -4.6809
    5650  -3.1197  -0.0020  -0.7629  16.9007  22.3617  -4.5686
    5651  -3.1898  -0.0296  -0.2724  16.8783  22.4197  -4.9968
    5652  -2.9219   0.4047  -1.1416  17.5786  22.2474  -3.7026
    5653  -3.0162   0.3563  -0.7118  17.7192  21.9659  -4.6826
    5654  -3.1374   0.1409  -0.1580  16.9611  22.7681  -5.1779
    5655  -3.1751   0.5334  -0.5677  18.1709  21.0987  -4.7912
    5656  -3.0679   0.5678  -0.7567  17.3946  20.9660  -4.6590
    5657  -3.1806   0.2074  -0.2860  18.4496  21.0735  -4.5014
    5658  -3.2162  -0.1605  -0.5932  17.9144  21.9607  -4.0774
    5659  -3.0293   0.9570  -0.8084  18.3698  19.9170  -5.1824
    5660  -3.0781   0.1178  -0.8414  17.2276  21.5053  -4.1577
    5661  -2.6860   0.7776  -1.4062  18.8042  20.7254  -3.1979
    5662  -3.0281  -0.2319  -1.4099  18.7555  22.1058  -4.0232
    5663  -2.9643   0.8294  -1.0082  18.2293  20.4029  -4.9894
    5664  -3.2549   0.3736  -0.4880  16.9519  20.3795  -4.5561
    5665  -2.8345   1.1786  -0.8420  17.8877  19.8959  -5.6652
    5666  -3.1103   0.8031  -0.0915  17.2248  20.8225  -5.0818
    5667  -3.0040   1.0989  -0.3487  17.4380  19.9132  -5.6710
    5668  -3.0381   0.8898  -0.1536  17.1008  20.2055  -5.9474
    5669  -3.1675   0.4899  -0.1643  17.7284  20.5619  -6.3118
    5670  -3.1900   0.8965   0.0407  16.9149  20.1583  -5.4863
    5671  -3.2237   0.5334  -0.4261  17.8311  20.4797  -5.2504
    5672  -2.9648   0.5751  -0.6845  18.2733  20.0969  -4.3121
    5673  -2.6202   1.3179  -1.2256  19.4934  19.7003  -4.4533
    5674  -2.9640   0.5503  -1.1425  18.1783  19.7582  -4.6216
    5675  -2.9637   0.5241  -0.8580  17.1319  20.4750  -4.5884
    5676  -3.2134   0.6215  -0.6320  17.9335  20.1481  -4.9000
    5677  -3.3017  -0.0431  -0.0668  16.8792  21.1818  -5.1306
    5678  -3.0502   0.7564   0.0414  15.8868  20.5553  -5.6558
    5679  -3.0947   0.4734  -0.4491  17.6042  19.9862  -5.3755
    5680  -3.1919   0.1275  -0.5402  17.4123  21.0235  -5.0670
    5681  -3.1206   0.7085  -0.1779  16.8203  20.6246  -5.4361
    5682  -2.9320   1.0452  -0.5901  17.1042  19.9800  -5.2073
    5683  -3.1336   0.7229  -0.5685  17.9636  19.6752  -4.8369
    5684  -2.8922   1.0794  -0.9089  16.9868  19.9410  -5.6040
    5685  -3.2182   0.5457   0.0399  17.1633  20.5581  -5.9332
    5686  -2.7985   1.4367  -0.3006  17.0826  19.9429  -6.4890
    5687  -2.9861   1.1167  -0.9503  18.5027  20.1925  -5.8621
    5688  -2.5509   1.6284  -0.9695  18.3145  19.4279  -5.2714
    5689  -2.0980   2.0725  -1.1257  19.3854  20.0943  -5.3943
    5690  -3.0619   0.7447  -0.3813  17.8463  20.8323  -5.4762
    5691  -2.9549   1.0552  -0.3846  17.2160  20.4373  -6.0061
    5692  -3.0969   0.6195  -0.5437  18.2288  20.2277  -5.7486
    5693  -3.1155   0.5754  -0.3074  17.9178  20.7712  -4.8126
    5694  -3.1707   0.0870  -0.3245  16.9990  21.8347  -4.2419
    5695  -3.0433   0.1799  -0.8538  18.4384  21.9010  -4.1006
    5696  -2.6346  -0.3723  -1.2465  18.1434  21.9701  -3.8557
    5697  -3.2659  -0.1747  -0.4375  17.1987  22.1093  -4.2807
    5698  -3.1260   0.5029  -0.6091  17.2509  20.7464  -5.0823
    5699  -3.0952   0.3128  -0.6004  16.4426  20.8224  -5.5164
    5700  -3.1251  -0.1109  -0.5250  16.6322  22.0524  -5.3810
    5701  -2.9310  -0.2318  -0.9785  18.4745  22.0556  -4.9967
    5702  -3.0402  -0.4180  -0.9240  16.4982  21.8773  -4.6172
    5703  -3.0907  -0.5069  -0.3936  16.4013  21.9201  -5.4629
    5704  -3.2604   0.0033  -0.5594  16.5476  21.7652  -5.0375
    5705  -3.0643  -0.1845  -0.6982  18.1420  21.6657  -4.3394
    5706  -2.8281   0.6683  -1.2316  18.0993  19.6281  -4.9067
    5707  -2.8247  -0.0066  -1.6687  18.1226  20.1587  -4.3472
    5708  -2.9994   0.3829  -1.1353  17.9544  19.8831  -4.0452
    5709  -3.0125   0.3466  -0.7684  17.0733  20.3262  -4.6687
    5710  -3.1204   0.7646  -0.3167  16.1901  20.2411  -4.6636
    5711  -2.8099   0.9904  -1.2850  18.1313  19.5474  -3.9027
    5712  -2.3279   1.7434  -1.2581  19.0899  19.6449  -3.3893
    5713  -2.7025   0.5014  -1.5932  17.9069  20.1022  -3.6158
    5714  -2.7448   0.6165  -1.3657  17.8672  20.5584  -4.5293
    5715  -3.1250   0.0955  -1.0111  16.7310  21.4109  -4.2929
    5716  -3.1697   0.2959  -0.5791  17.1829  20.1190  -4.3800
    5717  -3.1849   0.0313  -0.3584  16.5463  20.8746  -4.4953
    5718  -2.9790   0.6492  -0.8651  16.8499  20.3159  -4.0667
    5719  -3.0004   0.5960  -0.8250  17.1405  20.9972  -3.6827
    5720  -2.7701   0.0679  -1.4407  17.6577  20.9313  -3.2909
    5721  -3.0142   0.4096  -1.0724  17.2205  20.9535  -3.8527
    5722  -2.8596   0.1350  -1.4571  17.0957  21.2759  -3.3087
    5723  -2.9423  -0.2987  -1.2681  16.7878  21.5683  -3.1486
    5724  -3.2505   0.2102  -0.7250  17.4930  20.5306  -3.8441
    5725  -2.0512   2.0194  -1.3472  18.4015  19.1195  -4.1073
    5726  -2.9817   0.7826  -1.0784  18.4846  19.5737  -4.2926
    5727  -2.6535   0.6612  -1.5542  17.7064  19.3113  -4.4307
    5728  -2.8854   0.7441  -0.9125  17.1738  19.4475  -4.2089
    5729  -3.1207   0.2716  -1.1449  17.7660  19.7414  -4.2381
    5730  -2.8403   0.7716  -1.0896  16.9429  19.0694  -3.6828
    5731  -3.1183   0.3854  -1.0244  16.9902  20.1207  -4.4797
    5732  -3.0517   0.2469  -0.9170  16.9594  19.8033  -4.7098
    5733  -2.8937   0.8707  -1.0660  17.5894  20.3736  -5.2891
    5734  -3.0965   0.1780  -0.7408  16.3214  19.7282  -5.0301
    5735  -3.0175   0.5996  -0.4294  16.9041  19.4041  -5.1976
    5736  -3.0869   1.0464  -0.3222  16.1091  19.1986  -5.8629
    5737  -3.0239   0.4264  -0.4987  15.9557  20.0971  -5.1438
    5738  -2.9937   0.9703  -0.4926  16.2004  19.6594  -5.0130
    5739  -2.9173   0.6990  -1.0852  17.0502  20.1293  -4.7983
    5740  -2.8138   0.5747  -1.4521  17.6320  19.9517  -4.2524
    5741  -3.0275   1.0464  -0.6038  16.8515  20.2467  -5.3073
    5742  -3.0544   0.6118  -0.5210  16.0880  19.2391  -5.6665
    5743  -3.1555   0.1512  -0.0299  16.0847  20.3993  -4.8846
    5744  -3.2134  -0.0602  -0.5042  16.4882  20.5315  -4.8939
    5745  -2.9578   0.1298  -1.1124  16.1856  21.9746  -3.5933
    5746  -3.0253   0.6256  -0.1122  16.4519  20.6244  -5.7582
    5747  -3.2727   0.0546  -0.5416  17.4057  20.9034  -4.5278
    5748  -2.9944   0.6850  -1.0370  17.6034  20.5926  -4.4738
    5749  -3.1293   0.1918  -0.9395  17.2468  20.5446  -3.8305
    5750  -3.2172   0.6431  -0.6074  16.8087  20.3165  -4.6198
    5751  -3.1106   0.6431  -0.4872  16.1992  20.1151  -5.1339
    5752  -3.1470   0.7100  -0.6222  16.0781  19.4986  -4.8887
    5753  -3.0291   0.4316  -1.1239  16.9133  20.0083  -4.6363
    5754  -3.2185   0.0220  -0.4825  15.9011  20.7300  -4.2476
    5755  -3.1033   0.5372  -0.7854  16.7426  20.6094  -4.6276
    5756  -3.1460   0.7823  -0.2247  15.6853  19.9113  -5.4813
    5757  -3.1518   0.4801  -0.4511  15.9520  20.5389  -4.4982
    5758  -3.1885   0.7336   0.0180  15.9184  20.5656  -4.7827
    5759  -3.1961   0.2395  -0.5545  15.8753  20.5999  -4.9199
    5760  -3.0381   0.8100  -0.2666  15.7381  19.8468  -5.3313
    5761  -3.1724   0.1236   0.0459  15.1310  20.5956  -5.1746
    5762  -3.1535   0.2430  -0.3898  15.8845  21.0756  -4.7501
    5763  -3.2726   0.4087   0.2001  14.9211  20.3733  -5.7934
    5764  -3.2411   0.2405   0.2864  14.6865  20.5718  -5.6300
    5765  -3.0649   0.2212  -0.7417  15.5463  20.1521  -4.7066
    5766  -3.1288   0.5992  -0.4378  16.7834  21.0201  -5.4503
    5767  -3.1618   0.6078   0.1197  16.6412  20.6057  -5.6428
    5768  -3.1808   0.4289  -0.5312  16.6400  21.3049  -5.6882
    5769  -3.0778   0.5495  -0.4546  16.0631  21.1635  -4.6285
    5770  -3.0389   0.6641  -0.5075  16.3314  20.2557  -4.5618
    5771  -3.2446   0.0259   0.0891  15.1704  20.9741  -4.8474
    5772  -3.2986  -0.2854  -0.3892  15.7491  22.5555  -3.9935
    5773  -3.0872   0.4090  -0.8370  16.4403  21.5333  -4.8051
    5774  -3.1421   0.0117  -0.3428  16.3174  20.9720  -4.9104
    5775  -3.0511   0.3978  -0.7774  17.0228  21.1229  -5.1744
    5776  -2.9806   1.0648  -0.7011  16.2491  20.4705  -5.6952
    5777  -2.9636   1.1735  -0.6256  16.4431  20.1536  -5.2425
    5778  -2.8873   1.2116  -0.5331  16.1492  19.5023  -5.7298
    5779  -3.1048   0.6791  -0.5434  16.9735  20.1464  -5.5789
    5780  -2.6714   0.7550  -1.3275  17.8842  20.4609  -4.8565
    5781  -3.0406   0.2379  -0.5986  17.6359  21.6609  -4.7263
    5782  -3.1239   0.0947  -0.7088  16.7482  21.7316  -4.5785
    5783  -3.1963   0.0302  -0.3846  16.9893  20.9080  -5.4748
    5784  -3.2543   0.0965  -0.1285  16.9545  20.7936  -5.2818
    5785  -3.2260   0.5141  -0.2332  16.7982  20.3897  -6.4072
    5786  -3.1814   0.6213   0.2936  15.5344  19.9528  -6.4170
    5787  -3.1718   0.4636  -0.6011  16.7069  20.2686  -6.0728
    5788  -3.3477   0.4683  -0.0334  16.4991  19.3373  -6.5314
    5789  -3.0820   0.5726  -0.1604  16.3825  20.2540  -6.2726
    5790  -3.0978   0.8820  -0.2521  17.1795  19.7799  -5.5249
    5791  -3.0401   0.4403  -0.8666  17.3045  19.7555  -5.4237
    5792  -2.6705   1.5332  -0.6832  18.5706  19.3980  -4.1457
    5793  -3.0691   0.5041  -0.6865  17.5513  19.7609  -4.7660
    5794  -2.9174   0.5797  -0.9979  17.2357  19.4708  -4.7513
    5795  -2.9605   1.2808  -0.4729  16.7905  19.1972  -5.1084
    5796  -2.9361   1.0589  -0.4599  17.1563  19.2263  -4.5938
    5797  -3.1149   0.7828  -0.6770  17.5380  19.6606  -3.7725
    5798  -3.0813   0.2542  -0.6579  16.6507  20.3531  -4.4142
    5799  -3.1411   0.0316  -0.5536  16.7694  20.1836  -4.4004
    5800  -3.0882   0.1818  -0.6563  17.2099  20.1263  -4.5808
    5801  -2.9384   0.3682  -0.6846  16.1263  19.7603  -4.6657
    5802  -3.0353   0.0351  -1.0968  17.1286  21.5387  -3.3739
    5803  -2.9835  -0.3020  -1.1523  18.3831  21.5335  -3.7374
    5804  -3.0504   0.7566  -0.7630  19.3210  21.6374  -3.4346
    5805  -3.1446  -0.1184  -0.6371  15.9150  21.7151  -3.8528
    5806  -2.9208  -0.3373  -1.0688  16.7468  22.3023  -2.5938
    5807  -3.0093  -0.1779  -0.7083  16.4645  22.2827  -2.9879
    5808  -3.2511   0.2284  -0.3713  16.5744  20.8458  -3.7800
    5809  -2.8700   0.6126  -0.9015  17.0779  20.3433  -3.8659
    5810  -3.3026  -0.1511  -0.7484  16.6032  20.4413  -4.1599
    5811  -2.9803   0.3143  -0.9440  16.8274  20.1143  -3.8521
    5812  -3.0385   0.0687  -1.0540  17.1768  20.0966  -4.2082
    5813  -2.9355   0.5810  -1.1893  17.9466  20.7244  -4.0110
    5814  -3.1587   0.5334  -0.3268  16.2425  19.8439  -4.3247
    5815  -3.2371   0.3800  -0.5961  16.9339  20.7234  -3.8135
    5816  -3.0940   0.3047  -0.8074  16.9374  20.4648  -3.5928
    5817  -2.8850   0.6762  -1.1799  17.0695  20.2038  -3.4815
    5818  -2.9807  -0.1360  -1.0014  16.2278  20.2720  -3.8548
    5819  -3.0881  -0.0134  -0.9823  17.0428  20.5838  -3.3129
    5820  -3.0561  -0.0480  -0.7992  16.6574  21.4309  -2.7802
    5821  -2.9024  -0.6933  -1.0400  15.6564  22.0635  -2.6275
    5822  -2.9087  -0.3063  -1.0790  16.5010  21.5251  -4.1124
    5823  -2.8531  -0.4075  -1.0897  16.1495  21.8758  -2.7128
    5824  -2.9870  -0.1173  -0.8836  16.9364  21.7430  -2.5004
    5825  -3.0487  -0.2882  -1.1711  16.7404  22.1924  -3.1533
    5826  -2.8825   0.8726  -0.6568  16.6305  21.1842  -4.1203
    5827  -3.0366   0.1442  -0.6859  15.9370  20.9837  -4.2790
    5828  -3.1476  -0.2538  -0.8768  16.4494  21.9179  -3.2063
    5829  -3.1420  -0.0366  -0.6422  16.0314  22.2469  -3.5204
    5830  -3.1031  -0.1748  -0.8512  17.3191  22.3170  -3.4636
    5831  -2.8656  -0.3152  -1.2822  17.0038  22.1026  -3.7840
    5832  -3.1310  -0.2417  -0.3977  16.3371  21.9738  -3.6510
    5833  -3.1689  -0.0565  -0.4108  16.3227  21.4427  -3.8646
    5834  -3.0281  -0.1565  -0.7017  16.3089  21.0121  -4.6617
    5835  -3.0370  -0.6264  -0.9621  16.6860  22.1967  -3.2137
    5836  -3.1114  -0.3255  -0.7148  15.8925  20.9660  -4.3727
    5837  -3.0477  -0.0167  -1.1086  16.6900  21.9508  -3.7799
    5838  -3.1414  -0.0894  -0.6806  15.9496  21.7158  -3.8945
    5839  -2.7245  -0.7539  -1.8049  16.9123  21.9865  -3.3053
    5840  -3.0447   0.0133  -0.6422  16.3574  21.7459  -3.0159
    5841  -2.9367  -0.1921  -1.1138  16.7575  22.3866  -3.2130
    5842  -2.8127   0.1039  -1.2986  17.8219  22.3386  -3.1119
    5843  -2.9025  -0.1107  -0.9151  17.1202  22.2133  -3.9513
    5844  -2.9396   0.5746  -0.9691  18.0130  21.0732  -3.1978
    5845  -2.9476   0.3058  -1.1410  17.2096  21.2936  -4.1761
    5846  -3.1119   0.3075  -0.7395  17.9294  21.2586  -4.2195
    5847  -3.1564  -0.4706  -0.6459  17.7676  21.6423  -4.5293
    5848  -3.1027   0.0528  -0.6934  17.6517  21.2278  -3.6667
    5849  -3.0263  -0.0822  -1.1280  17.7550  21.2034  -3.6792
    5850  -3.0756  -0.2911  -0.7906  15.8305  21.5175  -3.5280
    5851  -3.0606  -0.5618  -0.7917  16.7342  21.8355  -2.8454
    5852  -2.7098   0.4898  -1.2340  17.5164  20.4022  -3.4837
    5853  -3.0065   0.0110  -1.0186  16.3053  21.0806  -3.1317
    5854  -2.9901  -0.4008  -1.2229  15.7244  21.4851  -2.6978
    5855  -3.2733  -0.0891  -0.3509  15.5371  21.1959  -4.2266
    5856  -3.0190  -0.5903  -0.7146  15.5210  21.9084  -3.0870
    5857  -3.2526  -0.0442  -0.6082  16.0929  21.2322  -3.1857
    5858  -2.9948  -0.5569  -0.3402  15.5326  21.9686  -3.4716
    5859  -3.0531  -0.7217  -0.8988  14.8837  21.8553  -3.4604
    5860  -3.2092   0.0626  -0.6240  14.9572  21.3724  -3.4892
    5861  -3.1193  -0.4356  -0.6281  14.6850  21.9311  -3.5289
    5862  -3.1640  -0.2125  -0.4516  15.6639  21.6241  -3.7491
    5863  -3.2086  -0.4888  -0.2491  15.4240  21.8742  -4.0647
    5864  -3.0291  -0.5464  -0.8204  15.2181  22.2966  -3.2112
    5865  -3.0893  -0.5176  -0.4355  15.2823  22.4467  -3.3740
    5866  -3.0782  -0.6131  -0.4881  15.3019  22.5424  -3.7331
    5867  -3.1414   0.0010  -0.5722  15.5184  22.3250  -4.0615
    5868  -3.1194  -0.3235  -0.6366  15.4642  21.8108  -4.0983
    5869  -3.0866  -0.7875  -0.4789  15.2213  22.5469  -3.5804
    5870  -3.1533  -0.0834  -0.5042  15.3196  21.9361  -3.7856
    5871  -2.8634  -0.7520  -0.6490  16.0544  21.8342  -3.3149
    5872  -3.2442  -0.7099  -0.0355  15.1969  22.0695  -3.6963
    5873  -3.1585  -0.2933  -0.2016  15.1666  21.4248  -3.8220
    5874  -3.1752  -0.8667   0.0507  14.8914  22.4415  -4.4246
    5875  -2.9822   0.2603  -0.7051  15.4224  21.3127  -4.5612
    5876  -3.1521  -0.5101  -0.3103  15.1517  21.8813  -4.1845
    5877  -3.1458  -0.2012  -0.1402  15.1308  21.9655  -4.7885
    5878  -3.0170  -0.4098  -0.5253  15.6635  21.5851  -4.3158
    5879  -3.1048  -0.7682   0.2978  16.0498  22.4057  -4.7602
    5880  -3.2198  -0.3558  -0.2089  15.4879  22.3657  -4.0303
    5881  -3.2735  -0.2141  -0.4080  15.9024  22.0385  -3.7337
    5882  -3.1996  -0.5670  -0.2685  15.6908  22.2272  -3.5012
    5883  -3.2177  -0.6630  -0.2256  16.1369  22.1547  -3.6215
    5884  -3.1885  -0.2628  -0.6364  16.2986  22.0643  -3.7179
    5885  -3.1295  -0.5260  -0.5040  15.6275  22.1752  -3.5918
    5886  -3.1392  -0.2445  -0.4128  15.3782  21.8076  -3.6563
    5887  -3.2338  -0.1406  -0.5272  15.3734  21.8269  -3.4084
    5888  -3.2320  -0.3714  -0.5488  16.0326  22.1933  -3.6664
    5889  -3.0637  -0.4766  -0.5886  15.0639  22.5175  -3.7212
    5890  -3.2458  -0.1929  -0.1754  15.4700  21.3875  -4.0737
    5891  -3.1943  -0.7931  -0.4350  15.3295  22.0690  -3.6099
    5892  -3.1533  -0.5562  -0.3676  15.5523  21.7197  -3.4633
    5893  -3.2432  -0.0398  -0.0301  15.8789  21.3500  -4.3723
    5894  -3.2381  -0.0152  -0.6316  15.9809  20.9696  -4.7072
    5895  -2.9463  -0.5669  -0.7181  15.7254  21.9238  -3.5314
    5896  -3.0870  -0.2979  -0.1022  15.2468  22.0826  -4.7099
    5897  -3.1832  -0.3481  -0.3813  15.8010  21.5006  -4.0624
    5898  -3.1973  -0.1104   0.0210  15.1677  21.5388  -5.2988
    5899  -3.1399  -0.1400  -0.4557  15.6774  21.9141  -4.2278
    5900  -3.1898  -0.4183  -0.4087  15.3343  21.9294  -5.2639
    5901  -3.2320  -0.4106   0.1759  14.7624  21.5157  -5.3399
    5902  -3.1675   0.3268  -0.0229  14.8231  21.3590  -5.1268
    5903  -3.2228  -0.4580  -0.0864  15.0974  21.9543  -5.0442
    5904  -3.0456  -0.5078  -0.4792  14.9943  21.9282  -4.3939
    5905  -3.1085  -0.4773  -0.5119  15.8081  22.4834  -4.3671
    5906  -3.0452  -0.8021  -0.0050  14.5388  22.0290  -3.6188
    5907  -3.0580  -0.5830  -0.6331  15.4421  22.3554  -3.4871
    5908  -3.1286  -0.6874  -0.5450  15.2637  22.4325  -4.3777
    5909  -3.2791  -0.4104  -0.5891  15.6891  22.2467  -3.4387
    5910  -3.1101  -0.2677  -0.5634  15.4698  22.0059  -3.5868
    5911  -3.1881  -0.4073  -0.1880  15.4579  21.8905  -3.5151
    5912  -2.8432   0.9049  -1.0490  16.4042  20.3097  -3.4052
    5913  -3.1574  -0.4716  -0.8613  16.0946  22.7094  -3.3908
    5914  -3.1607  -0.1172  -0.6681  16.6827  21.6918  -3.3869
    5915  -3.2171  -0.3527  -0.3451  15.7705  21.7917  -4.4235
    5916  -2.9333   0.0196  -1.0257  15.7540  21.5022  -3.8991
    5917  -3.1166   0.4699  -0.3155  16.1267  21.4257  -4.6727
    5918  -3.2424  -0.0460  -0.6349  15.4619  21.8750  -4.2134
    5919  -3.1381  -0.1077  -0.9616  15.8551  21.3296  -4.4143
    5920  -2.9968  -0.1255  -0.8119  16.0812  21.6251  -3.6086
    5921  -3.0403  -0.7708  -0.5848  15.5772  21.9936  -3.3852
    5922  -3.1007  -0.0117  -1.0683  16.1165  21.7658  -3.8620
    5923  -3.1847  -0.2768  -0.5984  15.5656  21.4504  -3.6856
    5924  -2.8409  -0.7279  -0.8815  15.3537  22.0914  -3.5413
    5925  -3.0314  -0.2301  -0.9423  16.0047  21.9845  -2.9770
    5926  -2.9735  -0.2423  -1.1351  16.5369  22.2469  -3.0482
    5927  -3.3234   0.0106  -0.4878  16.0898  21.8469  -4.2707
    5928  -3.2205  -0.3903  -0.5705  17.0100  22.1830  -3.8645
    5929  -3.1493  -0.1675  -0.9040  15.9544  21.5258  -4.1338
    5930  -3.0533   0.2462  -1.0892  17.3043  21.0668  -3.5977
    5931  -3.1397  -0.6807  -1.0213  16.6569  22.0391  -3.0951
    5932  -3.1536   0.9625  -0.3698  16.8407  19.9562  -4.5649
    5933  -3.1218   0.7423  -0.6488  16.9291  19.9301  -4.4536
    5934  -2.6919   0.5157  -1.6699  17.6447  20.3152  -3.5848
    5935  -3.1757   0.2048  -0.3527  16.8279  20.5514  -4.2052
    5936  -3.1123   0.7076  -0.3958  17.1776  20.1638  -4.6778
    5937  -3.2504   0.2435  -0.1938  17.2964  20.3250  -4.1927
    5938  -3.0740   0.6268  -0.2204  16.9069  19.9313  -4.0983
    5939  -3.1620   0.3391  -0.5623  18.1191  19.8744  -4.0514
    5940  -3.3118   0.4837  -0.2492  16.6099  20.1062  -4.6514
    5941  -3.3082   0.1170  -0.0339  16.9807  20.0821  -4.6830
    5942  -3.3040   0.3601  -0.3665  17.2055  20.2825  -4.4945
    5943  -3.1111   0.5816  -0.3242  16.7566  20.2460  -5.3346
    5944  -3.2737   0.2649  -0.4564  16.8483  20.2674  -4.9799
    5945  -3.1823  -0.2346  -0.5619  16.9618  21.4206  -4.2303
    5946  -3.2654  -0.2269  -0.6566  17.7998  21.8002  -3.5299
    5947  -3.2153  -0.1867  -0.8007  17.3608  21.6780  -3.5675
    5948  -3.0495   0.3000  -0.6333  16.8081  20.4293  -4.9285
    5949  -3.0130   0.9753  -0.7375  17.3926  19.8910  -4.8083
    5950  -3.1596   0.4723  -0.3909  16.4047  20.4819  -4.9716
    5951  -3.1435   0.4648  -0.7417  16.8708  20.0001  -4.1690
    5952  -2.9141   1.0078  -0.5138  17.1853  19.9607  -4.4673
    5953  -3.1418   0.0466  -0.8231  17.5743  20.1828  -4.5660
    5954  -3.0687   0.0097  -0.3451  17.3785  21.1590  -4.4744
    5955  -2.6983   0.9153  -1.5119  18.6679  19.4731  -3.2623
    5956  -2.3587   0.6884  -1.9669  18.8866  19.7996  -2.7508
    5957  -3.0262   0.4206  -0.7682  17.1564  19.5086  -4.3086
    5958  -3.0442   0.5909  -0.3497  17.1280  19.8424  -4.1616
    5959  -3.0302   0.8278  -0.4737  16.8050  19.6917  -4.6213
    5960  -3.0529   0.6073  -0.0773  16.5153  20.0558  -4.9495
    5961  -3.0790   0.1193  -0.6168  16.8482  20.3799  -4.8156
    5962  -3.2678   0.1758  -0.1557  16.8029  20.6870  -4.7458
    5963  -2.9007   0.9093  -1.0408  17.5923  19.5165  -5.1443
    5964  -3.2745   0.5650  -0.3664  17.4451  19.9027  -4.3438
    5965  -3.1166  -0.6439  -0.8733  18.3370  22.0265  -2.6132
    5966  -3.1289   0.3505  -0.0547  16.6339  20.2857  -5.0740
    5967  -3.1695   0.3216  -0.6753  17.4429  20.6309  -5.4885
    5968  -2.8306   0.0643  -1.1682  17.7338  20.0707  -4.9616
    5969  -2.9689   0.6025  -0.9577  16.8171  19.3391  -4.5284
    5970  -3.2034  -0.1043  -0.4176  16.9046  20.1628  -4.4270
    5971  -2.9470   1.0028  -0.6985  17.5329  19.9423  -4.0869
    5972  -2.9231   0.5130  -1.0326  16.9542  19.9707  -3.8239
    5973  -3.0581   0.3700  -0.9310  18.0150  19.3256  -5.1165
    5974  -3.2832   0.4781  -0.3031  16.8036  20.3085  -5.0197
    5975  -3.2064   0.3031  -0.2907  17.2831  20.0136  -4.4074
    5976  -3.2285   0.4439  -0.2104  16.4611  20.4664  -5.3499
    5977  -3.2008   0.5350  -0.7658  17.5331  20.1813  -4.7014
    5978  -3.1895   0.1992  -0.3331  16.8346  21.1916  -4.7852
    5979  -3.2118  -0.0389  -0.1944  17.2445  21.1939  -4.7548
    5980  -3.1391   0.4833  -0.4499  17.3326  20.4774  -5.6475
    5981  -2.6492   0.2791  -1.7443  18.7647  18.4545  -4.7868
    5982  -3.0182  -0.6036  -0.7929  18.1230  21.2885  -4.3009
    5983  -3.0748   0.2539  -0.7693  17.1936  21.0733  -3.7716
    5984  -2.7599   1.1684  -1.1160  18.1855  19.0729  -4.7318
    5985  -3.1189   0.7868  -0.2319  16.9425  19.5297  -4.0664
    5986  -3.0426   0.4667  -0.8955  17.0679  20.4678  -4.9328
    5987  -3.1003   0.0663  -0.6196  16.4177  20.6242  -4.0387
    5988  -2.8708   0.6217  -0.9214  16.3565  20.7368  -4.4703
    5989  -3.2046   0.4923  -0.5039  16.6690  20.1486  -4.5929
    5990  -3.0532   1.2032  -0.6539  17.0628  19.8265  -4.6110
    5991  -3.0072   0.7222  -0.5888  16.8148  20.1369  -4.1325
    5992  -3.0949   0.8419  -0.4981  17.0301  20.0689  -5.3079
    5993  -3.1137   0.5003  -0.4190  15.8490  20.3446  -5.7986
    5994  -3.1868   0.7952  -0.4301  16.1198  20.6160  -6.0594
    5995  -2.9524   0.7457   0.0653  15.3317  19.9066  -5.3665
    5996  -3.0179   0.5425  -0.8548  16.9990  20.0674  -4.3637
    5997  -3.1248  -0.2235  -0.4904  16.4102  20.8319  -4.0705
    5998  -3.3801   0.0396  -0.0690  15.7648  20.7780  -5.0153
    5999  -3.1145   0.0535  -0.1115  15.7827  20.5631  -4.7113
    6000  -3.2964   0.1044   0.1206  15.5067  20.6413  -5.5750
    6001  -3.0940   0.2512  -0.4106  16.0670  19.7400  -5.7649
    6002  -3.2353   0.2000  -0.2905  15.8062  19.9929  -5.8361
    6003  -3.1659   0.2243  -0.5585  16.8223  20.2142  -4.8164
    6004  -3.1545   0.3588  -0.2059  16.1467  20.0573  -6.4916
    6005  -3.2639   0.1877  -0.4305  16.1623  20.3453  -5.1902
    6006  -2.7704   0.6430  -1.2957  16.2654  19.4643  -5.8634
    6007  -3.1812  -0.6668  -0.3567  15.8719  20.2565  -4.8826
    6008  -3.1550  -0.1253  -0.2321  15.4851  20.7711  -5.0236
    6009  -3.1276   0.6914   0.2759  15.2801  19.5006  -5.8450
    6010  -3.1729   0.3617  -0.3180  16.2696  19.3033  -5.0835
    6011  -3.1563   0.7856  -0.0863  15.6895  19.3105  -5.5316
    6012  -3.2127   0.7370  -0.4892  17.0590  19.1638  -5.1365
    6013  -3.1756   0.2021  -0.1791  16.6247  19.9416  -5.4391
    6014  -3.0966   0.5485  -0.2962  16.3348  19.9711  -5.7915
    6015  -3.1246   0.3168  -0.1821  16.3641  19.9332  -4.8025
    6016  -3.1741  -0.0586  -0.0250  16.4793  20.3602  -4.9657
    6017  -3.1692  -0.0193  -0.6886  16.5940  20.7951  -4.5355
    6018  -3.0409   0.4565  -0.6174  17.0619  20.0311  -5.0990
    6019  -3.1306   0.4578  -0.5224  15.9007  20.3266  -5.1311
    6020  -3.1835   0.5063  -0.3878  16.6656  19.5811  -4.9583
    6021  -3.2451  -0.1162  -0.5949  16.1818  20.7020  -4.5830
    6022  -2.6687   1.0433  -1.4249  17.8963  19.1232  -4.0993
    6023  -2.9831   0.1304  -1.0616  17.4691  20.1297  -4.4990
    6024  -3.2893  -0.0394   0.1542  16.1113  20.7152  -5.0990
    6025  -3.0166   0.4015  -0.9889  17.4998  19.9114  -4.1662
    6026  -3.1937   0.4154  -0.0781  15.6531  20.3616  -4.6833
    6027  -3.1569   0.2430  -0.3611  16.2758  19.6791  -4.8106
    6028  -3.0167   0.0493  -1.2102  16.4226  21.7631  -2.8770
    6029  -3.2128  -0.5291  -0.2931  15.5500  21.7701  -3.9685
    6030  -3.1846  -0.1413  -0.4842  17.3604  21.6836  -3.9636
    6031  -3.1932   0.1678  -0.5758  16.4435  21.5227  -3.7575
    6032  -3.2447  -0.3487  -0.3200  16.7486  21.8610  -3.5861
    6033  -3.0732  -0.0230  -0.8291  16.6196  21.3669  -4.6720
    6034  -3.0615   0.5106  -0.6223  15.9333  20.4514  -4.3431
    6035  -2.9838   0.1853  -1.1083  17.6358  21.3832  -3.4567
    6036  -3.2525   0.1942  -0.4109  17.0774  20.4817  -3.7288
    6037  -3.1548   0.0043  -0.9874  17.5004  20.7221  -3.3319
    6038  -2.8750   0.2547  -1.1933  17.7689  21.0769  -2.7577
    6039  -2.8584   0.1845  -1.5367  17.0764  21.3479  -2.7105
    6040  -2.9250   0.3405  -1.2895  17.3526  19.3437  -3.3371
    6041  -2.9496   0.8141  -1.1147  17.1590  19.7842  -3.4156
    6042  -2.9891   0.6465  -0.7381  17.4431  19.8670  -4.0768
    6043  -3.0502   0.6409  -1.0454  17.8451  19.5247  -3.9167
    6044  -2.9037   0.1114  -1.2021  17.3429  19.9377  -3.7525
    6045  -3.0616  -0.1531  -1.0533  16.7993  20.7483  -3.9334
    6046  -3.2416  -0.1382  -0.3784  15.9000  20.7949  -4.3571
    6047  -2.9915  -0.5985  -0.1152  16.0581  21.1555  -3.9203
    6048  -2.9784   0.6112  -0.5096  15.9362  19.7616  -4.1682
    6049  -3.0641   0.1399  -1.1657  16.8439  20.5273  -3.7479
    6050  -3.0617   0.1566  -0.3493  15.5751  20.6006  -3.8800
    6051  -3.0900   0.0334  -0.8028  16.4225  21.3995  -3.6270
    6052  -3.1631   0.2707  -1.0766  17.1274  21.1155  -3.1485
    6053  -3.1517   0.5761  -1.0037  17.1069  20.1678  -3.2234
    6054  -3.0040   0.7648  -0.6457  16.2061  20.3298  -3.3255
    6055  -3.0131   0.5089  -0.2835  15.2945  20.2733  -4.4823
    6056  -3.1485   0.1071  -0.3728  15.7584  21.2719  -3.8021
    6057  -2.8743  -0.1059  -1.5552  17.8224  21.4762  -2.8390
    6058  -3.0780   0.0993  -0.8559  16.3844  21.5345  -3.6074
    6059  -3.0757  -0.4062  -0.8116  16.5294  21.5630  -2.6352
    6060  -3.0311  -0.7804  -0.2585  16.1050  21.9202  -3.4810
    6061  -3.1378  -0.1677  -0.2885  15.6625  21.3503  -3.7160
    6062  -3.1271   0.4160  -0.4628  16.8842  21.1601  -3.4667
    6063  -2.9602  -0.3347  -0.8534  18.2054  21.7664  -2.5683
    6064  -3.1526   0.0638  -0.6270  16.4005  20.6516  -3.6503
    6065  -3.1488  -0.0370  -0.7779  17.1720  22.1557  -3.3337
    6066  -2.9440   0.0683  -1.1659  18.0098  21.7808  -3.0940
    6067  -2.9705  -0.1510  -1.1554  16.8334  22.1342  -3.3963
    6068  -3.0817   0.0897  -0.2440  16.5915  21.4310  -4.1128
    6069  -2.9509   0.9031  -0.4877  16.6370  20.4976  -4.8486
    6070  -2.9047   0.8895  -0.7899  15.8243  19.7905  -5.7213
    6071  -2.5600   0.6936  -1.6744  17.5614  18.4132  -5.6307
    6072  -3.1994   0.0612  -0.5137  16.0317  21.4098  -4.9784
    6073  -3.2526  -0.1292  -0.2358  15.9468  21.7259  -4.4788
    6074  -3.0988   0.2497  -0.0920  16.9716  22.0365  -4.4561
    6075  -2.9270   0.2363  -1.1915  19.2497  21.5941  -3.5029
    6076  -3.1287   0.5179  -0.7716  17.1123  21.7003  -4.3112
    6077  -3.1663   0.3074  -0.5704  17.0665  21.1261  -3.6918
    6078  -3.0190   0.2718  -0.4904  16.5510  21.1911  -3.9516
    6079  -3.1940   0.8115  -0.5786  17.8813  19.7492  -3.6863
    6080  -2.9276   0.6406  -0.9460  17.3661  20.0932  -4.6180
    6081  -3.2444   0.5233  -0.4704  17.6081  20.1058  -3.8697
    6082  -3.2622   0.4918   0.0685  16.7540  19.8282  -4.3283
    6083  -3.1440   0.6780  -0.1741  17.0910  19.4359  -4.6656
    6084  -3.1800   0.8631  -0.4145  18.3511  19.0108  -4.4801
    6085  -2.6494   0.8610  -1.5470  18.0102  19.7231  -4.1157
    6086  -3.0849   0.3010  -0.7698  16.6446  20.7146  -4.4524
    6087  -3.0658   0.4329  -0.8739  17.4620  21.3987  -3.8451
    6088  -3.2256  -0.1892  -0.6176  17.3302  21.3955  -3.9550
    6089  -3.1257   0.1886  -0.5049  17.3674  21.4139  -3.9922
    6090  -3.1894   0.0107  -0.3980  16.8701  20.8979  -4.0265
    6091  -3.1352  -0.1097  -0.3119  16.5448  22.0556  -4.1048
    6092  -3.0925  -0.1512  -0.8211  17.1756  21.5675  -3.6268
    6093  -2.9747  -0.2346  -0.9396  17.2400  22.1313  -3.8870
    6094  -3.1264  -0.3782  -0.5268  16.9256  21.9269  -3.6422
    6095  -3.0854   0.1909  -0.5501  16.9832  20.1733  -4.7041
    6096  -3.0431   0.8538  -0.7103  17.0250  20.2783  -4.2236
    6097  -3.2028   0.0838  -0.3653  17.2030  21.1050  -4.6130
    6098  -3.0879   0.0495  -0.6367  16.9381  21.0227  -5.0379
    6099  -2.9184   0.5522  -0.8339  17.0283  20.2481  -5.1495
    6100  -2.9411  -0.1839  -1.0009  18.1733  22.0661  -3.5596
    6101  -3.1009   0.1316  -0.5209  16.6836  21.3611  -3.7805
    6102  -3.0939   0.4321  -0.7329  17.2480  20.4299  -4.5633
    6103  -3.2573   0.7542  -0.2836  17.1134  19.9922  -5.6254
    6104  -3.2443   0.3466   0.1550  16.1839  20.6306  -4.5991
    6105  -3.0452   0.8452   0.0560  16.0516  20.0458  -4.4748
    6106  -3.2307   0.3590  -0.2119  16.9830  20.2860  -4.7441
    6107  -3.1489  -0.2947   0.0934  16.1673  21.2364  -3.9894
    6108  -2.9700   1.1916  -0.0496  16.6710  19.5034  -4.3160
    6109  -3.0390   0.8659  -0.7439  16.9688  19.9677  -4.2289
    6110  -2.8906   0.5071  -1.0029  16.7847  19.8245  -3.8617
    6111  -2.9913   0.5845  -1.1272  16.9776  20.1600  -3.9891
    6112  -3.2324   0.0395  -0.5008  16.6665  20.6564  -3.7677
    6113  -3.2293  -0.6883  -0.3238  15.8072  21.9172  -3.3563
    6114  -3.2760   0.0443  -0.2900  16.5353  20.2720  -4.5495
    6115  -2.9457   1.2110  -0.5065  16.9991  19.3094  -4.4416
    6116  -3.0569   0.1591  -1.1373  17.3276  20.3136  -4.0655
    6117  -3.1114   0.3832  -0.5663  16.3553  20.7565  -4.0042
    6118  -3.2653   0.3912  -0.5340  16.4178  20.0815  -4.7668
    6119  -2.9672   0.6121  -0.4437  16.2203  19.8785  -4.5336
    6120  -3.1333   0.2326  -0.2636  15.9933  20.5572  -4.4528
    6121  -3.3093   0.2616  -0.3634  16.0639  20.3279  -4.8263
    6122  -3.0319   0.4580  -0.4974  16.5086  20.2835  -3.9227
    6123  -2.9252  -0.0776  -0.7958  15.8113  20.5598  -4.1482
    6124  -3.1121   0.2618  -0.1218  15.8773  20.8328  -4.2733
    6125  -3.0964   0.6602  -0.4903  16.6152  20.1204  -4.3710
    6126  -3.3301   0.1672  -0.2982  16.1014  20.2761  -4.0745
    6127  -3.1221   0.1934  -0.3791  16.4263  20.9929  -4.2539
    6128  -3.1565  -0.3104  -0.1358  15.7661  21.4286  -4.5035
    6129  -3.0885   0.2437  -0.5570  16.8924  20.3895  -4.4699
    6130  -2.9752   1.2723  -0.6861  16.8319  19.6434  -3.8734
    6131  -3.1208   0.2602  -0.5365  16.0694  20.5751  -4.4440
    6132  -3.1193   0.1085  -0.1919  16.0756  20.4135  -4.2636
    6133  -3.2600   0.1364  -0.1169  15.6170  20.0583  -4.4203
    6134  -3.0603   1.0581  -0.7729  16.6710  19.9560  -4.6388
    6135  -3.0253   0.4726  -0.5644  16.1095  19.4647  -5.2555
    6136  -3.2095  -0.1021  -0.3456  15.6703  21.7229  -4.2412
    6137  -3.2080   0.4016  -0.2055  16.1448  19.8772  -5.3673
    6138  -3.1750  -0.1195  -0.2843  15.6381  20.7273  -4.7808
    6139  -3.1313   0.1048  -0.7717  16.1095  21.4464  -4.0883
    6140  -3.0379  -0.4809  -1.1324  16.9001  22.2611  -3.2825
    6141  -3.1554   0.3518  -0.1215  16.2921  20.5391  -5.1828
    6142  -3.1203   0.1894  -0.8310  16.9179  20.6050  -4.2728
    6143  -3.0045  -0.6673  -0.9769  16.4412  22.2139  -2.9727
    6144  -3.1806  -0.1559  -0.3540  17.1723  21.9747  -3.6936
    6145  -3.2162  -0.1831   0.2210  16.5435  21.6228  -4.1098
    6146  -2.9972  -0.3720  -0.7524  16.6589  22.0954  -3.5304
    6147  -3.2555  -0.2204  -0.0871  17.0785  21.8107  -3.7265
    6148  -3.1434  -0.6767  -0.4900  17.0090  21.6713  -3.2914
    6149  -3.1513  -0.3220  -0.5029  16.7169  21.5097  -3.8862
    6150  -3.0793  -0.1833  -0.6969  16.5686  21.8442  -3.6862
    6151  -3.2265   0.0098  -0.3875  16.8621  20.8820  -4.0512
    6152  -2.7753  -0.2095  -1.1488  17.0560  21.8196  -3.9820
    6153  -3.1540  -0.0804  -0.5910  17.1782  21.6830  -3.6835
    6154  -3.2642  -0.0851  -0.2562  16.7813  21.3570  -4.6639
    6155  -3.2618  -0.3548  -0.1372  16.3204  21.6669  -4.8419
    6156  -3.1460  -0.3477   0.1301  16.8690  21.8195  -4.5203
    6157  -3.0671  -0.1918  -0.0158  16.6603  21.6662  -3.7926
    6158  -3.1859   0.1485  -0.5823  17.3519  21.4576  -3.6661
    6159  -3.1024   0.0247  -0.6136  17.0495  21.4688  -3.9700
    6160  -3.0637  -0.1560  -0.8814  17.4623  21.8930  -3.7587
    6161  -2.9991  -0.4387  -0.7377  16.8749  21.8112  -3.8767
    6162  -3.0405  -0.8615  -0.2827  16.9470  22.1330  -4.4678
    6163  -3.1355  -0.4926  -0.0793  17.0901  21.6452  -4.2799
    6164  -3.0635  -0.2446  -0.2869  17.2620  21.5517  -3.6193
    6165  -3.0008  -0.8281  -0.9857  17.9964  21.8249  -3.0790
    6166  -2.8774  -0.5388  -1.0154  17.5164  22.3645  -3.0387
    6167  -2.8607  -0.4845  -0.9650  17.2314  21.9397  -3.7090
    6168  -3.2263   0.4174  -0.3261  17.2979  20.3383  -4.5215
    6169  -3.2330  -0.3940  -0.5799  16.3589  21.3639  -4.3378
    6170  -3.1058  -0.6902  -0.1496  16.4331  21.9500  -5.0630
    6171  -3.1334   0.1841  -0.6673  16.8839  20.9149  -4.6783
    6172  -3.2025   0.1638  -0.2816  17.0542  20.5727  -5.2002
    6173  -3.2869   0.1005  -0.2172  16.6641  21.2039  -3.8569
    6174  -2.9639   0.5926  -0.7716  16.9398  21.1813  -3.8424
    6175  -3.0211   0.6668  -1.0790  18.2366  20.1144  -4.2290
    6176  -3.0562   0.8189  -0.1712  16.8050  19.9156  -4.2301
    6177  -3.1488  -0.1863  -0.4313  16.9158  21.9436  -3.8681
    6178  -3.2375   0.1337  -0.5850  17.9048  21.5748  -3.6565
    6179  -2.9978  -0.0848  -1.0785  17.5381  21.6488  -3.0999
    6180  -3.0524   0.1158  -0.5757  17.5564  21.5208  -3.2953
    6181  -3.1228   0.1723  -0.8041  18.3331  21.5064  -2.8510
    6182  -3.2737  -0.0468  -0.6203  17.3889  21.6581  -3.3930
    6183  -2.8570   1.3421  -0.5655  18.4869  19.7708  -4.8971
    6184  -2.6899   1.3940  -1.0252  18.7235  19.8597  -3.7770
    6185  -3.2122   0.4921  -0.0074  16.7968  20.1868  -4.5221
    6186  -3.1641  -0.1439  -0.0978  17.0434  20.5532  -5.3989
    6187  -3.1297   0.5309  -0.3415  16.7896  19.6293  -4.1859
    6188  -3.0094   0.7237  -0.9255  17.4407  19.8386  -4.4096
    6189  -3.1076  -0.4817  -0.0717  16.5090  22.1335  -3.4313
    6190  -3.1732   0.2753  -0.2981  17.1665  21.7663  -4.0605
    6191  -3.1443   0.2843  -0.7760  17.6682  20.3582  -4.2005
    6192  -2.8836   0.4390  -1.3589  18.2388  19.9409  -4.2077
    6193  -3.0083   0.5782  -0.6429  17.2456  20.3951  -4.4350
    6194  -3.2384   0.1885  -0.2417  16.5718  21.0327  -5.1218
    6195  -3.0303  -0.0268  -1.0517  17.6739  21.7844  -3.4905
    6196  -3.1554   0.7956  -0.1340  17.3584  20.6297  -4.8352
    6197  -3.1219   0.1632  -0.9044  17.6314  21.4507  -3.7179
    6198  -3.1973  -0.0857  -0.6858  17.2523  21.8019  -3.1972
    6199  -3.2509   0.3830  -0.5140  17.3272  20.5020  -4.2478
    6200  -3.2820  -0.0902  -0.6256  18.1995  21.7140  -3.0865
    6201  -3.2124  -0.0603  -0.3286  17.3944  21.8076  -3.5705
    6202  -3.1463   0.2924  -0.2274  17.9038  21.1450  -3.9488
    6203  -3.1124  -0.2877  -0.3455  17.6750  21.7622  -4.0550
    6204  -3.2253  -0.5431  -0.3387  17.0343  22.4262  -3.9474
    6205  -3.1665   0.6605   0.2181  17.8083  20.8404  -4.5292
    6206  -3.0946  -0.0520  -1.0307  17.2702  21.2916  -4.1325
    6207  -3.1169   0.6183  -0.3123  17.2741  21.2112  -4.9725
    6208  -3.2456   0.6882  -0.1348  16.8184  20.2835  -4.8391
    6209  -2.9433   0.4330  -0.6993  17.2243  20.7973  -3.4509
    6210  -3.0499   0.4115  -0.7272  17.1841  21.2882  -4.7107
    6211  -2.6864   1.0683  -0.8760  17.5398  20.2659  -4.7268
    6212  -3.0617   0.3140  -0.7041  17.0904  20.8260  -4.2420
    6213  -3.1932  -0.0360  -0.4188  16.3425  22.0577  -3.6158
    6214  -3.1914  -0.1014  -0.3430  17.3964  21.7725  -4.9373
    6215  -3.1672  -0.1155  -0.2972  16.5561  22.1767  -4.5275
    6216  -3.1965  -0.1339  -0.5683  16.8414  21.5935  -4.5572
    6217  -3.0009   0.7080  -0.5301  17.1859  19.8742  -5.5533
    6218  -2.8930   1.1401  -0.5714  17.1753  19.1963  -5.7376
    6219  -2.9684   1.0123  -0.7203  17.4079  19.7147  -5.8001
    6220  -3.2291   0.0054  -0.2586  16.6994  21.1761  -5.4417
    6221  -3.2005  -0.0736  -0.2349  17.1014  21.4743  -4.6227
    6222  -3.0828  -0.3417  -0.3148  16.9928  21.6329  -4.4317
    6223  -3.0789  -0.2624   0.0444  15.8529  21.3903  -5.1015
    6224  -3.2494  -0.1161  -0.0321  16.8803  21.8949  -4.9403
    6225  -3.2369  -0.0842   0.0102  16.1961  21.8426  -4.8596
    6226  -3.0865   0.1232  -0.4869  17.0497  21.3448  -5.0497
    6227  -3.2839  -0.2757   0.2986  16.1073  21.3156  -5.5803
    6228  -2.9602   0.4059  -0.8260  17.7112  21.2343  -4.5702
    6229  -3.2933   0.1849  -0.3727  17.4311  21.3221  -5.0143
    6230  -3.1307  -0.0562  -0.2598  17.0277  21.9346  -4.2181
    6231  -3.2329   0.6253  -0.4845  17.4295  21.2679  -3.8810
    6232  -3.1815  -0.2513  -0.5377  17.6769  21.7483  -5.0222
    6233  -2.9866   0.7692  -0.6762  17.2914  19.9527  -5.3335
    6234  -3.2354  -0.0751  -0.2845  17.1791  21.1837  -4.4199
    6235  -3.1910   0.3591   0.3076  17.2125  21.1867  -4.5928
    6236  -3.2477  -0.1632  -0.2698  16.9982  21.1363  -4.6577
    6237  -3.1355   0.2765  -0.4976  17.3781  21.1340  -4.6428
    6238  -2.7541   1.4262  -1.0386  18.9525  19.5086  -5.1051
    6239  -2.4371   1.7027  -1.0346  18.3757  19.0198  -4.7550
    6240  -2.2349   1.5150  -1.5876  19.7009  19.6806  -5.2695
    6241  -2.2026   1.3129  -1.8747  19.3003  19.4123  -4.6153
    6242  -1.2645   0.8758  -2.7460  19.4666  19.1392  -4.3449
    6243  -2.2345   1.5667  -1.4244  19.0721  18.4357  -5.0478
    6244  -2.8714   1.7147  -0.0481  18.4660  19.5733  -5.6207
    6245  -2.2253   1.6744  -1.6388  19.4340  18.3500  -5.4372
    6246  -2.0876   2.0999  -1.1870  19.0925  19.2348  -5.0794
    6247  -2.1240   2.1582  -0.9362  17.9387  17.9497  -5.8199
    6248  -2.1216   2.0261  -1.3717  18.4203  19.0004  -5.2957
    6249  -2.2058   1.9817  -1.2923  18.3385  19.3360  -6.2374
    6250  -1.9928   2.0131  -1.3869  18.7523  18.6302  -6.4330
    6251  -2.0905   1.7861  -1.5920  19.2987  18.9323  -5.1753
    6252  -2.2650   1.6178  -1.5380  18.7669  19.2575  -5.7486
    6253  -1.7319   2.0101  -1.7958  19.5120  18.3944  -5.2559
    6254  -2.4992   1.7494  -1.0420  18.8698  19.6021  -5.8697
    6255  -1.7847   2.0341  -1.5323  18.9642  19.0706  -3.9653
    6256  -0.9508   1.3053  -2.5983  19.7828  18.3380  -4.7192
    6257  -1.9657   1.9822  -1.5831  19.3262  19.3520  -5.2765
    6258  -2.1494   2.1880  -0.7847  18.5090  19.6689  -6.3372
    6259  -2.3332   1.9613  -0.6238  19.2332  19.7679  -5.6692
    6260  -2.3879   2.0192  -1.0640  18.8081  20.1750  -5.9971
    6261  -2.4843   1.3528  -1.2422  19.3268  20.0163  -5.4501
    6262  -2.5014   1.4986  -1.1345  19.0373  20.2434  -5.2307
    6263  -2.0944   1.4210  -1.8965  19.2477  19.6883  -5.0403
    6264  -2.0958   1.6954  -1.7132  19.4742  18.7198  -5.6510
    6265  -2.0024   2.1706  -1.2733  19.0626  18.5831  -5.8442
    6266  -2.2629   1.9021  -1.2266  18.1129  19.0054  -6.3856
    6267  -2.2913   1.9533  -1.3904  19.2345  19.0897  -6.0801
    6268  -2.0081   1.9806  -1.8163  18.8548  18.3770  -4.7644
    6269  -2.0812   1.7235  -1.5947  19.8991  19.0116  -5.1347
    6270  -2.4837   1.7162  -1.2404  19.4124  19.4887  -5.0895
    6271  -1.5847   1.5472  -2.3534  18.9827  18.5799  -5.5841
    6272  -1.6410   2.0602  -1.7092  18.6635  19.7492  -5.4798
    6273  -2.1931   1.7709  -1.4667  18.7535  19.4325  -6.2546
    6274  -2.1486   2.0001  -1.1793  18.6870  19.4862  -5.6997
    6275  -2.0514   2.2313  -1.0709  19.3977  18.8123  -5.3247
    6276  -2.1754   1.6774  -1.4957  19.2922  20.4610  -6.2023
    6277  -2.3855   2.0027  -1.3095  19.2391  18.6671  -5.3861
    6278  -1.9888   1.7153  -1.6113  18.4608  18.9398  -6.3978
    6279  -2.1021   1.9551  -1.2071  19.0442  18.9848  -6.1819
    6280  -1.5542   2.3950  -1.4874  19.1612  18.2315  -5.9979
    6281  -2.2952   1.9566  -1.3422  18.3210  18.8215  -6.6607
    6282  -2.2696   1.5856  -1.2815  19.0035  20.0225  -6.4700
    6283  -2.2429   1.2849  -2.0085  19.4008  17.7763  -5.9480
    6284  -1.7653   1.6446  -2.0701  18.5338  18.4858  -4.5144
    6285  -2.1927   1.7841  -1.5269  18.9461  18.9093  -5.1809
    6286  -1.2184   1.0391  -2.8537  19.4928  18.1862  -3.6195
    6287  -1.9975   2.0755  -1.2377  19.0992  18.3831  -4.7584
    6288  -2.0363   1.9724  -1.4294  19.1385  19.3549  -4.8737
    6289  -2.1080   1.2774  -2.2626  19.4251  17.6438  -5.6808
    6290  -1.7867   1.9354  -1.8650  19.6194  18.7517  -4.9962
    6291  -1.8405   2.0743  -1.5487  19.0751  19.2072  -5.4628
    6292  -3.0175   0.5253  -1.1123  18.2192  19.3186  -5.3112
    6293  -3.0381   0.4367  -0.6054  17.7301  20.8837  -4.6283
    6294  -3.0539   0.5356  -0.8725  18.2886  19.2477  -5.4608
    6295  -3.2145   0.2458  -0.8925  18.0850  20.0361  -5.2560
    6296  -2.9059   0.6393  -0.9113  17.5041  19.2986  -5.7337
    6297  -3.0232   0.0229  -1.1202  18.2350  19.9084  -5.5734
    6298  -3.0379   0.6322  -0.8347  17.7017  19.7233  -4.5647
    6299  -3.0252   0.4633  -0.8794  17.3340  20.4380  -4.8368
    6300  -3.0129   0.5081  -0.9938  17.3739  19.9693  -4.7835
    6301  -3.1061   0.5899  -0.6753  17.7140  19.4372  -5.2351
    6302  -2.9768   0.9974  -0.6373  17.5410  19.5615  -5.6748
    6303  -2.9342   1.0152  -0.2279  16.4803  19.8319  -6.4613
    6304  -3.0816   0.7799  -0.5604  18.1907  19.7418  -4.9918
    6305  -3.0472   0.7779  -0.4172  17.4666  19.6140  -5.0595
    6306  -3.1250   0.5232  -0.7191  17.6380  20.0068  -5.2881
    6307  -2.8404   0.6188  -0.9819  18.0934  19.4348  -5.2192
    6308  -2.8729   0.5994  -1.0084  17.6431  20.5211  -4.0615
    6309  -3.0302   0.1542  -0.7596  17.8648  21.0449  -3.8301
    6310  -3.0588   0.5714  -0.8157  17.8263  19.7106  -4.2993
    6311  -3.1839   0.3152  -0.2978  17.7493  20.5752  -4.8647
    6312  -3.1653   0.1414  -0.6007  17.5731  21.5330  -3.8516
    6313  -3.1114   0.2897  -0.4531  17.6411  21.0491  -3.7608
    6314  -3.1368   0.0128  -0.7009  17.8279  21.4141  -4.0564
    6315  -3.0304   0.2662  -0.5957  18.3430  20.9453  -4.3364
    6316  -2.9380   0.3843  -0.9350  18.2166  20.9362  -4.4716
    6317  -3.1146   0.1871  -0.4156  17.8517  20.7360  -4.7229
    6318  -3.0776   0.8177  -0.8972  17.8870  20.3738  -4.5413
    6319  -3.0870   0.5765  -0.6246  18.2166  20.2519  -4.7875
    6320  -3.1044   0.8150  -0.8337  18.2034  20.2773  -4.4689
    6321  -3.0945   0.3782  -0.7555  18.0883  20.8644  -4.7467
    6322  -3.0802   0.5143  -0.8282  18.0682  20.7739  -4.5524
    6323  -3.2242   0.2601  -0.5082  17.1605  20.9767  -5.3095
    6324  -3.2322  -0.2733  -0.3212  16.9615  21.2640  -6.1506
    6325  -3.1367  -0.0915  -0.1590  17.0954  20.6543  -6.0309
    6326  -3.1683   0.3474  -0.7581  17.6865  19.7752  -6.5906
    6327  -3.1503   0.2892  -0.4204  16.7052  21.1991  -6.1147
    6328  -3.1944   0.1191  -0.6442  16.3272  21.4289  -5.8173
    6329  -3.3270  -0.3323  -0.1963  16.8457  20.9175  -5.5317
    6330  -3.2702   0.3840   0.0903  16.9931  20.9953  -6.1709
    6331  -3.1664  -0.0247   0.2253  16.4082  21.1259  -5.9932
    6332  -3.1459   0.2001  -0.9159  16.9810  21.6026  -5.9707
    6333  -3.2190   0.2966  -0.3373  16.9410  20.8639  -5.6186
    6334  -3.1153  -0.0111  -0.4959  17.1392  20.5514  -5.8937
    6335  -3.1025   0.1906  -0.9449  18.3648  20.9761  -5.4632
    6336  -2.8546  -0.2190  -1.2443  17.8962  21.7097  -5.6843
    6337  -3.0922   0.0336  -0.5552  17.4418  21.5255  -5.9677
    6338  -3.0806   0.0849  -0.4394  16.8934  21.6087  -5.8075
    6339  -3.1934   0.1673  -0.6095  17.5083  21.3215  -4.8091
    6340  -3.1455  -0.1312  -0.6468  17.5322  21.2970  -5.6394
    6341  -3.0313  -0.0211  -0.6644  17.0246  21.8087  -5.8371
    6342  -3.2170   0.3477   0.0298  16.4768  20.5614  -6.5658
    6343  -3.2839   0.2178  -0.1506  16.8945  20.8717  -6.2296
    6344  -3.1477  -0.3847  -0.1784  16.5774  21.6575  -5.2035
    6345  -2.8671  -0.1782  -0.9631  16.9820  21.3645  -4.7937
    6346  -3.0777   0.0135  -0.4946  16.8539  21.6024  -5.1854
    6347  -3.2498   0.2412  -0.4855  17.2803  21.2285  -4.4808
    6348  -3.2566   0.1603  -0.4376  16.6236  20.2650  -5.8357
[truncated: 230,077 more chars]
