# Supplementary material for: Insights into receptor structure and dynamics at the surface of living cells
Source: Nat Commun. 2023 Mar 22;14:1596. doi: 10.1038/s41467-023-37284-4 (PMC10033668; doi:10.1038/s41467-023-37284-4)
Supplement: Supplementary file 13 — Supplementary Software [file 41467_2023_37284_MOESM13_ESM.zip › SI_comp_bio/e/vector_2_3bpn_K87B_bcnk_C18-C14]

#Frame                                                      v2
       1  -2.8516   1.1084  -0.6704  16.1197  21.0287  -3.1491
       2  -2.9532   1.2013  -0.4645  16.6762  20.9340  -3.4358
       3  -2.9877   0.8012   0.0029  15.4716  21.2847  -3.7669
       4  -3.0799   0.9964   0.4357  15.3637  20.7552  -3.9578
       5  -3.2144   0.5445   0.2207  15.3891  21.2000  -4.1650
       6  -3.0033   0.5889   0.3668  15.7683  20.3530  -3.9886
       7  -3.2201   0.4124   0.5525  15.8968  20.7739  -4.0854
       8  -2.9905   0.9698   0.7205  15.0473  20.5982  -4.1707
       9  -3.1646   0.3301   0.6766  15.7038  20.7374  -4.1843
      10  -2.9518   0.6735  -0.9537  17.0876  21.8354  -3.7619
      11  -2.9503   1.0119   0.4941  16.0014  20.4467  -4.0568
      12  -2.9539   1.0312  -0.6342  16.3389  21.4373  -3.9577
      13  -3.0573   0.7623   0.0422  16.8289  21.8168  -4.6635
      14  -2.9260   1.1968   0.5181  16.6427  20.4403  -4.4613
      15  -3.0667   1.0000   0.3220  17.2145  20.3494  -4.9051
      16  -3.1487   1.0046   0.2140  16.9986  20.8876  -4.4704
      17  -2.9892   1.0292   0.3026  17.1405  20.2444  -5.1153
      18  -3.1447   0.6075   0.3246  16.8952  20.7730  -5.4606
      19  -3.0586   0.7807   0.3291  16.8172  20.2293  -5.0385
      20  -3.0993   0.6715   0.5022  16.1989  20.8999  -5.1506
      21  -3.1036   0.8539   0.0150  16.5172  20.6792  -5.2787
      22  -3.0573   0.9210  -0.4353  16.6739  21.7194  -4.6709
      23  -3.1463   0.7432   0.6031  16.6167  21.3853  -5.5739
      24  -2.9727   0.6938   0.4469  17.1750  21.5745  -4.9706
      25  -3.2001   0.4906   0.5815  16.3251  21.7025  -4.2957
      26  -3.0405   0.9182   0.2831  17.0217  21.4248  -4.6979
      27  -3.1096   0.3473  -0.6035  17.9865  20.8697  -4.3984
      28  -3.1023   0.8548  -0.3882  17.5983  21.0933  -4.3804
      29  -2.7979   1.4585   0.1732  16.8259  21.1342  -4.7775
      30  -3.1380  -0.2240   0.5718  16.9116  22.4381  -3.8414
      31  -2.9565   0.9864   0.7066  16.4347  20.7634  -4.7951
      32  -3.0171   1.0981  -0.3893  17.4907  21.2957  -3.7403
      33  -2.5024   1.3195  -1.1526  17.3412  21.8620  -3.2714
      34  -3.1785   0.8580   0.3075  16.0368  21.3298  -4.5608
      35  -2.9445   1.0550   0.5233  16.4515  20.6513  -4.3551
      36  -3.1702   0.4900   0.2586  16.4942  20.6508  -3.8897
      37  -3.2249   0.9492   0.2011  16.7409  20.7214  -4.5568
      38  -2.8897   0.8015   1.0758  16.0012  20.9491  -4.2882
      39  -2.8879   1.1802  -0.3298  16.8199  22.2620  -3.9078
      40  -3.0280   0.8648   0.8401  15.5496  21.0344  -4.8173
      41  -2.9657   1.2359  -0.1966  16.7621  21.3309  -2.9381
      42  -2.8976   0.6588   0.4806  15.9834  21.7991  -3.6082
      43  -2.9991   1.0804   0.4247  16.9547  21.1278  -4.1901
      44  -3.1936   0.0454  -0.4553  17.3979  21.8253  -3.2271
      45  -3.0555   0.9017  -0.3890  16.9715  21.1076  -4.1621
      46  -3.2407   0.2834   0.1880  16.6531  21.1266  -4.1182
      47  -3.1965   0.5469  -0.0281  17.4227  21.2088  -4.3218
      48  -3.1332   0.5921   0.2208  17.5390  21.1423  -3.8161
      49  -3.0570   0.6488   0.5915  16.7194  21.2225  -3.8847
      50  -3.2263   0.4178   0.4322  16.5350  20.8967  -3.6998
      51  -3.1349   0.3400   0.3254  16.6101  21.4693  -4.1533
      52  -3.0355   0.4479   0.0383  16.3980  21.2510  -3.8313
      53  -3.0821   0.7751  -0.0104  16.4494  21.4089  -3.1235
      54  -3.0617   0.2805   0.1797  15.9623  21.8260  -3.2948
      55  -3.1580   0.4705   0.3236  15.9055  21.1932  -4.1045
      56  -3.3722   0.1167  -0.0196  15.6480  21.8840  -4.0062
      57  -3.1085   0.7104  -0.1349  16.0470  21.0356  -3.0656
      58  -3.1352   0.3144  -0.2503  16.1193  21.2623  -2.9537
      59  -3.0618   0.5741  -0.1422  15.7529  21.4156  -3.2879
      60  -3.2885  -0.1181   0.0899  15.4580  22.2478  -3.5242
      61  -3.0671   0.9345  -0.1681  15.8430  21.5713  -3.2963
      62  -2.8882   1.1222  -0.1712  15.4979  22.0546  -2.6191
      63  -3.0056   0.5958   0.8263  15.0782  21.3607  -3.9039
      64  -3.2367   0.2725   0.1890  15.6510  21.8948  -3.9554
      65  -3.1379   0.7574   0.0167  15.4940  21.8076  -3.2417
      66  -2.9386   1.0573  -0.6203  15.3113  22.3637  -3.1760
      67  -3.2672   0.5506   0.1193  15.3733  22.2740  -2.9719
      68  -3.1451   0.3746   0.4128  15.3781  22.0757  -3.7928
      69  -3.1297   0.7342   0.2035  14.9523  22.1738  -3.7607
      70  -3.2262   0.4774   0.5410  15.3488  21.7872  -3.8587
      71  -3.1673   0.8400  -0.1160  15.8205  21.8886  -3.4016
      72  -3.0978   0.7404   0.2473  15.2313  21.8814  -4.3833
      73  -3.1579   0.4004   0.2961  15.7315  21.2468  -4.5993
      74  -2.9498   0.5395   0.6147  15.5736  21.0461  -4.4352
      75  -3.1393   0.9008  -0.2713  16.4108  21.6474  -3.9179
      76  -2.9043   1.1328   0.5019  15.4358  21.1541  -4.3008
      77  -3.0860   0.7033   0.0731  15.5850  20.1677  -4.7373
      78  -3.0502   0.6778   0.2519  15.9496  21.8475  -4.1077
      79  -3.2409   0.4817   0.1722  16.7406  21.4763  -3.8310
      80  -3.0835   0.4793   0.9360  15.4438  21.6041  -4.7914
      81  -3.1520   0.5229   0.3985  16.1784  21.3002  -4.4132
      82  -3.0285   0.7375  -0.2750  16.7482  20.6763  -4.8911
      83  -3.0718   0.6523   0.7138  15.4848  21.5091  -4.0960
      84  -3.1910  -0.0911   0.1088  16.0353  21.9636  -3.7359
      85  -3.2199   0.4673  -0.1806  16.9782  21.2888  -3.5873
      86  -3.0675   0.5931   0.4009  15.7586  20.9764  -4.4387
      87  -3.0111   0.9374   0.3484  16.2042  20.9228  -3.7840
      88  -3.0648   0.2848  -0.3182  16.6670  21.7014  -3.4806
      89  -3.0718   1.1114   0.2291  16.5929  21.1801  -4.4239
      90  -3.2220   0.4899   0.4337  16.5499  20.8590  -4.6601
      91  -3.0139   1.1671   0.3098  15.7267  21.1607  -4.3628
      92  -2.8511   0.9336  -0.6538  16.4499  21.1548  -4.1704
      93  -3.1171   0.7155   0.4581  15.9906  20.7413  -4.6934
      94  -2.9950   0.5187   0.3880  15.9296  21.5704  -4.3123
      95  -3.0261   1.1071   0.4228  16.5487  21.1887  -4.0878
      96  -3.1699   0.7605   0.1938  16.2224  21.0461  -3.7304
      97  -3.0471   0.9179   0.0195  16.7705  21.0567  -3.4970
      98  -3.1584   0.7526  -0.0781  17.1373  21.2442  -3.5960
      99  -3.0653   0.8855   0.2329  16.7156  20.6813  -4.2259
     100  -3.0078   1.1622  -0.0729  16.7413  20.3932  -4.2576
     101  -2.9471   1.2614  -0.0770  16.5610  20.5476  -3.6378
     102  -3.1165   0.8584  -0.0832  17.0347  21.2621  -3.8152
     103  -2.9385   0.5240  -0.1336  16.2286  21.7172  -2.9010
     104  -3.0301   0.5986  -0.2308  16.0041  21.2700  -3.1251
     105  -3.0252   0.3498  -0.8501  16.2073  21.6151  -3.3296
     106  -2.8180   1.2722  -0.1453  15.3950  20.5086  -3.4405
     107  -2.9485   1.2458  -0.1590  16.8153  20.6790  -3.0752
     108  -2.9958   0.8617   0.2408  16.2091  20.3852  -3.6401
     109  -3.1384   0.7654  -0.1641  16.5221  21.2007  -2.6639
     110  -3.0677   1.0707  -0.4521  16.9831  21.4602  -3.1644
     111  -3.0517   0.5417  -1.1224  17.5083  22.1558  -3.3526
     112  -3.0925   0.8011   0.0833  16.0843  21.3931  -4.2652
     113  -2.9683   1.0350   0.1501  16.4333  21.3857  -4.2295
     114  -3.0038   0.7707   0.2216  15.7296  21.4152  -3.8318
     115  -2.8997   1.1258  -0.2275  16.5555  21.9413  -3.5761
     116  -2.8924   1.1133  -0.4174  16.4493  22.0258  -3.6554
     117  -3.1103   0.8218  -0.3907  15.5913  21.3635  -4.1594
     118  -3.1401   0.5934  -0.2816  16.0035  22.2296  -3.0998
     119  -3.2276   0.9500  -0.0757  15.8032  22.0022  -3.3082
     120  -3.1050   0.4601  -0.5187  15.6979  22.0321  -2.9598
     121  -3.0525   0.3423   0.3460  15.1722  21.9973  -3.7837
     122  -3.0809   0.5015   0.3367  15.0239  22.4561  -3.4305
     123  -2.8332   1.1445  -0.5971  15.6664  22.1185  -3.2237
     124  -3.0500   1.1473   0.0161  14.7890  21.9275  -2.9187
     125  -3.0600   0.4845   0.1122  15.3052  21.6871  -3.2886
     126  -3.0185   0.6765   0.6625  14.3551  22.0110  -3.9296
     127  -2.9254   1.0812  -0.0459  15.1192  20.4332  -4.1144
     128  -3.0601   1.1678   0.2400  14.7489  21.7516  -4.5825
     129  -2.9779   0.8067   0.3310  15.5437  21.2510  -3.1110
     130  -2.9106   1.0386   0.2161  15.6046  22.2756  -3.4445
     131  -2.7304   1.3483  -0.6458  17.2087  22.3432  -2.7789
     132  -2.8254   1.2223  -0.5899  16.0740  22.4149  -2.6668
     133  -3.2119   0.6087  -0.3779  16.6715  22.8052  -3.2344
     134  -2.8939   1.1977  -0.1781  18.0367  21.8958  -4.0875
     135  -3.0967   0.0924   0.0747  16.1818  22.1485  -2.8850
     136  -3.1670   0.2354  -0.3482  16.7268  22.7653  -3.3044
     137  -3.1321   0.4621  -0.0915  16.0283  21.3463  -3.3121
     138  -2.8128   1.2587   0.3340  15.7476  21.3420  -3.6244
     139  -3.1524   0.5006  -0.2158  16.1692  21.7503  -3.8110
     140  -3.0356   0.8753  -0.5376  16.7185  21.8273  -3.5848
     141  -3.0034   1.0815   0.4624  15.7739  21.2963  -4.1516
     142  -3.1364   0.7975   0.5143  16.2110  21.6761  -4.0997
     143  -2.9864   1.0956   0.8011  15.8130  20.8768  -3.9712
     144  -3.2012   0.3479   0.0806  17.2567  21.9423  -3.7788
     145  -2.8412   1.1211  -0.1259  16.8009  21.4694  -2.9817
     146  -3.2554  -0.1995  -0.0645  16.5845  22.3791  -3.3041
     147  -3.2115   0.2648   0.1137  16.0592  21.6652  -4.0612
     148  -3.2129   0.3051   0.2783  16.2173  21.8900  -3.3274
     149  -3.1602   0.0949   0.3248  15.8014  22.5280  -3.6689
     150  -3.0028   0.8821  -0.5795  16.7899  22.2879  -3.2534
     151  -3.0593   0.3119  -0.5422  17.1874  23.0867  -3.3212
     152  -2.8917   0.9395   0.5031  15.6860  20.9372  -3.9428
     153  -3.1371   0.0520   0.3245  16.5359  21.7304  -3.7900
     154  -2.9809   0.7611  -0.0253  15.9625  21.3712  -3.6338
     155  -3.1223   0.5759  -0.6662  16.8340  22.0231  -3.0659
     156  -3.1259   0.4527   0.1694  16.1009  21.0821  -3.5042
     157  -3.0254   1.0199   0.1747  15.8047  21.7470  -4.0146
     158  -2.9217   0.8777  -0.4081  16.2460  21.8347  -4.0756
     159  -3.1807   0.7610   0.0910  15.7842  22.0056  -3.7908
     160  -3.2234   0.3082   0.2896  15.8164  21.4295  -4.2064
     161  -3.0663   0.7278  -0.3298  16.7140  22.8629  -3.9415
     162  -3.0907   0.1951  -0.8787  16.7723  22.9234  -3.1341
     163  -2.8815   1.1059   0.7432  16.2857  21.6096  -4.2688
     164  -3.2396   0.7073   0.1533  15.8827  21.4418  -4.6096
     165  -3.1046   0.6813   0.4166  15.5797  21.6877  -4.0083
     166  -2.7541   1.2847  -0.0899  15.5836  20.9252  -4.3834
     167  -3.2112   0.4077   0.3359  15.4676  21.5831  -3.9944
     168  -2.7238   1.2320  -0.2967  15.9188  21.3788  -3.9979
     169  -2.9710   1.2162  -0.2739  15.8845  21.3722  -3.9560
     170  -3.0428   1.0898  -0.4691  15.5760  21.8235  -3.8375
     171  -2.8100   1.5274  -0.2383  16.3707  21.5696  -3.7912
     172  -3.0634   0.9514  -0.3658  16.1716  21.9797  -4.3083
     173  -3.2115   0.4281  -0.1186  16.2500  21.2714  -3.6257
     174  -2.7032   1.4375  -0.1131  16.2575  20.6955  -3.7286
     175  -3.0611   0.3269  -0.4640  16.6941  20.9419  -4.0954
     176  -3.1400   0.9633   0.1860  15.6663  20.3476  -4.2408
     177  -3.1375   0.9505   0.2458  16.4240  20.5422  -4.4211
     178  -3.0467   0.9898   0.4281  15.6800  20.9038  -4.6751
     179  -3.0351   1.0597  -0.0062  16.4132  21.3789  -4.2330
     180  -2.7845   1.3350  -0.5066  16.6334  21.4930  -3.9682
     181  -3.1209   0.4895  -0.1860  16.6403  22.2999  -3.6508
     182  -2.8977   1.2212  -0.1031  15.8313  21.1528  -4.2002
     183  -3.0341   0.9245   0.0243  16.0011  20.8807  -4.3619
     184  -3.1131   0.9247   0.4156  15.9818  21.7512  -3.5918
     185  -2.9611   1.2036   0.6170  15.3357  21.0948  -4.1996
     186  -3.2435   0.2832  -0.0123  16.0028  22.0796  -3.9533
     187  -3.1610   0.5528   0.0197  17.2907  21.3863  -3.4965
     188  -3.1325   0.8325  -0.0090  16.2485  21.7386  -3.8731
     189  -2.8980   1.3097  -0.0071  16.6515  21.1240  -3.2956
     190  -3.1018   0.7507   0.1177  16.0372  21.6937  -4.0017
     191  -3.3192   0.5452  -0.0112  16.4163  21.6360  -4.2984
     192  -2.9144   1.1123  -0.0296  16.3472  21.2040  -4.0964
     193  -2.9305   1.3212  -0.2359  16.5830  20.8914  -3.3536
     194  -3.0769   0.4654  -0.1488  16.4801  21.6443  -3.3486
     195  -3.0559   1.1692   0.3037  16.4410  21.3932  -3.9942
     196  -3.0505   1.3363   0.2095  16.3290  20.6811  -4.5457
     197  -3.1322   0.7401  -0.1808  17.3775  21.6042  -3.7764
     198  -3.0499   0.8665   0.3410  16.2235  21.1959  -4.5321
     199  -2.9153   1.3007   0.1023  16.2063  20.7561  -4.4543
     200  -3.0561   0.9959   0.0740  16.6333  21.0410  -4.2520
     201  -3.0034   0.9573   0.1944  16.3167  20.8349  -4.8312
     202  -2.9151   1.0480   0.4959  16.2853  20.7315  -4.8155
     203  -3.0199   0.9391  -0.0003  16.3855  20.8277  -4.6766
     204  -3.0865   0.5363   0.4658  16.1412  21.5764  -4.4076
     205  -3.1501   1.0483   0.4003  16.5992  20.8977  -3.6670
     206  -3.1084   0.7842  -0.2958  17.2551  21.3333  -3.2429
     207  -3.1907   0.6132  -0.1197  17.5796  20.9247  -3.4756
     208  -3.0835   0.7146  -0.5282  17.2464  21.2308  -3.8573
     209  -3.0806   0.7930  -0.8682  18.6809  20.9274  -3.5336
     210  -2.9560   0.9112  -0.4324  17.7732  20.5104  -3.5711
     211  -3.0457   0.3343  -1.0266  18.7698  21.5530  -3.6224
     212  -3.0585   0.9781  -0.4973  17.4221  21.0505  -4.6681
     213  -3.1230   0.7510  -0.4538  17.2007  21.1243  -4.1804
     214  -2.2940   2.2051   0.0173  18.3360  19.6334  -3.9138
     215  -2.2224   2.3882  -0.0899  18.7697  19.6212  -3.7729
     216  -1.9707   2.4765   0.2705  17.6068  19.6603  -4.3028
     217  -2.4594   1.9132  -0.1581  18.2743  20.0471  -4.2767
     218  -2.5360   2.0946  -0.1528  17.9969  19.7578  -3.7910
     219  -2.7440   1.6674   0.7952  18.1755  20.4984  -3.2539
     220  -0.9620   2.5187  -1.6954  18.9554  21.7371  -1.5772
     221  -0.6368   2.3512  -2.1949  18.9673  22.1906  -1.8056
     222  -0.6397   1.5236  -2.7981  18.7281  22.2361  -1.5603
     223  -1.0572   2.4318  -1.6841  18.1065  22.7406  -1.6409
     224  -1.2796   2.5686  -1.4256  18.5037  22.0825  -2.4517
     225  -0.6944   2.5158  -1.7754  17.6257  22.5497  -3.1011
     226  -1.1772   2.2585  -1.8815  18.3707  22.4394  -3.1623
     227  -2.5204   1.9811  -0.7022  18.5082  21.1152  -4.4367
     228  -2.3351   1.7347  -1.3600  18.5253  22.6007  -3.6319
     229  -2.9084   1.1506  -0.8083  17.0787  22.1918  -3.5981
     230  -2.8728   1.4594  -0.1369  16.9749  21.1451  -4.3738
     231  -2.8885   0.9695  -0.9130  17.9972  22.2088  -4.4667
     232  -2.2677   2.0904  -1.1468  18.1484  22.2915  -4.2439
     233  -2.4494   1.5902  -1.2473  18.5580  21.8943  -4.2076
     234  -2.3213   2.1738   0.7137  17.6826  19.9185  -4.6836
     235  -2.2871   2.0247   0.6602  17.4797  20.0156  -3.7158
     236  -2.9207   1.2643   0.3528  18.6679  21.2125  -3.8048
     237  -0.7744   2.5568  -1.3352  17.8678  21.1700  -3.7962
     238  -1.2378   2.3857  -1.7628  17.7783  22.2360  -3.1713
     239  -1.2133   2.3146  -1.6817  17.9876  22.1825  -1.9912
     240  -1.6093   2.0053  -1.8804  18.1921  22.0121  -1.6745
     241  -1.0953   2.6068  -1.4282  18.4982  22.4444  -2.5265
     242  -2.4936   1.5999  -1.3346  18.8249  21.4645  -4.1653
     243  -2.7103   0.9134  -1.4997  18.9822  21.7489  -2.6425
     244  -1.6211   0.6174  -2.7827  19.1145  22.2772  -2.1423
     245  -2.6370   1.0481  -1.6300  18.5651  22.1715  -3.3939
     246  -2.7816   1.0103  -1.0590  18.5178  21.6910  -3.4003
     247  -2.7846   1.0222  -1.4009  19.9577  21.6939  -3.0878
     248  -2.4180   1.7738  -1.2626  20.1183  20.6371  -2.7477
     249  -2.6571   0.1137  -1.6538  19.0984  20.7635  -1.6735
     250  -2.5776   0.4788  -1.7194  18.7438  20.8966  -2.2568
     251  -2.7782   0.5126  -1.4919  19.3227  20.2631  -1.7723
     252  -3.1539   0.5191  -0.5400  18.0259  21.4602  -3.2912
     253  -3.1560   0.3266  -0.6206  18.1753  21.6028  -2.3534
     254  -3.1006   0.8887  -1.0089  17.9280  21.1642  -2.6597
     255  -2.5898   0.4813  -1.8813  19.8114  20.5780  -1.2079
     256  -2.7359   0.9095  -1.4375  18.9381  21.2767  -1.8272
     257  -2.8090   0.3527  -1.4165  18.6995  21.2230  -1.3520
     258  -2.8269   0.4653  -1.3894  18.9248  21.0351  -1.3153
     259  -2.9657   0.1791  -1.0272  18.2506  20.9555  -3.0181
     260  -2.2607   1.0868  -1.8560  18.7867  21.7306  -2.3051
     261  -2.1817   0.8419  -2.1162  20.3626  20.9365  -1.5521
     262  -1.7874   0.6376  -2.4738  19.6846  21.6116  -1.9187
     263  -1.5803   0.7381  -2.8120  19.7025  21.6096  -2.2879
     264  -2.4939   0.7651  -1.7182  19.5270  21.9471  -2.6959
     265  -0.3996   0.2452  -3.3201  18.4117  21.8236  -2.0896
     266  -0.8638   1.1483  -2.7707  17.6674  20.2187  -2.1034
     267  -0.6270   0.7485  -2.9812  18.4603  20.5740  -2.1795
     268   0.0903   1.1033  -3.0721  18.1078  20.1451  -1.5822
     269  -0.8501   0.1780  -3.0114  18.7468  20.3344  -2.0565
     270  -0.1593   1.5096  -2.7980  18.2934  20.8367  -1.7108
     271  -0.9591   0.6489  -3.0128  17.8988  20.8652  -1.5743
     272  -0.7826   0.5554  -2.9657  18.1190  20.8784  -2.5898
     273  -1.6380  -0.6028  -2.7128  18.1665  21.3590  -2.5230
     274  -0.3684   2.2476  -2.1968  19.2591  21.4772  -1.3404
     275  -1.3690   1.4531  -2.5985  19.1464  20.5056  -1.9963
     276  -0.5270   0.2280  -3.1154  18.8072  20.1064  -2.2827
     277   0.0513   2.2736  -2.2726  18.9971  20.0883  -2.2663
     278  -0.3463   2.7776  -1.3893  19.0220  20.6053  -1.8000
     279  -0.8254   2.6957  -1.3651  18.4782  20.2858  -1.8680
     280  -0.5846   2.6385  -1.6994  18.5378  21.3093  -1.7159
     281   0.0026   1.0686  -3.0102  17.3310  21.5107  -1.9573
     282   0.0689   2.4918  -1.9574  18.0246  21.1148  -1.8556
     283  -0.6551   0.5561  -3.0141  19.0169  21.5731  -2.5428
     284  -0.5305   0.8531  -3.2180  17.9917  20.5837  -2.1993
     285  -0.5823   0.5838  -2.9845  17.5921  20.9362  -2.6578
     286  -1.6945   1.8762  -1.9646  18.0511  21.1726  -2.5144
     287  -0.8093   0.3222  -3.1154  18.4902  20.8907  -2.5142
     288  -0.9357   0.1675  -3.2161  18.0886  19.4113  -2.6572
     289  -0.9705   0.4527  -2.9067  18.5475  19.4939  -3.3107
     290  -1.0653  -0.4633  -2.9498  18.6802  20.5766  -3.1275
     291  -0.7921   1.6534  -2.5867  18.7337  20.8913  -1.9392
     292  -1.0860   2.7069  -1.2834  18.3379  20.4495  -1.8859
     293  -0.5969   2.7171  -1.2838  18.2249  20.4305  -1.9698
     294  -1.2092   2.5157  -1.5507  18.6196  20.4333  -2.0167
     295  -0.3933   3.1359  -0.6799  18.1608  20.7273  -3.0435
     296  -1.2677   3.0111  -0.3418  17.6729  20.3292  -2.0224
     297  -1.4120   0.9731  -2.7301  17.8390  20.4775  -2.2930
     298  -0.3305   0.7606  -3.0887  17.9423  20.8536  -2.6891
     299  -0.4067   1.6501  -2.6046  18.6151  20.1411  -2.6206
     300  -1.3383   0.0536  -2.8843  17.5475  20.2022  -3.0271
     301  -0.3265   1.7165  -2.6577  18.1241  20.1732  -1.7772
     302  -0.0646   1.4107  -3.0030  19.0034  20.4630  -2.7658
     303   0.5554   1.4960  -2.6379  18.1020  19.9655  -3.4270
     304  -0.9698   2.5588  -1.3267  17.5950  19.7778  -1.6654
     305   0.3688   0.9700  -3.1438  18.3001  20.3689  -2.6970
     306   0.5607   1.5418  -2.8387  19.9465  20.4649  -1.8741
     307   0.3160   1.7434  -2.6613  19.8061  21.6109  -2.5199
     308  -0.4601   0.0814  -3.2976  20.1871  22.0157  -2.1802
     309  -0.0978  -1.8590  -2.6246  18.7568  19.8705  -5.7813
     310  -1.9497  -2.1181  -1.5393  18.8702  20.3445  -4.7751
     311  -1.7198  -2.0129  -1.8897  17.5243  19.3778  -4.7078
     312  -1.7229  -2.1291  -1.6977  17.7013  19.7667  -5.1551
     313  -1.7241  -1.4127  -2.3039  18.0994  20.5740  -4.5054
     314  -1.8442  -1.7400  -2.0063  18.5697  19.2567  -4.6843
     315  -1.2225  -1.6066  -2.5791  18.3062  19.8661  -3.7934
     316  -1.2979  -2.4506  -1.6031  18.1122  18.8861  -4.1162
     317  -1.8600  -0.6297  -2.5612  19.5761  19.9746  -3.3764
     318  -0.3580   1.7312  -2.7087  18.1392  20.6087  -2.1843
     319   1.6262  -2.3467  -1.3764  18.0748  19.2492  -4.9409
     320  -0.0250   0.1271  -3.2805  18.5812  20.0921  -3.1250
     321  -0.5437   0.7233  -3.1103  17.9022  19.3804  -4.0039
     322  -1.0946   0.2865  -2.9979  16.5768  20.6382  -3.4748
     323  -1.2707   0.0483  -3.0380  16.7926  20.8190  -3.8673
     324  -0.4573   0.1943  -3.1132  17.2865  21.2011  -3.5763
     325  -1.0635  -0.0215  -3.0796  17.0771  20.8274  -2.8509
     326  -1.2178   0.4138  -2.9695  16.6700  20.1644  -3.0956
     327  -1.6218   0.4590  -2.6767  17.5878  20.5045  -3.3467
     328  -0.9145   0.3441  -2.9834  18.1827  19.8327  -3.6055
     329  -1.2806   0.6352  -2.8678  17.6961  20.9975  -3.4191
     330  -0.5085   0.8155  -2.9500  17.4276  20.7208  -2.4065
     331  -0.4384   1.8848  -2.5100  18.0400  20.4216  -2.9467
     332  -1.3931   0.6097  -2.8088  17.6505  21.6760  -2.5953
     333  -0.5135   0.7340  -3.0668  17.7005  20.5600  -2.2824
     334  -0.6196   0.9548  -2.9629  17.3335  20.9390  -2.5612
     335  -0.7273   1.3020  -2.9538  17.4204  20.8226  -2.8677
     336  -1.2720  -1.4053  -2.5798  18.3575  20.7228  -4.5670
     337  -1.0241  -0.6331  -2.9917  17.5301  19.8220  -3.0747
     338  -0.9103   0.4495  -3.0393  17.0631  19.8360  -3.3507
     339  -1.3582  -0.3089  -2.8981  17.0041  19.9426  -4.2369
     340  -1.6016   0.3459  -2.6416  16.5429  21.3329  -4.2736
     341  -1.2069   0.3766  -2.8345  17.9234  19.5514  -3.4177
     342  -1.2403  -1.8090  -2.2837  17.6990  20.2118  -4.9334
     343  -1.0942  -1.7661  -2.4069  18.0040  19.9932  -3.6867
     344  -1.6233  -1.8012  -1.9397  17.9243  19.6296  -4.8796
     345  -1.3912  -0.6621  -2.7458  18.5737  20.2357  -3.7278
     346  -0.9822  -0.7958  -2.9114  18.4421  19.8202  -3.8212
     347  -0.8756  -2.1061  -2.1643  18.2453  19.0919  -4.0960
     348  -1.1172  -1.5104  -2.4221  18.3439  19.0311  -4.9128
     349  -1.8234  -1.9101  -1.8638  18.7241  18.7516  -4.5419
     350  -1.6762  -1.7144  -2.0900  18.0468  18.8522  -4.2571
     351  -1.8590  -1.5761  -2.1607  18.6181  19.3041  -4.4952
     352  -2.1612  -1.6081  -1.4356  18.2330  18.3311  -4.7619
     353  -2.1106  -1.0820  -1.8442  18.3156  18.1128  -3.8381
     354  -2.1732  -1.6357  -1.9346  18.7159  18.7758  -3.7939
     355  -2.1075   2.0058  -1.0960  19.3909  17.8119  -3.5505
     356  -2.5545   1.0477  -1.3056  18.8108  18.4121  -2.2464
     357  -1.3319   1.8762  -2.0928  18.4904  18.5647  -2.3335
     358  -0.4434   1.0631  -2.9957  18.4729  20.8306  -3.5209
     359  -1.3116   0.1249  -2.9466  16.7789  20.2389  -3.2668
     360  -1.3319   0.4919  -2.9683  17.9986  20.6883  -3.3488
     361  -1.4465  -0.7430  -2.7930  18.4029  20.6235  -2.2317
     362  -0.9563   0.8465  -2.9437  17.4713  19.8099  -2.3651
     363  -0.6543   0.7309  -2.8678  16.9094  20.3327  -3.5453
     364  -0.3908   1.2581  -2.8884  17.1613  20.3701  -3.4908
     365  -0.0735   0.9115  -3.1315  18.1063  19.9112  -2.6335
     366  -0.6112   3.0966  -0.4460  18.0993  19.7633  -2.1439
     367  -0.7496   3.1567  -0.6443  17.8165  19.2846  -1.8087
     368  -0.5084   3.0982  -0.6709  17.8152  18.9516  -1.5665
     369  -0.6243   3.0509  -0.6813  17.7070  19.5916  -1.2044
     370  -0.6108   3.1345  -0.3192  18.3162  19.9792  -1.7222
     371  -0.8906   2.8164  -1.4101  17.8049  19.6860  -1.6634
     372  -0.4698   1.8185  -2.6705  17.8331  20.4240  -2.1009
     373  -1.2356   2.6329  -1.2825  17.3931  20.4334  -2.1948
     374  -1.0580   2.7595  -1.3301  18.3525  19.6054  -2.5246
     375  -0.8993   2.8122  -1.1409  17.5307  20.4229  -2.4592
     376  -1.5385   2.1037  -1.7720  17.7297  21.4960  -2.0976
     377  -1.1980   2.6090  -1.4154  18.1706  20.0316  -2.0895
     378  -1.2858   2.3206  -1.8270  17.9970  20.5220  -2.6480
     379  -0.9789   2.6070  -1.2794  17.6768  21.3147  -1.2459
     380  -0.9873   1.6941  -2.5468  18.8134  20.6266  -2.2741
     381  -0.9344   2.7167  -1.1961  17.8050  21.1807  -0.8052
     382  -1.2940   2.5943  -1.4993  17.8869  20.1566  -1.7430
     383  -0.3680   3.2934   0.1418  17.6063  20.1490  -1.5700
     384  -1.0790   2.8705  -1.1529  18.3029  20.5775  -1.6045
     385  -1.5202   2.4649  -1.5461  17.8630  20.7711  -1.6529
     386  -0.5810   2.3720  -2.0931  18.0333  22.3742  -1.9847
     387  -1.0806   2.6305  -1.3316  18.5233  21.0490  -0.4859
     388  -0.9770   2.6413  -1.1479  17.5777  20.5522  -1.0780
     389  -1.3392   2.2924  -1.7658  17.4302  20.5027  -1.0355
     390  -0.6118   2.2428  -2.4358  16.9840  20.9168  -2.1277
     391  -0.3758   1.8845  -2.4016  17.5399  21.2097  -1.3861
     392  -1.2659   2.9215  -0.6666  18.6187  20.6571  -0.6008
     393  -1.5367   2.6866  -0.5450  18.4805  19.4026  -1.7247
     394  -1.0043   2.7610  -1.3775  18.5591  20.5590  -0.0970
     395  -1.4827   2.3952  -1.3051  18.8874  19.8963  -1.0425
     396  -0.6901   3.1311  -0.2508  18.0297  19.7663  -1.8940
     397  -1.4269   2.8191  -0.7221  18.9562  20.4260  -1.6555
     398  -1.0800   2.9536  -0.5651  17.9010  20.7650  -2.3692
     399  -1.2242   2.7715  -1.2733  17.5587  20.7203  -2.0787
     400  -1.2830   2.8077  -0.6018  18.2628  21.4114  -1.6738
     401  -0.9532   2.8671  -0.9397  18.2810  21.2080  -0.9461
     402  -1.5587   2.5980  -0.6067  18.7030  20.8962  -0.7797
     403  -1.0055   2.9463  -0.3545  18.1958  20.5558  -1.2312
     404  -1.4577   2.8094  -0.2678  18.0072  21.7258  -0.2811
     405  -1.1954   1.9731  -2.2002  16.9134  21.2566  -1.5911
     406  -1.0626   2.4945  -1.7686  17.9794  21.0600  -1.4035
     407  -0.9908   2.9938  -0.4148  17.5487  20.7510  -1.7204
     408  -1.4783   2.7874  -0.3277  17.4775  20.2506  -2.1102
     409  -0.9698   2.3872  -1.7784  17.9098  21.2530  -1.6576
     410  -1.3970   2.5573  -0.7796  18.2439  20.0760  -2.7797
     411  -1.3915   2.3922  -1.6407  17.5233  20.8037  -1.7713
     412  -1.0017   2.3809  -1.7212  16.9850  21.6221  -1.3102
     413  -1.2629   2.8842  -0.9264  16.8456  20.6728  -2.1037
     414  -1.0290   2.2862  -1.8650  17.2912  21.7808  -2.0143
     415  -1.7576   2.4955  -0.7799  18.0724  21.0490  -1.5950
     416  -1.0404   2.6834  -1.5110  17.8140  20.7117  -0.7074
     417  -0.8623  -0.0121  -3.0521  16.9428  20.6510  -2.2687
     418  -0.8947   1.0545  -2.8875  16.8361  20.5074  -2.5925
     419  -1.2274   2.0858  -2.0469  17.5825  21.2881  -1.5580
     420  -0.4655   0.3525  -3.1544  17.2146  20.9600  -1.6422
     421  -0.8679   0.1062  -3.1556  16.1267  21.2168  -2.6328
     422  -0.2782  -0.1887  -3.3435  17.3620  20.8715  -2.0291
     423  -0.7319   0.2570  -3.0305  18.3428  20.5123  -1.8385
     424  -0.0704   0.8457  -3.0151  17.8123  20.8586  -1.9591
     425  -1.0687  -0.5944  -3.0349  18.9642  22.4089  -2.3153
     426  -0.8486   0.7505  -3.0780  17.7961  20.3065  -2.0510
     427  -1.1879   1.7103  -2.3374  19.0041  20.3717  -1.9259
     428  -0.3364   0.9026  -3.0410  18.4436  22.0071  -1.5247
     429  -0.4352   2.2879  -2.3034  17.8049  21.2384  -1.2560
     430  -1.2029   2.5264  -1.3198  17.3117  20.7307  -1.6116
     431  -0.7416   2.7815  -1.0117  17.4252  20.7719  -0.7456
     432  -0.6613   1.8940  -2.2514  18.0001  20.4698  -1.2777
     433  -0.7818   2.8789  -1.4962  17.7881  19.9166  -0.9406
     434  -0.4179   1.0712  -2.9399  17.4625  20.8661  -1.4186
     435  -0.3111   0.9090  -3.1120  17.2211  20.1399  -1.4320
     436  -1.4110  -0.5398  -2.9312  17.5250  21.3904  -1.3735
     437  -1.6860  -1.0299  -2.5893  17.8841  20.5085  -2.1686
     438  -0.9558  -0.7848  -2.8376  17.2063  21.1937  -2.7388
     439  -0.5068   0.8074  -2.9084  17.7605  20.1566  -2.1430
     440  -0.4743   0.8015  -3.0325  17.8921  21.0264  -2.1518
     441  -0.7920  -0.2071  -3.1017  17.3715  20.7817  -2.1205
     442  -0.7931  -1.1886  -2.7262  17.7331  19.6213  -3.9786
     443  -1.0120  -0.3771  -3.0062  17.0383  21.3962  -2.8822
     444  -0.9218   2.4935  -1.8861  17.1026  20.8870  -1.5051
     445  -0.4539   1.9179  -2.6278  17.3566  20.9202  -2.6294
     446  -1.3400   2.2535  -1.6234  18.2222  21.0878  -0.9360
     447  -1.0376   2.9853  -0.2086  17.5185  20.7065  -1.2881
     448  -1.2767   2.4616  -1.6905  16.9376  21.3636  -2.5925
     449  -1.3919   1.8609  -2.0745  17.5575  20.5613  -3.1128
     450  -1.4643  -0.5352  -2.8246  17.1441  21.5082  -3.5089
     451  -1.5214  -0.1631  -2.6518  17.5009  20.7670  -3.2391
     452  -0.8819  -0.4325  -3.0819  18.4330  20.3895  -2.7518
     453  -0.8693   0.8694  -3.0731  17.2897  21.4284  -2.5059
     454  -0.3031   1.5579  -2.7049  17.6719  21.0309  -3.0201
     455  -0.3848   1.0121  -2.9992  18.3777  20.6353  -2.4070
     456  -1.2527   0.2791  -2.8781  17.1197  20.7217  -2.7862
     457  -0.7338   0.1455  -3.0418  17.7567  20.2116  -3.8072
     458  -1.5773  -0.5087  -2.7996  17.3905  20.4150  -3.3917
     459  -1.1892   0.1206  -3.0444  18.0121  20.7444  -2.8981
     460  -1.7671   0.2579  -2.6265  16.8903  19.9279  -3.2036
     461  -1.2234  -0.0015  -3.0482  15.9702  20.4014  -3.1656
     462  -1.5630   0.2201  -2.8621  16.5221  20.3662  -4.1346
     463  -1.1887   0.1010  -3.0173  16.1748  20.8665  -3.6388
     464  -1.1851  -0.0812  -3.0598  17.0037  20.1159  -2.9554
     465  -1.4192   0.2384  -2.6979  17.0185  20.1784  -4.1999
     466  -0.9968  -0.1871  -3.1914  16.7500  20.8565  -3.0182
     467  -1.5317  -0.7473  -2.7150  17.4981  20.3766  -3.2756
     468  -0.9331   0.8771  -2.8527  17.1689  20.3543  -2.7097
     469   0.1663   0.7093  -3.1914  18.1097  20.3663  -2.6542
     470  -0.3048   0.9565  -3.0242  17.6760  19.9266  -2.6925
     471  -1.6460   0.3997  -2.5831  17.1939  20.2502  -3.5092
     472  -1.5572  -0.3645  -2.9395  17.2426  20.0816  -3.1440
     473  -0.4355   2.3569  -2.1224  18.2740  20.4954  -1.1635
     474   0.1926   1.6148  -2.7346  17.7517  21.0642  -2.9095
     475  -0.2334   2.2579  -2.2468  17.6077  22.1722  -1.9727
     476  -0.9633   3.0546  -0.4310  18.1098  20.8988  -1.7764
     477  -1.8496   2.1645  -1.4432  17.4202  20.2676  -3.0064
     478  -1.7699   1.9265  -1.5854  17.0953  19.5829  -2.8178
     479  -1.2855   2.2055  -1.9278  17.6641  18.7963  -1.6274
     480  -1.2526   1.4153  -2.4853  17.5560  20.4008  -0.7662
     481  -0.1451   0.9670  -2.9707  17.4672  20.9898  -2.2785
     482  -1.0480   0.3914  -3.0955  16.7856  20.6592  -2.3051
     483  -0.7464   0.2340  -3.1652  17.2934  21.0034  -2.8900
     484  -1.2250   0.0200  -3.0937  16.6832  21.6768  -2.1833
     485  -0.4642   1.6505  -2.6197  17.1537  21.4176  -2.1541
     486  -0.7529  -0.4877  -3.0436  17.5878  21.4207  -2.5030
     487  -1.1347  -0.1352  -2.9332  17.7724  22.0180  -2.4597
     488  -0.9675   0.5222  -2.9163  16.2403  21.1584  -2.4836
     489  -1.5757  -0.4124  -2.7579  17.3827  20.5786  -2.9588
     490  -1.1658  -0.9013  -3.0331  16.6247  21.1992  -3.4694
     491  -0.5805  -0.6666  -3.0029  17.4585  21.0278  -2.8919
     492  -1.1400   0.2155  -2.9256  17.5051  20.6153  -2.7887
     493  -1.3340   0.0660  -2.9065  18.0564  20.3843  -2.5798
     494  -0.7134  -0.1496  -3.1416  17.1573  21.2832  -2.6962
     495  -0.9615   0.4074  -2.9907  18.7840  20.4141  -2.4112
     496  -1.0585   0.1536  -3.0248  17.6858  20.0002  -2.6849
     497  -1.2550   0.1033  -3.0520  17.9395  20.2695  -2.2084
     498  -0.4911  -0.4761  -3.2027  18.2911  20.6142  -2.2353
     499  -0.4096   0.2612  -3.1770  18.0297  20.7009  -2.1532
     500  -0.0909   0.9302  -3.0496  19.7571  19.4228  -2.4586
     501  -1.1231  -0.0450  -2.8835  18.0009  20.9440  -3.6854
     502  -1.0829   0.6639  -2.9489  17.6607  20.6900  -3.1180
     503  -0.2671   0.4534  -3.0337  18.3106  19.8084  -3.4482
     504  -0.6008   0.0777  -3.0679  19.2796  19.2829  -3.0407
     505  -0.0099   0.7669  -3.0968  19.3969  20.3101  -3.0412
     506  -0.3467   0.0657  -3.1158  19.6399  19.3507  -3.6421
     507  -0.1453   1.3637  -2.7633  18.8037  20.2395  -4.0275
     508  -1.6818   0.1311  -2.8504  17.6820  20.5362  -4.2860
     509  -1.5003   0.4143  -2.8134  16.8735  20.9905  -3.7856
     510  -1.2282  -0.2602  -2.9721  16.9055  20.9383  -3.6519
     511  -1.5765   0.0626  -2.8292  17.3661  20.2390  -4.1201
     512  -1.0605   0.4968  -2.9800  16.6180  20.6101  -4.2370
     513  -1.2734   0.1128  -2.8814  16.7354  20.6609  -3.8710
     514  -0.7495  -0.0550  -2.9659  17.1692  20.8823  -4.3499
     515  -1.7563   0.1838  -2.6057  16.9067  20.9178  -4.0346
     516  -1.5268  -0.0167  -2.9125  16.8652  21.0066  -3.3841
     517  -0.9716   1.2859  -2.6871  16.8845  21.0683  -3.0144
     518  -1.0486   0.8187  -2.8037  16.7366  22.1618  -4.0705
     519  -0.8700   0.8190  -2.9780  16.6343  22.0223  -3.7488
     520  -1.4747   0.0576  -2.7672  16.8715  20.3132  -3.6938
     521  -1.1907   0.5470  -2.9694  17.4112  20.7111  -3.5209
     522  -1.3152   0.0848  -2.9140  17.3177  21.1282  -3.5698
     523  -1.1571   0.5995  -2.8830  17.1234  21.2843  -3.6239
     524  -1.3120   0.7902  -2.8941  17.1042  20.5369  -2.7209
     525  -0.1246   1.1131  -3.0678  19.8779  19.4762  -3.4266
     526   0.0749   1.1901  -2.7806  19.4735  19.5435  -4.3190
     527  -1.4498  -0.1865  -2.8172  17.8005  19.9300  -3.9502
     528  -1.0583  -0.0976  -2.9660  18.2641  20.4068  -3.3713
     529  -1.0702  -0.6062  -2.9566  17.8323  20.4276  -3.0290
     530  -0.8168  -0.1136  -3.0528  18.0205  20.5849  -2.7942
     531  -1.6568   0.4085  -2.7068  17.4903  20.2304  -4.5354
     532  -0.2914   1.2978  -2.7496  18.5664  20.5495  -4.2091
     533  -1.0424   0.6320  -2.9569  17.6185  20.8944  -4.1527
     534  -1.0372   0.2413  -2.9930  17.0890  20.8986  -3.9259
     535  -1.1843   0.8007  -3.0316  17.2673  21.3449  -3.0836
     536  -0.9010   0.6221  -2.8649  17.2958  21.3065  -3.5952
     537  -1.2134   0.4480  -3.0220  16.8318  21.7253  -2.7536
     538  -1.9756  -0.6665  -2.5032  18.6519  21.2282  -3.4095
     539  -1.4677  -0.2223  -2.8198  17.9243  20.6828  -3.1993
     540  -1.5934  -1.6932  -2.1899  17.9973  20.0771  -3.8903
     541  -1.0515  -0.1849  -3.1185  16.9491  21.3349  -3.0328
     542  -1.6160  -0.0555  -2.8514  18.2374  20.5202  -3.5161
     543  -0.7987  -0.1645  -2.9958  17.2494  20.6214  -3.6902
     544  -1.1931   0.8894  -2.7727  18.1091  20.8003  -4.0904
     545  -0.5450   0.8788  -3.0028  17.1508  21.5461  -3.7944
     546  -1.5793  -1.4201  -2.4558  18.0204  21.4851  -3.4656
     547  -0.9226   0.4685  -3.1573  17.1111  20.8095  -3.6874
     548  -0.5784   0.2786  -3.0927  17.3248  20.5114  -3.1561
     549  -0.9474   0.5404  -3.0140  17.0571  21.1685  -3.2335
     550  -0.8007   0.2141  -3.1471  17.6605  20.8403  -2.8464
     551  -0.5422   0.4549  -3.1340  17.7935  21.5039  -2.8551
     552  -0.7580  -0.0190  -3.0641  17.1356  21.3477  -2.6173
     553  -1.0739   0.1801  -3.0348  17.8378  21.3130  -2.3116
     554  -0.4928   0.4196  -3.1029  17.7996  21.1292  -2.5334
     555  -1.0634   0.3687  -3.0103  18.1737  20.5434  -2.3771
     556  -1.0127   0.7250  -2.8485  17.6523  19.9510  -3.3185
     557  -1.0501   0.8335  -3.0291  17.4506  20.5384  -3.1128
     558  -0.9015   2.1930  -2.0430  18.2262  21.0321  -2.6368
     559  -0.4402   2.8795  -1.4769  18.6481  18.9630  -1.8511
     560  -1.2242   2.8022  -1.3482  19.2869  19.2549  -1.9343
     561  -0.7747   2.9453  -0.9577  18.2812  19.7927  -2.3008
     562  -0.8186   2.9086  -0.7801  18.1292  20.6977  -2.0583
     563  -0.3295   1.3798  -2.7795  19.1529  21.0267  -2.5129
     564  -1.8825   1.3836  -2.3772  18.1477  20.5226  -2.0694
     565  -0.7401   0.1942  -3.1200  16.9415  20.9606  -3.0983
     566  -0.1015   0.6576  -3.1689  17.7047  20.5754  -2.4014
     567  -0.6019   0.6598  -3.0850  17.0386  20.0247  -2.9268
     568  -0.6745   0.0415  -3.0282  17.4848  19.8330  -2.2295
     569  -0.5217   0.3550  -3.1001  17.4043  20.0619  -2.6842
     570  -0.8633   0.2082  -3.2247  16.4942  21.1340  -3.7993
     571  -1.3132  -0.1494  -2.9262  17.1759  20.6797  -3.9893
     572  -0.5000   0.0441  -3.2101  16.9143  20.8206  -3.9559
     573  -1.0197  -0.4125  -3.0214  16.0229  21.2976  -4.1722
     574  -1.6870  -0.0207  -2.7360  16.7048  20.7618  -3.6463
     575  -1.4443  -0.1333  -2.7182  16.3707  21.2157  -4.4032
     576  -1.1968   0.6310  -2.9358  16.3189  20.7228  -4.0042
     577  -0.7728   0.1616  -3.0396  16.6098  20.8669  -3.5721
     578  -0.9181   0.1948  -3.1401  16.3366  20.6964  -3.3342
     579  -1.1947   0.4574  -2.9932  16.3854  21.1779  -4.0724
     580  -0.4904   1.0455  -2.9727  17.8809  20.6988  -3.4814
     581  -1.3862   0.5508  -2.8967  16.7616  20.5791  -3.6483
     582  -0.9439   0.1704  -3.0370  17.1029  20.8429  -3.7661
     583  -1.8647  -0.9104  -2.4641  17.9780  20.8916  -3.2646
     584  -1.4191  -1.3992  -2.6106  18.1411  20.2844  -3.4532
     585  -1.1657  -0.1640  -2.9215  17.3428  20.6842  -3.1512
     586  -0.4657   0.5970  -2.9970  18.0490  20.5788  -1.9738
     587  -0.6521   0.3142  -3.1778  17.6676  22.0491  -3.0101
     588  -1.1953  -1.3170  -2.6814  18.3513  20.3540  -3.5485
     589  -0.9329   0.3607  -3.2811  17.6286  20.8812  -2.3794
     590  -0.5935   0.0769  -3.2335  17.8640  20.6026  -2.4524
     591  -1.4218  -1.1165  -2.7191  18.2105  20.2697  -2.9267
     592  -1.8516  -0.8888  -2.4099  17.8210  20.0122  -3.5336
     593  -1.2170  -1.4233  -2.5287  18.0995  19.8222  -4.2152
     594  -0.9662  -0.6947  -3.0660  17.5470  20.3039  -3.7151
     595  -1.4942  -1.4523  -2.5393  17.9576  20.0710  -3.2247
     596  -1.2489  -1.0471  -2.8173  17.5658  20.7228  -3.1894
     597  -1.0069  -1.0657  -2.7679  18.2875  21.3058  -2.6771
     598  -1.2430  -1.1562  -2.5879  17.7891  21.4110  -2.9107
     599  -1.4625  -0.9789  -2.6265  18.5380  20.2059  -3.6350
     600  -1.4486  -1.9850  -2.0136  17.5619  20.1614  -4.1916
     601  -1.6878  -0.7312  -2.5466  18.6386  19.2912  -3.3315
     602  -0.8837  -0.8074  -3.0150  19.0010  20.3495  -2.2337
     603  -0.9642  -0.4669  -2.9290  18.4373  19.7918  -2.6449
     604  -1.3600  -0.9124  -2.6459  17.3956  19.0342  -4.2871
     605  -1.7911  -0.2975  -2.6012  18.4424  20.3303  -2.6543
     606  -1.3947  -1.3241  -2.6051  18.1847  19.7261  -3.8783
     607  -0.6338  -0.1533  -3.0466  16.8903  21.4614  -2.7443
     608  -0.7667  -0.0461  -3.0370  16.9318  21.7235  -3.1752
     609  -0.5206   1.4372  -2.5841  16.4939  21.5969  -2.5673
     610  -0.4618   0.5966  -3.1564  15.8832  21.2931  -2.9523
     611  -0.3850   0.0876  -3.0032  16.3139  20.9824  -2.1476
     612  -1.1046   0.1885  -3.0391  16.5965  21.1423  -2.3880
     613  -1.1069  -0.5649  -2.9196  18.3138  21.4714  -2.2150
     614  -0.4357   0.7231  -3.1603  16.7593  21.3563  -1.8847
     615  -0.9278   0.8715  -2.9507  16.7013  21.2436  -1.7295
     616  -0.6331   0.2693  -3.1443  17.0234  21.3233  -2.0437
     617  -0.2383   0.7122  -3.0948  17.0680  21.8421  -1.7326
     618  -0.9248   0.6825  -3.0315  16.5606  21.0787  -1.8378
     619  -1.2413   0.1388  -3.0741  17.1145  21.4355  -2.6668
     620  -0.2233  -0.5713  -3.1483  17.3354  20.8081  -2.7622
     621  -0.9981   0.5660  -3.0038  16.5084  20.8757  -2.5860
     622  -0.9165  -0.5123  -3.1395  16.9311  21.3264  -2.5602
     623  -0.7327   0.3949  -3.1236  16.7981  20.7882  -1.9451
     624  -0.5882   0.9900  -3.0341  15.6076  21.5058  -2.3032
     625  -0.7153   0.3690  -3.1490  16.5211  21.0046  -2.4952
     626  -0.4990   0.2314  -3.1371  16.9671  21.0424  -2.3725
     627  -0.8688   1.0575  -2.8891  16.7823  20.6463  -2.2663
     628  -0.9026   0.0081  -3.1923  17.6023  20.1651  -2.7785
     629  -1.3086  -0.6482  -2.9165  17.0579  20.7000  -3.6390
     630  -1.0450   1.2130  -2.7106  16.6245  20.2332  -3.5249
     631  -0.9597   0.3110  -3.0289  17.0291  20.5601  -3.3528
     632  -0.4144   0.7827  -3.0210  18.2643  19.9036  -2.3625
     633  -0.5648   0.5963  -3.1010  18.3744  20.7210  -1.9210
     634  -0.1678   0.8036  -3.2843  17.0699  21.1858  -2.8159
     635  -0.8507  -0.0850  -3.0540  17.3843  21.2984  -2.6460
     636  -1.1763   0.0254  -3.0025  16.7968  20.9344  -3.5786
     637  -1.5731  -0.4283  -2.7666  17.8179  21.0762  -2.7280
     638  -0.7490  -1.6348  -2.5659  18.3058  21.1250  -2.4852
     639  -0.7412   0.1397  -3.0782  16.1116  21.0029  -2.3598
     640  -0.7198   0.2244  -3.0444  16.7088  20.2456  -1.9449
     641  -0.9101  -1.2620  -2.7803  17.9393  20.8560  -1.4597
     642  -0.1673   0.6361  -2.9476  17.3768  20.3518  -1.2166
     643  -0.6000   0.3731  -3.1538  16.9847  20.8416  -1.3584
     644  -0.6154   0.2327  -3.2133  17.0565  21.1348  -1.4686
     645   0.0091   1.2358  -2.9841  17.4182  20.7933  -0.5903
     646  -0.5067   0.1897  -3.0681  16.9234  21.4093  -1.0473
     647  -0.6456  -0.0516  -3.1157  17.1822  21.0317  -0.7660
     648  -0.0026   0.2342  -3.1924  17.1057  20.8475  -1.4748
     649  -0.5318   0.5523  -3.1815  17.7258  19.7929  -1.2626
     650  -1.0068  -0.8846  -2.8946  18.1169  20.8724  -2.4602
     651  -0.7138   0.6861  -2.9806  17.8872  20.9432  -2.4598
     652  -0.7824   0.0437  -3.1452  17.3619  20.9800  -2.6668
     653  -0.6374   0.3338  -3.0313  17.5991  20.7413  -1.8294
     654  -1.0018   0.7809  -2.8503  17.7858  19.8643  -2.6293
     655  -0.6202  -0.3711  -3.0405  18.0861  21.3118  -2.5135
     656  -1.1559  -0.6490  -2.9624  17.7719  20.0597  -2.4801
     657  -0.8213  -0.4267  -3.1224  17.3539  20.4869  -2.9105
     658  -1.2711  -0.2455  -2.9074  18.0983  19.5717  -1.6725
     659  -0.9029  -0.3046  -2.9603  17.7947  19.9807  -1.9801
     660  -0.6089   0.2663  -3.0752  17.5467  19.8852  -1.9268
     661  -0.5378  -0.1907  -3.2100  17.4625  20.6476  -1.9275
     662  -0.6487   0.4851  -3.0173  17.7135  20.8586  -1.7044
     663  -0.7121   0.3973  -3.0898  17.2337  21.1738  -2.1647
     664  -0.6485   0.1785  -3.1309  17.1813  20.6616  -1.9588
     665  -0.8086   0.7892  -3.1414  17.1889  20.9253  -2.2826
     666  -0.6076   0.4675  -3.2254  16.2708  20.7960  -2.2326
     667  -0.7244   0.9602  -2.9583  18.1250  21.4695  -1.6024
     668  -0.7125   0.1653  -3.1331  16.2048  21.4145  -2.1910
     669  -0.9159   0.0311  -3.0906  15.6880  21.0334  -2.3944
     670  -0.6865  -0.1266  -3.0489  16.1557  20.9473  -1.8298
     671  -0.2224   1.4299  -2.7638  17.7317  21.3214  -1.3495
     672  -1.1176   2.7885  -0.9890  17.9912  20.5581  -1.1918
     673  -1.1390   1.6955  -2.4555  18.1345  20.7152  -0.4395
     674   0.0825   2.0015  -2.3369  17.3522  21.7556  -1.3826
     675  -0.7306   2.4678  -1.7523  17.4501  20.4961  -0.7010
     676  -0.2676   2.0035  -2.4530  17.6266  21.4334  -1.0852
     677   0.1806   1.8417  -2.5740  18.6260  20.8812  -0.4535
     678  -0.1313   1.1313  -2.9947  18.4168  20.7718  -1.3769
     679  -0.7209   0.1030  -3.0877  17.7022  20.8211  -2.1947
     680  -0.6185   1.8749  -2.4628  18.5816  21.5386  -0.2057
     681  -2.6532   1.5333  -0.9700  18.4671  19.4510  -1.0629
     682  -1.0645   2.6445  -1.6016  18.4649  19.6193  -1.3421
     683  -0.8646   2.0195  -2.3158  18.9388  18.8566  -0.5003
     684   0.2104   1.5940  -2.6890  19.7683  20.6786  -0.4427
     685   0.3956   1.5447  -2.8458  18.6434  20.7020  -0.2680
     686  -0.0100   1.9330  -2.5667  18.1508  21.4961   0.1966
     687  -0.7122   2.4552  -1.8894  18.8196  20.3723   0.1570
     688  -0.4666   3.1942  -0.5806  17.9400  20.1583  -0.7843
     689  -0.5052   2.6685  -1.8650  18.2211  19.9314  -1.2085
     690  -0.9029   2.6734  -1.7063  18.7144  19.8627  -0.7343
     691  -1.1547   1.6493  -2.4701  17.6645  21.0882  -0.5623
     692  -0.9041   3.1407  -0.7248  17.9812  21.2078   0.1645
     693  -0.5749   2.3684  -2.1861  18.5340  21.5112  -0.3854
     694  -0.2890   0.8848  -2.9743  18.2443  21.6490  -1.1849
     695  -0.6991   0.2955  -3.0511  17.4322  21.3368  -1.4848
     696  -0.3996   0.3213  -3.1260  17.0571  21.1081  -1.5841
     697  -0.3969  -0.3359  -3.0815  18.0736  20.3015  -2.2127
     698  -0.2469   1.3124  -2.9300  18.5654  21.6856  -1.7735
     699  -0.1977   1.0437  -2.9630  19.0337  20.7087  -1.9848
     700  -1.4746  -1.3562  -2.5011  18.6900  21.3085  -2.4047
     701  -1.4494  -0.3190  -2.9212  18.0011  21.2598  -2.0460
     702  -1.7773   0.1043  -2.7695  18.9550  21.6712  -2.3154
     703  -0.5965   0.1572  -3.2438  18.2906  21.5470  -2.3198
     704  -0.7459  -0.5719  -3.0345  18.2180  21.1645  -3.1576
     705  -1.5449  -0.3158  -2.8028  17.4649  21.3926  -3.0332
     706  -0.9980   0.8641  -2.8512  17.4795  21.7196  -2.1045
     707  -0.5355   2.1457  -2.1789  17.5287  22.0434  -2.2443
     708  -1.5333   2.6633  -0.6685  19.0034  21.5886  -1.2235
     709   0.4565   3.1814   0.2217  18.1743  20.5930  -1.4803
     710  -0.6043   2.9820  -0.7388  18.7900  20.3714  -0.7586
     711  -0.6698   2.1835  -2.2939  18.4008  21.4275  -1.4568
     712  -0.3658   1.9398  -2.5608  18.4168  21.2622  -1.6133
     713  -0.8706   3.2110  -0.3885  18.1824  20.3415  -2.2045
     714  -1.0868   2.0325  -2.1985  18.1513  20.3248  -1.9029
     715  -1.0156   2.8226  -0.5670  17.7289  19.9750  -1.1242
     716  -1.3888   2.8197  -1.0301  17.8566  20.2798  -1.3697
     717  -1.0226  -0.1591  -2.9116  17.9963  20.0365  -2.3443
     718  -1.6153   0.1443  -2.7441  17.2751  20.9976  -2.9481
     719  -1.3054  -0.0167  -2.8495  17.6849  20.0318  -2.3204
     720  -1.0235   0.6885  -2.8433  17.8135  20.4531  -2.8605
     721  -1.2721  -0.0092  -2.9555  16.8136  21.2247  -2.8135
     722  -1.0118   0.3618  -3.1091  17.2530  21.0149  -2.5821
     723  -1.3657   0.9588  -2.6302  18.2947  19.8230  -2.1423
     724  -0.2284   3.0274  -1.1744  18.2086  19.7403  -2.3074
     725  -1.0670   1.0500  -3.0372  17.6665  20.6209  -1.6556
     726  -0.5627   1.1629  -2.7524  18.0340  20.6022  -1.7674
     727  -0.8329   1.1247  -2.8459  18.4311  20.3161  -2.2979
     728  -0.6973  -0.0729  -3.1321  17.9542  21.2383  -3.4552
     729  -0.8429  -0.1254  -3.0357  17.9601  20.2251  -2.6097
     730  -1.2649   0.2576  -2.9321  18.3586  20.4955  -2.3375
     731  -0.9853   0.2604  -3.1615  17.4897  20.7978  -2.9874
     732  -1.0658   0.3640  -2.9082  17.1419  20.8579  -2.9537
     733  -0.8008   1.4739  -2.7114  17.6020  19.9416  -2.7328
     734  -0.9777   2.7793  -1.1180  17.9019  20.7084  -2.0768
     735  -1.0985   1.8626  -2.1832  17.9467  21.2756  -2.4041
     736  -1.0131   1.7869  -2.3310  17.7443  21.3324  -2.8379
     737   0.1003   2.1635  -2.4892  17.7059  21.2041  -2.9898
     738  -0.7475   0.5767  -2.9967  18.3750  20.2660  -3.2647
     739  -0.9004   1.8193  -2.4427  17.5028  20.4940  -2.6282
     740  -0.8726   0.5221  -2.9455  16.7100  20.6433  -3.0137
     741  -0.4698   0.8246  -2.9886  17.5458  20.3441  -2.2862
     742  -1.4926  -0.7008  -2.8213  16.9731  20.4362  -3.1817
     743  -1.2308  -0.6073  -2.8439  16.5655  20.8890  -2.8242
     744  -1.5717  -0.3291  -2.6547  17.4535  20.3520  -3.6859
     745  -1.6764  -1.5948  -2.2757  19.4238  20.0957  -3.2673
     746  -1.3402  -0.3086  -2.8189  17.4894  20.1134  -3.1748
     747  -0.6934   0.2588  -3.0614  17.7228  19.5011  -2.4190
     748  -1.4290  -0.1074  -2.7819  17.9240  19.8855  -4.0534
     749  -0.6595   0.7892  -2.8920  18.7569  20.4833  -3.0253
     750  -1.0965  -0.0673  -2.9491  18.4890  20.5524  -3.9763
     751  -1.3205  -0.9054  -2.8226  20.1489  19.8015  -3.2211
     752  -0.8792  -0.9770  -2.9548  19.6742  19.5889  -3.3946
     753  -0.7373  -0.7462  -3.0897  18.6844  20.4643  -2.6719
     754  -1.0711  -0.2878  -2.9444  18.7681  20.4701  -2.7255
     755   0.5005   0.7495  -3.0174  19.5448  19.2310  -3.1337
     756  -0.8732   0.0595  -3.0244  19.0978  19.2035  -3.2071
     757  -0.6772   0.0231  -3.1834  17.9014  20.5809  -2.7009
     758  -0.2539   0.9509  -2.9896  19.3569  19.3894  -2.9145
     759   0.2644   0.5826  -2.9493  19.7844  19.8806  -2.3585
     760   0.0017  -0.1977  -3.1175  18.9422  20.3684  -2.2293
     761  -0.1556   0.9760  -3.0711  18.1910  20.6155  -3.1725
     762  -0.6185   0.4951  -3.0928  17.9803  20.7480  -2.1592
     763  -0.7419   0.8664  -2.9370  17.7665  20.3009  -1.9660
     764  -0.5431   0.7465  -3.1222  17.9911  20.5032  -2.4483
     765  -0.5364   0.0640  -3.1524  18.5827  20.3398  -2.0807
     766   0.5949   0.7169  -3.0975  19.0190  20.2241  -1.5317
     767  -0.4708   0.2365  -3.1413  18.8602  20.1556  -2.3510
     768  -1.2046  -0.3046  -2.8327  17.7513  20.7598  -3.9186
     769  -0.7228   0.5026  -3.2190  17.6828  20.1275  -2.9608
     770  -0.6921   0.8201  -2.8646  19.4130  19.4629  -2.7879
     771   0.1170   1.2407  -2.9501  19.4340  20.1593  -2.5750
     772  -0.9841   1.3226  -2.7160  18.6348  20.2759  -1.9885
     773  -0.7883   0.4003  -3.0388  18.4003  20.6061  -3.5615
     774  -0.8900   0.5937  -3.0274  18.2994  19.9827  -2.1557
     775  -0.8958   1.6143  -2.7129  18.1474  20.4648  -2.8245
     776  -0.6796   1.0533  -3.0813  17.6933  20.8341  -2.2800
     777  -0.9779   0.5235  -3.0067  17.9829  20.5106  -2.7827
     778  -0.5547   0.2957  -3.2200  17.4861  20.8425  -2.9648
     779  -0.5554   0.9739  -3.0869  18.3370  19.9785  -3.1197
     780  -1.0139   1.1133  -2.7623  18.8906  19.9431  -2.4910
     781   0.2480   1.0587  -2.9524  19.5502  19.7287  -3.0223
     782  -0.7107   1.7624  -2.4155  18.0384  20.6445  -3.2097
     783  -0.9872   1.0931  -2.8225  17.7606  20.0019  -3.3007
     784  -0.6145   1.2167  -3.0163  18.6069  20.0494  -2.8775
     785  -0.7197  -0.1149  -3.1724  17.6916  20.7600  -3.6516
     786  -0.2783   0.8588  -3.0815  18.2410  20.7075  -3.2196
     787  -0.8558   0.7507  -2.9639  17.6497  21.1988  -3.8313
     788  -0.8108   1.8538  -2.5371  18.3986  20.2326  -2.5713
     789  -0.4868   0.1015  -3.2143  17.0990  21.4861  -3.9017
     790  -1.1726  -0.0346  -2.8932  17.9158  21.0070  -3.9688
     791  -1.1308   0.5970  -3.0582  18.5677  20.3455  -3.5475
     792  -0.4027   1.0180  -3.0922  18.1683  20.2421  -3.0178
     793  -0.9057  -0.1888  -3.0252  18.5441  20.5182  -3.1924
     794  -0.4956   0.5035  -3.0945  17.7915  20.6661  -2.9669
     795  -0.0114  -0.0203  -3.2279  17.7675  21.0626  -3.0736
     796  -1.9662  -0.4388  -2.5431  19.3624  20.1811  -3.8204
     797  -1.7348  -0.4555  -2.6785  19.5222  20.6038  -3.8525
     798  -2.6707   0.4397  -1.4965  20.0017  20.3181  -3.2132
     799  -1.8244   0.8502  -2.5552  18.9823  21.8113  -2.6929
     800  -2.7842   1.3769  -0.8794  19.8900  21.1957  -2.3753
     801  -1.6971   0.4699  -2.5116  19.8946  21.5626  -2.3025
     802  -2.5636   0.5042  -1.9154  19.4699  21.7751  -2.3977
     803  -2.2120   0.8067  -2.1761  19.2784  22.2958  -2.2456
     804  -2.2801   1.4249  -1.7843  19.4423  21.0231  -3.1577
     805  -2.0541   1.8459  -1.5932  19.6377  20.8351  -3.5222
     806  -1.9617   2.4269  -0.5495  20.5365  19.7666  -2.4084
     807  -2.1144   1.0120  -1.9816  18.7992  21.7853  -2.5035
     808  -2.5618   1.6622  -1.1529  19.7467  21.4589  -3.0787
     809  -1.9755   0.7578  -2.4692  20.1033  22.3056  -2.3455
     810  -1.8861   0.7045  -2.2465  19.3841  21.4597  -2.0524
     811  -2.3859   1.2470  -1.6602  19.3103  21.5516  -2.7874
     812  -2.1933   0.8546  -2.0541  19.5737  22.3236  -1.3870
     813  -1.5304   0.5381  -2.8115  18.7764  22.3365  -2.2453
     814  -2.3613   1.0967  -1.8778  19.5007  21.6745  -2.7379
     815  -1.7451   0.9051  -2.4952  18.8928  21.4557  -1.5171
     816  -1.2554   0.2822  -2.8393  19.2005  22.5394  -0.6463
     817  -1.6906   0.8173  -2.5249  19.0954  22.0267  -2.2050
     818  -1.5268   0.1379  -2.8670  19.1281  23.1663  -2.1561
     819  -2.2330   1.3517  -2.0655  18.9428  21.6661  -2.5919
     820  -2.3027   1.2084  -1.9335  18.6291  21.8344  -2.6986
     821  -1.9997   0.1120  -2.5555  18.5369  22.2904  -3.2910
     822  -1.1214  -0.1733  -3.0310  19.4260  21.5412  -1.6950
     823  -2.6498   0.6506  -1.8647  19.1364  21.0361  -1.6444
     824  -1.6683   0.7068  -2.6397  19.4981  22.3462  -2.2171
     825  -2.7943   0.8552  -1.3890  18.1568  21.8517  -3.4970
     826  -2.0723   0.2243  -2.2605  18.7241  22.0444  -1.9640
     827  -1.6908   0.2459  -2.6118  18.1752  22.2223  -1.6693
     828  -1.5877   0.6900  -2.5157  18.4129  21.2679  -1.8556
     829  -2.0357   1.5055  -1.7467  18.5924  20.6987  -2.6487
     830  -0.2055   0.1479  -3.2030  17.7413  20.7632  -1.2492
     831  -0.3158   0.6943  -3.0821  17.0626  20.2778  -1.7940
     832  -0.5369  -0.0087  -3.0880  17.4689  20.8467  -1.9523
     833   0.4107   1.1679  -2.8463  18.0453  20.3894  -0.8720
     834  -0.3472  -0.7421  -3.0605  17.8705  20.8407  -1.8198
     835  -0.2030  -0.0718  -3.1902  17.0109  20.3207  -1.4869
     836  -0.7107   0.6554  -2.9043  17.8364  20.4454  -1.8698
     837  -1.1292  -0.0352  -3.0112  16.8969  20.7652  -2.7758
     838  -0.5051   0.5023  -3.1981  16.9906  20.4582  -2.5375
     839   0.0401   0.9978  -2.9830  17.1887  21.4083  -1.9550
     840  -1.4769   0.8354  -2.6960  18.6997  22.5645  -0.9835
     841  -1.6343   0.7333  -2.5480  18.4798  21.5931  -1.2023
     842  -2.3811   0.5195  -2.2559  19.0938  21.2078  -1.8636
     843  -2.2117   1.1481  -2.0631  18.8371  22.4369  -1.9601
     844  -2.7756   1.2573  -0.7700  20.0011  20.3087  -1.4934
     845  -0.7841  -0.2543  -3.0793  18.3120  20.3214  -2.6035
     846  -1.3722  -0.7384  -2.8609  17.6428  20.0630  -3.4486
     847  -0.2787   1.7017  -2.6560  17.2015  20.4610  -1.3057
     848  -0.5994   1.7991  -2.5022  17.8533  20.3109  -1.6011
     849  -0.3470   2.9078  -1.5080  17.8718  19.9135  -0.8095
     850  -0.3331   2.1186  -2.4991  17.6772  21.0183  -0.9865
     851  -1.4483   2.5141  -1.1227  17.6410  20.0284  -0.7627
     852  -0.6175   2.7726  -1.4010  18.1617  19.4900  -0.7628
     853  -0.4467   3.1399  -0.3338  18.1836  19.9906  -1.6718
     854  -1.3195   2.6955  -0.8501  17.4545  20.2971  -1.3904
     855  -1.0652   2.3947  -1.8445  18.0361  20.2656  -2.3848
     856  -0.1780   1.6963  -2.5932  17.6286  20.6918  -2.2385
     857  -0.6028   2.1633  -2.2045  17.6871  20.1708  -2.1114
     858  -0.3652   2.4566  -2.0405  18.0587  19.9159  -2.1203
     859  -0.7319   2.8240  -1.1320  18.1011  19.9968  -1.1070
     860  -0.8793   2.6348  -1.5618  17.7070  20.3975  -1.0989
     861  -0.3310   2.1289  -2.4525  17.5862  20.2688  -1.5271
     862  -0.1079   2.0894  -2.3220  17.7179  20.5264  -2.5036
     863  -0.0005   1.3775  -2.9305  17.7286  19.6291  -1.7724
     864  -0.7065   2.5250  -1.9016  17.4708  20.1388  -1.0143
     865  -0.9177   2.1283  -2.1967  16.8026  19.9316  -1.5711
     866  -0.7226   1.2953  -2.8215  17.6340  20.4558  -2.0801
     867  -0.6851   0.6725  -3.0784  17.4928  20.0348  -2.4942
     868  -0.1511   0.8735  -3.1172  17.4690  20.6204  -2.1063
     869  -0.1283   0.3815  -3.1707  17.0284  20.0256  -2.8560
     870  -1.0438   1.4806  -2.5845  17.2496  20.7112  -2.3810
     871  -1.2851   0.3567  -2.8432  16.4092  20.3309  -3.3485
     872  -0.5027   0.7912  -3.0038  16.9754  20.6787  -2.5275
     873  -0.5183   0.0087  -3.1623  16.9229  21.1787  -2.7143
     874  -0.4648   0.2626  -3.0353  17.0054  20.5714  -2.8765
     875  -0.7492   0.0916  -3.0739  16.2247  20.4798  -2.3835
     876  -0.8915  -0.0109  -3.1917  17.2107  20.2606  -2.1990
     877  -0.4548   1.7751  -2.6489  17.0291  20.1851  -2.2239
     878  -0.0287   1.5147  -2.8123  17.3033  20.0413  -1.8237
     879  -0.8019   0.7832  -2.9401  17.5251  20.2567  -2.3517
     880  -0.8045   0.7523  -2.8218  16.9382  21.7083  -2.6423
     881  -1.1181  -0.1677  -2.9674  16.4330  21.0085  -3.4746
     882  -0.3059   0.9007  -2.9798  16.9681  20.6200  -2.4384
     883  -0.6771   0.6191  -3.0357  17.3224  20.3173  -3.0273
     884  -0.6682  -0.2405  -3.1371  16.8982  20.8586  -2.5676
     885  -0.1285  -0.3309  -3.1778  17.2286  19.9033  -2.0389
     886  -0.9006  -0.2496  -3.1295  17.0269  19.5577  -2.5721
     887  -1.3167  -0.8588  -2.6769  17.1472  20.1473  -2.5141
     888  -0.7189  -1.0521  -3.0427  17.3135  20.8405  -2.7962
     889  -0.8254  -0.0168  -3.1204  16.7354  20.9491  -2.8096
     890  -0.4979   0.8427  -3.0132  17.8115  19.4867  -2.3652
     891  -0.3766   0.0915  -3.1151  18.1404  21.3609  -2.2429
     892  -0.3882   0.6115  -3.0256  17.2069  21.2383  -2.6705
     893  -0.2483   0.0141  -3.1502  16.3684  20.8129  -3.2148
     894  -0.6766  -0.5307  -3.0422  16.8300  22.1183  -2.4699
     895  -0.6064  -0.2575  -3.1467  17.2981  21.5793  -2.1221
     896  -0.5061   0.3203  -3.1164  17.1249  21.5154  -1.6117
     897   0.0097   0.5228  -3.1956  17.5343  21.7845  -0.6691
     898  -0.4419  -0.8002  -3.0990  16.9410  22.2773  -1.6786
     899  -0.8823   0.5750  -3.1611  17.5234  20.9574  -1.7450
     900  -0.4543   0.4330  -3.0809  17.0930  21.4689  -1.5702
     901  -0.4133   1.1407  -3.1217  17.3916  20.9546  -1.7427
     902   0.5704   1.2809  -2.8890  19.0135  20.1121  -0.7175
     903  -0.7843   2.5940  -1.6804  18.2986  21.6503  -0.5260
     904  -0.5752   3.1426  -0.7219  17.7458  21.2474  -0.6584
     905  -0.3820   2.8939  -1.2195  17.7293  20.6826  -1.1595
     906  -0.9727   2.3983  -1.8529  18.6341  20.1080  -0.8382
     907  -0.3688   2.6604  -1.6245  18.1547  20.0862  -1.2487
     908   0.7129   1.1728  -2.8683  19.0205  20.2940  -1.8756
     909  -0.9800  -0.1995  -2.9913  17.6048  21.3168  -2.3924
     910  -0.5236   0.4816  -3.1859  17.2990  20.5967  -2.6090
     911  -1.0428   0.3891  -2.8364  17.2731  20.5104  -3.0462
     912  -1.4535   0.6489  -2.8767  16.7766  20.6983  -3.9893
     913  -0.7842   0.3366  -2.9049  17.6318  21.0022  -2.3999
     914  -0.7144   0.4688  -3.2374  17.1253  20.9796  -2.8922
     915  -0.8123   0.0883  -3.1118  18.4681  21.4476  -3.4632
     916  -0.8102   0.5903  -3.0472  17.2664  21.6015  -2.7416
     917  -0.7212   0.7260  -2.9729  16.2765  21.2236  -2.6890
     918  -0.6834   0.4301  -3.0761  17.2042  21.7352  -2.8809
     919  -0.7655   1.1269  -2.8567  15.9746  20.8845  -2.8322
     920  -0.7372   0.4912  -3.0852  16.4890  21.4335  -2.4988
     921  -1.1937   0.0897  -2.9370  17.2967  21.9920  -2.1501
     922  -0.4749   3.1289  -0.3631  16.8458  21.1380  -1.5181
     923  -1.1652   2.8213  -0.8912  16.8910  21.5297  -1.3256
     924  -1.2756   1.5855  -2.4281  16.4111  22.4699  -1.2477
     925  -0.7700   0.0670  -3.1165  16.0642  21.8221  -2.2996
     926  -1.2522   1.9196  -2.3161  14.6260  22.1150  -1.8275
     927  -0.8408   2.3648  -2.0722  16.5274  21.1538  -2.5957
     928  -1.4681   2.3463  -1.3864  17.5505  21.0204  -1.8166
     929  -0.5700   3.1113  -0.9671  18.0202  20.6401  -1.8902
     930  -1.0322   2.4588  -1.6316  17.8531  20.8100  -1.2099
     931  -1.2376   2.7771  -0.9444  18.5324  21.2106   0.5838
     932  -0.0504   3.1238  -0.4441  18.1674  20.2588   0.3988
     933  -1.0219   2.3549  -2.0618  18.8092  20.9891  -0.1321
     934  -0.6324   2.9357  -0.7573  17.6065  20.3267  -0.3071
     935  -0.8621   2.9772  -0.9604  18.4542  21.0310   0.0258
     936  -0.6353   2.3284  -2.0535  17.6043  20.8241  -0.9405
     937  -0.3299   3.0445  -1.4124  17.8985  20.4253  -0.2670
     938  -0.2673   1.7488  -2.4954  17.3908  21.0137  -2.6149
     939  -0.3917   0.7917  -3.1012  16.9993  20.7501  -2.2494
     940  -0.6733   0.9162  -3.0914  16.3394  20.4275  -2.6450
     941  -0.5122   0.5229  -3.1052  16.9042  21.1606  -1.7920
     942  -0.7428   0.5743  -3.1236  16.4935  20.5830  -3.0528
     943  -0.2088   0.8158  -3.1527  16.3311  20.6741  -2.6581
     944  -0.4459   0.3517  -3.2917  16.1442  21.1116  -2.8987
     945  -0.9720   0.2657  -3.0830  17.0459  20.7656  -3.0359
     946  -0.9683   0.7471  -3.0593  16.8065  20.3583  -2.7117
     947  -0.5895   0.2118  -3.1466  17.8247  19.6714  -3.1552
     948  -0.4307   0.8342  -3.2081  16.6963  19.9650  -3.1429
     949  -0.4945   0.4061  -3.1379  16.9276  19.4556  -3.8317
     950  -0.2311   0.0789  -3.2341  16.3268  20.1610  -3.4854
     951  -1.0043  -0.0451  -3.0448  16.7108  20.1663  -3.0638
     952  -0.2190   1.0032  -2.9479  17.4277  20.8205  -2.3364
     953  -0.1474   0.6933  -3.2557  16.9393  20.7288  -2.4610
     954  -0.6949   0.3516  -3.2399  17.1628  20.8366  -2.1705
     955   0.0626  -0.4346  -3.2017  16.7632  20.9811  -1.8052
     956  -0.3054   1.3774  -2.9636  16.6875  20.5602  -2.3038
     957  -0.9831   2.0109  -2.2026  16.4408  20.6912  -1.8659
     958  -0.5595   2.2434  -2.2423  17.1023  19.7277  -1.8590
     959  -0.6951   1.9533  -2.4281  16.7750  20.7431  -3.1511
     960  -0.2323   2.3052  -2.0746  17.6379  19.9810  -2.9389
     961  -0.6860   1.6261  -2.6687  18.2442  20.2844  -3.7444
     962  -1.1566   0.6769  -2.8781  18.1711  20.3367  -2.6993
     963  -0.9734   0.6491  -2.8434  17.5608  19.8383  -2.3477
     964  -0.2878   0.2292  -3.1909  17.1994  19.5517  -3.0818
     965  -0.2037   1.7349  -2.6345  17.2800  19.7534  -1.7806
     966  -0.9259   0.6214  -2.8891  17.3904  19.5522  -2.6063
     967  -0.0680   0.5173  -2.9931  16.9413  19.2743  -2.4291
     968  -1.3966   0.7984  -2.7815  17.0419  20.1590  -3.2243
     969  -0.9511   2.4113  -1.5898  18.0162  20.4266  -1.4283
     970  -0.8239   2.9732  -0.7387  17.1798  19.8911  -1.5017
     971  -0.9405   2.8764  -1.2909  17.2066  19.8427  -1.6922
     972  -1.1449   2.2620  -1.8323  17.1722  20.4418  -1.2651
     973  -0.9738   0.9112  -2.9413  17.6605  20.5680  -2.3018
     974  -0.4034   1.1220  -2.9547  17.7028  21.0283  -1.8200
     975  -0.6755   0.9403  -2.9305  17.6666  20.9673  -1.5287
     976  -2.4005   0.1933  -2.1385  16.9478  22.0783  -2.0486
     977  -2.4059   2.0947  -1.0769  18.7014  22.1629  -1.8594
     978  -0.0585   2.3143  -2.1250  19.3014  20.4860  -0.3989
     979  -2.0610   2.2895  -1.2196  18.6327  21.6317  -0.8701
     980  -1.9101   0.7473  -2.4149  18.0075  21.3035  -2.0683
     981  -2.4001   1.7970  -1.1005  18.0617  21.6916  -1.5385
     982  -2.5430   1.1232  -1.6109  18.6563  21.7558  -0.4626
     983  -0.5775   0.7940  -3.0115  16.6466  21.8872  -1.4968
     984  -0.2415   0.7491  -3.1067  15.8308  22.7913  -2.7424
     985  -0.5304   0.9001  -3.0688  16.4527  20.5501  -2.5471
     986  -0.8065   0.8767  -3.0742  16.8467  20.6398  -3.1930
     987  -0.9429   2.4518  -1.5273  17.5121  21.2358  -1.1412
     988  -0.9949   2.6803  -1.2292  17.9560  20.7703  -0.6682
     989  -0.4878   2.7317  -1.3877  17.8646  20.4598   0.0358
     990  -0.7821   2.6472  -1.6251  18.3887  21.1281  -0.7285
     991  -0.8083   2.8466  -1.1725  17.9522  20.1723  -1.9835
     992  -0.8791   2.3889  -2.0377  17.8567  19.7886  -1.3912
     993  -1.5420   1.9380  -1.8676  17.3636  20.4685  -1.6323
     994  -0.7684   2.8266  -1.2329  18.0597  19.8286  -1.1651
     995  -1.5283   2.3463  -1.1878  17.7010  20.3503  -1.0242
     996  -1.0478   2.1213  -2.0610  17.6939  20.6723  -1.4564
     997  -1.2823   2.8317  -0.3738  17.3596  19.7002  -2.0474
     998  -0.6877   2.1185  -2.2777  17.7130  20.8276  -0.7994
     999  -0.7182   2.5105  -1.7369  17.6285  20.6726  -1.2876
    1000  -1.0186   2.4549  -1.8876  17.3007  21.3125  -1.5948
    1001  -0.6958   2.1138  -2.1743  16.8848  22.1588  -2.6180
    1002  -1.5475   2.5559  -0.7495  16.6426  20.3637  -2.3579
    1003  -0.8608   2.4262  -1.9383  16.6152  22.1280  -2.0946
    1004   0.0951   2.3141  -2.2725  15.9641  21.9104  -2.3622
    1005  -1.1730   2.0621  -2.1327  16.8713  21.1615  -2.2391
    1006  -1.2969   2.0512  -1.9790  17.9266  20.6540  -3.1066
    1007  -1.3122   2.7789  -0.8844  17.8506  19.9807  -2.6546
    1008  -1.1497   2.5051  -1.6198  18.3103  19.0192  -3.3977
    1009  -0.8376   0.8440  -2.9512  16.3764  20.7652  -4.0381
    1010  -0.7569   0.1572  -3.1739  16.7318  20.3981  -3.9278
    1011  -1.0263   0.2296  -3.0997  16.9277  21.2658  -3.2683
    1012  -1.1992   1.2089  -2.7340  16.6272  20.2234  -2.4452
    1013  -0.9760   2.1858  -2.2219  16.8134  20.4527  -2.2707
    1014  -1.0316   2.1485  -2.0438  16.6775  21.3371  -2.3599
    1015   0.2029   0.4989  -3.1249  17.0590  20.7702  -2.2727
    1016  -0.0060   1.2540  -2.8846  17.5354  20.0755  -2.8953
    1017  -0.9088   0.7411  -3.0138  17.2074  19.8874  -2.8765
    1018  -0.4295   0.4458  -3.1489  17.2697  21.6571  -2.6848
    1019  -0.3627   0.4237  -3.1606  16.8532  21.7132  -2.0861
    1020  -0.9645   1.9448  -2.3535  17.0471  20.6754  -1.7444
    1021  -1.2396   1.9458  -2.4294  16.5109  21.1817  -1.4938
    1022  -0.8046   1.6842  -2.4935  16.9433  20.6756  -2.4804
    1023  -0.9970   2.5943  -1.4214  18.0272  20.0774  -1.5342
    1024  -0.5500   2.4242  -2.0337  17.0205  21.0495  -1.3400
    1025  -0.5181   3.0456  -0.9150  17.0711  19.7120  -1.7971
    1026  -0.1943   2.3430  -2.1456  17.4223  20.3432  -1.1128
    1027  -1.0527   2.5394  -1.6257  16.8166  19.7031  -2.0493
    1028  -0.9281   1.8863  -2.3515  16.8156  20.2910  -2.2924
    1029  -0.6065   1.9208  -2.3540  17.5751  20.1607  -2.6436
    1030  -0.7045   2.1380  -2.1925  17.8575  20.3591  -1.1000
    1031  -0.4148   2.0786  -2.3299  17.9015  20.0276  -1.9284
    1032  -0.9054   2.2849  -2.0752  17.5394  19.9010  -2.2069
    1033  -1.2182   2.4815  -1.6553  16.7602  20.1408  -1.7949
    1034  -0.4559   1.4452  -2.8253  17.0370  21.2039  -2.1466
    1035  -0.7065   2.7083  -1.4918  17.2860  19.8540  -2.6248
    1036  -1.1299   1.5681  -2.3806  16.9798  20.2401  -1.5399
    1037  -0.4699   2.2906  -2.1296  16.8647  20.0046  -2.1668
    1038  -0.4125   3.0571  -0.9442  16.8168  19.6467  -2.3675
    1039  -1.0683   1.3598  -2.6176  16.4510  20.7822  -1.6519
    1040  -1.1711   1.6696  -2.5636  16.2252  20.7286  -1.1935
    1041  -1.6074   2.5184  -1.0629  16.1999  20.0524  -1.6616
    1042   0.0776   1.8648  -2.5381  16.8423  21.5819  -1.8950
    1043  -1.1150   2.2382  -1.8247  16.7584  20.6630  -2.8328
    1044  -0.8969  -0.1516  -3.0116  15.6930  20.7296  -3.1645
    1045   0.1990  -0.0163  -3.2417  15.8866  21.3053  -2.3628
    1046  -0.4960   0.1292  -3.2096  16.0720  21.0855  -2.6353
    1047  -0.5786  -0.0653  -3.1920  16.2994  21.0591  -2.7916
    1048  -0.2772   0.4827  -3.2179  16.5979  20.9546  -2.7149
    1049  -1.0241   2.2518  -1.8702  16.4962  19.8661  -1.4191
    1050  -0.6692   2.6346  -1.7698  16.6547  20.2192  -1.7587
    1051  -0.8909   1.6700  -2.5990  16.6681  20.2326  -2.3985
    1052  -1.0199  -0.0917  -2.9927  15.7318  20.5380  -3.0754
    1053  -0.6869   0.2198  -3.1002  16.1369  20.6564  -3.0276
    1054  -0.5865   0.1403  -3.1809  15.5351  21.4183  -2.0462
    1055  -0.3705  -0.1474  -3.0839  16.0477  21.3871  -2.7337
    1056  -0.8663   0.6005  -3.0899  15.3415  20.9964  -2.5464
    1057  -0.2001   0.1265  -3.2021  15.7123  21.1279  -2.4770
    1058  -0.8261  -0.1400  -3.1558  15.6597  20.7687  -2.0658
    1059  -0.4422   0.4409  -3.0762  15.1451  21.1195  -2.2077
    1060  -0.4058   0.4860  -3.2715  14.7898  20.7884  -2.1996
    1061  -0.7047   0.3038  -3.0176  16.1130  21.0451  -2.6785
    1062  -2.9027   0.6925  -1.3883  16.2732  21.4212  -3.2558
    1063  -3.1007   0.2311  -0.2688  16.0644  22.3880  -3.4761
    1064  -2.9306   1.0644  -0.5900  15.9334  21.2203  -3.5220
    1065  -2.9845   0.6391  -0.8749  16.5666  21.6000  -2.6207
    1066  -2.7287   0.8660  -1.1250  16.5961  21.3554  -2.7874
    1067  -2.7603   1.1137  -1.0876  16.8817  21.4907  -3.2938
    1068  -2.8867   0.8305  -1.0035  17.4036  21.4607  -3.2934
    1069  -2.8152   1.0275  -0.7948  17.1666  21.0521  -3.2704
    1070  -2.9532   1.3112  -0.2477  15.8370  20.4335  -3.5570
    1071  -2.9906   0.8947  -0.5044  15.6640  20.6290  -2.7561
    1072  -3.2889   0.5699   0.1610  15.5426  21.0415  -3.2508
    1073  -3.2633   0.3249   0.5685  15.1099  21.9271  -3.0243
    1074  -3.1818   0.4318  -0.0077  15.4963  20.9632  -2.8542
    1075  -3.2853   0.5231  -0.4221  15.7145  21.7784  -2.3442
    1076  -3.0201   0.7134  -0.6628  16.2907  21.4452  -2.7986
    1077  -2.6535   1.4970  -1.1230  16.7253  21.0519  -2.9371
    1078  -2.9683   0.1518  -1.2839  15.4861  22.0735  -2.8522
    1079  -2.9809   0.6720   0.5413  14.7219  20.9485  -3.3966
    1080  -3.0986   0.5034  -0.6567  16.1097  22.0736  -2.8941
    1081  -3.2638   0.4204  -0.0292  15.5378  21.6331  -2.8857
    1082  -3.1369   0.4483   0.3022  14.6460  21.5216  -3.3102
    1083  -2.9849   0.7157   0.0512  14.9618  21.1659  -3.4343
    1084  -3.1248   0.1996   0.3771  15.2424  21.9123  -3.4587
    1085  -2.9964   0.3239   0.5290  15.3122  21.6732  -3.3065
    1086  -2.9587   1.0792   0.7864  15.0887  21.5770  -3.7183
    1087  -3.2230   0.3387   0.4177  14.6684  21.8881  -3.7802
    1088  -2.8057   1.3066  -0.0293  15.4770  21.2709  -3.5009
    1089  -2.9928  -0.0481   0.8922  14.6814  21.5930  -3.9958
    1090  -3.1513   0.5722   0.0603  15.3893  20.5207  -4.0684
    1091  -2.9196   1.0556  -0.7913  16.2397  21.7334  -2.5050
    1092  -2.9098   1.1321   0.2081  14.9201  21.5458  -3.8411
    1093  -3.1087   0.7464   0.1376  15.2236  21.5688  -3.6247
    1094  -3.0004   0.6383  -0.6520  15.8591  21.7861  -3.3609
    1095  -3.1671   0.2277   0.1575  14.6490  22.3976  -3.6917
    1096  -2.9876   1.1359  -0.3051  15.3660  21.2510  -3.8091
    1097  -2.8733   1.4375   0.0203  15.2295  20.4782  -4.7877
    1098  -3.0656   0.2892   0.8780  15.2126  21.4001  -3.8349
    1099  -3.0798   0.5500  -0.6774  16.0840  21.5976  -3.0545
    1100  -3.2730   0.7701   0.7495  16.1120  21.1445  -3.7837
    1101  -3.1138   0.6988   0.3042  15.9937  20.9056  -4.1512
    1102  -2.8739   1.3223   0.3918  16.2895  20.6044  -4.0125
    1103  -3.1707   0.8624  -0.1446  16.1209  20.7848  -3.7574
    1104  -2.9355   1.1150   0.4733  14.9027  20.7025  -4.3739
    1105  -2.9878   1.1904   0.0158  16.0503  20.9550  -4.6519
    1106  -2.6662   1.8406  -0.2972  16.2167  20.4450  -5.1109
    1107  -3.0252   0.8654   0.1889  15.5470  21.3747  -4.8132
    1108  -2.9842   0.8039  -0.2450  15.7166  21.6270  -3.4144
    1109  -2.9753   1.0320   0.4934  15.0472  21.1609  -4.2642
    1110  -3.2485   0.4170   0.1005  15.3296  21.6181  -4.2606
    1111  -3.1894   0.3848   0.0777  15.8069  21.6694  -4.0207
    1112  -3.1520   0.7294   0.1399  15.5786  21.2275  -4.4787
    1113  -3.0246   0.7941   0.5505  15.2512  21.1722  -4.4469
    1114  -3.0132   0.8204   0.7526  14.7883  21.4253  -5.0164
    1115  -3.0158   0.3677   0.7100  14.8403  21.9497  -4.7473
    1116  -3.1287   0.7303  -0.2845  15.4868  22.7264  -3.7501
    1117  -3.0724   0.9217   0.0806  15.2526  22.0241  -4.9208
    1118  -3.0273   0.9580   0.3854  15.2122  22.0531  -3.4216
    1119  -3.2176   0.4485  -0.0385  15.7062  22.0656  -2.7449
    1120  -3.0374   0.9196   0.4786  15.3850  21.5076  -2.7174
    1121  -2.9974   0.8044   0.3631  15.0169  21.9629  -3.2637
    1122  -3.2279  -0.0133   0.2664  14.7890  21.9223  -3.6138
    1123  -3.0834   0.5847   0.2388  15.1577  21.8660  -2.9313
    1124  -2.9989   1.0414  -0.1420  15.5998  22.0193  -3.4765
    1125  -3.0325   0.8742   0.5715  14.9818  21.5434  -4.5645
    1126  -3.2184   0.3184   0.2802  14.8988  21.4598  -4.1259
    1127  -2.9601   1.2133  -0.1419  15.5234  21.1664  -3.7390
    1128  -3.1697   0.8854   0.3443  15.0771  21.7205  -4.4814
    1129  -3.1205   0.5055  -0.2360  16.2978  22.5644  -3.3833
    1130  -3.0579   0.5270   0.1313  14.9451  21.3598  -3.6233
    1131  -3.2310   0.7008   0.3141  15.1408  21.3400  -4.2736
    1132  -3.1203   0.4985   1.1823  15.5355  21.5693  -4.1981
    1133  -3.0772   0.4710   0.3979  15.8002  21.8575  -4.3368
    1134  -2.9129   0.8500   0.8005  15.1487  21.6570  -4.5192
    1135  -3.0250   0.6106   0.8852  14.8159  20.6428  -4.9968
    1136  -2.9301   0.7679   0.6974  15.4186  21.1127  -3.9496
    1137  -3.0263   0.6153   0.8057  15.6316  21.1365  -3.8541
    1138  -2.8693   0.7864   0.7309  15.2113  21.4726  -4.7881
    1139  -2.9011   0.7172   0.6483  15.6381  21.4777  -4.3164
    1140  -3.1551   0.9871  -0.1963  16.6184  21.8217  -4.6299
    1141  -3.1041   0.7893   0.4805  15.7290  21.8583  -4.0210
    1142  -3.1258   0.8224   0.5769  15.8710  21.5594  -4.9891
    1143  -3.0683   0.5879   0.7916  15.2557  21.7904  -5.2399
    1144  -3.0411   0.8268   0.3606  15.5415  21.2880  -4.7847
    1145  -3.0162   0.4261   0.8940  14.7651  22.2464  -4.9229
    1146  -2.8648   0.5090   1.3432  14.8277  20.6520  -5.0725
    1147  -3.0896   0.9774   0.2823  16.5002  19.9355  -4.8029
    1148  -2.9770   1.2359  -0.2772  16.0747  20.8718  -4.4654
    1149  -2.8657   0.9060   0.7361  14.6428  20.9097  -5.3084
    1150  -2.8664   1.1499   0.7807  15.6074  21.0054  -5.3195
    1151  -3.1210   0.5458   0.1169  15.7182  21.6037  -4.9663
    1152  -3.0167   0.8394  -0.1035  15.9357  21.1470  -4.3915
    1153  -2.9620   1.0222   0.5169  16.0818  21.2174  -5.0701
    1154  -2.7307   0.7830   1.2918  15.6899  21.0438  -5.5187
    1155  -2.9652   1.2100   0.3521  15.7567  21.0005  -4.6675
    1156  -2.9923   1.1159   0.2572  15.9159  20.9391  -3.6018
    1157  -2.8025   1.4193  -0.5609  17.1729  21.1539  -3.8484
    1158  -2.7999   1.4663   0.4874  16.0538  20.9486  -4.3547
    1159  -3.0399   1.0658   0.1977  15.6226  20.7377  -4.1117
    1160  -2.7049   1.3565  -0.1955  17.0709  21.2118  -4.0828
    1161  -3.2085   0.6727   0.3505  16.1351  22.2450  -4.0665
    1162  -3.0608   0.4902   0.9896  15.3198  22.2154  -5.0201
    1163  -2.9896   0.8264   0.2074  16.0619  21.8844  -4.0040
    1164  -3.0521   0.8646   0.5568  15.7642  22.5293  -4.2891
    1165  -3.0348   0.5602   0.5870  15.7186  22.4230  -3.6549
    1166  -2.9399   0.3848   0.4355  14.9285  22.4211  -3.9300
    1167  -2.9968   0.7969   0.4949  15.6725  21.0280  -4.3928
    1168  -3.0643   0.6847   0.6697  15.8712  21.5823  -4.4605
    1169  -3.0039   1.0894  -0.2924  16.2472  21.3376  -4.0268
    1170  -2.8979   1.1703  -0.4182  16.4090  21.2735  -4.2342
    1171  -3.0130   0.8043   0.3576  16.2001  20.6543  -4.3790
    1172  -3.0422   1.0300  -0.3860  15.7517  21.2020  -4.2278
    1173  -3.0444   1.1364   0.0278  16.6315  21.6671  -3.4823
    1174  -2.9808   1.1951   0.3553  16.0517  20.5247  -3.9817
    1175  -2.8500   0.9200   0.8471  15.1964  21.0435  -4.2591
    1176  -3.0310   1.1023   0.4126  16.0394  21.2618  -3.9778
    1177  -3.1288   0.7190   0.4114  16.6864  21.3321  -4.2818
    1178  -2.9664   0.8799  -0.5053  16.0036  22.1178  -4.0480
    1179  -2.9511   1.2799   0.0259  16.6887  20.9266  -3.9462
    1180  -3.1086   1.0397  -0.1133  16.3575  20.7472  -4.0940
    1181  -3.1607   0.5657  -0.8579  16.5516  21.9384  -4.4095
    1182  -3.1628   0.4151   0.5873  15.4954  21.6733  -4.8596
    1183  -3.2194   0.7247   0.1255  15.7314  21.8476  -5.2252
    1184  -3.1479   0.7914   0.0528  16.1905  21.4156  -4.2344
    1185  -2.7644   1.0511  -0.5152  17.1452  21.0769  -4.3287
    1186  -2.8642   0.9388   0.4382  16.4078  20.5394  -5.1578
    1187  -2.7815   1.3039   0.1222  16.9444  19.9842  -5.5771
    1188  -2.8219   1.3366   0.7428  18.0919  18.7193  -5.9397
    1189  -2.6891   1.2117  -1.1108  18.6817  20.9451  -4.3347
    1190  -3.1623   0.6967   0.1459  17.0163  20.9766  -5.1974
    1191  -2.9485   1.1679  -0.3944  17.2639  20.7445  -5.2873
    1192  -2.9429   1.2956   0.4724  16.6215  20.8374  -5.6679
    1193  -2.6742   1.5049   0.4741  16.7476  20.3887  -5.9139
    1194  -3.1398   0.4429   0.5339  16.6597  21.3938  -4.9664
    1195  -2.8451   1.1405   0.2410  16.5522  20.7800  -4.5488
    1196  -3.0283   1.0808   0.2650  15.9373  21.3219  -5.4278
    1197  -2.8589   1.0712   0.6408  16.2142  20.6377  -5.1691
    1198  -2.8697   1.2487   0.3749  16.3133  20.8149  -4.5494
    1199  -2.8650   1.3372  -0.1150  17.1031  20.4121  -4.6013
    1200  -2.8182   1.5729  -0.0365  17.2346  20.4121  -4.8994
    1201  -2.7806   1.6090   0.0798  16.9069  19.3968  -5.4571
    1202  -1.4177   2.5487  -1.4186  19.3330  20.3072  -4.1171
    1203  -2.2420   2.0303  -1.0882  18.6602  19.3337  -4.1242
    1204  -2.5649   1.9675  -0.7111  18.6527  19.2549  -4.9952
    1205  -2.1554   1.6914  -1.5989  17.8727  19.8766  -4.6069
    1206  -1.8678   2.1440  -1.4005  17.9962  19.9280  -4.8414
    1207  -2.3645   2.2816   0.2301  18.0445  17.8081  -5.4752
    1208  -1.8405   2.6177   0.5486  17.6756  18.2435  -5.4055
    1209  -2.6417   1.6923  -0.3307  17.9588  20.2796  -6.1957
    1210  -1.4861   2.3518  -1.5111  18.0348  21.8037  -5.0839
    1211  -2.8481   0.7412  -1.2830  19.2214  21.7036  -3.8027
    1212  -2.9698   0.8881  -0.4572  18.3668  21.3643  -4.7351
    1213  -2.9753   1.0438  -1.0832  19.0277  21.6662  -4.1541
    1214  -2.3612   1.8824  -1.1820  18.6874  21.1487  -5.1616
    1215  -1.0711   2.4040  -1.8455  18.4753  22.1499  -4.9844
    1216  -2.0216   2.5197  -0.7365  17.9115  22.3797  -5.5219
    1217  -1.4590   2.2226  -1.7492  17.9687  21.8079  -4.9898
    1218  -2.1572   1.7686  -1.1500  17.8511  21.2018  -5.7545
    1219  -2.9292   1.1929  -0.6644  18.1651  21.5659  -6.0457
    1220  -2.2995  -1.1453  -1.8651  18.7417  21.8418  -4.3352
    1221  -1.7868  -0.0780  -2.5454  18.2450  21.8061  -5.7396
    1222  -2.5900   1.2924  -1.1531  18.8225  20.8142  -4.8110
    1223  -2.2282   1.9232  -1.0242  18.5701  20.4630  -4.5882
    1224  -2.5279   1.8586  -0.7915  19.5032  19.6333  -4.7275
    1225  -2.5146   1.6257  -1.1375  18.7048  20.0393  -4.7155
    1226  -1.6613  -0.8858  -2.4057  19.6876  20.7247  -5.2394
    1227  -1.1373  -0.2607  -2.9230  18.4061  19.0271  -5.2335
    1228  -1.2784  -0.3848  -2.9141  18.4288  20.4683  -4.9410
    1229  -1.0625   0.7169  -2.8314  17.7109  20.4387  -4.8503
    1230  -0.5454   0.8088  -3.0584  18.9218  19.7355  -4.6239
    1231  -1.0973  -0.2313  -2.8635  19.3617  19.4070  -3.8059
    1232  -1.3266  -0.7647  -2.7410  17.9288  19.7323  -4.3994
    1233  -0.5890  -0.5012  -3.0626  17.4795  19.8129  -5.0620
    1234  -0.9583   0.2420  -3.0120  17.4688  20.9034  -4.6890
    1235  -1.0034  -0.0219  -3.0207  18.2441  19.9885  -4.2263
    1236  -0.9767   0.2368  -3.0404  17.6577  20.0245  -4.7723
    1237  -0.8277  -0.6087  -2.9324  17.2111  19.4649  -5.6187
    1238  -1.0117  -0.4592  -3.0308  17.3159  19.5849  -4.2293
    1239  -0.6391  -0.4760  -3.0707  16.7648  20.0197  -4.9055
    1240  -1.3132   0.4140  -2.8824  17.2684  19.5348  -5.7077
    1241  -1.4076   0.1776  -2.9568  16.9756  19.9552  -5.0144
    1242  -0.7401  -0.4415  -3.3281  16.5736  20.1528  -4.4197
    1243  -1.3464  -0.0417  -2.8303  15.8114  20.2995  -5.0342
    1244  -1.5488   0.4117  -2.8755  15.3203  20.4527  -4.8223
    1245  -1.6443  -0.3412  -2.8249  15.1147  20.6128  -4.8365
    1246  -1.7674   1.7324  -2.1171  15.3237  20.8405  -4.7190
    1247  -2.1280   0.9513  -2.1529  15.3239  21.4441  -4.5453
    1248  -1.6480   1.3657  -2.3376  15.4530  20.9241  -4.4241
    1249  -1.6766   1.6592  -2.1894  15.0632  20.3882  -4.8603
    1250  -2.0558   1.5232  -1.8904  15.5129  20.8180  -4.3476
    1251  -2.2396   1.6144  -1.9203  15.1150  20.9289  -4.0572
    1252  -1.7160   1.8880  -1.8732  15.5489  20.9863  -3.6754
    1253  -1.8756   1.4940  -2.1894  15.9525  21.0681  -3.1677
    1254  -1.7469   1.1591  -2.4012  15.5730  21.2804  -3.0924
    1255  -1.2651   1.8919  -2.2076  15.3071  21.0373  -3.3333
    1256  -1.6335   1.5591  -2.4013  14.8364  20.7137  -3.7250
    1257  -1.8569   1.2022  -2.4865  14.2897  20.8900  -3.8647
    1258  -1.9633   1.1274  -2.3161  14.9797  21.2838  -4.4250
    1259  -2.1190   1.6571  -1.7288  15.4227  21.3809  -4.4986
    1260  -1.9122   1.3239  -2.1882  15.1715  20.8864  -3.9450
    1261  -1.9549   1.6067  -1.9123  15.3764  21.1431  -3.6695
    1262  -1.4346   1.6954  -2.1941  14.9131  21.2318  -3.7933
    1263  -1.5663   1.2428  -2.5468  15.6299  20.9892  -3.2545
    1264  -2.1037   1.5532  -1.9180  14.8335  20.9066  -3.6293
    1265  -1.9201   1.0991  -2.2989  15.1395  21.1665  -3.3027
    1266  -1.7196   1.5359  -2.0400  14.9871  20.5447  -3.9109
    1267  -1.8244   1.3144  -2.2616  14.1518  21.2974  -4.2497
    1268  -1.9175   1.4213  -2.0975  14.2403  21.0295  -4.0095
    1269  -1.7086   1.8040  -2.0108  14.9429  21.3248  -4.0011
    1270  -2.0055   1.8002  -1.5609  14.8814  20.8590  -4.0579
    1271  -1.9798   1.0493  -2.2738  14.5308  21.1306  -3.9786
    1272  -1.3888   1.5774  -2.3391  14.6469  21.2338  -4.0616
    1273  -2.1027   1.1274  -2.0906  14.9485  21.2665  -3.6177
    1274  -1.5713  -0.2816  -2.8747  16.0462  19.8892  -4.1933
    1275  -1.3468   0.7864  -2.9440  15.8451  20.3972  -3.5396
    1276  -1.2965   0.3077  -2.8983  16.4904  20.2202  -4.6833
    1277  -1.4523   0.1911  -2.8647  15.6558  19.9430  -4.8205
    1278  -1.6471   1.6769  -2.2099  14.6996  20.4953  -3.4789
    1279  -1.6523   2.1444  -1.7811  15.1425  20.3461  -3.9289
    1280  -1.7569   1.9569  -1.9218  15.5408  20.6052  -3.2092
    1281  -1.3926   1.6325  -2.5251  15.1468  21.1443  -3.0863
    1282  -2.1175   1.4337  -2.0114  14.5862  20.6337  -4.0943
    1283  -2.2085   1.4489  -1.9558  14.6251  20.7795  -4.7988
    1284  -2.1724   1.4836  -1.9120  14.7746  20.9925  -4.1702
    1285  -1.9984   1.5990  -1.9300  14.7986  20.7562  -3.7406
    1286  -1.8073   1.4499  -2.4298  14.0487  20.6948  -3.9546
    1287  -1.9427   0.9767  -2.2866  14.4931  20.7666  -3.7498
    1288  -1.4034   1.2670  -2.6640  14.5186  21.0308  -3.8673
    1289  -2.2531   1.5509  -1.8162  14.6123  21.0027  -3.8704
    1290  -2.2537   1.4888  -1.6761  14.5790  21.4189  -4.3077
    1291  -1.9232   1.7477  -1.8626  14.7786  20.8631  -4.2210
    1292  -2.0245   1.2652  -2.2196  15.5884  21.3559  -4.0464
    1293  -1.6590   1.6300  -2.1631  15.1274  21.2362  -4.6640
    1294  -1.5985   1.5712  -2.1569  16.6401  21.2273  -3.4997
    1295  -1.9300   1.2530  -2.1012  14.7876  20.9005  -3.6543
    1296  -2.0400   1.4099  -2.0452  15.3184  20.8364  -4.1445
    1297  -1.8030   1.4936  -2.0702  14.9732  20.8195  -3.6902
    1298  -2.3529   1.2906  -1.9072  15.4814  21.3630  -4.7742
    1299  -1.8451   1.8759  -1.8523  14.4691  21.1209  -4.5666
    1300  -2.4370   1.4814  -1.7601  14.6536  21.2836  -4.3634
    1301  -2.2104   1.4901  -1.8804  14.3512  21.2385  -4.6050
    1302  -1.8207   1.6810  -2.0510  14.7819  21.1466  -4.6126
    1303  -2.0137   1.6343  -1.6634  15.4191  20.8796  -4.6802
    1304  -1.5136   1.4819  -2.4100  15.2836  21.0463  -3.9401
    1305  -1.4334   1.7417  -2.2085  15.2495  20.9258  -4.8850
    1306  -2.0024   1.0316  -2.3593  15.2709  21.1242  -4.2094
    1307  -1.8204   1.4823  -2.1025  15.1563  21.3713  -4.6822
    1308  -1.8126   1.6630  -2.1247  14.8547  20.6027  -4.8786
    1309  -2.2601   1.3740  -1.7333  14.3969  21.5443  -4.6138
    1310  -2.0286   1.5923  -1.8739  14.7086  21.7856  -4.5122
    1311  -2.2281   1.2742  -1.8113  14.7449  21.1597  -4.3809
    1312  -2.0991   1.7615  -1.7973  15.8182  21.2968  -4.3621
    1313  -1.9100   1.9427  -1.7262  15.8602  21.0022  -3.8212
    1314  -1.6772   1.5991  -2.2289  15.6277  20.9395  -4.0089
    1315  -1.7251   1.4977  -2.2347  15.2741  21.1758  -3.7201
    1316  -1.3923   1.8475  -2.2476  14.9084  21.1043  -3.7099
    1317  -2.0697   1.4528  -2.0928  15.5734  21.0159  -2.8158
    1318  -1.6188   1.5878  -2.3990  16.2769  20.8197  -3.4665
    1319  -1.5085   0.5742  -2.6923  15.8926  20.7365  -2.8713
    1320  -1.7128   1.9867  -1.9586  16.5471  20.3237  -3.4108
    1321  -1.9781   1.6278  -1.9301  15.6670  20.4415  -3.6597
    1322  -1.6859   1.6102  -2.1353  15.9525  20.6222  -3.8053
    1323  -1.8304   1.1053  -2.4175  15.7676  20.4679  -3.2298
    1324  -1.7036   1.6091  -2.2045  16.2044  20.3506  -3.8759
    1325  -1.9078   1.2911  -2.2107  15.5408  20.8331  -3.4989
    1326  -1.8879   1.7005  -2.0853  15.5704  20.8234  -3.6154
    1327  -1.9529   1.5528  -2.0550  16.2909  20.6948  -3.4621
    1328  -1.7299   1.5893  -2.0992  16.2345  20.6752  -3.7227
    1329  -1.3126   0.3079  -2.7079  16.0602  21.1127  -3.0905
    1330  -1.4073   2.1398  -1.8572  15.3787  20.5572  -3.6182
    1331  -1.5950   1.7866  -2.0165  15.2302  20.8065  -4.1586
    1332  -1.9875   1.2816  -2.0118  15.4764  20.7530  -4.4826
    1333  -1.8362   1.3197  -2.3571  14.9495  21.0121  -3.9777
    1334  -1.6478   1.3682  -2.4718  14.6375  21.1196  -3.6676
    1335  -1.8770   1.5181  -2.0713  14.9960  21.2416  -3.3189
    1336  -2.1090   1.1664  -2.0831  14.9833  21.0346  -3.4985
    1337  -2.1462   1.4267  -2.0850  14.9095  21.1339  -4.0928
    1338  -2.3247   1.5262  -1.4451  15.6414  20.8974  -3.6293
    1339  -1.9704   1.3490  -1.9648  15.4134  21.2554  -2.5633
    1340  -1.6901   1.7332  -2.1704  14.8814  21.0815  -2.7430
    1341  -2.1674   1.5163  -1.7063  14.8330  21.6119  -3.0058
    1342  -2.0605   1.4460  -2.0715  15.0599  21.0869  -3.7262
    1343  -1.9841   1.3490  -1.9229  14.2731  21.4967  -3.8703
    1344  -1.9410   1.6482  -2.0040  14.5464  21.4831  -4.1008
    1345  -2.0519   1.0868  -2.1901  14.2082  21.1325  -4.2422
    1346  -1.9215   1.5862  -1.9726  14.5974  20.7994  -4.0267
    1347  -1.8757   1.4900  -2.0938  14.0392  21.0336  -4.1448
    1348  -2.0211   1.4401  -1.8884  15.0017  21.1824  -3.6420
    1349  -2.0919   1.3132  -2.1394  15.2059  21.0343  -3.2842
    1350  -1.9618   1.2606  -2.2090  14.3883  20.9602  -3.1328
    1351  -1.9535   1.7466  -1.8138  14.6495  21.0564  -4.1461
    1352  -2.0765   1.7797  -1.5482  14.5706  21.4850  -3.4258
    1353  -2.0893   1.5893  -1.7516  14.5352  21.4384  -3.3303
    1354  -1.7312   1.4894  -2.3401  14.7683  21.1582  -2.9073
    1355  -1.6049   1.7500  -2.0970  14.7568  20.8215  -3.1304
    1356  -1.7304   1.7613  -2.0545  14.8514  20.7052  -2.6278
    1357  -1.7760   1.3938  -2.3015  14.7553  20.4953  -3.0257
    1358  -1.9462   1.7259  -1.8169  14.3905  20.5413  -4.3405
    1359  -2.0504   1.4143  -2.1278  14.8071  20.8881  -3.2496
    1360  -2.0040   1.5866  -2.1102  14.2764  21.2609  -3.7716
    1361  -1.8819   1.5037  -2.0448  14.3390  21.2723  -3.9161
    1362  -2.2962   1.2959  -1.6067  15.1864  21.0852  -3.9334
    1363  -1.8028   1.1762  -2.2178  14.5384  21.2497  -3.7564
    1364  -2.0416   1.6810  -1.7257  14.1889  21.0096  -3.9944
    1365  -2.1948   1.4145  -1.9855  15.0346  21.1501  -4.1472
    1366  -2.3237   0.6990  -1.9879  13.8209  21.4596  -3.5535
    1367  -2.2667   1.0450  -1.8767  15.0606  22.0359  -2.8648
    1368  -1.9292   1.3892  -2.0656  14.0902  21.6833  -3.7845
    1369  -1.7983   1.5385  -2.2023  14.4460  21.7124  -3.6089
    1370  -2.0307   1.2798  -2.1265  14.4513  21.4833  -4.8113
    1371  -1.6646   0.8314  -2.6242  14.9051  21.4310  -3.5635
    1372  -1.6513   1.6618  -2.0040  14.9879  21.2046  -3.8207
    1373  -2.1224   1.4016  -1.8788  14.9556  21.1885  -3.8705
    1374  -1.9192   1.2723  -2.1207  14.2258  21.0564  -3.7279
    1375  -1.9545   1.4555  -2.0132  14.4723  20.8444  -3.9567
    1376  -1.3985   1.8077  -2.2103  14.2641  20.9977  -3.9895
    1377  -2.2896   1.3981  -1.7986  15.0663  21.2401  -3.7909
    1378  -1.6116   1.8374  -2.1939  15.2404  21.0280  -3.5833
    1379  -1.6219   1.8752  -2.0479  14.8894  21.4413  -4.2446
    1380  -1.9343   1.7182  -1.9624  14.9729  21.0752  -4.0495
    1381  -1.6141   1.8732  -2.0303  14.5119  20.6156  -3.9084
    1382  -2.0842   1.5506  -1.8081  14.8366  21.1361  -4.4730
    1383  -1.7975   1.6531  -2.2077  15.1820  20.8458  -3.9894
    1384  -2.3712   1.2314  -1.6749  14.1312  20.8113  -4.6170
    1385  -1.9970   1.6186  -2.1395  14.0451  20.7138  -4.9584
    1386  -1.9328   1.1328  -2.1976  14.5373  21.3422  -4.0719
    1387  -1.8464   1.3976  -2.2262  14.2235  21.3084  -4.3519
    1388  -1.9368   1.0376  -2.3257  14.5019  21.0577  -5.2817
    1389  -1.7866   1.7282  -2.0398  15.1284  21.1112  -4.9606
    1390  -2.2658   1.4992  -1.7081  14.6162  21.1792  -3.4563
    1391  -2.0537   1.7322  -1.8183  15.1345  21.6778  -4.3052
    1392  -2.2348   0.9175  -2.1693  14.5114  20.8258  -3.7192
    1393  -1.4908   0.8845  -2.8423  15.5185  21.0240  -3.9762
    1394  -1.9312   1.7160  -2.0335  15.8070  20.8871  -3.4851
    1395  -1.5269   1.4204  -2.4543  15.1303  20.8171  -3.2429
    1396  -2.1275   1.5798  -2.0647  14.9066  20.7486  -2.9887
    1397  -1.9985   1.2364  -2.0946  14.5078  21.3008  -3.6487
    1398  -2.2429   1.1676  -1.9486  14.0313  20.9556  -3.7437
    1399  -2.1135   0.9831  -2.2598  14.2889  21.0211  -3.6728
    1400  -1.5825   1.2414  -2.4379  14.5739  21.1110  -3.2541
    1401  -2.2659   1.5643  -1.5597  15.3063  21.6408  -3.8353
    1402  -2.1123   0.9138  -2.2970  14.1966  20.9704  -3.6675
    1403  -1.9074   1.6688  -1.9955  14.6882  21.2143  -4.2117
    1404  -2.2116   1.6113  -1.7147  14.6753  21.0501  -4.8545
    1405  -2.4402   1.6400  -1.3177  14.5143  21.2236  -4.9054
    1406  -2.2411   1.5290  -1.7344  14.8647  21.0845  -3.9618
    1407  -2.0038   1.9957  -1.6344  14.9019  21.1716  -4.0163
    1408  -2.1059   1.4053  -2.1064  14.6075  21.0448  -4.1702
    1409  -2.0232   0.8588  -2.1830  14.5730  21.0819  -4.4080
    1410  -2.1444   0.9946  -1.9453  14.2067  21.1458  -3.9627
    1411  -1.8761   1.4590  -2.2562  14.2682  21.1253  -3.3350
    1412  -2.0408   1.4709  -1.9750  14.7857  21.3313  -3.4817
    1413  -1.8416   1.6200  -2.0887  15.0323  21.4461  -3.5289
    1414  -2.0223   1.5066  -1.9652  14.9644  21.6582  -3.5311
    1415  -1.7339   1.7901  -2.0516  14.5971  21.1409  -3.7135
    1416  -1.8491   1.5816  -1.9925  14.1476  21.4544  -3.7204
    1417  -2.0173   1.6824  -1.7881  14.8833  21.6735  -3.9620
    1418  -1.8618   1.6606  -1.8300  14.7508  21.2984  -4.0682
    1419  -1.6524   1.4842  -2.2668  14.4002  21.5056  -3.9120
    1420  -2.1791   1.2200  -1.8470  14.8381  21.1198  -3.7457
    1421  -2.2519   1.4324  -1.9143  14.6187  20.9873  -3.9170
    1422  -2.3794   1.6666  -1.3834  14.4366  20.8375  -4.3562
    1423  -2.1592   1.6637  -1.5751  14.0440  20.7208  -4.8054
    1424  -1.9921   1.8913  -1.5356  13.7793  21.3045  -5.3026
    1425  -2.3221   1.2421  -1.6841  14.2815  21.4286  -4.1019
    1426  -2.1510   1.5412  -1.8655  14.5096  21.8292  -3.9243
    1427  -1.7508   2.1478  -1.6096  14.7613  20.9899  -3.7285
    1428  -1.7782   1.5690  -2.2315  14.5453  21.5152  -3.4911
    1429  -1.7068   1.4344  -2.3106  14.5836  21.2191  -3.0946
    1430  -1.0887   1.8430  -2.4564  14.1975  21.3487  -3.8762
    1431  -2.0476   1.5311  -2.0021  14.1608  21.4056  -3.8111
    1432  -2.0932   0.8161  -2.1219  14.8552  21.3358  -4.1833
    1433  -1.9434   1.5603  -2.0596  14.8113  21.3307  -3.7323
    1434  -1.6850   1.3363  -2.3882  14.4609  21.8940  -3.6550
    1435  -2.2155   1.3437  -1.8752  14.3220  21.6334  -3.0899
    1436  -1.9021   1.3618  -2.2513  14.7596  21.8088  -3.4921
    1437  -2.2413   1.7092  -1.7230  15.0400  21.1978  -3.1532
    1438  -1.8803   1.6309  -1.8612  14.6513  20.9522  -3.5979
    1439  -2.0285   1.2924  -2.0284  14.5046  21.2019  -3.7642
    1440  -2.1695   1.4551  -1.7176  15.3504  21.4253  -3.4174
    1441  -1.7273   1.5836  -2.1473  14.8622  21.0358  -3.8185
    1442  -2.0510   1.3895  -1.7945  14.8811  21.2714  -3.9844
    1443  -1.9494   1.5808  -1.9323  15.0813  20.9393  -3.6895
    1444  -1.7211   1.3547  -2.2505  15.2378  21.6188  -3.2139
    1445  -1.9205   1.4706  -1.9770  15.0450  21.2870  -3.3819
    1446  -1.9890   1.2811  -2.1933  15.3668  20.8506  -3.3359
    1447  -2.3889   1.1025  -1.9983  15.1604  21.1890  -3.4914
    1448  -1.6728   1.8214  -1.9267  15.0279  21.1827  -3.5698
    1449  -1.6488   1.8371  -2.1012  15.6078  21.3413  -2.5265
    1450  -1.7918   1.6375  -2.1593  15.6332  21.1291  -2.3413
    1451  -1.9407   1.4079  -2.2059  15.1320  21.5136  -2.0052
    1452  -1.7013   2.0799  -1.6758  15.1880  21.1120  -2.7558
    1453  -1.7465   1.3360  -2.4062  14.9026  21.2865  -3.1677
    1454  -2.2400   1.4967  -1.7840  14.4392  21.3790  -3.2228
    1455  -1.8397   1.0929  -2.2708  14.5089  21.3962  -2.8143
    1456  -1.6127   1.1135  -2.6267  14.2707  21.4972  -3.0973
    1457  -1.8023   1.7872  -2.0000  14.4190  21.2496  -3.9430
    1458  -2.0430   0.8190  -2.2928  14.3897  21.1591  -3.5190
    1459  -1.4824   1.4167  -2.3153  15.3234  21.1233  -3.9642
    1460  -2.0288   1.1784  -2.2570  14.9188  20.9488  -5.0852
    1461  -1.8585   1.5700  -2.2235  14.3332  21.2229  -4.6274
    1462  -2.2187   1.3066  -1.6322  14.2491  21.2719  -4.5892
    1463  -2.1612   1.4612  -1.8702  14.6017  20.8691  -4.4632
    1464  -1.7094   1.1702  -2.4405  15.0967  20.7716  -3.8596
    1465  -1.8973   1.3741  -2.2208  14.4543  21.0878  -3.7133
    1466  -1.8158   1.3038  -2.2650  14.7677  20.5629  -3.8906
    1467  -2.2427   1.4509  -1.7744  14.7575  20.3317  -4.9345
    1468  -2.1513   1.2793  -1.8825  14.8323  20.6775  -3.8400
    1469  -2.2200   0.8582  -2.0328  14.3359  20.8697  -3.4990
    1470  -1.8544   0.5804  -2.4685  14.2942  20.4474  -4.0620
    1471  -1.7452   1.4805  -2.2934  14.5832  20.7722  -3.5029
    1472  -1.7281   0.1037  -2.7267  15.9738  20.2869  -4.4417
    1473  -1.6953   0.7868  -2.6125  15.4356  20.1963  -3.8597
    1474  -1.1712   1.7863  -2.5034  15.6742  20.8222  -4.4170
    1475  -1.5438   2.0365  -2.0798  14.9504  20.7640  -3.5174
    1476  -2.1065   1.0588  -2.0908  14.5868  20.5687  -3.5706
    1477  -2.0668   0.5233  -2.3696  14.7949  20.8252  -3.6452
    1478  -2.0918   1.5519  -1.8361  13.9231  21.1594  -3.7539
    1479  -2.0683   1.2572  -1.9515  14.5357  20.2374  -4.6118
    1480  -1.5729   1.7252  -2.1588  15.4854  20.2691  -4.3284
    1481  -1.7884   1.6928  -1.9009  15.1934  20.3326  -4.1415
    1482  -1.8364   1.3577  -2.1375  15.2472  20.0668  -3.8503
    1483  -1.9141  -0.0510  -2.5894  14.5640  20.1384  -4.1970
    1484  -1.6397   0.1816  -2.7762  15.0770  20.6166  -4.2513
    1485  -1.8139   0.8020  -2.5468  15.4191  20.4705  -3.7236
    1486  -1.4569  -0.1829  -2.6955  15.4341  20.5168  -4.8605
    1487  -1.8620   0.3090  -2.5084  15.1598  20.9424  -4.7064
    1488  -1.7434   0.3216  -2.5548  15.1989  20.8637  -3.8499
    1489  -2.1704   0.2675  -2.3221  15.1728  20.6919  -4.0636
    1490  -1.2199  -0.1329  -2.9221  14.9082  21.1846  -4.0522
    1491  -1.9281   0.7200  -2.3829  15.1370  20.6512  -4.3568
    1492  -1.4196   0.2878  -2.6670  14.8036  20.6656  -4.5329
    1493  -1.8419  -0.0187  -2.6969  14.6644  21.0340  -3.7022
    1494  -1.6393   0.5768  -2.9018  14.9098  21.0359  -3.4811
    1495  -1.4771   1.8354  -2.2736  14.8434  20.9532  -3.3498
    1496  -1.9221   1.4769  -2.0931  14.9787  21.6342  -3.2303
    1497  -1.9653   1.4640  -1.9927  14.5122  21.1731  -3.5318
    1498  -1.9123   1.5805  -2.0078  15.1968  21.5909  -3.1230
    1499  -2.3716   1.5960  -1.4042  14.5183  21.3794  -3.0955
    1500  -1.6625   1.3073  -2.3267  14.3094  21.1760  -3.3828
    1501  -1.4919   1.3843  -2.4681  13.9550  21.1024  -3.0968
    1502  -2.2281   0.6516  -2.0955  14.6326  21.1788  -3.4217
    1503  -1.5436   1.5388  -2.3500  14.1543  20.5644  -3.7318
    1504  -1.6065   1.4645  -2.4364  14.2934  20.6728  -3.4474
    1505  -1.7193   1.7502  -2.1706  15.2792  20.5251  -3.1471
    1506  -1.6817   1.0928  -2.4405  14.9153  20.7538  -3.0405
    1507  -1.5232   1.3211  -2.3913  15.2625  20.8605  -3.2363
    1508  -1.4662   1.4743  -2.3303  14.6285  20.5404  -2.7659
    1509  -1.7705   1.5629  -2.3431  14.3516  20.9713  -2.7892
    1510  -2.2116   0.9912  -2.0370  14.0187  21.3849  -2.7774
    1511  -2.5817   0.8674  -1.5293  14.3098  21.1523  -3.4666
    1512  -1.5781   1.5750  -2.2407  13.9552  21.1070  -3.4670
    1513  -1.9206   1.7658  -1.7835  14.6678  21.2788  -3.3964
    1514  -1.9786   1.4427  -2.0292  14.3836  21.3584  -4.1080
    1515  -1.5428   1.6439  -2.2648  14.5705  20.8692  -3.6146
    1516  -1.8787   1.2693  -2.1534  14.4064  21.1653  -3.8819
    1517  -1.7859   1.8432  -1.8688  14.8047  20.8864  -3.8112
    1518  -1.7755   1.7162  -2.0390  15.1662  20.5734  -3.0972
    1519  -1.6691   1.4881  -2.3392  14.3377  20.3582  -3.2376
    1520  -2.1566   1.3875  -1.7923  15.0968  20.5298  -3.4185
    1521  -1.5102   1.7885  -2.3159  15.4100  20.7701  -3.0913
    1522  -1.9861   1.1511  -2.1518  15.5871  21.2438  -3.0423
    1523  -1.5724   1.6165  -2.1709  15.1001  21.0482  -3.5837
    1524  -2.1543   1.7630  -1.4262  14.7677  20.8399  -4.0388
    1525  -2.0702   1.6096  -1.6067  15.3843  20.8844  -4.1325
    1526  -1.4866   1.8046  -2.3087  15.1492  21.0268  -3.1303
    1527  -2.1976   1.6365  -1.9169  14.9173  20.7197  -3.7407
    1528  -1.7518   1.7207  -1.9623  14.7624  20.6469  -2.9872
    1529  -1.6672   0.0781  -2.6085  15.4536  20.6676  -3.9754
    1530  -2.1271   1.0965  -2.0786  15.2394  20.5713  -4.0159
    1531  -1.4828   1.1489  -2.7260  15.1840  20.9814  -3.1158
    1532  -1.8042   1.6208  -2.0428  15.8142  20.9134  -3.5156
    1533  -1.8953   1.4077  -2.1584  16.1426  20.5573  -3.5550
    1534  -2.1553   1.4644  -1.8304  15.2413  20.7690  -3.3156
    1535  -2.2803   1.3278  -1.8000  15.0004  20.2143  -3.2598
    1536  -1.8710   1.2762  -2.2365  15.1839  20.4814  -2.9676
    1537  -2.4134   1.2219  -1.5769  15.0105  21.1075  -3.2890
    1538  -2.1677   1.1446  -1.9559  14.6384  21.0104  -3.6089
    1539  -2.0177   1.3815  -2.0007  14.6896  20.7483  -4.1138
    1540  -1.5264   1.4703  -2.3560  16.0664  20.8193  -4.3840
    1541  -2.0058   1.2197  -2.1453  15.3684  20.7946  -3.7137
    1542  -1.5283   1.9574  -1.8477  15.9746  20.4216  -3.6152
    1543  -1.9364   1.5005  -2.0625  15.3274  20.3552  -3.3878
    1544  -1.9151   0.4746  -2.6024  15.6209  19.9266  -4.3038
    1545  -2.0573   1.6337  -1.5047  15.0182  20.5787  -3.9298
    1546  -1.7039   1.4982  -2.2624  15.1952  20.4358  -3.5310
    1547  -1.9278   1.5941  -2.0725  14.8002  20.6218  -4.1746
    1548  -1.6819   1.7001  -2.0686  14.8362  20.8479  -3.7200
    1549  -1.4721   1.8427  -2.2455  15.1798  20.9310  -3.5971
    1550  -1.8940   1.4955  -2.0377  14.7865  20.9853  -3.2662
    1551  -2.2376   1.1726  -1.8710  14.4806  20.8886  -3.4734
    1552  -2.1139   1.2021  -2.0317  14.5037  20.9133  -2.7608
    1553  -1.8701   1.3673  -2.2295  14.7810  20.6477  -2.5632
    1554  -1.9802   1.9156  -1.4418  15.0215  20.3682  -2.9639
    1555  -2.0787   2.0546  -1.6317  15.1473  20.5337  -3.8406
    1556  -2.0253   1.7929  -1.6998  15.3691  20.4156  -3.4167
    1557  -2.0018   1.5094  -1.9110  15.2266  20.6040  -3.1344
    1558  -1.8417   1.4841  -1.9661  15.5869  20.5548  -2.5036
    1559  -2.1208   1.1253  -1.8990  15.7109  21.1586  -2.6987
    1560  -2.0994   1.3582  -1.9856  15.3233  20.9995  -2.9667
    1561  -2.2776   1.4893  -1.5342  15.5582  20.6032  -2.3510
    1562  -2.0461   1.2823  -1.9742  16.0136  21.3309  -2.2251
    1563  -1.7791   1.2554  -2.2486  15.4711  20.8280  -3.1350
    1564  -1.6941   1.9639  -1.7739  15.5550  20.3622  -3.6081
    1565  -2.2061   1.5973  -1.5637  15.2178  20.6228  -3.2135
    1566  -1.9732   1.4921  -2.0051  14.5755  20.7674  -3.2273
    1567  -2.0529   1.6455  -1.6956  14.8806  20.6402  -3.5668
    1568  -2.1683   1.3266  -1.8813  14.2740  20.8008  -3.3394
    1569  -1.6821   1.9063  -2.1146  14.6145  20.5270  -3.7767
    1570  -1.9350   1.3767  -2.1331  14.4170  20.4994  -3.2160
    1571  -1.5702   1.9227  -2.1044  14.6065  20.8555  -3.0730
    1572  -1.7046   1.7936  -2.0637  14.4165  20.5800  -4.2193
    1573  -1.9202   1.5135  -2.1151  14.2242  20.5974  -2.5856
    1574  -1.8132   1.7762  -1.7745  14.5964  20.6308  -4.3929
    1575  -1.1713   1.6997  -2.5602  14.8276  20.5053  -3.6569
    1576  -1.9583   1.6719  -1.9103  14.6422  20.5960  -3.8293
    1577  -1.9741   1.3545  -1.9255  15.1231  20.5055  -3.5341
    1578  -1.7411   2.0423  -1.7944  14.6172  20.8827  -3.3881
    1579  -2.1620   1.6014  -1.6564  14.5469  20.8080  -2.9039
    1580  -1.8787   1.4282  -2.0293  14.8142  21.1575  -3.2060
    1581  -2.3890   1.1199  -1.8291  14.5121  21.1327  -3.6666
    1582  -2.1240   1.5100  -1.9633  14.3419  21.1839  -3.9125
    1583  -2.0645   1.5242  -1.9077  13.9222  21.1768  -4.4049
    1584  -1.8168   1.5470  -2.0397  14.6493  21.2357  -2.8983
    1585  -2.1174   1.7014  -1.7617  14.6033  21.0141  -3.4191
    1586  -1.2975   0.5055  -2.9032  15.1121  21.2389  -4.3093
    1587  -1.5996   1.7289  -2.0872  15.0286  21.1617  -3.5309
    1588  -2.0138   0.9956  -2.2822  15.1020  21.8089  -3.5556
    1589  -1.6569   1.7246  -1.9727  14.6413  21.6123  -3.7459
    1590  -1.7451   0.9255  -2.4641  14.9471  21.2151  -4.4784
    1591  -1.3983   1.6384  -2.3428  15.2975  21.7291  -3.6682
    1592  -1.5764   1.7077  -2.1387  15.2196  20.9951  -3.4901
    1593  -2.1195   1.1430  -2.1323  15.0224  21.2147  -3.2742
    1594  -1.9199   1.2735  -2.2545  15.3459  20.9391  -3.4682
    1595  -1.9039   1.5186  -2.0188  15.3070  21.3236  -3.2755
    1596  -1.8972   1.3919  -2.2408  14.4494  21.1414  -3.6795
    1597  -2.1714   1.3234  -1.9553  14.6429  21.3480  -3.6089
    1598  -2.0793   1.5246  -1.6982  14.3564  21.0848  -4.0015
    1599  -1.3359   1.6075  -2.2819  15.9337  21.0018  -3.3296
    1600  -2.0999   1.5125  -2.0010  15.2752  20.7221  -4.1261
    1601  -1.8549   1.5277  -2.1152  14.9793  20.8768  -3.7502
    1602  -1.5948   1.1963  -2.5033  15.3330  20.5692  -2.8208
    1603  -1.3466   1.3263  -2.5353  15.2104  20.7473  -2.9834
    1604  -1.9407   1.5765  -1.9992  15.9340  21.0198  -3.5235
    1605  -1.4015   1.8155  -2.3402  15.6882  20.4715  -3.1732
    1606  -1.4661   1.2223  -2.4373  15.3708  20.8895  -3.5429
    1607  -1.7310   1.5086  -2.3150  14.8230  20.5647  -3.3666
    1608  -1.9942   1.3148  -2.2686  14.5950  21.0844  -3.8075
    1609  -1.2871   1.8313  -2.2266  15.1078  21.2697  -4.8935
    1610  -2.0532   1.2725  -2.1151  15.8884  21.6172  -4.1222
    1611  -2.0550   1.5425  -1.8909  15.6389  20.9751  -3.3961
    1612  -1.9235   1.6641  -2.0255  15.6389  21.1216  -2.8318
    1613  -2.2524   0.9170  -2.1809  14.8108  21.0604  -3.7626
    1614  -2.3097   1.5037  -1.6712  15.1592  21.5845  -3.7896
    1615  -2.0297   1.7190  -1.6066  14.8434  20.9772  -3.8914
    1616  -1.8851   1.8751  -1.7738  14.9095  21.5324  -4.4810
    1617  -2.0172   1.2899  -1.9617  14.9143  21.1683  -3.7934
    1618  -2.0940   1.3321  -1.9810  14.8180  21.0385  -4.3125
    1619  -2.0303   1.0917  -2.3413  15.1369  20.8369  -3.5841
    1620  -1.9013   1.9935  -1.3647  15.6908  20.3652  -4.3681
    1621  -2.0622   1.6102  -2.1220  15.2100  20.8276  -4.1464
    1622  -2.2809   1.2468  -1.6682  14.6269  20.9915  -3.9925
    1623  -2.1302   1.5758  -1.6696  14.8632  21.6220  -3.6816
    1624  -1.9490   1.7819  -1.8463  14.5202  21.2537  -3.7985
    1625  -2.1729   1.0913  -2.0747  15.1946  20.8785  -4.0129
    1626  -2.1183   1.7720  -1.6732  15.7135  20.9221  -3.6083
    1627  -2.2009   1.4709  -1.7391  15.0002  20.7767  -3.3881
    1628  -2.1405   1.4694  -1.9685  14.5029  20.9405  -3.5884
    1629  -2.1124   1.4988  -1.8362  14.6560  20.8740  -3.6152
    1630  -1.5927   1.7834  -2.0194  14.9597  20.7496  -3.5028
    1631  -2.2403   1.3743  -1.7542  15.3001  20.7275  -3.5291
    1632  -1.8672   1.2501  -2.2140  15.1623  20.9784  -3.8846
    1633  -1.9789   1.5547  -1.9016  14.3169  21.1001  -4.2848
    1634  -2.0263   1.4178  -2.0279  14.4627  20.8771  -3.5316
    1635  -1.4175   1.9447  -2.1086  15.4473  20.8662  -3.7155
    1636  -1.7232   1.8050  -2.0251  15.0437  20.4319  -3.1782
    1637  -2.1401   1.2743  -2.1291  14.8216  20.7695  -3.3951
    1638  -1.5721   1.9922  -2.1746  15.3613  20.5556  -3.5027
    1639  -1.7009   1.2982  -2.2654  15.2337  20.8254  -2.4950
    1640  -1.7709   1.9624  -1.7425  15.6411  20.5149  -3.0871
    1641  -2.0325   2.0077  -1.6541  15.1149  20.5852  -3.2104
    1642  -1.3207   2.1512  -2.0602  15.0595  20.9443  -2.4858
    1643  -1.8552   1.8600  -1.7852  15.3315  20.8165  -2.7384
    1644  -2.0183   1.3616  -2.3717  14.9520  21.2905  -2.6727
    1645  -2.1348   0.9584  -2.3114  15.2052  21.2712  -2.7942
    1646  -1.7675   1.5507  -2.3250  15.4863  20.6764  -2.8852
    1647  -1.3997   1.8643  -2.0769  15.3545  20.6677  -3.1967
    1648  -1.9873   1.1359  -2.2911  14.8997  20.7438  -4.5094
    1649  -2.0447   1.3444  -1.8447  15.2009  20.6745  -3.9800
    1650  -1.7032   1.3493  -2.3317  15.1861  20.6407  -3.6092
    1651  -1.9244   1.9352  -1.6123  15.0168  21.0870  -3.9063
    1652  -2.3095   1.1084  -1.7684  14.6608  20.3296  -4.0402
    1653  -1.8163   1.3333  -2.2368  14.8602  20.1797  -3.5852
    1654  -1.6350   1.7701  -2.2110  15.3922  20.1032  -4.1526
    1655  -1.4914   1.5399  -2.4324  14.8309  20.0336  -3.2028
    1656  -1.0595   1.6668  -2.4480  14.7255  20.1148  -3.5136
    1657  -1.9209   1.5039  -2.2179  15.2923  20.2301  -2.5321
    1658  -1.4160   0.8075  -2.6517  15.1807  20.0524  -2.9979
    1659  -1.7326   1.5532  -2.0440  15.4158  20.0207  -3.4863
    1660  -2.0967   0.8021  -2.1120  15.3209  20.2391  -2.9827
    1661  -1.2275   1.9569  -2.4078  15.2316  20.2882  -2.0675
    1662  -2.0380   1.8908  -1.7191  15.9354  20.2529  -2.5285
    1663  -2.1632   1.4210  -2.1006  15.5588  20.3593  -2.5928
    1664  -2.1140   1.7172  -1.9535  15.0204  20.2668  -3.4541
    1665  -2.0561   1.4720  -1.5894  15.4770  19.9000  -2.9104
    1666  -1.7790   1.7400  -2.0066  15.0952  20.2592  -3.0197
    1667  -1.9080   1.2080  -2.5261  14.7649  20.2171  -3.1758
    1668  -1.9918   1.5223  -1.8237  14.6845  20.5471  -3.7692
    1669  -1.6686   1.6189  -2.2114  15.0669  20.4533  -3.6185
    1670  -1.6645   0.6007  -2.6789  15.0731  20.2024  -2.6533
    1671  -1.8267   1.6075  -2.1700  14.6804  20.0969  -3.5604
    1672  -2.0811   0.8454  -2.1933  14.8612  20.3981  -2.7235
    1673  -1.8033   1.5014  -2.0662  15.4631  19.8039  -3.4160
    1674  -2.2230   0.9593  -1.8364  15.6895  19.8850  -3.6080
    1675  -1.8035   1.3912  -2.1778  15.5039  19.9940  -3.0563
    1676  -1.9516   1.7230  -1.8001  15.1507  20.4872  -4.1522
    1677  -2.2940   1.3237  -1.7546  15.1747  19.9348  -4.0626
    1678  -2.0745   1.3385  -2.0883  15.2798  19.7789  -3.6261
    1679  -1.9170   1.3409  -2.1929  15.0449  19.5398  -3.5345
    1680  -1.6899   1.5886  -2.3051  15.0871  19.9688  -3.3086
    1681  -2.1096   0.9836  -2.1931  15.5386  19.6581  -2.4217
    1682  -1.9335   1.4072  -2.0834  15.6213  19.6078  -3.3908
    1683  -2.1276   1.3482  -1.9276  14.8614  19.8425  -3.5040
    1684  -1.9277   1.6484  -2.0508  15.3049  19.4932  -3.3834
    1685  -1.5906   1.6470  -2.3958  15.6122  19.8606  -3.0708
    1686  -1.9092   1.2612  -2.2174  14.8658  20.1828  -2.6902
    1687  -1.6643   1.6329  -2.2770  15.3154  19.8870  -3.1964
    1688  -1.5160   0.2793  -2.9017  15.6726  20.1079  -2.8547
    1689  -1.6995   1.2984  -2.2659  15.2067  20.8791  -3.4374
    1690  -1.4753   1.9582  -2.0832  15.9354  19.9752  -2.8035
    1691  -1.9627   2.0719  -1.7453  15.4055  20.0442  -2.9759
    1692  -1.8713   1.3245  -2.0873  15.2754  20.5714  -3.0388
    1693  -1.8664   1.8363  -1.9608  15.3064  20.6313  -3.5793
    1694  -2.1150   1.8165  -1.8121  14.8816  20.6500  -3.8609
    1695  -2.3598   1.1758  -1.4847  14.6128  21.0813  -3.9760
    1696  -1.2657   1.3632  -2.5568  15.1539  20.9803  -3.5127
    1697  -2.0342   1.2055  -2.1088  14.8998  20.3830  -3.4997
    1698  -2.1690   1.6095  -1.9636  14.6178  20.8733  -3.2756
    1699  -1.5897   1.6478  -2.1572  15.2341  21.0855  -3.4541
    1700  -1.8096   1.8584  -1.8659  15.5376  21.3100  -4.0072
    1701  -1.8631   1.8175  -1.8445  14.6329  20.7131  -3.1916
    1702  -1.8610   1.5482  -2.2623  15.3280  21.0915  -3.9044
    1703  -1.8267   1.4393  -2.3993  14.3101  20.9348  -3.5909
    1704  -1.5689   1.8605  -2.1315  14.7281  20.9453  -3.8159
    1705  -2.0595   1.4938  -2.0274  15.0258  20.9351  -3.7196
    1706  -2.2573   1.3895  -1.7652  15.4009  20.9202  -3.6656
    1707  -1.5740   1.3310  -2.3312  15.5707  20.8902  -3.4449
    1708  -1.5586   1.9830  -2.0485  14.7317  20.2448  -3.7609
    1709  -1.8272   1.7556  -1.8778  15.6692  20.7811  -3.4251
    1710  -1.7578   1.8359  -1.7742  15.4121  20.7894  -3.6197
    1711  -1.7635   1.7580  -2.1304  15.7581  20.3296  -2.9352
    1712  -1.9706   1.3547  -1.9435  15.0058  20.0712  -3.6098
    1713  -1.7041   1.7325  -2.1386  14.8165  20.0577  -3.7793
    1714  -1.0634   0.1740  -2.9672  16.5146  19.0925  -4.1804
    1715  -1.7724   1.7470  -2.2254  15.4634  19.6321  -2.7736
    1716  -1.7403   1.9951  -1.9966  16.1205  20.4633  -3.7711
    1717  -2.1062   1.6488  -1.9618  15.0212  20.2746  -3.4503
    1718  -2.0085   1.0776  -2.3657  15.4036  20.5264  -2.7381
    1719  -2.2378   1.2588  -1.8829  15.2215  20.5964  -3.2805
    1720  -1.5261   1.7078  -2.2884  15.6218  20.5509  -3.5952
    1721  -1.3249   0.7136  -2.6898  15.0744  20.1226  -3.6504
    1722  -1.9223   1.2850  -2.2438  15.3710  20.2564  -3.2811
    1723  -1.4159   0.4636  -2.7966  16.4046  19.7973  -3.5167
    1724  -0.9748   0.1122  -3.0399  16.3705  20.0536  -3.1400
    1725  -1.4131   0.1226  -2.8956  15.8801  19.3107  -4.0819
    1726  -0.9963   2.7271  -1.8440  15.4567  19.4163  -3.9251
    1727  -1.7165   1.6940  -2.1182  15.5170  20.4185  -3.6103
    1728  -1.4492   0.9804  -2.6724  14.8990  19.6972  -4.2799
    1729  -1.1488   0.0613  -2.9651  16.4328  19.7032  -4.8404
    1730  -0.9068   0.0292  -3.1641  15.9003  19.6843  -4.1571
    1731  -1.7594   1.5417  -1.9386  15.2368  20.3335  -4.0584
    1732  -1.7972   1.4228  -2.1657  15.2802  20.4663  -4.0908
    1733  -1.5518   1.8908  -1.9918  15.8696  20.4353  -3.5320
    1734  -1.7344   1.7582  -2.0009  15.3703  20.2554  -3.3249
    1735  -0.9319   1.7798  -2.5651  15.5528  19.8588  -3.0444
    1736  -1.6260   1.7258  -2.1540  16.0292  19.9200  -2.9743
    1737  -1.3830   2.0397  -2.1366  15.7808  20.1103  -3.2785
    1738  -1.6748   1.6564  -1.9946  15.1032  20.4518  -3.9027
    1739  -1.9335   1.4500  -2.3237  14.6858  19.6734  -4.2608
    1740  -2.0886   1.5787  -1.6738  15.5937  19.8228  -4.3990
    1741  -2.0775   1.1622  -1.9065  14.6918  20.1472  -4.7027
    1742  -1.6652   1.2778  -2.1627  15.6092  20.0627  -4.4638
    1743  -1.7489   1.4607  -2.0912  15.7702  20.4095  -3.9342
    1744  -2.0219   1.4658  -1.8047  15.6462  20.5176  -4.4156
    1745  -1.6373   1.1682  -2.5484  15.3115  20.1178  -3.9893
    1746  -1.7892   1.0578  -2.3220  15.2791  20.6892  -4.2357
    1747  -1.9304   1.9091  -1.9462  15.5097  20.5916  -4.7080
    1748  -2.1553   1.4336  -2.1232  14.8513  20.3539  -4.6436
    1749  -1.7562   1.8078  -1.9033  14.6314  20.5359  -4.3690
    1750  -1.5302   1.7089  -2.3609  15.6078  20.5664  -4.1649
    1751  -1.7788   1.6417  -2.0417  15.9345  19.9604  -3.9568
    1752  -1.6330   1.1439  -2.3995  15.6415  20.3447  -3.9365
    1753  -2.0181   1.0502  -2.3183  15.6145  20.4893  -4.0933
    1754  -1.3389   1.5540  -2.4954  15.3377  19.9062  -3.9358
    1755  -1.8916   1.5335  -2.0791  15.3611  20.1655  -4.2831
    1756  -1.7768   1.9435  -1.9659  16.2471  19.8245  -4.0795
    1757  -2.0551   0.9544  -2.2070  15.3187  20.2124  -4.0744
    1758  -1.9527   1.4103  -2.1668  14.6719  20.2420  -4.3885
    1759  -1.9062   1.6006  -1.7890  14.8390  20.2925  -4.6156
    1760  -2.0322   1.9795  -1.7234  14.5179  20.0572  -5.0304
    1761  -1.7207   1.0164  -2.3954  15.1461  20.6271  -3.9537
    1762  -2.1021   1.1615  -2.3358  14.8546  20.5224  -4.1114
    1763  -2.2526   0.7517  -2.1249  14.7120  20.7020  -3.4709
    1764  -1.8451   1.4479  -2.1232  15.9903  21.0211  -3.4333
    1765  -2.2409   1.1842  -1.9388  14.8261  20.8039  -4.1039
    1766  -2.1050   0.9798  -2.1192  14.7085  21.0944  -3.4855
    1767  -1.4194   0.2271  -2.8869  14.5882  20.7405  -3.1931
    1768  -1.8445   1.7543  -1.9911  14.6314  20.5877  -3.9367
    1769  -1.6810   1.0396  -2.5689  14.9120  20.3004  -3.3065
    1770  -1.1142  -0.3592  -2.9765  15.5424  20.7457  -3.4461
    1771  -1.4125   1.9309  -2.0543  15.8855  20.4514  -3.5166
    1772  -1.4307   2.0076  -1.9002  15.8749  21.2297  -3.1181
    1773  -2.2286   1.4335  -1.6580  14.7265  21.1893  -3.5041
    1774  -1.9210   1.4829  -1.9087  14.8800  20.6750  -3.9206
    1775  -1.1178   1.3707  -2.6672  15.4601  21.3206  -3.6415
    1776  -1.9848   1.7717  -1.9923  14.8115  20.7780  -3.7092
    1777  -2.0199   1.6779  -1.8313  15.1070  21.0569  -3.5505
    1778  -1.7172   0.7510  -2.5903  14.8196  21.1337  -3.4994
    1779  -2.2826   1.2959  -2.0599  14.3492  21.0046  -3.0028
    1780  -2.2329   0.6942  -2.2590  14.1123  21.0692  -3.1568
    1781  -1.9397   1.3940  -2.0499  15.6732  21.1068  -4.0477
    1782  -0.7718   0.7216  -3.0773  15.8614  20.6465  -3.3346
    1783  -0.6939   1.0786  -3.0119  14.9755  21.1948  -3.9223
    1784  -1.7407   1.6357  -2.1075  15.8821  21.7585  -2.5587
    1785  -1.9506   1.5619  -1.9745  14.6990  21.2513  -2.9474
    1786  -1.8503   1.8566  -1.6770  14.5111  21.3281  -3.0079
    1787  -2.1196   0.7904  -2.2499  14.6852  21.4720  -3.4522
    1788  -2.1343   1.6409  -1.6885  15.1366  21.8031  -2.4982
    1789  -2.1501   1.3058  -1.9178  15.2491  21.0738  -2.8435
    1790  -2.2852   1.2671  -1.7511  14.9315  21.0691  -3.1613
    1791  -2.1478   1.6418  -1.7285  15.5430  20.8364  -3.2964
    1792  -1.6633   1.6290  -2.0591  15.3787  21.2576  -2.6398
    1793  -2.1614   1.4993  -1.7549  15.9681  21.4557  -2.0393
    1794  -1.8670   1.2719  -2.2041  15.6607  21.0240  -2.7314
    1795  -2.0573   1.5389  -2.0537  15.0091  21.4212  -2.7735
    1796  -1.6009   1.6248  -2.2478  14.8619  20.8159  -2.6196
    1797  -1.9371   1.7433  -1.8154  14.9209  20.9159  -3.7585
    1798  -1.6829   0.8167  -2.6536  15.1216  21.0937  -3.2463
    1799  -2.0570   1.0583  -2.2415  14.4751  20.7670  -3.3067
    1800  -2.2045   1.4017  -1.7314  14.9101  21.0949  -3.6107
    1801  -2.0273   1.3119  -2.0532  14.8069  20.5403  -3.3256
    1802  -1.6174   1.2765  -2.3156  15.6997  21.3421  -3.4933
    1803  -1.7412   1.7822  -1.9099  16.1047  20.6878  -3.2091
    1804  -2.0676   1.3321  -1.9846  14.8460  21.0476  -3.5627
    1805  -1.8415   1.3088  -2.2049  15.1586  20.9463  -3.9322
    1806  -1.5372   1.7611  -2.1693  15.5179  20.4580  -2.6184
    1807  -1.8362   0.9317  -2.5028  15.0317  21.3339  -3.1516
    1808  -1.8791   1.7093  -2.1420  15.4692  21.5246  -3.5731
    1809  -2.0946   1.6707  -1.7899  15.0526  21.1794  -3.9790
    1810  -1.1697   0.2615  -3.0558  15.8428  20.5025  -4.2575
    1811  -1.2771   0.1799  -3.0211  15.5290  20.1443  -4.3143
    1812  -0.8629   0.4549  -2.9602  15.5944  20.3668  -3.4807
    1813  -0.6179  -0.2630  -3.1706  15.4567  20.6824  -3.6009
    1814  -1.0213   0.0940  -2.9997  16.2267  19.9381  -4.0588
    1815  -1.1966  -0.2683  -2.9000  15.8121  20.4077  -4.0485
    1816  -1.1460  -0.7886  -3.0303  15.6802  20.7214  -3.9278
    1817  -1.3944   1.6821  -2.3703  15.0693  20.5082  -3.1754
    1818  -1.6042   1.6484  -2.2540  15.2659  20.2921  -2.9629
    1819  -1.7601   1.6299  -2.0925  16.0590  20.1117  -2.3007
    1820  -1.3380   1.3998  -2.5086  15.5096  20.3337  -1.9459
    1821  -1.0334   1.5421  -2.6791  15.3776  20.8018  -2.0197
    1822  -1.0770   0.1561  -3.0210  16.0441  19.9462  -3.2155
    1823  -0.7860   0.2213  -3.1180  17.0372  20.5139  -2.5524
    1824  -1.0262  -0.2779  -2.9945  16.9778  21.2214  -2.4443
    1825  -1.2734   1.9053  -2.2717  16.0890  21.2170  -1.7998
    1826  -1.9146   1.5541  -2.2688  15.0438  21.1236  -2.4768
    1827  -1.9414   0.9354  -2.3643  14.7825  21.0666  -2.9771
    1828  -1.2709   1.6057  -2.4997  15.6711  20.7353  -3.3875
    1829  -1.4327   1.7744  -2.2659  15.7538  21.8004  -3.6705
    1830  -1.8990   1.7782  -1.8275  14.7758  21.2366  -2.9349
    1831  -1.8064   1.7493  -2.0460  15.3419  20.2978  -2.9784
    1832  -1.1603   0.4616  -3.0007  15.3921  20.7779  -3.1133
    1833  -1.0238  -0.2314  -3.1101  15.7692  20.2069  -2.3981
    1834  -0.6124  -0.1423  -3.1205  16.5525  20.0219  -2.7684
    1835  -0.8489   0.2354  -3.1563  17.0298  19.5574  -2.9816
    1836  -1.2142   0.0907  -2.8551  16.4346  19.6391  -3.7951
    1837  -0.8327   0.9097  -2.9544  16.7563  19.8589  -4.8572
    1838  -1.0917   0.2146  -2.8953  16.8961  19.8007  -4.2995
    1839  -1.3951   0.4888  -2.8301  15.5225  20.9194  -3.4581
    1840  -0.8270   1.7129  -2.3686  16.9157  20.7057  -3.1881
    1841  -1.4114   0.3831  -2.7957  14.8431  21.0552  -4.1923
    1842  -1.1352   0.2596  -2.9261  16.0776  20.7112  -3.4959
    1843  -1.4674  -0.1762  -2.8675  16.3811  20.6523  -3.8739
    1844  -1.3195  -0.2884  -2.9166  15.7624  20.5228  -4.3233
    1845  -1.0629   0.3474  -3.0103  16.5666  20.2451  -4.8574
    1846  -1.3055  -0.1312  -2.9469  16.6061  20.3694  -4.6547
    1847  -1.3818  -0.3235  -2.8329  16.2439  20.8977  -4.2247
    1848  -1.7380   1.6612  -2.1411  16.4763  20.9927  -4.0250
    1849  -1.3469   1.8067  -2.2329  15.4830  21.0247  -3.4321
    1850  -2.1591   1.5349  -1.8614  16.2520  20.7077  -3.0073
    1851  -1.7395   1.8755  -1.9271  15.6574  20.7103  -3.0382
    1852  -1.6304   1.3391  -2.4734  15.3485  21.3127  -2.8328
    1853  -2.1358   1.4030  -1.9152  15.6154  21.0757  -2.7874
    1854  -1.8713   1.4062  -2.3578  15.3716  21.0750  -3.0302
    1855  -1.6238   2.0559  -1.9462  15.9428  20.7849  -3.1232
    1856  -1.5644   1.4335  -2.2512  15.5892  20.6923  -2.6921
    1857  -1.8242   1.2916  -2.0877  15.2450  20.8975  -2.5009
    1858  -1.9678   1.1022  -2.2787  15.4403  20.6309  -3.6236
    1859  -1.5206   0.7124  -2.6776  15.6820  20.3018  -3.0640
    1860  -2.0813   1.7172  -1.8122  15.4671  20.4944  -2.9296
    1861  -1.7238   1.6349  -2.0541  15.0931  20.6312  -2.4501
    1862  -2.0090   1.7030  -1.9210  15.4026  20.7181  -2.6271
    1863  -2.1066   1.5092  -2.1277  14.5480  20.7186  -2.5722
    1864  -2.0885   1.4026  -2.1496  15.0924  20.8080  -2.6305
    1865  -2.4237   0.9273  -1.9135  14.9764  21.0662  -3.3408
    1866  -1.8984   1.4951  -2.1788  14.9407  20.3638  -3.6601
    1867  -1.7286   1.5716  -1.9909  15.3611  20.8139  -3.7656
    1868  -1.9920   1.6625  -1.8894  15.2198  21.3302  -3.5184
    1869  -2.1493   1.4631  -1.8091  14.9547  20.6842  -4.3720
    1870  -0.8271   0.3827  -2.9396  16.4383  20.8229  -4.4420
    1871  -0.8593   1.2373  -2.8488  16.4067  20.1923  -3.4299
    1872  -1.3500   1.4194  -2.6400  17.0357  20.7240  -3.1782
    1873  -0.6772   1.6820  -2.7144  15.9079  20.7614  -3.1943
    1874  -0.8984   1.7284  -2.6176  16.2211  20.6940  -2.9936
    1875  -1.5954   1.6210  -2.2566  14.6137  20.2378  -3.0907
    1876  -1.8970   1.7364  -1.9524  14.5533  20.7891  -3.5217
    1877  -2.2948   1.5304  -1.4469  15.0860  20.4603  -3.3172
    1878  -2.1195   1.3094  -1.9590  15.1871  21.0240  -3.1296
    1879  -1.8769   1.5238  -2.0168  15.5567  21.3667  -2.9129
    1880  -2.1490   1.5559  -1.9193  15.2986  21.4278  -3.4035
    1881  -2.1493   1.7956  -1.7823  14.6883  21.0926  -3.9133
    1882  -1.4748   1.1705  -2.4389  15.5148  21.3587  -2.7044
    1883  -1.7404   1.8283  -1.9402  15.3221  21.0913  -2.4416
    1884  -1.8523   1.6035  -2.0502  15.2797  21.3142  -1.7631
    1885  -1.6141   1.8772  -2.0433  14.9769  21.1778  -2.8494
    1886  -1.9179   1.7258  -1.9172  15.8362  21.2381  -2.6083
    1887  -2.0914   1.2718  -2.1222  15.1891  21.2836  -2.5301
    1888  -1.8140   1.5382  -2.0032  14.9258  21.0475  -3.2794
    1889  -2.0474   1.6806  -1.8378  15.0863  20.8837  -3.9734
    1890  -2.1592   1.5316  -1.9367  15.0199  20.7427  -3.7348
    1891  -2.3168   1.2583  -1.8088  14.3039  21.2116  -3.0565
    1892  -1.9827   1.2883  -2.1500  15.2216  21.0881  -4.3371
    1893  -2.2632   1.4098  -1.8286  14.6375  21.0147  -3.7277
    1894  -2.1700   0.9429  -2.2865  15.0805  21.1672  -2.8345
    1895  -1.8737   1.5584  -2.0179  14.5379  21.1374  -3.7079
    1896  -2.2046   1.6403  -1.7610  14.4299  21.2947  -4.2078
    1897  -2.1400   1.8641  -1.3606  14.6892  20.7461  -4.6195
    1898  -1.9234   1.2771  -2.1499  15.2813  21.0851  -4.0210
    1899  -2.0905   1.5902  -1.7799  15.4572  21.0761  -3.5909
    1900  -2.3472   1.3925  -1.7734  15.1918  21.3493  -3.9530
    1901  -2.2182   1.4737  -1.8182  14.9519  21.0992  -4.1501
    1902  -1.9448   1.5297  -1.9344  15.6209  20.9196  -4.1614
    1903  -1.8390   1.6737  -2.1481  15.1074  21.2796  -4.3069
    1904  -1.2779   1.6305  -2.3512  15.2366  20.8651  -3.4558
    1905  -2.3174   1.3732  -1.5863  15.9189  21.5141  -3.2766
    1906  -2.1095   1.6299  -1.8174  15.5944  21.2159  -4.4861
    1907  -2.0903   1.4578  -1.8503  15.2235  21.3515  -3.7430
    1908  -2.0137   1.7004  -1.6765  15.0955  21.0214  -3.8602
    1909  -1.7764   1.6812  -2.1880  15.0328  20.8112  -3.0966
    1910  -1.9716   1.4866  -1.9327  15.6800  21.1215  -3.4419
    1911  -1.9843   1.6631  -1.7822  15.2356  20.4621  -2.9346
    1912  -1.9303   1.8790  -1.7537  15.8295  20.7774  -2.8884
    1913  -1.9076   1.4164  -2.1719  15.2581  20.9760  -3.0220
    1914  -1.9367   1.3444  -2.0662  14.7596  20.7811  -3.4609
    1915  -1.6740   1.8117  -2.1883  14.9098  20.1054  -3.1938
    1916  -1.8917   1.1812  -2.2015  14.9097  20.4259  -3.7869
    1917  -1.4516   1.3483  -2.5992  15.3841  21.3242  -3.7963
    1918  -2.2016   1.4080  -1.6600  14.9594  20.8985  -3.4078
    1919  -1.8722   1.2598  -2.1844  14.5097  21.3807  -4.0841
    1920  -1.8046   1.5878  -2.0506  14.5168  20.9272  -3.2861
    1921  -2.1142   0.8258  -2.3161  14.0058  21.1369  -4.1534
    1922  -2.2871   1.5732  -1.7403  14.8941  21.3987  -4.3483
    1923  -2.0782   1.4712  -1.8736  14.5091  20.9061  -3.8357
    1924  -2.4519   1.2101  -1.7960  14.1831  20.7669  -4.3678
    1925  -2.0024   1.5677  -1.9076  14.0022  20.8254  -4.2699
    1926  -2.0210   1.4315  -1.8368  14.7700  21.0831  -3.9372
    1927  -2.0973   1.4089  -1.9364  14.0599  21.2122  -3.4047
    1928  -1.6670   1.8086  -1.9015  14.8322  20.8688  -2.7801
    1929  -1.8809   1.2607  -2.1854  14.8315  20.7675  -2.2520
    1930  -2.3939   1.3335  -1.7779  15.4127  21.5379  -2.5674
    1931  -2.0591   1.6044  -1.7004  15.1961  21.4872  -2.7170
    1932  -2.2369   1.5761  -1.5775  15.1457  21.3246  -2.7813
    1933  -1.7996   1.4588  -2.0397  14.7838  20.7364  -2.1400
    1934  -1.9784   1.3070  -2.1220  14.2031  20.2630  -3.3816
    1935  -1.4040   1.7373  -2.4165  14.9405  20.5891  -2.8754
    1936  -1.7734   1.6559  -2.1545  14.6989  20.6922  -3.1816
    1937  -1.9715   1.7386  -1.9468  16.0864  20.7322  -3.0901
    1938  -1.7581   1.4189  -2.3337  15.4664  20.3205  -2.8690
    1939  -2.0265   1.5883  -1.7877  15.5454  21.0764  -3.6064
    1940  -1.8552   1.8129  -1.9600  15.1395  21.3475  -3.0937
    1941  -1.9602   1.7503  -1.7763  16.0047  20.9807  -3.0247
    1942  -2.0944   1.9333  -1.6222  15.7002  21.3201  -3.2252
    1943  -1.9984   1.4574  -1.9479  15.1479  20.4431  -3.4109
    1944  -2.1141   1.3639  -2.0214  14.8094  20.8893  -3.4089
    1945  -2.3155   1.3828  -1.5115  14.8538  20.8734  -3.8397
    1946  -2.0424   1.6034  -1.9955  14.3788  20.7811  -3.4611
    1947  -2.1125   1.4670  -2.0968  15.1552  21.1570  -3.2017
    1948  -1.9315   1.4641  -2.0044  15.4930  20.8902  -3.7587
    1949  -2.2271   1.2589  -1.9001  14.8690  20.7225  -3.7532
    1950  -1.5749   1.4362  -2.3253  15.4597  20.7122  -3.9268
    1951  -1.9369   1.3981  -2.1328  15.7255  20.5382  -2.5938
    1952  -1.5559   1.9317  -2.0100  15.0928  20.6599  -2.5954
    1953  -1.8806   1.4769  -1.9968  14.8710  20.5570  -3.8641
    1954  -1.6486   1.6285  -2.1585  15.5375  20.7007  -4.0096
    1955  -1.9264   1.7197  -1.7978  15.8803  21.0266  -3.7246
    1956  -2.2834   1.3268  -1.8898  16.0597  20.5760  -3.7927
    1957  -2.2368   1.6670  -1.6784  15.6506  20.8797  -4.1851
    1958  -1.7517   1.8457  -1.9375  15.5813  21.6165  -3.8407
    1959  -1.5113   2.0282  -2.0227  15.1290  21.1242  -3.3711
    1960  -1.9145   1.6418  -2.0678  15.5980  20.5319  -3.3476
    1961  -1.8173   1.3822  -2.1892  15.2497  20.9896  -2.4817
    1962  -1.6890   2.1423  -1.7378  16.0977  21.4326  -2.4459
    1963  -1.7673   1.4923  -2.2315  15.4322  20.7832  -1.6918
    1964  -1.7617   2.2166  -1.7430  15.6527  19.9667  -2.7508
    1965  -1.9571   1.9474  -1.3999  15.1389  21.1199  -3.2572
    1966  -1.5392   2.0463  -1.9143  15.2156  20.1687  -3.0053
    1967  -1.7693   1.6804  -2.1151  15.9530  21.0348  -2.7165
    1968  -1.7515   1.7739  -2.0543  15.4389  20.9796  -3.1633
    1969  -1.8996   1.5661  -2.0081  15.3906  21.0932  -4.3734
    1970  -1.6229   1.7182  -2.0808  14.9931  21.2704  -3.2025
    1971  -1.9705   1.6162  -1.7421  14.7218  21.5311  -3.6181
    1972  -1.9110   1.5570  -2.1524  15.6937  21.0132  -3.3066
    1973  -1.8623   1.7827  -1.8309  15.1503  20.5857  -3.4953
    1974  -1.9415   1.2712  -2.1840  14.9419  20.9404  -3.2597
    1975  -1.8720   1.2508  -2.2775  16.6572  21.0357  -3.2806
    1976  -2.0311   1.6263  -1.8317  15.6885  20.4625  -3.4498
    1977  -1.4105   1.4789  -2.3529  16.9435  20.4736  -3.1253
    1978  -1.6816   1.6935  -2.1075  15.5451  20.8759  -3.3705
    1979  -1.9230   1.7696  -1.7859  15.6861  20.7795  -3.7124
    1980  -1.6314   1.9760  -1.8450  14.5458  21.0609  -4.2995
    1981  -1.9716   1.8683  -1.9168  14.1280  21.1859  -4.1784
    1982  -1.9534   1.2287  -2.2692  14.5634  20.9944  -4.4970
    1983  -1.9587   1.6339  -1.8534  15.0337  20.8898  -4.1333
    1984  -1.8491   1.7509  -1.8172  15.4106  21.0451  -3.8950
    1985  -2.0579   1.8308  -1.5435  16.0947  21.2196  -3.4023
    1986  -1.9323   1.6093  -1.9568  14.8797  20.9212  -3.9532
    1987  -1.5860   2.0175  -1.9439  15.4762  21.0360  -3.9005
    1988  -2.0458   1.4542  -1.9633  15.4527  20.6555  -4.1930
    1989  -2.0312   1.6238  -1.8286  14.5912  20.6491  -3.6174
    1990  -1.4418   1.4244  -2.4168  15.8555  20.8086  -4.9551
    1991  -2.0543   1.5676  -2.1474  15.5507  20.3371  -4.2258
    1992  -2.1210   1.3217  -2.1253  15.0965  20.7615  -3.8487
    1993  -1.8985   1.3247  -2.3390  15.0254  20.6114  -4.3375
    1994  -2.1732   1.3799  -1.7819  14.8017  20.8812  -4.6652
    1995  -2.0684   1.3927  -1.7739  14.5714  20.7222  -5.1703
    1996  -2.0330   1.6385  -1.7669  15.0270  20.9403  -4.7120
    1997  -1.2156  -0.4715  -2.8839  15.1919  20.7375  -4.6008
    1998  -1.4722  -0.4212  -2.8152  15.9165  20.4680  -4.8239
    1999  -1.4243   0.0636  -2.8372  16.5064  19.8066  -4.4703
    2000  -1.8729   1.5082  -2.0790  16.9135  20.9808  -3.3483
    2001  -1.4718   1.2922  -2.5785  16.8236  20.8934  -3.3818
    2002  -0.9888   0.3671  -3.0455  16.1671  21.3699  -4.0709
    2003  -0.9668   0.1036  -3.0280  16.2750  20.6558  -4.6106
    2004  -0.8678   0.5217  -2.9560  16.6703  20.9496  -4.4890
    2005  -1.4367   0.2968  -2.8428  16.7675  19.8501  -4.0319
    2006  -1.2741   0.0082  -2.8743  17.1811  20.2502  -3.8283
    2007  -2.2766  -0.2325  -2.2361  15.7514  20.5090  -4.4239
    2008  -1.7751  -0.0990  -2.7153  15.3270  20.5652  -4.3899
    2009  -1.3185  -0.3386  -2.8898  16.2877  20.0223  -4.3844
    2010  -1.5595   0.4215  -2.6331  16.4743  19.7658  -5.1329
    2011  -1.1628   0.0259  -3.0957  16.3022  20.4756  -4.4755
    2012  -1.5202   0.1660  -2.9215  16.2823  19.7842  -4.2481
    2013  -0.9617   0.5583  -3.1348  16.7534  20.6530  -4.0717
    2014  -1.4280   0.4968  -2.7723  17.3463  20.2255  -5.0738
    2015  -1.1387  -0.0244  -2.8748  17.7158  20.3479  -3.8106
    2016  -1.6485   0.1842  -2.8880  17.0150  20.2362  -4.3566
    2017  -0.9085   0.2417  -2.9565  17.7486  19.8937  -3.8361
    2018  -1.6406  -0.0277  -2.8359  16.0758  20.8520  -4.2994
    2019  -1.2797   0.1108  -3.0096  16.6273  19.4995  -5.0045
    2020  -1.6598   0.8307  -2.5878  17.2090  19.5198  -4.7405
    2021  -1.4189  -0.0339  -2.6519  16.3548  19.2974  -5.4603
    2022  -1.7183   0.4720  -2.7859  17.3216  18.4255  -4.5543
    2023  -0.9575  -0.1227  -2.9346  16.7293  19.5354  -4.8005
    2024  -1.0517   0.0019  -3.0737  17.0059  19.2534  -4.7283
    2025  -1.0660   0.3619  -2.9456  16.0487  19.5873  -4.5462
    2026  -1.7002   1.5203  -2.3906  16.1149  20.0667  -4.2633
    2027  -2.0281   1.3804  -1.9820  15.7995  20.1566  -4.0636
    2028  -1.7406   1.7138  -2.0531  15.5574  20.0406  -5.1724
    2029  -1.3372   0.0613  -3.0100  16.4089  19.1157  -4.4496
    2030  -1.0128   0.5013  -3.0796  16.9396  19.5288  -3.9730
    2031  -0.9088  -0.4719  -3.0350  16.1178  19.8134  -4.3645
    2032  -0.7171  -0.4431  -3.0909  16.8442  19.8231  -4.2244
    2033  -1.3785  -0.1466  -2.9029  16.0705  19.7576  -4.1109
    2034  -1.3016  -0.3446  -2.8795  16.7029  19.7043  -4.4449
    2035  -1.0753  -0.3646  -2.9761  17.0686  19.8450  -4.2558
    2036  -1.3617  -0.0851  -2.8319  16.5828  19.7545  -4.4550
    2037  -1.4170   2.2773  -1.7435  16.0364  19.7511  -4.1888
    2038  -1.8323   1.3224  -2.1251  15.3269  20.1065  -3.9278
    2039  -1.5132   0.3589  -2.7554  16.2745  20.3924  -3.8497
    2040  -1.3976   1.4077  -2.2933  15.1097  20.4142  -4.2707
    2041  -1.1735   0.5733  -2.8232  16.6926  20.3250  -4.8702
    2042  -1.4555   0.1852  -2.9061  16.6585  20.8783  -4.2324
    2043  -1.3171   0.2111  -3.0055  16.3014  20.0656  -4.2601
    2044  -1.2549  -0.1127  -3.0052  16.2202  20.0026  -3.9027
    2045  -1.7075  -0.0792  -2.6643  15.3234  20.4273  -4.0601
    2046  -1.7841   1.4575  -2.0729  15.6118  21.0011  -3.6511
    2047  -1.7062   1.6499  -2.0305  15.6973  20.9474  -3.9347
    2048  -1.4949   0.9662  -2.5710  15.9053  20.4450  -4.3167
    2049  -1.7004   0.1980  -2.6949  15.7082  20.5081  -3.2600
    2050  -1.5784  -0.2306  -2.7392  15.9120  20.5967  -3.7602
    2051  -1.5268  -0.0011  -2.6663  16.3205  20.3824  -4.2460
    2052  -1.3885   0.6830  -2.6534  16.1704  20.3133  -4.3495
    2053  -2.0816   0.2676  -2.3780  15.7050  20.5448  -3.9509
    2054  -1.3935   0.5736  -2.8381  14.9242  20.5337  -3.4062
    2055  -1.8279   0.3796  -2.6428  15.7348  20.8514  -3.9286
    2056  -2.0180   1.4603  -1.6745  15.1897  20.6817  -4.1737
    2057  -1.8765   1.6943  -1.8301  15.5204  20.9273  -3.4914
    2058  -1.6244   2.0231  -1.9564  15.1674  21.2966  -3.1012
    2059  -2.2798   1.7414  -1.5460  15.2301  21.2175  -3.8087
    2060  -1.5957   2.1742  -1.9239  15.4798  20.7191  -3.4736
    2061  -2.0751   1.5799  -2.0030  15.3659  21.1734  -3.7773
    2062  -2.0180   1.3025  -2.1057  15.3430  21.1083  -3.6049
    2063  -2.4077   0.6696  -1.8492  14.4297  21.5255  -3.2527
    2064  -2.2314   0.6946  -2.1552  15.4459  21.2950  -3.4409
    2065  -1.8897   1.5022  -2.1718  15.7579  20.6967  -2.7941
    2066  -1.8706   1.5518  -1.9199  15.6530  20.9789  -3.4737
    2067  -1.8572   1.4747  -1.9803  14.6900  21.0107  -3.8233
    2068  -1.8759   1.5634  -1.9580  15.4915  21.1234  -3.5774
    2069  -1.8304   1.5568  -2.0541  15.5660  22.0165  -2.5053
    2070  -1.9327   1.5565  -2.0182  15.2136  21.0762  -2.5432
    2071  -1.9212   1.7072  -1.7951  15.4191  21.4430  -3.3567
    2072  -2.0983   1.7352  -1.7414  14.9661  21.3835  -3.5665
    2073  -2.0462   1.3335  -2.0478  15.1804  21.3798  -3.3821
    2074  -1.7635   1.9478  -1.7213  15.5335  20.9911  -3.4931
    2075  -1.7844   1.7967  -1.8312  16.0670  20.5281  -3.9397
    2076  -1.4584   1.7191  -2.3378  14.8840  20.7959  -3.5110
    2077  -2.3072   1.1542  -1.7608  14.9067  21.4140  -4.0998
    2078  -1.9972   1.2882  -2.2059  15.2078  21.2908  -3.3666
    2079  -2.0057   1.4463  -1.9235  15.0934  20.8376  -4.5481
    2080  -2.1208   0.7034  -2.1574  15.2921  21.1094  -3.7792
    2081  -1.7979   1.4492  -2.2396  15.1963  20.7615  -3.3026
    2082  -1.7515   1.5204  -2.1284  15.7324  20.8127  -3.9914
    2083  -1.9895   1.1771  -2.2455  15.4994  20.7171  -4.1004
    2084  -1.6714   1.5599  -2.2188  15.8869  20.7662  -4.5358
    2085  -2.0663   1.4532  -1.9499  15.8936  20.2533  -4.5997
    2086  -2.0376   1.6121  -1.9649  15.4975  20.6892  -4.1769
    2087  -2.0070   1.4496  -2.0885  15.4406  20.4824  -4.2012
    2088  -1.9027   1.7116  -1.8291  15.0541  21.1905  -4.1213
    2089  -1.9275   1.3621  -2.2626  15.4561  21.1626  -3.5017
    2090  -1.8016   1.2558  -2.4218  14.5081  21.2665  -3.9108
    2091  -1.7377   1.5976  -2.1584  15.1026  21.4561  -4.0468
    2092  -1.8943   0.9559  -2.3171  14.7306  21.0563  -4.2799
    2093  -1.7746   1.0361  -2.6544  15.1078  20.7371  -4.5535
    2094  -2.4210   1.1338  -1.7134  15.5353  20.5805  -4.5655
    2095  -2.2277   1.3597  -1.8203  15.6068  20.8990  -3.6677
    2096  -2.1257   1.5379  -1.9462  16.1277  20.4776  -2.9453
    2097  -1.9793   1.0984  -2.1520  15.1318  21.6470  -3.6407
    2098  -2.5372   1.3769  -1.4931  14.8771  21.4303  -3.7393
    2099  -1.4780   1.4615  -2.2902  15.1311  20.9771  -3.0829
    2100  -1.4696   1.6374  -2.4963  15.2802  20.9824  -2.3236
    2101  -1.6636   1.8043  -1.9672  15.4886  21.1542  -3.0756
    2102  -1.6394   1.7073  -2.0082  15.2483  21.6331  -3.3564
    2103  -1.6791   1.8469  -2.0794  16.1176  21.3779  -3.0969
    2104  -1.4166   1.7160  -2.2333  15.4567  21.5478  -3.9754
    2105  -1.9335   1.4538  -2.0002  15.2200  20.5994  -3.4960
    2106  -1.8519   1.6851  -1.9902  14.9186  20.8398  -3.5198
    2107  -1.5767   1.7535  -2.1004  14.8824  20.8685  -3.3547
    2108  -1.6033   2.1323  -1.6642  14.7882  20.6893  -3.4343
    2109  -1.6448   1.8129  -2.1609  15.6580  20.2371  -3.6856
    2110  -1.4021   1.3633  -2.4308  17.0308  20.4058  -3.6312
    2111  -1.9047   1.4194  -2.1045  14.9743  20.7063  -2.9724
    2112  -1.6940   2.1693  -1.8905  15.3597  20.1849  -4.0596
    2113  -1.4519   1.6561  -2.1516  15.1667  20.4494  -4.2670
    2114  -1.8742   1.4478  -1.9617  16.1427  20.6004  -3.8377
    2115  -2.1271   1.4709  -1.7264  16.0009  20.7182  -3.3361
    2116  -1.8761   1.5537  -1.8914  15.7938  21.3488  -3.5829
    2117  -1.7580   1.7085  -1.9348  16.0252  20.3989  -2.7755
    2118  -1.3711   2.0814  -2.1924  16.5317  19.9661  -2.8296
    2119  -1.3888   1.6949  -2.3280  16.1818  20.1638  -2.7178
    2120  -1.0829   1.9365  -2.4153  16.3985  19.7635  -3.6561
    2121  -1.4858   1.8198  -2.2444  16.0422  19.9162  -3.4493
    2122  -1.2022   1.9301  -2.3703  16.3512  19.8644  -3.2183
    2123  -1.6378   1.7623  -2.0919  17.2970  19.7733  -2.4168
    2124  -1.4906   1.6570  -2.1983  15.9501  19.3968  -3.1812
    2125  -1.8971   1.3808  -2.1487  16.6119  20.2548  -3.3895
    2126  -1.3319   1.8486  -2.3574  16.3801  19.7592  -3.6076
    2127  -1.8455   1.7344  -1.9784  16.1898  19.5157  -3.8404
    2128  -1.8050   1.7255  -2.0513  16.3116  20.0557  -3.7776
    2129  -2.0305   1.1262  -2.2313  16.0914  19.7243  -3.3889
    2130  -1.6692   0.2503  -2.6429  16.5044  19.8532  -3.7402
    2131  -1.6947   2.2723  -1.4916  17.0174  19.6188  -3.7424
    2132  -1.9468   1.6721  -1.9401  16.1724  20.3031  -4.0428
    2133  -2.0272   1.7417  -1.8972  16.7316  20.5014  -4.0357
    2134  -1.3598   1.7768  -2.3224  16.4345  19.8707  -4.2457
    2135  -1.7609   1.5563  -2.1563  16.4881  19.8551  -3.7473
    2136  -2.1449   1.6333  -1.5204  16.0550  20.6553  -4.2576
    2137  -1.9678   1.7532  -1.9001  16.1048  20.7150  -4.2539
    2138  -2.0359   1.6432  -1.8135  15.7044  20.3561  -4.4039
    2139  -1.8266   1.1619  -2.6082  16.2606  20.4334  -3.1885
    2140  -1.7667   1.6196  -2.2960  16.8623  20.2970  -3.3765
    2141  -2.2828   1.2286  -1.7967  17.4242  20.5725  -3.2931
    2142  -1.5086   1.6271  -2.1796  15.8445  20.6700  -4.0200
    2143  -1.5990   1.5531  -2.3807  16.5042  19.9577  -2.8344
    2144  -1.8290   1.2911  -2.3181  16.5127  20.2594  -3.7214
    2145  -1.3434   1.7892  -2.4694  16.3636  20.1198  -3.7299
    2146  -1.2537   1.2990  -2.6977  17.5235  20.4007  -4.2391
    2147  -1.8247   1.4337  -2.1426  16.7918  20.4714  -4.6298
    2148  -1.6603   1.5442  -2.1376  16.1046  20.5194  -4.0805
    2149  -1.9427   1.1743  -1.9484  16.3160  20.3007  -3.7275
    2150  -1.6279   1.2526  -2.3982  15.6946  20.4725  -3.8762
    2151  -1.9868   1.4474  -1.9917  15.1930  20.5195  -4.3722
    2152  -1.8384   1.4315  -2.2007  15.5238  20.2797  -4.1234
    2153  -2.0324   1.7672  -1.6051  15.8021  20.8407  -4.2425
    2154  -1.8353   1.4910  -2.3082  15.7501  20.0402  -3.6562
    2155  -1.7491   1.8969  -1.7540  15.3986  20.4835  -4.6924
    2156  -1.9188   1.3232  -2.2215  16.2195  20.4229  -3.4029
    2157  -1.4344   1.2315  -2.6523  17.1932  19.8164  -2.6812
    2158  -1.5081   1.8076  -2.2473  16.2685  19.7139  -3.3032
    2159  -2.1868   1.2548  -1.8247  16.5953  20.1548  -3.2062
    2160  -1.4359   1.6678  -2.3383  15.8507  19.5729  -2.9604
    2161  -1.5856   0.9580  -2.5070  15.1991  19.9966  -3.2458
    2162  -2.0252   1.2441  -2.2011  15.8967  19.7667  -3.2108
    2163  -1.5110   1.5821  -2.4023  15.7748  19.4365  -3.5630
    2164  -1.8836   1.6919  -2.0528  15.6265  19.8522  -3.5080
    2165  -1.6150   1.7500  -2.1007  15.6737  19.7052  -3.1225
    2166  -2.1493   1.2657  -2.0619  15.2786  20.2800  -3.9294
    2167  -2.4130   1.0179  -2.0045  15.3824  20.2211  -3.5988
    2168  -1.6673   1.3116  -2.4035  15.8487  20.3276  -3.5000
    2169  -1.9542   0.8891  -2.1887  15.8615  20.1529  -3.8474
    2170  -1.5967   1.3984  -2.3959  15.5909  19.8083  -2.7956
    2171  -1.4648   1.5630  -2.4672  16.2046  19.7711  -2.1655
    2172  -1.9816   1.3547  -2.2098  15.7078  19.6878  -3.7285
    2173  -1.6295   1.7230  -2.1949  16.2058  20.4614  -3.5704
    2174  -1.6249   1.2855  -2.6161  15.7601  19.9883  -3.4789
    2175  -1.8820   1.4548  -2.1703  15.9357  20.3661  -2.9878
    2176  -1.5612   1.7156  -2.4900  16.3857  20.3803  -2.6432
    2177  -2.1872   0.8799  -1.9368  16.2586  20.6941  -2.5796
    2178  -1.7826   1.4778  -2.1289  15.9707  20.5239  -2.8586
    2179  -1.8270   1.5532  -2.1063  16.0868  20.7006  -2.8171
    2180  -1.5680   1.2643  -2.3987  15.8284  20.4038  -2.5264
    2181  -1.8462   1.8904  -1.7593  15.1556  20.4680  -3.1571
    2182  -1.6098   1.0257  -2.5446  15.3676  20.3294  -2.9486
    2183  -2.0766   1.6357  -1.9466  14.9895  20.4194  -3.2129
    2184  -1.6934   1.7934  -2.0413  15.2627  20.0933  -3.8623
    2185  -1.2100   1.5676  -2.5195  16.1072  20.2282  -4.0554
    2186  -1.8902   1.5106  -1.9767  16.0998  20.3832  -2.9316
    2187  -1.8149   1.7661  -2.1237  15.7884  20.3640  -4.3964
    2188  -1.7761   1.5821  -2.2547  16.3654  19.8858  -3.8491
    2189  -1.6496   1.6027  -2.1799  15.5328  19.9745  -3.6542
    2190  -1.7634   1.4283  -2.3668  15.5655  20.4216  -3.5169
    2191  -1.6386   1.3559  -2.4419  16.3576  19.9068  -2.5817
    2192  -1.9708   1.0669  -2.1835  15.5997  20.0132  -3.1760
    2193  -1.8157   1.0207  -2.2117  15.3787  20.2045  -3.8588
    2194  -1.3482   1.7342  -2.5017  15.7452  20.1376  -3.6501
    2195  -1.8476   1.2370  -2.1461  16.5596  20.0985  -3.3159
    2196  -1.5216   1.4840  -2.5179  15.9128  19.9161  -3.3251
    2197  -1.9167   1.0583  -2.1317  15.6545  20.1296  -3.2034
    2198  -1.7885   1.8757  -2.0691  16.0640  20.0355  -4.1069
    2199  -1.6938   1.5222  -2.1869  16.1526  20.1015  -3.3411
    2200  -1.4875   0.0858  -2.8315  16.0581  20.7307  -3.8126
    2201  -1.5896   1.4980  -2.2939  15.9098  20.4067  -3.3491
    2202  -1.6636   1.2808  -2.3152  16.3054  20.5681  -2.8980
    2203  -1.8775   1.1894  -2.2671  15.2177  20.4978  -3.7356
    2204  -1.4241   1.2973  -2.4380  16.2622  20.1323  -3.5740
    2205  -1.9280   1.0924  -2.3223  15.8048  20.1999  -3.3271
    2206  -2.0059   1.3977  -2.2027  15.5869  20.0755  -3.4537
    2207  -1.6059   1.2579  -2.2186  16.5458  19.9953  -2.8338
    2208  -1.6248   1.6727  -2.2368  16.1647  19.7829  -3.3946
    2209  -1.8744   1.8057  -1.9419  16.3203  19.6382  -3.4923
    2210  -1.6443   1.2816  -2.2773  16.0913  19.7943  -3.4421
    2211  -1.6053   1.7534  -2.1264  15.4049  19.9034  -4.0740
    2212  -1.7475   1.4362  -2.2261  15.3833  20.3046  -3.7872
    2213  -1.6033   1.8226  -1.9401  15.9252  20.3618  -3.7589
    2214  -1.7690   0.4909  -2.6503  15.8947  20.0748  -2.7755
    2215  -1.6433   1.2242  -2.2298  15.7513  19.8612  -3.2860
    2216  -1.8248   1.4079  -2.3102  15.8198  20.5453  -3.5767
    2217  -2.0420   1.5389  -1.9046  16.3689  20.2379  -3.9223
    2218  -1.3283   1.3602  -2.5948  16.4981  20.3767  -4.0913
    2219  -1.6063   0.9300  -2.6764  17.4274  20.2998  -3.5261
    2220  -1.3380   1.5231  -2.5632  16.3515  20.2038  -3.2235
    2221  -1.5588   1.2575  -2.6795  15.9583  20.8724  -3.7020
    2222  -1.7300   1.2984  -2.3427  15.2978  20.9091  -3.5985
    2223  -1.7540   1.6615  -2.1283  15.6039  20.2407  -4.1997
    2224  -2.0223   1.5724  -1.8838  15.6975  20.1400  -4.8851
    2225  -1.9971   1.1930  -2.0984  15.7404  20.5962  -4.4570
    2226  -1.7816   0.9610  -2.5697  15.6961  20.5086  -3.8000
    2227  -1.6368   1.4778  -2.2764  15.6551  19.8048  -4.2094
    2228  -1.9749   1.2773  -2.1767  15.5200  20.1538  -4.9238
    2229  -1.5792   1.9808  -1.8662  15.6392  20.4354  -4.9044
    2230  -2.0107   1.6514  -1.6834  15.6117  20.5382  -3.9557
    2231  -2.1646   1.6724  -1.7012  15.5390  20.3691  -4.2737
    2232  -1.7274   1.5149  -2.3410  16.1615  20.1666  -3.7600
    2233  -1.6922   1.4921  -2.5531  16.4142  20.2035  -3.1351
    2234  -2.0140   1.1527  -2.1289  15.9822  20.4495  -3.8563
    2235  -1.6055   1.8304  -1.8590  15.5658  20.2369  -4.1911
    2236  -2.3032   1.1905  -1.7721  15.3888  20.4445  -3.8041
    2237  -2.1329   1.5638  -1.8039  15.4062  20.8509  -4.4483
    2238  -1.9505   0.9758  -2.3734  15.4612  20.8556  -3.9436
    2239  -1.8206   1.3614  -2.0554  16.1551  20.6487  -3.7580
    2240  -1.9785   1.4510  -1.7988  15.4703  21.1204  -4.4504
    2241  -2.1502   1.0618  -2.0092  16.2189  21.0897  -4.0450
    2242  -1.7540   1.5634  -2.0874  15.8263  20.8811  -3.0467
    2243  -2.2148   1.3957  -2.0378  15.6742  20.4815  -3.4906
    2244  -1.6810   1.9325  -1.7309  16.2423  20.8574  -3.0348
    2245  -1.9091   0.9514  -2.4616  15.8797  20.4702  -3.1157
    2246  -1.6344   2.1260  -1.8803  16.2613  20.2697  -2.3964
    2247  -1.5672   2.1432  -2.0408  15.6917  20.5776  -3.1719
    2248  -1.8727   1.5283  -1.9407  16.1396  20.8066  -3.1865
    2249  -1.9540   1.5907  -1.7555  15.3968  20.6718  -4.0136
    2250  -1.8244   1.2060  -2.1689  15.9895  20.7494  -3.7407
    2251  -1.6001   1.7671  -1.8925  15.7606  20.1545  -3.6145
    2252  -1.6629   1.7913  -2.1418  16.2655  20.4334  -2.7267
    2253  -2.0183   1.5047  -1.7941  16.0983  20.4267  -3.5585
    2254  -1.7739   1.8613  -1.9265  16.6724  20.5509  -3.1032
    2255  -2.2560   1.4837  -1.5262  16.5314  20.0310  -4.0659
    2256  -1.6119   1.5976  -2.0663  15.7739  20.6129  -2.8948
    2257  -1.6266   1.7744  -1.9632  16.0928  20.0366  -2.3721
    2258  -1.9486   2.0239  -1.5589  16.3913  20.4943  -2.9812
    2259  -2.2151   1.7292  -1.7482  16.1619  20.0818  -2.8646
    2260  -1.8161   1.8364  -1.9601  15.9273  19.9366  -2.5523
    2261  -1.8885   1.8749  -1.5871  15.8182  20.2583  -2.9673
    2262  -1.5462   1.4684  -2.4792  15.5436  20.1562  -3.1826
    2263  -1.6603   1.9355  -1.9532  15.5229  20.5385  -3.2662
    2264  -1.7601   1.6505  -2.1043  15.1309  20.6060  -3.1756
    2265  -2.0292   1.3003  -2.1536  15.2672  20.4677  -2.9906
    2266  -2.3876   1.1840  -1.6215  15.4364  20.8331  -3.8088
    2267  -2.0919   1.3274  -1.9893  15.4839  20.8168  -3.3646
    2268  -2.2005   1.4836  -1.7520  15.7886  20.6941  -3.2785
    2269  -1.8923   1.6497  -1.7658  16.0559  20.6765  -3.5785
    2270  -1.2863   1.7895  -2.1856  16.6874  20.7117  -2.6353
    2271  -1.7561   1.6782  -2.2285  16.2790  20.8303  -3.3362
    2272  -1.9993   1.4015  -1.9930  16.6353  20.1992  -3.2320
    2273  -2.0813   1.8122  -1.7106  16.5607  20.2820  -3.5635
    2274  -1.7679   1.5071  -2.2372  16.1991  20.6145  -4.0362
    2275  -1.8401   1.8497  -1.8048  15.7581  20.6150  -3.7724
    2276  -2.3265   1.3782  -1.8239  15.5884  20.4861  -4.0328
    2277  -1.9651   1.3714  -1.9461  15.4022  20.6607  -3.9834
    2278  -1.8705   1.5753  -2.1096  14.9187  20.4508  -4.1031
    2279  -1.7633   1.4426  -2.3474  15.3869  20.1900  -4.7356
    2280  -0.6334  -0.4573  -2.9841  15.9001  20.8578  -4.7235
    2281  -1.2340  -0.2465  -2.9302  16.4875  19.9478  -5.5210
    2282  -1.3425  -0.0272  -2.9240  15.6175  20.0831  -4.8881
    2283  -1.0197   1.3613  -2.8632  16.0097  20.8671  -5.2674
    2284  -2.0967   1.0988  -2.4093  14.8082  20.0169  -5.3327
    2285  -2.1707   1.1614  -2.1834  14.9651  19.9533  -4.9991
    2286  -1.2771   1.7220  -2.4396  15.5601  20.2197  -4.5396
    2287  -2.2742   1.0592  -1.8914  15.6431  20.5910  -5.0800
    2288  -1.7452   1.2369  -2.3575  15.5643  20.4674  -4.5592
    2289  -1.8008   1.4437  -2.1912  16.1853  20.4811  -4.4424
    2290  -1.6067   1.4403  -2.5114  16.0211  20.3691  -4.0808
    2291  -1.6324   1.4487  -2.2982  15.3820  20.1680  -4.2987
    2292  -1.7771   1.3274  -2.3008  16.3772  19.8889  -4.4290
    2293  -2.0526   1.5455  -1.8910  16.6467  19.9890  -4.1788
    2294  -1.9341   1.5500  -2.2153  16.6013  19.9627  -3.9368
    2295  -1.7044   1.1349  -2.3926  15.9147  20.7423  -4.2777
    2296  -1.8156   1.2126  -2.2007  16.4044  20.2199  -3.8786
    2297  -1.9530   1.4578  -1.9550  16.3877  20.2944  -4.5101
    2298  -1.9052   1.1288  -2.2103  16.0641  19.9289  -3.9386
    2299  -1.8097   1.9026  -1.8041  16.4558  20.1384  -3.9959
    2300  -1.7663   1.7710  -1.9193  17.0474  20.4147  -4.1756
    2301  -2.1275   1.7220  -1.6728  17.4430  20.8208  -3.6688
    2302  -1.6083   1.7138  -2.1023  16.8110  20.5851  -4.0163
    2303  -1.9967   1.5660  -2.1160  16.1217  20.5096  -3.1551
    2304  -2.2649   1.3875  -1.6807  15.7674  20.8224  -4.3013
    2305  -2.0568   1.6323  -1.6755  15.8316  19.9859  -4.8054
    2306  -2.0560   1.2431  -1.9888  16.2516  20.5622  -4.0125
    2307  -1.8458   1.8148  -1.9139  16.0813  20.2410  -3.6827
    2308  -1.7390   1.3699  -2.2295  15.7061  19.9571  -4.2584
    2309  -2.1218   1.7756  -1.7538  15.9636  20.1481  -4.2896
    2310  -1.6771   1.5407  -2.3849  16.2269  20.0719  -3.5943
    2311  -2.2024   1.4365  -1.6750  16.0155  20.7856  -4.3031
    2312  -1.6245   1.7826  -2.0971  15.7616  20.4292  -4.7630
    2313  -1.9737   1.2739  -2.2426  16.3088  20.1739  -5.0100
    2314  -1.7226   2.2329  -1.5978  16.2861  19.6878  -4.7424
    2315  -2.0296   1.4070  -2.1485  15.9109  20.1433  -4.1308
    2316  -1.7679   1.3613  -2.1672  16.6579  20.3286  -4.1772
    2317  -1.9565   1.6081  -1.7556  16.0186  20.7298  -4.5042
    2318  -1.5527   1.6639  -2.0854  16.1127  20.5735  -3.8935
    2319  -1.9548   1.1633  -2.4304  16.7102  20.2791  -4.0976
    2320  -2.0645   1.5761  -2.1123  16.4279  20.2720  -4.5976
    2321  -1.5869   1.3336  -2.4347  16.7872  20.2056  -4.3760
    2322  -1.5995   1.5433  -2.4140  16.8523  20.1024  -4.6637
    2323  -1.8930   1.9417  -1.9220  16.2835  19.8603  -4.4201
    2324  -1.6833   1.8374  -1.9188  16.7702  20.4110  -4.2943
    2325  -1.8457   1.7821  -1.8540  17.3509  19.6052  -4.1371
    2326  -2.0653   1.6055  -1.9580  16.5565  20.2078  -4.5805
    2327  -1.6836   1.7819  -2.0315  16.3025  20.2515  -4.6625
    2328  -1.5322   1.4101  -2.2935  15.8765  20.3207  -5.2472
    2329  -1.5970   1.6562  -2.1613  16.6288  20.6311  -3.9827
    2330  -0.6029   1.9217  -2.4542  16.1313  19.8953  -4.3464
    2331  -1.6142   1.2332  -2.4684  16.3443  19.8771  -4.5705
    2332  -1.1424   1.5908  -2.4433  17.3907  19.9049  -3.4291
    2333  -1.1564   1.4084  -2.6040  17.9935  19.5180  -4.0616
    2334  -0.9317  -0.2276  -2.8904  17.9911  19.1383  -4.5832
    2335  -1.1998   0.0931  -2.9821  17.0399  19.6548  -5.4266
    2336  -1.1547   0.5677  -3.1249  17.1505  19.3417  -4.8055
    2337  -1.2053   0.5094  -2.9130  17.5998  19.6980  -4.7136
    2338  -1.2840  -0.0416  -2.9013  17.3155  19.5477  -5.2687
    2339  -0.5942   0.0179  -3.0470  17.8284  18.5442  -5.1881
    2340  -0.8771  -0.5313  -3.0824  17.5517  19.3897  -5.2450
    2341  -0.9712   0.3320  -3.0314  17.2199  19.7158  -4.5321
    2342  -1.1745  -0.3803  -2.9815  17.7740  20.2736  -5.1787
    2343  -0.9686  -0.3216  -3.1213  17.0557  20.0931  -4.1986
    2344  -1.7241   0.0686  -2.6346  16.2524  20.2274  -4.8420
    2345  -1.8922  -0.0689  -2.6337  15.6999  20.7472  -4.2706
    2346  -1.5641   0.5841  -2.7610  15.7377  20.2995  -4.1315
    2347  -1.8937   1.4451  -2.1074  15.6481  20.7937  -3.5540
    2348  -1.3133   1.6906  -2.4405  16.0282  19.6430  -3.2370
    2349  -1.8453   1.8617  -1.7855  15.7242  20.6251  -3.8934
    2350  -1.6967   1.6058  -1.9363  16.4431  20.3146  -3.2915
    2351  -1.5530   1.8082  -2.0796  16.4338  20.6109  -3.1702
    2352  -1.4962   1.5245  -2.4112  16.0064  20.4703  -2.8170
    2353  -1.8623   1.5671  -1.8915  15.8875  20.7168  -3.1007
    2354  -1.8079   1.2865  -2.2031  15.5698  20.9695  -2.8212
    2355  -2.0329   1.2673  -2.0265  15.5431  20.2429  -3.7544
    2356  -1.6972   1.3726  -2.2750  15.8492  20.5449  -3.0721
    2357  -2.0686   1.1858  -2.2275  15.4187  20.2151  -3.6606
    2358  -1.9518   1.2211  -2.2427  15.5762  20.1202  -3.0861
    2359  -1.7913   1.4146  -2.3519  16.1123  19.8802  -4.0010
    2360  -1.6142   1.3136  -2.3964  15.8728  20.1662  -3.9486
    2361  -1.7993   1.7878  -1.8388  15.9630  20.3385  -4.3714
    2362  -2.0022   1.3064  -2.1258  15.3252  20.2824  -4.3110
    2363  -1.9765   0.6701  -2.3578  15.6562  20.7603  -4.5440
    2364  -2.1898   1.0843  -2.0426  15.5970  20.2061  -4.1914
    2365  -1.5978   1.4517  -2.2312  15.7679  20.1982  -3.9860
    2366  -1.6299   1.1981  -2.4516  15.9828  20.4864  -4.5657
    2367  -1.4753   1.6393  -2.3283  15.7268  20.5069  -3.8594
    2368  -1.4686   1.4433  -2.2747  15.4297  19.9559  -4.1966
    2369  -1.7946   1.6109  -2.2265  14.9442  20.2018  -4.0112
    2370  -1.8929   1.4230  -2.1079  15.3982  20.7843  -3.6124
    2371  -1.8865   1.2935  -2.1900  15.5798  21.0153  -3.5696
    2372  -2.2659   1.3228  -1.6903  15.9651  20.4720  -3.1547
    2373  -1.7559   1.8266  -1.7941  15.4864  20.6017  -4.0140
    2374  -1.8270   1.9956  -1.8260  15.7295  20.5282  -3.8026
    2375  -1.8494   1.5049  -1.9740  15.9453  20.6202  -4.1164
    2376  -2.1134   1.6952  -1.7607  15.9128  20.5990  -3.6522
    2377  -1.5772   1.9365  -1.7571  16.2829  20.6197  -3.7710
    2378  -1.5294   1.5753  -2.2892  15.9471  20.2120  -3.2402
    2379  -1.3517   2.0304  -1.9643  16.0812  20.9581  -3.8798
    2380  -1.9732   1.4261  -2.0816  15.0975  20.7061  -3.0187
    2381  -1.4738   1.5779  -2.2634  15.3196  20.3502  -3.1455
    2382  -2.3647   1.0508  -2.1027  15.9582  20.3831  -3.4989
    2383  -2.1807   1.6976  -1.5485  14.3327  20.3734  -4.1894
    2384  -1.7870   1.4655  -2.2562  14.7188  20.4846  -3.8174
    2385  -1.7763   1.6613  -2.0651  16.1873  21.1058  -4.0482
    2386  -2.0808   1.4734  -2.0823  14.9586  20.5008  -3.8882
    2387  -2.0747   1.4441  -2.0065  14.7402  20.9106  -3.7706
    2388  -2.0346   1.7441  -1.6918  15.5005  20.6710  -4.0971
    2389  -1.8271   1.4823  -2.1527  15.1669  20.2305  -3.3666
    2390  -2.0086   1.3642  -2.1583  15.3431  20.7521  -3.8959
    2391  -1.7343   1.2245  -2.1939  16.1039  20.4693  -3.7791
    2392  -1.3003   1.1515  -2.8258  14.9700  20.7174  -3.2966
    2393  -1.3035   1.8234  -2.3157  17.3148  20.3535  -2.7307
    2394  -2.1733   1.3981  -1.7337  15.7775  20.8177  -3.2349
    2395  -1.9817   1.2004  -2.2904  15.9848  20.6253  -2.4309
    2396  -0.8999   0.0734  -3.2081  17.3939  20.5966  -3.8427
    2397  -1.8834   1.2809  -2.1348  15.2225  20.5081  -3.8239
    2398  -1.8748   1.4538  -2.0831  16.2365  21.3726  -3.1400
    2399  -2.2416   1.4857  -1.5707  15.8090  20.8043  -3.7960
    2400  -1.9810   1.2446  -2.2005  14.9700  20.1171  -3.5477
    2401  -1.6631   1.4719  -2.3771  15.3066  20.6169  -2.4779
    2402  -1.2774   1.7337  -2.4224  15.7519  20.6209  -2.6328
    2403  -1.8131   1.2668  -2.3008  15.4362  20.3637  -3.0234
    2404  -1.6763   1.9300  -1.8982  16.4009  20.8459  -3.6246
    2405  -1.4248   1.5950  -2.3811  16.6874  20.5844  -3.6597
    2406  -1.4532   1.3450  -2.5324  16.1794  20.2799  -1.6699
    2407  -1.3923   1.4655  -2.7067  16.5684  20.5336  -1.8159
    2408  -1.7375   1.0767  -2.3279  16.3141  20.6558  -1.9056
    2409  -1.7956   1.2310  -2.3258  15.8818  20.6514  -2.9572
    2410  -1.8798   1.7913  -1.9427  15.8081  20.9206  -3.6328
    2411  -1.8567   1.6638  -2.0529  16.2255  20.8113  -2.1533
    2412  -1.4183   1.8884  -2.1502  16.7695  20.6757  -2.9649
    2413  -1.5666   1.2388  -2.4899  16.5186  20.0964  -2.9224
    2414  -1.6795   1.6412  -2.2438  16.2552  20.0221  -3.5787
    2415  -1.5624   1.4502  -2.5171  15.5779  20.1278  -4.5837
    2416  -1.8054   1.5007  -2.0278  16.0692  20.5432  -4.2156
    2417  -1.6278   1.6093  -2.1461  16.6384  19.9356  -3.1449
    2418  -0.9217   1.3841  -2.8039  17.7762  19.5878  -3.3109
    2419  -0.9360   1.5954  -2.5992  16.4777  20.1971  -2.6580
    2420  -1.2903   1.4604  -2.5556  16.5687  20.7089  -2.4657
    2421  -0.8077   1.7043  -2.6153  17.2298  20.0849  -2.2877
    2422  -0.9884   1.5961  -2.4826  17.3934  19.8722  -2.4924
    2423  -0.8860   1.6099  -2.5732  17.6423  20.0157  -3.0742
    2424  -1.0660   1.3809  -2.6387  17.7590  20.2368  -2.5816
    2425  -1.6376   1.5061  -2.3962  17.1572  20.2015  -3.3832
    2426  -1.9221   1.4434  -2.3097  17.0771  20.1049  -3.3192
    2427  -1.8313  -0.0396  -2.5682  16.2894  20.1052  -3.6036
    2428  -1.5595   0.9830  -2.5326  16.2056  19.6959  -3.4914
    2429  -1.7816   1.5980  -2.3094  16.2470  20.4695  -3.0438
    2430  -1.4131   1.3993  -2.4157  16.2776  19.7013  -2.9832
    2431  -1.4615   1.1608  -2.4626  16.9907  19.7792  -3.0954
    2432  -1.2329   1.8611  -2.1991  16.9655  19.3909  -3.7784
    2433  -2.0803   1.5039  -1.8650  16.7701  19.7425  -3.8312
    2434  -1.4837   1.4327  -2.4784  16.9151  19.8794  -3.4559
    2435  -1.7983   1.0970  -2.3534  16.6584  20.3057  -2.7347
    2436  -1.5040   1.6380  -2.2982  17.4073  19.6488  -2.8164
    2437  -1.3579   1.5236  -2.5113  16.8164  19.9310  -3.0561
    2438  -1.8052   1.2538  -2.3007  16.8322  20.1874  -2.8642
    2439  -1.5059   1.5731  -2.1306  16.1066  19.7239  -4.5656
    2440  -1.6966   1.2694  -2.3931  16.0725  20.1862  -3.8647
    2441  -1.7873   1.1844  -2.3460  15.8555  19.8296  -4.0249
    2442  -1.6287   1.5286  -2.0232  15.9212  20.1820  -4.4392
    2443  -1.4529   1.2742  -2.6642  17.1512  19.4892  -4.3349
    2444  -1.7352   1.2287  -2.5248  16.3320  19.6497  -3.5377
    2445  -2.0613   1.1308  -2.2218  15.6471  20.1502  -4.1153
    2446  -1.7650   1.6276  -2.2472  15.6066  20.2060  -3.7971
    2447  -1.7551   1.8415  -2.1104  16.0014  19.7247  -3.7455
    2448  -1.5766   1.3626  -2.4204  16.2269  19.9448  -3.0293
    2449  -1.9835   1.2583  -2.1964  16.0247  19.8898  -3.1175
    2450  -1.5077   1.9619  -2.2481  15.7862  19.9711  -3.3898
    2451  -1.1859   1.4381  -2.7373  15.3532  19.9099  -3.5090
    2452  -1.7353   1.3781  -2.3311  15.3295  19.9676  -3.6998
    2453  -1.9074   1.3657  -2.3020  16.0080  19.8083  -3.0809
    2454  -2.0589   1.4351  -2.0401  15.9580  19.7941  -3.5790
    2455  -1.4593   1.5604  -2.5307  15.7206  19.9086  -3.4581
    2456  -1.4896   1.6060  -2.3106  16.2396  19.6566  -3.6328
    2457  -1.1840   2.1249  -1.9401  16.7368  19.6774  -3.2356
    2458  -1.7099   1.0142  -2.3444  16.1618  19.6002  -2.7892
    2459  -1.2932  -0.1667  -2.8497  16.6250  19.5149  -3.8390
    2460  -0.8651   0.0239  -3.1914  17.1681  18.6604  -3.4761
    2461  -1.3165   0.1847  -2.8655  16.9466  19.5561  -3.0041
    2462  -0.8691   0.2045  -3.1312  17.7483  19.0762  -2.9623
    2463  -1.1591   1.8730  -2.3232  16.6934  19.5135  -2.6406
    2464  -1.6349   1.4175  -2.4798  16.7552  20.0920  -2.3720
    2465  -1.9667   1.7806  -2.0041  16.2827  20.2552  -3.2206
    2466  -1.4443   1.9228  -2.4071  16.2227  19.6660  -2.9647
    2467  -1.7836   1.0724  -2.5040  16.0986  20.5129  -3.1037
    2468  -1.7358   1.5400  -2.1360  16.0599  20.6100  -3.0780
    2469  -1.5236   1.7331  -2.2407  15.4428  20.1052  -2.9105
    2470  -1.6112   1.6908  -2.0835  16.1448  20.0487  -3.3497
    2471  -2.0856   1.6726  -1.8525  15.7257  20.1626  -3.7821
    2472  -1.6218   1.0523  -2.5237  15.6848  20.2924  -3.1042
    2473  -2.1477   1.5028  -1.8876  15.0659  20.1767  -4.0450
    2474  -1.9823   1.8418  -1.6335  15.6839  19.9357  -3.4650
    2475  -1.5558   1.6408  -2.3171  15.4140  20.1032  -3.6234
    2476  -1.8332   1.6474  -1.8609  15.5067  20.5608  -2.8393
    2477  -1.6885   1.7454  -1.9742  15.7865  20.0254  -3.9432
    2478  -1.9050   2.1231  -1.4259  16.4200  19.7188  -4.1656
    2479  -1.8940   1.3274  -2.2403  15.7142  19.9689  -4.0248
    2480  -2.1247   1.6818  -1.9532  16.5566  20.0541  -3.1385
    2481  -1.8840   1.7959  -1.9374  15.7591  20.5462  -3.5122
    2482  -1.6540   1.6153  -2.1285  15.5483  20.4392  -4.2080
    2483  -1.7247   1.7455  -1.9849  15.8091  20.1756  -4.7185
    2484  -1.9360   1.5883  -1.8227  16.2575  20.4012  -4.1222
    2485  -1.4855   1.8891  -1.9893  16.0858  20.0559  -4.1112
    2486  -1.7013   1.8382  -2.0618  16.3579  19.6358  -4.3070
    2487  -1.8820   1.5941  -2.0590  15.6191  19.9825  -4.2045
    2488  -2.0502   1.2761  -2.1996  15.9098  20.1086  -4.4005
    2489  -1.8647   2.1228  -1.5453  15.8020  20.0245  -4.7643
    2490  -2.3044   1.1757  -1.7741  16.0200  19.7917  -4.3382
    2491  -1.4919   2.0533  -1.9865  16.6396  19.9257  -3.8214
    2492  -1.6005   1.7102  -1.9294  16.5891  19.9957  -3.8338
    2493  -1.8620   1.8297  -1.9258  16.1613  20.3935  -3.9109
    2494  -1.6379   1.8856  -2.1657  16.3225  20.5339  -4.1758
    2495  -1.6969   1.4889  -2.2189  16.5371  20.2874  -3.4420
    2496  -1.9921   1.3439  -2.1283  16.4947  20.5187  -4.2070
    2497  -2.0712   1.3477  -2.0575  16.8621  20.4856  -3.8129
    2498  -1.5314   1.8322  -2.0125  16.1924  20.4304  -3.8503
    2499  -2.1076   1.9836  -1.4824  16.4861  20.1724  -4.2696
    2500  -1.7061   1.9762  -1.7639  17.1391  20.2225  -4.6926
    2501  -2.0173   1.4809  -2.1166  16.5513  20.1941  -4.6188
    2502  -1.3869   1.9687  -1.9194  17.2269  20.1064  -4.4261
    2503  -1.6777   1.8099  -2.2425  16.7646  19.9313  -4.6565
    2504  -1.9193   1.6700  -1.7686  17.5385  20.5420  -4.3785
    2505  -1.7136   1.5210  -2.4258  17.2577  19.5761  -4.5644
    2506  -2.1666   1.6621  -1.8640  16.7121  20.4306  -4.4030
    2507  -1.6789   1.5475  -2.3851  16.4731  20.0713  -4.7333
    2508  -2.3158   1.6450  -1.2397  16.6360  20.1058  -3.9883
    2509  -1.6074   1.5960  -1.9609  16.7571  20.5261  -4.7325
    2510  -1.2653   1.2142  -2.5396  17.2821  21.0886  -4.2614
    2511  -1.8587   1.9346  -1.8914  16.8071  20.2846  -4.5748
    2512  -1.5739   1.4720  -2.2449  16.5704  20.3392  -4.2621
    2513  -1.9769   1.7283  -1.5937  16.4731  20.7829  -4.1547
    2514  -1.7821   1.3707  -2.2499  16.6586  20.1078  -3.8657
    2515  -1.6173   0.1938  -2.8438  16.0508  19.6090  -4.3841
    2516  -1.6106   1.9088  -1.7837  16.7763  19.8831  -4.1023
    2517  -2.1480   1.3300  -1.9190  16.6596  20.3492  -3.6208
    2518  -1.8728   0.5662  -2.5499  16.4883  20.5684  -3.7614
    2519  -1.8948   1.8517  -1.8774  16.2299  19.8384  -4.3626
    2520  -1.7818   1.8482  -1.7681  16.3919  20.4836  -4.8292
    2521  -1.9503   1.7633  -2.0372  16.7571  20.6561  -3.6158
    2522  -2.0878   1.8803  -1.5255  16.8827  20.3920  -4.2737
    2523  -2.2157   1.6984  -1.6293  16.4875  20.1133  -4.3833
    2524  -1.8695   1.8855  -1.8598  16.4137  20.2022  -3.7227
    2525  -1.9343   1.8162  -2.0076  16.5706  20.7716  -3.9012
    2526  -1.8092   1.3921  -2.1977  16.5434  20.7857  -3.1561
    2527  -1.9783   1.5540  -2.0088  16.8617  20.5795  -3.7291
    2528  -2.0357   0.4172  -2.4078  16.5019  20.7229  -4.4904
    2529  -1.7849   1.6852  -1.9581  16.8408  20.7153  -3.3096
    2530  -1.7607   1.9128  -1.8449  16.9360  20.1992  -3.9207
    2531  -1.5243   1.6871  -2.2513  17.1201  20.2596  -3.7686
    2532  -1.9347   1.3578  -2.2179  17.1285  20.2538  -3.6736
    2533  -2.0813   1.5298  -1.9433  16.8079  20.6485  -4.4812
    2534  -1.6210   1.0726  -2.4744  16.5869  20.2181  -3.9690
    2535  -1.6597   0.3871  -2.7650  16.3095  20.7456  -3.8722
    2536  -2.2446   1.0924  -2.1586  16.0509  20.2272  -4.5873
    2537  -2.2302   1.6151  -1.5634  16.0322  20.8382  -4.0212
    2538  -1.9156  -0.1076  -2.5787  15.6601  20.1540  -5.4526
    2539  -1.9797  -0.4147  -2.3915  16.1171  20.4978  -4.9864
    2540  -1.6139  -0.7723  -2.6530  16.1824  19.9636  -5.0062
    2541  -1.6384   0.3901  -2.6480  16.7060  19.9904  -4.1975
    2542  -1.6180   0.7708  -2.6032  16.6892  20.2927  -3.7419
    2543  -1.5654   0.8477  -2.7668  16.4356  19.8286  -3.1998
    2544  -1.9522   0.2724  -2.3532  16.4353  20.2893  -4.0903
    2545  -1.1506  -0.0373  -2.9725  16.6905  20.4789  -4.2236
    2546  -1.3159  -0.0409  -2.9190  16.4759  20.1484  -4.0814
    2547  -1.3002   0.0477  -2.7350  16.6832  19.8331  -4.4026
    2548  -1.8716   1.6254  -1.9802  16.5217  20.6406  -3.3090
    2549  -1.5079   1.2948  -2.4449  16.2763  20.0804  -3.6944
    2550  -1.9078   1.3922  -2.3152  16.6259  20.4329  -3.7606
    2551  -1.4471   1.1820  -2.6234  16.0745  20.2751  -4.1325
    2552  -1.2445   2.1765  -2.0638  16.5493  19.8779  -3.7202
    2553  -1.8205   1.6723  -2.1776  16.1847  20.3251  -3.8401
    2554  -2.0808   1.6019  -1.7372  15.4518  21.0130  -4.1999
    2555  -2.0078   0.8568  -2.1112  15.6419  20.6542  -4.3501
    2556  -1.7944   1.6438  -2.2936  15.3179  20.5094  -3.9580
    2557  -2.0711   1.6107  -1.9026  16.4888  20.6117  -3.7975
    2558  -2.1302   0.7116  -2.2463  16.4859  20.5831  -3.5145
    2559  -1.6536   1.2976  -2.6164  15.6664  19.9356  -3.9354
    2560  -1.5620   1.4154  -2.2933  15.5563  20.2766  -3.3781
    2561  -1.6151   1.7952  -2.0260  16.8357  20.3726  -3.2076
    2562  -1.6291   1.7089  -2.2478  16.2082  20.2428  -2.5808
    2563  -1.5648   1.6142  -2.0670  16.9274  19.8218  -2.9060
    2564  -1.8598   1.7676  -1.8899  16.0263  20.5676  -3.0526
    2565  -2.1221   1.7386  -1.4639  16.5353  20.1343  -3.5183
    2566  -1.7302   1.6096  -2.1610  16.1135  20.8145  -2.9479
    2567  -1.8907   1.2830  -2.2893  16.3877  20.5388  -2.5046
    2568  -1.8554   1.5336  -1.9021  16.2173  20.4853  -2.6475
    2569  -1.7572   1.5704  -2.1947  15.6535  20.0334  -2.7458
    2570  -2.0162   1.6182  -1.9965  16.3996  20.9068  -3.5924
    2571  -1.9738   1.4342  -1.8136  16.4452  20.7068  -3.4039
    2572  -2.2188   1.3954  -1.6752  15.7844  20.5312  -3.0501
    2573  -1.8906   1.0478  -2.3742  16.5563  20.5001  -3.2832
    2574  -1.5955   1.3017  -2.3762  16.0110  20.5891  -3.4413
    2575  -1.6815   1.5251  -2.2126  16.1459  20.5261  -2.8904
    2576  -1.9797   1.6790  -1.8101  15.9708  20.2467  -3.3011
    2577  -1.9780   1.8010  -1.8760  16.1007  20.6465  -3.1666
    2578  -1.7020   1.6921  -2.2687  16.8698  19.9972  -2.5194
    2579  -1.6485   1.8186  -1.9473  16.7137  20.9408  -2.8253
    2580  -2.0014   1.8613  -1.5941  16.3674  20.3087  -3.5130
    2581  -2.3566   1.3276  -1.8278  16.0734  20.3801  -3.7319
    2582  -2.1257   1.8077  -1.3537  16.8089  19.8470  -3.6807
    2583  -2.1265   1.6233  -1.7632  15.3851  19.9779  -3.5090
    2584  -1.9549   1.6695  -1.9782  16.6027  20.1955  -3.1788
    2585  -1.4653   1.8953  -1.9913  16.6304  20.3524  -3.2308
    2586  -2.2042   1.4074  -1.7432  15.9903  20.2759  -3.5183
    2587  -2.0126   1.4483  -1.7352  16.0517  20.1774  -3.9049
    2588  -1.5368   1.6360  -2.5320  16.6928  20.8354  -2.6887
    2589  -1.8140   1.4074  -2.1193  16.0862  20.4161  -3.0242
    2590  -2.0131   1.8154  -1.7589  16.3591  20.6534  -2.9482
    2591  -2.0397   1.5085  -2.0110  16.5340  20.5572  -3.0867
    2592  -1.9621   1.5544  -1.8635  16.0610  20.5776  -2.9974
    2593  -1.6935   1.7989  -1.9256  16.7067  20.0195  -3.5312
    2594  -2.2261   1.3063  -1.7964  16.7764  20.3870  -3.2887
    2595  -1.9898   1.3403  -2.0896  15.7739  20.5149  -3.4446
    2596  -1.6437   1.1468  -2.3564  16.3826  20.6930  -3.2110
    2597  -1.0729  -0.0174  -3.0881  16.3486  20.0752  -3.9436
    2598  -1.9848   1.7864  -1.9700  15.6571  20.3950  -4.0272
    2599  -1.5415   1.8840  -1.9497  15.8949  20.5893  -4.0219
    2600  -2.0373   1.8304  -1.9459  16.1583  20.6386  -3.3843
    2601  -2.0073   1.4260  -1.9448  15.9923  20.5310  -3.4350
    2602  -1.6348   1.2297  -2.4161  16.3922  20.3714  -3.9100
    2603  -2.1142   1.1007  -2.1374  16.6072  19.7862  -3.9111
    2604  -2.1730   1.7718  -1.5843  16.7478  20.5721  -3.6344
    2605  -1.6952   1.7746  -1.9540  16.6131  20.3745  -3.4265
    2606  -1.6816   1.6207  -2.0764  17.5225  20.2354  -3.6259
    2607  -2.3096   1.6153  -1.6203  16.8112  20.7097  -3.9186
    2608  -2.1084   1.8537  -1.6176  17.0208  20.1720  -4.0272
    2609  -2.0267   1.4966  -2.0972  16.7519  19.9010  -4.3537
    2610  -2.2688   0.9148  -2.0759  16.6503  20.0768  -4.6162
    2611  -1.9455   0.5735  -2.3221  17.2686  20.3498  -3.8808
    2612  -1.8680   1.4151  -1.9333  16.3926  20.3170  -4.3380
    2613  -1.2355   1.8550  -2.3299  16.9057  19.7795  -3.9556
    2614  -1.8352   1.4937  -2.1189  16.7231  19.9242  -4.1253
    2615  -2.0356   1.1498  -2.2120  17.0765  20.0209  -4.6255
    2616  -1.7498   0.7243  -2.6175  16.3759  19.6486  -4.6168
    2617  -1.9934   1.2226  -2.2435  16.3953  20.0742  -4.3822
    2618  -1.8178   1.8627  -1.8429  16.6072  19.6731  -4.1146
    2619  -1.7054   0.5894  -2.6263  16.4481  20.3753  -3.5570
    2620  -1.7351   1.9010  -1.8364  16.6622  20.3193  -3.5984
    2621  -2.2036   0.6022  -2.2598  16.3753  20.0460  -4.5131
    2622  -1.7186   1.5818  -2.0630  16.5421  20.2160  -3.3019
    2623  -2.1398   1.3624  -2.0115  16.4696  20.0346  -3.2464
    2624  -1.8207   0.1901  -2.6334  16.6321  20.1458  -3.4141
    2625  -1.8673   0.3098  -2.5250  17.0817  19.7478  -3.5702
    2626  -1.3964   1.7096  -2.3536  16.1900  19.7551  -3.1336
    2627  -1.6892   1.4659  -2.3132  16.6550  20.2212  -3.4170
    2628  -1.7810   1.8494  -1.8496  16.3168  20.3743  -3.2756
    2629  -1.9151   0.0463  -2.4675  16.3224  20.3806  -3.0130
    2630  -1.8948   0.0043  -2.5470  16.6033  19.0854  -3.1328
    2631  -1.6818  -0.1582  -2.8516  16.5275  19.6887  -3.6414
    2632  -1.8405   1.6954  -1.9243  16.1331  20.0593  -3.0911
    2633  -1.7900   1.5669  -2.1476  16.4098  20.0223  -3.1269
    2634  -1.9811   1.5740  -2.1620  15.6110  19.6082  -3.8561
    2635  -1.6821   1.5412  -2.3875  15.7973  19.8911  -3.6189
    2636  -1.6399  -0.1281  -2.7964  15.7427  19.8012  -3.4213
    2637  -1.6716   0.1927  -2.8291  15.7200  19.9260  -3.7566
    2638  -1.0635  -0.3959  -2.9512  15.7440  20.7479  -3.5791
    2639  -1.2758   0.6566  -2.7098  16.4711  19.7755  -3.5837
    2640  -1.1260   0.2730  -3.0276  16.4301  20.3148  -3.6201
    2641  -1.5254  -0.0725  -2.8170  15.5766  20.9917  -3.7624
    2642  -1.4177   0.2900  -2.8748  15.6443  20.0493  -3.4323
    2643  -1.5396  -0.1834  -2.7390  15.1310  20.3364  -4.0611
    2644  -1.9787   0.0933  -2.5080  15.9354  20.4177  -4.2996
    2645  -1.4201   1.7349  -2.2160  15.8666  20.2853  -3.1535
    2646  -1.6879   1.8735  -1.8478  16.1887  19.7672  -3.6437
    2647  -1.9813   1.6579  -2.0941  15.6249  19.9069  -3.7921
    2648  -2.1056   1.8706  -1.6423  16.1495  19.9516  -3.9051
    2649  -1.8422   1.8229  -2.1402  16.3642  20.6453  -2.8931
    2650  -1.6427   0.4644  -2.5970  16.6772  19.9413  -3.6211
    2651  -1.8801   1.7301  -1.9415  16.6212  20.0132  -3.7950
    2652  -1.7882   0.8855  -2.3302  16.6316  19.7819  -3.6876
    2653  -1.8325   1.6005  -1.9569  16.2361  20.2753  -3.6294
    2654  -2.1559   1.3851  -2.0421  15.9976  19.8716  -3.0788
    2655  -1.3526   1.0110  -2.6815  16.3840  20.1052  -3.2281
    2656  -1.7159   0.7520  -2.5345  15.9916  20.7928  -3.6838
    2657  -1.2458   0.1830  -3.1022  16.2703  20.3340  -4.3720
    2658  -1.9304   1.3070  -2.3136  15.7809  20.1437  -3.4789
    2659  -2.1079   1.5313  -1.6982  15.8877  20.7076  -3.6438
    2660  -1.9797   1.4477  -2.0034  16.1843  20.0753  -3.6374
    2661  -1.7739   1.7026  -2.0894  15.9041  20.5436  -3.4163
    2662  -1.4627   1.9261  -1.9543  16.3715  20.2116  -3.6774
    2663  -1.7641   1.7764  -2.0895  16.2236  20.0758  -3.8869
    2664  -2.0525   1.6236  -1.8580  15.7836  20.5213  -4.1975
    2665  -1.8108   1.7612  -1.9978  15.7076  20.1622  -4.8112
    2666  -1.4681   0.9774  -2.7204  16.1140  20.1483  -4.2611
    2667  -2.0783   1.0676  -2.2374  15.9407  20.2382  -4.1520
    2668  -2.2363   1.5211  -1.9479  15.2607  20.1726  -3.9988
    2669  -1.9506   1.7653  -1.8701  15.9420  19.7222  -4.4424
    2670  -2.0331   1.4706  -1.8996  15.3756  19.8474  -4.7959
    2671  -1.9481   1.6940  -1.8234  15.2868  20.1220  -4.6674
    2672  -1.9099   1.6347  -2.0928  15.4328  19.9030  -4.3849
    2673  -1.6269   1.6284  -2.2193  16.0399  20.4513  -4.3018
    2674  -1.7351   1.9575  -1.9973  15.3821  20.2790  -3.6868
    2675  -1.9224   1.2936  -2.3076  15.1932  20.8000  -3.5306
    2676  -1.5523   1.8651  -2.0809  15.7945  20.4331  -3.6382
    2677  -1.9362   1.5244  -2.1010  16.1392  20.2526  -3.3989
    2678  -1.5775   1.3704  -2.4434  15.8507  20.1571  -2.4514
    2679  -2.4289   1.6578  -1.3230  16.1773  19.9465  -3.4662
    2680  -1.9265   1.5536  -1.9236  15.5172  20.4230  -3.9092
    2681  -1.9746   1.1453  -2.3590  15.3610  20.8194  -4.2481
    2682  -2.0338   0.8743  -2.2960  15.8901  20.1055  -4.4391
    2683  -1.1952   1.1708  -2.7485  16.0568  20.3472  -3.3880
    2684  -1.6110   1.5559  -2.3333  16.4648  19.9549  -3.9355
    2685  -1.6699   1.4969  -2.3439  16.4892  20.2540  -3.1960
    2686  -1.5095   1.6458  -2.2975  16.4490  20.1857  -2.8260
    2687  -1.3634   1.7658  -2.1669  16.8705  20.2350  -3.7514
    2688  -1.4106   1.6609  -2.2191  16.3056  19.7716  -3.1671
    2689  -1.6127   1.3163  -2.5688  16.5782  20.4580  -3.0315
    2690  -1.2770   1.5570  -2.5883  16.6855  20.3964  -1.8568
    2691  -1.3692   1.5711  -2.4028  16.5034  20.7831  -2.6120
    2692  -2.0653   1.5494  -2.0016  16.4630  20.3103  -3.0480
    2693  -1.5195   0.9549  -2.7508  15.3664  20.2282  -3.5749
    2694  -1.9700  -0.0843  -2.4762  15.8181  20.1113  -3.6759
    2695  -1.5016   1.4182  -2.4565  16.0033  20.5772  -3.7583
    2696  -1.5255   1.5264  -2.3786  15.9113  20.3589  -3.6379
    2697  -2.1017   1.7554  -1.5918  15.2480  20.0899  -3.9973
    2698  -1.8154   1.5904  -2.1892  15.8219  20.1845  -4.6113
    2699  -1.4924   1.2365  -2.6694  15.7965  20.1801  -4.1885
    2700  -1.6713   0.4799  -2.8226  15.2386  20.7615  -3.6701
    2701  -1.3797   1.3914  -2.5530  16.4142  20.3613  -3.3826
    2702  -1.1488   1.5686  -2.6002  16.2993  19.9996  -2.7155
    2703  -1.7600   1.4611  -2.2441  15.7016  19.9516  -3.1091
    2704  -1.3586   1.8409  -2.3205  15.6496  20.3354  -3.8082
    2705  -1.7147   1.3338  -2.3480  15.4691  20.4492  -4.0216
    2706  -1.7870   1.4753  -2.0909  15.7258  19.9833  -4.0359
    2707  -1.1827   1.5891  -2.5654  16.4579  20.3778  -2.3375
    2708  -1.5327   1.3864  -2.4828  15.8088  20.1851  -3.3244
    2709  -1.3994   1.1343  -2.4949  15.6569  19.9290  -3.4083
    2710  -1.6766   1.8305  -1.8557  16.1672  20.3945  -3.8154
    2711  -1.8772   1.2839  -2.3081  15.3384  20.3779  -3.9936
    2712  -2.2888   0.8217  -2.2080  15.0212  20.2483  -4.2124
    2713  -1.5063  -0.0187  -2.9281  14.8555  20.1979  -3.5288
    2714  -2.0343   1.4171  -2.2574  15.2374  20.4611  -3.4553
    2715  -1.4452   1.3147  -2.5883  15.8104  20.3082  -3.9200
    2716  -1.3715   1.5606  -2.3497  15.7210  20.6240  -3.7786
    2717  -1.4884   1.7438  -2.1509  15.2144  20.0039  -4.3014
    2718  -1.4602   1.9190  -2.1256  16.1226  19.9333  -4.1696
    2719  -1.4504   1.5213  -2.4456  15.4129  20.0614  -4.0329
    2720  -1.6912   1.3727  -2.3297  15.1497  20.1621  -4.5329
    2721  -1.7566   1.8435  -1.9015  15.0619  20.2498  -4.4922
    2722  -1.7184   1.5243  -2.3208  14.8924  20.4601  -4.0960
    2723  -1.9383   1.4743  -2.0545  14.6538  20.2676  -4.1083
    2724  -1.6501   1.3853  -2.1609  15.5515  20.2647  -3.6787
    2725  -1.9704   1.5368  -2.0098  15.8314  20.4775  -4.0735
    2726  -1.9918   1.7567  -1.9378  15.6258  20.6822  -4.0784
    2727  -1.7670   1.7806  -1.9068  15.5918  20.1459  -3.9256
    2728  -1.8625   1.1640  -2.5129  15.8752  20.0945  -3.8053
    2729  -1.6885   1.6140  -2.1951  15.9268  20.4265  -3.7721
    2730  -1.6077   2.0703  -1.9460  17.3464  19.9325  -3.8458
    2731  -1.6507   1.6460  -2.1599  16.3281  20.1856  -3.6353
    2732  -1.0518   1.6852  -2.5106  17.7681  20.3229  -3.2596
    2733  -1.3369   1.9859  -2.1790  17.1134  20.1461  -3.3646
    2734  -1.5577   1.9019  -2.0957  17.2001  19.7606  -2.8949
    2735  -1.2004   1.9328  -2.2412  17.3035  19.9710  -2.9520
    2736  -1.7443   1.4531  -2.3024  16.7121  19.8500  -3.4981
    2737  -1.1140   0.4732  -2.9908  16.6267  19.8276  -4.6625
    2738  -1.6143   1.9262  -2.0945  16.5075  19.6138  -4.0945
    2739  -1.9503   1.3044  -2.2206  15.6433  19.9127  -4.4282
    2740  -1.4654   1.4452  -2.4253  15.7176  20.1064  -3.0626
    2741  -1.6916   1.4321  -2.3373  15.6510  20.5585  -3.6242
    2742  -1.7642   1.6793  -1.9306  15.5088  20.4727  -4.0166
    2743  -1.7093   1.0879  -2.3468  16.3191  19.9565  -3.1855
    2744  -1.1375   1.5850  -2.5567  15.5905  20.3031  -3.1427
    2745  -1.3191  -0.4283  -2.9591  15.0549  20.3934  -3.1950
    2746  -1.2995   1.7041  -2.4440  15.4598  19.8561  -2.7696
    2747  -1.2738   1.1605  -2.6068  15.6329  21.0423  -2.5237
    2748  -1.7935   1.8561  -2.1653  16.2095  20.6056  -3.0670
    2749  -1.5593   0.5334  -2.6900  15.5039  20.4218  -3.3317
    2750  -1.2367   0.9810  -2.9120  15.4671  20.2989  -3.3661
    2751  -1.6175   1.8124  -1.9875  16.0438  20.1330  -3.7836
    2752  -1.3424   1.4070  -2.5878  15.5751  20.2607  -2.8858
    2753  -1.8914   1.5938  -2.1139  16.2704  20.5197  -2.9962
    2754  -2.0928   1.4643  -1.7837  15.7692  20.8017  -3.5103
    2755  -1.9388   1.5506  -1.9571  15.2205  20.5518  -3.8909
    2756  -2.2560   1.0951  -2.0125  15.1508  20.5053  -3.1345
    2757  -2.0299   1.4940  -1.9503  14.8158  20.6009  -4.3057
    2758  -1.6024   1.8682  -1.9776  15.3081  20.1783  -3.3002
    2759  -1.9709   1.4675  -2.0345  15.3818  20.4331  -4.1566
    2760  -1.9235   1.5432  -2.2011  15.5560  20.3497  -3.3315
    2761  -1.6570   2.0107  -1.9666  15.0287  20.7345  -4.3799
    2762  -1.8166   1.4314  -2.1937  14.6454  19.8772  -4.1998
    2763  -1.9974   1.2091  -2.2171  15.3856  20.5669  -3.9327
    2764  -1.6635   1.8880  -1.9581  15.9491  20.6507  -4.3655
    2765  -1.6678   1.1964  -2.5691  15.2439  20.2981  -3.8530
    2766  -1.8355   1.6944  -2.0322  15.4458  20.3210  -4.4363
    2767  -1.6556   1.0386  -2.4756  15.6745  20.0294  -3.4867
    2768  -2.0717   1.0975  -2.1894  15.9601  20.2600  -3.6842
    2769  -2.0803   0.9084  -2.4413  16.1744  20.4171  -3.4810
    2770  -1.3532   1.4561  -2.5639  16.1198  20.6016  -2.8061
    2771  -1.8867   1.5158  -1.8437  16.4622  20.0103  -3.6586
    2772  -1.9330   1.4580  -1.9475  15.2522  20.0900  -3.8176
    2773  -1.9641   1.6038  -1.8324  16.6204  20.3189  -3.9019
    2774  -1.5515   1.4753  -2.3564  16.3196  20.0695  -3.5418
    2775  -1.9631   1.1612  -2.3884  15.8487  20.0823  -3.9391
    2776  -1.5910   1.3279  -2.3787  15.9838  20.5146  -3.6137
    2777  -1.5503   1.7662  -2.2156  16.0741  20.7602  -3.3978
    2778  -1.8075   1.5907  -1.9876  17.2505  20.3277  -2.7420
    2779  -1.4048   1.6149  -2.2445  16.1775  20.3845  -3.6311
    2780  -1.3102   0.1834  -2.8283  16.2948  19.9434  -4.7383
    2781  -1.6938   0.4562  -2.7211  16.2058  20.0732  -3.9033
    2782  -0.7773   0.9616  -2.9478  16.1368  19.7074  -4.2429
    2783  -0.9934   0.3260  -2.9866  16.4078  19.7384  -2.8942
    2784  -1.3394  -0.2783  -2.9006  16.3762  20.0438  -3.2133
    2785  -1.4185   0.8692  -2.7568  15.8802  19.9925  -3.0891
    2786  -1.7720   1.6279  -2.2180  16.2333  21.3273  -3.5727
    2787  -1.7340   1.4567  -2.1825  15.7564  21.0273  -3.6671
    2788  -1.6779   0.1399  -2.9166  15.8097  21.1841  -4.3145
    2789  -2.0969   1.5057  -1.8915  15.7922  20.8279  -3.7811
    2790  -2.2607   1.3937  -1.8245  15.9684  20.7057  -3.7988
    2791  -1.7549   2.1687  -1.7100  15.3825  20.5276  -4.2290
    2792  -2.0798   0.9382  -2.3152  15.8494  21.0896  -3.8220
    2793  -1.5824   1.3095  -2.3373  15.6059  20.9755  -2.8166
    2794  -1.8567   1.1964  -2.1963  15.6826  20.6814  -3.6047
    2795  -1.5920   1.6885  -2.2542  15.5129  20.8901  -3.8647
    2796  -1.7305   1.4842  -2.1532  15.0959  20.4710  -3.4240
    2797  -1.5096   1.9576  -1.9562  14.7607  20.6736  -3.0909
    2798  -1.8977   1.5333  -2.1357  15.6347  20.7645  -3.3236
    2799  -1.8333   1.3383  -2.1296  15.7116  20.9806  -3.3609
    2800  -1.6331   1.5409  -2.3573  15.3551  20.3028  -2.5780
    2801  -1.8185   1.9957  -1.6731  15.4622  20.5120  -4.0473
    2802  -1.5732   1.2322  -2.4681  15.3178  20.6138  -2.6542
    2803  -1.5846   1.7016  -2.1861  15.0713  20.5219  -3.2615
    2804  -1.4787   1.9266  -2.0660  15.4420  20.3424  -3.2947
    2805  -1.5305   1.8920  -2.1235  15.9887  20.5022  -4.3819
    2806  -1.0043   2.0566  -2.2457  15.6928  20.1229  -4.9488
    2807  -1.8372   1.4339  -2.1664  14.6387  20.3501  -4.6001
    2808  -1.7470   1.6198  -2.1272  15.5609  20.4940  -3.9596
    2809  -2.0810   1.6405  -1.7963  14.9222  20.1441  -4.4717
    2810  -1.7319   1.9564  -1.8453  15.1501  19.8552  -4.2975
    2811  -0.9502   0.5136  -3.0601  16.3365  19.6459  -4.4905
    2812  -1.3267   0.2522  -2.9059  17.3961  19.8289  -5.3716
    2813  -1.2040   0.5517  -2.8787  16.3215  19.7417  -4.2972
    2814  -1.2951   0.1706  -3.0227  16.9139  19.7253  -4.3909
    2815  -1.0711   0.9002  -2.9704  17.1775  19.6389  -4.2365
    2816  -1.2379  -0.2672  -2.9027  16.6167  19.6635  -4.3765
    2817  -1.0551   0.2732  -3.0459  16.7664  19.3310  -4.1299
    2818  -1.4749   1.4002  -2.3837  16.2279  19.8082  -3.4137
    2819  -1.2032   1.8481  -2.4072  15.4215  20.3097  -2.9757
    2820  -1.1952  -0.1851  -3.0438  16.5927  20.1960  -4.1893
    2821  -0.9383  -0.3919  -3.0876  16.8954  20.0388  -3.9461
    2822  -1.4452  -0.2016  -2.8708  16.5037  19.5888  -4.1875
    2823  -0.9253   0.0872  -3.0539  16.8073  19.5974  -4.5022
    2824  -0.7410   0.0065  -3.0332  16.3402  19.2145  -4.8465
    2825  -0.8625  -0.1171  -3.1203  15.4023  19.6636  -4.5594
    2826  -1.0512   0.1883  -3.1557  15.6792  19.0911  -4.5867
    2827  -1.4766   1.7692  -1.9755  17.2803  18.9599  -3.7660
    2828  -1.9044   1.3600  -2.2397  16.1011  19.5355  -3.8377
    2829  -2.1426   1.6465  -1.9017  15.3853  20.1076  -4.1675
    2830  -1.6916   0.9907  -2.5254  15.5104  20.9110  -3.4698
    2831  -1.7523   1.0772  -2.4718  15.8482  20.6110  -2.9962
    2832  -1.9956   1.7693  -1.7535  16.1839  20.2939  -3.4039
    2833  -1.8475   1.0174  -2.3561  16.3518  20.0386  -3.3443
    2834  -1.6869   1.3009  -2.2703  16.1757  20.1497  -3.5883
    2835  -1.5710   1.4119  -2.5729  16.5236  20.0279  -3.3517
    2836  -1.5014   1.5540  -2.3074  15.8049  20.0508  -3.7613
    2837  -1.9519   1.5147  -2.1846  16.3226  20.0079  -3.2676
    2838  -1.6501   1.0639  -2.5795  15.9010  20.1268  -3.5204
    2839  -2.0880   1.2338  -1.7322  15.9066  19.8897  -4.0341
    2840  -1.9935   1.5619  -1.7791  16.3109  20.5189  -4.1879
    2841  -1.8590   2.1373  -1.6032  16.1288  20.2826  -4.3555
    2842  -1.6808   1.4159  -2.3506  15.7336  19.9751  -3.9775
    2843  -2.0051   1.3171  -2.1052  15.0934  20.0461  -4.5527
    2844  -1.4830   1.8141  -2.0078  15.4946  20.1125  -4.6192
    2845  -1.5649   1.3214  -2.4053  15.8278  19.9396  -4.8909
    2846  -1.4054   1.0022  -2.6166  15.2857  19.3492  -4.9840
    2847  -1.7521   1.0655  -2.3805  15.6270  19.9876  -4.7589
    2848  -2.0102   1.3083  -2.1203  16.0404  20.4010  -4.2185
    2849  -1.6601   1.8036  -2.1989  15.9594  19.7649  -4.6344
    2850  -1.0286   0.1010  -3.1233  17.2706  20.3147  -3.9236
    2851  -0.7990  -0.1805  -3.2179  17.6310  19.9429  -3.9916
    2852  -1.2297  -0.3519  -3.1398  16.4019  19.8588  -3.5173
    2853  -1.7792   1.5698  -2.2299  16.5559  20.0370  -3.3311
    2854  -2.0988   1.4167  -1.9129  16.0449  20.2952  -3.4897
    2855  -1.4846   1.4649  -2.4684  16.2624  20.1155  -3.3469
    2856  -1.9991   1.7606  -1.8029  15.4936  20.3277  -3.7589
    2857  -1.4022   1.7434  -2.2460  15.8423  20.6340  -3.3160
    2858  -1.4012   1.3282  -2.5405  15.5372  20.4229  -2.9258
    2859  -1.5625   1.3500  -2.3353  15.7007  20.4857  -3.0295
    2860  -1.6589   1.7599  -2.1016  15.2871  20.8349  -3.5570
    2861  -2.0647   1.3927  -2.2559  15.4981  20.2968  -3.1561
    2862  -1.7520   2.0055  -1.9079  15.6575  20.2648  -3.6185
    2863  -0.9890   1.7580  -2.5159  15.8401  20.2520  -3.7073
    2864  -1.9145   1.6451  -2.0110  15.5873  19.8725  -3.7341
    2865  -1.6090   1.5772  -2.2863  15.4531  20.3423  -3.6618
    2866  -1.6830   1.7512  -1.8432  15.7895  21.0722  -4.7776
    2867  -1.7233   1.8996  -1.9170  15.7085  20.4222  -3.4822
    2868  -1.4867   2.0520  -1.9717  16.8596  19.7620  -3.8027
    2869  -1.5725   1.6812  -2.0715  17.1189  19.6431  -3.5394
    2870  -1.7716   2.0718  -1.7168  16.1840  20.3167  -3.8944
    2871  -1.8251   1.8979  -1.8806  15.8071  20.9064  -3.2646
    2872  -1.3731   1.7499  -2.2198  15.9072  20.5292  -3.9229
    2873  -1.2898   1.8738  -2.2963  16.9832  19.9756  -3.9644
    2874  -1.4580   1.5136  -2.4589  16.1082  20.0728  -4.2052
    2875  -1.2703   1.7729  -2.0364  16.4899  20.2944  -3.9445
    2876  -1.2844   1.8440  -2.2283  16.6693  20.0542  -3.8225
    2877  -1.7899   1.5374  -2.0148  15.5084  20.1938  -4.2934
    2878  -1.8389   1.2799  -2.3767  16.0872  20.3340  -4.1307
    2879  -1.9052   1.5001  -1.8409  15.8327  19.9710  -4.6255
    2880  -1.9599   1.4732  -1.8655  16.1196  19.9336  -4.2971
    2881  -1.9242   1.5719  -2.2240  15.7040  20.2470  -3.9042
    2882  -1.6101   1.7319  -1.9245  16.1442  20.1798  -3.7675
    2883  -1.7741   1.8547  -1.9138  16.1395  20.6954  -4.0406
    2884  -1.5862   0.1900  -2.7831  15.7095  20.4650  -4.1113
    2885  -1.9602   1.4041  -2.1675  15.8591  20.4841  -3.6527
    2886  -1.0146   0.7862  -2.9372  15.8372  20.4169  -3.5682
    2887  -1.7597   1.9042  -1.9076  15.9265  20.4064  -3.7191
    2888  -1.5352   1.1429  -2.6939  15.8966  20.2910  -3.6920
    2889  -1.1642   2.2390  -1.8914  15.5061  20.3354  -3.4616
    2890  -1.7855   1.8797  -1.9712  16.0008  20.7472  -3.8009
    2891  -1.6527   2.0617  -1.8386  15.7339  20.7456  -3.7675
    2892  -1.7880   1.1630  -2.3485  15.8796  21.0456  -2.7316
    2893  -1.5178   1.7893  -2.1365  16.1017  20.5437  -2.7772
    2894  -1.4553   1.6267  -2.3657  15.3659  20.3910  -3.9711
    2895  -1.7937   1.4180  -2.3205  15.1584  20.5752  -4.0499
    2896  -1.7937   1.6500  -2.0766  15.2819  20.1768  -4.3152
    2897  -1.8409   1.7614  -2.1725  15.2672  20.5256  -4.0549
    2898  -1.6292   1.5200  -2.3708  15.2664  20.4068  -4.0496
    2899  -1.2345   0.0579  -2.9735  15.9461  20.0044  -4.6940
    2900  -1.4124   0.1551  -2.8106  16.8496  19.9256  -5.0023
    2901  -1.1672   0.1675  -3.0160  16.6888  19.8697  -4.7676
    2902  -1.5267   0.1774  -2.8795  17.1704  19.3674  -5.3825
    2903  -1.1484  -0.2725  -2.9499  17.0465  19.2326  -4.8609
    2904  -1.1631   1.8890  -2.3107  16.2087  19.6333  -4.4230
    2905  -2.1120   1.5102  -1.8627  15.2435  19.9915  -4.5181
    2906  -2.1863   1.3859  -1.8056  15.4291  20.1926  -4.3851
    2907  -2.1330   1.2902  -2.0071  15.2770  20.9530  -3.7894
    2908  -1.7618   1.9257  -1.8479  15.2914  20.3292  -3.9443
    2909  -1.6248   1.7918  -2.0330  15.6632  20.7934  -3.6941
    2910  -2.0123   1.1667  -2.1906  15.1414  20.6388  -3.7241
    2911  -1.7867   1.2505  -2.1156  14.9916  20.8911  -3.5527
    2912  -1.7689   1.5772  -2.2030  15.6889  20.2681  -3.8697
    2913  -1.8672   1.8148  -1.9356  15.5188  20.2958  -4.2131
    2914  -1.6892   1.5281  -2.3881  15.5191  19.9709  -4.4304
    2915  -1.9902   1.6952  -1.8814  15.7886  20.1382  -4.5047
    2916  -1.1756   1.7050  -2.3803  17.1746  20.6343  -4.7000
    2917  -1.7503   1.5363  -2.0664  15.1389  20.2987  -4.1286
    2918  -1.9918   1.6306  -1.9033  15.1286  21.0079  -5.0391
    2919  -1.6868   1.4785  -2.2213  14.8337  20.4680  -4.6086
    2920  -1.7955   0.8652  -2.4821  14.9323  20.4175  -4.9932
    2921  -1.8270   1.8029  -1.9123  14.9105  20.3277  -4.3386
    2922  -1.5717   1.6529  -2.2875  14.8421  20.0339  -4.3221
    2923  -1.7120   1.6721  -2.0526  15.8937  20.5251  -4.4028
    2924  -1.6387   1.5236  -2.3280  15.3674  19.8706  -3.7503
    2925  -1.8028   1.0263  -2.3633  15.4324  20.0461  -4.1541
    2926  -1.7070   1.4301  -2.3809  15.2176  20.6263  -4.0628
    2927  -1.9290   0.9916  -2.3552  15.5290  20.3629  -3.5833
    2928  -1.9476   1.4403  -2.0709  15.7618  20.1515  -3.5292
    2929  -2.2070   0.9192  -2.1568  14.8061  20.4258  -3.9252
    2930  -2.1085   1.7073  -1.9264  14.9426  20.4573  -3.5777
    2931  -2.0656   1.6757  -1.7175  15.3173  21.0412  -3.3619
    2932  -2.4065   1.7644  -1.4649  14.9436  20.7132  -3.6588
    2933  -1.9638   1.9265  -1.7758  14.9552  20.9776  -3.9197
    2934  -2.1805   1.5522  -1.7499  15.0022  20.7803  -4.0537
    2935  -1.6494   1.7866  -2.0460  16.2581  20.9107  -3.8489
    2936  -1.7929   1.8525  -1.9143  15.1493  20.5042  -4.2403
    2937  -1.7374   1.5746  -2.1305  14.7248  20.9781  -4.2846
    2938  -1.7813   1.3384  -2.3964  14.8940  20.2441  -3.7334
    2939  -1.7157   1.2055  -2.3878  13.9069  20.1609  -3.9929
    2940  -1.9269   2.0472  -1.7164  14.9762  20.3865  -3.7133
    2941  -1.4972   1.6750  -2.3967  15.0682  20.2657  -3.6534
    2942  -0.9187   1.0606  -2.9377  16.0074  20.2760  -4.7748
    2943  -1.4617  -0.2735  -2.8356  15.9582  20.5338  -4.8979
    2944  -1.5119   0.4487  -2.6252  16.3962  20.1225  -5.0280
    2945  -0.9103   0.8531  -2.9262  16.4057  20.0714  -5.3805
    2946  -1.1436   0.0979  -3.1504  16.5949  20.8455  -4.3046
    2947  -1.6223  -0.1395  -2.8116  15.9847  20.4312  -4.8770
    2948  -2.1923   1.1397  -2.0469  15.1057  20.3179  -4.2257
    2949  -1.5225   1.4855  -2.3750  15.4332  20.9361  -3.2272
    2950  -2.2236   1.0643  -2.1918  14.7925  21.0836  -3.6796
    2951  -2.1248   1.1363  -2.0661  14.7071  21.2234  -3.9957
    2952  -2.2443   1.6099  -1.5630  14.0389  20.9171  -5.0821
    2953  -1.7771   1.7596  -1.8783  14.7658  20.5165  -4.1176
    2954  -1.5111   2.1086  -1.9278  15.1588  19.9189  -3.8243
    2955  -2.2768   1.3447  -1.9100  15.5699  20.4046  -4.0090
    2956  -2.3915   1.2113  -1.7895  15.2130  20.4601  -4.1605
    2957  -1.9214   1.7022  -1.9633  15.9140  20.8317  -3.6294
    2958  -1.6918   1.3214  -2.3395  15.4428  21.4636  -4.1280
    2959  -2.2794   1.3146  -1.8441  14.8953  21.0824  -3.8324
    2960  -1.7541   1.2787  -2.4707  15.1638  20.5931  -3.3195
    2961  -1.8945   1.1425  -2.3164  15.5677  20.6592  -3.3119
    2962  -2.2742   1.3217  -1.7747  15.2375  21.0319  -4.5509
    2963  -2.0300   1.5328  -1.9056  15.2441  20.6769  -4.4089
    2964  -1.7478   1.5926  -2.0690  15.8017  20.9857  -3.9344
    2965  -1.5839   1.2575  -2.4282  15.2816  20.6825  -3.5970
    2966  -1.4727   1.9822  -2.0942  16.0135  20.3581  -3.3992
    2967  -2.3386   1.3785  -1.5735  15.7629  20.8610  -4.7018
    2968  -1.8792   1.6523  -1.9848  15.5656  20.3799  -4.1393
    2969  -2.0932   1.5932  -1.8819  15.0571  20.2765  -4.2701
    2970  -1.7857   2.0870  -1.7464  16.2088  19.8988  -4.5782
    2971  -1.9544   1.1301  -2.1889  15.1912  20.1780  -4.1579
    2972  -1.8445   1.7648  -1.9100  15.3341  20.2015  -4.1596
    2973  -1.8666   1.4018  -2.2676  15.5880  19.8135  -3.2069
    2974  -1.9178   1.1979  -2.3929  15.6653  20.1201  -3.9752
    2975  -1.6525   1.4035  -2.3069  15.7109  20.1255  -4.0647
    2976  -1.5508   1.4462  -2.2935  14.9337  20.5135  -3.5065
    2977  -2.0558   1.3748  -1.9739  15.4856  20.2501  -3.2808
    2978  -2.0323   1.3102  -1.9556  15.2713  20.5747  -4.0849
    2979  -2.1270   1.3617  -1.8736  15.7818  20.1884  -3.7239
    2980  -2.1186   1.5266  -1.9135  14.8577  20.3868  -3.7093
    2981  -1.9447   1.9971  -1.5570  15.3487  20.6616  -4.9031
    2982  -1.7069   1.8724  -1.8929  15.6517  20.6981  -4.2842
    2983  -1.9158   1.5309  -2.0088  15.3437  20.4554  -4.5115
    2984  -1.8846   1.3636  -2.3419  15.2381  20.3700  -3.9406
    2985  -2.1497   1.6339  -1.8862  14.3180  20.4862  -4.6121
    2986  -1.9559   1.4063  -1.9102  14.6565  20.5634  -4.4692
    2987  -2.1421   1.3688  -2.1146  15.3393  20.4193  -3.3463
    2988  -1.7992   1.7934  -1.8632  15.7617  20.6859  -3.9946
    2989  -1.7228   1.0891  -2.4582  16.2494  19.7435  -3.3369
    2990  -1.6316   1.5614  -2.2265  16.6764  20.0872  -3.3073
    2991  -1.7533   1.7133  -2.0681  16.1979  20.5999  -3.5532
    2992  -1.7577   1.6941  -2.0975  16.3293  19.9625  -3.7020
    2993  -1.9197   1.5190  -2.1205  16.1157  19.8932  -3.4093
    2994  -1.5353   1.5458  -2.4557  17.7574  19.5047  -3.2509
    2995  -1.0517   1.6512  -2.6220  17.2949  20.5624  -4.0511
    2996  -1.8876   1.8935  -1.7657  18.5051  20.1601  -2.9002
    2997  -1.5871   1.2272  -2.6526  17.7997  19.7281  -2.9335
    2998  -1.6631   1.5493  -2.2446  18.0966  19.5045  -4.2110
    2999  -0.9011   0.3282  -2.8616  19.5233  19.4918  -3.1641
    3000  -1.2793   2.0048  -1.9620  17.7258  18.8335  -3.3455
    3001  -1.2198   1.7965  -2.0640  17.5398  18.9308  -4.1574
    3002  -1.1854   2.8003  -1.1584  18.2262  18.2869  -3.6394
    3003  -1.1434   2.0485  -2.2979  17.8728  18.8408  -4.1969
    3004  -0.8793  -0.1317  -2.9570  18.2491  18.9840  -4.9819
    3005  -0.9952  -0.2537  -2.9620  17.1040  19.2390  -5.3938
    3006  -1.3430   0.1875  -2.9836  17.4595  19.4830  -5.4127
    3007  -1.4148   0.1182  -2.9580  17.9484  19.4184  -4.7948
    3008  -0.9711  -0.0060  -3.2042  18.1164  19.6729  -3.4933
    3009  -0.8465  -0.2785  -3.0615  17.2636  19.6080  -4.3697
    3010  -1.1034   0.8933  -2.9266  17.4829  19.8165  -5.2149
    3011  -0.6028   0.6220  -3.0210  17.3705  20.6371  -4.0698
    3012  -1.3817  -0.1229  -2.9552  17.2860  20.3744  -4.6077
    3013  -1.3389   0.0794  -2.9896  17.6537  19.1885  -4.7807
    3014  -1.0774   0.4155  -3.0348  18.0404  18.6075  -4.1093
    3015  -0.4315   1.1016  -2.8765  17.8467  20.1727  -4.3577
    3016  -0.7213   1.1710  -2.8196  17.2646  20.2268  -3.9998
    3017  -1.4125   1.8888  -2.1224  18.0464  19.3591  -2.8080
    3018  -1.2636   1.9709  -2.2915  16.5686  20.4519  -2.6442
    3019  -1.4874   1.1815  -2.6675  15.6122  19.8998  -1.9620
    3020   0.1706   0.0720  -3.3634  17.1144  19.2487  -3.2442
    3021  -0.2862  -0.1732  -3.1589  17.4811  19.1237  -3.3056
    3022  -1.0218   0.1543  -3.0224  16.5092  19.6204  -3.4202
    3023  -0.7579   0.2247  -3.2108  16.8430  19.6406  -2.7524
    3024  -0.6144   0.0198  -3.1421  16.9285  19.3500  -3.5778
    3025  -1.0153  -0.2350  -2.9573  16.0783  20.0005  -3.3510
    3026  -0.8456   0.3052  -3.1968  16.6595  19.2896  -3.1729
    3027  -0.8156   0.7822  -2.9515  17.4136  19.3414  -3.0746
    3028  -1.0375   1.7941  -2.4043  15.1372  19.9356  -2.6857
    3029  -1.0127   1.6060  -2.7105  15.4710  19.7710  -2.2934
    3030  -1.3257   1.4980  -2.5251  15.4850  19.8601  -2.2270
    3031  -1.2567   1.0384  -2.6821  15.5980  20.2321  -1.6321
    3032  -0.7374   0.0872  -3.1258  17.1752  19.0809  -2.2869
    3033  -0.8133   0.4109  -3.0408  16.9424  19.0534  -2.1639
    3034  -0.8357  -0.1905  -3.0758  16.4885  19.3860  -2.5485
    3035  -0.4092   0.2606  -3.1786  16.7172  20.2745  -2.0146
    3036  -0.5088   0.6514  -2.9750  16.1720  18.8592  -2.8706
    3037  -0.6041   0.0199  -3.1369  16.3737  19.0186  -3.3688
    3038  -0.8693   0.3592  -2.9828  16.1629  19.1295  -2.3482
    3039  -0.8268   0.1898  -3.0394  16.7481  19.1190  -2.4509
    3040  -0.9286   0.1576  -3.1289  16.4644  19.4984  -2.6711
    3041  -1.0512   2.5341  -1.8378  18.1066  19.1214  -2.2906
    3042  -0.8014   2.1072  -2.3024  17.2917  20.0821  -2.2940
    3043  -0.2365   3.0536  -0.7901  18.2525  18.2443  -1.4884
    3044  -0.7700  -0.1185  -3.1085  17.3428  19.4441  -1.9781
    3045  -0.8973   0.0768  -2.9975  17.4548  19.4400  -3.6098
    3046  -0.5763  -0.3426  -3.2422  17.6642  19.2142  -2.7121
    3047  -1.2315   0.1297  -2.8039  16.3717  18.8574  -3.2536
    3048  -0.6274   0.0980  -3.1779  17.0239  19.4880  -3.3040
    3049  -1.0305  -0.5417  -3.0517  16.5924  19.3907  -3.7705
    3050  -1.0887   0.0591  -3.0022  16.8554  19.0225  -3.9178
    3051  -0.8049  -0.0892  -3.1293  16.5849  19.1476  -3.7833
    3052  -0.8676   0.0211  -3.0389  17.1211  19.1578  -3.5454
    3053  -0.7410  -0.2407  -3.0470  17.2070  19.6573  -3.4207
    3054  -1.0091  -0.5108  -3.0413  17.5883  20.2060  -3.0378
    3055  -0.9288   0.1959  -3.1607  17.1859  19.5793  -3.6175
    3056  -0.4709   0.2791  -3.1686  16.8478  20.0472  -3.2830
    3057  -0.2997  -0.4011  -3.1109  17.0923  18.8802  -3.0095
    3058  -1.1074  -0.1843  -2.9752  17.7399  18.1994  -4.5180
    3059  -1.1866  -0.2909  -3.0175  16.8319  19.0776  -4.5659
    3060  -0.6810   0.5654  -2.9157  17.0353  18.8945  -4.5568
    3061  -0.4531   0.3565  -3.2062  17.2310  19.1693  -4.3792
    3062  -1.5455   1.0394  -2.7515  18.2406  18.6689  -3.5453
    3063  -0.2058  -0.7053  -3.0571  18.6979  18.8632  -3.4567
    3064  -0.3032   0.1004  -3.3577  19.0072  18.5002  -3.1181
    3065  -0.2732   0.5729  -3.2971  19.6545  18.4537  -1.6612
    3066  -0.6472   0.8710  -3.0575  19.1955  18.9987  -1.1186
    3067  -0.0694   0.2214  -3.1705  18.9532  18.7670  -1.3442
    3068  -0.3953   0.1410  -3.1305  17.7578  19.3661  -3.0245
    3069   0.1791   0.1428  -3.3663  17.3214  20.3392  -2.3201
    3070   0.0192   0.3290  -3.2247  17.9057  19.8946  -3.1837
    3071  -1.2356  -0.6990  -2.9129  17.8214  19.4004  -4.5782
    3072  -0.9589  -0.2199  -2.9700  17.2656  18.7510  -3.7825
    3073  -0.2024  -0.4627  -3.3452  17.8771  18.8197  -2.3774
    3074  -0.6697  -1.1055  -2.8491  17.7387  19.0829  -4.3648
    3075  -0.3563  -0.6020  -3.0123  18.1829  19.5507  -2.3772
    3076  -0.1046  -0.6233  -2.9821  18.0625  19.9805  -2.4728
    3077   0.0341   0.1168  -3.3082  17.5830  19.1324  -2.9850
    3078  -0.0482  -0.1834  -3.2728  18.4186  19.2429  -2.3341
    3079  -0.6973   0.1803  -3.1992  17.3005  19.4545  -3.2680
    3080  -0.6360  -0.0837  -3.1022  16.9367  19.9801  -4.1409
    3081  -0.9387  -0.2808  -3.1648  16.5656  19.2228  -4.8411
    3082  -0.4035  -0.3556  -3.1155  17.0226  19.5628  -4.3875
    3083  -0.3612   0.5166  -3.1334  17.5860  19.6194  -3.3675
    3084  -0.5314   1.5507  -2.7576  18.8509  19.4032  -2.3119
    3085   0.4872   0.9114  -3.1806  18.9111  19.2402  -2.9790
    3086  -0.4974   0.0321  -3.2934  18.5847  19.2295  -3.9655
    3087  -0.2228  -0.3861  -3.1131  17.8438  18.5478  -3.7103
    3088  -1.0448   0.4389  -2.9125  18.6567  19.6583  -3.9137
    3089  -1.4687   1.1360  -2.6811  18.0871  19.3215  -2.4954
    3090  -0.4969   0.7348  -3.0201  18.8325  18.7028  -1.7022
    3091  -0.1238   0.1239  -3.1825  19.2703  18.0743  -1.6363
    3092  -0.3372  -0.0746  -3.2180  19.1696  18.8117  -1.3219
    3093  -0.4062   0.4388  -3.0477  19.2552  18.9414  -2.1555
    3094  -0.9359   0.5718  -3.0844  19.1820  17.8386  -3.0836
    3095   2.7924  -0.0747  -1.7901  18.0866  17.9879  -4.4718
    3096   3.1607  -0.7492   0.4325  20.6596  17.8857  -3.7289
    3097   2.1395  -2.3387   0.1920  19.8763  16.3899  -3.9229
    3098  -0.2682  -2.7723  -1.7620  19.6172  16.8014  -3.9899
    3099  -0.4912  -0.4627  -3.1343  17.7568  19.3989  -3.0880
    3100  -1.1331  -0.0532  -3.0153  19.0196  20.9395  -3.9328
    3101  -0.9061  -1.1893  -2.8456  18.7733  20.2486  -3.4313
    3102  -0.4561  -0.4549  -3.1938  17.9364  19.3821  -3.5576
    3103  -0.5049  -0.0471  -3.1793  17.0905  19.3860  -3.1044
    3104  -0.7795  -0.3274  -3.0134  18.0501  19.0506  -3.1432
    3105  -0.5392   0.0283  -3.2423  17.7450  19.8734  -3.1455
    3106  -0.7109  -0.3616  -3.1141  18.1954  19.7355  -3.6970
    3107  -0.9279  -0.4260  -3.0578  18.0963  20.1896  -2.7745
    3108  -0.5740   0.5072  -3.0222  18.2258  18.6241  -3.4348
    3109  -0.8058   0.2274  -3.0208  17.9630  19.6642  -3.4497
    3110  -0.6305  -0.4442  -3.1876  17.9065  19.5766  -3.8558
    3111  -1.0689  -0.3814  -2.9374  17.6004  18.9598  -4.8287
    3112  -0.7310  -0.7033  -2.9716  18.0345  18.7591  -4.1865
    3113  -0.8327  -0.1128  -3.0842  17.8033  19.0915  -4.2607
    3114  -0.3766  -0.1118  -3.1093  17.9505  18.6624  -3.7114
    3115  -0.1974   0.3267  -3.1158  17.5255  19.3348  -3.8634
    3116  -0.9789  -0.2214  -3.0174  18.3093  18.7513  -3.2975
    3117  -0.1547  -0.0619  -3.1760  18.4859  19.8348  -2.0940
    3118   0.0627   0.4892  -3.2249  17.6985  20.1926  -2.5850
    3119  -0.8542  -0.3935  -3.0406  18.9506  20.8405  -3.5359
    3120  -0.5968   1.1057  -3.0074  18.3384  19.3088  -2.6246
    3121  -0.4490   0.6681  -3.0855  18.1931  18.5368  -2.7830
    3122  -0.5166   0.8142  -3.0687  17.6030  18.6791  -2.5995
    3123  -0.9259   0.3623  -2.9657  18.1749  19.1622  -3.2446
    3124   0.0233   0.3670  -3.0934  18.1003  19.9806  -3.2775
    3125  -0.7460  -0.3174  -3.3268  18.3758  19.7398  -3.2258
    3126  -0.0643  -0.6952  -3.1420  18.0017  19.2321  -3.1952
    3127  -0.7708   1.0685  -2.8399  18.1707  18.1651  -2.9605
    3128  -0.6598   0.0868  -3.0723  18.1414  18.7728  -4.3428
    3129  -0.3213  -0.2970  -3.2405  18.5279  19.2020  -4.0583
    3130  -1.0793   0.2462  -3.0076  17.1855  19.0823  -4.7311
    3131  -1.6725  -0.9632  -2.6841  18.3964  19.1930  -3.6220
    3132  -1.1343  -0.3428  -3.0397  18.1918  19.2679  -3.7047
    3133  -0.8551  -0.3169  -2.9938  17.4880  19.0732  -4.6981
    3134  -0.8438   0.6747  -3.0768  17.6676  17.9122  -5.0769
    3135  -1.2198   0.3792  -2.8959  18.0802  17.9984  -3.7959
    3136  -0.0145   0.1670  -3.3211  17.7209  18.9892  -3.4718
    3137  -0.6896  -0.7494  -2.9912  17.7729  19.0864  -3.3123
    3138  -0.8851  -0.4913  -3.1834  17.9684  19.0232  -3.6906
    3139  -0.6132  -0.6872  -2.9632  17.3139  19.4631  -3.5067
    3140  -0.8665  -0.2782  -3.0821  17.7778  18.5537  -3.2620
    3141  -0.7888   0.0302  -2.9854  16.5776  19.1684  -3.9662
    3142  -0.7934   0.3257  -3.1485  17.2630  19.0410  -3.7283
    3143  -0.0862   0.0920  -3.2481  16.6932  18.7843  -3.4956
    3144  -0.1451   0.0170  -3.2428  17.3296  19.2762  -2.4182
    3145  -0.5991  -0.3857  -3.0659  17.8437  18.9224  -2.9239
    3146   0.2050  -0.3296  -3.1295  17.5018  18.2814  -3.1430
    3147  -0.4974   0.2700  -3.0331  17.3225  18.9571  -2.6608
    3148  -0.9007   0.1491  -2.9900  17.6391  18.8956  -2.5636
    3149  -0.9007  -0.1795  -2.9679  17.8025  18.8748  -3.2323
    3150  -0.2565  -0.1888  -3.2044  16.8600  19.1336  -2.8877
    3151  -0.3433   0.3945  -3.1339  17.5587  18.2322  -2.5861
    3152  -0.3707   0.7326  -3.1384  18.2488  18.6667  -3.1135
    3153  -0.2822   0.1632  -3.1389  17.9290  18.4915  -2.6594
    3154  -0.2589  -0.0334  -3.2258  18.1295  18.6357  -2.6516
    3155  -0.0831   0.6634  -3.1617  17.9358  18.5564  -2.0097
    3156  -0.1337  -0.3699  -3.3004  17.8832  18.8694  -2.0200
    3157  -0.4093   0.2653  -3.0943  17.5567  18.7208  -2.9785
    3158  -0.4056  -0.3843  -3.1998  17.9542  18.6072  -2.8834
    3159  -0.5707  -0.1654  -3.0822  18.1690  18.7028  -3.8253
    3160  -0.6952   0.0032  -3.1542  17.6574  19.0368  -3.3532
    3161  -0.4805   0.0982  -3.2738  17.0029  18.8360  -4.0337
    3162  -0.3499   0.2680  -3.1388  17.2335  18.6660  -4.1388
    3163  -0.5851  -0.5666  -3.1816  17.6056  18.4639  -3.4194
    3164  -0.4846  -0.2628  -3.1891  17.8131  18.6725  -2.9324
    3165  -0.2554   0.2953  -3.2512  17.7686  17.8840  -3.7435
    3166  -0.7491   0.1314  -3.1551  17.6607  18.4010  -3.7203
    3167  -0.4546  -0.1126  -3.0701  17.7830  18.0496  -3.9132
    3168  -0.4975  -0.0198  -3.1416  16.6490  18.7611  -3.9508
    3169  -1.0392  -0.1413  -3.1380  16.6085  19.0539  -3.6608
    3170  -0.6344   0.3775  -3.0682  17.7275  19.8736  -3.0128
    3171  -0.9637  -0.2126  -2.9882  17.7968  19.4325  -3.0559
    3172  -0.7994  -0.7261  -3.0860  18.0745  18.8570  -3.2539
    3173  -1.1841   0.5725  -2.9261  16.6569  19.1994  -2.7246
    3174  -0.1336  -0.1283  -3.3170  18.9207  19.2365  -1.6083
    3175  -0.4667   0.0128  -3.0681  17.6615  19.6964  -2.6087
    3176  -0.2838   0.5923  -3.1289  17.9741  19.2232  -2.4850
    3177  -1.6211   1.7115  -2.3298  16.4944  20.0232  -2.9552
    3178  -1.5261   1.4139  -2.4914  16.1081  20.0339  -2.8625
    3179  -1.6844   1.4623  -2.2711  16.4736  20.0263  -3.4117
    3180  -1.1615   0.1147  -2.9361  17.0599  19.8793  -4.1596
    3181  -0.2431   0.6464  -3.1595  16.0610  20.1921  -3.7923
    3182  -0.9536   0.5012  -2.9753  16.3268  20.0370  -4.1554
    3183  -1.1967   0.0823  -3.0642  16.5378  19.7707  -3.8272
    3184  -0.8219   0.7214  -3.0600  17.4795  19.8746  -3.7953
    3185  -0.8750   0.5923  -3.1586  15.8402  20.2562  -2.9175
    3186  -0.7134   0.1712  -3.2378  17.4365  19.7596  -3.4206
    3187  -0.4702   0.1664  -3.0965  17.7273  20.1766  -3.2439
    3188  -0.1438  -0.1191  -3.1700  17.6717  19.5398  -2.7389
    3189  -0.4551   0.2300  -3.1976  18.4174  19.3798  -1.9688
    3190  -0.2340   0.5374  -3.1760  17.8391  19.7921  -1.9233
    3191  -0.3767   0.1972  -3.1267  17.6710  19.9071  -2.5957
    3192  -0.5449   0.0413  -3.1861  16.4582  20.2786  -2.6387
    3193  -0.8906   0.4465  -3.0137  16.2729  19.9447  -2.5816
    3194  -1.4026   0.3168  -2.9756  16.5917  20.1059  -2.9707
    3195  -0.7025   1.8026  -2.5396  16.4648  19.9377  -2.6072
    3196  -1.0921   0.9986  -2.8864  16.6356  19.8737  -2.6238
    3197  -1.7126   1.6856  -2.2655  15.5352  20.1068  -3.3521
    3198  -0.8283  -0.2819  -2.9950  16.7380  19.6479  -4.0775
    3199  -1.1864  -0.1130  -3.0168  16.8128  19.8883  -2.5791
    3200  -0.1374  -0.1586  -3.2079  17.8290  19.8680  -2.1071
    3201  -0.4698   0.1561  -3.0432  18.0792  19.5877  -2.7374
    3202  -0.5709   0.5705  -3.2298  18.7517  19.8609  -2.1820
    3203  -0.4727  -0.5939  -3.1788  17.8500  19.7770  -2.7478
    3204  -0.4271   0.0804  -3.2761  17.8598  19.2410  -2.2537
    3205  -0.4521  -0.2067  -3.1562  18.0854  19.5639  -1.8928
    3206  -0.4496   0.3951  -3.1894  17.1902  19.7331  -2.4462
    3207  -0.7337  -0.2673  -3.1846  16.8893  19.8195  -2.6312
    3208  -0.1386  -0.7225  -3.2023  17.9658  20.1991  -2.4960
    3209  -0.1587  -0.0035  -3.2128  17.7076  19.6181  -2.7113
    3210  -1.0464   0.2485  -3.0444  16.5402  19.8366  -2.7811
    3211  -0.9565   1.3196  -2.8543  15.9083  19.6969  -3.2703
    3212  -1.1422   0.4163  -3.0916  16.8299  19.6341  -3.9636
    3213  -0.3407   0.2521  -3.1410  17.1352  19.3491  -4.0236
    3214  -1.3107   0.2089  -2.9396  16.8922  19.7939  -4.1070
    3215  -0.7272   0.2664  -3.2111  17.0135  19.3109  -3.5253
    3216  -0.2334   0.3477  -3.1255  17.7447  19.7473  -3.6474
    3217  -0.2801  -0.0322  -3.0742  17.1869  19.5584  -2.9074
    3218  -0.4656   0.4310  -3.1274  17.6761  19.5166  -2.8602
    3219   0.0895   0.3903  -3.1445  19.0796  18.6141  -2.4743
    3220  -0.5017  -0.0485  -3.2114  17.6851  19.4996  -2.9074
    3221  -0.9222   0.1726  -3.1106  16.9802  19.4160  -3.3942
    3222  -0.3230   0.2333  -3.1994  17.6873  19.3756  -2.7522
    3223  -0.7380   0.0622  -3.0450  17.3716  19.2972  -2.8212
    3224  -0.8412   0.0211  -3.0849  16.9415  19.1446  -3.4771
    3225  -0.4697   0.1022  -3.1798  17.0233  18.9694  -3.2397
    3226  -1.0923  -0.4282  -2.9910  16.9891  19.0037  -3.7760
    3227  -1.1742  -0.1987  -2.8771  17.5826  19.6306  -3.1708
    3228  -1.1484  -0.3059  -3.0052  17.4664  19.7672  -3.2574
    3229  -1.1869   0.1582  -2.9972  16.8051  19.5244  -3.5085
    3230  -0.9276  -0.1349  -3.1072  16.8062  19.4516  -3.9369
    3231  -0.5614  -0.3182  -3.0846  16.7101  20.1747  -3.0544
    3232  -0.8656  -0.2494  -3.1141  16.7861  19.9245  -3.0624
    3233  -0.6011   0.3846  -3.1471  16.9562  19.9070  -2.6348
    3234  -0.9027  -0.4321  -3.0884  16.7845  19.7202  -3.5824
    3235  -0.4186  -0.0280  -3.2232  18.0576  20.2607  -3.2072
    3236  -0.5996   0.0453  -3.0595  16.8876  20.0422  -3.6377
    3237  -0.7147   0.0671  -3.1558  16.3892  19.9843  -3.2455
    3238  -0.7207  -0.0314  -3.1312  16.7592  19.7974  -2.8420
    3239  -0.7381   0.6921  -3.0122  16.9239  20.2660  -3.1586
    3240  -0.4448  -0.2399  -3.2702  16.6153  20.2694  -2.9817
    3241  -1.0314   0.0321  -3.1046  17.3062  19.5685  -2.7935
    3242  -0.7004   0.2759  -3.1108  16.4497  19.9405  -3.3896
    3243  -0.5555  -0.1319  -3.3102  17.2055  20.4354  -2.6296
    3244  -0.3369  -0.1004  -3.1268  17.4457  19.7605  -2.8248
    3245  -0.7388   0.1558  -3.0359  16.6618  20.0581  -2.7178
    3246   0.0235  -0.0703  -3.1699  16.6485  19.8838  -2.9212
    3247  -0.9386   0.1777  -3.0950  16.8747  19.6785  -3.0823
    3248  -0.8406  -0.0392  -3.0332  17.0222  19.6285  -3.0180
    3249  -0.7370   0.0549  -3.0663  16.6823  19.0599  -3.1939
    3250  -0.5885   0.5291  -3.1755  16.6800  19.2117  -3.0120
    3251  -0.9413   0.3008  -2.9833  16.1556  19.0607  -4.2465
    3252  -0.3415  -0.1707  -3.1804  16.5652  19.1770  -2.8288
    3253  -0.5584  -0.2250  -3.0383  17.1275  19.3729  -3.1630
    3254  -0.9607  -0.0253  -3.1467  16.4211  19.6990  -3.1339
    3255  -0.6910  -0.0180  -3.1335  16.7456  19.2547  -2.8603
    3256  -1.0206  -0.0183  -2.9887  16.9710  19.2976  -2.8706
    3257  -0.8506   0.1891  -2.9933  17.3263  19.0148  -2.9383
    3258  -0.5006   0.1274  -3.0847  17.1051  19.0617  -2.9984
    3259  -0.3151   0.4808  -3.0736  16.4536  18.5498  -3.7005
    3260  -0.9570  -0.2277  -2.9826  17.2104  18.9858  -3.6877
    3261  -0.5088   0.0388  -3.1883  17.4554  19.0891  -3.3014
    3262  -1.3177  -0.0712  -2.9807  16.8466  18.9370  -3.1725
    3263  -0.4639  -0.2051  -3.2545  16.3498  19.3736  -3.6406
    3264  -0.8918  -0.2628  -2.9837  16.4102  19.6031  -3.7649
    3265  -0.8280   0.2911  -3.0374  16.1278  19.3301  -3.4791
    3266  -0.7269  -0.2903  -3.1258  16.1346  19.7805  -3.4728
    3267  -0.3651  -0.1271  -3.2321  17.0229  19.9888  -3.3803
    3268  -0.9368  -0.3028  -3.0890  17.0768  19.1044  -4.0259
    3269  -1.1720   0.2373  -3.0079  16.4588  19.4504  -3.9011
    3270  -0.3325   0.2914  -3.2046  16.0008  20.0860  -3.3293
    3271  -0.4467  -0.0288  -3.0296  16.2229  20.0479  -3.2737
    3272  -0.4469   0.1126  -3.1884  16.2357  20.0052  -3.1432
    3273  -0.0339   0.1603  -3.1097  17.2406  19.3819  -2.2833
    3274  -0.1244   0.3366  -3.2160  16.9193  19.8082  -2.2050
    3275  -0.5326   0.1665  -3.0465  15.8968  19.6405  -2.9171
    3276  -0.2951   0.2734  -3.1550  16.9863  19.3864  -3.7290
    3277  -0.2129  -0.3032  -3.1583  17.3780  19.2987  -2.5198
    3278  -0.8484  -0.2937  -3.1132  16.6036  19.5439  -3.0848
    3279  -0.2878   0.3695  -3.2060  16.5303  19.4688  -3.1560
    3280  -0.2595   0.3769  -3.2469  17.3982  19.5999  -2.3947
    3281  -0.7477   0.3639  -3.0617  16.6666  18.7800  -3.5706
    3282  -0.4782  -0.3386  -3.0880  17.2847  18.3524  -2.8670
    3283  -0.2664  -0.2448  -3.0608  16.4762  19.2311  -3.7082
    3284  -0.6199  -0.0276  -3.2621  16.7311  20.1452  -3.7244
    3285  -0.9589  -0.3729  -3.1052  16.0105  20.0201  -4.2949
    3286  -1.0044   0.7015  -2.9375  16.1026  19.5474  -4.8909
    3287  -1.2536   0.1923  -3.0976  16.4968  19.0804  -4.5433
    3288  -0.4411  -0.2923  -3.1867  16.3018  20.0856  -4.2580
    3289  -1.3471  -0.0294  -2.8087  16.1061  18.8969  -5.6445
    3290  -0.5417  -0.7814  -3.1130  17.0601  19.7375  -3.8710
    3291  -0.4935  -0.2378  -3.1769  16.4976  19.3538  -4.0279
    3292  -0.4814  -0.4190  -3.1670  16.2603  19.6910  -3.9892
    3293  -1.1324  -0.1776  -2.9126  17.0302  19.8160  -4.3667
    3294  -0.9471   0.1470  -3.1376  15.9400  19.5058  -3.8558
    3295  -0.5008  -0.0830  -3.1012  17.1310  19.6309  -3.8079
    3296  -1.5861   2.0415  -1.8662  17.4381  19.3424  -3.3645
    3297  -0.7921   0.8108  -2.9374  16.3006  19.5824  -4.2173
    3298  -0.9550  -0.1863  -3.1310  16.7615  19.3600  -3.4914
    3299  -0.3501   0.1829  -3.1944  16.6553  19.5730  -3.4066
    3300  -0.8665   0.3249  -3.0273  16.3270  19.8071  -3.2206
    3301  -0.5742   0.1862  -3.0582  16.6578  19.4852  -4.0620
    3302  -0.3688  -0.1467  -3.1929  16.4396  19.2135  -3.9523
    3303  -0.9795  -0.3162  -3.0393  17.1241  19.6435  -4.1518
    3304  -0.8683   0.0163  -3.1882  17.0629  19.4045  -3.5153
    3305  -0.0819   0.3154  -3.1477  17.6886  19.4701  -3.4724
    3306  -0.9402   0.2852  -3.0889  16.6450  19.2075  -4.4790
    3307  -1.3475   0.0665  -2.9542  16.5814  19.2328  -4.4742
    3308  -1.3035  -0.1719  -3.0629  16.8353  19.8774  -4.1428
    3309  -0.3650   0.1330  -3.0794  16.3924  19.1613  -4.3756
    3310  -0.8689  -0.1146  -3.1052  17.1181  18.9509  -4.1572
    3311  -0.4252   0.0212  -3.0825  16.4605  19.5588  -3.6463
    3312  -0.7354  -0.2263  -3.1979  16.4945  19.7270  -4.1480
    3313  -1.4444   0.2811  -2.8963  16.7173  19.1452  -3.9860
    3314  -0.2009  -0.0360  -3.2198  17.2753  18.8110  -3.7651
    3315  -0.8866  -0.5515  -3.0744  16.6564  19.6204  -4.3032
    3316  -0.8383   0.1852  -3.1895  17.8046  18.5015  -3.7087
    3317  -1.1834   0.0133  -2.9231  17.4564  19.2305  -4.1201
    3318  -0.0633   0.1258  -3.1321  17.3643  19.1183  -3.0335
    3319  -0.8267  -0.3321  -3.1777  17.5306  19.0062  -4.3495
    3320  -0.9341   0.3754  -2.9197  17.7045  19.0273  -4.3224
    3321  -0.6836   0.0221  -3.1826  17.3432  19.7705  -3.4204
    3322  -0.8655   0.1667  -3.0346  16.2472  19.7025  -3.4014
    3323  -0.7733   0.3480  -3.1243  16.8636  19.7854  -3.5597
    3324  -0.7533  -0.1057  -3.0255  17.2204  19.1201  -3.3230
    3325  -0.4836  -0.0703  -3.2502  17.7124  19.6542  -2.9165
    3326  -0.5200   0.3163  -3.2481  17.3522  19.4302  -3.5246
    3327  -0.9255   0.1364  -3.0860  17.4316  19.4029  -2.8505
    3328  -0.8926   0.2854  -3.0475  16.5865  20.2024  -2.8693
    3329  -0.4866  -0.0816  -3.2275  16.6547  19.6207  -3.4255
    3330  -1.2517  -0.2001  -3.0042  16.3296  19.8804  -3.8456
    3331  -1.0596  -0.5942  -3.0707  16.3148  19.9357  -3.6057
    3332  -0.8542   0.3933  -2.9357  16.7213  19.5200  -3.0826
    3333  -0.8914   0.0896  -3.1077  16.8292  19.5273  -3.3862
    3334  -0.7711  -0.0961  -3.0582  17.5113  19.7272  -3.3460
    3335  -0.7713  -0.2373  -3.1672  17.0740  19.2472  -3.4072
    3336  -0.6420  -0.1569  -3.1474  16.9228  18.8921  -3.7981
    3337  -1.1860  -0.2692  -2.8549  17.2357  19.3300  -4.4239
    3338  -1.0452   0.7858  -2.9773  16.8663  19.9430  -3.9007
    3339  -0.5299  -0.2343  -3.2019  16.7725  18.8703  -3.0830
    3340  -0.8750  -0.4762  -3.1074  16.7552  18.8816  -3.9037
    3341  -0.7466  -0.3205  -3.1717  17.0852  19.3255  -4.1064
    3342  -1.2813   0.1798  -3.0771  16.9549  19.5450  -4.8702
    3343  -0.4960   0.1405  -3.2014  16.7998  19.6187  -3.8252
    3344  -0.7365  -0.2425  -3.1200  16.5867  19.8008  -3.5037
    3345  -0.8255  -0.1881  -3.0719  17.3870  19.4684  -3.2358
    3346  -0.8988   0.2576  -3.0120  17.4204  19.4430  -3.4850
    3347  -1.2746   0.5919  -2.9864  16.6209  19.8217  -3.8592
    3348  -1.5300   0.7334  -2.7081  15.9466  20.8343  -3.6450
    3349  -1.8310   1.6041  -2.1344  16.5887  20.2674  -3.0747
    3350  -1.7584   1.7111  -1.8645  16.1907  20.3019  -4.3095
    3351  -1.7336   1.9212  -1.7795  15.5573  20.3818  -4.3790
    3352  -1.7978   1.3398  -2.1553  15.5887  20.2185  -4.3546
    3353  -1.7707   1.6121  -2.0339  15.2091  20.8241  -4.9098
    3354  -1.9558   1.5889  -2.0356  15.4252  20.7517  -4.7831
    3355  -1.8174   1.4037  -2.0160  15.2092  20.4142  -5.0323
    3356  -2.0086   1.5287  -1.9413  15.4073  20.7569  -4.8232
    3357  -2.0523   1.2061  -2.0912  16.1798  20.2992  -3.8215
    3358  -1.8402   1.3830  -2.1517  15.4399  20.8224  -3.9877
    3359  -2.0501   1.5066  -1.6488  15.4750  20.4347  -4.7771
    3360  -1.8933   2.0136  -1.8343  15.4162  20.8317  -4.0963
    3361  -1.6097   1.8785  -2.0489  15.3477  21.0048  -3.7378
    3362  -1.7738   1.6690  -2.0340  15.1462  20.8378  -3.3086
    3363  -1.9625   1.4329  -2.0222  15.5867  20.7569  -2.9525
    3364  -1.7078   1.8535  -1.8637  15.4728  20.7853  -3.7613
    3365  -1.7653   1.7733  -2.0749  15.6122  20.4918  -4.3017
    3366  -1.7009   1.7632  -1.9781  15.5968  20.5965  -3.9084
    3367  -1.6539   1.5108  -2.3488  15.2751  20.3709  -3.4010
    3368  -1.7850   1.3016  -2.2526  15.7448  20.4697  -4.2162
    3369  -1.7989   0.8598  -2.3741  15.7803  20.2545  -4.6336
    3370  -1.8746   1.5768  -1.9463  16.3363  20.4350  -3.6217
    3371  -1.6474   1.7981  -2.2061  15.7428  20.7350  -3.7833
    3372  -1.3653   1.2665  -2.6230  16.7384  20.5308  -3.4207
    3373  -1.5573   1.6520  -2.1147  15.8761  20.6248  -3.6946
    3374  -2.0012   1.4420  -2.2049  16.0580  20.4124  -3.7732
    3375  -1.5623   1.7352  -2.3396  15.3890  20.5748  -3.5505
    3376  -1.6216   1.8941  -1.9684  15.3278  20.9404  -4.0408
    3377  -1.8558   1.9578  -1.6260  15.4339  21.1071  -3.5549
    3378  -2.1094   2.0848  -1.1881  15.5533  21.2217  -3.6290
    3379  -1.7598   2.0883  -1.6691  15.8612  20.5718  -3.2136
    3380  -1.8585   1.7929  -2.1695  15.7230  20.3268  -3.2005
    3381  -1.5478   1.9523  -1.8684  15.5970  21.0283  -3.5368
    3382  -1.8339   1.9651  -1.8898  15.2288  20.9671  -3.5056
    3383  -1.6137   1.6941  -2.2243  15.0845  21.0712  -3.2349
    3384  -1.7536   1.4211  -2.1508  15.5189  20.5030  -3.4628
    3385  -1.2634   1.6760  -2.3670  15.2786  20.6102  -3.6640
    3386  -1.2437   0.5662  -2.9128  15.7824  20.4365  -4.9868
    3387  -1.5902   0.3552  -2.8131  16.1925  20.3912  -3.9937
    3388  -1.1206   0.6263  -2.7154  17.8793  19.9401  -4.5032
    3389  -1.1014   0.4238  -3.0292  17.5968  20.4430  -5.2152
    3390  -1.2702  -0.4460  -2.8485  17.2387  21.0944  -4.3661
    3391  -1.7720   0.4082  -2.8260  16.4099  20.7405  -4.5021
    3392  -1.7148   0.2913  -2.8744  15.9035  20.5470  -4.1807
    3393  -1.1807  -0.1071  -2.9090  17.5169  19.5754  -5.0040
    3394  -1.1040   0.6516  -2.7847  17.7371  20.1368  -4.6665
    3395  -1.4307   0.2974  -2.9211  16.7257  20.5285  -4.8900
    3396  -1.7028   0.5189  -2.6952  15.9080  20.4750  -4.9764
    3397  -1.7115   0.3068  -2.6532  15.9509  20.7157  -5.9070
    3398  -1.1977  -0.1282  -2.8555  16.3121  20.1531  -5.8708
    3399  -1.5200   0.1298  -2.7959  15.6481  20.1379  -5.7331
    3400  -2.3962   1.3310  -1.8482  16.2626  20.6978  -4.7480
    3401  -2.0542   1.4678  -1.8879  15.8953  21.0168  -4.5252
    3402  -1.6173   1.6961  -2.1749  15.4521  20.7420  -4.6284
    3403  -1.4907   2.0663  -1.7547  15.6375  20.8723  -4.2117
    3404  -2.0254   1.3495  -2.2215  15.1205  20.8856  -4.6445
    3405  -1.8778   1.5361  -2.1309  15.1467  21.2429  -4.1608
    3406  -1.6478   1.4214  -2.1678  16.1135  21.1023  -4.0400
    3407  -1.8249   1.0089  -2.4693  15.4519  20.6880  -3.5725
    3408  -2.4085   0.6249  -2.0694  14.9219  20.6265  -4.1479
    3409  -1.8389   1.5475  -2.1928  15.7915  20.3183  -2.6785
    3410  -1.8392   1.2887  -2.2306  15.9420  21.2460  -3.2214
    3411  -1.5169   1.5591  -2.3099  16.2369  20.7278  -3.4788
    3412  -2.3247   1.4774  -1.7432  15.5946  20.2367  -3.8054
    3413  -1.5043   2.1462  -1.8479  15.7091  20.6859  -3.4572
    3414  -1.8159   0.0990  -2.7126  16.1166  20.3148  -4.2598
    3415  -2.2011   1.1906  -1.9927  15.5004  20.7737  -3.5891
    3416  -1.6259   1.5952  -2.2957  15.7210  21.0828  -2.9906
    3417  -1.6822   1.2945  -2.2669  15.9981  21.2600  -3.8041
    3418  -2.0929   1.6131  -1.6271  15.8084  21.1692  -3.5657
    3419  -1.7148   1.1893  -2.3751  16.2172  20.8188  -3.3091
    3420  -2.0711   1.8600  -1.8720  16.1622  20.1352  -4.0521
    3421  -1.9860   1.4449  -2.0441  15.8793  20.3542  -4.2653
    3422  -1.0842   2.0923  -2.3814  16.5938  20.7712  -3.8637
    3423  -1.6709   1.7134  -1.9721  16.0393  20.6861  -4.1731
    3424  -1.1136   0.7308  -2.9658  16.1307  20.3887  -4.4663
    3425  -1.6785   1.2300  -2.2573  15.6355  20.0173  -3.9357
    3426  -1.6409   1.2298  -2.4150  15.7576  20.6311  -3.4019
    3427  -1.9935   1.2412  -2.1812  15.4931  20.9745  -3.6807
    3428  -1.4949   1.0465  -2.6848  16.1004  21.2629  -3.6910
    3429  -1.8369   1.4764  -2.2589  16.3003  21.2080  -3.5048
    3430  -1.6532   1.4063  -2.3125  15.9522  20.7530  -3.7915
    3431  -1.5523   1.2661  -2.6605  15.9913  20.8106  -3.3529
    3432  -1.6060   1.8744  -1.8526  16.3413  21.0053  -3.9357
    3433  -2.3116   1.5149  -1.6257  16.4233  20.4716  -4.3954
    3434  -2.1376   1.7882  -1.6876  15.8503  21.3697  -3.6764
    3435  -1.7591   1.9931  -1.9301  16.2727  21.1326  -3.5882
    3436  -1.7878   1.4782  -2.1763  15.4122  21.3967  -3.9071
    3437  -2.2162   1.2306  -1.9002  15.0502  20.9486  -4.5603
    3438  -2.0891   0.9783  -2.0929  15.1686  21.3034  -3.9270
    3439  -1.8288   1.8452  -2.0056  15.2632  21.6384  -3.9949
    3440  -2.0272   1.4149  -1.9898  15.0673  21.4475  -4.3848
    3441  -1.5625   1.2240  -2.4886  15.2874  20.9997  -4.1931
    3442  -1.8216   1.9518  -1.8132  15.1989  20.7607  -4.6793
    3443  -1.9958   1.1617  -2.2429  14.9677  21.0813  -4.0440
    3444  -1.9788   1.2916  -2.0533  15.3687  20.9009  -4.0897
    3445  -2.2729   1.5843  -1.6082  14.7749  21.1053  -4.5729
    3446  -2.2655   0.6532  -2.4888  15.5134  20.6618  -3.8001
    3447  -2.0571   1.7319  -1.5047  15.8571  21.3704  -3.1778
    3448  -1.6524   1.9999  -1.9258  16.0577  20.9128  -2.6458
    3449  -1.6197   1.3732  -2.4740  15.8293  20.8579  -3.3399
    3450  -1.2316   1.6818  -2.3055  16.1004  20.9054  -2.9934
    3451  -1.0506   1.9512  -2.5179  16.1659  21.0063  -2.3680
    3452  -1.7561   1.6376  -2.3322  15.7992  20.0706  -3.2073
    3453  -0.5289   0.1943  -3.0674  16.1961  20.2228  -3.9509
    3454  -2.0031   1.3824  -2.0430  15.3587  20.4560  -3.4435
    3455  -1.7952   1.7018  -1.8707  15.0055  20.5658  -3.2088
    3456  -1.8052   1.5822  -2.0867  14.9887  21.0227  -3.0151
    3457  -1.8309   1.4732  -2.2644  14.7807  20.9722  -3.8526
    3458  -2.0934   1.4225  -2.0117  15.4296  21.4770  -3.4450
    3459  -1.8953   1.1072  -2.3712  15.4557  20.8912  -2.9032
    3460  -1.6250   1.7503  -2.0418  15.3559  21.3552  -3.8106
    3461  -2.0314   0.9698  -2.2397  15.9035  21.3584  -3.6349
    3462  -1.0299   1.3694  -2.7009  15.6769  21.5365  -3.5391
    3463  -1.9859   1.5491  -1.9350  15.2739  20.8823  -3.1525
    3464  -1.6769   1.4176  -2.1712  15.1936  21.1724  -2.5012
    3465  -1.7398   0.6142  -2.5896  15.8747  21.4021  -2.5880
    3466  -2.0162   1.5911  -1.8063  15.3717  21.2265  -3.0689
    3467  -2.1494   1.3980  -1.8189  15.2557  21.4270  -3.0803
    3468  -1.5812   1.4820  -2.4039  16.1933  21.6795  -3.0852
    3469  -1.7588   1.4900  -1.8620  16.0111  21.6339  -3.0746
    3470  -1.9460   1.6684  -1.9850  15.5773  21.5398  -3.1829
    3471  -1.8745   1.6575  -2.0208  15.6596  20.8115  -3.3408
    3472  -2.0411   1.2081  -2.5136  14.7450  21.0431  -3.8990
    3473  -0.9013   0.0681  -3.0097  15.7467  21.0106  -4.1756
    3474  -1.0682  -0.0661  -2.9981  16.8841  20.5437  -4.6704
    3475  -1.4861   0.7872  -2.6799  16.2247  20.4987  -4.8088
    3476  -1.4106   0.8021  -2.7824  16.3028  20.8182  -4.7628
    3477  -1.9695   1.5039  -1.9446  14.8525  20.1898  -5.4438
    3478  -1.6441   0.2737  -2.8196  15.2842  20.6376  -4.7984
    3479  -1.6273  -0.2621  -2.8139  15.6055  20.5494  -5.1618
    3480  -1.9050   1.7769  -1.9571  14.9869  20.4668  -4.4948
    3481  -1.7672   1.9490  -1.7743  15.4078  20.2714  -5.2340
    3482  -2.3373   1.5353  -1.6426  15.1208  21.3099  -4.4923
    3483  -2.0559   1.4869  -1.7361  15.3284  21.4357  -4.1546
    3484  -1.5575   0.7896  -2.5389  16.4893  21.1589  -3.8811
    3485  -1.7101   1.7826  -2.0915  16.1421  20.5402  -3.4736
    3486  -1.9006   1.9570  -1.6267  16.5530  20.6469  -3.6885
    3487  -1.3567   0.3278  -2.8273  16.2059  20.5122  -3.6215
    3488  -1.8031   0.6493  -2.4926  16.8057  20.6774  -3.0558
    3489  -1.1374   2.2855  -1.8516  16.7131  20.2621  -3.5376
    3490  -1.4237   1.3027  -2.5954  15.6390  20.9073  -4.0191
    3491  -1.5001   0.0106  -2.7339  16.1756  20.3429  -3.7323
    3492  -1.6023   1.4313  -2.3801  15.6082  20.3383  -3.8788
    3493  -1.0938   0.1541  -2.9203  16.7180  20.1663  -4.2456
    3494  -1.6621  -0.0521  -2.8689  16.9941  20.2524  -3.8056
    3495  -1.2906  -0.1172  -2.9386  15.9946  20.3979  -3.9127
    3496  -1.1077  -0.1993  -2.9660  17.2211  20.0388  -4.4583
    3497  -0.8503   0.5540  -3.0563  16.2098  20.8385  -4.1730
    3498  -1.0775  -0.2322  -3.0390  16.2475  19.8275  -4.5686
    3499  -1.2541  -0.1701  -2.9146  16.9517  20.4488  -4.6332
    3500  -1.1213   0.1694  -2.9360  16.8779  19.8033  -4.5967
    3501  -1.2853  -0.1422  -3.0001  15.9595  19.8904  -5.4199
    3502  -0.9931  -0.6073  -2.9278  16.8336  19.8105  -4.3610
    3503  -1.1198   0.4726  -2.9721  16.4479  19.9653  -3.9934
    3504  -1.2541   0.2650  -2.8241  17.1411  19.7494  -4.5936
    3505  -0.6321  -0.0449  -3.2061  17.2984  19.5743  -4.8664
    3506  -1.5752   0.0658  -2.6797  16.4605  19.6693  -4.2812
    3507  -1.2444  -0.4905  -3.0475  16.4641  20.7085  -3.5984
    3508  -1.8426   1.4882  -2.3329  15.8568  21.1391  -3.2429
    3509  -2.1888   1.7247  -1.5953  15.5178  20.6881  -4.1044
    3510  -1.6945   1.7073  -2.1132  16.3008  20.6517  -3.6362
    3511  -1.6072   1.9234  -2.0522  15.7532  20.5165  -3.1557
    3512  -1.8117   2.0130  -1.7309  16.7358  19.8422  -3.7079
    3513  -2.0532   1.6796  -1.7921  16.7074  20.5549  -3.9920
    3514  -1.1967   1.6471  -2.6036  16.2526  20.4341  -3.4213
    3515  -1.1488   1.9851  -2.4400  15.9773  20.6190  -3.2507
    3516  -1.2430   1.8294  -2.0546  15.9970  20.6543  -3.3361
    3517  -1.6036   1.0849  -2.3352  16.5801  21.0112  -2.7573
    3518  -1.6562   1.7797  -2.0585  16.4204  20.7716  -2.4299
    3519  -1.3641   0.3431  -2.8350  16.8308  20.3668  -3.2856
    3520  -2.0404   2.0280  -1.6876  15.6427  20.6818  -2.7888
    3521  -1.3577   0.2502  -3.0464  16.8024  20.4165  -3.2895
    3522  -1.4384   1.7033  -2.3359  15.9404  20.6916  -2.9107
    3523  -1.4434   2.1564  -1.7904  17.3023  19.9526  -2.8132
    3524  -1.0651   2.3609  -1.9274  16.1551  20.2270  -2.6536
    3525  -1.5516   2.3336  -1.4522  16.5695  19.9103  -3.1705
    3526  -1.8118   0.5051  -2.5586  16.0018  20.4380  -3.6083
    3527  -1.1963   0.5749  -2.8986  16.1008  20.5351  -3.5311
    3528  -1.0176   0.4090  -3.0501  15.9337  20.8589  -3.7673
    3529  -0.7809   0.2674  -3.0547  15.8774  20.3577  -3.7868
    3530  -1.4302  -0.5058  -2.8772  15.2917  20.7676  -3.7749
    3531  -1.0492   0.0549  -2.9992  16.1591  20.1023  -4.3598
    3532  -1.7810   1.0212  -2.4737  14.6649  21.1833  -3.4407
    3533  -1.7492   1.7757  -2.1634  14.8749  20.8337  -3.6035
    3534  -1.9853   1.4710  -2.0577  14.4513  21.0152  -4.0399
    3535  -1.9765   1.3486  -2.1749  14.4772  21.0152  -3.4792
    3536  -2.0381   1.3655  -1.8728  14.3011  20.9375  -3.9719
    3537  -2.0768   1.5876  -1.9357  14.5652  20.6911  -3.9784
    3538  -1.8655   1.5519  -2.0834  14.5849  21.1062  -3.9175
    3539  -1.9791   1.6189  -1.9385  14.5653  20.8441  -3.9661
    3540  -1.9408   1.9257  -1.7770  14.7028  21.0301  -4.8377
    3541  -1.0959   1.6057  -2.5673  15.2787  20.9820  -4.6045
    3542  -2.3050   1.1221  -1.8680  14.7941  20.6754  -3.9525
    3543  -1.5507   1.5535  -2.2235  14.9126  20.5790  -3.5770
    3544  -2.0651   1.6203  -1.9665  15.0500  20.8682  -3.3956
    3545  -1.8248   1.7068  -1.8963  15.4722  20.8143  -3.5133
    3546  -2.0490   1.8023  -1.6263  15.6490  20.5564  -4.0809
    3547  -1.9358   1.4420  -2.2053  14.9674  20.8778  -3.4028
    3548  -1.9106   1.4379  -2.1179  15.2787  20.7335  -4.1301
    3549  -2.0327   1.7303  -1.8467  14.9076  21.0094  -3.6942
    3550  -2.1096   1.3060  -1.9791  15.3691  20.3578  -3.5610
    3551  -1.3404   1.0074  -2.6068  14.8137  20.7556  -3.9136
    3552  -1.8968   1.6556  -1.8881  14.8666  20.6495  -3.7678
    3553  -1.0789   1.6999  -2.6464  15.5942  20.5334  -3.0543
    3554  -1.9892   1.4160  -2.0424  14.9136  21.0760  -3.4270
    3555  -2.5243   1.3419  -1.7268  14.2851  20.9072  -3.5357
    3556  -1.9281   1.8394  -1.8098  14.6894  20.9779  -4.2102
    3557  -2.2851   1.3232  -1.7197  14.8295  21.0512  -4.3000
    3558  -2.2766   1.5010  -1.7230  14.6704  21.0037  -4.2237
    3559  -1.8835   1.4760  -2.0521  14.7978  21.4503  -4.2155
    3560  -1.7180   1.8513  -2.0236  15.2778  21.3705  -3.9904
    3561  -1.7820   1.5464  -2.0100  14.8324  20.8192  -4.9730
    3562  -1.6270   1.8844  -2.0242  14.8065  20.7401  -4.6759
    3563  -1.7128   1.4724  -2.4030  16.1617  20.6485  -4.9799
    3564  -2.0347   1.5062  -1.9802  15.7189  20.1414  -4.6158
    3565  -1.8046   1.2518  -2.3562  15.7427  20.8709  -4.1852
    3566  -1.3276   1.2431  -2.7113  15.1403  20.5478  -3.8351
    3567  -2.3144   1.5505  -1.6575  15.1413  20.7790  -3.6173
    3568  -2.0964   1.5695  -1.8040  15.5411  20.2207  -3.9097
    3569  -2.1546   1.4231  -2.0679  15.5297  19.6834  -3.9152
    3570  -1.5046   1.8158  -2.0093  16.4200  20.0784  -3.7120
    3571  -1.7583   1.6312  -2.1827  15.9008  20.6040  -3.5470
    3572  -1.3569   0.1300  -3.0495  16.5647  19.8900  -3.4400
    3573  -1.3290   1.1228  -2.7600  16.0304  19.8331  -3.3625
    3574  -1.4931  -0.1736  -2.9380  16.2770  20.0009  -3.3776
    3575  -1.3272   0.3947  -2.9674  16.4961  19.8555  -3.9678
    3576  -1.3614   0.4177  -2.8185  16.9462  19.5385  -3.4294
    3577  -1.2926   0.4049  -2.9893  17.2396  19.7371  -3.3783
    3578  -1.3907   0.0690  -2.7423  16.2248  19.9196  -3.4598
    3579  -2.0092   1.1929  -2.2428  15.4764  20.3432  -3.2137
    3580  -1.5011   1.7774  -2.0502  15.1554  20.1048  -3.5794
    3581  -1.7361   1.2877  -2.3449  15.5135  19.7263  -2.2447
    3582  -1.0057   1.7652  -2.4704  16.6113  20.6516  -3.5355
    3583  -1.9170   1.2329  -2.1296  15.3341  19.9132  -3.9927
    3584  -1.5154   0.8380  -2.6339  15.9052  19.9295  -4.2558
    3585  -1.6451   0.3143  -2.7103  16.0268  19.6302  -3.2928
    3586  -1.9333   1.2060  -2.0835  15.6660  20.0765  -2.9395
    3587  -1.8698   1.4374  -2.0124  15.3478  20.3076  -3.3107
    3588  -1.9517   0.8816  -2.3726  15.4014  20.6661  -3.2456
    3589  -1.7689   1.5576  -1.9739  15.5831  20.7795  -3.6909
    3590  -1.8228   1.6995  -1.9486  15.1692  20.6610  -3.6977
    3591  -2.2321   1.5167  -1.6385  15.5260  20.8083  -3.6675
    3592  -1.7745   1.8254  -1.8367  15.0070  21.2253  -3.8829
    3593  -1.7881   0.3663  -2.6249  15.1751  20.8773  -3.9956
    3594  -1.8222   1.5299  -2.2177  15.3561  21.1122  -3.2452
    3595  -1.9264   1.2879  -2.2581  14.9960  20.9575  -3.5089
    3596  -1.4554   1.3046  -2.5692  15.1828  20.8502  -2.6311
    3597  -1.8286   1.4335  -2.2986  14.7824  21.0139  -3.7669
    3598  -2.0084   1.5609  -2.0898  15.0510  21.4261  -3.5741
    3599  -1.8382   1.5698  -2.1083  15.2342  21.4584  -3.3044
    3600  -1.5477   1.9697  -1.9217  15.0857  20.9881  -3.1882
    3601  -1.6303   1.6659  -2.1843  14.7727  20.6901  -3.1293
    3602  -1.5710   1.9266  -2.0321  15.5347  20.8697  -3.1930
    3603  -1.7362   1.6453  -2.0232  15.3915  21.4426  -3.0403
    3604  -2.3526   1.2875  -1.7257  14.7902  21.5262  -3.4546
    3605  -1.9716   1.4567  -1.9846  14.6402  21.3369  -3.1150
    3606  -2.0276   1.8526  -1.5330  14.6149  21.1163  -4.0942
    3607  -2.5053   1.0210  -1.8548  14.7166  20.9283  -2.9147
    3608  -1.7777   1.1769  -2.2537  14.8722  20.9238  -3.6552
    3609  -1.7797   1.5607  -2.2599  14.3923  21.2499  -3.4937
    3610  -2.3649   1.4770  -1.5543  14.7980  21.1115  -3.8854
    3611  -1.5789   1.5446  -2.4908  15.2586  20.7544  -3.5263
    3612  -1.3491   1.8861  -2.3274  14.6809  20.5811  -3.6152
    3613  -1.6308   1.4323  -2.4968  13.9028  20.6710  -4.2073
    3614  -1.9178   1.3679  -2.2867  14.1705  20.9524  -3.4766
    3615  -1.9160   1.1471  -2.2579  14.3279  20.9340  -3.4623
    3616  -2.0224   1.4897  -1.9251  14.2576  21.0675  -4.0721
    3617  -2.3217   1.2331  -1.9716  14.8131  20.9149  -4.2300
    3618  -2.1445   1.3949  -2.0494  14.5454  21.2577  -3.6442
    3619  -2.1858   1.2917  -2.0563  14.8388  20.5051  -2.9682
    3620  -2.0754   1.5368  -1.9591  14.7918  20.5614  -3.2882
    3621  -1.8391   1.6986  -2.1147  14.9758  20.5889  -2.9650
    3622  -1.4891   2.0337  -2.0353  15.1429  20.5927  -2.8739
    3623  -1.4389   1.0642  -2.5274  15.1977  20.6220  -3.1237
    3624  -1.4394   1.2665  -2.6380  17.3325  20.9824  -2.2984
    3625  -2.1034   1.0125  -2.1419  15.2470  20.8591  -2.7699
    3626  -0.7374   1.4798  -2.9350  16.1097  20.9734  -3.1896
    3627  -1.4845   1.3112  -2.4281  16.6110  20.8817  -2.7446
    3628  -1.5484   2.0798  -2.0654  16.1495  21.1657  -3.4615
    3629  -1.6239   1.9423  -2.0611  14.9564  21.1451  -3.3932
    3630  -1.7380   1.8222  -2.0289  14.7329  20.7821  -3.9779
    3631  -1.8621   1.6571  -2.0610  15.0593  20.8593  -3.8629
    3632  -1.5610   1.7154  -2.2693  14.6887  20.6783  -3.1853
    3633  -1.5596   2.0305  -2.1429  15.3500  20.4253  -3.2750
    3634  -0.7785   2.0757  -2.3404  15.9834  19.9988  -3.1118
    3635  -1.3365   1.2554  -2.6880  15.6233  20.6068  -3.2312
    3636  -1.9285   1.4339  -2.1893  14.8487  20.4616  -4.6526
    3637  -1.7794   1.2173  -2.3507  14.9251  20.8447  -3.6162
    3638  -1.5291   1.5982  -2.2837  14.9489  20.2399  -3.7051
    3639  -1.7314   1.4798  -2.2711  14.8167  20.8206  -3.6779
    3640  -1.9583   1.6710  -2.0704  15.7557  20.6400  -4.0751
    3641  -2.1843   1.1561  -2.0261  15.9169  20.6324  -3.6971
    3642  -1.5303   1.8425  -2.0605  15.3652  20.4282  -3.4142
    3643  -1.8813   1.7947  -1.8223  15.4236  21.0046  -3.7504
    3644  -1.8921   1.2094  -2.2960  15.2047  20.9756  -3.6470
    3645  -2.0584   1.5435  -1.8320  15.9351  21.0853  -3.9051
    3646  -2.0773   1.3591  -2.0056  14.7801  20.6609  -3.9929
    3647  -2.1072   1.5713  -1.8323  15.1002  21.2849  -4.4806
    3648  -1.8403   1.1360  -2.3462  15.4656  21.1296  -3.7177
    3649  -1.9623   1.7442  -1.8476  15.1356  20.9355  -4.1077
    3650  -1.8389   1.2436  -2.3055  15.0181  20.4928  -3.5943
    3651  -1.6765   1.7802  -1.8922  15.5143  20.8052  -4.2318
    3652  -2.0899   1.4347  -2.0432  15.2543  20.4948  -3.4909
    3653  -2.1539   0.8651  -2.1553  15.0409  20.9977  -3.3230
    3654  -1.7626   1.8492  -2.0434  15.1166  20.6769  -3.6890
    3655  -2.1077   1.3441  -2.0301  15.2838  20.8805  -4.2442
    3656  -1.4278   1.3753  -2.4587  15.9384  20.1900  -4.1859
    3657  -0.9774   1.8345  -2.4267  16.3648  20.2303  -3.6985
    3658  -1.2962   1.7399  -2.4902  15.7687  20.3567  -3.9772
    3659  -1.3122   1.8683  -2.3088  16.2420  20.6717  -4.0220
    3660  -1.6035   2.1133  -1.9570  16.0989  20.2894  -4.2664
    3661  -1.4942   2.0131  -1.9806  15.8613  20.3524  -4.0914
    3662  -1.0540   1.8284  -2.4985  17.4335  19.9022  -3.1250
    3663  -1.6433   1.5878  -2.3809  15.4597  20.6193  -3.1018
    3664  -1.4944   2.0354  -1.9776  15.5961  21.0433  -3.5857
    3665  -1.5571   1.7697  -2.1994  15.7030  20.5426  -4.7099
    3666  -1.4700   1.3962  -2.2885  15.5050  20.6940  -4.6828
    3667  -1.2204   1.5211  -2.5001  15.0474  20.4994  -4.4523
    3668  -1.8070   1.3382  -2.2622  15.5880  20.8805  -3.5548
    3669  -2.1495   1.4602  -1.6522  15.2536  20.9710  -4.3433
    3670  -1.4858   1.5838  -2.3028  15.3963  21.1517  -3.2009
    3671  -1.5979   1.4975  -2.2939  15.9708  21.0872  -3.5730
    3672  -1.6340   1.5214  -2.2889  15.8970  21.0696  -3.3544
    3673  -1.3751   1.7993  -2.1699  15.8363  20.8003  -3.0513
    3674  -1.6273   1.5691  -2.1850  16.6468  20.6780  -3.6996
    3675  -1.9143   1.2899  -2.2005  15.0833  20.8594  -3.3341
    3676  -1.5860   1.7339  -2.0369  15.5532  21.0312  -3.5301
    3677  -1.8505   1.5358  -2.1143  15.2889  20.7021  -4.0517
    3678  -1.3700   2.0103  -2.1007  15.2857  20.9476  -4.1474
    3679  -1.9892   1.4661  -1.9217  14.9335  20.7679  -4.3840
    3680  -1.4218   1.5857  -2.3938  15.8939  20.6049  -4.3198
    3681  -1.8366   1.7230  -1.8429  14.6716  20.0855  -4.1134
    3682  -1.2589   2.0149  -2.2627  15.3238  20.4708  -4.2543
    3683  -1.5679   1.4619  -2.2151  14.7444  20.9904  -3.7675
    3684  -1.9321   0.9523  -2.2891  14.3237  21.2975  -3.4673
    3685  -1.9422   1.4297  -2.0776  15.0077  20.7254  -3.3810
    3686  -1.9909   1.6083  -1.8878  14.6729  20.8420  -3.4177
    3687  -1.8559   1.6365  -2.0960  15.3172  20.5651  -4.5351
    3688  -1.8281   1.7555  -1.9245  15.4597  20.8485  -4.6340
    3689  -1.4896   1.5090  -2.4261  15.3342  20.8169  -3.8478
    3690  -1.4290   1.2133  -2.4040  14.8169  21.0988  -3.2049
    3691  -1.4810   1.7487  -2.1163  15.9653  20.9959  -2.9356
    3692  -1.6713   1.4571  -2.3214  15.0869  20.5802  -3.6769
    3693  -1.8990  -0.0133  -2.4993  15.2717  20.2704  -4.8209
    3694  -1.7807   1.0758  -2.6092  15.4242  20.0816  -4.2359
    3695  -1.4499   1.5501  -2.4289  15.8841  20.4080  -4.1748
    3696  -2.1977   1.3499  -1.8783  16.1083  20.5437  -4.4432
    3697  -1.6978   1.9908  -1.8928  16.0142  20.1430  -5.1667
    3698  -2.0327   1.5921  -1.8552  16.1550  20.3785  -4.1933
    3699  -1.6907   1.3193  -2.2578  15.1649  21.0318  -3.4828
    3700  -2.1653   1.2279  -2.0190  14.7281  20.9739  -3.9562
    3701  -1.8251   1.5438  -2.1682  15.2824  20.6954  -4.0789
    3702  -2.1514   0.7843  -2.3788  15.1917  20.4053  -3.9487
    3703  -1.7527   1.3760  -2.2228  16.3772  20.6891  -4.6589
    3704  -1.8965   1.5330  -1.9928  16.1567  20.3004  -4.6091
    3705  -1.9554   1.4649  -2.1508  15.9281  20.2193  -3.9496
    3706  -1.8235   1.0785  -2.2853  15.3057  20.2408  -4.1953
    3707  -1.5855   1.9464  -2.0278  15.5677  20.4284  -3.8647
    3708  -2.0648   1.2217  -2.1072  15.4979  20.6528  -4.0345
    3709  -2.0199   1.3339  -2.0029  15.7608  20.4189  -4.0573
    3710  -1.7077   1.5291  -2.4362  15.1266  20.5309  -3.4697
    3711  -2.2300   1.4815  -1.7758  15.5831  20.6973  -4.7063
    3712  -2.4367   1.7578  -1.2858  15.0009  20.0466  -4.9556
    3713  -1.6893   1.6767  -2.2355  14.6265  20.3172  -4.4022
    3714  -1.9241   1.0892  -2.3180  14.4049  20.3116  -3.7898
    3715  -1.3101   1.5513  -2.6281  15.4489  20.3780  -3.7568
    3716  -1.8457   1.3293  -2.1148  15.3054  20.3190  -3.6716
    3717  -1.8448   1.5060  -2.2486  15.2941  20.4272  -3.0394
    3718  -1.8856   1.3834  -2.0447  15.3920  20.4256  -3.6675
    3719  -1.7937   1.2218  -2.3603  15.5481  20.3170  -3.2036
    3720  -1.9410   0.7244  -2.5818  15.3121  20.2815  -4.3604
    3721  -1.8323   0.8587  -2.4206  15.6068  20.6082  -4.0623
    3722  -2.2409   1.0631  -2.0870  15.5059  20.2043  -4.6515
    3723  -1.9939   0.9653  -2.1871  15.4438  20.3999  -4.2546
    3724  -1.6597   1.7274  -2.1642  15.3178  20.3725  -4.6216
    3725  -1.9730   1.4120  -2.0432  15.2341  20.1684  -4.2004
    3726  -1.9316   1.5662  -2.1540  15.2394  20.0648  -3.8293
    3727  -0.7755  -0.0373  -3.1074  16.3007  19.4845  -4.6781
    3728  -0.8624  -0.1143  -3.0981  15.8414  19.3799  -4.3520
    3729  -1.4028   1.3298  -2.6530  15.8020  20.3752  -3.4271
    3730  -1.5049   1.7749  -2.2045  15.1777  19.6540  -3.5424
    3731  -1.5262   2.0208  -2.1245  16.2874  20.0903  -4.0401
    3732  -1.4746   1.6950  -2.1691  16.3492  20.0964  -4.0262
    3733  -1.6324   1.5020  -2.2715  15.4569  20.1468  -3.0310
    3734  -2.0434   1.6468  -2.0001  15.2095  20.2530  -4.1312
    3735  -1.7711   1.5377  -2.0791  14.9465  20.0976  -4.1392
    3736  -1.7628   1.2926  -2.4331  15.4313  20.3257  -3.6086
    3737  -1.9893   1.1108  -2.1540  15.8979  19.9830  -3.6723
    3738  -2.0198   0.8724  -2.3689  15.4677  20.1039  -3.9133
    3739  -1.9534   1.9865  -1.3973  15.4266  19.9039  -4.6088
    3740  -1.9686   1.6226  -2.0079  15.4994  20.2854  -4.5455
    3741  -1.6544   1.5138  -2.3141  15.9620  20.3512  -4.2835
    3742  -2.4749   1.2309  -1.8274  15.8839  20.3164  -4.3198
    3743  -1.9110   1.3624  -2.0493  15.6783  20.6988  -4.4564
    3744  -1.9662   0.3368  -2.7487  15.1043  20.7354  -4.8129
    3745  -1.6707   1.8561  -2.0102  15.7471  20.3197  -5.1972
    3746  -2.2038   1.4928  -1.6440  15.0688  20.2559  -4.6318
    3747  -2.2015   1.2319  -1.8916  14.3439  20.0780  -5.1485
    3748  -2.0990   1.2240  -2.2178  15.1668  19.7129  -3.7980
    3749  -1.4492   1.5296  -2.5060  16.3380  19.8089  -3.8825
    3750  -1.9386   0.9773  -2.3639  15.7192  20.1860  -4.1162
    3751  -2.1370   1.4463  -2.0016  15.6278  20.1575  -3.8778
    3752  -1.9406   1.4436  -2.1405  15.9829  20.3317  -3.5318
    3753  -1.0478   1.1302  -2.8955  15.9222  20.7968  -3.2477
    3754  -0.9557  -0.0742  -2.9299  15.6164  20.7239  -3.4540
    3755  -0.6823   0.1672  -3.1599  16.6554  20.0594  -3.9907
    3756  -1.5151  -0.3206  -2.8352  15.7235  19.7002  -3.7093
    3757  -0.5843  -0.8408  -3.0744  16.6707  20.3092  -4.1032
    3758  -1.4069   0.1956  -2.8142  15.9324  19.7585  -3.8485
    3759  -1.2337  -0.1474  -3.0305  15.7811  19.9250  -3.6924
    3760  -0.7813  -0.3128  -3.0644  15.8007  20.4311  -3.9556
    3761  -0.6315   0.2347  -3.2016  16.3270  19.6785  -4.2257
    3762  -1.0654   0.0838  -3.0609  15.8272  19.4504  -4.6225
    3763  -0.9868   0.2403  -3.0334  16.1973  18.7138  -4.4946
    3764  -1.6695  -0.4153  -2.7109  16.3340  19.6671  -4.6455
    3765  -1.1813  -0.3965  -2.8878  16.7792  19.7240  -3.8156
    3766  -0.8861   0.0577  -2.9196  16.1178  19.4319  -4.1135
    3767  -1.5034   0.4004  -2.7139  15.7902  19.1966  -4.2702
    3768  -0.5271  -0.1980  -3.1926  16.1616  19.3964  -4.2646
    3769  -1.1065   1.3416  -2.8167  14.8999  19.4402  -4.1090
    3770  -1.5794   1.5779  -2.1669  16.5957  19.9021  -4.3519
    3771  -1.6425   1.9287  -2.2731  15.6660  19.8436  -3.8035
    3772  -1.9583   1.3721  -2.0154  15.2957  19.9234  -4.0237
    3773  -1.7559   1.2954  -2.3312  15.4226  20.0234  -3.4305
    3774  -1.9209   1.1339  -2.2415  15.0772  20.4241  -3.9254
    3775  -1.8159   1.4192  -2.2286  14.2837  20.2635  -4.4444
    3776  -1.8349   1.6558  -2.0102  14.4554  19.9755  -4.3583
    3777  -1.7861   1.6042  -1.9526  14.9801  20.0649  -4.6240
    3778  -2.1607   1.4655  -1.9099  14.4394  20.0562  -4.6467
    3779  -1.4451   1.3371  -2.4412  14.9823  20.0808  -4.7626
    3780  -2.2124   0.8840  -2.0966  14.7476  19.5590  -4.6349
    3781  -2.3220   1.1444  -1.7971  15.1397  20.2887  -4.0083
    3782  -2.0245   1.3973  -1.9985  15.2332  20.0401  -4.4650
    3783  -2.0647   1.5245  -2.1390  15.4290  20.3269  -3.7716
    3784  -2.0649   1.6326  -1.8495  15.3819  20.2497  -3.6125
    3785  -1.8433   1.5918  -2.1855  14.6881  20.2212  -3.5579
    3786  -2.1027   1.8210  -1.5179  15.1425  20.6160  -4.2512
    3787  -1.9874   1.5093  -1.7761  14.6896  19.9610  -4.3028
    3788  -1.6565   1.7131  -2.1372  15.2681  20.0231  -4.3064
    3789  -1.5819   1.5660  -2.3171  15.1625  20.2239  -3.5476
    3790  -1.2831   1.6152  -2.3877  15.1321  19.8946  -3.9939
    3791  -2.0397   1.2449  -2.0985  15.3704  20.3701  -3.3207
    3792  -1.6813   1.7842  -2.0291  15.7552  19.9133  -4.3492
    3793  -1.9490   0.9452  -2.4231  15.2645  20.1617  -3.7865
    3794  -2.1860   1.3341  -1.7670  15.6695  20.3578  -4.5726
    3795  -2.0446   1.6787  -1.8664  15.8129  20.5163  -3.1096
    3796  -2.0273   1.8571  -1.8994  15.6594  20.7514  -3.8309
    3797  -1.7992   1.5370  -2.1662  16.0326  20.3622  -3.8814
    3798  -1.9717   1.3411  -2.1363  15.8163  20.8070  -4.0087
    3799  -1.4979   1.9318  -1.8796  15.5830  20.5487  -3.8834
    3800  -1.6882   0.8872  -2.5101  16.3912  20.2343  -3.2256
    3801  -1.8278   1.7674  -2.0115  15.1700  20.5889  -3.3151
    3802  -1.9908   2.1278  -1.2608  15.5350  20.4206  -4.2493
    3803  -1.9097   1.9018  -1.7976  14.6102  21.0186  -4.2225
    3804  -2.0761   1.4467  -1.9622  15.8718  20.7385  -4.0763
    3805  -1.8484   1.8470  -1.9507  15.2198  20.7855  -3.4864
    3806  -1.5866   1.9359  -1.8165  16.3055  20.5446  -3.8149
    3807  -1.8155   1.8226  -1.8369  15.7653  21.1043  -4.5591
    3808  -1.2685   1.5991  -2.3948  16.5161  20.2992  -3.7162
    3809  -1.5723   1.5940  -2.1392  16.5967  20.5020  -3.4347
    3810  -1.9658   1.5680  -2.0738  15.9509  20.5956  -3.7825
    3811  -1.8205   1.5969  -1.9039  15.6568  20.8424  -4.3669
    3812  -2.0675   1.4220  -2.0342  15.7715  20.6546  -4.1906
    3813  -2.1876   1.0432  -1.8963  15.3192  20.8647  -4.4507
    3814  -1.4117   1.7276  -2.2478  15.0185  20.1566  -4.7449
    3815  -1.0756   1.7406  -2.4787  15.4020  20.2313  -4.1112
    3816  -1.1660   1.5203  -2.4468  15.5534  20.3239  -4.7727
    3817  -1.3635   1.6760  -2.4741  15.7227  20.6620  -4.4833
    3818  -1.7757   1.4317  -2.3495  15.6571  20.1096  -4.1643
    3819  -1.9297   1.6700  -1.8836  16.3398  19.9438  -4.1897
    3820  -1.9103   1.8350  -1.6950  15.5375  20.1952  -5.3848
    3821  -1.5724   1.7561  -2.3150  15.2981  19.8559  -4.5508
    3822  -1.5830   1.2910  -2.5807  15.7286  20.4968  -4.2281
    3823  -1.8933   1.5386  -1.9013  15.3196  20.2170  -4.5808
    3824  -1.1322   1.7432  -2.5319  15.2386  20.0294  -4.1415
    3825  -1.5457   1.3876  -2.5230  14.8075  20.4246  -4.1398
    3826  -1.8241   1.1068  -2.3977  14.8271  20.2386  -4.5762
    3827  -2.3351   1.1181  -1.8822  15.7545  20.3542  -4.6692
    3828  -1.9400   1.3731  -2.0856  14.4804  20.6403  -4.4717
    3829  -1.6793   1.6637  -2.1848  15.4172  20.4567  -4.5607
    3830  -1.3931   1.5088  -2.3888  15.1071  20.5203  -4.3069
    3831  -2.2480   1.6020  -1.7805  14.9530  20.7143  -4.8453
    3832  -1.4451   1.1892  -2.5094  15.2005  20.9317  -5.2202
    3833  -1.7240   1.9183  -1.9617  15.2522  20.6994  -5.0539
    3834  -1.6305   1.9654  -2.0635  15.5499  20.3916  -4.4929
    3835  -2.1700   1.3464  -1.9511  15.3306  20.2365  -4.4365
    3836  -1.7363   2.2938  -1.8791  15.3928  20.3087  -5.0181
    3837  -1.9553   1.5520  -1.8615  15.6059  20.6216  -4.5884
    3838  -1.5837   1.3357  -2.5371  15.7282  19.9928  -4.7239
    3839  -1.8396   1.6577  -2.2506  15.6327  20.2483  -3.5146
    3840  -2.0046   0.9968  -2.0276  15.9838  20.9840  -3.4348
    3841  -1.7279   1.4236  -2.2369  16.6298  20.6033  -3.4374
    3842  -1.8856   1.8457  -1.7202  15.9398  20.4265  -3.4945
    3843  -1.6814   1.6303  -2.2168  15.8667  20.9721  -4.1637
    3844  -1.6370   1.4146  -2.3168  16.2720  20.2519  -4.6056
    3845  -1.9712   1.6646  -1.9957  15.9328  20.3724  -3.1495
    3846  -1.9182   0.4947  -2.4925  15.4898  20.5445  -4.0823
    3847  -2.0380   1.1621  -2.1181  15.2127  20.4813  -4.0025
    3848  -1.8470   1.4145  -2.3202  15.9161  20.6024  -4.0214
    3849  -2.0907   1.6074  -1.8887  15.8881  20.0864  -3.2887
    3850  -1.7725   1.9712  -1.6756  16.2944  20.3097  -3.5866
    3851  -1.8808   1.0758  -2.3021  16.0562  19.7265  -3.1308
    3852  -1.6767   1.8742  -1.9967  15.9493  19.7738  -3.5013
    3853  -1.8813   1.7380  -1.9498  16.0148  20.2716  -3.7894
    3854  -1.7336   1.8142  -1.9757  16.1791  20.0986  -3.2148
    3855  -1.6550   1.6687  -2.0746  16.3495  20.0297  -3.5680
    3856  -1.3103   2.0544  -1.9963  16.1044  19.8479  -3.2821
    3857  -1.8863   0.9499  -2.5037  16.5051  20.5291  -3.2018
    3858  -1.8813   1.3474  -1.9504  16.2550  20.0884  -4.2225
    3859  -2.2071   1.6822  -1.7930  16.3486  19.9782  -4.1474
    3860  -2.0608   1.3267  -2.1872  15.6140  20.1317  -3.9217
    3861  -2.0614   1.7111  -1.9699  15.7217  20.3640  -2.6324
    3862  -1.8167   1.9640  -2.0093  15.9599  20.1034  -3.9470
    3863  -1.7094   1.9835  -1.8044  15.3489  20.0925  -3.6589
    3864  -1.9163   1.6807  -2.0767  15.1187  20.3689  -3.7351
    3865  -1.4013   1.3738  -2.2166  15.3764  20.7372  -3.9588
    3866  -1.9469   1.5926  -2.0523  15.6117  20.5749  -3.8327
    3867  -1.9017   1.6850  -1.9675  15.1007  20.1276  -3.9113
    3868  -1.0649  -0.0113  -3.1672  15.9275  19.9445  -3.4980
    3869  -1.2644   1.3322  -2.4930  15.4738  20.5729  -3.3595
    3870  -1.6842   1.5868  -2.0670  15.9951  20.4959  -4.0317
    3871  -1.9190   1.6623  -2.0894  15.5337  20.0120  -3.9419
    3872  -1.8176   1.7768  -2.1143  15.7395  19.9515  -4.5340
    3873  -2.0493   1.1384  -2.2006  15.6191  19.8521  -3.7199
    3874  -1.6764   1.7458  -1.9265  16.4813  20.5032  -4.3556
    3875  -1.8782   1.3811  -2.0454  15.9381  20.3629  -4.6870
    3876  -1.7566   1.3700  -2.4316  16.1164  20.6316  -3.8705
    3877  -1.8010   1.7328  -2.0566  16.1628  21.0902  -3.7446
    3878  -1.9920   1.6667  -1.9609  16.3608  20.6397  -3.2153
    3879  -1.8340   0.9423  -2.4599  15.9201  20.2650  -3.9159
    3880  -1.5737   1.6215  -2.2725  15.9031  20.3927  -3.4896
    3881  -1.4360   1.9983  -1.9927  16.3647  20.1652  -3.7665
    3882  -1.6436   1.6242  -2.3106  16.3145  20.4634  -4.0572
    3883  -1.8044   1.2785  -2.2379  16.0771  19.8010  -4.3889
    3884  -1.8043   1.2332  -2.4003  15.9510  20.0309  -3.9807
    3885  -1.9556   1.4887  -2.1883  15.6177  19.9762  -3.6570
    3886  -1.7050   1.4737  -2.5796  15.9002  19.8620  -3.1593
    3887  -1.6242   1.8285  -2.2129  15.9269  19.7518  -4.3928
    3888  -1.7562   1.8917  -1.6174  16.3472  20.4563  -5.1736
    3889  -1.8513   1.1992  -2.4467  15.4926  19.8227  -4.2184
    3890  -1.8749   1.3809  -2.2930  16.3209  20.3119  -3.8365
    3891  -1.8487   2.0109  -1.6155  15.7551  20.1768  -4.5079
    3892  -1.6630   1.7246  -1.9878  15.8593  20.0800  -4.4669
    3893  -1.8371   1.9978  -1.7209  15.7858  20.5448  -4.7792
    3894  -1.4261   1.8545  -2.1859  15.7726  19.6578  -3.9550
    3895  -1.5393   1.8817  -2.1641  15.8661  19.8649  -3.9775
    3896  -1.2702   1.7841  -2.2752  15.5585  19.0895  -3.1341
    3897  -1.4613   1.7415  -2.2274  15.8791  20.1953  -3.0399
    3898  -1.5590   1.4206  -2.4618  16.3590  19.6969  -3.0075
    3899  -2.0226   1.3440  -1.8780  16.7513  20.1420  -3.1198
    3900  -1.9301   1.5133  -1.9720  16.0824  19.9474  -3.2497
    3901  -1.7238   1.2349  -2.5374  15.9282  20.1762  -3.2529
    3902  -1.2380   1.6689  -2.4821  15.9150  19.7180  -3.7917
    3903  -1.1307   2.2136  -2.0167  16.4903  19.7395  -4.1082
    3904  -1.5216   1.8282  -2.0441  15.7011  20.0056  -3.5713
    3905  -1.6729   1.6835  -2.0433  15.8871  19.9601  -3.2567
    3906  -1.4196   1.3754  -2.3170  16.5452  20.1071  -3.9595
    3907  -1.5211   1.8962  -2.0446  15.8908  19.6012  -3.2174
    3908  -1.9829   1.8126  -1.7649  15.9611  19.7048  -4.4403
    3909  -1.6365   1.9025  -1.9444  15.3758  19.9030  -3.9449
    3910  -1.2696   1.4114  -2.5719  16.1595  19.5334  -3.8964
    3911  -1.8225   1.7570  -1.9462  15.8862  19.4124  -3.4391
    3912  -1.6884   1.6512  -2.3136  16.1967  20.1224  -3.8418
    3913  -1.6428   1.7241  -2.2577  16.1009  19.6386  -3.5323
    3914  -1.6049   1.5327  -2.3987  15.9803  19.2340  -3.4279
    3915  -1.3389   2.0273  -2.0548  16.1649  19.5239  -3.9292
    3916  -1.5873   1.8015  -1.8120  15.2230  19.4535  -4.3796
    3917  -1.5248   1.3779  -2.5689  15.7360  19.6352  -3.7843
    3918  -1.8719   1.6765  -2.0330  15.8667  19.7252  -3.5154
    3919  -1.7629   1.4546  -2.2748  16.3564  19.8442  -3.0417
    3920  -1.3099   0.9725  -2.7626  15.9203  19.7223  -3.0051
    3921  -1.0550   1.9632  -2.2742  16.2643  19.7407  -2.0879
    3922  -1.6678   1.2936  -2.3661  15.6286  20.3018  -3.2156
    3923  -1.5795   1.1412  -2.5712  14.8536  20.5708  -3.6328
    3924  -1.5849   1.2526  -2.4873  15.1583  20.3460  -3.4990
    3925  -1.9558   1.6784  -1.8245  15.4062  20.5553  -3.9985
    3926  -1.8287   1.2521  -2.0684  15.0047  20.6114  -4.4157
    3927  -1.8531   1.7710  -1.8109  15.4653  20.3585  -4.4370
    3928  -2.0810   1.7838  -1.7258  15.5127  20.1064  -4.3805
    3929  -1.9587   1.6416  -1.9116  15.7853  19.7587  -4.7310
    3930  -1.9357   1.3616  -2.1582  14.8746  20.2994  -4.1342
    3931  -1.8898   1.8041  -1.8761  15.6063  20.2413  -4.3962
    3932  -1.8679   1.6462  -2.0137  15.8143  20.4887  -4.1966
    3933  -1.7071   1.3848  -2.2934  15.2167  20.3523  -4.4185
    3934  -1.9659   1.8075  -1.7440  15.5895  20.3635  -4.1712
    3935  -2.2231   1.7870  -1.6223  15.7007  20.4164  -4.4140
    3936  -1.8304   1.7513  -1.8379  15.4974  20.0203  -4.2954
    3937  -2.0043   1.5609  -2.0215  15.7236  20.6233  -3.5379
    3938  -1.7644   1.8798  -2.0990  15.6346  20.0757  -4.3603
    3939  -1.3168   1.8363  -2.1489  15.9649  20.4555  -3.9203
    3940  -1.5976   2.2145  -1.6496  16.0692  20.4434  -3.7158
    3941  -2.2240   1.5866  -1.7672  16.1845  21.2177  -3.3015
    3942  -1.7967   1.8031  -1.9293  16.5519  20.6322  -2.9686
    3943  -1.1159   1.9347  -2.2804  16.0636  20.6889  -2.4041
    3944  -1.5946   1.6748  -2.4312  15.7610  20.8678  -3.0616
    3945  -1.9736   1.1615  -2.4107  15.7395  20.9309  -3.3837
    3946  -1.4725   1.6081  -2.3200  16.2408  20.8219  -3.5414
    3947  -2.2510   0.2957  -2.2640  15.3723  19.8644  -3.6536
    3948  -1.5678   0.8892  -2.5998  15.2364  19.6651  -4.5032
    3949  -1.7139   1.6493  -2.2539  15.3903  20.0331  -4.2395
    3950  -1.3881   1.9024  -1.9871  16.0883  20.1743  -3.3965
    3951  -1.6612   0.8389  -2.6796  15.3923  20.2394  -3.9851
    3952  -1.9701   1.6848  -1.8262  15.3461  20.3796  -4.0771
    3953  -1.7925   1.3652  -2.1344  15.8340  20.5061  -3.0133
    3954  -1.1865   1.9312  -2.4780  15.8053  20.8000  -2.1017
    3955  -1.3052   1.7825  -2.3206  15.9526  20.3349  -2.0176
    3956  -1.7985   1.9160  -1.7072  15.9103  20.0961  -2.6942
    3957  -1.6481   1.6441  -2.3054  15.7119  20.2813  -3.7501
    3958  -1.9974   1.7355  -1.9176  15.7610  20.4621  -3.5408
    3959  -1.6220   1.7418  -1.9885  15.0950  20.5892  -3.0079
    3960  -1.8445   0.0072  -2.5097  15.4437  20.2823  -3.7309
    3961  -1.8212   0.3225  -2.6703  15.3867  20.0590  -3.4455
    3962  -1.3365   0.6521  -2.9103  15.4428  20.1809  -3.5565
    3963  -1.7125   0.6337  -2.6492  14.8597  20.3853  -3.8673
    3964  -1.8915   1.7130  -2.1934  15.0079  20.3277  -2.4787
    3965  -1.8696   1.9740  -1.7232  15.2925  19.8193  -3.5842
    3966  -1.7242   1.4490  -2.4624  15.5250  20.1686  -2.8942
    3967  -1.3863   1.4616  -2.4060  15.8325  19.8298  -4.1219
    3968  -1.4399   1.6749  -2.4226  15.5597  20.5985  -3.8405
    3969  -1.7214   1.5254  -2.0952  15.6647  21.0176  -3.3961
    3970  -1.7884   1.7246  -2.1215  15.4796  20.6447  -2.7015
    3971  -1.7092   1.9079  -1.8255  15.5789  20.7633  -3.0320
    3972  -1.8251   1.4967  -2.1764  15.5987  21.3688  -2.3583
    3973  -1.3419   0.5482  -2.7780  15.5957  21.3332  -3.0974
    3974  -1.3124   0.4550  -2.7680  15.8991  21.1176  -2.8505
    3975  -1.7476   1.0590  -2.6379  15.7086  21.4093  -2.5998
    3976  -1.8030   1.3842  -2.2011  15.6200  21.3490  -3.1309
    3977  -1.5502   2.1169  -1.9052  14.7970  20.9743  -3.8952
    3978  -2.3326   0.7106  -1.9122  15.1186  21.4951  -3.4152
    3979  -1.7837   1.5190  -2.2901  14.7388  21.5845  -3.9278
    3980  -2.0393   1.1127  -2.2786  15.2656  21.2766  -3.5165
    3981  -1.8908   2.0529  -1.5962  15.9464  21.4045  -3.9517
    3982  -2.0229   1.8972  -1.6019  15.5923  21.0372  -3.3441
    3983  -1.7982   1.6146  -1.9216  15.5241  21.4967  -3.4305
    3984  -2.0098   1.5757  -2.1304  14.9866  21.7964  -3.3096
    3985  -2.2019   1.4186  -1.7449  14.9995  21.6777  -3.2299
    3986  -2.3738   1.3839  -1.5807  14.6748  21.9534  -3.7855
    3987  -1.9393   1.6104  -2.0208  15.2239  22.0377  -3.4229
    3988  -2.1806   1.1057  -2.1456  14.1364  21.2194  -2.8949
    3989  -2.0572   0.8316  -2.3464  14.5087  21.1652  -3.0830
    3990  -1.5967   2.1369  -1.9518  14.7669  21.0590  -3.8107
    3991  -2.1342   1.6292  -1.6822  14.3527  21.1271  -3.7228
    3992  -2.2336   1.5437  -1.4935  14.9267  21.1228  -3.8575
    3993  -1.8224   1.2353  -2.1718  14.8011  20.9498  -3.5663
    3994  -2.0655   1.8431  -1.5242  14.9148  20.5915  -3.9378
    3995  -2.1742   1.2979  -1.9393  15.1957  20.7808  -4.2088
    3996  -1.7033   2.0212  -1.6696  14.9466  20.2837  -3.6273
    3997  -2.1832   1.5767  -2.0446  15.2468  20.4013  -3.6541
    3998  -2.0196   1.8053  -1.7087  15.3715  20.4160  -4.2852
    3999  -1.4814   0.5626  -2.8339  15.3013  20.0484  -4.4361
    4000  -1.8584   1.9877  -1.7919  15.9224  19.8633  -3.7161
    4001  -1.4463   1.4835  -2.3478  15.6800  20.0323  -3.3459
    4002  -2.2234   1.6877  -1.4825  16.3838  20.6958  -3.2819
    4003  -1.8967   1.6562  -1.9861  16.1298  20.7519  -3.6704
    4004  -1.3374   1.9342  -2.0793  15.3086  20.1009  -3.3779
    4005  -1.6591   0.6115  -2.5325  15.6325  20.0631  -2.8610
    4006  -1.9014   1.7411  -1.8161  15.7374  19.9307  -3.2570
    4007  -1.8686   1.7216  -1.9732  15.9605  20.3671  -3.3317
    4008  -1.9313   1.3427  -2.1858  16.2470  20.2492  -3.6174
    4009  -1.2498   1.2458  -2.6849  15.6787  19.9346  -3.1086
    4010  -1.5532   1.7402  -2.3564  16.3777  20.2724  -3.1277
    4011  -1.6849   2.0348  -1.7927  16.4573  19.5108  -3.9839
    4012  -1.8013   0.4394  -2.6896  16.4940  19.5140  -4.3379
    4013  -1.7848   0.9445  -2.5312  15.8114  19.8365  -2.8709
    4014  -1.4829   1.7330  -2.1071  15.9340  20.0268  -2.8298
    4015  -1.3908   1.4395  -2.3960  16.6052  20.2289  -1.9615
    4016  -1.6738   1.5101  -2.2728  16.0657  20.0377  -2.5793
    4017  -1.5261   2.1902  -1.9370  17.3317  20.3458  -2.3423
    4018  -1.5960   1.7542  -2.3198  16.2317  20.1342  -2.1187
    4019  -1.6132   1.0913  -2.5200  16.7536  20.4922  -2.5401
    4020  -1.3087   1.9071  -2.4878  16.6429  20.0050  -2.7379
    4021  -1.0080   1.8751  -2.4655  15.9343  19.9293  -2.4199
    4022  -1.5455   0.1992  -2.8326  16.3331  19.8248  -3.1177
    4023  -0.9805  -0.4450  -3.0720  17.3417  19.6837  -2.6788
    4024  -1.1174   0.6755  -2.8660  16.7171  19.6748  -3.6195
    4025  -1.2083   1.3427  -2.5865  16.8469  20.2022  -2.1602
    4026  -1.3912   0.6160  -2.8247  16.0506  19.7815  -3.3064
    4027  -2.0388  -0.1719  -2.5756  15.8494  20.2683  -3.5421
    4028  -1.2448   1.4538  -2.6125  15.7380  20.0181  -2.8536
    4029  -1.6201   1.1585  -2.6045  16.1051  20.2846  -2.5942
    4030  -1.4822   1.6891  -2.2430  16.0899  20.3658  -2.0433
    4031  -1.4408   1.3410  -2.5057  15.6970  20.2010  -2.2816
    4032  -2.0010   1.5847  -1.9865  15.7890  20.3538  -3.0436
    4033  -1.7846   1.5886  -2.1663  16.0703  20.1473  -2.2232
    4034  -1.6559   1.4265  -2.0353  16.1174  20.3774  -3.3065
    4035  -1.4610   1.3372  -2.4536  15.9345  20.3514  -2.6572
    4036  -1.4454   1.9011  -1.9731  15.9037  20.4402  -2.7482
    4037  -1.5597   1.6848  -2.0163  15.8537  20.5004  -3.5030
    4038  -1.8850   1.9183  -1.6299  15.7457  20.3572  -2.9821
    4039  -2.1687   1.2269  -1.9609  15.1352  20.6108  -3.0022
    4040  -1.6662   1.6203  -2.1318  15.5841  20.5178  -3.0733
    4041  -1.4663   2.1733  -1.9615  15.4955  19.9091  -2.9356
    4042  -1.8776   1.5474  -2.2346  15.6046  20.3307  -2.5337
    4043  -2.0452   1.2358  -2.0093  15.8862  20.5600  -3.5452
    4044  -1.9909   1.9117  -1.5869  15.0501  19.9267  -3.5683
    4045  -2.0206   1.6994  -1.9117  15.0946  20.0441  -3.5871
    4046  -1.9306   1.6787  -1.8784  15.3567  19.6894  -3.1834
    4047  -2.2493   1.6320  -1.5955  15.8138  19.8800  -3.4746
    4048  -1.2758   1.9015  -2.0465  15.3947  19.8517  -3.2862
    4049  -2.0754   1.6520  -1.8131  15.0448  20.4263  -3.6629
    4050  -1.9598   1.5068  -2.0400  14.8343  20.6541  -3.5752
    4051  -1.9334   1.7504  -2.0799  14.9501  20.3700  -3.2561
    4052  -2.3343   0.9964  -1.8290  15.1976  20.5225  -3.1356
    4053  -1.8235   1.7545  -2.0180  14.8542  20.5280  -3.5045
    4054  -2.1097   1.3754  -2.0173  14.8680  20.2516  -3.4341
    4055  -2.1139   1.7454  -1.6306  15.2925  20.4783  -3.9341
    4056  -1.7679   1.9593  -1.8022  15.3490  20.1243  -3.7627
    4057  -2.2894   1.6309  -1.6666  15.1010  20.7567  -3.9335
    4058  -1.8844   1.5317  -2.0526  15.1489  20.4959  -3.7613
    4059  -2.3341   1.6266  -1.3828  16.0354  20.5397  -3.2726
    4060  -2.1587   1.5615  -1.8036  15.5794  21.0037  -3.0865
    4061  -1.8448   1.9150  -1.7350  14.9331  20.8734  -3.5465
    4062  -1.8174   1.6157  -2.0126  15.3611  20.6368  -3.3725
    4063  -2.1228   1.5176  -2.0453  15.6675  20.9382  -2.7542
    4064  -2.0673   1.4543  -2.0741  15.6167  20.3487  -4.0284
    4065  -1.9474   1.5762  -1.8660  15.2505  20.0291  -4.1819
    4066  -1.6637   2.1470  -1.7216  15.6229  20.2880  -3.4651
    4067  -1.9058   2.3167  -1.3232  15.8174  19.7213  -3.4919
    4068  -1.9889   1.9422  -1.7350  15.4314  20.2010  -3.4046
    4069  -2.1052   1.3887  -1.8947  15.1908  20.3712  -3.7737
    4070  -2.2894   1.1892  -1.9683  15.3095  20.3884  -3.8152
    4071  -2.0769   1.3609  -1.9988  15.3645  20.0216  -4.0025
    4072  -2.3020   1.0329  -1.7800  14.5765  20.3193  -4.4071
    4073  -1.9954   1.4723  -2.1260  14.8290  20.4377  -4.1630
    4074  -2.3490   1.4198  -1.6062  15.1158  20.2414  -4.4325
    4075  -2.3546   0.4184  -2.1485  14.6967  20.6723  -4.2600
    4076  -2.0564   1.6117  -1.9596  15.5868  20.0863  -4.1597
    4077  -2.2119   1.6813  -1.6589  15.3842  20.2102  -3.7814
    4078  -1.7840   1.5471  -2.1913  15.8260  20.3307  -3.1029
    4079  -1.0440   1.8503  -2.1929  15.9641  20.7489  -2.4083
    4080  -1.5357   1.8177  -2.0015  15.6505  20.2177  -3.5616
    4081  -1.8304   1.7377  -2.0171  15.6637  20.5120  -3.0154
    4082  -2.0118   0.8579  -2.2316  15.7424  20.8464  -3.1732
    4083  -1.8699   1.5542  -2.1484  16.1315  19.9571  -3.0937
    4084  -1.8706   1.5679  -2.1011  15.6076  20.2960  -3.9737
    4085  -1.7492   1.6597  -2.1049  15.0451  19.9264  -4.1440
    4086  -1.9215   1.1455  -2.1175  15.2102  20.2710  -4.7609
    4087  -1.9169   1.9077  -1.5361  15.0718  20.4937  -5.5801
    4088  -1.8936   1.4928  -1.9876  15.7237  20.3282  -4.8571
    4089  -2.2782   1.4359  -1.7456  14.5753  20.1492  -4.5905
    4090  -1.3117  -0.0674  -2.8138  15.1751  20.1553  -5.0165
    4091  -1.9480   1.4872  -2.1586  15.0042  20.3207  -4.0165
    4092  -1.7515   1.1937  -2.3616  14.8733  20.6568  -4.6582
    4093  -1.9538   1.6939  -1.9409  15.2427  20.4071  -3.6695
    4094  -1.6898   1.5844  -2.1697  15.2383  20.3836  -4.3008
    4095  -1.6960   1.2636  -2.3816  14.8654  20.5379  -3.6802
    4096  -1.6823   1.6559  -2.2406  14.4679  21.4295  -3.6955
    4097  -1.9168   1.0095  -2.3661  15.2278  21.7398  -3.8170
    4098  -1.6668   1.5460  -2.2090  15.1214  21.4742  -3.4252
    4099  -2.1668   1.5155  -1.8961  14.6498  21.0097  -3.3807
    4100  -1.9280   1.3013  -2.0434  14.5822  21.3245  -3.4355
    4101  -2.1612   1.3518  -1.9467  14.5836  21.3106  -3.6178
    4102  -1.8124   1.5578  -2.1086  14.6010  21.2622  -3.3137
    4103  -2.0887   1.2853  -2.0793  14.8660  21.1773  -3.2810
    4104  -2.0511   1.5680  -1.8534  15.3385  21.1742  -3.1012
    4105  -1.8714   1.5783  -2.0383  15.7460  21.1460  -2.5176
    4106  -1.9885   1.0032  -2.2793  15.4302  20.9830  -2.6870
    4107  -1.6496   1.5166  -2.1145  15.1026  20.6428  -2.3402
    4108  -1.7880   1.6491  -1.9940  15.3827  20.8158  -3.1056
    4109  -2.1852   1.7278  -1.5074  15.5710  20.5019  -3.2636
    4110  -1.7737   1.4441  -2.2816  15.2155  20.0329  -3.2062
    4111  -1.9287   1.5763  -2.0453  15.7929  20.3524  -3.7743
    4112  -1.5758   1.2778  -2.5659  14.9869  20.1040  -3.3984
    4113  -1.9489   1.5227  -1.9740  14.7395  20.1560  -3.4134
    4114  -2.0006   1.8422  -1.7341  14.6992  20.3225  -3.2316
    4115  -1.6010   1.8213  -2.1194  15.4451  20.4987  -3.3032
    4116  -2.0341   1.1894  -2.2345  15.5371  20.1664  -3.4888
    4117  -1.5366   1.7458  -2.3042  15.4351  20.2822  -3.5138
    4118  -1.9587   1.5320  -1.9514  15.3282  20.3172  -3.4837
    4119  -1.5415   1.6351  -2.4352  15.7159  20.3635  -3.7764
    4120  -1.7716   1.8003  -2.0819  16.5201  20.3742  -3.1656
    4121  -2.1423   1.5406  -1.8349  15.6566  21.1194  -3.5773
    4122  -2.0969   1.4606  -1.9330  15.3967  21.3211  -3.2199
    4123  -1.9635   1.6116  -1.9209  16.1320  20.8071  -2.6611
    4124  -1.9512   1.5367  -1.9713  15.8458  20.9244  -3.2356
    4125  -2.2092   1.3495  -1.9963  16.3980  20.1842  -3.0501
    4126  -2.0477   1.0903  -2.3725  15.8082  20.6314  -3.3982
    4127  -2.2173   1.7044  -1.6970  16.1351  20.5485  -3.4431
    4128  -2.3054   1.5544  -1.8013  16.3120  20.3521  -2.9773
    4129  -1.9992   1.9444  -1.5239  16.4055  20.8104  -3.3693
    4130  -1.5212   2.0316  -1.9817  16.3196  20.0388  -2.9364
    4131  -1.7489   1.8776  -1.8948  16.2440  19.8442  -3.2687
    4132  -2.0323   1.6189  -1.8604  15.8847  20.3226  -3.2044
    4133  -1.9000   1.2932  -2.2146  15.5098  20.6437  -3.3794
    4134  -1.8323   1.4156  -2.0494  15.8438  20.2672  -3.4506
    4135  -1.6329   1.5182  -2.0469  15.2266  20.5960  -3.9985
    4136  -2.0356   1.1014  -2.1563  14.5823  20.3462  -3.6913
    4137  -1.7349   1.6818  -1.9813  15.0729  20.4350  -4.0588
    4138  -2.1011   0.9046  -2.4338  14.8096  20.4401  -3.7020
    4139  -1.7689   1.0058  -2.5848  15.5289  19.7360  -3.5709
    4140  -1.7994   1.7359  -2.1766  15.2022  20.5359  -3.5714
    4141  -1.4159   2.1455  -1.9148  15.7021  20.3290  -3.5639
    4142  -1.6542   1.8947  -1.9796  15.1784  20.3967  -3.7684
    4143  -1.2474   1.3038  -2.5933  15.5829  20.1958  -3.2031
    4144  -1.8811   1.6691  -2.0091  16.1396  20.3409  -3.0411
    4145  -1.7510   1.6133  -2.2113  15.5051  20.3769  -2.9909
    4146  -1.8754   1.6881  -2.0504  15.8942  20.2819  -2.0607
    4147  -1.3932   1.7030  -2.3950  14.8722  20.6781  -3.1135
    4148  -1.6228   1.4566  -2.2122  15.9923  20.6903  -2.7538
    4149  -1.6225   1.7266  -2.3171  15.8457  20.1484  -3.0809
    4150  -1.4580   1.7707  -2.2976  16.2171  19.9692  -2.7532
    4151  -1.7097   1.6357  -2.2495  15.2521  20.0456  -2.8645
    4152  -1.4253   1.8183  -2.2394  15.8493  20.2502  -3.2785
    4153  -1.8993   1.7821  -1.8884  16.2755  20.1232  -3.1124
    4154  -1.3759   1.7599  -2.3467  16.3350  19.6843  -2.9947
    4155  -1.3275   1.7627  -2.4283  16.3093  19.9068  -2.7606
    4156  -1.3474   2.1088  -2.0698  15.7444  19.6403  -3.1387
    4157  -1.6926   1.2802  -2.3274  15.4669  20.3902  -3.5675
    4158  -1.8596   1.6849  -1.9468  15.1264  20.0203  -3.0187
    4159  -1.8966   2.0912  -1.5795  15.0368  20.3562  -2.7068
    4160  -1.5223   1.9868  -2.1046  14.7341  20.5644  -3.1103
    4161  -2.0092   1.4403  -1.9171  14.8640  20.3609  -3.7619
    4162  -1.9719   1.5463  -1.9750  14.5077  20.2463  -3.0905
    4163  -1.9692   1.5301  -2.0222  14.7252  20.3569  -3.3379
    4164  -1.8733   1.5056  -2.1003  14.7447  20.3964  -3.2410
    4165  -1.9976   1.4699  -1.8436  14.7135  20.2448  -3.9451
    4166  -2.3225   1.3381  -1.8227  14.7461  20.8084  -3.9182
    4167  -1.6265   1.1402  -2.4525  14.9811  20.0971  -2.9552
    4168  -1.7322   0.4199  -2.6904  14.5732  20.0438  -2.9486
    4169  -2.2635   1.5532  -1.6420  15.4176  19.7791  -3.2152
    4170  -2.2815   1.4357  -1.7100  14.4991  20.0536  -4.1848
    4171  -2.3783   0.6962  -1.9772  14.6584  20.0857  -4.2649
    4172  -1.8898   1.3911  -2.0751  14.8077  20.1726  -3.2526
    4173  -2.1244   1.3546  -1.9494  14.3206  20.2365  -3.8678
    4174  -2.0188   1.4278  -1.9621  14.1389  20.2950  -4.1629
    4175  -2.3652   1.2571  -1.9120  14.1490  20.3710  -3.8495
    4176  -2.2450   1.5689  -1.7480  14.6118  20.1795  -4.1499
    4177  -1.9124   1.7736  -1.9217  14.6999  20.3423  -4.4156
    4178  -1.9583   1.5602  -2.1577  14.6221  20.2214  -3.6679
    4179  -1.7902   1.6245  -2.1381  14.8725  20.4193  -3.0104
    4180  -1.5150   1.5968  -2.3826  15.2363  20.4321  -3.1527
    4181  -2.1536   0.5428  -2.2568  15.0238  20.7450  -3.9607
    4182  -1.9591   1.8791  -1.9808  15.4625  20.5940  -2.6585
    4183  -1.3385   1.3960  -2.3967  15.0278  20.8166  -2.6046
    4184  -1.7975   0.8970  -2.5318  15.2053  20.3338  -2.6999
    4185  -1.8722   1.5001  -1.9961  15.3060  20.3692  -3.7474
    4186  -2.2731   1.4690  -1.5549  15.2470  20.4159  -4.2581
    4187  -2.3186   0.7466  -1.8414  15.3405  20.6671  -4.2491
    4188  -1.9321   0.5157  -2.6677  15.8711  20.2997  -4.2035
    4189  -1.3182   0.2726  -2.8097  16.5929  19.8887  -3.8532
    4190  -1.9664   0.0127  -2.6024  15.4535  20.2183  -4.2768
    4191  -1.8488   0.1323  -2.5146  15.6488  20.2575  -4.2985
    4192  -0.8273   0.1119  -3.1521  16.5165  20.7226  -3.5611
    4193  -1.8223   1.7307  -1.9335  15.7281  20.3404  -3.4612
    4194  -2.0904   1.6088  -1.8657  16.3511  19.9577  -3.9516
    4195  -1.9694   1.7066  -1.9449  14.7870  20.5967  -4.1839
    4196  -2.1702   1.4308  -1.6749  15.2863  20.0154  -4.2557
    4197  -1.7426   1.7895  -1.8021  15.6017  20.3622  -3.5974
    4198  -1.9092   1.2893  -2.3161  15.8468  20.6774  -2.8960
    4199  -1.8889   2.1015  -1.4031  15.5922  20.3198  -3.3060
    4200  -1.9358   0.8999  -2.3672  15.4904  19.7486  -3.5972
    4201  -1.2459   2.0750  -2.1318  15.2748  19.7673  -2.9956
    4202  -1.6389   1.7041  -2.0487  15.2331  20.0166  -3.0403
    4203  -2.1293   1.4508  -2.0092  14.9703  20.1487  -3.4357
    4204  -1.4234   1.9638  -2.2553  15.4209  20.2057  -3.5326
    4205  -1.8837   1.7515  -1.7386  16.0751  20.2370  -2.9176
    4206  -2.0355   1.4830  -1.8024  15.9911  19.9730  -3.3679
    4207  -1.4791   0.3224  -2.9342  15.4573  19.6503  -4.0780
    4208  -1.7523   0.0786  -2.7278  15.4539  19.7270  -4.2203
    4209  -1.5452   0.1617  -2.8055  15.5250  19.9007  -3.1225
    4210  -1.3477  -0.3849  -2.8131  14.8698  19.8480  -3.5454
    4211  -1.4675  -0.0648  -2.8974  15.5359  20.2930  -3.9852
    4212  -1.3251   0.3660  -2.7565  16.3503  19.3542  -3.9397
    4213  -1.1709   0.0246  -2.9956  16.3847  20.2339  -3.9888
    4214  -2.0009   0.7863  -2.2431  15.4545  19.5606  -4.2800
    4215  -1.7540   0.6303  -2.5917  16.1679  20.1989  -4.5314
    4216  -1.7782   1.5415  -2.0643  15.9073  20.4186  -4.0502
    4217  -2.1724   1.4858  -1.6905  15.8843  20.8299  -3.5393
    4218  -1.8926   1.1509  -2.1437  15.8336  20.5580  -3.1223
    4219  -1.4323   1.5248  -2.4036  15.8288  20.3729  -2.9754
    4220  -1.9069   1.2256  -2.1258  16.0124  20.2749  -3.1322
    4221  -1.5392   1.6299  -2.3644  15.9376  19.9732  -3.0276
    4222  -1.9371   1.6974  -2.1974  16.7766  19.8777  -3.8841
    4223  -1.7051   1.6699  -1.8885  16.0115  19.8941  -3.8988
    4224  -1.5890   2.0091  -2.0309  16.7176  19.9604  -4.1298
    4225  -2.0376   1.2258  -2.1387  15.8853  19.8478  -4.2009
    4226  -1.7428   1.9896  -1.6618  16.3608  19.5667  -5.1741
    4227  -1.6419   1.6918  -2.2023  15.1790  19.7635  -3.8330
    4228  -1.8924   1.1889  -2.1325  15.6969  19.6408  -4.4618
    4229  -1.7677   1.7108  -2.1316  15.8194  20.0462  -3.6768
    4230  -1.9271   1.8204  -1.8516  16.4431  19.9259  -2.9324
    4231  -1.7949   1.7765  -1.8198  16.1609  20.0809  -3.7182
    4232  -1.8228   1.5881  -1.9289  16.2026  20.0520  -3.9253
    4233  -1.8484   1.8273  -1.8394  15.8873  19.3311  -3.6649
    4234  -1.8679   1.6992  -1.8428  15.4345  20.0939  -3.2274
    4235  -1.6244   1.7833  -2.1206  15.1071  19.9548  -3.6213
    4236  -2.2226   0.6834  -2.1611  15.0616  19.8211  -3.5651
    4237  -1.5913   1.5696  -2.2379  15.3291  20.7479  -4.0827
    4238  -1.6367  -0.1984  -2.7537  14.5176  20.5951  -4.0920
    4239  -1.8551  -0.4250  -2.6019  15.7647  20.2545  -4.7540
    4240  -2.1437   0.2600  -2.2556  15.3170  19.8974  -4.4612
    4241  -1.6808   0.1311  -2.7413  15.7233  19.4230  -4.1979
    4242  -1.7013   0.4826  -2.8290  16.3004  20.0295  -3.3821
    4243  -1.9590   0.0466  -2.5237  15.7474  19.8636  -4.3946
    4244  -1.2538   0.4747  -2.9066  15.8755  20.0893  -3.9518
    4245  -1.7497   0.2147  -2.7763  15.9886  19.1420  -4.3513
    4246  -1.8471   0.1751  -2.4672  15.8727  19.9610  -4.3277
    4247  -2.0855   0.8953  -2.1421  16.1333  20.0876  -3.4820
    4248  -1.7396   1.7871  -1.9203  15.9919  20.5432  -4.3268
    4249  -1.7432   1.0677  -2.4125  16.0558  19.8375  -3.5649
    4250  -1.8528   0.7090  -2.4215  15.9814  20.7270  -3.7705
    4251  -1.7533   1.9776  -1.9939  16.1847  20.3043  -3.2269
    4252  -1.6412   1.2324  -2.4197  15.8209  20.5932  -3.3043
    4253  -1.2156   1.4368  -2.6588  15.8258  20.1288  -3.2297
    4254  -1.4572   1.6362  -2.2130  15.7566  20.1329  -3.7860
    4255  -1.9674   1.4321  -2.2000  15.8778  20.6434  -3.6817
    4256  -2.1973   0.6045  -2.2385  15.5466  20.5933  -3.5234
    4257  -1.2493   1.7235  -2.2521  15.9139  20.2899  -2.9546
    4258  -1.1763   0.9133  -2.7600  15.6503  19.9154  -2.8421
    4259  -1.5038   1.4421  -2.2669  15.2590  20.3448  -2.9077
    4260  -1.0137   0.3543  -2.9317  17.0298  20.0720  -3.2428
    4261  -0.8252   0.1930  -3.1176  17.6181  20.4189  -3.8938
    4262  -1.0031   0.4057  -2.9320  17.4619  20.3819  -4.6711
    4263  -1.8357  -0.0482  -2.6314  16.0832  19.7381  -4.7322
    4264  -1.6778   1.7602  -2.0942  15.9413  19.6896  -3.8443
    4265  -1.6054   1.5615  -2.2961  15.8913  20.1918  -3.6651
    4266  -1.7695   1.6290  -2.1189  15.2801  20.3703  -3.6408
    4267  -1.8040   1.3962  -2.2711  15.7041  20.0563  -3.5401
    4268  -1.8245   1.8365  -1.9445  15.7330  20.5789  -3.2763
    4269  -1.9105   1.4245  -2.0850  16.1180  20.7899  -4.6002
    4270  -2.2413   1.8837  -1.7185  15.7441  19.8515  -3.6248
    4271  -1.9450   1.7479  -1.7482  16.2682  20.5996  -4.4149
    4272  -1.6091   1.5500  -2.3729  15.8237  20.4037  -3.0909
    4273  -1.8082   1.3196  -2.2048  16.6852  21.3011  -2.3300
    4274  -1.5535   1.9206  -2.0436  16.0885  20.3331  -2.7358
    4275  -1.5123  -0.0754  -2.8614  16.4834  20.6043  -3.1464
    4276  -1.6623   1.3956  -2.2243  15.9897  20.9428  -3.9468
    4277  -1.4416   1.8470  -1.9824  16.6614  20.4096  -3.7845
    4278  -1.4673   1.3928  -2.3146  16.0215  20.6458  -3.6854
    4279  -1.2288   1.8719  -2.3468  16.8652  20.6264  -3.1076
    4280  -1.2960   1.7510  -2.1471  17.1546  20.1426  -3.6729
    4281  -1.8331   1.3556  -2.2379  15.9461  19.5424  -4.4682
    4282  -0.9450   1.0525  -2.8054  15.6404  19.7573  -3.8759
    4283  -1.1093   0.6060  -2.8397  17.0502  19.5077  -3.9675
    4284  -2.0404  -0.3232  -2.6480  15.4662  19.8707  -4.4694
    4285  -2.2407   0.4522  -2.0163  15.7676  19.6002  -3.7030
    4286  -2.3769  -0.2020  -1.9991  15.3436  20.2812  -3.9932
    4287  -1.5382  -0.4654  -2.7515  15.4863  19.9893  -3.9622
    4288  -1.7157   0.1379  -2.7232  15.8312  20.4839  -4.1059
    4289  -2.2347  -0.1838  -2.2331  15.5703  19.9471  -4.3597
    4290  -0.9532   0.4898  -2.8852  16.8756  19.7376  -5.1671
    4291  -1.7412  -0.0128  -2.6210  16.5327  20.3152  -4.6166
    4292  -1.4067   0.6583  -2.7672  16.5399  20.0933  -4.2752
    4293  -2.1824   0.4967  -2.4164  15.7813  19.9504  -4.3115
    4294  -1.9205  -0.0874  -2.4376  15.6828  20.5889  -4.0991
    4295  -2.1348   0.2705  -2.2248  16.2506  19.6404  -4.1252
    4296  -1.9591  -0.2050  -2.4192  16.4035  20.2791  -3.8756
    4297  -2.0440   0.3583  -2.3482  16.0786  20.0226  -3.3684
    4298  -2.3316   0.3406  -2.1099  15.3545  19.5554  -3.9018
    4299  -2.1676  -0.0636  -2.5404  15.4641  19.9644  -4.3603
    4300  -2.1011  -0.1268  -2.6403  15.5983  19.6355  -4.0259
    4301  -2.3542   0.3978  -2.0319  15.6034  19.8052  -4.4479
    4302  -2.1093  -0.4231  -2.3293  15.2211  19.7085  -4.8602
    4303  -2.4009  -0.3155  -2.1293  15.5928  19.9853  -4.1066
    4304  -1.9549   0.3033  -2.4664  15.4618  20.1830  -4.1272
    4305  -2.0254   0.1713  -2.4220  16.0842  20.0738  -3.4064
    4306  -1.6838   0.9657  -2.5693  16.1993  20.8223  -2.9586
    4307  -1.9315   0.5794  -2.5080  15.6903  19.7126  -3.7272
    4308  -2.1908   0.4403  -2.2555  15.2283  19.7557  -3.6274
    4309  -2.2146   1.2833  -1.9396  15.6447  20.1624  -3.3945
    4310  -1.8020   1.6286  -2.0888  15.3105  20.3781  -3.1837
    4311  -1.7501   1.2663  -2.1833  15.7984  20.5670  -3.0125
    4312  -1.9216   1.5210  -2.1499  16.0398  20.2547  -3.6102
    4313  -1.9007   1.4416  -2.1223  15.8496  20.2167  -3.0616
    4314  -1.8374   1.6013  -2.1479  15.5100  20.7619  -3.3935
    4315  -1.8614   1.3922  -1.9946  15.6163  20.4432  -3.9483
    4316  -2.1122   1.5443  -1.7156  15.9505  19.8922  -3.9693
    4317  -1.6423   1.3542  -2.4778  15.7120  19.7903  -3.4240
    4318  -1.6468   1.9220  -1.8797  15.5536  20.0895  -3.3077
    4319  -1.8484   0.0981  -2.7009  16.4083  19.7867  -2.9868
    4320  -1.5994   1.5014  -2.2587  15.6154  20.4285  -3.7347
    4321  -1.9835   1.2402  -2.0372  15.5931  19.8324  -3.6062
    4322  -1.8587   1.2258  -2.5664  15.6819  20.0273  -3.3126
    4323  -2.4443   1.5318  -1.5005  14.7118  19.5974  -4.1475
    4324  -2.0164   1.5727  -1.9864  15.5366  20.3731  -3.8905
    4325  -1.6792   1.4865  -2.2897  15.1963  20.2447  -3.6241
    4326  -1.4437   1.0960  -2.5808  15.1509  20.2481  -3.7042
    4327  -1.9245   1.5864  -2.0975  15.4343  19.8222  -3.6319
    4328  -2.0300   1.4214  -2.0965  15.6090  19.9208  -3.7204
    4329  -1.8931   1.1217  -2.0970  15.9570  20.2066  -3.6811
    4330  -1.7305   1.5192  -2.1535  15.5430  19.6585  -3.3144
    4331  -2.1555   1.6806  -1.7375  15.8853  20.3018  -4.0018
    4332  -1.9252   1.7153  -2.0836  15.3542  20.5445  -3.5227
    4333  -1.2009  -0.0123  -2.8503  16.6869  19.9615  -4.8766
    4334  -1.7949   1.7408  -2.1801  16.1281  20.2493  -4.4609
    4335  -1.6218  -0.1427  -2.7331  16.0663  20.1720  -5.0683
    4336  -1.6744   1.4847  -2.3784  15.4540  19.9685  -4.2536
    4337  -1.5295   1.7776  -2.1792  16.3962  20.5410  -3.0133
    4338  -2.2721   1.2280  -1.8654  15.2258  20.4789  -2.9233
    4339  -1.7182   1.8810  -2.0645  15.4568  20.6052  -3.1739
    4340  -1.8505   1.2141  -2.1323  15.1300  20.3279  -3.6296
    4341  -1.9712   0.3421  -2.8261  15.8234  20.1401  -2.8766
    4342  -1.9525   0.3389  -2.4920  15.1392  20.0633  -3.4524
    4343  -1.8086   0.6816  -2.5683  14.8365  20.9837  -3.5066
    4344  -1.9251   1.1503  -2.2550  14.7979  20.4851  -3.4950
    4345  -1.8148   1.5737  -2.0351  16.4366  20.0913  -3.7542
    4346  -2.2132   1.2189  -1.7360  15.1802  20.1022  -3.6807
    4347  -1.9105   0.2089  -2.5178  14.8149  20.8514  -4.0911
    4348  -1.8340   1.7342  -1.8156  14.4898  20.7986  -4.0279
    4349  -2.0521   1.1907  -2.0769  15.4289  20.4884  -4.2208
    4350  -2.1694   1.8110  -1.5143  15.2599  20.1769  -3.9622
    4351  -1.6016   1.3103  -2.2745  15.3913  20.8554  -3.6969
    4352  -1.7788   1.8945  -1.9163  15.4349  20.5913  -3.2481
    4353  -1.9549   1.4923  -1.9302  16.0867  21.0042  -3.7786
    4354  -1.9699   1.4986  -1.9666  15.3722  20.1869  -3.4379
    4355  -1.9583   1.7286  -1.8148  15.5544  20.2886  -4.0242
    4356  -1.9266   1.6730  -2.1014  15.3985  20.6564  -3.3934
    4357  -1.4072   1.4889  -2.5896  15.4412  20.1810  -3.3375
    4358  -1.9680   1.2780  -2.2520  15.1904  20.3567  -3.9116
    4359  -1.1140   1.4639  -2.8780  16.2992  19.4888  -3.7892
    4360  -1.6280   1.5105  -2.3228  15.0560  20.0121  -3.5137
    4361  -1.4415   1.3873  -2.3979  15.6751  20.1042  -3.0477
    4362  -1.2341   1.4630  -2.6163  15.6448  20.0118  -2.7579
    4363  -1.7177   1.6847  -1.9602  16.0564  20.3287  -2.5819
    4364  -1.5220   1.7032  -2.3358  16.1223  20.4349  -2.7951
    4365  -2.1587   1.3337  -1.9610  15.8815  20.3017  -3.6478
    4366  -1.9235   1.4707  -2.0260  16.1286  20.5082  -2.8346
    4367  -1.8328   1.3633  -2.1418  15.5849  20.2813  -2.7046
    4368  -1.9118   1.7495  -1.9535  15.2530  20.1323  -2.2147
    4369  -1.8529   1.5948  -2.0963  15.4140  20.1834  -2.7369
    4370  -2.0832   1.6331  -1.8478  15.4084  20.3161  -3.2575
    4371  -2.1198   0.9919  -2.2895  14.9948  19.8696  -3.4346
    4372  -2.1436   1.3192  -1.8611  15.1178  20.3336  -4.1451
    4373  -1.8701   1.4820  -2.0542  15.4138  20.4818  -3.4514
    4374  -1.6175   1.6193  -2.2609  15.0462  19.5996  -3.2255
    4375  -2.1150   1.2852  -2.1721  14.9491  20.7551  -2.9735
    4376  -1.9293   0.5700  -2.3992  15.3614  20.4392  -3.7725
    4377  -1.9269   1.0734  -2.2536  15.5589  21.1465  -2.8452
    4378  -1.9810   1.3040  -2.2946  14.4021  20.3925  -3.9781
    4379  -1.8278   0.2761  -2.6786  14.6653  20.8740  -3.8259
    4380  -1.7430   0.9977  -2.5461  14.8747  19.9673  -2.8906
    4381  -1.7142  -0.3492  -2.7293  14.7960  20.4634  -2.8884
    4382  -1.2990   1.2977  -2.6357  15.0252  20.0529  -2.5708
    4383  -1.4308   1.2086  -2.6620  15.5429  20.4464  -3.1679
    4384  -1.8903   1.0286  -2.3241  15.0724  20.3680  -2.8168
    4385  -2.0582   1.2463  -2.0607  15.0059  20.4059  -3.0989
    4386  -2.2714   0.9033  -1.9954  15.1489  19.7923  -3.7654
    4387  -2.2518  -0.0136  -2.2570  15.0729  19.5797  -4.0006
    4388  -2.1434   0.2286  -2.3808  15.0046  20.0959  -3.5786
    4389  -2.1081   1.3410  -2.1107  15.9838  20.3091  -3.2128
    4390  -2.0177   1.4624  -2.0962  15.6262  20.0896  -3.7130
    4391  -1.7545   1.3330  -2.2652  16.1729  20.0661  -3.7144
    4392  -1.5620   1.2962  -2.5546  15.4603  20.2457  -3.1220
    4393  -1.9159   1.5789  -2.1314  14.9316  20.4690  -3.2860
    4394  -1.6787   1.3234  -2.2298  16.1455  20.4959  -3.3968
    4395  -1.6447   1.0219  -2.5378  15.9247  20.1702  -3.5623
    4396  -1.8163   1.4630  -2.2170  15.2388  19.7875  -3.5459
    4397  -1.1583   1.6423  -2.5799  15.4850  20.2849  -3.3786
    4398  -1.7765   1.1858  -2.2247  15.2961  20.3172  -3.5746
    4399  -2.1066   1.2533  -2.0242  15.8313  20.7081  -3.0790
    4400  -1.6577   0.8745  -2.7250  15.8635  20.1158  -2.8605
    4401  -1.4538   1.1252  -2.7334  15.6386  20.2340  -3.1844
    4402  -1.6021   1.6472  -2.2998  15.5335  20.5101  -3.4733
    4403  -1.5155   1.1799  -2.5526  15.7163  20.5474  -3.1103
    4404  -1.3987   1.3967  -2.5303  16.8039  20.0353  -3.0940
    4405  -1.6771   1.3453  -2.3540  15.4038  20.3747  -4.0360
    4406  -1.9723   1.3565  -1.9176  15.2039  20.1652  -3.7701
    4407  -1.8250   1.3997  -2.3717  15.4228  20.3162  -3.5470
    4408  -1.9771   0.8169  -2.3215  14.5953  20.2664  -3.8035
    4409  -2.2448   0.9567  -2.0678  14.2387  20.3388  -3.6663
    4410  -1.8036   1.4528  -2.1758  14.5721  20.3176  -3.7731
    4411  -2.1590   1.8746  -1.4308  15.0261  20.1136  -4.0379
    4412  -2.0949   1.5936  -1.9848  14.7494  20.3951  -3.8053
    4413  -1.9618   1.3117  -2.2447  14.9053  20.2805  -3.7733
    4414  -2.1186   1.0368  -2.0942  15.3500  20.2729  -4.0590
    4415  -1.4879  -0.2257  -2.9148  15.9596  20.1873  -4.1239
    4416  -1.3897   0.9869  -2.7064  16.6577  19.5156  -4.8010
    4417  -1.1903  -0.6287  -2.9034  16.3390  19.4019  -4.6671
    4418  -2.1227   0.0558  -2.4388  15.7400  19.3222  -4.8499
    4419  -2.0396   1.0792  -2.2313  15.9215  19.6572  -5.1165
    4420  -1.9267   0.3062  -2.5118  15.5119  19.9471  -4.8067
    4421  -2.0502  -0.1547  -2.5473  15.4861  19.5548  -5.1105
    4422  -2.1901   1.4449  -1.6978  15.5867  20.5212  -5.3367
    4423  -2.0035   1.1617  -2.0289  15.9029  20.0800  -5.7703
    4424  -2.2336   0.1892  -2.0144  15.2518  19.7757  -5.7929
    4425  -1.3866   1.2671  -2.5442  15.6545  19.9097  -4.2879
    4426  -1.9256   1.1569  -2.1617  15.1440  20.4572  -4.5544
    4427  -2.1471   1.7333  -1.6090  15.0770  19.8069  -4.6001
    4428  -1.9139   1.0866  -2.4522  15.1575  20.1723  -4.0098
    4429  -2.0949   1.6897  -1.5462  15.1500  19.8595  -4.5402
    4430  -2.2367   0.8206  -1.8981  15.2547  19.7431  -4.3132
    4431  -2.2546   0.1880  -2.1197  15.5185  20.2568  -4.4425
    4432  -1.9947   1.5178  -2.0412  15.1382  20.2152  -3.8813
    4433  -1.7258   1.7203  -2.0539  16.6120  20.1456  -3.7128
    4434  -2.2263   1.2374  -1.8783  15.5359  20.3275  -3.3832
    4435  -1.6580   1.3194  -2.3269  15.3986  20.0691  -3.8543
    4436  -1.8752   1.2451  -2.3104  15.0914  20.5928  -3.9523
    4437  -1.8563   1.5233  -2.1375  15.3711  20.4861  -3.3137
    4438  -2.3507   1.0324  -2.0129  14.8452  20.5916  -3.0947
    4439  -1.3766   2.2197  -1.9499  15.6632  20.5480  -3.8177
    4440  -2.0159   1.3449  -2.1352  14.8491  20.5529  -3.6129
    4441  -1.8057   1.2634  -2.3641  14.5434  19.5408  -4.4745
    4442  -2.1012   1.0734  -2.2274  15.3454  20.6652  -3.5000
    4443  -2.0759   1.5427  -2.0961  15.8310  19.9445  -3.7142
    4444  -2.0939   0.3498  -2.3868  15.6854  19.9214  -3.9868
    4445  -1.9382   1.6180  -2.0147  15.8652  20.8324  -3.0271
    4446  -1.2819   0.2037  -2.9641  15.4747  19.9697  -3.8187
    4447  -1.6079   1.7170  -2.2513  15.8886  20.2264  -3.0184
    4448  -1.9281   1.3251  -2.3183  15.6258  20.4965  -3.3700
    4449  -1.5500   1.6965  -2.1414  15.5366  20.0145  -3.2841
    4450  -1.2667   1.4547  -2.3924  15.4590  19.9762  -3.7577
    4451  -2.2018   1.7705  -1.6043  15.8745  20.1346  -3.8742
    4452  -1.9959   1.4171  -2.2544  15.7076  19.4750  -3.7576
    4453  -1.1290   0.7484  -2.8553  15.7473  19.8079  -4.1024
    4454  -2.2111   1.2604  -1.8958  15.5801  20.0202  -3.9889
    4455  -1.2391   1.2650  -2.5689  15.5370  19.9990  -3.6724
    4456  -1.7367   1.2773  -2.3494  15.0782  19.6108  -3.3263
    4457  -1.6404   1.2354  -2.4865  15.6398  19.9711  -4.0823
    4458  -1.6938   1.6829  -2.0776  15.1060  20.0285  -4.2250
    4459  -1.3415   1.8017  -2.4452  15.7628  19.7807  -3.5078
    4460  -1.5235   1.2333  -2.5889  15.4219  19.8298  -3.8247
    4461  -1.9999   0.9167  -2.2445  15.6141  19.8234  -3.7711
    4462  -1.9337   1.4850  -2.1880  15.6322  20.0522  -3.9784
    4463  -1.7994   1.3121  -2.1746  15.1621  19.9706  -3.9004
    4464  -1.6077   0.1963  -2.7877  15.1429  18.9403  -4.0706
    4465  -1.5888  -0.3914  -2.8323  15.6577  19.7889  -4.0676
    4466  -1.5233  -0.3871  -2.6868  15.5885  19.8759  -4.2265
    4467  -1.0457  -0.1805  -3.0511  16.4260  19.0179  -4.8188
    4468  -1.8766   0.2336  -2.7826  15.3672  19.5081  -3.8936
    4469  -1.8630   0.8269  -2.4375  14.9769  20.2063  -3.2681
    4470  -1.5257   1.6954  -2.2135  15.4794  19.4314  -3.6844
    4471  -1.7091   0.2406  -2.7567  15.6608  20.0977  -3.3816
    4472  -1.4660  -0.4263  -2.7037  15.7166  19.6484  -3.8187
    4473  -1.8383   0.9997  -2.3238  14.5988  20.1408  -3.7335
    4474  -1.9305   1.2851  -2.3316  14.8288  19.5157  -3.8395
    4475  -1.8024   1.5639  -2.0505  14.5178  19.5844  -4.2664
    4476  -1.9630   1.5098  -2.2324  14.4156  19.9146  -3.5726
    4477  -2.0018   1.1603  -2.0990  15.0949  19.5242  -4.0668
    4478  -1.7353   1.5733  -2.2261  14.6231  20.0833  -3.9238
    4479  -1.8282   1.0894  -2.3211  14.5191  19.8852  -4.3101
    4480  -1.8951   1.4545  -2.0637  14.8520  19.7189  -3.8034
    4481  -1.5388   1.2299  -2.5276  14.8336  19.7691  -3.8623
    4482  -0.9377   2.0399  -2.3343  15.4029  19.8035  -4.1877
    4483  -1.8353   1.4455  -2.1744  15.0802  19.9987  -2.9973
    4484  -1.8691   0.9865  -2.3418  15.1616  19.6407  -3.5101
    4485  -2.1971   1.0557  -2.2991  14.5837  19.5149  -2.9370
    4486  -1.2094   1.5130  -2.6373  14.9175  19.9086  -3.3044
    4487  -1.3716   1.6638  -2.5186  15.0469  19.5716  -3.8057
    4488  -1.9575   1.5360  -2.0839  14.5204  20.0615  -4.1463
    4489  -2.2025   0.5115  -2.2254  14.5181  20.1975  -3.6000
    4490  -1.8502  -0.3432  -2.4586  15.2210  19.7363  -3.5348
    4491  -1.9736   1.1292  -2.0883  14.7879  20.4048  -3.6877
    4492  -1.8761   1.3430  -2.0883  14.8444  20.7422  -4.1284
    4493  -2.1708   0.9594  -2.0693  15.1603  19.9362  -3.7600
    4494  -1.7567   0.6787  -2.5782  15.1653  20.0468  -3.1739
    4495  -1.4126   0.1115  -2.9164  15.1028  19.6942  -3.2116
    4496  -1.7749   1.5886  -2.0820  14.7876  19.8640  -3.9761
    4497  -2.2218   1.3007  -1.9182  14.6124  19.8584  -3.6584
    4498  -1.9508   1.4789  -2.2499  15.4529  20.2771  -3.6938
    4499  -2.0454   1.2121  -2.1671  15.6623  19.6817  -3.5892
    4500  -1.6924   0.7869  -2.6587  14.8492  20.0233  -3.2817
    4501  -1.6626   1.7311  -2.1240  15.0220  19.7119  -3.9743
    4502  -1.8015   1.0357  -2.5426  15.1533  19.5609  -3.8093
    4503  -1.3989   1.4324  -2.4862  14.9505  19.8404  -2.9655
    4504  -1.7897   1.3749  -2.1860  15.1875  20.0417  -2.7567
    4505  -1.7267   1.2981  -2.4049  15.3934  19.8480  -3.4020
    4506  -1.6369   0.9613  -2.5642  15.2581  20.4486  -3.1482
    4507  -1.3168   1.0020  -2.8730  15.0135  20.3708  -2.6772
    4508  -1.5620   1.4651  -2.2290  14.8388  20.3854  -3.4709
    4509  -1.6298   1.4529  -2.2490  14.8724  20.1982  -3.3921
    4510  -1.7987   1.3770  -2.3115  15.1864  20.6180  -3.7423
    4511  -1.7348   1.4764  -2.3654  15.2062  19.8571  -4.1238
    4512  -2.2380   0.9920  -1.9268  14.7245  20.1453  -3.7971
    4513  -1.0834  -0.1583  -3.0122  16.0734  19.6678  -3.6598
    4514  -1.1138  -0.4891  -3.1828  15.4558  19.8238  -3.7081
    4515  -1.2999   0.1594  -3.0363  15.2340  20.0952  -3.6577
    4516  -1.0697   0.3591  -2.9943  15.6233  19.7846  -3.5976
    4517  -1.4239   0.0972  -2.8531  15.7936  19.4526  -4.3916
    4518  -1.4248   1.5329  -2.4967  15.1323  19.6287  -3.2201
    4519  -2.1122   1.2265  -2.0098  16.1633  20.5401  -3.7727
    4520  -2.2978   1.6859  -1.5598  14.3937  20.4580  -3.3840
    4521  -1.9293   1.6272  -1.8896  14.3687  20.4476  -3.8317
    4522  -1.8471   1.9110  -1.8677  14.1112  20.8590  -4.2425
    4523  -2.1495   1.6297  -1.5584  14.3951  20.4970  -3.7617
    4524  -1.8359   1.6388  -2.1822  15.0813  20.6252  -3.6954
    4525  -1.5153   1.1237  -2.4579  15.2581  20.4262  -3.2608
    4526  -1.9586   1.3721  -2.0596  14.6275  20.6430  -3.7310
    4527  -1.9987   1.6084  -1.7524  15.1697  20.1437  -3.7169
    4528  -1.4200   0.4347  -2.8622  15.3075  19.7217  -3.5380
    4529  -2.1535   1.4528  -1.6123  15.0718  20.4742  -3.5401
    4530  -1.7295   1.4426  -2.2459  15.0535  19.9387  -3.4905
    4531  -1.8933   1.8095  -1.9022  15.1429  20.1865  -3.1866
    4532  -2.2040   1.1137  -2.1186  15.4400  19.8533  -3.2657
    4533  -1.8889   1.6428  -1.8996  15.0716  19.7433  -3.6160
    4534  -1.8975   1.0927  -2.3984  15.3344  19.7470  -2.8384
    4535  -1.8822   1.3586  -2.3439  14.8535  20.2045  -3.2525
    4536  -1.8697   1.6252  -1.9620  15.0833  20.0075  -3.4608
    4537  -1.9541   1.3866  -2.1301  14.8142  19.8022  -3.9461
    4538  -1.9156   1.6501  -2.1465  15.0865  20.0473  -4.0137
    4539  -1.8720   2.1970  -1.4354  15.4291  19.4323  -4.1657
    4540  -2.0271   0.8271  -2.2946  15.0372  19.8286  -2.8957
    4541  -1.6262   1.6161  -2.1579  15.8122  20.1564  -2.8639
    4542  -1.7718   0.9187  -2.4256  15.3368  20.4067  -2.8173
    4543  -1.7676   1.8444  -2.0215  14.7382  20.0986  -3.0367
    4544  -2.1303   1.1992  -2.0814  15.3687  20.1824  -3.2359
    4545  -1.6035   1.5847  -2.2118  14.8082  20.2466  -2.6617
    4546  -1.9896   1.6499  -1.7521  15.3603  19.9863  -3.0867
    4547  -1.9974   1.4985  -2.0157  15.5082  20.0852  -2.7163
    4548  -1.7548   1.7369  -1.9366  15.3547  19.8722  -3.1755
    4549  -1.8473   1.9254  -2.0168  15.4644  19.6913  -3.5395
    4550  -2.0087   1.2631  -2.1889  15.1486  20.1638  -3.2390
    4551  -1.6142   1.7575  -2.4062  15.5165  19.7147  -3.6016
    4552  -1.9259   0.8349  -2.4204  15.1401  19.6851  -3.3457
    4553  -2.4321   1.0524  -1.6949  15.5605  20.2033  -3.2846
    4554  -1.7266   1.4998  -2.1965  15.3950  19.4701  -3.7730
    4555  -2.2477   1.4997  -2.0379  15.1762  19.2877  -3.6585
    4556  -1.9023   1.3753  -2.2140  15.7855  19.9987  -3.7390
    4557  -1.8064   1.3851  -2.2378  15.4304  20.3662  -3.1308
    4558  -1.4954   1.1942  -2.4526  15.5006  19.7406  -3.0627
    4559  -1.7025   0.7308  -2.5464  15.6921  20.2828  -2.2411
    4560  -1.0471   1.2852  -2.8098  15.8080  19.6652  -1.9819
    4561  -1.4439   1.8687  -2.1728  16.4664  20.0502  -2.0012
    4562  -1.4978   1.5520  -2.5009  16.0121  19.6933  -2.2159
    4563  -1.6956   1.7914  -2.0486  15.6772  19.8433  -2.6457
    4564  -1.6948   1.9248  -2.1562  15.7245  20.1212  -3.0121
    4565  -2.0789   1.2669  -2.3284  15.7449  19.7840  -3.4502
    4566  -1.7063   1.5479  -2.3063  16.4150  19.8012  -3.1004
    4567  -1.3592   1.2265  -2.3949  16.0576  19.8024  -2.9725
    4568  -1.2927   1.3997  -2.7812  14.8604  19.5752  -3.2321
    4569  -1.8435   1.1187  -2.4599  15.4432  19.8283  -2.9511
    4570  -1.7706   1.1717  -2.4564  15.1521  20.2942  -3.3605
    4571  -2.1706   1.3676  -2.1708  15.3698  19.9600  -3.9710
    4572  -1.6307   1.4297  -2.1848  14.8536  19.9089  -4.0350
    4573  -2.2355   1.1135  -2.0616  14.5512  20.1723  -3.4398
    4574  -1.7657   1.3915  -2.1562  15.1138  20.0532  -3.4705
    4575  -1.1570   0.4515  -3.0108  15.5913  19.8144  -3.4834
    4576  -1.2791   0.2007  -2.9264  15.6295  19.3508  -3.6582
    4577  -2.2205   0.1360  -2.4122  15.5150  19.3324  -3.7706
    4578  -1.5304   1.3714  -2.3712  15.0397  19.6835  -3.9885
    4579  -1.8760   1.3148  -2.3452  15.4544  20.0757  -3.6608
    4580  -1.4788   1.5704  -2.3750  15.1442  19.7081  -3.3337
    4581  -1.7333   1.2920  -2.4103  15.9080  20.2025  -3.5834
    4582  -1.4675   1.7231  -2.2622  15.3021  20.0293  -3.1844
    4583  -1.3061   1.8706  -2.3435  15.1878  20.0142  -3.3737
    4584  -1.7749   1.4315  -2.0827  15.9493  19.7144  -3.5554
    4585  -1.2002   1.8910  -2.4982  17.5588  19.6386  -1.8234
    4586  -0.7768   1.6659  -2.5063  17.2288  18.7914  -3.6623
    4587  -1.4796   0.6198  -2.6587  15.9855  19.9643  -2.9788
    4588  -1.8082   1.6570  -2.2372  15.3507  19.9981  -3.1878
    4589  -1.0185   0.0391  -3.1386  15.3472  19.9966  -3.2813
    4590  -1.7410  -0.3365  -2.8269  15.1176  19.9803  -3.8487
    4591  -2.2592   0.3914  -2.2041  14.8869  20.4701  -3.4776
    4592  -1.9594   1.6008  -1.8728  15.3474  20.0504  -3.9550
    4593  -1.5563  -0.1014  -2.6965  16.4250  20.0193  -4.1070
    4594  -1.8156   0.7562  -2.4825  15.2744  19.8569  -3.6653
    4595  -1.2160   0.0712  -2.9788  16.0025  19.6381  -3.8777
    4596  -1.4476   0.0051  -3.0629  15.5630  20.1213  -3.9405
    4597  -1.6060   1.5193  -2.2796  15.3596  19.9957  -3.3641
    4598  -1.4627   0.0112  -2.7957  15.9707  19.2589  -3.7524
    4599  -1.3870   0.2970  -2.8581  15.7542  19.6943  -4.0373
    4600  -1.4629   0.3350  -2.6787  15.5528  20.2378  -2.9673
    4601  -1.2711   0.9209  -2.9103  15.3852  20.2580  -2.8161
    4602  -1.7058   1.7753  -2.2455  15.3604  20.0595  -2.8212
    4603  -1.7297   1.6575  -2.0971  14.7340  19.9969  -3.1225
    4604  -1.7426   0.7046  -2.5954  14.7214  20.4689  -3.6749
    4605  -1.8414   1.4819  -1.9641  15.2600  19.9511  -3.8043
    4606  -1.8986   1.3874  -2.0804  15.0730  19.6985  -4.1921
    4607  -1.6477   1.3877  -2.4460  14.9878  19.7028  -3.2617
    4608  -2.1223   1.3170  -2.0037  15.4242  20.0694  -3.8862
    4609  -1.4105   1.5614  -2.4733  15.0669  19.6542  -4.1109
    4610  -1.6997   1.6679  -1.9830  15.1871  19.8721  -3.6605
    4611  -1.8844   1.6238  -2.1405  15.9086  20.0808  -2.8109
    4612  -1.8490   0.9863  -2.2952  15.7751  19.7995  -2.9658
    4613  -1.7817   1.9190  -1.8978  15.4774  20.3253  -3.5386
    4614  -1.8626   1.2879  -2.3095  15.4330  20.4004  -3.1716
    4615  -1.9474   1.8024  -1.9292  15.3876  19.8123  -3.7541
    4616  -1.8609   1.1221  -2.2069  15.1436  20.3250  -4.0912
    4617  -0.8985   0.6485  -2.9968  15.4434  20.0611  -4.1059
    4618  -1.7752   1.5488  -2.3167  15.1064  20.2211  -4.1087
    4619  -1.6671   1.3046  -2.2874  16.2345  19.9887  -3.9193
    4620  -1.9108   0.6136  -2.5781  15.3804  20.1475  -4.2503
    4621  -1.6116   1.4191  -2.3447  15.2830  19.9887  -3.7330
    4622  -1.5593   1.4351  -2.5068  15.6279  19.7966  -3.6463
    4623  -1.7855   0.0536  -2.6095  15.0870  19.7362  -4.4689
    4624  -1.5542   0.8663  -2.5507  14.9940  20.0683  -3.3400
    4625  -1.8831   0.9781  -2.1759  15.4877  19.4353  -3.5223
    4626  -1.9554   1.4294  -2.0838  15.0677  20.3211  -3.4816
    4627  -1.4588   1.0904  -2.4733  14.8188  19.8392  -3.9715
    4628  -1.8990   1.7373  -1.6654  16.1664  19.6511  -3.5530
    4629  -1.7688   1.5287  -2.0332  16.0869  19.5760  -3.7165
    4630  -1.8542   1.2733  -2.2206  15.1807  19.9343  -4.0149
    4631  -1.8061   0.8925  -2.4345  15.6189  20.4383  -2.9753
    4632  -1.9099   1.4996  -2.0317  15.3877  20.3794  -3.3272
    4633  -1.5124   1.1765  -2.6581  15.9278  20.1746  -3.6822
    4634  -1.8487   1.3761  -2.2069  15.5089  20.1096  -3.5522
    4635  -0.9454   1.4190  -2.7963  15.2412  20.3287  -3.3885
    4636  -1.6728   1.1304  -2.5892  15.6174  19.7403  -3.4148
    4637  -2.3787   1.0090  -2.0874  15.4780  20.2503  -3.3285
    4638  -1.9142   1.3623  -2.0816  15.4208  20.1066  -3.8333
    4639  -1.6071  -0.1786  -2.5328  14.7084  20.2586  -4.4099
    4640  -2.0552   1.3987  -1.9436  15.0334  19.9232  -3.5366
    4641  -1.9648   1.7800  -1.6347  15.1197  19.8003  -3.4541
    4642  -1.2944   1.6937  -2.3206  14.7117  19.9910  -2.5740
    4643  -1.5102   1.2618  -2.5612  15.2759  20.7384  -3.1240
    4644  -1.1153   1.4068  -2.7246  15.6198  20.3813  -2.9254
    4645  -1.4919   1.4182  -2.3200  15.5798  19.6428  -2.8434
    4646  -1.7757   0.5984  -2.6038  15.0687  20.0062  -2.8888
    4647  -1.5134   1.1387  -2.4549  15.3007  20.1124  -3.2572
    4648  -1.8005   1.6238  -2.0706  15.3012  19.7730  -2.9311
    4649  -1.8907   1.4717  -2.1716  14.8884  19.9863  -2.9610
    4650  -1.9010   1.1289  -2.3939  14.5041  20.1837  -3.1362
    4651  -1.8659   1.2935  -2.2369  15.2197  20.5554  -3.0739
    4652  -1.7284   1.4841  -2.2669  14.8007  20.0507  -3.1562
    4653  -1.7148   1.3271  -2.3446  14.7301  20.3454  -3.6294
    4654  -1.7158   1.0069  -2.4031  15.2486  19.9986  -4.0765
    4655  -2.0713   1.4485  -1.8743  14.6418  20.2923  -3.8805
    4656  -2.3792   1.0971  -1.9184  14.9547  20.6619  -4.1270
    4657  -1.8225   1.6603  -1.8293  14.6006  19.6885  -4.0262
    4658  -2.0547   1.6097  -1.6770  15.0970  19.8810  -4.1150
    4659  -1.9926   1.8618  -1.7184  14.2295  19.6521  -4.6598
    4660  -1.6384   1.7142  -2.4502  15.6986  19.6333  -4.2776
    4661  -1.7502   1.5146  -2.3199  14.9052  20.0615  -3.3038
    4662  -2.0917   1.3249  -2.1066  14.4408  19.9903  -3.5980
    4663  -1.9186   0.8848  -2.3426  15.0623  19.5842  -3.9461
    4664  -1.9081   1.3746  -2.0353  14.9277  19.9693  -4.6407
    4665  -1.5146   0.7077  -2.8053  15.0733  20.2409  -3.9323
    4666  -2.0189   1.7602  -1.6511  14.8665  20.1725  -3.7528
    4667  -1.8816   1.4818  -2.0268  14.6753  20.1162  -4.4929
    4668  -1.9325   1.2149  -2.1313  14.6495  19.9698  -3.3559
    4669  -1.6528   1.1917  -2.4335  14.4068  20.3860  -3.8783
    4670  -1.9691   1.0600  -2.2540  14.4660  20.4974  -3.3591
    4671  -1.7027   1.3349  -2.2461  14.9254  19.9663  -3.3266
    4672  -1.7158   1.4674  -2.3327  14.7320  20.2346  -3.0548
    4673  -2.4512   0.9848  -1.8426  15.0430  20.5668  -3.5416
    4674  -2.0502   1.4786  -2.0043  14.7135  20.5043  -3.7232
    4675  -1.8986   1.2558  -2.1324  14.4763  20.3347  -3.4514
    4676  -1.9027   1.2239  -2.1626  15.3700  20.2747  -3.1554
    4677  -2.0423   1.2390  -1.9785  15.2386  20.7851  -2.6636
    4678  -1.5931   1.8759  -2.0898  14.9364  20.6886  -2.8162
    4679  -2.1142   1.6219  -1.9028  15.3837  20.3237  -3.2699
    4680  -1.7715   1.2178  -2.2515  15.9723  21.0208  -2.7647
    4681  -2.0814   1.5935  -1.7272  15.3653  20.6883  -3.0438
    4682  -2.0128   1.6618  -1.5876  15.3935  20.3300  -3.6780
    4683  -2.1081   1.7073  -1.6413  15.1231  20.2904  -3.4711
    4684  -1.4851   2.2999  -1.6699  16.7414  20.1657  -3.3978
    4685  -1.9078   1.6088  -1.9491  15.7715  20.3304  -4.1645
    4686  -1.8953   1.7086  -1.9228  15.6534  19.4929  -3.9945
    4687  -1.7737   2.0275  -1.9265  15.9363  19.7378  -4.1452
    4688  -2.1229   1.7591  -1.5586  15.3755  19.4572  -3.3894
    4689  -1.2765   1.7002  -2.3362  15.5559  19.3069  -4.1023
    4690  -2.1942   1.2387  -1.8233  14.8231  20.4498  -3.5341
    4691  -1.5472   0.5329  -2.7125  15.3519  20.3305  -3.1272
    4692  -1.7109   1.7785  -1.9617  14.9285  19.9730  -3.5960
    4693  -1.7778   1.6745  -2.1412  14.7478  20.0812  -3.3810
    4694  -1.7399   1.6778  -2.1141  14.6024  20.3874  -3.5964
    4695  -1.8866   1.6065  -2.0590  14.7987  20.2156  -3.6079
    4696  -2.2986   0.6466  -2.1635  14.6752  20.1042  -3.5106
    4697  -1.6719   1.7482  -2.0399  14.9782  20.3280  -4.1986
    4698  -2.0375   1.2388  -2.0751  14.9200  19.9122  -3.6603
    4699  -1.7033   1.8327  -2.0768  15.4319  19.6808  -3.1602
    4700  -1.8257   1.8937  -1.9589  15.6616  19.7794  -3.5817
    4701  -1.9189   1.6154  -1.9012  15.6664  20.0294  -3.3454
    4702  -1.7569   1.6325  -2.0944  15.5877  19.8059  -3.3994
    4703  -1.8690   1.8871  -1.8904  16.0183  20.1203  -2.9257
    4704  -1.7016  -0.1092  -2.8536  15.5778  19.5018  -3.5924
    4705  -1.9040   1.5538  -2.0143  15.6740  20.1985  -3.2566
    4706  -1.7990   1.6597  -2.0035  15.3851  20.0523  -3.1715
    4707  -1.9741   1.5535  -1.8126  15.7145  20.5018  -3.3435
    4708  -1.8305   1.4485  -1.9245  14.7764  20.5525  -3.0133
    4709  -2.0326   1.0812  -2.3592  14.7062  20.0500  -3.3312
    4710  -1.7985   1.3687  -2.2760  14.2433  20.5554  -3.4327
    4711  -2.0832   1.7178  -1.7384  14.2759  20.3635  -3.6600
    4712  -1.8468   1.6509  -2.0136  14.7461  20.1448  -3.5293
    4713  -1.9515   1.6503  -2.0239  15.3325  20.5696  -3.0967
    4714  -2.5121   1.7659  -1.0961  15.1925  20.1827  -3.8445
    4715  -1.6325   1.5490  -2.1314  15.1684  20.2059  -3.5839
    4716  -2.3079   1.0975  -1.9750  15.2877  20.4273  -3.7683
    4717  -1.7250   1.4721  -2.2487  15.4610  20.8881  -3.9046
    4718  -1.7785   1.7372  -2.1083  15.3524  20.6442  -4.2286
    4719  -1.7801   1.4917  -2.1149  15.3926  20.2508  -4.5559
    4720  -1.9451   1.8405  -1.8072  15.6305  20.2262  -3.9270
    4721  -1.9239   0.5008  -2.6038  15.2331  20.0661  -3.2917
    4722  -2.3155   1.4541  -1.6931  15.2618  20.0325  -3.5666
    4723  -1.4942   1.7240  -2.2407  15.5360  20.2996  -3.7883
    4724  -1.8101   0.9266  -2.4207  15.0894  20.0343  -4.1042
    4725  -1.9466   1.7664  -1.9004  14.2239  20.4031  -3.8395
    4726  -2.0763   1.6133  -1.5554  15.1262  20.3678  -4.1665
    4727  -1.7730   1.4644  -2.4070  15.1840  19.9681  -4.4910
    4728  -1.9332   1.3434  -2.0833  14.9843  20.7609  -4.3902
    4729  -1.8506   1.6235  -2.2098  14.7403  20.0258  -3.8330
    4730  -2.0536   1.2890  -1.9914  14.9906  20.6934  -3.2681
    4731  -2.4414   1.0876  -1.7399  15.2708  20.2482  -3.4051
    4732  -2.1224   1.4528  -1.8955  14.3207  20.2615  -4.1589
    4733  -1.6879   1.1831  -2.4306  15.2407  19.8617  -3.8756
    4734  -2.3767   1.3236  -1.7346  15.0940  20.8875  -3.0088
    4735  -2.2400   1.7696  -1.6758  15.3897  20.5130  -3.2799
    4736  -2.0515   1.5190  -2.0129  15.3780  20.2559  -3.3082
    4737  -1.9233   1.2741  -2.0868  14.5949  20.6913  -3.0160
    4738  -2.1345   1.3965  -1.9819  14.6050  20.3307  -3.6465
    4739  -2.1056   1.2409  -1.9738  14.4204  20.7240  -3.6240
    4740  -2.0685   0.9215  -2.1328  14.5527  20.7619  -3.8600
    4741  -1.5144   0.2108  -2.8006  15.0866  20.0854  -3.6093
    4742  -1.8056   1.6078  -2.2798  14.3851  19.9409  -3.4503
    4743  -1.9794  -0.1132  -2.5107  14.8877  20.4696  -2.9374
    4744  -2.1139   1.4078  -1.7995  14.4574  20.4997  -2.8908
    4745  -1.0481   0.2362  -3.0368  15.2608  19.9608  -3.7696
    4746  -1.6195   0.0908  -2.7510  14.4070  20.4846  -3.0157
    4747  -2.0103   1.5467  -2.0954  15.1176  20.6573  -3.1960
    4748  -1.8726   2.0104  -1.8642  15.0190  20.6211  -2.9347
    4749  -2.4432   1.2481  -1.4469  14.1648  20.7037  -3.5638
    4750  -1.8102   1.2188  -2.2769  14.6398  21.1962  -2.5484
    4751  -2.1045   1.4069  -1.9628  14.8799  21.2827  -3.2073
    4752  -2.0854   1.7508  -2.0055  15.1404  20.8260  -3.2329
    4753  -2.1422   1.3692  -2.0580  15.0653  20.5191  -3.2700
    4754  -1.1511   1.6910  -2.3714  15.6423  21.1639  -3.6805
    4755  -2.0573   1.3461  -2.1761  14.9773  20.0974  -3.0999
    4756  -1.8689   1.2230  -2.2039  14.7776  20.5248  -3.0338
    4757  -1.5546   1.5780  -2.3336  14.8110  20.3123  -3.1880
    4758  -2.4736   0.8014  -1.8305  15.0862  20.2607  -3.5534
    4759  -2.2012   0.9165  -1.9909  15.0581  20.4342  -3.2936
    4760  -1.9725   1.2339  -2.2094  15.5634  20.1133  -3.6512
    4761  -1.8364   1.4683  -2.2239  15.1557  20.3604  -3.7724
    4762  -2.1972   0.1822  -2.4663  14.5020  20.0519  -3.6725
    4763  -1.6236  -0.0687  -2.7637  14.8800  19.5274  -3.0130
    4764  -1.1210   0.5626  -3.0504  15.5943  19.7776  -3.2208
    4765  -1.7361   1.8336  -2.0812  15.6532  19.9635  -3.0457
    4766  -2.1756   1.5324  -1.6703  16.1521  19.8284  -3.4756
    4767  -1.6317   1.5207  -2.2070  16.3006  20.6816  -2.7326
    4768  -1.8796   1.6815  -2.0082  15.8603  20.3834  -3.2080
    4769  -1.4672   1.6643  -2.2529  15.8605  19.9947  -2.7883
    4770  -2.2453   1.4591  -1.8599  16.0059  20.0912  -2.9310
    4771  -1.4301   1.2786  -2.5203  16.1311  20.0375  -3.0533
    4772  -1.6189   0.5204  -2.6664  16.1777  19.8215  -2.4844
    4773  -1.4329   2.0747  -2.1655  15.5800  20.0940  -2.5541
    4774  -1.5323   0.4308  -2.6488  15.9334  19.8111  -2.8440
    4775  -1.5641   0.5784  -2.8035  15.6761  19.4804  -2.7093
    4776  -1.5335   1.3858  -2.5407  15.5303  20.3968  -1.8580
    4777  -1.8401   1.4500  -2.0228  15.7377  20.1097  -2.6755
    4778  -1.3606   1.3588  -2.6110  15.3696  19.6484  -2.4828
    4779  -2.1291   0.9686  -2.1865  14.6635  20.2343  -2.9624
    4780  -2.3713   1.3010  -1.7252  15.2303  20.2748  -2.5885
    4781  -2.0829   1.3428  -2.1200  14.7263  20.2107  -2.9674
    4782  -2.3760   1.6354  -1.4940  15.1911  19.9036  -3.2528
    4783  -1.9484   1.4106  -2.2274  15.0137  20.3475  -3.0409
    4784  -1.6814   1.7075  -2.1035  14.8837  20.5780  -2.8264
    4785  -1.6703   1.7486  -2.0423  14.8820  19.5789  -3.3676
    4786  -2.0426   1.5549  -1.8694  15.3893  20.5176  -3.2985
    4787  -1.7227   1.7868  -1.9280  14.3837  19.9667  -2.8487
    4788  -1.4960   1.7675  -2.2243  15.0232  20.0568  -2.4430
    4789  -1.6754   1.7075  -1.9918  15.2647  20.0673  -2.5034
    4790  -1.9177   1.6088  -1.9822  15.2483  20.1388  -2.7231
    4791  -1.5264   1.0618  -2.5363  15.6243  20.1098  -2.6235
    4792  -2.0409   1.1718  -2.1702  14.8642  20.1629  -3.1629
    4793  -1.7589   0.9645  -2.4550  14.8143  20.0171  -3.0218
    4794  -2.0093   1.6854  -1.5984  14.5403  20.2116  -3.2035
    4795  -2.2603   1.2942  -1.9077  14.7534  20.4411  -2.8928
    4796  -2.0238   2.0729  -1.6808  15.2486  19.9330  -3.1482
    4797  -1.3857   1.7672  -2.1678  15.7923  20.3798  -2.4025
    4798  -1.2526   0.2390  -3.0585  16.3719  19.8928  -2.5665
    4799  -1.5611   1.8510  -1.9286  14.9191  20.5861  -2.5553
    4800  -2.0789   1.0685  -2.0686  15.7574  21.1939  -2.7011
    4801  -2.1936   1.2908  -2.0043  15.8177  20.5308  -2.2738
    4802  -1.8143   1.2536  -2.3338  15.7149  20.1322  -3.1192
    4803  -1.7578   1.6345  -2.1732  15.6442  20.6912  -2.6325
    4804  -1.9469   0.7729  -2.3083  16.2562  20.5375  -2.8394
    4805  -1.7241   2.2676  -1.5699  15.7549  19.8861  -2.8846
    4806  -1.7826   1.4145  -2.1189  14.8532  20.0293  -2.8807
    4807  -2.0330   1.6123  -2.0100  14.7360  20.2000  -3.5198
    4808  -1.8861   1.1478  -2.2676  15.3085  20.6005  -3.4162
    4809  -1.1522   0.3537  -2.9761  15.7420  20.2082  -3.3145
    4810  -1.4918   0.0847  -3.0596  15.6499  19.6788  -2.9646
    4811  -1.4636   1.1250  -2.7941  15.4849  19.7286  -2.1345
    4812  -1.6819   1.1536  -2.5838  14.1885  20.7355  -1.8065
    4813  -1.9551   1.6173  -1.6620  14.6546  20.6716  -3.0679
    4814  -1.9044   1.7780  -1.7193  14.5585  20.6954  -3.1705
    4815  -2.1662   1.3191  -1.9431  15.7288  20.6874  -2.1213
    4816  -1.9476   1.3272  -1.9284  14.6498  20.6073  -2.1485
    4817  -1.1315   0.4006  -3.0045  14.4641  20.6876  -2.5714
    4818  -1.9838   1.3493  -2.0888  14.7597  20.9934  -2.3808
    4819  -2.0463   1.4449  -2.0772  15.1557  20.8034  -2.3139
    4820  -1.5783   1.2879  -2.2806  14.7567  21.2783  -2.2435
    4821  -1.6035   1.7772  -2.3876  14.7131  20.5502  -1.6846
    4822  -1.9723   1.6269  -1.9555  15.0187  21.3352  -2.3399
    4823  -2.1537   1.5179  -1.4375  14.7036  21.1536  -3.2139
    4824  -2.2238   1.2826  -1.8952  14.6448  20.2405  -3.0419
    4825  -1.8676   0.7390  -2.5629  14.8903  20.2673  -3.4464
    4826  -1.6621   1.3215  -2.3257  14.4229  20.1974  -2.8801
    4827  -2.1243   0.5857  -2.1134  14.7125  20.1146  -3.5069
    4828  -1.8617   1.2308  -2.3636  14.4185  19.9521  -2.5062
    4829  -1.8572   0.9806  -2.3827  14.8316  19.7719  -2.7395
    4830  -1.0339  -0.1812  -3.1314  14.8641  19.8845  -2.9069
    4831  -0.6908   0.6669  -3.0994  15.1589  19.7570  -2.6029
    4832  -1.3515   1.8436  -2.2866  16.3347  19.9781  -2.2040
    4833  -1.9405   0.8457  -2.2820  14.4776  20.6089  -3.3180
    4834  -1.7896   0.9920  -2.5907  14.3562  20.7556  -2.9378
    4835  -2.0189   1.0317  -2.4193  13.9128  21.1842  -2.9934
    4836  -1.9671   1.6188  -2.2153  14.5270  20.8898  -3.2191
    4837  -2.2695   1.7090  -1.6682  13.9760  21.5277  -2.9689
    4838  -2.4252   1.1309  -1.6067  14.1557  21.3439  -3.1061
    4839  -2.4045   1.1706  -1.8097  13.6035  21.4243  -3.4482
    4840  -1.8382   1.5862  -1.9383  14.6775  21.0313  -3.0560
    4841  -2.1196   0.9561  -2.1476  13.7947  20.8172  -3.6108
    4842  -1.7048   0.2522  -2.6779  13.6970  20.8792  -3.9699
    4843  -2.0383   1.5904  -1.8732  13.9460  20.4837  -3.8537
    4844  -1.7371   1.4078  -2.3063  15.1485  20.7185  -2.7488
    4845  -1.9432   1.2392  -2.1981  14.2841  20.4640  -3.6696
    4846  -2.1982   1.7887  -1.5387  14.8384  20.4065  -3.3315
    4847  -2.2362   1.1129  -1.8811  15.0420  20.7921  -3.8890
    4848  -1.7247   1.2424  -2.1716  15.3275  20.4922  -3.1440
    4849  -2.4872   0.6420  -1.9659  14.5085  20.2391  -2.6801
    4850  -1.1654  -0.1387  -2.8724  15.3138  20.3715  -3.8347
    4851  -1.3514   0.1835  -2.9922  15.1910  20.3037  -2.7518
    4852  -1.4744   1.4997  -2.3224  14.4371  20.4336  -2.6194
    4853  -1.7386   1.5090  -2.2448  14.8883  20.2890  -2.9868
    4854  -2.1891   1.3679  -1.8700  14.7881  20.5913  -2.9359
    4855  -1.4121  -0.1340  -3.0066  16.8255  20.4752  -3.2123
    4856  -1.9921   0.9521  -2.3671  14.7572  20.3314  -3.1270
    4857  -1.5987   0.8594  -2.6943  15.1045  20.7701  -2.6546
    4858  -1.6224   0.4362  -2.8155  15.7973  19.8509  -3.3893
    4859  -2.0133  -0.1780  -2.5239  15.2463  20.1433  -4.2708
    4860  -1.1444   0.4062  -2.9196  15.8234  20.1265  -3.9679
    4861  -1.4821   0.0456  -2.8274  15.8979  19.7912  -3.5750
    4862  -1.3476  -0.1426  -2.9815  16.1647  19.4827  -3.4417
    4863  -0.9490   0.1623  -2.9426  16.4603  19.9640  -3.7119
    4864  -1.4277   0.0746  -2.9842  16.5255  19.7910  -3.8074
    4865  -1.9471   1.3928  -2.1983  16.0449  20.4748  -3.5077
    4866  -1.6752   1.5266  -2.2583  17.1558  20.6018  -3.0915
    4867  -1.6190   1.5862  -2.3867  16.6429  20.0671  -2.5621
    4868  -2.1249   1.7119  -1.5756  15.6923  20.5164  -2.7866
    4869  -1.8628   1.1659  -2.1927  15.6946  20.3161  -2.7520
    4870  -2.0904   1.6010  -1.8828  15.4879  20.6920  -2.8718
    4871  -1.9355   1.8070  -1.9582  15.9632  20.4230  -2.9627
    4872  -2.0841   1.5516  -1.8095  15.6741  20.2160  -3.2629
    4873  -1.8761   0.5051  -2.6125  15.8228  20.0578  -4.3794
    4874  -2.0476   1.4686  -1.9118  15.7588  19.9583  -4.1392
    4875  -1.7048   2.0889  -1.5392  16.0940  20.4631  -4.1288
    4876  -1.5159   2.0444  -1.9143  15.9411  20.1351  -3.6126
    4877  -1.9969   1.5481  -2.0234  15.2146  20.2960  -4.1554
    4878  -2.0993   1.5065  -1.7967  15.6142  20.2206  -3.5573
    4879  -2.1264   0.2068  -2.1844  15.9460  19.7767  -4.0054
    4880  -1.9380   1.5380  -1.9764  16.1455  19.8934  -3.4281
    4881  -2.0390   1.4757  -1.9985  14.8674  20.0838  -3.1483
    4882  -2.1807   1.5135  -1.7883  14.9845  20.4094  -3.4340
    4883  -1.7517   0.8001  -2.4223  14.4842  20.2015  -3.6531
    4884  -2.0600   1.5195  -2.0428  14.3036  20.4149  -3.5879
    4885  -1.2474  -0.3462  -2.9875  15.0913  20.1626  -4.6792
    4886  -1.4260   0.1939  -2.7160  14.9474  19.2554  -4.9608
    4887  -1.9035   0.3927  -2.6519  14.7338  19.8066  -4.5398
    4888  -1.5024   0.4416  -2.8652  15.8462  19.3866  -4.3241
    4889  -1.4612  -0.4050  -2.9527  15.6518  19.9297  -3.5586
    4890  -1.0061   1.1089  -2.8951  15.7373  19.8452  -3.0702
    4891  -1.6353   0.0309  -2.7999  15.2062  20.4711  -2.7378
    4892  -1.8257   1.6969  -2.0131  15.2472  19.4904  -2.6742
    4893  -1.8494  -0.0018  -2.7353  15.0183  19.8319  -2.7917
    4894  -2.1636   1.2000  -2.1236  15.3559  20.4166  -3.0429
    4895  -2.0574   1.5870  -1.8010  15.1797  20.7325  -2.5872
    4896  -2.0064   1.3875  -2.0368  14.8524  20.6737  -2.9071
    4897  -2.3602   1.1276  -1.7505  14.8896  20.4308  -2.9573
    4898  -1.8177   1.2443  -2.3049  14.7304  20.2616  -2.3801
    4899  -1.9886   1.6645  -1.5710  14.8346  20.3352  -3.3671
    4900  -1.7688   1.6338  -1.8181  15.3558  20.3049  -3.4343
    4901  -1.4214   1.4287  -2.5918  14.7518  20.8542  -2.7046
    4902  -2.0281   1.3677  -1.7751  15.3517  20.3544  -3.3370
    4903  -1.5850   1.4994  -2.2674  15.8448  20.5806  -2.5619
    4904  -1.9611   1.5308  -1.9957  16.1157  20.5916  -1.4156
    4905  -1.8156   1.9209  -1.9059  16.2662  20.2450  -2.3880
    4906  -1.8292   1.5617  -2.0961  15.2213  20.6140  -2.9548
    4907  -1.6044   1.7253  -2.1476  15.9093  20.4832  -3.0748
    4908  -1.8698   1.8843  -1.7494  15.9195  20.2484  -2.1346
    4909  -1.8414   1.8090  -1.8917  16.1323  20.3584  -3.7058
    4910  -1.4280   1.7343  -2.2486  15.9557  20.3434  -3.1336
    4911  -2.2103   1.6364  -1.6607  15.6535  20.4613  -3.4332
    4912  -2.0678   1.1187  -2.1175  15.8508  20.3564  -2.6966
    4913  -2.0727   1.2171  -2.3030  16.2413  19.9199  -3.1707
    4914  -1.9039   1.0170  -2.4188  16.4847  19.5804  -3.7319
    4915  -1.5963   1.8781  -2.0052  17.6642  19.6972  -3.2936
    4916  -1.6522   1.2941  -2.2703  15.8063  20.4034  -3.0872
    4917  -1.7669   1.1418  -2.4130  14.7348  20.1549  -3.9236
    4918  -1.5191   1.2750  -2.6022  15.2354  19.7070  -3.9580
    4919  -2.0560   1.5372  -1.9845  15.8512  20.0368  -4.2483
    4920  -1.7858   0.8165  -2.6233  14.9101  20.0726  -3.5241
    4921  -2.3324   1.6365  -1.7501  14.9330  20.3972  -3.5326
    4922  -1.8495   1.2124  -2.4212  15.3350  20.0609  -3.6023
    4923  -1.6068   0.4184  -2.7729  14.9046  20.0513  -4.0659
    4924  -1.4712  -0.3755  -2.8896  15.3705  20.2286  -3.5766
    4925  -1.9821   1.2811  -2.2818  15.2925  20.4658  -3.2978
    4926  -2.1236   1.4781  -1.6654  14.2977  20.4518  -3.9954
    4927  -2.1720   1.3257  -2.0486  14.0871  20.3517  -3.8902
    4928  -1.7521   1.1002  -2.3384  17.8322  20.4639  -2.2911
    4929  -0.4794   1.0124  -3.1453  17.2007  20.3005  -3.1495
    4930  -0.7874   0.6066  -3.0965  16.8316  21.2005  -4.6714
    4931  -1.1378  -0.4175  -3.0740  17.0162  20.6419  -4.7779
    4932  -1.2360  -0.4232  -2.8974  17.1832  20.4166  -4.4348
    4933  -1.9300  -2.0462  -1.7918  17.7736  19.2236  -5.7349
    4934  -1.1914  -0.4214  -2.9828  16.7827  19.5569  -4.2342
    4935  -1.5386  -0.3677  -2.7718  17.3482  19.6722  -3.9259
    4936  -1.2307   0.4404  -2.9825  16.3757  19.8698  -3.2205
    4937  -1.3271   0.0361  -2.8418  17.2608  20.7123  -3.6361
    4938  -0.9159   0.2467  -3.1223  17.4767  20.8069  -4.0204
    4939  -0.7748   0.7634  -3.1141  18.0748  20.1387  -3.1383
    4940  -1.2111   0.4914  -2.9110  17.2970  20.5026  -4.3048
    4941  -1.7510   0.0656  -2.6964  17.5400  19.3007  -4.6665
    4942  -0.9791   0.1871  -2.9885  16.8207  20.0802  -4.6874
    4943  -1.6632   0.2825  -2.7237  16.9212  19.3855  -4.9243
    4944  -1.2640   0.2746  -2.8267  16.5127  19.3327  -4.6551
    4945  -0.8566  -0.2601  -3.1043  16.0775  20.1326  -3.1875
    4946  -1.3549  -0.1993  -2.8040  17.1902  20.4973  -4.0343
    4947  -0.8008  -0.7934  -2.8693  18.4652  20.0862  -4.7500
    4948  -2.3890  -1.8811  -1.1300  17.7536  16.9538  -6.1714
    4949  -2.6520  -1.8409  -0.6747  17.4787  16.5670  -6.3479
    4950  -2.1582  -2.2467  -0.7489  17.7304  17.1316  -6.0963
    4951  -1.9104  -2.2541  -1.3343  16.7675  17.8565  -6.2251
    4952  -1.9713  -2.1577  -1.3511  17.1006  18.8635  -5.6140
    4953  -0.7622   1.6780  -2.7339  16.8703  20.1383  -4.2448
    4954  -0.8852   2.1374  -2.3435  17.1801  19.8540  -3.7776
    4955  -1.7162   2.0483  -1.5968  17.7715  18.9228  -3.1022
    4956  -1.4473   0.6085  -2.8584  18.9383  19.5804  -3.1788
    4957  -1.4279   1.4661  -2.6641  18.0158  19.5571  -2.8533
    4958  -1.6672   1.5969  -2.2827  19.3237  19.6726  -2.8641
    4959  -1.9127   0.7317  -2.4433  19.0478  19.4867  -2.6626
    4960  -1.5842   1.9906  -1.9502  19.5904  19.9033  -3.4442
    4961  -0.4428   3.1104  -0.8121  17.4619  18.9100  -5.4115
    4962  -0.3325   3.0254  -0.4946  17.4190  19.2360  -4.6584
    4963   0.2752   3.2281  -0.5725  17.1608  19.4830  -4.7208
    4964   0.6135   3.1534  -0.3560  16.7728  18.8433  -4.9910
    4965  -0.7907   3.2822  -0.5721  17.8484  20.0771  -4.0958
    4966   0.2592   3.1767   0.2341  17.3604  19.6430  -3.7429
    4967  -0.3086   3.1072   0.0496  16.8264  19.8695  -3.4831
    4968  -0.4460   3.0082  -0.4995  17.3825  19.1613  -3.6623
    4969   0.7085   3.0968   0.3716  16.7850  19.3534  -4.6451
    4970   0.0149   3.0880  -0.3410  16.9200  18.9517  -4.0110
    4971  -0.4309   3.2567  -0.2451  17.9391  19.8746  -2.4046
    4972  -0.6203   3.0335  -0.8222  17.1745  19.7107  -3.0129
    4973  -1.5462   2.5684  -0.9435  17.3984  20.4698  -2.8296
    4974  -0.7564   3.0304  -0.6057  17.6229  19.8426  -2.2843
    4975  -0.4634   3.2744  -0.5542  17.4333  19.8231  -2.8998
    4976  -0.5224   3.1259   0.3453  17.3983  19.6793  -3.7310
    4977  -1.0140   2.8774  -1.0272  17.0315  19.1460  -3.6905
    4978  -0.2403   3.1835  -0.7166  17.0306  19.4902  -3.7391
    4979  -0.8839   2.9335  -0.4724  16.2643  18.8730  -2.7190
    4980  -0.4494   3.1580  -0.5194  16.8289  18.8445  -3.5485
    4981  -0.5543   3.2345  -0.2622  17.1632  19.2161  -2.7197
    4982  -1.0453   2.6900  -0.6970  16.6494  19.5746  -2.5608
    4983  -0.8789   2.9733  -0.0557  17.1964  19.8393  -3.0460
    4984  -1.1281   2.6129  -1.1648  17.4325  19.6201  -3.0522
    4985  -1.1472   2.6673  -0.9778  17.2147  19.6201  -3.2626
    4986  -0.2858   3.1938  -0.4295  17.1065  20.0484  -4.1991
    4987  -0.6845   3.0773  -0.3629  16.4569  18.9243  -4.3868
    4988  -1.0300   2.8929  -0.7979  16.6868  19.7299  -3.2699
    4989  -0.8783   1.6692  -2.6141  17.0983  20.0099  -4.4184
    4990  -0.5575  -0.5393  -3.0836  17.1142  20.5587  -4.5644
    4991  -1.0227  -0.7276  -3.0209  17.2062  21.1225  -3.6437
    4992  -1.2092   0.1226  -3.0414  17.1912  19.3598  -4.2537
    4993  -1.4731  -0.9937  -2.5774  17.1285  20.5313  -4.6688
    4994   0.1128   0.2756  -3.2668  17.3990  20.1116  -4.5906
    4995  -1.1898  -0.6774  -2.8601  16.4469  20.8460  -5.4114
    4996  -1.6899   0.3398  -2.8233  16.9755  20.7782  -4.6284
    4997  -1.1962  -0.3359  -3.0326  16.8390  20.5494  -3.8349
    4998  -1.0896  -0.5061  -2.9851  17.2381  21.5766  -5.0246
    4999  -1.5944  -0.3252  -2.7632  17.3729  20.5143  -4.4037
    5000  -1.4980  -0.0141  -2.8218  16.6468  20.4053  -3.3701
    5001  -1.6516  -0.2779  -2.8489  14.5277  20.4267  -3.5403
    5002  -1.8173   1.7563  -1.8449  15.0611  20.4843  -3.3672
    5003  -1.2575   0.4043  -2.9197  14.6681  20.0999  -3.5255
    5004  -1.4552   0.2404  -2.8429  16.9327  19.8110  -3.2885
    5005  -1.3902   0.3214  -2.8220  15.9836  19.2940  -3.8875
    5006  -1.6866   0.5886  -2.5313  15.3335  20.6248  -2.8621
    5007  -1.5777   1.1519  -2.4417  15.1044  20.4106  -2.5056
    5008  -1.2177   1.7074  -2.5507  14.9498  20.2457  -2.6642
    5009  -0.8058  -0.0155  -3.1788  15.9060  20.3373  -2.8483
    5010  -1.7322   0.2451  -2.6383  15.6387  20.0644  -3.4390
    5011  -1.7681   1.4008  -2.2323  14.9744  20.6964  -2.9002
    5012  -1.6081   1.7143  -2.1265  15.5220  20.7867  -2.6732
    5013  -1.7013   1.8845  -1.9115  16.1136  20.2914  -3.7109
    5014  -1.4453   1.1896  -2.6469  15.4291  20.2998  -2.8309
    5015  -1.4660   0.4958  -2.7934  15.6690  20.1945  -3.9853
    5016  -1.7162   0.4197  -2.5850  15.4637  19.6399  -3.9271
    5017  -1.1220  -0.1104  -3.2400  15.4493  19.7146  -4.1522
    5018  -1.3503  -0.1818  -2.8764  15.6099  20.0509  -4.2587
    5019  -1.6448   1.3217  -2.3196  15.8732  20.2321  -4.2010
    5020  -1.6442   0.1178  -2.7810  15.9181  19.7324  -3.9451
    5021  -1.3821  -0.2450  -2.8652  16.1630  20.0709  -4.5726
    5022  -1.8258  -0.0179  -2.7428  16.0925  20.4226  -5.1543
    5023  -1.4580   0.4394  -2.8216  15.5140  20.0514  -4.5789
    5024  -2.0570   0.1817  -2.5931  15.8715  19.9545  -4.0558
    5025  -1.5822   1.7505  -2.2606  15.3613  20.0986  -3.4384
    5026  -1.9767   1.7432  -1.7758  16.9791  20.1558  -3.2495
    5027  -2.0549   1.5661  -1.9636  15.0826  20.2107  -3.1256
    5028  -2.1900   1.2363  -1.9864  15.0724  20.6827  -3.4963
    5029  -2.1143   1.3388  -1.9674  15.3389  20.6770  -3.5266
    5030  -1.7235   1.1233  -2.5698  14.5509  20.7143  -3.6641
    5031  -1.5317   0.1303  -2.7365  14.7262  20.1414  -3.2724
    5032  -1.6251   1.8060  -1.9827  15.1252  20.0019  -2.9101
    5033  -2.3966   1.1216  -1.6176  15.1708  20.8427  -3.0501
    5034  -1.7447   1.2314  -2.4106  14.1177  20.5885  -2.7194
    5035  -1.8398   1.7889  -1.9217  14.7028  20.5450  -2.9648
    5036  -2.0336   1.7496  -1.7428  14.8690  20.5171  -3.4559
    5037  -2.3547  -0.1339  -2.1896  14.4087  19.6426  -3.7943
    5038  -1.9670   1.7582  -1.9798  14.4619  19.7265  -3.4547
    5039  -1.6235   1.8511  -1.8534  14.8635  20.0602  -2.8795
    5040  -1.9663   1.7104  -2.0225  14.9416  20.1233  -2.4618
    5041  -1.9911   1.1160  -2.2931  14.5055  20.8288  -2.4356
    5042  -2.1144   1.5338  -1.7243  14.6091  20.6245  -2.7903
    5043  -1.8487   1.3148  -2.2739  14.9936  20.8466  -2.6045
    5044  -1.5632  -0.0587  -2.7426  15.2374  21.2240  -2.5598
    5045  -1.2418   0.3506  -3.0074  16.2267  20.7859  -2.9377
    5046  -1.0419  -0.0358  -3.0698  16.4201  21.0592  -2.4639
    5047  -1.5478   0.3184  -2.6962  15.3118  21.0914  -2.5159
    5048  -1.1059  -0.4518  -3.0855  15.1628  20.5916  -3.4811
    5049  -1.6425  -0.1022  -2.8441  14.4840  20.3928  -2.8199
    5050  -1.4792   0.0201  -2.9764  15.0042  20.1394  -3.0947
    5051  -1.3609   0.1879  -2.8209  14.5640  20.6903  -3.5278
    5052  -1.8227   1.3995  -2.3497  13.9258  21.1153  -2.2622
    5053  -2.1055   1.1539  -1.9951  13.8805  21.0440  -3.0525
    5054  -2.4395   1.4408  -1.4547  13.6487  20.9644  -3.5346
    5055  -2.2492   1.0311  -2.2908  13.8595  20.5800  -2.9993
    5056  -2.2260   1.5437  -1.7541  14.2122  20.5050  -2.8083
    5057  -1.9500   1.2805  -2.2774  13.8513  20.7640  -2.8628
    5058  -2.2562   1.5566  -1.5660  13.9619  20.3813  -2.6735
    5059  -2.3102   1.4038  -1.6177  14.1097  20.4252  -2.6051
    5060  -2.2475   1.4986  -1.7239  13.9282  20.7037  -3.1691
    5061  -2.4665   1.4292  -1.5258  13.6296  21.0817  -2.8378
    5062  -2.2836   1.3276  -1.8774  14.1827  21.0033  -3.0952
    5063  -2.0654   1.3533  -1.9754  14.7161  21.2205  -1.9747
    5064  -1.9936   1.4934  -1.8780  14.3494  21.1174  -2.3323
    5065  -2.3971   1.2646  -1.7086  14.5455  20.3305  -2.2261
    5066  -2.1942   1.2565  -2.1078  13.9737  20.9538  -2.7569
    5067  -2.3020   1.6631  -1.5465  13.5395  20.7102  -2.6169
    5068  -2.1241   1.4380  -2.0937  13.9440  20.8830  -2.4256
    5069  -2.3561  -0.0672  -2.1692  14.0091  21.0637  -3.3032
    5070  -2.0693   0.4415  -2.3552  14.2833  21.1402  -3.2719
    5071  -2.0143   1.7331  -1.8562  13.9379  20.9913  -3.1125
    5072  -1.9728   1.7804  -1.8263  13.8487  20.7530  -3.4503
    5073  -2.0794   1.8027  -1.6173  14.3755  20.2497  -3.5325
    5074  -2.3739   1.1982  -1.7897  14.0879  20.7102  -2.9985
    5075  -1.8550   1.6959  -2.0970  14.9006  20.4697  -2.6798
    5076  -1.8588   0.5093  -2.4701  14.8066  20.6255  -3.4064
    5077  -1.7607   1.5748  -2.0747  14.8187  20.9196  -2.5839
    5078  -1.9164   1.3143  -2.1518  14.5890  20.8715  -2.3914
    5079  -2.0274   1.6483  -1.9471  14.9920  20.8789  -2.2805
    5080  -1.6851   1.5648  -2.2529  15.7382  20.3919  -2.1692
    5081  -2.0148   1.0755  -2.2014  14.4154  20.7344  -2.3590
    5082  -1.9725   1.4498  -1.9421  15.4638  20.9950  -2.1752
    5083  -2.0438   1.2529  -2.1384  14.6114  21.0884  -2.0630
    5084  -1.8372   1.4694  -2.0092  14.8551  20.6034  -2.7428
    5085  -1.6110   1.4283  -2.4556  14.7991  20.3034  -2.5380
    5086  -1.3535   0.6837  -2.8638  15.3978  20.2551  -2.3463
    5087  -1.0880   0.0131  -3.0127  14.8976  20.1754  -2.5389
    5088  -1.4393   1.0674  -2.5146  14.9161  20.6145  -2.3246
    5089  -2.0398   1.2211  -2.2198  14.7473  20.5690  -2.1405
    5090  -1.8228   1.5992  -2.1935  14.7952  20.4630  -2.6054
    5091  -2.0188   1.8860  -1.8818  15.2726  20.2431  -3.0135
    5092  -2.3316   1.7147  -1.4948  14.9177  20.5008  -3.1915
    5093  -2.3687   0.1733  -2.1056  14.7561  20.7289  -3.2681
    5094  -2.0951   0.2680  -2.4663  14.8379  20.8318  -3.1931
    5095  -1.8464   1.4079  -2.2008  14.6089  20.3195  -3.5266
    5096  -1.8412  -0.1603  -2.7705  15.0783  20.2543  -4.6683
    5097  -2.0634   1.5237  -1.8004  15.0924  20.0413  -3.3380
    5098  -1.7775   1.0241  -2.3210  15.2451  20.2680  -4.1990
    5099  -1.7790   1.6543  -2.1746  15.4522  20.0238  -3.3344
    5100  -1.7660   1.4667  -2.0637  15.1476  20.3591  -2.5361
    5101  -1.5788   1.5352  -2.4275  15.5815  20.0880  -3.0150
    5102  -1.9189   1.2512  -2.2292  15.7830  20.4704  -2.4167
    5103  -2.2799   1.7171  -1.5334  15.4275  20.5171  -3.3160
    5104  -1.6418   1.7072  -2.2210  15.1686  20.1566  -2.9569
    5105  -1.7803   1.7113  -2.2160  15.2172  20.6507  -3.1939
    5106  -1.9803   0.7518  -2.4390  15.7681  20.5689  -3.0545
    5107  -1.0944   1.5866  -2.4915  15.7478  20.2472  -3.1657
    5108  -1.9386   1.2303  -2.3704  15.7044  20.1524  -2.6317
    5109  -1.6963   1.5395  -2.0227  14.7448  20.1611  -2.7097
    5110  -1.8414   1.4799  -2.2116  14.8098  20.3276  -3.4249
    5111  -1.7232   1.3553  -2.3011  14.5805  21.0140  -3.7076
    5112  -1.8881   1.7107  -2.0621  14.8163  20.9705  -2.5357
    5113  -2.0848   1.3253  -2.1589  14.7910  20.7091  -3.1959
    5114  -2.0450   1.5056  -1.8434  14.2393  20.6283  -3.4448
    5115  -2.3274   1.2403  -1.8742  14.7155  20.6381  -3.1808
    5116  -2.1582   1.4245  -1.7615  15.4692  19.9077  -3.8799
    5117  -2.0741   1.6464  -1.8287  15.2492  20.5716  -2.8788
    5118  -2.2892   1.0564  -1.9484  15.3872  20.7146  -3.0056
    5119  -1.7643   1.3421  -2.3964  15.3037  20.8002  -3.3933
    5120  -1.7281   1.5380  -2.2368  14.7370  20.8035  -3.3454
    5121  -2.0781   1.5071  -1.9701  15.1573  20.7444  -3.2375
    5122  -1.5817   1.1315  -2.5897  15.0827  20.1962  -4.1596
    5123  -1.9237   1.6788  -1.9380  15.1780  20.3962  -3.3049
    5124  -2.0994   0.8932  -2.3289  14.8521  20.2767  -3.9439
    5125  -1.8139   0.9850  -2.3563  14.4758  20.0754  -3.8467
    5126  -2.1896   1.5309  -1.6676  14.5723  20.7967  -3.2014
    5127  -1.4490   0.7377  -2.8253  15.2341  20.4735  -2.2237
    5128  -1.5727   1.7221  -2.0995  15.9263  20.2849  -2.2884
    5129  -1.6662   1.4101  -2.3193  15.3535  20.0346  -2.9131
    5130  -2.1922   1.3652  -1.8338  15.3106  20.5251  -2.5220
    5131  -1.7240   0.0692  -2.8566  15.2278  20.2526  -2.9639
    5132  -1.7871   0.2942  -2.5447  15.3559  20.4660  -3.6903
    5133  -1.3477   0.6475  -2.8582  15.4602  20.2733  -3.2275
    5134  -1.8273   0.0109  -2.7117  15.5689  19.9167  -3.6663
    5135  -2.4650   0.6794  -1.9246  15.5475  20.7036  -2.9145
    5136  -2.1968   1.5379  -1.7427  14.8201  20.5545  -3.7454
    5137  -2.1675   1.3055  -1.8726  15.3004  20.2464  -3.4493
    5138  -2.0898   1.1929  -2.2962  15.1456  19.9768  -3.1945
    5139  -1.8270   1.0527  -2.2269  15.2601  20.6088  -3.2430
    5140  -1.8009   1.1710  -2.2542  15.5880  20.3587  -3.2466
    5141  -1.8176   1.3903  -2.0948  16.1781  20.1988  -3.5858
    5142  -1.7021   1.4623  -2.2301  15.2479  19.6800  -2.8408
    5143  -2.0682   0.9044  -2.4139  15.3331  20.1372  -2.4250
    5144  -1.6618   1.8252  -2.0507  15.3494  20.3220  -2.8525
    5145  -1.5709   0.5250  -2.6539  15.9693  20.1810  -3.3564
    5146  -1.3032   0.1335  -2.9662  15.4896  19.9530  -2.8764
    5147  -1.9317   1.2939  -2.0831  15.3444  20.3116  -3.4723
    5148  -1.9264   1.3855  -2.1511  15.2786  20.5284  -3.3370
    5149  -1.7460   1.5344  -2.3137  15.4227  20.0023  -3.8769
    5150  -1.8850   1.6625  -2.1784  15.0393  20.0220  -3.0101
    5151  -1.4501   1.6319  -2.3346  15.7153  20.1855  -2.7076
    5152  -1.8362   1.3398  -2.1287  15.3321  20.4519  -2.8527
    5153  -2.1133   0.7568  -2.3485  15.4312  20.5664  -2.3929
    5154  -1.3933   1.9091  -2.1932  15.7266  20.6090  -3.3634
    5155  -1.5106   1.8221  -2.1527  15.9925  19.8546  -2.3858
    5156  -1.1288   1.6033  -2.4703  15.7835  20.6983  -2.3195
    5157  -1.3544   1.2257  -2.6490  15.4352  20.6229  -1.7653
    5158  -2.0370   1.2642  -2.1879  15.4032  19.9769  -2.9326
    5159  -1.5591   0.5268  -2.6920  15.8998  20.5107  -3.1842
    5160  -1.8658   1.3667  -2.1073  15.9061  21.0960  -3.1016
    5161  -1.3543   1.9137  -2.0889  15.8905  20.4147  -3.1259
    5162  -1.7948   1.5695  -2.0542  16.0658  20.6953  -2.2831
    5163  -1.5270   1.4583  -2.4200  15.4096  20.1558  -2.1409
    5164  -1.6202   1.6892  -2.2472  15.7859  20.0779  -2.9988
    5165  -1.9948   1.4668  -1.9639  15.7653  20.1645  -2.9998
    5166  -1.8420   1.6227  -1.9939  15.2073  19.8835  -2.7718
    5167  -2.0410   1.4852  -1.9403  15.9035  20.3328  -3.5667
    5168  -1.6400   1.5986  -2.3164  15.5658  19.7847  -3.1116
    5169  -1.7975   1.8084  -1.9468  14.9411  20.1293  -3.2802
    5170  -2.0178   1.6836  -2.0395  15.5915  20.1653  -3.4069
    5171  -1.2434   1.5803  -2.5668  15.7370  20.2612  -3.3977
    5172  -1.6807   2.1492  -1.9278  16.3341  20.2493  -2.2594
    5173  -1.7981   0.8206  -2.4902  15.7361  20.3394  -2.5475
    5174  -1.7522   1.6384  -2.2006  15.9978  20.3875  -2.4536
    5175  -1.6836   1.2804  -2.2810  16.0133  20.3037  -2.9279
    5176  -1.7925   1.8454  -2.0153  15.6753  20.3246  -3.6976
    5177  -1.5504   1.1887  -2.5787  15.1382  19.9137  -3.5496
    5178  -2.0811   0.8498  -2.0977  15.6445  20.4803  -3.8215
    5179  -2.4984   1.3642  -1.6500  15.5822  20.4189  -3.6056
    5180  -2.2982   1.2178  -1.5313  14.8469  20.5367  -4.0340
    5181  -2.2845   0.9309  -2.0417  15.8019  20.2855  -3.3914
    5182  -1.9949   1.2498  -1.9684  14.6208  20.5727  -3.3930
    5183  -2.2571   0.8728  -2.0356  14.9634  20.6977  -3.0584
    5184  -2.0478   1.2562  -2.1878  14.4603  20.8679  -3.2601
    5185  -1.9384   1.2283  -2.1840  14.7657  20.7194  -3.8170
    5186  -1.5331   1.6678  -2.3270  14.4973  20.5868  -3.2186
    5187  -2.2817   1.4440  -1.6664  14.7822  20.6653  -3.1702
    5188  -1.9353   1.5170  -2.1090  15.4676  20.5186  -2.8443
    5189  -2.2077   1.2391  -2.1130  14.0890  20.4116  -2.4047
    5190  -1.7558   1.8761  -1.9035  14.6163  20.2071  -2.9887
    5191  -2.1181   1.1869  -2.0076  14.7776  20.3405  -3.1799
    5192  -0.8461   0.5183  -3.0101  15.9952  19.6691  -3.7331
    5193  -1.5651   1.1771  -2.5479  14.6683  20.2491  -3.1232
    5194  -1.7465   1.1351  -2.3254  15.2321  20.6345  -3.5957
    5195  -1.9612   1.5673  -1.8787  14.5374  20.4286  -3.0930
    5196  -1.4310  -0.2459  -2.8735  15.2494  20.2829  -2.0621
    5197  -1.2461   0.4260  -2.9254  15.7869  20.6784  -2.5457
    5198  -1.6512   1.5872  -2.2409  15.5862  20.4939  -2.1756
    5199  -2.0533   1.3326  -1.8852  14.9511  20.5689  -2.9770
    5200  -2.2746   0.7879  -1.9494  15.6443  20.3429  -3.3180
    5201  -1.9624   1.4405  -2.0234  15.2468  20.2556  -3.6140
    5202  -1.9044   1.3488  -2.1254  15.5605  20.7661  -3.2838
    5203  -1.6704   0.4965  -2.6590  15.8582  20.0322  -3.1809
    5204  -1.9682   1.2759  -2.0678  15.6248  20.2601  -3.5672
    5205  -1.4116   1.5802  -2.3133  15.1472  20.2901  -3.4618
    5206  -1.9625   1.5225  -1.9711  15.2465  20.4921  -3.3806
    5207  -2.1669   0.9692  -2.1668  15.4894  20.4141  -3.4132
    5208  -2.0989   1.3593  -1.9426  15.9771  20.7028  -3.4392
    5209  -1.4559   1.3887  -2.4977  15.3725  20.2813  -3.4670
    5210  -1.8966   1.5777  -2.0353  16.0310  20.0507  -3.5679
    5211  -2.0171   0.0591  -2.4263  15.7903  19.4490  -3.8386
    5212  -1.5137   1.4366  -2.3790  15.9396  20.2264  -3.6002
    5213  -1.9199   0.9099  -2.3874  14.9781  19.8695  -3.1159
    5214  -1.8755   1.1808  -2.2779  15.3082  19.9085  -2.8680
    5215  -2.0743   1.1077  -2.1439  15.0997  20.1652  -2.7250
    5216  -1.9474   1.1436  -1.9672  14.7658  20.7369  -2.1953
    5217  -2.0960   1.6912  -1.8415  14.8491  20.2502  -2.3264
    5218  -1.9365   1.2241  -2.2734  15.2627  20.7752  -1.9109
    5219  -2.3908   1.3370  -1.8456  16.0132  20.3650  -2.8485
    5220  -1.7197   1.6834  -2.0288  14.9351  20.5557  -2.5028
    5221  -1.7878   1.1812  -2.5963  15.2445  20.4920  -1.4112
    5222  -1.5126   1.3138  -2.5015  15.6556  20.3599  -1.4740
    5223  -1.7487   1.6533  -1.8727  15.4573  20.5119  -2.4547
    5224  -1.2279   1.7040  -2.3037  15.5041  20.0590  -2.4512
    5225  -1.9108   1.7488  -1.6871  15.9595  20.2363  -2.9427
    5226  -1.6124   1.2939  -2.4646  15.6508  20.1899  -1.9658
    5227  -1.9777   0.9520  -2.1842  15.4187  20.7352  -2.6510
    5228  -1.3923   1.7405  -2.3054  15.0677  20.2928  -3.0864
    5229  -1.6791   1.8688  -2.0206  15.6613  21.1333  -2.7688
    5230  -1.4220   1.9560  -2.2322  15.4113  20.3902  -2.0672
    5231  -1.6941   1.1560  -2.4572  15.3584  20.4837  -2.6855
    5232  -2.1350   0.8540  -2.1826  15.0382  20.6656  -3.1710
    5233  -2.0556   1.6722  -1.9841  15.0881  21.0423  -2.8912
    5234  -1.9648   1.0348  -2.2790  15.9444  20.5042  -3.0419
    5235  -1.7844   1.6453  -2.0524  14.8272  20.9001  -2.9682
    5236  -1.7349   1.5872  -2.0755  15.1534  20.8021  -3.1298
    5237  -2.0078   1.4253  -1.9180  15.2139  20.4743  -3.7273
    5238  -1.7379   1.2749  -2.4361  15.4997  20.6378  -2.9219
    5239  -1.6695   1.2402  -2.5327  15.0696  20.2774  -3.6671
    5240  -1.8988   2.0661  -1.5758  14.8483  20.8754  -3.4973
    5241  -1.6492   1.9264  -1.8056  14.8946  21.0140  -3.2808
    5242  -2.2154   1.7554  -1.6940  14.6874  20.4512  -3.3136
    5243  -1.9065   1.6078  -1.9982  14.8921  21.0667  -3.6814
    5244  -2.0671   2.0331  -1.4491  14.9278  20.6433  -3.3482
    5245  -2.2318   1.7860  -1.5257  14.7758  20.8504  -3.7775
    5246  -1.8901   1.4388  -2.1055  14.8927  20.9020  -2.8217
    5247  -2.1626   1.1960  -1.9632  14.7860  20.8036  -2.6879
    5248  -1.9751   1.4479  -1.8005  15.0361  21.0772  -2.9422
    5249  -2.0162   1.5511  -1.8354  15.8742  20.5362  -2.4885
    5250  -1.8348   0.9669  -2.3569  15.1094  20.9802  -2.8164
    5251  -1.9913   1.5708  -1.9765  15.2868  21.3534  -2.4325
    5252  -2.3965   1.3236  -1.9380  14.8120  20.5511  -2.4707
    5253  -2.2926   1.7755  -1.4097  14.9294  20.7407  -2.9598
    5254  -2.2982   1.6319  -1.6211  14.5251  20.6362  -3.1697
    5255  -2.1139   1.5037  -1.6953  14.5853  20.8055  -3.3138
    5256  -1.7508   1.6918  -2.1015  14.3847  20.9632  -2.3992
    5257  -1.9997   1.1778  -2.1598  14.6985  21.4422  -1.9134
    5258  -1.6504   1.4384  -2.2418  15.2353  21.3300  -2.7567
    5259  -1.5685   0.7887  -2.6589  14.5301  20.6840  -1.9421
    5260  -1.4528   1.4717  -2.6148  14.6584  20.4372  -1.5118
    5261  -1.8223   1.2461  -2.2268  14.1425  21.0037  -1.7027
    5262  -2.1116   1.4628  -2.0637  14.1807  20.9501  -2.3249
    5263  -1.7891   1.2945  -2.2767  13.9363  20.7603  -3.2058
    5264  -2.1709   1.2576  -1.8901  14.4315  21.2708  -2.4305
    5265  -1.6500   1.4770  -2.2899  14.5668  20.8695  -2.5873
    5266  -0.9025  -0.0536  -2.8617  15.2758  20.3652  -4.0250
    5267  -1.2382   0.1493  -3.0114  15.3937  20.0266  -3.9033
    5268  -1.3938  -0.1667  -2.9904  15.2735  20.5649  -2.9603
    5269  -2.3614   0.7571  -2.1128  14.4531  21.2327  -3.1325
    5270  -2.2087   1.3461  -1.7691  13.8182  21.1738  -3.9220
    5271  -1.7960   1.6927  -2.0472  14.8012  20.2467  -4.7022
    5272  -2.3032   1.1261  -1.8988  14.7975  20.8326  -3.5929
    5273  -1.7102   1.8510  -2.0137  14.9271  20.8425  -3.3832
    5274  -2.4089   1.2777  -1.8003  15.5201  20.9937  -3.8560
    5275  -1.9913   1.3614  -2.1594  15.0754  20.7404  -4.4139
    5276  -1.7491   1.5646  -2.2586  14.6784  20.3689  -3.9960
    5277  -2.1197   1.2257  -2.0497  14.6490  20.9661  -4.4364
    5278  -1.7637   1.7052  -2.1364  14.9714  20.6731  -3.4241
    5279  -2.0017   1.4037  -2.2115  15.2809  20.9698  -4.4281
    5280  -1.9398   1.4269  -2.1478  14.4428  21.0031  -3.8452
    5281  -2.1543   1.2906  -1.8662  14.9283  20.9553  -4.1356
    5282  -1.1440   1.8414  -2.3111  15.4615  20.4958  -4.1673
    5283  -1.4638   1.8174  -2.0984  15.4955  20.7397  -3.8268
    5284  -1.6677   1.5599  -2.2286  16.4632  20.8201  -3.6968
    5285  -2.1005   1.2584  -1.9730  15.7327  20.8631  -3.8675
    5286  -1.9616   1.4519  -2.0399  15.5281  20.9414  -3.9549
    5287  -1.5012   1.8133  -2.0167  15.3432  20.9795  -3.8758
    5288  -1.8887   1.0967  -2.4828  15.8026  20.2830  -3.8020
    5289  -2.2168   1.3711  -1.6820  14.8808  20.7482  -3.8931
    5290  -1.7995   1.6472  -2.1893  15.2967  20.7056  -3.4887
    5291  -1.7069   1.8334  -1.8918  15.1653  20.7611  -3.3946
    5292  -1.8070   1.9318  -1.9105  14.5148  20.5205  -3.3732
    5293  -1.1572   1.8279  -2.3352  15.3502  20.6456  -2.8953
    5294  -2.0854   1.2768  -1.8977  15.0601  20.6347  -3.2251
    5295  -1.8417   1.3557  -2.2996  15.1466  20.5099  -3.1921
    5296  -1.6889   1.8775  -2.0376  14.8433  20.5612  -3.4735
    5297  -2.1310   0.8758  -2.0613  14.8761  21.1684  -3.5118
    5298  -2.1229   1.2931  -2.0705  14.9609  20.7259  -3.4666
    5299  -1.9537   1.3691  -2.1856  14.5927  20.5361  -3.0160
    5300  -2.2444   1.2684  -2.0896  14.5643  20.4742  -3.4390
    5301  -2.0744   1.3005  -2.1072  14.6798  20.3171  -3.6321
    5302  -1.6202   1.8066  -2.1358  14.9690  19.8508  -3.5697
    5303  -2.1750   1.3793  -1.8695  14.3335  20.0031  -4.0319
    5304  -2.2336   1.4344  -1.7566  15.3109  21.2566  -3.2425
    5305  -1.8001   1.6901  -1.9376  15.1670  20.8694  -3.2696
    5306  -1.4209   0.2709  -2.9202  14.3658  21.0081  -3.3057
    5307  -1.5291   0.9203  -2.7137  14.7769  20.8259  -3.5774
    5308  -1.6165   0.5465  -2.7961  14.6087  20.1834  -3.6936
    5309  -1.8281   1.0803  -2.5292  14.3271  20.1054  -3.9887
    5310  -1.7996   1.2392  -2.2515  15.1211  20.5614  -4.3054
    5311  -1.4800   0.7044  -2.9611  16.2720  21.1942  -4.4196
    5312  -2.0681   0.8952  -2.3781  15.1304  20.7950  -3.6817
    5313  -1.5300   1.7293  -2.2491  14.7223  20.7918  -3.1405
    5314  -1.7968   1.6206  -2.0419  14.5137  20.4789  -3.2780
    5315  -1.7210   1.4801  -2.1765  15.5233  20.3869  -3.1740
    5316  -1.9732   1.6149  -1.9815  14.5216  20.5497  -3.8228
    5317  -1.8385   1.2597  -2.4240  15.3142  19.7525  -3.0699
    5318  -1.8403   0.6358  -2.5014  15.6491  19.7191  -3.9261
    5319  -1.4636   0.3076  -2.8619  16.0664  20.4579  -3.6950
    5320  -2.0576   0.6516  -2.3485  14.9026  20.8313  -3.6921
    5321  -1.8162   2.0236  -1.6089  14.8669  20.7192  -3.3519
    5322  -1.8737   1.8552  -1.7378  15.6564  20.4216  -3.5091
    5323  -2.1447   1.4061  -1.8888  15.0453  21.0553  -3.4392
    5324  -1.9301   1.3727  -2.1861  14.8441  21.0576  -2.8575
    5325  -1.9249   1.4193  -1.9522  14.8341  20.5093  -4.2241
    5326  -2.0691   1.3168  -2.1036  15.7329  20.4170  -3.6407
    5327  -1.9306   1.1670  -2.2292  15.4875  20.7270  -3.2481
    5328  -1.3933   1.1040  -2.7309  15.2780  20.2222  -2.9694
    5329  -1.6024   0.3944  -2.5705  16.2064  19.8764  -3.8239
    5330  -1.2133  -0.1282  -3.0556  16.1171  19.7061  -3.5435
    5331  -1.5132   1.7124  -2.2582  15.6977  20.0434  -3.5865
    5332  -2.0806   1.2557  -2.0609  16.1861  20.4276  -3.0070
    5333  -1.6259   1.6178  -2.1858  15.3574  20.8272  -4.3335
    5334  -1.8864   1.4792  -2.0301  15.8122  20.9107  -3.4638
    5335  -1.5097   2.0845  -1.7399  15.3123  20.7411  -3.2336
    5336  -1.8834   1.6120  -2.0161  15.5975  20.8977  -3.4384
    5337  -1.4753   2.0607  -2.0059  15.3669  20.7698  -3.4080
    5338  -1.9176   1.9300  -1.7550  16.1079  20.5963  -3.6939
    5339  -2.0847   1.5213  -1.8760  15.2683  20.8607  -3.7911
    5340  -1.5105   0.0196  -2.7987  15.2185  20.5198  -3.5742
    5341  -1.6585  -0.1849  -2.6549  14.8453  21.0015  -3.7524
    5342  -1.9721  -0.1047  -2.4721  14.9906  20.4966  -3.8481
    5343  -1.8744   0.2770  -2.5194  15.6842  20.3355  -2.9261
    5344  -1.5907   0.4913  -2.7734  15.8161  19.8941  -3.9394
    5345  -1.5403   0.3524  -2.7489  15.6182  20.0133  -4.0451
    5346  -1.5778  -0.0150  -2.9111  14.7650  20.5905  -3.8886
    5347  -2.2698   0.1676  -2.3540  14.8211  19.7559  -3.6861
    5348  -1.7739   0.3297  -2.5790  14.9603  20.2999  -3.6395
    5349  -1.8569  -0.0381  -2.6218  14.3924  20.1339  -3.4136
    5350  -1.5069   1.2531  -2.4737  14.1278  20.3619  -2.9456
    5351  -1.8714   1.6085  -1.8976  15.1185  20.3768  -3.6499
    5352  -1.9078   1.8779  -1.8757  14.4340  20.1354  -3.8826
    5353  -1.9566   0.9128  -2.1290  14.0941  20.7036  -3.2612
    5354  -1.8280   2.0150  -1.8160  14.6029  20.2718  -3.6999
    5355  -2.1937   1.3666  -1.9754  14.9668  19.9140  -3.4018
    5356  -1.9196   2.2808  -1.2442  15.7737  20.0829  -3.8202
    5357  -1.7610   1.5806  -2.0931  15.6353  20.0739  -4.5591
    5358  -1.4300   1.8856  -2.0968  15.9047  20.4661  -3.8334
    5359  -1.4968   1.4986  -2.2456  15.9795  20.6454  -3.7998
    5360  -1.6125   1.5694  -2.2878  15.8780  20.2619  -3.5142
    5361  -0.9061   1.6159  -2.5203  17.1603  19.1990  -4.6891
    5362  -0.9699  -0.0815  -3.1245  17.5282  19.4555  -4.3385
    5363  -1.5469   0.2603  -2.7583  15.4741  19.7898  -4.5250
    5364  -1.6294   0.3287  -2.5352  16.2266  19.4409  -4.1521
    5365  -1.3961   1.3011  -2.4424  15.8231  20.0888  -3.7150
    5366  -1.5478   1.5936  -2.2996  15.6240  20.5815  -3.8889
    5367  -2.0398   1.6570  -1.7877  15.2236  20.4091  -3.9255
    5368  -2.1409   1.6735  -1.8793  15.3529  20.5833  -3.8728
    5369  -1.7289   1.7498  -2.2092  15.4684  20.4992  -2.9477
    5370  -2.0534   1.5292  -2.0768  15.6279  20.5573  -2.8216
    5371  -2.0628   1.3334  -1.8438  15.7098  20.7586  -2.8777
    5372  -1.9313   1.7191  -1.9119  15.2832  20.5558  -2.4158
    5373  -1.8241   1.6750  -2.0707  15.5183  20.7375  -1.9282
    5374  -1.8512   1.8457  -1.8005  15.9424  20.3728  -2.0236
    5375  -1.6530   1.5757  -2.3330  15.5310  19.8869  -2.7617
    5376  -1.2967   1.4371  -2.6133  15.4894  20.1428  -2.8142
    5377  -1.6134   1.7145  -2.3640  16.0427  20.0156  -2.7207
    5378  -1.6925   0.1258  -2.6145  15.8093  20.1371  -3.8304
    5379  -2.0687   1.6228  -2.0146  16.0241  20.3581  -3.2281
    5380  -1.4680   1.1894  -2.5524  15.1799  20.2801  -3.5745
    5381  -1.7436   0.5836  -2.6650  15.5135  20.0091  -3.1670
    5382  -0.7630   0.8417  -3.0309  15.4309  20.2238  -3.5089
    5383  -1.9448   1.3378  -2.1214  15.3683  20.5443  -3.7283
    5384  -1.9512   0.5295  -2.4303  15.3126  20.0476  -3.9264
    5385  -1.8221   1.6790  -1.8874  15.8320  20.2961  -3.6908
    5386  -1.6321   1.2186  -2.4553  15.0622  20.7649  -2.6468
    5387  -1.2613   1.2970  -2.5372  15.4129  20.5672  -2.4946
    5388  -1.2300   1.8775  -2.3907  15.0418  20.1227  -2.6257
    5389  -1.7936   1.2589  -2.2037  15.5774  21.1892  -3.8481
    5390  -1.6584   0.3203  -2.6637  15.3006  20.8707  -3.4874
    5391  -1.6221   1.4733  -2.1774  15.6200  21.1431  -3.4248
    5392  -1.9807   1.6630  -2.0250  15.2512  20.5471  -3.0004
    5393  -1.7278   1.6912  -2.0921  15.2917  20.7058  -3.8247
    5394  -1.7326   1.6882  -2.1359  15.1147  21.0274  -3.9423
    5395  -2.0287   1.2224  -2.4370  14.8730  20.7684  -3.8368
    5396  -2.0809   1.2625  -1.9647  15.3891  20.4321  -3.6003
    5397  -1.6014   1.5427  -2.2916  14.8960  21.0583  -3.1786
    5398  -2.0021   0.9532  -2.4039  15.4478  20.7271  -3.6204
    5399  -1.3645   1.7588  -2.2803  14.7149  20.3846  -3.1359
    5400  -1.6591   1.0264  -2.5445  15.1922  20.7476  -2.6076
    5401  -1.7793   1.4529  -2.1141  15.1364  20.7962  -3.1963
    5402  -1.7489   1.7123  -2.0009  14.7948  20.8977  -3.3906
    5403  -1.9075   1.3838  -2.2982  13.7367  20.7268  -4.0003
    5404  -1.9951   1.6187  -2.0024  14.4935  21.1117  -3.7037
    5405  -1.6471   1.8329  -2.1387  14.8750  20.5445  -3.3954
    5406  -1.5296   1.5576  -2.1497  14.9939  20.2574  -3.2662
    5407  -2.0654   1.7232  -1.6398  14.8108  20.1314  -3.1273
    5408  -1.7779   1.6193  -2.1671  14.7644  20.3618  -3.0674
    5409  -1.6480   1.3951  -2.3393  14.6069  20.9261  -2.7495
    5410  -1.5334   1.4860  -2.2524  15.3151  20.5432  -2.9255
    5411  -1.8270   1.4267  -2.1520  14.6977  20.6398  -2.8708
    5412  -1.7179   1.2931  -2.3578  15.1627  20.4453  -3.8825
    5413  -2.3067   1.0579  -1.9442  14.8252  20.9284  -3.1004
    5414  -2.0066   1.4954  -2.4382  14.8252  20.7433  -3.6284
    5415  -1.5512   1.8314  -2.0072  15.2447  20.6831  -3.3307
    5416  -2.0933   1.4863  -1.9329  14.7900  20.6281  -3.7267
    5417  -1.9011   1.2756  -2.1458  14.7795  20.5267  -3.7720
    5418  -1.7863   1.5698  -2.2163  15.7270  20.5713  -3.9649
    5419  -2.1006   1.0053  -1.9185  15.3654  20.3740  -3.0569
    5420  -1.0433   1.9956  -2.1853  15.8371  20.0781  -3.4814
    5421  -1.7530   1.9622  -1.9133  14.8772  20.9856  -3.3617
    5422  -1.5689   1.0074  -2.5961  15.1268  20.6667  -3.2972
    5423  -1.9023   1.3920  -2.0651  15.7154  21.3230  -2.9207
    5424  -1.6904   1.5717  -2.4284  15.1618  20.8587  -2.3988
    5425  -1.9483   1.7938  -1.9916  15.2534  20.7316  -2.9267
    5426  -1.9297   1.5860  -1.8283  15.0745  20.7114  -3.6738
    5427  -1.7333   2.0385  -1.7810  15.3033  20.6739  -3.3759
    5428  -1.7530   0.9610  -2.5624  15.5332  20.4077  -3.0842
    5429  -1.5408   1.6820  -2.3566  15.3551  20.2558  -2.7807
    5430  -1.2728  -0.4560  -2.9413  14.8771  20.4289  -3.4354
    5431  -1.4383   0.5264  -2.9280  14.8132  20.4063  -2.8186
    5432  -1.4098   2.3817  -1.6594  15.6612  20.1098  -3.1344
    5433  -1.8133   2.1321  -1.8103  15.6870  19.6683  -3.6408
    5434  -1.7801   2.0910  -1.8917  16.0482  20.0010  -4.1502
    5435  -1.7427   1.5059  -2.4096  15.9478  20.4171  -3.0631
    5436  -1.8166   1.9433  -1.7424  15.8046  20.3603  -2.9702
    5437  -1.6120   1.8500  -2.0935  16.1213  20.2219  -2.9967
    5438  -1.7727   1.4977  -2.0809  15.8221  20.8548  -3.2458
    5439  -1.7708   1.5606  -1.9732  16.1601  20.8587  -3.4516
    5440  -1.5918   1.7439  -2.2510  15.7961  20.9387  -3.2972
    5441  -1.7428   1.8089  -1.9716  15.6041  20.6285  -2.8554
    5442  -1.5621   2.3290  -1.4931  16.1507  20.6236  -4.2636
    5443  -1.7405   1.8991  -1.9310  16.3297  20.7695  -3.9474
    5444  -1.7148   1.3802  -2.3424  14.7638  20.7454  -3.7218
    5445  -1.8798   1.6363  -2.1140  15.8906  20.4490  -3.6336
    5446  -1.8405   1.6594  -2.0698  15.1116  20.9660  -4.2707
    5447  -1.5992   0.1547  -2.6972  15.6902  20.2890  -4.7512
    5448  -1.5339   1.1751  -2.3651  15.5796  20.5238  -3.5828
    5449  -1.6359  -0.1120  -2.8133  15.4952  20.6152  -3.8753
    5450  -1.4083   1.5114  -2.6149  14.7977  20.9621  -3.6413
    5451  -1.4574   1.2866  -2.4462  16.2255  20.7202  -4.6949
    5452  -1.7445   0.2697  -2.7574  15.4705  20.2610  -3.9087
    5453  -1.2675   0.3607  -2.9955  16.4374  20.2897  -3.1215
    5454  -1.2941   0.0168  -2.7484  16.4747  19.5523  -4.4252
    5455  -1.6573   0.6708  -2.5619  17.1948  20.5955  -4.0340
    5456  -1.9372  -0.0757  -2.4693  16.7867  20.1394  -5.4127
    5457  -0.8585   0.5189  -3.0193  17.5624  20.4710  -5.1798
    5458  -1.4297  -1.8997  -2.0223  17.6459  18.6728  -5.8042
    5459  -1.5778  -2.1759  -1.9140  18.2761  19.4676  -5.7642
    5460  -1.3916  -1.7177  -2.2324  17.6810  19.4874  -5.2479
    5461  -0.7726   0.1629  -3.0371  17.7149  20.0693  -4.6747
    5462  -1.3110  -0.7723  -2.8426  17.4479  20.0218  -4.0211
    5463  -1.1720  -0.2506  -3.0829  17.7634  19.6820  -4.1266
    5464  -1.4877  -0.1634  -2.9496  17.4326  19.6348  -4.2415
    5465  -0.9572  -0.9589  -2.8647  18.2760  19.3691  -3.7173
    5466  -1.0165  -0.7072  -3.0612  17.5901  20.0362  -4.3408
    5467  -1.4460  -0.6282  -2.6989  18.1663  19.0048  -4.9381
    5468  -1.4544  -1.3858  -2.3820  18.3928  19.1285  -4.6923
    5469  -1.1496  -0.1682  -2.9723  18.0049  19.4892  -3.8726
    5470  -0.3672   0.0715  -3.1263  18.6630  19.5250  -5.2645
    5471  -1.3614   0.4038  -2.9609  17.9526  19.5425  -5.0959
    5472  -1.7101  -0.6738  -2.6564  18.1819  19.2111  -5.8282
    5473  -1.6494  -0.2210  -2.5058  18.0838  19.3278  -6.0592
    5474  -1.5116   0.3979  -2.6765  17.5151  18.3952  -5.3893
    5475  -1.7370   0.3133  -2.8704  17.1143  19.3868  -5.8586
    5476  -1.2585   0.3762  -2.7868  18.5440  18.7703  -5.8253
    5477  -1.5836   0.4892  -2.6707  16.4932  19.4542  -5.5724
    5478  -1.1497   0.4640  -2.8376  16.9929  20.1961  -4.9651
    5479  -1.2326  -0.2552  -2.8804  18.6017  19.6810  -5.0629
    5480  -1.5696  -1.2056  -2.5753  18.6465  18.9427  -5.5905
    5481  -0.9853  -0.8743  -2.9946  18.1277  19.1152  -5.1242
    5482  -0.9864   0.4559  -2.9129  17.7703  19.5849  -5.0645
    5483  -1.0573   0.9059  -2.8660  18.7561  19.4357  -4.5653
    5484  -0.6904   0.4740  -3.0995  17.2293  19.5187  -4.0399
    5485  -1.8359   0.6841  -2.5904  17.1342  19.5939  -3.7976
    5486  -0.8163   1.2539  -2.8713  18.2763  19.3715  -4.4079
    5487  -1.2251   0.4514  -2.9389  17.2613  18.8714  -5.1706
    5488  -0.9940   0.2658  -3.0660  17.3499  19.9071  -5.1240
    5489  -1.1355   0.5846  -2.9624  17.3383  19.8400  -3.7664
    5490  -1.2450   0.0531  -3.0672  17.6452  20.0598  -3.7213
    5491  -1.1260   0.6539  -2.9661  17.4121  19.5740  -4.1457
    5492  -1.5879   0.5742  -2.7654  17.6948  20.0410  -4.2167
    5493  -1.7057   1.3575  -2.3700  16.8650  20.0773  -3.3730
    5494  -1.4244   1.7457  -2.3277  16.9335  20.0685  -3.6330
    5495  -1.8507   0.1596  -2.6431  17.1800  20.5134  -4.3198
    5496  -1.6609   1.4148  -2.3043  16.9819  20.3160  -4.0031
    5497  -1.4599   0.4074  -2.8139  16.3868  20.2130  -4.8637
    5498  -1.3796   0.5628  -2.7852  16.3868  20.4239  -4.1245
    5499  -2.0594   1.9888  -1.4762  17.4194  20.5613  -3.8279
    5500  -1.2636   1.9432  -2.1924  16.3070  20.5992  -4.1197
    5501  -1.6807   2.0966  -1.7498  16.3781  20.4647  -4.4836
    5502  -1.7662   1.6234  -2.1524  16.1514  20.8917  -3.8528
    5503  -1.7914   1.1271  -2.5119  16.6717  20.5764  -4.3136
    5504  -1.3613   2.4629  -1.7173  16.1498  21.0262  -4.6935
    5505  -1.7399   2.0221  -1.7548  16.4424  20.6630  -4.4574
    5506  -1.6143   0.1213  -2.8615  16.4231  20.8742  -4.6935
    5507  -1.2196   0.3938  -2.9746  17.1604  20.7284  -4.1097
    5508  -0.7395   0.5402  -3.1180  19.0343  21.0972  -3.0306
    5509  -0.9897  -0.1346  -3.1479  18.6151  20.9466  -3.5874
    5510  -1.3635   0.1412  -2.9368  18.3942  20.9742  -3.2684
    5511  -1.2713  -0.3741  -2.8517  18.8265  20.3158  -3.1651
    5512  -1.3076   0.7123  -2.8660  17.8162  20.9667  -3.8315
    5513  -1.2477   0.7069  -2.7423  19.1799  21.2316  -4.2052
    5514  -0.9332  -0.0588  -2.8688  18.2843  21.0081  -4.6589
    5515  -1.1553   0.3944  -2.9428  18.2985  20.8268  -4.3656
    5516  -0.9276   0.9275  -2.9291  18.0110  20.6558  -4.4186
    5517  -1.8830   0.1444  -2.5441  17.3493  20.9307  -4.9225
    5518  -1.5942   1.1151  -2.5734  17.1962  20.2642  -5.1643
    5519  -1.2299  -0.0063  -2.9307  17.8800  20.5426  -4.2770
    5520  -1.0411  -2.2730  -2.1243  18.6778  20.4144  -4.9042
    5521  -0.9207   0.4981  -2.9584  18.8487  19.5883  -4.7248
    5522  -1.5582  -0.9593  -2.5213  18.3409  19.9207  -5.2027
    5523  -1.5442   0.0221  -2.8286  16.5938  20.1107  -4.5349
    5524  -1.6478   0.9081  -2.6788  16.4090  20.5979  -3.5546
    5525  -1.5136  -0.0681  -2.7302  16.8098  19.9090  -4.3227
    5526  -1.5384   0.9371  -2.7120  17.3466  19.7860  -3.2240
    5527  -1.6809   1.7866  -2.2361  16.8090  20.3170  -2.9056
    5528  -1.8370   1.8326  -1.9193  17.2511  21.1993  -2.8880
    5529  -1.4537   1.1674  -2.6397  16.3019  21.1492  -3.2846
    5530  -1.6816   1.8899  -1.9362  16.6068  20.6760  -3.6016
    5531  -2.2294   1.9303  -1.1505  16.1573  21.3720  -3.8151
    5532  -1.6060   0.2319  -2.8125  16.0615  21.4299  -3.8838
    5533  -2.2778   1.5925  -1.6977  16.2872  21.1071  -3.5752
    5534  -1.5223   0.2709  -2.8544  16.0014  20.6919  -4.3574
    5535  -2.0770   1.5812  -1.8810  16.4263  20.8075  -3.7120
    5536  -2.0019   1.5774  -1.9584  15.6467  20.7483  -3.8973
    5537  -1.0910   0.4962  -3.0668  16.4458  20.7774  -4.3689
    5538  -1.5827   2.0882  -1.7994  16.1647  20.9497  -4.6467
    5539  -1.9967   2.0807  -1.5780  16.1240  20.4516  -4.2540
    5540  -1.8320   1.9006  -1.5757  15.8032  20.5939  -4.0975
    5541  -1.5926   2.1833  -1.6837  15.9508  20.4560  -3.7962
    5542  -1.7896   1.8514  -1.7937  16.1491  20.6728  -3.7934
    5543  -2.0569   0.4339  -2.3969  16.4793  20.5479  -4.1104
    5544  -1.9700   1.7470  -1.6279  15.6846  21.1683  -4.0864
    5545  -1.2155   2.1686  -1.9291  15.9152  20.3491  -3.2503
    5546  -1.9458   0.1823  -2.5595  16.0691  20.6026  -4.2341
    5547  -1.0416   0.3662  -3.2128  16.4383  19.7527  -4.4939
    5548  -1.6711   0.9662  -2.6241  15.8645  20.2150  -4.0203
    5549  -2.0042   1.4315  -2.0784  15.2813  20.2624  -4.1283
    5550  -1.8078   1.2025  -2.5597  16.1073  19.9005  -3.3526
    5551  -1.7462   2.0648  -1.8596  16.0920  20.2615  -4.4365
    5552  -1.7975   1.9423  -1.7123  17.3486  19.8788  -3.6199
    5553  -1.6191   1.9481  -2.2437  16.1317  20.9234  -3.5774
    5554  -1.6580   1.5558  -2.4297  16.2860  20.6326  -3.5346
    5555  -2.0927   1.4402  -1.8793  16.5411  20.3576  -3.7836
    5556  -1.9154   1.1460  -2.1605  17.6094  20.3968  -3.3575
    5557  -1.2710   1.6528  -2.3557  17.0034  20.6355  -4.3093
    5558  -1.7751   1.8201  -1.9471  16.3293  20.1452  -3.9967
    5559  -2.2416   1.0756  -2.0469  15.4400  20.4497  -3.8317
    5560  -2.2683   0.1324  -2.3729  15.0398  20.3551  -4.9718
    5561  -1.3977  -0.1258  -3.0427  15.6787  20.2971  -3.8249
    5562  -1.8023   0.0420  -2.5025  15.4911  19.8914  -4.8806
    5563  -1.5167  -0.0268  -2.8295  15.7257  20.6418  -3.7463
    5564  -1.3964   0.6742  -2.6794  16.5552  20.2496  -4.2705
    5565  -1.1722   0.6740  -2.8220  16.2163  20.1347  -4.3789
    5566  -1.2577   0.2080  -2.8365  16.2676  20.2069  -5.0796
    5567  -1.1513   0.2791  -3.0437  16.9236  20.0177  -4.5219
    5568  -1.5747  -0.1237  -2.9596  16.0810  20.7423  -4.2706
    5569  -0.9038   0.4522  -3.0276  17.2517  20.6125  -4.0081
    5570  -1.3832   0.6529  -2.7964  17.4779  19.6266  -4.5080
    5571  -1.2446   0.0656  -2.8907  16.5253  19.9701  -3.9059
    5572  -1.1702  -0.6394  -2.9796  16.2931  20.1298  -3.9554
    5573  -1.4544   0.4094  -2.7181  16.1676  20.0460  -3.6432
    5574  -1.6511   0.8501  -2.6352  16.4940  19.9888  -4.2725
    5575  -1.2128   0.4195  -3.0098  16.7260  19.7391  -3.2988
    5576  -1.9465  -0.2945  -2.5199  16.4958  20.1931  -3.7420
    5577  -1.2370   0.7204  -2.9584  16.2254  20.2077  -2.5791
    5578  -1.4463   1.5795  -2.4669  15.7209  20.5377  -2.2681
    5579  -1.8218   0.5412  -2.6029  16.3118  20.6116  -3.0266
    5580  -2.1317   0.4313  -2.2671  15.9872  20.0914  -4.3547
    5581  -1.5957   0.1952  -2.7205  15.6344  20.3616  -4.1526
    5582  -1.4285   0.6679  -2.9005  15.7216  20.1013  -3.9524
    5583  -1.4809   0.0903  -2.8205  16.0164  20.2298  -3.9186
    5584  -2.0152   0.4470  -2.6241  16.1447  20.2584  -4.2567
    5585  -1.2203   0.3267  -2.9108  16.8971  19.8751  -4.1992
    5586  -1.0920   0.4362  -3.1024  16.4828  20.3366  -3.6190
    5587  -0.6940  -0.4658  -3.1121  16.8430  20.0784  -4.2626
    5588  -1.5566   0.3795  -2.6669  16.2413  20.7655  -3.7825
    5589  -1.0486   0.4226  -2.9521  15.8541  20.5296  -3.3983
    5590  -1.6427   0.4886  -2.6666  16.0234  20.1632  -3.6318
    5591  -1.3620   0.1054  -2.8732  16.5228  20.1597  -4.7396
    5592  -1.3079   0.3306  -2.9591  16.2655  20.0519  -3.1444
    5593  -1.4776   2.0058  -2.0255  15.8972  20.7133  -3.2485
    5594  -1.1471   0.6013  -2.7502  16.6689  19.7776  -3.9120
    5595  -1.3375   0.0553  -2.8456  16.7628  19.9481  -3.7358
    5596  -1.2946   0.4500  -2.9169  17.9806  19.2542  -4.5051
    5597  -1.6928   0.2590  -2.6886  16.4541  20.2945  -4.4627
    5598  -1.5585   0.4023  -2.8811  16.2071  20.3950  -3.0750
    5599  -1.3291   0.3354  -2.9613  16.9119  20.2965  -4.0647
    5600  -1.0444   0.6079  -2.8440  16.4816  20.0116  -3.8918
    5601  -1.8422  -0.0273  -2.7595  16.1183  20.7262  -4.7351
    5602  -1.5461   0.7263  -2.6633  17.3735  20.0381  -4.5124
    5603  -1.4544  -0.0731  -2.6929  16.5904  19.7979  -4.7357
    5604  -2.0300   0.5878  -2.5522  16.5709  20.3088  -3.5943
    5605  -1.4626   0.3606  -2.8706  16.5170  20.4892  -4.5610
    5606  -1.6486   1.9499  -1.8224  15.7542  20.5673  -3.9138
    5607  -1.6810   1.5651  -2.3959  16.0436  20.8955  -3.6217
    5608  -1.7144   1.8766  -1.9939  16.3211  21.3791  -3.6024
    5609  -1.8109   1.9051  -1.8132  15.8627  21.5414  -3.4347
    5610  -1.9495   2.0300  -1.4452  15.3332  21.4461  -3.2937
    5611  -1.9580   1.5704  -2.1707  15.2815  21.0377  -3.2437
    5612  -1.9653   1.7429  -1.7299  15.4086  20.9339  -3.9988
    5613  -1.9885   1.5640  -1.6194  15.1780  21.1971  -3.6150
    5614  -1.7867   1.4912  -2.2803  15.7175  20.9570  -3.3337
    5615  -2.0854   1.4963  -1.6716  15.7815  20.7753  -4.1531
    5616  -1.9139   1.6682  -2.1208  15.9132  20.5614  -3.6298
    5617  -2.1595   1.4918  -1.7906  16.1704  20.9113  -3.5940
    5618  -1.5878   0.8884  -2.5613  15.4763  21.3830  -4.2172
    5619  -1.0313   0.4223  -3.0537  16.4686  20.8501  -3.7169
    5620  -1.4172   0.6812  -2.9572  16.7920  20.5250  -3.5486
    5621  -1.1844   0.2287  -3.0759  17.0748  20.8814  -4.2937
    5622  -0.9761   0.0009  -3.0380  16.6064  21.0426  -3.8615
    5623  -1.2591   2.0290  -2.0696  16.3000  20.8297  -3.2398
    5624  -1.3761   0.2916  -2.9043  16.0361  20.4545  -4.2620
    5625  -1.3672   0.0877  -2.8276  16.3333  20.1361  -4.2884
    5626  -1.0134   1.1753  -2.6791  17.0365  20.4035  -4.0716
    5627  -1.1650   2.1991  -1.7915  16.7462  20.9624  -3.3759
    5628  -1.5882   1.6858  -2.1546  16.3004  20.9953  -2.4602
    5629  -1.6648   2.0613  -1.8154  16.5740  20.4175  -2.6964
    5630  -1.8706   1.1292  -2.2738  15.9087  20.6601  -3.3279
    5631  -1.8288   1.6422  -1.9444  15.5364  20.9808  -3.8288
    5632  -1.4796   2.1021  -1.9272  16.1186  20.5246  -3.6885
    5633  -1.8130   2.0074  -1.8475  16.4264  20.6757  -4.2528
    5634  -1.8714   1.8670  -1.8218  16.5784  21.0263  -4.5025
    5635  -1.7652   1.6253  -2.0532  15.6713  21.4005  -4.1886
    5636  -1.5463   1.7902  -2.1971  15.7951  21.3560  -4.0989
    5637  -1.8196   1.6652  -2.1659  15.9009  21.5084  -4.3256
    5638  -2.0466   1.4614  -2.0128  16.0502  21.4873  -3.6878
    5639  -1.8289   1.6553  -2.3491  16.2203  21.5358  -3.8099
    5640  -2.0821   1.3139  -2.0088  15.7837  20.7165  -3.7956
    5641  -1.9696   1.6944  -1.8620  15.8500  21.5429  -3.6082
    5642  -2.1721   1.5164  -1.7279  15.5244  21.4991  -3.8382
    5643  -1.5467   1.5183  -2.2368  15.9902  21.6250  -3.3207
    5644  -1.7199   1.4378  -2.3671  16.0482  21.3703  -2.7553
    5645  -1.5974   1.8708  -1.9874  16.0362  20.8894  -3.7142
    5646  -1.5620   1.5627  -2.4515  14.9736  21.0378  -3.3072
    5647  -1.6419   1.6113  -2.4051  15.8502  21.0970  -3.3960
    5648  -1.4970   1.6517  -2.4269  15.8638  21.3267  -3.3800
    5649  -1.7142   1.5603  -2.0391  16.4763  21.1641  -3.9295
    5650  -1.5914   1.6626  -2.1864  16.0990  21.4352  -3.6795
    5651  -1.8832   1.8166  -1.8307  16.1576  21.3743  -4.0714
    5652  -1.1462   2.3427  -1.9989  16.6228  21.1240  -3.2265
    5653  -1.3620   1.9305  -2.2470  16.8025  21.0279  -3.8107
    5654  -1.6823   1.9165  -1.6199  16.1709  21.7678  -4.3629
    5655  -1.3764   1.8503  -2.1757  17.1354  20.3706  -3.8557
    5656  -1.1500   1.1675  -2.7318  16.3012  20.6387  -3.5322
    5657  -1.7920   1.8466  -1.9970  17.6602  20.2111  -3.4972
    5658  -1.7264   1.5858  -2.2063  17.1122  20.8955  -3.1613
    5659  -1.4202   0.3636  -2.8740  17.4490  20.2505  -4.0141
    5660  -1.5119   1.8406  -2.1674  16.3509  20.5598  -3.4140
    5661  -0.3948   1.6384  -2.5479  17.5062  20.3077  -2.5260
    5662  -1.1340   1.4183  -2.6200  17.6669  21.2373  -3.3161
    5663  -1.1783   0.2212  -2.9497  17.2963  20.7429  -3.8828
    5664  -1.7862   0.2376  -2.8008  16.1026  20.4852  -3.2481
    5665  -1.1111   0.7577  -2.8693  16.9450  20.1600  -4.5191
    5666  -1.7542   1.1031  -2.4409  16.5113  20.7112  -3.7605
    5667  -1.7716   0.2843  -2.6185  16.7591  20.3919  -4.3960
    5668  -1.8847   0.1110  -2.4749  16.4391  20.6268  -4.6424
    5669  -2.0547   0.6018  -2.6481  17.1281  20.5379  -4.9254
    5670  -2.2934  -0.1446  -2.3320  16.3901  20.7534  -4.1626
    5671  -1.8325  -0.3829  -2.6307  17.0015  20.9776  -4.0267
    5672  -1.5427   0.0142  -2.8412  17.4735  20.4390  -3.1063
    5673  -0.9799   0.1141  -3.0453  18.5388  20.3784  -3.4418
    5674  -1.0996  -0.0690  -3.0292  17.0943  20.0838  -3.5954
    5675  -1.3022   0.0505  -2.9504  16.2002  20.6931  -3.3894
    5676  -1.6452   0.2110  -2.7603  17.0864  20.3513  -3.7052
    5677  -2.0631   0.5798  -2.4036  16.1475  20.8411  -3.8443
    5678  -2.1038   0.1974  -2.4492  15.3640  20.9953  -4.2808
    5679  -1.5561   0.1919  -2.6820  16.7618  20.1357  -4.0964
    5680  -1.5690   0.6270  -2.6777  16.4585  20.7301  -3.8712
    5681  -1.8165   0.6450  -2.5817  16.0998  20.6661  -4.0693
    5682  -1.7353   0.1482  -2.8519  16.4069  20.4663  -3.9493
    5683  -1.5622   0.0542  -2.6631  17.0784  20.0858  -3.6605
    5684  -1.3714   0.1088  -2.8957  16.1916  20.5073  -4.5065
    5685  -1.9519   0.6768  -2.3174  16.4294  20.4540  -4.6121
    5686  -1.7193   0.6206  -2.6242  16.5166  20.4122  -5.1744
    5687  -1.2653   0.4244  -2.9013  17.5331  20.5717  -4.7958
    5688  -1.4375   0.1362  -2.9618  17.6867  20.2280  -4.1185
    5689  -0.9544   0.4777  -3.0232  18.7000  20.9285  -4.2913
    5690  -1.5633   0.7156  -2.6150  16.9719  20.8984  -4.2222
    5691  -1.3881   0.9826  -2.6438  16.3116  20.4015  -4.7277
    5692  -1.6522   0.1261  -2.7919  17.4505  20.5709  -4.4872
    5693  -1.6340   0.4137  -2.6344  17.0891  20.8777  -3.5203
    5694  -1.7785   1.6429  -2.0853  16.1946  20.9918  -3.2598
    5695  -1.3180   1.7448  -2.1693  17.4730  20.9917  -3.4126
    5696  -1.3988   1.7112  -2.3940  17.4821  20.7505  -3.2067
    5697  -1.9084   1.3074  -2.2572  16.4855  21.3178  -3.1647
    5698  -1.6486  -0.3303  -2.7525  16.3936  21.2483  -3.8978
    5699  -1.5345   0.4692  -2.8188  15.5743  20.7431  -4.2331
    5700  -1.6746   1.4850  -2.3429  15.7884  21.1959  -4.3481
    5701  -1.3818   1.4210  -2.3992  17.6106  21.0586  -4.2313
    5702  -1.6103   1.3417  -2.4301  15.6398  20.8935  -3.8342
    5703  -1.9464   0.7608  -2.4601  15.7962  21.1974  -4.2759
    5704  -1.6419   1.3815  -2.2055  15.6363  21.0409  -4.1290
    5705  -1.5733   1.5764  -2.1547  17.2836  20.6953  -3.4853
    5706  -1.0760  -0.3039  -3.0788  17.1087  20.1596  -3.8807
    5707  -0.6502  -0.3052  -3.2329  16.8796  20.3306  -3.4723
    5708  -1.1443  -0.3051  -3.0459  16.9291  20.3340  -2.9724
    5709  -1.2978   0.1841  -2.8879  16.1495  20.3756  -3.4257
    5710  -1.8840   0.1625  -2.6828  15.5305  20.6445  -3.3281
    5711  -1.0113  -0.1493  -2.9832  17.1338  20.3146  -2.9665
    5712  -0.8073   0.3330  -3.0227  18.2380  20.4229  -2.3993
    5713  -0.4655   0.1922  -3.1696  16.6057  20.3657  -2.7493
    5714  -0.8084  -0.1006  -3.1936  16.7494  20.9892  -3.5127
    5715  -1.2867   0.5677  -2.9773  15.7203  21.1742  -3.1486
    5716  -1.5599  -0.2122  -2.7207  16.3027  20.3774  -3.1410
    5717  -1.6755   0.0242  -2.6151  15.7060  20.9924  -3.2390
    5718  -1.2429   0.4780  -2.9146  15.9451  20.4808  -2.8413
    5719  -1.1050   1.3959  -2.5163  16.1011  20.5417  -2.7320
    5720  -0.8861   1.5114  -2.7535  16.5973  20.0511  -2.6003
    5721  -1.0114   1.6940  -2.4333  16.1617  20.2360  -3.0108
    5722  -0.8983   1.7201  -2.5196  15.9723  20.3885  -2.6694
    5723  -1.3681   1.4220  -2.7088  15.9394  20.5787  -2.2748
    5724  -1.5214   0.1145  -2.8005  16.5006  20.5062  -2.6867
    5725  -0.4917   0.5874  -3.0386  17.5584  19.9485  -3.1468
    5726  -0.8993   0.2706  -2.8494  17.3283  19.8768  -3.2570
    5727  -0.6075  -0.3008  -3.1279  16.5739  19.9059  -3.5388
    5728  -1.4066  -0.3332  -2.9000  16.3103  20.0329  -3.1012
    5729  -1.3862  -0.4937  -3.0609  16.7675  20.2177  -3.1982
    5730  -1.2426  -0.3958  -2.9420  15.9755  19.6845  -2.6453
    5731  -1.1857   0.1327  -2.9555  15.8493  20.3253  -3.4164
    5732  -1.3677  -0.2493  -2.9640  15.9835  20.0825  -3.5697
    5733  -1.0018   0.5035  -2.9333  16.5148  20.5605  -4.2410
    5734  -1.6149  -0.6597  -2.8481  15.4981  20.1906  -3.8499
    5735  -1.7411   0.0705  -2.7872  16.1589  19.6830  -3.8760
    5736  -1.7761   0.2181  -2.5701  15.3181  19.6721  -4.6364
    5737  -1.6152  -0.4945  -2.6319  15.1605  20.6801  -3.9713
    5738  -1.7117   0.2734  -2.7778  15.4492  20.0476  -3.7491
    5739  -0.9331   0.5501  -2.9314  15.9377  20.2972  -3.7481
    5740  -0.6600  -0.0307  -3.0573  16.3687  20.2964  -3.3478
    5741  -1.4963   0.5386  -2.7500  16.0028  20.6096  -4.1040
    5742  -1.8485  -0.7222  -2.5872  15.3470  19.9468  -4.4953
    5743  -1.8606   0.0369  -2.4407  15.3522  20.6294  -3.5121
    5744  -1.6271  -0.6935  -2.6319  15.6058  20.8462  -3.6757
    5745  -1.3186   1.6904  -2.5546  15.2815  20.9991  -2.8145
    5746  -1.6868   0.7076  -2.5496  15.7579  20.5909  -4.3545
    5747  -1.6747   0.3931  -2.6329  16.4966  20.6411  -3.3677
    5748  -1.1285   0.3249  -3.0025  16.5304  20.7082  -3.3715
    5749  -1.4244  -0.1127  -3.0082  16.2677  20.7465  -2.7156
    5750  -1.5762   0.1469  -2.8270  15.8613  20.5953  -3.3801
    5751  -1.7454  -0.0001  -2.7759  15.3958  20.5141  -3.8853
    5752  -1.6349  -0.1934  -2.6909  15.2025  20.0309  -3.7572
    5753  -1.1872  -0.3499  -2.9494  15.9065  20.4373  -3.5759
    5754  -1.7101  -0.0791  -2.7281  15.0433  20.8250  -3.0015
    5755  -1.3025  -0.0420  -2.8302  15.7568  21.0107  -3.4750
    5756  -1.9605   0.0057  -2.4859  14.9785  20.3176  -4.2178
    5757  -1.8395  -0.0943  -2.7338  15.1541  20.8599  -3.2313
    5758  -2.1536  -0.2561  -2.2880  15.3061  21.1390  -3.4924
    5759  -1.7393  -0.1012  -2.7878  15.0532  20.7545  -3.6725
    5760  -1.9434  -0.1405  -2.5945  15.1088  20.3245  -4.0105
    5761  -1.9714  -0.3334  -2.4296  14.4433  20.8947  -3.7684
    5762  -1.6104   0.2622  -2.6201  15.0532  21.0559  -3.4798
    5763  -2.2182   0.0732  -2.3118  14.3377  20.5942  -4.3866
    5764  -2.3647  -0.1687  -2.3182  14.1967  20.7767  -4.1382
    5765  -1.4036  -0.3374  -2.8131  14.5627  20.5495  -3.6178
    5766  -1.6152   0.5161  -2.6921  15.9304  21.1146  -4.1818
    5767  -1.9713   0.7853  -2.3090  15.9363  20.4781  -4.2886
    5768  -1.6149   0.6204  -2.7332  15.7589  21.1996  -4.4311
    5769  -1.7147   0.0190  -2.7082  15.2703  21.4384  -3.3957
    5770  -1.6770   0.0703  -2.7658  15.5420  20.6526  -3.3132
    5771  -2.1209  -0.1977  -2.3832  14.5250  21.1369  -3.4635
    5772  -1.9387   1.1902  -2.1953  14.9701  21.7791  -2.9145
    5773  -1.3565   1.5542  -2.6600  15.5027  20.8537  -3.8092
    5774  -1.7436  -0.1709  -2.6301  15.5601  21.1162  -3.6193
    5775  -1.3675   0.1378  -2.8557  16.1237  21.2911  -3.9688
    5776  -1.6129  -0.0959  -2.7575  15.4472  21.1366  -4.5727
    5777  -1.5709   0.2469  -2.7406  15.6705  20.6471  -4.0369
    5778  -1.5429   0.3713  -2.7766  15.3845  20.0372  -4.4857
    5779  -1.5573   0.1458  -2.7717  16.0792  20.4018  -4.3200
    5780  -0.6787   0.4410  -3.1926  16.7785  20.6243  -3.7925
    5781  -1.4874   1.8217  -2.1218  16.7226  20.8286  -3.8488
    5782  -1.6150   1.2867  -2.6411  15.9200  21.0430  -3.4774
    5783  -1.8106   0.1588  -2.6983  16.2460  20.7815  -4.1426
    5784  -1.8749   0.2818  -2.4631  16.1475  20.7709  -3.9753
    5785  -1.8705   0.3405  -2.5618  16.0215  20.5244  -5.0801
    5786  -2.2193   0.4062  -2.2264  14.9753  20.0594  -5.0115
    5787  -1.5268   0.0928  -2.7114  15.8256  20.5054  -4.8504
    5788  -2.0942  -0.1532  -2.4025  15.8399  19.7388  -5.1710
    5789  -1.9068  -0.0419  -2.4985  15.7241  20.6544  -4.9518
    5790  -1.7052   0.6768  -2.5352  16.4076  19.8966  -4.2303
    5791  -1.3315  -0.1204  -2.9087  16.3510  20.0411  -4.2654
    5792  -0.9651   1.0732  -2.8362  17.5747  19.6650  -2.9460
    5793  -1.4695  -0.0720  -2.8356  16.6764  20.1219  -3.5738
    5794  -1.1669  -0.2398  -2.9424  16.2748  19.9693  -3.6392
    5795  -1.7185   0.0351  -2.5497  16.0821  19.9755  -3.9624
    5796  -1.7062  -0.0315  -2.6906  16.4232  19.8032  -3.3394
    5797  -1.5341   0.0179  -2.7835  16.6573  20.0782  -2.5405
    5798  -1.5077   0.1097  -2.8896  15.7710  20.4593  -3.1344
    5799  -1.7414  -0.2236  -2.9214  15.9666  20.1973  -3.0207
    5800  -1.4363  -0.2127  -2.8149  16.2565  20.3641  -3.3563
    5801  -1.4713  -0.4180  -2.8451  15.2730  20.2258  -3.4966
    5802  -1.2308   1.6616  -2.4454  16.0692  20.6364  -2.6284
    5803  -1.3058   1.3430  -2.5517  17.4260  20.6189  -2.9566
    5804  -1.0571   1.7513  -2.4745  18.1743  21.1466  -2.4614
    5805  -1.6788   1.6136  -2.1766  15.1022  20.7798  -2.9434
    5806  -1.6237   1.5586  -2.4136  16.0529  21.2067  -1.8631
    5807  -1.6524   1.8522  -1.9708  15.6704  21.1558  -2.2834
    5808  -1.7783   0.1105  -2.6377  15.7458  20.9158  -2.5005
    5809  -1.1459   0.0276  -2.9969  16.1164  20.6632  -2.6784
    5810  -1.7093  -0.3574  -2.9448  15.6778  20.5575  -2.9379
    5811  -1.2711   0.2956  -2.9533  15.8508  20.1605  -2.7318
    5812  -1.0964   0.0694  -3.0674  16.0798  20.0916  -3.0704
    5813  -1.0237   0.2497  -3.1063  16.8777  20.9040  -2.9099
    5814  -1.8456   0.1550  -2.7428  15.4958  20.0019  -2.9541
    5815  -1.5945   0.4103  -2.7714  15.9996  20.7186  -2.6033
    5816  -1.2699   0.3723  -2.8863  15.9511  20.4875  -2.3737
    5817  -0.9883   0.2425  -3.1131  16.0238  20.3617  -2.3650
    5818  -1.1404  -0.6705  -2.9600  15.1577  20.5301  -2.7415
    5819  -1.3936   0.1101  -2.9826  16.0764  20.5214  -2.1924
    5820  -1.4827   1.6433  -2.2484  15.7918  20.4105  -1.9961
    5821  -1.5741   1.2772  -2.4009  14.9227  20.9214  -1.8659
    5822  -1.1348   0.9629  -2.7249  15.4986  20.7863  -3.2062
    5823  -1.4559   1.6452  -2.2732  15.3818  20.6978  -2.0562
    5824  -1.6995   1.9786  -2.0124  16.2115  20.5445  -1.8741
    5825  -1.4666   1.4734  -2.4554  15.8136  21.2849  -2.3681
    5826  -1.3411   0.7164  -2.8259  15.7247  21.2615  -2.9317
    5827  -1.3742   0.6082  -2.7808  14.9983  20.7842  -3.1523
    5828  -1.4250   0.5946  -2.8216  15.4542  21.4283  -2.1397
    5829  -1.6502   1.6936  -2.0959  15.2076  21.2846  -2.6710
    5830  -1.5336   1.5798  -2.2659  16.4067  21.3349  -2.6763
    5831  -1.0832   1.3531  -2.6166  15.9935  21.1381  -3.0360
    5832  -1.9005   1.4760  -2.1033  15.6728  21.0393  -2.6698
    5833  -1.7530   0.7750  -2.5812  15.4633  20.9519  -2.6369
    5834  -1.4220   0.5594  -2.8421  15.4310  20.5394  -3.4253
    5835  -1.8678   1.5941  -2.0863  16.0216  20.9275  -2.5815
    5836  -1.5511  -0.1992  -2.8954  15.0041  20.8562  -3.1744
    5837  -1.4167   1.7617  -2.2622  15.7977  20.9151  -3.1286
    5838  -1.6193   1.2538  -2.4260  15.0966  21.0237  -2.8913
    5839  -0.9818   0.9741  -2.9035  15.8769  21.0495  -2.7266
    5840  -1.5799   1.6845  -2.2186  15.5670  20.7678  -2.1456
    5841  -1.4779   1.9018  -2.1796  15.9615  21.1950  -2.5596
    5842  -1.2807   2.1763  -2.1616  16.9855  21.1636  -2.6423
    5843  -1.4989   1.8783  -2.1379  16.3097  21.0648  -3.2737
    5844  -1.4492   2.8325  -0.8000  17.1664  19.8146  -3.2572
    5845  -1.2456   1.9978  -2.3053  16.3081  20.3097  -3.4764
    5846  -1.3239   1.9290  -2.0859  16.9130  20.3365  -3.4280
    5847  -1.8223   1.3974  -2.0817  17.0240  20.6179  -3.6716
    5848  -1.5686   1.8149  -2.0694  16.7498  20.3124  -2.8555
    5849  -1.5584   1.8293  -2.3316  16.9138  20.1158  -3.0576
    5850  -1.5805   1.0556  -2.6446  15.0746  20.6774  -2.4602
    5851  -2.0217   1.5474  -2.1478  16.1559  20.6281  -2.0844
    5852  -0.6083   1.2236  -2.8041  16.3935  19.9158  -2.5992
    5853  -1.2592   1.4104  -2.4818  15.3336  20.3096  -2.2969
    5854  -1.8080   1.6017  -2.5671  15.1052  20.2804  -1.9928
    5855  -1.7953   0.5603  -2.5392  14.6548  20.9414  -3.0200
    5856  -1.9482   1.4557  -2.1307  14.9261  20.7518  -2.2579
    5857  -1.7070   1.6159  -2.1506  15.2069  20.2775  -2.3340
    5858  -2.0153   1.3775  -1.9234  14.9583  20.8826  -2.5877
    5859  -1.6880   1.0616  -2.5199  14.1301  20.8712  -2.5115
    5860  -1.7079   1.7923  -2.0799  14.1502  20.3884  -2.6251
    5861  -1.9415   1.4891  -2.1618  14.0433  20.8293  -2.6856
    5862  -1.7294   0.9838  -2.3990  14.9060  20.8941  -2.6377
    5863  -2.1872   1.3609  -1.9699  14.8710  20.8705  -3.0448
    5864  -2.0258   1.7108  -2.0217  14.6881  21.0058  -2.5188
    5865  -1.9667   1.3170  -2.0867  14.6601  21.4665  -2.4264
    5866  -2.0493   1.2903  -2.1759  14.7009  21.4678  -2.8010
    5867  -1.7432   1.8848  -1.9136  14.7345  21.2786  -3.2880
    5868  -1.7913   1.2748  -2.3393  14.7701  20.8636  -3.1547
    5869  -2.3520   1.3585  -2.0356  14.8194  21.2850  -2.7631
    5870  -1.7960   1.7860  -1.9990  14.5594  20.8987  -2.8891
    5871  -1.8348   1.1356  -2.3795  15.5293  20.7551  -2.3120
    5872  -2.3216   1.2876  -1.6537  14.6461  20.9698  -2.7759
    5873  -1.9778   1.2714  -2.1438  14.4978  20.5789  -2.7235
    5874  -2.4191   1.3666  -1.3730  14.4233  21.1870  -3.6524
    5875  -1.4733   1.3398  -2.6687  14.6302  20.6269  -3.4456
    5876  -2.1578   1.6340  -1.6513  14.5582  20.6893  -3.4356
    5877  -1.8999   1.0131  -2.2453  14.4626  21.3054  -3.5803
    5878  -1.9602   1.6734  -1.9107  15.0934  20.4080  -3.5511
    5879  -2.6245   1.5903  -1.0056  15.7347  21.0412  -4.0545
    5880  -2.1154   1.6016  -1.7241  14.9047  21.2637  -3.1564
    5881  -2.0519   1.7279  -1.7918  15.2134  20.9596  -2.9392
    5882  -2.1551   1.4237  -1.7910  15.1236  21.0835  -2.6423
    5883  -2.1404   0.8669  -2.2723  15.5081  21.2667  -2.4836
    5884  -1.8505   1.3537  -2.3651  15.4919  21.2183  -2.7277
    5885  -2.1651   1.6143  -1.8448  15.0821  20.9655  -2.7966
    5886  -1.9071   1.7657  -1.8209  14.6546  20.6426  -2.9021
    5887  -1.8161   1.6879  -1.9306  14.5722  20.8220  -2.6048
    5888  -1.8956   1.5677  -1.8498  15.3130  21.1444  -2.9312
    5889  -2.0373   1.5994  -1.9571  14.4628  21.3882  -2.9482
    5890  -1.9209   0.6399  -2.4185  14.7149  20.9220  -2.7874
    5891  -2.1583   1.2506  -1.9441  14.7133  20.9407  -2.7659
    5892  -1.9331   1.1262  -2.1410  14.8400  20.8145  -2.4404
    5893  -1.9468   1.7045  -1.7142  15.1398  20.4171  -3.3896
    5894  -1.5865   0.6245  -2.6802  15.0338  20.7541  -3.5420
    5895  -1.8691   1.5624  -2.0549  15.1017  20.7659  -2.7519
    5896  -2.1408   1.7805  -1.5981  14.6960  20.8676  -3.9058
    5897  -1.9958   1.3613  -2.1487  15.1448  20.5258  -3.0805
    5898  -2.0530   1.3822  -1.8845  14.5713  20.7069  -4.2357
    5899  -1.9012   1.7433  -1.8729  14.9684  20.9097  -3.3761
    5900  -2.0268   1.3579  -2.0948  14.6380  20.9295  -4.3271
    5901  -2.2749   1.1998  -1.8684  14.2324  20.5945  -4.1389
    5902  -1.9783   1.5815  -2.0788  14.1991  20.6089  -3.9792
    5903  -2.2183   1.5512  -1.6189  14.5281  20.8551  -4.1815
    5904  -1.9838   1.3707  -2.1593  14.3887  20.9130  -3.4059
    5905  -1.9714   1.3566  -2.2092  15.1422  21.5053  -3.3738
    5906  -2.3970   1.0875  -1.8730  14.1759  20.9628  -2.5415
    5907  -1.7545   1.2829  -2.1722  14.6833  21.3106  -2.6322
    5908  -1.9933   0.9433  -2.4258  14.6107  21.5303  -3.3342
    5909  -1.8087   0.9888  -2.4160  14.8408  21.5089  -2.3471
    5910  -1.8206   1.6094  -2.0221  14.7093  21.0538  -2.7014
    5911  -2.1123   0.7195  -2.3848  14.8220  21.2980  -2.2628
    5912  -1.1327   0.3938  -3.1027  15.4734  20.6745  -2.2233
    5913  -1.7149   1.4580  -2.1391  15.3236  21.6276  -2.6285
    5914  -1.5686   1.0431  -2.4663  15.7983  20.9955  -2.3853
    5915  -1.9812   0.7714  -2.4663  15.0302  21.1956  -3.2499
    5916  -1.2209   1.7153  -2.3095  14.7874  20.5249  -3.1933
    5917  -1.5605   2.0039  -1.9962  15.1859  20.5777  -3.7475
    5918  -1.7281   1.5882  -2.2682  14.6161  20.9373  -3.3050
    5919  -1.2622   0.1440  -2.9041  14.8181  21.1860  -3.3178
    5920  -1.4176   1.2441  -2.5690  15.2191  20.7896  -2.6796
    5921  -2.2462   1.6080  -1.7214  15.1329  20.6002  -2.8121
    5922  -1.3159   1.2667  -2.5873  15.1279  21.0947  -2.9896
    5923  -1.7202   0.7597  -2.6642  14.7611  20.8794  -2.5392
    5924  -1.7968   1.2028  -2.4370  14.8144  20.9593  -2.6905
    5925  -1.6163   1.8645  -2.0355  15.2076  20.8314  -2.2668
    5926  -1.5927   1.9562  -2.0189  15.7520  21.0128  -2.6116
    5927  -1.6848   1.0692  -2.3522  15.1106  21.3146  -3.1684
    5928  -1.8518   1.3782  -2.1854  16.2214  21.2166  -2.9457
    5929  -1.5273   1.3503  -2.4571  15.0830  20.6979  -3.2092
    5930  -1.2458   1.7865  -2.3848  16.2316  20.2490  -2.8957
    5931  -1.7100   1.2556  -2.3804  15.8244  20.9912  -2.3151
    5932  -1.7874  -0.0702  -2.5115  16.0654  20.6192  -3.3609
    5933  -1.5154   0.1696  -2.7953  16.0150  20.3047  -3.2519
    5934  -0.4272   0.0447  -3.1241  16.3565  20.6435  -2.7813
    5935  -1.7007   0.0586  -2.6548  16.0359  20.6852  -2.8623
    5936  -1.6391   0.2517  -2.6193  16.3273  20.4615  -3.4159
    5937  -2.0236  -0.0877  -2.5991  16.5383  20.4610  -2.8471
    5938  -1.7390   0.0723  -2.5223  16.1595  20.2879  -2.7994
    5939  -1.5538   0.1805  -2.6931  17.2127  19.9917  -2.8698
    5940  -1.8605   0.3606  -2.5082  15.7692  20.3316  -3.3984
    5941  -2.0927  -0.3480  -2.4101  16.2589  20.4227  -3.3888
    5942  -1.7575   0.0033  -2.5622  16.2833  20.4885  -3.2847
    5943  -1.9935  -0.4477  -2.5503  16.1487  20.8343  -4.0579
    5944  -1.8257  -0.4288  -2.6696  16.0411  20.6737  -3.7300
    5945  -1.7304   0.8735  -2.5327  16.1154  20.8057  -3.1652
    5946  -1.7102   1.4068  -2.1504  16.8809  20.9451  -2.6607
    5947  -1.5336   1.2068  -2.4726  16.3744  20.8985  -2.6088
    5948  -1.5250   0.3530  -2.7905  16.0082  20.4124  -3.7035
    5949  -1.3542   0.7961  -2.8951  16.5110  20.0564  -3.5947
    5950  -1.8523   0.1484  -2.7195  15.6093  20.6357  -3.7049
    5951  -1.3943   0.2700  -2.8322  15.8865  20.0554  -2.9652
    5952  -1.6681   0.3711  -2.8346  16.4673  20.3819  -3.2153
    5953  -1.3408  -0.5178  -2.8102  16.5254  20.4893  -3.4386
    5954  -1.6639   0.6721  -2.5484  16.5890  20.7406  -3.2470
    5955  -0.7301  -0.1857  -3.0492  17.5535  20.0989  -2.4154
    5956   0.0358   0.1989  -3.2097  17.5566  20.1289  -2.0262
    5957  -1.4604  -0.2100  -2.8790  16.2989  19.8589  -3.0979
    5958  -1.7213   0.3033  -2.6907  16.3914  19.8948  -2.8473
    5959  -1.4408   0.3433  -2.6973  15.9198  19.9720  -3.3594
    5960  -1.9618   0.2812  -2.5580  15.8812  20.2229  -3.5541
    5961  -1.4699  -0.3011  -2.7572  16.0084  20.5688  -3.5645
    5962  -2.0156   0.1776  -2.5797  16.0538  20.7642  -3.3982
    5963  -1.0857  -0.1452  -2.8521  16.5428  20.0819  -4.1082
    5964  -1.8459   0.1316  -2.6764  16.6076  20.0943  -3.0360
    5965  -1.8977   1.5523  -2.0197  17.6857  20.7925  -1.9235
    5966  -1.9801  -0.0082  -2.4808  16.0352  20.4817  -3.7142
    5967  -1.5903   0.4542  -2.8923  16.5399  20.5877  -4.2558
    5968  -0.9212  -0.0654  -3.1259  16.6593  20.1571  -3.8529
    5969  -1.4376  -0.1552  -3.0458  15.9598  19.7547  -3.3630
    5970  -1.6983  -0.0479  -2.7084  16.0875  20.1927  -3.1368
    5971  -1.3328   0.7048  -2.8068  16.5950  20.0950  -2.9070
    5972  -1.0792   0.7531  -2.8863  15.9668  19.8329  -2.7855
    5973  -1.3151  -0.4102  -2.9646  17.0510  19.7539  -3.9337
    5974  -1.8791   0.1413  -2.5929  16.0229  20.5462  -3.7407
    5975  -1.8091   0.7160  -2.6534  16.5109  19.7904  -3.0791
    5976  -1.8902   0.6333  -2.5660  15.6904  20.3429  -4.0729
    5977  -1.5079   0.3447  -2.8641  16.6122  20.2872  -3.4820
    5978  -1.7063   0.8800  -2.5124  16.0021  20.7971  -3.5633
    5979  -1.8032   0.4803  -2.4489  16.3957  20.9638  -3.4797
    5980  -1.6801   0.4417  -2.6593  16.4674  20.4641  -4.4394
    5981  -0.5745  -0.7802  -3.1230  17.6022  19.0523  -4.0161
    5982  -1.8328   1.3253  -2.2643  17.4756  20.1505  -3.5259
    5983  -1.4119   1.8800  -2.2164  16.2547  20.1695  -2.9217
    5984  -1.2000  -0.1096  -2.8477  17.3499  19.8506  -3.7788
    5985  -1.9155   0.1635  -2.5572  16.3101  19.9340  -2.7516
    5986  -1.1794   0.7153  -2.9304  16.0471  20.3520  -3.7479
    5987  -1.4984   0.4055  -2.8241  15.4973  20.5504  -2.8283
    5988  -1.0919   0.5886  -2.9297  15.3299  20.7668  -3.3552
    5989  -1.8480   0.2104  -2.8344  15.9022  20.3403  -3.2950
    5990  -1.5200   0.3229  -2.7575  16.2298  20.3665  -3.4044
    5991  -1.5224   0.2227  -2.7252  15.9659  20.4947  -2.9311
    5992  -1.4343   0.9572  -2.6633  16.1037  20.0310  -4.0537
    5993  -1.7553   0.0676  -2.7447  15.1000  20.5880  -4.4757
    5994  -1.6493   0.9143  -2.6802  15.2353  20.6470  -4.8013
    5995  -2.0622   0.3409  -2.4073  14.8469  20.1957  -3.9694
    5996  -1.4830  -0.3336  -2.9002  16.1530  20.5529  -3.2074
    5997  -1.8702   0.6746  -2.7329  15.6800  20.2358  -2.8236
    5998  -2.0450   0.4042  -2.4334  15.0514  20.6171  -3.6742
    5999  -1.9069   0.8038  -2.4307  15.0944  20.1035  -3.4157
    6000  -2.1770   0.5897  -2.2986  14.8497  20.5135  -4.2112
    6001  -1.6892   0.2101  -2.7311  15.2726  19.7658  -4.4414
    6002  -1.7199   0.2368  -2.6000  14.9820  19.9305  -4.5368
    6003  -1.5777   0.2733  -2.8349  15.9207  20.1472  -3.4950
    6004  -1.9159  -0.0261  -2.5903  15.4293  20.3463  -5.1691
    6005  -1.8523  -0.0068  -2.7496  15.3257  20.4330  -3.9131
    6006  -0.8737  -0.3707  -3.0136  15.2044  20.0875  -4.9587
    6007  -1.8372  -0.3430  -2.7090  15.0941  20.1462  -3.5598
    6008  -1.8629   0.0257  -2.6336  14.7020  20.6050  -3.6957
    6009  -2.2062  -0.0599  -2.2175  14.7762  19.9961  -4.4390
    6010  -1.9058  -0.4997  -2.6163  15.5251  19.7925  -3.8116
    6011  -2.0600  -0.0543  -2.3894  15.0400  19.7472  -4.2145
    6012  -1.7944  -0.2813  -2.6132  16.2143  19.7619  -3.9736
    6013  -1.8098   0.2540  -2.5504  15.8288  19.9193  -4.1320
    6014  -1.6705   0.6030  -2.6252  15.4680  19.9742  -4.5101
    6015  -1.9561   0.1507  -2.6473  15.6858  20.0234  -3.4179
    6016  -2.0705   0.5862  -2.4085  15.8312  20.1136  -3.5986
    6017  -1.3922   0.2846  -2.8005  15.5985  20.5709  -3.3139
    6018  -1.5386   0.3095  -2.8540  16.2016  20.0666  -3.8413
    6019  -1.5176   0.7388  -2.6636  14.9535  20.1974  -3.9131
    6020  -1.5425   0.5408  -2.5741  15.6582  19.6035  -3.7869
    6021  -1.6609   0.2016  -2.7705  15.3180  20.4891  -3.3741
    6022  -0.7151   0.2710  -3.1279  16.8003  19.5748  -3.1560
    6023  -1.0483   0.1950  -2.9595  16.3822  20.0406  -3.4589
    6024  -2.1811   0.6908  -2.2964  15.4611  20.2817  -3.7544
    6025  -1.1752   0.0003  -2.9260  16.4770  20.1377  -3.0608
    6026  -1.9763   0.5032  -2.4744  14.9212  20.3394  -3.3281
    6027  -1.7743  -0.2394  -2.7147  15.4553  19.9476  -3.5035
    6028  -1.4959   1.9413  -2.2588  15.6428  20.6965  -2.2904
    6029  -2.1693   1.8073  -1.4471  14.9666  20.4147  -3.2560
    6030  -1.8436   1.6968  -1.9431  16.6042  20.5717  -3.2697
    6031  -1.5974   1.8591  -2.0543  15.5289  20.5876  -2.9310
    6032  -2.0216   1.5423  -1.9297  16.0931  20.8238  -2.6587
    6033  -1.5950   1.8382  -2.1145  15.7706  20.3109  -3.9252
    6034  -1.4410   1.4799  -2.5529  15.0365  19.8528  -3.2405
    6035  -1.1145   1.9116  -2.2302  16.5798  20.4145  -2.8351
    6036  -1.5476   0.7492  -2.4951  16.0797  20.1994  -2.5622
    6037  -1.4435   1.8923  -2.1189  16.5079  19.7154  -2.6466
    6038  -1.0465   2.0874  -2.0744  16.7533  20.0457  -2.2427
    6039  -0.7306   1.4812  -2.6625  15.8654  20.6587  -2.0304
    6040  -1.0705  -0.3195  -3.1566  16.3005  19.6564  -2.3039
    6041  -1.0837   0.1631  -3.0771  16.1151  20.1957  -2.3305
    6042  -1.4804   0.0464  -2.9350  16.4865  20.1553  -2.8709
    6043  -1.1612   0.0473  -2.8851  16.7197  19.8108  -2.8965
    6044  -0.9339   0.2594  -3.0441  16.3115  19.7993  -2.6541
    6045  -1.2287  -0.3652  -2.9769  15.7575  20.8231  -2.8758
    6046  -1.6516   0.2350  -2.6153  15.0063  20.5721  -3.0834
    6047  -1.7870  -0.1636  -2.4630  15.3276  20.9225  -2.5918
    6048  -1.6400  -0.0383  -2.8143  15.2375  20.1308  -2.8588
    6049  -1.0762   0.2445  -3.0280  15.7519  20.4700  -2.6599
    6050  -1.7449  -0.2878  -2.7075  14.8802  20.8594  -2.5295
    6051  -1.4257   0.5436  -2.8104  15.4709  21.0780  -2.5275
    6052  -1.1942   0.6504  -2.8753  16.0346  20.8558  -2.1090
    6053  -1.2910   0.4217  -2.9564  16.0917  20.3028  -2.1210
    6054  -1.6446  -0.0371  -2.8336  15.4762  20.8042  -2.0913
    6055  -1.7704   0.3378  -2.6501  14.6232  20.4785  -3.1504
    6056  -1.8002   1.2589  -2.4603  14.9877  20.6195  -2.6181
    6057  -1.1507   1.7897  -2.3292  16.7968  20.4681  -2.3861
    6058  -1.4543   2.1095  -1.7515  15.4398  20.4216  -3.1140
    6059  -1.7214   1.4465  -2.3662  15.8372  20.5322  -1.7092
    6060  -2.0199   0.8759  -2.2054  15.5581  20.9664  -2.4284
    6061  -1.9504   1.3699  -2.1796  15.0199  20.4966  -2.6537
    6062  -1.4794   2.0264  -1.9231  15.9722  20.2721  -2.6424
    6063  -1.6113   1.8196  -1.8520  17.4435  20.5367  -1.9983
    6064  -1.6479   0.3205  -2.9072  15.5136  20.5333  -2.4046
    6065  -1.6435   1.8850  -1.9378  16.3407  21.0685  -2.7485
    6066  -1.3004   2.1099  -2.0994  17.0927  20.6136  -2.5388
    6067  -1.6168   1.9217  -2.2517  16.1180  20.9717  -2.7260
    6068  -1.7800   1.3521  -2.2341  15.8699  20.7337  -3.0002
    6069  -1.6088   0.3178  -2.7649  15.8972  20.8040  -3.5665
    6070  -1.5018  -0.2040  -2.8691  15.0080  20.4349  -4.5817
    6071  -0.6825  -0.8413  -2.9416  16.5154  19.2854  -4.9066
    6072  -1.6485   1.3083  -2.4483  15.1850  20.7480  -3.8270
    6073  -2.0176   1.6477  -1.8894  15.3030  20.7106  -3.5319
    6074  -1.7515   1.5775  -2.0669  16.1792  21.2622  -3.3741
    6075  -1.1458   2.1221  -2.1655  18.2143  20.5502  -2.9748
    6076  -1.3195   2.2041  -1.9126  16.0802  20.7558  -3.6398
    6077  -1.4967   1.7069  -2.2338  16.1607  20.4007  -2.7245
    6078  -1.4932   1.1368  -2.5759  15.6899  20.7560  -2.7360
    6079  -1.7258   0.2612  -2.7657  17.0279  20.0805  -2.4675
    6080  -1.1180   0.0950  -2.8559  16.3463  20.3730  -3.5080
    6081  -1.8069   0.3632  -2.7434  16.7335  20.1787  -2.6219
    6082  -2.1192  -0.0098  -2.3671  16.1423  20.1532  -2.9355
    6083  -1.9060  -0.1598  -2.4641  16.3371  19.8611  -3.3725
    6084  -1.7720   0.2739  -2.5969  17.5415  19.3513  -3.2632
    6085  -0.6755   0.0021  -3.2168  16.9083  20.1421  -3.1811
    6086  -1.4314   0.8731  -2.7639  15.7498  20.3818  -3.2662
    6087  -1.2735   1.9943  -2.2540  16.4889  20.5472  -3.0251
    6088  -1.8295   1.5439  -2.1849  16.5730  20.3899  -3.0528
    6089  -1.6162   0.9880  -2.5952  16.5478  21.0428  -2.7989
    6090  -1.7901   0.4689  -2.7152  16.0921  20.5561  -2.7574
    6091  -1.8163   1.5878  -2.0055  15.8293  21.0647  -3.1584
    6092  -1.7628   1.8857  -2.1284  16.4226  20.4412  -2.9117
    6093  -1.7112   1.9393  -1.9434  16.5491  20.8735  -3.3817
    6094  -1.8663   1.0374  -2.4458  16.1897  21.2021  -2.5536
    6095  -1.5192   0.0587  -2.8043  16.0791  20.2212  -3.4467
    6096  -1.3945   0.6519  -2.8598  16.0976  20.4260  -3.0320
    6097  -1.7327   1.1431  -2.4403  16.3553  20.5368  -3.4544
    6098  -1.4831  -0.0826  -2.8498  15.9957  21.0370  -3.7963
    6099  -1.1762   0.1944  -2.8689  16.0753  20.5150  -3.9829
    6100  -1.4837   1.6921  -2.3024  17.3905  21.0030  -2.8130
    6101  -1.5392   1.4973  -2.3197  15.8350  20.6136  -2.7723
    6102  -1.3987   0.0861  -2.8580  16.2848  20.6077  -3.3698
    6103  -1.8805  -0.1710  -2.5208  16.3202  20.5537  -4.3808
    6104  -2.3926   0.1563  -2.3837  15.6926  20.6489  -3.1762
    6105  -1.9352   0.4371  -2.3550  15.4468  20.2990  -3.1220
    6106  -1.9585   0.4120  -2.5805  16.2564  20.2867  -3.4069
    6107  -2.2346   0.5573  -2.3059  15.6398  20.7393  -2.6350
    6108  -2.0281   0.3046  -2.4444  16.1953  19.9942  -2.9487
    6109  -1.4006   0.3114  -2.8771  16.0162  20.2971  -3.0243
    6110  -1.1508  -0.3416  -2.9443  15.8161  20.3384  -2.7399
    6111  -1.1842   0.0149  -3.1605  15.9647  20.4964  -2.8287
    6112  -1.6950   0.4074  -2.7114  15.7592  20.4070  -2.5740
    6113  -2.2683   1.2408  -1.9933  15.2379  20.8933  -2.3637
    6114  -1.9374  -0.4715  -2.6204  15.7839  20.4878  -3.1886
    6115  -1.6933   0.1804  -2.6810  16.3076  19.9883  -3.2351
    6116  -1.2348  -0.0251  -3.1103  16.3228  20.4750  -2.9746
    6117  -1.4824   0.0783  -2.7247  15.4710  20.9645  -2.7794
    6118  -1.7099  -0.5226  -2.5339  15.5802  20.5934  -3.6373
    6119  -1.5170   0.2080  -2.7247  15.3941  20.1279  -3.2335
    6120  -1.8258   0.3288  -2.6820  15.2406  20.4704  -3.1064
    6121  -1.8335  -0.0024  -2.5944  15.1974  20.5289  -3.5861
    6122  -1.7477  -0.1071  -2.8038  15.7435  20.6009  -2.6421
    6123  -1.3341  -0.2947  -2.9552  14.8815  20.6505  -2.9594
    6124  -1.9483   0.2789  -2.5712  15.2266  20.9816  -2.8824
    6125  -1.7028   0.1394  -2.6912  15.8531  20.4021  -3.1221
    6126  -1.8002  -0.0143  -2.6497  15.2383  20.4255  -2.7600
    6127  -1.6658   0.8890  -2.5971  15.6060  20.6470  -3.0012
    6128  -1.8509  -0.0296  -2.5646  15.0454  21.2642  -3.1435
    6129  -1.4957  -0.0827  -2.7196  15.9523  20.5575  -3.2697
    6130  -1.6030   0.2817  -2.8034  16.0916  20.2887  -2.7146
    6131  -1.7840  -0.1757  -2.8734  15.2644  20.8512  -3.1776
    6132  -1.8039  -0.0046  -2.5114  15.3655  20.5272  -2.9490
    6133  -2.0570  -0.0541  -2.5276  14.9390  20.1960  -3.0851
    6134  -1.5063   0.0792  -2.8339  15.7690  20.5094  -3.4809
    6135  -1.6033  -0.4777  -2.6711  15.3285  20.0610  -4.0630
    6136  -1.8311   1.0810  -2.3624  14.8945  21.0963  -3.0888
    6137  -1.9581  -0.1051  -2.6140  15.4641  20.1591  -4.0070
    6138  -1.7774  -0.2141  -2.6404  14.8512  20.8428  -3.4521
    6139  -1.4966   1.5096  -2.4201  15.1854  20.7419  -3.1218
    6140  -1.7121   1.7461  -1.9819  16.1205  21.0297  -2.7867
    6141  -1.7511  -0.0097  -2.5318  15.5038  20.8007  -3.8009
    6142  -1.3928  -0.1029  -2.8621  15.9099  20.7827  -3.1467
    6143  -1.8225   1.5957  -2.0234  15.7778  20.9469  -2.3600
    6144  -1.8457   1.8551  -1.7065  16.4098  20.9129  -2.8562
    6145  -2.1616   1.6319  -1.5599  15.9257  20.6458  -3.0595
    6146  -1.7399   1.6308  -2.1469  15.9646  20.9503  -2.7621
    6147  -2.0847   1.4871  -1.8485  16.4427  20.8380  -2.7101
    6148  -2.0456   1.3843  -1.9894  16.3545  20.5071  -2.4715
    6149  -1.9200   1.5731  -1.9485  15.9912  20.4382  -3.0842
    6150  -1.6478   1.4481  -2.4222  15.7733  20.9155  -2.6863
    6151  -1.6675   1.5951  -1.9397  15.9651  20.0550  -3.1601
    6152  -1.2837   1.4493  -2.5714  16.2348  20.8441  -3.2018
    6153  -1.7999   1.5110  -2.2643  16.3788  20.7932  -2.7483
    6154  -1.9537   1.4081  -2.1889  16.0067  20.5032  -3.5679
    6155  -2.0747   1.3010  -2.0436  15.6569  20.7427  -3.7779
    6156  -2.1821   1.5518  -1.5737  16.3073  20.7404  -3.5719
    6157  -1.9883   1.6718  -1.7460  16.0724  20.6210  -2.8382
    6158  -1.5338   1.0944  -2.5300  16.4041  20.9728  -2.5283
    6159  -1.4772   1.1080  -2.5783  16.1205  20.9559  -2.8032
    6160  -1.6488   1.7076  -2.2436  16.7094  20.8928  -2.8846
    6161  -1.6516   1.4901  -2.0829  16.1129  20.7064  -3.1298
    6162  -2.1899   1.3226  -1.7089  16.5009  20.8900  -3.7131
    6163  -2.1249   1.2830  -1.9337  16.4742  20.6174  -3.2596
    6164  -2.0159   1.7319  -1.8566  16.6109  20.4738  -2.7123
    6165  -2.0735   1.6017  -1.9519  17.4015  20.5083  -2.4953
    6166  -1.5231   1.4052  -2.3101  16.7055  21.3091  -2.3348
    6167  -1.8399   1.9146  -1.8787  16.7210  20.5671  -3.1841
    6168  -1.8038   0.1740  -2.6600  16.4902  20.4657  -3.1819
    6169  -1.5800  -0.0805  -2.7859  15.3917  21.2625  -3.1173
    6170  -2.1179   0.9578  -2.0381  15.9003  20.9773  -3.9789
    6171  -1.5112   0.9199  -2.7315  15.9773  20.5728  -3.4996
    6172  -1.7830   0.1679  -2.6089  16.2750  20.6087  -3.8605
    6173  -1.8199   1.1598  -2.1650  15.8023  20.6617  -2.7732
    6174  -1.1415   2.0621  -2.1850  15.9664  20.2944  -3.0687
    6175  -1.0801   0.6932  -2.9851  17.1159  20.1145  -3.1661
    6176  -1.9371   0.0302  -2.5392  16.1734  20.3029  -2.8673
    6177  -1.8701   1.3477  -2.3184  16.1485  21.0886  -2.8104
    6178  -1.6650   2.0809  -1.7956  16.9696  20.4955  -2.9609
    6179  -1.3059   1.6443  -2.2877  16.6263  20.7015  -2.3322
    6180  -1.5388   2.0442  -1.8507  16.7035  20.3890  -2.5805
    6181  -1.5634   2.0838  -1.9143  17.4149  20.4478  -2.2423
    6182  -1.7067   1.3791  -2.3111  16.4670  20.8647  -2.4494
    6183  -1.2570   0.8813  -2.7609  17.6185  20.0378  -3.6164
    6184  -0.8770   0.7670  -2.9525  17.6822  20.2062  -2.7000
    6185  -2.0270   0.2928  -2.4442  16.1033  20.2930  -3.1358
    6186  -1.9295   0.4282  -2.4525  16.2981  20.2947  -4.0682
    6187  -1.8039  -0.1774  -2.6955  16.0155  20.0263  -2.8675
    6188  -1.2385   0.1082  -2.9152  16.4587  20.1743  -3.2666
    6189  -2.1309   1.3553  -1.8651  15.9045  21.1260  -2.3895
    6190  -1.6426   1.5094  -2.1321  16.2978  21.0858  -3.0385
    6191  -1.3044   0.3883  -2.8412  16.6430  20.3386  -3.0426
    6192  -0.9102  -0.3282  -2.9967  17.1136  20.3052  -3.2740
    6193  -1.4684   0.1556  -2.8684  16.3917  20.5858  -3.2032
    6194  -1.7893   0.6677  -2.4961  15.7374  20.8617  -3.8014
    6195  -1.1812   1.1678  -2.6448  16.6372  21.1382  -2.5177
    6196  -1.5390   1.9241  -2.0256  16.5034  19.9557  -3.7367
    6197  -1.2761   1.7261  -2.1446  16.5776  20.6325  -3.0127
    6198  -1.5624   1.3437  -2.3381  16.2991  21.0127  -2.2732
    6199  -1.5236   0.8234  -2.6340  16.3336  20.2504  -3.0945
    6200  -1.8121   1.8839  -1.7921  17.3551  20.6176  -2.4094
    6201  -1.7886   1.5128  -2.0999  16.5611  20.8983  -2.5719
    6202  -1.7344   2.0680  -1.6214  17.0764  20.2075  -3.1270
    6203  -1.9544   1.5332  -1.9281  17.0008  20.7070  -3.2168
    6204  -2.0106   1.1969  -1.9715  16.3478  21.4641  -3.0704
    6205  -1.9701   1.0766  -2.1255  17.0725  20.7551  -3.1906
    6206  -1.2357   0.8458  -2.7678  16.1946  20.7578  -3.2204
    6207  -1.5857   0.9247  -2.5682  16.4047  21.0691  -3.7042
    6208  -1.8843   0.6223  -2.4584  16.0551  20.2994  -3.5406
    6209  -1.2926   1.1685  -2.7613  16.2898  20.3688  -2.2628
    6210  -1.3432   0.6132  -2.8561  16.2418  21.2453  -3.4742
    6211  -1.0348   0.3838  -2.9360  16.5828  20.6871  -3.5853
    6212  -1.3806   0.5810  -2.8626  16.1230  20.6625  -3.0269
    6213  -1.8350   1.8299  -1.8630  15.5569  21.0107  -2.8132
    6214  -1.9114   0.8966  -2.5113  16.6386  21.1505  -3.7758
    6215  -2.0601   1.8322  -1.8353  15.9501  21.0210  -3.7090
    6216  -1.8427   1.7087  -2.0619  16.0755  20.5718  -3.7052
    6217  -1.4822   0.1876  -2.7303  16.2767  20.1501  -4.3392
    6218  -1.7169   0.0892  -2.8219  16.5396  19.7810  -4.4507
    6219  -1.4290   0.3690  -2.9032  16.4560  20.0518  -4.6363
    6220  -1.8630   1.2330  -2.2587  15.9131  20.6013  -4.2792
    6221  -1.8982   1.4904  -2.0199  16.3456  20.6268  -3.5831
    6222  -1.9068   1.6089  -1.6945  16.2731  20.5626  -3.6793
    6223  -2.2716   1.6355  -1.7267  15.3666  20.2567  -4.1747
    6224  -2.0294   1.6439  -1.7463  16.1221  20.9239  -3.9783
    6225  -2.0856   1.5279  -1.8136  15.5345  20.8740  -3.8886
    6226  -1.6357   1.7735  -2.0925  16.1742  20.4065  -4.1906
    6227  -2.3806   1.8107  -1.2202  15.5446  20.1509  -4.7090
    6228  -1.2022   1.8375  -2.3912  16.7176  20.4023  -3.6723
    6229  -1.7210   1.2929  -2.3176  16.5235  20.8081  -3.8579
    6230  -1.9022   1.6997  -1.8970  16.3498  20.9990  -3.2399
    6231  -1.4981   2.3947  -1.7049  16.4158  20.2998  -3.1920
    6232  -1.7520   1.4085  -2.1528  16.8140  20.8587  -4.1404
    6233  -1.4751   0.2174  -2.8311  16.4114  20.1940  -4.1203
    6234  -2.0579   2.0097  -1.5446  16.5071  20.0198  -3.6820
    6235  -1.9317   1.8155  -1.6828  16.5043  20.4072  -3.4162
    6236  -1.8562   1.2019  -2.1777  16.1674  20.4505  -3.6053
    6237  -1.5973   1.9954  -1.9389  16.5437  20.1351  -3.8555
    6238  -1.1971   0.2154  -2.9908  18.0777  20.1887  -4.0009
    6239  -1.1373   0.4583  -3.0068  17.5214  19.6476  -3.6634
    6240  -0.3025   0.4154  -3.2046  18.6167  20.3668  -4.3629
    6241  -0.4912  -0.4009  -3.1247  18.3615  20.3772  -3.8583
    6242  -0.3559  -1.5722  -2.9345  18.9480  20.4836  -4.1760
    6243  -1.2786  -0.4380  -2.9551  18.5142  19.5788  -4.2030
    6244  -1.5972   1.0643  -2.4170  17.7622  20.0132  -4.3117
    6245  -1.2371  -0.5554  -2.8841  18.9487  19.6517  -4.7962
    6246  -1.0419   0.4170  -3.0900  18.4816  20.2014  -4.0054
    6247  -1.9209   0.1428  -2.6727  17.8304  19.0377  -4.7911
    6248  -1.7131  -0.1621  -2.8184  18.2904  20.2650  -4.4984
    6249  -1.4460  -0.0634  -2.8647  17.8751  20.4836  -5.3710
    6250  -0.9557   0.1381  -3.1058  18.1480  19.6977  -5.5051
    6251  -1.0568  -0.2032  -3.0436  18.6668  20.0553  -4.3766
    6252  -1.4110  -0.4895  -2.9730  18.3102  20.3999  -4.9206
    6253  -0.4874   0.0874  -3.1141  18.9056  19.5192  -4.4803
    6254  -1.6228  -0.1210  -2.8764  18.3397  20.6332  -4.8526
    6255  -0.7205   0.1102  -3.0627  18.3251  20.1091  -3.1216
    6256  -0.3734  -1.3683  -2.7901  19.4773  19.8231  -4.6610
    6257  -0.8354   0.0341  -3.0854  18.6584  20.4255  -4.3863
    6258  -1.1745   0.7030  -2.8369  17.8740  20.4463  -5.1834
    6259  -0.9809   1.0668  -2.8276  18.4492  20.2648  -4.4352
    6260  -1.2985   0.3131  -2.8694  18.1842  21.0847  -4.9623
    6261  -1.0437   0.0433  -3.1365  18.5800  20.7337  -4.3924
    6262  -0.9787   0.1491  -2.9859  18.2291  21.0688  -4.1927
    6263  -0.5927  -0.4690  -3.1025  18.4265  20.7435  -4.3381
    6264  -1.1859  -0.4761  -2.9854  18.9904  19.9509  -4.9265
    6265  -1.5365   0.0219  -2.8878  18.7875  19.7924  -4.9606
    6266  -1.5981  -0.3063  -2.6467  17.8140  20.2998  -5.6371
    6267  -0.9959   0.1138  -2.9996  18.4603  20.0713  -5.1240
    6268  -1.1328  -0.3274  -3.0261  18.3580  19.6561  -4.0963
    6269  -0.7144  -0.2266  -2.9722  19.1116  20.1147  -4.3820
    6270  -0.9665   0.1734  -2.9250  18.5519  20.3488  -4.1651
    6271  -0.5391  -0.8887  -3.0123  18.4749  20.0188  -5.2445
    6272  -0.9084  -0.2040  -3.0764  18.2173  20.9838  -4.6626
    6273  -0.9092  -0.0531  -3.0895  18.0072  20.3777  -5.3326
    6274  -1.2000   0.2089  -3.0054  18.1685  20.5319  -4.6575
    6275  -1.0928   0.4545  -2.9638  18.8845  19.8397  -4.2527
    6276  -0.7539   0.0780  -3.0975  18.4660  21.2803  -5.3118
    6277  -1.4099   0.0911  -2.9726  18.7447  19.8060  -4.4927
    6278  -1.1112  -0.4209  -2.9974  17.9844  20.0745  -5.5911
    6279  -1.3442  -0.1284  -2.8091  18.5764  20.1355  -5.2793
    6280  -0.4189   0.4683  -3.0574  18.5167  19.3285  -5.0987
    6281  -1.4479  -0.1637  -2.8977  17.7975  20.0259  -5.7862
    6282  -0.7904   0.2186  -3.1376  18.2002  20.7781  -5.3925
    6283  -1.2476  -1.1740  -2.7456  18.8637  19.1487  -5.5046
    6284  -1.3061  -0.9098  -2.8488  18.2504  19.9244  -4.0506
    6285  -1.4393  -0.4739  -2.8123  18.4533  20.1639  -4.4532
    6286  -0.8664  -1.6347  -2.5805  19.3556  19.6881  -3.7758
    6287  -1.1601   0.2284  -3.0724  18.4947  19.3792  -3.7640
    6288  -0.9124  -0.0019  -3.0027  18.5381  20.5093  -4.0027
    6289  -1.4209  -1.3432  -2.5542  18.9762  19.1767  -5.5595
    6290  -0.9396  -0.3740  -3.0380  19.1622  20.0553  -4.3517
    6291  -0.5468   0.2282  -3.1170  18.3554  20.2978  -4.6012
    6292  -1.1197   0.3197  -3.0287  17.1460  19.5023  -4.2329
    6293  -1.3064   1.8119  -2.2427  16.7507  20.1238  -3.6930
    6294  -1.3710  -0.5448  -2.7285  17.3193  19.8207  -4.4105
    6295  -1.4386   0.1500  -2.9111  17.1115  20.1139  -4.1284
    6296  -1.2021  -0.0794  -2.9069  16.5527  19.7247  -4.6334
    6297  -1.1845  -0.4225  -3.0734  17.1677  20.2308  -4.4917
    6298  -1.2924   0.7401  -2.8200  16.7411  19.6494  -3.4591
    6299  -1.2218   0.6277  -2.8719  16.3700  20.3114  -3.6890
    6300  -1.1219   0.2579  -2.9023  16.3622  20.1490  -3.6835
    6301  -1.5473  -0.0697  -2.7696  16.9061  19.8261  -4.0140
    6302  -1.4535   0.2647  -2.8426  16.6734  20.0052  -4.4573
    6303  -1.9532  -0.0631  -2.5825  15.8918  20.3943  -5.1391
    6304  -1.6728  -0.0547  -2.7479  17.4178  20.1605  -3.7446
    6305  -1.7150  -0.0008  -2.6349  16.6779  19.9707  -3.7982
    6306  -1.4053  -0.0128  -2.7835  16.6657  20.3431  -4.1368
    6307  -1.0535   0.2887  -2.9137  17.0845  19.7248  -4.1683
    6308  -0.9325   1.6189  -2.6138  16.5290  19.9678  -3.1318
    6309  -1.3737   1.2636  -2.5990  16.9259  20.4715  -2.7733
    6310  -1.3612   0.0202  -2.9068  16.8262  20.0335  -3.1247
    6311  -1.8458   0.9201  -2.6159  16.9423  20.2073  -3.5867
    6312  -1.4722   1.5080  -2.2710  16.6268  20.7500  -2.8813
    6313  -1.6414   1.5384  -2.2773  16.8247  20.3841  -2.7093
    6314  -1.5463   1.1805  -2.5785  16.9811  20.7835  -2.9480
    6315  -1.3913   1.8034  -2.1546  17.4193  20.0900  -3.4316
    6316  -1.1228   1.6180  -2.5417  17.2692  20.1680  -3.5181
    6317  -1.6145   1.4226  -2.2516  17.0470  19.9475  -3.7061
    6318  -1.0899   2.1102  -2.2314  16.8058  19.5978  -3.7598
    6319  -1.4424   1.1467  -2.7240  17.2663  19.9444  -3.6057
    6320  -1.0270   1.6413  -2.4625  17.0314  19.8435  -3.5079
    6321  -1.5484   2.0433  -2.3473  17.1627  19.9408  -3.8123
    6322  -1.2518   1.5746  -2.4880  17.0204  20.2291  -3.6168
    6323  -1.5471   1.4965  -2.2249  16.2467  20.2584  -4.3565
    6324  -1.9574   1.0035  -2.3997  16.2470  20.6329  -4.9011
    6325  -1.9489   0.7984  -2.4579  16.4105  20.1337  -4.7358
    6326  -1.5694  -0.1419  -2.9072  16.8160  20.0591  -5.3665
    6327  -1.7148   1.4709  -2.3977  15.9761  20.5453  -4.9302
    6328  -1.6958   1.6046  -2.2961  15.4750  20.5391  -4.9318
    6329  -2.1492   1.0917  -2.2312  16.1764  20.0093  -4.4242
    6330  -1.8371   1.7951  -1.7352  16.2005  20.2378  -5.0927
    6331  -2.2623   1.3657  -1.8366  15.8944  20.2922  -4.8930
    6332  -1.3829   1.7180  -2.3220  15.9749  20.7644  -5.2251
    6333  -1.6391   1.6719  -2.0675  16.0604  20.0608  -4.6308
    6334  -1.6364   0.7614  -2.6765  16.3072  20.1106  -4.6466
    6335  -1.3141   1.5704  -2.4281  17.3633  20.2190  -4.6145
    6336  -1.0986   1.3573  -2.5901  16.8546  20.8791  -4.9054
    6337  -1.5977   1.5920  -2.1987  16.6522  20.6574  -4.9870
    6338  -1.6968   1.2618  -2.4585  16.1030  20.9433  -4.6808
    6339  -1.5451   1.8151  -2.0624  16.6129  20.3900  -4.0095
    6340  -1.6606   1.5242  -2.1834  16.7406  20.3558  -4.7753
    6341  -1.5591   1.4643  -2.4814  16.2168  20.8743  -4.8343
    6342  -2.0002   1.2209  -2.2366  15.8325  20.0542  -5.2671
    6343  -1.9636   1.4041  -2.1728  16.0835  20.2379  -5.1152
    6344  -2.0802   1.3781  -1.9328  15.9270  20.6349  -4.2193
    6345  -1.2772   1.3744  -2.6374  16.0798  20.4658  -3.8734
    6346  -1.6927   1.5818  -2.2465  16.1509  20.6615  -4.2166
    6347  -1.7364   2.0564  -1.7976  16.4234  20.2195  -3.7563
    6348  -1.6311   0.6957  -2.5490  15.7302  20.0244  -4.6196
[truncated: 230,077 more chars]
