# Supplementary material for: Insights into receptor structure and dynamics at the surface of living cells
Source: Nat Commun. 2023 Mar 22;14:1596. doi: 10.1038/s41467-023-37284-4 (PMC10033668; doi:10.1038/s41467-023-37284-4)
Supplement: Supplementary file 13 — Supplementary Software [file 41467_2023_37284_MOESM13_ESM.zip › SI_comp_bio/f/bfac_c_ca_o_n.dat]

#Res          myfluct
   1.000     286.5817
   2.000      96.4566
   3.000      33.2490
   4.000      19.7442
   5.000      20.2240
   6.000      21.1504
   7.000      13.1981
   8.000      11.6485
   9.000      18.1600
  10.000      19.7946
  11.000      16.8912
  12.000      22.5627
  13.000      33.6768
  14.000      36.6644
  15.000      37.9178
  16.000      55.5169
  17.000      72.2749
  18.000      89.9466
  19.000      77.3255
  20.000      76.9547
  21.000      74.3678
  22.000      51.1008
  23.000      48.5598
  24.000      52.0097
  25.000      40.8967
  26.000      39.3473
  27.000      29.6867
  28.000      26.2157
  29.000      29.1450
  30.000      25.7736
  31.000      38.7434
  32.000      95.2696
  33.000     194.9532
  34.000     216.6765
  35.000     145.5609
  36.000     158.9377
  37.000      75.7513
  38.000      51.7369
  39.000      40.0846
  40.000      35.0274
  41.000      29.5144
  42.000      21.4241
  43.000      16.7888
  44.000      16.0164
  45.000      14.3065
  46.000      10.7641
  47.000       9.4143
  48.000      12.7418
  49.000      12.1320
  50.000      10.0441
  51.000      14.1813
  52.000      21.4666
  53.000      21.2690
  54.000      24.9165
  55.000      37.3253
  56.000      46.1539
  57.000      49.2394
  58.000      71.0543
  59.000     111.8237
  60.000     108.9422
  61.000     137.1756
  62.000     170.3871
  63.000     248.2643
  64.000     229.7727
  65.000     199.0376
  66.000     209.7875
  67.000     181.4171
  68.000     162.1412
  69.000     129.2765
  70.000      94.0775
  71.000      76.5410
  72.000      71.1632
  73.000      57.6377
  74.000      44.6711
  75.000      41.1989
  76.000      34.8156
  77.000      27.1706
  78.000      22.3348
  79.000      20.4935
  80.000      15.9685
  81.000      10.8368
  82.000      11.0605
  83.000      10.9610
  84.000       7.5979
  85.000       7.1038
  86.000       7.8213
  87.000       8.0426
  88.000       8.7453
  89.000      13.5668
  90.000      19.6604
  91.000      28.4366
  92.000      55.1422
  93.000      63.2012
  94.000      46.4823
  95.000      44.5886
  96.000      38.3485
  97.000      36.1227
  98.000      59.9155
  99.000      68.8216
 100.000     126.0475
 101.000     137.9995
 102.000      66.3028
 103.000      46.7809
 104.000      41.6474
 105.000      33.5152
 106.000      32.5603
 107.000      26.4001
 108.000      35.1959
 109.000      32.7832
 110.000      20.2489
 111.000      20.4687
 112.000      32.4455
 113.000      29.2794
 114.000      20.4059
 115.000      27.1545
 116.000      37.1540
 117.000      31.5079
 118.000      27.7056
 119.000      40.8344
 120.000      50.3785
 121.000      45.6415
 122.000      48.4625
 123.000      75.3221
 124.000      94.6471
 125.000      99.4527
 126.000     253.1211
 127.000     271.3265
 128.000     154.8689
 129.000     103.1513
 130.000     103.4169
 131.000      83.2246
 132.000      55.9449
 133.000      46.0922
 134.000      42.2773
 135.000      40.8325
 136.000      48.5718
 137.000      46.1296
 138.000      38.5430
 139.000      26.1609
 140.000      18.1638
 141.000      14.4521
 142.000      12.8368
 143.000      11.7416
 144.000      11.7107
 145.000      14.3113
 146.000      17.8280
 147.000      17.7151
 148.000      14.9438
 149.000      14.8720
 150.000      14.5418
 151.000      15.2322
 152.000      17.6029
 153.000      23.5308
 154.000      30.8049
 155.000      40.5801
 156.000      60.5285
 157.000      61.7762
 158.000      70.7004
 159.000      59.7724
 160.000      65.4978
 161.000      44.6278
 162.000      49.8269
 163.000      55.2545
 164.000      38.0497
 165.000      26.6811
 166.000      19.8870
 167.000      17.4891
 168.000      15.1585
 169.000      12.4245
 170.000      12.1090
 171.000      13.4801
 172.000      23.7448
 173.000      19.9606
 174.000      49.2382
 175.000     113.0323
 176.000      39.8318
 177.000      35.5863
 178.000      27.4643
 179.000      17.7522
 180.000      24.6240
 181.000      21.8116
 182.000      24.3485
 183.000      25.7847
 184.000      30.2691
 185.000      43.5321
 186.000      65.8664
 187.000      83.8495
 188.000      69.4824
 189.000      46.3761
 190.000      36.8224
 191.000      25.9019
 192.000      22.5143
 193.000      17.3430
 194.000      21.5543
 195.000      14.9301
 196.000      21.4804
 197.000      28.8053
 198.000      35.3042
 199.000      30.0809
 200.000      15.6462
 201.000      14.7800
 202.000      17.6450
 203.000      13.8505
 204.000      14.0228
 205.000      13.0639
 206.000      12.1987
 207.000      12.6434
 208.000      13.1109
 209.000      16.5750
 210.000      16.5137
 211.000      20.3236
 212.000      27.1062
 213.000      43.3531
 214.000      50.4020
 215.000      34.5870
 216.000      32.6473
 217.000      27.7611
 218.000      18.9004
 219.000      17.2788
 220.000      13.4638
 221.000      15.5057
 222.000      12.5424
 223.000      12.1202
 224.000      11.7218
 225.000      12.6636
 226.000      13.7377
 227.000      12.2260
 228.000      12.1319
 229.000      12.3717
 230.000      12.2525
 231.000      12.8759
 232.000      13.9275
 233.000      16.1262
 234.000      27.8703
 235.000      35.2426
 236.000      27.8539
 237.000      27.9342
 238.000      36.7394
 239.000      44.9159
 240.000      73.3202
 241.000      82.4448
 242.000     108.5759
 243.000     109.6418
 244.000      89.6881
 245.000      59.5945
 246.000      39.6096
 247.000      33.3001
 248.000      24.4765
 249.000      24.1799
 250.000      24.8813
 251.000      25.6170
 252.000      24.9023
 253.000      28.9005
 254.000      21.0247
 255.000      26.8402
 256.000      35.4756
 257.000      40.8714
 258.000      28.2335
 259.000      31.3882
 260.000      23.7419
 261.000      23.6582
 262.000      29.8717
 263.000      22.2845
 264.000      22.9770
 265.000      18.3620
 266.000      13.4118
 267.000      10.7073
 268.000      13.4559
 269.000      14.8964
 270.000      21.6250
 271.000      31.0077
 272.000      49.3347
 273.000      90.1572
 274.000     151.8880
 275.000     110.6493
 276.000     113.5705
 277.000     117.5224
 278.000      55.1299
 279.000      42.0472
 280.000      28.3549
 281.000      27.4561
 282.000      20.8225
 283.000      29.5202
 284.000      35.1763
 285.000      70.9612
 286.000      55.4477
 287.000      54.0641
 288.000      36.7829
 289.000      27.2669
 290.000      26.4172
 291.000      24.7446
 292.000      32.8312
 293.000      39.6800
 294.000      50.8171
 295.000      56.8328
 296.000      67.1014
 297.000      61.7460
 298.000      65.1064
 299.000      80.9706
 300.000     114.5252
 301.000     122.3391
 302.000      83.2352
 303.000      59.4831
 304.000      38.4138
 305.000      26.4120
 306.000      19.2364
 307.000      12.9587
 308.000      10.0785
 309.000       9.4190
 310.000      11.0677
 311.000      14.6239
 312.000      21.3777
 313.000      31.9223
 314.000      38.9992
 315.000      33.3326
 316.000      29.3791
 317.000      19.4460
 318.000      17.5414
 319.000      13.3765
 320.000      11.0595
 321.000      12.5103
 322.000      15.5352
 323.000      18.1746
 324.000      25.6146
 325.000      30.9392
 326.000      29.0556
 327.000      38.8920
 328.000      45.5390
 329.000      70.6241
 330.000     158.7136
