# Supplementary material for: Insights into receptor structure and dynamics at the surface of living cells
Source: Nat Commun. 2023 Mar 22;14:1596. doi: 10.1038/s41467-023-37284-4 (PMC10033668; doi:10.1038/s41467-023-37284-4)
Supplement: Supplementary file 13 — Supplementary Software [file 41467_2023_37284_MOESM13_ESM.zip › SI_comp_bio/f/MyAvg.pdb]

ATOM      1  N   CYS     1      16.353   2.753   5.682  1.00  0.00           N  
ATOM      2  H1  CYS     1      16.364   2.926   5.901  1.00  0.00           H  
ATOM      3  H2  CYS     1      16.349   2.929   5.894  1.00  0.00           H  
ATOM      4  H3  CYS     1      16.369   2.942   5.893  1.00  0.00           H  
ATOM      5  CA  CYS     1      16.318   2.003   4.769  1.00  0.00           C  
ATOM      6  HA  CYS     1      17.028   2.297   4.343  1.00  0.00           H  
ATOM      7  CB  CYS     1      16.381   0.819   5.087  1.00  0.00           C  
ATOM      8  HB2 CYS     1      16.882   0.707   5.504  1.00  0.00           H  
ATOM      9  HB3 CYS     1      15.858   0.502   5.372  1.00  0.00           H  
ATOM     10  SG  CYS     1      16.510   0.099   4.309  1.00  0.00           S  
ATOM     11  HG  CYS     1      16.445  -0.216   4.469  1.00  0.00           H  
ATOM     12  C   CYS     1      15.297   2.058   4.057  1.00  0.00           C  
ATOM     13  O   CYS     1      14.389   2.065   4.446  1.00  0.00           O  
ATOM     14  N   ASP     2      15.431   2.102   3.020  1.00  0.00           N  
ATOM     15  H   ASP     2      16.194   2.095   2.752  1.00  0.00           H  
ATOM     16  CA  ASP     2      14.528   2.175   2.242  1.00  0.00           C  
ATOM     17  HA  ASP     2      14.070   2.887   2.483  1.00  0.00           H  
ATOM     18  CB  ASP     2      15.082   2.534   1.087  1.00  0.00           C  
ATOM     19  HB2 ASP     2      15.646   2.967   1.133  1.00  0.00           H  
ATOM     20  HB3 ASP     2      15.336   1.927   0.700  1.00  0.00           H  
ATOM     21  CG  ASP     2      14.579   3.130   0.369  1.00  0.00           C  
ATOM     22  OD1 ASP     2      14.543   3.410  -0.035  1.00  0.00           O  
ATOM     23  OD2 ASP     2      14.228   3.338   0.187  1.00  0.00           O  
ATOM     24  C   ASP     2      13.666   0.993   2.248  1.00  0.00           C  
ATOM     25  O   ASP     2      14.048  -0.009   1.989  1.00  0.00           O  
ATOM     26  N   ILE     3      12.485   1.114   2.522  1.00  0.00           N  
ATOM     27  H   ILE     3      12.238   1.961   2.709  1.00  0.00           H  
ATOM     28  CA  ILE     3      11.519   0.091   2.599  1.00  0.00           C  
ATOM     29  HA  ILE     3      11.937  -0.665   3.174  1.00  0.00           H  
ATOM     30  CB  ILE     3      10.330   0.597   3.359  1.00  0.00           C  
ATOM     31  HB  ILE     3      10.562   1.082   4.028  1.00  0.00           H  
ATOM     32  CG2 ILE     3       9.593   1.311   2.727  1.00  0.00           C  
ATOM     33 HG21 ILE     3       9.432   1.511   2.584  1.00  0.00           H  
ATOM     34 HG22 ILE     3       9.389   1.469   2.539  1.00  0.00           H  
ATOM     35 HG23 ILE     3       9.401   1.490   2.611  1.00  0.00           H  
ATOM     36  CG1 ILE     3       9.525  -0.189   3.933  1.00  0.00           C  
ATOM     37 HG12 ILE     3       8.884   0.203   4.219  1.00  0.00           H  
ATOM     38 HG13 ILE     3       9.263  -0.622   3.381  1.00  0.00           H  
ATOM     39  CD1 ILE     3       9.876  -0.898   4.909  1.00  0.00           C  
ATOM     40 HD11 ILE     3       9.954  -1.074   5.148  1.00  0.00           H  
ATOM     41 HD12 ILE     3       9.960  -1.072   5.150  1.00  0.00           H  
ATOM     42 HD13 ILE     3       9.955  -1.064   5.144  1.00  0.00           H  
ATOM     43  C   ILE     3      11.200  -0.513   1.245  1.00  0.00           C  
ATOM     44  O   ILE     3      10.707  -1.611   1.176  1.00  0.00           O  
ATOM     45  N   THR     4      11.553   0.155   0.161  1.00  0.00           N  
ATOM     46  H   THR     4      11.951   1.043   0.296  1.00  0.00           H  
ATOM     47  CA  THR     4      11.386  -0.307  -1.213  1.00  0.00           C  
ATOM     48  HA  THR     4      10.335  -0.410  -1.412  1.00  0.00           H  
ATOM     49  CB  THR     4      11.963   0.712  -2.186  1.00  0.00           C  
ATOM     50  HB  THR     4      12.847   0.858  -2.024  1.00  0.00           H  
ATOM     51  CG2 THR     4      11.909   0.456  -3.476  1.00  0.00           C  
ATOM     52 HG21 THR     4      11.906   0.390  -3.795  1.00  0.00           H  
ATOM     53 HG22 THR     4      11.887   0.395  -3.784  1.00  0.00           H  
ATOM     54 HG23 THR     4      11.903   0.403  -3.794  1.00  0.00           H  
ATOM     55  OG1 THR     4      11.458   1.800  -2.131  1.00  0.00           O  
ATOM     56  HG1 THR     4      11.541   1.961  -1.653  1.00  0.00           H  
ATOM     57  C   THR     4      12.036  -1.656  -1.468  1.00  0.00           C  
ATOM     58  O   THR     4      11.472  -2.481  -2.155  1.00  0.00           O  
ATOM     59  N   LEU     5      13.199  -1.922  -0.890  1.00  0.00           N  
ATOM     60  H   LEU     5      13.587  -1.242  -0.286  1.00  0.00           H  
ATOM     61  CA  LEU     5      13.917  -3.174  -1.079  1.00  0.00           C  
ATOM     62  HA  LEU     5      14.009  -3.359  -2.135  1.00  0.00           H  
ATOM     63  CB  LEU     5      15.317  -3.068  -0.484  1.00  0.00           C  
ATOM     64  HB2 LEU     5      15.234  -2.853   0.516  1.00  0.00           H  
ATOM     65  HB3 LEU     5      15.781  -3.984  -0.552  1.00  0.00           H  
ATOM     66  CG  LEU     5      16.222  -2.073  -1.082  1.00  0.00           C  
ATOM     67  HG  LEU     5      15.771  -1.350  -1.182  1.00  0.00           H  
ATOM     68  CD1 LEU     5      17.264  -1.771  -0.416  1.00  0.00           C  
ATOM     69 HD11 LEU     5      17.529  -1.688  -0.279  1.00  0.00           H  
ATOM     70 HD12 LEU     5      17.487  -1.679  -0.244  1.00  0.00           H  
ATOM     71 HD13 LEU     5      17.526  -1.704  -0.239  1.00  0.00           H  
ATOM     72  CD2 LEU     5      16.768  -2.331  -2.203  1.00  0.00           C  
ATOM     73 HD21 LEU     5      16.903  -2.382  -2.470  1.00  0.00           H  
ATOM     74 HD22 LEU     5      16.904  -2.399  -2.477  1.00  0.00           H  
ATOM     75 HD23 LEU     5      16.888  -2.384  -2.484  1.00  0.00           H  
ATOM     76  C   LEU     5      13.153  -4.359  -0.499  1.00  0.00           C  
ATOM     77  O   LEU     5      13.052  -5.384  -1.141  1.00  0.00           O  
ATOM     78  N   GLN     6      12.561  -4.212   0.676  1.00  0.00           N  
ATOM     79  H   GLN     6      12.648  -3.341   1.131  1.00  0.00           H  
ATOM     80  CA  GLN     6      11.728  -5.236   1.289  1.00  0.00           C  
ATOM     81  HA  GLN     6      12.252  -6.168   1.223  1.00  0.00           H  
ATOM     82  CB  GLN     6      11.518  -4.932   2.760  1.00  0.00           C  
ATOM     83  HB2 GLN     6      11.431  -4.572   2.994  1.00  0.00           H  
ATOM     84  HB3 GLN     6      11.223  -5.062   3.070  1.00  0.00           H  
ATOM     85  CG  GLN     6      11.832  -4.955   3.534  1.00  0.00           C  
ATOM     86  HG2 GLN     6      12.077  -4.999   3.675  1.00  0.00           H  
ATOM     87  HG3 GLN     6      12.048  -4.637   3.567  1.00  0.00           H  
ATOM     88  CD  GLN     6      11.537  -5.337   4.116  1.00  0.00           C  
ATOM     89  OE1 GLN     6      11.032  -5.843   4.337  1.00  0.00           O  
ATOM     90  NE2 GLN     6      11.830  -5.113   4.394  1.00  0.00           N  
ATOM     91 HE21 GLN     6      11.642  -5.374   4.778  1.00  0.00           H  
ATOM     92 HE22 GLN     6      12.249  -4.705   4.224  1.00  0.00           H  
ATOM     93  C   GLN     6      10.404  -5.435   0.563  1.00  0.00           C  
ATOM     94  O   GLN     6       9.931  -6.548   0.481  1.00  0.00           O  
ATOM     95  N   GLU     7       9.823  -4.398  -0.017  1.00  0.00           N  
ATOM     96  H   GLU     7      10.234  -3.506   0.098  1.00  0.00           H  
ATOM     97  CA  GLU     7       8.639  -4.511  -0.860  1.00  0.00           C  
ATOM     98  HA  GLU     7       7.876  -5.041  -0.319  1.00  0.00           H  
ATOM     99  CB  GLU     7       8.106  -3.133  -1.197  1.00  0.00           C  
ATOM    100  HB2 GLU     7       8.495  -2.626  -0.980  1.00  0.00           H  
ATOM    101  HB3 GLU     7       8.015  -2.926  -1.886  1.00  0.00           H  
ATOM    102  CG  GLU     7       7.157  -2.717  -0.907  1.00  0.00           C  
ATOM    103  HG2 GLU     7       6.792  -3.195  -1.120  1.00  0.00           H  
ATOM    104  HG3 GLU     7       7.271  -2.920  -0.256  1.00  0.00           H  
ATOM    105  CD  GLU     7       6.551  -1.389  -1.188  1.00  0.00           C  
ATOM    106  OE1 GLU     7       5.780  -0.923  -0.613  1.00  0.00           O  
ATOM    107  OE2 GLU     7       6.869  -0.784  -1.953  1.00  0.00           O  
ATOM    108  C   GLU     7       8.918  -5.296  -2.140  1.00  0.00           C  
ATOM    109  O   GLU     7       8.131  -6.145  -2.530  1.00  0.00           O  
ATOM    110  N   ILE     8      10.069  -5.077  -2.766  1.00  0.00           N  
ATOM    111  H   ILE     8      10.649  -4.346  -2.424  1.00  0.00           H  
ATOM    112  CA  ILE     8      10.533  -5.845  -3.920  1.00  0.00           C  
ATOM    113  HA  ILE     8       9.743  -5.856  -4.655  1.00  0.00           H  
ATOM    114  CB  ILE     8      11.751  -5.163  -4.568  1.00  0.00           C  
ATOM    115  HB  ILE     8      12.444  -4.895  -3.795  1.00  0.00           H  
ATOM    116  CG2 ILE     8      12.477  -6.088  -5.534  1.00  0.00           C  
ATOM    117 HG21 ILE     8      12.657  -6.305  -5.781  1.00  0.00           H  
ATOM    118 HG22 ILE     8      12.672  -6.314  -5.759  1.00  0.00           H  
ATOM    119 HG23 ILE     8      12.648  -6.327  -5.765  1.00  0.00           H  
ATOM    120  CG1 ILE     8      11.309  -3.888  -5.288  1.00  0.00           C  
ATOM    121 HG12 ILE     8      10.751  -4.130  -6.117  1.00  0.00           H  
ATOM    122 HG13 ILE     8      10.699  -3.330  -4.669  1.00  0.00           H  
ATOM    123  CD1 ILE     8      12.386  -2.983  -5.717  1.00  0.00           C  
ATOM    124 HD11 ILE     8      12.647  -2.760  -5.821  1.00  0.00           H  
ATOM    125 HD12 ILE     8      12.643  -2.760  -5.829  1.00  0.00           H  
ATOM    126 HD13 ILE     8      12.638  -2.757  -5.816  1.00  0.00           H  
ATOM    127  C   ILE     8      10.779  -7.305  -3.540  1.00  0.00           C  
ATOM    128  O   ILE     8      10.316  -8.184  -4.244  1.00  0.00           O  
ATOM    129  N   ILE     9      11.418  -7.592  -2.409  1.00  0.00           N  
ATOM    130  H   ILE     9      11.785  -6.836  -1.877  1.00  0.00           H  
ATOM    131  CA  ILE     9      11.617  -8.961  -1.917  1.00  0.00           C  
ATOM    132  HA  ILE     9      12.105  -9.529  -2.695  1.00  0.00           H  
ATOM    133  CB  ILE     9      12.545  -8.973  -0.689  1.00  0.00           C  
ATOM    134  HB  ILE     9      12.186  -8.241   0.006  1.00  0.00           H  
ATOM    135  CG2 ILE     9      12.546 -10.314   0.021  1.00  0.00           C  
ATOM    136 HG21 ILE     9      12.554 -10.645   0.200  1.00  0.00           H  
ATOM    137 HG22 ILE     9      12.547 -10.635   0.214  1.00  0.00           H  
ATOM    138 HG23 ILE     9      12.536 -10.643   0.201  1.00  0.00           H  
ATOM    139  CG1 ILE     9      13.976  -8.608  -1.093  1.00  0.00           C  
ATOM    140 HG12 ILE     9      14.395  -9.337  -1.601  1.00  0.00           H  
ATOM    141 HG13 ILE     9      13.984  -7.828  -1.695  1.00  0.00           H  
ATOM    142  CD1 ILE     9      14.872  -8.270  -0.051  1.00  0.00           C  
ATOM    143 HD11 ILE     9      15.097  -8.179   0.197  1.00  0.00           H  
ATOM    144 HD12 ILE     9      15.087  -8.187   0.198  1.00  0.00           H  
ATOM    145 HD13 ILE     9      15.104  -8.184   0.194  1.00  0.00           H  
ATOM    146  C   ILE     9      10.278  -9.660  -1.662  1.00  0.00           C  
ATOM    147  O   ILE     9      10.092 -10.777  -2.116  1.00  0.00           O  
ATOM    148  N   LYS    10       9.310  -8.995  -1.032  1.00  0.00           N  
ATOM    149  H   LYS    10       9.525  -8.094  -0.669  1.00  0.00           H  
ATOM    150  CA  LYS    10       7.952  -9.519  -0.843  1.00  0.00           C  
ATOM    151  HA  LYS    10       8.025 -10.482  -0.367  1.00  0.00           H  
ATOM    152  CB  LYS    10       7.155  -8.594   0.074  1.00  0.00           C  
ATOM    153  HB2 LYS    10       7.446  -7.955   0.231  1.00  0.00           H  
ATOM    154  HB3 LYS    10       6.497  -8.359  -0.136  1.00  0.00           H  
ATOM    155  CG  LYS    10       6.844  -8.856   1.083  1.00  0.00           C  
ATOM    156  HG2 LYS    10       6.507  -9.232   1.208  1.00  0.00           H  
ATOM    157  HG3 LYS    10       7.359  -9.015   1.029  1.00  0.00           H  
ATOM    158  CD  LYS    10       6.276  -8.389   2.008  1.00  0.00           C  
ATOM    159  HD2 LYS    10       6.583  -7.981   1.894  1.00  0.00           H  
ATOM    160  HD3 LYS    10       5.726  -8.264   2.052  1.00  0.00           H  
ATOM    161  CE  LYS    10       6.029  -8.668   3.024  1.00  0.00           C  
ATOM    162  HE2 LYS    10       5.721  -8.688   3.164  1.00  0.00           H  
ATOM    163  HE3 LYS    10       6.231  -8.976   3.028  1.00  0.00           H  
ATOM    164  NZ  LYS    10       5.928  -8.512   3.806  1.00  0.00           N  
ATOM    165  HZ1 LYS    10       5.921  -8.475   4.013  1.00  0.00           H  
ATOM    166  HZ2 LYS    10       5.908  -8.470   3.981  1.00  0.00           H  
ATOM    167  HZ3 LYS    10       5.877  -8.483   4.014  1.00  0.00           H  
ATOM    168  C   LYS    10       7.230  -9.754  -2.163  1.00  0.00           C  
ATOM    169  O   LYS    10       6.570 -10.762  -2.313  1.00  0.00           O  
ATOM    170  N   THR    11       7.411  -8.888  -3.146  1.00  0.00           N  
ATOM    171  H   THR    11       7.954  -8.085  -2.943  1.00  0.00           H  
ATOM    172  CA  THR    11       6.870  -9.060  -4.501  1.00  0.00           C  
ATOM    173  HA  THR    11       5.809  -9.238  -4.421  1.00  0.00           H  
ATOM    174  CB  THR    11       7.066  -7.803  -5.348  1.00  0.00           C  
ATOM    175  HB  THR    11       8.111  -7.642  -5.520  1.00  0.00           H  
ATOM    176  CG2 THR    11       6.365  -7.865  -6.682  1.00  0.00           C  
ATOM    177 HG21 THR    11       6.205  -7.867  -7.013  1.00  0.00           H  
ATOM    178 HG22 THR    11       6.200  -7.889  -7.010  1.00  0.00           H  
ATOM    179 HG23 THR    11       6.184  -7.875  -7.005  1.00  0.00           H  
ATOM    180  OG1 THR    11       6.549  -6.688  -4.698  1.00  0.00           O  
ATOM    181  HG1 THR    11       7.003  -6.561  -3.937  1.00  0.00           H  
ATOM    182  C   THR    11       7.478 -10.268  -5.205  1.00  0.00           C  
ATOM    183  O   THR    11       6.763 -11.043  -5.807  1.00  0.00           O  
ATOM    184  N   LEU    12       8.781 -10.487  -5.081  1.00  0.00           N  
ATOM    185  H   LEU    12       9.318  -9.816  -4.581  1.00  0.00           H  
ATOM    186  CA  LEU    12       9.480 -11.647  -5.630  1.00  0.00           C  
ATOM    187  HA  LEU    12       9.203 -11.754  -6.668  1.00  0.00           H  
ATOM    188  CB  LEU    12      10.991 -11.415  -5.562  1.00  0.00           C  
ATOM    189  HB2 LEU    12      11.247 -11.126  -4.566  1.00  0.00           H  
ATOM    190  HB3 LEU    12      11.495 -12.335  -5.767  1.00  0.00           H  
ATOM    191  CG  LEU    12      11.499 -10.364  -6.535  1.00  0.00           C  
ATOM    192  HG  LEU    12      10.870  -9.566  -6.525  1.00  0.00           H  
ATOM    193  CD1 LEU    12      12.815  -9.885  -6.201  1.00  0.00           C  
ATOM    194 HD11 LEU    12      13.138  -9.794  -6.116  1.00  0.00           H  
ATOM    195 HD12 LEU    12      13.139  -9.759  -6.152  1.00  0.00           H  
ATOM    196 HD13 LEU    12      13.120  -9.743  -6.100  1.00  0.00           H  
ATOM    197  CD2 LEU    12      11.593 -10.833  -7.906  1.00  0.00           C  
ATOM    198 HD21 LEU    12      11.627 -10.979  -8.228  1.00  0.00           H  
ATOM    199 HD22 LEU    12      11.574 -10.937  -8.242  1.00  0.00           H  
ATOM    200 HD23 LEU    12      11.642 -10.915  -8.251  1.00  0.00           H  
ATOM    201  C   LEU    12       9.068 -12.954  -4.953  1.00  0.00           C  
ATOM    202  O   LEU    12       8.919 -13.953  -5.626  1.00  0.00           O  
ATOM    203  N   ASN    13       8.803 -12.949  -3.654  1.00  0.00           N  
ATOM    204  H   ASN    13       9.001 -12.125  -3.142  1.00  0.00           H  
ATOM    205  CA  ASN    13       8.207 -14.079  -2.954  1.00  0.00           C  
ATOM    206  HA  ASN    13       8.775 -14.964  -3.186  1.00  0.00           H  
ATOM    207  CB  ASN    13       8.279 -13.849  -1.448  1.00  0.00           C  
ATOM    208  HB2 ASN    13       8.036 -12.986  -1.195  1.00  0.00           H  
ATOM    209  HB3 ASN    13       7.691 -14.401  -0.982  1.00  0.00           H  
ATOM    210  CG  ASN    13       9.437 -14.068  -0.857  1.00  0.00           C  
ATOM    211  OD1 ASN    13      10.183 -14.671  -1.221  1.00  0.00           O  
ATOM    212  ND2 ASN    13       9.619 -13.612   0.088  1.00  0.00           N  
ATOM    213 HD21 ASN    13      10.365 -13.777   0.497  1.00  0.00           H  
ATOM    214 HD22 ASN    13       9.008 -13.150   0.415  1.00  0.00           H  
ATOM    215  C   ASN    13       6.776 -14.358  -3.418  1.00  0.00           C  
ATOM    216  O   ASN    13       6.424 -15.495  -3.616  1.00  0.00           O  
ATOM    217  N   SER    14       5.971 -13.340  -3.664  1.00  0.00           N  
ATOM    218  H   SER    14       6.291 -12.435  -3.445  1.00  0.00           H  
ATOM    219  CA  SER    14       4.624 -13.481  -4.210  1.00  0.00           C  
ATOM    220  HA  SER    14       4.090 -14.200  -3.616  1.00  0.00           H  
ATOM    221  CB  SER    14       3.871 -12.170  -4.127  1.00  0.00           C  
ATOM    222  HB2 SER    14       4.295 -11.492  -4.554  1.00  0.00           H  
ATOM    223  HB3 SER    14       3.046 -12.217  -4.511  1.00  0.00           H  
ATOM    224  OG  SER    14       3.657 -11.764  -3.016  1.00  0.00           O  
ATOM    225  HG  SER    14       3.630 -11.826  -2.724  1.00  0.00           H  
ATOM    226  C   SER    14       4.606 -13.988  -5.645  1.00  0.00           C  
ATOM    227  O   SER    14       3.714 -14.697  -6.012  1.00  0.00           O  
ATOM    228  N   LEU    15       5.603 -13.687  -6.450  1.00  0.00           N  
ATOM    229  H   LEU    15       6.266 -13.050  -6.112  1.00  0.00           H  
ATOM    230  CA  LEU    15       5.786 -14.226  -7.790  1.00  0.00           C  
ATOM    231  HA  LEU    15       4.858 -14.143  -8.325  1.00  0.00           H  
ATOM    232  CB  LEU    15       6.850 -13.416  -8.523  1.00  0.00           C  
ATOM    233  HB2 LEU    15       7.511 -13.139  -7.946  1.00  0.00           H  
ATOM    234  HB3 LEU    15       7.290 -13.917  -9.157  1.00  0.00           H  
ATOM    235  CG  LEU    15       6.474 -12.306  -9.178  1.00  0.00           C  
ATOM    236  HG  LEU    15       5.890 -11.960  -8.587  1.00  0.00           H  
ATOM    237  CD1 LEU    15       7.460 -11.402  -9.569  1.00  0.00           C  
ATOM    238 HD11 LEU    15       7.675 -11.171  -9.678  1.00  0.00           H  
ATOM    239 HD12 LEU    15       7.695 -11.168  -9.638  1.00  0.00           H  
ATOM    240 HD13 LEU    15       7.716 -11.198  -9.663  1.00  0.00           H  
ATOM    241  CD2 LEU    15       5.909 -12.522 -10.295  1.00  0.00           C  
ATOM    242 HD21 LEU    15       5.711 -12.696 -10.532  1.00  0.00           H  
ATOM    243 HD22 LEU    15       5.715 -12.438 -10.542  1.00  0.00           H  
ATOM    244 HD23 LEU    15       5.881 -12.578 -10.631  1.00  0.00           H  
ATOM    245  C   LEU    15       6.138 -15.704  -7.778  1.00  0.00           C  
ATOM    246  O   LEU    15       5.623 -16.445  -8.569  1.00  0.00           O  
ATOM    247  N   THR    16       6.965 -16.151  -6.863  1.00  0.00           N  
ATOM    248  H   THR    16       7.365 -15.500  -6.253  1.00  0.00           H  
ATOM    249  CA  THR    16       7.323 -17.552  -6.708  1.00  0.00           C  
ATOM    250  HA  THR    16       7.583 -17.928  -7.658  1.00  0.00           H  
ATOM    251  CB  THR    16       8.517 -17.713  -5.820  1.00  0.00           C  
ATOM    252  HB  THR    16       8.417 -17.813  -5.288  1.00  0.00           H  
ATOM    253  CG2 THR    16       9.213 -18.303  -5.852  1.00  0.00           C  
ATOM    254 HG21 THR    16       9.383 -18.446  -5.863  1.00  0.00           H  
ATOM    255 HG22 THR    16       9.385 -18.445  -5.849  1.00  0.00           H  
ATOM    256 HG23 THR    16       9.388 -18.456  -5.856  1.00  0.00           H  
ATOM    257  OG1 THR    16       9.193 -17.176  -5.621  1.00  0.00           O  
ATOM    258  HG1 THR    16       9.084 -17.040  -5.630  1.00  0.00           H  
ATOM    259  C   THR    16       6.184 -18.405  -6.223  1.00  0.00           C  
ATOM    260  O   THR    16       6.104 -19.548  -6.559  1.00  0.00           O  
ATOM    261  N   GLU    17       5.255 -17.852  -5.497  1.00  0.00           N  
ATOM    262  H   GLU    17       5.391 -16.927  -5.221  1.00  0.00           H  
ATOM    263  CA  GLU    17       4.063 -18.525  -5.048  1.00  0.00           C  
ATOM    264  HA  GLU    17       4.350 -19.462  -4.634  1.00  0.00           H  
ATOM    265  CB  GLU    17       3.428 -17.706  -3.966  1.00  0.00           C  
ATOM    266  HB2 GLU    17       3.857 -17.333  -3.546  1.00  0.00           H  
ATOM    267  HB3 GLU    17       3.027 -17.206  -4.199  1.00  0.00           H  
ATOM    268  CG  GLU    17       2.771 -17.999  -3.109  1.00  0.00           C  
ATOM    269  HG2 GLU    17       2.787 -17.734  -2.873  1.00  0.00           H  
ATOM    270  HG3 GLU    17       2.378 -17.969  -3.162  1.00  0.00           H  
ATOM    271  CD  GLU    17       2.599 -18.642  -2.468  1.00  0.00           C  
ATOM    272  OE1 GLU    17       2.516 -18.864  -2.211  1.00  0.00           O  
ATOM    273  OE2 GLU    17       2.531 -18.930  -2.191  1.00  0.00           O  
ATOM    274  C   GLU    17       3.070 -18.829  -6.150  1.00  0.00           C  
ATOM    275  O   GLU    17       2.273 -19.703  -6.002  1.00  0.00           O  
ATOM    276  N   GLN    18       3.122 -18.157  -7.273  1.00  0.00           N  
ATOM    277  H   GLN    18       3.814 -17.476  -7.356  1.00  0.00           H  
ATOM    278  CA  GLN    18       2.212 -18.358  -8.381  1.00  0.00           C  
ATOM    279  HA  GLN    18       1.246 -18.530  -7.991  1.00  0.00           H  
ATOM    280  CB  GLN    18       2.106 -17.133  -9.241  1.00  0.00           C  
ATOM    281  HB2 GLN    18       2.985 -16.988  -9.705  1.00  0.00           H  
ATOM    282  HB3 GLN    18       1.398 -17.279  -9.955  1.00  0.00           H  
ATOM    283  CG  GLN    18       1.766 -15.896  -8.602  1.00  0.00           C  
ATOM    284  HG2 GLN    18       2.614 -15.559  -8.156  1.00  0.00           H  
ATOM    285  HG3 GLN    18       1.516 -15.224  -9.309  1.00  0.00           H  
ATOM    286  CD  GLN    18       0.656 -15.960  -7.635  1.00  0.00           C  
ATOM    287  OE1 GLN    18      -0.354 -16.393  -7.838  1.00  0.00           O  
ATOM    288  NE2 GLN    18       0.801 -15.535  -6.543  1.00  0.00           N  
ATOM    289 HE21 GLN    18       0.088 -15.590  -5.902  1.00  0.00           H  
ATOM    290 HE22 GLN    18       1.636 -15.209  -6.344  1.00  0.00           H  
ATOM    291  C   GLN    18       2.537 -19.570  -9.193  1.00  0.00           C  
ATOM    292  O   GLN    18       1.952 -19.788 -10.021  1.00  0.00           O  
ATOM    293  N   LYS    19       3.456 -20.369  -8.953  1.00  0.00           N  
ATOM    294  H   LYS    19       3.870 -20.122  -8.261  1.00  0.00           H  
ATOM    295  CA  LYS    19       3.911 -21.579  -9.571  1.00  0.00           C  
ATOM    296  HA  LYS    19       4.855 -21.422  -9.802  1.00  0.00           H  
ATOM    297  CB  LYS    19       3.878 -22.622  -8.627  1.00  0.00           C  
ATOM    298  HB2 LYS    19       3.415 -22.499  -8.263  1.00  0.00           H  
ATOM    299  HB3 LYS    19       3.794 -23.351  -8.764  1.00  0.00           H  
ATOM    300  CG  LYS    19       4.586 -22.870  -7.982  1.00  0.00           C  
ATOM    301  HG2 LYS    19       4.819 -22.840  -8.073  1.00  0.00           H  
ATOM    302  HG3 LYS    19       4.547 -22.580  -7.836  1.00  0.00           H  
ATOM    303  CD  LYS    19       5.026 -23.569  -7.395  1.00  0.00           C  
ATOM    304  HD2 LYS    19       4.900 -23.642  -7.312  1.00  0.00           H  
ATOM    305  HD3 LYS    19       5.076 -23.802  -7.411  1.00  0.00           H  
ATOM    306  CE  LYS    19       5.568 -23.855  -6.888  1.00  0.00           C  
ATOM    307  HE2 LYS    19       5.604 -23.897  -6.688  1.00  0.00           H  
ATOM    308  HE3 LYS    19       5.483 -23.969  -6.922  1.00  0.00           H  
ATOM    309  NZ  LYS    19       6.143 -23.930  -6.616  1.00  0.00           N  
ATOM    310  HZ1 LYS    19       6.273 -23.933  -6.550  1.00  0.00           H  
ATOM    311  HZ2 LYS    19       6.287 -23.946  -6.529  1.00  0.00           H  
ATOM    312  HZ3 LYS    19       6.298 -23.963  -6.569  1.00  0.00           H  
ATOM    313  C   LYS    19       3.284 -22.000 -10.831  1.00  0.00           C  
ATOM    314  O   LYS    19       2.614 -22.837 -10.863  1.00  0.00           O  
ATOM    315  N   THR    20       3.489 -21.406 -11.867  1.00  0.00           N  
ATOM    316  H   THR    20       4.074 -20.743 -11.759  1.00  0.00           H  
ATOM    317  CA  THR    20       2.943 -21.631 -13.165  1.00  0.00           C  
ATOM    318  HA  THR    20       2.177 -22.317 -13.100  1.00  0.00           H  
ATOM    319  CB  THR    20       2.392 -20.386 -13.696  1.00  0.00           C  
ATOM    320  HB  THR    20       1.997 -20.565 -14.491  1.00  0.00           H  
ATOM    321  CG2 THR    20       1.484 -19.700 -13.005  1.00  0.00           C  
ATOM    322 HG21 THR    20       1.264 -19.534 -12.846  1.00  0.00           H  
ATOM    323 HG22 THR    20       1.251 -19.530 -12.845  1.00  0.00           H  
ATOM    324 HG23 THR    20       1.264 -19.535 -12.838  1.00  0.00           H  
ATOM    325  OG1 THR    20       3.201 -19.593 -13.927  1.00  0.00           O  
ATOM    326  HG1 THR    20       3.321 -19.386 -13.198  1.00  0.00           H  
ATOM    327  C   THR    20       3.919 -22.191 -14.142  1.00  0.00           C  
ATOM    328  O   THR    20       5.080 -22.116 -13.932  1.00  0.00           O  
ATOM    329  N   LEU    21       3.465 -22.698 -15.261  1.00  0.00           N  
ATOM    330  H   LEU    21       2.510 -22.775 -15.372  1.00  0.00           H  
ATOM    331  CA  LEU    21       4.292 -23.037 -16.384  1.00  0.00           C  
ATOM    332  HA  LEU    21       5.092 -23.625 -16.042  1.00  0.00           H  
ATOM    333  CB  LEU    21       3.483 -23.847 -17.353  1.00  0.00           C  
ATOM    334  HB2 LEU    21       2.794 -23.729 -17.459  1.00  0.00           H  
ATOM    335  HB3 LEU    21       3.663 -23.805 -18.003  1.00  0.00           H  
ATOM    336  CG  LEU    21       3.335 -24.867 -17.353  1.00  0.00           C  
ATOM    337  HG  LEU    21       3.185 -24.596 -16.905  1.00  0.00           H  
ATOM    338  CD1 LEU    21       2.979 -25.593 -17.864  1.00  0.00           C  
ATOM    339 HD11 LEU    21       2.875 -25.758 -17.988  1.00  0.00           H  
ATOM    340 HD12 LEU    21       2.907 -25.776 -18.009  1.00  0.00           H  
ATOM    341 HD13 LEU    21       2.891 -25.772 -17.962  1.00  0.00           H  
ATOM    342  CD2 LEU    21       3.706 -25.580 -17.489  1.00  0.00           C  
ATOM    343 HD21 LEU    21       3.792 -25.756 -17.497  1.00  0.00           H  
ATOM    344 HD22 LEU    21       3.784 -25.783 -17.535  1.00  0.00           H  
ATOM    345 HD23 LEU    21       3.808 -25.724 -17.530  1.00  0.00           H  
ATOM    346  C   LEU    21       4.925 -21.839 -17.045  1.00  0.00           C  
ATOM    347  O   LEU    21       5.899 -21.976 -17.713  1.00  0.00           O  
ATOM    348  N   CYS    22       4.418 -20.658 -16.826  1.00  0.00           N  
ATOM    349  H   CYS    22       3.615 -20.612 -16.285  1.00  0.00           H  
ATOM    350  CA  CYS    22       4.954 -19.434 -17.344  1.00  0.00           C  
ATOM    351  HA  CYS    22       5.078 -19.543 -18.394  1.00  0.00           H  
ATOM    352  CB  CYS    22       3.945 -18.337 -17.108  1.00  0.00           C  
ATOM    353  HB2 CYS    22       3.241 -18.507 -17.111  1.00  0.00           H  
ATOM    354  HB3 CYS    22       3.959 -17.968 -16.478  1.00  0.00           H  
ATOM    355  SG  CYS    22       3.858 -17.343 -17.864  1.00  0.00           S  
ATOM    356  HG  CYS    22       3.976 -17.407 -18.275  1.00  0.00           H  
ATOM    357  C   CYS    22       6.319 -19.091 -16.773  1.00  0.00           C  
ATOM    358  O   CYS    22       7.119 -18.518 -17.449  1.00  0.00           O  
ATOM    359  N   THR    23       6.632 -19.473 -15.556  1.00  0.00           N  
ATOM    360  H   THR    23       5.959 -19.944 -15.028  1.00  0.00           H  
ATOM    361  CA  THR    23       7.946 -19.262 -14.956  1.00  0.00           C  
ATOM    362  HA  THR    23       8.255 -18.274 -15.201  1.00  0.00           H  
ATOM    363  CB  THR    23       7.893 -19.336 -13.452  1.00  0.00           C  
ATOM    364  HB  THR    23       8.842 -19.283 -13.086  1.00  0.00           H  
ATOM    365  CG2 THR    23       7.146 -18.261 -12.848  1.00  0.00           C  
ATOM    366 HG21 THR    23       6.970 -18.001 -12.692  1.00  0.00           H  
ATOM    367 HG22 THR    23       6.970 -17.997 -12.702  1.00  0.00           H  
ATOM    368 HG23 THR    23       6.968 -17.998 -12.696  1.00  0.00           H  
ATOM    369  OG1 THR    23       7.349 -20.450 -13.009  1.00  0.00           O  
ATOM    370  HG1 THR    23       7.720 -20.919 -12.923  1.00  0.00           H  
ATOM    371  C   THR    23       9.039 -20.171 -15.496  1.00  0.00           C  
ATOM    372  O   THR    23      10.200 -19.907 -15.285  1.00  0.00           O  
ATOM    373  N   GLU    24       8.694 -21.207 -16.236  1.00  0.00           N  
ATOM    374  H   GLU    24       7.731 -21.383 -16.356  1.00  0.00           H  
ATOM    375  CA  GLU    24       9.628 -22.065 -16.957  1.00  0.00           C  
ATOM    376  HA  GLU    24      10.509 -22.194 -16.362  1.00  0.00           H  
ATOM    377  CB  GLU    24       8.998 -23.425 -17.171  1.00  0.00           C  
ATOM    378  HB2 GLU    24       8.328 -23.448 -17.276  1.00  0.00           H  
ATOM    379  HB3 GLU    24       9.178 -23.803 -17.724  1.00  0.00           H  
ATOM    380  CG  GLU    24       8.992 -24.280 -16.547  1.00  0.00           C  
ATOM    381  HG2 GLU    24       8.490 -24.186 -16.294  1.00  0.00           H  
ATOM    382  HG3 GLU    24       8.852 -24.651 -16.943  1.00  0.00           H  
ATOM    383  CD  GLU    24       9.810 -24.805 -15.757  1.00  0.00           C  
ATOM    384  OE1 GLU    24      10.128 -25.033 -15.436  1.00  0.00           O  
ATOM    385  OE2 GLU    24      10.135 -25.024 -15.442  1.00  0.00           O  
ATOM    386  C   GLU    24      10.089 -21.483 -18.289  1.00  0.00           C  
ATOM    387  O   GLU    24      10.996 -22.002 -18.888  1.00  0.00           O  
ATOM    388  N   LEU    25       9.475 -20.423 -18.774  1.00  0.00           N  
ATOM    389  H   LEU    25       8.765 -20.022 -18.227  1.00  0.00           H  
ATOM    390  CA  LEU    25       9.829 -19.757 -20.016  1.00  0.00           C  
ATOM    391  HA  LEU    25      10.031 -20.508 -20.757  1.00  0.00           H  
ATOM    392  CB  LEU    25       8.663 -18.910 -20.506  1.00  0.00           C  
ATOM    393  HB2 LEU    25       8.439 -18.195 -19.777  1.00  0.00           H  
ATOM    394  HB3 LEU    25       8.962 -18.393 -21.361  1.00  0.00           H  
ATOM    395  CG  LEU    25       7.406 -19.640 -20.831  1.00  0.00           C  
ATOM    396  HG  LEU    25       7.118 -20.120 -20.036  1.00  0.00           H  
ATOM    397  CD1 LEU    25       6.356 -18.785 -21.209  1.00  0.00           C  
ATOM    398 HD11 LEU    25       6.129 -18.538 -21.294  1.00  0.00           H  
ATOM    399 HD12 LEU    25       6.100 -18.601 -21.342  1.00  0.00           H  
ATOM    400 HD13 LEU    25       6.070 -18.598 -21.257  1.00  0.00           H  
ATOM    401  CD2 LEU    25       7.514 -20.548 -21.878  1.00  0.00           C  
ATOM    402 HD21 LEU    25       7.570 -20.770 -22.119  1.00  0.00           H  
ATOM    403 HD22 LEU    25       7.514 -20.799 -22.115  1.00  0.00           H  
ATOM    404 HD23 LEU    25       7.526 -20.755 -22.155  1.00  0.00           H  
ATOM    405  C   LEU    25      11.100 -18.930 -19.887  1.00  0.00           C  
ATOM    406  O   LEU    25      11.470 -18.497 -18.822  1.00  0.00           O  
ATOM    407  N   THR    26      11.779 -18.718 -20.988  1.00  0.00           N  
ATOM    408  H   THR    26      11.411 -19.078 -21.823  1.00  0.00           H  
ATOM    409  CA  THR    26      13.075 -18.054 -21.050  1.00  0.00           C  
ATOM    410  HA  THR    26      13.601 -18.299 -20.162  1.00  0.00           H  
ATOM    411  CB  THR    26      13.894 -18.576 -22.190  1.00  0.00           C  
ATOM    412  HB  THR    26      14.095 -18.204 -22.534  1.00  0.00           H  
ATOM    413  CG2 THR    26      14.666 -19.063 -22.203  1.00  0.00           C  
ATOM    414 HG21 THR    26      14.852 -19.178 -22.219  1.00  0.00           H  
ATOM    415 HG22 THR    26      14.857 -19.171 -22.203  1.00  0.00           H  
ATOM    416 HG23 THR    26      14.865 -19.195 -22.206  1.00  0.00           H  
ATOM    417  OG1 THR    26      13.737 -19.126 -22.843  1.00  0.00           O  
ATOM    418  HG1 THR    26      13.517 -19.115 -22.989  1.00  0.00           H  
ATOM    419  C   THR    26      12.997 -16.544 -21.105  1.00  0.00           C  
ATOM    420  O   THR    26      12.142 -15.988 -21.745  1.00  0.00           O  
ATOM    421  N   VAL    27      13.942 -15.881 -20.474  1.00  0.00           N  
ATOM    422  H   VAL    27      14.594 -16.418 -19.968  1.00  0.00           H  
ATOM    423  CA  VAL    27      14.183 -14.443 -20.481  1.00  0.00           C  
ATOM    424  HA  VAL    27      13.681 -14.018 -21.324  1.00  0.00           H  
ATOM    425  CB  VAL    27      13.609 -13.793 -19.228  1.00  0.00           C  
ATOM    426  HB  VAL    27      13.098 -13.646 -19.175  1.00  0.00           H  
ATOM    427  CG1 VAL    27      13.541 -14.039 -18.473  1.00  0.00           C  
ATOM    428 HG11 VAL    27      13.530 -14.116 -18.303  1.00  0.00           H  
ATOM    429 HG12 VAL    27      13.530 -14.078 -18.288  1.00  0.00           H  
ATOM    430 HG13 VAL    27      13.504 -14.097 -18.269  1.00  0.00           H  
ATOM    431  CG2 VAL    27      13.716 -13.034 -18.751  1.00  0.00           C  
ATOM    432 HG21 VAL    27      13.742 -12.844 -18.647  1.00  0.00           H  
ATOM    433 HG22 VAL    27      13.722 -12.846 -18.620  1.00  0.00           H  
ATOM    434 HG23 VAL    27      13.748 -12.848 -18.627  1.00  0.00           H  
ATOM    435  C   VAL    27      15.666 -14.152 -20.653  1.00  0.00           C  
ATOM    436  O   VAL    27      16.501 -14.975 -20.339  1.00  0.00           O  
ATOM    437  N   THR    28      16.005 -12.985 -21.159  1.00  0.00           N  
ATOM    438  H   THR    28      15.282 -12.373 -21.428  1.00  0.00           H  
ATOM    439  CA  THR    28      17.383 -12.544 -21.346  1.00  0.00           C  
ATOM    440  HA  THR    28      17.911 -13.298 -21.899  1.00  0.00           H  
ATOM    441  CB  THR    28      17.427 -11.266 -22.161  1.00  0.00           C  
ATOM    442  HB  THR    28      16.897 -10.513 -21.662  1.00  0.00           H  
ATOM    443  CG2 THR    28      18.794 -10.776 -22.440  1.00  0.00           C  
ATOM    444 HG21 THR    28      19.128 -10.643 -22.491  1.00  0.00           H  
ATOM    445 HG22 THR    28      19.131 -10.671 -22.512  1.00  0.00           H  
ATOM    446 HG23 THR    28      19.113 -10.643 -22.524  1.00  0.00           H  
ATOM    447  OG1 THR    28      16.849 -11.460 -23.377  1.00  0.00           O  
ATOM    448  HG1 THR    28      16.140 -11.480 -23.340  1.00  0.00           H  
ATOM    449  C   THR    28      18.092 -12.356 -20.018  1.00  0.00           C  
ATOM    450  O   THR    28      17.661 -11.596 -19.187  1.00  0.00           O  
ATOM    451  N   ASP    29      19.199 -13.034 -19.818  1.00  0.00           N  
ATOM    452  H   ASP    29      19.534 -13.583 -20.564  1.00  0.00           H  
ATOM    453  CA  ASP    29      19.977 -13.035 -18.594  1.00  0.00           C  
ATOM    454  HA  ASP    29      19.302 -12.924 -17.770  1.00  0.00           H  
ATOM    455  CB  ASP    29      20.651 -14.377 -18.436  1.00  0.00           C  
ATOM    456  HB2 ASP    29      19.911 -15.128 -18.537  1.00  0.00           H  
ATOM    457  HB3 ASP    29      21.356 -14.518 -19.213  1.00  0.00           H  
ATOM    458  CG  ASP    29      21.339 -14.566 -17.113  1.00  0.00           C  
ATOM    459  OD1 ASP    29      21.546 -14.945 -16.614  1.00  0.00           O  
ATOM    460  OD2 ASP    29      21.630 -14.396 -16.541  1.00  0.00           O  
ATOM    461  C   ASP    29      20.957 -11.878 -18.538  1.00  0.00           C  
ATOM    462  O   ASP    29      22.084 -11.979 -18.907  1.00  0.00           O  
ATOM    463  N   ILE    30      20.516 -10.756 -18.073  1.00  0.00           N  
ATOM    464  H   ILE    30      19.575 -10.735 -17.873  1.00  0.00           H  
ATOM    465  CA  ILE    30      21.295  -9.534 -17.969  1.00  0.00           C  
ATOM    466  HA  ILE    30      21.813  -9.413 -18.895  1.00  0.00           H  
ATOM    467  CB  ILE    30      20.394  -8.313 -17.805  1.00  0.00           C  
ATOM    468  HB  ILE    30      20.999  -7.448 -17.922  1.00  0.00           H  
ATOM    469  CG2 ILE    30      19.381  -8.259 -18.905  1.00  0.00           C  
ATOM    470 HG21 ILE    30      19.139  -8.222 -19.192  1.00  0.00           H  
ATOM    471 HG22 ILE    30      19.148  -8.264 -19.176  1.00  0.00           H  
ATOM    472 HG23 ILE    30      19.114  -8.239 -19.162  1.00  0.00           H  
ATOM    473  CG1 ILE    30      19.709  -8.200 -16.470  1.00  0.00           C  
ATOM    474 HG12 ILE    30      18.892  -7.928 -16.540  1.00  0.00           H  
ATOM    475 HG13 ILE    30      19.653  -8.960 -16.058  1.00  0.00           H  
ATOM    476  CD1 ILE    30      20.142  -7.395 -15.560  1.00  0.00           C  
ATOM    477 HD11 ILE    30      20.238  -7.185 -15.346  1.00  0.00           H  
ATOM    478 HD12 ILE    30      20.228  -7.205 -15.319  1.00  0.00           H  
ATOM    479 HD13 ILE    30      20.257  -7.205 -15.332  1.00  0.00           H  
ATOM    480  C   ILE    30      22.369  -9.585 -16.903  1.00  0.00           C  
ATOM    481  O   ILE    30      23.271  -8.800 -16.943  1.00  0.00           O  
ATOM    482  N   PHE    31      22.303 -10.500 -15.962  1.00  0.00           N  
ATOM    483  H   PHE    31      21.576 -11.149 -16.010  1.00  0.00           H  
ATOM    484  CA  PHE    31      23.263 -10.650 -14.894  1.00  0.00           C  
ATOM    485  HA  PHE    31      23.560  -9.677 -14.567  1.00  0.00           H  
ATOM    486  CB  PHE    31      22.616 -11.348 -13.717  1.00  0.00           C  
ATOM    487  HB2 PHE    31      22.433 -12.356 -13.987  1.00  0.00           H  
ATOM    488  HB3 PHE    31      23.301 -11.362 -12.910  1.00  0.00           H  
ATOM    489  CG  PHE    31      21.350 -10.743 -13.221  1.00  0.00           C  
ATOM    490  CD1 PHE    31      21.345  -9.495 -12.671  1.00  0.00           C  
ATOM    491  HD1 PHE    31      22.239  -8.965 -12.594  1.00  0.00           H  
ATOM    492  CE1 PHE    31      20.173  -8.933 -12.228  1.00  0.00           C  
ATOM    493  HE1 PHE    31      20.173  -7.979 -11.814  1.00  0.00           H  
ATOM    494  CZ  PHE    31      19.003  -9.622 -12.322  1.00  0.00           C  
ATOM    495  HZ  PHE    31      18.105  -9.193 -11.994  1.00  0.00           H  
ATOM    496  CE2 PHE    31      19.005 -10.872 -12.849  1.00  0.00           C  
ATOM    497  HE2 PHE    31      18.111 -11.403 -12.913  1.00  0.00           H  
ATOM    498  CD2 PHE    31      20.174 -11.429 -13.303  1.00  0.00           C  
ATOM    499  HD2 PHE    31      20.164 -12.383 -13.719  1.00  0.00           H  
ATOM    500  C   PHE    31      24.519 -11.366 -15.334  1.00  0.00           C  
ATOM    501  O   PHE    31      25.492 -11.277 -14.754  1.00  0.00           O  
ATOM    502  N   ALA    32      24.517 -12.045 -16.377  1.00  0.00           N  
ATOM    503  H   ALA    32      23.685 -12.104 -16.790  1.00  0.00           H  
ATOM    504  CA  ALA    32      25.645 -12.694 -16.969  1.00  0.00           C  
ATOM    505  HA  ALA    32      26.184 -13.156 -16.309  1.00  0.00           H  
ATOM    506  CB  ALA    32      25.249 -13.660 -17.822  1.00  0.00           C  
ATOM    507  HB1 ALA    32      25.171 -13.899 -18.042  1.00  0.00           H  
ATOM    508  HB2 ALA    32      25.160 -13.898 -18.007  1.00  0.00           H  
ATOM    509  HB3 ALA    32      25.135 -13.888 -18.035  1.00  0.00           H  
ATOM    510  C   ALA    32      26.501 -11.842 -17.593  1.00  0.00           C  
ATOM    511  O   ALA    32      27.006 -11.715 -18.048  1.00  0.00           O  
ATOM    512  N   ALA    33      26.678 -11.261 -17.633  1.00  0.00           N  
ATOM    513  H   ALA    33      26.245 -11.405 -17.260  1.00  0.00           H  
ATOM    514  CA  ALA    33      27.466 -10.423 -18.135  1.00  0.00           C  
ATOM    515  HA  ALA    33      27.489 -10.471 -18.387  1.00  0.00           H  
ATOM    516  CB  ALA    33      27.313 -10.090 -18.178  1.00  0.00           C  
ATOM    517  HB1 ALA    33      27.255 -10.016 -18.167  1.00  0.00           H  
ATOM    518  HB2 ALA    33      27.290  -9.996 -18.173  1.00  0.00           H  
ATOM    519  HB3 ALA    33      27.290 -10.013 -18.229  1.00  0.00           H  
ATOM    520  C   ALA    33      28.396  -9.824 -18.281  1.00  0.00           C  
ATOM    521  O   ALA    33      28.789  -9.230 -17.822  1.00  0.00           O  
ATOM    522  N   SER    34      28.732  -9.949 -18.923  1.00  0.00           N  
ATOM    523  H   SER    34      28.393 -10.448 -19.275  1.00  0.00           H  
ATOM    524  CA  SER    34      29.551  -9.456 -19.142  1.00  0.00           C  
ATOM    525  HA  SER    34      29.905  -9.483 -18.830  1.00  0.00           H  
ATOM    526  CB  SER    34      29.730 -10.046 -19.839  1.00  0.00           C  
ATOM    527  HB2 SER    34      30.028  -9.879 -20.100  1.00  0.00           H  
ATOM    528  HB3 SER    34      29.941 -10.453 -19.821  1.00  0.00           H  
ATOM    529  OG  SER    34      29.253 -10.290 -20.171  1.00  0.00           O  
ATOM    530  HG  SER    34      29.231 -10.694 -20.317  1.00  0.00           H  
ATOM    531  C   SER    34      29.791  -8.343 -19.098  1.00  0.00           C  
ATOM    532  O   SER    34      30.437  -7.913 -19.045  1.00  0.00           O  
ATOM    533  N   LYS    35      29.283  -7.863 -19.108  1.00  0.00           N  
ATOM    534  H   LYS    35      28.776  -8.271 -19.151  1.00  0.00           H  
ATOM    535  CA  LYS    35      29.399  -6.792 -19.048  1.00  0.00           C  
ATOM    536  HA  LYS    35      30.065  -6.622 -19.083  1.00  0.00           H  
ATOM    537  CB  LYS    35      28.971  -6.724 -19.909  1.00  0.00           C  
ATOM    538  HB2 LYS    35      28.629  -7.059 -19.935  1.00  0.00           H  
ATOM    539  HB3 LYS    35      28.690  -6.189 -19.903  1.00  0.00           H  
ATOM    540  CG  LYS    35      29.359  -6.917 -20.737  1.00  0.00           C  
ATOM    541  HG2 LYS    35      29.607  -7.110 -20.600  1.00  0.00           H  
ATOM    542  HG3 LYS    35      29.115  -7.115 -20.783  1.00  0.00           H  
ATOM    543  CD  LYS    35      29.716  -6.586 -21.693  1.00  0.00           C  
ATOM    544  HD2 LYS    35      29.470  -6.418 -21.883  1.00  0.00           H  
ATOM    545  HD3 LYS    35      29.929  -6.364 -21.630  1.00  0.00           H  
ATOM    546  CE  LYS    35      30.117  -6.786 -22.482  1.00  0.00           C  
ATOM    547  HE2 LYS    35      30.187  -6.917 -22.466  1.00  0.00           H  
ATOM    548  HE3 LYS    35      30.038  -6.808 -22.587  1.00  0.00           H  
ATOM    549  NZ  LYS    35      30.513  -6.776 -23.127  1.00  0.00           N  
ATOM    550  HZ1 LYS    35      30.615  -6.772 -23.299  1.00  0.00           H  
ATOM    551  HZ2 LYS    35      30.618  -6.774 -23.278  1.00  0.00           H  
ATOM    552  HZ3 LYS    35      30.599  -6.780 -23.286  1.00  0.00           H  
ATOM    553  C   LYS    35      29.071  -5.951 -18.098  1.00  0.00           C  
ATOM    554  O   LYS    35      28.154  -5.666 -18.087  1.00  0.00           O  
ATOM    555  N   ASN    36      29.807  -5.546 -17.305  1.00  0.00           N  
ATOM    556  H   ASN    36      30.531  -5.819 -17.378  1.00  0.00           H  
ATOM    557  CA  ASN    36      29.603  -4.730 -16.324  1.00  0.00           C  
ATOM    558  HA  ASN    36      29.165  -5.044 -15.775  1.00  0.00           H  
ATOM    559  CB  ASN    36      30.617  -4.669 -15.922  1.00  0.00           C  
ATOM    560  HB2 ASN    36      30.828  -5.075 -16.072  1.00  0.00           H  
ATOM    561  HB3 ASN    36      30.937  -4.258 -16.008  1.00  0.00           H  
ATOM    562  CG  ASN    36      30.936  -4.613 -15.191  1.00  0.00           C  
ATOM    563  OD1 ASN    36      30.817  -4.591 -14.905  1.00  0.00           O  
ATOM    564  ND2 ASN    36      31.344  -4.584 -14.870  1.00  0.00           N  
ATOM    565 HD21 ASN    36      31.552  -4.543 -14.395  1.00  0.00           H  
ATOM    566 HD22 ASN    36      31.448  -4.604 -15.097  1.00  0.00           H  
ATOM    567  C   ASN    36      28.980  -3.555 -16.390  1.00  0.00           C  
ATOM    568  O   ASN    36      29.260  -2.902 -17.128  1.00  0.00           O  
ATOM    569  N   THR    37      28.136  -3.284 -15.614  1.00  0.00           N  
ATOM    570  H   THR    37      27.966  -3.850 -15.020  1.00  0.00           H  
ATOM    571  CA  THR    37      27.429  -2.220 -15.557  1.00  0.00           C  
ATOM    572  HA  THR    37      27.907  -1.575 -15.989  1.00  0.00           H  
ATOM    573  CB  THR    37      26.389  -2.460 -16.340  1.00  0.00           C  
ATOM    574  HB  THR    37      26.482  -2.988 -16.649  1.00  0.00           H  
ATOM    575  CG2 THR    37      25.238  -2.514 -16.199  1.00  0.00           C  
ATOM    576 HG21 THR    37      24.951  -2.521 -16.184  1.00  0.00           H  
ATOM    577 HG22 THR    37      24.957  -2.544 -16.175  1.00  0.00           H  
ATOM    578 HG23 THR    37      24.959  -2.525 -16.144  1.00  0.00           H  
ATOM    579  OG1 THR    37      26.346  -1.961 -16.885  1.00  0.00           O  
ATOM    580  HG1 THR    37      26.455  -1.904 -17.252  1.00  0.00           H  
ATOM    581  C   THR    37      27.117  -1.720 -14.164  1.00  0.00           C  
ATOM    582  O   THR    37      27.207  -2.429 -13.243  1.00  0.00           O  
ATOM    583  N   THR    38      26.760  -0.503 -13.989  1.00  0.00           N  
ATOM    584  H   THR    38      26.678   0.013 -14.784  1.00  0.00           H  
ATOM    585  CA  THR    38      26.394   0.114 -12.721  1.00  0.00           C  
ATOM    586  HA  THR    38      27.142  -0.121 -12.005  1.00  0.00           H  
ATOM    587  CB  THR    38      26.351   1.609 -12.829  1.00  0.00           C  
ATOM    588  HB  THR    38      26.251   1.989 -12.065  1.00  0.00           H  
ATOM    589  CG2 THR    38      27.320   2.232 -13.281  1.00  0.00           C  
ATOM    590 HG21 THR    38      27.551   2.391 -13.395  1.00  0.00           H  
ATOM    591 HG22 THR    38      27.555   2.391 -13.374  1.00  0.00           H  
ATOM    592 HG23 THR    38      27.567   2.384 -13.387  1.00  0.00           H  
ATOM    593  OG1 THR    38      25.527   2.013 -13.447  1.00  0.00           O  
ATOM    594  HG1 THR    38      25.573   2.173 -13.758  1.00  0.00           H  
ATOM    595  C   THR    38      25.095  -0.404 -12.173  1.00  0.00           C  
ATOM    596  O   THR    38      24.285  -0.940 -12.891  1.00  0.00           O  
ATOM    597  N   GLU    39      24.870  -0.254 -10.885  1.00  0.00           N  
ATOM    598  H   GLU    39      25.559   0.188 -10.342  1.00  0.00           H  
ATOM    599  CA  GLU    39      23.710  -0.792 -10.195  1.00  0.00           C  
ATOM    600  HA  GLU    39      23.692  -1.850 -10.353  1.00  0.00           H  
ATOM    601  CB  GLU    39      23.848  -0.551  -8.710  1.00  0.00           C  
ATOM    602  HB2 GLU    39      24.292  -0.535  -8.429  1.00  0.00           H  
ATOM    603  HB3 GLU    39      23.706  -0.131  -8.478  1.00  0.00           H  
ATOM    604  CG  GLU    39      23.582  -0.910  -7.897  1.00  0.00           C  
ATOM    605  HG2 GLU    39      23.129  -0.799  -8.034  1.00  0.00           H  
ATOM    606  HG3 GLU    39      23.607  -1.405  -8.084  1.00  0.00           H  
ATOM    607  CD  GLU    39      23.889  -0.749  -6.641  1.00  0.00           C  
ATOM    608  OE1 GLU    39      23.993  -0.646  -6.138  1.00  0.00           O  
ATOM    609  OE2 GLU    39      24.027  -0.722  -6.131  1.00  0.00           O  
ATOM    610  C   GLU    39      22.385  -0.254 -10.718  1.00  0.00           C  
ATOM    611  O   GLU    39      21.493  -1.025 -10.999  1.00  0.00           O  
ATOM    612  N   LYS    40      22.265   1.049 -10.922  1.00  0.00           N  
ATOM    613  H   LYS    40      23.034   1.623 -10.685  1.00  0.00           H  
ATOM    614  CA  LYS    40      21.053   1.678 -11.439  1.00  0.00           C  
ATOM    615  HA  LYS    40      20.227   1.365 -10.838  1.00  0.00           H  
ATOM    616  CB  LYS    40      21.168   3.180 -11.334  1.00  0.00           C  
ATOM    617  HB2 LYS    40      21.792   3.518 -11.535  1.00  0.00           H  
ATOM    618  HB3 LYS    40      20.705   3.545 -11.737  1.00  0.00           H  
ATOM    619  CG  LYS    40      21.040   3.744 -10.414  1.00  0.00           C  
ATOM    620  HG2 LYS    40      20.578   3.399 -10.242  1.00  0.00           H  
ATOM    621  HG3 LYS    40      21.432   3.532 -10.065  1.00  0.00           H  
ATOM    622  CD  LYS    40      21.008   5.069 -10.197  1.00  0.00           C  
ATOM    623  HD2 LYS    40      21.323   5.386 -10.278  1.00  0.00           H  
ATOM    624  HD3 LYS    40      20.773   5.285 -10.439  1.00  0.00           H  
ATOM    625  CE  LYS    40      20.874   5.672  -9.535  1.00  0.00           C  
ATOM    626  HE2 LYS    40      20.877   5.521  -9.418  1.00  0.00           H  
ATOM    627  HE3 LYS    40      20.947   5.712  -9.443  1.00  0.00           H  
ATOM    628  NZ  LYS    40      20.648   6.399  -9.179  1.00  0.00           N  
ATOM    629  HZ1 LYS    40      20.606   6.581  -9.085  1.00  0.00           H  
ATOM    630  HZ2 LYS    40      20.590   6.583  -9.099  1.00  0.00           H  
ATOM    631  HZ3 LYS    40      20.577   6.573  -9.085  1.00  0.00           H  
ATOM    632  C   LYS    40      20.719   1.240 -12.851  1.00  0.00           C  
ATOM    633  O   LYS    40      19.577   0.966 -13.146  1.00  0.00           O  
ATOM    634  N   GLU    41      21.709   1.101 -13.711  1.00  0.00           N  
ATOM    635  H   GLU    41      22.618   1.341 -13.412  1.00  0.00           H  
ATOM    636  CA  GLU    41      21.534   0.541 -15.042  1.00  0.00           C  
ATOM    637  HA  GLU    41      20.707   1.036 -15.514  1.00  0.00           H  
ATOM    638  CB  GLU    41      22.769   0.803 -15.885  1.00  0.00           C  
ATOM    639  HB2 GLU    41      23.168   1.418 -15.690  1.00  0.00           H  
ATOM    640  HB3 GLU    41      23.316   0.270 -15.878  1.00  0.00           H  
ATOM    641  CG  GLU    41      22.717   0.968 -17.011  1.00  0.00           C  
ATOM    642  HG2 GLU    41      22.530   0.325 -17.254  1.00  0.00           H  
ATOM    643  HG3 GLU    41      22.044   1.427 -17.089  1.00  0.00           H  
ATOM    644  CD  GLU    41      23.802   1.380 -17.716  1.00  0.00           C  
ATOM    645  OE1 GLU    41      24.230   1.479 -17.987  1.00  0.00           O  
ATOM    646  OE2 GLU    41      24.237   1.615 -18.015  1.00  0.00           O  
ATOM    647  C   GLU    41      21.186  -0.941 -14.996  1.00  0.00           C  
ATOM    648  O   GLU    41      20.337  -1.378 -15.743  1.00  0.00           O  
ATOM    649  N   THR    42      21.757  -1.708 -14.078  1.00  0.00           N  
ATOM    650  H   THR    42      22.437  -1.291 -13.490  1.00  0.00           H  
ATOM    651  CA  THR    42      21.431  -3.121 -13.876  1.00  0.00           C  
ATOM    652  HA  THR    42      21.569  -3.640 -14.809  1.00  0.00           H  
ATOM    653  CB  THR    42      22.360  -3.762 -12.853  1.00  0.00           C  
ATOM    654  HB  THR    42      22.266  -3.263 -11.915  1.00  0.00           H  
ATOM    655  CG2 THR    42      22.102  -5.226 -12.636  1.00  0.00           C  
ATOM    656 HG21 THR    42      22.034  -5.582 -12.594  1.00  0.00           H  
ATOM    657 HG22 THR    42      22.062  -5.586 -12.574  1.00  0.00           H  
ATOM    658 HG23 THR    42      22.031  -5.578 -12.560  1.00  0.00           H  
ATOM    659  OG1 THR    42      23.677  -3.658 -13.271  1.00  0.00           O  
ATOM    660  HG1 THR    42      23.930  -2.784 -13.204  1.00  0.00           H  
ATOM    661  C   THR    42      19.976  -3.312 -13.468  1.00  0.00           C  
ATOM    662  O   THR    42      19.296  -4.154 -14.028  1.00  0.00           O  
ATOM    663  N   PHE    43      19.456  -2.500 -12.553  1.00  0.00           N  
ATOM    664  H   PHE    43      20.055  -1.847 -12.104  1.00  0.00           H  
ATOM    665  CA  PHE    43      18.045  -2.518 -12.179  1.00  0.00           C  
ATOM    666  HA  PHE    43      17.768  -3.530 -11.935  1.00  0.00           H  
ATOM    667  CB  PHE    43      17.814  -1.649 -10.947  1.00  0.00           C  
ATOM    668  HB2 PHE    43      18.112  -0.652 -11.180  1.00  0.00           H  
ATOM    669  HB3 PHE    43      16.764  -1.618 -10.745  1.00  0.00           H  
ATOM    670  CG  PHE    43      18.503  -2.063  -9.679  1.00  0.00           C  
ATOM    671  CD1 PHE    43      18.710  -3.139  -9.298  1.00  0.00           C  
ATOM    672  HD1 PHE    43      18.398  -3.699  -9.904  1.00  0.00           H  
ATOM    673  CE1 PHE    43      19.330  -3.491  -8.117  1.00  0.00           C  
ATOM    674  HE1 PHE    43      19.493  -4.308  -7.839  1.00  0.00           H  
ATOM    675  CZ  PHE    43      19.733  -2.776  -7.299  1.00  0.00           C  
ATOM    676  HZ  PHE    43      20.206  -3.045  -6.397  1.00  0.00           H  
ATOM    677  CE2 PHE    43      19.520  -1.704  -7.664  1.00  0.00           C  
ATOM    678  HE2 PHE    43      19.827  -1.152  -7.038  1.00  0.00           H  
ATOM    679  CD2 PHE    43      18.910  -1.350  -8.849  1.00  0.00           C  
ATOM    680  HD2 PHE    43      18.755  -0.527  -9.121  1.00  0.00           H  
ATOM    681  C   PHE    43      17.129  -2.099 -13.329  1.00  0.00           C  
ATOM    682  O   PHE    43      16.097  -2.711 -13.526  1.00  0.00           O  
ATOM    683  N   CYS    44      17.522  -1.123 -14.137  1.00  0.00           N  
ATOM    684  H   CYS    44      18.361  -0.642 -13.919  1.00  0.00           H  
ATOM    685  CA  CYS    44      16.773  -0.716 -15.318  1.00  0.00           C  
ATOM    686  HA  CYS    44      15.745  -0.559 -15.029  1.00  0.00           H  
ATOM    687  CB  CYS    44      17.328   0.608 -15.812  1.00  0.00           C  
ATOM    688  HB2 CYS    44      17.360   1.309 -15.010  1.00  0.00           H  
ATOM    689  HB3 CYS    44      18.315   0.475 -16.188  1.00  0.00           H  
ATOM    690  SG  CYS    44      16.281   1.248 -17.102  1.00  0.00           S  
ATOM    691  HG  CYS    44      15.315   1.442 -16.442  1.00  0.00           H  
ATOM    692  C   CYS    44      16.770  -1.784 -16.417  1.00  0.00           C  
ATOM    693  O   CYS    44      15.741  -2.042 -17.019  1.00  0.00           O  
ATOM    694  N   ARG    45      17.889  -2.471 -16.648  1.00  0.00           N  
ATOM    695  H   ARG    45      18.708  -2.188 -16.161  1.00  0.00           H  
ATOM    696  CA  ARG    45      17.980  -3.625 -17.547  1.00  0.00           C  
ATOM    697  HA  ARG    45      17.623  -3.341 -18.524  1.00  0.00           H  
ATOM    698  CB  ARG    45      19.429  -4.094 -17.674  1.00  0.00           C  
ATOM    699  HB2 ARG    45      19.871  -4.144 -16.723  1.00  0.00           H  
ATOM    700  HB3 ARG    45      19.442  -5.064 -18.082  1.00  0.00           H  
ATOM    701  CG  ARG    45      20.277  -3.241 -18.557  1.00  0.00           C  
ATOM    702  HG2 ARG    45      19.906  -3.289 -19.527  1.00  0.00           H  
ATOM    703  HG3 ARG    45      20.231  -2.249 -18.236  1.00  0.00           H  
ATOM    704  CD  ARG    45      21.707  -3.703 -18.551  1.00  0.00           C  
ATOM    705  HD2 ARG    45      22.088  -3.602 -17.590  1.00  0.00           H  
ATOM    706  HD3 ARG    45      21.730  -4.711 -18.807  1.00  0.00           H  
ATOM    707  NE  ARG    45      22.535  -2.970 -19.455  1.00  0.00           N  
ATOM    708  HE  ARG    45      22.168  -2.225 -19.863  1.00  0.00           H  
ATOM    709  CZ  ARG    45      23.722  -3.207 -19.804  1.00  0.00           C  
ATOM    710  NH1 ARG    45      24.335  -4.153 -19.381  1.00  0.00           N  
ATOM    711 HH11 ARG    45      23.941  -4.723 -18.722  1.00  0.00           H  
ATOM    712 HH12 ARG    45      25.239  -4.276 -19.655  1.00  0.00           H  
ATOM    713  NH2 ARG    45      24.330  -2.483 -20.599  1.00  0.00           N  
ATOM    714 HH21 ARG    45      23.915  -1.731 -20.896  1.00  0.00           H  
ATOM    715 HH22 ARG    45      25.227  -2.652 -20.836  1.00  0.00           H  
ATOM    716  C   ARG    45      17.087  -4.765 -17.087  1.00  0.00           C  
ATOM    717  O   ARG    45      16.363  -5.311 -17.896  1.00  0.00           O  
ATOM    718  N   ALA    46      17.079  -5.079 -15.798  1.00  0.00           N  
ATOM    719  H   ALA    46      17.717  -4.609 -15.200  1.00  0.00           H  
ATOM    720  CA  ALA    46      16.197  -6.081 -15.221  1.00  0.00           C  
ATOM    721  HA  ALA    46      16.361  -7.011 -15.741  1.00  0.00           H  
ATOM    722  CB  ALA    46      16.557  -6.292 -13.758  1.00  0.00           C  
ATOM    723  HB1 ALA    46      16.641  -6.330 -13.401  1.00  0.00           H  
ATOM    724  HB2 ALA    46      16.626  -6.359 -13.402  1.00  0.00           H  
ATOM    725  HB3 ALA    46      16.660  -6.356 -13.407  1.00  0.00           H  
ATOM    726  C   ALA    46      14.719  -5.723 -15.393  1.00  0.00           C  
ATOM    727  O   ALA    46      13.945  -6.553 -15.818  1.00  0.00           O  
ATOM    728  N   ALA    47      14.335  -4.479 -15.143  1.00  0.00           N  
ATOM    729  H   ALA    47      14.998  -3.848 -14.760  1.00  0.00           H  
ATOM    730  CA  ALA    47      12.992  -3.986 -15.394  1.00  0.00           C  
ATOM    731  HA  ALA    47      12.291  -4.592 -14.848  1.00  0.00           H  
ATOM    732  CB  ALA    47      12.895  -2.563 -14.873  1.00  0.00           C  
ATOM    733  HB1 ALA    47      12.859  -2.214 -14.758  1.00  0.00           H  
ATOM    734  HB2 ALA    47      12.856  -2.219 -14.739  1.00  0.00           H  
ATOM    735  HB3 ALA    47      12.874  -2.215 -14.746  1.00  0.00           H  
ATOM    736  C   ALA    47      12.607  -4.067 -16.873  1.00  0.00           C  
ATOM    737  O   ALA    47      11.532  -4.526 -17.197  1.00  0.00           O  
ATOM    738  N   THR    48      13.503  -3.695 -17.778  1.00  0.00           N  
ATOM    739  H   THR    48      14.361  -3.332 -17.437  1.00  0.00           H  
ATOM    740  CA  THR    48      13.273  -3.692 -19.224  1.00  0.00           C  
ATOM    741  HA  THR    48      12.393  -3.103 -19.420  1.00  0.00           H  
ATOM    742  CB  THR    48      14.439  -3.029 -19.955  1.00  0.00           C  
ATOM    743  HB  THR    48      15.340  -3.561 -19.751  1.00  0.00           H  
ATOM    744  CG2 THR    48      14.254  -2.959 -21.443  1.00  0.00           C  
ATOM    745 HG21 THR    48      14.227  -2.932 -21.804  1.00  0.00           H  
ATOM    746 HG22 THR    48      14.218  -2.957 -21.807  1.00  0.00           H  
ATOM    747 HG23 THR    48      14.200  -2.937 -21.806  1.00  0.00           H  
ATOM    748  OG1 THR    48      14.595  -1.720 -19.521  1.00  0.00           O  
ATOM    749  HG1 THR    48      14.878  -1.742 -18.649  1.00  0.00           H  
ATOM    750  C   THR    48      13.005  -5.085 -19.781  1.00  0.00           C  
ATOM    751  O   THR    48      12.076  -5.254 -20.547  1.00  0.00           O  
ATOM    752  N   VAL    49      13.751  -6.105 -19.371  1.00  0.00           N  
ATOM    753  H   VAL    49      14.502  -5.923 -18.749  1.00  0.00           H  
ATOM    754  CA  VAL    49      13.516  -7.486 -19.815  1.00  0.00           C  
ATOM    755  HA  VAL    49      13.373  -7.465 -20.879  1.00  0.00           H  
ATOM    756  CB  VAL    49      14.714  -8.390 -19.562  1.00  0.00           C  
ATOM    757  HB  VAL    49      14.614  -8.917 -19.577  1.00  0.00           H  
ATOM    758  CG1 VAL    49      15.470  -8.496 -20.043  1.00  0.00           C  
ATOM    759 HG11 VAL    49      15.691  -8.533 -20.143  1.00  0.00           H  
ATOM    760 HG12 VAL    49      15.627  -8.526 -20.149  1.00  0.00           H  
ATOM    761 HG13 VAL    49      15.654  -8.524 -20.190  1.00  0.00           H  
ATOM    762  CG2 VAL    49      15.346  -8.543 -18.872  1.00  0.00           C  
ATOM    763 HG21 VAL    49      15.501  -8.578 -18.710  1.00  0.00           H  
ATOM    764 HG22 VAL    49      15.506  -8.583 -18.701  1.00  0.00           H  
ATOM    765 HG23 VAL    49      15.505  -8.600 -18.701  1.00  0.00           H  
ATOM    766  C   VAL    49      12.236  -8.077 -19.239  1.00  0.00           C  
ATOM    767  O   VAL    49      11.538  -8.788 -19.937  1.00  0.00           O  
ATOM    768  N   LEU    50      11.873  -7.740 -18.007  1.00  0.00           N  
ATOM    769  H   LEU    50      12.483  -7.161 -17.481  1.00  0.00           H  
ATOM    770  CA  LEU    50      10.599  -8.133 -17.410  1.00  0.00           C  
ATOM    771  HA  LEU    50      10.451  -9.185 -17.586  1.00  0.00           H  
ATOM    772  CB  LEU    50      10.624  -7.888 -15.906  1.00  0.00           C  
ATOM    773  HB2 LEU    50      10.872  -6.863 -15.732  1.00  0.00           H  
ATOM    774  HB3 LEU    50       9.637  -8.048 -15.519  1.00  0.00           H  
ATOM    775  CG  LEU    50      11.597  -8.765 -15.127  1.00  0.00           C  
ATOM    776  HG  LEU    50      12.574  -8.679 -15.531  1.00  0.00           H  
ATOM    777  CD1 LEU    50      11.650  -8.328 -13.703  1.00  0.00           C  
ATOM    778 HD11 LEU    50      11.672  -8.223 -13.358  1.00  0.00           H  
ATOM    779 HD12 LEU    50      11.670  -8.212 -13.360  1.00  0.00           H  
ATOM    780 HD13 LEU    50      11.661  -8.220 -13.359  1.00  0.00           H  
ATOM    781  CD2 LEU    50      11.222 -10.205 -15.158  1.00  0.00           C  
ATOM    782 HD21 LEU    50      11.127 -10.557 -15.185  1.00  0.00           H  
ATOM    783 HD22 LEU    50      11.161 -10.563 -15.168  1.00  0.00           H  
ATOM    784 HD23 LEU    50      11.128 -10.558 -15.147  1.00  0.00           H  
ATOM    785  C   LEU    50       9.411  -7.430 -18.063  1.00  0.00           C  
ATOM    786  O   LEU    50       8.387  -8.054 -18.265  1.00  0.00           O  
ATOM    787  N   ARG    51       9.558  -6.170 -18.460  1.00  0.00           N  
ATOM    788  H   ARG    51      10.398  -5.708 -18.199  1.00  0.00           H  
ATOM    789  CA  ARG    51       8.565  -5.400 -19.211  1.00  0.00           C  
ATOM    790  HA  ARG    51       7.627  -5.436 -18.680  1.00  0.00           H  
ATOM    791  CB  ARG    51       9.019  -3.946 -19.280  1.00  0.00           C  
ATOM    792  HB2 ARG    51       9.285  -3.642 -18.300  1.00  0.00           H  
ATOM    793  HB3 ARG    51       9.879  -3.866 -19.891  1.00  0.00           H  
ATOM    794  CG  ARG    51       7.975  -2.989 -19.794  1.00  0.00           C  
ATOM    795  HG2 ARG    51       7.672  -3.284 -20.767  1.00  0.00           H  
ATOM    796  HG3 ARG    51       7.127  -3.026 -19.161  1.00  0.00           H  
ATOM    797  CD  ARG    51       8.487  -1.563 -19.860  1.00  0.00           C  
ATOM    798  HD2 ARG    51       9.264  -1.527 -20.585  1.00  0.00           H  
ATOM    799  HD3 ARG    51       7.697  -0.932 -20.188  1.00  0.00           H  
ATOM    800  NE  ARG    51       8.980  -1.084 -18.576  1.00  0.00           N  
ATOM    801  HE  ARG    51       8.596  -1.489 -17.757  1.00  0.00           H  
ATOM    802  CZ  ARG    51       9.935  -0.241 -18.375  1.00  0.00           C  
ATOM    803  NH1 ARG    51      10.509   0.390 -19.319  1.00  0.00           N  
ATOM    804 HH11 ARG    51      10.204   0.283 -20.240  1.00  0.00           H  
ATOM    805 HH12 ARG    51      11.194   1.058 -19.094  1.00  0.00           H  
ATOM    806  NH2 ARG    51      10.348  -0.013 -17.193  1.00  0.00           N  
ATOM    807 HH21 ARG    51       9.963  -0.524 -16.442  1.00  0.00           H  
ATOM    808 HH22 ARG    51      11.092   0.605 -17.041  1.00  0.00           H  
ATOM    809  C   ARG    51       8.294  -5.987 -20.579  1.00  0.00           C  
ATOM    810  O   ARG    51       7.145  -6.137 -20.949  1.00  0.00           O  
ATOM    811  N   GLN    52       9.328  -6.391 -21.297  1.00  0.00           N  
ATOM    812  H   GLN    52      10.235  -6.200 -20.944  1.00  0.00           H  
ATOM    813  CA  GLN    52       9.201  -7.120 -22.551  1.00  0.00           C  
ATOM    814  HA  GLN    52       8.592  -6.540 -23.220  1.00  0.00           H  
ATOM    815  CB  GLN    52      10.574  -7.290 -23.182  1.00  0.00           C  
ATOM    816  HB2 GLN    52      11.126  -7.080 -22.859  1.00  0.00           H  
ATOM    817  HB3 GLN    52      10.816  -7.899 -23.319  1.00  0.00           H  
ATOM    818  CG  GLN    52      10.902  -6.920 -24.070  1.00  0.00           C  
ATOM    819  HG2 GLN    52      10.669  -6.932 -24.498  1.00  0.00           H  
ATOM    820  HG3 GLN    52      10.779  -6.608 -23.896  1.00  0.00           H  
ATOM    821  CD  GLN    52      11.724  -6.939 -24.640  1.00  0.00           C  
ATOM    822  OE1 GLN    52      12.134  -7.190 -24.513  1.00  0.00           O  
ATOM    823  NE2 GLN    52      12.004  -6.673 -25.298  1.00  0.00           N  
ATOM    824 HE21 GLN    52      12.537  -6.689 -25.678  1.00  0.00           H  
ATOM    825 HE22 GLN    52      11.684  -6.464 -25.424  1.00  0.00           H  
ATOM    826  C   GLN    52       8.498  -8.462 -22.360  1.00  0.00           C  
ATOM    827  O   GLN    52       7.657  -8.812 -23.150  1.00  0.00           O  
ATOM    828  N   PHE    53       8.778  -9.175 -21.283  1.00  0.00           N  
ATOM    829  H   PHE    53       9.489  -8.848 -20.684  1.00  0.00           H  
ATOM    830  CA  PHE    53       8.121 -10.429 -20.948  1.00  0.00           C  
ATOM    831  HA  PHE    53       8.188 -11.081 -21.805  1.00  0.00           H  
ATOM    832  CB  PHE    53       8.862 -11.106 -19.800  1.00  0.00           C  
ATOM    833  HB2 PHE    53       9.901 -11.157 -20.047  1.00  0.00           H  
ATOM    834  HB3 PHE    53       8.779 -10.510 -18.914  1.00  0.00           H  
ATOM    835  CG  PHE    53       8.391 -12.494 -19.478  1.00  0.00           C  
ATOM    836  CD1 PHE    53       7.305 -12.694 -18.647  1.00  0.00           C  
ATOM    837  HD1 PHE    53       6.805 -11.867 -18.223  1.00  0.00           H  
ATOM    838  CE1 PHE    53       6.858 -13.977 -18.376  1.00  0.00           C  
ATOM    839  HE1 PHE    53       6.022 -14.126 -17.752  1.00  0.00           H  
ATOM    840  CZ  PHE    53       7.509 -15.065 -18.917  1.00  0.00           C  
ATOM    841  HZ  PHE    53       7.176 -16.047 -18.702  1.00  0.00           H  
ATOM    842  CE2 PHE    53       8.605 -14.872 -19.730  1.00  0.00           C  
ATOM    843  HE2 PHE    53       9.110 -15.704 -20.136  1.00  0.00           H  
ATOM    844  CD2 PHE    53       9.039 -13.589 -20.017  1.00  0.00           C  
ATOM    845  HD2 PHE    53       9.869 -13.448 -20.652  1.00  0.00           H  
ATOM    846  C   PHE    53       6.634 -10.242 -20.652  1.00  0.00           C  
ATOM    847  O   PHE    53       5.815 -10.867 -21.299  1.00  0.00           O  
ATOM    848  N   TYR    54       6.252  -9.363 -19.726  1.00  0.00           N  
ATOM    849  H   TYR    54       6.944  -8.847 -19.236  1.00  0.00           H  
ATOM    850  CA  TYR    54       4.846  -9.183 -19.374  1.00  0.00           C  
ATOM    851  HA  TYR    54       4.435 -10.173 -19.259  1.00  0.00           H  
ATOM    852  CB  TYR    54       4.665  -8.505 -18.012  1.00  0.00           C  
ATOM    853  HB2 TYR    54       3.652  -8.665 -17.712  1.00  0.00           H  
ATOM    854  HB3 TYR    54       5.265  -9.038 -17.307  1.00  0.00           H  
ATOM    855  CG  TYR    54       4.927  -7.025 -17.848  1.00  0.00           C  
ATOM    856  CD1 TYR    54       5.907  -6.586 -16.963  1.00  0.00           C  
ATOM    857  HD1 TYR    54       6.534  -7.292 -16.478  1.00  0.00           H  
ATOM    858  CE1 TYR    54       6.080  -5.226 -16.701  1.00  0.00           C  
ATOM    859  HE1 TYR    54       6.831  -4.903 -16.025  1.00  0.00           H  
ATOM    860  CZ  TYR    54       5.275  -4.283 -17.333  1.00  0.00           C  
ATOM    861  OH  TYR    54       5.426  -2.970 -17.085  1.00  0.00           O  
ATOM    862  HH  TYR    54       6.277  -2.758 -16.760  1.00  0.00           H  
ATOM    863  CE2 TYR    54       4.294  -4.715 -18.218  1.00  0.00           C  
ATOM    864  HE2 TYR    54       3.677  -3.995 -18.693  1.00  0.00           H  
ATOM    865  CD2 TYR    54       4.107  -6.078 -18.457  1.00  0.00           C  
ATOM    866  HD2 TYR    54       3.316  -6.385 -19.095  1.00  0.00           H  
ATOM    867  C   TYR    54       4.030  -8.543 -20.487  1.00  0.00           C  
ATOM    868  O   TYR    54       2.865  -8.829 -20.604  1.00  0.00           O  
ATOM    869  N   SER    55       4.630  -7.743 -21.348  1.00  0.00           N  
ATOM    870  H   SER    55       5.573  -7.514 -21.181  1.00  0.00           H  
ATOM    871  CA  SER    55       3.968  -7.181 -22.520  1.00  0.00           C  
ATOM    872  HA  SER    55       3.037  -6.753 -22.211  1.00  0.00           H  
ATOM    873  CB  SER    55       4.797  -6.076 -23.127  1.00  0.00           C  
ATOM    874  HB2 SER    55       5.664  -6.358 -23.372  1.00  0.00           H  
ATOM    875  HB3 SER    55       4.393  -5.747 -23.908  1.00  0.00           H  
ATOM    876  OG  SER    55       4.958  -5.100 -22.380  1.00  0.00           O  
ATOM    877  HG  SER    55       5.568  -5.311 -21.893  1.00  0.00           H  
ATOM    878  C   SER    55       3.648  -8.217 -23.583  1.00  0.00           C  
ATOM    879  O   SER    55       2.704  -8.072 -24.279  1.00  0.00           O  
ATOM    880  N   HIE    56       4.399  -9.275 -23.696  1.00  0.00           N  
ATOM    881  H   HIE    56       5.172  -9.326 -23.114  1.00  0.00           H  
ATOM    882  CA  HIE    56       4.131 -10.379 -24.595  1.00  0.00           C  
ATOM    883  HA  HIE    56       3.670 -10.003 -25.486  1.00  0.00           H  
ATOM    884  CB  HIE    56       5.435 -11.024 -24.992  1.00  0.00           C  
ATOM    885  HB2 HIE    56       6.038 -10.378 -25.294  1.00  0.00           H  
ATOM    886  HB3 HIE    56       5.866 -11.454 -24.267  1.00  0.00           H  
ATOM    887  CG  HIE    56       5.393 -11.937 -25.954  1.00  0.00           C  
ATOM    888  ND1 HIE    56       5.364 -11.907 -27.094  1.00  0.00           N  
ATOM    889  CE1 HIE    56       5.295 -12.873 -27.647  1.00  0.00           C  
ATOM    890  HE1 HIE    56       5.245 -13.113 -28.538  1.00  0.00           H  
ATOM    891  NE2 HIE    56       5.280 -13.496 -26.922  1.00  0.00           N  
ATOM    892  HE2 HIE    56       5.190 -14.241 -27.123  1.00  0.00           H  
ATOM    893  CD2 HIE    56       5.341 -12.919 -25.853  1.00  0.00           C  
ATOM    894  HD2 HIE    56       5.327 -13.179 -25.080  1.00  0.00           H  
ATOM    895  C   HIE    56       3.176 -11.388 -24.004  1.00  0.00           C  
ATOM    896  O   HIE    56       2.219 -11.739 -24.623  1.00  0.00           O  
ATOM    897  N   HIE    57       3.405 -11.841 -22.799  1.00  0.00           N  
ATOM    898  H   HIE    57       4.198 -11.502 -22.339  1.00  0.00           H  
ATOM    899  CA  HIE    57       2.658 -12.917 -22.167  1.00  0.00           C  
ATOM    900  HA  HIE    57       2.382 -13.618 -22.928  1.00  0.00           H  
ATOM    901  CB  HIE    57       3.554 -13.665 -21.205  1.00  0.00           C  
ATOM    902  HB2 HIE    57       4.001 -13.034 -20.529  1.00  0.00           H  
ATOM    903  HB3 HIE    57       2.996 -14.322 -20.676  1.00  0.00           H  
ATOM    904  CG  HIE    57       4.580 -14.414 -21.842  1.00  0.00           C  
ATOM    905  ND1 HIE    57       4.401 -15.443 -22.561  1.00  0.00           N  
ATOM    906  CE1 HIE    57       5.538 -15.816 -22.964  1.00  0.00           C  
ATOM    907  HE1 HIE    57       5.728 -16.590 -23.543  1.00  0.00           H  
ATOM    908  NE2 HIE    57       6.405 -15.083 -22.545  1.00  0.00           N  
ATOM    909  HE2 HIE    57       7.320 -15.183 -22.715  1.00  0.00           H  
ATOM    910  CD2 HIE    57       5.818 -14.191 -21.841  1.00  0.00           C  
ATOM    911  HD2 HIE    57       6.244 -13.461 -21.371  1.00  0.00           H  
ATOM    912  C   HIE    57       1.341 -12.504 -21.541  1.00  0.00           C  
ATOM    913  O   HIE    57       0.602 -13.341 -21.136  1.00  0.00           O  
ATOM    914  N   GLU    58       0.990 -11.241 -21.510  1.00  0.00           N  
ATOM    915  H   GLU    58       1.644 -10.587 -21.783  1.00  0.00           H  
ATOM    916  CA  GLU    58      -0.313 -10.761 -21.142  1.00  0.00           C  
ATOM    917  HA  GLU    58      -0.552 -11.165 -20.248  1.00  0.00           H  
ATOM    918  CB  GLU    58      -0.350  -9.293 -20.959  1.00  0.00           C  
ATOM    919  HB2 GLU    58      -0.257  -9.033 -20.401  1.00  0.00           H  
ATOM    920  HB3 GLU    58       0.063  -8.971 -21.235  1.00  0.00           H  
ATOM    921  CG  GLU    58      -1.065  -8.596 -21.114  1.00  0.00           C  
ATOM    922  HG2 GLU    58      -1.078  -8.679 -21.605  1.00  0.00           H  
ATOM    923  HG3 GLU    58      -1.481  -8.920 -21.010  1.00  0.00           H  
ATOM    924  CD  GLU    58      -1.212  -7.348 -20.759  1.00  0.00           C  
ATOM    925  OE1 GLU    58      -1.296  -6.848 -20.630  1.00  0.00           O  
ATOM    926  OE2 GLU    58      -1.275  -6.835 -20.612  1.00  0.00           O  
ATOM    927  C   GLU    58      -1.341 -11.173 -22.064  1.00  0.00           C  
ATOM    928  O   GLU    58      -2.400 -11.301 -21.691  1.00  0.00           O  
ATOM    929  N   LYS    59      -1.035 -11.402 -23.258  1.00  0.00           N  
ATOM    930  H   LYS    59      -0.147 -11.280 -23.488  1.00  0.00           H  
ATOM    931  CA  LYS    59      -1.901 -11.782 -24.263  1.00  0.00           C  
ATOM    932  HA  LYS    59      -2.803 -11.749 -23.888  1.00  0.00           H  
ATOM    933  CB  LYS    59      -1.842 -10.822 -25.250  1.00  0.00           C  
ATOM    934  HB2 LYS    59      -1.437 -10.764 -25.492  1.00  0.00           H  
ATOM    935  HB3 LYS    59      -2.114 -10.863 -25.670  1.00  0.00           H  
ATOM    936  CG  LYS    59      -1.979  -9.882 -25.369  1.00  0.00           C  
ATOM    937  HG2 LYS    59      -2.157  -9.837 -25.134  1.00  0.00           H  
ATOM    938  HG3 LYS    59      -1.757  -9.826 -25.191  1.00  0.00           H  
ATOM    939  CD  LYS    59      -2.176  -9.066 -26.064  1.00  0.00           C  
ATOM    940  HD2 LYS    59      -2.097  -9.099 -26.317  1.00  0.00           H  
ATOM    941  HD3 LYS    59      -2.372  -9.005 -26.184  1.00  0.00           H  
ATOM    942  CE  LYS    59      -2.216  -8.285 -26.255  1.00  0.00           C  
ATOM    943  HE2 LYS    59      -2.196  -8.222 -26.232  1.00  0.00           H  
ATOM    944  HE3 LYS    59      -2.237  -8.256 -26.221  1.00  0.00           H  
ATOM    945  NZ  LYS    59      -2.255  -7.658 -26.513  1.00  0.00           N  
ATOM    946  HZ1 LYS    59      -2.265  -7.508 -26.567  1.00  0.00           H  
ATOM    947  HZ2 LYS    59      -2.265  -7.495 -26.589  1.00  0.00           H  
ATOM    948  HZ3 LYS    59      -2.264  -7.503 -26.571  1.00  0.00           H  
ATOM    949  C   LYS    59      -1.742 -13.161 -24.825  1.00  0.00           C  
ATOM    950  O   LYS    59      -2.560 -13.636 -25.465  1.00  0.00           O  
ATOM    951  N   ASP    60      -0.711 -13.810 -24.598  1.00  0.00           N  
ATOM    952  H   ASP    60      -0.083 -13.362 -24.077  1.00  0.00           H  
ATOM    953  CA  ASP    60      -0.439 -15.137 -25.089  1.00  0.00           C  
ATOM    954  HA  ASP    60      -0.813 -15.232 -26.019  1.00  0.00           H  
ATOM    955  CB  ASP    60       0.967 -15.338 -25.197  1.00  0.00           C  
ATOM    956  HB2 ASP    60       1.343 -14.551 -25.699  1.00  0.00           H  
ATOM    957  HB3 ASP    60       1.368 -15.300 -24.286  1.00  0.00           H  
ATOM    958  CG  ASP    60       1.365 -16.608 -25.863  1.00  0.00           C  
ATOM    959  OD1 ASP    60       1.426 -17.152 -26.096  1.00  0.00           O  
ATOM    960  OD2 ASP    60       1.642 -17.066 -26.184  1.00  0.00           O  
ATOM    961  C   ASP    60      -1.043 -16.173 -24.307  1.00  0.00           C  
ATOM    962  O   ASP    60      -0.831 -16.246 -23.232  1.00  0.00           O  
ATOM    963  N   THR    61      -1.788 -16.995 -24.852  1.00  0.00           N  
ATOM    964  H   THR    61      -1.907 -16.890 -25.729  1.00  0.00           H  
ATOM    965  CA  THR    61      -2.478 -18.025 -24.247  1.00  0.00           C  
ATOM    966  HA  THR    61      -2.677 -17.695 -23.491  1.00  0.00           H  
ATOM    967  CB  THR    61      -3.515 -18.328 -24.822  1.00  0.00           C  
ATOM    968  HB  THR    61      -3.845 -19.003 -24.495  1.00  0.00           H  
ATOM    969  CG2 THR    61      -4.115 -17.483 -24.846  1.00  0.00           C  
ATOM    970 HG21 THR    61      -4.270 -17.292 -24.850  1.00  0.00           H  
ATOM    971 HG22 THR    61      -4.257 -17.271 -24.845  1.00  0.00           H  
ATOM    972 HG23 THR    61      -4.266 -17.281 -24.856  1.00  0.00           H  
ATOM    973  OG1 THR    61      -3.554 -18.565 -25.769  1.00  0.00           O  
ATOM    974  HG1 THR    61      -3.622 -18.781 -25.971  1.00  0.00           H  
ATOM    975  C   THR    61      -1.955 -19.256 -23.992  1.00  0.00           C  
ATOM    976  O   THR    61      -2.462 -20.031 -23.291  1.00  0.00           O  
ATOM    977  N   ARG    62      -0.937 -19.440 -24.511  1.00  0.00           N  
ATOM    978  H   ARG    62      -0.548 -18.762 -25.054  1.00  0.00           H  
ATOM    979  CA  ARG    62      -0.377 -20.553 -24.337  1.00  0.00           C  
ATOM    980  HA  ARG    62      -1.030 -21.326 -24.465  1.00  0.00           H  
ATOM    981  CB  ARG    62       0.678 -20.549 -25.224  1.00  0.00           C  
ATOM    982  HB2 ARG    62       1.245 -19.765 -25.176  1.00  0.00           H  
ATOM    983  HB3 ARG    62       1.153 -21.255 -25.042  1.00  0.00           H  
ATOM    984  CG  ARG    62       0.346 -20.677 -26.412  1.00  0.00           C  
ATOM    985  HG2 ARG    62      -0.118 -21.500 -26.481  1.00  0.00           H  
ATOM    986  HG3 ARG    62      -0.197 -20.049 -26.586  1.00  0.00           H  
ATOM    987  CD  ARG    62       1.370 -20.565 -27.289  1.00  0.00           C  
ATOM    988  HD2 ARG    62       1.910 -21.109 -27.099  1.00  0.00           H  
ATOM    989  HD3 ARG    62       1.107 -20.769 -28.033  1.00  0.00           H  
ATOM    990  NE  ARG    62       1.970 -19.493 -27.409  1.00  0.00           N  
ATOM    991  HE  ARG    62       1.702 -18.942 -26.945  1.00  0.00           H  
ATOM    992  CZ  ARG    62       2.820 -19.167 -28.066  1.00  0.00           C  
ATOM    993  NH1 ARG    62       3.244 -19.760 -28.736  1.00  0.00           N  
ATOM    994 HH11 ARG    62       2.928 -20.498 -28.776  1.00  0.00           H  
ATOM    995 HH12 ARG    62       3.887 -19.472 -29.214  1.00  0.00           H  
ATOM    996  NH2 ARG    62       3.269 -18.209 -28.055  1.00  0.00           N  
ATOM    997 HH21 ARG    62       2.977 -17.756 -27.525  1.00  0.00           H  
ATOM    998 HH22 ARG    62       3.910 -17.955 -28.549  1.00  0.00           H  
ATOM    999  C   ARG    62       0.019 -20.743 -23.123  1.00  0.00           C  
ATOM   1000  O   ARG    62       0.114 -21.739 -22.734  1.00  0.00           O  
ATOM   1001  N   CYS    63       0.217 -19.812 -22.514  1.00  0.00           N  
ATOM   1002  H   CYS    63       0.144 -19.023 -22.901  1.00  0.00           H  
ATOM   1003  CA  CYS    63       0.542 -19.871 -21.333  1.00  0.00           C  
ATOM   1004  HA  CYS    63       1.208 -20.437 -21.255  1.00  0.00           H  
ATOM   1005  CB  CYS    63       1.072 -18.646 -21.097  1.00  0.00           C  
ATOM   1006  HB2 CYS    63       1.228 -18.520 -20.748  1.00  0.00           H  
ATOM   1007  HB3 CYS    63       1.481 -18.317 -21.288  1.00  0.00           H  
ATOM   1008  SG  CYS    63       0.803 -17.938 -21.048  1.00  0.00           S  
ATOM   1009  HG  CYS    63       0.964 -17.536 -21.529  1.00  0.00           H  
ATOM   1010  C   CYS    63      -0.467 -20.389 -20.426  1.00  0.00           C  
ATOM   1011  O   CYS    63      -0.232 -20.817 -19.468  1.00  0.00           O  
ATOM   1012  N   LEU    64      -1.577 -20.368 -20.713  1.00  0.00           N  
ATOM   1013  H   LEU    64      -1.710 -20.011 -21.514  1.00  0.00           H  
ATOM   1014  CA  LEU    64      -2.614 -20.804 -19.920  1.00  0.00           C  
ATOM   1015  HA  LEU    64      -2.441 -20.542 -19.069  1.00  0.00           H  
ATOM   1016  CB  LEU    64      -3.670 -20.216 -20.312  1.00  0.00           C  
ATOM   1017  HB2 LEU    64      -3.830 -20.406 -21.095  1.00  0.00           H  
ATOM   1018  HB3 LEU    64      -4.339 -20.576 -19.821  1.00  0.00           H  
ATOM   1019  CG  LEU    64      -3.677 -18.937 -20.330  1.00  0.00           C  
ATOM   1020  HG  LEU    64      -3.060 -18.634 -20.747  1.00  0.00           H  
ATOM   1021  CD1 LEU    64      -4.582 -18.434 -20.706  1.00  0.00           C  
ATOM   1022 HD11 LEU    64      -4.787 -18.293 -20.800  1.00  0.00           H  
ATOM   1023 HD12 LEU    64      -4.803 -18.330 -20.808  1.00  0.00           H  
ATOM   1024 HD13 LEU    64      -4.811 -18.310 -20.792  1.00  0.00           H  
ATOM   1025  CD2 LEU    64      -3.660 -18.525 -19.425  1.00  0.00           C  
ATOM   1026 HD21 LEU    64      -3.638 -18.391 -19.211  1.00  0.00           H  
ATOM   1027 HD22 LEU    64      -3.678 -18.435 -19.206  1.00  0.00           H  
ATOM   1028 HD23 LEU    64      -3.640 -18.437 -19.206  1.00  0.00           H  
ATOM   1029  C   LEU    64      -2.903 -22.175 -19.797  1.00  0.00           C  
ATOM   1030  O   LEU    64      -3.200 -22.554 -20.110  1.00  0.00           O  
ATOM   1031  N   GLY    65      -2.848 -22.907 -19.327  1.00  0.00           N  
ATOM   1032  H   GLY    65      -2.604 -22.535 -19.105  1.00  0.00           H  
ATOM   1033  CA  GLY    65      -3.212 -24.181 -19.108  1.00  0.00           C  
ATOM   1034  HA2 GLY    65      -2.706 -24.715 -19.761  1.00  0.00           H  
ATOM   1035  HA3 GLY    65      -2.995 -24.450 -18.189  1.00  0.00           H  
ATOM   1036  C   GLY    65      -4.557 -24.466 -19.220  1.00  0.00           C  
ATOM   1037  O   GLY    65      -5.159 -23.805 -19.586  1.00  0.00           O  
ATOM   1038  N   ALA    66      -5.037 -25.459 -18.904  1.00  0.00           N  
ATOM   1039  H   ALA    66      -4.489 -25.959 -18.611  1.00  0.00           H  
ATOM   1040  CA  ALA    66      -6.296 -25.882 -19.016  1.00  0.00           C  
ATOM   1041  HA  ALA    66      -6.619 -25.456 -19.793  1.00  0.00           H  
ATOM   1042  CB  ALA    66      -6.258 -27.172 -19.272  1.00  0.00           C  
ATOM   1043  HB1 ALA    66      -6.249 -27.490 -19.326  1.00  0.00           H  
ATOM   1044  HB2 ALA    66      -6.265 -27.485 -19.338  1.00  0.00           H  
ATOM   1045  HB3 ALA    66      -6.240 -27.478 -19.346  1.00  0.00           H  
ATOM   1046  C   ALA    66      -7.230 -25.633 -17.915  1.00  0.00           C  
ATOM   1047  O   ALA    66      -8.270 -25.805 -18.013  1.00  0.00           O  
ATOM   1048  N   THR    67      -6.883 -25.237 -16.868  1.00  0.00           N  
ATOM   1049  H   THR    67      -6.027 -25.106 -16.848  1.00  0.00           H  
ATOM   1050  CA  THR    67      -7.695 -24.993 -15.737  1.00  0.00           C  
ATOM   1051  HA  THR    67      -8.643 -25.323 -15.958  1.00  0.00           H  
ATOM   1052  CB  THR    67      -7.252 -25.758 -14.598  1.00  0.00           C  
ATOM   1053  HB  THR    67      -7.526 -25.919 -14.348  1.00  0.00           H  
ATOM   1054  CG2 THR    67      -6.825 -26.454 -14.297  1.00  0.00           C  
ATOM   1055 HG21 THR    67      -6.717 -26.624 -14.228  1.00  0.00           H  
ATOM   1056 HG22 THR    67      -6.726 -26.628 -14.212  1.00  0.00           H  
ATOM   1057 HG23 THR    67      -6.724 -26.631 -14.218  1.00  0.00           H  
ATOM   1058  OG1 THR    67      -6.903 -25.650 -14.059  1.00  0.00           O  
ATOM   1059  HG1 THR    67      -6.838 -26.049 -14.001  1.00  0.00           H  
ATOM   1060  C   THR    67      -7.795 -23.557 -15.375  1.00  0.00           C  
ATOM   1061  O   THR    67      -6.875 -22.820 -15.524  1.00  0.00           O  
ATOM   1062  N   ALA    68      -8.905 -23.149 -14.857  1.00  0.00           N  
ATOM   1063  H   ALA    68      -9.621 -23.791 -14.760  1.00  0.00           H  
ATOM   1064  CA  ALA    68      -9.160 -21.807 -14.475  1.00  0.00           C  
ATOM   1065  HA  ALA    68      -9.021 -21.207 -15.317  1.00  0.00           H  
ATOM   1066  CB  ALA    68     -10.571 -21.711 -14.062  1.00  0.00           C  
ATOM   1067  HB1 ALA    68     -10.913 -21.675 -13.956  1.00  0.00           H  
ATOM   1068  HB2 ALA    68     -10.917 -21.682 -13.973  1.00  0.00           H  
ATOM   1069  HB3 ALA    68     -10.911 -21.692 -13.962  1.00  0.00           H  
ATOM   1070  C   ALA    68      -8.250 -21.280 -13.410  1.00  0.00           C  
ATOM   1071  O   ALA    68      -7.930 -20.141 -13.408  1.00  0.00           O  
ATOM   1072  N   GLN    69      -7.775 -22.101 -12.542  1.00  0.00           N  
ATOM   1073  H   GLN    69      -8.108 -23.004 -12.562  1.00  0.00           H  
ATOM   1074  CA  GLN    69      -6.818 -21.744 -11.551  1.00  0.00           C  
ATOM   1075  HA  GLN    69      -7.183 -20.918 -11.017  1.00  0.00           H  
ATOM   1076  CB  GLN    69      -6.674 -22.862 -10.590  1.00  0.00           C  
ATOM   1077  HB2 GLN    69      -7.183 -23.215 -10.449  1.00  0.00           H  
ATOM   1078  HB3 GLN    69      -6.293 -23.362 -10.716  1.00  0.00           H  
ATOM   1079  CG  GLN    69      -6.372 -22.862  -9.626  1.00  0.00           C  
ATOM   1080  HG2 GLN    69      -6.220 -23.006  -9.334  1.00  0.00           H  
ATOM   1081  HG3 GLN    69      -6.274 -22.675  -9.485  1.00  0.00           H  
ATOM   1082  CD  GLN    69      -6.395 -22.955  -9.189  1.00  0.00           C  
ATOM   1083  OE1 GLN    69      -6.483 -22.988  -9.450  1.00  0.00           O  
ATOM   1084  NE2 GLN    69      -6.312 -23.003  -8.501  1.00  0.00           N  
ATOM   1085 HE21 GLN    69      -6.331 -23.074  -8.208  1.00  0.00           H  
ATOM   1086 HE22 GLN    69      -6.250 -22.992  -8.260  1.00  0.00           H  
ATOM   1087  C   GLN    69      -5.506 -21.332 -12.142  1.00  0.00           C  
ATOM   1088  O   GLN    69      -4.900 -20.415 -11.667  1.00  0.00           O  
ATOM   1089  N   GLN    70      -5.086 -21.944 -13.214  1.00  0.00           N  
ATOM   1090  H   GLN    70      -5.629 -22.664 -13.587  1.00  0.00           H  
ATOM   1091  CA  GLN    70      -3.894 -21.558 -13.910  1.00  0.00           C  
ATOM   1092  HA  GLN    70      -3.103 -21.479 -13.201  1.00  0.00           H  
ATOM   1093  CB  GLN    70      -3.522 -22.604 -14.920  1.00  0.00           C  
ATOM   1094  HB2 GLN    70      -4.183 -22.872 -15.396  1.00  0.00           H  
ATOM   1095  HB3 GLN    70      -2.963 -22.320 -15.501  1.00  0.00           H  
ATOM   1096  CG  GLN    70      -2.992 -23.662 -14.522  1.00  0.00           C  
ATOM   1097  HG2 GLN    70      -2.575 -23.548 -14.089  1.00  0.00           H  
ATOM   1098  HG3 GLN    70      -3.383 -23.956 -14.170  1.00  0.00           H  
ATOM   1099  CD  GLN    70      -2.485 -24.503 -15.161  1.00  0.00           C  
ATOM   1100  OE1 GLN    70      -2.440 -24.452 -15.873  1.00  0.00           O  
ATOM   1101  NE2 GLN    70      -2.078 -25.316 -14.933  1.00  0.00           N  
ATOM   1102 HE21 GLN    70      -1.747 -25.874 -15.345  1.00  0.00           H  
ATOM   1103 HE22 GLN    70      -2.098 -25.378 -14.350  1.00  0.00           H  
ATOM   1104  C   GLN    70      -4.026 -20.209 -14.559  1.00  0.00           C  
ATOM   1105  O   GLN    70      -3.099 -19.443 -14.529  1.00  0.00           O  
ATOM   1106  N   PHE    71      -5.182 -19.875 -15.079  1.00  0.00           N  
ATOM   1107  H   PHE    71      -5.893 -20.550 -15.095  1.00  0.00           H  
ATOM   1108  CA  PHE    71      -5.468 -18.571 -15.618  1.00  0.00           C  
ATOM   1109  HA  PHE    71      -4.711 -18.331 -16.319  1.00  0.00           H  
ATOM   1110  CB  PHE    71      -6.779 -18.617 -16.352  1.00  0.00           C  
ATOM   1111  HB2 PHE    71      -6.910 -19.304 -16.765  1.00  0.00           H  
ATOM   1112  HB3 PHE    71      -7.439 -18.597 -15.883  1.00  0.00           H  
ATOM   1113  CG  PHE    71      -7.092 -17.828 -17.168  1.00  0.00           C  
ATOM   1114  CD1 PHE    71      -7.468 -17.560 -17.397  1.00  0.00           C  
ATOM   1115  HD1 PHE    71      -7.522 -17.904 -16.988  1.00  0.00           H  
ATOM   1116  CE1 PHE    71      -7.777 -16.850 -18.166  1.00  0.00           C  
ATOM   1117  HE1 PHE    71      -8.064 -16.652 -18.340  1.00  0.00           H  
ATOM   1118  CZ  PHE    71      -7.714 -16.403 -18.713  1.00  0.00           C  
ATOM   1119  HZ  PHE    71      -7.952 -15.864 -19.303  1.00  0.00           H  
ATOM   1120  CE2 PHE    71      -7.343 -16.666 -18.491  1.00  0.00           C  
ATOM   1121  HE2 PHE    71      -7.298 -16.326 -18.912  1.00  0.00           H  
ATOM   1122  CD2 PHE    71      -7.033 -17.376 -17.722  1.00  0.00           C  
ATOM   1123  HD2 PHE    71      -6.751 -17.574 -17.564  1.00  0.00           H  
ATOM   1124  C   PHE    71      -5.443 -17.490 -14.556  1.00  0.00           C  
ATOM   1125  O   PHE    71      -4.874 -16.456 -14.769  1.00  0.00           O  
ATOM   1126  N   HIE    72      -5.978 -17.742 -13.384  1.00  0.00           N  
ATOM   1127  H   HIE    72      -6.451 -18.592 -13.277  1.00  0.00           H  
ATOM   1128  CA  HIE    72      -5.903 -16.842 -12.246  1.00  0.00           C  
ATOM   1129  HA  HIE    72      -6.290 -15.892 -12.535  1.00  0.00           H  
ATOM   1130  CB  HIE    72      -6.763 -17.369 -11.125  1.00  0.00           C  
ATOM   1131  HB2 HIE    72      -7.710 -17.369 -11.400  1.00  0.00           H  
ATOM   1132  HB3 HIE    72      -6.540 -18.305 -10.913  1.00  0.00           H  
ATOM   1133  CG  HIE    72      -6.690 -16.676  -9.922  1.00  0.00           C  
ATOM   1134  ND1 HIE    72      -6.949 -15.775  -9.565  1.00  0.00           N  
ATOM   1135  CE1 HIE    72      -6.753 -15.402  -8.455  1.00  0.00           C  
ATOM   1136  HE1 HIE    72      -6.869 -14.714  -7.919  1.00  0.00           H  
ATOM   1137  NE2 HIE    72      -6.391 -16.014  -8.106  1.00  0.00           N  
ATOM   1138  HE2 HIE    72      -6.195 -15.898  -7.314  1.00  0.00           H  
ATOM   1139  CD2 HIE    72      -6.345 -16.821  -9.020  1.00  0.00           C  
ATOM   1140  HD2 HIE    72      -6.089 -17.447  -9.031  1.00  0.00           H  
ATOM   1141  C   HIE    72      -4.479 -16.604 -11.789  1.00  0.00           C  
ATOM   1142  O   HIE    72      -4.075 -15.476 -11.635  1.00  0.00           O  
ATOM   1143  N   ARG    73      -3.689 -17.648 -11.645  1.00  0.00           N  
ATOM   1144  H   ARG    73      -4.087 -18.541 -11.782  1.00  0.00           H  
ATOM   1145  CA  ARG    73      -2.282 -17.556 -11.280  1.00  0.00           C  
ATOM   1146  HA  ARG    73      -2.192 -16.970 -10.385  1.00  0.00           H  
ATOM   1147  CB  ARG    73      -1.732 -18.938 -11.009  1.00  0.00           C  
ATOM   1148  HB2 ARG    73      -1.979 -19.562 -11.684  1.00  0.00           H  
ATOM   1149  HB3 ARG    73      -0.793 -18.908 -11.008  1.00  0.00           H  
ATOM   1150  CG  ARG    73      -2.074 -19.527  -9.826  1.00  0.00           C  
ATOM   1151  HG2 ARG    73      -2.304 -19.242  -9.491  1.00  0.00           H  
ATOM   1152  HG3 ARG    73      -2.418 -19.904  -9.748  1.00  0.00           H  
ATOM   1153  CD  ARG    73      -1.621 -20.012  -9.197  1.00  0.00           C  
ATOM   1154  HD2 ARG    73      -1.360 -20.204  -9.392  1.00  0.00           H  
ATOM   1155  HD3 ARG    73      -1.489 -19.700  -9.264  1.00  0.00           H  
ATOM   1156  NE  ARG    73      -1.695 -20.626  -8.256  1.00  0.00           N  
ATOM   1157  HE  ARG    73      -1.973 -20.759  -8.094  1.00  0.00           H  
ATOM   1158  CZ  ARG    73      -1.411 -21.029  -7.581  1.00  0.00           C  
ATOM   1159  NH1 ARG    73      -1.029 -20.929  -7.667  1.00  0.00           N  
ATOM   1160 HH11 ARG    73      -0.925 -20.537  -8.254  1.00  0.00           H  
ATOM   1161 HH12 ARG    73      -0.818 -21.254  -7.133  1.00  0.00           H  
ATOM   1162  NH2 ARG    73      -1.504 -21.551  -6.789  1.00  0.00           N  
ATOM   1163 HH21 ARG    73      -1.779 -21.647  -6.683  1.00  0.00           H  
ATOM   1164 HH22 ARG    73      -1.273 -21.853  -6.287  1.00  0.00           H  
ATOM   1165  C   ARG    73      -1.453 -16.828 -12.312  1.00  0.00           C  
ATOM   1166  O   ARG    73      -0.589 -16.074 -11.939  1.00  0.00           O  
ATOM   1167  N   HIE    74      -1.746 -16.978 -13.591  1.00  0.00           N  
ATOM   1168  H   HIE    74      -2.437 -17.639 -13.833  1.00  0.00           H  
ATOM   1169  CA  HIE    74      -1.116 -16.218 -14.657  1.00  0.00           C  
ATOM   1170  HA  HIE    74      -0.052 -16.290 -14.551  1.00  0.00           H  
ATOM   1171  CB  HIE    74      -1.485 -16.821 -16.001  1.00  0.00           C  
ATOM   1172  HB2 HIE    74      -1.206 -17.832 -16.017  1.00  0.00           H  
ATOM   1173  HB3 HIE    74      -2.521 -16.782 -16.145  1.00  0.00           H  
ATOM   1174  CG  HIE    74      -0.846 -16.167 -17.130  1.00  0.00           C  
ATOM   1175  ND1 HIE    74      -0.447 -15.772 -17.552  1.00  0.00           N  
ATOM   1176  CE1 HIE    74       0.070 -15.248 -18.560  1.00  0.00           C  
ATOM   1177  HE1 HIE    74       0.469 -14.855 -19.115  1.00  0.00           H  
ATOM   1178  NE2 HIE    74       0.010 -15.297 -18.792  1.00  0.00           N  
ATOM   1179  HE2 HIE    74       0.325 -14.983 -19.514  1.00  0.00           H  
ATOM   1180  CD2 HIE    74      -0.562 -15.869 -17.895  1.00  0.00           C  
ATOM   1181  HD2 HIE    74      -0.756 -16.053 -17.809  1.00  0.00           H  
ATOM   1182  C   HIE    74      -1.453 -14.738 -14.592  1.00  0.00           C  
ATOM   1183  O   HIE    74      -0.565 -13.914 -14.640  1.00  0.00           O  
ATOM   1184  N   LYS    75      -2.710 -14.384 -14.388  1.00  0.00           N  
ATOM   1185  H   LYS    75      -3.394 -15.099 -14.366  1.00  0.00           H  
ATOM   1186  CA  LYS    75      -3.134 -13.000 -14.201  1.00  0.00           C  
ATOM   1187  HA  LYS    75      -2.813 -12.434 -15.048  1.00  0.00           H  
ATOM   1188  CB  LYS    75      -4.645 -12.935 -14.121  1.00  0.00           C  
ATOM   1189  HB2 LYS    75      -5.025 -13.590 -13.830  1.00  0.00           H  
ATOM   1190  HB3 LYS    75      -4.911 -12.361 -13.637  1.00  0.00           H  
ATOM   1191  CG  LYS    75      -5.299 -12.738 -15.086  1.00  0.00           C  
ATOM   1192  HG2 LYS    75      -5.042 -12.323 -15.295  1.00  0.00           H  
ATOM   1193  HG3 LYS    75      -5.190 -13.129 -15.467  1.00  0.00           H  
ATOM   1194  CD  LYS    75      -6.463 -12.567 -15.263  1.00  0.00           C  
ATOM   1195  HD2 LYS    75      -6.683 -12.500 -15.163  1.00  0.00           H  
ATOM   1196  HD3 LYS    75      -6.608 -12.495 -15.290  1.00  0.00           H  
ATOM   1197  CE  LYS    75      -7.131 -12.589 -15.552  1.00  0.00           C  
ATOM   1198  HE2 LYS    75      -7.011 -12.786 -15.688  1.00  0.00           H  
ATOM   1199  HE3 LYS    75      -7.082 -12.612 -15.445  1.00  0.00           H  
ATOM   1200  NZ  LYS    75      -7.985 -12.326 -15.790  1.00  0.00           N  
ATOM   1201  HZ1 LYS    75      -8.195 -12.253 -15.853  1.00  0.00           H  
ATOM   1202  HZ2 LYS    75      -8.196 -12.262 -15.838  1.00  0.00           H  
ATOM   1203  HZ3 LYS    75      -8.199 -12.265 -15.856  1.00  0.00           H  
ATOM   1204  C   LYS    75      -2.480 -12.346 -12.994  1.00  0.00           C  
ATOM   1205  O   LYS    75      -2.049 -11.218 -13.088  1.00  0.00           O  
ATOM   1206  N   GLN    76      -2.332 -13.062 -11.899  1.00  0.00           N  
ATOM   1207  H   GLN    76      -2.744 -13.960 -11.885  1.00  0.00           H  
ATOM   1208  CA  GLN    76      -1.602 -12.604 -10.728  1.00  0.00           C  
ATOM   1209  HA  GLN    76      -1.967 -11.630 -10.457  1.00  0.00           H  
ATOM   1210  CB  GLN    76      -1.852 -13.540  -9.562  1.00  0.00           C  
ATOM   1211  HB2 GLN    76      -1.944 -14.279  -9.793  1.00  0.00           H  
ATOM   1212  HB3 GLN    76      -1.256 -13.596  -9.023  1.00  0.00           H  
ATOM   1213  CG  GLN    76      -2.756 -13.427  -8.785  1.00  0.00           C  
ATOM   1214  HG2 GLN    76      -3.078 -13.477  -9.003  1.00  0.00           H  
ATOM   1215  HG3 GLN    76      -2.793 -13.751  -8.558  1.00  0.00           H  
ATOM   1216  CD  GLN    76      -3.198 -12.842  -7.992  1.00  0.00           C  
ATOM   1217  OE1 GLN    76      -3.399 -12.216  -7.852  1.00  0.00           O  
ATOM   1218  NE2 GLN    76      -3.368 -13.013  -7.444  1.00  0.00           N  
ATOM   1219 HE21 GLN    76      -3.660 -12.630  -6.915  1.00  0.00           H  
ATOM   1220 HE22 GLN    76      -3.206 -13.519  -7.534  1.00  0.00           H  
ATOM   1221  C   GLN    76      -0.112 -12.444 -10.993  1.00  0.00           C  
ATOM   1222  O   GLN    76       0.453 -11.446 -10.599  1.00  0.00           O  
ATOM   1223  N   LEU    77       0.522 -13.367 -11.707  1.00  0.00           N  
ATOM   1224  H   LEU    77       0.016 -14.174 -11.984  1.00  0.00           H  
ATOM   1225  CA  LEU    77       1.921 -13.271 -12.114  1.00  0.00           C  
ATOM   1226  HA  LEU    77       2.523 -13.188 -11.227  1.00  0.00           H  
ATOM   1227  CB  LEU    77       2.320 -14.554 -12.846  1.00  0.00           C  
ATOM   1228  HB2 LEU    77       2.152 -15.374 -12.207  1.00  0.00           H  
ATOM   1229  HB3 LEU    77       1.682 -14.685 -13.669  1.00  0.00           H  
ATOM   1230  CG  LEU    77       3.738 -14.620 -13.345  1.00  0.00           C  
ATOM   1231  HG  LEU    77       4.083 -13.907 -13.438  1.00  0.00           H  
ATOM   1232  CD1 LEU    77       4.512 -15.188 -12.718  1.00  0.00           C  
ATOM   1233 HD11 LEU    77       4.703 -15.335 -12.594  1.00  0.00           H  
ATOM   1234 HD12 LEU    77       4.722 -15.297 -12.545  1.00  0.00           H  
ATOM   1235 HD13 LEU    77       4.679 -15.342 -12.555  1.00  0.00           H  
ATOM   1236  CD2 LEU    77       3.972 -15.130 -14.382  1.00  0.00           C  
ATOM   1237 HD21 LEU    77       4.031 -15.254 -14.630  1.00  0.00           H  
ATOM   1238 HD22 LEU    77       4.020 -15.250 -14.633  1.00  0.00           H  
ATOM   1239 HD23 LEU    77       4.040 -15.250 -14.647  1.00  0.00           H  
ATOM   1240  C   LEU    77       2.184 -12.018 -12.944  1.00  0.00           C  
ATOM   1241  O   LEU    77       3.085 -11.265 -12.628  1.00  0.00           O  
ATOM   1242  N   ILE    78       1.369 -11.750 -13.954  1.00  0.00           N  
ATOM   1243  H   ILE    78       0.657 -12.412 -14.164  1.00  0.00           H  
ATOM   1244  CA  ILE    78       1.480 -10.552 -14.786  1.00  0.00           C  
ATOM   1245  HA  ILE    78       2.486 -10.500 -15.172  1.00  0.00           H  
ATOM   1246  CB  ILE    78       0.516 -10.648 -15.979  1.00  0.00           C  
ATOM   1247  HB  ILE    78      -0.456 -10.876 -15.591  1.00  0.00           H  
ATOM   1248  CG2 ILE    78       0.384  -9.337 -16.732  1.00  0.00           C  
ATOM   1249 HG21 ILE    78       0.341  -9.022 -16.930  1.00  0.00           H  
ATOM   1250 HG22 ILE    78       0.329  -9.013 -16.912  1.00  0.00           H  
ATOM   1251 HG23 ILE    78       0.354  -9.017 -16.909  1.00  0.00           H  
ATOM   1252  CG1 ILE    78       0.881 -11.771 -16.949  1.00  0.00           C  
ATOM   1253 HG12 ILE    78       0.901 -12.576 -16.533  1.00  0.00           H  
ATOM   1254 HG13 ILE    78       0.236 -11.867 -17.584  1.00  0.00           H  
ATOM   1255  CD1 ILE    78       2.018 -11.776 -17.665  1.00  0.00           C  
ATOM   1256 HD11 ILE    78       2.297 -11.795 -17.834  1.00  0.00           H  
ATOM   1257 HD12 ILE    78       2.282 -11.790 -17.854  1.00  0.00           H  
ATOM   1258 HD13 ILE    78       2.298 -11.777 -17.845  1.00  0.00           H  
ATOM   1259  C   ILE    78       1.287  -9.279 -13.959  1.00  0.00           C  
ATOM   1260  O   ILE    78       2.057  -8.345 -14.102  1.00  0.00           O  
ATOM   1261  N   ARG    79       0.325  -9.252 -13.040  1.00  0.00           N  
ATOM   1262  H   ARG    79      -0.265 -10.047 -12.971  1.00  0.00           H  
ATOM   1263  CA  ARG    79       0.086  -8.126 -12.133  1.00  0.00           C  
ATOM   1264  HA  ARG    79      -0.027  -7.235 -12.727  1.00  0.00           H  
ATOM   1265  CB  ARG    79      -1.215  -8.358 -11.370  1.00  0.00           C  
ATOM   1266  HB2 ARG    79      -1.918  -8.663 -11.963  1.00  0.00           H  
ATOM   1267  HB3 ARG    79      -1.101  -9.044 -10.710  1.00  0.00           H  
ATOM   1268  CG  ARG    79      -1.753  -7.254 -10.714  1.00  0.00           C  
ATOM   1269  HG2 ARG    79      -1.186  -6.990 -10.072  1.00  0.00           H  
ATOM   1270  HG3 ARG    79      -1.785  -6.592 -11.305  1.00  0.00           H  
ATOM   1271  CD  ARG    79      -3.045  -7.418 -10.132  1.00  0.00           C  
ATOM   1272  HD2 ARG    79      -3.671  -7.494 -10.811  1.00  0.00           H  
ATOM   1273  HD3 ARG    79      -3.067  -8.220  -9.672  1.00  0.00           H  
ATOM   1274  NE  ARG    79      -3.428  -6.427  -9.299  1.00  0.00           N  
ATOM   1275  HE  ARG    79      -2.923  -5.797  -9.172  1.00  0.00           H  
ATOM   1276  CZ  ARG    79      -4.377  -6.248  -8.701  1.00  0.00           C  
ATOM   1277  NH1 ARG    79      -5.142  -6.953  -8.762  1.00  0.00           N  
ATOM   1278 HH11 ARG    79      -5.033  -7.672  -9.270  1.00  0.00           H  
ATOM   1279 HH12 ARG    79      -5.846  -6.765  -8.290  1.00  0.00           H  
ATOM   1280  NH2 ARG    79      -4.571  -5.327  -8.014  1.00  0.00           N  
ATOM   1281 HH21 ARG    79      -3.981  -4.789  -7.944  1.00  0.00           H  
ATOM   1282 HH22 ARG    79      -5.280  -5.167  -7.562  1.00  0.00           H  
ATOM   1283  C   ARG    79       1.263  -7.869 -11.200  1.00  0.00           C  
ATOM   1284  O   ARG    79       1.658  -6.729 -11.038  1.00  0.00           O  
ATOM   1285  N   PHE    80       1.868  -8.901 -10.632  1.00  0.00           N  
ATOM   1286  H   PHE    80       1.482  -9.805 -10.774  1.00  0.00           H  
ATOM   1287  CA  PHE    80       3.057  -8.769  -9.799  1.00  0.00           C  
ATOM   1288  HA  PHE    80       2.896  -7.954  -9.110  1.00  0.00           H  
ATOM   1289  CB  PHE    80       3.275 -10.031  -8.973  1.00  0.00           C  
ATOM   1290  HB2 PHE    80       3.292 -10.871  -9.632  1.00  0.00           H  
ATOM   1291  HB3 PHE    80       4.236  -9.962  -8.513  1.00  0.00           H  
ATOM   1292  CG  PHE    80       2.293 -10.306  -7.878  1.00  0.00           C  
ATOM   1293  CD1 PHE    80       1.777 -10.920  -7.519  1.00  0.00           C  
ATOM   1294  HD1 PHE    80       2.053 -11.183  -8.026  1.00  0.00           H  
ATOM   1295  CE1 PHE    80       0.898 -11.192  -6.498  1.00  0.00           C  
ATOM   1296  HE1 PHE    80       0.502 -11.659  -6.231  1.00  0.00           H  
ATOM   1297  CZ  PHE    80       0.538 -10.858  -5.816  1.00  0.00           C  
ATOM   1298  HZ  PHE    80      -0.130 -11.069  -5.033  1.00  0.00           H  
ATOM   1299  CE2 PHE    80       1.059 -10.251  -6.155  1.00  0.00           C  
ATOM   1300  HE2 PHE    80       0.788  -9.998  -5.628  1.00  0.00           H  
ATOM   1301  CD2 PHE    80       1.935  -9.977  -7.180  1.00  0.00           C  
ATOM   1302  HD2 PHE    80       2.334  -9.515  -7.421  1.00  0.00           H  
ATOM   1303  C   PHE    80       4.311  -8.397 -10.594  1.00  0.00           C  
ATOM   1304  O   PHE    80       5.115  -7.640 -10.086  1.00  0.00           O  
ATOM   1305  N   LEU    81       4.473  -8.834 -11.843  1.00  0.00           N  
ATOM   1306  H   LEU    81       3.819  -9.491 -12.200  1.00  0.00           H  
ATOM   1307  CA  LEU    81       5.560  -8.381 -12.715  1.00  0.00           C  
ATOM   1308  HA  LEU    81       6.493  -8.497 -12.185  1.00  0.00           H  
ATOM   1309  CB  LEU    81       5.616  -9.215 -13.999  1.00  0.00           C  
ATOM   1310  HB2 LEU    81       4.640  -9.271 -14.411  1.00  0.00           H  
ATOM   1311  HB3 LEU    81       6.222  -8.701 -14.703  1.00  0.00           H  
ATOM   1312  CG  LEU    81       6.174 -10.618 -13.873  1.00  0.00           C  
ATOM   1313  HG  LEU    81       5.661 -11.119 -13.127  1.00  0.00           H  
ATOM   1314  CD1 LEU    81       6.015 -11.370 -15.129  1.00  0.00           C  
ATOM   1315 HD11 LEU    81       5.962 -11.521 -15.450  1.00  0.00           H  
ATOM   1316 HD12 LEU    81       6.012 -11.571 -15.432  1.00  0.00           H  
ATOM   1317 HD13 LEU    81       5.943 -11.576 -15.410  1.00  0.00           H  
ATOM   1318  CD2 LEU    81       7.607 -10.650 -13.551  1.00  0.00           C  
ATOM   1319 HD21 LEU    81       7.959 -10.637 -13.486  1.00  0.00           H  
ATOM   1320 HD22 LEU    81       7.949 -10.659 -13.441  1.00  0.00           H  
ATOM   1321 HD23 LEU    81       7.955 -10.692 -13.482  1.00  0.00           H  
ATOM   1322  C   LEU    81       5.447  -6.891 -13.050  1.00  0.00           C  
ATOM   1323  O   LEU    81       6.441  -6.187 -13.013  1.00  0.00           O  
ATOM   1324  N   LYS    82       4.239  -6.389 -13.297  1.00  0.00           N  
ATOM   1325  H   LYS    82       3.483  -7.029 -13.371  1.00  0.00           H  
ATOM   1326  CA  LYS    82       3.964  -4.958 -13.453  1.00  0.00           C  
ATOM   1327  HA  LYS    82       4.622  -4.558 -14.208  1.00  0.00           H  
ATOM   1328  CB  LYS    82       2.521  -4.753 -13.910  1.00  0.00           C  
ATOM   1329  HB2 LYS    82       1.944  -5.326 -13.477  1.00  0.00           H  
ATOM   1330  HB3 LYS    82       2.199  -3.896 -13.726  1.00  0.00           H  
ATOM   1331  CG  LYS    82       2.291  -4.906 -15.219  1.00  0.00           C  
ATOM   1332  HG2 LYS    82       2.761  -4.255 -15.641  1.00  0.00           H  
ATOM   1333  HG3 LYS    82       2.702  -5.717 -15.441  1.00  0.00           H  
ATOM   1334  CD  LYS    82       0.869  -4.823 -15.666  1.00  0.00           C  
ATOM   1335  HD2 LYS    82       0.400  -5.389 -15.290  1.00  0.00           H  
ATOM   1336  HD3 LYS    82       0.504  -4.085 -15.500  1.00  0.00           H  
ATOM   1337  CE  LYS    82       0.617  -4.980 -16.867  1.00  0.00           C  
ATOM   1338  HE2 LYS    82       1.108  -4.476 -17.238  1.00  0.00           H  
ATOM   1339  HE3 LYS    82       0.939  -5.711 -17.002  1.00  0.00           H  
ATOM   1340  NZ  LYS    82      -0.674  -4.833 -17.356  1.00  0.00           N  
ATOM   1341  HZ1 LYS    82      -0.996  -4.784 -17.463  1.00  0.00           H  
ATOM   1342  HZ2 LYS    82      -0.983  -4.790 -17.498  1.00  0.00           H  
ATOM   1343  HZ3 LYS    82      -0.996  -4.822 -17.478  1.00  0.00           H  
ATOM   1344  C   LYS    82       4.264  -4.174 -12.179  1.00  0.00           C  
ATOM   1345  O   LYS    82       4.904  -3.146 -12.246  1.00  0.00           O  
ATOM   1346  N   ARG    83       3.880  -4.685 -11.014  1.00  0.00           N  
ATOM   1347  H   ARG    83       3.331  -5.509 -11.052  1.00  0.00           H  
ATOM   1348  CA  ARG    83       4.167  -4.086  -9.701  1.00  0.00           C  
ATOM   1349  HA  ARG    83       3.888  -3.046  -9.744  1.00  0.00           H  
ATOM   1350  CB  ARG    83       3.307  -4.762  -8.640  1.00  0.00           C  
ATOM   1351  HB2 ARG    83       2.638  -5.143  -8.941  1.00  0.00           H  
ATOM   1352  HB3 ARG    83       3.696  -5.353  -8.228  1.00  0.00           H  
ATOM   1353  CG  ARG    83       2.789  -4.109  -7.727  1.00  0.00           C  
ATOM   1354  HG2 ARG    83       3.389  -3.823  -7.356  1.00  0.00           H  
ATOM   1355  HG3 ARG    83       2.501  -3.517  -8.131  1.00  0.00           H  
ATOM   1356  CD  ARG    83       1.817  -4.667  -6.783  1.00  0.00           C  
ATOM   1357  HD2 ARG    83       0.949  -4.765  -7.260  1.00  0.00           H  
ATOM   1358  HD3 ARG    83       2.126  -5.581  -6.519  1.00  0.00           H  
ATOM   1359  NE  ARG    83       1.599  -3.875  -5.626  1.00  0.00           N  
ATOM   1360  HE  ARG    83       1.903  -3.014  -5.643  1.00  0.00           H  
ATOM   1361  CZ  ARG    83       0.965  -4.152  -4.594  1.00  0.00           C  
ATOM   1362  NH1 ARG    83       0.437  -5.199  -4.470  1.00  0.00           N  
ATOM   1363 HH11 ARG    83       0.450  -5.806  -5.187  1.00  0.00           H  
ATOM   1364 HH12 ARG    83      -0.023  -5.362  -3.673  1.00  0.00           H  
ATOM   1365  NH2 ARG    83       0.827  -3.356  -3.658  1.00  0.00           N  
ATOM   1366 HH21 ARG    83       1.216  -2.522  -3.698  1.00  0.00           H  
ATOM   1367 HH22 ARG    83       0.327  -3.559  -2.900  1.00  0.00           H  
ATOM   1368  C   ARG    83       5.649  -4.109  -9.328  1.00  0.00           C  
ATOM   1369  O   ARG    83       6.098  -3.242  -8.616  1.00  0.00           O  
ATOM   1370  N   LEU    84       6.416  -5.064  -9.824  1.00  0.00           N  
ATOM   1371  H   LEU    84       5.965  -5.788 -10.324  1.00  0.00           H  
ATOM   1372  CA  LEU    84       7.869  -5.121  -9.691  1.00  0.00           C  
ATOM   1373  HA  LEU    84       8.123  -4.931  -8.658  1.00  0.00           H  
ATOM   1374  CB  LEU    84       8.339  -6.532 -10.057  1.00  0.00           C  
ATOM   1375  HB2 LEU    84       7.859  -7.172  -9.559  1.00  0.00           H  
ATOM   1376  HB3 LEU    84       8.146  -6.720 -10.962  1.00  0.00           H  
ATOM   1377  CG  LEU    84       9.668  -6.891  -9.918  1.00  0.00           C  
ATOM   1378  HG  LEU    84      10.002  -6.320 -10.481  1.00  0.00           H  
ATOM   1379  CD1 LEU    84      10.229  -6.861  -8.780  1.00  0.00           C  
ATOM   1380 HD11 LEU    84      10.365  -6.883  -8.494  1.00  0.00           H  
ATOM   1381 HD12 LEU    84      10.383  -6.834  -8.524  1.00  0.00           H  
ATOM   1382 HD13 LEU    84      10.359  -6.833  -8.500  1.00  0.00           H  
ATOM   1383  CD2 LEU    84      10.016  -8.124 -10.176  1.00  0.00           C  
ATOM   1384 HD21 LEU    84      10.118  -8.424 -10.205  1.00  0.00           H  
ATOM   1385 HD22 LEU    84      10.060  -8.434 -10.244  1.00  0.00           H  
ATOM   1386 HD23 LEU    84      10.123  -8.408 -10.279  1.00  0.00           H  
ATOM   1387  C   LEU    84       8.552  -4.035 -10.523  1.00  0.00           C  
ATOM   1388  O   LEU    84       9.335  -3.274  -9.989  1.00  0.00           O  
ATOM   1389  N   ASP    85       8.212  -3.911 -11.801  1.00  0.00           N  
ATOM   1390  H   ASP    85       7.563  -4.569 -12.173  1.00  0.00           H  
ATOM   1391  CA  ASP    85       8.706  -2.866 -12.705  1.00  0.00           C  
ATOM   1392  HA  ASP    85       9.779  -2.951 -12.792  1.00  0.00           H  
ATOM   1393  CB  ASP    85       8.090  -3.137 -14.083  1.00  0.00           C  
ATOM   1394  HB2 ASP    85       8.359  -4.133 -14.376  1.00  0.00           H  
ATOM   1395  HB3 ASP    85       7.023  -3.103 -14.001  1.00  0.00           H  
ATOM   1396  CG  ASP    85       8.503  -2.208 -15.208  1.00  0.00           C  
ATOM   1397  OD1 ASP    85       9.470  -1.461 -15.077  1.00  0.00           O  
ATOM   1398  OD2 ASP    85       7.849  -2.236 -16.252  1.00  0.00           O  
ATOM   1399  C   ASP    85       8.394  -1.455 -12.173  1.00  0.00           C  
ATOM   1400  O   ASP    85       9.275  -0.612 -12.057  1.00  0.00           O  
ATOM   1401  N   ARG    86       7.163  -1.246 -11.711  1.00  0.00           N  
ATOM   1402  H   ARG    86       6.507  -1.983 -11.850  1.00  0.00           H  
ATOM   1403  CA  ARG    86       6.677  -0.022 -11.060  1.00  0.00           C  
ATOM   1404  HA  ARG    86       6.769   0.800 -11.753  1.00  0.00           H  
ATOM   1405  CB  ARG    86       5.195  -0.233 -10.751  1.00  0.00           C  
ATOM   1406  HB2 ARG    86       4.750  -0.565 -11.519  1.00  0.00           H  
ATOM   1407  HB3 ARG    86       5.086  -0.893 -10.079  1.00  0.00           H  
ATOM   1408  CG  ARG    86       4.411   0.822 -10.334  1.00  0.00           C  
ATOM   1409  HG2 ARG    86       4.828   1.058  -9.577  1.00  0.00           H  
ATOM   1410  HG3 ARG    86       4.421   1.491 -10.915  1.00  0.00           H  
ATOM   1411  CD  ARG    86       3.014   0.587 -10.167  1.00  0.00           C  
ATOM   1412  HD2 ARG    86       2.667   0.615 -11.034  1.00  0.00           H  
ATOM   1413  HD3 ARG    86       2.913  -0.275  -9.845  1.00  0.00           H  
ATOM   1414  NE  ARG    86       2.269   1.436  -9.300  1.00  0.00           N  
ATOM   1415  HE  ARG    86       2.761   2.056  -8.704  1.00  0.00           H  
ATOM   1416  CZ  ARG    86       1.010   1.454  -9.199  1.00  0.00           C  
ATOM   1417  NH1 ARG    86       0.242   0.747  -9.931  1.00  0.00           N  
ATOM   1418 HH11 ARG    86       0.592   0.123 -10.576  1.00  0.00           H  
ATOM   1419 HH12 ARG    86      -0.706   0.808  -9.795  1.00  0.00           H  
ATOM   1420  NH2 ARG    86       0.480   2.203  -8.343  1.00  0.00           N  
ATOM   1421 HH21 ARG    86       1.048   2.680  -7.695  1.00  0.00           H  
ATOM   1422 HH22 ARG    86      -0.461   2.238  -8.282  1.00  0.00           H  
ATOM   1423  C   ARG    86       7.469   0.386  -9.818  1.00  0.00           C  
ATOM   1424  O   ARG    86       7.539   1.566  -9.533  1.00  0.00           O  
ATOM   1425  N   ASN    87       8.079  -0.548  -9.098  1.00  0.00           N  
ATOM   1426  H   ASN    87       7.966  -1.488  -9.388  1.00  0.00           H  
ATOM   1427  CA  ASN    87       8.921  -0.272  -7.931  1.00  0.00           C  
ATOM   1428  HA  ASN    87       8.648   0.701  -7.549  1.00  0.00           H  
ATOM   1429  CB  ASN    87       8.631  -1.304  -6.841  1.00  0.00           C  
ATOM   1430  HB2 ASN    87       7.742  -1.771  -7.042  1.00  0.00           H  
ATOM   1431  HB3 ASN    87       9.353  -2.033  -6.827  1.00  0.00           H  
ATOM   1432  CG  ASN    87       8.505  -0.776  -5.473  1.00  0.00           C  
ATOM   1433  OD1 ASN    87       8.613   0.376  -5.205  1.00  0.00           O  
ATOM   1434  ND2 ASN    87       8.207  -1.611  -4.562  1.00  0.00           N  
ATOM   1435 HD21 ASN    87       7.967  -1.256  -3.680  1.00  0.00           H  
ATOM   1436 HD22 ASN    87       8.029  -2.538  -4.800  1.00  0.00           H  
ATOM   1437  C   ASN    87      10.413  -0.187  -8.269  1.00  0.00           C  
ATOM   1438  O   ASN    87      11.109   0.650  -7.722  1.00  0.00           O  
ATOM   1439  N   LEU    88      10.906  -0.975  -9.225  1.00  0.00           N  
ATOM   1440  H   LEU    88      10.301  -1.653  -9.629  1.00  0.00           H  
ATOM   1441  CA  LEU    88      12.264  -0.856  -9.762  1.00  0.00           C  
ATOM   1442  HA  LEU    88      12.962  -0.941  -8.944  1.00  0.00           H  
ATOM   1443  CB  LEU    88      12.536  -1.978 -10.772  1.00  0.00           C  
ATOM   1444  HB2 LEU    88      11.744  -2.054 -11.391  1.00  0.00           H  
ATOM   1445  HB3 LEU    88      13.328  -1.731 -11.351  1.00  0.00           H  
ATOM   1446  CG  LEU    88      12.816  -3.315 -10.249  1.00  0.00           C  
ATOM   1447  HG  LEU    88      12.110  -3.476  -9.639  1.00  0.00           H  
ATOM   1448  CD1 LEU    88      12.850  -4.307 -11.195  1.00  0.00           C  
ATOM   1449 HD11 LEU    88      12.843  -4.519 -11.452  1.00  0.00           H  
ATOM   1450 HD12 LEU    88      12.899  -4.560 -11.418  1.00  0.00           H  
ATOM   1451 HD13 LEU    88      12.819  -4.568 -11.398  1.00  0.00           H  
ATOM   1452  CD2 LEU    88      14.041  -3.519  -9.622  1.00  0.00           C  
ATOM   1453 HD21 LEU    88      14.333  -3.574  -9.450  1.00  0.00           H  
ATOM   1454 HD22 LEU    88      14.334  -3.583  -9.474  1.00  0.00           H  
ATOM   1455 HD23 LEU    88      14.341  -3.556  -9.475  1.00  0.00           H  
ATOM   1456  C   LEU    88      12.514   0.515 -10.396  1.00  0.00           C  
ATOM   1457  O   LEU    88      13.625   1.004 -10.353  1.00  0.00           O  
ATOM   1458  N   TRP    89      11.474   1.176 -10.890  1.00  0.00           N  
ATOM   1459  H   TRP    89      10.613   0.682 -10.941  1.00  0.00           H  
ATOM   1460  CA  TRP    89      11.484   2.563 -11.342  1.00  0.00           C  
ATOM   1461  HA  TRP    89      12.118   2.645 -12.206  1.00  0.00           H  
ATOM   1462  CB  TRP    89      10.064   2.926 -11.752  1.00  0.00           C  
ATOM   1463  HB2 TRP    89       9.829   2.395 -12.613  1.00  0.00           H  
ATOM   1464  HB3 TRP    89       9.407   2.601 -11.013  1.00  0.00           H  
ATOM   1465  CG  TRP    89       9.741   4.329 -12.004  1.00  0.00           C  
ATOM   1466  CD1 TRP    89       8.985   5.093 -11.274  1.00  0.00           C  
ATOM   1467  HD1 TRP    89       8.532   4.787 -10.423  1.00  0.00           H  
ATOM   1468  NE1 TRP    89       8.865   6.312 -11.791  1.00  0.00           N  
ATOM   1469  HE1 TRP    89       8.351   7.027 -11.391  1.00  0.00           H  
ATOM   1470  CE2 TRP    89       9.531   6.395 -12.893  1.00  0.00           C  
ATOM   1471  CZ2 TRP    89       9.689   7.396 -13.747  1.00  0.00           C  
ATOM   1472  HZ2 TRP    89       9.234   8.325 -13.592  1.00  0.00           H  
ATOM   1473  CH2 TRP    89      10.448   7.168 -14.803  1.00  0.00           C  
ATOM   1474  HH2 TRP    89      10.579   7.923 -15.468  1.00  0.00           H  
ATOM   1475  CZ3 TRP    89      11.037   5.949 -14.989  1.00  0.00           C  
ATOM   1476  HZ3 TRP    89      11.618   5.781 -15.797  1.00  0.00           H  
ATOM   1477  CE3 TRP    89      10.872   4.948 -14.127  1.00  0.00           C  
ATOM   1478  HE3 TRP    89      11.324   4.017 -14.281  1.00  0.00           H  
ATOM   1479  CD2 TRP    89      10.115   5.143 -13.054  1.00  0.00           C  
ATOM   1480  C   TRP    89      12.019   3.540 -10.297  1.00  0.00           C  
ATOM   1481  O   TRP    89      12.750   4.443 -10.627  1.00  0.00           O  
ATOM   1482  N   GLY    90      11.717   3.338  -9.034  1.00  0.00           N  
ATOM   1483  H   GLY    90      11.150   2.560  -8.821  1.00  0.00           H  
ATOM   1484  CA  GLY    90      12.228   4.136  -7.933  1.00  0.00           C  
ATOM   1485  HA2 GLY    90      12.102   5.167  -8.148  1.00  0.00           H  
ATOM   1486  HA3 GLY    90      11.667   3.912  -7.063  1.00  0.00           H  
ATOM   1487  C   GLY    90      13.680   3.894  -7.608  1.00  0.00           C  
ATOM   1488  O   GLY    90      14.361   4.771  -7.201  1.00  0.00           O  
ATOM   1489  N   LEU    91      14.172   2.723  -7.828  1.00  0.00           N  
ATOM   1490  H   LEU    91      13.555   2.059  -8.171  1.00  0.00           H  
ATOM   1491  CA  LEU    91      15.559   2.372  -7.632  1.00  0.00           C  
ATOM   1492  HA  LEU    91      15.926   2.908  -6.783  1.00  0.00           H  
ATOM   1493  CB  LEU    91      15.677   0.888  -7.360  1.00  0.00           C  
ATOM   1494  HB2 LEU    91      15.171   0.444  -7.766  1.00  0.00           H  
ATOM   1495  HB3 LEU    91      16.369   0.628  -7.589  1.00  0.00           H  
ATOM   1496  CG  LEU    91      15.587   0.307  -6.278  1.00  0.00           C  
ATOM   1497  HG  LEU    91      15.214   0.499  -6.432  1.00  0.00           H  
ATOM   1498  CD1 LEU    91      15.723  -0.498  -5.772  1.00  0.00           C  
ATOM   1499 HD11 LEU    91      15.767  -0.714  -5.667  1.00  0.00           H  
ATOM   1500 HD12 LEU    91      15.771  -0.674  -5.642  1.00  0.00           H  
ATOM   1501 HD13 LEU    91      15.728  -0.693  -5.637  1.00  0.00           H  
ATOM   1502  CD2 LEU    91      15.880   0.189  -5.473  1.00  0.00           C  
ATOM   1503 HD21 LEU    91      15.965   0.154  -5.261  1.00  0.00           H  
ATOM   1504 HD22 LEU    91      15.935   0.177  -5.298  1.00  0.00           H  
ATOM   1505 HD23 LEU    91      15.948   0.153  -5.266  1.00  0.00           H  
ATOM   1506  C   LEU    91      16.432   2.764  -8.798  1.00  0.00           C  
ATOM   1507  O   LEU    91      17.548   3.124  -8.610  1.00  0.00           O  
ATOM   1508  N   ALA    92      15.933   2.706  -9.990  1.00  0.00           N  
ATOM   1509  H   ALA    92      15.029   2.361 -10.071  1.00  0.00           H  
ATOM   1510  CA  ALA    92      16.637   3.022 -11.193  1.00  0.00           C  
ATOM   1511  HA  ALA    92      17.571   2.955 -11.031  1.00  0.00           H  
ATOM   1512  CB  ALA    92      16.361   2.126 -12.191  1.00  0.00           C  
ATOM   1513  HB1 ALA    92      16.297   1.896 -12.440  1.00  0.00           H  
ATOM   1514  HB2 ALA    92      16.293   1.928 -12.420  1.00  0.00           H  
ATOM   1515  HB3 ALA    92      16.303   1.906 -12.442  1.00  0.00           H  
ATOM   1516  C   ALA    92      16.419   4.289 -11.708  1.00  0.00           C  
ATOM   1517  O   ALA    92      16.833   4.503 -12.152  1.00  0.00           O  
ATOM   1518  N   GLY    93      15.777   5.128 -11.699  1.00  0.00           N  
ATOM   1519  H   GLY    93      15.464   4.902 -11.311  1.00  0.00           H  
ATOM   1520  CA  GLY    93      15.479   6.355 -12.262  1.00  0.00           C  
ATOM   1521  HA2 GLY    93      14.592   6.577 -11.945  1.00  0.00           H  
ATOM   1522  HA3 GLY    93      16.087   7.007 -11.908  1.00  0.00           H  
ATOM   1523  C   GLY    93      15.516   6.514 -13.745  1.00  0.00           C  
ATOM   1524  O   GLY    93      15.436   7.523 -14.231  1.00  0.00           O  
ATOM   1525  N   LEU    94      15.661   5.529 -14.460  1.00  0.00           N  
ATOM   1526  H   LEU    94      15.686   4.753 -13.986  1.00  0.00           H  
ATOM   1527  CA  LEU    94      15.746   5.440 -15.881  1.00  0.00           C  
ATOM   1528  HA  LEU    94      15.781   6.417 -16.280  1.00  0.00           H  
ATOM   1529  CB  LEU    94      16.989   4.712 -16.256  1.00  0.00           C  
ATOM   1530  HB2 LEU    94      16.982   3.871 -15.800  1.00  0.00           H  
ATOM   1531  HB3 LEU    94      16.986   4.501 -17.200  1.00  0.00           H  
ATOM   1532  CG  LEU    94      18.235   5.303 -16.002  1.00  0.00           C  
ATOM   1533  HG  LEU    94      18.191   5.578 -15.228  1.00  0.00           H  
ATOM   1534  CD1 LEU    94      19.223   4.590 -16.093  1.00  0.00           C  
ATOM   1535 HD11 LEU    94      19.476   4.425 -16.105  1.00  0.00           H  
ATOM   1536 HD12 LEU    94      19.462   4.407 -16.104  1.00  0.00           H  
ATOM   1537 HD13 LEU    94      19.456   4.424 -16.122  1.00  0.00           H  
ATOM   1538  CD2 LEU    94      18.621   6.207 -16.711  1.00  0.00           C  
ATOM   1539 HD21 LEU    94      18.715   6.417 -16.896  1.00  0.00           H  
ATOM   1540 HD22 LEU    94      18.697   6.441 -16.871  1.00  0.00           H  
ATOM   1541 HD23 LEU    94      18.740   6.434 -16.871  1.00  0.00           H  
ATOM   1542  C   LEU    94      14.544   4.741 -16.458  1.00  0.00           C  
ATOM   1543  O   LEU    94      14.032   3.841 -15.880  1.00  0.00           O  
ATOM   1544  N   ASN    95      14.100   5.139 -17.606  1.00  0.00           N  
ATOM   1545  H   ASN    95      14.576   5.860 -18.032  1.00  0.00           H  
ATOM   1546  CA  ASN    95      12.927   4.611 -18.254  1.00  0.00           C  
ATOM   1547  HA  ASN    95      12.190   4.468 -17.527  1.00  0.00           H  
ATOM   1548  CB  ASN    95      12.423   5.618 -19.214  1.00  0.00           C  
ATOM   1549  HB2 ASN    95      12.578   6.151 -19.310  1.00  0.00           H  
ATOM   1550  HB3 ASN    95      12.432   5.556 -19.722  1.00  0.00           H  
ATOM   1551  CG  ASN    95      11.673   6.008 -19.389  1.00  0.00           C  
ATOM   1552  OD1 ASN    95      11.400   5.840 -19.274  1.00  0.00           O  
ATOM   1553  ND2 ASN    95      11.315   6.539 -19.676  1.00  0.00           N  
ATOM   1554 HD21 ASN    95      10.824   6.804 -19.800  1.00  0.00           H  
ATOM   1555 HD22 ASN    95      11.531   6.697 -19.781  1.00  0.00           H  
ATOM   1556  C   ASN    95      13.126   3.270 -18.919  1.00  0.00           C  
ATOM   1557  O   ASN    95      12.290   2.426 -18.809  1.00  0.00           O  
ATOM   1558  N   SER    96      14.213   3.066 -19.610  1.00  0.00           N  
ATOM   1559  H   SER    96      14.855   3.798 -19.664  1.00  0.00           H  
ATOM   1560  CA  SER    96      14.543   1.843 -20.296  1.00  0.00           C  
ATOM   1561  HA  SER    96      14.261   1.033 -19.689  1.00  0.00           H  
ATOM   1562  CB  SER    96      13.776   1.750 -21.568  1.00  0.00           C  
ATOM   1563  HB2 SER    96      13.204   1.529 -21.578  1.00  0.00           H  
ATOM   1564  HB3 SER    96      13.640   2.249 -21.890  1.00  0.00           H  
ATOM   1565  OG  SER    96      13.952   1.304 -22.328  1.00  0.00           O  
ATOM   1566  HG  SER    96      13.615   1.300 -22.520  1.00  0.00           H  
ATOM   1567  C   SER    96      16.021   1.725 -20.580  1.00  0.00           C  
ATOM   1568  O   SER    96      16.668   2.698 -20.792  1.00  0.00           O  
ATOM   1569  N   CYS    97      16.559   0.538 -20.610  1.00  0.00           N  
ATOM   1570  H   CYS    97      15.971  -0.208 -20.427  1.00  0.00           H  
ATOM   1571  CA  CYS    97      17.934   0.239 -20.943  1.00  0.00           C  
ATOM   1572  HA  CYS    97      18.308   1.012 -21.559  1.00  0.00           H  
ATOM   1573  CB  CYS    97      18.761   0.234 -19.687  1.00  0.00           C  
ATOM   1574  HB2 CYS    97      18.540   0.693 -19.131  1.00  0.00           H  
ATOM   1575  HB3 CYS    97      18.815  -0.417 -19.315  1.00  0.00           H  
ATOM   1576  SG  CYS    97      20.033   0.540 -19.727  1.00  0.00           S  
ATOM   1577  HG  CYS    97      19.909   1.063 -19.892  1.00  0.00           H  
ATOM   1578  C   CYS    97      18.045  -1.074 -21.694  1.00  0.00           C  
ATOM   1579  O   CYS    97      17.873  -2.076 -21.174  1.00  0.00           O  
ATOM   1580  N   PRO    98      18.314  -1.106 -22.897  1.00  0.00           N  
ATOM   1581  CD  PRO    98      18.390  -0.008 -23.636  1.00  0.00           C  
ATOM   1582  HD2 PRO    98      19.142   0.516 -23.432  1.00  0.00           H  
ATOM   1583  HD3 PRO    98      17.614   0.614 -23.539  1.00  0.00           H  
ATOM   1584  CG  PRO    98      18.503  -0.550 -24.889  1.00  0.00           C  
ATOM   1585  HG2 PRO    98      19.201  -0.347 -25.212  1.00  0.00           H  
ATOM   1586  HG3 PRO    98      17.896  -0.242 -25.315  1.00  0.00           H  
ATOM   1587  CB  PRO    98      18.485  -1.893 -24.970  1.00  0.00           C  
ATOM   1588  HB2 PRO    98      19.178  -2.245 -25.460  1.00  0.00           H  
ATOM   1589  HB3 PRO    98      17.762  -2.129 -25.384  1.00  0.00           H  
ATOM   1590  CA  PRO    98      18.488  -2.303 -23.670  1.00  0.00           C  
ATOM   1591  HA  PRO    98      17.731  -2.887 -23.531  1.00  0.00           H  
ATOM   1592  C   PRO    98      19.652  -3.092 -23.420  1.00  0.00           C  
ATOM   1593  O   PRO    98      20.549  -2.589 -23.029  1.00  0.00           O  
ATOM   1594  N   VAL    99      19.653  -4.331 -23.687  1.00  0.00           N  
ATOM   1595  H   VAL    99      18.892  -4.668 -24.015  1.00  0.00           H  
ATOM   1596  CA  VAL    99      20.693  -5.241 -23.560  1.00  0.00           C  
ATOM   1597  HA  VAL    99      21.397  -4.728 -23.327  1.00  0.00           H  
ATOM   1598  CB  VAL    99      20.504  -6.094 -22.604  1.00  0.00           C  
ATOM   1599  HB  VAL    99      20.168  -6.220 -22.488  1.00  0.00           H  
ATOM   1600  CG1 VAL    99      20.671  -6.851 -22.384  1.00  0.00           C  
ATOM   1601 HG11 VAL    99      20.729  -7.032 -22.308  1.00  0.00           H  
ATOM   1602 HG12 VAL    99      20.689  -7.043 -22.321  1.00  0.00           H  
ATOM   1603 HG13 VAL    99      20.711  -7.039 -22.352  1.00  0.00           H  
ATOM   1604  CG2 VAL    99      20.603  -6.040 -21.944  1.00  0.00           C  
ATOM   1605 HG21 VAL    99      20.626  -6.052 -21.776  1.00  0.00           H  
ATOM   1606 HG22 VAL    99      20.635  -6.015 -21.787  1.00  0.00           H  
ATOM   1607 HG23 VAL    99      20.614  -6.020 -21.780  1.00  0.00           H  
ATOM   1608  C   VAL    99      21.061  -5.999 -24.681  1.00  0.00           C  
ATOM   1609  O   VAL    99      20.352  -6.416 -25.257  1.00  0.00           O  
ATOM   1610  N   LYS   100      22.169  -6.184 -24.992  1.00  0.00           N  
ATOM   1611  H   LYS   100      22.688  -5.816 -24.477  1.00  0.00           H  
ATOM   1612  CA  LYS   100      22.699  -6.895 -26.020  1.00  0.00           C  
ATOM   1613  HA  LYS   100      22.021  -7.325 -26.465  1.00  0.00           H  
ATOM   1614  CB  LYS   100      23.216  -5.990 -26.830  1.00  0.00           C  
ATOM   1615  HB2 LYS   100      23.487  -5.785 -26.728  1.00  0.00           H  
ATOM   1616  HB3 LYS   100      23.416  -6.089 -27.167  1.00  0.00           H  
ATOM   1617  CG  LYS   100      23.110  -5.233 -27.347  1.00  0.00           C  
ATOM   1618  HG2 LYS   100      22.823  -5.288 -27.301  1.00  0.00           H  
ATOM   1619  HG3 LYS   100      23.111  -5.102 -27.111  1.00  0.00           H  
ATOM   1620  CD  LYS   100      23.395  -4.567 -28.248  1.00  0.00           C  
ATOM   1621  HD2 LYS   100      23.549  -4.515 -28.353  1.00  0.00           H  
ATOM   1622  HD3 LYS   100      23.405  -4.548 -28.412  1.00  0.00           H  
ATOM   1623  CE  LYS   100      23.453  -3.990 -28.779  1.00  0.00           C  
ATOM   1624  HE2 LYS   100      23.290  -3.982 -28.751  1.00  0.00           H  
ATOM   1625  HE3 LYS   100      23.489  -3.899 -28.695  1.00  0.00           H  
ATOM   1626  NZ  LYS   100      23.676  -3.567 -29.434  1.00  0.00           N  
ATOM   1627  HZ1 LYS   100      23.734  -3.458 -29.596  1.00  0.00           H  
ATOM   1628  HZ2 LYS   100      23.731  -3.461 -29.598  1.00  0.00           H  
ATOM   1629  HZ3 LYS   100      23.728  -3.465 -29.596  1.00  0.00           H  
ATOM   1630  C   LYS   100      23.618  -7.976 -25.714  1.00  0.00           C  
ATOM   1631  O   LYS   100      24.162  -7.978 -24.822  1.00  0.00           O  
ATOM   1632  N   GLU   101      23.804  -8.879 -26.465  1.00  0.00           N  
ATOM   1633  H   GLU   101      23.312  -8.793 -27.161  1.00  0.00           H  
ATOM   1634  CA  GLU   101      24.672  -9.984 -26.377  1.00  0.00           C  
ATOM   1635  HA  GLU   101      24.445 -10.654 -27.084  1.00  0.00           H  
ATOM   1636  CB  GLU   101      25.949  -9.581 -26.656  1.00  0.00           C  
ATOM   1637  HB2 GLU   101      26.161  -8.995 -26.118  1.00  0.00           H  
ATOM   1638  HB3 GLU   101      26.521 -10.242 -26.591  1.00  0.00           H  
ATOM   1639  CG  GLU   101      26.234  -9.093 -27.722  1.00  0.00           C  
ATOM   1640  HG2 GLU   101      26.021  -8.664 -27.845  1.00  0.00           H  
ATOM   1641  HG3 GLU   101      26.658  -8.927 -27.780  1.00  0.00           H  
ATOM   1642  CD  GLU   101      26.270  -9.381 -28.535  1.00  0.00           C  
ATOM   1643  OE1 GLU   101      26.296  -9.533 -28.880  1.00  0.00           O  
ATOM   1644  OE2 GLU   101      26.283  -9.450 -28.847  1.00  0.00           O  
ATOM   1645  C   GLU   101      24.582 -10.760 -25.197  1.00  0.00           C  
ATOM   1646  O   GLU   101      25.439 -11.234 -24.746  1.00  0.00           O  
ATOM   1647  N   ALA   102      23.539 -10.885 -24.679  1.00  0.00           N  
ATOM   1648  H   ALA   102      22.872 -10.501 -25.106  1.00  0.00           H  
ATOM   1649  CA  ALA   102      23.279 -11.546 -23.532  1.00  0.00           C  
ATOM   1650  HA  ALA   102      24.076 -11.587 -23.003  1.00  0.00           H  
ATOM   1651  CB  ALA   102      22.366 -10.715 -22.888  1.00  0.00           C  
ATOM   1652  HB1 ALA   102      22.135 -10.545 -22.729  1.00  0.00           H  
ATOM   1653  HB2 ALA   102      22.165 -10.505 -22.709  1.00  0.00           H  
ATOM   1654  HB3 ALA   102      22.139 -10.491 -22.756  1.00  0.00           H  
ATOM   1655  C   ALA   102      22.868 -12.960 -23.643  1.00  0.00           C  
ATOM   1656  O   ALA   102      22.442 -13.330 -24.575  1.00  0.00           O  
ATOM   1657  N   ASN   103      22.981 -13.747 -22.677  1.00  0.00           N  
ATOM   1658  H   ASN   103      23.310 -13.367 -21.952  1.00  0.00           H  
ATOM   1659  CA  ASN   103      22.557 -15.098 -22.573  1.00  0.00           C  
ATOM   1660  HA  ASN   103      22.677 -15.551 -23.492  1.00  0.00           H  
ATOM   1661  CB  ASN   103      23.437 -15.801 -21.611  1.00  0.00           C  
ATOM   1662  HB2 ASN   103      23.744 -15.360 -21.021  1.00  0.00           H  
ATOM   1663  HB3 ASN   103      23.082 -16.384 -21.200  1.00  0.00           H  
ATOM   1664  CG  ASN   103      24.399 -16.338 -21.961  1.00  0.00           C  
ATOM   1665  OD1 ASN   103      24.619 -16.400 -22.508  1.00  0.00           O  
ATOM   1666  ND2 ASN   103      24.996 -16.747 -21.664  1.00  0.00           N  
ATOM   1667 HD21 ASN   103      25.620 -17.102 -21.894  1.00  0.00           H  
ATOM   1668 HD22 ASN   103      24.823 -16.711 -21.217  1.00  0.00           H  
ATOM   1669  C   ASN   103      21.108 -15.205 -22.217  1.00  0.00           C  
ATOM   1670  O   ASN   103      20.499 -14.252 -22.019  1.00  0.00           O  
ATOM   1671  N   GLN   104      20.544 -16.366 -22.120  1.00  0.00           N  
ATOM   1672  H   GLN   104      21.087 -17.112 -22.301  1.00  0.00           H  
ATOM   1673  CA  GLN   104      19.193 -16.648 -21.713  1.00  0.00           C  
ATOM   1674  HA  GLN   104      18.708 -15.739 -21.482  1.00  0.00           H  
ATOM   1675  CB  GLN   104      18.449 -17.277 -22.830  1.00  0.00           C  
ATOM   1676  HB2 GLN   104      18.642 -17.979 -23.008  1.00  0.00           H  
ATOM   1677  HB3 GLN   104      17.731 -17.367 -22.684  1.00  0.00           H  
ATOM   1678  CG  GLN   104      18.367 -16.870 -23.902  1.00  0.00           C  
ATOM   1679  HG2 GLN   104      18.699 -16.626 -24.023  1.00  0.00           H  
ATOM   1680  HG3 GLN   104      18.335 -17.070 -24.248  1.00  0.00           H  
ATOM   1681  CD  GLN   104      17.863 -16.537 -24.382  1.00  0.00           C  
ATOM   1682  OE1 GLN   104      17.310 -16.688 -24.302  1.00  0.00           O  
ATOM   1683  NE2 GLN   104      18.023 -16.074 -24.913  1.00  0.00           N  
ATOM   1684 HE21 GLN   104      17.693 -15.857 -25.211  1.00  0.00           H  
ATOM   1685 HE22 GLN   104      18.473 -15.941 -24.993  1.00  0.00           H  
ATOM   1686  C   GLN   104      19.125 -17.509 -20.474  1.00  0.00           C  
ATOM   1687  O   GLN   104      19.992 -18.277 -20.220  1.00  0.00           O  
ATOM   1688  N   SER   105      18.078 -17.394 -19.707  1.00  0.00           N  
ATOM   1689  H   SER   105      17.416 -16.727 -19.965  1.00  0.00           H  
ATOM   1690  CA  SER   105      17.771 -18.170 -18.520  1.00  0.00           C  
ATOM   1691  HA  SER   105      18.203 -19.125 -18.603  1.00  0.00           H  
ATOM   1692  CB  SER   105      18.351 -17.494 -17.343  1.00  0.00           C  
ATOM   1693  HB2 SER   105      19.195 -17.399 -17.376  1.00  0.00           H  
ATOM   1694  HB3 SER   105      18.085 -16.722 -17.246  1.00  0.00           H  
ATOM   1695  OG  SER   105      18.182 -17.954 -16.335  1.00  0.00           O  
ATOM   1696  HG  SER   105      18.053 -18.167 -16.303  1.00  0.00           H  
ATOM   1697  C   SER   105      16.289 -18.353 -18.338  1.00  0.00           C  
ATOM   1698  O   SER   105      15.536 -17.601 -18.887  1.00  0.00           O  
ATOM   1699  N   THR   106      15.836 -19.318 -17.563  1.00  0.00           N  
ATOM   1700  H   THR   106      16.488 -19.899 -17.125  1.00  0.00           H  
ATOM   1701  CA  THR   106      14.428 -19.425 -17.169  1.00  0.00           C  
ATOM   1702  HA  THR   106      13.822 -19.356 -18.054  1.00  0.00           H  
ATOM   1703  CB  THR   106      14.110 -20.757 -16.521  1.00  0.00           C  
ATOM   1704  HB  THR   106      13.482 -20.780 -16.222  1.00  0.00           H  
ATOM   1705  CG2 THR   106      14.049 -21.740 -17.013  1.00  0.00           C  
ATOM   1706 HG21 THR   106      14.031 -21.987 -17.129  1.00  0.00           H  
ATOM   1707 HG22 THR   106      14.019 -21.992 -17.130  1.00  0.00           H  
ATOM   1708 HG23 THR   106      14.035 -21.965 -17.136  1.00  0.00           H  
ATOM   1709  OG1 THR   106      14.628 -21.107 -15.817  1.00  0.00           O  
ATOM   1710  HG1 THR   106      14.733 -21.535 -15.717  1.00  0.00           H  
ATOM   1711  C   THR   106      14.024 -18.283 -16.249  1.00  0.00           C  
ATOM   1712  O   THR   106      14.823 -17.818 -15.458  1.00  0.00           O  
ATOM   1713  N   LEU   107      12.779 -17.832 -16.325  1.00  0.00           N  
ATOM   1714  H   LEU   107      12.181 -18.216 -17.017  1.00  0.00           H  
ATOM   1715  CA  LEU   107      12.269 -16.732 -15.513  1.00  0.00           C  
ATOM   1716  HA  LEU   107      12.898 -15.879 -15.697  1.00  0.00           H  
ATOM   1717  CB  LEU   107      10.853 -16.380 -15.972  1.00  0.00           C  
ATOM   1718  HB2 LEU   107      10.873 -16.145 -17.010  1.00  0.00           H  
ATOM   1719  HB3 LEU   107      10.244 -17.244 -15.860  1.00  0.00           H  
ATOM   1720  CG  LEU   107      10.195 -15.228 -15.223  1.00  0.00           C  
ATOM   1721  HG  LEU   107      10.257 -15.407 -14.205  1.00  0.00           H  
ATOM   1722  CD1 LEU   107      10.812 -13.926 -15.506  1.00  0.00           C  
ATOM   1723 HD11 LEU   107      10.966 -13.605 -15.576  1.00  0.00           H  
ATOM   1724 HD12 LEU   107      10.955 -13.607 -15.569  1.00  0.00           H  
ATOM   1725 HD13 LEU   107      10.962 -13.611 -15.563  1.00  0.00           H  
ATOM   1726  CD2 LEU   107       8.764 -15.096 -15.543  1.00  0.00           C  
ATOM   1727 HD21 LEU   107       8.414 -15.074 -15.614  1.00  0.00           H  
ATOM   1728 HD22 LEU   107       8.417 -15.053 -15.613  1.00  0.00           H  
ATOM   1729 HD23 LEU   107       8.419 -15.066 -15.632  1.00  0.00           H  
ATOM   1730  C   LEU   107      12.355 -17.025 -14.015  1.00  0.00           C  
ATOM   1731  O   LEU   107      12.730 -16.158 -13.257  1.00  0.00           O  
ATOM   1732  N   GLU   108      12.089 -18.244 -13.583  1.00  0.00           N  
ATOM   1733  H   GLU   108      11.744 -18.903 -14.239  1.00  0.00           H  
ATOM   1734  CA  GLU   108      12.239 -18.655 -12.192  1.00  0.00           C  
ATOM   1735  HA  GLU   108      11.595 -18.046 -11.591  1.00  0.00           H  
ATOM   1736  CB  GLU   108      11.794 -20.093 -12.053  1.00  0.00           C  
ATOM   1737  HB2 GLU   108      10.930 -20.213 -12.299  1.00  0.00           H  
ATOM   1738  HB3 GLU   108      12.263 -20.615 -12.597  1.00  0.00           H  
ATOM   1739  CG  GLU   108      11.856 -20.693 -10.882  1.00  0.00           C  
ATOM   1740  HG2 GLU   108      12.330 -20.930 -10.770  1.00  0.00           H  
ATOM   1741  HG3 GLU   108      11.839 -20.324 -10.449  1.00  0.00           H  
ATOM   1742  CD  GLU   108      11.306 -21.492 -10.446  1.00  0.00           C  
ATOM   1743  OE1 GLU   108      11.099 -21.850 -10.323  1.00  0.00           O  
ATOM   1744  OE2 GLU   108      11.079 -21.783 -10.209  1.00  0.00           O  
ATOM   1745  C   GLU   108      13.657 -18.460 -11.657  1.00  0.00           C  
ATOM   1746  O   GLU   108      13.832 -17.957 -10.569  1.00  0.00           O  
ATOM   1747  N   ASN   109      14.673 -18.804 -12.430  1.00  0.00           N  
ATOM   1748  H   ASN   109      14.466 -19.170 -13.322  1.00  0.00           H  
ATOM   1749  CA  ASN   109      16.068 -18.608 -12.075  1.00  0.00           C  
ATOM   1750  HA  ASN   109      16.217 -18.937 -11.062  1.00  0.00           H  
ATOM   1751  CB  ASN   109      16.919 -19.473 -12.991  1.00  0.00           C  
ATOM   1752  HB2 ASN   109      16.628 -20.308 -13.044  1.00  0.00           H  
ATOM   1753  HB3 ASN   109      16.929 -19.189 -13.830  1.00  0.00           H  
ATOM   1754  CG  ASN   109      18.164 -19.609 -12.723  1.00  0.00           C  
ATOM   1755  OD1 ASN   109      18.730 -19.185 -12.901  1.00  0.00           O  
ATOM   1756  ND2 ASN   109      18.630 -20.183 -12.283  1.00  0.00           N  
ATOM   1757 HD21 ASN   109      19.445 -20.279 -12.114  1.00  0.00           H  
ATOM   1758 HD22 ASN   109      18.172 -20.531 -12.130  1.00  0.00           H  
ATOM   1759  C   ASN   109      16.479 -17.140 -12.124  1.00  0.00           C  
ATOM   1760  O   ASN   109      17.217 -16.687 -11.276  1.00  0.00           O  
ATOM   1761  N   PHE   110      15.974 -16.378 -13.080  1.00  0.00           N  
ATOM   1762  H   PHE   110      15.388 -16.809 -13.750  1.00  0.00           H  
ATOM   1763  CA  PHE   110      16.206 -14.946 -13.184  1.00  0.00           C  
ATOM   1764  HA  PHE   110      17.267 -14.767 -13.196  1.00  0.00           H  
ATOM   1765  CB  PHE   110      15.623 -14.459 -14.503  1.00  0.00           C  
ATOM   1766  HB2 PHE   110      16.047 -15.034 -15.300  1.00  0.00           H  
ATOM   1767  HB3 PHE   110      14.572 -14.647 -14.511  1.00  0.00           H  
ATOM   1768  CG  PHE   110      15.841 -13.008 -14.796  1.00  0.00           C  
ATOM   1769  CD1 PHE   110      16.937 -12.605 -15.487  1.00  0.00           C  
ATOM   1770  HD1 PHE   110      17.626 -13.320 -15.804  1.00  0.00           H  
ATOM   1771  CE1 PHE   110      17.131 -11.268 -15.769  1.00  0.00           C  
ATOM   1772  HE1 PHE   110      17.966 -10.968 -16.298  1.00  0.00           H  
ATOM   1773  CZ  PHE   110      16.236 -10.328 -15.360  1.00  0.00           C  
ATOM   1774  HZ  PHE   110      16.384  -9.307 -15.578  1.00  0.00           H  
ATOM   1775  CE2 PHE   110      15.142 -10.723 -14.669  1.00  0.00           C  
ATOM   1776  HE2 PHE   110      14.459 -10.001 -14.358  1.00  0.00           H  
ATOM   1777  CD2 PHE   110      14.938 -12.061 -14.395  1.00  0.00           C  
ATOM   1778  HD2 PHE   110      14.091 -12.361 -13.874  1.00  0.00           H  
ATOM   1779  C   PHE   110      15.635 -14.182 -11.988  1.00  0.00           C  
ATOM   1780  O   PHE   110      16.310 -13.349 -11.412  1.00  0.00           O  
ATOM   1781  N   LEU   111      14.418 -14.500 -11.569  1.00  0.00           N  
ATOM   1782  H   LEU   111      13.917 -15.188 -12.084  1.00  0.00           H  
ATOM   1783  CA  LEU   111      13.781 -13.912 -10.396  1.00  0.00           C  
ATOM   1784  HA  LEU   111      13.861 -12.842 -10.464  1.00  0.00           H  
ATOM   1785  CB  LEU   111      12.304 -14.287 -10.363  1.00  0.00           C  
ATOM   1786  HB2 LEU   111      12.232 -15.353 -10.408  1.00  0.00           H  
ATOM   1787  HB3 LEU   111      11.899 -13.978  -9.419  1.00  0.00           H  
ATOM   1788  CG  LEU   111      11.440 -13.697 -11.471  1.00  0.00           C  
ATOM   1789  HG  LEU   111      11.855 -13.932 -12.420  1.00  0.00           H  
ATOM   1790  CD1 LEU   111      10.066 -14.282 -11.409  1.00  0.00           C  
ATOM   1791 HD11 LEU   111       9.721 -14.388 -11.448  1.00  0.00           H  
ATOM   1792 HD12 LEU   111       9.759 -14.493 -11.407  1.00  0.00           H  
ATOM   1793 HD13 LEU   111       9.728 -14.409 -11.331  1.00  0.00           H  
ATOM   1794  CD2 LEU   111      11.310 -12.213 -11.392  1.00  0.00           C  
ATOM   1795 HD21 LEU   111      11.303 -11.844 -11.390  1.00  0.00           H  
ATOM   1796 HD22 LEU   111      11.256 -11.856 -11.398  1.00  0.00           H  
ATOM   1797 HD23 LEU   111      11.275 -11.857 -11.352  1.00  0.00           H  
ATOM   1798  C   LEU   111      14.475 -14.304  -9.095  1.00  0.00           C  
ATOM   1799  O   LEU   111      14.600 -13.476  -8.216  1.00  0.00           O  
ATOM   1800  N   GLU   112      14.980 -15.521  -8.974  1.00  0.00           N  
ATOM   1801  H   GLU   112      14.815 -16.171  -9.704  1.00  0.00           H  
ATOM   1802  CA  GLU   112      15.755 -15.954  -7.815  1.00  0.00           C  
ATOM   1803  HA  GLU   112      15.196 -15.715  -6.928  1.00  0.00           H  
ATOM   1804  CB  GLU   112      15.950 -17.462  -7.870  1.00  0.00           C  
ATOM   1805  HB2 GLU   112      15.063 -17.927  -8.017  1.00  0.00           H  
ATOM   1806  HB3 GLU   112      16.525 -17.706  -8.661  1.00  0.00           H  
ATOM   1807  CG  GLU   112      16.554 -18.068  -6.715  1.00  0.00           C  
ATOM   1808  HG2 GLU   112      16.655 -18.983  -6.896  1.00  0.00           H  
ATOM   1809  HG3 GLU   112      17.417 -17.730  -6.620  1.00  0.00           H  
ATOM   1810  CD  GLU   112      15.896 -17.956  -5.471  1.00  0.00           C  
ATOM   1811  OE1 GLU   112      15.592 -17.921  -4.989  1.00  0.00           O  
ATOM   1812  OE2 GLU   112      15.680 -17.930  -4.947  1.00  0.00           O  
ATOM   1813  C   GLU   112      17.090 -15.224  -7.702  1.00  0.00           C  
ATOM   1814  O   GLU   112      17.476 -14.809  -6.621  1.00  0.00           O  
ATOM   1815  N   ARG   113      17.775 -14.994  -8.816  1.00  0.00           N  
ATOM   1816  H   ARG   113      17.426 -15.377  -9.662  1.00  0.00           H  
ATOM   1817  CA  ARG   113      18.993 -14.188  -8.858  1.00  0.00           C  
ATOM   1818  HA  ARG   113      19.650 -14.516  -8.073  1.00  0.00           H  
ATOM   1819  CB  ARG   113      19.709 -14.397 -10.182  1.00  0.00           C  
ATOM   1820  HB2 ARG   113      19.103 -14.426 -10.944  1.00  0.00           H  
ATOM   1821  HB3 ARG   113      20.318 -13.673 -10.350  1.00  0.00           H  
ATOM   1822  CG  ARG   113      20.452 -15.555 -10.217  1.00  0.00           C  
ATOM   1823  HG2 ARG   113      21.054 -15.556  -9.591  1.00  0.00           H  
ATOM   1824  HG3 ARG   113      19.865 -16.176 -10.050  1.00  0.00           H  
ATOM   1825  CD  ARG   113      21.209 -15.890 -11.300  1.00  0.00           C  
ATOM   1826  HD2 ARG   113      21.672 -15.491 -11.432  1.00  0.00           H  
ATOM   1827  HD3 ARG   113      21.507 -16.418 -11.245  1.00  0.00           H  
ATOM   1828  NE  ARG   113      20.952 -16.082 -12.209  1.00  0.00           N  
ATOM   1829  HE  ARG   113      20.477 -16.495 -12.186  1.00  0.00           H  
ATOM   1830  CZ  ARG   113      21.306 -15.828 -13.086  1.00  0.00           C  
ATOM   1831  NH1 ARG   113      21.954 -15.320 -13.274  1.00  0.00           N  
ATOM   1832 HH11 ARG   113      22.272 -15.152 -12.772  1.00  0.00           H  
ATOM   1833 HH12 ARG   113      22.169 -15.146 -13.967  1.00  0.00           H  
ATOM   1834  NH2 ARG   113      21.009 -16.088 -13.826  1.00  0.00           N  
ATOM   1835 HH21 ARG   113      20.557 -16.555 -13.761  1.00  0.00           H  
ATOM   1836 HH22 ARG   113      21.353 -15.938 -14.494  1.00  0.00           H  
ATOM   1837  C   ARG   113      18.723 -12.725  -8.561  1.00  0.00           C  
ATOM   1838  O   ARG   113      19.441 -12.144  -7.772  1.00  0.00           O  
ATOM   1839  N   LEU   114      17.647 -12.151  -9.077  1.00  0.00           N  
ATOM   1840  H   LEU   114      17.120 -12.670  -9.740  1.00  0.00           H  
ATOM   1841  CA  LEU   114      17.204 -10.806  -8.721  1.00  0.00           C  
ATOM   1842  HA  LEU   114      18.024 -10.135  -8.913  1.00  0.00           H  
ATOM   1843  CB  LEU   114      16.039 -10.406  -9.628  1.00  0.00           C  
ATOM   1844  HB2 LEU   114      16.355 -10.491 -10.644  1.00  0.00           H  
ATOM   1845  HB3 LEU   114      15.249 -11.107  -9.487  1.00  0.00           H  
ATOM   1846  CG  LEU   114      15.466  -9.015  -9.408  1.00  0.00           C  
ATOM   1847  HG  LEU   114      15.096  -8.956  -8.448  1.00  0.00           H  
ATOM   1848  CD1 LEU   114      16.418  -7.923  -9.593  1.00  0.00           C  
ATOM   1849 HD11 LEU   114      16.647  -7.654  -9.620  1.00  0.00           H  
ATOM   1850 HD12 LEU   114      16.655  -7.658  -9.637  1.00  0.00           H  
ATOM   1851 HD13 LEU   114      16.641  -7.644  -9.640  1.00  0.00           H  
ATOM   1852  CD2 LEU   114      14.355  -8.756 -10.333  1.00  0.00           C  
ATOM   1853 HD21 LEU   114      14.076  -8.717 -10.555  1.00  0.00           H  
ATOM   1854 HD22 LEU   114      14.072  -8.678 -10.543  1.00  0.00           H  
ATOM   1855 HD23 LEU   114      14.099  -8.690 -10.568  1.00  0.00           H  
ATOM   1856  C   LEU   114      16.868 -10.685  -7.231  1.00  0.00           C  
ATOM   1857  O   LEU   114      17.273  -9.728  -6.597  1.00  0.00           O  
ATOM   1858  N   LYS   115      16.207 -11.674  -6.640  1.00  0.00           N  
ATOM   1859  H   LYS   115      15.870 -12.409  -7.219  1.00  0.00           H  
ATOM   1860  CA  LYS   115      15.940 -11.742  -5.200  1.00  0.00           C  
ATOM   1861  HA  LYS   115      15.447 -10.832  -4.899  1.00  0.00           H  
ATOM   1862  CB  LYS   115      15.010 -12.918  -4.915  1.00  0.00           C  
ATOM   1863  HB2 LYS   115      14.241 -12.919  -5.591  1.00  0.00           H  
ATOM   1864  HB3 LYS   115      15.513 -13.801  -5.035  1.00  0.00           H  
ATOM   1865  CG  LYS   115      14.409 -12.911  -3.582  1.00  0.00           C  
ATOM   1866  HG2 LYS   115      15.147 -12.916  -2.888  1.00  0.00           H  
ATOM   1867  HG3 LYS   115      13.899 -12.046  -3.473  1.00  0.00           H  
ATOM   1868  CD  LYS   115      13.489 -14.061  -3.324  1.00  0.00           C  
ATOM   1869  HD2 LYS   115      13.322 -14.166  -2.869  1.00  0.00           H  
ATOM   1870  HD3 LYS   115      13.019 -14.114  -3.508  1.00  0.00           H  
ATOM   1871  CE  LYS   115      13.435 -14.989  -3.406  1.00  0.00           C  
ATOM   1872  HE2 LYS   115      13.611 -14.889  -3.756  1.00  0.00           H  
ATOM   1873  HE3 LYS   115      13.807 -14.917  -3.228  1.00  0.00           H  
ATOM   1874  NZ  LYS   115      12.681 -16.111  -3.266  1.00  0.00           N  
ATOM   1875  HZ1 LYS   115      12.479 -16.382  -3.280  1.00  0.00           H  
ATOM   1876  HZ2 LYS   115      12.542 -16.407  -3.236  1.00  0.00           H  
ATOM   1877  HZ3 LYS   115      12.477 -16.376  -3.196  1.00  0.00           H  
ATOM   1878  C   LYS   115      17.221 -11.816  -4.383  1.00  0.00           C  
ATOM   1879  O   LYS   115      17.344 -11.114  -3.400  1.00  0.00           O  
ATOM   1880  N   THR   116      18.198 -12.590  -4.826  1.00  0.00           N  
ATOM   1881  H   THR   116      18.005 -13.150  -5.622  1.00  0.00           H  
ATOM   1882  CA  THR   116      19.516 -12.696  -4.197  1.00  0.00           C  
ATOM   1883  HA  THR   116      19.383 -12.962  -3.163  1.00  0.00           H  
ATOM   1884  CB  THR   116      20.344 -13.795  -4.858  1.00  0.00           C  
ATOM   1885  HB  THR   116      20.500 -13.563  -5.880  1.00  0.00           H  
ATOM   1886  CG2 THR   116      21.676 -14.010  -4.214  1.00  0.00           C  
ATOM   1887 HG21 THR   116      22.001 -14.061  -4.059  1.00  0.00           H  
ATOM   1888 HG22 THR   116      22.004 -14.070  -4.063  1.00  0.00           H  
ATOM   1889 HG23 THR   116      22.006 -14.061  -4.067  1.00  0.00           H  
ATOM   1890  OG1 THR   116      19.677 -14.999  -4.785  1.00  0.00           O  
ATOM   1891  HG1 THR   116      19.164 -15.073  -5.332  1.00  0.00           H  
ATOM   1892  C   THR   116      20.263 -11.371  -4.215  1.00  0.00           C  
ATOM   1893  O   THR   116      20.771 -10.950  -3.195  1.00  0.00           O  
ATOM   1894  N   ILE   117      20.261 -10.664  -5.336  1.00  0.00           N  
ATOM   1895  H   ILE   117      19.843 -11.072  -6.139  1.00  0.00           H  
ATOM   1896  CA  ILE   117      20.854  -9.336  -5.475  1.00  0.00           C  
ATOM   1897  HA  ILE   117      21.877  -9.385  -5.142  1.00  0.00           H  
ATOM   1898  CB  ILE   117      20.855  -8.925  -6.955  1.00  0.00           C  
ATOM   1899  HB  ILE   117      19.929  -9.146  -7.356  1.00  0.00           H  
ATOM   1900  CG2 ILE   117      21.077  -7.487  -7.181  1.00  0.00           C  
ATOM   1901 HG21 ILE   117      21.074  -7.123  -7.221  1.00  0.00           H  
ATOM   1902 HG22 ILE   117      21.178  -7.136  -7.205  1.00  0.00           H  
ATOM   1903 HG23 ILE   117      21.137  -7.141  -7.301  1.00  0.00           H  
ATOM   1904  CG1 ILE   117      21.867  -9.689  -7.715  1.00  0.00           C  
ATOM   1905 HG12 ILE   117      22.715  -9.414  -7.523  1.00  0.00           H  
ATOM   1906 HG13 ILE   117      21.845 -10.574  -7.468  1.00  0.00           H  
ATOM   1907  CD1 ILE   117      21.804  -9.689  -9.071  1.00  0.00           C  
ATOM   1908 HD11 ILE   117      21.791  -9.700  -9.401  1.00  0.00           H  
ATOM   1909 HD12 ILE   117      21.794  -9.693  -9.407  1.00  0.00           H  
ATOM   1910 HD13 ILE   117      21.797  -9.695  -9.398  1.00  0.00           H  
ATOM   1911  C   ILE   117      20.159  -8.319  -4.573  1.00  0.00           C  
ATOM   1912  O   ILE   117      20.821  -7.533  -3.924  1.00  0.00           O  
ATOM   1913  N   MET   118      18.839  -8.351  -4.476  1.00  0.00           N  
ATOM   1914  H   MET   118      18.346  -8.993  -5.050  1.00  0.00           H  
ATOM   1915  CA  MET   118      18.076  -7.465  -3.602  1.00  0.00           C  
ATOM   1916  HA  MET   118      18.419  -6.460  -3.768  1.00  0.00           H  
ATOM   1917  CB  MET   118      16.598  -7.522  -3.954  1.00  0.00           C  
ATOM   1918  HB2 MET   118      16.327  -8.305  -4.218  1.00  0.00           H  
ATOM   1919  HB3 MET   118      16.073  -7.343  -3.285  1.00  0.00           H  
ATOM   1920  CG  MET   118      16.165  -6.762  -4.846  1.00  0.00           C  
ATOM   1921  HG2 MET   118      16.360  -7.114  -5.436  1.00  0.00           H  
ATOM   1922  HG3 MET   118      15.464  -6.915  -4.768  1.00  0.00           H  
ATOM   1923  SD  MET   118      16.379  -5.088  -5.132  1.00  0.00           S  
ATOM   1924  CE  MET   118      16.525  -4.822  -6.036  1.00  0.00           C  
ATOM   1925  HE1 MET   118      16.551  -4.770  -6.222  1.00  0.00           H  
ATOM   1926  HE2 MET   118      16.556  -4.754  -6.219  1.00  0.00           H  
ATOM   1927  HE3 MET   118      16.560  -4.766  -6.218  1.00  0.00           H  
ATOM   1928  C   MET   118      18.300  -7.749  -2.121  1.00  0.00           C  
ATOM   1929  O   MET   118      18.426  -6.820  -1.346  1.00  0.00           O  
ATOM   1930  N   ARG   119      18.418  -9.009  -1.722  1.00  0.00           N  
ATOM   1931  H   ARG   119      18.273  -9.721  -2.399  1.00  0.00           H  
ATOM   1932  CA  ARG   119      18.770  -9.412  -0.360  1.00  0.00           C  
ATOM   1933  HA  ARG   119      18.107  -8.922   0.330  1.00  0.00           H  
ATOM   1934  CB  ARG   119      18.597 -10.915  -0.214  1.00  0.00           C  
ATOM   1935  HB2 ARG   119      18.286 -11.263  -0.742  1.00  0.00           H  
ATOM   1936  HB3 ARG   119      19.175 -11.322  -0.157  1.00  0.00           H  
ATOM   1937  CG  ARG   119      18.058 -11.419   0.577  1.00  0.00           C  
ATOM   1938  HG2 ARG   119      18.223 -11.240   1.051  1.00  0.00           H  
ATOM   1939  HG3 ARG   119      17.660 -11.112   0.493  1.00  0.00           H  
ATOM   1940  CD  ARG   119      17.826 -12.594   0.859  1.00  0.00           C  
ATOM   1941  HD2 ARG   119      17.835 -12.817   1.175  1.00  0.00           H  
ATOM   1942  HD3 ARG   119      17.591 -12.732   0.800  1.00  0.00           H  
ATOM   1943  NE  ARG   119      17.896 -13.245   0.821  1.00  0.00           N  
ATOM   1944  HE  ARG   119      18.123 -13.172   0.935  1.00  0.00           H  
ATOM   1945  CZ  ARG   119      17.708 -13.946   0.683  1.00  0.00           C  
ATOM   1946  NH1 ARG   119      17.416 -14.166   0.544  1.00  0.00           N  
ATOM   1947 HH11 ARG   119      17.318 -13.839   0.564  1.00  0.00           H  
ATOM   1948 HH12 ARG   119      17.295 -14.716   0.450  1.00  0.00           H  
ATOM   1949  NH2 ARG   119      17.817 -14.451   0.676  1.00  0.00           N  
ATOM   1950 HH21 ARG   119      18.043 -14.327   0.793  1.00  0.00           H  
ATOM   1951 HH22 ARG   119      17.680 -14.986   0.579  1.00  0.00           H  
ATOM   1952  C   ARG   119      20.168  -8.971   0.026  1.00  0.00           C  
ATOM   1953  O   ARG   119      20.361  -8.483   1.121  1.00  0.00           O  
ATOM   1954  N   GLU   120      21.124  -9.067  -0.876  1.00  0.00           N  
ATOM   1955  H   GLU   120      20.910  -9.512  -1.736  1.00  0.00           H  
ATOM   1956  CA  GLU   120      22.469  -8.555  -0.674  1.00  0.00           C  
ATOM   1957  HA  GLU   120      22.843  -8.938   0.255  1.00  0.00           H  
ATOM   1958  CB  GLU   120      23.377  -9.045  -1.792  1.00  0.00           C  
ATOM   1959  HB2 GLU   120      23.191  -9.655  -2.154  1.00  0.00           H  
ATOM   1960  HB3 GLU   120      23.458  -8.615  -2.367  1.00  0.00           H  
ATOM   1961  CG  GLU   120      24.429  -9.303  -1.699  1.00  0.00           C  
ATOM   1962  HG2 GLU   120      24.422  -9.494  -2.117  1.00  0.00           H  
ATOM   1963  HG3 GLU   120      24.675  -8.933  -1.820  1.00  0.00           H  
ATOM   1964  CD  GLU   120      25.184  -9.802  -0.936  1.00  0.00           C  
ATOM   1965  OE1 GLU   120      25.471 -10.036  -0.634  1.00  0.00           O  
ATOM   1966  OE2 GLU   120      25.517  -9.970  -0.636  1.00  0.00           O  
ATOM   1967  C   GLU   120      22.492  -7.039  -0.550  1.00  0.00           C  
ATOM   1968  O   GLU   120      23.130  -6.521   0.334  1.00  0.00           O  
ATOM   1969  N   LYS   121      21.737  -6.320  -1.365  1.00  0.00           N  
ATOM   1970  H   LYS   121      21.257  -6.798  -2.083  1.00  0.00           H  
ATOM   1971  CA  LYS   121      21.592  -4.872  -1.268  1.00  0.00           C  
ATOM   1972  HA  LYS   121      22.576  -4.446  -1.265  1.00  0.00           H  
ATOM   1973  CB  LYS   121      20.838  -4.348  -2.484  1.00  0.00           C  
ATOM   1974  HB2 LYS   121      21.183  -4.726  -3.309  1.00  0.00           H  
ATOM   1975  HB3 LYS   121      19.913  -4.608  -2.449  1.00  0.00           H  
ATOM   1976  CG  LYS   121      20.835  -2.981  -2.680  1.00  0.00           C  
ATOM   1977  HG2 LYS   121      20.314  -2.797  -3.147  1.00  0.00           H  
ATOM   1978  HG3 LYS   121      20.650  -2.648  -2.076  1.00  0.00           H  
ATOM   1979  CD  LYS   121      21.746  -2.293  -3.090  1.00  0.00           C  
ATOM   1980  HD2 LYS   121      22.243  -2.409  -2.695  1.00  0.00           H  
ATOM   1981  HD3 LYS   121      21.909  -2.595  -3.636  1.00  0.00           H  
ATOM   1982  CE  LYS   121      21.729  -1.025  -3.300  1.00  0.00           C  
ATOM   1983  HE2 LYS   121      21.205  -0.930  -3.942  1.00  0.00           H  
ATOM   1984  HE3 LYS   121      21.333  -0.710  -2.650  1.00  0.00           H  
ATOM   1985  NZ  LYS   121      22.899  -0.343  -3.516  1.00  0.00           N  
ATOM   1986  HZ1 LYS   121      23.174  -0.163  -3.585  1.00  0.00           H  
ATOM   1987  HZ2 LYS   121      23.187  -0.169  -3.555  1.00  0.00           H  
ATOM   1988  HZ3 LYS   121      23.196  -0.183  -3.582  1.00  0.00           H  
ATOM   1989  C   LYS   121      20.941  -4.450   0.039  1.00  0.00           C  
ATOM   1990  O   LYS   121      21.427  -3.558   0.687  1.00  0.00           O  
ATOM   1991  N   TYR   122      19.894  -5.118   0.467  1.00  0.00           N  
ATOM   1992  H   TYR   122      19.532  -5.820  -0.126  1.00  0.00           H  
ATOM   1993  CA  TYR   122      19.235  -4.880   1.743  1.00  0.00           C  
ATOM   1994  HA  TYR   122      18.940  -3.852   1.790  1.00  0.00           H  
ATOM   1995  CB  TYR   122      17.984  -5.728   1.812  1.00  0.00           C  
ATOM   1996  HB2 TYR   122      17.343  -5.460   1.018  1.00  0.00           H  
ATOM   1997  HB3 TYR   122      18.243  -6.739   1.659  1.00  0.00           H  
ATOM   1998  CG  TYR   122      17.222  -5.625   3.076  1.00  0.00           C  
ATOM   1999  CD1 TYR   122      16.918  -5.604   3.713  1.00  0.00           C  
ATOM   2000  HD1 TYR   122      17.218  -5.661   3.308  1.00  0.00           H  
ATOM   2001  CE1 TYR   122      16.227  -5.502   4.885  1.00  0.00           C  
ATOM   2002  HE1 TYR   122      16.001  -5.481   5.374  1.00  0.00           H  
ATOM   2003  CZ  TYR   122      15.833  -5.423   5.426  1.00  0.00           C  
ATOM   2004  OH  TYR   122      15.168  -5.324   6.553  1.00  0.00           O  
ATOM   2005  HH  TYR   122      15.076  -5.265   6.890  1.00  0.00           H  
ATOM   2006  CE2 TYR   122      16.129  -5.448   4.787  1.00  0.00           C  
ATOM   2007  HE2 TYR   122      15.830  -5.386   5.200  1.00  0.00           H  
ATOM   2008  CD2 TYR   122      16.821  -5.549   3.615  1.00  0.00           C  
ATOM   2009  HD2 TYR   122      17.049  -5.564   3.136  1.00  0.00           H  
ATOM   2010  C   TYR   122      20.150  -5.122   2.930  1.00  0.00           C  
ATOM   2011  O   TYR   122      20.163  -4.342   3.850  1.00  0.00           O  
ATOM   2012  N   SER   123      20.973  -6.145   2.886  1.00  0.00           N  
ATOM   2013  H   SER   123      20.907  -6.757   2.118  1.00  0.00           H  
ATOM   2014  CA  SER   123      21.953  -6.438   3.909  1.00  0.00           C  
ATOM   2015  HA  SER   123      21.465  -6.438   4.858  1.00  0.00           H  
ATOM   2016  CB  SER   123      22.521  -7.808   3.687  1.00  0.00           C  
ATOM   2017  HB2 SER   123      22.561  -8.149   3.484  1.00  0.00           H  
ATOM   2018  HB3 SER   123      22.806  -8.018   3.641  1.00  0.00           H  
ATOM   2019  OG  SER   123      22.634  -8.388   3.812  1.00  0.00           O  
ATOM   2020  HG  SER   123      22.513  -8.593   3.514  1.00  0.00           H  
ATOM   2021  C   SER   123      23.053  -5.417   3.991  1.00  0.00           C  
ATOM   2022  O   SER   123      23.485  -5.101   5.046  1.00  0.00           O  
ATOM   2023  N   LYS   124      23.472  -4.847   2.901  1.00  0.00           N  
ATOM   2024  H   LYS   124      23.103  -5.177   2.069  1.00  0.00           H  
ATOM   2025  CA  LYS   124      24.460  -3.801   2.842  1.00  0.00           C  
ATOM   2026  HA  LYS   124      25.218  -4.004   3.535  1.00  0.00           H  
ATOM   2027  CB  LYS   124      25.061  -3.781   1.491  1.00  0.00           C  
ATOM   2028  HB2 LYS   124      24.702  -3.970   0.961  1.00  0.00           H  
ATOM   2029  HB3 LYS   124      25.254  -3.205   1.271  1.00  0.00           H  
ATOM   2030  CG  LYS   124      25.910  -4.273   1.136  1.00  0.00           C  
ATOM   2031  HG2 LYS   124      26.172  -4.238   1.373  1.00  0.00           H  
ATOM   2032  HG3 LYS   124      25.778  -4.570   1.240  1.00  0.00           H  
ATOM   2033  CD  LYS   124      26.590  -4.402   0.304  1.00  0.00           C  
ATOM   2034  HD2 LYS   124      26.424  -4.381   0.044  1.00  0.00           H  
ATOM   2035  HD3 LYS   124      26.738  -4.168   0.236  1.00  0.00           H  
ATOM   2036  CE  LYS   124      27.302  -4.878  -0.075  1.00  0.00           C  
ATOM   2037  HE2 LYS   124      27.470  -4.878  -0.029  1.00  0.00           H  
ATOM   2038  HE3 LYS   124      27.308  -4.989   0.061  1.00  0.00           H  
ATOM   2039  NZ  LYS   124      27.756  -5.185  -0.673  1.00  0.00           N  
ATOM   2040  HZ1 LYS   124      27.869  -5.262  -0.823  1.00  0.00           H  
ATOM   2041  HZ2 LYS   124      27.867  -5.261  -0.822  1.00  0.00           H  
ATOM   2042  HZ3 LYS   124      27.871  -5.261  -0.820  1.00  0.00           H  
ATOM   2043  C   LYS   124      23.953  -2.464   3.229  1.00  0.00           C  
ATOM   2044  O   LYS   124      24.670  -1.695   3.726  1.00  0.00           O  
ATOM   2045  N   CYS   125      22.732  -2.190   3.031  1.00  0.00           N  
ATOM   2046  H   CYS   125      22.215  -2.848   2.584  1.00  0.00           H  
ATOM   2047  CA  CYS   125      22.113  -0.969   3.384  1.00  0.00           C  
ATOM   2048  HA  CYS   125      22.783  -0.210   3.249  1.00  0.00           H  
ATOM   2049  CB  CYS   125      20.986  -0.739   2.494  1.00  0.00           C  
ATOM   2050  HB2 CYS   125      20.429  -1.405   2.388  1.00  0.00           H  
ATOM   2051  HB3 CYS   125      20.521  -0.094   2.784  1.00  0.00           H  
ATOM   2052  SG  CYS   125      21.314  -0.408   1.137  1.00  0.00           S  
ATOM   2053  HG  CYS   125      21.595  -0.866   0.978  1.00  0.00           H  
ATOM   2054  C   CYS   125      21.701  -0.872   4.787  1.00  0.00           C  
ATOM   2055  O   CYS   125      21.286  -0.461   5.334  1.00  0.00           O  
ATOM   2056  N   SER   126      21.798  -1.232   5.365  1.00  0.00           N  
ATOM   2057  H   SER   126      22.138  -1.557   4.855  1.00  0.00           H  
ATOM   2058  CA  SER   126      21.445  -1.176   6.692  1.00  0.00           C  
ATOM   2059  HA  SER   126      20.899  -1.036   7.015  1.00  0.00           H  
ATOM   2060  CB  SER   126      21.533  -1.800   6.970  1.00  0.00           C  
ATOM   2061  HB2 SER   126      22.052  -2.019   6.676  1.00  0.00           H  
ATOM   2062  HB3 SER   126      21.382  -1.776   7.835  1.00  0.00           H  
ATOM   2063  OG  SER   126      21.128  -2.117   6.507  1.00  0.00           O  
ATOM   2064  HG  SER   126      21.296  -2.144   5.915  1.00  0.00           H  
ATOM   2065  C   SER   126      21.675  -0.676   7.417  1.00  0.00           C  
ATOM   2066  O   SER   126      21.767  -0.472   7.662  1.00  0.00           O  
ATOM   2067  OXT SER   126      21.752  -0.491   7.754  1.00  0.00           O  
TER    2068      SER   126 
ATOM   2068  N   MET   127     -22.020  30.926 -14.999  1.00  0.00           N  
ATOM   2069  H1  MET   127     -22.178  30.776 -15.194  1.00  0.00           H  
ATOM   2070  H2  MET   127     -22.163  30.774 -15.199  1.00  0.00           H  
ATOM   2071  H3  MET   127     -22.168  30.784 -15.201  1.00  0.00           H  
ATOM   2072  CA  MET   127     -21.384  31.554 -14.170  1.00  0.00           C  
ATOM   2073  HA  MET   127     -21.772  32.387 -14.117  1.00  0.00           H  
ATOM   2074  CB  MET   127     -21.540  31.035 -12.995  1.00  0.00           C  
ATOM   2075  HB2 MET   127     -22.175  31.034 -12.779  1.00  0.00           H  
ATOM   2076  HB3 MET   127     -21.363  30.441 -12.997  1.00  0.00           H  
ATOM   2077  CG  MET   127     -21.097  31.312 -12.088  1.00  0.00           C  
ATOM   2078  HG2 MET   127     -20.805  31.116 -12.031  1.00  0.00           H  
ATOM   2079  HG3 MET   127     -20.906  31.667 -12.122  1.00  0.00           H  
ATOM   2080  SD  MET   127     -21.302  31.390 -11.025  1.00  0.00           S  
ATOM   2081  CE  MET   127     -22.168  31.203 -10.469  1.00  0.00           C  
ATOM   2082  HE1 MET   127     -22.347  31.161 -10.348  1.00  0.00           H  
ATOM   2083  HE2 MET   127     -22.344  31.165 -10.353  1.00  0.00           H  
ATOM   2084  HE3 MET   127     -22.340  31.169 -10.361  1.00  0.00           H  
ATOM   2085  C   MET   127     -20.071  31.651 -14.579  1.00  0.00           C  
ATOM   2086  O   MET   127     -19.491  30.797 -14.925  1.00  0.00           O  
ATOM   2087  N   HIE   128     -19.591  32.679 -14.539  1.00  0.00           N  
ATOM   2088  H   HIE   128     -20.118  33.340 -14.251  1.00  0.00           H  
ATOM   2089  CA  HIE   128     -18.320  32.898 -14.855  1.00  0.00           C  
ATOM   2090  HA  HIE   128     -18.120  32.370 -15.676  1.00  0.00           H  
ATOM   2091  CB  HIE   128     -18.150  34.250 -15.134  1.00  0.00           C  
ATOM   2092  HB2 HIE   128     -18.103  34.727 -14.605  1.00  0.00           H  
ATOM   2093  HB3 HIE   128     -18.651  34.532 -15.482  1.00  0.00           H  
ATOM   2094  CG  HIE   128     -17.389  34.621 -15.653  1.00  0.00           C  
ATOM   2095  ND1 HIE   128     -16.746  34.794 -15.385  1.00  0.00           N  
ATOM   2096  CE1 HIE   128     -16.197  35.093 -16.030  1.00  0.00           C  
ATOM   2097  HE1 HIE   128     -15.628  35.285 -16.029  1.00  0.00           H  
ATOM   2098  NE2 HIE   128     -16.461  35.118 -16.678  1.00  0.00           N  
ATOM   2099  HE2 HIE   128     -16.158  35.317 -17.227  1.00  0.00           H  
ATOM   2100  CD2 HIE   128     -17.210  34.821 -16.452  1.00  0.00           C  
ATOM   2101  HD2 HIE   128     -17.584  34.754 -16.826  1.00  0.00           H  
ATOM   2102  C   HIE   128     -17.439  32.483 -13.849  1.00  0.00           C  
ATOM   2103  O   HIE   128     -17.732  32.575 -12.745  1.00  0.00           O  
ATOM   2104  N   HIE   129     -16.349  32.034 -14.218  1.00  0.00           N  
ATOM   2105  H   HIE   129     -16.154  32.016 -15.128  1.00  0.00           H  
ATOM   2106  CA  HIE   129     -15.462  31.455 -13.381  1.00  0.00           C  
ATOM   2107  HA  HIE   129     -15.941  30.687 -12.924  1.00  0.00           H  
ATOM   2108  CB  HIE   129     -14.403  30.889 -14.159  1.00  0.00           C  
ATOM   2109  HB2 HIE   129     -14.168  30.994 -14.518  1.00  0.00           H  
ATOM   2110  HB3 HIE   129     -14.293  30.519 -14.439  1.00  0.00           H  
ATOM   2111  CG  HIE   129     -13.792  30.635 -14.106  1.00  0.00           C  
ATOM   2112  ND1 HIE   129     -12.935  30.831 -14.007  1.00  0.00           N  
ATOM   2113  CE1 HIE   129     -12.638  30.481 -13.998  1.00  0.00           C  
ATOM   2114  HE1 HIE   129     -11.996  30.510 -13.937  1.00  0.00           H  
ATOM   2115  NE2 HIE   129     -13.258  30.081 -14.085  1.00  0.00           N  
ATOM   2116  HE2 HIE   129     -13.197  29.768 -14.111  1.00  0.00           H  
ATOM   2117  CD2 HIE   129     -13.991  30.171 -14.151  1.00  0.00           C  
ATOM   2118  HD2 HIE   129     -14.606  29.928 -14.222  1.00  0.00           H  
ATOM   2119  C   HIE   129     -14.966  32.333 -12.322  1.00  0.00           C  
ATOM   2120  O   HIE   129     -14.646  31.879 -11.314  1.00  0.00           O  
ATOM   2121  N   HIE   130     -14.957  33.584 -12.493  1.00  0.00           N  
ATOM   2122  H   HIE   130     -15.213  33.903 -13.336  1.00  0.00           H  
ATOM   2123  CA  HIE   130     -14.628  34.513 -11.502  1.00  0.00           C  
ATOM   2124  HA  HIE   130     -13.727  34.254 -11.112  1.00  0.00           H  
ATOM   2125  CB  HIE   130     -14.478  35.835 -12.103  1.00  0.00           C  
ATOM   2126  HB2 HIE   130     -14.782  36.093 -12.403  1.00  0.00           H  
ATOM   2127  HB3 HIE   130     -14.131  35.984 -12.422  1.00  0.00           H  
ATOM   2128  CG  HIE   130     -14.366  36.636 -11.897  1.00  0.00           C  
ATOM   2129  ND1 HIE   130     -14.027  36.846 -11.918  1.00  0.00           N  
ATOM   2130  CE1 HIE   130     -14.036  37.615 -11.695  1.00  0.00           C  
ATOM   2131  HE1 HIE   130     -13.817  37.961 -11.649  1.00  0.00           H  
ATOM   2132  NE2 HIE   130     -14.354  37.896 -11.540  1.00  0.00           N  
ATOM   2133  HE2 HIE   130     -14.421  38.456 -11.365  1.00  0.00           H  
ATOM   2134  CD2 HIE   130     -14.565  37.288 -11.664  1.00  0.00           C  
ATOM   2135  HD2 HIE   130     -14.831  37.318 -11.595  1.00  0.00           H  
ATOM   2136  C   HIE   130     -15.586  34.531 -10.379  1.00  0.00           C  
ATOM   2137  O   HIE   130     -15.240  34.801  -9.328  1.00  0.00           O  
ATOM   2138  N   HIE   131     -16.778  34.204 -10.581  1.00  0.00           N  
ATOM   2139  H   HIE   131     -16.992  33.985 -11.465  1.00  0.00           H  
ATOM   2140  CA  HIE   131     -17.797  34.106  -9.603  1.00  0.00           C  
ATOM   2141  HA  HIE   131     -17.564  34.737  -8.808  1.00  0.00           H  
ATOM   2142  CB  HIE   131     -19.050  34.586 -10.188  1.00  0.00           C  
ATOM   2143  HB2 HIE   131     -19.648  34.319  -9.920  1.00  0.00           H  
ATOM   2144  HB3 HIE   131     -19.181  34.455 -10.880  1.00  0.00           H  
ATOM   2145  CG  HIE   131     -19.366  35.587 -10.223  1.00  0.00           C  
ATOM   2146  ND1 HIE   131     -19.583  36.272 -10.091  1.00  0.00           N  
ATOM   2147  CE1 HIE   131     -19.838  37.054 -10.179  1.00  0.00           C  
ATOM   2148  HE1 HIE   131     -20.047  37.712 -10.118  1.00  0.00           H  
ATOM   2149  NE2 HIE   131     -19.795  36.898 -10.352  1.00  0.00           N  
ATOM   2150  HE2 HIE   131     -19.955  37.373 -10.444  1.00  0.00           H  
ATOM   2151  CD2 HIE   131     -19.500  35.979 -10.382  1.00  0.00           C  
ATOM   2152  HD2 HIE   131     -19.393  35.633 -10.503  1.00  0.00           H  
ATOM   2153  C   HIE   131     -17.957  32.735  -9.021  1.00  0.00           C  
ATOM   2154  O   HIE   131     -18.561  32.592  -8.035  1.00  0.00           O  
ATOM   2155  N   HIE   132     -17.418  31.728  -9.609  1.00  0.00           N  
ATOM   2156  H   HIE   132     -16.945  31.919 -10.405  1.00  0.00           H  
ATOM   2157  CA  HIE   132     -17.458  30.362  -9.150  1.00  0.00           C  
ATOM   2158  HA  HIE   132     -18.455  30.148  -8.852  1.00  0.00           H  
ATOM   2159  CB  HIE   132     -17.130  29.447 -10.307  1.00  0.00           C  
ATOM   2160  HB2 HIE   132     -16.090  29.496 -10.509  1.00  0.00           H  
ATOM   2161  HB3 HIE   132     -17.644  29.791 -11.173  1.00  0.00           H  
ATOM   2162  CG  HIE   132     -17.513  28.030 -10.097  1.00  0.00           C  
ATOM   2163  ND1 HIE   132     -16.821  27.065  -9.554  1.00  0.00           N  
ATOM   2164  CE1 HIE   132     -17.535  25.982  -9.482  1.00  0.00           C  
ATOM   2165  HE1 HIE   132     -17.278  25.060  -9.104  1.00  0.00           H  
ATOM   2166  NE2 HIE   132     -18.623  26.217  -9.951  1.00  0.00           N  
ATOM   2167  HE2 HIE   132     -19.325  25.571  -9.991  1.00  0.00           H  
ATOM   2168  CD2 HIE   132     -18.624  27.502 -10.340  1.00  0.00           C  
ATOM   2169  HD2 HIE   132     -19.363  28.006 -10.740  1.00  0.00           H  
ATOM   2170  C   HIE   132     -16.585  30.133  -7.930  1.00  0.00           C  
ATOM   2171  O   HIE   132     -15.729  30.914  -7.630  1.00  0.00           O  
ATOM   2172  N   HIE   133     -16.823  29.079  -7.193  1.00  0.00           N  
ATOM   2173  H   HIE   133     -17.483  28.450  -7.531  1.00  0.00           H  
ATOM   2174  CA  HIE   133     -16.231  28.790  -5.898  1.00  0.00           C  
ATOM   2175  HA  HIE   133     -16.405  29.636  -5.267  1.00  0.00           H  
ATOM   2176  CB  HIE   133     -16.937  27.608  -5.274  1.00  0.00           C  
ATOM   2177  HB2 HIE   133     -16.539  27.432  -4.313  1.00  0.00           H  
ATOM   2178  HB3 HIE   133     -16.761  26.744  -5.850  1.00  0.00           H  
ATOM   2179  CG  HIE   133     -18.384  27.783  -5.141  1.00  0.00           C  
ATOM   2180  ND1 HIE   133     -19.269  28.019  -5.460  1.00  0.00           N  
ATOM   2181  CE1 HIE   133     -20.425  28.115  -5.202  1.00  0.00           C  
ATOM   2182  HE1 HIE   133     -21.317  28.291  -5.341  1.00  0.00           H  
ATOM   2183  NE2 HIE   133     -20.308  27.958  -4.750  1.00  0.00           N  
ATOM   2184  HE2 HIE   133     -21.035  27.976  -4.493  1.00  0.00           H  
ATOM   2185  CD2 HIE   133     -19.028  27.751  -4.706  1.00  0.00           C  
ATOM   2186  HD2 HIE   133     -18.606  27.588  -4.393  1.00  0.00           H  
ATOM   2187  C   HIE   133     -14.729  28.557  -5.946  1.00  0.00           C  
ATOM   2188  O   HIE   133     -14.226  27.923  -6.834  1.00  0.00           O  
ATOM   2189  N   LYS   134     -14.013  29.045  -4.962  1.00  0.00           N  
ATOM   2190  H   LYS   134     -14.512  29.485  -4.243  1.00  0.00           H  
ATOM   2191  CA  LYS   134     -12.558  28.990  -4.825  1.00  0.00           C  
ATOM   2192  HA  LYS   134     -12.139  28.517  -5.689  1.00  0.00           H  
ATOM   2193  CB  LYS   134     -11.998  30.395  -4.737  1.00  0.00           C  
ATOM   2194  HB2 LYS   134     -12.322  30.836  -3.898  1.00  0.00           H  
ATOM   2195  HB3 LYS   134     -10.996  30.353  -4.666  1.00  0.00           H  
ATOM   2196  CG  LYS   134     -12.302  31.300  -5.822  1.00  0.00           C  
ATOM   2197  HG2 LYS   134     -13.033  31.338  -5.955  1.00  0.00           H  
ATOM   2198  HG3 LYS   134     -12.122  32.012  -5.721  1.00  0.00           H  
ATOM   2199  CD  LYS   134     -11.864  31.242  -6.845  1.00  0.00           C  
ATOM   2200  HD2 LYS   134     -11.127  31.248  -6.758  1.00  0.00           H  
ATOM   2201  HD3 LYS   134     -12.037  30.556  -6.963  1.00  0.00           H  
ATOM   2202  CE  LYS   134     -12.197  32.113  -7.833  1.00  0.00           C  
ATOM   2203  HE2 LYS   134     -12.568  32.492  -7.690  1.00  0.00           H  
ATOM   2204  HE3 LYS   134     -11.810  32.450  -8.104  1.00  0.00           H  
ATOM   2205  NZ  LYS   134     -12.534  32.004  -8.610  1.00  0.00           N  
ATOM   2206  HZ1 LYS   134     -12.622  31.985  -8.813  1.00  0.00           H  
ATOM   2207  HZ2 LYS   134     -12.622  31.975  -8.803  1.00  0.00           H  
ATOM   2208  HZ3 LYS   134     -12.622  31.978  -8.794  1.00  0.00           H  
ATOM   2209  C   LYS   134     -12.129  28.153  -3.634  1.00  0.00           C  
ATOM   2210  O   LYS   134     -12.877  27.989  -2.696  1.00  0.00           O  
ATOM   2211  N   VAL   135     -10.924  27.625  -3.658  1.00  0.00           N  
ATOM   2212  H   VAL   135     -10.341  27.858  -4.422  1.00  0.00           H  
ATOM   2213  CA  VAL   135     -10.342  26.838  -2.569  1.00  0.00           C  
ATOM   2214  HA  VAL   135     -11.088  26.174  -2.191  1.00  0.00           H  
ATOM   2215  CB  VAL   135      -9.192  25.982  -3.068  1.00  0.00           C  
ATOM   2216  HB  VAL   135      -8.630  26.454  -3.420  1.00  0.00           H  
ATOM   2217  CG1 VAL   135      -8.543  25.288  -2.291  1.00  0.00           C  
ATOM   2218 HG11 VAL   135      -8.363  25.135  -2.105  1.00  0.00           H  
ATOM   2219 HG12 VAL   135      -8.391  25.120  -2.090  1.00  0.00           H  
ATOM   2220 HG13 VAL   135      -8.373  25.100  -2.124  1.00  0.00           H  
ATOM   2221  CG2 VAL   135      -9.403  25.111  -3.906  1.00  0.00           C  
ATOM   2222 HG21 VAL   135      -9.427  24.901  -4.127  1.00  0.00           H  
ATOM   2223 HG22 VAL   135      -9.454  24.888  -4.094  1.00  0.00           H  
ATOM   2224 HG23 VAL   135      -9.468  24.907  -4.121  1.00  0.00           H  
ATOM   2225  C   VAL   135      -9.916  27.736  -1.429  1.00  0.00           C  
ATOM   2226  O   VAL   135      -9.283  28.716  -1.640  1.00  0.00           O  
ATOM   2227  N   LEU   136     -10.251  27.398  -0.215  1.00  0.00           N  
ATOM   2228  H   LEU   136     -10.776  26.583  -0.123  1.00  0.00           H  
ATOM   2229  CA  LEU   136      -9.876  28.099   1.000  1.00  0.00           C  
ATOM   2230  HA  LEU   136      -9.533  29.065   0.753  1.00  0.00           H  
ATOM   2231  CB  LEU   136     -11.091  28.258   1.852  1.00  0.00           C  
ATOM   2232  HB2 LEU   136     -11.770  28.599   1.343  1.00  0.00           H  
ATOM   2233  HB3 LEU   136     -11.375  27.441   2.131  1.00  0.00           H  
ATOM   2234  CG  LEU   136     -11.071  29.030   2.994  1.00  0.00           C  
ATOM   2235  HG  LEU   136     -10.439  28.735   3.373  1.00  0.00           H  
ATOM   2236  CD1 LEU   136     -11.028  30.225   2.966  1.00  0.00           C  
ATOM   2237 HD11 LEU   136     -11.031  30.513   2.956  1.00  0.00           H  
ATOM   2238 HD12 LEU   136     -11.003  30.523   2.986  1.00  0.00           H  
ATOM   2239 HD13 LEU   136     -11.004  30.517   2.948  1.00  0.00           H  
ATOM   2240  CD2 LEU   136     -12.008  29.021   3.711  1.00  0.00           C  
ATOM   2241 HD21 LEU   136     -12.233  29.026   3.901  1.00  0.00           H  
ATOM   2242 HD22 LEU   136     -12.240  29.015   3.877  1.00  0.00           H  
ATOM   2243 HD23 LEU   136     -12.227  29.014   3.891  1.00  0.00           H  
ATOM   2244  C   LEU   136      -8.750  27.433   1.733  1.00  0.00           C  
ATOM   2245  O   LEU   136      -7.960  28.081   2.313  1.00  0.00           O  
ATOM   2246  N   GLN   137      -8.649  26.150   1.680  1.00  0.00           N  
ATOM   2247  H   GLN   137      -9.327  25.685   1.177  1.00  0.00           H  
ATOM   2248  CA  GLN   137      -7.564  25.361   2.205  1.00  0.00           C  
ATOM   2249  HA  GLN   137      -6.734  25.987   2.366  1.00  0.00           H  
ATOM   2250  CB  GLN   137      -7.955  24.764   3.513  1.00  0.00           C  
ATOM   2251  HB2 GLN   137      -8.360  25.005   3.859  1.00  0.00           H  
ATOM   2252  HB3 GLN   137      -8.199  24.229   3.560  1.00  0.00           H  
ATOM   2253  CG  GLN   137      -7.476  24.546   4.310  1.00  0.00           C  
ATOM   2254  HG2 GLN   137      -7.277  24.337   4.170  1.00  0.00           H  
ATOM   2255  HG3 GLN   137      -7.264  24.786   4.298  1.00  0.00           H  
ATOM   2256  CD  GLN   137      -7.546  24.276   5.334  1.00  0.00           C  
ATOM   2257  OE1 GLN   137      -7.985  24.242   5.622  1.00  0.00           O  
ATOM   2258  NE2 GLN   137      -7.124  24.073   5.927  1.00  0.00           N  
ATOM   2259 HE21 GLN   137      -7.168  23.894   6.590  1.00  0.00           H  
ATOM   2260 HE22 GLN   137      -6.757  24.091   5.714  1.00  0.00           H  
ATOM   2261  C   GLN   137      -7.148  24.306   1.213  1.00  0.00           C  
ATOM   2262  O   GLN   137      -7.976  23.637   0.671  1.00  0.00           O  
ATOM   2263  N   GLU   138      -5.880  24.166   0.966  1.00  0.00           N  
ATOM   2264  H   GLU   138      -5.264  24.727   1.467  1.00  0.00           H  
ATOM   2265  CA  GLU   138      -5.336  23.327  -0.069  1.00  0.00           C  
ATOM   2266  HA  GLU   138      -5.790  23.621  -0.969  1.00  0.00           H  
ATOM   2267  CB  GLU   138      -3.879  23.595  -0.191  1.00  0.00           C  
ATOM   2268  HB2 GLU   138      -3.506  23.880   0.098  1.00  0.00           H  
ATOM   2269  HB3 GLU   138      -3.592  23.258  -0.178  1.00  0.00           H  
ATOM   2270  CG  GLU   138      -3.282  23.930  -0.726  1.00  0.00           C  
ATOM   2271  HG2 GLU   138      -2.996  23.820  -0.798  1.00  0.00           H  
ATOM   2272  HG3 GLU   138      -3.541  23.845  -0.873  1.00  0.00           H  
ATOM   2273  CD  GLU   138      -2.684  24.517  -0.980  1.00  0.00           C  
ATOM   2274  OE1 GLU   138      -2.433  24.734  -1.081  1.00  0.00           O  
ATOM   2275  OE2 GLU   138      -2.446  24.771  -1.094  1.00  0.00           O  
ATOM   2276  C   GLU   138      -5.598  21.848   0.128  1.00  0.00           C  
ATOM   2277  O   GLU   138      -5.538  21.380   1.246  1.00  0.00           O  
ATOM   2278  N   PRO   139      -5.853  21.088  -0.928  1.00  0.00           N  
ATOM   2279  CD  PRO   139      -6.115  21.533  -2.265  1.00  0.00           C  
ATOM   2280  HD2 PRO   139      -5.207  21.725  -2.745  1.00  0.00           H  
ATOM   2281  HD3 PRO   139      -6.721  22.384  -2.286  1.00  0.00           H  
ATOM   2282  CG  PRO   139      -6.828  20.431  -2.962  1.00  0.00           C  
ATOM   2283  HG2 PRO   139      -6.608  20.409  -3.984  1.00  0.00           H  
ATOM   2284  HG3 PRO   139      -7.856  20.527  -2.832  1.00  0.00           H  
ATOM   2285  CB  PRO   139      -6.342  19.222  -2.258  1.00  0.00           C  
ATOM   2286  HB2 PRO   139      -5.456  18.902  -2.703  1.00  0.00           H  
ATOM   2287  HB3 PRO   139      -7.060  18.466  -2.295  1.00  0.00           H  
ATOM   2288  CA  PRO   139      -6.078  19.674  -0.846  1.00  0.00           C  
ATOM   2289  HA  PRO   139      -6.961  19.518  -0.277  1.00  0.00           H  
ATOM   2290  C   PRO   139      -4.963  18.886  -0.188  1.00  0.00           C  
ATOM   2291  O   PRO   139      -3.815  19.079  -0.455  1.00  0.00           O  
ATOM   2292  N   THR   140      -5.315  17.960   0.652  1.00  0.00           N  
ATOM   2293  H   THR   140      -6.273  17.872   0.820  1.00  0.00           H  
ATOM   2294  CA  THR   140      -4.426  17.013   1.304  1.00  0.00           C  
ATOM   2295  HA  THR   140      -3.458  17.079   0.876  1.00  0.00           H  
ATOM   2296  CB  THR   140      -4.289  17.337   2.749  1.00  0.00           C  
ATOM   2297  HB  THR   140      -4.464  17.669   2.977  1.00  0.00           H  
ATOM   2298  CG2 THR   140      -4.376  17.078   3.556  1.00  0.00           C  
ATOM   2299 HG21 THR   140      -4.405  17.028   3.767  1.00  0.00           H  
ATOM   2300 HG22 THR   140      -4.404  17.003   3.758  1.00  0.00           H  
ATOM   2301 HG23 THR   140      -4.384  17.025   3.745  1.00  0.00           H  
ATOM   2302  OG1 THR   140      -3.814  17.482   3.114  1.00  0.00           O  
ATOM   2303  HG1 THR   140      -3.771  17.789   2.937  1.00  0.00           H  
ATOM   2304  C   THR   140      -4.904  15.609   1.097  1.00  0.00           C  
ATOM   2305  O   THR   140      -6.063  15.381   1.105  1.00  0.00           O  
ATOM   2306  N   CYS   141      -4.033  14.662   0.884  1.00  0.00           N  
ATOM   2307  H   CYS   141      -3.104  14.905   0.918  1.00  0.00           H  
ATOM   2308  CA  CYS   141      -4.348  13.298   0.500  1.00  0.00           C  
ATOM   2309  HA  CYS   141      -5.405  13.145   0.608  1.00  0.00           H  
ATOM   2310  CB  CYS   141      -4.014  13.138  -0.967  1.00  0.00           C  
ATOM   2311  HB2 CYS   141      -4.237  13.829  -1.401  1.00  0.00           H  
ATOM   2312  HB3 CYS   141      -3.169  13.030  -1.153  1.00  0.00           H  
ATOM   2313  SG  CYS   141      -4.640  12.028  -1.723  1.00  0.00           S  
ATOM   2314  HG  CYS   141      -3.770  11.605  -1.656  1.00  0.00           H  
ATOM   2315  C   CYS   141      -3.659  12.257   1.384  1.00  0.00           C  
ATOM   2316  O   CYS   141      -2.549  12.462   1.817  1.00  0.00           O  
ATOM   2317  N   VAL   142      -4.308  11.135   1.630  1.00  0.00           N  
ATOM   2318  H   VAL   142      -5.209  11.050   1.236  1.00  0.00           H  
ATOM   2319  CA  VAL   142      -3.817   9.985   2.399  1.00  0.00           C  
ATOM   2320  HA  VAL   142      -2.745  10.045   2.450  1.00  0.00           H  
ATOM   2321  CB  VAL   142      -4.343   9.982   3.832  1.00  0.00           C  
ATOM   2322  HB  VAL   142      -4.064   9.339   4.224  1.00  0.00           H  
ATOM   2323  CG1 VAL   142      -4.050  10.858   4.585  1.00  0.00           C  
ATOM   2324 HG11 VAL   142      -3.982  11.077   4.768  1.00  0.00           H  
ATOM   2325 HG12 VAL   142      -3.983  11.058   4.782  1.00  0.00           H  
ATOM   2326 HG13 VAL   142      -3.965  11.070   4.770  1.00  0.00           H  
ATOM   2327  CG2 VAL   142      -5.516   9.925   4.090  1.00  0.00           C  
ATOM   2328 HG21 VAL   142      -5.815   9.906   4.174  1.00  0.00           H  
ATOM   2329 HG22 VAL   142      -5.807   9.909   4.156  1.00  0.00           H  
ATOM   2330 HG23 VAL   142      -5.785   9.916   4.144  1.00  0.00           H  
ATOM   2331  C   VAL   142      -4.150   8.670   1.707  1.00  0.00           C  
ATOM   2332  O   VAL   142      -5.070   8.607   0.954  1.00  0.00           O  
ATOM   2333  N   SER   143      -3.412   7.616   1.951  1.00  0.00           N  
ATOM   2334  H   SER   143      -2.677   7.739   2.588  1.00  0.00           H  
ATOM   2335  CA  SER   143      -3.592   6.280   1.369  1.00  0.00           C  
ATOM   2336  HA  SER   143      -4.435   6.292   0.695  1.00  0.00           H  
ATOM   2337  CB  SER   143      -2.357   5.919   0.555  1.00  0.00           C  
ATOM   2338  HB2 SER   143      -2.227   6.627  -0.221  1.00  0.00           H  
ATOM   2339  HB3 SER   143      -1.507   5.956   1.182  1.00  0.00           H  
ATOM   2340  OG  SER   143      -2.430   4.650  -0.005  1.00  0.00           O  
ATOM   2341  HG  SER   143      -3.066   4.639  -0.665  1.00  0.00           H  
ATOM   2342  C   SER   143      -3.873   5.216   2.423  1.00  0.00           C  
ATOM   2343  O   SER   143      -3.288   5.246   3.482  1.00  0.00           O  
ATOM   2344  N   ASP   144      -4.731   4.245   2.132  1.00  0.00           N  
ATOM   2345  H   ASP   144      -5.211   4.280   1.266  1.00  0.00           H  
ATOM   2346  CA  ASP   144      -4.896   3.032   2.947  1.00  0.00           C  
ATOM   2347  HA  ASP   144      -4.773   3.298   3.987  1.00  0.00           H  
ATOM   2348  CB  ASP   144      -6.312   2.471   2.790  1.00  0.00           C  
ATOM   2349  HB2 ASP   144      -6.471   1.755   3.574  1.00  0.00           H  
ATOM   2350  HB3 ASP   144      -7.019   3.264   2.940  1.00  0.00           H  
ATOM   2351  CG  ASP   144      -6.621   1.789   1.466  1.00  0.00           C  
ATOM   2352  OD1 ASP   144      -5.844   1.865   0.505  1.00  0.00           O  
ATOM   2353  OD2 ASP   144      -7.660   1.130   1.390  1.00  0.00           O  
ATOM   2354  C   ASP   144      -3.851   1.945   2.647  1.00  0.00           C  
ATOM   2355  O   ASP   144      -3.804   0.937   3.332  1.00  0.00           O  
ATOM   2356  N   TYR   145      -3.040   2.140   1.611  1.00  0.00           N  
ATOM   2357  H   TYR   145      -3.146   3.003   1.130  1.00  0.00           H  
ATOM   2358  CA  TYR   145      -2.052   1.217   1.064  1.00  0.00           C  
ATOM   2359  HA  TYR   145      -1.729   1.683   0.145  1.00  0.00           H  
ATOM   2360  CB  TYR   145      -0.825   1.159   1.979  1.00  0.00           C  
ATOM   2361  HB2 TYR   145      -0.811   2.028   2.595  1.00  0.00           H  
ATOM   2362  HB3 TYR   145      -0.915   0.327   2.639  1.00  0.00           H  
ATOM   2363  CG  TYR   145       0.500   1.110   1.277  1.00  0.00           C  
ATOM   2364  CD1 TYR   145       0.917   2.181   0.513  1.00  0.00           C  
ATOM   2365  HD1 TYR   145       0.292   3.020   0.416  1.00  0.00           H  
ATOM   2366  CE1 TYR   145       2.153   2.160  -0.118  1.00  0.00           C  
ATOM   2367  HE1 TYR   145       2.471   2.965  -0.713  1.00  0.00           H  
ATOM   2368  CZ  TYR   145       2.989   1.080   0.031  1.00  0.00           C  
ATOM   2369  OH  TYR   145       4.184   1.084  -0.560  1.00  0.00           O  
ATOM   2370  HH  TYR   145       4.678   0.350  -0.491  1.00  0.00           H  
ATOM   2371  CE2 TYR   145       2.577   0.013   0.801  1.00  0.00           C  
ATOM   2372  HE2 TYR   145       3.221  -0.803   0.923  1.00  0.00           H  
ATOM   2373  CD2 TYR   145       1.332   0.027   1.416  1.00  0.00           C  
ATOM   2374  HD2 TYR   145       1.022  -0.786   2.002  1.00  0.00           H  
ATOM   2375  C   TYR   145      -2.607  -0.146   0.618  1.00  0.00           C  
ATOM   2376  O   TYR   145      -1.888  -1.128   0.595  1.00  0.00           O  
ATOM   2377  N   MET   146      -3.881  -0.222   0.248  1.00  0.00           N  
ATOM   2378  H   MET   146      -4.421   0.608   0.321  1.00  0.00           H  
ATOM   2379  CA  MET   146      -4.549  -1.450  -0.180  1.00  0.00           C  
ATOM   2380  HA  MET   146      -3.809  -2.114  -0.579  1.00  0.00           H  
ATOM   2381  CB  MET   146      -5.152  -2.131   1.032  1.00  0.00           C  
ATOM   2382  HB2 MET   146      -4.598  -2.512   1.496  1.00  0.00           H  
ATOM   2383  HB3 MET   146      -5.495  -1.605   1.525  1.00  0.00           H  
ATOM   2384  CG  MET   146      -6.009  -3.029   0.991  1.00  0.00           C  
ATOM   2385  HG2 MET   146      -6.586  -2.695   0.726  1.00  0.00           H  
ATOM   2386  HG3 MET   146      -5.772  -3.437   0.422  1.00  0.00           H  
ATOM   2387  SD  MET   146      -6.510  -3.995   2.249  1.00  0.00           S  
ATOM   2388  CE  MET   146      -7.512  -4.841   1.684  1.00  0.00           C  
ATOM   2389  HE1 MET   146      -7.703  -5.021   1.577  1.00  0.00           H  
ATOM   2390  HE2 MET   146      -7.726  -5.009   1.579  1.00  0.00           H  
ATOM   2391  HE3 MET   146      -7.717  -5.008   1.559  1.00  0.00           H  
ATOM   2392  C   MET   146      -5.586  -1.282  -1.287  1.00  0.00           C  
ATOM   2393  O   MET   146      -5.690  -2.165  -2.106  1.00  0.00           O  
ATOM   2394  N   SER   147      -6.367  -0.207  -1.328  1.00  0.00           N  
ATOM   2395  H   SER   147      -6.244   0.480  -0.628  1.00  0.00           H  
ATOM   2396  CA  SER   147      -7.424  -0.005  -2.314  1.00  0.00           C  
ATOM   2397  HA  SER   147      -7.079  -0.371  -3.247  1.00  0.00           H  
ATOM   2398  CB  SER   147      -8.622  -0.817  -1.932  1.00  0.00           C  
ATOM   2399  HB2 SER   147      -8.707  -1.340  -1.961  1.00  0.00           H  
ATOM   2400  HB3 SER   147      -8.856  -0.880  -1.462  1.00  0.00           H  
ATOM   2401  OG  SER   147      -9.346  -0.840  -2.144  1.00  0.00           O  
ATOM   2402  HG  SER   147      -9.224  -1.100  -2.361  1.00  0.00           H  
ATOM   2403  C   SER   147      -7.863   1.431  -2.555  1.00  0.00           C  
ATOM   2404  O   SER   147      -8.144   1.788  -3.674  1.00  0.00           O  
ATOM   2405  N   ILE   148      -7.942   2.258  -1.539  1.00  0.00           N  
ATOM   2406  H   ILE   148      -7.627   1.935  -0.660  1.00  0.00           H  
ATOM   2407  CA  ILE   148      -8.538   3.591  -1.595  1.00  0.00           C  
ATOM   2408  HA  ILE   148      -8.652   3.870  -2.621  1.00  0.00           H  
ATOM   2409  CB  ILE   148      -9.930   3.591  -0.972  1.00  0.00           C  
ATOM   2410  HB  ILE   148      -9.873   3.207  -0.120  1.00  0.00           H  
ATOM   2411  CG2 ILE   148     -10.481   4.830  -0.769  1.00  0.00           C  
ATOM   2412 HG21 ILE   148     -10.609   5.136  -0.745  1.00  0.00           H  
ATOM   2413 HG22 ILE   148     -10.655   5.119  -0.705  1.00  0.00           H  
ATOM   2414 HG23 ILE   148     -10.596   5.144  -0.685  1.00  0.00           H  
ATOM   2415  CG1 ILE   148     -10.884   2.860  -1.631  1.00  0.00           C  
ATOM   2416 HG12 ILE   148     -10.781   2.590  -1.995  1.00  0.00           H  
ATOM   2417 HG13 ILE   148     -11.118   2.478  -1.466  1.00  0.00           H  
ATOM   2418  CD1 ILE   148     -11.703   2.932  -2.015  1.00  0.00           C  
ATOM   2419 HD11 ILE   148     -11.902   2.938  -2.096  1.00  0.00           H  
ATOM   2420 HD12 ILE   148     -11.907   2.962  -2.112  1.00  0.00           H  
ATOM   2421 HD13 ILE   148     -11.908   2.930  -2.124  1.00  0.00           H  
ATOM   2422  C   ILE   148      -7.640   4.638  -0.955  1.00  0.00           C  
ATOM   2423  O   ILE   148      -7.300   4.562   0.203  1.00  0.00           O  
ATOM   2424  N   SER   149      -7.317   5.669  -1.695  1.00  0.00           N  
ATOM   2425  H   SER   149      -7.659   5.674  -2.621  1.00  0.00           H  
ATOM   2426  CA  SER   149      -6.745   6.913  -1.199  1.00  0.00           C  
ATOM   2427  HA  SER   149      -6.371   6.760  -0.199  1.00  0.00           H  
ATOM   2428  CB  SER   149      -5.567   7.316  -2.065  1.00  0.00           C  
ATOM   2429  HB2 SER   149      -5.507   7.158  -2.718  1.00  0.00           H  
ATOM   2430  HB3 SER   149      -5.433   7.931  -2.148  1.00  0.00           H  
ATOM   2431  OG  SER   149      -4.711   7.084  -1.924  1.00  0.00           O  
ATOM   2432  HG  SER   149      -4.824   6.579  -1.848  1.00  0.00           H  
ATOM   2433  C   SER   149      -7.812   7.999  -1.116  1.00  0.00           C  
ATOM   2434  O   SER   149      -8.715   8.038  -1.884  1.00  0.00           O  
ATOM   2435  N   THR   150      -7.741   8.874  -0.170  1.00  0.00           N  
ATOM   2436  H   THR   150      -6.961   8.817   0.409  1.00  0.00           H  
ATOM   2437  CA  THR   150      -8.744   9.906   0.104  1.00  0.00           C  
ATOM   2438  HA  THR   150      -9.477   9.896  -0.680  1.00  0.00           H  
ATOM   2439  CB  THR   150      -9.476   9.623   1.400  1.00  0.00           C  
ATOM   2440  HB  THR   150      -9.042   9.546   1.959  1.00  0.00           H  
ATOM   2441  CG2 THR   150     -10.258  10.267   1.873  1.00  0.00           C  
ATOM   2442 HG21 THR   150     -10.457  10.408   1.998  1.00  0.00           H  
ATOM   2443 HG22 THR   150     -10.449  10.429   2.004  1.00  0.00           H  
ATOM   2444 HG23 THR   150     -10.442  10.431   1.979  1.00  0.00           H  
ATOM   2445  OG1 THR   150     -10.039   8.818   1.504  1.00  0.00           O  
ATOM   2446  HG1 THR   150      -9.755   8.420   1.355  1.00  0.00           H  
ATOM   2447  C   THR   150      -8.124  11.290   0.126  1.00  0.00           C  
ATOM   2448  O   THR   150      -7.159  11.518   0.802  1.00  0.00           O  
ATOM   2449  N   CYS   151      -8.693  12.223  -0.592  1.00  0.00           N  
ATOM   2450  H   CYS   151      -9.504  11.966  -1.087  1.00  0.00           H  
ATOM   2451  CA  CYS   151      -8.285  13.616  -0.685  1.00  0.00           C  
ATOM   2452  HA  CYS   151      -7.403  13.768  -0.085  1.00  0.00           H  
ATOM   2453  CB  CYS   151      -7.926  13.900  -2.132  1.00  0.00           C  
ATOM   2454  HB2 CYS   151      -7.197  13.196  -2.461  1.00  0.00           H  
ATOM   2455  HB3 CYS   151      -8.794  13.794  -2.738  1.00  0.00           H  
ATOM   2456  SG  CYS   151      -7.266  15.546  -2.332  1.00  0.00           S  
ATOM   2457  HG  CYS   151      -6.719  15.541  -2.097  1.00  0.00           H  
ATOM   2458  C   CYS   151      -9.374  14.543  -0.149  1.00  0.00           C  
ATOM   2459  O   CYS   151     -10.531  14.329  -0.427  1.00  0.00           O  
ATOM   2460  N   GLU   152      -9.024  15.571   0.605  1.00  0.00           N  
ATOM   2461  H   GLU   152      -8.061  15.706   0.782  1.00  0.00           H  
ATOM   2462  CA  GLU   152      -9.960  16.481   1.259  1.00  0.00           C  
ATOM   2463  HA  GLU   152     -10.895  16.442   0.732  1.00  0.00           H  
ATOM   2464  CB  GLU   152     -10.221  16.014   2.673  1.00  0.00           C  
ATOM   2465  HB2 GLU   152     -10.571  16.004   2.889  1.00  0.00           H  
ATOM   2466  HB3 GLU   152     -10.200  15.638   2.860  1.00  0.00           H  
ATOM   2467  CG  GLU   152     -10.082  16.036   3.556  1.00  0.00           C  
ATOM   2468  HG2 GLU   152     -10.028  15.943   3.482  1.00  0.00           H  
ATOM   2469  HG3 GLU   152      -9.927  16.113   3.354  1.00  0.00           H  
ATOM   2470  CD  GLU   152     -10.229  16.064   4.823  1.00  0.00           C  
ATOM   2471  OE1 GLU   152     -10.290  16.076   5.333  1.00  0.00           O  
ATOM   2472  OE2 GLU   152     -10.285  16.076   5.341  1.00  0.00           O  
ATOM   2473  C   GLU   152      -9.496  17.936   1.224  1.00  0.00           C  
ATOM   2474  O   GLU   152      -8.312  18.214   1.330  1.00  0.00           O  
ATOM   2475  N   TRP   153     -10.433  18.868   1.082  1.00  0.00           N  
ATOM   2476  H   TRP   153     -11.378  18.567   1.015  1.00  0.00           H  
ATOM   2477  CA  TRP   153     -10.207  20.315   1.027  1.00  0.00           C  
ATOM   2478  HA  TRP   153      -9.402  20.569   1.699  1.00  0.00           H  
ATOM   2479  CB  TRP   153      -9.784  20.721  -0.384  1.00  0.00           C  
ATOM   2480  HB2 TRP   153      -9.503  21.757  -0.383  1.00  0.00           H  
ATOM   2481  HB3 TRP   153      -8.897  20.168  -0.632  1.00  0.00           H  
ATOM   2482  CG  TRP   153     -10.748  20.513  -1.498  1.00  0.00           C  
ATOM   2483  CD1 TRP   153     -11.573  21.440  -1.988  1.00  0.00           C  
ATOM   2484  HD1 TRP   153     -11.644  22.436  -1.624  1.00  0.00           H  
ATOM   2485  NE1 TRP   153     -12.290  20.919  -3.030  1.00  0.00           N  
ATOM   2486  HE1 TRP   153     -12.967  21.436  -3.531  1.00  0.00           H  
ATOM   2487  CE2 TRP   153     -11.952  19.622  -3.275  1.00  0.00           C  
ATOM   2488  CZ2 TRP   153     -12.375  18.689  -4.214  1.00  0.00           C  
ATOM   2489  HZ2 TRP   153     -13.113  18.948  -4.933  1.00  0.00           H  
ATOM   2490  CH2 TRP   153     -11.816  17.420  -4.206  1.00  0.00           C  
ATOM   2491  HH2 TRP   153     -12.113  16.700  -4.931  1.00  0.00           H  
ATOM   2492  CZ3 TRP   153     -10.858  17.096  -3.256  1.00  0.00           C  
ATOM   2493  HZ3 TRP   153     -10.431  16.124  -3.248  1.00  0.00           H  
ATOM   2494  CE3 TRP   153     -10.437  18.040  -2.320  1.00  0.00           C  
ATOM   2495  HE3 TRP   153      -9.685  17.783  -1.614  1.00  0.00           H  
ATOM   2496  CD2 TRP   153     -10.974  19.327  -2.300  1.00  0.00           C  
ATOM   2497  C   TRP   153     -11.436  21.108   1.477  1.00  0.00           C  
ATOM   2498  O   TRP   153     -12.488  20.556   1.694  1.00  0.00           O  
ATOM   2499  N   LYS   154     -11.317  22.416   1.602  1.00  0.00           N  
ATOM   2500  H   LYS   154     -10.431  22.799   1.409  1.00  0.00           H  
ATOM   2501  CA  LYS   154     -12.414  23.338   1.913  1.00  0.00           C  
ATOM   2502  HA  LYS   154     -13.341  22.797   1.891  1.00  0.00           H  
ATOM   2503  CB  LYS   154     -12.250  23.914   3.307  1.00  0.00           C  
ATOM   2504  HB2 LYS   154     -11.655  23.893   3.583  1.00  0.00           H  
ATOM   2505  HB3 LYS   154     -12.367  24.562   3.402  1.00  0.00           H  
ATOM   2506  CG  LYS   154     -12.738  23.662   4.216  1.00  0.00           C  
ATOM   2507  HG2 LYS   154     -13.229  23.741   4.008  1.00  0.00           H  
ATOM   2508  HG3 LYS   154     -12.705  23.093   4.147  1.00  0.00           H  
ATOM   2509  CD  LYS   154     -12.610  24.085   5.512  1.00  0.00           C  
ATOM   2510  HD2 LYS   154     -12.127  24.214   5.664  1.00  0.00           H  
ATOM   2511  HD3 LYS   154     -12.841  24.564   5.630  1.00  0.00           H  
ATOM   2512  CE  LYS   154     -12.839  23.687   6.439  1.00  0.00           C  
ATOM   2513  HE2 LYS   154     -13.063  23.839   6.494  1.00  0.00           H  
ATOM   2514  HE3 LYS   154     -13.024  23.273   6.388  1.00  0.00           H  
ATOM   2515  NZ  LYS   154     -12.529  23.653   7.326  1.00  0.00           N  
ATOM   2516  HZ1 LYS   154     -12.451  23.640   7.546  1.00  0.00           H  
ATOM   2517  HZ2 LYS   154     -12.442  23.648   7.548  1.00  0.00           H  
ATOM   2518  HZ3 LYS   154     -12.465  23.641   7.545  1.00  0.00           H  
ATOM   2519  C   LYS   154     -12.529  24.434   0.874  1.00  0.00           C  
ATOM   2520  O   LYS   154     -11.536  24.946   0.410  1.00  0.00           O  
ATOM   2521  N   MET   155     -13.738  24.803   0.528  1.00  0.00           N  
ATOM   2522  H   MET   155     -14.489  24.338   0.967  1.00  0.00           H  
ATOM   2523  CA  MET   155     -14.081  25.881  -0.393  1.00  0.00           C  
ATOM   2524  HA  MET   155     -13.237  26.083  -1.029  1.00  0.00           H  
ATOM   2525  CB  MET   155     -15.239  25.448  -1.285  1.00  0.00           C  
ATOM   2526  HB2 MET   155     -16.104  25.297  -0.675  1.00  0.00           H  
ATOM   2527  HB3 MET   155     -15.466  26.231  -1.983  1.00  0.00           H  
ATOM   2528  CG  MET   155     -14.981  24.167  -2.059  1.00  0.00           C  
ATOM   2529  HG2 MET   155     -14.829  23.393  -1.377  1.00  0.00           H  
ATOM   2530  HG3 MET   155     -15.839  23.929  -2.602  1.00  0.00           H  
ATOM   2531  SD  MET   155     -13.630  24.145  -3.191  1.00  0.00           S  
ATOM   2532  CE  MET   155     -14.196  25.193  -4.473  1.00  0.00           C  
ATOM   2533  HE1 MET   155     -14.308  25.408  -4.728  1.00  0.00           H  
ATOM   2534  HE2 MET   155     -14.305  25.403  -4.735  1.00  0.00           H  
ATOM   2535  HE3 MET   155     -14.314  25.404  -4.735  1.00  0.00           H  
ATOM   2536  C   MET   155     -14.410  27.175   0.345  1.00  0.00           C  
ATOM   2537  O   MET   155     -14.645  27.175   1.533  1.00  0.00           O  
ATOM   2538  N   ASN   156     -14.458  28.289  -0.358  1.00  0.00           N  
ATOM   2539  H   ASN   156     -14.210  28.238  -1.315  1.00  0.00           H  
ATOM   2540  CA  ASN   156     -14.813  29.597   0.173  1.00  0.00           C  
ATOM   2541  HA  ASN   156     -14.287  29.728   1.092  1.00  0.00           H  
ATOM   2542  CB  ASN   156     -14.326  30.664  -0.783  1.00  0.00           C  
ATOM   2543  HB2 ASN   156     -14.343  31.506  -0.370  1.00  0.00           H  
ATOM   2544  HB3 ASN   156     -13.430  30.542  -1.043  1.00  0.00           H  
ATOM   2545  CG  ASN   156     -14.978  30.830  -1.919  1.00  0.00           C  
ATOM   2546  OD1 ASN   156     -15.439  30.021  -2.347  1.00  0.00           O  
ATOM   2547  ND2 ASN   156     -15.033  31.884  -2.453  1.00  0.00           N  
ATOM   2548 HD21 ASN   156     -15.490  32.022  -3.177  1.00  0.00           H  
ATOM   2549 HD22 ASN   156     -14.656  32.552  -2.117  1.00  0.00           H  
ATOM   2550  C   ASN   156     -16.286  29.768   0.522  1.00  0.00           C  
ATOM   2551  O   ASN   156     -16.664  30.743   1.007  1.00  0.00           O  
ATOM   2552  N   GLY   157     -17.114  28.825   0.288  1.00  0.00           N  
ATOM   2553  H   GLY   157     -16.747  28.069  -0.128  1.00  0.00           H  
ATOM   2554  CA  GLY   157     -18.509  28.769   0.622  1.00  0.00           C  
ATOM   2555  HA2 GLY   157     -18.616  28.956   1.653  1.00  0.00           H  
ATOM   2556  HA3 GLY   157     -19.027  29.517   0.096  1.00  0.00           H  
ATOM   2557  C   GLY   157     -19.144  27.435   0.296  1.00  0.00           C  
ATOM   2558  O   GLY   157     -18.513  26.616  -0.327  1.00  0.00           O  
ATOM   2559  N   PRO   158     -20.373  27.188   0.707  1.00  0.00           N  
ATOM   2560  CD  PRO   158     -21.173  28.046   1.491  1.00  0.00           C  
ATOM   2561  HD2 PRO   158     -21.410  28.894   0.995  1.00  0.00           H  
ATOM   2562  HD3 PRO   158     -20.717  28.305   2.372  1.00  0.00           H  
ATOM   2563  CG  PRO   158     -22.366  27.301   1.761  1.00  0.00           C  
ATOM   2564  HG2 PRO   158     -23.051  27.714   1.446  1.00  0.00           H  
ATOM   2565  HG3 PRO   158     -22.449  27.203   2.610  1.00  0.00           H  
ATOM   2566  CB  PRO   158     -22.362  26.060   1.193  1.00  0.00           C  
ATOM   2567  HB2 PRO   158     -23.132  25.972   0.637  1.00  0.00           H  
ATOM   2568  HB3 PRO   158     -22.431  25.420   1.884  1.00  0.00           H  
ATOM   2569  CA  PRO   158     -21.072  25.952   0.453  1.00  0.00           C  
ATOM   2570  HA  PRO   158     -20.506  25.160   0.866  1.00  0.00           H  
ATOM   2571  C   PRO   158     -21.283  25.675  -1.012  1.00  0.00           C  
ATOM   2572  O   PRO   158     -21.741  26.474  -1.721  1.00  0.00           O  
ATOM   2573  N   THR   159     -20.947  24.541  -1.468  1.00  0.00           N  
ATOM   2574  H   THR   159     -20.615  23.933  -0.830  1.00  0.00           H  
ATOM   2575  CA  THR   159     -20.947  24.143  -2.850  1.00  0.00           C  
ATOM   2576  HA  THR   159     -21.549  24.803  -3.382  1.00  0.00           H  
ATOM   2577  CB  THR   159     -19.578  24.250  -3.397  1.00  0.00           C  
ATOM   2578  HB  THR   159     -19.228  24.546  -3.053  1.00  0.00           H  
ATOM   2579  CG2 THR   159     -18.805  23.615  -3.723  1.00  0.00           C  
ATOM   2580 HG21 THR   159     -18.610  23.476  -3.808  1.00  0.00           H  
ATOM   2581 HG22 THR   159     -18.603  23.465  -3.796  1.00  0.00           H  
ATOM   2582 HG23 THR   159     -18.619  23.455  -3.803  1.00  0.00           H  
ATOM   2583  OG1 THR   159     -19.404  24.608  -4.091  1.00  0.00           O  
ATOM   2584  HG1 THR   159     -19.554  25.121  -3.991  1.00  0.00           H  
ATOM   2585  C   THR   159     -21.508  22.764  -3.061  1.00  0.00           C  
ATOM   2586  O   THR   159     -21.262  21.884  -2.286  1.00  0.00           O  
ATOM   2587  N   GLN   160     -22.243  22.553  -4.127  1.00  0.00           N  
ATOM   2588  H   GLN   160     -22.426  23.318  -4.703  1.00  0.00           H  
ATOM   2589  CA  GLN   160     -22.736  21.264  -4.555  1.00  0.00           C  
ATOM   2590  HA  GLN   160     -23.061  20.734  -3.694  1.00  0.00           H  
ATOM   2591  CB  GLN   160     -23.934  21.454  -5.452  1.00  0.00           C  
ATOM   2592  HB2 GLN   160     -24.187  21.985  -5.514  1.00  0.00           H  
ATOM   2593  HB3 GLN   160     -23.959  21.359  -6.070  1.00  0.00           H  
ATOM   2594  CG  GLN   160     -24.792  21.064  -5.443  1.00  0.00           C  
ATOM   2595  HG2 GLN   160     -24.842  20.992  -5.550  1.00  0.00           H  
ATOM   2596  HG3 GLN   160     -24.855  20.934  -5.327  1.00  0.00           H  
ATOM   2597  CD  GLN   160     -25.537  20.939  -5.464  1.00  0.00           C  
ATOM   2598  OE1 GLN   160     -25.619  21.004  -5.377  1.00  0.00           O  
ATOM   2599  NE2 GLN   160     -26.112  20.755  -5.577  1.00  0.00           N  
ATOM   2600 HE21 GLN   160     -26.592  20.672  -5.591  1.00  0.00           H  
ATOM   2601 HE22 GLN   160     -26.061  20.696  -5.653  1.00  0.00           H  
ATOM   2602  C   GLN   160     -21.638  20.440  -5.196  1.00  0.00           C  
ATOM   2603  O   GLN   160     -21.596  20.175  -6.163  1.00  0.00           O  
ATOM   2604  N   CYS   161     -20.708  20.062  -4.636  1.00  0.00           N  
ATOM   2605  H   CYS   161     -20.815  20.313  -3.850  1.00  0.00           H  
ATOM   2606  CA  CYS   161     -19.460  19.480  -5.056  1.00  0.00           C  
ATOM   2607  HA  CYS   161     -18.850  20.261  -5.427  1.00  0.00           H  
ATOM   2608  CB  CYS   161     -18.785  18.911  -3.844  1.00  0.00           C  
ATOM   2609  HB2 CYS   161     -19.078  18.627  -3.385  1.00  0.00           H  
ATOM   2610  HB3 CYS   161     -18.384  18.479  -3.908  1.00  0.00           H  
ATOM   2611  SG  CYS   161     -18.141  19.405  -3.055  1.00  0.00           S  
ATOM   2612  HG  CYS   161     -18.248  19.393  -2.676  1.00  0.00           H  
ATOM   2613  C   CYS   161     -19.558  18.456  -6.175  1.00  0.00           C  
ATOM   2614  O   CYS   161     -18.787  18.501  -7.090  1.00  0.00           O  
ATOM   2615  N   SER   162     -20.524  17.578  -6.148  1.00  0.00           N  
ATOM   2616  H   SER   162     -21.132  17.606  -5.382  1.00  0.00           H  
ATOM   2617  CA  SER   162     -20.717  16.535  -7.139  1.00  0.00           C  
ATOM   2618  HA  SER   162     -19.813  15.996  -7.221  1.00  0.00           H  
ATOM   2619  CB  SER   162     -21.765  15.588  -6.669  1.00  0.00           C  
ATOM   2620  HB2 SER   162     -22.138  15.187  -7.083  1.00  0.00           H  
ATOM   2621  HB3 SER   162     -21.604  15.101  -6.268  1.00  0.00           H  
ATOM   2622  OG  SER   162     -22.467  15.830  -6.209  1.00  0.00           O  
ATOM   2623  HG  SER   162     -22.405  15.646  -5.878  1.00  0.00           H  
ATOM   2624  C   SER   162     -21.056  17.018  -8.530  1.00  0.00           C  
ATOM   2625  O   SER   162     -20.858  16.325  -9.471  1.00  0.00           O  
ATOM   2626  N   THR   163     -21.536  18.201  -8.688  1.00  0.00           N  
ATOM   2627  H   THR   163     -21.704  18.704  -7.878  1.00  0.00           H  
ATOM   2628  CA  THR   163     -21.824  18.826  -9.968  1.00  0.00           C  
ATOM   2629  HA  THR   163     -21.718  18.101 -10.730  1.00  0.00           H  
ATOM   2630  CB  THR   163     -23.235  19.305 -10.020  1.00  0.00           C  
ATOM   2631  HB  THR   163     -23.387  19.660 -10.340  1.00  0.00           H  
ATOM   2632  CG2 THR   163     -24.024  18.964 -10.184  1.00  0.00           C  
ATOM   2633 HG21 THR   163     -24.215  18.885 -10.230  1.00  0.00           H  
ATOM   2634 HG22 THR   163     -24.214  18.882 -10.229  1.00  0.00           H  
ATOM   2635 HG23 THR   163     -24.228  18.884 -10.223  1.00  0.00           H  
ATOM   2636  OG1 THR   163     -23.695  19.624  -9.522  1.00  0.00           O  
ATOM   2637  HG1 THR   163     -23.594  19.791  -9.458  1.00  0.00           H  
ATOM   2638  C   THR   163     -20.884  19.950 -10.328  1.00  0.00           C  
ATOM   2639  O   THR   163     -20.718  20.251 -11.435  1.00  0.00           O  
ATOM   2640  N   GLU   164     -20.253  20.575  -9.415  1.00  0.00           N  
ATOM   2641  H   GLU   164     -20.439  20.290  -8.533  1.00  0.00           H  
ATOM   2642  CA  GLU   164     -19.432  21.761  -9.603  1.00  0.00           C  
ATOM   2643  HA  GLU   164     -19.690  22.231 -10.527  1.00  0.00           H  
ATOM   2644  CB  GLU   164     -19.712  22.744  -8.492  1.00  0.00           C  
ATOM   2645  HB2 GLU   164     -19.481  22.300  -7.594  1.00  0.00           H  
ATOM   2646  HB3 GLU   164     -19.090  23.564  -8.593  1.00  0.00           H  
ATOM   2647  CG  GLU   164     -21.092  23.251  -8.397  1.00  0.00           C  
ATOM   2648  HG2 GLU   164     -21.705  22.501  -8.238  1.00  0.00           H  
ATOM   2649  HG3 GLU   164     -21.167  23.837  -7.629  1.00  0.00           H  
ATOM   2650  CD  GLU   164     -21.567  23.989  -9.480  1.00  0.00           C  
ATOM   2651  OE1 GLU   164     -21.775  24.313  -9.908  1.00  0.00           O  
ATOM   2652  OE2 GLU   164     -21.749  24.268  -9.904  1.00  0.00           O  
ATOM   2653  C   GLU   164     -17.941  21.496  -9.690  1.00  0.00           C  
ATOM   2654  O   GLU   164     -17.238  22.324 -10.212  1.00  0.00           O  
ATOM   2655  N   LEU   165     -17.447  20.375  -9.192  1.00  0.00           N  
ATOM   2656  H   LEU   165     -18.081  19.726  -8.812  1.00  0.00           H  
ATOM   2657  CA  LEU   165     -16.031  20.038  -9.089  1.00  0.00           C  
ATOM   2658  HA  LEU   165     -15.460  20.748  -9.663  1.00  0.00           H  
ATOM   2659  CB  LEU   165     -15.579  20.122  -7.633  1.00  0.00           C  
ATOM   2660  HB2 LEU   165     -16.119  19.417  -7.087  1.00  0.00           H  
ATOM   2661  HB3 LEU   165     -14.575  19.834  -7.586  1.00  0.00           H  
ATOM   2662  CG  LEU   165     -15.707  21.435  -6.930  1.00  0.00           C  
ATOM   2663  HG  LEU   165     -16.401  21.784  -7.192  1.00  0.00           H  
ATOM   2664  CD1 LEU   165     -15.763  21.442  -5.681  1.00  0.00           C  
ATOM   2665 HD11 LEU   165     -15.756  21.445  -5.380  1.00  0.00           H  
ATOM   2666 HD12 LEU   165     -15.804  21.469  -5.366  1.00  0.00           H  
ATOM   2667 HD13 LEU   165     -15.786  21.423  -5.389  1.00  0.00           H  
ATOM   2668  CD2 LEU   165     -14.812  22.300  -7.038  1.00  0.00           C  
ATOM   2669 HD21 LEU   165     -14.598  22.501  -7.077  1.00  0.00           H  
ATOM   2670 HD22 LEU   165     -14.595  22.527  -7.077  1.00  0.00           H  
ATOM   2671 HD23 LEU   165     -14.608  22.513  -7.058  1.00  0.00           H  
ATOM   2672  C   LEU   165     -15.723  18.649  -9.652  1.00  0.00           C  
ATOM   2673  O   LEU   165     -16.581  17.787  -9.682  1.00  0.00           O  
ATOM   2674  N   ARG   166     -14.478  18.411 -10.055  1.00  0.00           N  
ATOM   2675  H   ARG   166     -13.847  19.179 -10.040  1.00  0.00           H  
ATOM   2676  CA  ARG   166     -13.939  17.107 -10.459  1.00  0.00           C  
ATOM   2677  HA  ARG   166     -14.419  16.340  -9.883  1.00  0.00           H  
ATOM   2678  CB  ARG   166     -14.248  16.848 -11.920  1.00  0.00           C  
ATOM   2679  HB2 ARG   166     -14.663  16.929 -12.124  1.00  0.00           H  
ATOM   2680  HB3 ARG   166     -14.046  17.051 -12.313  1.00  0.00           H  
ATOM   2681  CG  ARG   166     -14.285  16.192 -12.595  1.00  0.00           C  
ATOM   2682  HG2 ARG   166     -13.871  16.140 -12.454  1.00  0.00           H  
ATOM   2683  HG3 ARG   166     -14.438  15.979 -12.224  1.00  0.00           H  
ATOM   2684  CD  ARG   166     -14.677  15.880 -13.970  1.00  0.00           C  
ATOM   2685  HD2 ARG   166     -14.377  15.360 -14.237  1.00  0.00           H  
ATOM   2686  HD3 ARG   166     -15.308  15.696 -14.066  1.00  0.00           H  
ATOM   2687  NE  ARG   166     -14.628  16.472 -14.807  1.00  0.00           N  
ATOM   2688  HE  ARG   166     -14.544  16.692 -14.867  1.00  0.00           H  
ATOM   2689  CZ  ARG   166     -14.693  16.725 -15.536  1.00  0.00           C  
ATOM   2690  NH1 ARG   166     -14.809  16.498 -15.592  1.00  0.00           N  
ATOM   2691 HH11 ARG   166     -14.858  16.123 -15.072  1.00  0.00           H  
ATOM   2692 HH12 ARG   166     -14.862  16.700 -16.174  1.00  0.00           H  
ATOM   2693  NH2 ARG   166     -14.639  17.223 -16.242  1.00  0.00           N  
ATOM   2694 HH21 ARG   166     -14.557  17.412 -16.232  1.00  0.00           H  
ATOM   2695 HH22 ARG   166     -14.689  17.413 -16.797  1.00  0.00           H  
ATOM   2696  C   ARG   166     -12.447  17.021 -10.179  1.00  0.00           C  
ATOM   2697  O   ARG   166     -11.744  17.963 -10.414  1.00  0.00           O  
ATOM   2698  N   LEU   167     -11.956  15.904  -9.696  1.00  0.00           N  
ATOM   2699  H   LEU   167     -12.576  15.146  -9.578  1.00  0.00           H  
ATOM   2700  CA  LEU   167     -10.542  15.658  -9.425  1.00  0.00           C  
ATOM   2701  HA  LEU   167     -10.000  16.586  -9.505  1.00  0.00           H  
ATOM   2702  CB  LEU   167     -10.397  15.163  -7.990  1.00  0.00           C  
ATOM   2703  HB2 LEU   167     -10.906  15.823  -7.356  1.00  0.00           H  
ATOM   2704  HB3 LEU   167     -10.881  14.238  -7.915  1.00  0.00           H  
ATOM   2705  CG  LEU   167      -8.987  15.012  -7.473  1.00  0.00           C  
ATOM   2706  HG  LEU   167      -8.454  14.712  -8.105  1.00  0.00           H  
ATOM   2707  CD1 LEU   167      -8.408  16.055  -7.007  1.00  0.00           C  
ATOM   2708 HD11 LEU   167      -8.259  16.308  -6.904  1.00  0.00           H  
ATOM   2709 HD12 LEU   167      -8.267  16.316  -6.892  1.00  0.00           H  
ATOM   2710 HD13 LEU   167      -8.255  16.303  -6.894  1.00  0.00           H  
ATOM   2711  CD2 LEU   167      -8.835  14.202  -6.497  1.00  0.00           C  
ATOM   2712 HD21 LEU   167      -8.812  14.000  -6.258  1.00  0.00           H  
ATOM   2713 HD22 LEU   167      -8.789  13.988  -6.272  1.00  0.00           H  
ATOM   2714 HD23 LEU   167      -8.782  14.021  -6.261  1.00  0.00           H  
ATOM   2715  C   LEU   167      -9.947  14.701 -10.453  1.00  0.00           C  
ATOM   2716  O   LEU   167     -10.512  13.706 -10.742  1.00  0.00           O  
ATOM   2717  N   LEU   168      -8.807  14.996 -10.997  1.00  0.00           N  
ATOM   2718  H   LEU   168      -8.401  15.832 -10.711  1.00  0.00           H  
ATOM   2719  CA  LEU   168      -8.036  14.192 -11.933  1.00  0.00           C  
ATOM   2720  HA  LEU   168      -8.587  13.300 -12.176  1.00  0.00           H  
ATOM   2721  CB  LEU   168      -7.813  14.974 -13.220  1.00  0.00           C  
ATOM   2722  HB2 LEU   168      -7.783  15.556 -13.219  1.00  0.00           H  
ATOM   2723  HB3 LEU   168      -7.306  14.935 -13.551  1.00  0.00           H  
ATOM   2724  CG  LEU   168      -8.264  15.040 -14.093  1.00  0.00           C  
ATOM   2725  HG  LEU   168      -8.626  14.420 -13.942  1.00  0.00           H  
ATOM   2726  CD1 LEU   168      -8.700  15.753 -14.355  1.00  0.00           C  
ATOM   2727 HD11 LEU   168      -8.802  15.918 -14.412  1.00  0.00           H  
ATOM   2728 HD12 LEU   168      -8.808  15.925 -14.429  1.00  0.00           H  
ATOM   2729 HD13 LEU   168      -8.817  15.935 -14.416  1.00  0.00           H  
ATOM   2730  CD2 LEU   168      -7.795  15.255 -15.008  1.00  0.00           C  
ATOM   2731 HD21 LEU   168      -7.648  15.315 -15.226  1.00  0.00           H  
ATOM   2732 HD22 LEU   168      -7.697  15.276 -15.221  1.00  0.00           H  
ATOM   2733 HD23 LEU   168      -7.697  15.321 -15.248  1.00  0.00           H  
ATOM   2734  C   LEU   168      -6.718  13.763 -11.296  1.00  0.00           C  
ATOM   2735  O   LEU   168      -6.099  14.535 -10.599  1.00  0.00           O  
ATOM   2736  N   TYR   169      -6.275  12.546 -11.540  1.00  0.00           N  
ATOM   2737  H   TYR   169      -6.820  11.961 -12.122  1.00  0.00           H  
ATOM   2738  CA  TYR   169      -5.038  12.000 -10.992  1.00  0.00           C  
ATOM   2739  HA  TYR   169      -4.368  12.826 -10.815  1.00  0.00           H  
ATOM   2740  CB  TYR   169      -5.298  11.345  -9.635  1.00  0.00           C  
ATOM   2741  HB2 TYR   169      -4.349  11.073  -9.213  1.00  0.00           H  
ATOM   2742  HB3 TYR   169      -5.720  12.084  -8.981  1.00  0.00           H  
ATOM   2743  CG  TYR   169      -6.202  10.138  -9.602  1.00  0.00           C  
ATOM   2744  CD1 TYR   169      -7.573  10.283  -9.666  1.00  0.00           C  
ATOM   2745  HD1 TYR   169      -7.987  11.246  -9.778  1.00  0.00           H  
ATOM   2746  CE1 TYR   169      -8.408   9.172  -9.571  1.00  0.00           C  
ATOM   2747  HE1 TYR   169      -9.451   9.284  -9.628  1.00  0.00           H  
ATOM   2748  CZ  TYR   169      -7.879   7.909  -9.391  1.00  0.00           C  
ATOM   2749  OH  TYR   169      -8.684   6.842  -9.296  1.00  0.00           O  
ATOM   2750  HH  TYR   169      -8.967   6.634  -9.496  1.00  0.00           H  
ATOM   2751  CE2 TYR   169      -6.511   7.760  -9.315  1.00  0.00           C  
ATOM   2752  HE2 TYR   169      -6.113   6.794  -9.177  1.00  0.00           H  
ATOM   2753  CD2 TYR   169      -5.677   8.872  -9.427  1.00  0.00           C  
ATOM   2754  HD2 TYR   169      -4.636   8.752  -9.364  1.00  0.00           H  
ATOM   2755  C   TYR   169      -4.324  11.065 -11.967  1.00  0.00           C  
ATOM   2756  O   TYR   169      -4.953  10.329 -12.701  1.00  0.00           O  
ATOM   2757  N   GLN   170      -3.000  11.094 -11.976  1.00  0.00           N  
ATOM   2758  H   GLN   170      -2.550  11.746 -11.380  1.00  0.00           H  
ATOM   2759  CA  GLN   170      -2.170  10.347 -12.915  1.00  0.00           C  
ATOM   2760  HA  GLN   170      -2.701   9.461 -13.212  1.00  0.00           H  
ATOM   2761  CB  GLN   170      -1.956  11.201 -14.155  1.00  0.00           C  
ATOM   2762  HB2 GLN   170      -2.868  11.484 -14.530  1.00  0.00           H  
ATOM   2763  HB3 GLN   170      -1.454  12.054 -13.907  1.00  0.00           H  
ATOM   2764  CG  GLN   170      -1.225  10.549 -15.241  1.00  0.00           C  
ATOM   2765  HG2 GLN   170      -0.288  10.339 -14.929  1.00  0.00           H  
ATOM   2766  HG3 GLN   170      -1.676   9.677 -15.439  1.00  0.00           H  
ATOM   2767  CD  GLN   170      -1.142  11.323 -16.497  1.00  0.00           C  
ATOM   2768  OE1 GLN   170      -1.344  12.418 -16.605  1.00  0.00           O  
ATOM   2769  NE2 GLN   170      -0.844  10.783 -17.503  1.00  0.00           N  
ATOM   2770 HE21 GLN   170      -0.796  11.283 -18.321  1.00  0.00           H  
ATOM   2771 HE22 GLN   170      -0.667   9.883 -17.438  1.00  0.00           H  
ATOM   2772  C   GLN   170      -0.839   9.912 -12.298  1.00  0.00           C  
ATOM   2773  O   GLN   170      -0.120  10.723 -11.750  1.00  0.00           O  
ATOM   2774  N   LEU   171      -0.503   8.637 -12.407  1.00  0.00           N  
ATOM   2775  H   LEU   171      -1.140   8.037 -12.870  1.00  0.00           H  
ATOM   2776  CA  LEU   171       0.749   8.041 -11.944  1.00  0.00           C  
ATOM   2777  HA  LEU   171       0.933   8.377 -10.935  1.00  0.00           H  
ATOM   2778  CB  LEU   171       0.551   6.520 -11.922  1.00  0.00           C  
ATOM   2779  HB2 LEU   171      -0.290   6.286 -11.300  1.00  0.00           H  
ATOM   2780  HB3 LEU   171       0.304   6.212 -12.915  1.00  0.00           H  
ATOM   2781  CG  LEU   171       1.733   5.679 -11.458  1.00  0.00           C  
ATOM   2782  HG  LEU   171       2.592   5.953 -12.023  1.00  0.00           H  
ATOM   2783  CD1 LEU   171       2.040   5.850 -10.006  1.00  0.00           C  
ATOM   2784 HD11 LEU   171       2.117   5.900  -9.653  1.00  0.00           H  
ATOM   2785 HD12 LEU   171       2.113   5.878  -9.653  1.00  0.00           H  
ATOM   2786 HD13 LEU   171       2.134   5.887  -9.650  1.00  0.00           H  
ATOM   2787  CD2 LEU   171       1.461   4.218 -11.694  1.00  0.00           C  
ATOM   2788 HD21 LEU   171       1.433   3.851 -11.735  1.00  0.00           H  
ATOM   2789 HD22 LEU   171       1.361   3.867 -11.731  1.00  0.00           H  
ATOM   2790 HD23 LEU   171       1.399   3.874 -11.795  1.00  0.00           H  
ATOM   2791  C   LEU   171       1.936   8.464 -12.822  1.00  0.00           C  
ATOM   2792  O   LEU   171       1.842   8.456 -14.033  1.00  0.00           O  
ATOM   2793  N   VAL   172       3.063   8.809 -12.221  1.00  0.00           N  
ATOM   2794  H   VAL   172       3.067   8.826 -11.229  1.00  0.00           H  
ATOM   2795  CA  VAL   172       4.286   9.240 -12.915  1.00  0.00           C  
ATOM   2796  HA  VAL   172       4.004   9.905 -13.706  1.00  0.00           H  
ATOM   2797  CB  VAL   172       5.185  10.030 -11.965  1.00  0.00           C  
ATOM   2798  HB  VAL   172       5.304   9.509 -11.089  1.00  0.00           H  
ATOM   2799  CG1 VAL   172       6.520  10.312 -12.472  1.00  0.00           C  
ATOM   2800 HG11 VAL   172       6.855  10.365 -12.575  1.00  0.00           H  
ATOM   2801 HG12 VAL   172       6.855  10.374 -12.607  1.00  0.00           H  
ATOM   2802 HG13 VAL   172       6.839  10.403 -12.581  1.00  0.00           H  
ATOM   2803  CG2 VAL   172       4.601  11.324 -11.624  1.00  0.00           C  
ATOM   2804 HG21 VAL   172       4.476  11.649 -11.516  1.00  0.00           H  
ATOM   2805 HG22 VAL   172       4.470  11.640 -11.559  1.00  0.00           H  
ATOM   2806 HG23 VAL   172       4.435  11.638 -11.540  1.00  0.00           H  
ATOM   2807  C   VAL   172       5.015   8.086 -13.584  1.00  0.00           C  
ATOM   2808  O   VAL   172       5.665   8.208 -14.275  1.00  0.00           O  
ATOM   2809  N   PHE   173       4.880   6.956 -13.413  1.00  0.00           N  
ATOM   2810  H   PHE   173       4.368   6.926 -12.812  1.00  0.00           H  
ATOM   2811  CA  PHE   173       5.465   5.767 -14.029  1.00  0.00           C  
ATOM   2812  HA  PHE   173       6.529   5.895 -14.051  1.00  0.00           H  
ATOM   2813  CB  PHE   173       5.170   4.556 -13.165  1.00  0.00           C  
ATOM   2814  HB2 PHE   173       5.680   4.674 -12.250  1.00  0.00           H  
ATOM   2815  HB3 PHE   173       4.140   4.548 -12.947  1.00  0.00           H  
ATOM   2816  CG  PHE   173       5.533   3.214 -13.726  1.00  0.00           C  
ATOM   2817  CD1 PHE   173       6.846   2.855 -13.887  1.00  0.00           C  
ATOM   2818  HD1 PHE   173       7.595   3.531 -13.609  1.00  0.00           H  
ATOM   2819  CE1 PHE   173       7.184   1.619 -14.412  1.00  0.00           C  
ATOM   2820  HE1 PHE   173       8.188   1.348 -14.537  1.00  0.00           H  
ATOM   2821  CZ  PHE   173       6.208   0.734 -14.771  1.00  0.00           C  
ATOM   2822  HZ  PHE   173       6.462  -0.210 -15.172  1.00  0.00           H  
ATOM   2823  CE2 PHE   173       4.897   1.084 -14.610  1.00  0.00           C  
ATOM   2824  HE2 PHE   173       4.153   0.406 -14.886  1.00  0.00           H  
ATOM   2825  CD2 PHE   173       4.559   2.321 -14.091  1.00  0.00           C  
ATOM   2826  HD2 PHE   173       3.553   2.584 -13.979  1.00  0.00           H  
ATOM   2827  C   PHE   173       5.003   5.560 -15.470  1.00  0.00           C  
ATOM   2828  O   PHE   173       3.882   5.702 -15.784  1.00  0.00           O  
ATOM   2829  N   LEU   174       5.883   5.226 -16.341  1.00  0.00           N  
ATOM   2830  H   LEU   174       6.751   5.122 -15.982  1.00  0.00           H  
ATOM   2831  CA  LEU   174       5.717   4.987 -17.758  1.00  0.00           C  
ATOM   2832  HA  LEU   174       6.400   5.427 -18.220  1.00  0.00           H  
ATOM   2833  CB  LEU   174       5.875   3.702 -18.047  1.00  0.00           C  
ATOM   2834  HB2 LEU   174       5.654   3.280 -17.541  1.00  0.00           H  
ATOM   2835  HB3 LEU   174       5.548   3.536 -18.665  1.00  0.00           H  
ATOM   2836  CG  LEU   174       6.731   3.156 -18.190  1.00  0.00           C  
ATOM   2837  HG  LEU   174       6.605   3.301 -17.721  1.00  0.00           H  
ATOM   2838  CD1 LEU   174       7.129   2.415 -18.571  1.00  0.00           C  
ATOM   2839 HD11 LEU   174       7.204   2.223 -18.645  1.00  0.00           H  
ATOM   2840 HD12 LEU   174       7.222   2.258 -18.693  1.00  0.00           H  
ATOM   2841 HD13 LEU   174       7.249   2.224 -18.641  1.00  0.00           H  
ATOM   2842  CD2 LEU   174       7.379   3.086 -18.590  1.00  0.00           C  
ATOM   2843 HD21 LEU   174       7.541   3.070 -18.661  1.00  0.00           H  
ATOM   2844 HD22 LEU   174       7.537   3.058 -18.704  1.00  0.00           H  
ATOM   2845 HD23 LEU   174       7.534   3.075 -18.686  1.00  0.00           H  
ATOM   2846  C   LEU   174       4.622   5.442 -18.385  1.00  0.00           C  
ATOM   2847  O   LEU   174       4.067   4.913 -18.857  1.00  0.00           O  
ATOM   2848  N   LEU   175       4.307   6.418 -18.402  1.00  0.00           N  
ATOM   2849  H   LEU   175       4.816   6.803 -17.994  1.00  0.00           H  
ATOM   2850  CA  LEU   175       3.222   6.926 -18.929  1.00  0.00           C  
ATOM   2851  HA  LEU   175       3.115   7.660 -18.662  1.00  0.00           H  
ATOM   2852  CB  LEU   175       3.576   6.968 -20.010  1.00  0.00           C  
ATOM   2853  HB2 LEU   175       3.803   6.399 -20.171  1.00  0.00           H  
ATOM   2854  HB3 LEU   175       2.909   7.169 -20.437  1.00  0.00           H  
ATOM   2855  CG  LEU   175       4.481   7.477 -20.341  1.00  0.00           C  
ATOM   2856  HG  LEU   175       4.938   7.230 -20.045  1.00  0.00           H  
ATOM   2857  CD1 LEU   175       4.771   7.450 -20.998  1.00  0.00           C  
ATOM   2858 HD11 LEU   175       4.817   7.453 -21.161  1.00  0.00           H  
ATOM   2859 HD12 LEU   175       4.866   7.447 -21.160  1.00  0.00           H  
ATOM   2860 HD13 LEU   175       4.849   7.426 -21.147  1.00  0.00           H  
ATOM   2861  CD2 LEU   175       4.510   8.358 -20.467  1.00  0.00           C  
ATOM   2862 HD21 LEU   175       4.504   8.578 -20.488  1.00  0.00           H  
ATOM   2863 HD22 LEU   175       4.528   8.557 -20.486  1.00  0.00           H  
ATOM   2864 HD23 LEU   175       4.530   8.582 -20.516  1.00  0.00           H  
ATOM   2865  C   LEU   175       1.878   6.538 -18.718  1.00  0.00           C  
ATOM   2866  O   LEU   175       1.108   6.446 -19.491  1.00  0.00           O  
ATOM   2867  N   SER   176       1.603   6.281 -17.677  1.00  0.00           N  
ATOM   2868  H   SER   176       2.279   6.375 -17.094  1.00  0.00           H  
ATOM   2869  CA  SER   176       0.392   5.845 -17.331  1.00  0.00           C  
ATOM   2870  HA  SER   176       0.239   5.057 -17.814  1.00  0.00           H  
ATOM   2871  CB  SER   176       0.485   5.498 -16.025  1.00  0.00           C  
ATOM   2872  HB2 SER   176       0.567   5.998 -15.496  1.00  0.00           H  
ATOM   2873  HB3 SER   176      -0.097   5.224 -15.811  1.00  0.00           H  
ATOM   2874  OG  SER   176       1.197   4.874 -15.761  1.00  0.00           O  
ATOM   2875  HG  SER   176       1.903   5.165 -15.656  1.00  0.00           H  
ATOM   2876  C   SER   176      -0.780   6.738 -17.607  1.00  0.00           C  
ATOM   2877  O   SER   176      -0.672   7.847 -17.563  1.00  0.00           O  
ATOM   2878  N   GLU   177      -1.911   6.264 -17.892  1.00  0.00           N  
ATOM   2879  H   GLU   177      -1.940   5.352 -17.899  1.00  0.00           H  
ATOM   2880  CA  GLU   177      -3.119   7.001 -18.206  1.00  0.00           C  
ATOM   2881  HA  GLU   177      -2.860   7.761 -18.863  1.00  0.00           H  
ATOM   2882  CB  GLU   177      -4.087   6.127 -18.894  1.00  0.00           C  
ATOM   2883  HB2 GLU   177      -4.230   5.707 -18.912  1.00  0.00           H  
ATOM   2884  HB3 GLU   177      -4.501   6.101 -18.937  1.00  0.00           H  
ATOM   2885  CG  GLU   177      -4.354   5.832 -19.520  1.00  0.00           C  
ATOM   2886  HG2 GLU   177      -4.352   5.526 -19.439  1.00  0.00           H  
ATOM   2887  HG3 GLU   177      -4.833   5.722 -19.641  1.00  0.00           H  
ATOM   2888  CD  GLU   177      -4.029   6.060 -20.103  1.00  0.00           C  
ATOM   2889  OE1 GLU   177      -3.886   6.143 -20.357  1.00  0.00           O  
ATOM   2890  OE2 GLU   177      -3.920   6.148 -20.320  1.00  0.00           O  
ATOM   2891  C   GLU   177      -3.767   7.653 -17.023  1.00  0.00           C  
ATOM   2892  O   GLU   177      -3.738   7.132 -15.961  1.00  0.00           O  
ATOM   2893  N   ALA   178      -4.367   8.795 -17.203  1.00  0.00           N  
ATOM   2894  H   ALA   178      -4.378   9.160 -18.094  1.00  0.00           H  
ATOM   2895  CA  ALA   178      -5.047   9.542 -16.184  1.00  0.00           C  
ATOM   2896  HA  ALA   178      -4.438   9.530 -15.306  1.00  0.00           H  
ATOM   2897  CB  ALA   178      -5.167  10.959 -16.642  1.00  0.00           C  
ATOM   2898  HB1 ALA   178      -5.187  11.305 -16.764  1.00  0.00           H  
ATOM   2899  HB2 ALA   178      -5.213  11.301 -16.751  1.00  0.00           H  
ATOM   2900  HB3 ALA   178      -5.190  11.305 -16.735  1.00  0.00           H  
ATOM   2901  C   ALA   178      -6.410   8.975 -15.822  1.00  0.00           C  
ATOM   2902  O   ALA   178      -7.090   8.411 -16.623  1.00  0.00           O  
ATOM   2903  N   HIE   179      -6.834   9.180 -14.620  1.00  0.00           N  
ATOM   2904  H   HIE   179      -6.228   9.661 -14.024  1.00  0.00           H  
ATOM   2905  CA  HIE   179      -8.147   8.847 -14.093  1.00  0.00           C  
ATOM   2906  HA  HIE   179      -8.766   8.499 -14.884  1.00  0.00           H  
ATOM   2907  CB  HIE   179      -8.007   7.738 -13.092  1.00  0.00           C  
ATOM   2908  HB2 HIE   179      -7.400   7.675 -12.876  1.00  0.00           H  
ATOM   2909  HB3 HIE   179      -8.344   7.702 -12.434  1.00  0.00           H  
ATOM   2910  CG  HIE   179      -8.220   6.759 -13.221  1.00  0.00           C  
ATOM   2911  ND1 HIE   179      -8.745   6.191 -13.310  1.00  0.00           N  
ATOM   2912  CE1 HIE   179      -8.765   5.409 -13.418  1.00  0.00           C  
ATOM   2913  HE1 HIE   179      -9.112   4.833 -13.511  1.00  0.00           H  
ATOM   2914  NE2 HIE   179      -8.289   5.452 -13.398  1.00  0.00           N  
ATOM   2915  HE2 HIE   179      -8.204   4.963 -13.476  1.00  0.00           H  
ATOM   2916  CD2 HIE   179      -7.941   6.298 -13.274  1.00  0.00           C  
ATOM   2917  HD2 HIE   179      -7.533   6.562 -13.236  1.00  0.00           H  
ATOM   2918  C   HIE   179      -8.835  10.061 -13.488  1.00  0.00           C  
ATOM   2919  O   HIE   179      -8.211  11.011 -13.147  1.00  0.00           O  
ATOM   2920  N   THR   180     -10.125  10.044 -13.350  1.00  0.00           N  
ATOM   2921  H   THR   180     -10.578   9.233 -13.624  1.00  0.00           H  
ATOM   2922  CA  THR   180     -10.935  11.131 -12.804  1.00  0.00           C  
ATOM   2923  HA  THR   180     -10.297  11.779 -12.250  1.00  0.00           H  
ATOM   2924  CB  THR   180     -11.546  11.946 -13.914  1.00  0.00           C  
ATOM   2925  HB  THR   180     -11.336  11.838 -14.451  1.00  0.00           H  
ATOM   2926  CG2 THR   180     -12.463  12.075 -14.255  1.00  0.00           C  
ATOM   2927 HG21 THR   180     -12.678  12.091 -14.346  1.00  0.00           H  
ATOM   2928 HG22 THR   180     -12.698  12.107 -14.329  1.00  0.00           H  
ATOM   2929 HG23 THR   180     -12.683  12.121 -14.359  1.00  0.00           H  
ATOM   2930  OG1 THR   180     -11.531  12.798 -14.011  1.00  0.00           O  
ATOM   2931  HG1 THR   180     -11.086  12.728 -13.881  1.00  0.00           H  
ATOM   2932  C   THR   180     -11.989  10.637 -11.839  1.00  0.00           C  
ATOM   2933  O   THR   180     -12.560   9.615 -12.035  1.00  0.00           O  
ATOM   2934  N   CYS   181     -12.260  11.368 -10.794  1.00  0.00           N  
ATOM   2935  H   CYS   181     -11.763  12.201 -10.701  1.00  0.00           H  
ATOM   2936  CA  CYS   181     -13.254  11.075  -9.776  1.00  0.00           C  
ATOM   2937  HA  CYS   181     -13.926  10.330 -10.151  1.00  0.00           H  
ATOM   2938  CB  CYS   181     -12.564  10.499  -8.562  1.00  0.00           C  
ATOM   2939  HB2 CYS   181     -12.178  10.508  -8.339  1.00  0.00           H  
ATOM   2940  HB3 CYS   181     -12.619  10.494  -8.154  1.00  0.00           H  
ATOM   2941  SG  CYS   181     -12.292   9.784  -8.140  1.00  0.00           S  
ATOM   2942  HG  CYS   181     -12.308   9.608  -7.635  1.00  0.00           H  
ATOM   2943  C   CYS   181     -14.100  12.296  -9.426  1.00  0.00           C  
ATOM   2944  O   CYS   181     -13.643  13.416  -9.471  1.00  0.00           O  
ATOM   2945  N   ILE   182     -15.344  12.071  -9.069  1.00  0.00           N  
ATOM   2946  H   ILE   182     -15.636  11.134  -9.035  1.00  0.00           H  
ATOM   2947  CA  ILE   182     -16.314  13.082  -8.670  1.00  0.00           C  
ATOM   2948  HA  ILE   182     -16.035  14.015  -9.125  1.00  0.00           H  
ATOM   2949  CB  ILE   182     -17.697  12.733  -9.217  1.00  0.00           C  
ATOM   2950  HB  ILE   182     -17.965  11.778  -8.852  1.00  0.00           H  
ATOM   2951  CG2 ILE   182     -18.745  13.701  -8.736  1.00  0.00           C  
ATOM   2952 HG21 ILE   182     -19.024  13.923  -8.631  1.00  0.00           H  
ATOM   2953 HG22 ILE   182     -19.007  13.926  -8.594  1.00  0.00           H  
ATOM   2954 HG23 ILE   182     -18.996  13.950  -8.625  1.00  0.00           H  
ATOM   2955  CG1 ILE   182     -17.723  12.662 -10.724  1.00  0.00           C  
ATOM   2956 HG12 ILE   182     -17.477  12.634 -11.022  1.00  0.00           H  
ATOM   2957 HG13 ILE   182     -17.857  12.415 -11.020  1.00  0.00           H  
ATOM   2958  CD1 ILE   182     -17.916  12.913 -11.493  1.00  0.00           C  
ATOM   2959 HD11 ILE   182     -17.960  12.977 -11.677  1.00  0.00           H  
ATOM   2960 HD12 ILE   182     -17.963  12.970 -11.698  1.00  0.00           H  
ATOM   2961 HD13 ILE   182     -17.966  12.968 -11.691  1.00  0.00           H  
ATOM   2962  C   ILE   182     -16.309  13.234  -7.144  1.00  0.00           C  
ATOM   2963  O   ILE   182     -16.514  12.252  -6.457  1.00  0.00           O  
ATOM   2964  N   PRO   183     -16.083  14.423  -6.587  1.00  0.00           N  
ATOM   2965  CD  PRO   183     -15.669  15.609  -7.268  1.00  0.00           C  
ATOM   2966  HD2 PRO   183     -16.445  16.043  -7.787  1.00  0.00           H  
ATOM   2967  HD3 PRO   183     -14.889  15.423  -7.914  1.00  0.00           H  
ATOM   2968  CG  PRO   183     -15.215  16.514  -6.241  1.00  0.00           C  
ATOM   2969  HG2 PRO   183     -15.660  17.252  -6.303  1.00  0.00           H  
ATOM   2970  HG3 PRO   183     -14.365  16.667  -6.328  1.00  0.00           H  
ATOM   2971  CB  PRO   183     -15.404  16.008  -4.984  1.00  0.00           C  
ATOM   2972  HB2 PRO   183     -15.921  16.626  -4.489  1.00  0.00           H  
ATOM   2973  HB3 PRO   183     -14.550  15.942  -4.568  1.00  0.00           H  
ATOM   2974  CA  PRO   183     -16.081  14.664  -5.153  1.00  0.00           C  
ATOM   2975  HA  PRO   183     -15.486  13.914  -4.668  1.00  0.00           H  
ATOM   2976  C   PRO   183     -17.465  14.658  -4.512  1.00  0.00           C  
ATOM   2977  O   PRO   183     -18.473  14.652  -5.166  1.00  0.00           O  
ATOM   2978  N   GLU   184     -17.510  14.708  -3.208  1.00  0.00           N  
ATOM   2979  H   GLU   184     -16.645  14.700  -2.734  1.00  0.00           H  
ATOM   2980  CA  GLU   184     -18.697  14.839  -2.378  1.00  0.00           C  
ATOM   2981  HA  GLU   184     -19.521  15.130  -2.996  1.00  0.00           H  
ATOM   2982  CB  GLU   184     -19.016  13.498  -1.757  1.00  0.00           C  
ATOM   2983  HB2 GLU   184     -18.873  13.012  -2.061  1.00  0.00           H  
ATOM   2984  HB3 GLU   184     -18.761  13.299  -1.231  1.00  0.00           H  
ATOM   2985  CG  GLU   184     -19.842  13.015  -1.429  1.00  0.00           C  
ATOM   2986  HG2 GLU   184     -19.702  12.438  -1.473  1.00  0.00           H  
ATOM   2987  HG3 GLU   184     -19.777  13.192  -0.766  1.00  0.00           H  
ATOM   2988  CD  GLU   184     -20.924  13.029  -1.903  1.00  0.00           C  
ATOM   2989  OE1 GLU   184     -21.341  13.025  -2.087  1.00  0.00           O  
ATOM   2990  OE2 GLU   184     -21.367  13.042  -2.090  1.00  0.00           O  
ATOM   2991  C   GLU   184     -18.519  15.923  -1.321  1.00  0.00           C  
ATOM   2992  O   GLU   184     -17.422  16.246  -0.936  1.00  0.00           O  
ATOM   2993  N   ASN   185     -19.598  16.501  -0.843  1.00  0.00           N  
ATOM   2994  H   ASN   185     -20.467  16.194  -1.182  1.00  0.00           H  
ATOM   2995  CA  ASN   185     -19.594  17.461   0.244  1.00  0.00           C  
ATOM   2996  HA  ASN   185     -18.809  18.156   0.087  1.00  0.00           H  
ATOM   2997  CB  ASN   185     -20.885  18.221   0.224  1.00  0.00           C  
ATOM   2998  HB2 ASN   185     -21.152  18.362  -0.489  1.00  0.00           H  
ATOM   2999  HB3 ASN   185     -21.493  17.857   0.557  1.00  0.00           H  
ATOM   3000  CG  ASN   185     -21.019  19.295   0.717  1.00  0.00           C  
ATOM   3001  OD1 ASN   185     -21.341  19.215   1.195  1.00  0.00           O  
ATOM   3002  ND2 ASN   185     -20.767  20.324   0.628  1.00  0.00           N  
ATOM   3003 HD21 ASN   185     -20.813  21.022   0.963  1.00  0.00           H  
ATOM   3004 HD22 ASN   185     -20.515  20.410   0.244  1.00  0.00           H  
ATOM   3005  C   ASN   185     -19.342  16.796   1.570  1.00  0.00           C  
ATOM   3006  O   ASN   185     -19.889  15.800   1.852  1.00  0.00           O  
ATOM   3007  N   ASN   186     -18.542  17.369   2.400  1.00  0.00           N  
ATOM   3008  H   ASN   186     -18.155  18.197   2.111  1.00  0.00           H  
ATOM   3009  CA  ASN   186     -18.195  16.909   3.708  1.00  0.00           C  
ATOM   3010  HA  ASN   186     -18.618  15.972   3.852  1.00  0.00           H  
ATOM   3011  CB  ASN   186     -16.742  16.745   3.780  1.00  0.00           C  
ATOM   3012  HB2 ASN   186     -16.506  16.314   3.156  1.00  0.00           H  
ATOM   3013  HB3 ASN   186     -16.328  17.450   3.739  1.00  0.00           H  
ATOM   3014  CG  ASN   186     -16.126  16.198   4.725  1.00  0.00           C  
ATOM   3015  OD1 ASN   186     -16.545  15.622   5.096  1.00  0.00           O  
ATOM   3016  ND2 ASN   186     -15.103  16.352   5.136  1.00  0.00           N  
ATOM   3017 HD21 ASN   186     -14.685  15.988   5.741  1.00  0.00           H  
ATOM   3018 HD22 ASN   186     -14.746  16.823   4.841  1.00  0.00           H  
ATOM   3019  C   ASN   186     -18.733  17.780   4.780  1.00  0.00           C  
ATOM   3020  O   ASN   186     -18.270  17.864   5.672  1.00  0.00           O  
ATOM   3021  N   GLY   187     -19.708  18.454   4.671  1.00  0.00           N  
ATOM   3022  H   GLY   187     -20.035  18.334   3.922  1.00  0.00           H  
ATOM   3023  CA  GLY   187     -20.318  19.426   5.473  1.00  0.00           C  
ATOM   3024  HA2 GLY   187     -21.296  19.299   5.531  1.00  0.00           H  
ATOM   3025  HA3 GLY   187     -19.951  19.342   6.351  1.00  0.00           H  
ATOM   3026  C   GLY   187     -20.156  20.747   5.056  1.00  0.00           C  
ATOM   3027  O   GLY   187     -19.413  20.992   4.841  1.00  0.00           O  
ATOM   3028  N   GLY   188     -20.848  21.606   4.931  1.00  0.00           N  
ATOM   3029  H   GLY   188     -21.432  21.346   5.115  1.00  0.00           H  
ATOM   3030  CA  GLY   188     -20.829  22.892   4.509  1.00  0.00           C  
ATOM   3031  HA2 GLY   188     -21.710  23.117   4.290  1.00  0.00           H  
ATOM   3032  HA3 GLY   188     -20.590  23.412   5.246  1.00  0.00           H  
ATOM   3033  C   GLY   188     -19.968  23.261   3.363  1.00  0.00           C  
ATOM   3034  O   GLY   188     -20.260  22.985   2.302  1.00  0.00           O  
ATOM   3035  N   ALA   189     -18.896  23.869   3.569  1.00  0.00           N  
ATOM   3036  H   ALA   189     -18.737  24.080   4.458  1.00  0.00           H  
ATOM   3037  CA  ALA   189     -17.899  24.210   2.606  1.00  0.00           C  
ATOM   3038  HA  ALA   189     -18.361  24.342   1.677  1.00  0.00           H  
ATOM   3039  CB  ALA   189     -17.332  25.517   3.007  1.00  0.00           C  
ATOM   3040  HB1 ALA   189     -17.211  25.851   3.069  1.00  0.00           H  
ATOM   3041  HB2 ALA   189     -17.213  25.832   3.135  1.00  0.00           H  
ATOM   3042  HB3 ALA   189     -17.157  25.816   3.094  1.00  0.00           H  
ATOM   3043  C   ALA   189     -16.822  23.152   2.404  1.00  0.00           C  
ATOM   3044  O   ALA   189     -15.972  23.309   1.577  1.00  0.00           O  
ATOM   3045  N   GLY   190     -16.826  22.085   3.156  1.00  0.00           N  
ATOM   3046  H   GLY   190     -17.543  22.003   3.805  1.00  0.00           H  
ATOM   3047  CA  GLY   190     -15.888  20.988   3.049  1.00  0.00           C  
ATOM   3048  HA2 GLY   190     -14.898  21.373   2.946  1.00  0.00           H  
ATOM   3049  HA3 GLY   190     -15.918  20.418   3.946  1.00  0.00           H  
ATOM   3050  C   GLY   190     -16.170  20.055   1.893  1.00  0.00           C  
ATOM   3051  O   GLY   190     -17.300  19.817   1.549  1.00  0.00           O  
ATOM   3052  N   CYS   191     -15.139  19.494   1.311  1.00  0.00           N  
ATOM   3053  H   CYS   191     -14.244  19.741   1.639  1.00  0.00           H  
ATOM   3054  CA  CYS   191     -15.181  18.585   0.179  1.00  0.00           C  
ATOM   3055  HA  CYS   191     -16.177  18.195   0.065  1.00  0.00           H  
ATOM   3056  CB  CYS   191     -14.833  19.367  -1.067  1.00  0.00           C  
ATOM   3057  HB2 CYS   191     -14.626  19.966  -1.025  1.00  0.00           H  
ATOM   3058  HB3 CYS   191     -14.362  19.174  -1.462  1.00  0.00           H  
ATOM   3059  SG  CYS   191     -15.511  19.629  -1.970  1.00  0.00           S  
ATOM   3060  HG  CYS   191     -15.435  19.557  -1.580  1.00  0.00           H  
ATOM   3061  C   CYS   191     -14.235  17.402   0.378  1.00  0.00           C  
ATOM   3062  O   CYS   191     -13.179  17.546   0.963  1.00  0.00           O  
ATOM   3063  N   VAL   192     -14.604  16.235  -0.121  1.00  0.00           N  
ATOM   3064  H   VAL   192     -15.484  16.190  -0.579  1.00  0.00           H  
ATOM   3065  CA  VAL   192     -13.838  14.988  -0.041  1.00  0.00           C  
ATOM   3066  HA  VAL   192     -12.798  15.245   0.079  1.00  0.00           H  
ATOM   3067  CB  VAL   192     -14.249  14.182   1.197  1.00  0.00           C  
ATOM   3068  HB  VAL   192     -14.171  14.788   2.006  1.00  0.00           H  
ATOM   3069  CG1 VAL   192     -15.603  13.687   1.187  1.00  0.00           C  
ATOM   3070 HG11 VAL   192     -15.937  13.566   1.200  1.00  0.00           H  
ATOM   3071 HG12 VAL   192     -15.936  13.576   1.187  1.00  0.00           H  
ATOM   3072 HG13 VAL   192     -15.934  13.560   1.186  1.00  0.00           H  
ATOM   3073  CG2 VAL   192     -13.401  13.047   1.479  1.00  0.00           C  
ATOM   3074 HG21 VAL   192     -13.185  12.777   1.557  1.00  0.00           H  
ATOM   3075 HG22 VAL   192     -13.200  12.772   1.567  1.00  0.00           H  
ATOM   3076 HG23 VAL   192     -13.197  12.763   1.551  1.00  0.00           H  
ATOM   3077  C   VAL   192     -13.955  14.190  -1.332  1.00  0.00           C  
ATOM   3078  O   VAL   192     -14.971  14.225  -1.987  1.00  0.00           O  
ATOM   3079  N   CYS   193     -12.918  13.471  -1.718  1.00  0.00           N  
ATOM   3080  H   CYS   193     -12.100  13.516  -1.161  1.00  0.00           H  
ATOM   3081  CA  CYS   193     -12.865  12.655  -2.917  1.00  0.00           C  
ATOM   3082  HA  CYS   193     -13.866  12.372  -3.193  1.00  0.00           H  
ATOM   3083  CB  CYS   193     -12.285  13.501  -4.029  1.00  0.00           C  
ATOM   3084  HB2 CYS   193     -12.721  14.411  -4.021  1.00  0.00           H  
ATOM   3085  HB3 CYS   193     -11.294  13.632  -3.891  1.00  0.00           H  
ATOM   3086  SG  CYS   193     -12.518  12.827  -5.579  1.00  0.00           S  
ATOM   3087  HG  CYS   193     -12.657  12.279  -5.523  1.00  0.00           H  
ATOM   3088  C   CYS   193     -12.063  11.375  -2.698  1.00  0.00           C  
ATOM   3089  O   CYS   193     -11.040  11.394  -2.061  1.00  0.00           O  
ATOM   3090  N   HIE   194     -12.506  10.270  -3.248  1.00  0.00           N  
ATOM   3091  H   HIE   194     -13.339  10.334  -3.763  1.00  0.00           H  
ATOM   3092  CA  HIE   194     -11.869   8.964  -3.172  1.00  0.00           C  
ATOM   3093  HA  HIE   194     -11.141   8.962  -2.390  1.00  0.00           H  
ATOM   3094  CB  HIE   194     -12.897   7.936  -2.819  1.00  0.00           C  
ATOM   3095  HB2 HIE   194     -13.428   7.741  -3.210  1.00  0.00           H  
ATOM   3096  HB3 HIE   194     -12.735   7.312  -2.712  1.00  0.00           H  
ATOM   3097  CG  HIE   194     -13.441   7.965  -2.097  1.00  0.00           C  
ATOM   3098  ND1 HIE   194     -13.870   8.031  -1.760  1.00  0.00           N  
ATOM   3099  CE1 HIE   194     -14.257   8.047  -1.140  1.00  0.00           C  
ATOM   3100  HE1 HIE   194     -14.642   8.096  -0.752  1.00  0.00           H  
ATOM   3101  NE2 HIE   194     -14.097   7.989  -1.071  1.00  0.00           N  
ATOM   3102  HE2 HIE   194     -14.318   7.982  -0.654  1.00  0.00           H  
ATOM   3103  CD2 HIE   194     -13.583   7.936  -1.668  1.00  0.00           C  
ATOM   3104  HD2 HIE   194     -13.332   7.889  -1.781  1.00  0.00           H  
ATOM   3105  C   HIE   194     -11.140   8.614  -4.443  1.00  0.00           C  
ATOM   3106  O   HIE   194     -11.654   8.716  -5.450  1.00  0.00           O  
ATOM   3107  N   LEU   195      -9.941   8.195  -4.395  1.00  0.00           N  
ATOM   3108  H   LEU   195      -9.592   8.122  -3.519  1.00  0.00           H  
ATOM   3109  CA  LEU   195      -9.063   7.818  -5.489  1.00  0.00           C  
ATOM   3110  HA  LEU   195      -9.539   8.042  -6.429  1.00  0.00           H  
ATOM   3111  CB  LEU   195      -7.756   8.607  -5.414  1.00  0.00           C  
ATOM   3112  HB2 LEU   195      -7.252   8.342  -4.534  1.00  0.00           H  
ATOM   3113  HB3 LEU   195      -7.166   8.283  -6.214  1.00  0.00           H  
ATOM   3114  CG  LEU   195      -7.803  10.110  -5.467  1.00  0.00           C  
ATOM   3115  HG  LEU   195      -8.374  10.338  -5.755  1.00  0.00           H  
ATOM   3116  CD1 LEU   195      -7.710  10.830  -4.623  1.00  0.00           C  
ATOM   3117 HD11 LEU   195      -7.672  11.012  -4.440  1.00  0.00           H  
ATOM   3118 HD12 LEU   195      -7.722  11.025  -4.431  1.00  0.00           H  
ATOM   3119 HD13 LEU   195      -7.680  10.996  -4.381  1.00  0.00           H  
ATOM   3120  CD2 LEU   195      -7.080  10.654  -5.984  1.00  0.00           C  
ATOM   3121 HD21 LEU   195      -6.904  10.787  -6.123  1.00  0.00           H  
ATOM   3122 HD22 LEU   195      -6.913  10.790  -6.110  1.00  0.00           H  
ATOM   3123 HD23 LEU   195      -6.902  10.789  -6.105  1.00  0.00           H  
ATOM   3124  C   LEU   195      -8.790   6.316  -5.433  1.00  0.00           C  
ATOM   3125  O   LEU   195      -8.359   5.804  -4.434  1.00  0.00           O  
ATOM   3126  N   LEU   196      -9.024   5.608  -6.503  1.00  0.00           N  
ATOM   3127  H   LEU   196      -9.331   6.090  -7.295  1.00  0.00           H  
ATOM   3128  CA  LEU   196      -8.834   4.171  -6.606  1.00  0.00           C  
ATOM   3129  HA  LEU   196      -9.113   3.715  -5.686  1.00  0.00           H  
ATOM   3130  CB  LEU   196      -9.727   3.621  -7.686  1.00  0.00           C  
ATOM   3131  HB2 LEU   196      -9.748   4.000  -8.346  1.00  0.00           H  
ATOM   3132  HB3 LEU   196      -9.545   2.930  -7.954  1.00  0.00           H  
ATOM   3133  CG  LEU   196     -10.814   3.454  -7.583  1.00  0.00           C  
ATOM   3134  HG  LEU   196     -10.720   3.893  -7.452  1.00  0.00           H  
ATOM   3135  CD1 LEU   196     -11.480   3.196  -7.971  1.00  0.00           C  
ATOM   3136 HD11 LEU   196     -11.643   3.119  -8.059  1.00  0.00           H  
ATOM   3137 HD12 LEU   196     -11.661   3.150  -8.061  1.00  0.00           H  
ATOM   3138 HD13 LEU   196     -11.628   3.134  -8.073  1.00  0.00           H  
ATOM   3139  CD2 LEU   196     -11.421   2.925  -7.322  1.00  0.00           C  
ATOM   3140 HD21 LEU   196     -11.554   2.789  -7.256  1.00  0.00           H  
ATOM   3141 HD22 LEU   196     -11.567   2.805  -7.254  1.00  0.00           H  
ATOM   3142 HD23 LEU   196     -11.587   2.806  -7.264  1.00  0.00           H  
ATOM   3143  C   LEU   196      -7.389   3.828  -6.845  1.00  0.00           C  
ATOM   3144  O   LEU   196      -6.881   4.099  -7.838  1.00  0.00           O  
ATOM   3145  N   MET   197      -6.727   3.239  -5.938  1.00  0.00           N  
ATOM   3146  H   MET   197      -7.213   3.040  -5.159  1.00  0.00           H  
ATOM   3147  CA  MET   197      -5.344   2.891  -5.959  1.00  0.00           C  
ATOM   3148  HA  MET   197      -5.064   2.724  -6.938  1.00  0.00           H  
ATOM   3149  CB  MET   197      -4.549   4.022  -5.482  1.00  0.00           C  
ATOM   3150  HB2 MET   197      -4.413   4.024  -5.213  1.00  0.00           H  
ATOM   3151  HB3 MET   197      -4.236   4.191  -5.594  1.00  0.00           H  
ATOM   3152  CG  MET   197      -4.316   4.941  -5.252  1.00  0.00           C  
ATOM   3153  HG2 MET   197      -4.507   4.939  -5.481  1.00  0.00           H  
ATOM   3154  HG3 MET   197      -4.565   4.798  -5.083  1.00  0.00           H  
ATOM   3155  SD  MET   197      -3.335   6.257  -4.865  1.00  0.00           S  
ATOM   3156  CE  MET   197      -3.790   7.451  -5.799  1.00  0.00           C  
ATOM   3157  HE1 MET   197      -3.879   7.696  -5.993  1.00  0.00           H  
ATOM   3158  HE2 MET   197      -3.888   7.692  -5.985  1.00  0.00           H  
ATOM   3159  HE3 MET   197      -3.876   7.691  -5.984  1.00  0.00           H  
ATOM   3160  C   MET   197      -5.061   1.620  -5.202  1.00  0.00           C  
ATOM   3161  O   MET   197      -4.898   1.615  -4.053  1.00  0.00           O  
ATOM   3162  N   ASP   198      -5.028   0.530  -5.853  1.00  0.00           N  
ATOM   3163  H   ASP   198      -5.178   0.608  -6.781  1.00  0.00           H  
ATOM   3164  CA  ASP   198      -4.870  -0.801  -5.323  1.00  0.00           C  
ATOM   3165  HA  ASP   198      -5.087  -0.768  -4.312  1.00  0.00           H  
ATOM   3166  CB  ASP   198      -5.832  -1.717  -5.943  1.00  0.00           C  
ATOM   3167  HB2 ASP   198      -5.661  -2.414  -5.927  1.00  0.00           H  
ATOM   3168  HB3 ASP   198      -6.446  -1.710  -5.629  1.00  0.00           H  
ATOM   3169  CG  ASP   198      -6.256  -1.753  -6.963  1.00  0.00           C  
ATOM   3170  OD1 ASP   198      -6.511  -1.841  -7.443  1.00  0.00           O  
ATOM   3171  OD2 ASP   198      -6.369  -1.714  -7.307  1.00  0.00           O  
ATOM   3172  C   ASP   198      -3.492  -1.383  -5.420  1.00  0.00           C  
ATOM   3173  O   ASP   198      -3.023  -1.976  -4.536  1.00  0.00           O  
ATOM   3174  N   ASP   199      -2.823  -1.204  -6.475  1.00  0.00           N  
ATOM   3175  H   ASP   199      -3.281  -0.729  -7.162  1.00  0.00           H  
ATOM   3176  CA  ASP   199      -1.499  -1.705  -6.724  1.00  0.00           C  
ATOM   3177  HA  ASP   199      -1.386  -2.591  -6.157  1.00  0.00           H  
ATOM   3178  CB  ASP   199      -1.369  -2.097  -8.160  1.00  0.00           C  
ATOM   3179  HB2 ASP   199      -1.622  -1.419  -8.714  1.00  0.00           H  
ATOM   3180  HB3 ASP   199      -0.498  -2.270  -8.387  1.00  0.00           H  
ATOM   3181  CG  ASP   199      -2.034  -3.176  -8.580  1.00  0.00           C  
ATOM   3182  OD1 ASP   199      -2.283  -3.617  -8.697  1.00  0.00           O  
ATOM   3183  OD2 ASP   199      -2.288  -3.619  -8.818  1.00  0.00           O  
ATOM   3184  C   ASP   199      -0.386  -0.765  -6.271  1.00  0.00           C  
ATOM   3185  O   ASP   199       0.561  -0.705  -6.792  1.00  0.00           O  
ATOM   3186  N   VAL   200      -0.490  -0.035  -5.290  1.00  0.00           N  
ATOM   3187  H   VAL   200      -1.275  -0.176  -4.875  1.00  0.00           H  
ATOM   3188  CA  VAL   200       0.434   0.996  -4.816  1.00  0.00           C  
ATOM   3189  HA  VAL   200       0.708   1.576  -5.677  1.00  0.00           H  
ATOM   3190  CB  VAL   200      -0.248   1.944  -3.839  1.00  0.00           C  
ATOM   3191  HB  VAL   200      -0.090   2.317  -3.676  1.00  0.00           H  
ATOM   3192  CG1 VAL   200      -0.839   2.385  -3.813  1.00  0.00           C  
ATOM   3193 HG11 VAL   200      -1.005   2.525  -3.801  1.00  0.00           H  
ATOM   3194 HG12 VAL   200      -0.980   2.452  -3.820  1.00  0.00           H  
ATOM   3195 HG13 VAL   200      -0.964   2.514  -3.794  1.00  0.00           H  
ATOM   3196  CG2 VAL   200      -0.593   2.042  -3.095  1.00  0.00           C  
ATOM   3197 HG21 VAL   200      -0.690   2.094  -2.913  1.00  0.00           H  
ATOM   3198 HG22 VAL   200      -0.697   2.065  -2.904  1.00  0.00           H  
ATOM   3199 HG23 VAL   200      -0.647   2.055  -2.917  1.00  0.00           H  
ATOM   3200  C   VAL   200       1.735   0.447  -4.242  1.00  0.00           C  
ATOM   3201  O   VAL   200       1.742  -0.573  -3.571  1.00  0.00           O  
ATOM   3202  N   VAL   201       2.838   1.131  -4.502  1.00  0.00           N  
ATOM   3203  H   VAL   201       2.739   1.935  -5.079  1.00  0.00           H  
ATOM   3204  CA  VAL   201       4.202   0.784  -4.071  1.00  0.00           C  
ATOM   3205  HA  VAL   201       4.141   0.146  -3.201  1.00  0.00           H  
ATOM   3206  CB  VAL   201       4.961  -0.000  -5.155  1.00  0.00           C  
ATOM   3207  HB  VAL   201       5.931  -0.211  -4.767  1.00  0.00           H  
ATOM   3208  CG1 VAL   201       4.351  -1.331  -5.490  1.00  0.00           C  
ATOM   3209 HG11 VAL   201       4.192  -1.645  -5.567  1.00  0.00           H  
ATOM   3210 HG12 VAL   201       4.217  -1.655  -5.590  1.00  0.00           H  
ATOM   3211 HG13 VAL   201       4.223  -1.661  -5.556  1.00  0.00           H  
ATOM   3212  CG2 VAL   201       5.155   0.752  -6.442  1.00  0.00           C  
ATOM   3213 HG21 VAL   201       5.229   0.916  -6.766  1.00  0.00           H  
ATOM   3214 HG22 VAL   201       5.176   0.922  -6.765  1.00  0.00           H  
ATOM   3215 HG23 VAL   201       5.206   0.957  -6.742  1.00  0.00           H  
ATOM   3216  C   VAL   201       5.006   2.017  -3.644  1.00  0.00           C  
ATOM   3217  O   VAL   201       4.634   3.150  -3.925  1.00  0.00           O  
ATOM   3218  N   SER   202       6.140   1.810  -2.985  1.00  0.00           N  
ATOM   3219  H   SER   202       6.378   0.868  -2.761  1.00  0.00           H  
ATOM   3220  CA  SER   202       6.983   2.864  -2.420  1.00  0.00           C  
ATOM   3221  HA  SER   202       6.383   3.437  -1.742  1.00  0.00           H  
ATOM   3222  CB  SER   202       8.112   2.259  -1.624  1.00  0.00           C  
ATOM   3223  HB2 SER   202       8.649   1.867  -2.078  1.00  0.00           H  
ATOM   3224  HB3 SER   202       8.558   2.805  -1.211  1.00  0.00           H  
ATOM   3225  OG  SER   202       7.898   1.518  -0.820  1.00  0.00           O  
ATOM   3226  HG  SER   202       7.480   0.740  -1.098  1.00  0.00           H  
ATOM   3227  C   SER   202       7.554   3.846  -3.433  1.00  0.00           C  
ATOM   3228  O   SER   202       7.759   4.993  -3.103  1.00  0.00           O  
ATOM   3229  N   ALA   203       7.770   3.436  -4.672  1.00  0.00           N  
ATOM   3230  H   ALA   203       7.655   2.473  -4.865  1.00  0.00           H  
ATOM   3231  CA  ALA   203       8.218   4.306  -5.751  1.00  0.00           C  
ATOM   3232  HA  ALA   203       9.042   4.896  -5.398  1.00  0.00           H  
ATOM   3233  CB  ALA   203       8.720   3.431  -6.872  1.00  0.00           C  
ATOM   3234  HB1 ALA   203       8.852   3.242  -7.152  1.00  0.00           H  
ATOM   3235  HB2 ALA   203       8.848   3.209  -7.125  1.00  0.00           H  
ATOM   3236  HB3 ALA   203       8.815   3.220  -7.150  1.00  0.00           H  
ATOM   3237  C   ALA   203       7.159   5.283  -6.280  1.00  0.00           C  
ATOM   3238  O   ALA   203       7.519   6.263  -6.904  1.00  0.00           O  
ATOM   3239  N   ASP   204       5.874   5.036  -6.058  1.00  0.00           N  
ATOM   3240  H   ASP   204       5.638   4.232  -5.527  1.00  0.00           H  
ATOM   3241  CA  ASP   204       4.787   5.780  -6.697  1.00  0.00           C  
ATOM   3242  HA  ASP   204       4.932   5.716  -7.766  1.00  0.00           H  
ATOM   3243  CB  ASP   204       3.423   5.168  -6.385  1.00  0.00           C  
ATOM   3244  HB2 ASP   204       3.295   5.098  -5.320  1.00  0.00           H  
ATOM   3245  HB3 ASP   204       2.658   5.829  -6.753  1.00  0.00           H  
ATOM   3246  CG  ASP   204       3.173   3.810  -7.003  1.00  0.00           C  
ATOM   3247  OD1 ASP   204       3.852   3.421  -7.960  1.00  0.00           O  
ATOM   3248  OD2 ASP   204       2.221   3.157  -6.570  1.00  0.00           O  
ATOM   3249  C   ASP   204       4.740   7.262  -6.340  1.00  0.00           C  
ATOM   3250  O   ASP   204       4.868   7.640  -5.190  1.00  0.00           O  
ATOM   3251  N   GLN   205       4.449   8.079  -7.333  1.00  0.00           N  
ATOM   3252  H   GLN   205       4.404   7.687  -8.241  1.00  0.00           H  
ATOM   3253  CA  GLN   205       4.044   9.466  -7.213  1.00  0.00           C  
ATOM   3254  HA  GLN   205       3.690   9.643  -6.211  1.00  0.00           H  
ATOM   3255  CB  GLN   205       5.241  10.371  -7.465  1.00  0.00           C  
ATOM   3256  HB2 GLN   205       5.962  10.128  -6.928  1.00  0.00           H  
ATOM   3257  HB3 GLN   205       5.547  10.291  -8.339  1.00  0.00           H  
ATOM   3258  CG  GLN   205       5.086  11.696  -7.264  1.00  0.00           C  
ATOM   3259  HG2 GLN   205       4.622  11.976  -7.817  1.00  0.00           H  
ATOM   3260  HG3 GLN   205       4.673  11.799  -6.609  1.00  0.00           H  
ATOM   3261  CD  GLN   205       6.108  12.536  -7.193  1.00  0.00           C  
ATOM   3262  OE1 GLN   205       6.812  12.438  -7.270  1.00  0.00           O  
ATOM   3263  NE2 GLN   205       6.232  13.405  -7.040  1.00  0.00           N  
ATOM   3264 HE21 GLN   205       6.895  13.953  -6.999  1.00  0.00           H  
ATOM   3265 HE22 GLN   205       5.677  13.519  -6.975  1.00  0.00           H  
ATOM   3266  C   GLN   205       2.895   9.734  -8.180  1.00  0.00           C  
ATOM   3267  O   GLN   205       2.942   9.337  -9.320  1.00  0.00           O  
ATOM   3268  N   TYR   206       1.868  10.406  -7.730  1.00  0.00           N  
ATOM   3269  H   TYR   206       1.897  10.708  -6.789  1.00  0.00           H  
ATOM   3270  CA  TYR   206       0.724  10.829  -8.522  1.00  0.00           C  
ATOM   3271  HA  TYR   206       0.794  10.411  -9.516  1.00  0.00           H  
ATOM   3272  CB  TYR   206      -0.571  10.326  -7.894  1.00  0.00           C  
ATOM   3273  HB2 TYR   206      -0.563  10.556  -6.850  1.00  0.00           H  
ATOM   3274  HB3 TYR   206      -1.387  10.870  -8.323  1.00  0.00           H  
ATOM   3275  CG  TYR   206      -0.856   8.857  -8.072  1.00  0.00           C  
ATOM   3276  CD1 TYR   206      -0.279   7.914  -7.232  1.00  0.00           C  
ATOM   3277  HD1 TYR   206       0.387   8.230  -6.470  1.00  0.00           H  
ATOM   3278  CE1 TYR   206      -0.578   6.558  -7.386  1.00  0.00           C  
ATOM   3279  HE1 TYR   206      -0.145   5.829  -6.751  1.00  0.00           H  
ATOM   3280  CZ  TYR   206      -1.465   6.143  -8.374  1.00  0.00           C  
ATOM   3281  OH  TYR   206      -1.764   4.842  -8.513  1.00  0.00           O  
ATOM   3282  HH  TYR   206      -2.213   4.627  -8.936  1.00  0.00           H  
ATOM   3283  CE2 TYR   206      -2.041   7.087  -9.216  1.00  0.00           C  
ATOM   3284  HE2 TYR   206      -2.709   6.768  -9.976  1.00  0.00           H  
ATOM   3285  CD2 TYR   206      -1.731   8.438  -9.067  1.00  0.00           C  
ATOM   3286  HD2 TYR   206      -2.169   9.155  -9.712  1.00  0.00           H  
ATOM   3287  C   TYR   206       0.693  12.345  -8.646  1.00  0.00           C  
ATOM   3288  O   TYR   206       0.810  13.040  -7.669  1.00  0.00           O  
ATOM   3289  N   THR   207       0.476  12.861  -9.831  1.00  0.00           N  
ATOM   3290  H   THR   207       0.385  12.236 -10.588  1.00  0.00           H  
ATOM   3291  CA  THR   207       0.068  14.248 -10.052  1.00  0.00           C  
ATOM   3292  HA  THR   207       0.530  14.877  -9.314  1.00  0.00           H  
ATOM   3293  CB  THR   207       0.509  14.757 -11.406  1.00  0.00           C  
ATOM   3294  HB  THR   207       0.132  15.554 -11.582  1.00  0.00           H  
ATOM   3295  CG2 THR   207       1.776  14.958 -11.565  1.00  0.00           C  
ATOM   3296 HG21 THR   207       2.078  15.000 -11.598  1.00  0.00           H  
ATOM   3297 HG22 THR   207       2.084  15.015 -11.614  1.00  0.00           H  
ATOM   3298 HG23 THR   207       2.087  15.023 -11.605  1.00  0.00           H  
ATOM   3299  OG1 THR   207       0.247  14.077 -12.345  1.00  0.00           O  
ATOM   3300  HG1 THR   207      -0.437  14.207 -12.487  1.00  0.00           H  
ATOM   3301  C   THR   207      -1.432  14.375  -9.887  1.00  0.00           C  
ATOM   3302  O   THR   207      -2.158  13.498 -10.275  1.00  0.00           O  
ATOM   3303  N   LEU   208      -1.897  15.456  -9.301  1.00  0.00           N  
ATOM   3304  H   LEU   208      -1.240  16.140  -9.033  1.00  0.00           H  
ATOM   3305  CA  LEU   208      -3.295  15.752  -9.011  1.00  0.00           C  
ATOM   3306  HA  LEU   208      -3.922  14.989  -9.440  1.00  0.00           H  
ATOM   3307  CB  LEU   208      -3.525  15.779  -7.501  1.00  0.00           C  
ATOM   3308  HB2 LEU   208      -2.947  16.519  -7.102  1.00  0.00           H  
ATOM   3309  HB3 LEU   208      -4.501  16.047  -7.333  1.00  0.00           H  
ATOM   3310  CG  LEU   208      -3.278  14.560  -6.710  1.00  0.00           C  
ATOM   3311  HG  LEU   208      -2.666  14.262  -6.987  1.00  0.00           H  
ATOM   3312  CD1 LEU   208      -3.118  14.605  -5.560  1.00  0.00           C  
ATOM   3313 HD11 LEU   208      -3.056  14.614  -5.274  1.00  0.00           H  
ATOM   3314 HD12 LEU   208      -3.091  14.629  -5.284  1.00  0.00           H  
ATOM   3315 HD13 LEU   208      -3.086  14.596  -5.280  1.00  0.00           H  
ATOM   3316  CD2 LEU   208      -4.035  13.689  -6.606  1.00  0.00           C  
ATOM   3317 HD21 LEU   208      -4.232  13.487  -6.602  1.00  0.00           H  
ATOM   3318 HD22 LEU   208      -4.200  13.457  -6.587  1.00  0.00           H  
ATOM   3319 HD23 LEU   208      -4.210  13.483  -6.561  1.00  0.00           H  
ATOM   3320  C   LEU   208      -3.704  17.091  -9.622  1.00  0.00           C  
ATOM   3321  O   LEU   208      -2.980  18.058  -9.513  1.00  0.00           O  
ATOM   3322  N   ASP   209      -4.882  17.164 -10.206  1.00  0.00           N  
ATOM   3323  H   ASP   209      -5.420  16.333 -10.256  1.00  0.00           H  
ATOM   3324  CA  ASP   209      -5.481  18.375 -10.757  1.00  0.00           C  
ATOM   3325  HA  ASP   209      -4.954  19.234 -10.380  1.00  0.00           H  
ATOM   3326  CB  ASP   209      -5.385  18.404 -12.275  1.00  0.00           C  
ATOM   3327  HB2 ASP   209      -5.964  17.643 -12.657  1.00  0.00           H  
ATOM   3328  HB3 ASP   209      -5.798  19.289 -12.609  1.00  0.00           H  
ATOM   3329  CG  ASP   209      -4.045  18.291 -12.892  1.00  0.00           C  
ATOM   3330  OD1 ASP   209      -3.529  18.403 -13.173  1.00  0.00           O  
ATOM   3331  OD2 ASP   209      -3.515  18.103 -13.177  1.00  0.00           O  
ATOM   3332  C   ASP   209      -6.945  18.501 -10.331  1.00  0.00           C  
ATOM   3333  O   ASP   209      -7.684  17.574 -10.398  1.00  0.00           O  
ATOM   3334  N   LEU   210      -7.382  19.649  -9.915  1.00  0.00           N  
ATOM   3335  H   LEU   210      -6.733  20.379  -9.908  1.00  0.00           H  
ATOM   3336  CA  LEU   210      -8.755  19.947  -9.518  1.00  0.00           C  
ATOM   3337  HA  LEU   210      -9.325  19.032  -9.506  1.00  0.00           H  
ATOM   3338  CB  LEU   210      -8.747  20.509  -8.099  1.00  0.00           C  
ATOM   3339  HB2 LEU   210      -8.290  19.828  -7.469  1.00  0.00           H  
ATOM   3340  HB3 LEU   210      -8.167  21.366  -8.102  1.00  0.00           H  
ATOM   3341  CG  LEU   210     -10.060  20.871  -7.499  1.00  0.00           C  
ATOM   3342  HG  LEU   210     -10.484  21.491  -8.105  1.00  0.00           H  
ATOM   3343  CD1 LEU   210     -10.921  19.814  -7.262  1.00  0.00           C  
ATOM   3344 HD11 LEU   210     -11.130  19.554  -7.219  1.00  0.00           H  
ATOM   3345 HD12 LEU   210     -11.133  19.559  -7.188  1.00  0.00           H  
ATOM   3346 HD13 LEU   210     -11.145  19.570  -7.212  1.00  0.00           H  
ATOM   3347  CD2 LEU   210      -9.957  21.487  -6.247  1.00  0.00           C  
ATOM   3348 HD21 LEU   210      -9.969  21.655  -5.947  1.00  0.00           H  
ATOM   3349 HD22 LEU   210      -9.927  21.609  -5.932  1.00  0.00           H  
ATOM   3350 HD23 LEU   210      -9.907  21.657  -5.955  1.00  0.00           H  
ATOM   3351  C   LEU   210      -9.411  20.889 -10.518  1.00  0.00           C  
ATOM   3352  O   LEU   210      -8.973  22.001 -10.704  1.00  0.00           O  
ATOM   3353  N   TRP   211     -10.479  20.452 -11.135  1.00  0.00           N  
ATOM   3354  H   TRP   211     -10.785  19.545 -10.899  1.00  0.00           H  
ATOM   3355  CA  TRP   211     -11.348  21.214 -12.020  1.00  0.00           C  
ATOM   3356  HA  TRP   211     -10.820  22.063 -12.413  1.00  0.00           H  
ATOM   3357  CB  TRP   211     -11.732  20.325 -13.180  1.00  0.00           C  
ATOM   3358  HB2 TRP   211     -10.842  20.006 -13.665  1.00  0.00           H  
ATOM   3359  HB3 TRP   211     -12.194  19.448 -12.790  1.00  0.00           H  
ATOM   3360  CG  TRP   211     -12.641  20.889 -14.206  1.00  0.00           C  
ATOM   3361  CD1 TRP   211     -12.265  21.346 -15.393  1.00  0.00           C  
ATOM   3362  HD1 TRP   211     -11.267  21.366 -15.737  1.00  0.00           H  
ATOM   3363  NE1 TRP   211     -13.352  21.741 -16.106  1.00  0.00           N  
ATOM   3364  HE1 TRP   211     -13.303  22.068 -17.032  1.00  0.00           H  
ATOM   3365  CE2 TRP   211     -14.496  21.560 -15.412  1.00  0.00           C  
ATOM   3366  CZ2 TRP   211     -15.823  21.773 -15.714  1.00  0.00           C  
ATOM   3367  HZ2 TRP   211     -16.101  22.164 -16.656  1.00  0.00           H  
ATOM   3368  CH2 TRP   211     -16.783  21.465 -14.776  1.00  0.00           C  
ATOM   3369  HH2 TRP   211     -17.804  21.627 -14.991  1.00  0.00           H  
ATOM   3370  CZ3 TRP   211     -16.406  20.941 -13.555  1.00  0.00           C  
ATOM   3371  HZ3 TRP   211     -17.145  20.702 -12.842  1.00  0.00           H  
ATOM   3372  CE3 TRP   211     -15.071  20.715 -13.268  1.00  0.00           C  
ATOM   3373  HE3 TRP   211     -14.801  20.297 -12.335  1.00  0.00           H  
ATOM   3374  CD2 TRP   211     -14.077  21.020 -14.185  1.00  0.00           C  
ATOM   3375  C   TRP   211     -12.563  21.742 -11.279  1.00  0.00           C  
ATOM   3376  O   TRP   211     -13.089  21.067 -10.411  1.00  0.00           O  
ATOM   3377  N   ALA   212     -13.029  22.928 -11.642  1.00  0.00           N  
ATOM   3378  H   ALA   212     -12.555  23.421 -12.360  1.00  0.00           H  
ATOM   3379  CA  ALA   212     -14.207  23.554 -11.088  1.00  0.00           C  
ATOM   3380  HA  ALA   212     -14.870  22.786 -10.746  1.00  0.00           H  
ATOM   3381  CB  ALA   212     -13.792  24.382  -9.902  1.00  0.00           C  
ATOM   3382  HB1 ALA   212     -13.663  24.603  -9.643  1.00  0.00           H  
ATOM   3383  HB2 ALA   212     -13.735  24.600  -9.613  1.00  0.00           H  
ATOM   3384  HB3 ALA   212     -13.681  24.545  -9.594  1.00  0.00           H  
ATOM   3385  C   ALA   212     -14.947  24.406 -12.117  1.00  0.00           C  
ATOM   3386  O   ALA   212     -14.373  25.294 -12.713  1.00  0.00           O  
ATOM   3387  N   GLY   213     -16.225  24.161 -12.294  1.00  0.00           N  
ATOM   3388  H   GLY   213     -16.599  23.412 -11.770  1.00  0.00           H  
ATOM   3389  CA  GLY   213     -17.166  24.944 -13.082  1.00  0.00           C  
ATOM   3390  HA2 GLY   213     -18.144  24.590 -12.881  1.00  0.00           H  
ATOM   3391  HA3 GLY   213     -17.120  25.951 -12.760  1.00  0.00           H  
ATOM   3392  C   GLY   213     -16.974  24.939 -14.580  1.00  0.00           C  
ATOM   3393  O   GLY   213     -17.877  24.622 -15.301  1.00  0.00           O  
ATOM   3394  N   GLN   214     -15.809  25.298 -15.048  1.00  0.00           N  
ATOM   3395  H   GLN   214     -15.150  25.537 -14.368  1.00  0.00           H  
ATOM   3396  CA  GLN   214     -15.419  25.380 -16.433  1.00  0.00           C  
ATOM   3397  HA  GLN   214     -15.926  24.625 -16.963  1.00  0.00           H  
ATOM   3398  CB  GLN   214     -15.847  26.706 -17.003  1.00  0.00           C  
ATOM   3399  HB2 GLN   214     -15.939  26.948 -17.183  1.00  0.00           H  
ATOM   3400  HB3 GLN   214     -15.985  26.956 -17.082  1.00  0.00           H  
ATOM   3401  CG  GLN   214     -15.985  27.399 -17.270  1.00  0.00           C  
ATOM   3402  HG2 GLN   214     -15.729  27.477 -17.186  1.00  0.00           H  
ATOM   3403  HG3 GLN   214     -15.947  27.351 -17.523  1.00  0.00           H  
ATOM   3404  CD  GLN   214     -16.525  28.089 -17.341  1.00  0.00           C  
ATOM   3405  OE1 GLN   214     -16.560  28.300 -17.096  1.00  0.00           O  
ATOM   3406  NE2 GLN   214     -16.968  28.470 -17.682  1.00  0.00           N  
ATOM   3407 HE21 GLN   214     -17.323  28.917 -17.732  1.00  0.00           H  
ATOM   3408 HE22 GLN   214     -16.952  28.309 -17.890  1.00  0.00           H  
ATOM   3409  C   GLN   214     -13.937  25.157 -16.665  1.00  0.00           C  
ATOM   3410  O   GLN   214     -13.564  24.940 -17.758  1.00  0.00           O  
ATOM   3411  N   GLN   215     -13.082  25.222 -15.675  1.00  0.00           N  
ATOM   3412  H   GLN   215     -13.428  25.320 -14.787  1.00  0.00           H  
ATOM   3413  CA  GLN   215     -11.642  25.223 -15.803  1.00  0.00           C  
ATOM   3414  HA  GLN   215     -11.379  24.649 -16.627  1.00  0.00           H  
ATOM   3415  CB  GLN   215     -11.190  26.605 -16.057  1.00  0.00           C  
ATOM   3416  HB2 GLN   215     -10.629  26.752 -15.990  1.00  0.00           H  
ATOM   3417  HB3 GLN   215     -11.230  26.855 -16.577  1.00  0.00           H  
ATOM   3418  CG  GLN   215     -11.395  27.474 -15.734  1.00  0.00           C  
ATOM   3419  HG2 GLN   215     -11.975  27.405 -15.644  1.00  0.00           H  
ATOM   3420  HG3 GLN   215     -11.142  27.530 -15.298  1.00  0.00           H  
ATOM   3421  CD  GLN   215     -11.162  28.395 -16.110  1.00  0.00           C  
ATOM   3422  OE1 GLN   215     -10.874  28.576 -16.450  1.00  0.00           O  
ATOM   3423  NE2 GLN   215     -11.280  29.017 -16.067  1.00  0.00           N  
ATOM   3424 HE21 GLN   215     -11.130  29.613 -16.317  1.00  0.00           H  
ATOM   3425 HE22 GLN   215     -11.518  28.890 -15.796  1.00  0.00           H  
ATOM   3426  C   GLN   215     -10.904  24.621 -14.627  1.00  0.00           C  
ATOM   3427  O   GLN   215     -11.475  24.415 -13.589  1.00  0.00           O  
ATOM   3428  N   LEU   216      -9.618  24.361 -14.773  1.00  0.00           N  
ATOM   3429  H   LEU   216      -9.217  24.538 -15.646  1.00  0.00           H  
ATOM   3430  CA  LEU   216      -8.728  23.953 -13.700  1.00  0.00           C  
ATOM   3431  HA  LEU   216      -9.161  23.109 -13.205  1.00  0.00           H  
ATOM   3432  CB  LEU   216      -7.390  23.523 -14.270  1.00  0.00           C  
ATOM   3433  HB2 LEU   216      -7.147  23.838 -14.930  1.00  0.00           H  
ATOM   3434  HB3 LEU   216      -6.833  23.701 -13.835  1.00  0.00           H  
ATOM   3435  CG  LEU   216      -7.080  22.465 -14.538  1.00  0.00           C  
ATOM   3436  HG  LEU   216      -7.499  22.634 -14.787  1.00  0.00           H  
ATOM   3437  CD1 LEU   216      -6.238  21.835 -14.846  1.00  0.00           C  
ATOM   3438 HD11 LEU   216      -6.039  21.693 -14.939  1.00  0.00           H  
ATOM   3439 HD12 LEU   216      -6.018  21.684 -14.910  1.00  0.00           H  
ATOM   3440 HD13 LEU   216      -6.048  21.665 -14.919  1.00  0.00           H  
ATOM   3441  CD2 LEU   216      -6.987  21.772 -14.192  1.00  0.00           C  
ATOM   3442 HD21 LEU   216      -6.956  21.603 -14.104  1.00  0.00           H  
ATOM   3443 HD22 LEU   216      -6.972  21.608 -14.116  1.00  0.00           H  
ATOM   3444 HD23 LEU   216      -6.968  21.600 -14.111  1.00  0.00           H  
ATOM   3445  C   LEU   216      -8.560  25.048 -12.659  1.00  0.00           C  
ATOM   3446  O   LEU   216      -8.353  26.173 -12.980  1.00  0.00           O  
ATOM   3447  N   LEU   217      -8.628  24.705 -11.411  1.00  0.00           N  
ATOM   3448  H   LEU   217      -8.807  23.762 -11.242  1.00  0.00           H  
ATOM   3449  CA  LEU   217      -8.533  25.585 -10.259  1.00  0.00           C  
ATOM   3450  HA  LEU   217      -8.541  26.602 -10.594  1.00  0.00           H  
ATOM   3451  CB  LEU   217      -9.766  25.355  -9.405  1.00  0.00           C  
ATOM   3452  HB2 LEU   217     -10.478  25.371  -9.875  1.00  0.00           H  
ATOM   3453  HB3 LEU   217      -9.761  24.578  -9.054  1.00  0.00           H  
ATOM   3454  CG  LEU   217     -10.093  26.093  -8.392  1.00  0.00           C  
ATOM   3455  HG  LEU   217      -9.434  25.878  -7.982  1.00  0.00           H  
ATOM   3456  CD1 LEU   217     -10.342  27.284  -8.445  1.00  0.00           C  
ATOM   3457 HD11 LEU   217     -10.407  27.573  -8.458  1.00  0.00           H  
ATOM   3458 HD12 LEU   217     -10.392  27.575  -8.446  1.00  0.00           H  
ATOM   3459 HD13 LEU   217     -10.403  27.580  -8.458  1.00  0.00           H  
ATOM   3460  CD2 LEU   217     -11.116  25.928  -7.815  1.00  0.00           C  
ATOM   3461 HD21 LEU   217     -11.370  25.900  -7.675  1.00  0.00           H  
ATOM   3462 HD22 LEU   217     -11.364  25.888  -7.675  1.00  0.00           H  
ATOM   3463 HD23 LEU   217     -11.359  25.883  -7.669  1.00  0.00           H  
ATOM   3464  C   LEU   217      -7.247  25.401  -9.457  1.00  0.00           C  
ATOM   3465  O   LEU   217      -6.722  26.358  -8.944  1.00  0.00           O  
ATOM   3466  N   TRP   218      -6.741  24.190  -9.337  1.00  0.00           N  
ATOM   3467  H   TRP   218      -7.196  23.454  -9.810  1.00  0.00           H  
ATOM   3468  CA  TRP   218      -5.575  23.847  -8.523  1.00  0.00           C  
ATOM   3469  HA  TRP   218      -4.885  24.676  -8.528  1.00  0.00           H  
ATOM   3470  CB  TRP   218      -6.026  23.620  -7.080  1.00  0.00           C  
ATOM   3471  HB2 TRP   218      -6.380  24.550  -6.684  1.00  0.00           H  
ATOM   3472  HB3 TRP   218      -6.862  22.950  -7.081  1.00  0.00           H  
ATOM   3473  CG  TRP   218      -5.024  23.061  -6.134  1.00  0.00           C  
ATOM   3474  CD1 TRP   218      -4.265  23.773  -5.303  1.00  0.00           C  
ATOM   3475  HD1 TRP   218      -4.293  24.831  -5.216  1.00  0.00           H  
ATOM   3476  NE1 TRP   218      -3.448  22.940  -4.595  1.00  0.00           N  
ATOM   3477  HE1 TRP   218      -2.802  23.257  -3.919  1.00  0.00           H  
ATOM   3478  CE2 TRP   218      -3.644  21.636  -4.928  1.00  0.00           C  
ATOM   3479  CZ2 TRP   218      -3.089  20.447  -4.481  1.00  0.00           C  
ATOM   3480  HZ2 TRP   218      -2.347  20.458  -3.723  1.00  0.00           H  
ATOM   3481  CH2 TRP   218      -3.525  19.248  -5.024  1.00  0.00           C  
ATOM   3482  HH2 TRP   218      -3.118  18.329  -4.681  1.00  0.00           H  
ATOM   3483  CZ3 TRP   218      -4.497  19.255  -6.013  1.00  0.00           C  
ATOM   3484  HZ3 TRP   218      -4.834  18.340  -6.427  1.00  0.00           H  
ATOM   3485  CE3 TRP   218      -5.047  20.454  -6.455  1.00  0.00           C  
ATOM   3486  HE3 TRP   218      -5.792  20.443  -7.210  1.00  0.00           H  
ATOM   3487  CD2 TRP   218      -4.645  21.678  -5.918  1.00  0.00           C  
ATOM   3488  C   TRP   218      -4.826  22.641  -9.085  1.00  0.00           C  
ATOM   3489  O   TRP   218      -5.422  21.788  -9.718  1.00  0.00           O  
ATOM   3490  N   LYS   219      -3.528  22.561  -8.829  1.00  0.00           N  
ATOM   3491  H   LYS   219      -3.136  23.293  -8.293  1.00  0.00           H  
ATOM   3492  CA  LYS   219      -2.639  21.463  -9.196  1.00  0.00           C  
ATOM   3493  HA  LYS   219      -3.226  20.590  -9.382  1.00  0.00           H  
ATOM   3494  CB  LYS   219      -1.905  21.818 -10.464  1.00  0.00           C  
ATOM   3495  HB2 LYS   219      -1.884  22.119 -10.743  1.00  0.00           H  
ATOM   3496  HB3 LYS   219      -1.544  21.880 -10.560  1.00  0.00           H  
ATOM   3497  CG  LYS   219      -1.681  21.673 -11.249  1.00  0.00           C  
ATOM   3498  HG2 LYS   219      -1.678  21.398 -11.009  1.00  0.00           H  
ATOM   3499  HG3 LYS   219      -2.023  21.619 -11.151  1.00  0.00           H  
ATOM   3500  CD  LYS   219      -1.004  21.989 -12.493  1.00  0.00           C  
ATOM   3501  HD2 LYS   219      -1.208  22.258 -12.842  1.00  0.00           H  
ATOM   3502  HD3 LYS   219      -0.583  22.267 -12.543  1.00  0.00           H  
ATOM   3503  CE  LYS   219      -0.603  21.598 -13.202  1.00  0.00           C  
ATOM   3504  HE2 LYS   219      -0.515  21.914 -13.458  1.00  0.00           H  
ATOM   3505  HE3 LYS   219      -0.199  21.536 -12.986  1.00  0.00           H  
ATOM   3506  NZ  LYS   219      -0.839  20.911 -13.839  1.00  0.00           N  
ATOM   3507  HZ1 LYS   219      -0.898  20.738 -13.997  1.00  0.00           H  
ATOM   3508  HZ2 LYS   219      -0.902  20.736 -13.990  1.00  0.00           H  
ATOM   3509  HZ3 LYS   219      -0.896  20.744 -14.007  1.00  0.00           H  
ATOM   3510  C   LYS   219      -1.669  21.113  -8.080  1.00  0.00           C  
ATOM   3511  O   LYS   219      -1.201  21.989  -7.388  1.00  0.00           O  
ATOM   3512  N   GLY   220      -1.325  19.850  -7.939  1.00  0.00           N  
ATOM   3513  H   GLY   220      -1.760  19.196  -8.534  1.00  0.00           H  
ATOM   3514  CA  GLY   220      -0.382  19.343  -6.959  1.00  0.00           C  
ATOM   3515  HA2 GLY   220       0.459  19.978  -6.921  1.00  0.00           H  
ATOM   3516  HA3 GLY   220      -0.839  19.359  -6.009  1.00  0.00           H  
ATOM   3517  C   GLY   220       0.115  17.936  -7.219  1.00  0.00           C  
ATOM   3518  O   GLY   220      -0.035  17.415  -8.297  1.00  0.00           O  
ATOM   3519  N   SER   221       0.722  17.314  -6.230  1.00  0.00           N  
ATOM   3520  H   SER   221       0.814  17.796  -5.380  1.00  0.00           H  
ATOM   3521  CA  SER   221       1.294  15.973  -6.294  1.00  0.00           C  
ATOM   3522  HA  SER   221       0.720  15.396  -6.972  1.00  0.00           H  
ATOM   3523  CB  SER   221       2.688  16.047  -6.825  1.00  0.00           C  
ATOM   3524  HB2 SER   221       2.786  16.152  -7.424  1.00  0.00           H  
ATOM   3525  HB3 SER   221       3.083  16.485  -6.634  1.00  0.00           H  
ATOM   3526  OG  SER   221       3.366  15.433  -6.815  1.00  0.00           O  
ATOM   3527  HG  SER   221       3.530  15.513  -6.949  1.00  0.00           H  
ATOM   3528  C   SER   221       1.270  15.254  -4.963  1.00  0.00           C  
ATOM   3529  O   SER   221       1.240  15.881  -3.953  1.00  0.00           O  
ATOM   3530  N   PHE   222       1.282  13.936  -4.955  1.00  0.00           N  
ATOM   3531  H   PHE   222       1.305  13.491  -5.820  1.00  0.00           H  
ATOM   3532  CA  PHE   222       1.240  13.089  -3.796  1.00  0.00           C  
ATOM   3533  HA  PHE   222       1.681  13.607  -3.012  1.00  0.00           H  
ATOM   3534  CB  PHE   222      -0.164  12.865  -3.440  1.00  0.00           C  
ATOM   3535  HB2 PHE   222      -0.380  13.484  -2.912  1.00  0.00           H  
ATOM   3536  HB3 PHE   222      -0.601  12.988  -4.139  1.00  0.00           H  
ATOM   3537  CG  PHE   222      -0.736  11.728  -2.846  1.00  0.00           C  
ATOM   3538  CD1 PHE   222      -0.703  11.566  -1.566  1.00  0.00           C  
ATOM   3539  HD1 PHE   222      -0.262  12.239  -1.003  1.00  0.00           H  
ATOM   3540  CE1 PHE   222      -1.269  10.536  -1.010  1.00  0.00           C  
ATOM   3541  HE1 PHE   222      -1.257  10.428  -0.030  1.00  0.00           H  
ATOM   3542  CZ  PHE   222      -1.871   9.663  -1.730  1.00  0.00           C  
ATOM   3543  HZ  PHE   222      -2.314   8.882  -1.305  1.00  0.00           H  
ATOM   3544  CE2 PHE   222      -1.906   9.820  -3.007  1.00  0.00           C  
ATOM   3545  HE2 PHE   222      -2.377   9.156  -3.557  1.00  0.00           H  
ATOM   3546  CD2 PHE   222      -1.339  10.849  -3.564  1.00  0.00           C  
ATOM   3547  HD2 PHE   222      -1.379  10.967  -4.542  1.00  0.00           H  
ATOM   3548  C   PHE   222       1.994  11.774  -3.957  1.00  0.00           C  
ATOM   3549  O   PHE   222       1.945  11.164  -4.989  1.00  0.00           O  
ATOM   3550  N   LYS   223       2.666  11.318  -2.924  1.00  0.00           N  
ATOM   3551  H   LYS   223       2.697  11.897  -2.143  1.00  0.00           H  
ATOM   3552  CA  LYS   223       3.348  10.035  -2.814  1.00  0.00           C  
ATOM   3553  HA  LYS   223       3.367   9.551  -3.776  1.00  0.00           H  
ATOM   3554  CB  LYS   223       4.794  10.276  -2.409  1.00  0.00           C  
ATOM   3555  HB2 LYS   223       5.011  10.854  -2.269  1.00  0.00           H  
ATOM   3556  HB3 LYS   223       5.029  10.014  -1.890  1.00  0.00           H  
ATOM   3557  CG  LYS   223       5.646  10.087  -2.892  1.00  0.00           C  
ATOM   3558  HG2 LYS   223       5.477   9.567  -3.006  1.00  0.00           H  
ATOM   3559  HG3 LYS   223       5.409  10.327  -3.360  1.00  0.00           H  
ATOM   3560  CD  LYS   223       7.057  10.281  -2.597  1.00  0.00           C  
ATOM   3561  HD2 LYS   223       7.333  10.734  -2.789  1.00  0.00           H  
ATOM   3562  HD3 LYS   223       7.295  10.345  -2.056  1.00  0.00           H  
ATOM   3563  CE  LYS   223       7.770   9.782  -2.787  1.00  0.00           C  
ATOM   3564  HE2 LYS   223       7.677   9.482  -2.737  1.00  0.00           H  
ATOM   3565  HE3 LYS   223       7.621   9.747  -3.073  1.00  0.00           H  
ATOM   3566  NZ  LYS   223       8.771   9.740  -2.659  1.00  0.00           N  
ATOM   3567  HZ1 LYS   223       9.013   9.721  -2.617  1.00  0.00           H  
ATOM   3568  HZ2 LYS   223       9.021   9.724  -2.634  1.00  0.00           H  
ATOM   3569  HZ3 LYS   223       9.021   9.735  -2.628  1.00  0.00           H  
ATOM   3570  C   LYS   223       2.622   9.139  -1.809  1.00  0.00           C  
ATOM   3571  O   LYS   223       2.733   9.395  -0.624  1.00  0.00           O  
ATOM   3572  N   PRO   224       1.900   8.091  -2.221  1.00  0.00           N  
ATOM   3573  CD  PRO   224       1.613   7.735  -3.588  1.00  0.00           C  
ATOM   3574  HD2 PRO   224       2.474   7.376  -4.070  1.00  0.00           H  
ATOM   3575  HD3 PRO   224       1.229   8.551  -4.121  1.00  0.00           H  
ATOM   3576  CG  PRO   224       0.596   6.656  -3.545  1.00  0.00           C  
ATOM   3577  HG2 PRO   224       0.846   5.926  -4.142  1.00  0.00           H  
ATOM   3578  HG3 PRO   224      -0.275   7.009  -3.798  1.00  0.00           H  
ATOM   3579  CB  PRO   224       0.515   6.175  -2.188  1.00  0.00           C  
ATOM   3580  HB2 PRO   224       1.050   5.331  -2.116  1.00  0.00           H  
ATOM   3581  HB3 PRO   224      -0.444   5.980  -1.958  1.00  0.00           H  
ATOM   3582  CA  PRO   224       1.102   7.268  -1.320  1.00  0.00           C  
ATOM   3583  HA  PRO   224       0.299   7.871  -0.943  1.00  0.00           H  
ATOM   3584  C   PRO   224       1.846   6.696  -0.115  1.00  0.00           C  
ATOM   3585  O   PRO   224       1.321   6.731   0.977  1.00  0.00           O  
ATOM   3586  N   SER   225       3.076   6.229  -0.286  1.00  0.00           N  
ATOM   3587  H   SER   225       3.450   6.233  -1.206  1.00  0.00           H  
ATOM   3588  CA  SER   225       3.899   5.653   0.785  1.00  0.00           C  
ATOM   3589  HA  SER   225       3.318   4.897   1.287  1.00  0.00           H  
ATOM   3590  CB  SER   225       5.113   4.968   0.183  1.00  0.00           C  
ATOM   3591  HB2 SER   225       5.600   4.495   0.833  1.00  0.00           H  
ATOM   3592  HB3 SER   225       4.860   4.338  -0.464  1.00  0.00           H  
ATOM   3593  OG  SER   225       5.939   5.722  -0.377  1.00  0.00           O  
ATOM   3594  HG  SER   225       5.671   5.693  -1.095  1.00  0.00           H  
ATOM   3595  C   SER   225       4.356   6.647   1.853  1.00  0.00           C  
ATOM   3596  O   SER   225       4.677   6.246   2.952  1.00  0.00           O  
ATOM   3597  N   GLU   226       4.371   7.940   1.571  1.00  0.00           N  
ATOM   3598  H   GLU   226       4.077   8.213   0.667  1.00  0.00           H  
ATOM   3599  CA  GLU   226       4.713   8.998   2.525  1.00  0.00           C  
ATOM   3600  HA  GLU   226       5.445   8.627   3.216  1.00  0.00           H  
ATOM   3601  CB  GLU   226       5.326  10.170   1.775  1.00  0.00           C  
ATOM   3602  HB2 GLU   226       5.265  10.231   1.093  1.00  0.00           H  
ATOM   3603  HB3 GLU   226       5.108  10.784   1.914  1.00  0.00           H  
ATOM   3604  CG  GLU   226       6.314  10.471   1.723  1.00  0.00           C  
ATOM   3605  HG2 GLU   226       6.212  10.342   1.551  1.00  0.00           H  
ATOM   3606  HG3 GLU   226       6.408  10.678   1.664  1.00  0.00           H  
ATOM   3607  CD  GLU   226       7.315  10.691   1.957  1.00  0.00           C  
ATOM   3608  OE1 GLU   226       7.744  10.760   2.034  1.00  0.00           O  
ATOM   3609  OE2 GLU   226       7.703  10.809   2.062  1.00  0.00           O  
ATOM   3610  C   GLU   226       3.523   9.456   3.367  1.00  0.00           C  
ATOM   3611  O   GLU   226       3.706  10.079   4.385  1.00  0.00           O  
ATOM   3612  N   HIE   227       2.309   9.128   2.966  1.00  0.00           N  
ATOM   3613  H   HIE   227       2.247   8.588   2.144  1.00  0.00           H  
ATOM   3614  CA  HIE   227       1.054   9.585   3.552  1.00  0.00           C  
ATOM   3615  HA  HIE   227       1.259  10.031   4.506  1.00  0.00           H  
ATOM   3616  CB  HIE   227       0.450  10.666   2.672  1.00  0.00           C  
ATOM   3617  HB2 HIE   227       0.246  10.252   1.728  1.00  0.00           H  
ATOM   3618  HB3 HIE   227      -0.470  10.984   3.090  1.00  0.00           H  
ATOM   3619  CG  HIE   227       1.285  11.870   2.493  1.00  0.00           C  
ATOM   3620  ND1 HIE   227       1.426  12.810   3.042  1.00  0.00           N  
ATOM   3621  CE1 HIE   227       2.261  13.689   2.651  1.00  0.00           C  
ATOM   3622  HE1 HIE   227       2.587  14.533   2.908  1.00  0.00           H  
ATOM   3623  NE2 HIE   227       2.630  13.361   1.893  1.00  0.00           N  
ATOM   3624  HE2 HIE   227       3.259  13.853   1.494  1.00  0.00           H  
ATOM   3625  CD2 HIE   227       2.023  12.221   1.782  1.00  0.00           C  
ATOM   3626  HD2 HIE   227       2.120  11.689   1.252  1.00  0.00           H  
ATOM   3627  C   HIE   227       0.083   8.438   3.833  1.00  0.00           C  
ATOM   3628  O   HIE   227      -1.097   8.542   3.590  1.00  0.00           O  
ATOM   3629  N   VAL   228       0.565   7.319   4.335  1.00  0.00           N  
ATOM   3630  H   VAL   228       1.532   7.278   4.516  1.00  0.00           H  
ATOM   3631  CA  VAL   228      -0.269   6.171   4.702  1.00  0.00           C  
ATOM   3632  HA  VAL   228      -0.992   6.026   3.913  1.00  0.00           H  
ATOM   3633  CB  VAL   228       0.543   4.875   4.803  1.00  0.00           C  
ATOM   3634  HB  VAL   228       1.303   5.009   5.546  1.00  0.00           H  
ATOM   3635  CG1 VAL   228      -0.306   3.677   5.205  1.00  0.00           C  
ATOM   3636 HG11 VAL   228      -0.546   3.389   5.258  1.00  0.00           H  
ATOM   3637 HG12 VAL   228      -0.460   3.342   5.302  1.00  0.00           H  
ATOM   3638 HG13 VAL   228      -0.518   3.409   5.361  1.00  0.00           H  
ATOM   3639  CG2 VAL   228       1.229   4.535   3.498  1.00  0.00           C  
ATOM   3640 HG21 VAL   228       1.390   4.444   3.181  1.00  0.00           H  
ATOM   3641 HG22 VAL   228       1.397   4.471   3.175  1.00  0.00           H  
ATOM   3642 HG23 VAL   228       1.416   4.454   3.187  1.00  0.00           H  
ATOM   3643  C   VAL   228      -1.028   6.444   5.998  1.00  0.00           C  
ATOM   3644  O   VAL   228      -0.437   6.776   7.010  1.00  0.00           O  
ATOM   3645  N   LYS   229      -2.332   6.237   5.981  1.00  0.00           N  
ATOM   3646  H   LYS   229      -2.720   5.984   5.102  1.00  0.00           H  
ATOM   3647  CA  LYS   229      -3.214   6.128   7.139  1.00  0.00           C  
ATOM   3648  HA  LYS   229      -2.646   6.271   8.043  1.00  0.00           H  
ATOM   3649  CB  LYS   229      -4.259   7.232   7.087  1.00  0.00           C  
ATOM   3650  HB2 LYS   229      -3.761   8.176   7.076  1.00  0.00           H  
ATOM   3651  HB3 LYS   229      -4.824   7.153   6.189  1.00  0.00           H  
ATOM   3652  CG  LYS   229      -5.204   7.190   8.263  1.00  0.00           C  
ATOM   3653  HG2 LYS   229      -5.766   6.601   8.201  1.00  0.00           H  
ATOM   3654  HG3 LYS   229      -4.817   7.035   8.954  1.00  0.00           H  
ATOM   3655  CD  LYS   229      -5.927   8.162   8.584  1.00  0.00           C  
ATOM   3656  HD2 LYS   229      -5.494   8.745   8.679  1.00  0.00           H  
ATOM   3657  HD3 LYS   229      -6.277   8.250   7.948  1.00  0.00           H  
ATOM   3658  CE  LYS   229      -6.769   8.197   9.649  1.00  0.00           C  
ATOM   3659  HE2 LYS   229      -7.184   7.738   9.559  1.00  0.00           H  
ATOM   3660  HE3 LYS   229      -6.518   8.059  10.210  1.00  0.00           H  
ATOM   3661  NZ  LYS   229      -7.361   9.006  10.050  1.00  0.00           N  
ATOM   3662  HZ1 LYS   229      -7.499   9.186  10.153  1.00  0.00           H  
ATOM   3663  HZ2 LYS   229      -7.496   9.218  10.142  1.00  0.00           H  
ATOM   3664  HZ3 LYS   229      -7.531   9.214  10.156  1.00  0.00           H  
ATOM   3665  C   LYS   229      -3.826   4.728   7.140  1.00  0.00           C  
ATOM   3666  O   LYS   229      -4.694   4.473   6.322  1.00  0.00           O  
ATOM   3667  N   PRO   230      -3.373   3.802   7.990  1.00  0.00           N  
ATOM   3668  CD  PRO   230      -2.342   3.948   8.979  1.00  0.00           C  
ATOM   3669  HD2 PRO   230      -2.707   4.471   9.805  1.00  0.00           H  
ATOM   3670  HD3 PRO   230      -1.494   4.436   8.596  1.00  0.00           H  
ATOM   3671  CG  PRO   230      -1.974   2.583   9.388  1.00  0.00           C  
ATOM   3672  HG2 PRO   230      -1.955   2.512  10.317  1.00  0.00           H  
ATOM   3673  HG3 PRO   230      -1.144   2.366   9.030  1.00  0.00           H  
ATOM   3674  CB  PRO   230      -2.920   1.663   8.903  1.00  0.00           C  
ATOM   3675  HB2 PRO   230      -3.420   1.310   9.668  1.00  0.00           H  
ATOM   3676  HB3 PRO   230      -2.449   0.928   8.467  1.00  0.00           H  
ATOM   3677  CA  PRO   230      -3.799   2.419   7.928  1.00  0.00           C  
ATOM   3678  HA  PRO   230      -3.600   2.061   6.934  1.00  0.00           H  
ATOM   3679  C   PRO   230      -5.279   2.224   8.228  1.00  0.00           C  
ATOM   3680  O   PRO   230      -5.899   3.034   8.896  1.00  0.00           O  
ATOM   3681  N   ARG   231      -5.841   1.120   7.759  1.00  0.00           N  
ATOM   3682  H   ARG   231      -5.270   0.518   7.215  1.00  0.00           H  
ATOM   3683  CA  ARG   231      -7.200   0.684   8.086  1.00  0.00           C  
ATOM   3684  HA  ARG   231      -7.877   1.495   7.883  1.00  0.00           H  
ATOM   3685  CB  ARG   231      -7.591  -0.504   7.213  1.00  0.00           C  
ATOM   3686  HB2 ARG   231      -6.856  -1.271   7.305  1.00  0.00           H  
ATOM   3687  HB3 ARG   231      -8.524  -0.896   7.564  1.00  0.00           H  
ATOM   3688  CG  ARG   231      -7.741  -0.143   5.745  1.00  0.00           C  
ATOM   3689  HG2 ARG   231      -8.200   0.574   5.618  1.00  0.00           H  
ATOM   3690  HG3 ARG   231      -6.987   0.007   5.357  1.00  0.00           H  
ATOM   3691  CD  ARG   231      -8.304  -0.976   4.971  1.00  0.00           C  
ATOM   3692  HD2 ARG   231      -7.819  -1.650   5.046  1.00  0.00           H  
ATOM   3693  HD3 ARG   231      -9.003  -1.165   5.391  1.00  0.00           H  
ATOM   3694  NE  ARG   231      -8.568  -0.636   3.599  1.00  0.00           N  
ATOM   3695  HE  ARG   231      -8.114   0.013   3.172  1.00  0.00           H  
ATOM   3696  CZ  ARG   231      -9.383  -1.057   2.859  1.00  0.00           C  
ATOM   3697  NH1 ARG   231     -10.073  -1.896   3.237  1.00  0.00           N  
ATOM   3698 HH11 ARG   231      -9.974  -2.284   4.115  1.00  0.00           H  
ATOM   3699 HH12 ARG   231     -10.674  -2.168   2.630  1.00  0.00           H  
ATOM   3700  NH2 ARG   231      -9.516  -0.620   1.688  1.00  0.00           N  
ATOM   3701 HH21 ARG   231      -8.989   0.033   1.383  1.00  0.00           H  
ATOM   3702 HH22 ARG   231     -10.143  -0.918   1.132  1.00  0.00           H  
ATOM   3703  C   ARG   231      -7.343   0.353   9.571  1.00  0.00           C  
ATOM   3704  O   ARG   231      -6.413  -0.115  10.196  1.00  0.00           O  
ATOM   3705  N   ALA   232      -8.512   0.589  10.129  1.00  0.00           N  
ATOM   3706  H   ALA   232      -9.230   0.958   9.559  1.00  0.00           H  
ATOM   3707  CA  ALA   232      -8.819   0.306  11.522  1.00  0.00           C  
ATOM   3708  HA  ALA   232      -8.037   0.731  12.120  1.00  0.00           H  
ATOM   3709  CB  ALA   232     -10.101   1.016  11.887  1.00  0.00           C  
ATOM   3710  HB1 ALA   232     -10.427   1.169  11.948  1.00  0.00           H  
ATOM   3711  HB2 ALA   232     -10.409   1.170  12.014  1.00  0.00           H  
ATOM   3712  HB3 ALA   232     -10.394   1.223  11.973  1.00  0.00           H  
ATOM   3713  C   ALA   232      -8.920  -1.199  11.804  1.00  0.00           C  
ATOM   3714  O   ALA   232      -9.520  -1.905  11.013  1.00  0.00           O  
ATOM   3715  N   PRO   233      -8.388  -1.713  12.919  1.00  0.00           N  
ATOM   3716  CD  PRO   233      -7.535  -1.034  13.853  1.00  0.00           C  
ATOM   3717  HD2 PRO   233      -8.079  -0.382  14.433  1.00  0.00           H  
ATOM   3718  HD3 PRO   233      -6.769  -0.524  13.378  1.00  0.00           H  
ATOM   3719  CG  PRO   233      -6.950  -2.064  14.705  1.00  0.00           C  
ATOM   3720  HG2 PRO   233      -7.011  -1.813  15.601  1.00  0.00           H  
ATOM   3721  HG3 PRO   233      -6.061  -2.183  14.461  1.00  0.00           H  
ATOM   3722  CB  PRO   233      -7.648  -3.300  14.520  1.00  0.00           C  
ATOM   3723  HB2 PRO   233      -8.164  -3.499  15.349  1.00  0.00           H  
ATOM   3724  HB3 PRO   233      -6.993  -4.027  14.362  1.00  0.00           H  
ATOM   3725  CA  PRO   233      -8.552  -3.103  13.322  1.00  0.00           C  
ATOM   3726  HA  PRO   233      -8.216  -3.737  12.530  1.00  0.00           H  
ATOM   3727  C   PRO   233      -9.988  -3.466  13.648  1.00  0.00           C  
ATOM   3728  O   PRO   233     -10.812  -2.620  13.886  1.00  0.00           O  
ATOM   3729  N   GLY   234     -10.286  -4.733  13.683  1.00  0.00           N  
ATOM   3730  H   GLY   234      -9.572  -5.375  13.498  1.00  0.00           H  
ATOM   3731  CA  GLY   234     -11.597  -5.263  13.973  1.00  0.00           C  
ATOM   3732  HA2 GLY   234     -12.165  -4.567  14.374  1.00  0.00           H  
ATOM   3733  HA3 GLY   234     -12.030  -5.540  13.132  1.00  0.00           H  
ATOM   3734  C   GLY   234     -11.671  -6.401  14.858  1.00  0.00           C  
ATOM   3735  O   GLY   234     -10.680  -6.805  15.321  1.00  0.00           O  
ATOM   3736  N   ASN   235     -12.857  -6.921  15.093  1.00  0.00           N  
ATOM   3737  H   ASN   235     -13.606  -6.524  14.678  1.00  0.00           H  
ATOM   3738  CA  ASN   235     -13.164  -8.034  15.907  1.00  0.00           C  
ATOM   3739  HA  ASN   235     -14.157  -7.972  16.065  1.00  0.00           H  
ATOM   3740  CB  ASN   235     -12.947  -9.231  15.145  1.00  0.00           C  
ATOM   3741  HB2 ASN   235     -12.268  -9.223  14.832  1.00  0.00           H  
ATOM   3742  HB3 ASN   235     -12.976  -9.959  15.528  1.00  0.00           H  
ATOM   3743  CG  ASN   235     -13.588  -9.506  14.301  1.00  0.00           C  
ATOM   3744  OD1 ASN   235     -13.758  -9.276  13.896  1.00  0.00           O  
ATOM   3745  ND2 ASN   235     -13.964 -10.006  14.002  1.00  0.00           N  
ATOM   3746 HD21 ASN   235     -14.381 -10.185  13.449  1.00  0.00           H  
ATOM   3747 HD22 ASN   235     -13.837 -10.210  14.328  1.00  0.00           H  
ATOM   3748  C   ASN   235     -12.566  -8.084  17.302  1.00  0.00           C  
ATOM   3749  O   ASN   235     -12.168  -9.121  17.756  1.00  0.00           O  
ATOM   3750  N   LEU   236     -12.490  -6.971  17.987  1.00  0.00           N  
ATOM   3751  H   LEU   236     -12.853  -6.165  17.573  1.00  0.00           H  
ATOM   3752  CA  LEU   236     -11.973  -6.874  19.332  1.00  0.00           C  
ATOM   3753  HA  LEU   236     -11.009  -7.335  19.333  1.00  0.00           H  
ATOM   3754  CB  LEU   236     -11.781  -5.411  19.691  1.00  0.00           C  
ATOM   3755  HB2 LEU   236     -11.116  -4.989  19.022  1.00  0.00           H  
ATOM   3756  HB3 LEU   236     -12.688  -4.941  19.565  1.00  0.00           H  
ATOM   3757  CG  LEU   236     -11.307  -5.100  21.085  1.00  0.00           C  
ATOM   3758  HG  LEU   236     -11.939  -5.576  21.779  1.00  0.00           H  
ATOM   3759  CD1 LEU   236      -9.921  -5.516  21.355  1.00  0.00           C  
ATOM   3760 HD11 LEU   236      -9.579  -5.637  21.422  1.00  0.00           H  
ATOM   3761 HD12 LEU   236      -9.584  -5.604  21.414  1.00  0.00           H  
ATOM   3762 HD13 LEU   236      -9.590  -5.618  21.446  1.00  0.00           H  
ATOM   3763  CD2 LEU   236     -11.367  -3.654  21.339  1.00  0.00           C  
ATOM   3764 HD21 LEU   236     -11.363  -3.302  21.393  1.00  0.00           H  
ATOM   3765 HD22 LEU   236     -11.407  -3.304  21.387  1.00  0.00           H  
ATOM   3766 HD23 LEU   236     -11.389  -3.313  21.427  1.00  0.00           H  
ATOM   3767  C   LEU   236     -12.862  -7.619  20.331  1.00  0.00           C  
ATOM   3768  O   LEU   236     -14.055  -7.420  20.374  1.00  0.00           O  
ATOM   3769  N   THR   237     -12.269  -8.448  21.157  1.00  0.00           N  
ATOM   3770  H   THR   237     -11.296  -8.581  21.039  1.00  0.00           H  
ATOM   3771  CA  THR   237     -12.921  -9.245  22.190  1.00  0.00           C  
ATOM   3772  HA  THR   237     -13.834  -8.768  22.464  1.00  0.00           H  
ATOM   3773  CB  THR   237     -13.272 -10.609  21.651  1.00  0.00           C  
ATOM   3774  HB  THR   237     -13.554 -10.670  21.201  1.00  0.00           H  
ATOM   3775  CG2 THR   237     -12.856 -11.408  21.359  1.00  0.00           C  
ATOM   3776 HG21 THR   237     -12.760 -11.601  21.280  1.00  0.00           H  
ATOM   3777 HG22 THR   237     -12.757 -11.602  21.285  1.00  0.00           H  
ATOM   3778 HG23 THR   237     -12.756 -11.614  21.285  1.00  0.00           H  
ATOM   3779  OG1 THR   237     -13.682 -11.119  21.970  1.00  0.00           O  
ATOM   3780  HG1 THR   237     -13.972 -10.964  21.792  1.00  0.00           H  
ATOM   3781  C   THR   237     -12.075  -9.336  23.447  1.00  0.00           C  
ATOM   3782  O   THR   237     -10.897  -9.092  23.414  1.00  0.00           O  
ATOM   3783  N   VAL   238     -12.673  -9.675  24.564  1.00  0.00           N  
ATOM   3784  H   VAL   238     -13.622  -9.888  24.502  1.00  0.00           H  
ATOM   3785  CA  VAL   238     -12.053  -9.803  25.879  1.00  0.00           C  
ATOM   3786  HA  VAL   238     -10.994  -9.786  25.748  1.00  0.00           H  
ATOM   3787  CB  VAL   238     -12.401  -8.618  26.750  1.00  0.00           C  
ATOM   3788  HB  VAL   238     -12.214  -7.864  26.286  1.00  0.00           H  
ATOM   3789  CG1 VAL   238     -13.647  -8.469  27.136  1.00  0.00           C  
ATOM   3790 HG11 VAL   238     -13.953  -8.424  27.225  1.00  0.00           H  
ATOM   3791 HG12 VAL   238     -13.950  -8.427  27.230  1.00  0.00           H  
ATOM   3792 HG13 VAL   238     -13.954  -8.416  27.237  1.00  0.00           H  
ATOM   3793  CG2 VAL   238     -11.730  -8.489  27.882  1.00  0.00           C  
ATOM   3794 HG21 VAL   238     -11.581  -8.446  28.168  1.00  0.00           H  
ATOM   3795 HG22 VAL   238     -11.557  -8.464  28.155  1.00  0.00           H  
ATOM   3796 HG23 VAL   238     -11.561  -8.439  28.155  1.00  0.00           H  
ATOM   3797  C   VAL   238     -12.390 -11.122  26.535  1.00  0.00           C  
ATOM   3798  O   VAL   238     -13.495 -11.584  26.442  1.00  0.00           O  
ATOM   3799  N   HIE   239     -11.440 -11.726  27.212  1.00  0.00           N  
ATOM   3800  H   HIE   239     -10.558 -11.299  27.225  1.00  0.00           H  
ATOM   3801  CA  HIE   239     -11.559 -12.982  27.920  1.00  0.00           C  
ATOM   3802  HA  HIE   239     -12.575 -13.167  28.122  1.00  0.00           H  
ATOM   3803  CB  HIE   239     -11.056 -14.081  27.057  1.00  0.00           C  
ATOM   3804  HB2 HIE   239     -10.764 -13.975  26.648  1.00  0.00           H  
ATOM   3805  HB3 HIE   239     -10.702 -14.510  27.201  1.00  0.00           H  
ATOM   3806  CG  HIE   239     -11.386 -14.768  26.546  1.00  0.00           C  
ATOM   3807  ND1 HIE   239     -11.771 -15.137  26.248  1.00  0.00           N  
ATOM   3808  CE1 HIE   239     -11.966 -15.716  25.830  1.00  0.00           C  
ATOM   3809  HE1 HIE   239     -12.270 -16.112  25.526  1.00  0.00           H  
ATOM   3810  NE2 HIE   239     -11.725 -15.736  25.846  1.00  0.00           N  
ATOM   3811  HE2 HIE   239     -11.803 -16.117  25.580  1.00  0.00           H  
ATOM   3812  CD2 HIE   239     -11.358 -15.144  26.294  1.00  0.00           C  
ATOM   3813  HD2 HIE   239     -11.102 -14.998  26.424  1.00  0.00           H  
ATOM   3814  C   HIE   239     -10.833 -12.971  29.245  1.00  0.00           C  
ATOM   3815  O   HIE   239      -9.855 -12.340  29.404  1.00  0.00           O  
ATOM   3816  N   THR   240     -11.291 -13.686  30.195  1.00  0.00           N  
ATOM   3817  H   THR   240     -12.078 -14.185  29.994  1.00  0.00           H  
ATOM   3818  CA  THR   240     -10.664 -13.881  31.488  1.00  0.00           C  
ATOM   3819  HA  THR   240     -10.104 -13.041  31.734  1.00  0.00           H  
ATOM   3820  CB  THR   240     -11.667 -14.035  32.534  1.00  0.00           C  
ATOM   3821  HB  THR   240     -11.958 -14.159  32.749  1.00  0.00           H  
ATOM   3822  CG2 THR   240     -11.937 -14.085  33.043  1.00  0.00           C  
ATOM   3823 HG21 THR   240     -11.999 -14.107  33.167  1.00  0.00           H  
ATOM   3824 HG22 THR   240     -12.008 -14.089  33.165  1.00  0.00           H  
ATOM   3825 HG23 THR   240     -12.014 -14.098  33.180  1.00  0.00           H  
ATOM   3826  OG1 THR   240     -12.025 -13.949  32.822  1.00  0.00           O  
ATOM   3827  HG1 THR   240     -12.199 -13.852  32.769  1.00  0.00           H  
ATOM   3828  C   THR   240      -9.736 -15.015  31.501  1.00  0.00           C  
ATOM   3829  O   THR   240      -9.999 -15.954  30.922  1.00  0.00           O  
ATOM   3830  N   GLN   241      -8.645 -14.940  32.166  1.00  0.00           N  
ATOM   3831  H   GLN   241      -8.496 -14.143  32.628  1.00  0.00           H  
ATOM   3832  CA  GLN   241      -7.626 -15.923  32.303  1.00  0.00           C  
ATOM   3833  HA  GLN   241      -7.989 -16.836  31.943  1.00  0.00           H  
ATOM   3834  CB  GLN   241      -6.466 -15.531  31.480  1.00  0.00           C  
ATOM   3835  HB2 GLN   241      -6.252 -14.786  31.580  1.00  0.00           H  
ATOM   3836  HB3 GLN   241      -5.830 -15.941  31.684  1.00  0.00           H  
ATOM   3837  CG  GLN   241      -6.403 -15.569  30.252  1.00  0.00           C  
ATOM   3838  HG2 GLN   241      -6.902 -15.642  30.017  1.00  0.00           H  
ATOM   3839  HG3 GLN   241      -6.273 -15.039  30.096  1.00  0.00           H  
ATOM   3840  CD  GLN   241      -5.814 -16.208  29.525  1.00  0.00           C  
ATOM   3841  OE1 GLN   241      -5.220 -16.277  29.578  1.00  0.00           O  
ATOM   3842  NE2 GLN   241      -5.945 -16.706  28.820  1.00  0.00           N  
ATOM   3843 HE21 GLN   241      -5.555 -17.129  28.350  1.00  0.00           H  
ATOM   3844 HE22 GLN   241      -6.425 -16.684  28.773  1.00  0.00           H  
ATOM   3845  C   GLN   241      -7.232 -16.147  33.742  1.00  0.00           C  
ATOM   3846  O   GLN   241      -7.539 -15.381  34.586  1.00  0.00           O  
ATOM   3847  N   VAL   242      -6.545 -17.204  34.025  1.00  0.00           N  
ATOM   3848  H   VAL   242      -6.345 -17.787  33.289  1.00  0.00           H  
ATOM   3849  CA  VAL   242      -6.061 -17.584  35.336  1.00  0.00           C  
ATOM   3850  HA  VAL   242      -6.882 -17.663  35.957  1.00  0.00           H  
ATOM   3851  CB  VAL   242      -5.424 -18.915  35.306  1.00  0.00           C  
ATOM   3852  HB  VAL   242      -5.377 -19.179  35.481  1.00  0.00           H  
ATOM   3853  CG1 VAL   242      -5.341 -19.516  35.107  1.00  0.00           C  
ATOM   3854 HG11 VAL   242      -5.330 -19.658  35.065  1.00  0.00           H  
ATOM   3855 HG12 VAL   242      -5.326 -19.676  35.063  1.00  0.00           H  
ATOM   3856 HG13 VAL   242      -5.300 -19.670  35.051  1.00  0.00           H  
ATOM   3857  CG2 VAL   242      -4.938 -19.384  35.263  1.00  0.00           C  
ATOM   3858 HG21 VAL   242      -4.847 -19.510  35.255  1.00  0.00           H  
ATOM   3859 HG22 VAL   242      -4.802 -19.523  35.236  1.00  0.00           H  
ATOM   3860 HG23 VAL   242      -4.808 -19.486  35.270  1.00  0.00           H  
ATOM   3861  C   VAL   242      -5.160 -16.582  35.954  1.00  0.00           C  
ATOM   3862  O   VAL   242      -4.524 -15.848  35.282  1.00  0.00           O  
ATOM   3863  N   SER   243      -5.094 -16.564  37.247  1.00  0.00           N  
ATOM   3864  H   SER   243      -5.634 -17.196  37.724  1.00  0.00           H  
ATOM   3865  CA  SER   243      -4.323 -15.667  38.039  1.00  0.00           C  
ATOM   3866  HA  SER   243      -4.575 -15.849  39.033  1.00  0.00           H  
ATOM   3867  CB  SER   243      -2.901 -15.969  37.943  1.00  0.00           C  
ATOM   3868  HB2 SER   243      -2.667 -16.118  37.305  1.00  0.00           H  
ATOM   3869  HB3 SER   243      -2.418 -15.472  38.139  1.00  0.00           H  
ATOM   3870  OG  SER   243      -2.489 -16.697  38.431  1.00  0.00           O  
ATOM   3871  HG  SER   243      -2.306 -16.799  38.688  1.00  0.00           H  
ATOM   3872  C   SER   243      -4.637 -14.233  37.806  1.00  0.00           C  
ATOM   3873  O   SER   243      -3.811 -13.458  37.546  1.00  0.00           O  
ATOM   3874  N   ASP   244      -5.850 -13.884  37.890  1.00  0.00           N  
ATOM   3875  H   ASP   244      -6.465 -14.583  38.089  1.00  0.00           H  
ATOM   3876  CA  ASP   244      -6.349 -12.560  37.805  1.00  0.00           C  
ATOM   3877  HA  ASP   244      -7.370 -12.645  37.713  1.00  0.00           H  
ATOM   3878  CB  ASP   244      -6.100 -11.857  39.071  1.00  0.00           C  
ATOM   3879  HB2 ASP   244      -5.222 -11.760  39.291  1.00  0.00           H  
ATOM   3880  HB3 ASP   244      -6.410 -11.033  38.984  1.00  0.00           H  
ATOM   3881  CG  ASP   244      -6.608 -12.337  40.166  1.00  0.00           C  
ATOM   3882  OD1 ASP   244      -6.896 -12.538  40.584  1.00  0.00           O  
ATOM   3883  OD2 ASP   244      -6.729 -12.494  40.640  1.00  0.00           O  
ATOM   3884  C   ASP   244      -5.929 -11.792  36.582  1.00  0.00           C  
ATOM   3885  O   ASP   244      -5.493 -10.721  36.640  1.00  0.00           O  
ATOM   3886  N   THR   245      -6.024 -12.355  35.459  1.00  0.00           N  
ATOM   3887  H   THR   245      -6.400 -13.223  35.473  1.00  0.00           H  
ATOM   3888  CA  THR   245      -5.584 -11.818  34.194  1.00  0.00           C  
ATOM   3889  HA  THR   245      -5.178 -10.855  34.340  1.00  0.00           H  
ATOM   3890  CB  THR   245      -4.489 -12.671  33.649  1.00  0.00           C  
ATOM   3891  HB  THR   245      -4.805 -13.601  33.571  1.00  0.00           H  
ATOM   3892  CG2 THR   245      -3.956 -12.289  32.393  1.00  0.00           C  
ATOM   3893 HG21 THR   245      -3.823 -12.203  32.083  1.00  0.00           H  
ATOM   3894 HG22 THR   245      -3.821 -12.205  32.088  1.00  0.00           H  
ATOM   3895 HG23 THR   245      -3.824 -12.203  32.088  1.00  0.00           H  
ATOM   3896  OG1 THR   245      -3.468 -12.685  34.438  1.00  0.00           O  
ATOM   3897  HG1 THR   245      -3.706 -13.086  35.126  1.00  0.00           H  
ATOM   3898  C   THR   245      -6.718 -11.671  33.219  1.00  0.00           C  
ATOM   3899  O   THR   245      -7.566 -12.483  33.135  1.00  0.00           O  
ATOM   3900  N   LEU   246      -6.730 -10.641  32.460  1.00  0.00           N  
ATOM   3901  H   LEU   246      -6.011 -10.003  32.590  1.00  0.00           H  
ATOM   3902  CA  LEU   246      -7.595 -10.413  31.328  1.00  0.00           C  
ATOM   3903  HA  LEU   246      -8.325 -11.186  31.282  1.00  0.00           H  
ATOM   3904  CB  LEU   246      -8.300  -9.103  31.496  1.00  0.00           C  
ATOM   3905  HB2 LEU   246      -8.089  -8.697  31.792  1.00  0.00           H  
ATOM   3906  HB3 LEU   246      -8.373  -8.810  31.072  1.00  0.00           H  
ATOM   3907  CG  LEU   246      -9.173  -8.694  31.831  1.00  0.00           C  
ATOM   3908  HG  LEU   246      -8.839  -9.007  32.021  1.00  0.00           H  
ATOM   3909  CD1 LEU   246      -9.802  -7.964  31.990  1.00  0.00           C  
ATOM   3910 HD11 LEU   246      -9.980  -7.792  32.011  1.00  0.00           H  
ATOM   3911 HD12 LEU   246      -9.957  -7.790  32.054  1.00  0.00           H  
ATOM   3912 HD13 LEU   246      -9.932  -7.783  32.024  1.00  0.00           H  
ATOM   3913  CD2 LEU   246      -9.902  -8.530  31.763  1.00  0.00           C  
ATOM   3914 HD21 LEU   246     -10.076  -8.505  31.759  1.00  0.00           H  
ATOM   3915 HD22 LEU   246     -10.090  -8.468  31.756  1.00  0.00           H  
ATOM   3916 HD23 LEU   246     -10.073  -8.500  31.731  1.00  0.00           H  
ATOM   3917  C   LEU   246      -6.798 -10.448  30.038  1.00  0.00           C  
ATOM   3918  O   LEU   246      -5.697  -9.980  29.986  1.00  0.00           O  
ATOM   3919  N   LEU   247      -7.358 -10.977  28.992  1.00  0.00           N  
ATOM   3920  H   LEU   247      -8.257 -11.352  29.116  1.00  0.00           H  
ATOM   3921  CA  LEU   247      -6.787 -11.050  27.662  1.00  0.00           C  
ATOM   3922  HA  LEU   247      -5.837 -10.551  27.654  1.00  0.00           H  
ATOM   3923  CB  LEU   247      -6.552 -12.511  27.326  1.00  0.00           C  
ATOM   3924  HB2 LEU   247      -5.922 -12.905  27.985  1.00  0.00           H  
ATOM   3925  HB3 LEU   247      -7.406 -13.003  27.429  1.00  0.00           H  
ATOM   3926  CG  LEU   247      -6.051 -12.840  26.018  1.00  0.00           C  
ATOM   3927  HG  LEU   247      -6.585 -12.436  25.426  1.00  0.00           H  
ATOM   3928  CD1 LEU   247      -4.836 -12.516  25.742  1.00  0.00           C  
ATOM   3929 HD11 LEU   247      -4.547 -12.410  25.664  1.00  0.00           H  
ATOM   3930 HD12 LEU   247      -4.524 -12.454  25.679  1.00  0.00           H  
ATOM   3931 HD13 LEU   247      -4.550 -12.447  25.658  1.00  0.00           H  
ATOM   3932  CD2 LEU   247      -6.025 -14.109  25.749  1.00  0.00           C  
ATOM   3933 HD21 LEU   247      -6.000 -14.422  25.695  1.00  0.00           H  
ATOM   3934 HD22 LEU   247      -6.046 -14.417  25.686  1.00  0.00           H  
ATOM   3935 HD23 LEU   247      -6.018 -14.412  25.656  1.00  0.00           H  
ATOM   3936  C   LEU   247      -7.688 -10.350  26.655  1.00  0.00           C  
ATOM   3937  O   LEU   247      -8.818 -10.719  26.488  1.00  0.00           O  
ATOM   3938  N   LEU   248      -7.184  -9.364  25.965  1.00  0.00           N  
ATOM   3939  H   LEU   248      -6.250  -9.120  26.159  1.00  0.00           H  
ATOM   3940  CA  LEU   248      -7.809  -8.718  24.820  1.00  0.00           C  
ATOM   3941  HA  LEU   248      -8.863  -8.938  24.817  1.00  0.00           H  
ATOM   3942  CB  LEU   248      -7.632  -7.206  24.904  1.00  0.00           C  
ATOM   3943  HB2 LEU   248      -6.604  -6.984  24.970  1.00  0.00           H  
ATOM   3944  HB3 LEU   248      -7.979  -6.790  23.995  1.00  0.00           H  
ATOM   3945  CG  LEU   248      -8.353  -6.526  26.042  1.00  0.00           C  
ATOM   3946  HG  LEU   248      -8.746  -7.013  26.504  1.00  0.00           H  
ATOM   3947  CD1 LEU   248      -7.760  -5.914  26.794  1.00  0.00           C  
ATOM   3948 HD11 LEU   248      -7.601  -5.784  26.991  1.00  0.00           H  
ATOM   3949 HD12 LEU   248      -7.605  -5.766  26.959  1.00  0.00           H  
ATOM   3950 HD13 LEU   248      -7.643  -5.757  26.998  1.00  0.00           H  
ATOM   3951  CD2 LEU   248      -9.167  -5.722  25.823  1.00  0.00           C  
ATOM   3952 HD21 LEU   248      -9.368  -5.517  25.797  1.00  0.00           H  
ATOM   3953 HD22 LEU   248      -9.360  -5.533  25.760  1.00  0.00           H  
ATOM   3954 HD23 LEU   248      -9.378  -5.542  25.759  1.00  0.00           H  
ATOM   3955  C   LEU   248      -7.217  -9.264  23.525  1.00  0.00           C  
ATOM   3956  O   LEU   248      -6.021  -9.439  23.437  1.00  0.00           O  
ATOM   3957  N   THR   249      -8.031  -9.499  22.513  1.00  0.00           N  
ATOM   3958  H   THR   249      -8.998  -9.344  22.658  1.00  0.00           H  
ATOM   3959  CA  THR   249      -7.621 -10.014  21.201  1.00  0.00           C  
ATOM   3960  HA  THR   249      -6.587  -9.780  21.038  1.00  0.00           H  
ATOM   3961  CB  THR   249      -7.765 -11.521  21.130  1.00  0.00           C  
ATOM   3962  HB  THR   249      -8.138 -11.737  21.038  1.00  0.00           H  
ATOM   3963  CG2 THR   249      -7.482 -12.252  20.740  1.00  0.00           C  
ATOM   3964 HG21 THR   249      -7.433 -12.435  20.644  1.00  0.00           H  
ATOM   3965 HG22 THR   249      -7.408 -12.430  20.641  1.00  0.00           H  
ATOM   3966 HG23 THR   249      -7.406 -12.440  20.650  1.00  0.00           H  
ATOM   3967  OG1 THR   249      -7.686 -12.055  21.546  1.00  0.00           O  
ATOM   3968  HG1 THR   249      -7.891 -11.859  21.863  1.00  0.00           H  
ATOM   3969  C   THR   249      -8.410  -9.360  20.084  1.00  0.00           C  
ATOM   3970  O   THR   249      -9.574  -9.073  20.256  1.00  0.00           O  
ATOM   3971  N   TRP   250      -7.789  -9.115  18.940  1.00  0.00           N  
ATOM   3972  H   TRP   250      -6.836  -9.376  18.867  1.00  0.00           H  
ATOM   3973  CA  TRP   250      -8.384  -8.488  17.759  1.00  0.00           C  
ATOM   3974  HA  TRP   250      -9.448  -8.668  17.756  1.00  0.00           H  
ATOM   3975  CB  TRP   250      -8.170  -6.973  17.828  1.00  0.00           C  
ATOM   3976  HB2 TRP   250      -8.607  -6.507  16.961  1.00  0.00           H  
ATOM   3977  HB3 TRP   250      -8.722  -6.602  18.674  1.00  0.00           H  
ATOM   3978  CG  TRP   250      -6.766  -6.490  17.965  1.00  0.00           C  
ATOM   3979  CD1 TRP   250      -5.965  -6.119  16.955  1.00  0.00           C  
ATOM   3980  HD1 TRP   250      -6.240  -6.129  15.924  1.00  0.00           H  
ATOM   3981  NE1 TRP   250      -4.738  -5.759  17.449  1.00  0.00           N  
ATOM   3982  HE1 TRP   250      -3.986  -5.446  16.878  1.00  0.00           H  
ATOM   3983  CE2 TRP   250      -4.682  -5.888  18.809  1.00  0.00           C  
ATOM   3984  CZ2 TRP   250      -3.675  -5.667  19.745  1.00  0.00           C  
ATOM   3985  HZ2 TRP   250      -2.703  -5.363  19.430  1.00  0.00           H  
ATOM   3986  CH2 TRP   250      -3.951  -5.859  21.096  1.00  0.00           C  
ATOM   3987  HH2 TRP   250      -3.187  -5.699  21.823  1.00  0.00           H  
ATOM   3988  CZ3 TRP   250      -5.221  -6.271  21.496  1.00  0.00           C  
ATOM   3989  HZ3 TRP   250      -5.426  -6.418  22.533  1.00  0.00           H  
ATOM   3990  CE3 TRP   250      -6.219  -6.508  20.547  1.00  0.00           C  
ATOM   3991  HE3 TRP   250      -7.185  -6.829  20.865  1.00  0.00           H  
ATOM   3992  CD2 TRP   250      -5.976  -6.331  19.176  1.00  0.00           C  
ATOM   3993  C   TRP   250      -7.839  -9.105  16.468  1.00  0.00           C  
ATOM   3994  O   TRP   250      -7.088 -10.035  16.492  1.00  0.00           O  
ATOM   3995  N   SER   251      -8.236  -8.616  15.331  1.00  0.00           N  
ATOM   3996  H   SER   251      -8.882  -7.882  15.371  1.00  0.00           H  
ATOM   3997  CA  SER   251      -7.782  -9.035  14.011  1.00  0.00           C  
ATOM   3998  HA  SER   251      -7.141  -9.874  14.113  1.00  0.00           H  
ATOM   3999  CB  SER   251      -8.954  -9.471  13.198  1.00  0.00           C  
ATOM   4000  HB2 SER   251      -9.306  -9.904  13.340  1.00  0.00           H  
ATOM   4001  HB3 SER   251      -9.402  -9.143  13.085  1.00  0.00           H  
ATOM   4002  OG  SER   251      -9.031  -9.749  12.409  1.00  0.00           O  
ATOM   4003  HG  SER   251      -9.199 -10.049  12.313  1.00  0.00           H  
ATOM   4004  C   SER   251      -7.001  -7.962  13.287  1.00  0.00           C  
ATOM   4005  O   SER   251      -7.285  -6.791  13.423  1.00  0.00           O  
ATOM   4006  N   ASN   252      -6.026  -8.360  12.490  1.00  0.00           N  
ATOM   4007  H   ASN   252      -5.865  -9.329  12.418  1.00  0.00           H  
ATOM   4008  CA  ASN   252      -5.281  -7.492  11.597  1.00  0.00           C  
ATOM   4009  HA  ASN   252      -4.933  -6.661  12.172  1.00  0.00           H  
ATOM   4010  CB  ASN   252      -4.062  -8.247  11.088  1.00  0.00           C  
ATOM   4011  HB2 ASN   252      -3.557  -8.665  11.919  1.00  0.00           H  
ATOM   4012  HB3 ASN   252      -4.371  -9.043  10.466  1.00  0.00           H  
ATOM   4013  CG  ASN   252      -3.079  -7.416  10.310  1.00  0.00           C  
ATOM   4014  OD1 ASN   252      -3.405  -6.666   9.441  1.00  0.00           O  
ATOM   4015  ND2 ASN   252      -1.846  -7.521  10.597  1.00  0.00           N  
ATOM   4016 HD21 ASN   252      -1.194  -7.018  10.064  1.00  0.00           H  
ATOM   4017 HD22 ASN   252      -1.568  -8.119  11.315  1.00  0.00           H  
ATOM   4018  C   ASN   252      -6.174  -7.008  10.460  1.00  0.00           C  
ATOM   4019  O   ASN   252      -6.826  -7.819   9.853  1.00  0.00           O  
ATOM   4020  N   PRO   253      -6.224  -5.725  10.136  1.00  0.00           N  
ATOM   4021  CD  PRO   253      -5.591  -4.659  10.836  1.00  0.00           C  
ATOM   4022  HD2 PRO   253      -4.555  -4.732  10.777  1.00  0.00           H  
ATOM   4023  HD3 PRO   253      -5.897  -4.662  11.837  1.00  0.00           H  
ATOM   4024  CG  PRO   253      -6.013  -3.403  10.197  1.00  0.00           C  
ATOM   4025  HG2 PRO   253      -5.247  -3.019   9.697  1.00  0.00           H  
ATOM   4026  HG3 PRO   253      -6.354  -2.749  10.870  1.00  0.00           H  
ATOM   4027  CB  PRO   253      -7.067  -3.737   9.276  1.00  0.00           C  
ATOM   4028  HB2 PRO   253      -6.926  -3.285   8.408  1.00  0.00           H  
ATOM   4029  HB3 PRO   253      -7.916  -3.434   9.681  1.00  0.00           H  
ATOM   4030  CA  PRO   253      -7.072  -5.205   9.094  1.00  0.00           C  
ATOM   4031  HA  PRO   253      -8.047  -5.557   9.263  1.00  0.00           H  
ATOM   4032  C   PRO   253      -6.696  -5.558   7.669  1.00  0.00           C  
ATOM   4033  O   PRO   253      -7.468  -5.368   6.792  1.00  0.00           O  
ATOM   4034  N   TYR   254      -5.539  -6.051   7.417  1.00  0.00           N  
ATOM   4035  H   TYR   254      -4.960  -6.229   8.179  1.00  0.00           H  
ATOM   4036  CA  TYR   254      -5.023  -6.354   6.094  1.00  0.00           C  
ATOM   4037  HA  TYR   254      -5.667  -5.892   5.370  1.00  0.00           H  
ATOM   4038  CB  TYR   254      -3.648  -5.733   5.936  1.00  0.00           C  
ATOM   4039  HB2 TYR   254      -3.014  -6.075   6.725  1.00  0.00           H  
ATOM   4040  HB3 TYR   254      -3.218  -6.081   5.021  1.00  0.00           H  
ATOM   4041  CG  TYR   254      -3.651  -4.227   5.912  1.00  0.00           C  
ATOM   4042  CD1 TYR   254      -3.803  -3.552   4.732  1.00  0.00           C  
ATOM   4043  HD1 TYR   254      -3.894  -4.100   3.850  1.00  0.00           H  
ATOM   4044  CE1 TYR   254      -3.843  -2.158   4.698  1.00  0.00           C  
ATOM   4045  HE1 TYR   254      -3.949  -1.638   3.797  1.00  0.00           H  
ATOM   4046  CZ  TYR   254      -3.751  -1.437   5.848  1.00  0.00           C  
ATOM   4047  OH  TYR   254      -3.818  -0.098   5.804  1.00  0.00           O  
ATOM   4048  HH  TYR   254      -3.767   0.224   4.928  1.00  0.00           H  
ATOM   4049  CE2 TYR   254      -3.593  -2.108   7.036  1.00  0.00           C  
ATOM   4050  HE2 TYR   254      -3.516  -1.551   7.912  1.00  0.00           H  
ATOM   4051  CD2 TYR   254      -3.532  -3.503   7.063  1.00  0.00           C  
ATOM   4052  HD2 TYR   254      -3.410  -4.025   7.963  1.00  0.00           H  
ATOM   4053  C   TYR   254      -4.969  -7.856   5.809  1.00  0.00           C  
ATOM   4054  O   TYR   254      -4.795  -8.638   6.726  1.00  0.00           O  
ATOM   4055  N   PRO   255      -5.072  -8.286   4.552  1.00  0.00           N  
ATOM   4056  CD  PRO   255      -5.451  -7.512   3.404  1.00  0.00           C  
ATOM   4057  HD2 PRO   255      -4.809  -6.702   3.246  1.00  0.00           H  
ATOM   4058  HD3 PRO   255      -6.431  -7.162   3.514  1.00  0.00           H  
ATOM   4059  CG  PRO   255      -5.380  -8.425   2.245  1.00  0.00           C  
ATOM   4060  HG2 PRO   255      -4.580  -8.231   1.729  1.00  0.00           H  
ATOM   4061  HG3 PRO   255      -6.171  -8.336   1.683  1.00  0.00           H  
ATOM   4062  CB  PRO   255      -5.292  -9.775   2.748  1.00  0.00           C  
ATOM   4063  HB2 PRO   255      -4.686 -10.332   2.160  1.00  0.00           H  
ATOM   4064  HB3 PRO   255      -6.218 -10.173   2.747  1.00  0.00           H  
ATOM   4065  CA  PRO   255      -4.768  -9.647   4.155  1.00  0.00           C  
ATOM   4066  HA  PRO   255      -5.302 -10.319   4.792  1.00  0.00           H  
ATOM   4067  C   PRO   255      -3.271  -9.939   4.213  1.00  0.00           C  
ATOM   4068  O   PRO   255      -2.486  -9.035   4.006  1.00  0.00           O  
ATOM   4069  N   PRO   256      -2.844 -11.188   4.409  1.00  0.00           N  
ATOM   4070  CD  PRO   256      -3.655 -12.313   4.729  1.00  0.00           C  
ATOM   4071  HD2 PRO   256      -4.170 -12.645   3.904  1.00  0.00           H  
ATOM   4072  HD3 PRO   256      -4.325 -12.102   5.485  1.00  0.00           H  
ATOM   4073  CG  PRO   256      -2.744 -13.354   5.180  1.00  0.00           C  
ATOM   4074  HG2 PRO   256      -2.968 -14.170   4.811  1.00  0.00           H  
ATOM   4075  HG3 PRO   256      -2.772 -13.403   6.096  1.00  0.00           H  
ATOM   4076  CB  PRO   256      -1.436 -13.031   4.809  1.00  0.00           C  
ATOM   4077  HB2 PRO   256      -1.197 -13.574   4.027  1.00  0.00           H  
ATOM   4078  HB3 PRO   256      -0.826 -13.249   5.540  1.00  0.00           H  
ATOM   4079  CA  PRO   256      -1.450 -11.558   4.502  1.00  0.00           C  
ATOM   4080  HA  PRO   256      -1.029 -11.036   5.326  1.00  0.00           H  
ATOM   4081  C   PRO   256      -0.600 -11.255   3.294  1.00  0.00           C  
ATOM   4082  O   PRO   256       0.581 -11.184   3.408  1.00  0.00           O  
ATOM   4083  N   ASP   257      -1.175 -11.059   2.142  1.00  0.00           N  
ATOM   4084  H   ASP   257      -2.133 -11.173   2.106  1.00  0.00           H  
ATOM   4085  CA  ASP   257      -0.498 -10.672   0.929  1.00  0.00           C  
ATOM   4086  HA  ASP   257       0.386 -11.227   0.858  1.00  0.00           H  
ATOM   4087  CB  ASP   257      -1.335 -11.026  -0.231  1.00  0.00           C  
ATOM   4088  HB2 ASP   257      -1.820 -10.660  -0.316  1.00  0.00           H  
ATOM   4089  HB3 ASP   257      -1.083 -10.985  -0.816  1.00  0.00           H  
ATOM   4090  CG  ASP   257      -1.857 -11.913  -0.528  1.00  0.00           C  
ATOM   4091  OD1 ASP   257      -2.063 -12.292  -0.709  1.00  0.00           O  
ATOM   4092  OD2 ASP   257      -2.072 -12.244  -0.608  1.00  0.00           O  
ATOM   4093  C   ASP   257      -0.097  -9.208   0.849  1.00  0.00           C  
ATOM   4094  O   ASP   257       0.712  -8.856   0.033  1.00  0.00           O  
ATOM   4095  N   ASN   258      -0.637  -8.345   1.674  1.00  0.00           N  
ATOM   4096  H   ASN   258      -1.247  -8.692   2.361  1.00  0.00           H  
ATOM   4097  CA  ASN   258      -0.334  -6.925   1.678  1.00  0.00           C  
ATOM   4098  HA  ASN   258      -0.305  -6.590   0.657  1.00  0.00           H  
ATOM   4099  CB  ASN   258      -1.460  -6.186   2.381  1.00  0.00           C  
ATOM   4100  HB2 ASN   258      -2.377  -6.473   1.996  1.00  0.00           H  
ATOM   4101  HB3 ASN   258      -1.456  -6.420   3.383  1.00  0.00           H  
ATOM   4102  CG  ASN   258      -1.359  -4.745   2.266  1.00  0.00           C  
ATOM   4103  OD1 ASN   258      -0.652  -4.186   2.929  1.00  0.00           O  
ATOM   4104  ND2 ASN   258      -2.020  -4.111   1.404  1.00  0.00           N  
ATOM   4105 HD21 ASN   258      -1.931  -3.164   1.317  1.00  0.00           H  
ATOM   4106 HD22 ASN   258      -2.558  -4.576   0.814  1.00  0.00           H  
ATOM   4107  C   ASN   258       1.027  -6.629   2.303  1.00  0.00           C  
ATOM   4108  O   ASN   258       1.401  -7.212   3.293  1.00  0.00           O  
ATOM   4109  N   TYR   259       1.764  -5.692   1.762  1.00  0.00           N  
ATOM   4110  H   TYR   259       1.412  -5.235   0.964  1.00  0.00           H  
ATOM   4111  CA  TYR   259       3.101  -5.354   2.215  1.00  0.00           C  
ATOM   4112  HA  TYR   259       3.662  -6.247   2.291  1.00  0.00           H  
ATOM   4113  CB  TYR   259       3.757  -4.497   1.191  1.00  0.00           C  
ATOM   4114  HB2 TYR   259       3.248  -3.589   1.157  1.00  0.00           H  
ATOM   4115  HB3 TYR   259       4.743  -4.294   1.526  1.00  0.00           H  
ATOM   4116  CG  TYR   259       3.840  -5.025  -0.195  1.00  0.00           C  
ATOM   4117  CD1 TYR   259       3.880  -5.706  -0.736  1.00  0.00           C  
ATOM   4118  HD1 TYR   259       3.845  -5.889  -0.169  1.00  0.00           H  
ATOM   4119  CE1 TYR   259       3.968  -6.156  -2.024  1.00  0.00           C  
ATOM   4120  HE1 TYR   259       3.994  -6.673  -2.431  1.00  0.00           H  
ATOM   4121  CZ  TYR   259       4.022  -5.926  -2.784  1.00  0.00           C  
ATOM   4122  OH  TYR   259       4.095  -6.346  -4.026  1.00  0.00           O  
ATOM   4123  HH  TYR   259       4.285  -7.038  -4.124  1.00  0.00           H  
ATOM   4124  CE2 TYR   259       3.996  -5.249  -2.248  1.00  0.00           C  
ATOM   4125  HE2 TYR   259       4.048  -5.073  -2.825  1.00  0.00           H  
ATOM   4126  CD2 TYR   259       3.907  -4.802  -0.960  1.00  0.00           C  
ATOM   4127  HD2 TYR   259       3.892  -4.284  -0.564  1.00  0.00           H  
ATOM   4128  C   TYR   259       3.189  -4.711   3.590  1.00  0.00           C  
ATOM   4129  O   TYR   259       4.219  -4.783   4.210  1.00  0.00           O  
ATOM   4130  N   LEU   260       2.130  -4.128   4.100  1.00  0.00           N  
ATOM   4131  H   LEU   260       1.313  -4.092   3.547  1.00  0.00           H  
ATOM   4132  CA  LEU   260       2.068  -3.589   5.449  1.00  0.00           C  
ATOM   4133  HA  LEU   260       3.012  -3.134   5.683  1.00  0.00           H  
ATOM   4134  CB  LEU   260       0.992  -2.522   5.503  1.00  0.00           C  
ATOM   4135  HB2 LEU   260       0.622  -2.510   4.904  1.00  0.00           H  
ATOM   4136  HB3 LEU   260       0.466  -2.615   6.004  1.00  0.00           H  
ATOM   4137  CG  LEU   260       1.059  -1.348   5.690  1.00  0.00           C  
ATOM   4138  HG  LEU   260       1.174  -1.640   5.619  1.00  0.00           H  
ATOM   4139  CD1 LEU   260       0.961  -0.530   5.710  1.00  0.00           C  
ATOM   4140 HD11 LEU   260       0.940  -0.355   5.715  1.00  0.00           H  
ATOM   4141 HD12 LEU   260       0.934  -0.317   5.713  1.00  0.00           H  
ATOM   4142 HD13 LEU   260       0.935  -0.326   5.712  1.00  0.00           H  
ATOM   4143  CD2 LEU   260       1.023  -0.526   5.964  1.00  0.00           C  
ATOM   4144 HD21 LEU   260       1.014  -0.328   6.018  1.00  0.00           H  
ATOM   4145 HD22 LEU   260       1.011  -0.333   6.031  1.00  0.00           H  
ATOM   4146 HD23 LEU   260       1.020  -0.325   6.034  1.00  0.00           H  
ATOM   4147  C   LEU   260       1.835  -4.648   6.515  1.00  0.00           C  
ATOM   4148  O   LEU   260       2.161  -4.426   7.660  1.00  0.00           O  
ATOM   4149  N   TYR   261       1.295  -5.799   6.164  1.00  0.00           N  
ATOM   4150  H   TYR   261       1.112  -5.937   5.203  1.00  0.00           H  
ATOM   4151  CA  TYR   261       0.815  -6.815   7.095  1.00  0.00           C  
ATOM   4152  HA  TYR   261      -0.025  -6.411   7.625  1.00  0.00           H  
ATOM   4153  CB  TYR   261       0.317  -8.015   6.303  1.00  0.00           C  
ATOM   4154  HB2 TYR   261      -0.470  -7.693   5.658  1.00  0.00           H  
ATOM   4155  HB3 TYR   261       1.106  -8.373   5.681  1.00  0.00           H  
ATOM   4156  CG  TYR   261      -0.184  -9.171   7.118  1.00  0.00           C  
ATOM   4157  CD1 TYR   261       0.649 -10.222   7.431  1.00  0.00           C  
ATOM   4158  HD1 TYR   261       1.647 -10.209   7.102  1.00  0.00           H  
ATOM   4159  CE1 TYR   261       0.175 -11.301   8.160  1.00  0.00           C  
ATOM   4160  HE1 TYR   261       0.808 -12.102   8.395  1.00  0.00           H  
ATOM   4161  CZ  TYR   261      -1.139 -11.341   8.574  1.00  0.00           C  
ATOM   4162  OH  TYR   261      -1.597 -12.384   9.266  1.00  0.00           O  
ATOM   4163  HH  TYR   261      -1.804 -12.645   9.397  1.00  0.00           H  
ATOM   4164  CE2 TYR   261      -1.974 -10.297   8.256  1.00  0.00           C  
ATOM   4165  HE2 TYR   261      -2.978 -10.330   8.563  1.00  0.00           H  
ATOM   4166  CD2 TYR   261      -1.496  -9.213   7.536  1.00  0.00           C  
ATOM   4167  HD2 TYR   261      -2.142  -8.422   7.289  1.00  0.00           H  
ATOM   4168  C   TYR   261       1.841  -7.234   8.143  1.00  0.00           C  
ATOM   4169  O   TYR   261       1.532  -7.282   9.301  1.00  0.00           O  
ATOM   4170  N   ASN   262       3.069  -7.487   7.757  1.00  0.00           N  
ATOM   4171  H   ASN   262       3.260  -7.404   6.799  1.00  0.00           H  
ATOM   4172  CA  ASN   262       4.143  -7.914   8.638  1.00  0.00           C  
ATOM   4173  HA  ASN   262       3.729  -8.584   9.349  1.00  0.00           H  
ATOM   4174  CB  ASN   262       5.164  -8.678   7.842  1.00  0.00           C  
ATOM   4175  HB2 ASN   262       5.540  -8.372   7.456  1.00  0.00           H  
ATOM   4176  HB3 ASN   262       5.655  -9.013   8.120  1.00  0.00           H  
ATOM   4177  CG  ASN   262       5.064  -9.422   7.204  1.00  0.00           C  
ATOM   4178  OD1 ASN   262       4.869  -9.390   6.701  1.00  0.00           O  
ATOM   4179  ND2 ASN   262       5.186 -10.110   7.202  1.00  0.00           N  
ATOM   4180 HD21 ASN   262       5.120 -10.591   6.793  1.00  0.00           H  
ATOM   4181 HD22 ASN   262       5.350 -10.152   7.610  1.00  0.00           H  
ATOM   4182  C   ASN   262       4.792  -6.794   9.450  1.00  0.00           C  
ATOM   4183  O   ASN   262       5.647  -7.035  10.213  1.00  0.00           O  
ATOM   4184  N   HIE   263       4.407  -5.575   9.292  1.00  0.00           N  
ATOM   4185  H   HIE   263       3.703  -5.444   8.648  1.00  0.00           H  
ATOM   4186  CA  HIE   263       4.980  -4.395   9.933  1.00  0.00           C  
ATOM   4187  HA  HIE   263       5.810  -4.689  10.543  1.00  0.00           H  
ATOM   4188  CB  HIE   263       5.509  -3.461   8.866  1.00  0.00           C  
ATOM   4189  HB2 HIE   263       4.741  -3.194   8.226  1.00  0.00           H  
ATOM   4190  HB3 HIE   263       5.853  -2.589   9.318  1.00  0.00           H  
ATOM   4191  CG  HIE   263       6.604  -3.972   8.063  1.00  0.00           C  
ATOM   4192  ND1 HIE   263       7.576  -4.135   8.013  1.00  0.00           N  
ATOM   4193  CE1 HIE   263       8.346  -4.565   7.198  1.00  0.00           C  
ATOM   4194  HE1 HIE   263       9.190  -4.785   6.947  1.00  0.00           H  
ATOM   4195  NE2 HIE   263       7.913  -4.678   6.743  1.00  0.00           N  
ATOM   4196  HE2 HIE   263       8.327  -4.973   6.125  1.00  0.00           H  
ATOM   4197  CD2 HIE   263       6.816  -4.305   7.278  1.00  0.00           C  
ATOM   4198  HD2 HIE   263       6.236  -4.266   7.119  1.00  0.00           H  
ATOM   4199  C   HIE   263       4.033  -3.655  10.863  1.00  0.00           C  
ATOM   4200  O   HIE   263       4.462  -2.776  11.570  1.00  0.00           O  
ATOM   4201  N   LEU   264       2.760  -3.979  10.869  1.00  0.00           N  
ATOM   4202  H   LEU   264       2.475  -4.696  10.265  1.00  0.00           H  
ATOM   4203  CA  LEU   264       1.746  -3.304  11.662  1.00  0.00           C  
ATOM   4204  HA  LEU   264       1.885  -2.244  11.539  1.00  0.00           H  
ATOM   4205  CB  LEU   264       0.375  -3.666  11.121  1.00  0.00           C  
ATOM   4206  HB2 LEU   264       0.419  -4.062  10.485  1.00  0.00           H  
ATOM   4207  HB3 LEU   264      -0.024  -4.131  11.574  1.00  0.00           H  
ATOM   4208  CG  LEU   264      -0.532  -2.914  10.826  1.00  0.00           C  
ATOM   4209  HG  LEU   264      -0.279  -2.798  11.188  1.00  0.00           H  
ATOM   4210  CD1 LEU   264      -0.961  -2.375  10.172  1.00  0.00           C  
ATOM   4211 HD11 LEU   264      -1.056  -2.249   9.988  1.00  0.00           H  
ATOM   4212 HD12 LEU   264      -1.069  -2.251  10.029  1.00  0.00           H  
ATOM   4213 HD13 LEU   264      -1.064  -2.233  10.020  1.00  0.00           H  
ATOM   4214  CD2 LEU   264      -1.418  -2.859  10.657  1.00  0.00           C  
ATOM   4215 HD21 LEU   264      -1.630  -2.842  10.628  1.00  0.00           H  
ATOM   4216 HD22 LEU   264      -1.627  -2.840  10.607  1.00  0.00           H  
ATOM   4217 HD23 LEU   264      -1.634  -2.860  10.618  1.00  0.00           H  
ATOM   4218  C   LEU   264       1.867  -3.610  13.149  1.00  0.00           C  
ATOM   4219  O   LEU   264       2.006  -4.729  13.525  1.00  0.00           O  
ATOM   4220  N   THR   265       1.767  -2.610  13.987  1.00  0.00           N  
ATOM   4221  H   THR   265       1.650  -1.723  13.592  1.00  0.00           H  
ATOM   4222  CA  THR   265       1.755  -2.677  15.449  1.00  0.00           C  
ATOM   4223  HA  THR   265       1.543  -3.682  15.747  1.00  0.00           H  
ATOM   4224  CB  THR   265       3.100  -2.312  16.031  1.00  0.00           C  
ATOM   4225  HB  THR   265       3.140  -2.477  16.746  1.00  0.00           H  
ATOM   4226  CG2 THR   265       4.125  -2.724  15.713  1.00  0.00           C  
ATOM   4227 HG21 THR   265       4.372  -2.832  15.620  1.00  0.00           H  
ATOM   4228 HG22 THR   265       4.397  -2.804  15.645  1.00  0.00           H  
ATOM   4229 HG23 THR   265       4.359  -2.845  15.657  1.00  0.00           H  
ATOM   4230  OG1 THR   265       3.406  -1.370  16.031  1.00  0.00           O  
ATOM   4231  HG1 THR   265       3.232  -1.288  16.031  1.00  0.00           H  
ATOM   4232  C   THR   265       0.646  -1.808  16.025  1.00  0.00           C  
ATOM   4233  O   THR   265       0.073  -0.996  15.330  1.00  0.00           O  
ATOM   4234  N   TYR   266       0.298  -1.987  17.281  1.00  0.00           N  
ATOM   4235  H   TYR   266       0.856  -2.587  17.830  1.00  0.00           H  
ATOM   4236  CA  TYR   266      -0.978  -1.550  17.848  1.00  0.00           C  
ATOM   4237  HA  TYR   266      -1.497  -0.953  17.112  1.00  0.00           H  
ATOM   4238  CB  TYR   266      -1.844  -2.781  18.121  1.00  0.00           C  
ATOM   4239  HB2 TYR   266      -1.396  -3.346  18.916  1.00  0.00           H  
ATOM   4240  HB3 TYR   266      -2.806  -2.458  18.472  1.00  0.00           H  
ATOM   4241  CG  TYR   266      -2.058  -3.698  16.942  1.00  0.00           C  
ATOM   4242  CD1 TYR   266      -3.030  -3.400  15.992  1.00  0.00           C  
ATOM   4243  HD1 TYR   266      -3.620  -2.525  16.110  1.00  0.00           H  
ATOM   4244  CE1 TYR   266      -3.222  -4.238  14.891  1.00  0.00           C  
ATOM   4245  HE1 TYR   266      -3.955  -4.018  14.155  1.00  0.00           H  
ATOM   4246  CZ  TYR   266      -2.438  -5.377  14.736  1.00  0.00           C  
ATOM   4247  OH  TYR   266      -2.635  -6.179  13.681  1.00  0.00           O  
ATOM   4248  HH  TYR   266      -1.990  -6.821  13.606  1.00  0.00           H  
ATOM   4249  CE2 TYR   266      -1.475  -5.684  15.694  1.00  0.00           C  
ATOM   4250  HE2 TYR   266      -0.877  -6.553  15.583  1.00  0.00           H  
ATOM   4251  CD2 TYR   266      -1.286  -4.849  16.795  1.00  0.00           C  
ATOM   4252  HD2 TYR   266      -0.541  -5.089  17.516  1.00  0.00           H  
ATOM   4253  C   TYR   266      -0.861  -0.684  19.106  1.00  0.00           C  
ATOM   4254  O   TYR   266       0.151  -0.662  19.775  1.00  0.00           O  
ATOM   4255  N   ALA   267      -1.942  -0.012  19.458  1.00  0.00           N  
ATOM   4256  H   ALA   267      -2.709  -0.022  18.827  1.00  0.00           H  
ATOM   4257  CA  ALA   267      -2.168   0.612  20.753  1.00  0.00           C  
ATOM   4258  HA  ALA   267      -1.550   0.121  21.485  1.00  0.00           H  
ATOM   4259  CB  ALA   267      -1.759   2.068  20.701  1.00  0.00           C  
ATOM   4260  HB1 ALA   267      -1.621   2.409  20.704  1.00  0.00           H  
ATOM   4261  HB2 ALA   267      -1.668   2.419  20.652  1.00  0.00           H  
ATOM   4262  HB3 ALA   267      -1.689   2.427  20.720  1.00  0.00           H  
ATOM   4263  C   ALA   267      -3.624   0.452  21.191  1.00  0.00           C  
ATOM   4264  O   ALA   267      -4.531   0.585  20.397  1.00  0.00           O  
ATOM   4265  N   VAL   268      -3.843   0.158  22.453  1.00  0.00           N  
ATOM   4266  H   VAL   268      -3.052   0.141  23.046  1.00  0.00           H  
ATOM   4267  CA  VAL   268      -5.137  -0.155  23.064  1.00  0.00           C  
ATOM   4268  HA  VAL   268      -5.894  -0.190  22.295  1.00  0.00           H  
ATOM   4269  CB  VAL   268      -5.103  -1.532  23.741  1.00  0.00           C  
ATOM   4270  HB  VAL   268      -4.377  -1.525  24.486  1.00  0.00           H  
ATOM   4271  CG1 VAL   268      -6.380  -1.905  24.378  1.00  0.00           C  
ATOM   4272 HG11 VAL   268      -6.702  -2.001  24.519  1.00  0.00           H  
ATOM   4273 HG12 VAL   268      -6.675  -2.022  24.550  1.00  0.00           H  
ATOM   4274 HG13 VAL   268      -6.687  -1.980  24.554  1.00  0.00           H  
ATOM   4275  CG2 VAL   268      -4.760  -2.633  22.814  1.00  0.00           C  
ATOM   4276 HG21 VAL   268      -4.686  -2.909  22.585  1.00  0.00           H  
ATOM   4277 HG22 VAL   268      -4.665  -2.897  22.591  1.00  0.00           H  
ATOM   4278 HG23 VAL   268      -4.673  -2.916  22.600  1.00  0.00           H  
ATOM   4279  C   VAL   268      -5.527   0.928  24.055  1.00  0.00           C  
ATOM   4280  O   VAL   268      -4.749   1.314  24.875  1.00  0.00           O  
ATOM   4281  N   ASN   269      -6.740   1.400  24.009  1.00  0.00           N  
ATOM   4282  H   ASN   269      -7.337   1.015  23.330  1.00  0.00           H  
ATOM   4283  CA  ASN   269      -7.345   2.302  24.976  1.00  0.00           C  
ATOM   4284  HA  ASN   269      -6.585   2.668  25.646  1.00  0.00           H  
ATOM   4285  CB  ASN   269      -7.924   3.485  24.215  1.00  0.00           C  
ATOM   4286  HB2 ASN   269      -7.123   4.046  23.798  1.00  0.00           H  
ATOM   4287  HB3 ASN   269      -8.520   3.125  23.411  1.00  0.00           H  
ATOM   4288  CG  ASN   269      -8.766   4.434  25.008  1.00  0.00           C  
ATOM   4289  OD1 ASN   269      -9.771   4.864  24.559  1.00  0.00           O  
ATOM   4290  ND2 ASN   269      -8.418   4.797  26.188  1.00  0.00           N  
ATOM   4291 HD21 ASN   269      -8.970   5.475  26.637  1.00  0.00           H  
ATOM   4292 HD22 ASN   269      -7.590   4.482  26.598  1.00  0.00           H  
ATOM   4293  C   ASN   269      -8.387   1.560  25.807  1.00  0.00           C  
ATOM   4294  O   ASN   269      -9.216   0.872  25.257  1.00  0.00           O  
ATOM   4295  N   ILE   270      -8.349   1.716  27.118  1.00  0.00           N  
ATOM   4296  H   ILE   270      -7.661   2.329  27.478  1.00  0.00           H  
ATOM   4297  CA  ILE   270      -9.286   1.155  28.091  1.00  0.00           C  
ATOM   4298  HA  ILE   270     -10.112   0.700  27.567  1.00  0.00           H  
ATOM   4299  CB  ILE   270      -8.606   0.070  28.945  1.00  0.00           C  
ATOM   4300  HB  ILE   270      -7.738   0.493  29.385  1.00  0.00           H  
ATOM   4301  CG2 ILE   270      -9.485  -0.397  30.077  1.00  0.00           C  
ATOM   4302 HG21 ILE   270      -9.732  -0.464  30.354  1.00  0.00           H  
ATOM   4303 HG22 ILE   270      -9.703  -0.557  30.331  1.00  0.00           H  
ATOM   4304 HG23 ILE   270      -9.655  -0.506  30.406  1.00  0.00           H  
ATOM   4305  CG1 ILE   270      -8.166  -1.102  28.095  1.00  0.00           C  
ATOM   4306 HG12 ILE   270      -8.943  -1.530  27.689  1.00  0.00           H  
ATOM   4307 HG13 ILE   270      -7.612  -0.774  27.357  1.00  0.00           H  
ATOM   4308  CD1 ILE   270      -7.399  -2.154  28.696  1.00  0.00           C  
ATOM   4309 HD11 ILE   270      -7.211  -2.413  28.837  1.00  0.00           H  
ATOM   4310 HD12 ILE   270      -7.211  -2.415  28.836  1.00  0.00           H  
ATOM   4311 HD13 ILE   270      -7.212  -2.413  28.832  1.00  0.00           H  
ATOM   4312  C   ILE   270      -9.844   2.287  28.943  1.00  0.00           C  
ATOM   4313  O   ILE   270      -9.097   3.150  29.364  1.00  0.00           O  
ATOM   4314  N   TRP   271     -11.137   2.292  29.219  1.00  0.00           N  
ATOM   4315  H   TRP   271     -11.707   1.572  28.844  1.00  0.00           H  
ATOM   4316  CA  TRP   271     -11.777   3.281  30.079  1.00  0.00           C  
ATOM   4317  HA  TRP   271     -11.070   3.577  30.836  1.00  0.00           H  
ATOM   4318  CB  TRP   271     -12.133   4.524  29.275  1.00  0.00           C  
ATOM   4319  HB2 TRP   271     -12.309   5.322  29.969  1.00  0.00           H  
ATOM   4320  HB3 TRP   271     -11.282   4.814  28.690  1.00  0.00           H  
ATOM   4321  CG  TRP   271     -13.303   4.449  28.365  1.00  0.00           C  
ATOM   4322  CD1 TRP   271     -14.496   4.969  28.619  1.00  0.00           C  
ATOM   4323  HD1 TRP   271     -14.744   5.484  29.510  1.00  0.00           H  
ATOM   4324  NE1 TRP   271     -15.337   4.747  27.570  1.00  0.00           N  
ATOM   4325  HE1 TRP   271     -16.276   5.036  27.557  1.00  0.00           H  
ATOM   4326  CE2 TRP   271     -14.728   4.069  26.574  1.00  0.00           C  
ATOM   4327  CZ2 TRP   271     -15.154   3.633  25.331  1.00  0.00           C  
ATOM   4328  HZ2 TRP   271     -16.138   3.838  24.997  1.00  0.00           H  
ATOM   4329  CH2 TRP   271     -14.285   2.921  24.536  1.00  0.00           C  
ATOM   4330  HH2 TRP   271     -14.603   2.570  23.586  1.00  0.00           H  
ATOM   4331  CZ3 TRP   271     -13.001   2.673  24.987  1.00  0.00           C  
ATOM   4332  HZ3 TRP   271     -12.335   2.124  24.382  1.00  0.00           H  
ATOM   4333  CE3 TRP   271     -12.571   3.142  26.222  1.00  0.00           C  
ATOM   4334  HE3 TRP   271     -11.579   2.961  26.541  1.00  0.00           H  
ATOM   4335  CD2 TRP   271     -13.426   3.844  27.058  1.00  0.00           C  
ATOM   4336  C   TRP   271     -12.983   2.712  30.813  1.00  0.00           C  
ATOM   4337  O   TRP   271     -13.571   1.739  30.386  1.00  0.00           O  
ATOM   4338  N   SER   272     -13.338   3.294  31.942  1.00  0.00           N  
ATOM   4339  H   SER   272     -12.829   4.090  32.237  1.00  0.00           H  
ATOM   4340  CA  SER   272     -14.490   2.882  32.726  1.00  0.00           C  
ATOM   4341  HA  SER   272     -14.530   1.813  32.729  1.00  0.00           H  
ATOM   4342  CB  SER   272     -14.337   3.309  34.163  1.00  0.00           C  
ATOM   4343  HB2 SER   272     -13.932   2.959  34.572  1.00  0.00           H  
ATOM   4344  HB3 SER   272     -14.087   3.942  34.376  1.00  0.00           H  
ATOM   4345  OG  SER   272     -15.034   3.337  34.702  1.00  0.00           O  
ATOM   4346  HG  SER   272     -15.187   2.878  34.721  1.00  0.00           H  
ATOM   4347  C   SER   272     -15.789   3.389  32.148  1.00  0.00           C  
ATOM   4348  O   SER   272     -15.908   4.520  31.773  1.00  0.00           O  
ATOM   4349  N   GLU   273     -16.788   2.558  32.120  1.00  0.00           N  
ATOM   4350  H   GLU   273     -16.633   1.659  32.475  1.00  0.00           H  
ATOM   4351  CA  GLU   273     -18.092   2.874  31.699  1.00  0.00           C  
ATOM   4352  HA  GLU   273     -18.018   3.394  30.820  1.00  0.00           H  
ATOM   4353  CB  GLU   273     -18.853   1.611  31.471  1.00  0.00           C  
ATOM   4354  HB2 GLU   273     -18.494   1.048  31.131  1.00  0.00           H  
ATOM   4355  HB3 GLU   273     -19.030   1.314  32.088  1.00  0.00           H  
ATOM   4356  CG  GLU   273     -19.835   1.430  30.912  1.00  0.00           C  
ATOM   4357  HG2 GLU   273     -19.894   0.939  30.956  1.00  0.00           H  
ATOM   4358  HG3 GLU   273     -20.124   1.613  31.280  1.00  0.00           H  
ATOM   4359  CD  GLU   273     -20.381   1.605  29.821  1.00  0.00           C  
ATOM   4360  OE1 GLU   273     -20.636   1.658  29.338  1.00  0.00           O  
ATOM   4361  OE2 GLU   273     -20.574   1.667  29.405  1.00  0.00           O  
ATOM   4362  C   GLU   273     -18.797   3.730  32.632  1.00  0.00           C  
ATOM   4363  O   GLU   273     -19.548   4.481  32.261  1.00  0.00           O  
ATOM   4364  N   ASN   274     -18.559   3.632  33.835  1.00  0.00           N  
ATOM   4365  H   ASN   274     -17.911   3.024  34.067  1.00  0.00           H  
ATOM   4366  CA  ASN   274     -19.224   4.302  34.837  1.00  0.00           C  
ATOM   4367  HA  ASN   274     -20.043   4.684  34.478  1.00  0.00           H  
ATOM   4368  CB  ASN   274     -19.597   3.337  35.787  1.00  0.00           C  
ATOM   4369  HB2 ASN   274     -18.934   2.944  36.045  1.00  0.00           H  
ATOM   4370  HB3 ASN   274     -19.966   3.676  36.504  1.00  0.00           H  
ATOM   4371  CG  ASN   274     -20.361   2.454  35.485  1.00  0.00           C  
ATOM   4372  OD1 ASN   274     -20.169   1.767  35.339  1.00  0.00           O  
ATOM   4373  ND2 ASN   274     -21.244   2.436  35.382  1.00  0.00           N  
ATOM   4374 HD21 ASN   274     -21.736   1.855  35.191  1.00  0.00           H  
ATOM   4375 HD22 ASN   274     -21.421   2.991  35.511  1.00  0.00           H  
ATOM   4376  C   ASN   274     -18.523   5.457  35.443  1.00  0.00           C  
ATOM   4377  O   ASN   274     -19.036   6.309  35.926  1.00  0.00           O  
ATOM   4378  N   ASP   275     -17.364   5.497  35.432  1.00  0.00           N  
ATOM   4379  H   ASP   275     -16.990   4.767  35.021  1.00  0.00           H  
ATOM   4380  CA  ASP   275     -16.565   6.530  35.989  1.00  0.00           C  
ATOM   4381  HA  ASP   275     -17.135   7.173  36.467  1.00  0.00           H  
ATOM   4382  CB  ASP   275     -15.730   5.980  36.929  1.00  0.00           C  
ATOM   4383  HB2 ASP   275     -15.948   5.397  37.457  1.00  0.00           H  
ATOM   4384  HB3 ASP   275     -15.214   5.645  36.622  1.00  0.00           H  
ATOM   4385  CG  ASP   275     -15.291   6.640  37.602  1.00  0.00           C  
ATOM   4386  OD1 ASP   275     -15.078   6.810  37.947  1.00  0.00           O  
ATOM   4387  OD2 ASP   275     -15.165   6.989  37.828  1.00  0.00           O  
ATOM   4388  C   ASP   275     -15.809   7.277  35.049  1.00  0.00           C  
ATOM   4389  O   ASP   275     -15.048   6.763  34.388  1.00  0.00           O  
ATOM   4390  N   PRO   276     -15.970   8.478  34.983  1.00  0.00           N  
ATOM   4391  CD  PRO   276     -16.897   9.163  35.613  1.00  0.00           C  
ATOM   4392  HD2 PRO   276     -16.751   9.282  36.512  1.00  0.00           H  
ATOM   4393  HD3 PRO   276     -17.753   8.766  35.523  1.00  0.00           H  
ATOM   4394  CG  PRO   276     -16.834  10.330  35.071  1.00  0.00           C  
ATOM   4395  HG2 PRO   276     -16.722  10.880  35.595  1.00  0.00           H  
ATOM   4396  HG3 PRO   276     -17.481  10.425  34.752  1.00  0.00           H  
ATOM   4397  CB  PRO   276     -15.929  10.481  34.205  1.00  0.00           C  
ATOM   4398  HB2 PRO   276     -15.409  11.200  34.449  1.00  0.00           H  
ATOM   4399  HB3 PRO   276     -16.291  10.671  33.446  1.00  0.00           H  
ATOM   4400  CA  PRO   276     -15.297   9.245  34.136  1.00  0.00           C  
ATOM   4401  HA  PRO   276     -15.393   8.819  33.244  1.00  0.00           H  
ATOM   4402  C   PRO   276     -13.943   9.427  34.359  1.00  0.00           C  
ATOM   4403  O   PRO   276     -13.366   9.972  33.713  1.00  0.00           O  
ATOM   4404  N   ALA   277     -13.430   8.990  35.262  1.00  0.00           N  
ATOM   4405  H   ALA   277     -13.939   8.550  35.750  1.00  0.00           H  
ATOM   4406  CA  ALA   277     -12.174   9.110  35.610  1.00  0.00           C  
ATOM   4407  HA  ALA   277     -11.956   9.876  35.281  1.00  0.00           H  
ATOM   4408  CB  ALA   277     -12.190   9.235  36.793  1.00  0.00           C  
ATOM   4409  HB1 ALA   277     -12.193   9.255  37.068  1.00  0.00           H  
ATOM   4410  HB2 ALA   277     -12.179   9.267  37.085  1.00  0.00           H  
ATOM   4411  HB3 ALA   277     -12.202   9.277  37.084  1.00  0.00           H  
ATOM   4412  C   ALA   277     -11.126   8.149  35.265  1.00  0.00           C  
ATOM   4413  O   ALA   277     -10.056   8.340  35.264  1.00  0.00           O  
ATOM   4414  N   ASP   278     -11.399   7.119  34.975  1.00  0.00           N  
ATOM   4415  H   ASP   278     -12.287   6.999  34.993  1.00  0.00           H  
ATOM   4416  CA  ASP   278     -10.460   6.120  34.656  1.00  0.00           C  
ATOM   4417  HA  ASP   278      -9.521   6.430  35.036  1.00  0.00           H  
ATOM   4418  CB  ASP   278     -10.803   4.867  35.367  1.00  0.00           C  
ATOM   4419  HB2 ASP   278     -11.015   5.081  36.357  1.00  0.00           H  
ATOM   4420  HB3 ASP   278     -11.649   4.459  34.924  1.00  0.00           H  
ATOM   4421  CG  ASP   278      -9.741   3.868  35.392  1.00  0.00           C  
ATOM   4422  OD1 ASP   278      -9.622   3.107  35.698  1.00  0.00           O  
ATOM   4423  OD2 ASP   278      -8.996   3.828  35.162  1.00  0.00           O  
ATOM   4424  C   ASP   278     -10.338   5.920  33.163  1.00  0.00           C  
ATOM   4425  O   ASP   278     -11.196   5.420  32.559  1.00  0.00           O  
ATOM   4426  N   PHE   279      -9.270   6.319  32.566  1.00  0.00           N  
ATOM   4427  H   PHE   279      -8.628   6.707  33.133  1.00  0.00           H  
ATOM   4428  CA  PHE   279      -8.947   6.259  31.150  1.00  0.00           C  
ATOM   4429  HA  PHE   279      -9.508   5.468  30.689  1.00  0.00           H  
ATOM   4430  CB  PHE   279      -9.350   7.572  30.504  1.00  0.00           C  
ATOM   4431  HB2 PHE   279     -10.340   7.746  30.691  1.00  0.00           H  
ATOM   4432  HB3 PHE   279      -8.840   8.336  30.951  1.00  0.00           H  
ATOM   4433  CG  PHE   279      -9.157   7.705  29.069  1.00  0.00           C  
ATOM   4434  CD1 PHE   279      -7.980   8.037  28.570  1.00  0.00           C  
ATOM   4435  HD1 PHE   279      -7.202   8.185  29.200  1.00  0.00           H  
ATOM   4436  CE1 PHE   279      -7.817   8.200  27.247  1.00  0.00           C  
ATOM   4437  HE1 PHE   279      -6.918   8.461  26.873  1.00  0.00           H  
ATOM   4438  CZ  PHE   279      -8.831   8.042  26.415  1.00  0.00           C  
ATOM   4439  HZ  PHE   279      -8.707   8.177  25.405  1.00  0.00           H  
ATOM   4440  CE2 PHE   279     -10.009   7.717  26.907  1.00  0.00           C  
ATOM   4441  HE2 PHE   279     -10.790   7.607  26.274  1.00  0.00           H  
ATOM   4442  CD2 PHE   279     -10.171   7.551  28.229  1.00  0.00           C  
ATOM   4443  HD2 PHE   279     -11.083   7.329  28.599  1.00  0.00           H  
ATOM   4444  C   PHE   279      -7.463   5.969  30.968  1.00  0.00           C  
ATOM   4445  O   PHE   279      -6.639   6.619  31.570  1.00  0.00           O  
ATOM   4446  N   ARG   280      -7.113   4.987  30.157  1.00  0.00           N  
ATOM   4447  H   ARG   280      -7.842   4.502  29.704  1.00  0.00           H  
ATOM   4448  CA  ARG   280      -5.771   4.422  30.028  1.00  0.00           C  
ATOM   4449  HA  ARG   280      -5.059   5.141  30.363  1.00  0.00           H  
ATOM   4450  CB  ARG   280      -5.647   3.191  30.899  1.00  0.00           C  
ATOM   4451  HB2 ARG   280      -6.128   2.487  30.498  1.00  0.00           H  
ATOM   4452  HB3 ARG   280      -4.735   2.902  30.949  1.00  0.00           H  
ATOM   4453  CG  ARG   280      -6.085   3.253  32.224  1.00  0.00           C  
ATOM   4454  HG2 ARG   280      -5.657   3.911  32.611  1.00  0.00           H  
ATOM   4455  HG3 ARG   280      -6.944   3.481  32.207  1.00  0.00           H  
ATOM   4456  CD  ARG   280      -5.953   2.098  33.054  1.00  0.00           C  
ATOM   4457  HD2 ARG   280      -6.240   1.342  32.540  1.00  0.00           H  
ATOM   4458  HD3 ARG   280      -5.020   1.982  33.247  1.00  0.00           H  
ATOM   4459  NE  ARG   280      -6.696   2.146  34.254  1.00  0.00           N  
ATOM   4460  HE  ARG   280      -7.443   2.733  34.287  1.00  0.00           H  
ATOM   4461  CZ  ARG   280      -6.501   1.525  35.326  1.00  0.00           C  
ATOM   4462  NH1 ARG   280      -5.542   0.781  35.490  1.00  0.00           N  
ATOM   4463 HH11 ARG   280      -4.889   0.692  34.804  1.00  0.00           H  
ATOM   4464 HH12 ARG   280      -5.456   0.324  36.319  1.00  0.00           H  
ATOM   4465  NH2 ARG   280      -7.296   1.648  36.273  1.00  0.00           N  
ATOM   4466 HH21 ARG   280      -8.052   2.212  36.160  1.00  0.00           H  
ATOM   4467 HH22 ARG   280      -7.127   1.229  37.111  1.00  0.00           H  
ATOM   4468  C   ARG   280      -5.421   4.079  28.592  1.00  0.00           C  
ATOM   4469  O   ARG   280      -6.289   3.716  27.827  1.00  0.00           O  
ATOM   4470  N   ILE   281      -4.155   4.147  28.232  1.00  0.00           N  
ATOM   4471  H   ILE   281      -3.512   4.453  28.912  1.00  0.00           H  
ATOM   4472  CA  ILE   281      -3.611   3.765  26.931  1.00  0.00           C  
ATOM   4473  HA  ILE   281      -4.358   3.210  26.406  1.00  0.00           H  
ATOM   4474  CB  ILE   281      -3.276   4.985  26.083  1.00  0.00           C  
ATOM   4475  HB  ILE   281      -2.735   5.545  26.539  1.00  0.00           H  
ATOM   4476  CG2 ILE   281      -2.623   4.721  24.985  1.00  0.00           C  
ATOM   4477 HG21 ILE   281      -2.442   4.672  24.722  1.00  0.00           H  
ATOM   4478 HG22 ILE   281      -2.457   4.641  24.721  1.00  0.00           H  
ATOM   4479 HG23 ILE   281      -2.464   4.676  24.700  1.00  0.00           H  
ATOM   4480  CG1 ILE   281      -4.294   5.756  25.714  1.00  0.00           C  
ATOM   4481 HG12 ILE   281      -4.750   5.490  25.596  1.00  0.00           H  
ATOM   4482 HG13 ILE   281      -4.477   6.050  26.156  1.00  0.00           H  
ATOM   4483  CD1 ILE   281      -4.497   6.536  24.931  1.00  0.00           C  
ATOM   4484 HD11 ILE   281      -4.557   6.732  24.748  1.00  0.00           H  
ATOM   4485 HD12 ILE   281      -4.544   6.726  24.744  1.00  0.00           H  
ATOM   4486 HD13 ILE   281      -4.557   6.727  24.735  1.00  0.00           H  
ATOM   4487  C   ILE   281      -2.418   2.840  27.105  1.00  0.00           C  
ATOM   4488  O   ILE   281      -1.574   3.074  27.912  1.00  0.00           O  
ATOM   4489  N   TYR   282      -2.342   1.798  26.336  1.00  0.00           N  
ATOM   4490  H   TYR   282      -3.079   1.675  25.709  1.00  0.00           H  
ATOM   4491  CA  TYR   282      -1.300   0.790  26.326  1.00  0.00           C  
ATOM   4492  HA  TYR   282      -0.503   1.090  26.977  1.00  0.00           H  
ATOM   4493  CB  TYR   282      -1.852  -0.528  26.836  1.00  0.00           C  
ATOM   4494  HB2 TYR   282      -2.581  -0.873  26.159  1.00  0.00           H  
ATOM   4495  HB3 TYR   282      -1.073  -1.240  26.824  1.00  0.00           H  
ATOM   4496  CG  TYR   282      -2.458  -0.521  28.196  1.00  0.00           C  
ATOM   4497  CD1 TYR   282      -3.070  -0.443  28.656  1.00  0.00           C  
ATOM   4498  HD1 TYR   282      -3.106  -0.377  28.047  1.00  0.00           H  
ATOM   4499  CE1 TYR   282      -3.636  -0.457  29.908  1.00  0.00           C  
ATOM   4500  HE1 TYR   282      -4.102  -0.401  30.263  1.00  0.00           H  
ATOM   4501  CZ  TYR   282      -3.601  -0.562  30.706  1.00  0.00           C  
ATOM   4502  OH  TYR   282      -4.164  -0.596  31.901  1.00  0.00           O  
ATOM   4503  HH  TYR   282      -3.737  -0.922  32.485  1.00  0.00           H  
ATOM   4504  CE2 TYR   282      -2.989  -0.639  30.248  1.00  0.00           C  
ATOM   4505  HE2 TYR   282      -2.960  -0.721  30.858  1.00  0.00           H  
ATOM   4506  CD2 TYR   282      -2.421  -0.619  28.996  1.00  0.00           C  
ATOM   4507  HD2 TYR   282      -1.960  -0.687  28.648  1.00  0.00           H  
ATOM   4508  C   TYR   282      -0.733   0.616  24.923  1.00  0.00           C  
ATOM   4509  O   TYR   282      -1.445   0.398  23.998  1.00  0.00           O  
ATOM   4510  N   GLN   283       0.539   0.684  24.757  1.00  0.00           N  
ATOM   4511  H   GLN   283       1.063   0.856  25.548  1.00  0.00           H  
ATOM   4512  CA  GLN   283       1.241   0.425  23.513  1.00  0.00           C  
ATOM   4513  HA  GLN   283       0.608   0.592  22.707  1.00  0.00           H  
ATOM   4514  CB  GLN   283       2.361   1.343  23.381  1.00  0.00           C  
ATOM   4515  HB2 GLN   283       2.402   1.655  23.728  1.00  0.00           H  
ATOM   4516  HB3 GLN   283       2.908   1.259  23.375  1.00  0.00           H  
ATOM   4517  CG  GLN   283       2.707   1.966  22.788  1.00  0.00           C  
ATOM   4518  HG2 GLN   283       2.889   1.834  22.983  1.00  0.00           H  
ATOM   4519  HG3 GLN   283       2.675   1.950  22.534  1.00  0.00           H  
ATOM   4520  CD  GLN   283       2.884   2.804  22.267  1.00  0.00           C  
ATOM   4521  OE1 GLN   283       2.779   3.062  22.203  1.00  0.00           O  
ATOM   4522  NE2 GLN   283       3.160   3.265  21.868  1.00  0.00           N  
ATOM   4523 HE21 GLN   283       3.294   3.818  21.531  1.00  0.00           H  
ATOM   4524 HE22 GLN   283       3.262   3.070  21.912  1.00  0.00           H  
ATOM   4525  C   GLN   283       1.686  -0.973  23.407  1.00  0.00           C  
ATOM   4526  O   GLN   283       2.149  -1.483  24.321  1.00  0.00           O  
ATOM   4527  N   VAL   284       1.566  -1.592  22.290  1.00  0.00           N  
ATOM   4528  H   VAL   284       1.182  -1.117  21.577  1.00  0.00           H  
ATOM   4529  CA  VAL   284       1.955  -2.923  22.002  1.00  0.00           C  
ATOM   4530  HA  VAL   284       2.365  -3.302  22.833  1.00  0.00           H  
ATOM   4531  CB  VAL   284       0.837  -3.757  21.684  1.00  0.00           C  
ATOM   4532  HB  VAL   284       0.661  -3.544  20.982  1.00  0.00           H  
ATOM   4533  CG1 VAL   284       0.906  -4.961  21.669  1.00  0.00           C  
ATOM   4534 HG11 VAL   284       0.888  -5.260  21.665  1.00  0.00           H  
ATOM   4535 HG12 VAL   284       0.930  -5.275  21.651  1.00  0.00           H  
ATOM   4536 HG13 VAL   284       0.941  -5.239  21.669  1.00  0.00           H  
ATOM   4537  CG2 VAL   284      -0.168  -3.722  22.325  1.00  0.00           C  
ATOM   4538 HG21 VAL   284      -0.412  -3.719  22.479  1.00  0.00           H  
ATOM   4539 HG22 VAL   284      -0.415  -3.708  22.479  1.00  0.00           H  
ATOM   4540 HG23 VAL   284      -0.422  -3.717  22.477  1.00  0.00           H  
ATOM   4541  C   VAL   284       2.961  -2.977  20.940  1.00  0.00           C  
ATOM   4542  O   VAL   284       2.736  -2.691  19.893  1.00  0.00           O  
ATOM   4543  N   THR   285       4.091  -3.320  21.210  1.00  0.00           N  
ATOM   4544  H   THR   285       4.216  -3.532  22.088  1.00  0.00           H  
ATOM   4545  CA  THR   285       5.200  -3.329  20.344  1.00  0.00           C  
ATOM   4546  HA  THR   285       5.064  -2.570  19.703  1.00  0.00           H  
ATOM   4547  CB  THR   285       6.378  -3.048  21.053  1.00  0.00           C  
ATOM   4548  HB  THR   285       6.932  -3.230  20.668  1.00  0.00           H  
ATOM   4549  CG2 THR   285       6.640  -2.084  21.370  1.00  0.00           C  
ATOM   4550 HG21 THR   285       6.710  -1.848  21.436  1.00  0.00           H  
ATOM   4551 HG22 THR   285       6.702  -1.847  21.447  1.00  0.00           H  
ATOM   4552 HG23 THR   285       6.715  -1.849  21.451  1.00  0.00           H  
ATOM   4553  OG1 THR   285       6.583  -3.430  21.938  1.00  0.00           O  
ATOM   4554  HG1 THR   285       6.662  -3.659  22.093  1.00  0.00           H  
ATOM   4555  C   THR   285       5.397  -4.560  19.529  1.00  0.00           C  
ATOM   4556  O   THR   285       6.267  -4.667  18.857  1.00  0.00           O  
ATOM   4557  N   TYR   286       4.592  -5.497  19.578  1.00  0.00           N  
ATOM   4558  H   TYR   286       3.894  -5.328  20.110  1.00  0.00           H  
ATOM   4559  CA  TYR   286       4.623  -6.759  18.906  1.00  0.00           C  
ATOM   4560  HA  TYR   286       5.576  -6.899  18.493  1.00  0.00           H  
ATOM   4561  CB  TYR   286       4.401  -7.837  19.887  1.00  0.00           C  
ATOM   4562  HB2 TYR   286       3.675  -7.946  20.041  1.00  0.00           H  
ATOM   4563  HB3 TYR   286       4.617  -8.528  19.635  1.00  0.00           H  
ATOM   4564  CG  TYR   286       4.839  -7.913  20.978  1.00  0.00           C  
ATOM   4565  CD1 TYR   286       5.080  -7.973  21.571  1.00  0.00           C  
ATOM   4566  HD1 TYR   286       4.956  -7.961  21.257  1.00  0.00           H  
ATOM   4567  CE1 TYR   286       5.481  -8.051  22.574  1.00  0.00           C  
ATOM   4568  HE1 TYR   286       5.665  -8.094  23.022  1.00  0.00           H  
ATOM   4569  CZ  TYR   286       5.643  -8.071  22.991  1.00  0.00           C  
ATOM   4570  OH  TYR   286       6.024  -8.148  23.950  1.00  0.00           O  
ATOM   4571  HH  TYR   286       6.044  -8.181  24.062  1.00  0.00           H  
ATOM   4572  CE2 TYR   286       5.405  -8.016  22.402  1.00  0.00           C  
ATOM   4573  HE2 TYR   286       5.528  -8.033  22.719  1.00  0.00           H  
ATOM   4574  CD2 TYR   286       5.004  -7.937  21.399  1.00  0.00           C  
ATOM   4575  HD2 TYR   286       4.819  -7.897  20.954  1.00  0.00           H  
ATOM   4576  C   TYR   286       3.637  -6.845  17.782  1.00  0.00           C  
ATOM   4577  O   TYR   286       2.660  -6.156  17.772  1.00  0.00           O  
ATOM   4578  N   LEU   287       3.880  -7.718  16.842  1.00  0.00           N  
ATOM   4579  H   LEU   287       4.694  -8.246  16.918  1.00  0.00           H  
ATOM   4580  CA  LEU   287       3.025  -7.981  15.714  1.00  0.00           C  
ATOM   4581  HA  LEU   287       2.650  -7.055  15.355  1.00  0.00           H  
ATOM   4582  CB  LEU   287       3.845  -8.626  14.625  1.00  0.00           C  
ATOM   4583  HB2 LEU   287       4.371  -8.981  14.740  1.00  0.00           H  
ATOM   4584  HB3 LEU   287       3.602  -9.079  14.252  1.00  0.00           H  
ATOM   4585  CG  LEU   287       4.301  -8.253  13.864  1.00  0.00           C  
ATOM   4586  HG  LEU   287       4.315  -8.330  14.381  1.00  0.00           H  
ATOM   4587  CD1 LEU   287       4.607  -8.212  13.099  1.00  0.00           C  
ATOM   4588 HD11 LEU   287       4.695  -8.204  12.892  1.00  0.00           H  
ATOM   4589 HD12 LEU   287       4.665  -8.208  12.924  1.00  0.00           H  
ATOM   4590 HD13 LEU   287       4.684  -8.194  12.929  1.00  0.00           H  
ATOM   4591  CD2 LEU   287       4.477  -7.847  13.109  1.00  0.00           C  
ATOM   4592 HD21 LEU   287       4.550  -7.718  12.936  1.00  0.00           H  
ATOM   4593 HD22 LEU   287       4.522  -7.775  12.931  1.00  0.00           H  
ATOM   4594 HD23 LEU   287       4.492  -7.749  12.920  1.00  0.00           H  
ATOM   4595  C   LEU   287       1.822  -8.822  16.061  1.00  0.00           C  
ATOM   4596  O   LEU   287       0.986  -8.955  15.355  1.00  0.00           O  
ATOM   4597  N   GLU   288       1.727  -9.400  17.138  1.00  0.00           N  
ATOM   4598  H   GLU   288       2.445  -9.262  17.654  1.00  0.00           H  
ATOM   4599  CA  GLU   288       0.642 -10.206  17.630  1.00  0.00           C  
ATOM   4600  HA  GLU   288       0.363 -10.872  16.855  1.00  0.00           H  
ATOM   4601  CB  GLU   288       1.147 -11.042  18.766  1.00  0.00           C  
ATOM   4602  HB2 GLU   288       1.842 -11.551  18.532  1.00  0.00           H  
ATOM   4603  HB3 GLU   288       1.451 -10.529  19.400  1.00  0.00           H  
ATOM   4604  CG  GLU   288       0.379 -11.887  19.396  1.00  0.00           C  
ATOM   4605  HG2 GLU   288       0.668 -12.119  19.973  1.00  0.00           H  
ATOM   4606  HG3 GLU   288      -0.154 -11.586  19.625  1.00  0.00           H  
ATOM   4607  CD  GLU   288      -0.051 -12.827  18.996  1.00  0.00           C  
ATOM   4608  OE1 GLU   288      -0.245 -13.207  18.866  1.00  0.00           O  
ATOM   4609  OE2 GLU   288      -0.206 -13.207  18.827  1.00  0.00           O  
ATOM   4610  C   GLU   288      -0.558  -9.358  18.047  1.00  0.00           C  
ATOM   4611  O   GLU   288      -0.407  -8.508  18.897  1.00  0.00           O  
ATOM   4612  N   PRO   289      -1.753  -9.574  17.506  1.00  0.00           N  
ATOM   4613  CD  PRO   289      -2.045 -10.464  16.424  1.00  0.00           C  
ATOM   4614  HD2 PRO   289      -1.943 -11.467  16.717  1.00  0.00           H  
ATOM   4615  HD3 PRO   289      -1.410 -10.268  15.606  1.00  0.00           H  
ATOM   4616  CG  PRO   289      -3.449 -10.207  16.018  1.00  0.00           C  
ATOM   4617  HG2 PRO   289      -4.036 -10.910  16.398  1.00  0.00           H  
ATOM   4618  HG3 PRO   289      -3.548 -10.170  15.031  1.00  0.00           H  
ATOM   4619  CB  PRO   289      -3.809  -8.939  16.592  1.00  0.00           C  
ATOM   4620  HB2 PRO   289      -4.800  -8.906  16.806  1.00  0.00           H  
ATOM   4621  HB3 PRO   289      -3.591  -8.214  15.910  1.00  0.00           H  
ATOM   4622  CA  PRO   289      -2.935  -8.801  17.817  1.00  0.00           C  
ATOM   4623  HA  PRO   289      -2.656  -7.773  17.914  1.00  0.00           H  
ATOM   4624  C   PRO   289      -3.610  -9.226  19.127  1.00  0.00           C  
ATOM   4625  O   PRO   289      -4.743  -9.663  19.145  1.00  0.00           O  
ATOM   4626  N   SER   290      -2.900  -9.131  20.238  1.00  0.00           N  
ATOM   4627  H   SER   290      -1.980  -8.776  20.157  1.00  0.00           H  
ATOM   4628  CA  SER   290      -3.385  -9.434  21.581  1.00  0.00           C  
ATOM   4629  HA  SER   290      -4.407  -9.137  21.630  1.00  0.00           H  
ATOM   4630  CB  SER   290      -3.323 -10.914  21.833  1.00  0.00           C  
ATOM   4631  HB2 SER   290      -3.678 -11.188  22.100  1.00  0.00           H  
ATOM   4632  HB3 SER   290      -3.330 -11.296  21.468  1.00  0.00           H  
ATOM   4633  OG  SER   290      -2.820 -11.470  22.202  1.00  0.00           O  
ATOM   4634  HG  SER   290      -2.905 -11.656  21.805  1.00  0.00           H  
ATOM   4635  C   SER   290      -2.644  -8.678  22.675  1.00  0.00           C  
ATOM   4636  O   SER   290      -1.515  -8.280  22.493  1.00  0.00           O  
ATOM   4637  N   LEU   291      -3.271  -8.491  23.827  1.00  0.00           N  
ATOM   4638  H   LEU   291      -4.192  -8.842  23.897  1.00  0.00           H  
ATOM   4639  CA  LEU   291      -2.710  -7.851  25.013  1.00  0.00           C  
ATOM   4640  HA  LEU   291      -1.646  -7.991  25.007  1.00  0.00           H  
ATOM   4641  CB  LEU   291      -2.994  -6.352  24.948  1.00  0.00           C  
ATOM   4642  HB2 LEU   291      -2.519  -5.950  24.085  1.00  0.00           H  
ATOM   4643  HB3 LEU   291      -4.038  -6.223  24.820  1.00  0.00           H  
ATOM   4644  CG  LEU   291      -2.567  -5.537  26.154  1.00  0.00           C  
ATOM   4645  HG  LEU   291      -2.944  -5.964  27.016  1.00  0.00           H  
ATOM   4646  CD1 LEU   291      -1.126  -5.432  26.296  1.00  0.00           C  
ATOM   4647 HD11 LEU   291      -0.769  -5.401  26.332  1.00  0.00           H  
ATOM   4648 HD12 LEU   291      -0.774  -5.402  26.344  1.00  0.00           H  
ATOM   4649 HD13 LEU   291      -0.777  -5.416  26.337  1.00  0.00           H  
ATOM   4650  CD2 LEU   291      -3.091  -4.175  26.080  1.00  0.00           C  
ATOM   4651 HD21 LEU   291      -3.175  -3.830  26.081  1.00  0.00           H  
ATOM   4652 HD22 LEU   291      -3.230  -3.850  26.025  1.00  0.00           H  
ATOM   4653 HD23 LEU   291      -3.249  -3.856  26.104  1.00  0.00           H  
ATOM   4654  C   LEU   291      -3.258  -8.483  26.292  1.00  0.00           C  
ATOM   4655  O   LEU   291      -4.447  -8.579  26.464  1.00  0.00           O  
ATOM   4656  N   ARG   292      -2.397  -8.872  27.205  1.00  0.00           N  
ATOM   4657  H   ARG   292      -1.447  -8.782  26.979  1.00  0.00           H  
ATOM   4658  CA  ARG   292      -2.729  -9.322  28.553  1.00  0.00           C  
ATOM   4659  HA  ARG   292      -3.746  -9.656  28.569  1.00  0.00           H  
ATOM   4660  CB  ARG   292      -1.853 -10.484  28.937  1.00  0.00           C  
ATOM   4661  HB2 ARG   292      -1.219 -10.501  28.674  1.00  0.00           H  
ATOM   4662  HB3 ARG   292      -1.703 -10.543  29.601  1.00  0.00           H  
ATOM   4663  CG  ARG   292      -2.038 -11.560  28.799  1.00  0.00           C  
ATOM   4664  HG2 ARG   292      -2.518 -11.611  29.104  1.00  0.00           H  
ATOM   4665  HG3 ARG   292      -2.277 -11.551  28.250  1.00  0.00           H  
ATOM   4666  CD  ARG   292      -1.244 -12.598  29.002  1.00  0.00           C  
ATOM   4667  HD2 ARG   292      -0.824 -12.692  28.861  1.00  0.00           H  
ATOM   4668  HD3 ARG   292      -1.145 -12.680  29.396  1.00  0.00           H  
ATOM   4669  NE  ARG   292      -1.164 -13.365  28.870  1.00  0.00           N  
ATOM   4670  HE  ARG   292      -1.365 -13.392  28.873  1.00  0.00           H  
ATOM   4671  CZ  ARG   292      -0.843 -14.042  28.744  1.00  0.00           C  
ATOM   4672  NH1 ARG   292      -0.532 -14.132  28.722  1.00  0.00           N  
ATOM   4673 HH11 ARG   292      -0.504 -13.695  28.803  1.00  0.00           H  
ATOM   4674 HH12 ARG   292      -0.297 -14.662  28.625  1.00  0.00           H  
ATOM   4675  NH2 ARG   292      -0.831 -14.658  28.633  1.00  0.00           N  
ATOM   4676 HH21 ARG   292      -1.060 -14.620  28.642  1.00  0.00           H  
ATOM   4677 HH22 ARG   292      -0.593 -15.169  28.536  1.00  0.00           H  
ATOM   4678  C   ARG   292      -2.616  -8.200  29.554  1.00  0.00           C  
ATOM   4679  O   ARG   292      -1.675  -7.453  29.513  1.00  0.00           O  
ATOM   4680  N   ILE   293      -3.552  -8.102  30.468  1.00  0.00           N  
ATOM   4681  H   ILE   293      -4.279  -8.761  30.426  1.00  0.00           H  
ATOM   4682  CA  ILE   293      -3.619  -7.112  31.533  1.00  0.00           C  
ATOM   4683  HA  ILE   293      -2.670  -6.650  31.628  1.00  0.00           H  
ATOM   4684  CB  ILE   293      -4.627  -6.036  31.198  1.00  0.00           C  
ATOM   4685  HB  ILE   293      -5.182  -6.291  31.126  1.00  0.00           H  
ATOM   4686  CG2 ILE   293      -4.892  -5.260  31.777  1.00  0.00           C  
ATOM   4687 HG21 ILE   293      -4.956  -5.074  31.917  1.00  0.00           H  
ATOM   4688 HG22 ILE   293      -4.970  -5.031  31.925  1.00  0.00           H  
ATOM   4689 HG23 ILE   293      -4.964  -5.100  31.916  1.00  0.00           H  
ATOM   4690  CG1 ILE   293      -4.679  -5.378  30.371  1.00  0.00           C  
ATOM   4691 HG12 ILE   293      -4.461  -5.435  30.051  1.00  0.00           H  
ATOM   4692 HG13 ILE   293      -4.862  -5.510  30.203  1.00  0.00           H  
ATOM   4693  CD1 ILE   293      -4.808  -4.463  30.147  1.00  0.00           C  
ATOM   4694 HD11 ILE   293      -4.845  -4.230  30.101  1.00  0.00           H  
ATOM   4695 HD12 ILE   293      -4.825  -4.239  30.088  1.00  0.00           H  
ATOM   4696 HD13 ILE   293      -4.848  -4.247  30.075  1.00  0.00           H  
ATOM   4697  C   ILE   293      -3.926  -7.770  32.862  1.00  0.00           C  
ATOM   4698  O   ILE   293      -4.786  -8.606  32.949  1.00  0.00           O  
ATOM   4699  N   ALA   294      -3.253  -7.378  33.913  1.00  0.00           N  
ATOM   4700  H   ALA   294      -2.551  -6.710  33.786  1.00  0.00           H  
ATOM   4701  CA  ALA   294      -3.548  -7.794  35.263  1.00  0.00           C  
ATOM   4702  HA  ALA   294      -3.672  -8.853  35.276  1.00  0.00           H  
ATOM   4703  CB  ALA   294      -2.373  -7.459  36.133  1.00  0.00           C  
ATOM   4704  HB1 ALA   294      -2.079  -7.400  36.337  1.00  0.00           H  
ATOM   4705  HB2 ALA   294      -2.082  -7.364  36.335  1.00  0.00           H  
ATOM   4706  HB3 ALA   294      -2.101  -7.382  36.360  1.00  0.00           H  
ATOM   4707  C   ALA   294      -4.832  -7.154  35.765  1.00  0.00           C  
ATOM   4708  O   ALA   294      -4.908  -5.959  35.922  1.00  0.00           O  
ATOM   4709  N   ALA   295      -5.845  -7.937  36.031  1.00  0.00           N  
ATOM   4710  H   ALA   295      -5.710  -8.904  35.948  1.00  0.00           H  
ATOM   4711  CA  ALA   295      -7.163  -7.469  36.390  1.00  0.00           C  
ATOM   4712  HA  ALA   295      -7.497  -6.810  35.628  1.00  0.00           H  
ATOM   4713  CB  ALA   295      -8.088  -8.641  36.422  1.00  0.00           C  
ATOM   4714  HB1 ALA   295      -8.307  -8.926  36.435  1.00  0.00           H  
ATOM   4715  HB2 ALA   295      -8.328  -8.917  36.437  1.00  0.00           H  
ATOM   4716  HB3 ALA   295      -8.316  -8.920  36.418  1.00  0.00           H  
ATOM   4717  C   ALA   295      -7.212  -6.701  37.694  1.00  0.00           C  
ATOM   4718  O   ALA   295      -8.050  -5.857  37.860  1.00  0.00           O  
ATOM   4719  N   SER   296      -6.283  -6.932  38.590  1.00  0.00           N  
ATOM   4720  H   SER   296      -5.642  -7.649  38.403  1.00  0.00           H  
ATOM   4721  CA  SER   296      -6.110  -6.189  39.819  1.00  0.00           C  
ATOM   4722  HA  SER   296      -7.020  -6.214  40.357  1.00  0.00           H  
ATOM   4723  CB  SER   296      -5.069  -6.854  40.659  1.00  0.00           C  
ATOM   4724  HB2 SER   296      -4.912  -6.365  41.479  1.00  0.00           H  
ATOM   4725  HB3 SER   296      -5.341  -7.741  40.915  1.00  0.00           H  
ATOM   4726  OG  SER   296      -3.963  -6.966  40.078  1.00  0.00           O  
ATOM   4727  HG  SER   296      -3.734  -7.504  39.952  1.00  0.00           H  
ATOM   4728  C   SER   296      -5.755  -4.735  39.625  1.00  0.00           C  
ATOM   4729  O   SER   296      -5.930  -3.960  40.524  1.00  0.00           O  
ATOM   4730  N   THR   297      -5.293  -4.339  38.461  1.00  0.00           N  
ATOM   4731  H   THR   297      -5.148  -5.023  37.776  1.00  0.00           H  
ATOM   4732  CA  THR   297      -5.034  -2.950  38.114  1.00  0.00           C  
ATOM   4733  HA  THR   297      -4.602  -2.469  38.961  1.00  0.00           H  
ATOM   4734  CB  THR   297      -4.045  -2.825  36.982  1.00  0.00           C  
ATOM   4735  HB  THR   297      -3.847  -1.788  36.845  1.00  0.00           H  
ATOM   4736  CG2 THR   297      -2.743  -3.512  37.244  1.00  0.00           C  
ATOM   4737 HG21 THR   297      -2.425  -3.680  37.315  1.00  0.00           H  
ATOM   4738 HG22 THR   297      -2.420  -3.676  37.297  1.00  0.00           H  
ATOM   4739 HG23 THR   297      -2.420  -3.661  37.311  1.00  0.00           H  
ATOM   4740  OG1 THR   297      -4.549  -3.308  35.794  1.00  0.00           O  
ATOM   4741  HG1 THR   297      -4.614  -4.220  35.842  1.00  0.00           H  
ATOM   4742  C   THR   297      -6.280  -2.162  37.775  1.00  0.00           C  
ATOM   4743  O   THR   297      -6.247  -0.972  37.744  1.00  0.00           O  
ATOM   4744  N   LEU   298      -7.383  -2.802  37.530  1.00  0.00           N  
ATOM   4745  H   LEU   298      -7.347  -3.771  37.615  1.00  0.00           H  
ATOM   4746  CA  LEU   298      -8.685  -2.218  37.276  1.00  0.00           C  
ATOM   4747  HA  LEU   298      -8.568  -1.211  36.944  1.00  0.00           H  
ATOM   4748  CB  LEU   298      -9.387  -2.993  36.181  1.00  0.00           C  
ATOM   4749  HB2 LEU   298      -9.571  -3.964  36.539  1.00  0.00           H  
ATOM   4750  HB3 LEU   298     -10.330  -2.547  35.998  1.00  0.00           H  
ATOM   4751  CG  LEU   298      -8.665  -3.115  34.869  1.00  0.00           C  
ATOM   4752  HG  LEU   298      -7.859  -3.441  35.017  1.00  0.00           H  
ATOM   4753  CD1 LEU   298      -9.216  -3.908  34.018  1.00  0.00           C  
ATOM   4754 HD11 LEU   298      -9.327  -4.100  33.799  1.00  0.00           H  
ATOM   4755 HD12 LEU   298      -9.348  -4.120  33.825  1.00  0.00           H  
ATOM   4756 HD13 LEU   298      -9.360  -4.090  33.819  1.00  0.00           H  
ATOM   4757  CD2 LEU   298      -8.502  -2.051  34.134  1.00  0.00           C  
ATOM   4758 HD21 LEU   298      -8.464  -1.795  33.949  1.00  0.00           H  
ATOM   4759 HD22 LEU   298      -8.452  -1.789  33.965  1.00  0.00           H  
ATOM   4760 HD23 LEU   298      -8.451  -1.799  33.952  1.00  0.00           H  
ATOM   4761  C   LEU   298      -9.511  -2.179  38.547  1.00  0.00           C  
ATOM   4762  O   LEU   298      -9.313  -2.971  39.429  1.00  0.00           O  
ATOM   4763  N   LYS   299     -10.454  -1.273  38.650  1.00  0.00           N  
ATOM   4764  H   LYS   299     -10.590  -0.669  37.893  1.00  0.00           H  
ATOM   4765  CA  LYS   299     -11.326  -1.140  39.800  1.00  0.00           C  
ATOM   4766  HA  LYS   299     -10.726  -1.187  40.686  1.00  0.00           H  
ATOM   4767  CB  LYS   299     -12.023   0.197  39.771  1.00  0.00           C  
ATOM   4768  HB2 LYS   299     -12.439   0.355  38.916  1.00  0.00           H  
ATOM   4769  HB3 LYS   299     -12.730   0.227  40.428  1.00  0.00           H  
ATOM   4770  CG  LYS   299     -11.222   1.285  40.035  1.00  0.00           C  
ATOM   4771  HG2 LYS   299     -10.827   1.171  40.701  1.00  0.00           H  
ATOM   4772  HG3 LYS   299     -10.663   1.342  39.478  1.00  0.00           H  
ATOM   4773  CD  LYS   299     -11.719   2.460  40.150  1.00  0.00           C  
ATOM   4774  HD2 LYS   299     -12.056   2.581  39.532  1.00  0.00           H  
ATOM   4775  HD3 LYS   299     -12.233   2.455  40.646  1.00  0.00           H  
ATOM   4776  CE  LYS   299     -11.040   3.470  40.439  1.00  0.00           C  
ATOM   4777  HE2 LYS   299     -10.863   3.488  40.774  1.00  0.00           H  
ATOM   4778  HE3 LYS   299     -10.691   3.521  40.252  1.00  0.00           H  
ATOM   4779  NZ  LYS   299     -11.073   4.349  40.528  1.00  0.00           N  
ATOM   4780  HZ1 LYS   299     -11.088   4.564  40.551  1.00  0.00           H  
ATOM   4781  HZ2 LYS   299     -11.080   4.570  40.553  1.00  0.00           H  
ATOM   4782  HZ3 LYS   299     -11.072   4.574  40.548  1.00  0.00           H  
ATOM   4783  C   LYS   299     -12.322  -2.266  39.883  1.00  0.00           C  
ATOM   4784  O   LYS   299     -12.934  -2.615  38.915  1.00  0.00           O  
ATOM   4785  N   SER   300     -12.494  -2.824  41.041  1.00  0.00           N  
ATOM   4786  H   SER   300     -11.971  -2.477  41.784  1.00  0.00           H  
ATOM   4787  CA  SER   300     -13.421  -3.895  41.308  1.00  0.00           C  
ATOM   4788  HA  SER   300     -13.316  -4.614  40.553  1.00  0.00           H  
ATOM   4789  CB  SER   300     -13.081  -4.541  42.598  1.00  0.00           C  
ATOM   4790  HB2 SER   300     -12.550  -4.712  42.743  1.00  0.00           H  
ATOM   4791  HB3 SER   300     -13.143  -4.310  43.122  1.00  0.00           H  
ATOM   4792  OG  SER   300     -13.355  -5.223  42.946  1.00  0.00           O  
ATOM   4793  HG  SER   300     -13.198  -5.584  42.859  1.00  0.00           H  
ATOM   4794  C   SER   300     -14.851  -3.444  41.312  1.00  0.00           C  
ATOM   4795  O   SER   300     -15.152  -2.405  41.801  1.00  0.00           O  
ATOM   4796  N   GLY   301     -15.743  -4.220  40.769  1.00  0.00           N  
ATOM   4797  H   GLY   301     -15.437  -5.052  40.383  1.00  0.00           H  
ATOM   4798  CA  GLY   301     -17.151  -3.938  40.694  1.00  0.00           C  
ATOM   4799  HA2 GLY   301     -17.655  -4.817  40.436  1.00  0.00           H  
ATOM   4800  HA3 GLY   301     -17.488  -3.641  41.639  1.00  0.00           H  
ATOM   4801  C   GLY   301     -17.553  -2.891  39.697  1.00  0.00           C  
ATOM   4802  O   GLY   301     -18.610  -2.459  39.705  1.00  0.00           O  
ATOM   4803  N   ILE   302     -16.718  -2.469  38.852  1.00  0.00           N  
ATOM   4804  H   ILE   302     -15.894  -2.891  38.898  1.00  0.00           H  
ATOM   4805  CA  ILE   302     -16.886  -1.428  37.862  1.00  0.00           C  
ATOM   4806  HA  ILE   302     -17.860  -1.001  37.960  1.00  0.00           H  
ATOM   4807  CB  ILE   302     -15.861  -0.336  38.117  1.00  0.00           C  
ATOM   4808  HB  ILE   302     -14.965  -0.794  38.270  1.00  0.00           H  
ATOM   4809  CG2 ILE   302     -15.657   0.594  37.010  1.00  0.00           C  
ATOM   4810 HG21 ILE   302     -15.666   0.822  36.742  1.00  0.00           H  
ATOM   4811 HG22 ILE   302     -15.557   0.853  36.772  1.00  0.00           H  
ATOM   4812 HG23 ILE   302     -15.572   0.783  36.699  1.00  0.00           H  
ATOM   4813  CG1 ILE   302     -16.148   0.437  39.312  1.00  0.00           C  
ATOM   4814 HG12 ILE   302     -16.383   0.200  39.662  1.00  0.00           H  
ATOM   4815 HG13 ILE   302     -15.787   0.611  39.640  1.00  0.00           H  
ATOM   4816  CD1 ILE   302     -16.569   1.305  39.674  1.00  0.00           C  
ATOM   4817 HD11 ILE   302     -16.674   1.521  39.768  1.00  0.00           H  
ATOM   4818 HD12 ILE   302     -16.672   1.515  39.774  1.00  0.00           H  
ATOM   4819 HD13 ILE   302     -16.670   1.519  39.772  1.00  0.00           H  
ATOM   4820  C   ILE   302     -16.818  -2.006  36.470  1.00  0.00           C  
ATOM   4821  O   ILE   302     -16.040  -2.892  36.201  1.00  0.00           O  
ATOM   4822  N   SER   303     -17.634  -1.502  35.579  1.00  0.00           N  
ATOM   4823  H   SER   303     -18.235  -0.778  35.867  1.00  0.00           H  
ATOM   4824  CA  SER   303     -17.636  -1.853  34.175  1.00  0.00           C  
ATOM   4825  HA  SER   303     -17.365  -2.883  34.088  1.00  0.00           H  
ATOM   4826  CB  SER   303     -19.024  -1.710  33.615  1.00  0.00           C  
ATOM   4827  HB2 SER   303     -19.633  -2.120  34.040  1.00  0.00           H  
ATOM   4828  HB3 SER   303     -19.321  -0.928  33.602  1.00  0.00           H  
ATOM   4829  OG  SER   303     -19.176  -2.055  32.584  1.00  0.00           O  
ATOM   4830  HG  SER   303     -19.116  -2.536  32.512  1.00  0.00           H  
ATOM   4831  C   SER   303     -16.623  -1.056  33.378  1.00  0.00           C  
ATOM   4832  O   SER   303     -16.400   0.107  33.634  1.00  0.00           O  
ATOM   4833  N   TYR   304     -16.019  -1.680  32.395  1.00  0.00           N  
ATOM   4834  H   TYR   304     -16.300  -2.606  32.209  1.00  0.00           H  
ATOM   4835  CA  TYR   304     -14.983  -1.138  31.534  1.00  0.00           C  
ATOM   4836  HA  TYR   304     -14.949  -0.069  31.646  1.00  0.00           H  
ATOM   4837  CB  TYR   304     -13.628  -1.698  31.938  1.00  0.00           C  
ATOM   4838  HB2 TYR   304     -13.725  -2.745  32.110  1.00  0.00           H  
ATOM   4839  HB3 TYR   304     -12.956  -1.583  31.118  1.00  0.00           H  
ATOM   4840  CG  TYR   304     -12.986  -1.064  33.140  1.00  0.00           C  
ATOM   4841  CD1 TYR   304     -12.083  -0.032  32.975  1.00  0.00           C  
ATOM   4842  HD1 TYR   304     -11.866   0.311  32.002  1.00  0.00           H  
ATOM   4843  CE1 TYR   304     -11.455   0.543  34.073  1.00  0.00           C  
ATOM   4844  HE1 TYR   304     -10.758   1.322  33.943  1.00  0.00           H  
ATOM   4845  CZ  TYR   304     -11.726   0.079  35.347  1.00  0.00           C  
ATOM   4846  OH  TYR   304     -11.105   0.605  36.408  1.00  0.00           O  
ATOM   4847  HH  TYR   304     -10.688   1.390  36.209  1.00  0.00           H  
ATOM   4848  CE2 TYR   304     -12.629  -0.953  35.515  1.00  0.00           C  
ATOM   4849  HE2 TYR   304     -12.834  -1.303  36.488  1.00  0.00           H  
ATOM   4850  CD2 TYR   304     -13.257  -1.522  34.413  1.00  0.00           C  
ATOM   4851  HD2 TYR   304     -13.946  -2.309  34.543  1.00  0.00           H  
ATOM   4852  C   TYR   304     -15.262  -1.421  30.063  1.00  0.00           C  
ATOM   4853  O   TYR   304     -15.936  -2.370  29.714  1.00  0.00           O  
ATOM   4854  N   ARG   305     -14.708  -0.591  29.201  1.00  0.00           N  
ATOM   4855  H   ARG   305     -14.184   0.159  29.584  1.00  0.00           H  
ATOM   4856  CA  ARG   305     -14.715  -0.697  27.750  1.00  0.00           C  
ATOM   4857  HA  ARG   305     -15.083  -1.667  27.479  1.00  0.00           H  
ATOM   4858  CB  ARG   305     -15.626   0.358  27.162  1.00  0.00           C  
ATOM   4859  HB2 ARG   305     -15.561   1.004  27.487  1.00  0.00           H  
ATOM   4860  HB3 ARG   305     -15.500   0.532  26.451  1.00  0.00           H  
ATOM   4861  CG  ARG   305     -16.786   0.322  27.068  1.00  0.00           C  
ATOM   4862  HG2 ARG   305     -16.858  -0.308  26.805  1.00  0.00           H  
ATOM   4863  HG3 ARG   305     -16.934   0.232  27.747  1.00  0.00           H  
ATOM   4864  CD  ARG   305     -17.635   1.289  26.375  1.00  0.00           C  
ATOM   4865  HD2 ARG   305     -17.319   2.200  26.615  1.00  0.00           H  
ATOM   4866  HD3 ARG   305     -17.516   1.187  25.394  1.00  0.00           H  
ATOM   4867  NE  ARG   305     -18.996   1.192  26.693  1.00  0.00           N  
ATOM   4868  HE  ARG   305     -19.283   1.430  27.543  1.00  0.00           H  
ATOM   4869  CZ  ARG   305     -19.910   0.904  25.982  1.00  0.00           C  
ATOM   4870  NH1 ARG   305     -19.732   0.604  24.845  1.00  0.00           N  
ATOM   4871 HH11 ARG   305     -18.882   0.607  24.447  1.00  0.00           H  
ATOM   4872 HH12 ARG   305     -20.463   0.397  24.359  1.00  0.00           H  
ATOM   4873  NH2 ARG   305     -21.054   0.900  26.429  1.00  0.00           N  
ATOM   4874 HH21 ARG   305     -21.217   1.121  27.313  1.00  0.00           H  
ATOM   4875 HH22 ARG   305     -21.755   0.699  25.899  1.00  0.00           H  
ATOM   4876  C   ARG   305     -13.310  -0.573  27.186  1.00  0.00           C  
ATOM   4877  O   ARG   305     -12.446   0.004  27.815  1.00  0.00           O  
ATOM   4878  N   ALA   306     -13.084  -1.096  25.995  1.00  0.00           N  
ATOM   4879  H   ALA   306     -13.836  -1.567  25.557  1.00  0.00           H  
ATOM   4880  CA  ALA   306     -11.816  -1.016  25.283  1.00  0.00           C  
ATOM   4881  HA  ALA   306     -11.283  -0.160  25.656  1.00  0.00           H  
ATOM   4882  CB  ALA   306     -10.992  -2.250  25.591  1.00  0.00           C  
ATOM   4883  HB1 ALA   306     -10.818  -2.576  25.629  1.00  0.00           H  
ATOM   4884  HB2 ALA   306     -10.747  -2.517  25.652  1.00  0.00           H  
ATOM   4885  HB3 ALA   306     -10.808  -2.546  25.719  1.00  0.00           H  
ATOM   4886  C   ALA   306     -11.969  -0.829  23.774  1.00  0.00           C  
ATOM   4887  O   ALA   306     -12.960  -1.241  23.202  1.00  0.00           O  
ATOM   4888  N   ARG   307     -10.956  -0.246  23.134  1.00  0.00           N  
ATOM   4889  H   ARG   307     -10.200   0.054  23.704  1.00  0.00           H  
ATOM   4890  CA  ARG   307     -10.795  -0.058  21.682  1.00  0.00           C  
ATOM   4891  HA  ARG   307     -11.289  -0.861  21.167  1.00  0.00           H  
ATOM   4892  CB  ARG   307     -11.453   1.239  21.234  1.00  0.00           C  
ATOM   4893  HB2 ARG   307     -11.297   1.477  20.635  1.00  0.00           H  
ATOM   4894  HB3 ARG   307     -12.100   1.209  21.165  1.00  0.00           H  
ATOM   4895  CG  ARG   307     -11.476   2.246  21.647  1.00  0.00           C  
ATOM   4896  HG2 ARG   307     -11.536   1.991  22.237  1.00  0.00           H  
ATOM   4897  HG3 ARG   307     -10.885   2.336  21.626  1.00  0.00           H  
ATOM   4898  CD  ARG   307     -12.221   3.479  21.285  1.00  0.00           C  
ATOM   4899  HD2 ARG   307     -12.152   3.609  20.256  1.00  0.00           H  
ATOM   4900  HD3 ARG   307     -13.225   3.367  21.533  1.00  0.00           H  
ATOM   4901  NE  ARG   307     -11.718   4.625  21.959  1.00  0.00           N  
ATOM   4902  HE  ARG   307     -11.108   4.512  22.675  1.00  0.00           H  
ATOM   4903  CZ  ARG   307     -11.986   5.801  21.755  1.00  0.00           C  
ATOM   4904  NH1 ARG   307     -12.787   6.145  20.894  1.00  0.00           N  
ATOM   4905 HH11 ARG   307     -13.254   5.518  20.353  1.00  0.00           H  
ATOM   4906 HH12 ARG   307     -12.945   7.045  20.787  1.00  0.00           H  
ATOM   4907  NH2 ARG   307     -11.434   6.671  22.442  1.00  0.00           N  
ATOM   4908 HH21 ARG   307     -10.818   6.425  23.113  1.00  0.00           H  
ATOM   4909 HH22 ARG   307     -11.628   7.553  22.295  1.00  0.00           H  
ATOM   4910  C   ARG   307      -9.324  -0.115  21.282  1.00  0.00           C  
ATOM   4911  O   ARG   307      -8.475   0.127  22.106  1.00  0.00           O  
ATOM   4912  N   VAL   308      -9.006  -0.417  20.034  1.00  0.00           N  
ATOM   4913  H   VAL   308      -9.747  -0.602  19.403  1.00  0.00           H  
ATOM   4914  CA  VAL   308      -7.629  -0.577  19.527  1.00  0.00           C  
ATOM   4915  HA  VAL   308      -6.956  -0.118  20.236  1.00  0.00           H  
ATOM   4916  CB  VAL   308      -7.251  -2.069  19.475  1.00  0.00           C  
ATOM   4917  HB  VAL   308      -7.348  -2.456  20.460  1.00  0.00           H  
ATOM   4918  CG1 VAL   308      -8.133  -2.902  18.594  1.00  0.00           C  
ATOM   4919 HG11 VAL   308      -8.358  -3.102  18.384  1.00  0.00           H  
ATOM   4920 HG12 VAL   308      -8.342  -3.108  18.375  1.00  0.00           H  
ATOM   4921 HG13 VAL   308      -8.351  -3.121  18.392  1.00  0.00           H  
ATOM   4922  CG2 VAL   308      -5.834  -2.322  19.047  1.00  0.00           C  
ATOM   4923 HG21 VAL   308      -5.479  -2.373  18.952  1.00  0.00           H  
ATOM   4924 HG22 VAL   308      -5.484  -2.410  18.975  1.00  0.00           H  
ATOM   4925 HG23 VAL   308      -5.491  -2.407  18.929  1.00  0.00           H  
ATOM   4926  C   VAL   308      -7.406   0.156  18.201  1.00  0.00           C  
ATOM   4927  O   VAL   308      -8.316   0.272  17.406  1.00  0.00           O  
ATOM   4928  N   ARG   309      -6.202   0.664  17.961  1.00  0.00           N  
ATOM   4929  H   ARG   309      -5.522   0.553  18.677  1.00  0.00           H  
ATOM   4930  CA  ARG   309      -5.751   1.303  16.711  1.00  0.00           C  
ATOM   4931  HA  ARG   309      -6.423   1.013  15.917  1.00  0.00           H  
ATOM   4932  CB  ARG   309      -5.839   2.827  16.822  1.00  0.00           C  
ATOM   4933  HB2 ARG   309      -5.655   3.249  15.851  1.00  0.00           H  
ATOM   4934  HB3 ARG   309      -6.842   3.096  17.096  1.00  0.00           H  
ATOM   4935  CG  ARG   309      -4.873   3.476  17.805  1.00  0.00           C  
ATOM   4936  HG2 ARG   309      -5.060   3.121  18.798  1.00  0.00           H  
ATOM   4937  HG3 ARG   309      -3.869   3.225  17.542  1.00  0.00           H
[truncated: 28,467 more chars]
