# Supplementary material for: Insights into receptor structure and dynamics at the surface of living cells
Source: Nat Commun. 2023 Mar 22;14:1596. doi: 10.1038/s41467-023-37284-4 (PMC10033668; doi:10.1038/s41467-023-37284-4)
Supplement: Supplementary file 13 — Supplementary Software [file 41467_2023_37284_MOESM13_ESM.zip › SI_comp_bio/f/no_il4/bfac_c_ca_o_n.dat]

#Res          myfluct
   1.000     834.1528
   2.000     405.6137
   3.000     470.3447
   4.000     448.8291
   5.000     257.0707
   6.000     131.7457
   7.000     108.6511
   8.000      80.7996
   9.000      71.4290
  10.000      91.0026
  11.000      81.8988
  12.000      53.3818
  13.000      31.4078
  14.000      28.6485
  15.000      30.9758
  16.000      31.4374
  17.000      33.6124
  18.000      34.2383
  19.000      34.5529
  20.000      36.6128
  21.000      31.7530
  22.000      30.8752
  23.000      26.5372
  24.000      27.0848
  25.000      24.8778
  26.000      30.1043
  27.000      43.3276
  28.000      58.5518
  29.000      77.8957
  30.000     111.9079
  31.000     115.6408
  32.000     128.6926
  33.000      90.9810
  34.000      77.2122
  35.000      55.7714
  36.000      55.8389
  37.000      62.4796
  38.000      59.5891
  39.000      35.3080
  40.000      23.4111
  41.000      17.5027
  42.000      15.3985
  43.000      15.8705
  44.000      19.9125
  45.000      31.0687
  46.000      65.7942
  47.000      77.8211
  48.000     129.7346
  49.000     124.5025
  50.000      75.6501
  51.000      56.7128
  52.000      45.2667
  53.000      23.0379
  54.000      23.7116
  55.000      21.5027
  56.000      29.1302
  57.000      36.9281
  58.000      52.2195
  59.000      75.6612
  60.000     107.2779
  61.000     156.4560
  62.000     155.4267
  63.000     103.7867
  64.000      78.6886
  65.000      50.6875
  66.000      39.9496
  67.000      27.7389
  68.000      31.2957
  69.000      21.5211
  70.000      25.6635
  71.000      53.6282
  72.000      65.0113
  73.000      59.7420
  74.000      48.5541
  75.000      40.8523
  76.000      45.0237
  77.000      45.0958
  78.000      29.2398
  79.000      21.7674
  80.000      17.1977
  81.000      17.0181
  82.000      16.5558
  83.000      18.4669
  84.000      23.3235
  85.000      31.7766
  86.000      77.3889
  87.000     132.7166
  88.000     109.3829
  89.000      62.2640
  90.000      56.7846
  91.000      48.5876
  92.000      30.8229
  93.000      25.9950
  94.000      19.3832
  95.000      19.5266
  96.000      17.4592
  97.000      21.5222
  98.000      25.9346
  99.000      34.5219
 100.000      35.8951
 101.000      32.0169
 102.000      33.3727
 103.000      33.4249
 104.000      28.8094
 105.000      23.8399
 106.000      21.8706
 107.000      18.6947
 108.000      25.5238
 109.000      27.7958
 110.000      23.1249
 111.000      21.5193
 112.000      34.4159
 113.000      44.2751
 114.000      77.7746
 115.000      85.2678
 116.000     108.7356
 117.000     108.1911
 118.000      91.6336
 119.000      61.2954
 120.000      35.9991
 121.000      28.0773
 122.000      16.2675
 123.000      14.7811
 124.000      15.2028
 125.000      17.9025
 126.000      19.8114
 127.000      29.4815
 128.000      27.8550
 129.000      38.8404
 130.000      50.8149
 131.000      50.5614
 132.000      34.4006
 133.000      43.0810
 134.000      44.5680
 135.000      39.3517
 136.000      50.3860
 137.000      30.3688
 138.000      24.0837
 139.000      18.3751
 140.000      12.1679
 141.000      11.6147
 142.000      14.1285
 143.000      19.4290
 144.000      28.6575
 145.000      43.4881
 146.000      66.5331
 147.000      94.2454
 148.000     126.7778
 149.000     118.7886
 150.000     174.5547
 151.000     146.7847
 152.000      91.8342
 153.000      53.4258
 154.000      33.3646
 155.000      25.4699
 156.000      17.7425
 157.000      28.3975
 158.000      36.8868
 159.000      93.5128
 160.000      58.2518
 161.000      53.9375
 162.000      34.2964
 163.000      17.3232
 164.000      17.0330
 165.000      16.5862
 166.000      26.0566
 167.000      34.6739
 168.000      48.9334
 169.000      59.7243
 170.000      71.4406
 171.000      64.2322
 172.000      67.2703
 173.000      81.8117
 174.000     108.8600
 175.000     121.7548
 176.000      85.1715
 177.000      69.7982
 178.000      48.1445
 179.000      35.7279
 180.000      25.0240
 181.000      17.4188
 182.000      14.0098
 183.000      14.4688
 184.000      19.7996
 185.000      22.4110
 186.000      34.6447
 187.000      61.8154
 188.000      56.4078
 189.000      52.3861
 190.000      57.2387
 191.000      45.2145
 192.000      42.6499
 193.000      34.8964
 194.000      29.3401
 195.000      30.0314
 196.000      30.0382
 197.000      27.1458
 198.000      32.6824
 199.000      39.2608
 200.000      35.9428
 201.000      47.5802
 202.000      54.3556
 203.000      70.9049
 204.000     104.8298
