# Supplementary material for: Insights into receptor structure and dynamics at the surface of living cells
Source: Nat Commun. 2023 Mar 22;14:1596. doi: 10.1038/s41467-023-37284-4 (PMC10033668; doi:10.1038/s41467-023-37284-4)
Supplement: Supplementary file 13 — Supplementary Software [file 41467_2023_37284_MOESM13_ESM.zip › SI_comp_bio/f/no_il4/cpptraj.bfac.scrpt]

#
# usage:   cpptraj  <  ./cpptraj.bfac.scrpt  >&  ./cpptraj.bfac.log
#

parm ../3bpn.4.wat.top
trajin  ../3bpn.4.wat.md.trj.crd   1 9999999 1
trajin  ../3bpn.4.wat.md2.trj.crd  1 9999999 1
trajin  ../3bpn.4.wat.md3.trj.crd  1 9999999 1
trajin  ../3bpn.4.wat.md4.trj.crd  1 9999999 1
center :1-204 origin
image origin
strip  :205-999999

parm MyAvg.pdb
reference MyAvg.pdb parm MyAvg.pdb [myref]

rms ref [myref]

atomicfluct myfluct out bfac_c_ca_o_n.dat @C,CA,N,O byres bfactor
