# Supplementary material for: Insights into receptor structure and dynamics at the surface of living cells
Source: Nat Commun. 2023 Mar 22;14:1596. doi: 10.1038/s41467-023-37284-4 (PMC10033668; doi:10.1038/s41467-023-37284-4)
Supplement: Supplementary file 13 — Supplementary Software [file 41467_2023_37284_MOESM13_ESM.zip › SI_comp_bio/f/no_il4/MyAvg.pdb]

ATOM      1  N   MET     1      -5.136  30.581 -22.898  1.00  0.00           N  
ATOM      2  H1  MET     1      -5.109  30.646 -23.073  1.00  0.00           H  
ATOM      3  H2  MET     1      -5.103  30.647 -23.079  1.00  0.00           H  
ATOM      4  H3  MET     1      -5.102  30.653 -23.071  1.00  0.00           H  
ATOM      5  CA  MET     1      -5.268  30.294 -22.165  1.00  0.00           C  
ATOM      6  HA  MET     1      -5.120  30.086 -22.136  1.00  0.00           H  
ATOM      7  CB  MET     1      -5.123  30.406 -21.279  1.00  0.00           C  
ATOM      8  HB2 MET     1      -4.883  30.469 -21.159  1.00  0.00           H  
ATOM      9  HB3 MET     1      -5.230  30.555 -21.288  1.00  0.00           H  
ATOM     10  CG  MET     1      -5.148  30.235 -20.526  1.00  0.00           C  
ATOM     11  HG2 MET     1      -5.203  30.277 -20.288  1.00  0.00           H  
ATOM     12  HG3 MET     1      -5.249  30.153 -20.608  1.00  0.00           H  
ATOM     13  SD  MET     1      -4.936  30.091 -19.857  1.00  0.00           S  
ATOM     14  CE  MET     1      -4.818  30.234 -19.482  1.00  0.00           C  
ATOM     15  HE1 MET     1      -4.785  30.266 -19.403  1.00  0.00           H  
ATOM     16  HE2 MET     1      -4.792  30.265 -19.410  1.00  0.00           H  
ATOM     17  HE3 MET     1      -4.804  30.258 -19.398  1.00  0.00           H  
ATOM     18  C   MET     1      -5.744  30.152 -22.344  1.00  0.00           C  
ATOM     19  O   MET     1      -5.986  30.366 -22.603  1.00  0.00           O  
ATOM     20  N   HIE     2      -5.879  29.793 -22.207  1.00  0.00           N  
ATOM     21  H   HIE     2      -5.663  29.634 -22.002  1.00  0.00           H  
ATOM     22  CA  HIE     2      -6.327  29.606 -22.325  1.00  0.00           C  
ATOM     23  HA  HIE     2      -6.496  29.784 -23.031  1.00  0.00           H  
ATOM     24  CB  HIE     2      -6.334  29.172 -22.475  1.00  0.00           C  
ATOM     25  HB2 HIE     2      -6.196  28.988 -21.789  1.00  0.00           H  
ATOM     26  HB3 HIE     2      -6.138  29.186 -23.094  1.00  0.00           H  
ATOM     27  CG  HIE     2      -6.770  28.961 -22.715  1.00  0.00           C  
ATOM     28  ND1 HIE     2      -7.039  28.786 -22.096  1.00  0.00           N  
ATOM     29  CE1 HIE     2      -7.393  28.641 -22.597  1.00  0.00           C  
ATOM     30  HE1 HIE     2      -7.667  28.488 -22.330  1.00  0.00           H  
ATOM     31  NE2 HIE     2      -7.358  28.716 -23.484  1.00  0.00           N  
ATOM     32  HE2 HIE     2      -7.583  28.640 -23.990  1.00  0.00           H  
ATOM     33  CD2 HIE     2      -6.967  28.918 -23.571  1.00  0.00           C  
ATOM     34  HD2 HIE     2      -6.841  29.026 -24.190  1.00  0.00           H  
ATOM     35  C   HIE     2      -6.560  29.607 -21.397  1.00  0.00           C  
ATOM     36  O   HIE     2      -6.365  29.567 -20.504  1.00  0.00           O  
ATOM     37  N   HIE     3      -6.981  29.651 -21.594  1.00  0.00           N  
ATOM     38  H   HIE     3      -7.131  29.668 -22.332  1.00  0.00           H  
ATOM     39  CA  HIE     3      -7.250  29.689 -20.813  1.00  0.00           C  
ATOM     40  HA  HIE     3      -7.077  29.920 -20.463  1.00  0.00           H  
ATOM     41  CB  HIE     3      -7.673  29.877 -21.367  1.00  0.00           C  
ATOM     42  HB2 HIE     3      -7.607  30.240 -21.886  1.00  0.00           H  
ATOM     43  HB3 HIE     3      -7.896  29.972 -20.980  1.00  0.00           H  
ATOM     44  CG  HIE     3      -7.886  29.484 -21.743  1.00  0.00           C  
ATOM     45  ND1 HIE     3      -7.748  29.344 -22.070  1.00  0.00           N  
ATOM     46  CE1 HIE     3      -8.017  28.982 -22.335  1.00  0.00           C  
ATOM     47  HE1 HIE     3      -7.999  28.792 -22.620  1.00  0.00           H  
ATOM     48  NE2 HIE     3      -8.311  28.889 -22.192  1.00  0.00           N  
ATOM     49  HE2 HIE     3      -8.540  28.634 -22.336  1.00  0.00           H  
ATOM     50  CD2 HIE     3      -8.235  29.204 -21.820  1.00  0.00           C  
ATOM     51  HD2 HIE     3      -8.410  29.224 -21.626  1.00  0.00           H  
ATOM     52  C   HIE     3      -7.349  29.265 -19.894  1.00  0.00           C  
ATOM     53  O   HIE     3      -7.503  29.267 -19.064  1.00  0.00           O  
ATOM     54  N   HIE     4      -7.263  28.902 -20.016  1.00  0.00           N  
ATOM     55  H   HIE     4      -7.153  28.924 -20.724  1.00  0.00           H  
ATOM     56  CA  HIE     4      -7.334  28.457 -19.187  1.00  0.00           C  
ATOM     57  HA  HIE     4      -7.490  28.551 -18.650  1.00  0.00           H  
ATOM     58  CB  HIE     4      -7.722  28.177 -19.684  1.00  0.00           C  
ATOM     59  HB2 HIE     4      -7.470  28.000 -20.021  1.00  0.00           H  
ATOM     60  HB3 HIE     4      -8.006  28.431 -20.180  1.00  0.00           H  
ATOM     61  CG  HIE     4      -8.079  27.802 -19.107  1.00  0.00           C  
ATOM     62  ND1 HIE     4      -8.547  27.871 -18.824  1.00  0.00           N  
ATOM     63  CE1 HIE     4      -8.739  27.451 -18.338  1.00  0.00           C  
ATOM     64  HE1 HIE     4      -9.093  27.385 -18.017  1.00  0.00           H  
ATOM     65  NE2 HIE     4      -8.424  27.129 -18.303  1.00  0.00           N  
ATOM     66  HE2 HIE     4      -8.481  26.798 -17.968  1.00  0.00           H  
ATOM     67  CD2 HIE     4      -8.005  27.342 -18.786  1.00  0.00           C  
ATOM     68  HD2 HIE     4      -7.680  27.182 -18.889  1.00  0.00           H  
ATOM     69  C   HIE     4      -6.839  28.147 -18.523  1.00  0.00           C  
ATOM     70  O   HIE     4      -6.765  27.743 -17.664  1.00  0.00           O  
ATOM     71  N   HIE     5      -6.490  28.328 -18.904  1.00  0.00           N  
ATOM     72  H   HIE     5      -6.573  28.673 -19.606  1.00  0.00           H  
ATOM     73  CA  HIE     5      -5.991  28.015 -18.408  1.00  0.00           C  
ATOM     74  HA  HIE     5      -5.954  27.463 -18.014  1.00  0.00           H  
ATOM     75  CB  HIE     5      -5.809  28.327 -19.270  1.00  0.00           C  
ATOM     76  HB2 HIE     5      -5.834  28.605 -19.197  1.00  0.00           H  
ATOM     77  HB3 HIE     5      -5.907  28.232 -19.930  1.00  0.00           H  
ATOM     78  CG  HIE     5      -5.467  28.392 -19.385  1.00  0.00           C  
ATOM     79  ND1 HIE     5      -5.366  28.146 -19.456  1.00  0.00           N  
ATOM     80  CE1 HIE     5      -5.042  28.305 -19.568  1.00  0.00           C  
ATOM     81  HE1 HIE     5      -4.888  28.186 -19.646  1.00  0.00           H  
ATOM     82  NE2 HIE     5      -4.936  28.634 -19.573  1.00  0.00           N  
ATOM     83  HE2 HIE     5      -4.704  28.804 -19.651  1.00  0.00           H  
ATOM     84  CD2 HIE     5      -5.201  28.694 -19.459  1.00  0.00           C  
ATOM     85  HD2 HIE     5      -5.198  28.929 -19.437  1.00  0.00           H  
ATOM     86  C   HIE     5      -5.702  28.060 -17.561  1.00  0.00           C  
ATOM     87  O   HIE     5      -5.241  28.023 -17.236  1.00  0.00           O  
ATOM     88  N   HIE     6      -5.968  28.139 -17.186  1.00  0.00           N  
ATOM     89  H   HIE     6      -6.353  28.171 -17.489  1.00  0.00           H  
ATOM     90  CA  HIE     6      -5.752  28.181 -16.358  1.00  0.00           C  
ATOM     91  HA  HIE     6      -5.505  28.527 -16.462  1.00  0.00           H  
ATOM     92  CB  HIE     6      -6.327  28.621 -16.458  1.00  0.00           C  
ATOM     93  HB2 HIE     6      -6.197  28.945 -16.702  1.00  0.00           H  
ATOM     94  HB3 HIE     6      -6.406  28.985 -16.401  1.00  0.00           H  
ATOM     95  CG  HIE     6      -6.969  28.192 -16.318  1.00  0.00           C  
ATOM     96  ND1 HIE     6      -7.425  28.062 -16.344  1.00  0.00           N  
ATOM     97  CE1 HIE     6      -7.918  27.668 -16.173  1.00  0.00           C  
ATOM     98  HE1 HIE     6      -8.349  27.477 -16.143  1.00  0.00           H  
ATOM     99  NE2 HIE     6      -7.797  27.549 -16.043  1.00  0.00           N  
ATOM    100  HE2 HIE     6      -8.094  27.270 -15.903  1.00  0.00           H  
ATOM    101  CD2 HIE     6      -7.201  27.875 -16.131  1.00  0.00           C  
ATOM    102  HD2 HIE     6      -6.958  27.881 -16.063  1.00  0.00           H  
ATOM    103  C   HIE     6      -5.288  27.379 -15.262  1.00  0.00           C  
ATOM    104  O   HIE     6      -4.578  27.759 -14.525  1.00  0.00           O  
ATOM    105  N   HIE     7      -5.674  26.268 -15.142  1.00  0.00           N  
ATOM    106  H   HIE     7      -6.247  26.016 -15.781  1.00  0.00           H  
ATOM    107  CA  HIE     7      -5.306  25.372 -14.142  1.00  0.00           C  
ATOM    108  HA  HIE     7      -5.305  25.852 -13.266  1.00  0.00           H  
ATOM    109  CB  HIE     7      -6.278  24.390 -14.054  1.00  0.00           C  
ATOM    110  HB2 HIE     7      -6.296  24.146 -13.564  1.00  0.00           H  
ATOM    111  HB3 HIE     7      -6.238  23.943 -14.341  1.00  0.00           H  
ATOM    112  CG  HIE     7      -7.282  24.309 -14.202  1.00  0.00           C  
ATOM    113  ND1 HIE     7      -7.772  24.448 -14.276  1.00  0.00           N  
ATOM    114  CE1 HIE     7      -8.653  24.294 -14.391  1.00  0.00           C  
ATOM    115  HE1 HIE     7      -9.216  24.341 -14.470  1.00  0.00           H  
ATOM    116  NE2 HIE     7      -8.736  24.073 -14.394  1.00  0.00           N  
ATOM    117  HE2 HIE     7      -9.341  23.929 -14.467  1.00  0.00           H  
ATOM    118  CD2 HIE     7      -7.879  24.079 -14.275  1.00  0.00           C  
ATOM    119  HD2 HIE     7      -7.713  23.928 -14.244  1.00  0.00           H  
ATOM    120  C   HIE     7      -3.973  24.784 -14.308  1.00  0.00           C  
ATOM    121  O   HIE     7      -3.664  24.393 -15.321  1.00  0.00           O  
ATOM    122  N   LYS     8      -3.183  24.703 -13.306  1.00  0.00           N  
ATOM    123  H   LYS     8      -3.530  25.035 -12.506  1.00  0.00           H  
ATOM    124  CA  LYS     8      -1.838  24.198 -13.270  1.00  0.00           C  
ATOM    125  HA  LYS     8      -1.673  23.611 -14.115  1.00  0.00           H  
ATOM    126  CB  LYS     8      -0.894  25.332 -13.305  1.00  0.00           C  
ATOM    127  HB2 LYS     8      -0.845  25.668 -12.952  1.00  0.00           H  
ATOM    128  HB3 LYS     8      -0.426  25.252 -13.306  1.00  0.00           H  
ATOM    129  CG  LYS     8      -0.608  26.126 -13.805  1.00  0.00           C  
ATOM    130  HG2 LYS     8      -0.826  25.979 -13.996  1.00  0.00           H  
ATOM    131  HG3 LYS     8      -0.763  26.281 -13.751  1.00  0.00           H  
ATOM    132  CD  LYS     8       0.195  26.928 -14.113  1.00  0.00           C  
ATOM    133  HD2 LYS     8       0.440  27.072 -13.918  1.00  0.00           H  
ATOM    134  HD3 LYS     8       0.370  26.817 -14.203  1.00  0.00           H  
ATOM    135  CE  LYS     8       0.430  27.689 -14.558  1.00  0.00           C  
ATOM    136  HE2 LYS     8       0.305  27.789 -14.590  1.00  0.00           H  
ATOM    137  HE3 LYS     8       0.493  27.697 -14.573  1.00  0.00           H  
ATOM    138  NZ  LYS     8       0.741  28.273 -14.920  1.00  0.00           N  
ATOM    139  HZ1 LYS     8       0.824  28.425 -15.023  1.00  0.00           H  
ATOM    140  HZ2 LYS     8       0.816  28.410 -15.011  1.00  0.00           H  
ATOM    141  HZ3 LYS     8       0.813  28.422 -14.998  1.00  0.00           H  
ATOM    142  C   LYS     8      -1.582  23.313 -12.084  1.00  0.00           C  
ATOM    143  O   LYS     8      -2.229  23.447 -11.089  1.00  0.00           O  
ATOM    144  N   VAL     9      -0.626  22.423 -12.174  1.00  0.00           N  
ATOM    145  H   VAL     9      -0.115  22.399 -13.003  1.00  0.00           H  
ATOM    146  CA  VAL     9      -0.162  21.596 -11.074  1.00  0.00           C  
ATOM    147  HA  VAL     9      -1.006  21.270 -10.528  1.00  0.00           H  
ATOM    148  CB  VAL     9       0.546  20.363 -11.569  1.00  0.00           C  
ATOM    149  HB  VAL     9       1.062  20.468 -11.831  1.00  0.00           H  
ATOM    150  CG1 VAL     9       0.861  19.558 -11.083  1.00  0.00           C  
ATOM    151 HG11 VAL     9       0.950  19.339 -10.975  1.00  0.00           H  
ATOM    152 HG12 VAL     9       0.948  19.369 -10.967  1.00  0.00           H  
ATOM    153 HG13 VAL     9       0.932  19.370 -10.960  1.00  0.00           H  
ATOM    154  CG2 VAL     9       0.246  19.704 -12.216  1.00  0.00           C  
ATOM    155 HG21 VAL     9       0.166  19.547 -12.386  1.00  0.00           H  
ATOM    156 HG22 VAL     9       0.192  19.537 -12.386  1.00  0.00           H  
ATOM    157 HG23 VAL     9       0.172  19.538 -12.357  1.00  0.00           H  
ATOM    158  C   VAL     9       0.702  22.394 -10.141  1.00  0.00           C  
ATOM    159  O   VAL     9       1.561  23.079 -10.562  1.00  0.00           O  
ATOM    160  N   LEU    10       0.481  22.313  -8.871  1.00  0.00           N  
ATOM    161  H   LEU    10      -0.238  21.731  -8.596  1.00  0.00           H  
ATOM    162  CA  LEU    10       1.222  23.004  -7.848  1.00  0.00           C  
ATOM    163  HA  LEU    10       1.636  23.859  -8.245  1.00  0.00           H  
ATOM    164  CB  LEU    10       0.307  23.423  -6.784  1.00  0.00           C  
ATOM    165  HB2 LEU    10      -0.353  23.587  -7.010  1.00  0.00           H  
ATOM    166  HB3 LEU    10       0.185  22.909  -6.333  1.00  0.00           H  
ATOM    167  CG  LEU    10       0.394  24.294  -6.007  1.00  0.00           C  
ATOM    168  HG  LEU    10       0.729  23.937  -5.890  1.00  0.00           H  
ATOM    169  CD1 LEU    10       0.474  25.265  -5.878  1.00  0.00           C  
ATOM    170 HD11 LEU    10       0.503  25.505  -5.832  1.00  0.00           H  
ATOM    171 HD12 LEU    10       0.506  25.508  -5.849  1.00  0.00           H  
ATOM    172 HD13 LEU    10       0.482  25.493  -5.850  1.00  0.00           H  
ATOM    173  CD2 LEU    10      -0.097  24.708  -5.455  1.00  0.00           C  
ATOM    174 HD21 LEU    10      -0.205  24.801  -5.309  1.00  0.00           H  
ATOM    175 HD22 LEU    10      -0.210  24.829  -5.317  1.00  0.00           H  
ATOM    176 HD23 LEU    10      -0.229  24.796  -5.329  1.00  0.00           H  
ATOM    177  C   LEU    10       2.348  22.214  -7.323  1.00  0.00           C  
ATOM    178  O   LEU    10       3.319  22.739  -7.000  1.00  0.00           O  
ATOM    179  N   GLN    11       2.232  20.957  -7.261  1.00  0.00           N  
ATOM    180  H   GLN    11       1.413  20.600  -7.556  1.00  0.00           H  
ATOM    181  CA  GLN    11       3.235  20.029  -6.882  1.00  0.00           C  
ATOM    182  HA  GLN    11       4.149  20.473  -6.974  1.00  0.00           H  
ATOM    183  CB  GLN    11       3.051  19.668  -5.498  1.00  0.00           C  
ATOM    184  HB2 GLN    11       2.858  19.756  -5.194  1.00  0.00           H  
ATOM    185  HB3 GLN    11       2.941  19.394  -5.299  1.00  0.00           H  
ATOM    186  CG  GLN    11       3.282  19.543  -4.769  1.00  0.00           C  
ATOM    187  HG2 GLN    11       3.323  19.484  -4.860  1.00  0.00           H  
ATOM    188  HG3 GLN    11       3.373  19.567  -4.757  1.00  0.00           H  
ATOM    189  CD  GLN    11       3.337  19.457  -3.896  1.00  0.00           C  
ATOM    190  OE1 GLN    11       3.067  19.474  -3.686  1.00  0.00           O  
ATOM    191  NE2 GLN    11       3.680  19.361  -3.351  1.00  0.00           N  
ATOM    192 HE21 GLN    11       3.716  19.304  -2.783  1.00  0.00           H  
ATOM    193 HE22 GLN    11       3.908  19.339  -3.505  1.00  0.00           H  
ATOM    194  C   GLN    11       3.244  18.829  -7.762  1.00  0.00           C  
ATOM    195  O   GLN    11       2.227  18.390  -8.164  1.00  0.00           O  
ATOM    196  N   GLU    12       4.376  18.303  -8.064  1.00  0.00           N  
ATOM    197  H   GLU    12       5.166  18.696  -7.685  1.00  0.00           H  
ATOM    198  CA  GLU    12       4.528  17.212  -8.953  1.00  0.00           C  
ATOM    199  HA  GLU    12       4.077  17.484  -9.850  1.00  0.00           H  
ATOM    200  CB  GLU    12       5.970  17.008  -9.197  1.00  0.00           C  
ATOM    201  HB2 GLU    12       6.395  17.168  -9.043  1.00  0.00           H  
ATOM    202  HB3 GLU    12       6.161  16.682  -9.151  1.00  0.00           H  
ATOM    203  CG  GLU    12       6.606  17.007  -9.719  1.00  0.00           C  
ATOM    204  HG2 GLU    12       6.796  16.866  -9.675  1.00  0.00           H  
ATOM    205  HG3 GLU    12       6.511  16.868  -9.805  1.00  0.00           H  
ATOM    206  CD  GLU    12       7.149  17.359 -10.192  1.00  0.00           C  
ATOM    207  OE1 GLU    12       7.372  17.515 -10.403  1.00  0.00           O  
ATOM    208  OE2 GLU    12       7.373  17.482 -10.368  1.00  0.00           O  
ATOM    209  C   GLU    12       3.874  15.957  -8.488  1.00  0.00           C  
ATOM    210  O   GLU    12       3.960  15.659  -7.333  1.00  0.00           O  
ATOM    211  N   PRO    13       3.245  15.196  -9.350  1.00  0.00           N  
ATOM    212  CD  PRO    13       2.943  15.499 -10.696  1.00  0.00           C  
ATOM    213  HD2 PRO    13       3.777  15.317 -11.264  1.00  0.00           H  
ATOM    214  HD3 PRO    13       2.634  16.465 -10.822  1.00  0.00           H  
ATOM    215  CG  PRO    13       1.845  14.621 -11.115  1.00  0.00           C  
ATOM    216  HG2 PRO    13       1.902  14.387 -12.090  1.00  0.00           H  
ATOM    217  HG3 PRO    13       0.949  15.046 -10.940  1.00  0.00           H  
ATOM    218  CB  PRO    13       2.011  13.472 -10.266  1.00  0.00           C  
ATOM    219  HB2 PRO    13       2.652  12.828 -10.702  1.00  0.00           H  
ATOM    220  HB3 PRO    13       1.106  13.027 -10.123  1.00  0.00           H  
ATOM    221  CA  PRO    13       2.612  13.987  -9.004  1.00  0.00           C  
ATOM    222  HA  PRO    13       1.829  14.208  -8.352  1.00  0.00           H  
ATOM    223  C   PRO    13       3.515  12.985  -8.336  1.00  0.00           C  
ATOM    224  O   PRO    13       4.604  12.770  -8.723  1.00  0.00           O  
ATOM    225  N   THR    14       3.036  12.336  -7.349  1.00  0.00           N  
ATOM    226  H   THR    14       2.133  12.563  -7.101  1.00  0.00           H  
ATOM    227  CA  THR    14       3.680  11.249  -6.652  1.00  0.00           C  
ATOM    228  HA  THR    14       4.639  11.094  -7.048  1.00  0.00           H  
ATOM    229  CB  THR    14       3.849  11.582  -5.227  1.00  0.00           C  
ATOM    230  HB  THR    14       3.618  11.822  -4.978  1.00  0.00           H  
ATOM    231  CG2 THR    14       3.938  11.310  -4.444  1.00  0.00           C  
ATOM    232 HG21 THR    14       3.961  11.249  -4.241  1.00  0.00           H  
ATOM    233 HG22 THR    14       3.949  11.240  -4.256  1.00  0.00           H  
ATOM    234 HG23 THR    14       3.967  11.248  -4.251  1.00  0.00           H  
ATOM    235  OG1 THR    14       4.262  11.866  -4.884  1.00  0.00           O  
ATOM    236  HG1 THR    14       4.221  12.158  -5.045  1.00  0.00           H  
ATOM    237  C   THR    14       2.924   9.974  -6.831  1.00  0.00           C  
ATOM    238  O   THR    14       1.754   9.984  -6.814  1.00  0.00           O  
ATOM    239  N   CYS    15       3.572   8.875  -7.016  1.00  0.00           N  
ATOM    240  H   CYS    15       4.523   8.932  -6.994  1.00  0.00           H  
ATOM    241  CA  CYS    15       2.991   7.595  -7.356  1.00  0.00           C  
ATOM    242  HA  CYS    15       1.939   7.678  -7.316  1.00  0.00           H  
ATOM    243  CB  CYS    15       3.351   7.271  -8.760  1.00  0.00           C  
ATOM    244  HB2 CYS    15       3.802   7.585  -8.957  1.00  0.00           H  
ATOM    245  HB3 CYS    15       3.560   6.674  -9.033  1.00  0.00           H  
ATOM    246  SG  CYS    15       2.705   7.347  -9.686  1.00  0.00           S  
ATOM    247  HG  CYS    15       3.191   7.177  -9.799  1.00  0.00           H  
ATOM    248  C   CYS    15       3.382   6.484  -6.407  1.00  0.00           C  
ATOM    249  O   CYS    15       4.429   6.509  -5.851  1.00  0.00           O  
ATOM    250  N   VAL    16       2.547   5.491  -6.240  1.00  0.00           N  
ATOM    251  H   VAL    16       1.700   5.557  -6.712  1.00  0.00           H  
ATOM    252  CA  VAL    16       2.741   4.308  -5.407  1.00  0.00           C  
ATOM    253  HA  VAL    16       3.788   4.128  -5.316  1.00  0.00           H  
ATOM    254  CB  VAL    16       2.202   4.548  -4.013  1.00  0.00           C  
ATOM    255  HB  VAL    16       2.347   5.048  -3.748  1.00  0.00           H  
ATOM    256  CG1 VAL    16       1.351   4.622  -3.698  1.00  0.00           C  
ATOM    257 HG11 VAL    16       1.117   4.614  -3.624  1.00  0.00           H  
ATOM    258 HG12 VAL    16       1.156   4.636  -3.594  1.00  0.00           H  
ATOM    259 HG13 VAL    16       1.154   4.686  -3.631  1.00  0.00           H  
ATOM    260  CG2 VAL    16       2.332   4.084  -3.185  1.00  0.00           C  
ATOM    261 HG21 VAL    16       2.381   3.984  -2.959  1.00  0.00           H  
ATOM    262 HG22 VAL    16       2.343   3.982  -2.979  1.00  0.00           H  
ATOM    263 HG23 VAL    16       2.361   3.959  -2.993  1.00  0.00           H  
ATOM    264  C   VAL    16       2.132   3.075  -6.053  1.00  0.00           C  
ATOM    265  O   VAL    16       1.183   3.185  -6.740  1.00  0.00           O  
ATOM    266  N   SER    17       2.672   1.902  -5.853  1.00  0.00           N  
ATOM    267  H   SER    17       3.458   1.883  -5.278  1.00  0.00           H  
ATOM    268  CA  SER    17       2.221   0.625  -6.410  1.00  0.00           C  
ATOM    269  HA  SER    17       1.332   0.782  -6.991  1.00  0.00           H  
ATOM    270  CB  SER    17       3.289   0.089  -7.335  1.00  0.00           C  
ATOM    271  HB2 SER    17       3.501   0.792  -8.079  1.00  0.00           H  
ATOM    272  HB3 SER    17       4.163  -0.082  -6.796  1.00  0.00           H  
ATOM    273  OG  SER    17       2.910  -1.083  -7.934  1.00  0.00           O  
ATOM    274  HG  SER    17       2.370  -0.885  -8.589  1.00  0.00           H  
ATOM    275  C   SER    17       1.889  -0.401  -5.338  1.00  0.00           C  
ATOM    276  O   SER    17       2.555  -0.456  -4.330  1.00  0.00           O  
ATOM    277  N   ASP    18       0.892  -1.247  -5.564  1.00  0.00           N  
ATOM    278  H   ASP    18       0.356  -1.134  -6.388  1.00  0.00           H  
ATOM    279  CA  ASP    18       0.635  -2.446  -4.757  1.00  0.00           C  
ATOM    280  HA  ASP    18       0.920  -2.239  -3.736  1.00  0.00           H  
ATOM    281  CB  ASP    18      -0.859  -2.775  -4.749  1.00  0.00           C  
ATOM    282  HB2 ASP    18      -1.039  -3.462  -3.949  1.00  0.00           H  
ATOM    283  HB3 ASP    18      -1.409  -1.884  -4.527  1.00  0.00           H  
ATOM    284  CG  ASP    18      -1.423  -3.384  -6.021  1.00  0.00           C  
ATOM    285  OD1 ASP    18      -0.781  -3.393  -7.075  1.00  0.00           O  
ATOM    286  OD2 ASP    18      -2.533  -3.902  -5.960  1.00  0.00           O  
ATOM    287  C   ASP    18       1.454  -3.668  -5.198  1.00  0.00           C  
ATOM    288  O   ASP    18       1.431  -4.691  -4.537  1.00  0.00           O  
ATOM    289  N   TYR    19       2.155  -3.565  -6.321  1.00  0.00           N  
ATOM    290  H   TYR    19       2.124  -2.683  -6.775  1.00  0.00           H  
ATOM    291  CA  TYR    19       2.912  -4.611  -6.999  1.00  0.00           C  
ATOM    292  HA  TYR    19       3.218  -4.164  -7.930  1.00  0.00           H  
ATOM    293  CB  TYR    19       4.193  -4.913  -6.226  1.00  0.00           C  
ATOM    294  HB2 TYR    19       4.514  -4.023  -5.737  1.00  0.00           H  
ATOM    295  HB3 TYR    19       3.983  -5.624  -5.465  1.00  0.00           H  
ATOM    296  CG  TYR    19       5.342  -5.390  -7.059  1.00  0.00           C  
ATOM    297  CD1 TYR    19       5.999  -4.513  -7.885  1.00  0.00           C  
ATOM    298  HD1 TYR    19       5.686  -3.513  -7.927  1.00  0.00           H  
ATOM    299  CE1 TYR    19       7.056  -4.944  -8.664  1.00  0.00           C  
ATOM    300  HE1 TYR    19       7.551  -4.286  -9.309  1.00  0.00           H  
ATOM    301  CZ  TYR    19       7.467  -6.250  -8.611  1.00  0.00           C  
ATOM    302  OH  TYR    19       8.496  -6.653  -9.345  1.00  0.00           O  
ATOM    303  HH  TYR    19       8.735  -7.356  -9.246  1.00  0.00           H  
ATOM    304  CE2 TYR    19       6.814  -7.128  -7.786  1.00  0.00           C  
ATOM    305  HE2 TYR    19       7.121  -8.125  -7.756  1.00  0.00           H  
ATOM    306  CD2 TYR    19       5.751  -6.699  -7.012  1.00  0.00           C  
ATOM    307  HD2 TYR    19       5.243  -7.374  -6.394  1.00  0.00           H  
ATOM    308  C   TYR    19       2.101  -5.847  -7.420  1.00  0.00           C  
ATOM    309  O   TYR    19       2.643  -6.921  -7.565  1.00  0.00           O  
ATOM    310  N   MET    20       0.800  -5.713  -7.640  1.00  0.00           N  
ATOM    311  H   MET    20       0.402  -4.822  -7.467  1.00  0.00           H  
ATOM    312  CA  MET    20      -0.077  -6.800  -8.068  1.00  0.00           C  
ATOM    313  HA  MET    20       0.512  -7.523  -8.587  1.00  0.00           H  
ATOM    314  CB  MET    20      -0.644  -7.487  -6.850  1.00  0.00           C  
ATOM    315  HB2 MET    20      -0.192  -7.958  -6.510  1.00  0.00           H  
ATOM    316  HB3 MET    20      -0.807  -7.033  -6.332  1.00  0.00           H  
ATOM    317  CG  MET    20      -1.572  -8.185  -6.757  1.00  0.00           C  
ATOM    318  HG2 MET    20      -2.010  -7.779  -6.959  1.00  0.00           H  
ATOM    319  HG3 MET    20      -1.459  -8.535  -7.290  1.00  0.00           H  
ATOM    320  SD  MET    20      -2.169  -9.112  -5.490  1.00  0.00           S  
ATOM    321  CE  MET    20      -3.411  -9.695  -6.059  1.00  0.00           C  
ATOM    322  HE1 MET    20      -3.669  -9.807  -6.174  1.00  0.00           H  
ATOM    323  HE2 MET    20      -3.658  -9.817  -6.179  1.00  0.00           H  
ATOM    324  HE3 MET    20      -3.662  -9.816  -6.166  1.00  0.00           H  
ATOM    325  C   MET    20      -1.185  -6.406  -9.039  1.00  0.00           C  
ATOM    326  O   MET    20      -1.485  -7.186  -9.905  1.00  0.00           O  
ATOM    327  N   SER    21      -1.807  -5.244  -8.912  1.00  0.00           N  
ATOM    328  H   SER    21      -1.517  -4.645  -8.182  1.00  0.00           H  
ATOM    329  CA  SER    21      -2.968  -4.855  -9.710  1.00  0.00           C  
ATOM    330  HA  SER    21      -2.862  -5.267 -10.685  1.00  0.00           H  
ATOM    331  CB  SER    21      -4.204  -5.454  -9.106  1.00  0.00           C  
ATOM    332  HB2 SER    21      -4.457  -5.850  -9.118  1.00  0.00           H  
ATOM    333  HB3 SER    21      -4.370  -5.568  -8.696  1.00  0.00           H  
ATOM    334  OG  SER    21      -4.842  -5.372  -9.053  1.00  0.00           O  
ATOM    335  HG  SER    21      -4.642  -5.590  -9.301  1.00  0.00           H  
ATOM    336  C   SER    21      -3.186  -3.365  -9.906  1.00  0.00           C  
ATOM    337  O   SER    21      -3.670  -2.973 -10.938  1.00  0.00           O  
ATOM    338  N   ILE    22      -2.854  -2.524  -8.953  1.00  0.00           N  
ATOM    339  H   ILE    22      -2.409  -2.887  -8.151  1.00  0.00           H  
ATOM    340  CA  ILE    22      -3.194  -1.104  -8.949  1.00  0.00           C  
ATOM    341  HA  ILE    22      -3.412  -0.811  -9.954  1.00  0.00           H  
ATOM    342  CB  ILE    22      -4.454  -0.853  -8.127  1.00  0.00           C  
ATOM    343  HB  ILE    22      -4.491  -1.250  -7.611  1.00  0.00           H  
ATOM    344  CG2 ILE    22      -4.698   0.027  -7.637  1.00  0.00           C  
ATOM    345 HG21 ILE    22      -4.730   0.258  -7.546  1.00  0.00           H  
ATOM    346 HG22 ILE    22      -4.795   0.223  -7.532  1.00  0.00           H  
ATOM    347 HG23 ILE    22      -4.757   0.244  -7.454  1.00  0.00           H  
ATOM    348  CG1 ILE    22      -5.457  -0.958  -8.439  1.00  0.00           C  
ATOM    349 HG12 ILE    22      -5.384  -1.131  -8.533  1.00  0.00           H  
ATOM    350 HG13 ILE    22      -5.579  -1.075  -8.396  1.00  0.00           H  
ATOM    351  CD1 ILE    22      -6.439  -0.712  -8.672  1.00  0.00           C  
ATOM    352 HD11 ILE    22      -6.674  -0.652  -8.722  1.00  0.00           H  
ATOM    353 HD12 ILE    22      -6.680  -0.657  -8.740  1.00  0.00           H  
ATOM    354 HD13 ILE    22      -6.689  -0.658  -8.731  1.00  0.00           H  
ATOM    355  C   ILE    22      -2.036  -0.231  -8.486  1.00  0.00           C  
ATOM    356  O   ILE    22      -1.441  -0.442  -7.468  1.00  0.00           O  
ATOM    357  N   SER    23      -1.763   0.809  -9.213  1.00  0.00           N  
ATOM    358  H   SER    23      -2.298   0.922 -10.029  1.00  0.00           H  
ATOM    359  CA  SER    23      -0.919   1.925  -8.810  1.00  0.00           C  
ATOM    360  HA  SER    23      -0.472   1.706  -7.858  1.00  0.00           H  
ATOM    361  CB  SER    23       0.203   2.111  -9.802  1.00  0.00           C  
ATOM    362  HB2 SER    23       0.268   1.880 -10.376  1.00  0.00           H  
ATOM    363  HB3 SER    23       0.361   2.617 -10.015  1.00  0.00           H  
ATOM    364  OG  SER    23       0.968   1.922  -9.718  1.00  0.00           O  
ATOM    365  HG  SER    23       0.861   1.569  -9.663  1.00  0.00           H  
ATOM    366  C   SER    23      -1.740   3.190  -8.640  1.00  0.00           C  
ATOM    367  O   SER    23      -2.673   3.415  -9.321  1.00  0.00           O  
ATOM    368  N   THR    24      -1.412   4.024  -7.732  1.00  0.00           N  
ATOM    369  H   THR    24      -0.623   3.800  -7.223  1.00  0.00           H  
ATOM    370  CA  THR    24      -2.112   5.267  -7.430  1.00  0.00           C  
ATOM    371  HA  THR    24      -2.922   5.388  -8.119  1.00  0.00           H  
ATOM    372  CB  THR    24      -2.706   5.226  -6.045  1.00  0.00           C  
ATOM    373  HB  THR    24      -2.066   5.065  -5.430  1.00  0.00           H  
ATOM    374  CG2 THR    24      -3.356   6.288  -5.589  1.00  0.00           C  
ATOM    375 HG21 THR    24      -3.497   6.559  -5.498  1.00  0.00           H  
ATOM    376 HG22 THR    24      -3.540   6.537  -5.472  1.00  0.00           H  
ATOM    377 HG23 THR    24      -3.505   6.542  -5.446  1.00  0.00           H  
ATOM    378  OG1 THR    24      -3.518   4.365  -5.899  1.00  0.00           O  
ATOM    379  HG1 THR    24      -3.504   3.968  -6.124  1.00  0.00           H  
ATOM    380  C   THR    24      -1.195   6.460  -7.585  1.00  0.00           C  
ATOM    381  O   THR    24      -0.111   6.455  -7.104  1.00  0.00           O  
ATOM    382  N   CYS    25      -1.635   7.492  -8.238  1.00  0.00           N  
ATOM    383  H   CYS    25      -2.544   7.429  -8.590  1.00  0.00           H  
ATOM    384  CA  CYS    25      -0.945   8.750  -8.438  1.00  0.00           C  
ATOM    385  HA  CYS    25       0.002   8.719  -7.939  1.00  0.00           H  
ATOM    386  CB  CYS    25      -0.691   8.905  -9.912  1.00  0.00           C  
ATOM    387  HB2 CYS    25      -0.244   8.236 -10.257  1.00  0.00           H  
ATOM    388  HB3 CYS    25      -1.436   8.938 -10.344  1.00  0.00           H  
ATOM    389  SG  CYS    25       0.100  10.114 -10.398  1.00  0.00           S  
ATOM    390  HG  CYS    25       0.706   9.831 -10.198  1.00  0.00           H  
ATOM    391  C   CYS    25      -1.736   9.909  -7.847  1.00  0.00           C  
ATOM    392  O   CYS    25      -2.937   9.944  -7.980  1.00  0.00           O  
ATOM    393  N   GLU    26      -1.085  10.855  -7.194  1.00  0.00           N  
ATOM    394  H   GLU    26      -0.104  10.778  -7.124  1.00  0.00           H  
ATOM    395  CA  GLU    26      -1.714  11.964  -6.493  1.00  0.00           C  
ATOM    396  HA  GLU    26      -2.690  12.117  -6.904  1.00  0.00           H  
ATOM    397  CB  GLU    26      -1.886  11.606  -5.041  1.00  0.00           C  
ATOM    398  HB2 GLU    26      -2.134  11.512  -4.824  1.00  0.00           H  
ATOM    399  HB3 GLU    26      -1.795  11.366  -4.800  1.00  0.00           H  
ATOM    400  CG  GLU    26      -1.882  11.676  -4.190  1.00  0.00           C  
ATOM    401  HG2 GLU    26      -1.949  11.729  -4.290  1.00  0.00           H  
ATOM    402  HG3 GLU    26      -1.855  11.587  -4.379  1.00  0.00           H  
ATOM    403  CD  GLU    26      -1.834  11.786  -2.935  1.00  0.00           C  
ATOM    404  OE1 GLU    26      -1.811  11.821  -2.423  1.00  0.00           O  
ATOM    405  OE2 GLU    26      -1.817  11.842  -2.428  1.00  0.00           O  
ATOM    406  C   GLU    26      -0.952  13.273  -6.654  1.00  0.00           C  
ATOM    407  O   GLU    26       0.264  13.288  -6.649  1.00  0.00           O  
ATOM    408  N   TRP    27      -1.665  14.378  -6.788  1.00  0.00           N  
ATOM    409  H   TRP    27      -2.652  14.295  -6.763  1.00  0.00           H  
ATOM    410  CA  TRP    27      -1.125  15.723  -6.969  1.00  0.00           C  
ATOM    411  HA  TRP    27      -0.217  15.817  -6.396  1.00  0.00           H  
ATOM    412  CB  TRP    27      -0.778  15.944  -8.433  1.00  0.00           C  
ATOM    413  HB2 TRP    27      -0.268  16.880  -8.532  1.00  0.00           H  
ATOM    414  HB3 TRP    27      -0.078  15.188  -8.723  1.00  0.00           H  
ATOM    415  CG  TRP    27      -1.890  15.917  -9.421  1.00  0.00           C  
ATOM    416  CD1 TRP    27      -2.545  16.984  -9.876  1.00  0.00           C  
ATOM    417  HD1 TRP    27      -2.348  17.981  -9.575  1.00  0.00           H  
ATOM    418  NE1 TRP    27      -3.491  16.597 -10.784  1.00  0.00           N  
ATOM    419  HE1 TRP    27      -4.100  17.230 -11.233  1.00  0.00           H  
ATOM    420  CE2 TRP    27      -3.494  15.251 -10.964  1.00  0.00           C  
ATOM    421  CZ2 TRP    27      -4.246  14.401 -11.765  1.00  0.00           C  
ATOM    422  HZ2 TRP    27      -4.999  14.789 -12.403  1.00  0.00           H  
ATOM    423  CH2 TRP    27      -3.995  13.043 -11.726  1.00  0.00           C  
ATOM    424  HH2 TRP    27      -4.547  12.379 -12.346  1.00  0.00           H  
ATOM    425  CZ3 TRP    27      -3.011  12.551 -10.882  1.00  0.00           C  
ATOM    426  HZ3 TRP    27      -2.820  11.512 -10.851  1.00  0.00           H  
ATOM    427  CE3 TRP    27      -2.262  13.412 -10.084  1.00  0.00           C  
ATOM    428  HE3 TRP    27      -1.498  13.023  -9.458  1.00  0.00           H  
ATOM    429  CD2 TRP    27      -2.484  14.784 -10.098  1.00  0.00           C  
ATOM    430  C   TRP    27      -2.081  16.801  -6.473  1.00  0.00           C  
ATOM    431  O   TRP    27      -3.202  16.530  -6.136  1.00  0.00           O  
ATOM    432  N   LYS    28      -1.648  18.038  -6.445  1.00  0.00           N  
ATOM    433  H   LYS    28      -0.719  18.183  -6.717  1.00  0.00           H  
ATOM    434  CA  LYS    28      -2.451  19.213  -6.128  1.00  0.00           C  
ATOM    435  HA  LYS    28      -3.466  18.916  -5.998  1.00  0.00           H  
ATOM    436  CB  LYS    28      -1.979  19.819  -4.839  1.00  0.00           C  
ATOM    437  HB2 LYS    28      -1.463  19.584  -4.589  1.00  0.00           H  
ATOM    438  HB3 LYS    28      -1.806  20.437  -4.811  1.00  0.00           H  
ATOM    439  CG  LYS    28      -2.433  19.923  -3.912  1.00  0.00           C  
ATOM    440  HG2 LYS    28      -2.794  20.183  -4.109  1.00  0.00           H  
ATOM    441  HG3 LYS    28      -2.659  19.435  -3.918  1.00  0.00           H  
ATOM    442  CD  LYS    28      -2.091  20.347  -2.698  1.00  0.00           C  
ATOM    443  HD2 LYS    28      -1.697  20.299  -2.568  1.00  0.00           H  
ATOM    444  HD3 LYS    28      -2.077  20.792  -2.607  1.00  0.00           H  
ATOM    445  CE  LYS    28      -2.315  20.233  -1.786  1.00  0.00           C  
ATOM    446  HE2 LYS    28      -2.481  20.400  -1.837  1.00  0.00           H  
ATOM    447  HE3 LYS    28      -2.554  19.917  -1.794  1.00  0.00           H  
ATOM    448  NZ  LYS    28      -2.004  20.319  -0.839  1.00  0.00           N  
ATOM    449  HZ1 LYS    28      -1.937  20.335  -0.600  1.00  0.00           H  
ATOM    450  HZ2 LYS    28      -1.925  20.336  -0.606  1.00  0.00           H  
ATOM    451  HZ3 LYS    28      -1.923  20.348  -0.603  1.00  0.00           H  
ATOM    452  C   LYS    28      -2.444  20.215  -7.247  1.00  0.00           C  
ATOM    453  O   LYS    28      -1.430  20.446  -7.846  1.00  0.00           O  
ATOM    454  N   MET    29      -3.571  20.815  -7.521  1.00  0.00           N  
ATOM    455  H   MET    29      -4.347  20.573  -6.975  1.00  0.00           H  
ATOM    456  CA  MET    29      -3.765  21.878  -8.490  1.00  0.00           C  
ATOM    457  HA  MET    29      -3.005  21.809  -9.239  1.00  0.00           H  
ATOM    458  CB  MET    29      -5.112  21.716  -9.172  1.00  0.00           C  
ATOM    459  HB2 MET    29      -5.878  21.791  -8.445  1.00  0.00           H  
ATOM    460  HB3 MET    29      -5.257  22.510  -9.867  1.00  0.00           H  
ATOM    461  CG  MET    29      -5.277  20.405  -9.894  1.00  0.00           C  
ATOM    462  HG2 MET    29      -5.162  19.665  -9.257  1.00  0.00           H  
ATOM    463  HG3 MET    29      -6.201  20.340 -10.231  1.00  0.00           H  
ATOM    464  SD  MET    29      -4.282  20.042 -11.209  1.00  0.00           S  
ATOM    465  CE  MET    29      -4.842  21.150 -12.369  1.00  0.00           C  
ATOM    466  HE1 MET    29      -4.962  21.378 -12.601  1.00  0.00           H  
ATOM    467  HE2 MET    29      -4.944  21.375 -12.605  1.00  0.00           H  
ATOM    468  HE3 MET    29      -4.955  21.367 -12.610  1.00  0.00           H  
ATOM    469  C   MET    29      -3.649  23.250  -7.851  1.00  0.00           C  
ATOM    470  O   MET    29      -3.758  23.397  -6.664  1.00  0.00           O  
ATOM    471  N   ASN    30      -3.462  24.276  -8.637  1.00  0.00           N  
ATOM    472  H   ASN    30      -3.338  24.096  -9.594  1.00  0.00           H  
ATOM    473  CA  ASN    30      -3.416  25.657  -8.198  1.00  0.00           C  
ATOM    474  HA  ASN    30      -2.797  25.706  -7.344  1.00  0.00           H  
ATOM    475  CB  ASN    30      -2.770  26.481  -9.258  1.00  0.00           C  
ATOM    476  HB2 ASN    30      -2.563  27.428  -8.843  1.00  0.00           H  
ATOM    477  HB3 ASN    30      -1.854  26.042  -9.547  1.00  0.00           H  
ATOM    478  CG  ASN    30      -3.574  26.674 -10.468  1.00  0.00           C  
ATOM    479  OD1 ASN    30      -4.316  25.918 -10.903  1.00  0.00           O  
ATOM    480  ND2 ASN    30      -3.451  27.690 -11.054  1.00  0.00           N  
ATOM    481 HD21 ASN    30      -3.980  27.834 -11.839  1.00  0.00           H  
ATOM    482 HD22 ASN    30      -2.848  28.315 -10.711  1.00  0.00           H  
ATOM    483  C   ASN    30      -4.746  26.239  -7.764  1.00  0.00           C  
ATOM    484  O   ASN    30      -4.811  27.295  -7.313  1.00  0.00           O  
ATOM    485  N   GLY    31      -5.802  25.558  -7.888  1.00  0.00           N  
ATOM    486  H   GLY    31      -5.686  24.715  -8.278  1.00  0.00           H  
ATOM    487  CA  GLY    31      -7.120  25.904  -7.463  1.00  0.00           C  
ATOM    488  HA2 GLY    31      -7.074  26.186  -6.459  1.00  0.00           H  
ATOM    489  HA3 GLY    31      -7.464  26.719  -8.014  1.00  0.00           H  
ATOM    490  C   GLY    31      -8.114  24.778  -7.618  1.00  0.00           C  
ATOM    491  O   GLY    31      -7.799  23.793  -8.221  1.00  0.00           O  
ATOM    492  N   PRO    32      -9.302  24.886  -7.079  1.00  0.00           N  
ATOM    493  CD  PRO    32      -9.755  25.973  -6.321  1.00  0.00           C  
ATOM    494  HD2 PRO    32      -9.831  26.806  -6.871  1.00  0.00           H  
ATOM    495  HD3 PRO    32      -9.143  26.171  -5.531  1.00  0.00           H  
ATOM    496  CG  PRO    32     -11.050  25.585  -5.860  1.00  0.00           C  
ATOM    497  HG2 PRO    32     -11.645  26.131  -6.153  1.00  0.00           H  
ATOM    498  HG3 PRO    32     -11.048  25.585  -5.006  1.00  0.00           H  
ATOM    499  CB  PRO    32     -11.421  24.342  -6.284  1.00  0.00           C  
ATOM    500  HB2 PRO    32     -12.252  24.400  -6.745  1.00  0.00           H  
ATOM    501  HB3 PRO    32     -11.553  23.800  -5.534  1.00  0.00           H  
ATOM    502  CA  PRO    32     -10.309  23.857  -7.125  1.00  0.00           C  
ATOM    503  HA  PRO    32      -9.911  22.992  -6.691  1.00  0.00           H  
ATOM    504  C   PRO    32     -10.776  23.519  -8.503  1.00  0.00           C  
ATOM    505  O   PRO    32     -11.023  24.344  -9.266  1.00  0.00           O  
ATOM    506  N   THR    33     -10.903  22.302  -8.822  1.00  0.00           N  
ATOM    507  H   THR    33     -10.703  21.684  -8.149  1.00  0.00           H  
ATOM    508  CA  THR    33     -11.259  21.794 -10.107  1.00  0.00           C  
ATOM    509  HA  THR    33     -11.829  22.502 -10.592  1.00  0.00           H  
ATOM    510  CB  THR    33     -10.042  21.587 -10.895  1.00  0.00           C  
ATOM    511  HB  THR    33      -9.578  21.960 -10.746  1.00  0.00           H  
ATOM    512  CG2 THR    33      -9.402  20.793 -11.083  1.00  0.00           C  
ATOM    513 HG21 THR    33      -9.227  20.612 -11.126  1.00  0.00           H  
ATOM    514 HG22 THR    33      -9.253  20.593 -11.121  1.00  0.00           H  
ATOM    515 HG23 THR    33      -9.241  20.601 -11.146  1.00  0.00           H  
ATOM    516  OG1 THR    33     -10.033  21.687 -11.714  1.00  0.00           O  
ATOM    517  HG1 THR    33     -10.183  22.168 -11.696  1.00  0.00           H  
ATOM    518  C   THR    33     -12.089  20.550 -10.041  1.00  0.00           C  
ATOM    519  O   THR    33     -11.872  19.739  -9.207  1.00  0.00           O  
ATOM    520  N   GLN    34     -13.032  20.374 -10.926  1.00  0.00           N  
ATOM    521  H   GLN    34     -13.167  21.078 -11.568  1.00  0.00           H  
ATOM    522  CA  GLN    34     -13.794  19.166 -11.106  1.00  0.00           C  
ATOM    523  HA  GLN    34     -13.973  18.748 -10.153  1.00  0.00           H  
ATOM    524  CB  GLN    34     -15.126  19.488 -11.724  1.00  0.00           C  
ATOM    525  HB2 GLN    34     -15.330  20.071 -11.695  1.00  0.00           H  
ATOM    526  HB3 GLN    34     -15.289  19.424 -12.372  1.00  0.00           H  
ATOM    527  CG  GLN    34     -15.991  19.129 -11.512  1.00  0.00           C  
ATOM    528  HG2 GLN    34     -16.041  19.049 -11.671  1.00  0.00           H  
ATOM    529  HG3 GLN    34     -15.991  19.002 -11.348  1.00  0.00           H  
ATOM    530  CD  GLN    34     -16.826  19.052 -11.318  1.00  0.00           C  
ATOM    531  OE1 GLN    34     -16.969  19.137 -11.149  1.00  0.00           O  
ATOM    532  NE2 GLN    34     -17.411  18.888 -11.331  1.00  0.00           N  
ATOM    533 HE21 GLN    34     -17.949  18.834 -11.206  1.00  0.00           H  
ATOM    534 HE22 GLN    34     -17.312  18.817 -11.466  1.00  0.00           H  
ATOM    535  C   GLN    34     -13.007  18.157 -11.903  1.00  0.00           C  
ATOM    536  O   GLN    34     -13.116  18.059 -13.051  1.00  0.00           O  
ATOM    537  N   CYS    35     -12.167  17.431 -11.294  1.00  0.00           N  
ATOM    538  H   CYS    35     -12.147  17.552 -10.358  1.00  0.00           H  
ATOM    539  CA  CYS    35     -11.141  16.644 -11.911  1.00  0.00           C  
ATOM    540  HA  CYS    35     -10.528  17.291 -12.473  1.00  0.00           H  
ATOM    541  CB  CYS    35     -10.302  16.044 -10.832  1.00  0.00           C  
ATOM    542  HB2 CYS    35     -10.660  15.622 -10.388  1.00  0.00           H  
ATOM    543  HB3 CYS    35      -9.761  15.610 -11.047  1.00  0.00           H  
ATOM    544  SG  CYS    35      -9.585  16.725  -9.939  1.00  0.00           S  
ATOM    545  HG  CYS    35      -9.963  17.005  -9.475  1.00  0.00           H  
ATOM    546  C   CYS    35     -11.644  15.589 -12.874  1.00  0.00           C  
ATOM    547  O   CYS    35     -11.066  15.405 -13.904  1.00  0.00           O  
ATOM    548  N   SER    36     -12.739  14.943 -12.586  1.00  0.00           N  
ATOM    549  H   SER    36     -13.169  15.146 -11.733  1.00  0.00           H  
ATOM    550  CA  SER    36     -13.327  13.909 -13.415  1.00  0.00           C  
ATOM    551  HA  SER    36     -12.576  13.187 -13.612  1.00  0.00           H  
ATOM    552  CB  SER    36     -14.425  13.228 -12.670  1.00  0.00           C  
ATOM    553  HB2 SER    36     -14.878  12.694 -13.104  1.00  0.00           H  
ATOM    554  HB3 SER    36     -14.176  12.773 -12.044  1.00  0.00           H  
ATOM    555  OG  SER    36     -15.177  13.840 -12.218  1.00  0.00           O  
ATOM    556  HG  SER    36     -15.066  13.869 -11.675  1.00  0.00           H  
ATOM    557  C   SER    36     -13.845  14.376 -14.757  1.00  0.00           C  
ATOM    558  O   SER    36     -13.998  13.601 -15.641  1.00  0.00           O  
ATOM    559  N   THR    37     -14.092  15.626 -14.940  1.00  0.00           N  
ATOM    560  H   THR    37     -13.966  16.203 -14.174  1.00  0.00           H  
ATOM    561  CA  THR    37     -14.534  16.212 -16.192  1.00  0.00           C  
ATOM    562  HA  THR    37     -14.786  15.439 -16.845  1.00  0.00           H  
ATOM    563  CB  THR    37     -15.754  17.031 -16.012  1.00  0.00           C  
ATOM    564  HB  THR    37     -15.958  17.342 -16.443  1.00  0.00           H  
ATOM    565  CG2 THR    37     -16.629  16.821 -15.796  1.00  0.00           C  
ATOM    566 HG21 THR    37     -16.842  16.778 -15.741  1.00  0.00           H  
ATOM    567 HG22 THR    37     -16.846  16.774 -15.758  1.00  0.00           H  
ATOM    568 HG23 THR    37     -16.847  16.764 -15.740  1.00  0.00           H  
ATOM    569  OG1 THR    37     -15.891  17.627 -15.506  1.00  0.00           O  
ATOM    570  HG1 THR    37     -15.701  17.735 -15.422  1.00  0.00           H  
ATOM    571  C   THR    37     -13.491  17.017 -16.896  1.00  0.00           C  
ATOM    572  O   THR    37     -13.557  17.216 -18.016  1.00  0.00           O  
ATOM    573  N   GLU    38     -12.516  17.475 -16.266  1.00  0.00           N  
ATOM    574  H   GLU    38     -12.526  17.288 -15.355  1.00  0.00           H  
ATOM    575  CA  GLU    38     -11.519  18.374 -16.797  1.00  0.00           C  
ATOM    576  HA  GLU    38     -11.844  18.724 -17.746  1.00  0.00           H  
ATOM    577  CB  GLU    38     -11.406  19.564 -15.900  1.00  0.00           C  
ATOM    578  HB2 GLU    38     -11.543  19.555 -15.306  1.00  0.00           H  
ATOM    579  HB3 GLU    38     -10.879  19.828 -15.783  1.00  0.00           H  
ATOM    580  CG  GLU    38     -11.794  20.437 -15.919  1.00  0.00           C  
ATOM    581  HG2 GLU    38     -12.068  20.497 -15.563  1.00  0.00           H  
ATOM    582  HG3 GLU    38     -11.486  20.545 -15.725  1.00  0.00           H  
ATOM    583  CD  GLU    38     -12.224  21.111 -16.630  1.00  0.00           C  
ATOM    584  OE1 GLU    38     -12.454  21.396 -16.872  1.00  0.00           O  
ATOM    585  OE2 GLU    38     -12.343  21.390 -16.942  1.00  0.00           O  
ATOM    586  C   GLU    38     -10.157  17.751 -17.027  1.00  0.00           C  
ATOM    587  O   GLU    38      -9.461  18.193 -17.844  1.00  0.00           O  
ATOM    588  N   LEU    39      -9.762  16.740 -16.334  1.00  0.00           N  
ATOM    589  H   LEU    39     -10.399  16.384 -15.715  1.00  0.00           H  
ATOM    590  CA  LEU    39      -8.441  16.123 -16.390  1.00  0.00           C  
ATOM    591  HA  LEU    39      -7.828  16.679 -17.077  1.00  0.00           H  
ATOM    592  CB  LEU    39      -7.772  16.177 -15.017  1.00  0.00           C  
ATOM    593  HB2 LEU    39      -8.353  15.613 -14.349  1.00  0.00           H  
ATOM    594  HB3 LEU    39      -6.835  15.702 -15.089  1.00  0.00           H  
ATOM    595  CG  LEU    39      -7.547  17.526 -14.400  1.00  0.00           C  
ATOM    596  HG  LEU    39      -8.224  17.958 -14.482  1.00  0.00           H  
ATOM    597  CD1 LEU    39      -7.263  17.594 -13.198  1.00  0.00           C  
ATOM    598 HD11 LEU    39      -7.207  17.612 -12.899  1.00  0.00           H  
ATOM    599 HD12 LEU    39      -7.194  17.606 -12.910  1.00  0.00           H  
ATOM    600 HD13 LEU    39      -7.195  17.627 -12.904  1.00  0.00           H  
ATOM    601  CD2 LEU    39      -6.641  18.244 -14.796  1.00  0.00           C  
ATOM    602 HD21 LEU    39      -6.423  18.410 -14.911  1.00  0.00           H  
ATOM    603 HD22 LEU    39      -6.437  18.434 -14.891  1.00  0.00           H  
ATOM    604 HD23 LEU    39      -6.416  18.420 -14.886  1.00  0.00           H  
ATOM    605  C   LEU    39      -8.488  14.684 -16.900  1.00  0.00           C  
ATOM    606  O   LEU    39      -9.482  14.001 -16.748  1.00  0.00           O  
ATOM    607  N   ARG    40      -7.384  14.202 -17.453  1.00  0.00           N  
ATOM    608  H   ARG    40      -6.637  14.839 -17.588  1.00  0.00           H  
ATOM    609  CA  ARG    40      -7.144  12.808 -17.822  1.00  0.00           C  
ATOM    610  HA  ARG    40      -7.678  12.178 -17.142  1.00  0.00           H  
ATOM    611  CB  ARG    40      -7.681  12.524 -19.209  1.00  0.00           C  
ATOM    612  HB2 ARG    40      -7.767  12.182 -19.405  1.00  0.00           H  
ATOM    613  HB3 ARG    40      -8.039  12.598 -19.411  1.00  0.00           H  
ATOM    614  CG  ARG    40      -7.651  12.570 -20.065  1.00  0.00           C  
ATOM    615  HG2 ARG    40      -7.481  12.891 -19.883  1.00  0.00           H  
ATOM    616  HG3 ARG    40      -7.348  12.416 -19.956  1.00  0.00           H  
ATOM    617  CD  ARG    40      -8.266  12.378 -21.331  1.00  0.00           C  
ATOM    618  HD2 ARG    40      -8.180  11.804 -21.579  1.00  0.00           H  
ATOM    619  HD3 ARG    40      -8.898  12.403 -21.339  1.00  0.00           H  
ATOM    620  NE  ARG    40      -8.147  12.889 -22.207  1.00  0.00           N  
ATOM    621  HE  ARG    40      -7.968  12.891 -22.417  1.00  0.00           H  
ATOM    622  CZ  ARG    40      -8.280  13.338 -22.790  1.00  0.00           C  
ATOM    623  NH1 ARG    40      -8.538  13.407 -22.654  1.00  0.00           N  
ATOM    624 HH11 ARG    40      -8.664  13.122 -22.100  1.00  0.00           H  
ATOM    625 HH12 ARG    40      -8.624  13.753 -23.122  1.00  0.00           H  
ATOM    626  NH2 ARG    40      -8.148  13.738 -23.542  1.00  0.00           N  
ATOM    627 HH21 ARG    40      -7.951  13.705 -23.675  1.00  0.00           H  
ATOM    628 HH22 ARG    40      -8.268  14.069 -24.000  1.00  0.00           H  
ATOM    629  C   ARG    40      -5.671  12.454 -17.702  1.00  0.00           C  
ATOM    630  O   ARG    40      -4.834  13.248 -18.033  1.00  0.00           O  
ATOM    631  N   LEU    41      -5.353  11.272 -17.239  1.00  0.00           N  
ATOM    632  H   LEU    41      -6.091  10.654 -17.022  1.00  0.00           H  
ATOM    633  CA  LEU    41      -3.996  10.755 -17.110  1.00  0.00           C  
ATOM    634  HA  LEU    41      -3.294  11.541 -17.330  1.00  0.00           H  
ATOM    635  CB  LEU    41      -3.770  10.331 -15.666  1.00  0.00           C  
ATOM    636  HB2 LEU    41      -4.017  11.130 -15.045  1.00  0.00           H  
ATOM    637  HB3 LEU    41      -4.432   9.559 -15.442  1.00  0.00           H  
ATOM    638  CG  LEU    41      -2.386   9.882 -15.305  1.00  0.00           C  
ATOM    639  HG  LEU    41      -2.088   9.440 -15.846  1.00  0.00           H  
ATOM    640  CD1 LEU    41      -1.520  10.627 -15.076  1.00  0.00           C  
ATOM    641 HD11 LEU    41      -1.307  10.799 -15.015  1.00  0.00           H  
ATOM    642 HD12 LEU    41      -1.292  10.814 -15.020  1.00  0.00           H  
ATOM    643 HD13 LEU    41      -1.314  10.804 -15.033  1.00  0.00           H  
ATOM    644  CD2 LEU    41      -2.229   9.264 -14.361  1.00  0.00           C  
ATOM    645 HD21 LEU    41      -2.215   9.113 -14.143  1.00  0.00           H  
ATOM    646 HD22 LEU    41      -2.166   9.095 -14.136  1.00  0.00           H  
ATOM    647 HD23 LEU    41      -2.184   9.125 -14.122  1.00  0.00           H  
ATOM    648  C   LEU    41      -3.760   9.640 -18.116  1.00  0.00           C  
ATOM    649  O   LEU    41      -4.493   8.716 -18.173  1.00  0.00           O  
ATOM    650  N   LEU    42      -2.747   9.730 -18.913  1.00  0.00           N  
ATOM    651  H   LEU    42      -2.178  10.509 -18.796  1.00  0.00           H  
ATOM    652  CA  LEU    42      -2.329   8.764 -19.911  1.00  0.00           C  
ATOM    653  HA  LEU    42      -3.101   8.027 -20.042  1.00  0.00           H  
ATOM    654  CB  LEU    42      -2.103   9.457 -21.242  1.00  0.00           C  
ATOM    655  HB2 LEU    42      -1.524  10.136 -21.169  1.00  0.00           H  
ATOM    656  HB3 LEU    42      -1.707   8.898 -21.821  1.00  0.00           H  
ATOM    657  CG  LEU    42      -3.103   9.962 -21.942  1.00  0.00           C  
ATOM    658  HG  LEU    42      -3.605   9.636 -21.709  1.00  0.00           H  
ATOM    659  CD1 LEU    42      -3.380  10.913 -22.037  1.00  0.00           C  
ATOM    660 HD11 LEU    42      -3.465  11.146 -22.063  1.00  0.00           H  
ATOM    661 HD12 LEU    42      -3.442  11.137 -22.037  1.00  0.00           H  
ATOM    662 HD13 LEU    42      -3.446  11.149 -22.076  1.00  0.00           H  
ATOM    663  CD2 LEU    42      -3.159   9.983 -22.953  1.00  0.00           C  
ATOM    664 HD21 LEU    42      -3.164   9.996 -23.198  1.00  0.00           H  
ATOM    665 HD22 LEU    42      -3.171   9.964 -23.199  1.00  0.00           H  
ATOM    666 HD23 LEU    42      -3.188   9.999 -23.202  1.00  0.00           H  
ATOM    667  C   LEU    42      -1.068   8.045 -19.450  1.00  0.00           C  
ATOM    668  O   LEU    42      -0.184   8.660 -18.896  1.00  0.00           O  
ATOM    669  N   TYR    43      -0.962   6.755 -19.695  1.00  0.00           N  
ATOM    670  H   TYR    43      -1.708   6.305 -20.161  1.00  0.00           H  
ATOM    671  CA  TYR    43       0.194   5.951 -19.319  1.00  0.00           C  
ATOM    672  HA  TYR    43       1.054   6.598 -19.316  1.00  0.00           H  
ATOM    673  CB  TYR    43       0.039   5.427 -17.898  1.00  0.00           C  
ATOM    674  HB2 TYR    43       0.969   4.977 -17.609  1.00  0.00           H  
ATOM    675  HB3 TYR    43      -0.106   6.263 -17.247  1.00  0.00           H  
ATOM    676  CG  TYR    43      -1.069   4.444 -17.636  1.00  0.00           C  
ATOM    677  CD1 TYR    43      -2.373   4.878 -17.487  1.00  0.00           C  
ATOM    678  HD1 TYR    43      -2.598   5.902 -17.600  1.00  0.00           H  
ATOM    679  CE1 TYR    43      -3.383   3.978 -17.172  1.00  0.00           C  
ATOM    680  HE1 TYR    43      -4.377   4.306 -17.062  1.00  0.00           H  
ATOM    681  CZ  TYR    43      -3.093   2.641 -16.989  1.00  0.00           C  
ATOM    682  OH  TYR    43      -4.065   1.779 -16.679  1.00  0.00           O  
ATOM    683  HH  TYR    43      -4.179   1.380 -16.723  1.00  0.00           H  
ATOM    684  CE2 TYR    43      -1.791   2.203 -17.133  1.00  0.00           C  
ATOM    685  HE2 TYR    43      -1.572   1.183 -16.996  1.00  0.00           H  
ATOM    686  CD2 TYR    43      -0.785   3.104 -17.459  1.00  0.00           C  
ATOM    687  HD2 TYR    43       0.207   2.767 -17.560  1.00  0.00           H  
ATOM    688  C   TYR    43       0.497   4.843 -20.319  1.00  0.00           C  
ATOM    689  O   TYR    43      -0.392   4.273 -20.915  1.00  0.00           O  
ATOM    690  N   GLN    44       1.769   4.542 -20.508  1.00  0.00           N  
ATOM    691  H   GLN    44       2.446   5.077 -20.020  1.00  0.00           H  
ATOM    692  CA  GLN    44       2.261   3.552 -21.450  1.00  0.00           C  
ATOM    693  HA  GLN    44       1.558   2.752 -21.502  1.00  0.00           H  
ATOM    694  CB  GLN    44       2.355   4.185 -22.815  1.00  0.00           C  
ATOM    695  HB2 GLN    44       1.724   4.283 -23.145  1.00  0.00           H  
ATOM    696  HB3 GLN    44       2.615   4.842 -22.807  1.00  0.00           H  
ATOM    697  CG  GLN    44       2.912   3.830 -23.771  1.00  0.00           C  
ATOM    698  HG2 GLN    44       3.609   3.759 -23.483  1.00  0.00           H  
ATOM    699  HG3 GLN    44       2.687   3.146 -23.818  1.00  0.00           H  
ATOM    700  CD  GLN    44       2.847   4.478 -25.066  1.00  0.00           C  
ATOM    701  OE1 GLN    44       2.709   5.465 -25.283  1.00  0.00           O  
ATOM    702  NE2 GLN    44       2.946   3.957 -25.983  1.00  0.00           N  
ATOM    703 HE21 GLN    44       2.890   4.383 -26.819  1.00  0.00           H  
ATOM    704 HE22 GLN    44       3.059   3.145 -25.840  1.00  0.00           H  
ATOM    705  C   GLN    44       3.605   2.985 -21.012  1.00  0.00           C  
ATOM    706  O   GLN    44       4.436   3.705 -20.515  1.00  0.00           O  
ATOM    707  N   LEU    45       3.839   1.710 -21.200  1.00  0.00           N  
ATOM    708  H   LEU    45       3.116   1.164 -21.586  1.00  0.00           H  
ATOM    709  CA  LEU    45       5.115   1.072 -20.935  1.00  0.00           C  
ATOM    710  HA  LEU    45       5.407   1.291 -19.926  1.00  0.00           H  
ATOM    711  CB  LEU    45       4.969  -0.422 -21.076  1.00  0.00           C  
ATOM    712  HB2 LEU    45       4.392  -0.601 -21.562  1.00  0.00           H  
ATOM    713  HB3 LEU    45       5.594  -0.741 -21.401  1.00  0.00           H  
ATOM    714  CG  LEU    45       4.757  -1.270 -20.186  1.00  0.00           C  
ATOM    715  HG  LEU    45       4.340  -0.880 -20.165  1.00  0.00           H  
ATOM    716  CD1 LEU    45       4.629  -2.271 -20.110  1.00  0.00           C  
ATOM    717 HD11 LEU    45       4.572  -2.510 -20.102  1.00  0.00           H  
ATOM    718 HD12 LEU    45       4.622  -2.500 -20.109  1.00  0.00           H  
ATOM    719 HD13 LEU    45       4.590  -2.529 -20.057  1.00  0.00           H  
ATOM    720  CD2 LEU    45       5.225  -1.720 -19.394  1.00  0.00           C  
ATOM    721 HD21 LEU    45       5.344  -1.827 -19.203  1.00  0.00           H  
ATOM    722 HD22 LEU    45       5.322  -1.816 -19.200  1.00  0.00           H  
ATOM    723 HD23 LEU    45       5.336  -1.846 -19.195  1.00  0.00           H  
ATOM    724  C   LEU    45       6.197   1.597 -21.849  1.00  0.00           C  
ATOM    725  O   LEU    45       5.945   1.857 -22.993  1.00  0.00           O  
ATOM    726  N   VAL    46       7.417   1.719 -21.361  1.00  0.00           N  
ATOM    727  H   VAL    46       7.549   1.509 -20.413  1.00  0.00           H  
ATOM    728  CA  VAL    46       8.563   2.203 -22.094  1.00  0.00           C  
ATOM    729  HA  VAL    46       8.256   3.056 -22.595  1.00  0.00           H  
ATOM    730  CB  VAL    46       9.698   2.600 -21.182  1.00  0.00           C  
ATOM    731  HB  VAL    46       9.898   2.618 -20.900  1.00  0.00           H  
ATOM    732  CG1 VAL    46      10.228   2.720 -20.965  1.00  0.00           C  
ATOM    733 HG11 VAL    46      10.348   2.741 -20.924  1.00  0.00           H  
ATOM    734 HG12 VAL    46      10.366   2.761 -20.913  1.00  0.00           H  
ATOM    735 HG13 VAL    46      10.374   2.754 -20.894  1.00  0.00           H  
ATOM    736  CG2 VAL    46      10.082   2.922 -20.822  1.00  0.00           C  
ATOM    737 HG21 VAL    46      10.206   3.001 -20.719  1.00  0.00           H  
ATOM    738 HG22 VAL    46      10.167   3.006 -20.740  1.00  0.00           H  
ATOM    739 HG23 VAL    46      10.165   3.001 -20.736  1.00  0.00           H  
ATOM    740  C   VAL    46       9.027   1.273 -23.131  1.00  0.00           C  
ATOM    741  O   VAL    46       9.764   1.502 -23.665  1.00  0.00           O  
ATOM    742  N   PHE    47       8.581   0.222 -23.431  1.00  0.00           N  
ATOM    743  H   PHE    47       7.969   0.100 -22.964  1.00  0.00           H  
ATOM    744  CA  PHE    47       8.903  -0.753 -24.408  1.00  0.00           C  
ATOM    745  HA  PHE    47       9.946  -0.745 -24.528  1.00  0.00           H  
ATOM    746  CB  PHE    47       8.516  -2.072 -23.920  1.00  0.00           C  
ATOM    747  HB2 PHE    47       8.124  -2.168 -23.616  1.00  0.00           H  
ATOM    748  HB3 PHE    47       8.381  -2.395 -24.228  1.00  0.00           H  
ATOM    749  CG  PHE    47       8.811  -2.855 -23.432  1.00  0.00           C  
ATOM    750  CD1 PHE    47       9.570  -3.122 -23.084  1.00  0.00           C  
ATOM    751  HD1 PHE    47       9.950  -2.783 -23.160  1.00  0.00           H  
ATOM    752  CE1 PHE    47       9.837  -3.828 -22.637  1.00  0.00           C  
ATOM    753  HE1 PHE    47      10.416  -4.027 -22.375  1.00  0.00           H  
ATOM    754  CZ  PHE    47       9.348  -4.276 -22.535  1.00  0.00           C  
ATOM    755  HZ  PHE    47       9.553  -4.819 -22.194  1.00  0.00           H  
ATOM    756  CE2 PHE    47       8.592  -4.023 -22.878  1.00  0.00           C  
ATOM    757  HE2 PHE    47       8.220  -4.371 -22.801  1.00  0.00           H  
ATOM    758  CD2 PHE    47       8.323  -3.316 -23.326  1.00  0.00           C  
ATOM    759  HD2 PHE    47       7.743  -3.127 -23.590  1.00  0.00           H  
ATOM    760  C   PHE    47       8.278  -0.483 -25.738  1.00  0.00           C  
ATOM    761  O   PHE    47       7.281   0.130 -25.834  1.00  0.00           O  
ATOM    762  N   LEU    48       8.858  -0.954 -26.768  1.00  0.00           N  
ATOM    763  H   LEU    48       9.649  -1.464 -26.617  1.00  0.00           H  
ATOM    764  CA  LEU    48       8.410  -0.789 -28.099  1.00  0.00           C  
ATOM    765  HA  LEU    48       8.351   0.175 -28.255  1.00  0.00           H  
ATOM    766  CB  LEU    48       9.363  -1.333 -28.980  1.00  0.00           C  
ATOM    767  HB2 LEU    48       9.802  -1.894 -28.769  1.00  0.00           H  
ATOM    768  HB3 LEU    48       9.035  -1.588 -29.538  1.00  0.00           H  
ATOM    769  CG  LEU    48      10.171  -0.838 -29.415  1.00  0.00           C  
ATOM    770  HG  LEU    48      10.106  -0.850 -28.971  1.00  0.00           H  
ATOM    771  CD1 LEU    48      10.901  -0.815 -30.027  1.00  0.00           C  
ATOM    772 HD11 LEU    48      11.073  -0.808 -30.178  1.00  0.00           H  
ATOM    773 HD12 LEU    48      11.077  -0.805 -30.174  1.00  0.00           H  
ATOM    774 HD13 LEU    48      11.089  -0.814 -30.172  1.00  0.00           H  
ATOM    775  CD2 LEU    48      10.387  -0.370 -29.882  1.00  0.00           C  
ATOM    776 HD21 LEU    48      10.441  -0.245 -29.984  1.00  0.00           H  
ATOM    777 HD22 LEU    48      10.436  -0.266 -30.003  1.00  0.00           H  
ATOM    778 HD23 LEU    48      10.445  -0.252 -29.991  1.00  0.00           H  
ATOM    779  C   LEU    48       7.093  -1.335 -28.411  1.00  0.00           C  
ATOM    780  O   LEU    48       6.789  -2.353 -28.025  1.00  0.00           O  
ATOM    781  N   LEU    49       6.327  -0.659 -29.139  1.00  0.00           N  
ATOM    782  H   LEU    49       6.658   0.158 -29.406  1.00  0.00           H  
ATOM    783  CA  LEU    49       5.028  -0.988 -29.563  1.00  0.00           C  
ATOM    784  HA  LEU    49       4.651  -0.171 -30.007  1.00  0.00           H  
ATOM    785  CB  LEU    49       5.091  -2.009 -30.597  1.00  0.00           C  
ATOM    786  HB2 LEU    49       5.456  -2.786 -30.229  1.00  0.00           H  
ATOM    787  HB3 LEU    49       4.193  -2.228 -30.879  1.00  0.00           H  
ATOM    788  CG  LEU    49       5.820  -1.770 -31.737  1.00  0.00           C  
ATOM    789  HG  LEU    49       6.603  -1.554 -31.452  1.00  0.00           H  
ATOM    790  CD1 LEU    49       5.939  -2.708 -32.551  1.00  0.00           C  
ATOM    791 HD11 LEU    49       5.965  -2.935 -32.745  1.00  0.00           H  
ATOM    792 HD12 LEU    49       5.977  -2.930 -32.749  1.00  0.00           H  
ATOM    793 HD13 LEU    49       5.976  -2.945 -32.749  1.00  0.00           H  
ATOM    794  CD2 LEU    49       5.389  -0.922 -32.510  1.00  0.00           C  
ATOM    795 HD21 LEU    49       5.296  -0.718 -32.716  1.00  0.00           H  
ATOM    796 HD22 LEU    49       5.270  -0.720 -32.701  1.00  0.00           H  
ATOM    797 HD23 LEU    49       5.299  -0.705 -32.681  1.00  0.00           H  
ATOM    798  C   LEU    49       4.048  -1.247 -28.490  1.00  0.00           C  
ATOM    799  O   LEU    49       3.130  -1.906 -28.696  1.00  0.00           O  
ATOM    800  N   SER    50       4.226  -0.727 -27.343  1.00  0.00           N  
ATOM    801  H   SER    50       4.989  -0.203 -27.232  1.00  0.00           H  
ATOM    802  CA  SER    50       3.330  -0.821 -26.250  1.00  0.00           C  
ATOM    803  HA  SER    50       3.059  -1.809 -26.152  1.00  0.00           H  
ATOM    804  CB  SER    50       4.006  -0.415 -24.996  1.00  0.00           C  
ATOM    805  HB2 SER    50       3.740  -0.176 -24.471  1.00  0.00           H  
ATOM    806  HB3 SER    50       4.328  -0.783 -24.629  1.00  0.00           H  
ATOM    807  OG  SER    50       4.560   0.112 -24.959  1.00  0.00           O  
ATOM    808  HG  SER    50       5.193   0.319 -24.732  1.00  0.00           H  
ATOM    809  C   SER    50       2.082  -0.040 -26.445  1.00  0.00           C  
ATOM    810  O   SER    50       2.074   0.935 -27.046  1.00  0.00           O  
ATOM    811  N   GLU    51       1.014  -0.459 -25.927  1.00  0.00           N  
ATOM    812  H   GLU    51       1.078  -1.255 -25.441  1.00  0.00           H  
ATOM    813  CA  GLU    51      -0.251   0.197 -25.980  1.00  0.00           C  
ATOM    814  HA  GLU    51      -0.326   0.631 -26.881  1.00  0.00           H  
ATOM    815  CB  GLU    51      -1.291  -0.762 -25.879  1.00  0.00           C  
ATOM    816  HB2 GLU    51      -1.208  -1.237 -25.873  1.00  0.00           H  
ATOM    817  HB3 GLU    51      -1.628  -0.827 -25.513  1.00  0.00           H  
ATOM    818  CG  GLU    51      -2.009  -1.025 -26.263  1.00  0.00           C  
ATOM    819  HG2 GLU    51      -2.017  -1.426 -26.104  1.00  0.00           H  
ATOM    820  HG3 GLU    51      -2.398  -0.927 -26.001  1.00  0.00           H  
ATOM    821  CD  GLU    51      -2.230  -0.915 -27.191  1.00  0.00           C  
ATOM    822  OE1 GLU    51      -2.320  -0.875 -27.575  1.00  0.00           O  
ATOM    823  OE2 GLU    51      -2.325  -0.874 -27.547  1.00  0.00           O  
ATOM    824  C   GLU    51      -0.449   1.254 -24.965  1.00  0.00           C  
ATOM    825  O   GLU    51      -0.071   1.096 -23.888  1.00  0.00           O  
ATOM    826  N   ALA    52      -1.054   2.332 -25.297  1.00  0.00           N  
ATOM    827  H   ALA    52      -1.356   2.398 -26.181  1.00  0.00           H  
ATOM    828  CA  ALA    52      -1.361   3.411 -24.433  1.00  0.00           C  
ATOM    829  HA  ALA    52      -0.597   3.473 -23.712  1.00  0.00           H  
ATOM    830  CB  ALA    52      -1.340   4.648 -25.210  1.00  0.00           C  
ATOM    831  HB1 ALA    52      -1.333   4.951 -25.390  1.00  0.00           H  
ATOM    832  HB2 ALA    52      -1.330   4.947 -25.398  1.00  0.00           H  
ATOM    833  HB3 ALA    52      -1.340   4.950 -25.398  1.00  0.00           H  
ATOM    834  C   ALA    52      -2.677   3.248 -23.715  1.00  0.00           C  
ATOM    835  O   ALA    52      -3.653   2.903 -24.275  1.00  0.00           O  
ATOM    836  N   HIE    53      -2.716   3.538 -22.483  1.00  0.00           N  
ATOM    837  H   HIE    53      -1.880   3.823 -22.095  1.00  0.00           H  
ATOM    838  CA  HIE    53      -3.865   3.486 -21.601  1.00  0.00           C  
ATOM    839  HA  HIE    53      -4.716   3.121 -22.135  1.00  0.00           H  
ATOM    840  CB  HIE    53      -3.575   2.527 -20.476  1.00  0.00           C  
ATOM    841  HB2 HIE    53      -2.763   2.900 -19.915  1.00  0.00           H  
ATOM    842  HB3 HIE    53      -4.419   2.482 -19.833  1.00  0.00           H  
ATOM    843  CG  HIE    53      -3.244   1.154 -20.890  1.00  0.00           C  
ATOM    844  ND1 HIE    53      -3.969   0.208 -21.166  1.00  0.00           N  
ATOM    845  CE1 HIE    53      -3.332  -0.851 -21.486  1.00  0.00           C  
ATOM    846  HE1 HIE    53      -3.630  -1.755 -21.756  1.00  0.00           H  
ATOM    847  NE2 HIE    53      -2.267  -0.622 -21.417  1.00  0.00           N  
ATOM    848  HE2 HIE    53      -1.638  -1.262 -21.611  1.00  0.00           H  
ATOM    849  CD2 HIE    53      -2.194   0.637 -21.044  1.00  0.00           C  
ATOM    850  HD2 HIE    53      -1.461   1.133 -20.906  1.00  0.00           H  
ATOM    851  C   HIE    53      -4.227   4.855 -21.054  1.00  0.00           C  
ATOM    852  O   HIE    53      -3.417   5.729 -21.004  1.00  0.00           O  
ATOM    853  N   THR    54      -5.442   5.050 -20.623  1.00  0.00           N  
ATOM    854  H   THR    54      -6.059   4.301 -20.694  1.00  0.00           H  
ATOM    855  CA  THR    54      -5.951   6.290 -20.043  1.00  0.00           C  
ATOM    856  HA  THR    54      -5.127   6.885 -19.726  1.00  0.00           H  
ATOM    857  CB  THR    54      -6.715   7.083 -21.066  1.00  0.00           C  
ATOM    858  HB  THR    54      -6.989   6.730 -21.488  1.00  0.00           H  
ATOM    859  CG2 THR    54      -7.480   7.760 -20.979  1.00  0.00           C  
ATOM    860 HG21 THR    54      -7.684   7.914 -20.959  1.00  0.00           H  
ATOM    861 HG22 THR    54      -7.643   7.927 -20.957  1.00  0.00           H  
ATOM    862 HG23 THR    54      -7.682   7.933 -20.979  1.00  0.00           H  
ATOM    863  OG1 THR    54      -6.377   7.698 -21.641  1.00  0.00           O  
ATOM    864  HG1 THR    54      -6.035   7.338 -21.782  1.00  0.00           H  
ATOM    865  C   THR    54      -6.807   6.036 -18.830  1.00  0.00           C  
ATOM    866  O   THR    54      -7.559   5.104 -18.801  1.00  0.00           O  
ATOM    867  N   CYS    55      -6.719   6.878 -17.833  1.00  0.00           N  
ATOM    868  H   CYS    55      -6.070   7.609 -17.916  1.00  0.00           H  
ATOM    869  CA  CYS    55      -7.543   6.872 -16.642  1.00  0.00           C  
ATOM    870  HA  CYS    55      -8.409   6.267 -16.821  1.00  0.00           H  
ATOM    871  CB  CYS    55      -6.773   6.246 -15.503  1.00  0.00           C  
ATOM    872  HB2 CYS    55      -6.390   6.310 -15.263  1.00  0.00           H  
ATOM    873  HB3 CYS    55      -6.852   6.165 -15.089  1.00  0.00           H  
ATOM    874  SG  CYS    55      -6.370   5.507 -15.199  1.00  0.00           S  
ATOM    875  HG  CYS    55      -6.433   5.367 -14.862  1.00  0.00           H  
ATOM    876  C   CYS    55      -8.049   8.266 -16.295  1.00  0.00           C  
ATOM    877  O   CYS    55      -7.415   9.253 -16.576  1.00  0.00           O  
ATOM    878  N   ILE    56      -9.206   8.346 -15.688  1.00  0.00           N  
ATOM    879  H   ILE    56      -9.656   7.502 -15.476  1.00  0.00           H  
ATOM    880  CA  ILE    56      -9.879   9.573 -15.290  1.00  0.00           C  
ATOM    881  HA  ILE    56      -9.475  10.384 -15.860  1.00  0.00           H  
ATOM    882  CB  ILE    56     -11.363   9.503 -15.646  1.00  0.00           C  
ATOM    883  HB  ILE    56     -11.782   8.678 -15.143  1.00  0.00           H  
ATOM    884  CG2 ILE    56     -12.101  10.726 -15.180  1.00  0.00           C  
ATOM    885 HG21 ILE    56     -12.287  11.034 -15.084  1.00  0.00           H  
ATOM    886 HG22 ILE    56     -12.309  11.007 -15.058  1.00  0.00           H  
ATOM    887 HG23 ILE    56     -12.272  11.025 -15.043  1.00  0.00           H  
ATOM    888  CG1 ILE    56     -11.609   9.293 -17.116  1.00  0.00           C  
ATOM    889 HG12 ILE    56     -11.378   8.969 -17.397  1.00  0.00           H  
ATOM    890 HG13 ILE    56     -12.038   9.116 -17.350  1.00  0.00           H  
ATOM    891  CD1 ILE    56     -11.632   9.695 -17.945  1.00  0.00           C  
ATOM    892 HD11 ILE    56     -11.641   9.782 -18.163  1.00  0.00           H  
ATOM    893 HD12 ILE    56     -11.645   9.794 -18.149  1.00  0.00           H  
ATOM    894 HD13 ILE    56     -11.633   9.788 -18.150  1.00  0.00           H  
ATOM    895  C   ILE    56      -9.642   9.838 -13.804  1.00  0.00           C  
ATOM    896  O   ILE    56      -9.966   8.991 -13.002  1.00  0.00           O  
ATOM    897  N   PRO    57      -9.090  10.979 -13.404  1.00  0.00           N  
ATOM    898  CD  PRO    57      -8.480  11.953 -14.241  1.00  0.00           C  
ATOM    899  HD2 PRO    57      -9.181  12.582 -14.661  1.00  0.00           H  
ATOM    900  HD3 PRO    57      -7.922  11.526 -14.987  1.00  0.00           H  
ATOM    901  CG  PRO    57      -7.603  12.701 -13.375  1.00  0.00           C  
ATOM    902  HG2 PRO    57      -7.667  13.550 -13.572  1.00  0.00           H  
ATOM    903  HG3 PRO    57      -6.774  12.428 -13.468  1.00  0.00           H  
ATOM    904  CB  PRO    57      -7.922  12.517 -12.053  1.00  0.00           C  
ATOM    905  HB2 PRO    57      -8.342  13.316 -11.733  1.00  0.00           H  
ATOM    906  HB3 PRO    57      -7.096  12.391 -11.553  1.00  0.00           H  
ATOM    907  CA  PRO    57      -8.856  11.327 -12.016  1.00  0.00           C  
ATOM    908  HA  PRO    57      -8.352  10.513 -11.532  1.00  0.00           H  
ATOM    909  C   PRO    57     -10.118  11.644 -11.225  1.00  0.00           C  
ATOM    910  O   PRO    57     -11.187  11.787 -11.757  1.00  0.00           O  
ATOM    911  N   GLU    58      -9.976  11.802  -9.936  1.00  0.00           N  
ATOM    912  H   GLU    58      -9.075  11.650  -9.562  1.00  0.00           H  
ATOM    913  CA  GLU    58     -11.000  12.219  -8.995  1.00  0.00           C  
ATOM    914  HA  GLU    58     -11.801  12.682  -9.538  1.00  0.00           H  
ATOM    915  CB  GLU    58     -11.542  10.993  -8.290  1.00  0.00           C  
ATOM    916  HB2 GLU    58     -11.714  10.374  -8.843  1.00  0.00           H  
ATOM    917  HB3 GLU    58     -10.978  10.636  -7.757  1.00  0.00           H  
ATOM    918  CG  GLU    58     -12.585  10.989  -7.571  1.00  0.00           C  
ATOM    919  HG2 GLU    58     -12.756  10.188  -7.406  1.00  0.00           H  
ATOM    920  HG3 GLU    58     -12.333  11.359  -6.805  1.00  0.00           H  
ATOM    921  CD  GLU    58     -13.725  11.519  -8.065  1.00  0.00           C  
ATOM    922  OE1 GLU    58     -14.191  11.685  -8.283  1.00  0.00           O  
ATOM    923  OE2 GLU    58     -14.159  11.780  -8.235  1.00  0.00           O  
ATOM    924  C   GLU    58     -10.457  13.255  -8.016  1.00  0.00           C  
ATOM    925  O   GLU    58      -9.273  13.322  -7.770  1.00  0.00           O  
ATOM    926  N   ASN    59     -11.312  14.083  -7.456  1.00  0.00           N  
ATOM    927  H   ASN    59     -12.267  13.969  -7.667  1.00  0.00           H  
ATOM    928  CA  ASN    59     -10.952  15.053  -6.440  1.00  0.00           C  
ATOM    929  HA  ASN    59     -10.076  15.571  -6.760  1.00  0.00           H  
ATOM    930  CB  ASN    59     -12.066  16.063  -6.301  1.00  0.00           C  
ATOM    931  HB2 ASN    59     -12.735  15.848  -6.576  1.00  0.00           H  
ATOM    932  HB3 ASN    59     -12.269  16.266  -5.588  1.00  0.00           H  
ATOM    933  CG  ASN    59     -12.026  17.112  -6.728  1.00  0.00           C  
ATOM    934  OD1 ASN    59     -12.450  17.005  -7.068  1.00  0.00           O  
ATOM    935  ND2 ASN    59     -11.504  18.149  -6.724  1.00  0.00           N  
ATOM    936 HD21 ASN    59     -11.462  18.837  -6.994  1.00  0.00           H  
ATOM    937 HD22 ASN    59     -11.157  18.252  -6.444  1.00  0.00           H  
ATOM    938  C   ASN    59     -10.620  14.395  -5.115  1.00  0.00           C  
ATOM    939  O   ASN    59     -11.275  13.520  -4.686  1.00  0.00           O  
ATOM    940  N   ASN    60      -9.625  14.858  -4.443  1.00  0.00           N  
ATOM    941  H   ASN    60      -9.147  15.582  -4.855  1.00  0.00           H  
ATOM    942  CA  ASN    60      -9.194  14.449  -3.141  1.00  0.00           C  
ATOM    943  HA  ASN    60      -9.815  13.683  -2.814  1.00  0.00           H  
ATOM    944  CB  ASN    60      -7.825  13.911  -3.226  1.00  0.00           C  
ATOM    945  HB2 ASN    60      -7.795  13.341  -3.823  1.00  0.00           H  
ATOM    946  HB3 ASN    60      -7.234  14.490  -3.432  1.00  0.00           H  
ATOM    947  CG  ASN    60      -7.263  13.334  -2.254  1.00  0.00           C  
ATOM    948  OD1 ASN    60      -7.764  12.937  -1.722  1.00  0.00           O  
ATOM    949  ND2 ASN    60      -6.201  13.261  -1.996  1.00  0.00           N  
ATOM    950 HD21 ASN    60      -5.823  12.874  -1.373  1.00  0.00           H  
ATOM    951 HD22 ASN    60      -5.775  13.586  -2.425  1.00  0.00           H  
ATOM    952  C   ASN    60      -9.315  15.540  -2.158  1.00  0.00           C  
ATOM    953  O   ASN    60      -8.693  15.679  -1.468  1.00  0.00           O  
ATOM    954  N   GLY    61     -10.119  16.340  -2.133  1.00  0.00           N  
ATOM    955  H   GLY    61     -10.592  16.159  -2.712  1.00  0.00           H  
ATOM    956  CA  GLY    61     -10.351  17.520  -1.448  1.00  0.00           C  
ATOM    957  HA2 GLY    61     -11.276  17.627  -1.135  1.00  0.00           H  
ATOM    958  HA3 GLY    61      -9.794  17.521  -0.708  1.00  0.00           H  
ATOM    959  C   GLY    61     -10.118  18.634  -2.148  1.00  0.00           C  
ATOM    960  O   GLY    61      -9.536  18.553  -2.639  1.00  0.00           O  
ATOM    961  N   GLY    62     -10.572  19.680  -2.210  1.00  0.00           N  
ATOM    962  H   GLY    62     -11.036  19.688  -1.794  1.00  0.00           H  
ATOM    963  CA  GLY    62     -10.481  20.802  -2.879  1.00  0.00           C  
ATOM    964  HA2 GLY    62     -11.306  21.011  -3.068  1.00  0.00           H  
ATOM    965  HA3 GLY    62     -10.194  21.384  -2.305  1.00  0.00           H  
ATOM    966  C   GLY    62      -9.685  20.938  -4.105  1.00  0.00           C  
ATOM    967  O   GLY    62     -10.143  20.715  -5.119  1.00  0.00           O  
ATOM    968  N   ALA    63      -8.490  21.276  -4.020  1.00  0.00           N  
ATOM    969  H   ALA    63      -8.195  21.464  -3.161  1.00  0.00           H  
ATOM    970  CA  ALA    63      -7.550  21.353  -5.075  1.00  0.00           C  
ATOM    971  HA  ALA    63      -8.065  21.501  -5.968  1.00  0.00           H  
ATOM    972  CB  ALA    63      -6.718  22.557  -4.853  1.00  0.00           C  
ATOM    973  HB1 ALA    63      -6.511  22.844  -4.803  1.00  0.00           H  
ATOM    974  HB2 ALA    63      -6.520  22.849  -4.810  1.00  0.00           H  
ATOM    975  HB3 ALA    63      -6.519  22.851  -4.798  1.00  0.00           H  
ATOM    976  C   ALA    63      -6.722  20.101  -5.249  1.00  0.00           C  
ATOM    977  O   ALA    63      -5.934  20.022  -6.121  1.00  0.00           O  
ATOM    978  N   GLY    64      -6.873  19.125  -4.427  1.00  0.00           N  
ATOM    979  H   GLY    64      -7.530  19.241  -3.741  1.00  0.00           H  
ATOM    980  CA  GLY    64      -6.208  17.853  -4.513  1.00  0.00           C  
ATOM    981  HA2 GLY    64      -5.191  18.000  -4.776  1.00  0.00           H  
ATOM    982  HA3 GLY    64      -6.229  17.390  -3.567  1.00  0.00           H  
ATOM    983  C   GLY    64      -6.837  16.911  -5.505  1.00  0.00           C  
ATOM    984  O   GLY    64      -8.024  16.910  -5.687  1.00  0.00           O  
ATOM    985  N   CYS    65      -6.044  16.086  -6.134  1.00  0.00           N  
ATOM    986  H   CYS    65      -5.082  16.148  -5.942  1.00  0.00           H  
ATOM    987  CA  CYS    65      -6.437  15.148  -7.163  1.00  0.00           C  
ATOM    988  HA  CYS    65      -7.498  14.991  -7.123  1.00  0.00           H  
ATOM    989  CB  CYS    65      -6.103  15.762  -8.496  1.00  0.00           C  
ATOM    990  HB2 CYS    65      -5.940  16.355  -8.512  1.00  0.00           H  
ATOM    991  HB3 CYS    65      -5.612  15.554  -8.871  1.00  0.00           H  
ATOM    992  SG  CYS    65      -6.764  15.859  -9.446  1.00  0.00           S  
ATOM    993  HG  CYS    65      -6.906  15.727  -9.144  1.00  0.00           H  
ATOM    994  C   CYS    65      -5.759  13.795  -6.983  1.00  0.00           C  
ATOM    995  O   CYS    65      -4.631  13.724  -6.537  1.00  0.00           O  
ATOM    996  N   VAL    66      -6.436  12.722  -7.342  1.00  0.00           N  
ATOM    997  H   VAL    66      -7.356  12.856  -7.687  1.00  0.00           H  
ATOM    998  CA  VAL    66      -5.958  11.342  -7.266  1.00  0.00           C  
ATOM    999  HA  VAL    66      -4.882  11.359  -7.285  1.00  0.00           H  
ATOM   1000  CB  VAL    66      -6.373  10.699  -5.944  1.00  0.00           C  
ATOM   1001  HB  VAL    66      -6.069  11.237  -5.225  1.00  0.00           H  
ATOM   1002  CG1 VAL    66      -7.702  10.547  -5.728  1.00  0.00           C  
ATOM   1003 HG11 VAL    66      -8.017  10.489  -5.651  1.00  0.00           H  
ATOM   1004 HG12 VAL    66      -8.031  10.544  -5.663  1.00  0.00           H  
ATOM   1005 HG13 VAL    66      -8.034  10.502  -5.697  1.00  0.00           H  
ATOM   1006  CG2 VAL    66      -5.847   9.472  -5.684  1.00  0.00           C  
ATOM   1007 HG21 VAL    66      -5.726   9.172  -5.596  1.00  0.00           H  
ATOM   1008 HG22 VAL    66      -5.728   9.167  -5.633  1.00  0.00           H  
ATOM   1009 HG23 VAL    66      -5.693   9.184  -5.606  1.00  0.00           H  
ATOM   1010  C   VAL    66      -6.414  10.540  -8.474  1.00  0.00           C  
ATOM   1011  O   VAL    66      -7.483  10.766  -8.996  1.00  0.00           O  
ATOM   1012  N   CYS    67      -5.613   9.601  -8.935  1.00  0.00           N  
ATOM   1013  H   CYS    67      -4.733   9.491  -8.493  1.00  0.00           H  
ATOM   1014  CA  CYS    67      -5.911   8.738 -10.060  1.00  0.00           C  
ATOM   1015  HA  CYS    67      -6.976   8.644 -10.159  1.00  0.00           H  
ATOM   1016  CB  CYS    67      -5.377   9.398 -11.305  1.00  0.00           C  
ATOM   1017  HB2 CYS    67      -5.650  10.385 -11.305  1.00  0.00           H  
ATOM   1018  HB3 CYS    67      -4.354   9.348 -11.318  1.00  0.00           H  
ATOM   1019  SG  CYS    67      -5.985   8.681 -12.748  1.00  0.00           S  
ATOM   1020  HG  CYS    67      -6.151   8.146 -12.641  1.00  0.00           H  
ATOM   1021  C   CYS    67      -5.335   7.340  -9.866  1.00  0.00           C  
ATOM   1022  O   CYS    67      -4.243   7.186  -9.393  1.00  0.00           O  
ATOM   1023  N   HIE    68      -6.050   6.323 -10.254  1.00  0.00           N  
ATOM   1024  H   HIE    68      -6.923   6.522 -10.647  1.00  0.00           H  
ATOM   1025  CA  HIE    68      -5.660   4.925 -10.167  1.00  0.00           C  
ATOM   1026  HA  HIE    68      -4.802   4.832  -9.532  1.00  0.00           H  
ATOM   1027  CB  HIE    68      -6.765   4.130  -9.531  1.00  0.00           C  
ATOM   1028  HB2 HIE    68      -7.418   4.014  -9.983  1.00  0.00           H  
ATOM   1029  HB3 HIE    68      -6.587   3.363  -9.328  1.00  0.00           H  
ATOM   1030  CG  HIE    68      -7.239   4.473  -8.565  1.00  0.00           C  
ATOM   1031  ND1 HIE    68      -7.530   4.726  -7.990  1.00  0.00           N  
ATOM   1032  CE1 HIE    68      -7.899   4.997  -7.209  1.00  0.00           C  
ATOM   1033  HE1 HIE    68      -8.188   5.237  -6.623  1.00  0.00           H  
ATOM   1034  NE2 HIE    68      -7.858   4.922  -7.262  1.00  0.00           N  
ATOM   1035  HE2 HIE    68      -8.091   5.080  -6.763  1.00  0.00           H  
ATOM   1036  CD2 HIE    68      -7.443   4.592  -8.110  1.00  0.00           C  
ATOM   1037  HD2 HIE    68      -7.299   4.459  -8.373  1.00  0.00           H  
ATOM   1038  C   HIE    68      -5.275   4.363 -11.514  1.00  0.00           C  
ATOM   1039  O   HIE    68      -5.950   4.492 -12.421  1.00  0.00           O  
ATOM   1040  N   LEU    69      -4.192   3.735 -11.643  1.00  0.00           N  
ATOM   1041  H   LEU    69      -3.702   3.648 -10.838  1.00  0.00           H  
ATOM   1042  CA  LEU    69      -3.634   3.130 -12.835  1.00  0.00           C  
ATOM   1043  HA  LEU    69      -4.225   3.404 -13.687  1.00  0.00           H  
ATOM   1044  CB  LEU    69      -2.213   3.626 -13.056  1.00  0.00           C  
ATOM   1045  HB2 LEU    69      -1.645   3.331 -12.331  1.00  0.00           H  
ATOM   1046  HB3 LEU    69      -1.874   3.198 -13.855  1.00  0.00           H  
ATOM   1047  CG  LEU    69      -1.937   5.008 -13.216  1.00  0.00           C  
ATOM   1048  HG  LEU    69      -2.518   5.332 -13.366  1.00  0.00           H  
ATOM   1049  CD1 LEU    69      -1.446   5.661 -12.503  1.00  0.00           C  
ATOM   1050 HD11 LEU    69      -1.330   5.809 -12.334  1.00  0.00           H  
ATOM   1051 HD12 LEU    69      -1.323   5.841 -12.331  1.00  0.00           H  
ATOM   1052 HD13 LEU    69      -1.334   5.827 -12.324  1.00  0.00           H  
ATOM   1053  CD2 LEU    69      -1.275   5.345 -13.919  1.00  0.00           C  
ATOM   1054 HD21 LEU    69      -1.108   5.421 -14.085  1.00  0.00           H  
ATOM   1055 HD22 LEU    69      -1.125   5.420 -14.095  1.00  0.00           H  
ATOM   1056 HD23 LEU    69      -1.118   5.446 -14.099  1.00  0.00           H  
ATOM   1057  C   LEU    69      -3.662   1.614 -12.706  1.00  0.00           C  
ATOM   1058  O   LEU    69      -3.157   1.072 -11.761  1.00  0.00           O  
ATOM   1059  N   LEU    70      -4.237   0.926 -13.656  1.00  0.00           N  
ATOM   1060  H   LEU    70      -4.592   1.424 -14.414  1.00  0.00           H  
ATOM   1061  CA  LEU    70      -4.363  -0.519 -13.680  1.00  0.00           C  
ATOM   1062  HA  LEU    70      -4.514  -0.871 -12.684  1.00  0.00           H  
ATOM   1063  CB  LEU    70      -5.570  -0.909 -14.503  1.00  0.00           C  
ATOM   1064  HB2 LEU    70      -5.573  -0.571 -15.311  1.00  0.00           H  
ATOM   1065  HB3 LEU    70      -5.602  -1.770 -14.653  1.00  0.00           H  
ATOM   1066  CG  LEU    70      -6.730  -0.650 -14.103  1.00  0.00           C  
ATOM   1067  HG  LEU    70      -6.590  -0.102 -14.011  1.00  0.00           H  
ATOM   1068  CD1 LEU    70      -7.597  -0.767 -14.500  1.00  0.00           C  
ATOM   1069 HD11 LEU    70      -7.820  -0.799 -14.596  1.00  0.00           H  
ATOM   1070 HD12 LEU    70      -7.804  -0.784 -14.595  1.00  0.00           H  
ATOM   1071 HD13 LEU    70      -7.801  -0.795 -14.595  1.00  0.00           H  
ATOM   1072  CD2 LEU    70      -7.288  -1.027 -13.460  1.00  0.00           C  
ATOM   1073 HD21 LEU    70      -7.431  -1.108 -13.307  1.00  0.00           H  
ATOM   1074 HD22 LEU    70      -7.427  -1.120 -13.305  1.00  0.00           H  
ATOM   1075 HD23 LEU    70      -7.415  -1.117 -13.296  1.00  0.00           H  
ATOM   1076  C   LEU    70      -3.097  -1.172 -14.185  1.00  0.00           C  
ATOM   1077  O   LEU    70      -2.696  -0.990 -15.227  1.00  0.00           O  
ATOM   1078  N   MET    71      -2.470  -1.927 -13.449  1.00  0.00           N  
ATOM   1079  H   MET    71      -2.872  -2.040 -12.618  1.00  0.00           H  
ATOM   1080  CA  MET    71      -1.222  -2.581 -13.728  1.00  0.00           C  
ATOM   1081  HA  MET    71      -1.052  -2.624 -14.751  1.00  0.00           H  
ATOM   1082  CB  MET    71      -0.121  -1.832 -13.165  1.00  0.00           C  
ATOM   1083  HB2 MET    71      -0.129  -1.884 -12.551  1.00  0.00           H  
ATOM   1084  HB3 MET    71       0.508  -2.007 -13.342  1.00  0.00           H  
ATOM   1085  CG  MET    71       0.181  -0.780 -13.211  1.00  0.00           C  
ATOM   1086  HG2 MET    71       0.136  -0.728 -13.802  1.00  0.00           H  
ATOM   1087  HG3 MET    71      -0.380  -0.578 -12.996  1.00  0.00           H  
ATOM   1088  SD  MET    71       1.499   0.080 -12.679  1.00  0.00           S  
ATOM   1089  CE  MET    71       1.182   0.993 -13.188  1.00  0.00           C  
ATOM   1090  HE1 MET    71       1.120   1.174 -13.297  1.00  0.00           H  
ATOM   1091  HE2 MET    71       1.115   1.174 -13.288  1.00  0.00           H  
ATOM   1092  HE3 MET    71       1.124   1.182 -13.285  1.00  0.00           H  
ATOM   1093  C   MET    71      -1.233  -3.967 -13.251  1.00  0.00           C  
ATOM   1094  O   MET    71      -1.072  -4.193 -12.256  1.00  0.00           O  
ATOM   1095  N   ASP    72      -1.441  -4.902 -13.954  1.00  0.00           N  
ATOM   1096  H   ASP    72      -1.565  -4.647 -14.752  1.00  0.00           H  
ATOM   1097  CA  ASP    72      -1.465  -6.297 -13.662  1.00  0.00           C  
ATOM   1098  HA  ASP    72      -1.674  -6.383 -12.695  1.00  0.00           H  
ATOM   1099  CB  ASP    72      -2.496  -6.933 -14.375  1.00  0.00           C  
ATOM   1100  HB2 ASP    72      -2.536  -7.090 -14.633  1.00  0.00           H  
ATOM   1101  HB3 ASP    72      -2.696  -7.191 -14.349  1.00  0.00           H  
ATOM   1102  CG  ASP    72      -3.233  -7.043 -14.763  1.00  0.00           C  
ATOM   1103  OD1 ASP    72      -3.586  -7.134 -14.955  1.00  0.00           O  
ATOM   1104  OD2 ASP    72      -3.496  -7.059 -14.887  1.00  0.00           O  
ATOM   1105  C   ASP    72      -0.208  -7.035 -13.893  1.00  0.00           C  
ATOM   1106  O   ASP    72       0.301  -6.969 -14.555  1.00  0.00           O  
ATOM   1107  N   ASP    73       0.277  -7.763 -13.350  1.00  0.00           N  
ATOM   1108  H   ASP    73      -0.205  -7.764 -12.835  1.00  0.00           H  
ATOM   1109  CA  ASP    73       1.417  -8.610 -13.478  1.00  0.00           C  
ATOM   1110  HA  ASP    73       1.477  -9.167 -12.619  1.00  0.00           H  
ATOM   1111  CB  ASP    73       1.221  -9.562 -14.543  1.00  0.00           C  
ATOM   1112  HB2 ASP    73       0.994  -9.293 -15.255  1.00  0.00           H  
ATOM   1113  HB3 ASP    73       1.867  -9.978 -14.770  1.00  0.00           H  
ATOM   1114  CG  ASP    73       0.485 -10.348 -14.380  1.00  0.00           C  
ATOM   1115  OD1 ASP    73       0.205 -10.662 -14.309  1.00  0.00           O  
ATOM   1116  OD2 ASP    73       0.190 -10.700 -14.337  1.00  0.00           O  
ATOM   1117  C   ASP    73       2.719  -7.898 -13.564  1.00  0.00           C  
ATOM   1118  O   ASP    73       3.468  -8.129 -14.282  1.00  0.00           O  
ATOM   1119  N   VAL    74       2.983  -7.001 -12.845  1.00  0.00           N  
ATOM   1120  H   VAL    74       2.327  -6.868 -12.304  1.00  0.00           H  
ATOM   1121  CA  VAL    74       4.133  -6.155 -12.836  1.00  0.00           C  
ATOM   1122  HA  VAL    74       4.265  -5.830 -13.809  1.00  0.00           H  
ATOM   1123  CB  VAL    74       3.880  -4.951 -12.022  1.00  0.00           C  
ATOM   1124  HB  VAL    74       4.005  -4.768 -11.934  1.00  0.00           H  
ATOM   1125  CG1 VAL    74       3.655  -4.423 -11.897  1.00  0.00           C  
ATOM   1126 HG11 VAL    74       3.610  -4.300 -11.880  1.00  0.00           H  
ATOM   1127 HG12 VAL    74       3.583  -4.283 -11.852  1.00  0.00           H  
ATOM   1128 HG13 VAL    74       3.608  -4.290 -11.861  1.00  0.00           H  
ATOM   1129  CG2 VAL    74       3.666  -4.425 -11.451  1.00  0.00           C  
ATOM   1130 HG21 VAL    74       3.631  -4.249 -11.304  1.00  0.00           H  
ATOM   1131 HG22 VAL    74       3.597  -4.321 -11.334  1.00  0.00           H  
ATOM   1132 HG23 VAL    74       3.611  -4.308 -11.290  1.00  0.00           H  
ATOM   1133  C   VAL    74       5.413  -6.848 -12.422  1.00  0.00           C  
ATOM   1134  O   VAL    74       5.421  -7.636 -11.526  1.00  0.00           O  
ATOM   1135  N   VAL    75       6.504  -6.538 -13.067  1.00  0.00           N  
ATOM   1136  H   VAL    75       6.407  -5.899 -13.797  1.00  0.00           H  
ATOM   1137  CA  VAL    75       7.845  -7.046 -12.798  1.00  0.00           C  
ATOM   1138  HA  VAL    75       7.833  -7.562 -11.872  1.00  0.00           H  
ATOM   1139  CB  VAL    75       8.271  -8.038 -13.850  1.00  0.00           C  
ATOM   1140  HB  VAL    75       8.755  -8.181 -13.847  1.00  0.00           H  
ATOM   1141  CG1 VAL    75       8.062  -8.871 -14.034  1.00  0.00           C  
ATOM   1142 HG11 VAL    75       7.989  -9.075 -14.083  1.00  0.00           H  
ATOM   1143 HG12 VAL    75       8.017  -9.058 -14.120  1.00  0.00           H  
ATOM   1144 HG13 VAL    75       8.039  -9.098 -14.043  1.00  0.00           H  
ATOM   1145  CG2 VAL    75       8.299  -8.098 -14.746  1.00  0.00           C  
ATOM   1146 HG21 VAL    75       8.307  -8.121 -14.962  1.00  0.00           H  
ATOM   1147 HG22 VAL    75       8.295  -8.121 -14.979  1.00  0.00           H  
ATOM   1148 HG23 VAL    75       8.315  -8.112 -14.967  1.00  0.00           H  
ATOM   1149  C   VAL    75       8.850  -5.925 -12.643  1.00  0.00           C  
ATOM   1150  O   VAL    75       8.597  -4.810 -13.039  1.00  0.00           O  
ATOM   1151  N   SER    76      10.012  -6.200 -12.082  1.00  0.00           N  
ATOM   1152  H   SER    76      10.163  -7.115 -11.757  1.00  0.00           H  
ATOM   1153  CA  SER    76      11.039  -5.215 -11.800  1.00  0.00           C  
ATOM   1154  HA  SER    76      10.606  -4.473 -11.178  1.00  0.00           H  
ATOM   1155  CB  SER    76      12.164  -5.844 -11.030  1.00  0.00           C  
ATOM   1156  HB2 SER    76      12.638  -5.594 -10.834  1.00  0.00           H  
ATOM   1157  HB3 SER    76      12.129  -6.089 -10.527  1.00  0.00           H  
ATOM   1158  OG  SER    76      12.647  -6.429 -11.191  1.00  0.00           O  
ATOM   1159  HG  SER    76      12.880  -6.777 -11.010  1.00  0.00           H  
ATOM   1160  C   SER    76      11.580  -4.499 -13.012  1.00  0.00           C  
ATOM   1161  O   SER    76      12.008  -3.394 -12.903  1.00  0.00           O  
ATOM   1162  N   ALA    77      11.520  -5.089 -14.172  1.00  0.00           N  
ATOM   1163  H   ALA    77      11.217  -6.009 -14.180  1.00  0.00           H  
ATOM   1164  CA  ALA    77      11.890  -4.487 -15.425  1.00  0.00           C  
ATOM   1165  HA  ALA    77      12.781  -3.939 -15.281  1.00  0.00           H  
ATOM   1166  CB  ALA    77      12.188  -5.584 -16.380  1.00  0.00           C  
ATOM   1167  HB1 ALA    77      12.250  -5.850 -16.614  1.00  0.00           H  
ATOM   1168  HB2 ALA    77      12.270  -5.836 -16.620  1.00  0.00           H  
ATOM   1169  HB3 ALA    77      12.273  -5.855 -16.605  1.00  0.00           H  
ATOM   1170  C   ALA    77      10.871  -3.514 -16.007  1.00  0.00           C  
ATOM   1171  O   ALA    77      11.206  -2.765 -16.879  1.00  0.00           O  
ATOM   1172  N   ASP    78       9.642  -3.506 -15.553  1.00  0.00           N  
ATOM   1173  H   ASP    78       9.423  -4.111 -14.817  1.00  0.00           H  
ATOM   1174  CA  ASP    78       8.599  -2.625 -16.058  1.00  0.00           C  
ATOM   1175  HA  ASP    78       8.619  -2.662 -17.130  1.00  0.00           H  
ATOM   1176  CB  ASP    78       7.221  -3.093 -15.615  1.00  0.00           C  
ATOM   1177  HB2 ASP    78       7.183  -3.119 -14.550  1.00  0.00           H  
ATOM   1178  HB3 ASP    78       6.502  -2.373 -15.939  1.00  0.00           H  
ATOM   1179  CG  ASP    78       6.792  -4.433 -16.154  1.00  0.00           C  
ATOM   1180  OD1 ASP    78       6.714  -4.949 -16.492  1.00  0.00           O  
ATOM   1181  OD2 ASP    78       6.462  -4.952 -16.270  1.00  0.00           O  
ATOM   1182  C   ASP    78       8.808  -1.174 -15.652  1.00  0.00           C  
ATOM   1183  O   ASP    78       9.097  -0.880 -14.521  1.00  0.00           O  
ATOM   1184  N   GLN    79       8.606  -0.263 -16.572  1.00  0.00           N  
ATOM   1185  H   GLN    79       8.394  -0.577 -17.475  1.00  0.00           H  
ATOM   1186  CA  GLN    79       8.631   1.174 -16.376  1.00  0.00           C  
ATOM   1187  HA  GLN    79       8.335   1.394 -15.368  1.00  0.00           H  
ATOM   1188  CB  GLN    79      10.046   1.688 -16.576  1.00  0.00           C  
ATOM   1189  HB2 GLN    79      10.611   1.313 -15.962  1.00  0.00           H  
ATOM   1190  HB3 GLN    79      10.370   1.440 -17.392  1.00  0.00           H  
ATOM   1191  CG  GLN    79      10.305   3.010 -16.495  1.00  0.00           C  
ATOM   1192  HG2 GLN    79       9.861   3.393 -17.134  1.00  0.00           H  
ATOM   1193  HG3 GLN    79       9.933   3.280 -15.758  1.00  0.00           H  
ATOM   1194  CD  GLN    79      11.662   3.488 -16.533  1.00  0.00           C  
ATOM   1195  OE1 GLN    79      12.397   3.152 -16.585  1.00  0.00           O  
ATOM   1196  NE2 GLN    79      12.051   4.297 -16.503  1.00  0.00           N  
ATOM   1197 HE21 GLN    79      12.930   4.608 -16.532  1.00  0.00           H  
ATOM   1198 HE22 GLN    79      11.480   4.597 -16.467  1.00  0.00           H  
ATOM   1199  C   GLN    79       7.632   1.837 -17.313  1.00  0.00           C  
ATOM   1200  O   GLN    79       7.524   1.471 -18.458  1.00  0.00           O  
ATOM   1201  N   TYR    80       6.906   2.812 -16.829  1.00  0.00           N  
ATOM   1202  H   TYR    80       7.077   3.089 -15.897  1.00  0.00           H  
ATOM   1203  CA  TYR    80       5.854   3.527 -17.534  1.00  0.00           C  
ATOM   1204  HA  TYR    80       5.704   3.080 -18.501  1.00  0.00           H  
ATOM   1205  CB  TYR    80       4.547   3.417 -16.765  1.00  0.00           C  
ATOM   1206  HB2 TYR    80       4.705   3.763 -15.770  1.00  0.00           H  
ATOM   1207  HB3 TYR    80       3.836   4.076 -17.211  1.00  0.00           H  
ATOM   1208  CG  TYR    80       3.932   2.049 -16.709  1.00  0.00           C  
ATOM   1209  CD1 TYR    80       3.037   1.653 -17.450  1.00  0.00           C  
ATOM   1210  HD1 TYR    80       2.808   2.308 -18.064  1.00  0.00           H  
ATOM   1211  CE1 TYR    80       2.436   0.404 -17.391  1.00  0.00           C  
ATOM   1212  HE1 TYR    80       1.755   0.098 -17.959  1.00  0.00           H  
ATOM   1213  CZ  TYR    80       2.737  -0.462 -16.593  1.00  0.00           C  
ATOM   1214  OH  TYR    80       2.167  -1.667 -16.547  1.00  0.00           O  
ATOM   1215  HH  TYR    80       2.105  -2.056 -16.533  1.00  0.00           H  
ATOM   1216  CE2 TYR    80       3.636  -0.072 -15.852  1.00  0.00           C  
ATOM   1217  HE2 TYR    80       3.859  -0.737 -15.245  1.00  0.00           H  
ATOM   1218  CD2 TYR    80       4.226   1.184 -15.904  1.00  0.00           C  
ATOM   1219  HD2 TYR    80       4.902   1.485 -15.330  1.00  0.00           H  
ATOM   1220  C   TYR    80       6.213   4.988 -17.742  1.00  0.00           C  
ATOM   1221  O   TYR    80       6.723   5.626 -16.868  1.00  0.00           O  
ATOM   1222  N   THR    81       5.879   5.540 -18.871  1.00  0.00           N  
ATOM   1223  H   THR    81       5.465   4.954 -19.541  1.00  0.00           H  
ATOM   1224  CA  THR    81       5.779   6.974 -19.104  1.00  0.00           C  
ATOM   1225  HA  THR    81       6.457   7.489 -18.457  1.00  0.00           H  
ATOM   1226  CB  THR    81       6.152   7.334 -20.511  1.00  0.00           C  
ATOM   1227  HB  THR    81       6.035   7.875 -20.682  1.00  0.00           H  
ATOM   1228  CG2 THR    81       6.997   7.354 -20.957  1.00  0.00           C  
ATOM   1229 HG21 THR    81       7.202   7.362 -21.079  1.00  0.00           H  
ATOM   1230 HG22 THR    81       7.214   7.369 -21.056  1.00  0.00           H  
ATOM   1231 HG23 THR    81       7.193   7.358 -21.069  1.00  0.00           H  
ATOM   1232  OG1 THR    81       5.904   6.998 -21.245  1.00  0.00           O  
ATOM   1233  HG1 THR    81       5.473   7.152 -21.321  1.00  0.00           H  
ATOM   1234  C   THR    81       4.384   7.450 -18.782  1.00  0.00           C  
ATOM   1235  O   THR    81       3.435   6.766 -19.057  1.00  0.00           O  
ATOM   1236  N   LEU    82       4.254   8.612 -18.188  1.00  0.00           N  
ATOM   1237  H   LEU    82       5.074   9.128 -18.023  1.00  0.00           H  
ATOM   1238  CA  LEU    82       3.006   9.219 -17.750  1.00  0.00           C  
ATOM   1239  HA  LEU    82       2.179   8.625 -18.084  1.00  0.00           H  
ATOM   1240  CB  LEU    82       2.966   9.293 -16.236  1.00  0.00           C  
ATOM   1241  HB2 LEU    82       3.667   9.819 -15.938  1.00  0.00           H  
ATOM   1242  HB3 LEU    82       2.188   9.738 -15.987  1.00  0.00           H  
ATOM   1243  CG  LEU    82       2.996   8.171 -15.415  1.00  0.00           C  
ATOM   1244  HG  LEU    82       3.358   7.815 -15.742  1.00  0.00           H  
ATOM   1245  CD1 LEU    82       3.282   8.110 -14.421  1.00  0.00           C  
ATOM   1246 HD11 LEU    82       3.349   8.083 -14.177  1.00  0.00           H  
ATOM   1247 HD12 LEU    82       3.360   8.082 -14.166  1.00  0.00           H  
ATOM   1248 HD13 LEU    82       3.348   8.110 -14.192  1.00  0.00           H  
ATOM   1249  CD2 LEU    82       2.236   7.587 -15.058  1.00  0.00           C  
ATOM   1250 HD21 LEU    82       2.063   7.421 -14.977  1.00  0.00           H  
ATOM   1251 HD22 LEU    82       2.050   7.451 -14.946  1.00  0.00           H  
ATOM   1252 HD23 LEU    82       2.047   7.459 -14.994  1.00  0.00           H  
ATOM   1253  C   LEU    82       2.835  10.613 -18.339  1.00  0.00           C  
ATOM   1254  O   LEU    82       3.770  11.385 -18.355  1.00  0.00           O  
ATOM   1255  N   ASP    83       1.637  10.954 -18.764  1.00  0.00           N  
ATOM   1256  H   ASP    83       0.925  10.267 -18.724  1.00  0.00           H  
ATOM   1257  CA  ASP    83       1.256  12.268 -19.259  1.00  0.00           C  
ATOM   1258  HA  ASP    83       1.998  12.983 -18.960  1.00  0.00           H  
ATOM   1259  CB  ASP    83       1.182  12.296 -20.771  1.00  0.00           C  
ATOM   1260  HB2 ASP    83       0.436  11.786 -21.053  1.00  0.00           H  
ATOM   1261  HB3 ASP    83       1.015  13.189 -21.054  1.00  0.00           H  
ATOM   1262  CG  ASP    83       2.258  11.857 -21.567  1.00  0.00           C  
ATOM   1263  OD1 ASP    83       2.661  11.693 -21.936  1.00  0.00           O  
ATOM   1264  OD2 ASP    83       2.685  11.687 -21.911  1.00  0.00           O  
ATOM   1265  C   ASP    83      -0.081  12.708 -18.666  1.00  0.00           C  
ATOM   1266  O   ASP    83      -1.025  11.994 -18.688  1.00  0.00           O  
ATOM   1267  N   LEU    84      -0.181  13.890 -18.152  1.00  0.00           N  
ATOM   1268  H   LEU    84       0.618  14.444 -18.195  1.00  0.00           H  
ATOM   1269  CA  LEU    84      -1.389  14.482 -17.593  1.00  0.00           C  
ATOM   1270  HA  LEU    84      -2.145  13.720 -17.498  1.00  0.00           H  
ATOM   1271  CB  LEU    84      -1.074  15.013 -16.202  1.00  0.00           C  
ATOM   1272  HB2 LEU    84      -0.689  14.293 -15.656  1.00  0.00           H  
ATOM   1273  HB3 LEU    84      -0.382  15.710 -16.276  1.00  0.00           H  
ATOM   1274  CG  LEU    84      -2.129  15.595 -15.431  1.00  0.00           C  
ATOM   1275  HG  LEU    84      -2.430  16.258 -15.963  1.00  0.00           H  
ATOM   1276  CD1 LEU    84      -3.119  14.828 -15.061  1.00  0.00           C  
ATOM   1277 HD11 LEU    84      -3.359  14.645 -14.988  1.00  0.00           H  
ATOM   1278 HD12 LEU    84      -3.362  14.644 -14.969  1.00  0.00           H  
ATOM   1279 HD13 LEU    84      -3.371  14.648 -14.962  1.00  0.00           H  
ATOM   1280  CD2 LEU    84      -1.788  16.092 -14.243  1.00  0.00           C  
ATOM   1281 HD21 LEU    84      -1.693  16.220 -13.960  1.00  0.00           H  
ATOM   1282 HD22 LEU    84      -1.713  16.226 -13.962  1.00  0.00           H  
ATOM   1283 HD23 LEU    84      -1.714  16.206 -13.942  1.00  0.00           H  
ATOM   1284  C   LEU    84      -1.933  15.558 -18.516  1.00  0.00           C  
ATOM   1285  O   LEU    84      -1.263  16.509 -18.813  1.00  0.00           O  
ATOM   1286  N   TRP    85      -3.159  15.425 -18.935  1.00  0.00           N  
ATOM   1287  H   TRP    85      -3.651  14.636 -18.621  1.00  0.00           H  
ATOM   1288  CA  TRP    85      -3.889  16.338 -19.788  1.00  0.00           C  
ATOM   1289  HA  TRP    85      -3.231  17.088 -20.170  1.00  0.00           H  
ATOM   1290  CB  TRP    85      -4.438  15.568 -20.951  1.00  0.00           C  
ATOM   1291  HB2 TRP    85      -4.346  14.846 -21.084  1.00  0.00           H  
ATOM   1292  HB3 TRP    85      -5.091  15.524 -20.994  1.00  0.00           H  
ATOM   1293  CG  TRP    85      -4.298  15.750 -21.892  1.00  0.00           C  
ATOM   1294  CD1 TRP    85      -3.685  15.410 -22.416  1.00  0.00           C  
ATOM   1295  HD1 TRP    85      -3.221  14.967 -22.213  1.00  0.00           H  
ATOM   1296  NE1 TRP    85      -3.752  15.703 -23.253  1.00  0.00           N  
ATOM   1297  HE1 TRP    85      -3.370  15.511 -23.762  1.00  0.00           H  
ATOM   1298  CE2 TRP    85      -4.413  16.253 -23.307  1.00  0.00           C  
ATOM   1299  CZ2 TRP    85      -4.736  16.691 -24.000  1.00  0.00           C  
ATOM   1300  HZ2 TRP    85      -4.443  16.632 -24.639  1.00  0.00           H  
ATOM   1301  CH2 TRP    85      -5.444  17.206 -23.846  1.00  0.00           C  
ATOM   1302  HH2 TRP    85      -5.698  17.550 -24.367  1.00  0.00           H  
ATOM   1303  CZ3 TRP    85      -5.824  17.268 -23.010  1.00  0.00           C  
ATOM   1304  HZ3 TRP    85      -6.369  17.658 -22.898  1.00  0.00           H  
ATOM   1305  CE3 TRP    85      -5.498  16.817 -22.320  1.00  0.00           C  
ATOM   1306  HE3 TRP    85      -5.799  16.863 -21.684  1.00  0.00           H  
ATOM   1307  CD2 TRP    85      -4.778  16.301 -22.446  1.00  0.00           C  
ATOM   1308  C   TRP    85      -4.985  17.051 -19.045  1.00  0.00           C  
ATOM   1309  O   TRP    85      -5.607  16.486 -18.184  1.00  0.00           O  
ATOM   1310  N   ALA    86      -5.244  18.279 -19.418  1.00  0.00           N  
ATOM   1311  H   ALA    86      -4.693  18.669 -20.127  1.00  0.00           H  
ATOM   1312  CA  ALA    86      -6.328  19.061 -18.996  1.00  0.00           C  
ATOM   1313  HA  ALA    86      -7.033  18.476 -18.478  1.00  0.00           H  
ATOM   1314  CB  ALA    86      -5.831  20.056 -18.106  1.00  0.00           C  
ATOM   1315  HB1 ALA    86      -5.718  20.295 -17.889  1.00  0.00           H  
ATOM   1316  HB2 ALA    86      -5.707  20.292 -17.889  1.00  0.00           H  
ATOM   1317  HB3 ALA    86      -5.710  20.301 -17.894  1.00  0.00           H  
ATOM   1318  C   ALA    86      -6.991  19.660 -20.123  1.00  0.00           C  
ATOM   1319  O   ALA    86      -6.411  19.993 -20.883  1.00  0.00           O  
ATOM   1320  N   GLY    87      -8.197  19.812 -20.229  1.00  0.00           N  
ATOM   1321  H   GLY    87      -8.611  19.516 -19.580  1.00  0.00           H  
ATOM   1322  CA  GLY    87      -8.994  20.358 -21.162  1.00  0.00           C  
ATOM   1323  HA2 GLY    87      -9.778  19.908 -21.065  1.00  0.00           H  
ATOM   1324  HA3 GLY    87      -9.121  21.229 -20.958  1.00  0.00           H  
ATOM   1325  C   GLY    87      -8.661  20.389 -22.534  1.00  0.00           C  
ATOM   1326  O   GLY    87      -9.263  19.941 -23.153  1.00  0.00           O  
ATOM   1327  N   GLN    88      -7.700  20.906 -23.007  1.00  0.00           N  
ATOM   1328  H   GLN    88      -7.267  21.256 -22.422  1.00  0.00           H  
ATOM   1329  CA  GLN    88      -7.219  21.003 -24.290  1.00  0.00           C  
ATOM   1330  HA  GLN    88      -7.667  20.290 -24.800  1.00  0.00           H  
ATOM   1331  CB  GLN    88      -7.582  22.266 -24.885  1.00  0.00           C  
ATOM   1332  HB2 GLN    88      -7.562  22.675 -24.869  1.00  0.00           H  
ATOM   1333  HB3 GLN    88      -7.524  22.474 -25.198  1.00  0.00           H  
ATOM   1334  CG  GLN    88      -8.058  22.731 -25.123  1.00  0.00           C  
ATOM   1335  HG2 GLN    88      -8.080  22.581 -25.033  1.00  0.00           H  
ATOM   1336  HG3 GLN    88      -8.133  22.907 -25.124  1.00  0.00           H  
ATOM   1337  CD  GLN    88      -8.414  23.193 -25.502  1.00  0.00           C  
ATOM   1338  OE1 GLN    88      -8.267  23.352 -25.686  1.00  0.00           O  
ATOM   1339  NE2 GLN    88      -8.898  23.435 -25.636  1.00  0.00           N  
ATOM   1340 HE21 GLN    88      -9.130  23.731 -25.887  1.00  0.00           H  
ATOM   1341 HE22 GLN    88      -9.026  23.316 -25.493  1.00  0.00           H  
ATOM   1342  C   GLN    88      -5.790  20.784 -24.426  1.00  0.00           C  
ATOM   1343  O   GLN    88      -5.354  20.767 -25.459  1.00  0.00           O  
ATOM   1344  N   GLN    89      -5.048  20.637 -23.417  1.00  0.00           N  
ATOM   1345  H   GLN    89      -5.450  20.614 -22.591  1.00  0.00           H  
ATOM   1346  CA  GLN    89      -3.661  20.630 -23.424  1.00  0.00           C  
ATOM   1347  HA  GLN    89      -3.367  20.314 -24.317  1.00  0.00           H  
ATOM   1348  CB  GLN    89      -3.228  21.984 -23.305  1.00  0.00           C  
ATOM   1349  HB2 GLN    89      -2.551  22.105 -23.367  1.00  0.00           H  
ATOM   1350  HB3 GLN    89      -3.459  22.421 -23.783  1.00  0.00           H  
ATOM   1351  CG  GLN    89      -3.330  22.627 -22.507  1.00  0.00           C  
ATOM   1352  HG2 GLN    89      -3.521  22.387 -22.148  1.00  0.00           H  
ATOM   1353  HG3 GLN    89      -2.976  22.901 -22.234  1.00  0.00           H  
ATOM   1354  CD  GLN    89      -3.617  23.276 -22.530  1.00  0.00           C  
ATOM   1355  OE1 GLN    89      -3.809  23.353 -22.978  1.00  0.00           O  
ATOM   1356  NE2 GLN    89      -3.656  23.772 -22.042  1.00  0.00           N  
ATOM   1357 HE21 GLN    89      -3.838  24.192 -22.053  1.00  0.00           H  
ATOM   1358 HE22 GLN    89      -3.503  23.731 -21.672  1.00  0.00           H  
ATOM   1359  C   GLN    89      -2.989  19.725 -22.420  1.00  0.00           C  
ATOM   1360  O   GLN    89      -3.537  19.415 -21.419  1.00  0.00           O  
ATOM   1361  N   LEU    90      -1.770  19.334 -22.668  1.00  0.00           N  
ATOM   1362  H   LEU    90      -1.391  19.611 -23.508  1.00  0.00           H  
ATOM   1363  CA  LEU    90      -0.894  18.645 -21.746  1.00  0.00           C  
ATOM   1364  HA  LEU    90      -1.427  17.846 -21.309  1.00  0.00           H  
ATOM   1365  CB  LEU    90       0.276  18.071 -22.494  1.00  0.00           C  
ATOM   1366  HB2 LEU    90       0.300  18.025 -23.250  1.00  0.00           H  
ATOM   1367  HB3 LEU    90       0.859  18.432 -22.418  1.00  0.00           H  
ATOM   1368  CG  LEU    90       0.667  17.100 -22.367  1.00  0.00           C  
ATOM   1369  HG  LEU    90       0.381  17.373 -22.118  1.00  0.00           H  
ATOM   1370  CD1 LEU    90       0.979  16.122 -22.668  1.00  0.00           C  
ATOM   1371 HD11 LEU    90       1.069  15.876 -22.733  1.00  0.00           H  
ATOM   1372 HD12 LEU    90       1.043  15.875 -22.735  1.00  0.00           H  
ATOM   1373 HD13 LEU    90       1.051  15.897 -22.753  1.00  0.00           H  
ATOM   1374  CD2 LEU    90       1.187  16.699 -22.302  1.00  0.00           C  
ATOM   1375 HD21 LEU    90       1.323  16.596 -22.293  1.00  0.00           H  
ATOM   1376 HD22 LEU    90       1.307  16.620 -22.264  1.00  0.00           H  
ATOM   1377 HD23 LEU    90       1.308  16.591 -22.297  1.00  0.00           H  
ATOM   1378  C   LEU    90      -0.443  19.561 -20.646  1.00  0.00           C  
ATOM   1379  O   LEU    90      -0.010  20.626 -20.883  1.00  0.00           O  
ATOM   1380  N   LEU    91      -0.521  19.141 -19.445  1.00  0.00           N  
ATOM   1381  H   LEU    91      -0.880  18.253 -19.333  1.00  0.00           H  
ATOM   1382  CA  LEU    91      -0.147  19.878 -18.266  1.00  0.00           C  
ATOM   1383  HA  LEU    91      -0.023  20.895 -18.523  1.00  0.00           H  
ATOM   1384  CB  LEU    91      -1.272  19.781 -17.284  1.00  0.00           C  
ATOM   1385  HB2 LEU    91      -1.760  19.530 -17.481  1.00  0.00           H  
ATOM   1386  HB3 LEU    91      -1.237  19.443 -16.760  1.00  0.00           H  
ATOM   1387  CG  LEU    91      -1.808  20.435 -16.705  1.00  0.00           C  
ATOM   1388  HG  LEU    91      -1.458  20.163 -16.746  1.00  0.00           H  
ATOM   1389  CD1 LEU    91      -2.192  21.085 -16.461  1.00  0.00           C  
ATOM   1390 HD11 LEU    91      -2.289  21.237 -16.410  1.00  0.00           H  
ATOM   1391 HD12 LEU    91      -2.290  21.252 -16.394  1.00  0.00           H  
ATOM   1392 HD13 LEU    91      -2.273  21.248 -16.401  1.00  0.00           H  
ATOM   1393  CD2 LEU    91      -2.485  20.810 -16.249  1.00  0.00           C  
ATOM   1394 HD21 LEU    91      -2.662  20.905 -16.170  1.00  0.00           H  
ATOM   1395 HD22 LEU    91      -2.651  20.891 -16.119  1.00  0.00           H  
ATOM   1396 HD23 LEU    91      -2.633  20.912 -16.124  1.00  0.00           H  
ATOM   1397  C   LEU    91       1.171  19.434 -17.650  1.00  0.00           C  
ATOM   1398  O   LEU    91       1.908  20.254 -17.169  1.00  0.00           O  
ATOM   1399  N   TRP    92       1.468  18.155 -17.648  1.00  0.00           N  
ATOM   1400  H   TRP    92       0.832  17.542 -18.083  1.00  0.00           H  
ATOM   1401  CA  TRP    92       2.654  17.572 -17.030  1.00  0.00           C  
ATOM   1402  HA  TRP    92       3.488  18.239 -17.164  1.00  0.00           H  
ATOM   1403  CB  TRP    92       2.412  17.421 -15.535  1.00  0.00           C  
ATOM   1404  HB2 TRP    92       2.320  18.392 -15.104  1.00  0.00           H  
ATOM   1405  HB3 TRP    92       1.477  16.925 -15.389  1.00  0.00           H  
ATOM   1406  CG  TRP    92       3.429  16.669 -14.766  1.00  0.00           C  
ATOM   1407  CD1 TRP    92       4.469  17.201 -14.137  1.00  0.00           C  
ATOM   1408  HD1 TRP    92       4.689  18.236 -14.105  1.00  0.00           H  
ATOM   1409  NE1 TRP    92       5.207  16.218 -13.557  1.00  0.00           N  
ATOM   1410  HE1 TRP    92       6.022  16.390 -13.035  1.00  0.00           H  
ATOM   1411  CE2 TRP    92       4.674  14.992 -13.773  1.00  0.00           C  
ATOM   1412  CZ2 TRP    92       5.035  13.719 -13.379  1.00  0.00           C  
ATOM   1413  HZ2 TRP    92       5.894  13.572 -12.782  1.00  0.00           H  
ATOM   1414  CH2 TRP    92       4.254  12.646 -13.761  1.00  0.00           C  
ATOM   1415  HH2 TRP    92       4.512  11.667 -13.454  1.00  0.00           H  
ATOM   1416  CZ3 TRP    92       3.134  12.859 -14.541  1.00  0.00           C  
ATOM   1417  HZ3 TRP    92       2.535  12.040 -14.832  1.00  0.00           H  
ATOM   1418  CE3 TRP    92       2.782  14.140 -14.934  1.00  0.00           C  
ATOM   1419  HE3 TRP    92       1.922  14.287 -15.530  1.00  0.00           H  
ATOM   1420  CD2 TRP    92       3.534  15.244 -14.551  1.00  0.00           C  
ATOM   1421  C   TRP    92       3.029  16.244 -17.675  1.00  0.00           C  
ATOM   1422  O   TRP    92       2.170  15.541 -18.167  1.00  0.00           O  
ATOM   1423  N   LYS    93       4.302  15.886 -17.641  1.00  0.00           N  
ATOM   1424  H   LYS    93       4.929  16.510 -17.205  1.00  0.00           H  
ATOM   1425  CA  LYS    93       4.849  14.617 -18.107  1.00  0.00           C  
ATOM   1426  HA  LYS    93       4.065  13.897 -18.133  1.00  0.00           H  
ATOM   1427  CB  LYS    93       5.373  14.781 -19.501  1.00  0.00           C  
ATOM   1428  HB2 LYS    93       5.425  14.827 -19.773  1.00  0.00           H  
ATOM   1429  HB3 LYS    93       5.497  14.836 -19.724  1.00  0.00           H  
ATOM   1430  CG  LYS    93       5.650  14.786 -20.250  1.00  0.00           C  
ATOM   1431  HG2 LYS    93       5.610  14.774 -20.043  1.00  0.00           H  
ATOM   1432  HG3 LYS    93       5.579  14.746 -20.031  1.00  0.00           H  
ATOM   1433  CD  LYS    93       6.076  14.879 -21.585  1.00  0.00           C  
ATOM   1434  HD2 LYS    93       5.806  15.059 -21.901  1.00  0.00           H  
ATOM   1435  HD3 LYS    93       6.426  15.153 -21.732  1.00  0.00           H  
ATOM   1436  CE  LYS    93       6.414  14.386 -22.296  1.00  0.00           C  
ATOM   1437  HE2 LYS    93       6.555  14.612 -22.544  1.00  0.00           H  
ATOM   1438  HE3 LYS    93       6.752  14.197 -22.080  1.00  0.00           H  
ATOM   1439  NZ  LYS    93       6.128  13.873 -22.948  1.00  0.00           N  
ATOM   1440  HZ1 LYS    93       6.061  13.732 -23.098  1.00  0.00           H  
ATOM   1441  HZ2 LYS    93       6.040  13.746 -23.113  1.00  0.00           H  
ATOM   1442  HZ3 LYS    93       6.067  13.754 -23.120  1.00  0.00           H  
ATOM   1443  C   LYS    93       5.911  14.069 -17.178  1.00  0.00           C  
ATOM   1444  O   LYS    93       6.667  14.823 -16.610  1.00  0.00           O  
ATOM   1445  N   GLY    94       6.002  12.763 -17.059  1.00  0.00           N  
ATOM   1446  H   GLY    94       5.346  12.216 -17.549  1.00  0.00           H  
ATOM   1447  CA  GLY    94       6.972  12.073 -16.237  1.00  0.00           C  
ATOM   1448  HA2 GLY    94       7.920  12.495 -16.388  1.00  0.00           H  
ATOM   1449  HA3 GLY    94       6.719  12.218 -15.231  1.00  0.00           H  
ATOM   1450  C   GLY    94       7.084  10.587 -16.483  1.00  0.00           C  
ATOM   1451  O   GLY    94       6.634  10.087 -17.470  1.00  0.00           O  
ATOM   1452  N   SER    95       7.694   9.872 -15.582  1.00  0.00           N  
ATOM   1453  H   SER    95       8.034  10.344 -14.801  1.00  0.00           H  
ATOM   1454  CA  SER    95       7.939   8.439 -15.649  1.00  0.00           C  
ATOM   1455  HA  SER    95       7.203   7.996 -16.275  1.00  0.00           H  
ATOM   1456  CB  SER    95       9.274   8.188 -16.270  1.00  0.00           C  
ATOM   1457  HB2 SER    95       9.345   8.323 -16.949  1.00  0.00           H  
ATOM   1458  HB3 SER    95       9.818   8.553 -16.036  1.00  0.00           H  
ATOM   1459  OG  SER    95       9.733   7.327 -16.295  1.00  0.00           O  
ATOM   1460  HG  SER    95       9.844   7.321 -16.648  1.00  0.00           H  
ATOM   1461  C   SER    95       7.842   7.768 -14.302  1.00  0.00           C  
ATOM   1462  O   SER    95       8.031   8.400 -13.305  1.00  0.00           O  
ATOM   1463  N   PHE    96       7.536   6.489 -14.261  1.00  0.00           N  
ATOM   1464  H   PHE    96       7.394   6.038 -15.117  1.00  0.00           H  
ATOM   1465  CA  PHE    96       7.330   5.710 -13.063  1.00  0.00           C  
ATOM   1466  HA  PHE    96       7.906   6.139 -12.281  1.00  0.00           H  
ATOM   1467  CB  PHE    96       5.886   5.812 -12.679  1.00  0.00           C  
ATOM   1468  HB2 PHE    96       5.723   6.715 -12.366  1.00  0.00           H  
ATOM   1469  HB3 PHE    96       5.358   5.690 -13.475  1.00  0.00           H  
ATOM   1470  CG  PHE    96       5.332   4.940 -11.675  1.00  0.00           C  
ATOM   1471  CD1 PHE    96       5.646   5.096 -10.409  1.00  0.00           C  
ATOM   1472  HD1 PHE    96       6.287   5.826 -10.147  1.00  0.00           H  
ATOM   1473  CE1 PHE    96       5.110   4.312  -9.478  1.00  0.00           C  
ATOM   1474  HE1 PHE    96       5.338   4.449  -8.511  1.00  0.00           H  
ATOM   1475  CZ  PHE    96       4.258   3.369  -9.805  1.00  0.00           C  
ATOM   1476  HZ  PHE    96       3.842   2.778  -9.090  1.00  0.00           H  
ATOM   1477  CE2 PHE    96       3.943   3.207 -11.067  1.00  0.00           C  
ATOM   1478  HE2 PHE    96       3.283   2.491 -11.318  1.00  0.00           H  
ATOM   1479  CD2 PHE    96       4.480   3.990 -12.001  1.00  0.00           C  
ATOM   1480  HD2 PHE    96       4.229   3.867 -12.965  1.00  0.00           H  
ATOM   1481  C   PHE    96       7.764   4.256 -13.214  1.00  0.00           C  
ATOM   1482  O   PHE    96       7.389   3.594 -14.147  1.00  0.00           O  
ATOM   1483  N   LYS    97       8.522   3.742 -12.275  1.00  0.00           N  
ATOM   1484  H   LYS    97       8.823   4.358 -11.577  1.00  0.00           H  
ATOM   1485  CA  LYS    97       8.957   2.355 -12.162  1.00  0.00           C  
ATOM   1486  HA  LYS    97       8.669   1.811 -13.045  1.00  0.00           H  
ATOM   1487  CB  LYS    97      10.480   2.334 -12.104  1.00  0.00           C  
ATOM   1488  HB2 LYS    97      10.819   2.863 -12.690  1.00  0.00           H  
ATOM   1489  HB3 LYS    97      10.810   2.612 -11.347  1.00  0.00           H  
ATOM   1490  CG  LYS    97      11.113   1.238 -12.300  1.00  0.00           C  
ATOM   1491  HG2 LYS    97      10.871   0.741 -11.691  1.00  0.00           H  
ATOM   1492  HG3 LYS    97      10.744   0.946 -12.996  1.00  0.00           H  
ATOM   1493  CD  LYS    97      12.582   1.220 -12.394  1.00  0.00           C  
ATOM   1494  HD2 LYS    97      12.835   1.677 -12.998  1.00  0.00           H  
ATOM   1495  HD3 LYS    97      12.970   1.517 -11.742  1.00  0.00           H  
ATOM   1496  CE  LYS    97      13.180   0.177 -12.570  1.00  0.00           C  
ATOM   1497  HE2 LYS    97      12.976  -0.195 -12.513  1.00  0.00           H  
ATOM   1498  HE3 LYS    97      13.240   0.068 -12.913  1.00  0.00           H  
ATOM   1499  NZ  LYS    97      13.949  -0.194 -12.370  1.00  0.00           N  
ATOM   1500  HZ1 LYS    97      14.127  -0.289 -12.323  1.00  0.00           H  
ATOM   1501  HZ2 LYS    97      14.138  -0.296 -12.324  1.00  0.00           H  
ATOM   1502  HZ3 LYS    97      14.150  -0.284 -12.315  1.00  0.00           H  
ATOM   1503  C   LYS    97       8.311   1.705 -10.941  1.00  0.00           C  
ATOM   1504  O   LYS    97       8.732   2.003  -9.842  1.00  0.00           O  
ATOM   1505  N   PRO    98       7.308   0.832 -11.083  1.00  0.00           N  
ATOM   1506  CD  PRO    98       6.658   0.477 -12.318  1.00  0.00           C  
ATOM   1507  HD2 PRO    98       7.294  -0.106 -12.911  1.00  0.00           H  
ATOM   1508  HD3 PRO    98       6.361   1.328 -12.852  1.00  0.00           H  
ATOM   1509  CG  PRO    98       5.454  -0.320 -11.973  1.00  0.00           C  
ATOM   1510  HG2 PRO    98       5.381  -1.126 -12.564  1.00  0.00           H  
ATOM   1511  HG3 PRO    98       4.632   0.243 -12.061  1.00  0.00           H  
ATOM   1512  CB  PRO    98       5.611  -0.720 -10.577  1.00  0.00           C  
ATOM   1513  HB2 PRO    98       6.010  -1.655 -10.551  1.00  0.00           H  
ATOM   1514  HB3 PRO    98       4.704  -0.719 -10.109  1.00  0.00           H  
ATOM   1515  CA  PRO    98       6.560   0.283  -9.966  1.00  0.00           C  
ATOM   1516  HA  PRO    98       5.981   1.073  -9.537  1.00  0.00           H  
ATOM   1517  C   PRO    98       7.385  -0.332  -8.845  1.00  0.00           C  
ATOM   1518  O   PRO    98       7.074  -0.111  -7.698  1.00  0.00           O  
ATOM   1519  N   SER    99       8.459  -1.044  -9.153  1.00  0.00           N  
ATOM   1520  H   SER    99       8.659  -1.192 -10.111  1.00  0.00           H  
ATOM   1521  CA  SER    99       9.346  -1.675  -8.173  1.00  0.00           C  
ATOM   1522  HA  SER    99       8.744  -2.279  -7.519  1.00  0.00           H  
ATOM   1523  CB  SER    99      10.314  -2.604  -8.877  1.00  0.00           C  
ATOM   1524  HB2 SER    99      10.946  -3.009  -8.230  1.00  0.00           H  
ATOM   1525  HB3 SER    99       9.828  -3.355  -9.307  1.00  0.00           H  
ATOM   1526  OG  SER    99      11.018  -2.022  -9.801  1.00  0.00           O  
ATOM   1527  HG  SER    99      10.940  -1.984 -10.165  1.00  0.00           H  
ATOM   1528  C   SER    99      10.121  -0.709  -7.283  1.00  0.00           C  
ATOM   1529  O   SER    99      10.626  -1.111  -6.264  1.00  0.00           O  
ATOM   1530  N   GLU   100      10.215   0.561  -7.622  1.00  0.00           N  
ATOM   1531  H   GLU   100       9.783   0.841  -8.464  1.00  0.00           H  
ATOM   1532  CA  GLU   100      10.855   1.594  -6.810  1.00  0.00           C  
ATOM   1533  HA  GLU   100      11.619   1.146  -6.206  1.00  0.00           H  
ATOM   1534  CB  GLU   100      11.523   2.618  -7.715  1.00  0.00           C  
ATOM   1535  HB2 GLU   100      10.955   2.980  -8.324  1.00  0.00           H  
ATOM   1536  HB3 GLU   100      11.823   3.325  -7.246  1.00  0.00           H  
ATOM   1537  CG  GLU   100      12.547   2.266  -8.449  1.00  0.00           C  
ATOM   1538  HG2 GLU   100      12.213   1.809  -8.974  1.00  0.00           H  
ATOM   1539  HG3 GLU   100      12.850   2.863  -8.855  1.00  0.00           H  
ATOM   1540  CD  GLU   100      13.606   1.755  -7.983  1.00  0.00           C  
ATOM   1541  OE1 GLU   100      14.023   1.523  -7.838  1.00  0.00           O  
ATOM   1542  OE2 GLU   100      14.051   1.581  -7.772  1.00  0.00           O  
ATOM   1543  C   GLU   100       9.903   2.279  -5.833  1.00  0.00           C  
ATOM   1544  O   GLU   100      10.343   2.978  -4.963  1.00  0.00           O  
ATOM   1545  N   HIE   101       8.609   2.076  -5.956  1.00  0.00           N  
ATOM   1546  H   HIE   101       8.329   1.456  -6.661  1.00  0.00           H  
ATOM   1547  CA  HIE   101       7.558   2.775  -5.227  1.00  0.00           C  
ATOM   1548  HA  HIE   101       7.993   3.256  -4.383  1.00  0.00           H  
ATOM   1549  CB  HIE   101       6.973   3.855  -6.101  1.00  0.00           C  
ATOM   1550  HB2 HIE   101       6.549   3.406  -6.937  1.00  0.00           H  
ATOM   1551  HB3 HIE   101       6.201   4.352  -5.581  1.00  0.00           H  
ATOM   1552  CG  HIE   101       7.917   4.879  -6.550  1.00  0.00           C  
ATOM   1553  ND1 HIE   101       8.305   5.876  -6.102  1.00  0.00           N  
ATOM   1554  CE1 HIE   101       9.141   6.546  -6.749  1.00  0.00           C  
ATOM   1555  HE1 HIE   101       9.628   7.374  -6.630  1.00  0.00           H  
ATOM   1556  NE2 HIE   101       9.286   6.033  -7.566  1.00  0.00           N  
ATOM   1557  HE2 HIE   101       9.867   6.354  -8.146  1.00  0.00           H  
ATOM   1558  CD2 HIE   101       8.520   4.985  -7.455  1.00  0.00           C  
ATOM   1559  HD2 HIE   101       8.418   4.354  -7.971  1.00  0.00           H  
ATOM   1560  C   HIE   101       6.486   1.848  -4.669  1.00  0.00           C  
ATOM   1561  O   HIE   101       5.329   2.158  -4.708  1.00  0.00           O  
ATOM   1562  N   VAL   102       6.848   0.691  -4.170  1.00  0.00           N  
ATOM   1563  H   VAL   102       7.807   0.491  -4.143  1.00  0.00           H  
ATOM   1564  CA  VAL   102       5.917  -0.304  -3.631  1.00  0.00           C  
ATOM   1565  HA  VAL   102       5.044  -0.315  -4.265  1.00  0.00           H  
ATOM   1566  CB  VAL   102       6.512  -1.718  -3.669  1.00  0.00           C  
ATOM   1567  HB  VAL   102       7.396  -1.739  -3.063  1.00  0.00           H  
ATOM   1568  CG1 VAL   102       5.552  -2.770  -3.133  1.00  0.00           C  
ATOM   1569 HG11 VAL   102       5.293  -2.994  -2.975  1.00  0.00           H  
ATOM   1570 HG12 VAL   102       5.311  -3.045  -3.049  1.00  0.00           H  
ATOM   1571 HG13 VAL   102       5.363  -3.053  -2.972  1.00  0.00           H  
ATOM   1572  CG2 VAL   102       6.911  -2.121  -5.074  1.00  0.00           C  
ATOM   1573 HG21 VAL   102       6.990  -2.222  -5.421  1.00  0.00           H  
ATOM   1574 HG22 VAL   102       7.025  -2.191  -5.422  1.00  0.00           H  
ATOM   1575 HG23 VAL   102       7.033  -2.235  -5.404  1.00  0.00           H  
ATOM   1576  C   VAL   102       5.470   0.056  -2.218  1.00  0.00           C  
ATOM   1577  O   VAL   102       6.283   0.231  -1.334  1.00  0.00           O  
ATOM   1578  N   LYS   103       4.173   0.071  -1.978  1.00  0.00           N  
ATOM   1579  H   LYS   103       3.581  -0.051  -2.765  1.00  0.00           H  
ATOM   1580  CA  LYS   103       3.547  -0.046  -0.661  1.00  0.00           C  
ATOM   1581  HA  LYS   103       4.309  -0.056   0.101  1.00  0.00           H  
ATOM   1582  CB  LYS   103       2.668   1.167  -0.394  1.00  0.00           C  
ATOM   1583  HB2 LYS   103       3.273   2.037  -0.425  1.00  0.00           H  
ATOM   1584  HB3 LYS   103       1.933   1.250  -1.152  1.00  0.00           H  
ATOM   1585  CG  LYS   103       1.979   1.108   0.943  1.00  0.00           C  
ATOM   1586  HG2 LYS   103       1.353   0.428   0.962  1.00  0.00           H  
ATOM   1587  HG3 LYS   103       2.588   0.927   1.612  1.00  0.00           H  
ATOM   1588  CD  LYS   103       1.303   2.229   1.343  1.00  0.00           C  
ATOM   1589  HD2 LYS   103       1.856   2.847   1.400  1.00  0.00           H  
ATOM   1590  HD3 LYS   103       0.787   2.441   0.719  1.00  0.00           H  
ATOM   1591  CE  LYS   103       0.572   2.201   2.520  1.00  0.00           C  
ATOM   1592  HE2 LYS   103       0.067   1.732   2.483  1.00  0.00           H  
ATOM   1593  HE3 LYS   103       0.949   1.966   3.073  1.00  0.00           H  
ATOM   1594  NZ  LYS   103       0.038   3.098   2.971  1.00  0.00           N  
ATOM   1595  HZ1 LYS   103      -0.106   3.324   3.088  1.00  0.00           H  
ATOM   1596  HZ2 LYS   103      -0.099   3.320   3.095  1.00  0.00           H  
ATOM   1597  HZ3 LYS   103      -0.083   3.313   3.067  1.00  0.00           H  
ATOM   1598  C   LYS   103       2.767  -1.358  -0.625  1.00  0.00           C  
ATOM   1599  O   LYS   103       1.784  -1.465  -1.337  1.00  0.00           O  
ATOM   1600  N   PRO   104       3.184  -2.369   0.139  1.00  0.00           N  
ATOM   1601  CD  PRO   104       4.336  -2.404   0.994  1.00  0.00           C  
ATOM   1602  HD2 PRO   104       4.178  -1.838   1.849  1.00  0.00           H  
ATOM   1603  HD3 PRO   104       5.198  -2.064   0.511  1.00  0.00           H  
ATOM   1604  CG  PRO   104       4.512  -3.809   1.364  1.00  0.00           C  
ATOM   1605  HG2 PRO   104       4.554  -3.897   2.271  1.00  0.00           H  
ATOM   1606  HG3 PRO   104       5.274  -4.129   0.982  1.00  0.00           H  
ATOM   1607  CB  PRO   104       3.441  -4.587   0.919  1.00  0.00           C  
ATOM   1608  HB2 PRO   104       2.981  -4.946   1.697  1.00  0.00           H  
ATOM   1609  HB3 PRO   104       3.792  -5.324   0.395  1.00  0.00           H  
ATOM   1610  CA  PRO   104       2.567  -3.678   0.084  1.00  0.00           C  
ATOM   1611  HA  PRO   104       2.596  -4.012  -0.936  1.00  0.00           H  
ATOM   1612  C   PRO   104       1.120  -3.689   0.555  1.00  0.00           C  
ATOM   1613  O   PRO   104       0.707  -2.857   1.344  1.00  0.00           O  
ATOM   1614  N   ARG   105       0.352  -4.665   0.091  1.00  0.00           N  
ATOM   1615  H   ARG   105       0.760  -5.288  -0.564  1.00  0.00           H  
ATOM   1616  CA  ARG   105      -1.007  -4.942   0.557  1.00  0.00           C  
ATOM   1617  HA  ARG   105      -1.579  -4.032   0.500  1.00  0.00           H  
ATOM   1618  CB  ARG   105      -1.666  -5.985  -0.342  1.00  0.00           C  
ATOM   1619  HB2 ARG   105      -1.027  -6.833  -0.427  1.00  0.00           H  
ATOM   1620  HB3 ARG   105      -2.580  -6.304   0.114  1.00  0.00           H  
ATOM   1621  CG  ARG   105      -1.984  -5.463  -1.730  1.00  0.00           C  
ATOM   1622  HG2 ARG   105      -2.436  -4.659  -1.695  1.00  0.00           H  
ATOM   1623  HG3 ARG   105      -1.216  -5.308  -2.218  1.00  0.00           H  
ATOM   1624  CD  ARG   105      -2.746  -6.258  -2.503  1.00  0.00           C  
ATOM   1625  HD2 ARG   105      -2.338  -6.907  -2.682  1.00  0.00           H  
ATOM   1626  HD3 ARG   105      -3.306  -6.502  -2.023  1.00  0.00           H  
ATOM   1627  NE  ARG   105      -3.274  -5.850  -3.624  1.00  0.00           N  
ATOM   1628  HE  ARG   105      -2.827  -5.340  -4.013  1.00  0.00           H  
ATOM   1629  CZ  ARG   105      -4.309  -6.057  -4.182  1.00  0.00           C  
ATOM   1630  NH1 ARG   105      -5.027  -6.697  -3.824  1.00  0.00           N  
ATOM   1631 HH11 ARG   105      -4.793  -7.090  -3.112  1.00  0.00           H  
ATOM   1632 HH12 ARG   105      -5.795  -6.818  -4.291  1.00  0.00           H  
ATOM   1633  NH2 ARG   105      -4.644  -5.604  -5.148  1.00  0.00           N  
ATOM   1634 HH21 ARG   105      -4.102  -5.104  -5.439  1.00  0.00           H  
ATOM   1635 HH22 ARG   105      -5.429  -5.743  -5.570  1.00  0.00           H  
ATOM   1636  C   ARG   105      -1.024  -5.381   2.019  1.00  0.00           C  
ATOM   1637  O   ARG   105      -0.097  -6.011   2.490  1.00  0.00           O  
ATOM   1638  N   ALA   106      -2.084  -5.056   2.729  1.00  0.00           N  
ATOM   1639  H   ALA   106      -2.808  -4.556   2.279  1.00  0.00           H  
ATOM   1640  CA  ALA   106      -2.275  -5.426   4.121  1.00  0.00           C  
ATOM   1641  HA  ALA   106      -1.381  -5.160   4.654  1.00  0.00           H  
ATOM   1642  CB  ALA   106      -3.402  -4.596   4.688  1.00  0.00           C  
ATOM   1643  HB1 ALA   106      -3.669  -4.383   4.829  1.00  0.00           H  
ATOM   1644  HB2 ALA   106      -3.677  -4.400   4.817  1.00  0.00           H  
ATOM   1645  HB3 ALA   106      -3.673  -4.402   4.838  1.00  0.00           H  
ATOM   1646  C   ALA   106      -2.552  -6.925   4.293  1.00  0.00           C  
ATOM   1647  O   ALA   106      -3.327  -7.472   3.527  1.00  0.00           O  
ATOM   1648  N   PRO   107      -1.979  -7.604   5.292  1.00  0.00           N  
ATOM   1649  CD  PRO   107      -0.953  -7.124   6.173  1.00  0.00           C  
ATOM   1650  HD2 PRO   107      -1.332  -6.437   6.836  1.00  0.00           H  
ATOM   1651  HD3 PRO   107      -0.164  -6.704   5.653  1.00  0.00           H  
ATOM   1652  CG  PRO   107      -0.463  -8.283   6.908  1.00  0.00           C  
ATOM   1653  HG2 PRO   107      -0.487  -8.115   7.811  1.00  0.00           H  
ATOM   1654  HG3 PRO   107       0.395  -8.468   6.641  1.00  0.00           H  
ATOM   1655  CB  PRO   107      -1.276  -9.416   6.641  1.00  0.00           C  
ATOM   1656  HB2 PRO   107      -1.703  -9.700   7.479  1.00  0.00           H  
ATOM   1657  HB3 PRO   107      -0.710 -10.142   6.310  1.00  0.00           H  
ATOM   1658  CA  PRO   107      -2.284  -8.992   5.598  1.00  0.00           C  
ATOM   1659  HA  PRO   107      -2.139  -9.585   4.723  1.00  0.00           H  
ATOM   1660  C   PRO   107      -3.705  -9.204   6.078  1.00  0.00           C  
ATOM   1661  O   PRO   107      -4.375  -8.288   6.480  1.00  0.00           O  
ATOM   1662  N   GLY   108      -4.161 -10.423   6.058  1.00  0.00           N  
ATOM   1663  H   GLY   108      -3.565 -11.131   5.740  1.00  0.00           H  
ATOM   1664  CA  GLY   108      -5.485 -10.812   6.476  1.00  0.00           C  
ATOM   1665  HA2 GLY   108      -5.885 -10.104   7.025  1.00  0.00           H  
ATOM   1666  HA3 GLY   108      -6.062 -10.925   5.684  1.00  0.00           H  
ATOM   1667  C   GLY   108      -5.610 -12.031   7.234  1.00  0.00           C  
ATOM   1668  O   GLY   108      -4.650 -12.594   7.500  1.00  0.00           O  
ATOM   1669  N   ASN   109      -6.803 -12.442   7.583  1.00  0.00           N  
ATOM   1670  H   ASN   109      -7.525 -11.921   7.325  1.00  0.00           H  
ATOM   1671  CA  ASN   109      -7.154 -13.596   8.316  1.00  0.00           C  
ATOM   1672  HA  ASN   109      -8.109 -13.431   8.636  1.00  0.00           H  
ATOM   1673  CB  ASN   109      -7.218 -14.728   7.403  1.00  0.00           C  
ATOM   1674  HB2 ASN   109      -6.568 -14.805   6.974  1.00  0.00           H  
ATOM   1675  HB3 ASN   109      -7.297 -15.486   7.751  1.00  0.00           H  
ATOM   1676  CG  ASN   109      -8.039 -14.784   6.606  1.00  0.00           C  
ATOM   1677  OD1 ASN   109      -8.326 -14.465   6.287  1.00  0.00           O  
ATOM   1678  ND2 ASN   109      -8.444 -15.190   6.255  1.00  0.00           N  
ATOM   1679 HD21 ASN   109      -8.978 -15.232   5.731  1.00  0.00           H  
ATOM   1680 HD22 ASN   109      -8.224 -15.466   6.511  1.00  0.00           H  
ATOM   1681  C   ASN   109      -6.360 -13.872   9.590  1.00  0.00           C  
ATOM   1682  O   ASN   109      -5.983 -14.980   9.850  1.00  0.00           O  
ATOM   1683  N   LEU   110      -6.088 -12.866  10.385  1.00  0.00           N  
ATOM   1684  H   LEU   110      -6.437 -11.993  10.128  1.00  0.00           H  
ATOM   1685  CA  LEU   110      -5.372 -12.971  11.643  1.00  0.00           C  
ATOM   1686  HA  LEU   110      -4.456 -13.496  11.449  1.00  0.00           H  
ATOM   1687  CB  LEU   110      -5.016 -11.572  12.132  1.00  0.00           C  
ATOM   1688  HB2 LEU   110      -4.417 -11.088  11.390  1.00  0.00           H  
ATOM   1689  HB3 LEU   110      -5.921 -11.021  12.224  1.00  0.00           H  
ATOM   1690  CG  LEU   110      -4.293 -11.499  13.470  1.00  0.00           C  
ATOM   1691  HG  LEU   110      -4.873 -11.998  14.209  1.00  0.00           H  
ATOM   1692  CD1 LEU   110      -2.929 -12.109  13.453  1.00  0.00           C  
ATOM   1693 HD11 LEU   110      -2.600 -12.270  13.443  1.00  0.00           H  
ATOM   1694 HD12 LEU   110      -2.589 -12.246  13.453  1.00  0.00           H  
ATOM   1695 HD13 LEU   110      -2.601 -12.264  13.469  1.00  0.00           H  
ATOM   1696  CD2 LEU   110      -4.138 -10.073  13.896  1.00  0.00           C  
ATOM   1697 HD21 LEU   110      -4.083  -9.729  14.002  1.00  0.00           H  
ATOM   1698 HD22 LEU   110      -4.117  -9.723  13.979  1.00  0.00           H  
ATOM   1699 HD23 LEU   110      -4.120  -9.732  14.021  1.00  0.00           H  
ATOM   1700  C   LEU   110      -6.169 -13.769  12.673  1.00  0.00           C  
ATOM   1701  O   LEU   110      -7.317 -13.489  12.926  1.00  0.00           O  
ATOM   1702  N   THR   111      -5.545 -14.741  13.287  1.00  0.00           N  
ATOM   1703  H   THR   111      -4.618 -14.926  13.004  1.00  0.00           H  
ATOM   1704  CA  THR   111      -6.110 -15.621  14.298  1.00  0.00           C  
ATOM   1705  HA  THR   111      -6.959 -15.145  14.732  1.00  0.00           H  
ATOM   1706  CB  THR   111      -6.588 -16.905  13.674  1.00  0.00           C  
ATOM   1707  HB  THR   111      -6.802 -17.081  13.559  1.00  0.00           H  
ATOM   1708  CG2 THR   111      -6.716 -17.515  13.236  1.00  0.00           C  
ATOM   1709 HG21 THR   111      -6.759 -17.684  13.105  1.00  0.00           H  
ATOM   1710 HG22 THR   111      -6.735 -17.659  13.129  1.00  0.00           H  
ATOM   1711 HG23 THR   111      -6.755 -17.658  13.148  1.00  0.00           H  
ATOM   1712  OG1 THR   111      -6.692 -17.377  13.631  1.00  0.00           O  
ATOM   1713  HG1 THR   111      -6.759 -17.078  13.354  1.00  0.00           H  
ATOM   1714  C   THR   111      -5.124 -15.885  15.420  1.00  0.00           C  
ATOM   1715  O   THR   111      -3.943 -15.736  15.247  1.00  0.00           O  
ATOM   1716  N   VAL   112      -5.606 -16.270  16.577  1.00  0.00           N  
ATOM   1717  H   VAL   112      -6.574 -16.388  16.632  1.00  0.00           H  
ATOM   1718  CA  VAL   112      -4.837 -16.557  17.783  1.00  0.00           C  
ATOM   1719  HA  VAL   112      -3.804 -16.608  17.518  1.00  0.00           H  
ATOM   1720  CB  VAL   112      -4.970 -15.435  18.782  1.00  0.00           C  
ATOM   1721  HB  VAL   112      -4.881 -14.803  18.478  1.00  0.00           H  
ATOM   1722  CG1 VAL   112      -5.849 -15.209  19.365  1.00  0.00           C  
ATOM   1723 HG11 VAL   112      -6.063 -15.143  19.503  1.00  0.00           H  
ATOM   1724 HG12 VAL   112      -6.067 -15.142  19.521  1.00  0.00           H  
ATOM   1725 HG13 VAL   112      -6.062 -15.152  19.501  1.00  0.00           H  
ATOM   1726  CG2 VAL   112      -4.310 -15.292  19.639  1.00  0.00           C  
ATOM   1727 HG21 VAL   112      -4.139 -15.223  19.843  1.00  0.00           H  
ATOM   1728 HG22 VAL   112      -4.179 -15.261  19.872  1.00  0.00           H  
ATOM   1729 HG23 VAL   112      -4.128 -15.268  19.834  1.00  0.00           H  
ATOM   1730  C   VAL   112      -5.205 -17.895  18.369  1.00  0.00           C  
ATOM   1731  O   VAL   112      -6.353 -18.253  18.398  1.00  0.00           O  
ATOM   1732  N   HIE   113      -4.232 -18.638  18.842  1.00  0.00           N  
ATOM   1733  H   HIE   113      -3.319 -18.285  18.767  1.00  0.00           H  
ATOM   1734  CA  HIE   113      -4.370 -19.955  19.413  1.00  0.00           C  
ATOM   1735  HA  HIE   113      -5.363 -20.086  19.729  1.00  0.00           H  
ATOM   1736  CB  HIE   113      -4.084 -20.971  18.373  1.00  0.00           C  
ATOM   1737  HB2 HIE   113      -3.765 -20.831  17.988  1.00  0.00           H  
ATOM   1738  HB3 HIE   113      -3.812 -21.520  18.418  1.00  0.00           H  
ATOM   1739  CG  HIE   113      -4.561 -21.468  17.776  1.00  0.00           C  
ATOM   1740  ND1 HIE   113      -5.210 -21.887  17.583  1.00  0.00           N  
ATOM   1741  CE1 HIE   113      -5.458 -22.239  17.038  1.00  0.00           C  
ATOM   1742  HE1 HIE   113      -5.950 -22.606  16.768  1.00  0.00           H  
ATOM   1743  NE2 HIE   113      -5.005 -22.071  16.877  1.00  0.00           N  
ATOM   1744  HE2 HIE   113      -5.082 -22.263  16.495  1.00  0.00           H  
ATOM   1745  CD2 HIE   113      -4.436 -21.587  17.335  1.00  0.00           C  
ATOM   1746  HD2 HIE   113      -3.986 -21.340  17.353  1.00  0.00           H  
ATOM   1747  C   HIE   113      -3.476 -20.168  20.613  1.00  0.00           C  
ATOM   1748  O   HIE   113      -2.414 -19.679  20.680  1.00  0.00           O  
ATOM   1749  N   THR   114      -3.885 -20.921  21.555  1.00  0.00           N  
ATOM   1750  H   THR   114      -4.753 -21.296  21.436  1.00  0.00           H  
ATOM   1751  CA  THR   114      -3.107 -21.323  22.711  1.00  0.00           C  
ATOM   1752  HA  THR   114      -2.430 -20.574  22.951  1.00  0.00           H  
ATOM   1753  CB  THR   114      -3.960 -21.502  23.876  1.00  0.00           C  
ATOM   1754  HB  THR   114      -4.324 -21.687  24.031  1.00  0.00           H  
ATOM   1755  CG2 THR   114      -4.012 -21.696  24.528  1.00  0.00           C  
ATOM   1756 HG21 THR   114      -4.043 -21.748  24.698  1.00  0.00           H  
ATOM   1757 HG22 THR   114      -4.019 -21.758  24.681  1.00  0.00           H  
ATOM   1758 HG23 THR   114      -4.020 -21.730  24.691  1.00  0.00           H  
ATOM   1759  OG1 THR   114      -4.279 -21.221  24.227  1.00  0.00           O  
ATOM   1760  HG1 THR   114      -4.521 -21.067  24.118  1.00  0.00           H  
ATOM   1761  C   THR   114      -2.315 -22.535  22.464  1.00  0.00           C  
ATOM   1762  O   THR   114      -2.762 -23.381  21.877  1.00  0.00           O  
ATOM   1763  N   GLN   115      -1.137 -22.631  22.915  1.00  0.00           N  
ATOM   1764  H   GLN   115      -0.834 -21.906  23.401  1.00  0.00           H  
ATOM   1765  CA  GLN   115      -0.219 -23.713  22.779  1.00  0.00           C  
ATOM   1766  HA  GLN   115      -0.725 -24.537  22.383  1.00  0.00           H  
ATOM   1767  CB  GLN   115       0.844 -23.327  21.830  1.00  0.00           C  
ATOM   1768  HB2 GLN   115       1.160 -22.630  22.002  1.00  0.00           H  
ATOM   1769  HB3 GLN   115       1.468 -23.827  21.848  1.00  0.00           H  
ATOM   1770  CG  GLN   115       0.692 -23.193  20.625  1.00  0.00           C  
ATOM   1771  HG2 GLN   115       0.128 -23.181  20.501  1.00  0.00           H  
ATOM   1772  HG3 GLN   115       0.873 -22.649  20.497  1.00  0.00           H  
ATOM   1773  CD  GLN   115       1.081 -23.796  19.730  1.00  0.00           C  
ATOM   1774  OE1 GLN   115       1.682 -23.913  19.632  1.00  0.00           O  
ATOM   1775  NE2 GLN   115       0.763 -24.202  19.039  1.00  0.00           N  
ATOM   1776 HE21 GLN   115       1.021 -24.605  18.458  1.00  0.00           H  
ATOM   1777 HE22 GLN   115       0.270 -24.138  19.113  1.00  0.00           H  
ATOM   1778  C   GLN   115       0.358 -24.153  24.105  1.00  0.00           C  
ATOM   1779  O   GLN   115       0.251 -23.484  25.073  1.00  0.00           O  
ATOM   1780  N   VAL   116       0.975 -25.287  24.150  1.00  0.00           N  
ATOM   1781  H   VAL   116       1.008 -25.781  23.329  1.00  0.00           H  
ATOM   1782  CA  VAL   116       1.609 -25.868  25.317  1.00  0.00           C  
ATOM   1783  HA  VAL   116       0.885 -25.967  26.044  1.00  0.00           H  
ATOM   1784  CB  VAL   116       2.109 -27.227  25.033  1.00  0.00           C  
ATOM   1785  HB  VAL   116       2.186 -27.533  25.171  1.00  0.00           H  
ATOM   1786  CG1 VAL   116       2.072 -27.795  24.776  1.00  0.00           C  
ATOM   1787 HG11 VAL   116       2.051 -27.963  24.719  1.00  0.00           H  
ATOM   1788 HG12 VAL   116       2.079 -27.940  24.698  1.00  0.00           H  
ATOM   1789 HG13 VAL   116       2.066 -27.915  24.725  1.00  0.00           H  
ATOM   1790  CG2 VAL   116       2.533 -27.704  24.832  1.00  0.00           C  
ATOM   1791 HG21 VAL   116       2.650 -27.837  24.785  1.00  0.00           H  
ATOM   1792 HG22 VAL   116       2.621 -27.817  24.783  1.00  0.00           H  
ATOM   1793 HG23 VAL   116       2.642 -27.827  24.781  1.00  0.00           H  
ATOM   1794  C   VAL   116       2.678 -25.026  25.904  1.00  0.00           C  
ATOM   1795  O   VAL   116       3.273 -24.257  25.238  1.00  0.00           O  
ATOM   1796  N   SER   117       2.933 -25.185  27.160  1.00  0.00           N  
ATOM   1797  H   SER   117       2.414 -25.833  27.632  1.00  0.00           H  
ATOM   1798  CA  SER   117       3.887 -24.458  27.926  1.00  0.00           C  
ATOM   1799  HA  SER   117       3.771 -24.755  28.917  1.00  0.00           H  
ATOM   1800  CB  SER   117       5.248 -24.837  27.573  1.00  0.00           C  
ATOM   1801  HB2 SER   117       5.372 -24.915  26.879  1.00  0.00           H  
ATOM   1802  HB3 SER   117       5.804 -24.394  27.755  1.00  0.00           H  
ATOM   1803  OG  SER   117       5.651 -25.658  27.906  1.00  0.00           O  
ATOM   1804  HG  SER   117       5.849 -25.799  28.116  1.00  0.00           H  
ATOM   1805  C   SER   117       3.665 -22.992  27.919  1.00  0.00           C  
ATOM   1806  O   SER   117       4.511 -22.251  27.651  1.00  0.00           O  
ATOM   1807  N   ASP   118       2.506 -22.573  28.206  1.00  0.00           N  
ATOM   1808  H   ASP   118       1.867 -23.245  28.400  1.00  0.00           H  
ATOM   1809  CA  ASP   118       2.113 -21.219  28.343  1.00  0.00           C  
ATOM   1810  HA  ASP   118       1.085 -21.220  28.380  1.00  0.00           H  
ATOM   1811  CB  ASP   118       2.582 -20.701  29.635  1.00  0.00           C  
ATOM   1812  HB2 ASP   118       3.501 -20.669  29.735  1.00  0.00           H  
ATOM   1813  HB3 ASP   118       2.307 -19.852  29.701  1.00  0.00           H  
ATOM   1814  CG  ASP   118       2.200 -21.318  30.719  1.00  0.00           C  
ATOM   1815  OD1 ASP   118       1.951 -21.556  31.145  1.00  0.00           O  
ATOM   1816  OD2 ASP   118       2.141 -21.550  31.177  1.00  0.00           O  
ATOM   1817  C   ASP   118       2.431 -20.334  27.173  1.00  0.00           C  
ATOM   1818  O   ASP   118       2.934 -19.305  27.291  1.00  0.00           O  
ATOM   1819  N   THR   119       2.171 -20.752  26.020  1.00  0.00           N  
ATOM   1820  H   THR   119       1.746 -21.590  25.986  1.00  0.00           H  
ATOM   1821  CA  THR   119       2.488 -20.095  24.779  1.00  0.00           C  
ATOM   1822  HA  THR   119       3.015 -19.206  24.976  1.00  0.00           H  
ATOM   1823  CB  THR   119       3.390 -20.961  23.973  1.00  0.00           C  
ATOM   1824  HB  THR   119       2.925 -21.859  23.808  1.00  0.00           H  
ATOM   1825  CG2 THR   119       3.813 -20.404  22.682  1.00  0.00           C  
ATOM   1826 HG21 THR   119       3.905 -20.290  22.356  1.00  0.00           H  
ATOM   1827 HG22 THR   119       3.910 -20.259  22.369  1.00  0.00           H  
ATOM   1828 HG23 THR   119       3.937 -20.281  22.369  1.00  0.00           H  
ATOM   1829  OG1 THR   119       4.525 -21.205  24.647  1.00  0.00           O  
ATOM   1830  HG1 THR   119       4.319 -21.710  25.310  1.00  0.00           H  
ATOM   1831  C   THR   119       1.253 -19.717  24.013  1.00  0.00           C  
ATOM   1832  O   THR   119       0.328 -20.434  23.939  1.00  0.00           O  
ATOM   1833  N   LEU   120       1.237 -18.594  23.416  1.00  0.00           N  
ATOM   1834  H   LEU   120       2.025 -18.042  23.526  1.00  0.00           H  
ATOM   1835  CA  LEU   120       0.255 -18.145  22.464  1.00  0.00           C  
ATOM   1836  HA  LEU   120      -0.556 -18.831  22.445  1.00  0.00           H  
ATOM   1837  CB  LEU   120      -0.265 -16.812  22.891  1.00  0.00           C  
ATOM   1838  HB2 LEU   120      -0.101 -16.537  23.311  1.00  0.00           H  
ATOM   1839  HB3 LEU   120      -0.191 -16.444  22.593  1.00  0.00           H  
ATOM   1840  CG  LEU   120      -1.082 -16.307  23.161  1.00  0.00           C  
ATOM   1841  HG  LEU   120      -0.801 -16.568  23.142  1.00  0.00           H  
ATOM   1842  CD1 LEU   120      -1.684 -15.735  23.379  1.00  0.00           C  
ATOM   1843 HD11 LEU   120      -1.817 -15.604  23.422  1.00  0.00           H  
ATOM   1844 HD12 LEU   120      -1.839 -15.603  23.425  1.00  0.00           H  
ATOM   1845 HD13 LEU   120      -1.836 -15.585  23.452  1.00  0.00           H  
ATOM   1846  CD2 LEU   120      -1.710 -15.956  23.266  1.00  0.00           C  
ATOM   1847 HD21 LEU   120      -1.853 -15.889  23.329  1.00  0.00           H  
ATOM   1848 HD22 LEU   120      -1.827 -15.865  23.283  1.00  0.00           H  
ATOM   1849 HD23 LEU   120      -1.904 -15.860  23.261  1.00  0.00           H  
ATOM   1850  C   LEU   120       0.855 -18.091  21.071  1.00  0.00           C  
ATOM   1851  O   LEU   120       1.960 -17.677  20.903  1.00  0.00           O  
ATOM   1852  N   LEU   121       0.122 -18.487  20.075  1.00  0.00           N  
ATOM   1853  H   LEU   121      -0.772 -18.820  20.294  1.00  0.00           H  
ATOM   1854  CA  LEU   121       0.479 -18.438  18.672  1.00  0.00           C  
ATOM   1855  HA  LEU   121       1.469 -18.040  18.568  1.00  0.00           H  
ATOM   1856  CB  LEU   121       0.480 -19.853  18.133  1.00  0.00           C  
ATOM   1857  HB2 LEU   121       1.197 -20.400  18.640  1.00  0.00           H  
ATOM   1858  HB3 LEU   121      -0.434 -20.287  18.347  1.00  0.00           H  
ATOM   1859  CG  LEU   121       0.720 -20.013  16.681  1.00  0.00           C  
ATOM   1860  HG  LEU   121       0.226 -19.411  16.240  1.00  0.00           H  
ATOM   1861  CD1 LEU   121       1.940 -19.880  16.265  1.00  0.00           C  
ATOM   1862 HD11 LEU   121       2.236 -19.846  16.154  1.00  0.00           H  
ATOM   1863 HD12 LEU   121       2.245 -19.847  16.163  1.00  0.00           H  
ATOM   1864 HD13 LEU   121       2.226 -19.848  16.156  1.00  0.00           H  
ATOM   1865  CD2 LEU   121       0.405 -21.185  16.187  1.00  0.00           C  
ATOM   1866 HD21 LEU   121       0.353 -21.483  16.077  1.00  0.00           H  
ATOM   1867 HD22 LEU   121       0.301 -21.473  16.078  1.00  0.00           H  
ATOM   1868 HD23 LEU   121       0.322 -21.447  16.034  1.00  0.00           H  
ATOM   1869  C   LEU   121      -0.470 -17.525  17.917  1.00  0.00           C  
ATOM   1870  O   LEU   121      -1.646 -17.733  17.922  1.00  0.00           O  
ATOM   1871  N   LEU   122       0.042 -16.542  17.239  1.00  0.00           N  
ATOM   1872  H   LEU   122       1.016 -16.434  17.290  1.00  0.00           H  
ATOM   1873  CA  LEU   122      -0.665 -15.715  16.276  1.00  0.00           C  
ATOM   1874  HA  LEU   122      -1.726 -15.857  16.389  1.00  0.00           H  
ATOM   1875  CB  LEU   122      -0.348 -14.245  16.515  1.00  0.00           C  
ATOM   1876  HB2 LEU   122       0.694 -14.100  16.449  1.00  0.00           H  
ATOM   1877  HB3 LEU   122      -0.784 -13.695  15.726  1.00  0.00           H  
ATOM   1878  CG  LEU   122      -0.842 -13.682  17.823  1.00  0.00           C  
ATOM   1879  HG  LEU   122      -1.317 -14.275  18.290  1.00  0.00           H  
ATOM   1880  CD1 LEU   122       0.057 -13.274  18.628  1.00  0.00           C  
ATOM   1881 HD11 LEU   122       0.283 -13.191  18.827  1.00  0.00           H  
ATOM   1882 HD12 LEU   122       0.281 -13.170  18.822  1.00  0.00           H  
ATOM   1883 HD13 LEU   122       0.259 -13.178  18.834  1.00  0.00           H  
ATOM   1884  CD2 LEU   122      -1.615 -12.652  17.731  1.00  0.00           C  
ATOM   1885 HD21 LEU   122      -1.806 -12.401  17.706  1.00  0.00           H  
ATOM   1886 HD22 LEU   122      -1.814 -12.411  17.711  1.00  0.00           H  
ATOM   1887 HD23 LEU   122      -1.802 -12.407  17.719  1.00  0.00           H  
ATOM   1888  C   LEU   122      -0.289 -16.135  14.861  1.00  0.00           C  
ATOM   1889  O   LEU   122       0.866 -16.388  14.594  1.00  0.00           O  
ATOM   1890  N   THR   123      -1.242 -16.190  13.947  1.00  0.00           N  
ATOM   1891  H   THR   123      -2.168 -15.987  14.230  1.00  0.00           H  
ATOM   1892  CA  THR   123      -1.031 -16.569  12.548  1.00  0.00           C  
ATOM   1893  HA  THR   123      -0.039 -16.285  12.270  1.00  0.00           H  
ATOM   1894  CB  THR   123      -1.134 -18.064  12.368  1.00  0.00           C  
ATOM   1895  HB  THR   123      -0.989 -18.341  12.711  1.00  0.00           H  
ATOM   1896  CG2 THR   123      -1.719 -18.759  12.204  1.00  0.00           C  
ATOM   1897 HG21 THR   123      -1.856 -18.936  12.166  1.00  0.00           H  
ATOM   1898 HG22 THR   123      -1.869 -18.939  12.165  1.00  0.00           H  
ATOM   1899 HG23 THR   123      -1.854 -18.925  12.167  1.00  0.00           H  
ATOM   1900  OG1 THR   123      -0.843 -18.540  11.901  1.00  0.00           O  
ATOM   1901  HG1 THR   123      -0.485 -18.332  12.083  1.00  0.00           H  
ATOM   1902  C   THR   123      -1.973 -15.833  11.614  1.00  0.00           C  
ATOM   1903  O   THR   123      -3.081 -15.511  11.991  1.00  0.00           O  
ATOM   1904  N   TRP   124      -1.528 -15.532  10.406  1.00  0.00           N  
ATOM   1905  H   TRP   124      -0.620 -15.841  10.161  1.00  0.00           H  
ATOM   1906  CA  TRP   124      -2.234 -14.741   9.401  1.00  0.00           C  
ATOM   1907  HA  TRP   124      -3.298 -14.829   9.553  1.00  0.00           H  
ATOM   1908  CB  TRP   124      -1.851 -13.270   9.568  1.00  0.00           C  
ATOM   1909  HB2 TRP   124      -2.334 -12.684   8.807  1.00  0.00           H  
ATOM   1910  HB3 TRP   124      -2.249 -12.929  10.507  1.00  0.00           H  
ATOM   1911  CG  TRP   124      -0.395 -12.951   9.561  1.00  0.00           C  
ATOM   1912  CD1 TRP   124       0.320 -12.602   8.484  1.00  0.00           C  
ATOM   1913  HD1 TRP   124      -0.073 -12.507   7.496  1.00  0.00           H  
ATOM   1914  NE1 TRP   124       1.629 -12.417   8.842  1.00  0.00           N  
ATOM   1915  HE1 TRP   124       2.339 -12.142   8.204  1.00  0.00           H  
ATOM   1916  CE2 TRP   124       1.832 -12.663  10.170  1.00  0.00           C  
ATOM   1917  CZ2 TRP   124       2.962 -12.640  10.980  1.00  0.00           C  
ATOM   1918  HZ2 TRP   124       3.919 -12.431  10.563  1.00  0.00           H  
ATOM   1919  CH2 TRP   124       2.831 -12.909  12.339  1.00  0.00           C  
ATOM   1920  HH2 TRP   124       3.691 -12.898  12.969  1.00  0.00           H  
ATOM   1921  CZ3 TRP   124       1.579 -13.202  12.869  1.00  0.00           C  
ATOM   1922  HZ3 TRP   124       1.484 -13.409  13.910  1.00  0.00           H  
ATOM   1923  CE3 TRP   124       0.454 -13.239  12.043  1.00  0.00           C  
ATOM   1924  HE3 TRP   124      -0.498 -13.472  12.461  1.00  0.00           H  
ATOM   1925  CD2 TRP   124       0.548 -12.980  10.668  1.00  0.00           C  
ATOM   1926  C   TRP   124      -1.951 -15.259   7.992  1.00  0.00           C  
ATOM   1927  O   TRP   124      -1.224 -16.178   7.802  1.00  0.00           O  
ATOM   1928  N   SER   125      -2.541 -14.685   6.993  1.00  0.00           N  
ATOM   1929  H   SER   125      -3.142 -13.947   7.205  1.00  0.00           H  
ATOM   1930  CA  SER   125      -2.332 -14.996   5.586  1.00  0.00           C  
ATOM   1931  HA  SER   125      -1.811 -15.915   5.506  1.00  0.00           H  
ATOM   1932  CB  SER   125      -3.649 -15.179   4.912  1.00  0.00           C  
ATOM   1933  HB2 SER   125      -4.021 -15.542   5.015  1.00  0.00           H  
ATOM   1934  HB3 SER   125      -4.044 -14.842   4.893  1.00  0.00           H  
ATOM   1935  OG  SER   125      -3.900 -15.325   4.183  1.00  0.00           O  
ATOM   1936  HG  SER   125      -4.078 -15.564   4.048  1.00  0.00           H  
ATOM   1937  C   SER   125      -1.509 -13.952   4.872  1.00  0.00           C  
ATOM   1938  O   SER   125      -1.638 -12.779   5.132  1.00  0.00           O  
ATOM   1939  N   ASN   126      -0.679 -14.376   3.940  1.00  0.00           N  
ATOM   1940  H   ASN   126      -0.633 -15.342   3.779  1.00  0.00           H  
ATOM   1941  CA  ASN   126       0.026 -13.514   3.012  1.00  0.00           C  
ATOM   1942  HA  ASN   126       0.497 -12.748   3.586  1.00  0.00           H  
ATOM   1943  CB  ASN   126       1.114 -14.319   2.325  1.00  0.00           C  
ATOM   1944  HB2 ASN   126       1.691 -14.800   3.071  1.00  0.00           H  
ATOM   1945  HB3 ASN   126       0.681 -15.066   1.715  1.00  0.00           H  
ATOM   1946  CG  ASN   126       2.028 -13.510   1.459  1.00  0.00           C  
ATOM   1947  OD1 ASN   126       1.638 -12.755   0.640  1.00  0.00           O  
ATOM   1948  ND2 ASN   126       3.268 -13.631   1.609  1.00  0.00           N  
ATOM   1949 HD21 ASN   126       3.863 -13.137   1.007  1.00  0.00           H  
ATOM   1950 HD22 ASN   126       3.609 -14.249   2.269  1.00  0.00           H  
ATOM   1951  C   ASN   126      -0.949 -12.904   2.013  1.00  0.00           C  
ATOM   1952  O   ASN   126      -1.724 -13.626   1.445  1.00  0.00           O  
ATOM   1953  N   PRO   127      -0.938 -11.607   1.767  1.00  0.00           N  
ATOM   1954  CD  PRO   127      -0.134 -10.640   2.429  1.00  0.00           C  
ATOM   1955  HD2 PRO   127       0.878 -10.800   2.244  1.00  0.00           H  
ATOM   1956  HD3 PRO   127      -0.324 -10.665   3.462  1.00  0.00           H  
ATOM   1957  CG  PRO   127      -0.514  -9.327   1.890  1.00  0.00           C  
ATOM   1958  HG2 PRO   127       0.191  -9.017   1.265  1.00  0.00           H  
ATOM   1959  HG3 PRO   127      -0.660  -8.657   2.621  1.00  0.00           H  
ATOM   1960  CB  PRO   127      -1.739  -9.524   1.168  1.00  0.00           C  
ATOM   1961  HB2 PRO   127      -1.740  -9.007   0.328  1.00  0.00           H  
ATOM   1962  HB3 PRO   127      -2.468  -9.218   1.758  1.00  0.00           H  
ATOM   1963  CA  PRO   127      -1.869 -10.965   0.877  1.00  0.00           C  
ATOM   1964  HA  PRO   127      -2.837 -11.270   1.141  1.00  0.00           H  
ATOM   1965  C   PRO   127      -1.692 -11.223  -0.610  1.00  0.00           C  
ATOM   1966  O   PRO   127      -2.550 -10.932  -1.368  1.00  0.00           O  
ATOM   1967  N   TYR   128      -0.609 -11.742  -1.045  1.00  0.00           N  
ATOM   1968  H   TYR   128       0.044 -12.012  -0.379  1.00  0.00           H  
ATOM   1969  CA  TYR   128      -0.286 -11.952  -2.445  1.00  0.00           C  
ATOM   1970  HA  TYR   128      -0.904 -11.294  -3.026  1.00  0.00           H  
ATOM   1971  CB  TYR   128       1.159 -11.554  -2.696  1.00  0.00           C  
ATOM   1972  HB2 TYR   128       1.801 -12.087  -2.024  1.00  0.00           H  
ATOM   1973  HB3 TYR   128       1.434 -11.854  -3.687  1.00  0.00           H  
ATOM   1974  CG  TYR   128       1.402 -10.076  -2.569  1.00  0.00           C  
ATOM   1975  CD1 TYR   128       1.217  -9.250  -3.660  1.00  0.00           C  
ATOM   1976  HD1 TYR   128       0.938  -9.671  -4.585  1.00  0.00           H  
ATOM   1977  CE1 TYR   128       1.385  -7.874  -3.548  1.00  0.00           C  
ATOM   1978  HE1 TYR   128       1.253  -7.244  -4.384  1.00  0.00           H  
ATOM   1979  CZ  TYR   128       1.722  -7.315  -2.336  1.00  0.00           C  
ATOM   1980  OH  TYR   128       1.849  -5.985  -2.229  1.00  0.00           O  
ATOM   1981  HH  TYR   128       1.758  -5.569  -3.057  1.00  0.00           H  
ATOM   1982  CE2 TYR   128       1.919  -8.138  -1.239  1.00  0.00           C  
ATOM   1983  HE2 TYR   128       2.181  -7.705  -0.318  1.00  0.00           H  
ATOM   1984  CD2 TYR   128       1.769  -9.519  -1.362  1.00  0.00           C  
ATOM   1985  HD2 TYR   128       1.918 -10.154  -0.531  1.00  0.00           H  
ATOM   1986  C   TYR   128      -0.546 -13.384  -2.904  1.00  0.00           C  
ATOM   1987  O   TYR   128      -0.446 -14.294  -2.111  1.00  0.00           O  
ATOM   1988  N   PRO   129      -0.858 -13.619  -4.177  1.00  0.00           N  
ATOM   1989  CD  PRO   129      -1.164 -12.644  -5.177  1.00  0.00           C  
ATOM   1990  HD2 PRO   129      -0.374 -11.990  -5.343  1.00  0.00           H  
ATOM   1991  HD3 PRO   129      -2.013 -12.105  -4.902  1.00  0.00           H  
ATOM   1992  CG  PRO   129      -1.440 -13.391  -6.413  1.00  0.00           C  
ATOM   1993  HG2 PRO   129      -0.699 -13.305  -7.010  1.00  0.00           H  
ATOM   1994  HG3 PRO   129      -2.241 -13.074  -6.830  1.00  0.00           H  
ATOM   1995  CB  PRO   129      -1.594 -14.768  -6.080  1.00  0.00           C  
ATOM   1996  HB2 PRO   129      -1.179 -15.337  -6.783  1.00  0.00           H  
ATOM   1997  HB3 PRO   129      -2.565 -14.962  -6.027  1.00  0.00           H  
ATOM   1998  CA  PRO   129      -0.938 -14.946  -4.743  1.00  0.00           C  
ATOM   1999  HA  PRO   129      -1.567 -15.537  -4.120  1.00  0.00           H  
ATOM   2000  C   PRO   129       0.426 -15.602  -4.889  1.00  0.00           C  
ATOM   2001  O   PRO   129       1.397 -14.905  -5.067  1.00  0.00           O  
ATOM   2002  N   PRO   130       0.528 -16.926  -4.895  1.00  0.00           N  
ATOM   2003  CD  PRO   130      -0.525 -17.842  -4.653  1.00  0.00           C  
ATOM   2004  HD2 PRO   130      -1.127 -17.931  -5.474  1.00  0.00           H  
ATOM   2005  HD3 PRO   130      -1.093 -17.567  -3.839  1.00  0.00           H  
ATOM   2006  CG  PRO   130       0.101 -19.122  -4.385  1.00  0.00           C  
ATOM   2007  HG2 PRO   130      -0.356 -19.814  -4.812  1.00  0.00           H  
ATOM   2008  HG3 PRO   130       0.117 -19.264  -3.467  1.00  0.00           H  
ATOM   2009  CB  PRO   130       1.425 -19.091  -4.847  1.00  0.00           C  
ATOM   2010  HB2 PRO   130       1.465 -19.547  -5.720  1.00  0.00           H  
ATOM   2011  HB3 PRO   130       2.005 -19.566  -4.217  1.00  0.00           H  
ATOM   2012  CA  PRO   130       1.777 -17.640  -4.952  1.00  0.00           C  
ATOM   2013  HA  PRO   130       2.332 -17.364  -4.098  1.00  0.00           H  
ATOM   2014  C   PRO   130       2.646 -17.398  -6.151  1.00  0.00           C  
ATOM   2015  O   PRO   130       3.798 -17.667  -6.108  1.00  0.00           O  
ATOM   2016  N   ASP   131       2.125 -16.890  -7.218  1.00  0.00           N  
ATOM   2017  H   ASP   131       1.177 -16.732  -7.204  1.00  0.00           H  
ATOM   2018  CA  ASP   131       2.856 -16.518  -8.394  1.00  0.00           C  
ATOM   2019  HA  ASP   131       3.596 -17.235  -8.563  1.00  0.00           H  
ATOM   2020  CB  ASP   131       1.957 -16.546  -9.548  1.00  0.00           C  
ATOM   2021  HB2 ASP   131       1.511 -15.997  -9.557  1.00  0.00           H  
ATOM   2022  HB3 ASP   131       2.273 -16.481 -10.209  1.00  0.00           H  
ATOM   2023  CG  ASP   131       1.240 -17.380  -9.842  1.00  0.00           C  
ATOM   2024  OD1 ASP   131       0.970 -17.722  -9.951  1.00  0.00           O  
ATOM   2025  OD2 ASP   131       0.935 -17.701  -9.990  1.00  0.00           O  
ATOM   2026  C   ASP   131       3.563 -15.182  -8.314  1.00  0.00           C  
ATOM   2027  O   ASP   131       4.385 -14.898  -9.125  1.00  0.00           O  
ATOM   2028  N   ASN   132       3.265 -14.353  -7.358  1.00  0.00           N  
ATOM   2029  H   ASN   132       2.626 -14.656  -6.688  1.00  0.00           H  
ATOM   2030  CA  ASN   132       3.858 -13.047  -7.179  1.00  0.00           C  
ATOM   2031  HA  ASN   132       4.019 -12.615  -8.141  1.00  0.00           H  
ATOM   2032  CB  ASN   132       2.873 -12.164  -6.433  1.00  0.00           C  
ATOM   2033  HB2 ASN   132       1.920 -12.240  -6.893  1.00  0.00           H  
ATOM   2034  HB3 ASN   132       2.784 -12.510  -5.435  1.00  0.00           H  
ATOM   2035  CG  ASN   132       3.265 -10.719  -6.397  1.00  0.00           C  
ATOM   2036  OD1 ASN   132       4.158 -10.320  -5.728  1.00  0.00           O  
ATOM   2037  ND2 ASN   132       2.625  -9.903  -7.119  1.00  0.00           N  
ATOM   2038 HD21 ASN   132       2.878  -8.954  -7.102  1.00  0.00           H  
ATOM   2039 HD22 ASN   132       1.931 -10.235  -7.719  1.00  0.00           H  
ATOM   2040  C   ASN   132       5.197 -13.133  -6.476  1.00  0.00           C  
ATOM   2041  O   ASN   132       5.371 -13.906  -5.571  1.00  0.00           O  
ATOM   2042  N   TYR   133       6.138 -12.301  -6.842  1.00  0.00           N  
ATOM   2043  H   TYR   133       5.942 -11.691  -7.584  1.00  0.00           H  
ATOM   2044  CA  TYR   133       7.451 -12.241  -6.245  1.00  0.00           C  
ATOM   2045  HA  TYR   133       7.928 -13.193  -6.384  1.00  0.00           H  
ATOM   2046  CB  TYR   133       8.250 -11.199  -6.981  1.00  0.00           C  
ATOM   2047  HB2 TYR   133       8.233 -11.383  -7.953  1.00  0.00           H  
ATOM   2048  HB3 TYR   133       7.840 -10.302  -6.869  1.00  0.00           H  
ATOM   2049  CG  TYR   133       9.590 -11.080  -6.641  1.00  0.00           C  
ATOM   2050  CD1 TYR   133      10.115 -10.633  -6.249  1.00  0.00           C  
ATOM   2051  HD1 TYR   133       9.565 -10.378  -6.176  1.00  0.00           H  
ATOM   2052  CE1 TYR   133      11.363 -10.515  -5.959  1.00  0.00           C  
ATOM   2053  HE1 TYR   133      11.765 -10.175  -5.663  1.00  0.00           H  
ATOM   2054  CZ  TYR   133      12.093 -10.843  -6.060  1.00  0.00           C  
ATOM   2055  OH  TYR   133      13.292 -10.727  -5.782  1.00  0.00           O  
ATOM   2056  HH  TYR   133      13.689 -10.931  -5.824  1.00  0.00           H  
ATOM   2057  CE2 TYR   133      11.569 -11.288  -6.453  1.00  0.00           C  
ATOM   2058  HE2 TYR   133      12.128 -11.537  -6.534  1.00  0.00           H  
ATOM   2059  CD2 TYR   133      10.321 -11.405  -6.742  1.00  0.00           C  
ATOM   2060  HD2 TYR   133       9.928 -11.742  -7.048  1.00  0.00           H  
ATOM   2061  C   TYR   133       7.426 -11.952  -4.756  1.00  0.00           C  
ATOM   2062  O   TYR   133       8.173 -12.530  -4.023  1.00  0.00           O  
ATOM   2063  N   LEU   134       6.532 -11.108  -4.289  1.00  0.00           N  
ATOM   2064  H   LEU   134       5.895 -10.717  -4.919  1.00  0.00           H  
ATOM   2065  CA  LEU   134       6.411 -10.732  -2.904  1.00  0.00           C  
ATOM   2066  HA  LEU   134       7.383 -10.558  -2.530  1.00  0.00           H  
ATOM   2067  CB  LEU   134       5.619  -9.438  -2.766  1.00  0.00           C  
ATOM   2068  HB2 LEU   134       4.825  -9.480  -3.293  1.00  0.00           H  
ATOM   2069  HB3 LEU   134       5.324  -9.322  -1.862  1.00  0.00           H  
ATOM   2070  CG  LEU   134       6.232  -8.239  -3.097  1.00  0.00           C  
ATOM   2071  HG  LEU   134       6.419  -8.421  -3.749  1.00  0.00           H  
ATOM   2072  CD1 LEU   134       5.744  -7.165  -3.080  1.00  0.00           C  
ATOM   2073 HD11 LEU   134       5.614  -6.894  -3.085  1.00  0.00           H  
ATOM   2074 HD12 LEU   134       5.633  -6.911  -3.070  1.00  0.00           H  
ATOM   2075 HD13 LEU   134       5.623  -6.909  -3.092  1.00  0.00           H  
ATOM   2076  CD2 LEU   134       7.064  -7.787  -2.560  1.00  0.00           C  
ATOM   2077 HD21 LEU   134       7.255  -7.670  -2.416  1.00  0.00           H  
ATOM   2078 HD22 LEU   134       7.285  -7.695  -2.439  1.00  0.00           H  
ATOM   2079 HD23 LEU   134       7.266  -7.664  -2.446  1.00  0.00           H  
ATOM   2080  C   LEU   134       5.848 -11.825  -2.038  1.00  0.00           C  
ATOM   2081  O   LEU   134       5.996 -11.750  -0.870  1.00  0.00           O  
ATOM   2082  N   TYR   135       5.272 -12.872  -2.571  1.00  0.00           N  
ATOM   2083  H   TYR   135       5.196 -12.900  -3.539  1.00  0.00           H  
ATOM   2084  CA  TYR   135       4.806 -14.011  -1.803  1.00  0.00           C  
ATOM   2085  HA  TYR   135       4.078 -13.665  -1.102  1.00  0.00           H  
ATOM   2086  CB  TYR   135       4.114 -14.992  -2.728  1.00  0.00           C  
ATOM   2087  HB2 TYR   135       3.333 -14.483  -3.238  1.00  0.00           H  
ATOM   2088  HB3 TYR   135       4.804 -15.324  -3.460  1.00  0.00           H  
ATOM   2089  CG  TYR   135       3.532 -16.189  -2.060  1.00  0.00           C  
ATOM   2090  CD1 TYR   135       4.187 -17.390  -2.099  1.00  0.00           C  
ATOM   2091  HD1 TYR   135       5.109 -17.462  -2.591  1.00  0.00           H  
ATOM   2092  CE1 TYR   135       3.629 -18.501  -1.510  1.00  0.00           C  
ATOM   2093  HE1 TYR   135       4.124 -19.417  -1.547  1.00  0.00           H  
ATOM   2094  CZ  TYR   135       2.413 -18.417  -0.879  1.00  0.00           C  
ATOM   2095  OH  TYR   135       1.873 -19.486  -0.322  1.00  0.00           O  
ATOM   2096  HH  TYR   135       1.731 -19.785  -0.222  1.00  0.00           H  
ATOM   2097  CE2 TYR   135       1.761 -17.217  -0.834  1.00  0.00           C  
ATOM   2098  HE2 TYR   135       0.834 -17.155  -0.357  1.00  0.00           H  
ATOM   2099  CD2 TYR   135       2.321 -16.107  -1.422  1.00  0.00           C  
ATOM   2100  HD2 TYR   135       1.818 -15.193  -1.394  1.00  0.00           H  
ATOM   2101  C   TYR   135       5.914 -14.690  -1.009  1.00  0.00           C  
ATOM   2102  O   TYR   135       5.701 -15.137   0.061  1.00  0.00           O  
ATOM   2103  N   ASN   136       7.108 -14.725  -1.503  1.00  0.00           N  
ATOM   2104  H   ASN   136       7.214 -14.341  -2.383  1.00  0.00           H  
ATOM   2105  CA  ASN   136       8.268 -15.284  -0.846  1.00  0.00           C  
ATOM   2106  HA  ASN   136       7.943 -16.010  -0.150  1.00  0.00           H  
ATOM   2107  CB  ASN   136       9.108 -15.977  -1.869  1.00  0.00           C  
ATOM   2108  HB2 ASN   136       9.278 -15.512  -2.567  1.00  0.00           H  
ATOM   2109  HB3 ASN   136       9.900 -16.185  -1.586  1.00  0.00           H  
ATOM   2110  CG  ASN   136       8.699 -17.035  -2.333  1.00  0.00           C  
ATOM   2111  OD1 ASN   136       8.413 -17.695  -2.075  1.00  0.00           O  
ATOM   2112  ND2 ASN   136       8.655 -17.233  -3.026  1.00  0.00           N  
ATOM   2113 HD21 ASN   136       8.379 -17.921  -3.327  1.00  0.00           H  
ATOM   2114 HD22 ASN   136       8.887 -16.704  -3.244  1.00  0.00           H  
ATOM   2115  C   ASN   136       9.086 -14.281  -0.049  1.00  0.00           C  
ATOM   2116  O   ASN   136       9.825 -14.619   0.721  1.00  0.00           O  
ATOM   2117  N   HIE   137       8.978 -13.057  -0.228  1.00  0.00           N  
ATOM   2118  H   HIE   137       8.346 -12.852  -0.864  1.00  0.00           H  
ATOM   2119  CA  HIE   137       9.858 -12.023   0.310  1.00  0.00           C  
ATOM   2120  HA  HIE   137      10.613 -12.485   0.908  1.00  0.00           H  
ATOM   2121  CB  HIE   137      10.568 -11.348  -0.827  1.00  0.00           C  
ATOM   2122  HB2 HIE   137       9.877 -10.947  -1.484  1.00  0.00           H  
ATOM   2123  HB3 HIE   137      11.150 -10.568  -0.455  1.00  0.00           H  
ATOM   2124  CG  HIE   137      11.449 -12.208  -1.571  1.00  0.00           C  
ATOM   2125  ND1 HIE   137      12.597 -12.667  -1.162  1.00  0.00           N  
ATOM   2126  CE1 HIE   137      13.056 -13.400  -2.085  1.00  0.00           C  
ATOM   2127  HE1 HIE   137      13.928 -13.902  -2.067  1.00  0.00           H  
ATOM   2128  NE2 HIE   137      12.267 -13.422  -3.034  1.00  0.00           N  
ATOM   2129  HE2 HIE   137      12.401 -13.908  -3.823  1.00  0.00           H  
ATOM   2130  CD2 HIE   137      11.249 -12.674  -2.729  1.00  0.00           C  
ATOM   2131  HD2 HIE   137      10.446 -12.486  -3.286  1.00  0.00           H  
ATOM   2132  C   HIE   137       9.201 -11.027   1.240  1.00  0.00           C  
ATOM   2133  O   HIE   137       9.784 -10.098   1.592  1.00  0.00           O  
ATOM   2134  N   LEU   138       8.008 -11.195   1.652  1.00  0.00           N  
ATOM   2135  H   LEU   138       7.586 -11.966   1.333  1.00  0.00           H  
ATOM   2136  CA  LEU   138       7.301 -10.347   2.596  1.00  0.00           C  
ATOM   2137  HA  LEU   138       7.621  -9.335   2.447  1.00  0.00           H  
ATOM   2138  CB  LEU   138       5.815 -10.422   2.300  1.00  0.00           C  
ATOM   2139  HB2 LEU   138       5.687 -10.706   1.567  1.00  0.00           H  
ATOM   2140  HB3 LEU   138       5.409 -10.945   2.778  1.00  0.00           H  
ATOM   2141  CG  LEU   138       5.020  -9.465   2.324  1.00  0.00           C  
ATOM   2142  HG  LEU   138       5.296  -9.446   2.816  1.00  0.00           H  
ATOM   2143  CD1 LEU   138       4.804  -8.673   1.775  1.00  0.00           C  
ATOM   2144 HD11 LEU   138       4.739  -8.472   1.647  1.00  0.00           H  
ATOM   2145 HD12 LEU   138       4.758  -8.476   1.635  1.00  0.00           H  
ATOM   2146 HD13 LEU   138       4.766  -8.495   1.646  1.00  0.00           H  
ATOM   2147  CD2 LEU   138       3.993  -9.310   2.201  1.00  0.00           C  
ATOM   2148 HD21 LEU   138       3.745  -9.275   2.160  1.00  0.00           H  
ATOM   2149 HD22 LEU   138       3.737  -9.284   2.177  1.00  0.00           H  
ATOM   2150 HD23 LEU   138       3.751  -9.272   2.180  1.00  0.00           H  
ATOM   2151  C   LEU   138       7.620 -10.714   4.041  1.00  0.00           C  
ATOM   2152  O   LEU   138       7.695 -11.861   4.376  1.00  0.00           O  
ATOM   2153  N   THR   139       7.776  -9.738   4.899  1.00  0.00           N  
ATOM   2154  H   THR   139       7.698  -8.822   4.553  1.00  0.00           H  
ATOM   2155  CA  THR   139       8.048  -9.867   6.328  1.00  0.00           C  
ATOM   2156  HA  THR   139       7.794 -10.851   6.629  1.00  0.00           H  
ATOM   2157  CB  THR   139       9.506  -9.688   6.600  1.00  0.00           C  
ATOM   2158  HB  THR   139       9.798  -9.933   6.476  1.00  0.00           H  
ATOM   2159  CG2 THR   139      10.223  -9.229   6.546  1.00  0.00           C  
ATOM   2160 HG21 THR   139      10.392  -9.114   6.540  1.00  0.00           H  
ATOM   2161 HG22 THR   139      10.399  -9.127   6.530  1.00  0.00           H  
ATOM   2162 HG23 THR   139      10.408  -9.112   6.525  1.00  0.00           H  
ATOM   2163  OG1 THR   139       9.903  -9.670   7.085  1.00  0.00           O  
ATOM   2164  HG1 THR   139       9.764 -10.033   7.019  1.00  0.00           H  
ATOM   2165  C   THR   139       7.186  -8.927   7.147  1.00  0.00           C  
ATOM   2166  O   THR   139       6.643  -7.981   6.633  1.00  0.00           O  
ATOM   2167  N   TYR   140       6.998  -9.199   8.412  1.00  0.00           N  
ATOM   2168  H   TYR   140       7.538  -9.924   8.792  1.00  0.00           H  
ATOM   2169  CA  TYR   140       5.873  -8.705   9.201  1.00  0.00           C  
ATOM   2170  HA  TYR   140       5.346  -7.964   8.623  1.00  0.00           H  
ATOM   2171  CB  TYR   140       4.902  -9.856   9.450  1.00  0.00           C  
ATOM   2172  HB2 TYR   140       5.376 -10.555  10.109  1.00  0.00           H  
ATOM   2173  HB3 TYR   140       4.042  -9.479   9.965  1.00  0.00           H  
ATOM   2174  CG  TYR   140       4.429 -10.592   8.220  1.00  0.00           C  
ATOM   2175  CD1 TYR   140       3.393 -10.075   7.448  1.00  0.00           C  
ATOM   2176  HD1 TYR   140       2.935  -9.161   7.739  1.00  0.00           H  
ATOM   2177  CE1 TYR   140       2.961 -10.752   6.303  1.00  0.00           C  
ATOM   2178  HE1 TYR   140       2.174 -10.366   5.703  1.00  0.00           H  
ATOM   2179  CZ  TYR   140       3.567 -11.947   5.925  1.00  0.00           C  
ATOM   2180  OH  TYR   140       3.137 -12.598   4.835  1.00  0.00           O  
ATOM   2181  HH  TYR   140       3.700 -13.288   4.597  1.00  0.00           H  
ATOM   2182  CE2 TYR   140       4.596 -12.470   6.705  1.00  0.00           C  
ATOM   2183  HE2 TYR   140       5.058 -13.384   6.424  1.00  0.00           H  
ATOM   2184  CD2 TYR   140       5.023 -11.797   7.851  1.00  0.00           C  
ATOM   2185  HD2 TYR   140       5.811 -12.203   8.438  1.00  0.00           H  
ATOM   2186  C   TYR   140       6.253  -8.044  10.529  1.00  0.00           C  
ATOM   2187  O   TYR   140       7.307  -8.277  11.080  1.00  0.00           O  
ATOM   2188  N   ALA   141       5.339  -7.263  11.075  1.00  0.00           N  
ATOM   2189  H   ALA   141       4.523  -7.083  10.542  1.00  0.00           H  
ATOM   2190  CA  ALA   141       5.348  -6.767  12.441  1.00  0.00           C  
ATOM   2191  HA  ALA   141       5.970  -7.406  13.039  1.00  0.00           H  
ATOM   2192  CB  ALA   141       5.940  -5.380  12.478  1.00  0.00           C  
ATOM   2193  HB1 ALA   141       6.072  -5.046  12.478  1.00  0.00           H  
ATOM   2194  HB2 ALA   141       6.081  -5.042  12.509  1.00  0.00           H  
ATOM   2195  HB3 ALA   141       6.101  -5.052  12.488  1.00  0.00           H  
ATOM   2196  C   ALA   141       3.946  -6.796  13.045  1.00  0.00           C  
ATOM   2197  O   ALA   141       2.977  -6.491  12.385  1.00  0.00           O  
ATOM   2198  N   VAL   142       3.839  -7.168  14.300  1.00  0.00           N  
ATOM   2199  H   VAL   142       4.682  -7.327  14.787  1.00  0.00           H  
ATOM   2200  CA  VAL   142       2.599  -7.405  15.037  1.00  0.00           C  
ATOM   2201  HA  VAL   142       1.761  -7.257  14.377  1.00  0.00           H  
ATOM   2202  CB  VAL   142       2.537  -8.844  15.545  1.00  0.00           C  
ATOM   2203  HB  VAL   142       3.291  -8.998  16.140  1.00  0.00           H  
ATOM   2204  CG1 VAL   142       1.388  -9.185  16.275  1.00  0.00           C  
ATOM   2205 HG11 VAL   142       1.116  -9.282  16.474  1.00  0.00           H  
ATOM   2206 HG12 VAL   142       1.108  -9.260  16.453  1.00  0.00           H  
ATOM   2207 HG13 VAL   142       1.108  -9.282  16.447  1.00  0.00           H  
ATOM   2208  CG2 VAL   142       2.614  -9.825  14.551  1.00  0.00           C  
ATOM   2209 HG21 VAL   142       2.629 -10.073  14.310  1.00  0.00           H  
ATOM   2210 HG22 VAL   142       2.636 -10.071  14.310  1.00  0.00           H  
ATOM   2211 HG23 VAL   142       2.639 -10.069  14.314  1.00  0.00           H  
ATOM   2212  C   VAL   142       2.470  -6.420  16.186  1.00  0.00           C  
ATOM   2213  O   VAL   142       3.384  -6.229  16.931  1.00  0.00           O  
ATOM   2214  N   ASN   143       1.329  -5.818  16.355  1.00  0.00           N  
ATOM   2215  H   ASN   143       0.611  -6.046  15.723  1.00  0.00           H  
ATOM   2216  CA  ASN   143       0.968  -4.987  17.489  1.00  0.00           C  
ATOM   2217  HA  ASN   143       1.842  -4.797  18.088  1.00  0.00           H  
ATOM   2218  CB  ASN   143       0.458  -3.661  16.958  1.00  0.00           C  
ATOM   2219  HB2 ASN   143       1.190  -3.177  16.475  1.00  0.00           H  
ATOM   2220  HB3 ASN   143      -0.272  -3.824  16.294  1.00  0.00           H  
ATOM   2221  CG  ASN   143      -0.056  -2.724  17.899  1.00  0.00           C  
ATOM   2222  OD1 ASN   143      -0.793  -2.230  17.812  1.00  0.00           O  
ATOM   2223  ND2 ASN   143       0.287  -2.439  18.814  1.00  0.00           N  
ATOM   2224 HD21 ASN   143      -0.052  -1.770  19.375  1.00  0.00           H  
ATOM   2225 HD22 ASN   143       0.904  -2.811  18.920  1.00  0.00           H  
ATOM   2226  C   ASN   143      -0.049  -5.705  18.366  1.00  0.00           C  
ATOM   2227  O   ASN   143      -1.013  -6.233  17.860  1.00  0.00           O  
ATOM   2228  N   ILE   144       0.162  -5.704  19.669  1.00  0.00           N  
ATOM   2229  H   ILE   144       0.957  -5.214  19.997  1.00  0.00           H  
ATOM   2230  CA  ILE   144      -0.706  -6.278  20.694  1.00  0.00           C  
ATOM   2231  HA  ILE   144      -1.631  -6.594  20.238  1.00  0.00           H  
ATOM   2232  CB  ILE   144      -0.049  -7.507  21.341  1.00  0.00           C  
ATOM   2233  HB  ILE   144       0.904  -7.213  21.712  1.00  0.00           H  
ATOM   2234  CG2 ILE   144      -0.839  -8.017  22.523  1.00  0.00           C  
ATOM   2235 HG21 ILE   144      -1.034  -8.132  22.824  1.00  0.00           H  
ATOM   2236 HG22 ILE   144      -1.029  -8.149  22.813  1.00  0.00           H  
ATOM   2237 HG23 ILE   144      -1.018  -8.143  22.827  1.00  0.00           H  
ATOM   2238  CG1 ILE   144       0.169  -8.611  20.325  1.00  0.00           C  
ATOM   2239 HG12 ILE   144      -0.636  -8.913  19.995  1.00  0.00           H  
ATOM   2240 HG13 ILE   144       0.636  -8.293  19.595  1.00  0.00           H  
ATOM   2241  CD1 ILE   144       0.862  -9.749  20.656  1.00  0.00           C  
ATOM   2242 HD11 ILE   144       1.021 -10.032  20.726  1.00  0.00           H  
ATOM   2243 HD12 ILE   144       1.038 -10.028  20.722  1.00  0.00           H  
ATOM   2244 HD13 ILE   144       1.031 -10.026  20.737  1.00  0.00           H  
ATOM   2245  C   ILE   144      -1.032  -5.204  21.721  1.00  0.00           C  
ATOM   2246  O   ILE   144      -0.153  -4.472  22.128  1.00  0.00           O  
ATOM   2247  N   TRP   145      -2.271  -5.114  22.167  1.00  0.00           N  
ATOM   2248  H   TRP   145      -2.955  -5.731  21.798  1.00  0.00           H  
ATOM   2249  CA  TRP   145      -2.689  -4.188  23.212  1.00  0.00           C  
ATOM   2250  HA  TRP   145      -1.863  -4.051  23.890  1.00  0.00           H  
ATOM   2251  CB  TRP   145      -3.012  -2.830  22.614  1.00  0.00           C  
ATOM   2252  HB2 TRP   145      -3.025  -2.118  23.413  1.00  0.00           H  
ATOM   2253  HB3 TRP   145      -2.213  -2.541  21.963  1.00  0.00           H  
ATOM   2254  CG  TRP   145      -4.281  -2.689  21.858  1.00  0.00           C  
ATOM   2255  CD1 TRP   145      -5.375  -2.114  22.320  1.00  0.00           C  
ATOM   2256  HD1 TRP   145      -5.463  -1.703  23.288  1.00  0.00           H  
ATOM   2257  NE1 TRP   145      -6.348  -2.125  21.367  1.00  0.00           N  
ATOM   2258  HE1 TRP   145      -7.240  -1.752  21.505  1.00  0.00           H  
ATOM   2259  CE2 TRP   145      -5.936  -2.721  20.233  1.00  0.00           C  
ATOM   2260  CZ2 TRP   145      -6.552  -2.969  19.020  1.00  0.00           C  
ATOM   2261  HZ2 TRP   145      -7.543  -2.651  18.845  1.00  0.00           H  
ATOM   2262  CH2 TRP   145      -5.861  -3.641  18.046  1.00  0.00           C  
ATOM   2263  HH2 TRP   145      -6.325  -3.846  17.116  1.00  0.00           H  
ATOM   2264  CZ3 TRP   145      -4.563  -4.038  18.292  1.00  0.00           C  
ATOM   2265  HZ3 TRP   145      -4.033  -4.553  17.548  1.00  0.00           H  
ATOM   2266  CE3 TRP   145      -3.943  -3.763  19.503  1.00  0.00           C  
ATOM   2267  HE3 TRP   145      -2.944  -4.059  19.667  1.00  0.00           H  
ATOM   2268  CD2 TRP   145      -4.616  -3.108  20.516  1.00  0.00           C  
ATOM   2269  C   TRP   145      -3.842  -4.737  24.037  1.00  0.00           C  
ATOM   2270  O   TRP   145      -4.575  -5.593  23.590  1.00  0.00           O  
ATOM   2271  N   SER   146      -3.990  -4.273  25.261  1.00  0.00           N  
ATOM   2272  H   SER   146      -3.374  -3.567  25.566  1.00  0.00           H  
ATOM   2273  CA  SER   146      -5.069  -4.681  26.150  1.00  0.00           C  
ATOM   2274  HA  SER   146      -5.241  -5.726  26.018  1.00  0.00           H  
ATOM   2275  CB  SER   146      -4.674  -4.491  27.589  1.00  0.00           C  
ATOM   2276  HB2 SER   146      -3.888  -5.042  27.821  1.00  0.00           H  
ATOM   2277  HB3 SER   146      -4.434  -3.556  27.740  1.00  0.00           H  
ATOM   2278  OG  SER   146      -5.615  -4.799  28.434  1.00  0.00           O  
ATOM   2279  HG  SER   146      -5.506  -5.411  28.576  1.00  0.00           H  
ATOM   2280  C   SER   146      -6.361  -3.961  25.856  1.00  0.00           C  
ATOM   2281  O   SER   146      -6.378  -2.786  25.610  1.00  0.00           O  
ATOM   2282  N   GLU   147      -7.466  -4.655  25.947  1.00  0.00           N  
ATOM   2283  H   GLU   147      -7.385  -5.608  26.171  1.00  0.00           H  
ATOM   2284  CA  GLU   147      -8.792  -4.086  25.918  1.00  0.00           C  
ATOM   2285  HA  GLU   147      -8.854  -3.393  25.114  1.00  0.00           H  
ATOM   2286  CB  GLU   147      -9.776  -5.195  25.676  1.00  0.00           C  
ATOM   2287  HB2 GLU   147      -9.561  -5.731  25.132  1.00  0.00           H  
ATOM   2288  HB3 GLU   147      -9.851  -5.616  26.308  1.00  0.00           H  
ATOM   2289  CG  GLU   147     -10.931  -5.103  25.345  1.00  0.00           C  
ATOM   2290  HG2 GLU   147     -11.154  -5.645  25.374  1.00  0.00           H  
ATOM   2291  HG3 GLU   147     -11.126  -4.836  25.841  1.00  0.00           H  
ATOM   2292  CD  GLU   147     -11.564  -4.701  24.326  1.00  0.00           C  
ATOM   2293  OE1 GLU   147     -11.833  -4.528  23.872  1.00  0.00           O  
ATOM   2294  OE2 GLU   147     -11.817  -4.575  23.939  1.00  0.00           O  
ATOM   2295  C   GLU   147      -9.122  -3.336  27.190  1.00  0.00           C  
ATOM   2296  O   GLU   147      -9.879  -2.419  27.167  1.00  0.00           O  
ATOM   2297  N   ASN   148      -8.549  -3.707  28.298  1.00  0.00           N  
ATOM   2298  H   ASN   148      -7.917  -4.441  28.237  1.00  0.00           H  
ATOM   2299  CA  ASN   148      -8.803  -3.141  29.594  1.00  0.00           C  
ATOM   2300  HA  ASN   148      -9.766  -2.711  29.606  1.00  0.00           H  
ATOM   2301  CB  ASN   148      -8.783  -4.224  30.606  1.00  0.00           C  
ATOM   2302  HB2 ASN   148      -8.144  -4.720  30.647  1.00  0.00           H  
ATOM   2303  HB3 ASN   148      -8.796  -3.964  31.337  1.00  0.00           H  
ATOM   2304  CG  ASN   148      -9.584  -4.990  30.638  1.00  0.00           C  
ATOM   2305  OD1 ASN   148      -9.479  -5.717  30.464  1.00  0.00           O  
ATOM   2306  ND2 ASN   148     -10.404  -4.864  30.859  1.00  0.00           N  
ATOM   2307 HD21 ASN   148     -10.920  -5.371  30.885  1.00  0.00           H  
ATOM   2308 HD22 ASN   148     -10.509  -4.274  31.016  1.00  0.00           H  
ATOM   2309  C   ASN   148      -7.864  -2.043  29.970  1.00  0.00           C  
ATOM   2310  O   ASN   148      -8.215  -1.228  30.728  1.00  0.00           O  
ATOM   2311  N   ASP   149      -6.687  -2.007  29.461  1.00  0.00           N  
ATOM   2312  H   ASP   149      -6.457  -2.705  28.847  1.00  0.00           H  
ATOM   2313  CA  ASP   149      -5.690  -1.033  29.763  1.00  0.00           C  
ATOM   2314  HA  ASP   149      -6.129  -0.332  30.316  1.00  0.00           H  
ATOM   2315  CB  ASP   149      -4.650  -1.593  30.571  1.00  0.00           C  
ATOM   2316  HB2 ASP   149      -5.063  -2.064  31.252  1.00  0.00           H  
ATOM   2317  HB3 ASP   149      -4.154  -2.182  30.106  1.00  0.00           H  
ATOM   2318  CG  ASP   149      -3.725  -0.752  31.119  1.00  0.00           C  
ATOM   2319  OD1 ASP   149      -3.367  -0.413  31.328  1.00  0.00           O  
ATOM   2320  OD2 ASP   149      -3.362  -0.432  31.391  1.00  0.00           O  
ATOM   2321  C   ASP   149      -5.099  -0.398  28.593  1.00  0.00           C  
ATOM   2322  O   ASP   149      -4.314  -0.871  27.987  1.00  0.00           O  
ATOM   2323  N   PRO   150      -5.430   0.671  28.257  1.00  0.00           N  
ATOM   2324  CD  PRO   150      -6.412   1.272  28.817  1.00  0.00           C  
ATOM   2325  HD2 PRO   150      -6.160   1.627  29.584  1.00  0.00           H  
ATOM   2326  HD3 PRO   150      -7.245   0.734  29.011  1.00  0.00           H  
ATOM   2327  CG  PRO   150      -6.603   2.204  27.976  1.00  0.00           C  
ATOM   2328  HG2 PRO   150      -6.642   2.876  28.290  1.00  0.00           H  
ATOM   2329  HG3 PRO   150      -7.275   1.997  27.690  1.00  0.00           H  
ATOM   2330  CB  PRO   150      -5.682   2.392  27.079  1.00  0.00           C  
ATOM   2331  HB2 PRO   150      -5.222   3.169  27.199  1.00  0.00           H  
ATOM   2332  HB3 PRO   150      -6.040   2.449  26.334  1.00  0.00           H  
ATOM   2333  CA  PRO   150      -4.934   1.312  27.158  1.00  0.00           C  
ATOM   2334  HA  PRO   150      -5.131   0.753  26.427  1.00  0.00           H  
ATOM   2335  C   PRO   150      -3.518   1.676  27.053  1.00  0.00           C  
ATOM   2336  O   PRO   150      -3.007   1.989  26.093  1.00  0.00           O  
ATOM   2337  N   ALA   151      -2.872   1.643  28.013  1.00  0.00           N  
ATOM   2338  H   ALA   151      -3.337   1.384  28.775  1.00  0.00           H  
ATOM   2339  CA  ALA   151      -1.500   1.907  28.031  1.00  0.00           C  
ATOM   2340  HA  ALA   151      -1.248   2.587  27.317  1.00  0.00           H  
ATOM   2341  CB  ALA   151      -1.219   2.483  29.285  1.00  0.00           C  
ATOM   2342  HB1 ALA   151      -1.166   2.615  29.584  1.00  0.00           H  
ATOM   2343  HB2 ALA   151      -1.132   2.616  29.594  1.00  0.00           H  
ATOM   2344  HB3 ALA   151      -1.145   2.640  29.581  1.00  0.00           H  
ATOM   2345  C   ALA   151      -0.655   0.769  27.756  1.00  0.00           C  
ATOM   2346  O   ALA   151       0.456   0.926  27.428  1.00  0.00           O  
ATOM   2347  N   ASP   152      -1.147  -0.373  27.867  1.00  0.00           N  
ATOM   2348  H   ASP   152      -2.058  -0.445  28.136  1.00  0.00           H  
ATOM   2349  CA  ASP   152      -0.427  -1.541  27.602  1.00  0.00           C  
ATOM   2350  HA  ASP   152       0.563  -1.388  27.874  1.00  0.00           H  
ATOM   2351  CB  ASP   152      -0.975  -2.610  28.442  1.00  0.00           C  
ATOM   2352  HB2 ASP   152      -1.133  -2.280  29.318  1.00  0.00           H  
ATOM   2353  HB3 ASP   152      -1.832  -2.934  28.137  1.00  0.00           H  
ATOM   2354  CG  ASP   152      -0.171  -3.681  28.555  1.00  0.00           C  
ATOM   2355  OD1 ASP   152       0.178  -4.077  28.573  1.00  0.00           O  
ATOM   2356  OD2 ASP   152       0.144  -4.145  28.678  1.00  0.00           O  
ATOM   2357  C   ASP   152      -0.384  -1.885  26.171  1.00  0.00           C  
ATOM   2358  O   ASP   152      -1.055  -2.543  25.769  1.00  0.00           O  
ATOM   2359  N   PHE   153       0.391  -1.418  25.395  1.00  0.00           N  
ATOM   2360  H   PHE   153       0.894  -0.897  25.801  1.00  0.00           H  
ATOM   2361  CA  PHE   153       0.571  -1.546  24.000  1.00  0.00           C  
ATOM   2362  HA  PHE   153      -0.114  -2.259  23.641  1.00  0.00           H  
ATOM   2363  CB  PHE   153       0.239  -0.258  23.380  1.00  0.00           C  
ATOM   2364  HB2 PHE   153      -0.543  -0.150  23.507  1.00  0.00           H  
ATOM   2365  HB3 PHE   153       0.610   0.349  23.770  1.00  0.00           H  
ATOM   2366  CG  PHE   153       0.411   0.128  22.120  1.00  0.00           C  
ATOM   2367  CD1 PHE   153       1.313   0.544  21.688  1.00  0.00           C  
ATOM   2368  HD1 PHE   153       1.892   0.572  22.243  1.00  0.00           H  
ATOM   2369  CE1 PHE   153       1.460   0.947  20.532  1.00  0.00           C  
ATOM   2370  HE1 PHE   153       2.148   1.272  20.211  1.00  0.00           H  
ATOM   2371  CZ  PHE   153       0.705   0.944  19.800  1.00  0.00           C  
ATOM   2372  HZ  PHE   153       0.817   1.261  18.917  1.00  0.00           H  
ATOM   2373  CE2 PHE   153      -0.196   0.531  20.223  1.00  0.00           C  
ATOM   2374  HE2 PHE   153      -0.776   0.538  19.666  1.00  0.00           H  
ATOM   2375  CD2 PHE   153      -0.343   0.125  21.379  1.00  0.00           C  
ATOM   2376  HD2 PHE   153      -1.040  -0.165  21.700  1.00  0.00           H  
ATOM   2377  C   PHE   153       1.982  -1.994  23.672  1.00  0.00           C  
ATOM   2378  O   PHE   153       2.929  -1.482  24.221  1.00  0.00           O  
ATOM   2379  N   ARG   154       2.132  -2.954  22.784  1.00  0.00           N  
ATOM   2380  H   ARG   154       1.311  -3.322  22.382  1.00  0.00           H  
ATOM   2381  CA  ARG   154       3.380  -3.635  22.465  1.00  0.00           C  
ATOM   2382  HA  ARG   154       4.196  -3.020  22.759  1.00  0.00           H  
ATOM   2383  CB  ARG   154       3.466  -4.928  23.230  1.00  0.00           C  
ATOM   2384  HB2 ARG   154       2.864  -5.424  22.977  1.00  0.00           H  
ATOM   2385  HB3 ARG   154       4.188  -5.398  23.113  1.00  0.00           H  
ATOM   2386  CG  ARG   154       3.406  -4.968  24.472  1.00  0.00           C  
ATOM   2387  HG2 ARG   154       3.924  -4.663  24.776  1.00  0.00           H  
ATOM   2388  HG3 ARG   154       2.853  -4.559  24.624  1.00  0.00           H  
ATOM   2389  CD  ARG   154       3.380  -5.995  25.113  1.00  0.00           C  
ATOM   2390  HD2 ARG   154       2.948  -6.299  24.742  1.00  0.00           H  
ATOM   2391  HD3 ARG   154       3.949  -6.381  25.135  1.00  0.00           H  
ATOM   2392  NE  ARG   154       3.154  -6.057  26.175  1.00  0.00           N  
ATOM   2393  HE  ARG   154       2.722  -5.454  26.236  1.00  0.00           H  
ATOM   2394  CZ  ARG   154       3.464  -6.797  27.087  1.00  0.00           C  
ATOM   2395  NH1 ARG   154       4.078  -7.588  27.188  1.00  0.00           N  
ATOM   2396 HH11 ARG   154       4.360  -7.634  26.575  1.00  0.00           H  
ATOM   2397 HH12 ARG   154       4.283  -8.132  27.896  1.00  0.00           H  
ATOM   2398  NH2 ARG   154       3.149  -6.751  27.932  1.00  0.00           N  
ATOM   2399 HH21 ARG   154       2.672  -6.150  27.873  1.00  0.00           H  
ATOM   2400 HH22 ARG   154       3.414  -7.265  28.647  1.00  0.00           H  
ATOM   2401  C   ARG   154       3.524  -3.899  20.983  1.00  0.00           C  
ATOM   2402  O   ARG   154       2.572  -4.170  20.336  1.00  0.00           O  
ATOM   2403  N   ILE   155       4.706  -3.861  20.451  1.00  0.00           N  
ATOM   2404  H   ILE   155       5.430  -3.639  21.045  1.00  0.00           H  
ATOM   2405  CA  ILE   155       5.048  -4.156  19.067  1.00  0.00           C  
ATOM   2406  HA  ILE   155       4.184  -4.563  18.587  1.00  0.00           H  
ATOM   2407  CB  ILE   155       5.426  -2.897  18.313  1.00  0.00           C  
ATOM   2408  HB  ILE   155       5.991  -2.454  18.744  1.00  0.00           H  
ATOM   2409  CG2 ILE   155       5.960  -3.054  17.223  1.00  0.00           C  
ATOM   2410 HG21 ILE   155       6.077  -3.153  16.969  1.00  0.00           H  
ATOM   2411 HG22 ILE   155       6.057  -3.038  16.919  1.00  0.00           H  
ATOM   2412 HG23 ILE   155       6.164  -3.066  16.974  1.00  0.00           H  
ATOM   2413  CG1 ILE   155       4.535  -2.041  18.067  1.00  0.00           C  
ATOM   2414 HG12 ILE   155       4.119  -2.196  17.936  1.00  0.00           H  
ATOM   2415 HG13 ILE   155       4.410  -1.858  18.505  1.00  0.00           H  
ATOM   2416  CD1 ILE   155       4.337  -1.177  17.430  1.00  0.00           C  
ATOM   2417 HD11 ILE   155       4.287  -0.973  17.287  1.00  0.00           H  
ATOM   2418 HD12 ILE   155       4.284  -0.961  17.274  1.00  0.00           H  
ATOM   2419 HD13 ILE   155       4.283  -0.959  17.270  1.00  0.00           H  
ATOM   2420  C   ILE   155       6.128  -5.218  19.000  1.00  0.00           C  
ATOM   2421  O   ILE   155       7.082  -5.168  19.714  1.00  0.00           O  
ATOM   2422  N   TYR   156       5.986  -6.165  18.126  1.00  0.00           N  
ATOM   2423  H   TYR   156       5.173  -6.138  17.586  1.00  0.00           H  
ATOM   2424  CA  TYR   156       6.890  -7.272  17.886  1.00  0.00           C  
ATOM   2425  HA  TYR   156       7.801  -7.115  18.431  1.00  0.00           H  
ATOM   2426  CB  TYR   156       6.266  -8.562  18.376  1.00  0.00           C  
ATOM   2427  HB2 TYR   156       5.405  -8.763  17.795  1.00  0.00           H  
ATOM   2428  HB3 TYR   156       6.948  -9.348  18.191  1.00  0.00           H  
ATOM   2429  CG  TYR   156       5.872  -8.609  19.814  1.00  0.00           C  
ATOM   2430  CD1 TYR   156       5.060  -8.361  20.339  1.00  0.00           C  
ATOM   2431  HD1 TYR   156       4.723  -8.122  19.726  1.00  0.00           H  
ATOM   2432  CE1 TYR   156       4.687  -8.431  21.663  1.00  0.00           C  
ATOM   2433  HE1 TYR   156       4.068  -8.248  22.068  1.00  0.00           H  
ATOM   2434  CZ  TYR   156       5.116  -8.759  22.466  1.00  0.00           C  
ATOM   2435  OH  TYR   156       4.739  -8.843  23.731  1.00  0.00           O  
ATOM   2436  HH  TYR   156       5.100  -9.130  24.212  1.00  0.00           H  
ATOM   2437  CE2 TYR   156       5.929  -9.001  21.943  1.00  0.00           C  
ATOM   2438  HE2 TYR   156       6.258  -9.251  22.556  1.00  0.00           H  
ATOM   2439  CD2 TYR   156       6.304  -8.928  20.619  1.00  0.00           C  
ATOM   2440  HD2 TYR   156       6.920  -9.122  20.222  1.00  0.00           H  
ATOM   2441  C   TYR   156       7.231  -7.389  16.408  1.00  0.00           C  
ATOM   2442  O   TYR   156       6.394  -7.382  15.580  1.00  0.00           O  
ATOM   2443  N   GLN   157       8.447  -7.531  16.065  1.00  0.00           N  
ATOM   2444  H   GLN   157       9.080  -7.534  16.783  1.00  0.00           H  
ATOM   2445  CA  GLN   157       8.931  -7.770  14.718  1.00  0.00           C  
ATOM   2446  HA  GLN   157       8.190  -7.577  14.031  1.00  0.00           H  
ATOM   2447  CB  GLN   157      10.016  -6.875  14.423  1.00  0.00           C  
ATOM   2448  HB2 GLN   157      10.071  -6.535  14.690  1.00  0.00           H  
ATOM   2449  HB3 GLN   157      10.515  -6.948  14.417  1.00  0.00           H  
ATOM   2450  CG  GLN   157      10.362  -6.331  13.763  1.00  0.00           C  
ATOM   2451  HG2 GLN   157      10.630  -6.588  13.719  1.00  0.00           H  
ATOM   2452  HG3 GLN   157      10.048  -6.328  13.490  1.00  0.00           H  
ATOM   2453  CD  GLN   157      10.792  -5.431  13.501  1.00  0.00           C  
ATOM   2454  OE1 GLN   157      10.793  -4.990  13.676  1.00  0.00           O  
ATOM   2455  NE2 GLN   157      11.172  -5.118  13.065  1.00  0.00           N  
ATOM   2456 HE21 GLN   157      11.461  -4.531  12.896  1.00  0.00           H  
ATOM   2457 HE22 GLN   157      11.190  -5.464  12.915  1.00  0.00           H  
ATOM   2458  C   GLN   157       9.319  -9.155  14.508  1.00  0.00           C  
ATOM   2459  O   GLN   157       9.905  -9.680  15.314  1.00  0.00           O  
ATOM   2460  N   VAL   158       9.009  -9.745  13.417  1.00  0.00           N  
ATOM   2461  H   VAL   158       8.541  -9.261  12.790  1.00  0.00           H  
ATOM   2462  CA  VAL   158       9.345 -11.048  13.033  1.00  0.00           C  
ATOM   2463  HA  VAL   158       9.618 -11.464  13.812  1.00  0.00           H  
ATOM   2464  CB  VAL   158       8.317 -11.745  12.545  1.00  0.00           C  
ATOM   2465  HB  VAL   158       8.218 -11.533  11.968  1.00  0.00           H  
ATOM   2466  CG1 VAL   158       8.186 -12.830  12.372  1.00  0.00           C  
ATOM   2467 HG11 VAL   158       8.168 -13.096  12.330  1.00  0.00           H  
ATOM   2468 HG12 VAL   158       8.151 -13.089  12.343  1.00  0.00           H  
ATOM   2469 HG13 VAL   158       8.130 -13.110  12.303  1.00  0.00           H  
ATOM   2470  CG2 VAL   158       7.504 -11.685  13.008  1.00  0.00           C  
ATOM   2471 HG21 VAL   158       7.307 -11.670  13.117  1.00  0.00           H  
ATOM   2472 HG22 VAL   158       7.309 -11.662  13.113  1.00  0.00           H  
ATOM   2473 HG23 VAL   158       7.295 -11.687  13.127  1.00  0.00           H  
ATOM   2474  C   VAL   158      10.367 -11.163  12.102  1.00  0.00           C  
ATOM   2475  O   VAL   158      10.333 -10.603  11.229  1.00  0.00           O  
ATOM   2476  N   THR   159      11.286 -11.878  12.284  1.00  0.00           N  
ATOM   2477  H   THR   159      11.261 -12.307  13.015  1.00  0.00           H  
ATOM   2478  CA  THR   159      12.370 -12.023  11.519  1.00  0.00           C  
ATOM   2479  HA  THR   159      12.486 -11.168  11.147  1.00  0.00           H  
ATOM   2480  CB  THR   159      13.422 -12.264  12.254  1.00  0.00           C  
ATOM   2481  HB  THR   159      13.768 -12.549  11.991  1.00  0.00           H  
ATOM   2482  CG2 THR   159      13.923 -11.727  12.637  1.00  0.00           C  
ATOM   2483 HG21 THR   159      14.051 -11.595  12.728  1.00  0.00           H  
ATOM   2484 HG22 THR   159      14.055 -11.602  12.735  1.00  0.00           H  
ATOM   2485 HG23 THR   159      14.045 -11.594  12.727  1.00  0.00           H  
ATOM   2486  OG1 THR   159      13.541 -12.623  12.958  1.00  0.00           O  
ATOM   2487  HG1 THR   159      13.591 -12.791  13.060  1.00  0.00           H  
ATOM   2488  C   THR   159      12.353 -13.019  10.450  1.00  0.00           C  
ATOM   2489  O   THR   159      13.071 -13.027   9.647  1.00  0.00           O  
ATOM   2490  N   TYR   160      11.534 -13.853  10.420  1.00  0.00           N  
ATOM   2491  H   TYR   160      10.980 -13.778  11.093  1.00  0.00           H  
ATOM   2492  CA  TYR   160      11.374 -14.876   9.465  1.00  0.00           C  
ATOM   2493  HA  TYR   160      12.246 -14.996   8.975  1.00  0.00           H  
ATOM   2494  CB  TYR   160      11.110 -16.088  10.132  1.00  0.00           C  
ATOM   2495  HB2 TYR   160      10.781 -15.969  10.556  1.00  0.00           H  
ATOM   2496  HB3 TYR   160      10.787 -16.640   9.878  1.00  0.00           H  
ATOM   2497  CG  TYR   160      11.676 -16.749  10.568  1.00  0.00           C  
ATOM   2498  CD1 TYR   160      11.937 -17.099  10.778  1.00  0.00           C  
ATOM   2499  HD1 TYR   160      11.748 -16.911  10.639  1.00  0.00           H  
ATOM   2500  CE1 TYR   160      12.444 -17.694  11.170  1.00  0.00           C  
ATOM   2501  HE1 TYR   160      12.642 -17.956  11.328  1.00  0.00           H  
ATOM   2502  CZ  TYR   160      12.695 -17.946  11.356  1.00  0.00           C  
ATOM   2503  OH  TYR   160      13.180 -18.514  11.731  1.00  0.00           O  
ATOM   2504  HH  TYR   160      13.312 -18.674  11.804  1.00  0.00           H  
ATOM   2505  CE2 TYR   160      12.437 -17.607  11.149  1.00  0.00           C  
ATOM   2506  HE2 TYR   160      12.630 -17.802  11.291  1.00  0.00           H  
ATOM   2507  CD2 TYR   160      11.931 -17.012  10.757  1.00  0.00           C  
ATOM   2508  HD2 TYR   160      11.737 -16.757  10.602  1.00  0.00           H  
ATOM   2509  C   TYR   160      10.338 -14.604   8.455  1.00  0.00           C  
ATOM   2510  O   TYR   160       9.504 -13.813   8.669  1.00  0.00           O  
ATOM   2511  N   LEU   161      10.370 -15.281   7.353  1.00  0.00           N  
ATOM   2512  H   LEU   161      11.076 -15.916   7.251  1.00  0.00           H  
ATOM   2513  CA  LEU   161       9.429 -15.196   6.284  1.00  0.00           C  
ATOM   2514  HA  LEU   161       9.155 -14.193   6.169  1.00  0.00           H  
ATOM   2515  CB  LEU   161      10.075 -15.666   5.029  1.00  0.00           C  
ATOM   2516  HB2 LEU   161      10.431 -16.477   5.090  1.00  0.00           H  
ATOM   2517  HB3 LEU   161       9.482 -15.750   4.388  1.00  0.00           H  
ATOM   2518  CG  LEU   161      11.016 -15.002   4.507  1.00  0.00           C  
ATOM   2519  HG  LEU   161      11.381 -15.013   5.061  1.00  0.00           H  
ATOM   2520  CD1 LEU   161      11.532 -15.246   3.637  1.00  0.00           C  
ATOM   2521 HD11 LEU   161      11.645 -15.301   3.419  1.00  0.00           H  
ATOM   2522 HD12 LEU   161      11.672 -15.298   3.441  1.00  0.00           H  
ATOM   2523 HD13 LEU   161      11.659 -15.320   3.425  1.00  0.00           H  
ATOM   2524  CD2 LEU   161      10.995 -14.093   4.046  1.00  0.00           C  
ATOM   2525 HD21 LEU   161      10.976 -13.866   3.929  1.00  0.00           H  
ATOM   2526 HD22 LEU   161      11.005 -13.869   3.942  1.00  0.00           H  
ATOM   2527 HD23 LEU   161      10.997 -13.879   3.944  1.00  0.00           H  
ATOM   2528  C   LEU   161       8.164 -15.936   6.545  1.00  0.00           C  
ATOM   2529  O   LEU   161       7.528 -16.177   5.817  1.00  0.00           O  
ATOM   2530  N   GLU   162       7.801 -16.319   7.583  1.00  0.00           N  
ATOM   2531  H   GLU   162       8.356 -16.081   8.135  1.00  0.00           H  
ATOM   2532  CA  GLU   162       6.665 -17.054   8.009  1.00  0.00           C  
ATOM   2533  HA  GLU   162       6.322 -17.576   7.185  1.00  0.00           H  
ATOM   2534  CB  GLU   162       7.092 -18.034   8.993  1.00  0.00           C  
ATOM   2535  HB2 GLU   162       7.569 -18.492   8.766  1.00  0.00           H  
ATOM   2536  HB3 GLU   162       7.412 -17.746   9.506  1.00  0.00           H  
ATOM   2537  CG  GLU   162       6.496 -18.800   9.608  1.00  0.00           C  
ATOM   2538  HG2 GLU   162       6.697 -18.848  10.008  1.00  0.00           H  
ATOM   2539  HG3 GLU   162       6.042 -18.624   9.761  1.00  0.00           H  
ATOM   2540  CD  GLU   162       6.247 -19.741   9.515  1.00  0.00           C  
ATOM   2541  OE1 GLU   162       6.178 -20.118   9.485  1.00  0.00           O  
ATOM   2542  OE2 GLU   162       6.110 -20.125   9.489  1.00  0.00           O  
ATOM   2543  C   GLU   162       5.564 -16.190   8.566  1.00  0.00           C  
ATOM   2544  O   GLU   162       5.830 -15.389   9.416  1.00  0.00           O  
ATOM   2545  N   PRO   163       4.325 -16.342   8.152  1.00  0.00           N  
ATOM   2546  CD  PRO   163       3.907 -17.123   7.045  1.00  0.00           C  
ATOM   2547  HD2 PRO   163       3.981 -18.132   7.245  1.00  0.00           H  
ATOM   2548  HD3 PRO   163       4.468 -16.892   6.198  1.00  0.00           H  
ATOM   2549  CG  PRO   163       2.508 -16.783   6.803  1.00  0.00           C  
ATOM   2550  HG2 PRO   163       1.963 -17.483   7.102  1.00  0.00           H  
ATOM   2551  HG3 PRO   163       2.346 -16.604   5.891  1.00  0.00           H  
ATOM   2552  CB  PRO   163       2.200 -15.651   7.541  1.00  0.00           C  
ATOM   2553  HB2 PRO   163       1.286 -15.706   7.871  1.00  0.00           H  
ATOM   2554  HB3 PRO   163       2.275 -14.887   6.932  1.00  0.00           H  
ATOM   2555  CA  PRO   163       3.212 -15.585   8.646  1.00  0.00           C  
ATOM   2556  HA  PRO   163       3.518 -14.578   8.752  1.00  0.00           H  
ATOM   2557  C   PRO   163       2.686 -16.051  10.007  1.00  0.00           C  
ATOM   2558  O   PRO   163       1.527 -16.372  10.158  1.00  0.00           O  
ATOM   2559  N   SER   164       3.545 -16.127  11.009  1.00  0.00           N  
ATOM   2560  H   SER   164       4.473 -15.843  10.829  1.00  0.00           H  
ATOM   2561  CA  SER   164       3.221 -16.524  12.373  1.00  0.00           C  
ATOM   2562  HA  SER   164       2.245 -16.158  12.596  1.00  0.00           H  
ATOM   2563  CB  SER   164       3.188 -18.023  12.485  1.00  0.00           C  
ATOM   2564  HB2 SER   164       2.994 -18.330  12.653  1.00  0.00           H  
ATOM   2565  HB3 SER   164       3.140 -18.347  12.281  1.00  0.00           H  
ATOM   2566  OG  SER   164       3.450 -18.626  12.649  1.00  0.00           O  
ATOM   2567  HG  SER   164       3.383 -18.795  12.266  1.00  0.00           H  
ATOM   2568  C   SER   164       4.172 -15.944  13.410  1.00  0.00           C  
ATOM   2569  O   SER   164       5.303 -15.642  13.110  1.00  0.00           O  
ATOM   2570  N   LEU   165       3.724 -15.807  14.644  1.00  0.00           N  
ATOM   2571  H   LEU   165       2.786 -16.067  14.805  1.00  0.00           H  
ATOM   2572  CA  LEU   165       4.496 -15.361  15.798  1.00  0.00           C  
ATOM   2573  HA  LEU   165       5.527 -15.593  15.634  1.00  0.00           H  
ATOM   2574  CB  LEU   165       4.361 -13.854  15.925  1.00  0.00           C  
ATOM   2575  HB2 LEU   165       4.739 -13.404  15.044  1.00  0.00           H  
ATOM   2576  HB3 LEU   165       3.333 -13.622  15.972  1.00  0.00           H  
ATOM   2577  CG  LEU   165       5.046 -13.229  17.121  1.00  0.00           C  
ATOM   2578  HG  LEU   165       4.846 -13.742  17.943  1.00  0.00           H  
ATOM   2579  CD1 LEU   165       6.439 -13.153  17.012  1.00  0.00           C  
ATOM   2580 HD11 LEU   165       6.784 -13.143  16.999  1.00  0.00           H  
ATOM   2581 HD12 LEU   165       6.773 -13.140  16.983  1.00  0.00           H  
ATOM   2582 HD13 LEU   165       6.787 -13.126  16.996  1.00  0.00           H  
ATOM   2583  CD2 LEU   165       4.611 -11.913  17.353  1.00  0.00           C  
ATOM   2584 HD21 LEU   165       4.508 -11.593  17.384  1.00  0.00           H  
ATOM   2585 HD22 LEU   165       4.482 -11.610  17.427  1.00  0.00           H  
ATOM   2586 HD23 LEU   165       4.528 -11.583  17.438  1.00  0.00           H  
ATOM   2587  C   LEU   165       4.054 -16.080  17.065  1.00  0.00           C  
ATOM   2588  O   LEU   165       2.895 -16.122  17.363  1.00  0.00           O  
ATOM   2589  N   ARG   166       4.978 -16.607  17.829  1.00  0.00           N  
ATOM   2590  H   ARG   166       5.896 -16.549  17.509  1.00  0.00           H  
ATOM   2591  CA  ARG   166       4.768 -17.184  19.148  1.00  0.00           C  
ATOM   2592  HA  ARG   166       3.726 -17.386  19.278  1.00  0.00           H  
ATOM   2593  CB  ARG   166       5.506 -18.484  19.265  1.00  0.00           C  
ATOM   2594  HB2 ARG   166       6.215 -18.492  18.980  1.00  0.00           H  
ATOM   2595  HB3 ARG   166       5.621 -18.711  19.974  1.00  0.00           H  
ATOM   2596  CG  ARG   166       5.129 -19.484  18.828  1.00  0.00           C  
ATOM   2597  HG2 ARG   166       4.528 -19.561  19.154  1.00  0.00           H  
ATOM   2598  HG3 ARG   166       4.922 -19.298  18.189  1.00  0.00           H  
ATOM   2599  CD  ARG   166       5.851 -20.643  18.815  1.00  0.00           C  
ATOM   2600  HD2 ARG   166       6.306 -20.665  18.648  1.00  0.00           H  
ATOM   2601  HD3 ARG   166       6.002 -20.871  19.227  1.00  0.00           H  
ATOM   2602  NE  ARG   166       5.749 -21.429  18.491  1.00  0.00           N  
ATOM   2603  HE  ARG   166       5.499 -21.558  18.560  1.00  0.00           H  
ATOM   2604  CZ  ARG   166       5.964 -22.005  18.111  1.00  0.00           C  
ATOM   2605  NH1 ARG   166       6.321 -21.964  17.966  1.00  0.00           N  
ATOM   2606 HH11 ARG   166       6.474 -21.503  18.138  1.00  0.00           H  
ATOM   2607 HH12 ARG   166       6.469 -22.420  17.675  1.00  0.00           H  
ATOM   2608  NH2 ARG   166       5.814 -22.649  17.863  1.00  0.00           N  
ATOM   2609 HH21 ARG   166       5.544 -22.709  17.957  1.00  0.00           H  
ATOM   2610 HH22 ARG   166       5.974 -23.078  17.577  1.00  0.00           H  
ATOM   2611  C   ARG   166       5.169 -16.229  20.241  1.00  0.00           C  
ATOM   2612  O   ARG   166       6.187 -15.606  20.142  1.00  0.00           O  
ATOM   2613  N   ILE   167       4.389 -16.139  21.288  1.00  0.00           N  
ATOM   2614  H   ILE   167       3.581 -16.694  21.286  1.00  0.00           H  
ATOM   2615  CA  ILE   167       4.599 -15.291  22.449  1.00  0.00           C  
ATOM   2616  HA  ILE   167       5.613 -14.985  22.463  1.00  0.00           H  
ATOM   2617  CB  ILE   167       3.745 -14.051  22.366  1.00  0.00           C  
ATOM   2618  HB  ILE   167       3.326 -14.116  22.382  1.00  0.00           H  
ATOM   2619  CG2 ILE   167       3.617 -13.368  22.789  1.00  0.00           C  
ATOM   2620 HG21 ILE   167       3.546 -13.200  22.885  1.00  0.00           H  
ATOM   2621 HG22 ILE   167       3.591 -13.193  22.912  1.00  0.00           H  
ATOM   2622 HG23 ILE   167       3.604 -13.199  22.886  1.00  0.00           H  
ATOM   2623  CG1 ILE   167       3.549 -13.375  21.842  1.00  0.00           C  
ATOM   2624 HG12 ILE   167       3.651 -13.407  21.524  1.00  0.00           H  
ATOM   2625 HG13 ILE   167       3.386 -13.587  21.795  1.00  0.00           H  
ATOM   2626  CD1 ILE   167       3.404 -12.359  21.775  1.00  0.00           C  
ATOM   2627 HD11 ILE   167       3.367 -12.113  21.757  1.00  0.00           H  
ATOM   2628 HD12 ILE   167       3.366 -12.112  21.764  1.00  0.00           H  
ATOM   2629 HD13 ILE   167       3.373 -12.109  21.749  1.00  0.00           H  
ATOM   2630  C   ILE   167       4.353 -16.056  23.733  1.00  0.00           C  
ATOM   2631  O   ILE   167       3.430 -16.823  23.822  1.00  0.00           O  
ATOM   2632  N   ALA   168       5.153 -15.836  24.744  1.00  0.00           N  
ATOM   2633  H   ALA   168       5.898 -15.218  24.614  1.00  0.00           H  
ATOM   2634  CA  ALA   168       4.951 -16.378  26.063  1.00  0.00           C  
ATOM   2635  HA  ALA   168       4.749 -17.419  25.975  1.00  0.00           H  
ATOM   2636  CB  ALA   168       6.223 -16.220  26.839  1.00  0.00           C  
ATOM   2637  HB1 ALA   168       6.535 -16.189  27.020  1.00  0.00           H  
ATOM   2638  HB2 ALA   168       6.532 -16.177  27.028  1.00  0.00           H  
ATOM   2639  HB3 ALA   168       6.529 -16.192  27.033  1.00  0.00           H  
ATOM   2640  C   ALA   168       3.772 -15.720  26.759  1.00  0.00           C  
ATOM   2641  O   ALA   168       3.780 -14.546  27.018  1.00  0.00           O  
ATOM   2642  N   ALA   169       2.761 -16.469  27.086  1.00  0.00           N  
ATOM   2643  H   ALA   169       2.830 -17.427  26.903  1.00  0.00           H  
ATOM   2644  CA  ALA   169       1.535 -15.976  27.661  1.00  0.00           C  
ATOM   2645  HA  ALA   169       1.150 -15.233  27.021  1.00  0.00           H  
ATOM   2646  CB  ALA   169       0.557 -17.094  27.707  1.00  0.00           C  
ATOM   2647  HB1 ALA   169       0.325 -17.372  27.694  1.00  0.00           H  
ATOM   2648  HB2 ALA   169       0.330 -17.368  27.744  1.00  0.00           H  
ATOM   2649  HB3 ALA   169       0.290 -17.344  27.721  1.00  0.00           H  
ATOM   2650  C   ALA   169       1.694 -15.340  29.023  1.00  0.00           C  
ATOM   2651  O   ALA   169       0.938 -14.486  29.384  1.00  0.00           O  
ATOM   2652  N   SER   170       2.710 -15.695  29.753  1.00  0.00           N  
ATOM   2653  H   SER   170       3.275 -16.415  29.414  1.00  0.00           H  
ATOM   2654  CA  SER   170       3.080 -15.091  31.010  1.00  0.00           C  
ATOM   2655  HA  SER   170       2.249 -15.129  31.660  1.00  0.00           H  
ATOM   2656  CB  SER   170       4.176 -15.879  31.627  1.00  0.00           C  
ATOM   2657  HB2 SER   170       4.462 -15.467  32.491  1.00  0.00           H  
ATOM   2658  HB3 SER   170       3.869 -16.800  31.824  1.00  0.00           H  
ATOM   2659  OG  SER   170       5.212 -15.967  30.859  1.00  0.00           O  
ATOM   2660  HG  SER   170       5.435 -16.468  30.691  1.00  0.00           H  
ATOM   2661  C   SER   170       3.486 -13.649  30.919  1.00  0.00           C  
ATOM   2662  O   SER   170       3.479 -12.966  31.904  1.00  0.00           O  
ATOM   2663  N   THR   171       3.805 -13.158  29.752  1.00  0.00           N  
ATOM   2664  H   THR   171       3.815 -13.771  28.989  1.00  0.00           H  
ATOM   2665  CA  THR   171       4.088 -11.760  29.517  1.00  0.00           C  
ATOM   2666  HA  THR   171       4.676 -11.396  30.319  1.00  0.00           H  
ATOM   2667  CB  THR   171       4.880 -11.564  28.260  1.00  0.00           C  
ATOM   2668  HB  THR   171       5.079 -10.571  28.191  1.00  0.00           H  
ATOM   2669  CG2 THR   171       6.134 -12.265  28.221  1.00  0.00           C  
ATOM   2670 HG21 THR   171       6.448 -12.426  28.228  1.00  0.00           H  
ATOM   2671 HG22 THR   171       6.436 -12.442  28.206  1.00  0.00           H  
ATOM   2672 HG23 THR   171       6.448 -12.417  28.204  1.00  0.00           H  
ATOM   2673  OG1 THR   171       4.230 -11.914  27.152  1.00  0.00           O  
ATOM   2674  HG1 THR   171       4.145 -12.807  27.102  1.00  0.00           H  
ATOM   2675  C   THR   171       2.863 -10.886  29.475  1.00  0.00           C  
ATOM   2676  O   THR   171       2.963  -9.708  29.599  1.00  0.00           O  
ATOM   2677  N   LEU   172       1.707 -11.439  29.314  1.00  0.00           N  
ATOM   2678  H   LEU   172       1.696 -12.409  29.263  1.00  0.00           H  
ATOM   2679  CA  LEU   172       0.424 -10.773  29.325  1.00  0.00           C  
ATOM   2680  HA  LEU   172       0.555  -9.738  29.114  1.00  0.00           H  
ATOM   2681  CB  LEU   172      -0.459 -11.369  28.248  1.00  0.00           C  
ATOM   2682  HB2 LEU   172      -0.661 -12.366  28.508  1.00  0.00           H  
ATOM   2683  HB3 LEU   172      -1.385 -10.857  28.251  1.00  0.00           H  
ATOM   2684  CG  LEU   172       0.080 -11.362  26.845  1.00  0.00           C  
ATOM   2685  HG  LEU   172       0.882 -11.718  26.845  1.00  0.00           H  
ATOM   2686  CD1 LEU   172      -0.604 -12.041  25.992  1.00  0.00           C  
ATOM   2687 HD11 LEU   172      -0.764 -12.213  25.783  1.00  0.00           H  
ATOM   2688 HD12 LEU   172      -0.766 -12.205  25.793  1.00  0.00           H  
ATOM   2689 HD13 LEU   172      -0.762 -12.208  25.785  1.00  0.00           H  
ATOM   2690  CD2 LEU   172       0.185 -10.233  26.220  1.00  0.00           C  
ATOM   2691 HD21 LEU   172       0.206  -9.965  26.060  1.00  0.00           H  
ATOM   2692 HD22 LEU   172       0.213  -9.954  26.078  1.00  0.00           H  
ATOM   2693 HD23 LEU   172       0.231  -9.961  26.067  1.00  0.00           H  
ATOM   2694  C   LEU   172      -0.227 -10.875  30.693  1.00  0.00           C  
ATOM   2695  O   LEU   172       0.017 -11.799  31.417  1.00  0.00           O  
ATOM   2696  N   LYS   173      -1.077  -9.946  31.054  1.00  0.00           N  
ATOM   2697  H   LYS   173      -1.248  -9.224  30.419  1.00  0.00           H  
ATOM   2698  CA  LYS   173      -1.808  -9.951  32.313  1.00  0.00           C  
ATOM   2699  HA  LYS   173      -1.125 -10.194  33.100  1.00  0.00           H  
ATOM   2700  CB  LYS   173      -2.374  -8.581  32.590  1.00  0.00           C  
ATOM   2701  HB2 LYS   173      -2.706  -8.226  31.893  1.00  0.00           H  
ATOM   2702  HB3 LYS   173      -3.025  -8.578  33.160  1.00  0.00           H  
ATOM   2703  CG  LYS   173      -1.625  -7.691  33.060  1.00  0.00           C  
ATOM   2704  HG2 LYS   173      -1.339  -7.928  33.645  1.00  0.00           H  
ATOM   2705  HG3 LYS   173      -1.087  -7.681  32.591  1.00  0.00           H  
ATOM   2706  CD  LYS   173      -2.000  -6.486  33.377  1.00  0.00           C  
ATOM   2707  HD2 LYS   173      -2.293  -6.261  32.890  1.00  0.00           H  
ATOM   2708  HD3 LYS   173      -2.441  -6.461  33.829  1.00  0.00           H  
ATOM   2709  CE  LYS   173      -1.362  -5.626  33.750  1.00  0.00           C  
ATOM   2710  HE2 LYS   173      -1.258  -5.621  34.047  1.00  0.00           H  
ATOM   2711  HE3 LYS   173      -1.031  -5.658  33.630  1.00  0.00           H  
ATOM   2712  NZ  LYS   173      -1.318  -4.765  33.879  1.00  0.00           N  
ATOM   2713  HZ1 LYS   173      -1.306  -4.558  33.924  1.00  0.00           H  
ATOM   2714  HZ2 LYS   173      -1.300  -4.551  33.907  1.00  0.00           H  
ATOM   2715  HZ3 LYS   173      -1.310  -4.538  33.904  1.00  0.00           H  
ATOM   2716  C   LYS   173      -2.893 -11.005  32.327  1.00  0.00           C  
ATOM   2717  O   LYS   173      -3.633 -11.135  31.389  1.00  0.00           O  
ATOM   2718  N   SER   174      -2.994 -11.750  33.389  1.00  0.00           N  
ATOM   2719  H   SER   174      -2.364 -11.582  34.115  1.00  0.00           H  
ATOM   2720  CA  SER   174      -3.991 -12.783  33.581  1.00  0.00           C  
ATOM   2721  HA  SER   174      -4.046 -13.360  32.698  1.00  0.00           H  
ATOM   2722  CB  SER   174      -3.577 -13.689  34.688  1.00  0.00           C  
ATOM   2723  HB2 SER   174      -3.078 -13.953  34.725  1.00  0.00           H  
ATOM   2724  HB3 SER   174      -3.522 -13.558  35.239  1.00  0.00           H  
ATOM   2725  OG  SER   174      -3.890 -14.365  34.965  1.00  0.00           O  
ATOM   2726  HG  SER   174      -3.788 -14.710  34.748  1.00  0.00           H  
ATOM   2727  C   SER   174      -5.357 -12.223  33.852  1.00  0.00           C  
ATOM   2728  O   SER   174      -5.490 -11.264  34.558  1.00  0.00           O  
ATOM   2729  N   GLY   175      -6.380 -12.814  33.299  1.00  0.00           N  
ATOM   2730  H   GLY   175      -6.211 -13.587  32.728  1.00  0.00           H  
ATOM   2731  CA  GLY   175      -7.751 -12.402  33.456  1.00  0.00           C  
ATOM   2732  HA2 GLY   175      -8.374 -13.181  33.122  1.00  0.00           H  
ATOM   2733  HA3 GLY   175      -7.946 -12.244  34.478  1.00  0.00           H  
ATOM   2734  C   GLY   175      -8.144 -11.162  32.699  1.00  0.00           C  
ATOM   2735  O   GLY   175      -9.124 -10.613  32.935  1.00  0.00           O  
ATOM   2736  N   ILE   176      -7.381 -10.710  31.805  1.00  0.00           N  
ATOM   2737  H   ILE   176      -6.622 -11.236  31.657  1.00  0.00           H  
ATOM   2738  CA  ILE   176      -7.537  -9.503  31.015  1.00  0.00           C  
ATOM   2739  HA  ILE   176      -8.448  -9.019  31.293  1.00  0.00           H  
ATOM   2740  CB  ILE   176      -6.377  -8.552  31.318  1.00  0.00           C  
ATOM   2741  HB  ILE   176      -5.504  -9.109  31.280  1.00  0.00           H  
ATOM   2742  CG2 ILE   176      -6.198  -7.454  30.334  1.00  0.00           C  
ATOM   2743 HG21 ILE   176      -6.131  -7.221  30.056  1.00  0.00           H  
ATOM   2744 HG22 ILE   176      -6.194  -7.170  30.095  1.00  0.00           H  
ATOM   2745 HG23 ILE   176      -6.110  -7.167  30.121  1.00  0.00           H  
ATOM   2746  CG1 ILE   176      -6.454  -7.974  32.680  1.00  0.00           C  
ATOM   2747 HG12 ILE   176      -6.607  -8.354  33.097  1.00  0.00           H  
ATOM   2748 HG13 ILE   176      -5.934  -7.769  32.948  1.00  0.00           H  
ATOM   2749  CD1 ILE   176      -6.966  -7.158  33.200  1.00  0.00           C  
ATOM   2750 HD11 ILE   176      -7.086  -6.953  33.344  1.00  0.00           H  
ATOM   2751 HD12 ILE   176      -7.087  -6.955  33.329  1.00  0.00           H  
ATOM   2752 HD13 ILE   176      -7.090  -6.962  33.333  1.00  0.00           H  
ATOM   2753  C   ILE   176      -7.671  -9.849  29.542  1.00  0.00           C  
ATOM   2754  O   ILE   176      -7.054 -10.770  29.060  1.00  0.00           O  
ATOM   2755  N   SER   177      -8.483  -9.107  28.822  1.00  0.00           N  
ATOM   2756  H   SER   177      -8.945  -8.367  29.274  1.00  0.00           H  
ATOM   2757  CA  SER   177      -8.658  -9.228  27.386  1.00  0.00           C  
ATOM   2758  HA  SER   177      -8.532 -10.257  27.124  1.00  0.00           H  
ATOM   2759  CB  SER   177     -10.067  -8.854  27.009  1.00  0.00           C  
ATOM   2760  HB2 SER   177     -10.709  -9.390  27.527  1.00  0.00           H  
ATOM   2761  HB3 SER   177     -10.254  -7.910  27.215  1.00  0.00           H  
ATOM   2762  OG  SER   177     -10.336  -9.034  25.755  1.00  0.00           O  
ATOM   2763  HG  SER   177     -10.329  -9.564  25.578  1.00  0.00           H  
ATOM   2764  C   SER   177      -7.623  -8.434  26.604  1.00  0.00           C  
ATOM   2765  O   SER   177      -7.234  -7.348  26.984  1.00  0.00           O  
ATOM   2766  N   TYR   178      -7.187  -8.977  25.493  1.00  0.00           N  
ATOM   2767  H   TYR   178      -7.598  -9.833  25.221  1.00  0.00           H  
ATOM   2768  CA  TYR   178      -6.189  -8.428  24.593  1.00  0.00           C  
ATOM   2769  HA  TYR   178      -6.034  -7.390  24.821  1.00  0.00           H  
ATOM   2770  CB  TYR   178      -4.864  -9.149  24.777  1.00  0.00           C  
ATOM   2771  HB2 TYR   178      -5.045 -10.198  24.829  1.00  0.00           H  
ATOM   2772  HB3 TYR   178      -4.261  -8.984  23.909  1.00  0.00           H  
ATOM   2773  CG  TYR   178      -4.057  -8.731  25.975  1.00  0.00           C  
ATOM   2774  CD1 TYR   178      -3.071  -7.771  25.844  1.00  0.00           C  
ATOM   2775  HD1 TYR   178      -2.898  -7.336  24.899  1.00  0.00           H  
ATOM   2776  CE1 TYR   178      -2.306  -7.383  26.941  1.00  0.00           C  
ATOM   2777  HE1 TYR   178      -1.553  -6.652  26.838  1.00  0.00           H  
ATOM   2778  CZ  TYR   178      -2.520  -7.968  28.175  1.00  0.00           C  
ATOM   2779  OH  TYR   178      -1.777  -7.615  29.232  1.00  0.00           O  
ATOM   2780  HH  TYR   178      -1.371  -6.809  29.115  1.00  0.00           H  
ATOM   2781  CE2 TYR   178      -3.501  -8.935  28.307  1.00  0.00           C  
ATOM   2782  HE2 TYR   178      -3.664  -9.376  29.250  1.00  0.00           H  
ATOM   2783  CD2 TYR   178      -4.271  -9.310  27.209  1.00  0.00           C  
ATOM   2784  HD2 TYR   178      -5.027 -10.039  27.315  1.00  0.00           H  
ATOM   2785  C   TYR   178      -6.647  -8.498  23.141  1.00  0.00           C  
ATOM   2786  O   TYR   178      -7.461  -9.318  22.769  1.00  0.00           O  
ATOM   2787  N   ARG   179      -6.100  -7.624  22.320  1.00  0.00           N  
ATOM   2788  H   ARG   179      -5.448  -6.992  22.718  1.00  0.00           H  
ATOM   2789  CA  ARG   179      -6.307  -7.513  20.882  1.00  0.00           C  
ATOM   2790  HA  ARG   179      -6.840  -8.379  20.541  1.00  0.00           H  
ATOM   2791  CB  ARG   179      -7.125  -6.278  20.572  1.00  0.00           C  
ATOM   2792  HB2 ARG   179      -6.742  -5.555  20.922  1.00  0.00           H  
ATOM   2793  HB3 ARG   179      -7.165  -6.129  19.689  1.00  0.00           H  
ATOM   2794  CG  ARG   179      -8.394  -6.191  20.947  1.00  0.00           C  
ATOM   2795  HG2 ARG   179      -8.755  -6.908  20.640  1.00  0.00           H  
ATOM   2796  HG3 ARG   179      -8.402  -6.254  21.805  1.00  0.00           H  
ATOM   2797  CD  ARG   179      -9.154  -5.017  20.540  1.00  0.00           C  
ATOM   2798  HD2 ARG   179      -8.692  -4.262  20.733  1.00  0.00           H  
ATOM   2799  HD3 ARG   179      -9.253  -5.026  19.647  1.00  0.00           H  
ATOM   2800  NE  ARG   179     -10.328  -4.840  21.081  1.00  0.00           N  
ATOM   2801  HE  ARG   179     -10.373  -4.646  21.960  1.00  0.00           H  
ATOM   2802  CZ  ARG   179     -11.347  -4.821  20.539  1.00  0.00           C  
ATOM   2803  NH1 ARG   179     -11.465  -5.016  19.397  1.00  0.00           N  
ATOM   2804 HH11 ARG   179     -10.776  -5.182  18.871  1.00  0.00           H  
ATOM   2805 HH12 ARG   179     -12.260  -4.984  19.044  1.00  0.00           H  
ATOM   2806  NH2 ARG   179     -12.293  -4.608  21.167  1.00  0.00           N  
ATOM   2807 HH21 ARG   179     -12.233  -4.467  22.062  1.00  0.00           H  
ATOM   2808 HH22 ARG   179     -13.065  -4.578  20.764  1.00  0.00           H  
ATOM   2809  C   ARG   179      -4.984  -7.472  20.142  1.00  0.00           C  
ATOM   2810  O   ARG   179      -3.979  -7.090  20.708  1.00  0.00           O  
ATOM   2811  N   ALA   180      -4.984  -7.842  18.875  1.00  0.00           N  
ATOM   2812  H   ALA   180      -5.843  -8.153  18.493  1.00  0.00           H  
ATOM   2813  CA  ALA   180      -3.815  -7.809  18.011  1.00  0.00           C  
ATOM   2814  HA  ALA   180      -3.145  -7.063  18.396  1.00  0.00           H  
ATOM   2815  CB  ALA   180      -3.111  -9.146  18.069  1.00  0.00           C  
ATOM   2816  HB1 ALA   180      -2.965  -9.485  18.089  1.00  0.00           H  
ATOM   2817  HB2 ALA   180      -2.926  -9.461  18.052  1.00  0.00           H  
ATOM   2818  HB3 ALA   180      -2.919  -9.456  18.112  1.00  0.00           H  
ATOM   2819  C   ALA   180      -4.131  -7.429  16.565  1.00  0.00           C  
ATOM   2820  O   ALA   180      -5.228  -7.659  16.096  1.00  0.00           O  
ATOM   2821  N   ARG   181      -3.143  -6.891  15.858  1.00  0.00           N  
ATOM   2822  H   ARG   181      -2.294  -6.738  16.348  1.00  0.00           H  
ATOM   2823  CA  ARG   181      -3.141  -6.571  14.421  1.00  0.00           C  
ATOM   2824  HA  ARG   181      -3.767  -7.278  13.907  1.00  0.00           H  
ATOM   2825  CB  ARG   181      -3.730  -5.190  14.179  1.00  0.00           C  
ATOM   2826  HB2 ARG   181      -3.684  -4.936  13.448  1.00  0.00           H  
ATOM   2827  HB3 ARG   181      -4.483  -5.165  14.306  1.00  0.00           H  
ATOM   2828  CG  ARG   181      -3.413  -4.186  14.712  1.00  0.00           C  
ATOM   2829  HG2 ARG   181      -3.389  -4.458  15.433  1.00  0.00           H  
ATOM   2830  HG3 ARG   181      -2.703  -4.140  14.526  1.00  0.00           H  
ATOM   2831  CD  ARG   181      -4.075  -2.873  14.520  1.00  0.00           C  
ATOM   2832  HD2 ARG   181      -4.094  -2.645  13.780  1.00  0.00           H  
ATOM   2833  HD3 ARG   181      -4.818  -2.864  14.731  1.00  0.00           H  
ATOM   2834  NE  ARG   181      -3.713  -1.931  15.023  1.00  0.00           N  
ATOM   2835  HE  ARG   181      -3.249  -2.153  15.416  1.00  0.00           H  
ATOM   2836  CZ  ARG   181      -3.933  -0.798  15.023  1.00  0.00           C  
ATOM   2837  NH1 ARG   181      -4.538  -0.342  14.576  1.00  0.00           N  
ATOM   2838 HH11 ARG   181      -4.878  -0.851  14.221  1.00  0.00           H  
ATOM   2839 HH12 ARG   181      -4.676   0.515  14.603  1.00  0.00           H  
ATOM   2840  NH2 ARG   181      -3.534  -0.090  15.493  1.00  0.00           N  
ATOM   2841 HH21 ARG   181      -3.076  -0.416  15.848  1.00  0.00           H  
ATOM   2842 HH22 ARG   181      -3.694   0.758  15.498  1.00  0.00           H  
ATOM   2843  C   ARG   181      -1.742  -6.709  13.831  1.00  0.00           C  
ATOM   2844  O   ARG   181      -0.774  -6.617  14.553  1.00  0.00           O  
ATOM   2845  N   VAL   182      -1.616  -6.923  12.533  1.00  0.00           N  
ATOM   2846  H   VAL   182      -2.445  -6.976  11.991  1.00  0.00           H  
ATOM   2847  CA  VAL   182      -0.343  -7.180  11.836  1.00  0.00           C  
ATOM   2848  HA  VAL   182       0.467  -6.894  12.490  1.00  0.00           H  
ATOM   2849  CB  VAL   182      -0.176  -8.681  11.565  1.00  0.00           C  
ATOM   2850  HB  VAL   182      -0.287  -9.116  12.311  1.00  0.00           H  
ATOM   2851  CG1 VAL   182      -0.966  -9.276  10.764  1.00  0.00           C  
ATOM   2852 HG11 VAL   182      -1.161  -9.423  10.581  1.00  0.00           H  
ATOM   2853 HG12 VAL   182      -1.163  -9.426  10.571  1.00  0.00           H  
ATOM   2854 HG13 VAL   182      -1.157  -9.432  10.560  1.00  0.00           H  
ATOM   2855  CG2 VAL   182       0.948  -9.123  11.136  1.00  0.00           C  
ATOM   2856 HG21 VAL   182       1.223  -9.206  11.027  1.00  0.00           H  
ATOM   2857 HG22 VAL   182       1.238  -9.257  11.070  1.00  0.00           H  
ATOM   2858 HG23 VAL   182       1.212  -9.263  11.014  1.00  0.00           H  
ATOM   2859  C   VAL   182      -0.192  -6.325  10.580  1.00  0.00           C  
ATOM   2860  O   VAL   182      -1.168  -6.031   9.920  1.00  0.00           O  
ATOM   2861  N   ARG   183       1.026  -5.918  10.245  1.00  0.00           N  
ATOM   2862  H   ARG   183       1.769  -6.177  10.853  1.00  0.00           H  
ATOM   2863  CA  ARG   183       1.394  -5.212   9.007  1.00  0.00           C  
ATOM   2864  HA  ARG   183       0.605  -5.352   8.283  1.00  0.00           H  
ATOM   2865  CB  ARG   183       1.496  -3.705   9.253  1.00  0.00           C  
ATOM   2866  HB2 ARG   183       1.606  -3.216   8.304  1.00  0.00           H  
ATOM   2867  HB3 ARG   183       0.571  -3.363   9.677  1.00  0.00           H  
ATOM   2868  CG  ARG   183       2.641  -3.258  10.153  1.00  0.00           C  
ATOM   2869  HG2 ARG   183       2.535  -3.685  11.127  1.00  0.00           H  
ATOM   2870  HG3 ARG   183       3.571  -3.582   9.742  1.00  0.00           H  
ATOM   2871  CD  ARG   183       2.642  -1.748  10.254  1.00  0.00           C  
ATOM   2872  HD2 ARG   183       2.697  -1.346   9.268  1.00  0.00           H  
ATOM   2873  HD3 ARG   183       1.723  -1.433  10.685  1.00  0.00           H  
ATOM   2874  NE  ARG   183       3.748  -1.230  11.042  1.00  0.00           N  
ATOM   2875  HE  ARG   183       4.374  -1.852  11.441  1.00  0.00           H  
ATOM   2876  CZ  ARG   183       4.003  -0.000  11.285  1.00  0.00           C  
ATOM   2877  NH1 ARG   183       3.293   0.939  10.837  1.00  0.00           N  
ATOM   2878 HH11 ARG   183       2.519   0.762  10.261  1.00  0.00           H  
ATOM   2879 HH12 ARG   183       3.540   1.846  11.042  1.00  0.00           H  
ATOM   2880  NH2 ARG   183       5.003   0.315  12.004  1.00  0.00           N  
ATOM   2881 HH21 ARG   183       5.587  -0.376  12.352  1.00  0.00           H  
ATOM   2882 HH22 ARG   183       5.204   1.239  12.170  1.00  0.00           H  
ATOM   2883  C   ARG   183       2.653  -5.799   8.377  1.00  0.00           C  
ATOM   2884  O   ARG   183       3.352  -6.556   9.016  1.00  0.00           O  
ATOM   2885  N   ALA   184       2.929  -5.474   7.132  1.00  0.00           N  
ATOM   2886  H   ALA   184       2.323  -4.833   6.677  1.00  0.00           H  
ATOM   2887  CA  ALA   184       3.967  -6.091   6.318  1.00  0.00           C  
ATOM   2888  HA  ALA   184       4.597  -6.686   6.951  1.00  0.00           H  
ATOM   2889  CB  ALA   184       3.290  -7.017   5.333  1.00  0.00           C  
ATOM   2890  HB1 ALA   184       3.123  -7.246   5.097  1.00  0.00           H  
ATOM   2891  HB2 ALA   184       3.132  -7.241   5.088  1.00  0.00           H  
ATOM   2892  HB3 ALA   184       3.138  -7.248   5.099  1.00  0.00           H  
ATOM   2893  C   ALA   184       4.873  -5.097   5.591  1.00  0.00           C  
ATOM   2894  O   ALA   184       4.465  -3.995   5.297  1.00  0.00           O  
ATOM   2895  N   TRP   185       6.087  -5.508   5.258  1.00  0.00           N  
ATOM   2896  H   TRP   185       6.354  -6.416   5.552  1.00  0.00           H  
ATOM   2897  CA  TRP   185       7.036  -4.819   4.387  1.00  0.00           C  
ATOM   2898  HA  TRP   185       6.483  -4.237   3.669  1.00  0.00           H  
ATOM   2899  CB  TRP   185       7.897  -3.845   5.185  1.00  0.00           C  
ATOM   2900  HB2 TRP   185       8.304  -3.139   4.501  1.00  0.00           H  
ATOM   2901  HB3 TRP   185       7.274  -3.288   5.848  1.00  0.00           H  
ATOM   2902  CG  TRP   185       9.028  -4.396   5.965  1.00  0.00           C  
ATOM   2903  CD1 TRP   185       8.954  -5.192   6.992  1.00  0.00           C  
ATOM   2904  HD1 TRP   185       8.064  -5.538   7.366  1.00  0.00           H  
ATOM   2905  NE1 TRP   185      10.176  -5.478   7.492  1.00  0.00           N  
ATOM   2906  HE1 TRP   185      10.344  -6.042   8.266  1.00  0.00           H  
ATOM   2907  CE2 TRP   185      11.110  -4.901   6.794  1.00  0.00           C  
ATOM   2908  CZ2 TRP   185      12.458  -4.896   6.917  1.00  0.00           C  
ATOM   2909  HZ2 TRP   185      12.948  -5.432   7.678  1.00  0.00           H  
ATOM   2910  CH2 TRP   185      13.154  -4.179   6.039  1.00  0.00           C  
ATOM   2911  HH2 TRP   185      14.187  -4.159   6.125  1.00  0.00           H  
ATOM   2912  CZ3 TRP   185      12.498  -3.484   5.051  1.00  0.00           C  
ATOM   2913  HZ3 TRP   185      13.038  -2.931   4.389  1.00  0.00           H  
ATOM   2914  CE3 TRP   185      11.142  -3.502   4.928  1.00  0.00           C  
ATOM   2915  HE3 TRP   185      10.651  -2.964   4.168  1.00  0.00           H  
ATOM   2916  CD2 TRP   185      10.409  -4.206   5.801  1.00  0.00           C  
ATOM   2917  C   TRP   185       7.881  -5.830   3.612  1.00  0.00           C  
ATOM   2918  O   TRP   185       7.912  -6.989   3.945  1.00  0.00           O  
ATOM   2919  N   ALA   186       8.554  -5.418   2.574  1.00  0.00           N  
ATOM   2920  H   ALA   186       8.495  -4.463   2.330  1.00  0.00           H  
ATOM   2921  CA  ALA   186       9.414  -6.271   1.793  1.00  0.00           C  
ATOM   2922  HA  ALA   186       9.439  -7.221   2.252  1.00  0.00           H  
ATOM   2923  CB  ALA   186       8.829  -6.460   0.433  1.00  0.00           C  
ATOM   2924  HB1 ALA   186       8.673  -6.519   0.110  1.00  0.00           H  
ATOM   2925  HB2 ALA   186       8.688  -6.495   0.103  1.00  0.00           H  
ATOM   2926  HB3 ALA   186       8.703  -6.520   0.103  1.00  0.00           H  
ATOM   2927  C   ALA   186      10.833  -5.770   1.731  1.00  0.00           C  
ATOM   2928  O   ALA   186      11.112  -4.715   1.232  1.00  0.00           O  
ATOM   2929  N   GLN   187      11.740  -6.552   2.204  1.00  0.00           N  
ATOM   2930  H   GLN   187      11.446  -7.404   2.573  1.00  0.00           H  
ATOM   2931  CA  GLN   187      13.139  -6.242   2.261  1.00  0.00           C  
ATOM   2932  HA  GLN   187      13.239  -5.294   2.709  1.00  0.00           H  
ATOM   2933  CB  GLN   187      13.814  -7.238   3.132  1.00  0.00           C  
ATOM   2934  HB2 GLN   187      13.530  -7.548   3.434  1.00  0.00           H  
ATOM   2935  HB3 GLN   187      14.169  -7.702   2.999  1.00  0.00           H  
ATOM   2936  CG  GLN   187      14.397  -7.205   3.800  1.00  0.00           C  
ATOM   2937  HG2 GLN   187      14.582  -6.975   3.709  1.00  0.00           H  
ATOM   2938  HG3 GLN   187      14.206  -7.044   3.879  1.00  0.00           H  
ATOM   2939  CD  GLN   187      15.003  -7.698   4.508  1.00  0.00           C  
ATOM   2940  OE1 GLN   187      15.105  -8.005   4.743  1.00  0.00           O  
ATOM   2941  NE2 GLN   187      15.437  -7.794   4.880  1.00  0.00           N  
ATOM   2942 HE21 GLN   187      15.830  -8.113   5.340  1.00  0.00           H  
ATOM   2943 HE22 GLN   187      15.374  -7.551   4.697  1.00  0.00           H  
ATOM   2944  C   GLN   187      13.809  -6.162   0.907  1.00  0.00           C  
ATOM   2945  O   GLN   187      14.669  -5.367   0.715  1.00  0.00           O  
ATOM   2946  N   CYS   188      13.384  -6.920  -0.054  1.00  0.00           N  
ATOM   2947  H   CYS   188      12.687  -7.555   0.166  1.00  0.00           H  
ATOM   2948  CA  CYS   188      13.932  -6.940  -1.397  1.00  0.00           C  
ATOM   2949  HA  CYS   188      14.962  -7.158  -1.346  1.00  0.00           H  
ATOM   2950  CB  CYS   188      13.288  -8.034  -2.159  1.00  0.00           C  
ATOM   2951  HB2 CYS   188      13.668  -8.081  -3.081  1.00  0.00           H  
ATOM   2952  HB3 CYS   188      13.465  -8.908  -1.738  1.00  0.00           H  
ATOM   2953  SG  CYS   188      11.644  -7.862  -2.264  1.00  0.00           S  
ATOM   2954  HG  CYS   188      11.596  -7.751  -2.812  1.00  0.00           H  
ATOM   2955  C   CYS   188      13.822  -5.638  -2.127  1.00  0.00           C  
ATOM   2956  O   CYS   188      14.650  -5.335  -2.921  1.00  0.00           O  
ATOM   2957  N   TYR   189      12.833  -4.856  -1.834  1.00  0.00           N  
ATOM   2958  H   TYR   189      12.184  -5.196  -1.204  1.00  0.00           H  
ATOM   2959  CA  TYR   189      12.625  -3.540  -2.362  1.00  0.00           C  
ATOM   2960  HA  TYR   189      13.408  -3.330  -3.058  1.00  0.00           H  
ATOM   2961  CB  TYR   189      11.330  -3.496  -3.114  1.00  0.00           C  
ATOM   2962  HB2 TYR   189      10.552  -3.644  -2.423  1.00  0.00           H  
ATOM   2963  HB3 TYR   189      11.207  -2.538  -3.499  1.00  0.00           H  
ATOM   2964  CG  TYR   189      11.157  -4.448  -4.251  1.00  0.00           C  
ATOM   2965  CD1 TYR   189      11.470  -4.835  -4.891  1.00  0.00           C  
ATOM   2966  HD1 TYR   189      11.848  -4.465  -4.584  1.00  0.00           H  
ATOM   2967  CE1 TYR   189      11.296  -5.702  -5.940  1.00  0.00           C  
ATOM   2968  HE1 TYR   189      11.540  -5.995  -6.425  1.00  0.00           H  
ATOM   2969  CZ  TYR   189      10.802  -6.179  -6.364  1.00  0.00           C  
ATOM   2970  OH  TYR   189      10.643  -7.015  -7.367  1.00  0.00           O  
ATOM   2971  HH  TYR   189      10.921  -7.254  -7.708  1.00  0.00           H  
ATOM   2972  CE2 TYR   189      10.478  -5.782  -5.739  1.00  0.00           C  
ATOM   2973  HE2 TYR   189      10.098  -6.139  -6.071  1.00  0.00           H  
ATOM   2974  CD2 TYR   189      10.655  -4.918  -4.687  1.00  0.00           C  
ATOM   2975  HD2 TYR   189      10.408  -4.612  -4.220  1.00  0.00           H  
ATOM   2976  C   TYR   189      12.693  -2.450  -1.301  1.00  0.00           C  
ATOM   2977  O   TYR   189      12.388  -1.335  -1.569  1.00  0.00           O  
ATOM   2978  N   ASN   190      13.076  -2.767  -0.100  1.00  0.00           N  
ATOM   2979  H   ASN   190      13.344  -3.689   0.028  1.00  0.00           H  
ATOM   2980  CA  ASN   190      13.169  -1.880   1.037  1.00  0.00           C  
ATOM   2981  HA  ASN   190      13.236  -2.498   1.885  1.00  0.00           H  
ATOM   2982  CB  ASN   190      14.449  -1.109   0.951  1.00  0.00           C  
ATOM   2983  HB2 ASN   190      14.760  -1.026   0.357  1.00  0.00           H  
ATOM   2984  HB3 ASN   190      14.467  -0.442   1.131  1.00  0.00           H  
ATOM   2985  CG  ASN   190      15.310  -1.326   1.438  1.00  0.00           C  
ATOM   2986  OD1 ASN   190      15.417  -1.766   2.069  1.00  0.00           O  
ATOM   2987  ND2 ASN   190      15.956  -1.025   1.169  1.00  0.00           N  
ATOM   2988 HD21 ASN   190      16.516  -1.169   1.488  1.00  0.00           H  
ATOM   2989 HD22 ASN   190      15.880  -0.660   0.653  1.00  0.00           H  
ATOM   2990  C   ASN   190      11.934  -1.021   1.278  1.00  0.00           C  
ATOM   2991  O   ASN   190      12.025   0.168   1.442  1.00  0.00           O  
ATOM   2992  N   THR   191      10.767  -1.608   1.230  1.00  0.00           N  
ATOM   2993  H   THR   191      10.749  -2.585   1.141  1.00  0.00           H  
ATOM   2994  CA  THR   191       9.505  -0.883   1.165  1.00  0.00           C  
ATOM   2995  HA  THR   191       9.611  -0.138   0.406  1.00  0.00           H  
ATOM   2996  CB  THR   191       8.344  -1.772   0.745  1.00  0.00           C  
ATOM   2997  HB  THR   191       7.503  -1.146   0.535  1.00  0.00           H  
ATOM   2998  CG2 THR   191       8.637  -2.585  -0.486  1.00  0.00           C  
ATOM   2999 HG21 THR   191       8.717  -2.748  -0.800  1.00  0.00           H  
ATOM   3000 HG22 THR   191       8.726  -2.800  -0.768  1.00  0.00           H  
ATOM   3001 HG23 THR   191       8.668  -2.786  -0.788  1.00  0.00           H  
ATOM   3002  OG1 THR   191       7.958  -2.641   1.754  1.00  0.00           O  
ATOM   3003  HG1 THR   191       7.484  -2.132   2.374  1.00  0.00           H  
ATOM   3004  C   THR   191       9.128  -0.167   2.450  1.00  0.00           C  
ATOM   3005  O   THR   191       9.539  -0.536   3.527  1.00  0.00           O  
ATOM   3006  N   THR   192       8.246   0.805   2.346  1.00  0.00           N  
ATOM   3007  H   THR   192       8.007   1.102   1.438  1.00  0.00           H  
ATOM   3008  CA  THR   192       7.406   1.258   3.450  1.00  0.00           C  
ATOM   3009  HA  THR   192       8.045   1.520   4.270  1.00  0.00           H  
ATOM   3010  CB  THR   192       6.641   2.509   3.054  1.00  0.00           C  
ATOM   3011  HB  THR   192       7.020   3.040   2.853  1.00  0.00           H  
ATOM   3012  CG2 THR   192       5.900   2.640   2.308  1.00  0.00           C  
ATOM   3013 HG21 THR   192       5.715   2.672   2.118  1.00  0.00           H  
ATOM   3014 HG22 THR   192       5.723   2.673   2.134  1.00  0.00           H  
ATOM   3015 HG23 THR   192       5.720   2.687   2.125  1.00  0.00           H  
ATOM   3016  OG1 THR   192       6.115   2.962   3.655  1.00  0.00           O  
ATOM   3017  HG1 THR   192       6.460   3.330   3.734  1.00  0.00           H  
ATOM   3018  C   THR   192       6.473   0.153   3.935  1.00  0.00           C  
ATOM   3019  O   THR   192       6.280  -0.844   3.261  1.00  0.00           O  
ATOM   3020  N   TRP   193       5.901   0.313   5.111  1.00  0.00           N  
ATOM   3021  H   TRP   193       6.086   1.149   5.598  1.00  0.00           H  
ATOM   3022  CA  TRP   193       4.927  -0.604   5.683  1.00  0.00           C  
ATOM   3023  HA  TRP   193       5.309  -1.604   5.592  1.00  0.00           H  
ATOM   3024  CB  TRP   193       4.752  -0.302   7.160  1.00  0.00           C  
ATOM   3025  HB2 TRP   193       4.414   0.636   7.273  1.00  0.00           H  
ATOM   3026  HB3 TRP   193       4.036  -0.908   7.531  1.00  0.00           H  
ATOM   3027  CG  TRP   193       5.866  -0.460   8.022  1.00  0.00           C  
ATOM   3028  CD1 TRP   193       6.599   0.463   8.465  1.00  0.00           C  
ATOM   3029  HD1 TRP   193       6.469   1.436   8.251  1.00  0.00           H  
ATOM   3030  NE1 TRP   193       7.533  -0.032   9.226  1.00  0.00           N  
ATOM   3031  HE1 TRP   193       8.184   0.484   9.650  1.00  0.00           H  
ATOM   3032  CE2 TRP   193       7.447  -1.307   9.320  1.00  0.00           C  
ATOM   3033  CZ2 TRP   193       8.152  -2.214   9.966  1.00  0.00           C  
ATOM   3034  HZ2 TRP   193       8.955  -1.950  10.514  1.00  0.00           H  
ATOM   3035  CH2 TRP   193       7.798  -3.467   9.881  1.00  0.00           C  
ATOM   3036  HH2 TRP   193       8.337  -4.176  10.358  1.00  0.00           H  
ATOM   3037  CZ3 TRP   193       6.741  -3.797   9.162  1.00  0.00           C  
ATOM   3038  HZ3 TRP   193       6.472  -4.759   9.099  1.00  0.00           H  
ATOM   3039  CE3 TRP   193       6.048  -2.879   8.506  1.00  0.00           C  
ATOM   3040  HE3 TRP   193       5.250  -3.137   7.942  1.00  0.00           H  
ATOM   3041  CD2 TRP   193       6.382  -1.610   8.565  1.00  0.00           C  
ATOM   3042  C   TRP   193       3.571  -0.557   4.983  1.00  0.00           C  
ATOM   3043  O   TRP   193       3.130   0.485   4.535  1.00  0.00           O  
ATOM   3044  N   SER   194       2.869  -1.678   4.966  1.00  0.00           N  
ATOM   3045  H   SER   194       3.309  -2.503   5.293  1.00  0.00           H  
ATOM   3046  CA  SER   194       1.449  -1.760   4.640  1.00  0.00           C  
ATOM   3047  HA  SER   194       1.288  -1.282   3.685  1.00  0.00           H  
ATOM   3048  CB  SER   194       1.023  -3.224   4.511  1.00  0.00           C  
ATOM   3049  HB2 SER   194       0.066  -3.269   4.024  1.00  0.00           H  
ATOM   3050  HB3 SER   194       1.730  -3.749   3.897  1.00  0.00           H  
ATOM   3051  OG  SER   194       0.919  -3.873   5.753  1.00  0.00           O  
ATOM   3052  HG  SER   194       0.126  -3.581   6.165  1.00  0.00           H  
ATOM   3053  C   SER   194       0.576  -1.062   5.679  1.00  0.00           C  
ATOM   3054  O   SER   194       1.007  -0.753   6.778  1.00  0.00           O  
ATOM   3055  N   GLU   195      -0.696  -0.894   5.371  1.00  0.00           N  
ATOM   3056  H   GLU   195      -0.989  -1.112   4.447  1.00  0.00           H  
ATOM   3057  CA  GLU   195      -1.732  -0.723   6.383  1.00  0.00           C  
ATOM   3058  HA  GLU   195      -1.468   0.112   7.010  1.00  0.00           H  
ATOM   3059  CB  GLU   195      -3.067  -0.426   5.706  1.00  0.00           C  
ATOM   3060  HB2 GLU   195      -3.275  -1.052   5.076  1.00  0.00           H  
ATOM   3061  HB3 GLU   195      -3.761  -0.459   6.299  1.00  0.00           H  
ATOM   3062  CG  GLU   195      -3.249   0.728   5.068  1.00  0.00           C  
ATOM   3063  HG2 GLU   195      -2.813   0.673   4.284  1.00  0.00           H  
ATOM   3064  HG3 GLU   195      -4.106   0.750   4.813  1.00  0.00           H  
ATOM   3065  CD  GLU   195      -2.904   1.912   5.782  1.00  0.00           C  
ATOM   3066  OE1 GLU   195      -2.751   2.400   6.038  1.00  0.00           O  
ATOM   3067  OE2 GLU   195      -2.779   2.370   6.093  1.00  0.00           O  
ATOM   3068  C   GLU   195      -1.838  -1.953   7.296  1.00  0.00           C  
ATOM   3069  O   GLU   195      -1.402  -3.039   6.946  1.00  0.00           O  
ATOM   3070  N   TRP   196      -2.410  -1.789   8.477  1.00  0.00           N  
ATOM   3071  H   TRP   196      -2.742  -0.889   8.716  1.00  0.00           H  
ATOM   3072  CA  TRP   196      -2.685  -2.880   9.405  1.00  0.00           C  
ATOM   3073  HA  TRP   196      -1.800  -3.486   9.492  1.00  0.00           H  
ATOM   3074  CB  TRP   196      -3.010  -2.321  10.784  1.00  0.00           C  
ATOM   3075  HB2 TRP   196      -3.874  -1.697  10.703  1.00  0.00           H  
ATOM   3076  HB3 TRP   196      -3.276  -3.142  11.419  1.00  0.00           H  
ATOM   3077  CG  TRP   196      -1.940  -1.560  11.482  1.00  0.00           C  
ATOM   3078  CD1 TRP   196      -1.868  -0.239  11.574  1.00  0.00           C  
ATOM   3079  HD1 TRP   196      -2.570   0.431  11.147  1.00  0.00           H  
ATOM   3080  NE1 TRP   196      -0.770   0.120  12.303  1.00  0.00           N  
ATOM   3081  HE1 TRP   196      -0.525   1.052  12.489  1.00  0.00           H  
ATOM   3082  CE2 TRP   196      -0.076  -0.958  12.736  1.00  0.00           C  
ATOM   3083  CZ2 TRP   196       1.076  -1.107  13.494  1.00  0.00           C  
ATOM   3084  HZ2 TRP   196       1.593  -0.257  13.856  1.00  0.00           H  
ATOM   3085  CH2 TRP   196       1.551  -2.377  13.756  1.00  0.00           C  
ATOM   3086  HH2 TRP   196       2.443  -2.508  14.318  1.00  0.00           H  
ATOM   3087  CZ3 TRP   196       0.856  -3.478  13.279  1.00  0.00           C  
ATOM   3088  HZ3 TRP   196       1.222  -4.449  13.486  1.00  0.00           H  
ATOM   3089  CE3 TRP   196      -0.300  -3.314  12.519  1.00  0.00           C  
ATOM   3090  HE3 TRP   196      -0.825  -4.158  12.152  1.00  0.00           H  
ATOM   3091  CD2 TRP   196      -0.795  -2.052  12.220  1.00  0.00           C  
ATOM   3092  C   TRP   196      -3.820  -3.783   8.927  1.00  0.00           C  
ATOM   3093  O   TRP   196      -4.762  -3.340   8.296  1.00  0.00           O  
ATOM   3094  N   SER   197      -3.762  -5.049   9.296  1.00  0.00           N  
ATOM   3095  H   SER   197      -2.939  -5.354   9.756  1.00  0.00           H  
ATOM   3096  CA  SER   197      -4.827  -6.030   9.140  1.00  0.00           C  
ATOM   3097  HA  SER   197      -5.076  -6.094   8.095  1.00  0.00           H  
ATOM   3098  CB  SER   197      -4.315  -7.387   9.605  1.00  0.00           C  
ATOM   3099  HB2 SER   197      -4.998  -8.154   9.302  1.00  0.00           H  
ATOM   3100  HB3 SER   197      -3.370  -7.582   9.140  1.00  0.00           H  
ATOM   3101  OG  SER   197      -4.165  -7.448  10.999  1.00  0.00           O  
ATOM   3102  HG  SER   197      -5.005  -7.603  11.364  1.00  0.00           H  
ATOM   3103  C   SER   197      -6.082  -5.682   9.936  1.00  0.00           C  
ATOM   3104  O   SER   197      -6.009  -4.920  10.881  1.00  0.00           O  
ATOM   3105  N   PRO   198      -7.219  -6.319   9.664  1.00  0.00           N  
ATOM   3106  CD  PRO   198      -7.559  -7.001   8.455  1.00  0.00           C  
ATOM   3107  HD2 PRO   198      -7.014  -7.866   8.337  1.00  0.00           H  
ATOM   3108  HD3 PRO   198      -7.422  -6.404   7.625  1.00  0.00           H  
ATOM   3109  CG  PRO   198      -8.965  -7.337   8.587  1.00  0.00           C  
ATOM   3110  HG2 PRO   198      -9.120  -8.190   8.256  1.00  0.00           H  
ATOM   3111  HG3 PRO   198      -9.472  -6.715   8.118  1.00  0.00           H  
ATOM   3112  CB  PRO   198      -9.353  -7.280   9.961  1.00  0.00           C  
ATOM   3113  HB2 PRO   198      -9.404  -8.209  10.325  1.00  0.00           H  
ATOM   3114  HB3 PRO   198     -10.258  -6.857  10.037  1.00  0.00           H  
ATOM   3115  CA  PRO   198      -8.277  -6.472  10.641  1.00  0.00           C  
ATOM   3116  HA  PRO   198      -8.668  -5.508  10.881  1.00  0.00           H  
ATOM   3117  C   PRO   198      -7.775  -7.138  11.915  1.00  0.00           C  
ATOM   3118  O   PRO   198      -6.839  -7.899  11.889  1.00  0.00           O  
ATOM   3119  N   SER   199      -8.373  -6.830  13.034  1.00  0.00           N  
ATOM   3120  H   SER   199      -9.146  -6.235  12.979  1.00  0.00           H  
ATOM   3121  CA  SER   199      -7.932  -7.241  14.359  1.00  0.00           C  
ATOM   3122  HA  SER   199      -6.873  -7.349  14.334  1.00  0.00           H  
ATOM   3123  CB  SER   199      -8.235  -6.152  15.343  1.00  0.00           C  
ATOM   3124  HB2 SER   199      -7.977  -5.947  15.658  1.00  0.00           H  
ATOM   3125  HB3 SER   199      -8.366  -5.699  15.297  1.00  0.00           H  
ATOM   3126  OG  SER   199      -8.669  -5.960  15.916  1.00  0.00           O  
ATOM   3127  HG  SER   199      -8.716  -5.708  15.712  1.00  0.00           H  
ATOM   3128  C   SER   199      -8.505  -8.562  14.819  1.00  0.00           C  
ATOM   3129  O   SER   199      -9.484  -9.016  14.324  1.00  0.00           O  
ATOM   3130  N   THR   200      -7.911  -9.169  15.807  1.00  0.00           N  
ATOM   3131  H   THR   200      -7.113  -8.734  16.156  1.00  0.00           H  
ATOM   3132  CA  THR   200      -8.432 -10.308  16.561  1.00  0.00           C  
ATOM   3133  HA  THR   200      -9.464 -10.439  16.307  1.00  0.00           H  
ATOM   3134  CB  THR   200      -7.720 -11.584  16.173  1.00  0.00           C  
ATOM   3135  HB  THR   200      -7.671 -11.642  15.127  1.00  0.00           H  
ATOM   3136  CG2 THR   200      -6.353 -11.720  16.704  1.00  0.00           C  
ATOM   3137 HG21 THR   200      -6.025 -11.788  16.838  1.00  0.00           H  
ATOM   3138 HG22 THR   200      -6.012 -11.750  16.796  1.00  0.00           H  
ATOM   3139 HG23 THR   200      -6.024 -11.734  16.848  1.00  0.00           H  
ATOM   3140  OG1 THR   200      -8.407 -12.659  16.627  1.00  0.00           O  
ATOM   3141  HG1 THR   200      -9.034 -12.851  16.087  1.00  0.00           H  
ATOM   3142  C   THR   200      -8.377 -10.049  18.057  1.00  0.00           C  
ATOM   3143  O   THR   200      -7.604  -9.236  18.487  1.00  0.00           O  
ATOM   3144  N   LYS   201      -9.185 -10.722  18.849  1.00  0.00           N  
ATOM   3145  H   LYS   201      -9.745 -11.393  18.417  1.00  0.00           H  
ATOM   3146  CA  LYS   201      -9.357 -10.537  20.291  1.00  0.00           C  
ATOM   3147  HA  LYS   201      -8.522  -9.980  20.672  1.00  0.00           H  
ATOM   3148  CB  LYS   201     -10.615  -9.721  20.522  1.00  0.00           C  
ATOM   3149  HB2 LYS   201     -10.541  -8.898  20.182  1.00  0.00           H  
ATOM   3150  HB3 LYS   201     -11.307 -10.082  20.099  1.00  0.00           H  
ATOM   3151  CG  LYS   201     -11.064  -9.500  21.742  1.00  0.00           C  
ATOM   3152  HG2 LYS   201     -11.171 -10.269  22.095  1.00  0.00           H  
ATOM   3153  HG3 LYS   201     -10.419  -9.137  22.156  1.00  0.00           H  
ATOM   3154  CD  LYS   201     -12.261  -8.719  21.925  1.00  0.00           C  
ATOM   3155  HD2 LYS   201     -12.141  -7.964  21.741  1.00  0.00           H  
ATOM   3156  HD3 LYS   201     -12.840  -8.955  21.448  1.00  0.00           H  
ATOM   3157  CE  LYS   201     -12.826  -8.644  23.011  1.00  0.00           C  
ATOM   3158  HE2 LYS   201     -12.850  -9.018  23.173  1.00  0.00           H  
ATOM   3159  HE3 LYS   201     -12.586  -8.467  23.307  1.00  0.00           H  
ATOM   3160  NZ  LYS   201     -13.650  -8.319  23.454  1.00  0.00           N  
ATOM   3161  HZ1 LYS   201     -13.846  -8.233  23.567  1.00  0.00           H  
ATOM   3162  HZ2 LYS   201     -13.856  -8.236  23.567  1.00  0.00           H  
ATOM   3163  HZ3 LYS   201     -13.854  -8.247  23.569  1.00  0.00           H  
ATOM   3164  C   LYS   201      -9.396 -11.855  21.043  1.00  0.00           C  
ATOM   3165  O   LYS   201      -9.926 -12.819  20.537  1.00  0.00           O  
ATOM   3166  N   TRP   202      -8.872 -11.891  22.255  1.00  0.00           N  
ATOM   3167  H   TRP   202      -8.442 -11.066  22.593  1.00  0.00           H  
ATOM   3168  CA  TRP   202      -8.923 -13.031  23.164  1.00  0.00           C  
ATOM   3169  HA  TRP   202      -9.856 -13.547  23.015  1.00  0.00           H  
ATOM   3170  CB  TRP   202      -7.799 -14.004  22.842  1.00  0.00           C  
ATOM   3171  HB2 TRP   202      -8.010 -14.926  23.337  1.00  0.00           H  
ATOM   3172  HB3 TRP   202      -7.810 -14.220  21.793  1.00  0.00           H  
ATOM   3173  CG  TRP   202      -6.425 -13.590  23.216  1.00  0.00           C  
ATOM   3174  CD1 TRP   202      -5.763 -14.013  24.284  1.00  0.00           C  
ATOM   3175  HD1 TRP   202      -6.144 -14.701  24.989  1.00  0.00           H  
ATOM   3176  NE1 TRP   202      -4.534 -13.434  24.333  1.00  0.00           N  
ATOM   3177  HE1 TRP   202      -3.883 -13.622  25.045  1.00  0.00           H  
ATOM   3178  CE2 TRP   202      -4.327 -12.612  23.281  1.00  0.00           C  
ATOM   3179  CZ2 TRP   202      -3.257 -11.835  22.883  1.00  0.00           C  
ATOM   3180  HZ2 TRP   202      -2.371 -11.809  23.456  1.00  0.00           H  
ATOM   3181  CH2 TRP   202      -3.359 -11.096  21.727  1.00  0.00           C  
ATOM   3182  HH2 TRP   202      -2.547 -10.499  21.408  1.00  0.00           H  
ATOM   3183  CZ3 TRP   202      -4.525 -11.141  20.987  1.00  0.00           C  
ATOM   3184  HZ3 TRP   202      -4.605 -10.578  20.101  1.00  0.00           H  
ATOM   3185  CE3 TRP   202      -5.592 -11.922  21.394  1.00  0.00           C  
ATOM   3186  HE3 TRP   202      -6.471 -11.955  20.807  1.00  0.00           H  
ATOM   3187  CD2 TRP   202      -5.527 -12.679  22.551  1.00  0.00           C  
ATOM   3188  C   TRP   202      -8.875 -12.606  24.629  1.00  0.00           C  
ATOM   3189  O   TRP   202      -8.629 -11.482  24.946  1.00  0.00           O  
ATOM   3190  N   HIE   203      -9.100 -13.510  25.534  1.00  0.00           N  
ATOM   3191  H   HIE   203      -9.315 -14.401  25.207  1.00  0.00           H  
ATOM   3192  CA  HIE   203      -8.956 -13.350  26.972  1.00  0.00           C  
ATOM   3193  HA  HIE   203      -8.633 -12.362  27.190  1.00  0.00           H  
ATOM   3194  CB  HIE   203     -10.284 -13.551  27.626  1.00  0.00           C  
ATOM   3195  HB2 HIE   203     -10.735 -13.373  27.395  1.00  0.00           H  
ATOM   3196  HB3 HIE   203     -10.511 -14.049  27.727  1.00  0.00           H  
ATOM   3197  CG  HIE   203     -10.739 -13.314  28.451  1.00  0.00           C  
ATOM   3198  ND1 HIE   203     -10.974 -12.782  28.757  1.00  0.00           N  
ATOM   3199  CE1 HIE   203     -11.388 -12.741  29.507  1.00  0.00           C  
ATOM   3200  HE1 HIE   203     -11.663 -12.383  29.911  1.00  0.00           H  
ATOM   3201  NE2 HIE   203     -11.425 -13.215  29.681  1.00  0.00           N  
ATOM   3202  HE2 HIE   203     -11.713 -13.291  30.204  1.00  0.00           H  
ATOM   3203  CD2 HIE   203     -11.019 -13.581  29.023  1.00  0.00           C  
ATOM   3204  HD2 HIE   203     -10.946 -13.999  28.967  1.00  0.00           H  
ATOM   3205  C   HIE   203      -7.910 -14.277  27.530  1.00  0.00           C  
ATOM   3206  O   HIE   203      -7.785 -15.378  27.092  1.00  0.00           O  
ATOM   3207  N   ASN   204      -7.147 -13.837  28.473  1.00  0.00           N  
ATOM   3208  H   ASN   204      -7.327 -12.942  28.800  1.00  0.00           H  
ATOM   3209  CA  ASN   204      -6.023 -14.542  29.025  1.00  0.00           C  
ATOM   3210  HA  ASN   204      -5.738 -15.296  28.347  1.00  0.00           H  
ATOM   3211  CB  ASN   204      -4.859 -13.597  29.167  1.00  0.00           C  
ATOM   3212  HB2 ASN   204      -4.968 -12.915  29.016  1.00  0.00           H  
ATOM   3213  HB3 ASN   204      -4.589 -13.524  29.811  1.00  0.00           H  
ATOM   3214  CG  ASN   204      -3.884 -13.658  28.660  1.00  0.00           C  
ATOM   3215  OD1 ASN   204      -3.462 -14.385  27.932  1.00  0.00           O  
ATOM   3216  ND2 ASN   204      -3.498 -12.902  29.023  1.00  0.00           N  
ATOM   3217 HD21 ASN   204      -2.879 -12.942  28.686  1.00  0.00           H  
ATOM   3218 HD22 ASN   204      -3.844 -12.303  29.620  1.00  0.00           H  
ATOM   3219  C   ASN   204      -6.343 -15.258  30.275  1.00  0.00           C  
ATOM   3220  O   ASN   204      -6.458 -15.564  30.755  1.00  0.00           O  
ATOM   3221  OXT ASN   204      -6.453 -15.540  30.772  1.00  0.00           O  
TER    3222      ASN   204 
END   
