# Supplementary material for: Insights into receptor structure and dynamics at the surface of living cells
Source: Nat Commun. 2023 Mar 22;14:1596. doi: 10.1038/s41467-023-37284-4 (PMC10033668; doi:10.1038/s41467-023-37284-4)
Supplement: Supplementary file 13 — Supplementary Software [file 41467_2023_37284_MOESM13_ESM.zip › SI_comp_bio/f/no_il4/README]

Result: bfac_c_ca_o_n.dat

Target residues to become substituted with BCNK are
identified by considering an offset of 6+  e.g. 

6+87=93   is residue K87  --> K87B   25.9950
6+94=100  is residue E94  --> E94B   35.8951
6+97=103  is residue K97  --> K97B   33.4249
6+13=19   is residue Y13  --> Y13B   34.5529
6+18=24   is residue T18  --> T18B   27.0848
6+22=28   is residue K22  --> K22B   58.5518
6+30=36   is residue S30  --> S30B   55.8389
6+44=50   is residue S44  --> S44B   75.6501
6+72=78   is residue D72  --> D72B   29.2398
6+105=111 is residue T105 --> T105B  21.5193
6+113=119 is residue T113 --> T113B  61.2954
6+141=147 is residue E141 --> E141B  94.2454
6+183=189 is residue Y183 --> Y183B  52.3861
6+189=195 is residue E189 --> E189B  30.0314  
