# Supplementary material for: Insights into receptor structure and dynamics at the surface of living cells
Source: Nat Commun. 2023 Mar 22;14:1596. doi: 10.1038/s41467-023-37284-4 (PMC10033668; doi:10.1038/s41467-023-37284-4)
Supplement: Supplementary file 13 — Supplementary Software [file 41467_2023_37284_MOESM13_ESM.zip › SI_comp_bio/f/README]

Result: bfac_c_ca_o_n.dat

Target residues to become substituted with BCNK are
identified by considering an offset of 132+  e.g. 

132+87=219  is residue K87  --> K87B   17.2788
132+94=226  is residue E94  --> E94B   13.7377
132+97=229  is residue K97  --> K97B   12.3717
132+13=145  is residue Y13  --> Y13B   14.3113
132+18=150  is residue T18  --> T18B   14.5418
132+22=154  is residue K22  --> K22B   30.8049
132+30=162  is residue S30  --> S30B   49.8269
132+44=176  is residue S44  --> S44B   39.8318  
132+72=204  is residue D72  --> D72B   14.0228  
132+105=237 is residue T105 --> T105B  27.9342  
132+113=245 is residue T113 --> T113B  59.5945  
132+141=273 is residue E141 --> E141B  90.1572  
132+183=315 is residue Y183 --> Y183B  33.3326  
132+189=321 is residue E189 --> E189B  12.5103  
