# Supplementary material for: Insights into receptor structure and dynamics at the surface of living cells
Source: Nat Commun. 2023 Mar 22;14:1596. doi: 10.1038/s41467-023-37284-4 (PMC10033668; doi:10.1038/s41467-023-37284-4)
Supplement: Supplementary file 13 — Supplementary Software [file 41467_2023_37284_MOESM13_ESM.zip › SI_comp_bio/README.txt]

Computational Biology Toolkit providing material and code
for Molecular Dynamics simulations and post-processing of trajectories.

Contents:
	a) Sample of incorporating BCNK into a given structure
	b) Sample of minimization, equilibration and production of MD simulation
	c) Sample of catchbox analysis
	d) Sample of post-processing long-term MD simulation to obtain an average structure
	e) Computation of normal vectors to the plane defined by the BCNK ring system
	f) Extraction of B-factors

Software:
	AMBER 20

Installation instructions, system requirements and dependencies:
	https://ambermd.org/Installation.php

Instructions for use are supplied by README or source code in the subfolders.
