# Supplementary material for: Insights into receptor structure and dynamics at the surface of living cells
Source: Nat Commun. 2023 Mar 22;14:1596. doi: 10.1038/s41467-023-37284-4 (PMC10033668; doi:10.1038/s41467-023-37284-4)
Supplement: Supplementary file 15 — Source Data [file 41467_2023_37284_MOESM15_ESM.zip]

Archive with 196 entries (140 files):
- Source data/
- Source data/Main/
- Source data/Main/Figure 1/
- Source data/Main/Figure 1/d/
- Source data/Main/Figure 1/d/Fig 1d.hdf5
- Source data/Main/Figure 1/e/
- Source data/Main/Figure 1/e/Fig 1e.hdf5
- Source data/Main/Figure 2/
- Source data/Main/Figure 2/c/
- Source data/Main/Figure 2/c/Fig 2c.hdf5
- Source data/Main/Figure 2/d/
- Source data/Main/Figure 2/d/Fig 2d.hdf5
- Source data/Main/Figure 2/e/
- Source data/Main/Figure 2/e/Fig 2e.hdf5
- Source data/Main/Figure 2/f/
- Source data/Main/Figure 2/f/README.txt
- Source data/Main/Figure 3/
- Source data/Main/Figure 3/Fig 3a.hdf5
- Source data/Main/Figure 3/Fig 3b.hdf5
- Source data/Main/Figure 3/Fig 3c.hdf5
- Source data/Main/Figure 3/Fig 3d.hdf5
- Source data/Main/Figure 4/
- Source data/Main/Figure 4/a/
- Source data/Main/Figure 4/a/Fig 4a.hdf5
- Source data/Main/Figure 4/b/
- Source data/Main/Figure 4/b/Fig 4b.hdf5
- Source data/Main/Figure 4/d/
- Source data/Main/Figure 4/d/README.txt
- Source data/Main/Figure 4/f/
- Source data/Main/Figure 4/f/README.txt
- Source data/Main/Figure 5/
- Source data/Main/Figure 5/b/
- Source data/Main/Figure 5/b/Average structures of MD sub-trajectories/
- Source data/Main/Figure 5/b/Average structures of MD sub-trajectories/E94B/
- Source data/Main/Figure 5/b/Average structures of MD sub-trajectories/E94B/MD_sub-average_3bpn_E94B_1.pdb
- Source data/Main/Figure 5/b/Average structures of MD sub-trajectories/E94B/MD_sub-average_3bpn_E94B_10.pdb
- Source data/Main/Figure 5/b/Average structures of MD sub-trajectories/E94B/MD_sub-average_3bpn_E94B_2.pdb
- Source data/Main/Figure 5/b/Average structures of MD sub-trajectories/E94B/MD_sub-average_3bpn_E94B_3.pdb
- Source data/Main/Figure 5/b/Average structures of MD sub-trajectories/E94B/MD_sub-average_3bpn_E94B_4.pdb
- Source data/Main/Figure 5/b/Average structures of MD sub-trajectories/E94B/MD_sub-average_3bpn_E94B_5.pdb
- Source data/Main/Figure 5/b/Average structures of MD sub-trajectories/E94B/MD_sub-average_3bpn_E94B_6.pdb
- Source data/Main/Figure 5/b/Average structures of MD sub-trajectories/E94B/MD_sub-average_3bpn_E94B_7.pdb
- Source data/Main/Figure 5/b/Average structures of MD sub-trajectories/E94B/MD_sub-average_3bpn_E94B_8.pdb
- Source data/Main/Figure 5/b/Average structures of MD sub-trajectories/E94B/MD_sub-average_3bpn_E94B_9.pdb
- Source data/Main/Figure 5/b/Average structures of MD sub-trajectories/IL-4Ra/
- Source data/Main/Figure 5/b/Average structures of MD sub-trajectories/IL-4Ra/MD_sub-average_3bpn_1.pdb
- Source data/Main/Figure 5/b/Average structures of MD sub-trajectories/IL-4Ra/MD_sub-average_3bpn_10.pdb
- Source data/Main/Figure 5/b/Average structures of MD sub-trajectories/IL-4Ra/MD_sub-average_3bpn_2.pdb
- Source data/Main/Figure 5/b/Average structures of MD sub-trajectories/IL-4Ra/MD_sub-average_3bpn_3.pdb
- Source data/Main/Figure 5/b/Average structures of MD sub-trajectories/IL-4Ra/MD_sub-average_3bpn_4.pdb
- Source data/Main/Figure 5/b/Average structures of MD sub-trajectories/IL-4Ra/MD_sub-average_3bpn_5.pdb
- Source data/Main/Figure 5/b/Average structures of MD sub-trajectories/IL-4Ra/MD_sub-average_3bpn_6.pdb
- Source data/Main/Figure 5/b/Average structures of MD sub-trajectories/IL-4Ra/MD_sub-average_3bpn_7.pdb
- Source data/Main/Figure 5/b/Average structures of MD sub-trajectories/IL-4Ra/MD_sub-average_3bpn_8.pdb
- Source data/Main/Figure 5/b/Average structures of MD sub-trajectories/IL-4Ra/MD_sub-average_3bpn_9.pdb
- Source data/Main/Figure 5/b/Average structures of MD sub-trajectories/K22B/
- Source data/Main/Figure 5/b/Average structures of MD sub-trajectories/K22B/MD_sub-average_3bpn_K22B_1.pdb
- Source data/Main/Figure 5/b/Average structures of MD sub-trajectories/K22B/MD_sub-average_3bpn_K22B_2.pdb
- Source data/Main/Figure 5/b/Average structures of MD sub-trajectories/K22B/MD_sub-average_3bpn_K22B_3.pdb
- Source data/Main/Figure 5/b/Average structures of MD sub-trajectories/K22B/MD_sub-average_3bpn_K22B_4.pdb
- Source data/Main/Figure 5/b/Average structures of MD sub-trajectories/K22B/MD_sub-average_3bpn_K22B_5.pdb
- Source data/Main/Figure 5/b/Average structures of MD sub-trajectories/K22B/MD_sub-average_3bpn_K22B_6.pdb
- Source data/Main/Figure 5/b/Average structures of MD sub-trajectories/K22B/MD_sub-average_3bpn_K22B_7.pdb
- Source data/Main/Figure 5/b/Average structures of MD sub-trajectories/K22B/MD_sub-average_3bpn_K22B_8.pdb
- Source data/Main/Figure 5/b/Average structures of MD sub-trajectories/K22B/MD_sub-average_3bpn_K22B_9.pdb
- Source data/Main/Figure 5/b/Average structures of MD sub-trajectories/K87B/
- Source data/Main/Figure 5/b/Average structures of MD sub-trajectories/K87B/MD_sub-average_3bpn_K87B_1.pdb
- Source data/Main/Figure 5/b/Average structures of MD sub-trajectories/K87B/MD_sub-average_3bpn_K87B_10.pdb
- Source data/Main/Figure 5/b/Average structures of MD sub-trajectories/K87B/MD_sub-average_3bpn_K87B_2.pdb
- Source data/Main/Figure 5/b/Average structures of MD sub-trajectories/K87B/MD_sub-average_3bpn_K87B_3.pdb
- Source data/Main/Figure 5/b/Average structures of MD sub-trajectories/K87B/MD_sub-average_3bpn_K87B_4.pdb
- Source data/Main/Figure 5/b/Average structures of MD sub-trajectories/K87B/MD_sub-average_3bpn_K87B_5.pdb
- Source data/Main/Figure 5/b/Average structures of MD sub-trajectories/K87B/MD_sub-average_3bpn_K87B_6.pdb
- Source data/Main/Figure 5/b/Average structures of MD sub-trajectories/K87B/MD_sub-average_3bpn_K87B_7.pdb
- Source data/Main/Figure 5/b/Average structures of MD sub-trajectories/K87B/MD_sub-average_3bpn_K87B_8.pdb
- Source data/Main/Figure 5/b/Average structures of MD sub-trajectories/K87B/MD_sub-average_3bpn_K87B_9.pdb
- Source data/Main/Figure 5/b/Average structures of MD sub-trajectories/K97B/
- Source data/Main/Figure 5/b/Average structures of MD sub-trajectories/K97B/MD_sub-average_3bpn_K97B_1.pdb
- Source data/Main/Figure 5/b/Average structures of MD sub-trajectories/K97B/MD_sub-average_3bpn_K97B_10.pdb
- Source data/Main/Figure 5/b/Average structures of MD sub-trajectories/K97B/MD_sub-average_3bpn_K97B_2.pdb
- Source data/Main/Figure 5/b/Average structures of MD sub-trajectories/K97B/MD_sub-average_3bpn_K97B_3.pdb
- Source data/Main/Figure 5/b/Average structures of MD sub-trajectories/K97B/MD_sub-average_3bpn_K97B_4.pdb
- Source data/Main/Figure 5/b/Average structures of MD sub-trajectories/K97B/MD_sub-average_3bpn_K97B_5.pdb
- Source data/Main/Figure 5/b/Average structures of MD sub-trajectories/K97B/MD_sub-average_3bpn_K97B_6.pdb
- Source data/Main/Figure 5/b/Average structures of MD sub-trajectories/K97B/MD_sub-average_3bpn_K97B_7.pdb
- Source data/Main/Figure 5/b/Average structures of MD sub-trajectories/K97B/MD_sub-average_3bpn_K97B_8.pdb
- Source data/Main/Figure 5/b/Average structures of MD sub-trajectories/K97B/MD_sub-average_3bpn_K97B_9.pdb
- Source data/Main/Figure 5/b/Average structures of MD sub-trajectories/S30B/
- Source data/Main/Figure 5/b/Average structures of MD sub-trajectories/S30B/MD_sub-average_3bpn_S30B_1.pdb
- Source data/Main/Figure 5/b/Average structures of MD sub-trajectories/S30B/MD_sub-average_3bpn_S30B_2.pdb
- Source data/Main/Figure 5/b/Average structures of MD sub-trajectories/S30B/MD_sub-average_3bpn_S30B_3.pdb
- Source data/Main/Figure 5/b/Average structures of MD sub-trajectories/S30B/MD_sub-average_3bpn_S30B_4.pdb
- Source data/Main/Figure 5/b/Average structures of MD sub-trajectories/S30B/MD_sub-average_3bpn_S30B_5.pdb
- Source data/Main/Figure 5/b/Average structures of MD sub-trajectories/S30B/MD_sub-average_3bpn_S30B_6.pdb
- Source data/Main/Figure 5/b/Average structures of MD sub-trajectories/S30B/MD_sub-average_3bpn_S30B_7.pdb
- Source data/Main/Figure 5/b/Average structures of MD sub-trajectories/S30B/MD_sub-average_3bpn_S30B_8.pdb
- Source data/Main/Figure 5/b/Average structures of MD sub-trajectories/S30B/MD_sub-average_3bpn_S30B_9.pdb
- Source data/Main/Figure 5/b/Average structures of MD sub-trajectories/S44B/
- Source data/Main/Figure 5/b/Average structures of MD sub-trajectories/S44B/MD_sub-average_3bpn_S44B_1.pdb
- Source data/Main/Figure 5/b/Average structures of MD sub-trajectories/S44B/MD_sub-average_3bpn_S44B_10.pdb
- Source data/Main/Figure 5/b/Average structures of MD sub-trajectories/S44B/MD_sub-average_3bpn_S44B_2.pdb
- Source data/Main/Figure 5/b/Average structures of MD sub-trajectories/S44B/MD_sub-average_3bpn_S44B_3.pdb
- Source data/Main/Figure 5/b/Average structures of MD sub-trajectories/S44B/MD_sub-average_3bpn_S44B_4.pdb
- Source data/Main/Figure 5/b/Average structures of MD sub-trajectories/S44B/MD_sub-average_3bpn_S44B_5.pdb
- Source data/Main/Figure 5/b/Average structures of MD sub-trajectories/S44B/MD_sub-average_3bpn_S44B_6.pdb
- Source data/Main/Figure 5/b/Average structures of MD sub-trajectories/S44B/MD_sub-average_3bpn_S44B_7.pdb
- Source data/Main/Figure 5/b/Average structures of MD sub-trajectories/S44B/MD_sub-average_3bpn_S44B_8.pdb
- Source data/Main/Figure 5/b/Average structures of MD sub-trajectories/S44B/MD_sub-average_3bpn_S44B_9.pdb
- Source data/Main/Figure 5/b/Average structures of MD sub-trajectories/T18B/
- Source data/Main/Figure 5/b/Average structures of MD sub-trajectories/T18B/MD_sub-average_3bpn_T18B_1.pdb
- Source data/Main/Figure 5/b/Average structures of MD sub-trajectories/T18B/MD_sub-average_3bpn_T18B_10.pdb
- Source data/Main/Figure 5/b/Average structures of MD sub-trajectories/T18B/MD_sub-average_3bpn_T18B_2.pdb
- Source data/Main/Figure 5/b/Average structures of MD sub-trajectories/T18B/MD_sub-average_3bpn_T18B_3.pdb
- Source data/Main/Figure 5/b/Average structures of MD sub-trajectories/T18B/MD_sub-average_3bpn_T18B_4.pdb
- Source data/Main/Figure 5/b/Average structures of MD sub-trajectories/T18B/MD_sub-average_3bpn_T18B_5.pdb
- Source data/Main/Figure 5/b/Average structures of MD sub-trajectories/T18B/MD_sub-average_3bpn_T18B_6.pdb
- Source data/Main/Figure 5/b/Average structures of MD sub-trajectories/T18B/MD_sub-average_3bpn_T18B_7.pdb
- Source data/Main/Figure 5/b/Average structures of MD sub-trajectories/T18B/MD_sub-average_3bpn_T18B_8.pdb
- Source data/Main/Figure 5/b/Average structures of MD sub-trajectories/T18B/MD_sub-average_3bpn_T18B_9.pdb
- Source data/Main/Figure 5/b/Fig 5b sub-trajectories.hdf5
- Source data/Main/Figure 5/b/Fig 5b.hdf5
- Source data/Main/Figure 5/c/
- Source data/Main/Figure 5/c/README.txt
- Source data/Main/Figure 5/def/
- Source data/Main/Figure 5/def/Fig 5def.hdf5
- Source data/README.txt
- Source data/SI/
- Source data/SI/Supplementary Fig. 1/
- Source data/SI/Supplementary Fig. 10/
- Source data/SI/Supplementary Fig. 10/Supplementary Fig 10a Alexa568.hdf5
- Source data/SI/Supplementary Fig. 10/Supplementary Fig 10a ATTO488.hdf5
- Source data/SI/Supplementary Fig. 10/Supplementary Fig 10b ATTO488.hdf5
- Source data/SI/Supplementary Fig. 10/Supplementary Fig 10b ATTO655.hdf5
- Source data/SI/Supplementary Fig. 11/
- Source data/SI/Supplementary Fig. 11/Supplementary Fig 11.hdf5
- Source data/SI/Supplementary Fig. 12/
- Source data/SI/Supplementary Fig. 12/Supplementary Fig 12a.hdf5
- Source data/SI/Supplementary Fig. 12/Supplementary Fig 12b.hdf5
- Source data/SI/Supplementary Fig. 12/Supplementary Fig 12c.hdf5
- Source data/SI/Supplementary Fig. 12/Supplementary Fig 12d.hdf5
- Source data/SI/Supplementary Fig. 13/
- Source data/SI/Supplementary Fig. 13/Supplementary Fig 13a.hdf5
- Source data/SI/Supplementary Fig. 13/Supplementary Fig 13b.hdf5
- Source data/SI/Supplementary Fig. 14/
- Source data/SI/Supplementary Fig. 14/Supplementary Fig 14.hdf5
- Source data/SI/Supplementary Fig. 15/
- Source data/SI/Supplementary Fig. 15/Supplementary Fig 15ab.hdf5
- Source data/SI/Supplementary Fig. 16/
- Source data/SI/Supplementary Fig. 16/Supplementary Fig 16.hdf5
- Source data/SI/Supplementary Fig. 17/
- Source data/SI/Supplementary Fig. 17/Supplementary Fig 17.hdf5
- Source data/SI/Supplementary Fig. 18/
- Source data/SI/Supplementary Fig. 18/Supplementary Fig 18.hdf5
- Source data/SI/Supplementary Fig. 19/
- Source data/SI/Supplementary Fig. 19/Supplementary Fig 19.hdf5
- Source data/SI/Supplementary Fig. 1/Supplementary Fig 1.hdf5
- Source data/SI/Supplementary Fig. 2/
- Source data/SI/Supplementary Fig. 20/
- Source data/SI/Supplementary Fig. 20/MD_average_3bpn.pdb
- Source data/SI/Supplementary Fig. 20/MD_average_3bpn_without_IL4.pdb
- Source data/SI/Supplementary Fig. 21/
- Source data/SI/Supplementary Fig. 21/Supplementary Fig 21.hdf5
- Source data/SI/Supplementary Fig. 22/
- Source data/SI/Supplementary Fig. 22/MD_average_3bpn_E189B.pdb
- Source data/SI/Supplementary Fig. 22/MD_average_3bpn_K97B.pdb
- Source data/SI/Supplementary Fig. 23/
- Source data/SI/Supplementary Fig. 23/Supplementary Fig 23.hdf5
- Source data/SI/Supplementary Fig. 24/
- Source data/SI/Supplementary Fig. 24/MD_average_3bpn_E94B.pdb
- Source data/SI/Supplementary Fig. 24/MD_average_3bpn_K22B.pdb
- Source data/SI/Supplementary Fig. 24/MD_average_3bpn_K87B.pdb
- Source data/SI/Supplementary Fig. 24/MD_average_3bpn_K97B.pdb
- Source data/SI/Supplementary Fig. 24/MD_average_3bpn_S30B.pdb
- Source data/SI/Supplementary Fig. 24/MD_average_3bpn_S44B.pdb
- Source data/SI/Supplementary Fig. 24/MD_average_3bpn_T18B.pdb
- Source data/SI/Supplementary Fig. 26/
- Source data/SI/Supplementary Fig. 26/Supplementary Fig 26.hdf5
- Source data/SI/Supplementary Fig. 27/
- Source data/SI/Supplementary Fig. 27/README.txt
- Source data/SI/Supplementary Fig. 27/Supplementary Fig 27.hdf5
- Source data/SI/Supplementary Fig. 28/
- Source data/SI/Supplementary Fig. 28/Supplementary Fig 28.hdf5
- Source data/SI/Supplementary Fig. 29/
- Source data/SI/Supplementary Fig. 29/Supplementary Fig 29.hdf5
- Source data/SI/Supplementary Fig. 2/Supplementary Fig 2.hdf5
- Source data/SI/Supplementary Fig. 4/
- Source data/SI/Supplementary Fig. 4/README.txt
- Source data/SI/Supplementary Fig. 4/Supplementary Fig 4.hdf5
- Source data/SI/Supplementary Fig. 5/
- Source data/SI/Supplementary Fig. 5/README.txt
- Source data/SI/Supplementary Fig. 7/
- Source data/SI/Supplementary Fig. 7/Supplementary Fig 7.hdf5
- Source data/SI/Supplementary Fig. 8/
- Source data/SI/Supplementary Fig. 8/Supplementary Fig 8.hdf5
- Source data/SI/Supplementary Fig. 9/
- Source data/SI/Supplementary Fig. 9/Supplementary Fig 9.hdf5
