# Supplementary material for: Insights into receptor structure and dynamics at the surface of living cells
Source: Nat Commun. 2023 Mar 22;14:1596. doi: 10.1038/s41467-023-37284-4 (PMC10033668; doi:10.1038/s41467-023-37284-4)
Supplement: Supplementary file 15 — Source Data [file 41467_2023_37284_MOESM15_ESM.zip › Source data/Main/Figure 5/b/Average structures of MD sub-trajectories/E94B/MD_sub-average_3bpn_E94B_1.pdb]

ATOM      1  N   CYS A   1      17.360   6.467  -8.615  1.00  0.00           N  
ATOM      2  H1  CYS A   1      18.220   6.150  -9.045  1.00  0.00           H  
ATOM      3  H2  CYS A   1      17.542   6.946  -7.748  1.00  0.00           H  
ATOM      4  H3  CYS A   1      16.921   7.107  -9.273  1.00  0.00           H  
ATOM      5  CA  CYS A   1      16.452   5.326  -8.404  1.00  0.00           C  
ATOM      6  HA  CYS A   1      16.266   4.851  -9.362  1.00  0.00           H  
ATOM      7  CB  CYS A   1      17.060   4.266  -7.468  1.00  0.00           C  
ATOM      8  HB2 CYS A   1      17.263   4.708  -6.490  1.00  0.00           H  
ATOM      9  HB3 CYS A   1      16.347   3.451  -7.328  1.00  0.00           H  
ATOM     10  SG  CYS A   1      18.600   3.606  -8.164  1.00  0.00           S  
ATOM     11  HG  CYS A   1      18.058   2.789  -9.080  1.00  0.00           H  
ATOM     12  C   CYS A   1      15.115   5.829  -7.878  1.00  0.00           C  
ATOM     13  O   CYS A   1      14.985   6.002  -6.669  1.00  0.00           O  
ATOM     14  N   ASP A   2      14.130   6.053  -8.748  1.00  0.00           N  
ATOM     15  H   ASP A   2      14.332   5.996  -9.746  1.00  0.00           H  
ATOM     16  CA  ASP A   2      12.755   6.340  -8.315  1.00  0.00           C  
ATOM     17  HA  ASP A   2      12.783   7.186  -7.625  1.00  0.00           H  
ATOM     18  CB  ASP A   2      11.845   6.711  -9.506  1.00  0.00           C  
ATOM     19  HB2 ASP A   2      12.135   6.128 -10.381  1.00  0.00           H  
ATOM     20  HB3 ASP A   2      10.823   6.424  -9.254  1.00  0.00           H  
ATOM     21  CG  ASP A   2      11.787   8.198  -9.875  1.00  0.00           C  
ATOM     22  OD1 ASP A   2      12.414   9.025  -9.179  1.00  0.00           O  
ATOM     23  OD2 ASP A   2      11.019   8.494 -10.817  1.00  0.00           O  
ATOM     24  C   ASP A   2      12.123   5.149  -7.565  1.00  0.00           C  
ATOM     25  O   ASP A   2      12.149   4.005  -8.029  1.00  0.00           O  
ATOM     26  N   ILE A   3      11.426   5.425  -6.454  1.00  0.00           N  
ATOM     27  H   ILE A   3      11.463   6.363  -6.082  1.00  0.00           H  
ATOM     28  CA  ILE A   3      10.537   4.439  -5.808  1.00  0.00           C  
ATOM     29  HA  ILE A   3      11.117   3.559  -5.535  1.00  0.00           H  
ATOM     30  CB  ILE A   3       9.905   5.041  -4.528  1.00  0.00           C  
ATOM     31  HB  ILE A   3       9.411   5.973  -4.810  1.00  0.00           H  
ATOM     32  CG2 ILE A   3       8.825   4.117  -3.939  1.00  0.00           C  
ATOM     33 HG21 ILE A   3       8.469   4.517  -2.988  1.00  0.00           H  
ATOM     34 HG22 ILE A   3       7.969   4.049  -4.611  1.00  0.00           H  
ATOM     35 HG23 ILE A   3       9.218   3.113  -3.779  1.00  0.00           H  
ATOM     36  CG1 ILE A   3      10.961   5.396  -3.451  1.00  0.00           C  
ATOM     37 HG12 ILE A   3      11.773   5.962  -3.909  1.00  0.00           H  
ATOM     38 HG13 ILE A   3      10.492   6.051  -2.715  1.00  0.00           H  
ATOM     39  CD1 ILE A   3      11.570   4.205  -2.695  1.00  0.00           C  
ATOM     40 HD11 ILE A   3      12.392   4.559  -2.074  1.00  0.00           H  
ATOM     41 HD12 ILE A   3      10.822   3.750  -2.045  1.00  0.00           H  
ATOM     42 HD13 ILE A   3      11.951   3.459  -3.392  1.00  0.00           H  
ATOM     43  C   ILE A   3       9.470   3.982  -6.816  1.00  0.00           C  
ATOM     44  O   ILE A   3       9.258   2.786  -7.009  1.00  0.00           O  
ATOM     45  N   THR A   4       8.894   4.935  -7.555  1.00  0.00           N  
ATOM     46  H   THR A   4       9.090   5.897  -7.317  1.00  0.00           H  
ATOM     47  CA  THR A   4       7.888   4.733  -8.605  1.00  0.00           C  
ATOM     48  HA  THR A   4       6.956   4.402  -8.146  1.00  0.00           H  
ATOM     49  CB  THR A   4       7.649   6.078  -9.317  1.00  0.00           C  
ATOM     50  HB  THR A   4       8.493   6.277  -9.979  1.00  0.00           H  
ATOM     51  CG2 THR A   4       6.367   6.103 -10.145  1.00  0.00           C  
ATOM     52 HG21 THR A   4       5.500   5.983  -9.495  1.00  0.00           H  
ATOM     53 HG22 THR A   4       6.284   7.052 -10.675  1.00  0.00           H  
ATOM     54 HG23 THR A   4       6.378   5.297 -10.878  1.00  0.00           H  
ATOM     55  OG1 THR A   4       7.572   7.136  -8.383  1.00  0.00           O  
ATOM     56  HG1 THR A   4       7.801   7.949  -8.844  1.00  0.00           H  
ATOM     57  C   THR A   4       8.328   3.687  -9.643  1.00  0.00           C  
ATOM     58  O   THR A   4       7.553   2.803 -10.010  1.00  0.00           O  
ATOM     59  N   LEU A   5       9.595   3.740 -10.077  1.00  0.00           N  
ATOM     60  H   LEU A   5      10.207   4.440  -9.677  1.00  0.00           H  
ATOM     61  CA  LEU A   5      10.177   2.794 -11.031  1.00  0.00           C  
ATOM     62  HA  LEU A   5       9.517   2.727 -11.896  1.00  0.00           H  
ATOM     63  CB  LEU A   5      11.538   3.361 -11.487  1.00  0.00           C  
ATOM     64  HB2 LEU A   5      11.382   4.346 -11.932  1.00  0.00           H  
ATOM     65  HB3 LEU A   5      12.174   3.492 -10.610  1.00  0.00           H  
ATOM     66  CG  LEU A   5      12.294   2.475 -12.492  1.00  0.00           C  
ATOM     67  HG  LEU A   5      12.392   1.463 -12.099  1.00  0.00           H  
ATOM     68  CD1 LEU A   5      11.579   2.417 -13.841  1.00  0.00           C  
ATOM     69 HD11 LEU A   5      11.465   3.419 -14.256  1.00  0.00           H  
ATOM     70 HD12 LEU A   5      10.599   1.961 -13.711  1.00  0.00           H  
ATOM     71 HD13 LEU A   5      12.152   1.799 -14.531  1.00  0.00           H  
ATOM     72  CD2 LEU A   5      13.699   3.016 -12.727  1.00  0.00           C  
ATOM     73 HD21 LEU A   5      14.250   3.028 -11.787  1.00  0.00           H  
ATOM     74 HD22 LEU A   5      14.224   2.375 -13.429  1.00  0.00           H  
ATOM     75 HD23 LEU A   5      13.660   4.035 -13.111  1.00  0.00           H  
ATOM     76  C   LEU A   5      10.308   1.382 -10.436  1.00  0.00           C  
ATOM     77  O   LEU A   5      10.035   0.384 -11.108  1.00  0.00           O  
ATOM     78  N   GLN A   6      10.683   1.285  -9.160  1.00  0.00           N  
ATOM     79  H   GLN A   6      10.821   2.141  -8.633  1.00  0.00           H  
ATOM     80  CA  GLN A   6      10.790   0.015  -8.448  1.00  0.00           C  
ATOM     81  HA  GLN A   6      11.361  -0.677  -9.068  1.00  0.00           H  
ATOM     82  CB  GLN A   6      11.583   0.256  -7.156  1.00  0.00           C  
ATOM     83  HB2 GLN A   6      12.488   0.809  -7.413  1.00  0.00           H  
ATOM     84  HB3 GLN A   6      10.992   0.852  -6.459  1.00  0.00           H  
ATOM     85  CG  GLN A   6      11.998  -1.060  -6.484  1.00  0.00           C  
ATOM     86  HG2 GLN A   6      11.108  -1.598  -6.159  1.00  0.00           H  
ATOM     87  HG3 GLN A   6      12.523  -1.672  -7.216  1.00  0.00           H  
ATOM     88  CD  GLN A   6      12.926  -0.889  -5.281  1.00  0.00           C  
ATOM     89  OE1 GLN A   6      13.287  -1.852  -4.631  1.00  0.00           O  
ATOM     90  NE2 GLN A   6      13.372   0.296  -4.924  1.00  0.00           N  
ATOM     91 HE21 GLN A   6      13.999   0.302  -4.139  1.00  0.00           H  
ATOM     92 HE22 GLN A   6      13.135   1.124  -5.443  1.00  0.00           H  
ATOM     93  C   GLN A   6       9.408  -0.621  -8.206  1.00  0.00           C  
ATOM     94  O   GLN A   6       9.249  -1.830  -8.382  1.00  0.00           O  
ATOM     95  N   GLU A   7       8.382   0.181  -7.903  1.00  0.00           N  
ATOM     96  H   GLU A   7       8.571   1.168  -7.741  1.00  0.00           H  
ATOM     97  CA  GLU A   7       6.992  -0.284  -7.805  1.00  0.00           C  
ATOM     98  HA  GLU A   7       6.935  -1.107  -7.093  1.00  0.00           H  
ATOM     99  CB  GLU A   7       6.094   0.852  -7.314  1.00  0.00           C  
ATOM    100  HB2 GLU A   7       6.307   1.744  -7.902  1.00  0.00           H  
ATOM    101  HB3 GLU A   7       5.047   0.573  -7.458  1.00  0.00           H  
ATOM    102  CG  GLU A   7       6.306   1.150  -5.831  1.00  0.00           C  
ATOM    103  HG2 GLU A   7       6.055   0.254  -5.261  1.00  0.00           H  
ATOM    104  HG3 GLU A   7       7.356   1.391  -5.653  1.00  0.00           H  
ATOM    105  CD  GLU A   7       5.436   2.315  -5.361  1.00  0.00           C  
ATOM    106  OE1 GLU A   7       4.968   3.113  -6.208  1.00  0.00           O  
ATOM    107  OE2 GLU A   7       5.248   2.452  -4.131  1.00  0.00           O  
ATOM    108  C   GLU A   7       6.450  -0.788  -9.147  1.00  0.00           C  
ATOM    109  O   GLU A   7       5.749  -1.802  -9.183  1.00  0.00           O  
ATOM    110  N   ILE A   8       6.789  -0.116 -10.252  1.00  0.00           N  
ATOM    111  H   ILE A   8       7.314   0.752 -10.153  1.00  0.00           H  
ATOM    112  CA  ILE A   8       6.454  -0.590 -11.600  1.00  0.00           C  
ATOM    113  HA  ILE A   8       5.378  -0.762 -11.647  1.00  0.00           H  
ATOM    114  CB  ILE A   8       6.801   0.492 -12.647  1.00  0.00           C  
ATOM    115  HB  ILE A   8       7.802   0.874 -12.439  1.00  0.00           H  
ATOM    116  CG2 ILE A   8       6.798  -0.088 -14.070  1.00  0.00           C  
ATOM    117 HG21 ILE A   8       5.896  -0.673 -14.237  1.00  0.00           H  
ATOM    118 HG22 ILE A   8       6.841   0.707 -14.811  1.00  0.00           H  
ATOM    119 HG23 ILE A   8       7.675  -0.719 -14.209  1.00  0.00           H  
ATOM    120  CG1 ILE A   8       5.790   1.658 -12.552  1.00  0.00           C  
ATOM    121 HG12 ILE A   8       4.858   1.384 -13.049  1.00  0.00           H  
ATOM    122 HG13 ILE A   8       5.558   1.859 -11.507  1.00  0.00           H  
ATOM    123  CD1 ILE A   8       6.321   2.965 -13.155  1.00  0.00           C  
ATOM    124 HD11 ILE A   8       7.262   3.240 -12.680  1.00  0.00           H  
ATOM    125 HD12 ILE A   8       6.478   2.861 -14.228  1.00  0.00           H  
ATOM    126 HD13 ILE A   8       5.598   3.762 -12.981  1.00  0.00           H  
ATOM    127  C   ILE A   8       7.126  -1.949 -11.878  1.00  0.00           C  
ATOM    128  O   ILE A   8       6.442  -2.884 -12.293  1.00  0.00           O  
ATOM    129  N   ILE A   9       8.420  -2.101 -11.569  1.00  0.00           N  
ATOM    130  H   ILE A   9       8.936  -1.287 -11.244  1.00  0.00           H  
ATOM    131  CA  ILE A   9       9.152  -3.368 -11.745  1.00  0.00           C  
ATOM    132  HA  ILE A   9       8.995  -3.705 -12.770  1.00  0.00           H  
ATOM    133  CB  ILE A   9      10.666  -3.139 -11.558  1.00  0.00           C  
ATOM    134  HB  ILE A   9      10.823  -2.550 -10.651  1.00  0.00           H  
ATOM    135  CG2 ILE A   9      11.448  -4.461 -11.411  1.00  0.00           C  
ATOM    136 HG21 ILE A   9      12.518  -4.266 -11.353  1.00  0.00           H  
ATOM    137 HG22 ILE A   9      11.164  -4.968 -10.489  1.00  0.00           H  
ATOM    138 HG23 ILE A   9      11.248  -5.119 -12.258  1.00  0.00           H  
ATOM    139  CG1 ILE A   9      11.180  -2.345 -12.780  1.00  0.00           C  
ATOM    140 HG12 ILE A   9      11.197  -2.990 -13.661  1.00  0.00           H  
ATOM    141 HG13 ILE A   9      10.508  -1.514 -12.986  1.00  0.00           H  
ATOM    142  CD1 ILE A   9      12.568  -1.744 -12.575  1.00  0.00           C  
ATOM    143 HD11 ILE A   9      12.592  -1.155 -11.657  1.00  0.00           H  
ATOM    144 HD12 ILE A   9      12.787  -1.090 -13.417  1.00  0.00           H  
ATOM    145 HD13 ILE A   9      13.328  -2.524 -12.531  1.00  0.00           H  
ATOM    146  C   ILE A   9       8.593  -4.483 -10.851  1.00  0.00           C  
ATOM    147  O   ILE A   9       8.376  -5.588 -11.345  1.00  0.00           O  
ATOM    148  N   LYS A  10       8.256  -4.205  -9.584  1.00  0.00           N  
ATOM    149  H   LYS A  10       8.498  -3.289  -9.213  1.00  0.00           H  
ATOM    150  CA  LYS A  10       7.493  -5.139  -8.742  1.00  0.00           C  
ATOM    151  HA  LYS A  10       8.049  -6.073  -8.677  1.00  0.00           H  
ATOM    152  CB  LYS A  10       7.335  -4.580  -7.313  1.00  0.00           C  
ATOM    153  HB2 LYS A  10       8.327  -4.433  -6.881  1.00  0.00           H  
ATOM    154  HB3 LYS A  10       6.849  -3.604  -7.360  1.00  0.00           H  
ATOM    155  CG  LYS A  10       6.500  -5.513  -6.408  1.00  0.00           C  
ATOM    156  HG2 LYS A  10       5.563  -5.011  -6.160  1.00  0.00           H  
ATOM    157  HG3 LYS A  10       6.243  -6.424  -6.947  1.00  0.00           H  
ATOM    158  CD  LYS A  10       7.191  -5.938  -5.105  1.00  0.00           C  
ATOM    159  HD2 LYS A  10       8.142  -6.421  -5.333  1.00  0.00           H  
ATOM    160  HD3 LYS A  10       7.361  -5.069  -4.469  1.00  0.00           H  
ATOM    161  CE  LYS A  10       6.256  -6.938  -4.415  1.00  0.00           C  
ATOM    162  HE2 LYS A  10       5.280  -6.465  -4.291  1.00  0.00           H  
ATOM    163  HE3 LYS A  10       6.123  -7.802  -5.073  1.00  0.00           H  
ATOM    164  NZ  LYS A  10       6.744  -7.385  -3.093  1.00  0.00           N  
ATOM    165  HZ1 LYS A  10       6.555  -6.687  -2.379  1.00  0.00           H  
ATOM    166  HZ2 LYS A  10       6.218  -8.203  -2.789  1.00  0.00           H  
ATOM    167  HZ3 LYS A  10       7.732  -7.622  -3.096  1.00  0.00           H  
ATOM    168  C   LYS A  10       6.149  -5.497  -9.388  1.00  0.00           C  
ATOM    169  O   LYS A  10       5.853  -6.679  -9.524  1.00  0.00           O  
ATOM    170  N   THR A  11       5.355  -4.522  -9.835  1.00  0.00           N  
ATOM    171  H   THR A  11       5.664  -3.566  -9.702  1.00  0.00           H  
ATOM    172  CA  THR A  11       4.040  -4.774 -10.460  1.00  0.00           C  
ATOM    173  HA  THR A  11       3.426  -5.329  -9.750  1.00  0.00           H  
ATOM    174  CB  THR A  11       3.313  -3.459 -10.784  1.00  0.00           C  
ATOM    175  HB  THR A  11       3.867  -2.903 -11.542  1.00  0.00           H  
ATOM    176  CG2 THR A  11       1.878  -3.665 -11.263  1.00  0.00           C  
ATOM    177 HG21 THR A  11       1.862  -4.199 -12.212  1.00  0.00           H  
ATOM    178 HG22 THR A  11       1.312  -4.220 -10.518  1.00  0.00           H  
ATOM    179 HG23 THR A  11       1.405  -2.692 -11.403  1.00  0.00           H  
ATOM    180  OG1 THR A  11       3.218  -2.676  -9.620  1.00  0.00           O  
ATOM    181  HG1 THR A  11       4.091  -2.260  -9.483  1.00  0.00           H  
ATOM    182  C   THR A  11       4.153  -5.634 -11.724  1.00  0.00           C  
ATOM    183  O   THR A  11       3.331  -6.522 -11.933  1.00  0.00           O  
ATOM    184  N   LEU A  12       5.193  -5.429 -12.537  1.00  0.00           N  
ATOM    185  H   LEU A  12       5.828  -4.670 -12.317  1.00  0.00           H  
ATOM    186  CA  LEU A  12       5.482  -6.225 -13.729  1.00  0.00           C  
ATOM    187  HA  LEU A  12       4.572  -6.331 -14.312  1.00  0.00           H  
ATOM    188  CB  LEU A  12       6.523  -5.468 -14.576  1.00  0.00           C  
ATOM    189  HB2 LEU A  12       7.370  -5.221 -13.936  1.00  0.00           H  
ATOM    190  HB3 LEU A  12       6.880  -6.121 -15.369  1.00  0.00           H  
ATOM    191  CG  LEU A  12       5.976  -4.175 -15.222  1.00  0.00           C  
ATOM    192  HG  LEU A  12       5.401  -3.604 -14.495  1.00  0.00           H  
ATOM    193  CD1 LEU A  12       7.104  -3.288 -15.742  1.00  0.00           C  
ATOM    194 HD11 LEU A  12       7.579  -3.775 -16.585  1.00  0.00           H  
ATOM    195 HD12 LEU A  12       6.686  -2.337 -16.074  1.00  0.00           H  
ATOM    196 HD13 LEU A  12       7.833  -3.102 -14.954  1.00  0.00           H  
ATOM    197  CD2 LEU A  12       5.067  -4.495 -16.410  1.00  0.00           C  
ATOM    198 HD21 LEU A  12       5.606  -5.079 -17.158  1.00  0.00           H  
ATOM    199 HD22 LEU A  12       4.197  -5.056 -16.080  1.00  0.00           H  
ATOM    200 HD23 LEU A  12       4.720  -3.569 -16.865  1.00  0.00           H  
ATOM    201  C   LEU A  12       5.924  -7.657 -13.378  1.00  0.00           C  
ATOM    202  O   LEU A  12       5.558  -8.596 -14.089  1.00  0.00           O  
ATOM    203  N   ASN A  13       6.648  -7.860 -12.272  1.00  0.00           N  
ATOM    204  H   ASN A  13       6.966  -7.054 -11.744  1.00  0.00           H  
ATOM    205  CA  ASN A  13       6.940  -9.201 -11.753  1.00  0.00           C  
ATOM    206  HA  ASN A  13       7.360  -9.808 -12.558  1.00  0.00           H  
ATOM    207  CB  ASN A  13       7.983  -9.136 -10.618  1.00  0.00           C  
ATOM    208  HB2 ASN A  13       7.604  -8.512  -9.812  1.00  0.00           H  
ATOM    209  HB3 ASN A  13       8.122 -10.140 -10.220  1.00  0.00           H  
ATOM    210  CG  ASN A  13       9.356  -8.623 -11.027  1.00  0.00           C  
ATOM    211  OD1 ASN A  13       9.739  -8.586 -12.188  1.00  0.00           O  
ATOM    212  ND2 ASN A  13      10.165  -8.236 -10.062  1.00  0.00           N  
ATOM    213 HD21 ASN A  13      11.065  -7.892 -10.339  1.00  0.00           H  
ATOM    214 HD22 ASN A  13       9.875  -8.327  -9.107  1.00  0.00           H  
ATOM    215  C   ASN A  13       5.647  -9.903 -11.291  1.00  0.00           C  
ATOM    216  O   ASN A  13       5.367 -11.019 -11.725  1.00  0.00           O  
ATOM    217  N   SER A  14       4.814  -9.239 -10.484  1.00  0.00           N  
ATOM    218  H   SER A  14       5.099  -8.337 -10.116  1.00  0.00           H  
ATOM    219  CA  SER A  14       3.546  -9.820 -10.020  1.00  0.00           C  
ATOM    220  HA  SER A  14       3.757 -10.785  -9.559  1.00  0.00           H  
ATOM    221  CB  SER A  14       2.882  -8.929  -8.976  1.00  0.00           C  
ATOM    222  HB2 SER A  14       2.654  -7.960  -9.421  1.00  0.00           H  
ATOM    223  HB3 SER A  14       1.957  -9.410  -8.662  1.00  0.00           H  
ATOM    224  OG  SER A  14       3.696  -8.742  -7.837  1.00  0.00           O  
ATOM    225  HG  SER A  14       3.638  -9.552  -7.314  1.00  0.00           H  
ATOM    226  C   SER A  14       2.545 -10.083 -11.152  1.00  0.00           C  
ATOM    227  O   SER A  14       1.800 -11.053 -11.065  1.00  0.00           O  
ATOM    228  N   LEU A  15       2.549  -9.280 -12.227  1.00  0.00           N  
ATOM    229  H   LEU A  15       3.128  -8.448 -12.197  1.00  0.00           H  
ATOM    230  CA  LEU A  15       1.824  -9.580 -13.473  1.00  0.00           C  
ATOM    231  HA  LEU A  15       0.768  -9.732 -13.248  1.00  0.00           H  
ATOM    232  CB  LEU A  15       1.975  -8.424 -14.483  1.00  0.00           C  
ATOM    233  HB2 LEU A  15       2.998  -8.058 -14.433  1.00  0.00           H  
ATOM    234  HB3 LEU A  15       1.821  -8.803 -15.496  1.00  0.00           H  
ATOM    235  CG  LEU A  15       1.004  -7.261 -14.247  1.00  0.00           C  
ATOM    236  HG  LEU A  15       0.914  -7.083 -13.179  1.00  0.00           H  
ATOM    237  CD1 LEU A  15       1.515  -5.986 -14.911  1.00  0.00           C  
ATOM    238 HD11 LEU A  15       0.796  -5.181 -14.764  1.00  0.00           H  
ATOM    239 HD12 LEU A  15       2.453  -5.692 -14.448  1.00  0.00           H  
ATOM    240 HD13 LEU A  15       1.668  -6.149 -15.979  1.00  0.00           H  
ATOM    241  CD2 LEU A  15      -0.375  -7.542 -14.843  1.00  0.00           C  
ATOM    242 HD21 LEU A  15      -1.030  -6.684 -14.700  1.00  0.00           H  
ATOM    243 HD22 LEU A  15      -0.291  -7.740 -15.913  1.00  0.00           H  
ATOM    244 HD23 LEU A  15      -0.817  -8.406 -14.351  1.00  0.00           H  
ATOM    245  C   LEU A  15       2.339 -10.868 -14.118  1.00  0.00           C  
ATOM    246  O   LEU A  15       1.547 -11.746 -14.454  1.00  0.00           O  
ATOM    247  N   THR A  16       3.665 -10.988 -14.263  1.00  0.00           N  
ATOM    248  H   THR A  16       4.247 -10.228 -13.934  1.00  0.00           H  
ATOM    249  CA  THR A  16       4.318 -12.156 -14.883  1.00  0.00           C  
ATOM    250  HA  THR A  16       3.967 -12.249 -15.911  1.00  0.00           H  
ATOM    251  CB  THR A  16       5.852 -11.979 -14.910  1.00  0.00           C  
ATOM    252  HB  THR A  16       6.228 -11.969 -13.888  1.00  0.00           H  
ATOM    253  CG2 THR A  16       6.570 -13.096 -15.668  1.00  0.00           C  
ATOM    254 HG21 THR A  16       6.191 -13.159 -16.689  1.00  0.00           H  
ATOM    255 HG22 THR A  16       7.641 -12.902 -15.682  1.00  0.00           H  
ATOM    256 HG23 THR A  16       6.406 -14.051 -15.167  1.00  0.00           H  
ATOM    257  OG1 THR A  16       6.236 -10.766 -15.539  1.00  0.00           O  
ATOM    258  HG1 THR A  16       5.855 -10.040 -15.008  1.00  0.00           H  
ATOM    259  C   THR A  16       3.939 -13.454 -14.154  1.00  0.00           C  
ATOM    260  O   THR A  16       3.572 -14.443 -14.789  1.00  0.00           O  
ATOM    261  N   GLU A  17       3.930 -13.455 -12.815  1.00  0.00           N  
ATOM    262  H   GLU A  17       4.291 -12.642 -12.325  1.00  0.00           H  
ATOM    263  CA  GLU A  17       3.593 -14.651 -12.025  1.00  0.00           C  
ATOM    264  HA  GLU A  17       4.110 -15.492 -12.486  1.00  0.00           H  
ATOM    265  CB  GLU A  17       4.158 -14.503 -10.597  1.00  0.00           C  
ATOM    266  HB2 GLU A  17       5.093 -13.940 -10.639  1.00  0.00           H  
ATOM    267  HB3 GLU A  17       3.457 -13.927  -9.990  1.00  0.00           H  
ATOM    268  CG  GLU A  17       4.448 -15.850  -9.904  1.00  0.00           C  
ATOM    269  HG2 GLU A  17       4.817 -15.647  -8.896  1.00  0.00           H  
ATOM    270  HG3 GLU A  17       3.513 -16.405  -9.801  1.00  0.00           H  
ATOM    271  CD  GLU A  17       5.486 -16.708 -10.653  1.00  0.00           C  
ATOM    272  OE1 GLU A  17       6.559 -16.186 -11.019  1.00  0.00           O  
ATOM    273  OE2 GLU A  17       5.188 -17.899 -10.921  1.00  0.00           O  
ATOM    274  C   GLU A  17       2.090 -15.026 -12.045  1.00  0.00           C  
ATOM    275  O   GLU A  17       1.746 -16.178 -11.770  1.00  0.00           O  
ATOM    276  N   GLN A  18       1.172 -14.131 -12.458  1.00  0.00           N  
ATOM    277  H   GLN A  18       1.477 -13.192 -12.698  1.00  0.00           H  
ATOM    278  CA  GLN A  18      -0.242 -14.516 -12.659  1.00  0.00           C  
ATOM    279  HA  GLN A  18      -0.579 -15.033 -11.759  1.00  0.00           H  
ATOM    280  CB  GLN A  18      -1.170 -13.305 -12.891  1.00  0.00           C  
ATOM    281  HB2 GLN A  18      -0.838 -12.754 -13.771  1.00  0.00           H  
ATOM    282  HB3 GLN A  18      -2.170 -13.682 -13.107  1.00  0.00           H  
ATOM    283  CG  GLN A  18      -1.319 -12.328 -11.720  1.00  0.00           C  
ATOM    284  HG2 GLN A  18      -0.412 -11.744 -11.644  1.00  0.00           H  
ATOM    285  HG3 GLN A  18      -2.123 -11.626 -11.944  1.00  0.00           H  
ATOM    286  CD  GLN A  18      -1.621 -12.990 -10.378  1.00  0.00           C  
ATOM    287  OE1 GLN A  18      -2.448 -13.889 -10.261  1.00  0.00           O  
ATOM    288  NE2 GLN A  18      -0.979 -12.542  -9.319  1.00  0.00           N  
ATOM    289 HE21 GLN A  18      -1.160 -12.986  -8.435  1.00  0.00           H  
ATOM    290 HE22 GLN A  18      -0.240 -11.859  -9.428  1.00  0.00           H  
ATOM    291  C   GLN A  18      -0.460 -15.500 -13.823  1.00  0.00           C  
ATOM    292  O   GLN A  18      -1.497 -16.171 -13.834  1.00  0.00           O  
ATOM    293  N   LYS A  19       0.456 -15.575 -14.806  1.00  0.00           N  
ATOM    294  H   LYS A  19       1.289 -15.003 -14.696  1.00  0.00           H  
ATOM    295  CA  LYS A  19       0.439 -16.525 -15.947  1.00  0.00           C  
ATOM    296  HA  LYS A  19       1.120 -16.129 -16.703  1.00  0.00           H  
ATOM    297  CB  LYS A  19       0.995 -17.900 -15.522  1.00  0.00           C  
ATOM    298  HB2 LYS A  19       0.347 -18.341 -14.762  1.00  0.00           H  
ATOM    299  HB3 LYS A  19       1.029 -18.564 -16.388  1.00  0.00           H  
ATOM    300  CG  LYS A  19       2.414 -17.727 -14.962  1.00  0.00           C  
ATOM    301  HG2 LYS A  19       3.043 -17.259 -15.721  1.00  0.00           H  
ATOM    302  HG3 LYS A  19       2.361 -17.056 -14.109  1.00  0.00           H  
ATOM    303  CD  LYS A  19       3.094 -19.011 -14.482  1.00  0.00           C  
ATOM    304  HD2 LYS A  19       2.417 -19.569 -13.833  1.00  0.00           H  
ATOM    305  HD3 LYS A  19       3.402 -19.622 -15.333  1.00  0.00           H  
ATOM    306  CE  LYS A  19       4.303 -18.511 -13.684  1.00  0.00           C  
ATOM    307  HE2 LYS A  19       4.990 -17.972 -14.342  1.00  0.00           H  
ATOM    308  HE3 LYS A  19       3.935 -17.788 -12.947  1.00  0.00           H  
ATOM    309  NZ  LYS A  19       5.020 -19.566 -12.941  1.00  0.00           N  
ATOM    310  HZ1 LYS A  19       4.377 -20.186 -12.477  1.00  0.00           H  
ATOM    311  HZ2 LYS A  19       5.690 -20.056 -13.511  1.00  0.00           H  
ATOM    312  HZ3 LYS A  19       5.499 -19.077 -12.171  1.00  0.00           H  
ATOM    313  C   LYS A  19      -0.925 -16.595 -16.645  1.00  0.00           C  
ATOM    314  O   LYS A  19      -1.497 -17.661 -16.864  1.00  0.00           O  
ATOM    315  N   THR A  20      -1.491 -15.420 -16.911  1.00  0.00           N  
ATOM    316  H   THR A  20      -0.914 -14.598 -16.810  1.00  0.00           H  
ATOM    317  CA  THR A  20      -2.845 -15.265 -17.458  1.00  0.00           C  
ATOM    318  HA  THR A  20      -3.508 -16.001 -17.006  1.00  0.00           H  
ATOM    319  CB  THR A  20      -3.391 -13.872 -17.120  1.00  0.00           C  
ATOM    320  HB  THR A  20      -2.663 -13.122 -17.424  1.00  0.00           H  
ATOM    321  CG2 THR A  20      -4.736 -13.533 -17.759  1.00  0.00           C  
ATOM    322 HG21 THR A  20      -5.067 -12.566 -17.387  1.00  0.00           H  
ATOM    323 HG22 THR A  20      -4.627 -13.448 -18.838  1.00  0.00           H  
ATOM    324 HG23 THR A  20      -5.481 -14.291 -17.517  1.00  0.00           H  
ATOM    325  OG1 THR A  20      -3.588 -13.797 -15.728  1.00  0.00           O  
ATOM    326  HG1 THR A  20      -2.725 -13.726 -15.312  1.00  0.00           H  
ATOM    327  C   THR A  20      -2.834 -15.479 -18.965  1.00  0.00           C  
ATOM    328  O   THR A  20      -2.365 -14.615 -19.687  1.00  0.00           O  
ATOM    329  N   LEU A  21      -3.419 -16.579 -19.448  1.00  0.00           N  
ATOM    330  H   LEU A  21      -3.711 -17.289 -18.796  1.00  0.00           H  
ATOM    331  CA  LEU A  21      -3.432 -16.909 -20.883  1.00  0.00           C  
ATOM    332  HA  LEU A  21      -2.393 -17.018 -21.201  1.00  0.00           H  
ATOM    333  CB  LEU A  21      -4.163 -18.256 -21.067  1.00  0.00           C  
ATOM    334  HB2 LEU A  21      -3.996 -18.893 -20.196  1.00  0.00           H  
ATOM    335  HB3 LEU A  21      -5.234 -18.057 -21.129  1.00  0.00           H  
ATOM    336  CG  LEU A  21      -3.709 -19.028 -22.324  1.00  0.00           C  
ATOM    337  HG  LEU A  21      -3.639 -18.353 -23.175  1.00  0.00           H  
ATOM    338  CD1 LEU A  21      -2.354 -19.705 -22.090  1.00  0.00           C  
ATOM    339 HD11 LEU A  21      -2.403 -20.378 -21.234  1.00  0.00           H  
ATOM    340 HD12 LEU A  21      -1.586 -18.953 -21.916  1.00  0.00           H  
ATOM    341 HD13 LEU A  21      -2.072 -20.270 -22.978  1.00  0.00           H  
ATOM    342  CD2 LEU A  21      -4.724 -20.122 -22.661  1.00  0.00           C  
ATOM    343 HD21 LEU A  21      -5.696 -19.670 -22.859  1.00  0.00           H  
ATOM    344 HD22 LEU A  21      -4.404 -20.646 -23.563  1.00  0.00           H  
ATOM    345 HD23 LEU A  21      -4.803 -20.834 -21.840  1.00  0.00           H  
ATOM    346  C   LEU A  21      -4.041 -15.804 -21.778  1.00  0.00           C  
ATOM    347  O   LEU A  21      -3.716 -15.708 -22.952  1.00  0.00           O  
ATOM    348  N   CYS A  22      -4.890 -14.930 -21.233  1.00  0.00           N  
ATOM    349  H   CYS A  22      -5.126 -15.029 -20.262  1.00  0.00           H  
ATOM    350  CA  CYS A  22      -5.428 -13.779 -21.961  1.00  0.00           C  
ATOM    351  HA  CYS A  22      -5.768 -14.135 -22.934  1.00  0.00           H  
ATOM    352  CB  CYS A  22      -6.652 -13.223 -21.216  1.00  0.00           C  
ATOM    353  HB2 CYS A  22      -6.337 -12.814 -20.256  1.00  0.00           H  
ATOM    354  HB3 CYS A  22      -7.091 -12.409 -21.798  1.00  0.00           H  
ATOM    355  SG  CYS A  22      -7.901 -14.523 -20.950  1.00  0.00           S  
ATOM    356  HG  CYS A  22      -8.268 -14.679 -22.231  1.00  0.00           H  
ATOM    357  C   CYS A  22      -4.392 -12.674 -22.274  1.00  0.00           C  
ATOM    358  O   CYS A  22      -4.759 -11.701 -22.932  1.00  0.00           O  
ATOM    359  N   THR A  23      -3.116 -12.785 -21.868  1.00  0.00           N  
ATOM    360  H   THR A  23      -2.818 -13.586 -21.318  1.00  0.00           H  
ATOM    361  CA  THR A  23      -2.046 -11.890 -22.356  1.00  0.00           C  
ATOM    362  HA  THR A  23      -2.435 -10.873 -22.334  1.00  0.00           H  
ATOM    363  CB  THR A  23      -0.807 -11.895 -21.442  1.00  0.00           C  
ATOM    364  HB  THR A  23      -0.069 -11.223 -21.876  1.00  0.00           H  
ATOM    365  CG2 THR A  23      -1.096 -11.403 -20.023  1.00  0.00           C  
ATOM    366 HG21 THR A  23      -1.815 -12.059 -19.538  1.00  0.00           H  
ATOM    367 HG22 THR A  23      -0.164 -11.405 -19.455  1.00  0.00           H  
ATOM    368 HG23 THR A  23      -1.487 -10.389 -20.057  1.00  0.00           H  
ATOM    369  OG1 THR A  23      -0.226 -13.163 -21.326  1.00  0.00           O  
ATOM    370  HG1 THR A  23       0.702 -12.991 -21.039  1.00  0.00           H  
ATOM    371  C   THR A  23      -1.664 -12.137 -23.827  1.00  0.00           C  
ATOM    372  O   THR A  23      -0.977 -11.307 -24.421  1.00  0.00           O  
ATOM    373  N   GLU A  24      -2.215 -13.177 -24.466  1.00  0.00           N  
ATOM    374  H   GLU A  24      -2.661 -13.900 -23.916  1.00  0.00           H  
ATOM    375  CA  GLU A  24      -2.291 -13.328 -25.930  1.00  0.00           C  
ATOM    376  HA  GLU A  24      -1.293 -13.435 -26.356  1.00  0.00           H  
ATOM    377  CB  GLU A  24      -3.116 -14.586 -26.257  1.00  0.00           C  
ATOM    378  HB2 GLU A  24      -4.061 -14.513 -25.719  1.00  0.00           H  
ATOM    379  HB3 GLU A  24      -3.359 -14.596 -27.321  1.00  0.00           H  
ATOM    380  CG  GLU A  24      -2.456 -15.925 -25.896  1.00  0.00           C  
ATOM    381  HG2 GLU A  24      -1.861 -15.818 -24.986  1.00  0.00           H  
ATOM    382  HG3 GLU A  24      -3.251 -16.648 -25.694  1.00  0.00           H  
ATOM    383  CD  GLU A  24      -1.580 -16.446 -27.041  1.00  0.00           C  
ATOM    384  OE1 GLU A  24      -0.546 -15.795 -27.312  1.00  0.00           O  
ATOM    385  OE2 GLU A  24      -1.960 -17.478 -27.642  1.00  0.00           O  
ATOM    386  C   GLU A  24      -2.993 -12.145 -26.626  1.00  0.00           C  
ATOM    387  O   GLU A  24      -2.733 -11.871 -27.797  1.00  0.00           O  
ATOM    388  N   LEU A  25      -3.919 -11.452 -25.947  1.00  0.00           N  
ATOM    389  H   LEU A  25      -4.055 -11.663 -24.966  1.00  0.00           H  
ATOM    390  CA  LEU A  25      -4.780 -10.454 -26.588  1.00  0.00           C  
ATOM    391  HA  LEU A  25      -5.190 -10.925 -27.481  1.00  0.00           H  
ATOM    392  CB  LEU A  25      -5.946 -10.066 -25.664  1.00  0.00           C  
ATOM    393  HB2 LEU A  25      -5.533  -9.828 -24.684  1.00  0.00           H  
ATOM    394  HB3 LEU A  25      -6.423  -9.166 -26.052  1.00  0.00           H  
ATOM    395  CG  LEU A  25      -7.013 -11.167 -25.518  1.00  0.00           C  
ATOM    396  HG  LEU A  25      -6.541 -12.111 -25.243  1.00  0.00           H  
ATOM    397  CD1 LEU A  25      -7.993 -10.782 -24.415  1.00  0.00           C  
ATOM    398 HD11 LEU A  25      -8.501  -9.851 -24.668  1.00  0.00           H  
ATOM    399 HD12 LEU A  25      -8.726 -11.580 -24.297  1.00  0.00           H  
ATOM    400 HD13 LEU A  25      -7.455 -10.657 -23.477  1.00  0.00           H  
ATOM    401  CD2 LEU A  25      -7.818 -11.363 -26.808  1.00  0.00           C  
ATOM    402 HD21 LEU A  25      -8.247 -10.417 -27.137  1.00  0.00           H  
ATOM    403 HD22 LEU A  25      -7.180 -11.768 -27.593  1.00  0.00           H  
ATOM    404 HD23 LEU A  25      -8.624 -12.077 -26.634  1.00  0.00           H  
ATOM    405  C   LEU A  25      -4.013  -9.216 -27.081  1.00  0.00           C  
ATOM    406  O   LEU A  25      -3.151  -8.664 -26.397  1.00  0.00           O  
ATOM    407  N   THR A  26      -4.390  -8.762 -28.275  1.00  0.00           N  
ATOM    408  H   THR A  26      -5.060  -9.309 -28.793  1.00  0.00           H  
ATOM    409  CA  THR A  26      -3.715  -7.707 -29.032  1.00  0.00           C  
ATOM    410  HA  THR A  26      -2.657  -7.958 -29.074  1.00  0.00           H  
ATOM    411  CB  THR A  26      -4.252  -7.680 -30.469  1.00  0.00           C  
ATOM    412  HB  THR A  26      -5.273  -7.295 -30.472  1.00  0.00           H  
ATOM    413  CG2 THR A  26      -3.400  -6.834 -31.409  1.00  0.00           C  
ATOM    414 HG21 THR A  26      -3.711  -6.998 -32.440  1.00  0.00           H  
ATOM    415 HG22 THR A  26      -3.526  -5.776 -31.180  1.00  0.00           H  
ATOM    416 HG23 THR A  26      -2.350  -7.109 -31.307  1.00  0.00           H  
ATOM    417  OG1 THR A  26      -4.271  -8.983 -30.999  1.00  0.00           O  
ATOM    418  HG1 THR A  26      -4.535  -8.923 -31.920  1.00  0.00           H  
ATOM    419  C   THR A  26      -3.861  -6.315 -28.416  1.00  0.00           C  
ATOM    420  O   THR A  26      -4.941  -5.921 -27.976  1.00  0.00           O  
ATOM    421  N   VAL A  27      -2.788  -5.529 -28.490  1.00  0.00           N  
ATOM    422  H   VAL A  27      -1.930  -5.938 -28.852  1.00  0.00           H  
ATOM    423  CA  VAL A  27      -2.706  -4.133 -28.059  1.00  0.00           C  
ATOM    424  HA  VAL A  27      -3.710  -3.707 -28.082  1.00  0.00           H  
ATOM    425  CB  VAL A  27      -2.211  -4.098 -26.598  1.00  0.00           C  
ATOM    426  HB  VAL A  27      -2.879  -4.721 -26.002  1.00  0.00           H  
ATOM    427  CG1 VAL A  27      -0.785  -4.633 -26.419  1.00  0.00           C  
ATOM    428 HG11 VAL A  27      -0.739  -5.676 -26.731  1.00  0.00           H  
ATOM    429 HG12 VAL A  27      -0.075  -4.054 -27.007  1.00  0.00           H  
ATOM    430 HG13 VAL A  27      -0.505  -4.582 -25.366  1.00  0.00           H  
ATOM    431  CG2 VAL A  27      -2.277  -2.688 -26.020  1.00  0.00           C  
ATOM    432 HG21 VAL A  27      -2.072  -2.727 -24.950  1.00  0.00           H  
ATOM    433 HG22 VAL A  27      -1.524  -2.062 -26.498  1.00  0.00           H  
ATOM    434 HG23 VAL A  27      -3.271  -2.266 -26.172  1.00  0.00           H  
ATOM    435  C   VAL A  27      -1.834  -3.326 -29.035  1.00  0.00           C  
ATOM    436  O   VAL A  27      -0.962  -3.880 -29.708  1.00  0.00           O  
ATOM    437  N   THR A  28      -2.064  -2.016 -29.145  1.00  0.00           N  
ATOM    438  H   THR A  28      -2.807  -1.603 -28.605  1.00  0.00           H  
ATOM    439  CA  THR A  28      -1.282  -1.124 -30.022  1.00  0.00           C  
ATOM    440  HA  THR A  28      -1.233  -1.566 -31.015  1.00  0.00           H  
ATOM    441  CB  THR A  28      -1.972   0.239 -30.151  1.00  0.00           C  
ATOM    442  HB  THR A  28      -2.058   0.700 -29.163  1.00  0.00           H  
ATOM    443  CG2 THR A  28      -1.272   1.208 -31.102  1.00  0.00           C  
ATOM    444 HG21 THR A  28      -1.173   0.747 -32.084  1.00  0.00           H  
ATOM    445 HG22 THR A  28      -1.856   2.123 -31.188  1.00  0.00           H  
ATOM    446 HG23 THR A  28      -0.282   1.466 -30.725  1.00  0.00           H  
ATOM    447  OG1 THR A  28      -3.260   0.032 -30.673  1.00  0.00           O  
ATOM    448  HG1 THR A  28      -3.728   0.870 -30.629  1.00  0.00           H  
ATOM    449  C   THR A  28       0.143  -0.935 -29.502  1.00  0.00           C  
ATOM    450  O   THR A  28       0.338  -0.485 -28.372  1.00  0.00           O  
ATOM    451  N   ASP A  29       1.148  -1.245 -30.321  1.00  0.00           N  
ATOM    452  H   ASP A  29       0.917  -1.500 -31.275  1.00  0.00           H  
ATOM    453  CA  ASP A  29       2.565  -1.100 -29.967  1.00  0.00           C  
ATOM    454  HA  ASP A  29       2.685  -1.352 -28.912  1.00  0.00           H  
ATOM    455  CB  ASP A  29       3.416  -2.110 -30.759  1.00  0.00           C  
ATOM    456  HB2 ASP A  29       3.023  -3.111 -30.572  1.00  0.00           H  
ATOM    457  HB3 ASP A  29       3.312  -1.906 -31.825  1.00  0.00           H  
ATOM    458  CG  ASP A  29       4.910  -2.102 -30.394  1.00  0.00           C  
ATOM    459  OD1 ASP A  29       5.607  -3.083 -30.721  1.00  0.00           O  
ATOM    460  OD2 ASP A  29       5.406  -1.139 -29.767  1.00  0.00           O  
ATOM    461  C   ASP A  29       3.027   0.355 -30.163  1.00  0.00           C  
ATOM    462  O   ASP A  29       3.149   0.842 -31.285  1.00  0.00           O  
ATOM    463  N   ILE A  30       3.289   1.049 -29.047  1.00  0.00           N  
ATOM    464  H   ILE A  30       3.135   0.578 -28.169  1.00  0.00           H  
ATOM    465  CA  ILE A  30       3.754   2.450 -29.016  1.00  0.00           C  
ATOM    466  HA  ILE A  30       3.447   2.911 -29.957  1.00  0.00           H  
ATOM    467  CB  ILE A  30       3.045   3.234 -27.884  1.00  0.00           C  
ATOM    468  HB  ILE A  30       3.382   4.271 -27.928  1.00  0.00           H  
ATOM    469  CG2 ILE A  30       1.532   3.262 -28.154  1.00  0.00           C  
ATOM    470 HG21 ILE A  30       1.338   3.658 -29.151  1.00  0.00           H  
ATOM    471 HG22 ILE A  30       1.117   2.254 -28.094  1.00  0.00           H  
ATOM    472 HG23 ILE A  30       1.030   3.894 -27.423  1.00  0.00           H  
ATOM    473  CG1 ILE A  30       3.301   2.706 -26.453  1.00  0.00           C  
ATOM    474 HG12 ILE A  30       2.509   3.068 -25.796  1.00  0.00           H  
ATOM    475 HG13 ILE A  30       3.267   1.616 -26.435  1.00  0.00           H  
ATOM    476  CD1 ILE A  30       4.626   3.181 -25.849  1.00  0.00           C  
ATOM    477 HD11 ILE A  30       4.693   2.841 -24.818  1.00  0.00           H  
ATOM    478 HD12 ILE A  30       5.469   2.763 -26.392  1.00  0.00           H  
ATOM    479 HD13 ILE A  30       4.679   4.269 -25.867  1.00  0.00           H  
ATOM    480  C   ILE A  30       5.288   2.604 -28.988  1.00  0.00           C  
ATOM    481  O   ILE A  30       5.800   3.727 -28.898  1.00  0.00           O  
ATOM    482  N   PHE A  31       6.019   1.487 -29.044  1.00  0.00           N  
ATOM    483  H   PHE A  31       5.521   0.606 -29.156  1.00  0.00           H  
ATOM    484  CA  PHE A  31       7.481   1.399 -29.053  1.00  0.00           C  
ATOM    485  HA  PHE A  31       7.899   2.335 -28.680  1.00  0.00           H  
ATOM    486  CB  PHE A  31       7.926   0.258 -28.116  1.00  0.00           C  
ATOM    487  HB2 PHE A  31       7.749  -0.689 -28.622  1.00  0.00           H  
ATOM    488  HB3 PHE A  31       9.003   0.338 -27.967  1.00  0.00           H  
ATOM    489  CG  PHE A  31       7.256   0.187 -26.750  1.00  0.00           C  
ATOM    490  CD1 PHE A  31       6.261  -0.781 -26.500  1.00  0.00           C  
ATOM    491  HD1 PHE A  31       5.948  -1.454 -27.287  1.00  0.00           H  
ATOM    492  CE1 PHE A  31       5.670  -0.882 -25.228  1.00  0.00           C  
ATOM    493  HE1 PHE A  31       4.910  -1.629 -25.038  1.00  0.00           H  
ATOM    494  CZ  PHE A  31       6.068  -0.015 -24.198  1.00  0.00           C  
ATOM    495  HZ  PHE A  31       5.613  -0.092 -23.221  1.00  0.00           H  
ATOM    496  CE2 PHE A  31       7.059   0.952 -24.440  1.00  0.00           C  
ATOM    497  HE2 PHE A  31       7.367   1.611 -23.642  1.00  0.00           H  
ATOM    498  CD2 PHE A  31       7.649   1.056 -25.714  1.00  0.00           C  
ATOM    499  HD2 PHE A  31       8.413   1.798 -25.893  1.00  0.00           H  
ATOM    500  C   PHE A  31       8.038   1.162 -30.472  1.00  0.00           C  
ATOM    501  O   PHE A  31       9.088   1.703 -30.822  1.00  0.00           O  
ATOM    502  N   ALA A  32       7.367   0.357 -31.304  1.00  0.00           N  
ATOM    503  H   ALA A  32       6.521  -0.089 -30.951  1.00  0.00           H  
ATOM    504  CA  ALA A  32       7.754   0.099 -32.698  1.00  0.00           C  
ATOM    505  HA  ALA A  32       8.815  -0.149 -32.716  1.00  0.00           H  
ATOM    506  CB  ALA A  32       6.973  -1.117 -33.212  1.00  0.00           C  
ATOM    507  HB1 ALA A  32       5.901  -0.916 -33.157  1.00  0.00           H  
ATOM    508  HB2 ALA A  32       7.239  -1.321 -34.250  1.00  0.00           H  
ATOM    509  HB3 ALA A  32       7.195  -1.995 -32.610  1.00  0.00           H  
ATOM    510  C   ALA A  32       7.539   1.318 -33.621  1.00  0.00           C  
ATOM    511  O   ALA A  32       6.458   1.899 -33.638  1.00  0.00           O  
ATOM    512  N   ALA A  33       8.562   1.683 -34.411  1.00  0.00           N  
ATOM    513  H   ALA A  33       9.410   1.143 -34.358  1.00  0.00           H  
ATOM    514  CA  ALA A  33       8.583   2.866 -35.296  1.00  0.00           C  
ATOM    515  HA  ALA A  33       9.593   2.926 -35.705  1.00  0.00           H  
ATOM    516  CB  ALA A  33       7.644   2.636 -36.493  1.00  0.00           C  
ATOM    517  HB1 ALA A  33       7.866   1.680 -36.967  1.00  0.00           H  
ATOM    518  HB2 ALA A  33       6.605   2.642 -36.162  1.00  0.00           H  
ATOM    519  HB3 ALA A  33       7.779   3.432 -37.226  1.00  0.00           H  
ATOM    520  C   ALA A  33       8.363   4.228 -34.584  1.00  0.00           C  
ATOM    521  O   ALA A  33       8.131   5.251 -35.232  1.00  0.00           O  
ATOM    522  N   SER A  34       8.450   4.238 -33.251  1.00  0.00           N  
ATOM    523  H   SER A  34       8.696   3.373 -32.796  1.00  0.00           H  
ATOM    524  CA  SER A  34       8.226   5.398 -32.386  1.00  0.00           C  
ATOM    525  HA  SER A  34       7.316   5.900 -32.714  1.00  0.00           H  
ATOM    526  CB  SER A  34       8.002   4.879 -30.962  1.00  0.00           C  
ATOM    527  HB2 SER A  34       7.445   3.942 -31.022  1.00  0.00           H  
ATOM    528  HB3 SER A  34       8.961   4.676 -30.482  1.00  0.00           H  
ATOM    529  OG  SER A  34       7.239   5.767 -30.173  1.00  0.00           O  
ATOM    530  HG  SER A  34       6.708   5.202 -29.582  1.00  0.00           H  
ATOM    531  C   SER A  34       9.395   6.393 -32.461  1.00  0.00           C  
ATOM    532  O   SER A  34      10.545   5.991 -32.645  1.00  0.00           O  
ATOM    533  N   LYS A  35       9.118   7.696 -32.326  1.00  0.00           N  
ATOM    534  H   LYS A  35       8.167   7.947 -32.089  1.00  0.00           H  
ATOM    535  CA  LYS A  35      10.119   8.779 -32.451  1.00  0.00           C  
ATOM    536  HA  LYS A  35      11.061   8.421 -32.032  1.00  0.00           H  
ATOM    537  CB  LYS A  35      10.406   9.123 -33.925  1.00  0.00           C  
ATOM    538  HB2 LYS A  35      11.014  10.031 -33.942  1.00  0.00           H  
ATOM    539  HB3 LYS A  35      11.008   8.320 -34.355  1.00  0.00           H  
ATOM    540  CG  LYS A  35       9.167   9.317 -34.817  1.00  0.00           C  
ATOM    541  HG2 LYS A  35       8.780   8.339 -35.107  1.00  0.00           H  
ATOM    542  HG3 LYS A  35       8.385   9.859 -34.285  1.00  0.00           H  
ATOM    543  CD  LYS A  35       9.557  10.113 -36.067  1.00  0.00           C  
ATOM    544  HD2 LYS A  35       9.761  11.144 -35.769  1.00  0.00           H  
ATOM    545  HD3 LYS A  35      10.463   9.685 -36.499  1.00  0.00           H  
ATOM    546  CE  LYS A  35       8.435  10.083 -37.107  1.00  0.00           C  
ATOM    547  HE2 LYS A  35       8.295   9.044 -37.427  1.00  0.00           H  
ATOM    548  HE3 LYS A  35       7.507  10.421 -36.634  1.00  0.00           H  
ATOM    549  NZ  LYS A  35       8.770  10.946 -38.267  1.00  0.00           N  
ATOM    550  HZ1 LYS A  35       9.676  10.690 -38.637  1.00  0.00           H  
ATOM    551  HZ2 LYS A  35       8.081  10.850 -39.001  1.00  0.00           H  
ATOM    552  HZ3 LYS A  35       8.804  11.917 -37.983  1.00  0.00           H  
ATOM    553  C   LYS A  35       9.738  10.007 -31.623  1.00  0.00           C  
ATOM    554  O   LYS A  35       9.227  10.999 -32.139  1.00  0.00           O  
ATOM    555  N   ASN A  36       9.968   9.892 -30.321  1.00  0.00           N  
ATOM    556  H   ASN A  36      10.429   9.060 -29.997  1.00  0.00           H  
ATOM    557  CA  ASN A  36       9.570  10.872 -29.315  1.00  0.00           C  
ATOM    558  HA  ASN A  36       8.712  11.447 -29.676  1.00  0.00           H  
ATOM    559  CB  ASN A  36       9.144  10.111 -28.050  1.00  0.00           C  
ATOM    560  HB2 ASN A  36       9.994   9.557 -27.654  1.00  0.00           H  
ATOM    561  HB3 ASN A  36       8.827  10.815 -27.286  1.00  0.00           H  
ATOM    562  CG  ASN A  36       8.009   9.140 -28.308  1.00  0.00           C  
ATOM    563  OD1 ASN A  36       7.408   9.080 -29.370  1.00  0.00           O  
ATOM    564  ND2 ASN A  36       7.694   8.292 -27.364  1.00  0.00           N  
ATOM    565 HD21 ASN A  36       7.018   7.593 -27.594  1.00  0.00           H  
ATOM    566 HD22 ASN A  36       8.200   8.265 -26.488  1.00  0.00           H  
ATOM    567  C   ASN A  36      10.704  11.856 -29.023  1.00  0.00           C  
ATOM    568  O   ASN A  36      11.878  11.522 -29.169  1.00  0.00           O  
ATOM    569  N   THR A  37      10.354  13.044 -28.537  1.00  0.00           N  
ATOM    570  H   THR A  37       9.364  13.218 -28.362  1.00  0.00           H  
ATOM    571  CA  THR A  37      11.315  13.967 -27.915  1.00  0.00           C  
ATOM    572  HA  THR A  37      12.186  14.063 -28.564  1.00  0.00           H  
ATOM    573  CB  THR A  37      10.705  15.366 -27.720  1.00  0.00           C  
ATOM    574  HB  THR A  37      11.494  16.033 -27.371  1.00  0.00           H  
ATOM    575  CG2 THR A  37      10.119  15.951 -29.005  1.00  0.00           C  
ATOM    576 HG21 THR A  37      10.877  15.954 -29.787  1.00  0.00           H  
ATOM    577 HG22 THR A  37       9.258  15.368 -29.334  1.00  0.00           H  
ATOM    578 HG23 THR A  37       9.799  16.975 -28.816  1.00  0.00           H  
ATOM    579  OG1 THR A  37       9.681  15.355 -26.754  1.00  0.00           O  
ATOM    580  HG1 THR A  37       9.016  14.673 -27.001  1.00  0.00           H  
ATOM    581  C   THR A  37      11.808  13.438 -26.566  1.00  0.00           C  
ATOM    582  O   THR A  37      12.917  13.764 -26.145  1.00  0.00           O  
ATOM    583  N   THR A  38      11.016  12.605 -25.876  1.00  0.00           N  
ATOM    584  H   THR A  38      10.083  12.432 -26.228  1.00  0.00           H  
ATOM    585  CA  THR A  38      11.392  12.066 -24.564  1.00  0.00           C  
ATOM    586  HA  THR A  38      12.457  11.840 -24.602  1.00  0.00           H  
ATOM    587  CB  THR A  38      11.199  13.144 -23.483  1.00  0.00           C  
ATOM    588  HB  THR A  38      11.743  14.041 -23.773  1.00  0.00           H  
ATOM    589  CG2 THR A  38       9.743  13.535 -23.233  1.00  0.00           C  
ATOM    590 HG21 THR A  38       9.318  13.958 -24.145  1.00  0.00           H  
ATOM    591 HG22 THR A  38       9.154  12.672 -22.932  1.00  0.00           H  
ATOM    592 HG23 THR A  38       9.700  14.292 -22.450  1.00  0.00           H  
ATOM    593  OG1 THR A  38      11.735  12.692 -22.262  1.00  0.00           O  
ATOM    594  HG1 THR A  38      12.655  12.977 -22.253  1.00  0.00           H  
ATOM    595  C   THR A  38      10.678  10.757 -24.197  1.00  0.00           C  
ATOM    596  O   THR A  38       9.543  10.491 -24.595  1.00  0.00           O  
ATOM    597  N   GLU A  39      11.332   9.954 -23.352  1.00  0.00           N  
ATOM    598  H   GLU A  39      12.244  10.257 -23.046  1.00  0.00           H  
ATOM    599  CA  GLU A  39      10.804   8.715 -22.756  1.00  0.00           C  
ATOM    600  HA  GLU A  39      10.621   7.997 -23.553  1.00  0.00           H  
ATOM    601  CB  GLU A  39      11.861   8.134 -21.797  1.00  0.00           C  
ATOM    602  HB2 GLU A  39      11.533   7.148 -21.475  1.00  0.00           H  
ATOM    603  HB3 GLU A  39      12.797   8.018 -22.341  1.00  0.00           H  
ATOM    604  CG  GLU A  39      12.100   9.009 -20.550  1.00  0.00           C  
ATOM    605  HG2 GLU A  39      12.380  10.017 -20.865  1.00  0.00           H  
ATOM    606  HG3 GLU A  39      11.174   9.082 -19.980  1.00  0.00           H  
ATOM    607  CD  GLU A  39      13.180   8.473 -19.605  1.00  0.00           C  
ATOM    608  OE1 GLU A  39      13.944   7.549 -19.962  1.00  0.00           O  
ATOM    609  OE2 GLU A  39      13.278   8.970 -18.461  1.00  0.00           O  
ATOM    610  C   GLU A  39       9.479   8.919 -22.005  1.00  0.00           C  
ATOM    611  O   GLU A  39       8.669   7.999 -21.907  1.00  0.00           O  
ATOM    612  N   LYS A  40       9.233  10.130 -21.493  1.00  0.00           N  
ATOM    613  H   LYS A  40       9.950  10.840 -21.598  1.00  0.00           H  
ATOM    614  CA  LYS A  40       8.015  10.454 -20.744  1.00  0.00           C  
ATOM    615  HA  LYS A  40       7.816   9.629 -20.056  1.00  0.00           H  
ATOM    616  CB  LYS A  40       8.250  11.712 -19.898  1.00  0.00           C  
ATOM    617  HB2 LYS A  40       8.472  12.569 -20.535  1.00  0.00           H  
ATOM    618  HB3 LYS A  40       7.337  11.920 -19.348  1.00  0.00           H  
ATOM    619  CG  LYS A  40       9.414  11.472 -18.914  1.00  0.00           C  
ATOM    620  HG2 LYS A  40       9.380  10.438 -18.564  1.00  0.00           H  
ATOM    621  HG3 LYS A  40      10.362  11.631 -19.431  1.00  0.00           H  
ATOM    622  CD  LYS A  40       9.351  12.374 -17.679  1.00  0.00           C  
ATOM    623  HD2 LYS A  40       9.403  13.423 -17.975  1.00  0.00           H  
ATOM    624  HD3 LYS A  40       8.406  12.190 -17.171  1.00  0.00           H  
ATOM    625  CE  LYS A  40      10.502  12.031 -16.727  1.00  0.00           C  
ATOM    626  HE2 LYS A  40      10.674  10.951 -16.760  1.00  0.00           H  
ATOM    627  HE3 LYS A  40      11.414  12.523 -17.080  1.00  0.00           H  
ATOM    628  NZ  LYS A  40      10.178  12.429 -15.334  1.00  0.00           N  
ATOM    629  HZ1 LYS A  40       9.373  11.897 -15.010  1.00  0.00           H  
ATOM    630  HZ2 LYS A  40      10.954  12.234 -14.714  1.00  0.00           H  
ATOM    631  HZ3 LYS A  40       9.954  13.414 -15.288  1.00  0.00           H  
ATOM    632  C   LYS A  40       6.773  10.530 -21.636  1.00  0.00           C  
ATOM    633  O   LYS A  40       5.687  10.186 -21.176  1.00  0.00           O  
ATOM    634  N   GLU A  41       6.931  10.828 -22.932  1.00  0.00           N  
ATOM    635  H   GLU A  41       7.855  11.052 -23.276  1.00  0.00           H  
ATOM    636  CA  GLU A  41       5.882  10.531 -23.916  1.00  0.00           C  
ATOM    637  HA  GLU A  41       4.955  11.030 -23.633  1.00  0.00           H  
ATOM    638  CB  GLU A  41       6.265  10.962 -25.335  1.00  0.00           C  
ATOM    639  HB2 GLU A  41       7.173  10.437 -25.623  1.00  0.00           H  
ATOM    640  HB3 GLU A  41       5.468  10.634 -26.005  1.00  0.00           H  
ATOM    641  CG  GLU A  41       6.483  12.461 -25.543  1.00  0.00           C  
ATOM    642  HG2 GLU A  41       5.549  12.993 -25.350  1.00  0.00           H  
ATOM    643  HG3 GLU A  41       7.239  12.814 -24.840  1.00  0.00           H  
ATOM    644  CD  GLU A  41       6.948  12.712 -26.984  1.00  0.00           C  
ATOM    645  OE1 GLU A  41       8.008  13.354 -27.162  1.00  0.00           O  
ATOM    646  OE2 GLU A  41       6.294  12.196 -27.922  1.00  0.00           O  
ATOM    647  C   GLU A  41       5.613   9.026 -23.966  1.00  0.00           C  
ATOM    648  O   GLU A  41       4.463   8.615 -23.882  1.00  0.00           O  
ATOM    649  N   THR A  42       6.660   8.196 -24.055  1.00  0.00           N  
ATOM    650  H   THR A  42       7.594   8.588 -24.085  1.00  0.00           H  
ATOM    651  CA  THR A  42       6.534   6.733 -24.146  1.00  0.00           C  
ATOM    652  HA  THR A  42       5.952   6.497 -25.033  1.00  0.00           H  
ATOM    653  CB  THR A  42       7.908   6.046 -24.269  1.00  0.00           C  
ATOM    654  HB  THR A  42       8.398   6.027 -23.297  1.00  0.00           H  
ATOM    655  CG2 THR A  42       7.790   4.608 -24.765  1.00  0.00           C  
ATOM    656 HG21 THR A  42       7.165   4.031 -24.085  1.00  0.00           H  
ATOM    657 HG22 THR A  42       7.345   4.594 -25.760  1.00  0.00           H  
ATOM    658 HG23 THR A  42       8.778   4.151 -24.805  1.00  0.00           H  
ATOM    659  OG1 THR A  42       8.752   6.719 -25.179  1.00  0.00           O  
ATOM    660  HG1 THR A  42       9.504   6.143 -25.344  1.00  0.00           H  
ATOM    661  C   THR A  42       5.799   6.156 -22.937  1.00  0.00           C  
ATOM    662  O   THR A  42       4.875   5.362 -23.102  1.00  0.00           O  
ATOM    663  N   PHE A  43       6.168   6.576 -21.723  1.00  0.00           N  
ATOM    664  H   PHE A  43       6.962   7.208 -21.659  1.00  0.00           H  
ATOM    665  CA  PHE A  43       5.514   6.154 -20.483  1.00  0.00           C  
ATOM    666  HA  PHE A  43       5.518   5.065 -20.427  1.00  0.00           H  
ATOM    667  CB  PHE A  43       6.300   6.708 -19.280  1.00  0.00           C  
ATOM    668  HB2 PHE A  43       6.236   7.796 -19.317  1.00  0.00           H  
ATOM    669  HB3 PHE A  43       5.805   6.379 -18.365  1.00  0.00           H  
ATOM    670  CG  PHE A  43       7.779   6.351 -19.172  1.00  0.00           C  
ATOM    671  CD1 PHE A  43       8.356   5.290 -19.905  1.00  0.00           C  
ATOM    672  HD1 PHE A  43       7.752   4.674 -20.552  1.00  0.00           H  
ATOM    673  CE1 PHE A  43       9.738   5.042 -19.828  1.00  0.00           C  
ATOM    674  HE1 PHE A  43      10.181   4.253 -20.418  1.00  0.00           H  
ATOM    675  CZ  PHE A  43      10.549   5.830 -18.994  1.00  0.00           C  
ATOM    676  HZ  PHE A  43      11.615   5.651 -18.945  1.00  0.00           H  
ATOM    677  CE2 PHE A  43       9.976   6.863 -18.233  1.00  0.00           C  
ATOM    678  HE2 PHE A  43      10.603   7.464 -17.588  1.00  0.00           H  
ATOM    679  CD2 PHE A  43       8.598   7.126 -18.327  1.00  0.00           C  
ATOM    680  HD2 PHE A  43       8.168   7.933 -17.752  1.00  0.00           H  
ATOM    681  C   PHE A  43       4.039   6.590 -20.449  1.00  0.00           C  
ATOM    682  O   PHE A  43       3.176   5.776 -20.121  1.00  0.00           O  
ATOM    683  N   CYS A  44       3.734   7.824 -20.880  1.00  0.00           N  
ATOM    684  H   CYS A  44       4.490   8.447 -21.146  1.00  0.00           H  
ATOM    685  CA  CYS A  44       2.360   8.327 -20.974  1.00  0.00           C  
ATOM    686  HA  CYS A  44       1.869   8.184 -20.009  1.00  0.00           H  
ATOM    687  CB  CYS A  44       2.397   9.829 -21.285  1.00  0.00           C  
ATOM    688  HB2 CYS A  44       3.036  10.349 -20.576  1.00  0.00           H  
ATOM    689  HB3 CYS A  44       2.805   9.976 -22.286  1.00  0.00           H  
ATOM    690  SG  CYS A  44       0.719  10.522 -21.205  1.00  0.00           S  
ATOM    691  HG  CYS A  44       0.629  10.704 -19.874  1.00  0.00           H  
ATOM    692  C   CYS A  44       1.528   7.573 -22.025  1.00  0.00           C  
ATOM    693  O   CYS A  44       0.402   7.164 -21.743  1.00  0.00           O  
ATOM    694  N   ARG A  45       2.080   7.317 -23.220  1.00  0.00           N  
ATOM    695  H   ARG A  45       3.008   7.690 -23.408  1.00  0.00           H  
ATOM    696  CA  ARG A  45       1.409   6.521 -24.260  1.00  0.00           C  
ATOM    697  HA  ARG A  45       0.412   6.938 -24.420  1.00  0.00           H  
ATOM    698  CB  ARG A  45       2.176   6.577 -25.591  1.00  0.00           C  
ATOM    699  HB2 ARG A  45       3.220   6.307 -25.428  1.00  0.00           H  
ATOM    700  HB3 ARG A  45       1.737   5.845 -26.269  1.00  0.00           H  
ATOM    701  CG  ARG A  45       2.097   7.960 -26.258  1.00  0.00           C  
ATOM    702  HG2 ARG A  45       1.064   8.308 -26.270  1.00  0.00           H  
ATOM    703  HG3 ARG A  45       2.688   8.674 -25.686  1.00  0.00           H  
ATOM    704  CD  ARG A  45       2.620   7.910 -27.699  1.00  0.00           C  
ATOM    705  HD2 ARG A  45       3.609   7.450 -27.689  1.00  0.00           H  
ATOM    706  HD3 ARG A  45       1.953   7.301 -28.312  1.00  0.00           H  
ATOM    707  NE  ARG A  45       2.693   9.269 -28.263  1.00  0.00           N  
ATOM    708  HE  ARG A  45       1.871   9.849 -28.137  1.00  0.00           H  
ATOM    709  CZ  ARG A  45       3.774   9.853 -28.741  1.00  0.00           C  
ATOM    710  NH1 ARG A  45       4.737   9.153 -29.248  1.00  0.00           N  
ATOM    711 HH11 ARG A  45       4.639   8.167 -29.363  1.00  0.00           H  
ATOM    712 HH12 ARG A  45       5.632   9.592 -29.452  1.00  0.00           H  
ATOM    713  NH2 ARG A  45       3.912  11.143 -28.708  1.00  0.00           N  
ATOM    714 HH21 ARG A  45       3.223  11.687 -28.228  1.00  0.00           H  
ATOM    715 HH22 ARG A  45       4.864  11.534 -28.738  1.00  0.00           H  
ATOM    716  C   ARG A  45       1.181   5.077 -23.812  1.00  0.00           C  
ATOM    717  O   ARG A  45       0.098   4.555 -24.048  1.00  0.00           O  
ATOM    718  N   ALA A  46       2.129   4.462 -23.103  1.00  0.00           N  
ATOM    719  H   ALA A  46       3.014   4.935 -22.963  1.00  0.00           H  
ATOM    720  CA  ALA A  46       1.950   3.137 -22.508  1.00  0.00           C  
ATOM    721  HA  ALA A  46       1.644   2.440 -23.288  1.00  0.00           H  
ATOM    722  CB  ALA A  46       3.291   2.663 -21.933  1.00  0.00           C  
ATOM    723  HB1 ALA A  46       4.028   2.576 -22.727  1.00  0.00           H  
ATOM    724  HB2 ALA A  46       3.657   3.376 -21.194  1.00  0.00           H  
ATOM    725  HB3 ALA A  46       3.168   1.686 -21.464  1.00  0.00           H  
ATOM    726  C   ALA A  46       0.844   3.132 -21.435  1.00  0.00           C  
ATOM    727  O   ALA A  46      -0.064   2.305 -21.497  1.00  0.00           O  
ATOM    728  N   ALA A  47       0.888   4.075 -20.489  1.00  0.00           N  
ATOM    729  H   ALA A  47       1.680   4.710 -20.474  1.00  0.00           H  
ATOM    730  CA  ALA A  47      -0.128   4.244 -19.449  1.00  0.00           C  
ATOM    731  HA  ALA A  47      -0.164   3.342 -18.840  1.00  0.00           H  
ATOM    732  CB  ALA A  47       0.313   5.416 -18.567  1.00  0.00           C  
ATOM    733  HB1 ALA A  47       1.294   5.211 -18.141  1.00  0.00           H  
ATOM    734  HB2 ALA A  47       0.358   6.336 -19.151  1.00  0.00           H  
ATOM    735  HB3 ALA A  47      -0.401   5.547 -17.758  1.00  0.00           H  
ATOM    736  C   ALA A  47      -1.533   4.473 -20.039  1.00  0.00           C  
ATOM    737  O   ALA A  47      -2.499   3.860 -19.588  1.00  0.00           O  
ATOM    738  N   THR A  48      -1.617   5.278 -21.106  1.00  0.00           N  
ATOM    739  H   THR A  48      -0.771   5.763 -21.383  1.00  0.00           H  
ATOM    740  CA  THR A  48      -2.842   5.552 -21.873  1.00  0.00           C  
ATOM    741  HA  THR A  48      -3.615   5.899 -21.190  1.00  0.00           H  
ATOM    742  CB  THR A  48      -2.598   6.663 -22.915  1.00  0.00           C  
ATOM    743  HB  THR A  48      -1.804   6.355 -23.596  1.00  0.00           H  
ATOM    744  CG2 THR A  48      -3.838   7.005 -23.740  1.00  0.00           C  
ATOM    745 HG21 THR A  48      -4.664   7.260 -23.077  1.00  0.00           H  
ATOM    746 HG22 THR A  48      -3.620   7.856 -24.385  1.00  0.00           H  
ATOM    747 HG23 THR A  48      -4.122   6.161 -24.366  1.00  0.00           H  
ATOM    748  OG1 THR A  48      -2.204   7.858 -22.278  1.00  0.00           O  
ATOM    749  HG1 THR A  48      -1.314   7.722 -21.914  1.00  0.00           H  
ATOM    750  C   THR A  48      -3.377   4.290 -22.553  1.00  0.00           C  
ATOM    751  O   THR A  48      -4.537   3.935 -22.357  1.00  0.00           O  
ATOM    752  N   VAL A  49      -2.533   3.572 -23.301  1.00  0.00           N  
ATOM    753  H   VAL A  49      -1.584   3.916 -23.414  1.00  0.00           H  
ATOM    754  CA  VAL A  49      -2.896   2.325 -23.995  1.00  0.00           C  
ATOM    755  HA  VAL A  49      -3.745   2.527 -24.650  1.00  0.00           H  
ATOM    756  CB  VAL A  49      -1.710   1.864 -24.870  1.00  0.00           C  
ATOM    757  HB  VAL A  49      -0.780   1.987 -24.313  1.00  0.00           H  
ATOM    758  CG1 VAL A  49      -1.785   0.406 -25.316  1.00  0.00           C  
ATOM    759 HG11 VAL A  49      -2.736   0.218 -25.813  1.00  0.00           H  
ATOM    760 HG12 VAL A  49      -0.966   0.192 -26.006  1.00  0.00           H  
ATOM    761 HG13 VAL A  49      -1.682  -0.258 -24.458  1.00  0.00           H  
ATOM    762  CG2 VAL A  49      -1.650   2.718 -26.141  1.00  0.00           C  
ATOM    763 HG21 VAL A  49      -2.561   2.586 -26.725  1.00  0.00           H  
ATOM    764 HG22 VAL A  49      -1.543   3.766 -25.876  1.00  0.00           H  
ATOM    765 HG23 VAL A  49      -0.796   2.415 -26.743  1.00  0.00           H  
ATOM    766  C   VAL A  49      -3.359   1.238 -23.018  1.00  0.00           C  
ATOM    767  O   VAL A  49      -4.397   0.616 -23.246  1.00  0.00           O  
ATOM    768  N   LEU A  50      -2.655   1.039 -21.897  1.00  0.00           N  
ATOM    769  H   LEU A  50      -1.819   1.596 -21.749  1.00  0.00           H  
ATOM    770  CA  LEU A  50      -3.041   0.060 -20.876  1.00  0.00           C  
ATOM    771  HA  LEU A  50      -3.168  -0.912 -21.353  1.00  0.00           H  
ATOM    772  CB  LEU A  50      -1.942  -0.042 -19.805  1.00  0.00           C  
ATOM    773  HB2 LEU A  50      -1.706   0.964 -19.457  1.00  0.00           H  
ATOM    774  HB3 LEU A  50      -2.346  -0.602 -18.958  1.00  0.00           H  
ATOM    775  CG  LEU A  50      -0.639  -0.728 -20.261  1.00  0.00           C  
ATOM    776  HG  LEU A  50      -0.190  -0.182 -21.086  1.00  0.00           H  
ATOM    777  CD1 LEU A  50       0.337  -0.731 -19.082  1.00  0.00           C  
ATOM    778 HD11 LEU A  50       1.281  -1.182 -19.383  1.00  0.00           H  
ATOM    779 HD12 LEU A  50       0.525   0.294 -18.763  1.00  0.00           H  
ATOM    780 HD13 LEU A  50      -0.089  -1.293 -18.251  1.00  0.00           H  
ATOM    781  CD2 LEU A  50      -0.861  -2.178 -20.706  1.00  0.00           C  
ATOM    782 HD21 LEU A  50       0.093  -2.683 -20.845  1.00  0.00           H  
ATOM    783 HD22 LEU A  50      -1.445  -2.716 -19.962  1.00  0.00           H  
ATOM    784 HD23 LEU A  50      -1.388  -2.194 -21.658  1.00  0.00           H  
ATOM    785  C   LEU A  50      -4.396   0.396 -20.240  1.00  0.00           C  
ATOM    786  O   LEU A  50      -5.263  -0.475 -20.174  1.00  0.00           O  
ATOM    787  N   ARG A  51      -4.615   1.656 -19.841  1.00  0.00           N  
ATOM    788  H   ARG A  51      -3.843   2.313 -19.906  1.00  0.00           H  
ATOM    789  CA  ARG A  51      -5.897   2.145 -19.296  1.00  0.00           C  
ATOM    790  HA  ARG A  51      -6.150   1.530 -18.434  1.00  0.00           H  
ATOM    791  CB  ARG A  51      -5.701   3.604 -18.842  1.00  0.00           C  
ATOM    792  HB2 ARG A  51      -4.906   3.632 -18.096  1.00  0.00           H  
ATOM    793  HB3 ARG A  51      -5.362   4.187 -19.699  1.00  0.00           H  
ATOM    794  CG  ARG A  51      -6.946   4.304 -18.259  1.00  0.00           C  
ATOM    795  HG2 ARG A  51      -6.658   5.307 -17.943  1.00  0.00           H  
ATOM    796  HG3 ARG A  51      -7.689   4.414 -19.050  1.00  0.00           H  
ATOM    797  CD  ARG A  51      -7.609   3.589 -17.070  1.00  0.00           C  
ATOM    798  HD2 ARG A  51      -8.497   4.148 -16.778  1.00  0.00           H  
ATOM    799  HD3 ARG A  51      -7.937   2.598 -17.389  1.00  0.00           H  
ATOM    800  NE  ARG A  51      -6.686   3.432 -15.930  1.00  0.00           N  
ATOM    801  HE  ARG A  51      -5.859   2.863 -16.115  1.00  0.00           H  
ATOM    802  CZ  ARG A  51      -6.812   3.821 -14.676  1.00  0.00           C  
ATOM    803  NH1 ARG A  51      -7.828   4.516 -14.253  1.00  0.00           N  
ATOM    804 HH11 ARG A  51      -8.528   4.788 -14.912  1.00  0.00           H  
ATOM    805 HH12 ARG A  51      -7.826   4.902 -13.329  1.00  0.00           H  
ATOM    806  NH2 ARG A  51      -5.909   3.509 -13.796  1.00  0.00           N  
ATOM    807 HH21 ARG A  51      -5.089   2.966 -14.094  1.00  0.00           H  
ATOM    808 HH22 ARG A  51      -5.968   3.791 -12.841  1.00  0.00           H  
ATOM    809  C   ARG A  51      -7.053   2.006 -20.292  1.00  0.00           C  
ATOM    810  O   ARG A  51      -8.195   1.840 -19.868  1.00  0.00           O  
ATOM    811  N   GLN A  52      -6.783   2.080 -21.597  1.00  0.00           N  
ATOM    812  H   GLN A  52      -5.833   2.304 -21.876  1.00  0.00           H  
ATOM    813  CA  GLN A  52      -7.780   1.868 -22.652  1.00  0.00           C  
ATOM    814  HA  GLN A  52      -8.728   2.293 -22.322  1.00  0.00           H  
ATOM    815  CB  GLN A  52      -7.353   2.619 -23.928  1.00  0.00           C  
ATOM    816  HB2 GLN A  52      -6.314   2.390 -24.172  1.00  0.00           H  
ATOM    817  HB3 GLN A  52      -7.985   2.307 -24.761  1.00  0.00           H  
ATOM    818  CG  GLN A  52      -7.534   4.136 -23.741  1.00  0.00           C  
ATOM    819  HG2 GLN A  52      -8.590   4.329 -23.553  1.00  0.00           H  
ATOM    820  HG3 GLN A  52      -6.977   4.484 -22.872  1.00  0.00           H  
ATOM    821  CD  GLN A  52      -7.110   4.965 -24.952  1.00  0.00           C  
ATOM    822  OE1 GLN A  52      -6.309   4.587 -25.787  1.00  0.00           O  
ATOM    823  NE2 GLN A  52      -7.680   6.140 -25.112  1.00  0.00           N  
ATOM    824 HE21 GLN A  52      -7.404   6.656 -25.930  1.00  0.00           H  
ATOM    825 HE22 GLN A  52      -8.401   6.443 -24.487  1.00  0.00           H  
ATOM    826  C   GLN A  52      -8.065   0.380 -22.922  1.00  0.00           C  
ATOM    827  O   GLN A  52      -9.222   0.020 -23.143  1.00  0.00           O  
ATOM    828  N   PHE A  53      -7.058  -0.496 -22.834  1.00  0.00           N  
ATOM    829  H   PHE A  53      -6.130  -0.132 -22.638  1.00  0.00           H  
ATOM    830  CA  PHE A  53      -7.172  -1.914 -23.209  1.00  0.00           C  
ATOM    831  HA  PHE A  53      -7.441  -1.972 -24.265  1.00  0.00           H  
ATOM    832  CB  PHE A  53      -5.790  -2.572 -23.048  1.00  0.00           C  
ATOM    833  HB2 PHE A  53      -5.120  -2.169 -23.810  1.00  0.00           H  
ATOM    834  HB3 PHE A  53      -5.378  -2.290 -22.079  1.00  0.00           H  
ATOM    835  CG  PHE A  53      -5.776  -4.089 -23.134  1.00  0.00           C  
ATOM    836  CD1 PHE A  53      -5.877  -4.850 -21.954  1.00  0.00           C  
ATOM    837  HD1 PHE A  53      -5.966  -4.357 -20.998  1.00  0.00           H  
ATOM    838  CE1 PHE A  53      -5.853  -6.251 -22.012  1.00  0.00           C  
ATOM    839  HE1 PHE A  53      -5.920  -6.821 -21.098  1.00  0.00           H  
ATOM    840  CZ  PHE A  53      -5.706  -6.903 -23.249  1.00  0.00           C  
ATOM    841  HZ  PHE A  53      -5.657  -7.982 -23.290  1.00  0.00           H  
ATOM    842  CE2 PHE A  53      -5.600  -6.149 -24.431  1.00  0.00           C  
ATOM    843  HE2 PHE A  53      -5.469  -6.648 -25.383  1.00  0.00           H  
ATOM    844  CD2 PHE A  53      -5.645  -4.743 -24.375  1.00  0.00           C  
ATOM    845  HD2 PHE A  53      -5.564  -4.172 -25.289  1.00  0.00           H  
ATOM    846  C   PHE A  53      -8.276  -2.666 -22.443  1.00  0.00           C  
ATOM    847  O   PHE A  53      -9.141  -3.283 -23.064  1.00  0.00           O  
ATOM    848  N   TYR A  54      -8.296  -2.577 -21.106  1.00  0.00           N  
ATOM    849  H   TYR A  54      -7.593  -2.010 -20.650  1.00  0.00           H  
ATOM    850  CA  TYR A  54      -9.246  -3.332 -20.268  1.00  0.00           C  
ATOM    851  HA  TYR A  54      -9.466  -4.260 -20.792  1.00  0.00           H  
ATOM    852  CB  TYR A  54      -8.578  -3.740 -18.946  1.00  0.00           C  
ATOM    853  HB2 TYR A  54      -9.280  -4.363 -18.393  1.00  0.00           H  
ATOM    854  HB3 TYR A  54      -7.723  -4.374 -19.180  1.00  0.00           H  
ATOM    855  CG  TYR A  54      -8.115  -2.616 -18.034  1.00  0.00           C  
ATOM    856  CD1 TYR A  54      -6.774  -2.184 -18.069  1.00  0.00           C  
ATOM    857  HD1 TYR A  54      -6.082  -2.620 -18.776  1.00  0.00           H  
ATOM    858  CE1 TYR A  54      -6.330  -1.166 -17.201  1.00  0.00           C  
ATOM    859  HE1 TYR A  54      -5.310  -0.816 -17.249  1.00  0.00           H  
ATOM    860  CZ  TYR A  54      -7.225  -0.581 -16.283  1.00  0.00           C  
ATOM    861  OH  TYR A  54      -6.794   0.388 -15.432  1.00  0.00           O  
ATOM    862  HH  TYR A  54      -5.925   0.745 -15.718  1.00  0.00           H  
ATOM    863  CE2 TYR A  54      -8.567  -1.014 -16.245  1.00  0.00           C  
ATOM    864  HE2 TYR A  54      -9.245  -0.556 -15.543  1.00  0.00           H  
ATOM    865  CD2 TYR A  54      -9.011  -2.028 -17.118  1.00  0.00           C  
ATOM    866  HD2 TYR A  54     -10.041  -2.358 -17.084  1.00  0.00           H  
ATOM    867  C   TYR A  54     -10.623  -2.660 -20.073  1.00  0.00           C  
ATOM    868  O   TYR A  54     -11.446  -3.136 -19.284  1.00  0.00           O  
ATOM    869  N   SER A  55     -10.905  -1.583 -20.818  1.00  0.00           N  
ATOM    870  H   SER A  55     -10.205  -1.316 -21.503  1.00  0.00           H  
ATOM    871  CA  SER A  55     -12.052  -0.672 -20.631  1.00  0.00           C  
ATOM    872  HA  SER A  55     -11.978  -0.241 -19.631  1.00  0.00           H  
ATOM    873  CB  SER A  55     -11.903   0.483 -21.634  1.00  0.00           C  
ATOM    874  HB2 SER A  55     -10.921   0.935 -21.488  1.00  0.00           H  
ATOM    875  HB3 SER A  55     -11.956   0.093 -22.652  1.00  0.00           H  
ATOM    876  OG  SER A  55     -12.878   1.495 -21.472  1.00  0.00           O  
ATOM    877  HG  SER A  55     -12.533   2.301 -21.867  1.00  0.00           H  
ATOM    878  C   SER A  55     -13.440  -1.338 -20.723  1.00  0.00           C  
ATOM    879  O   SER A  55     -14.410  -0.811 -20.179  1.00  0.00           O  
ATOM    880  N   HIE A  56     -13.549  -2.533 -21.318  1.00  0.00           N  
ATOM    881  H   HIE A  56     -12.716  -2.919 -21.739  1.00  0.00           H  
ATOM    882  CA  HIE A  56     -14.798  -3.317 -21.341  1.00  0.00           C  
ATOM    883  HA  HIE A  56     -15.541  -2.817 -20.729  1.00  0.00           H  
ATOM    884  CB  HIE A  56     -15.368  -3.360 -22.764  1.00  0.00           C  
ATOM    885  HB2 HIE A  56     -14.695  -3.940 -23.396  1.00  0.00           H  
ATOM    886  HB3 HIE A  56     -16.331  -3.872 -22.745  1.00  0.00           H  
ATOM    887  CG  HIE A  56     -15.570  -1.999 -23.386  1.00  0.00           C  
ATOM    888  ND1 HIE A  56     -16.510  -1.038 -22.987  1.00  0.00           N  
ATOM    889  CE1 HIE A  56     -16.366  -0.017 -23.851  1.00  0.00           C  
ATOM    890  HE1 HIE A  56     -16.969   0.883 -23.852  1.00  0.00           H  
ATOM    891  NE2 HIE A  56     -15.385  -0.274 -24.732  1.00  0.00           N  
ATOM    892  HE2 HIE A  56     -15.092   0.337 -25.484  1.00  0.00           H  
ATOM    893  CD2 HIE A  56     -14.875  -1.521 -24.456  1.00  0.00           C  
ATOM    894  HD2 HIE A  56     -14.098  -2.043 -24.998  1.00  0.00           H  
ATOM    895  C   HIE A  56     -14.692  -4.724 -20.738  1.00  0.00           C  
ATOM    896  O   HIE A  56     -15.724  -5.282 -20.373  1.00  0.00           O  
ATOM    897  N   HIE A  57     -13.489  -5.288 -20.567  1.00  0.00           N  
ATOM    898  H   HIE A  57     -12.664  -4.753 -20.793  1.00  0.00           H  
ATOM    899  CA  HIE A  57     -13.303  -6.683 -20.126  1.00  0.00           C  
ATOM    900  HA  HIE A  57     -13.833  -7.353 -20.806  1.00  0.00           H  
ATOM    901  CB  HIE A  57     -11.809  -7.037 -20.139  1.00  0.00           C  
ATOM    902  HB2 HIE A  57     -11.299  -6.410 -19.407  1.00  0.00           H  
ATOM    903  HB3 HIE A  57     -11.700  -8.073 -19.820  1.00  0.00           H  
ATOM    904  CG  HIE A  57     -11.087  -6.886 -21.455  1.00  0.00           C  
ATOM    905  ND1 HIE A  57      -9.709  -6.701 -21.563  1.00  0.00           N  
ATOM    906  CE1 HIE A  57      -9.446  -6.615 -22.876  1.00  0.00           C  
ATOM    907  HE1 HIE A  57      -8.465  -6.431 -23.296  1.00  0.00           H  
ATOM    908  NE2 HIE A  57     -10.574  -6.776 -23.589  1.00  0.00           N  
ATOM    909  HE2 HIE A  57     -10.634  -6.753 -24.598  1.00  0.00           H  
ATOM    910  CD2 HIE A  57     -11.622  -6.953 -22.711  1.00  0.00           C  
ATOM    911  HD2 HIE A  57     -12.660  -7.123 -22.973  1.00  0.00           H  
ATOM    912  C   HIE A  57     -13.860  -6.958 -18.724  1.00  0.00           C  
ATOM    913  O   HIE A  57     -14.293  -8.070 -18.440  1.00  0.00           O  
ATOM    914  N   GLU A  58     -13.882  -5.952 -17.845  1.00  0.00           N  
ATOM    915  H   GLU A  58     -13.472  -5.072 -18.123  1.00  0.00           H  
ATOM    916  CA  GLU A  58     -14.490  -6.075 -16.512  1.00  0.00           C  
ATOM    917  HA  GLU A  58     -14.062  -6.943 -16.010  1.00  0.00           H  
ATOM    918  CB  GLU A  58     -14.176  -4.813 -15.684  1.00  0.00           C  
ATOM    919  HB2 GLU A  58     -14.253  -3.941 -16.336  1.00  0.00           H  
ATOM    920  HB3 GLU A  58     -14.923  -4.692 -14.897  1.00  0.00           H  
ATOM    921  CG  GLU A  58     -12.784  -4.834 -15.034  1.00  0.00           C  
ATOM    922  HG2 GLU A  58     -12.135  -5.515 -15.586  1.00  0.00           H  
ATOM    923  HG3 GLU A  58     -12.353  -3.831 -15.100  1.00  0.00           H  
ATOM    924  CD  GLU A  58     -12.841  -5.268 -13.565  1.00  0.00           C  
ATOM    925  OE1 GLU A  58     -13.234  -6.423 -13.276  1.00  0.00           O  
ATOM    926  OE2 GLU A  58     -12.476  -4.482 -12.670  1.00  0.00           O  
ATOM    927  C   GLU A  58     -16.017  -6.292 -16.536  1.00  0.00           C  
ATOM    928  O   GLU A  58     -16.535  -6.787 -15.529  1.00  0.00           O  
ATOM    929  N   LYS A  59     -16.702  -5.886 -17.624  1.00  0.00           N  
ATOM    930  H   LYS A  59     -16.149  -5.628 -18.436  1.00  0.00           H  
ATOM    931  CA  LYS A  59     -18.163  -5.688 -17.722  1.00  0.00           C  
ATOM    932  HA  LYS A  59     -18.560  -5.491 -16.725  1.00  0.00           H  
ATOM    933  CB  LYS A  59     -18.490  -4.483 -18.631  1.00  0.00           C  
ATOM    934  HB2 LYS A  59     -18.244  -4.746 -19.660  1.00  0.00           H  
ATOM    935  HB3 LYS A  59     -19.566  -4.304 -18.589  1.00  0.00           H  
ATOM    936  CG  LYS A  59     -17.765  -3.172 -18.288  1.00  0.00           C  
ATOM    937  HG2 LYS A  59     -18.059  -2.836 -17.292  1.00  0.00           H  
ATOM    938  HG3 LYS A  59     -16.687  -3.339 -18.306  1.00  0.00           H  
ATOM    939  CD  LYS A  59     -18.106  -2.093 -19.328  1.00  0.00           C  
ATOM    940  HD2 LYS A  59     -17.926  -2.496 -20.328  1.00  0.00           H  
ATOM    941  HD3 LYS A  59     -19.158  -1.814 -19.246  1.00  0.00           H  
ATOM    942  CE  LYS A  59     -17.221  -0.864 -19.108  1.00  0.00           C  
ATOM    943  HE2 LYS A  59     -17.593  -0.286 -18.257  1.00  0.00           H  
ATOM    944  HE3 LYS A  59     -16.216  -1.213 -18.856  1.00  0.00           H  
ATOM    945  NZ  LYS A  59     -17.130  -0.023 -20.326  1.00  0.00           N  
ATOM    946  HZ1 LYS A  59     -18.010   0.412 -20.554  1.00  0.00           H  
ATOM    947  HZ2 LYS A  59     -16.397   0.667 -20.211  1.00  0.00           H  
ATOM    948  HZ3 LYS A  59     -16.831  -0.587 -21.122  1.00  0.00           H  
ATOM    949  C   LYS A  59     -18.924  -6.909 -18.250  1.00  0.00           C  
ATOM    950  O   LYS A  59     -19.868  -7.354 -17.611  1.00  0.00           O  
ATOM    951  N   ASP A  60     -18.536  -7.419 -19.420  1.00  0.00           N  
ATOM    952  H   ASP A  60     -17.731  -7.008 -19.869  1.00  0.00           H  
ATOM    953  CA  ASP A  60     -19.162  -8.581 -20.070  1.00  0.00           C  
ATOM    954  HA  ASP A  60     -19.933  -8.996 -19.417  1.00  0.00           H  
ATOM    955  CB  ASP A  60     -19.862  -8.171 -21.387  1.00  0.00           C  
ATOM    956  HB2 ASP A  60     -20.612  -7.412 -21.162  1.00  0.00           H  
ATOM    957  HB3 ASP A  60     -19.125  -7.721 -22.054  1.00  0.00           H  
ATOM    958  CG  ASP A  60     -20.551  -9.336 -22.128  1.00  0.00           C  
ATOM    959  OD1 ASP A  60     -21.109  -9.110 -23.231  1.00  0.00           O  
ATOM    960  OD2 ASP A  60     -20.512 -10.484 -21.633  1.00  0.00           O  
ATOM    961  C   ASP A  60     -18.105  -9.668 -20.291  1.00  0.00           C  
ATOM    962  O   ASP A  60     -17.151  -9.473 -21.045  1.00  0.00           O  
ATOM    963  N   THR A  61     -18.286 -10.831 -19.664  1.00  0.00           N  
ATOM    964  H   THR A  61     -19.104 -10.932 -19.076  1.00  0.00           H  
ATOM    965  CA  THR A  61     -17.407 -12.004 -19.803  1.00  0.00           C  
ATOM    966  HA  THR A  61     -16.440 -11.787 -19.360  1.00  0.00           H  
ATOM    967  CB  THR A  61     -18.051 -13.194 -19.074  1.00  0.00           C  
ATOM    968  HB  THR A  61     -19.001 -13.427 -19.555  1.00  0.00           H  
ATOM    969  CG2 THR A  61     -17.193 -14.454 -19.051  1.00  0.00           C  
ATOM    970 HG21 THR A  61     -16.208 -14.229 -18.652  1.00  0.00           H  
ATOM    971 HG22 THR A  61     -17.675 -15.211 -18.432  1.00  0.00           H  
ATOM    972 HG23 THR A  61     -17.083 -14.851 -20.061  1.00  0.00           H  
ATOM    973  OG1 THR A  61     -18.313 -12.852 -17.734  1.00  0.00           O  
ATOM    974  HG1 THR A  61     -17.465 -12.746 -17.290  1.00  0.00           H  
ATOM    975  C   THR A  61     -17.169 -12.379 -21.267  1.00  0.00           C  
ATOM    976  O   THR A  61     -16.054 -12.724 -21.660  1.00  0.00           O  
ATOM    977  N   ARG A  62     -18.207 -12.242 -22.094  1.00  0.00           N  
ATOM    978  H   ARG A  62     -19.057 -11.831 -21.701  1.00  0.00           H  
ATOM    979  CA  ARG A  62     -18.217 -12.543 -23.530  1.00  0.00           C  
ATOM    980  HA  ARG A  62     -17.871 -13.564 -23.703  1.00  0.00           H  
ATOM    981  CB  ARG A  62     -19.682 -12.404 -23.928  1.00  0.00           C  
ATOM    982  HB2 ARG A  62     -20.299 -12.935 -23.199  1.00  0.00           H  
ATOM    983  HB3 ARG A  62     -19.892 -11.342 -23.855  1.00  0.00           H  
ATOM    984  CG  ARG A  62     -20.106 -12.859 -25.326  1.00  0.00           C  
ATOM    985  HG2 ARG A  62     -19.846 -13.909 -25.465  1.00  0.00           H  
ATOM    986  HG3 ARG A  62     -19.598 -12.259 -26.081  1.00  0.00           H  
ATOM    987  CD  ARG A  62     -21.630 -12.680 -25.459  1.00  0.00           C  
ATOM    988  HD2 ARG A  62     -21.911 -12.868 -26.496  1.00  0.00           H  
ATOM    989  HD3 ARG A  62     -22.120 -13.425 -24.827  1.00  0.00           H  
ATOM    990  NE  ARG A  62     -22.066 -11.330 -25.032  1.00  0.00           N  
ATOM    991  HE  ARG A  62     -21.492 -10.854 -24.333  1.00  0.00           H  
ATOM    992  CZ  ARG A  62     -23.129 -10.644 -25.379  1.00  0.00           C  
ATOM    993  NH1 ARG A  62     -24.029 -11.121 -26.195  1.00  0.00           N  
ATOM    994 HH11 ARG A  62     -23.908 -12.056 -26.536  1.00  0.00           H  
ATOM    995 HH12 ARG A  62     -24.827 -10.570 -26.442  1.00  0.00           H  
ATOM    996  NH2 ARG A  62     -23.284  -9.452 -24.889  1.00  0.00           N  
ATOM    997 HH21 ARG A  62     -22.553  -9.130 -24.236  1.00  0.00           H  
ATOM    998 HH22 ARG A  62     -24.073  -8.876 -25.098  1.00  0.00           H  
ATOM    999  C   ARG A  62     -17.338 -11.592 -24.349  1.00  0.00           C  
ATOM   1000  O   ARG A  62     -16.857 -11.992 -25.402  1.00  0.00           O  
ATOM   1001  N   CYS A  63     -17.088 -10.373 -23.861  1.00  0.00           N  
ATOM   1002  H   CYS A  63     -17.484 -10.137 -22.959  1.00  0.00           H  
ATOM   1003  CA  CYS A  63     -16.170  -9.402 -24.474  1.00  0.00           C  
ATOM   1004  HA  CYS A  63     -16.424  -9.300 -25.530  1.00  0.00           H  
ATOM   1005  CB  CYS A  63     -16.385  -8.047 -23.773  1.00  0.00           C  
ATOM   1006  HB2 CYS A  63     -17.450  -7.814 -23.761  1.00  0.00           H  
ATOM   1007  HB3 CYS A  63     -16.034  -8.119 -22.743  1.00  0.00           H  
ATOM   1008  SG  CYS A  63     -15.493  -6.685 -24.583  1.00  0.00           S  
ATOM   1009  HG  CYS A  63     -16.092  -6.779 -25.778  1.00  0.00           H  
ATOM   1010  C   CYS A  63     -14.699  -9.867 -24.415  1.00  0.00           C  
ATOM   1011  O   CYS A  63     -13.875  -9.420 -25.209  1.00  0.00           O  
ATOM   1012  N   LEU A  64     -14.384 -10.791 -23.501  1.00  0.00           N  
ATOM   1013  H   LEU A  64     -15.109 -11.094 -22.863  1.00  0.00           H  
ATOM   1014  CA  LEU A  64     -13.093 -11.475 -23.423  1.00  0.00           C  
ATOM   1015  HA  LEU A  64     -12.336 -10.839 -23.882  1.00  0.00           H  
ATOM   1016  CB  LEU A  64     -12.777 -11.642 -21.923  1.00  0.00           C  
ATOM   1017  HB2 LEU A  64     -13.009 -10.709 -21.403  1.00  0.00           H  
ATOM   1018  HB3 LEU A  64     -13.434 -12.415 -21.524  1.00  0.00           H  
ATOM   1019  CG  LEU A  64     -11.321 -12.017 -21.602  1.00  0.00           C  
ATOM   1020  HG  LEU A  64     -11.018 -12.900 -22.162  1.00  0.00           H  
ATOM   1021  CD1 LEU A  64     -10.362 -10.870 -21.906  1.00  0.00           C  
ATOM   1022 HD11 LEU A  64     -10.384 -10.639 -22.968  1.00  0.00           H  
ATOM   1023 HD12 LEU A  64      -9.346 -11.153 -21.630  1.00  0.00           H  
ATOM   1024 HD13 LEU A  64     -10.652  -9.977 -21.355  1.00  0.00           H  
ATOM   1025  CD2 LEU A  64     -11.217 -12.349 -20.118  1.00  0.00           C  
ATOM   1026 HD21 LEU A  64     -11.459 -11.477 -19.511  1.00  0.00           H  
ATOM   1027 HD22 LEU A  64     -11.906 -13.159 -19.892  1.00  0.00           H  
ATOM   1028 HD23 LEU A  64     -10.204 -12.684 -19.899  1.00  0.00           H  
ATOM   1029  C   LEU A  64     -13.074 -12.823 -24.179  1.00  0.00           C  
ATOM   1030  O   LEU A  64     -12.005 -13.378 -24.410  1.00  0.00           O  
ATOM   1031  N   GLY A  65     -14.243 -13.387 -24.518  1.00  0.00           N  
ATOM   1032  H   GLY A  65     -15.082 -12.845 -24.375  1.00  0.00           H  
ATOM   1033  CA  GLY A  65     -14.399 -14.711 -25.145  1.00  0.00           C  
ATOM   1034  HA2 GLY A  65     -15.447 -14.848 -25.411  1.00  0.00           H  
ATOM   1035  HA3 GLY A  65     -13.814 -14.730 -26.064  1.00  0.00           H  
ATOM   1036  C   GLY A  65     -13.967 -15.924 -24.299  1.00  0.00           C  
ATOM   1037  O   GLY A  65     -13.995 -17.051 -24.788  1.00  0.00           O  
ATOM   1038  N   ALA A  66     -13.528 -15.710 -23.055  1.00  0.00           N  
ATOM   1039  H   ALA A  66     -13.572 -14.767 -22.709  1.00  0.00           H  
ATOM   1040  CA  ALA A  66     -12.850 -16.714 -22.235  1.00  0.00           C  
ATOM   1041  HA  ALA A  66     -12.331 -17.403 -22.905  1.00  0.00           H  
ATOM   1042  CB  ALA A  66     -11.782 -15.994 -21.401  1.00  0.00           C  
ATOM   1043  HB1 ALA A  66     -11.144 -16.727 -20.915  1.00  0.00           H  
ATOM   1044  HB2 ALA A  66     -11.158 -15.377 -22.051  1.00  0.00           H  
ATOM   1045  HB3 ALA A  66     -12.258 -15.371 -20.644  1.00  0.00           H  
ATOM   1046  C   ALA A  66     -13.799 -17.560 -21.360  1.00  0.00           C  
ATOM   1047  O   ALA A  66     -14.953 -17.208 -21.119  1.00  0.00           O  
ATOM   1048  N   THR A  67     -13.292 -18.676 -20.822  1.00  0.00           N  
ATOM   1049  H   THR A  67     -12.326 -18.907 -21.008  1.00  0.00           H  
ATOM   1050  CA  THR A  67     -14.004 -19.464 -19.794  1.00  0.00           C  
ATOM   1051  HA  THR A  67     -15.051 -19.539 -20.088  1.00  0.00           H  
ATOM   1052  CB  THR A  67     -13.448 -20.892 -19.659  1.00  0.00           C  
ATOM   1053  HB  THR A  67     -14.121 -21.460 -19.017  1.00  0.00           H  
ATOM   1054  CG2 THR A  67     -13.330 -21.629 -20.993  1.00  0.00           C  
ATOM   1055 HG21 THR A  67     -13.072 -22.672 -20.815  1.00  0.00           H  
ATOM   1056 HG22 THR A  67     -14.286 -21.591 -21.518  1.00  0.00           H  
ATOM   1057 HG23 THR A  67     -12.564 -21.172 -21.621  1.00  0.00           H  
ATOM   1058  OG1 THR A  67     -12.171 -20.887 -19.063  1.00  0.00           O  
ATOM   1059  HG1 THR A  67     -11.716 -21.671 -19.383  1.00  0.00           H  
ATOM   1060  C   THR A  67     -13.946 -18.766 -18.431  1.00  0.00           C  
ATOM   1061  O   THR A  67     -13.049 -17.962 -18.181  1.00  0.00           O  
ATOM   1062  N   ALA A  68     -14.854 -19.097 -17.504  1.00  0.00           N  
ATOM   1063  H   ALA A  68     -15.597 -19.731 -17.754  1.00  0.00           H  
ATOM   1064  CA  ALA A  68     -14.945 -18.416 -16.202  1.00  0.00           C  
ATOM   1065  HA  ALA A  68     -15.236 -17.379 -16.385  1.00  0.00           H  
ATOM   1066  CB  ALA A  68     -16.066 -19.079 -15.393  1.00  0.00           C  
ATOM   1067  HB1 ALA A  68     -15.829 -20.126 -15.194  1.00  0.00           H  
ATOM   1068  HB2 ALA A  68     -16.187 -18.556 -14.443  1.00  0.00           H  
ATOM   1069  HB3 ALA A  68     -17.006 -19.017 -15.943  1.00  0.00           H  
ATOM   1070  C   ALA A  68     -13.613 -18.375 -15.412  1.00  0.00           C  
ATOM   1071  O   ALA A  68     -13.249 -17.323 -14.898  1.00  0.00           O  
ATOM   1072  N   GLN A  69     -12.845 -19.472 -15.388  1.00  0.00           N  
ATOM   1073  H   GLN A  69     -13.202 -20.302 -15.836  1.00  0.00           H  
ATOM   1074  CA  GLN A  69     -11.516 -19.543 -14.754  1.00  0.00           C  
ATOM   1075  HA  GLN A  69     -11.609 -19.246 -13.707  1.00  0.00           H  
ATOM   1076  CB  GLN A  69     -11.059 -21.018 -14.810  1.00  0.00           C  
ATOM   1077  HB2 GLN A  69     -11.753 -21.619 -14.220  1.00  0.00           H  
ATOM   1078  HB3 GLN A  69     -11.140 -21.353 -15.846  1.00  0.00           H  
ATOM   1079  CG  GLN A  69      -9.624 -21.337 -14.346  1.00  0.00           C  
ATOM   1080  HG2 GLN A  69      -9.425 -22.379 -14.601  1.00  0.00           H  
ATOM   1081  HG3 GLN A  69      -8.905 -20.733 -14.898  1.00  0.00           H  
ATOM   1082  CD  GLN A  69      -9.374 -21.156 -12.847  1.00  0.00           C  
ATOM   1083  OE1 GLN A  69      -9.730 -20.167 -12.234  1.00  0.00           O  
ATOM   1084  NE2 GLN A  69      -8.712 -22.088 -12.193  1.00  0.00           N  
ATOM   1085 HE21 GLN A  69      -8.647 -21.956 -11.199  1.00  0.00           H  
ATOM   1086 HE22 GLN A  69      -8.423 -22.936 -12.645  1.00  0.00           H  
ATOM   1087  C   GLN A  69     -10.487 -18.595 -15.408  1.00  0.00           C  
ATOM   1088  O   GLN A  69      -9.671 -17.978 -14.722  1.00  0.00           O  
ATOM   1089  N   GLN A  70     -10.507 -18.458 -16.737  1.00  0.00           N  
ATOM   1090  H   GLN A  70     -11.250 -18.903 -17.263  1.00  0.00           H  
ATOM   1091  CA  GLN A  70      -9.593 -17.568 -17.465  1.00  0.00           C  
ATOM   1092  HA  GLN A  70      -8.610 -17.610 -16.997  1.00  0.00           H  
ATOM   1093  CB  GLN A  70      -9.450 -18.071 -18.905  1.00  0.00           C  
ATOM   1094  HB2 GLN A  70     -10.440 -18.169 -19.349  1.00  0.00           H  
ATOM   1095  HB3 GLN A  70      -8.871 -17.344 -19.478  1.00  0.00           H  
ATOM   1096  CG  GLN A  70      -8.731 -19.430 -18.965  1.00  0.00           C  
ATOM   1097  HG2 GLN A  70      -7.763 -19.341 -18.471  1.00  0.00           H  
ATOM   1098  HG3 GLN A  70      -9.315 -20.186 -18.441  1.00  0.00           H  
ATOM   1099  CD  GLN A  70      -8.514 -19.903 -20.398  1.00  0.00           C  
ATOM   1100  OE1 GLN A  70      -9.261 -19.587 -21.305  1.00  0.00           O  
ATOM   1101  NE2 GLN A  70      -7.490 -20.689 -20.655  1.00  0.00           N  
ATOM   1102 HE21 GLN A  70      -7.356 -20.918 -21.626  1.00  0.00           H  
ATOM   1103 HE22 GLN A  70      -6.870 -21.008 -19.938  1.00  0.00           H  
ATOM   1104  C   GLN A  70     -10.039 -16.097 -17.415  1.00  0.00           C  
ATOM   1105  O   GLN A  70      -9.209 -15.208 -17.230  1.00  0.00           O  
ATOM   1106  N   PHE A  71     -11.347 -15.840 -17.458  1.00  0.00           N  
ATOM   1107  H   PHE A  71     -11.977 -16.612 -17.647  1.00  0.00           H  
ATOM   1108  CA  PHE A  71     -11.946 -14.543 -17.144  1.00  0.00           C  
ATOM   1109  HA  PHE A  71     -11.562 -13.796 -17.836  1.00  0.00           H  
ATOM   1110  CB  PHE A  71     -13.467 -14.655 -17.321  1.00  0.00           C  
ATOM   1111  HB2 PHE A  71     -13.677 -14.810 -18.380  1.00  0.00           H  
ATOM   1112  HB3 PHE A  71     -13.812 -15.546 -16.798  1.00  0.00           H  
ATOM   1113  CG  PHE A  71     -14.295 -13.476 -16.840  1.00  0.00           C  
ATOM   1114  CD1 PHE A  71     -14.284 -12.264 -17.554  1.00  0.00           C  
ATOM   1115  HD1 PHE A  71     -13.643 -12.145 -18.415  1.00  0.00           H  
ATOM   1116  CE1 PHE A  71     -15.141 -11.215 -17.178  1.00  0.00           C  
ATOM   1117  HE1 PHE A  71     -15.147 -10.297 -17.748  1.00  0.00           H  
ATOM   1118  CZ  PHE A  71     -16.012 -11.367 -16.087  1.00  0.00           C  
ATOM   1119  HZ  PHE A  71     -16.693 -10.567 -15.825  1.00  0.00           H  
ATOM   1120  CE2 PHE A  71     -16.011 -12.568 -15.356  1.00  0.00           C  
ATOM   1121  HE2 PHE A  71     -16.689 -12.694 -14.524  1.00  0.00           H  
ATOM   1122  CD2 PHE A  71     -15.153 -13.619 -15.730  1.00  0.00           C  
ATOM   1123  HD2 PHE A  71     -15.173 -14.548 -15.178  1.00  0.00           H  
ATOM   1124  C   PHE A  71     -11.547 -14.081 -15.742  1.00  0.00           C  
ATOM   1125  O   PHE A  71     -11.035 -12.980 -15.597  1.00  0.00           O  
ATOM   1126  N   HIE A  72     -11.650 -14.946 -14.731  1.00  0.00           N  
ATOM   1127  H   HIE A  72     -12.104 -15.836 -14.908  1.00  0.00           H  
ATOM   1128  CA  HIE A  72     -11.214 -14.678 -13.356  1.00  0.00           C  
ATOM   1129  HA  HIE A  72     -11.765 -13.821 -12.966  1.00  0.00           H  
ATOM   1130  CB  HIE A  72     -11.602 -15.899 -12.510  1.00  0.00           C  
ATOM   1131  HB2 HIE A  72     -12.668 -16.088 -12.639  1.00  0.00           H  
ATOM   1132  HB3 HIE A  72     -11.061 -16.775 -12.866  1.00  0.00           H  
ATOM   1133  CG  HIE A  72     -11.361 -15.753 -11.037  1.00  0.00           C  
ATOM   1134  ND1 HIE A  72     -11.812 -14.691 -10.256  1.00  0.00           N  
ATOM   1135  CE1 HIE A  72     -11.552 -15.035  -8.987  1.00  0.00           C  
ATOM   1136  HE1 HIE A  72     -11.808 -14.431  -8.125  1.00  0.00           H  
ATOM   1137  NE2 HIE A  72     -10.975 -16.248  -8.936  1.00  0.00           N  
ATOM   1138  HE2 HIE A  72     -10.748 -16.751  -8.090  1.00  0.00           H  
ATOM   1139  CD2 HIE A  72     -10.855 -16.723 -10.223  1.00  0.00           C  
ATOM   1140  HD2 HIE A  72     -10.510 -17.701 -10.537  1.00  0.00           H  
ATOM   1141  C   HIE A  72      -9.720 -14.319 -13.262  1.00  0.00           C  
ATOM   1142  O   HIE A  72      -9.369 -13.298 -12.671  1.00  0.00           O  
ATOM   1143  N   ARG A  73      -8.836 -15.066 -13.944  1.00  0.00           N  
ATOM   1144  H   ARG A  73      -9.189 -15.890 -14.420  1.00  0.00           H  
ATOM   1145  CA  ARG A  73      -7.400 -14.721 -14.075  1.00  0.00           C  
ATOM   1146  HA  ARG A  73      -6.952 -14.663 -13.080  1.00  0.00           H  
ATOM   1147  CB  ARG A  73      -6.676 -15.798 -14.903  1.00  0.00           C  
ATOM   1148  HB2 ARG A  73      -7.292 -16.067 -15.758  1.00  0.00           H  
ATOM   1149  HB3 ARG A  73      -5.741 -15.394 -15.292  1.00  0.00           H  
ATOM   1150  CG  ARG A  73      -6.367 -17.066 -14.093  1.00  0.00           C  
ATOM   1151  HG2 ARG A  73      -7.148 -17.223 -13.346  1.00  0.00           H  
ATOM   1152  HG3 ARG A  73      -6.360 -17.922 -14.769  1.00  0.00           H  
ATOM   1153  CD  ARG A  73      -4.996 -16.969 -13.410  1.00  0.00           C  
ATOM   1154  HD2 ARG A  73      -4.214 -16.975 -14.174  1.00  0.00           H  
ATOM   1155  HD3 ARG A  73      -4.933 -16.028 -12.859  1.00  0.00           H  
ATOM   1156  NE  ARG A  73      -4.790 -18.089 -12.475  1.00  0.00           N  
ATOM   1157  HE  ARG A  73      -5.551 -18.741 -12.383  1.00  0.00           H  
ATOM   1158  CZ  ARG A  73      -3.750 -18.240 -11.673  1.00  0.00           C  
ATOM   1159  NH1 ARG A  73      -2.690 -17.492 -11.729  1.00  0.00           N  
ATOM   1160 HH11 ARG A  73      -2.571 -16.835 -12.498  1.00  0.00           H  
ATOM   1161 HH12 ARG A  73      -1.939 -17.585 -11.075  1.00  0.00           H  
ATOM   1162  NH2 ARG A  73      -3.745 -19.177 -10.768  1.00  0.00           N  
ATOM   1163 HH21 ARG A  73      -4.550 -19.762 -10.645  1.00  0.00           H  
ATOM   1164 HH22 ARG A  73      -2.951 -19.262 -10.158  1.00  0.00           H  
ATOM   1165  C   ARG A  73      -7.188 -13.338 -14.700  1.00  0.00           C  
ATOM   1166  O   ARG A  73      -6.426 -12.543 -14.156  1.00  0.00           O  
ATOM   1167  N   HIE A  74      -7.903 -13.011 -15.775  1.00  0.00           N  
ATOM   1168  H   HIE A  74      -8.503 -13.722 -16.182  1.00  0.00           H  
ATOM   1169  CA  HIE A  74      -7.824 -11.693 -16.424  1.00  0.00           C  
ATOM   1170  HA  HIE A  74      -6.778 -11.453 -16.612  1.00  0.00           H  
ATOM   1171  CB  HIE A  74      -8.532 -11.759 -17.775  1.00  0.00           C  
ATOM   1172  HB2 HIE A  74      -8.226 -12.667 -18.297  1.00  0.00           H  
ATOM   1173  HB3 HIE A  74      -9.608 -11.808 -17.614  1.00  0.00           H  
ATOM   1174  CG  HIE A  74      -8.205 -10.592 -18.667  1.00  0.00           C  
ATOM   1175  ND1 HIE A  74      -6.995 -10.417 -19.339  1.00  0.00           N  
ATOM   1176  CE1 HIE A  74      -7.152  -9.328 -20.102  1.00  0.00           C  
ATOM   1177  HE1 HIE A  74      -6.402  -8.956 -20.786  1.00  0.00           H  
ATOM   1178  NE2 HIE A  74      -8.375  -8.802 -19.927  1.00  0.00           N  
ATOM   1179  HE2 HIE A  74      -8.748  -8.002 -20.438  1.00  0.00           H  
ATOM   1180  CD2 HIE A  74      -9.056  -9.586 -19.020  1.00  0.00           C  
ATOM   1181  HD2 HIE A  74     -10.079  -9.471 -18.695  1.00  0.00           H  
ATOM   1182  C   HIE A  74      -8.392 -10.559 -15.557  1.00  0.00           C  
ATOM   1183  O   HIE A  74      -7.802  -9.488 -15.463  1.00  0.00           O  
ATOM   1184  N   LYS A  75      -9.491 -10.800 -14.834  1.00  0.00           N  
ATOM   1185  H   LYS A  75      -9.975 -11.678 -15.002  1.00  0.00           H  
ATOM   1186  CA  LYS A  75     -10.044  -9.892 -13.811  1.00  0.00           C  
ATOM   1187  HA  LYS A  75     -10.232  -8.920 -14.265  1.00  0.00           H  
ATOM   1188  CB  LYS A  75     -11.375 -10.468 -13.279  1.00  0.00           C  
ATOM   1189  HB2 LYS A  75     -11.180 -11.457 -12.861  1.00  0.00           H  
ATOM   1190  HB3 LYS A  75     -11.734  -9.841 -12.463  1.00  0.00           H  
ATOM   1191  CG  LYS A  75     -12.485 -10.609 -14.347  1.00  0.00           C  
ATOM   1192  HG2 LYS A  75     -12.039 -10.733 -15.332  1.00  0.00           H  
ATOM   1193  HG3 LYS A  75     -13.067 -11.507 -14.136  1.00  0.00           H  
ATOM   1194  CD  LYS A  75     -13.441  -9.420 -14.446  1.00  0.00           C  
ATOM   1195  HD2 LYS A  75     -12.848  -8.509 -14.466  1.00  0.00           H  
ATOM   1196  HD3 LYS A  75     -13.987  -9.487 -15.387  1.00  0.00           H  
ATOM   1197  CE  LYS A  75     -14.453  -9.400 -13.292  1.00  0.00           C  
ATOM   1198  HE2 LYS A  75     -15.092 -10.283 -13.372  1.00  0.00           H  
ATOM   1199  HE3 LYS A  75     -13.903  -9.462 -12.347  1.00  0.00           H  
ATOM   1200  NZ  LYS A  75     -15.272  -8.163 -13.320  1.00  0.00           N  
ATOM   1201  HZ1 LYS A  75     -15.780  -8.037 -14.194  1.00  0.00           H  
ATOM   1202  HZ2 LYS A  75     -15.915  -8.119 -12.546  1.00  0.00           H  
ATOM   1203  HZ3 LYS A  75     -14.637  -7.365 -13.242  1.00  0.00           H  
ATOM   1204  C   LYS A  75      -9.047  -9.650 -12.665  1.00  0.00           C  
ATOM   1205  O   LYS A  75      -9.093  -8.577 -12.065  1.00  0.00           O  
ATOM   1206  N   GLN A  76      -8.156 -10.606 -12.373  1.00  0.00           N  
ATOM   1207  H   GLN A  76      -8.280 -11.503 -12.828  1.00  0.00           H  
ATOM   1208  CA  GLN A  76      -7.058 -10.481 -11.401  1.00  0.00           C  
ATOM   1209  HA  GLN A  76      -7.425  -9.925 -10.538  1.00  0.00           H  
ATOM   1210  CB  GLN A  76      -6.636 -11.892 -10.942  1.00  0.00           C  
ATOM   1211  HB2 GLN A  76      -7.513 -12.536 -10.856  1.00  0.00           H  
ATOM   1212  HB3 GLN A  76      -5.970 -12.332 -11.684  1.00  0.00           H  
ATOM   1213  CG  GLN A  76      -5.910 -11.902  -9.592  1.00  0.00           C  
ATOM   1214  HG2 GLN A  76      -5.350 -12.834  -9.512  1.00  0.00           H  
ATOM   1215  HG3 GLN A  76      -5.191 -11.087  -9.533  1.00  0.00           H  
ATOM   1216  CD  GLN A  76      -6.883 -11.811  -8.419  1.00  0.00           C  
ATOM   1217  OE1 GLN A  76      -7.788 -10.990  -8.379  1.00  0.00           O  
ATOM   1218  NE2 GLN A  76      -6.735 -12.639  -7.412  1.00  0.00           N  
ATOM   1219 HE21 GLN A  76      -7.389 -12.538  -6.660  1.00  0.00           H  
ATOM   1220 HE22 GLN A  76      -5.995 -13.317  -7.405  1.00  0.00           H  
ATOM   1221  C   GLN A  76      -5.858  -9.705 -11.973  1.00  0.00           C  
ATOM   1222  O   GLN A  76      -5.346  -8.790 -11.328  1.00  0.00           O  
ATOM   1223  N   LEU A  77      -5.460  -9.997 -13.217  1.00  0.00           N  
ATOM   1224  H   LEU A  77      -5.900 -10.793 -13.670  1.00  0.00           H  
ATOM   1225  CA  LEU A  77      -4.447  -9.255 -13.981  1.00  0.00           C  
ATOM   1226  HA  LEU A  77      -3.487  -9.332 -13.469  1.00  0.00           H  
ATOM   1227  CB  LEU A  77      -4.320  -9.930 -15.365  1.00  0.00           C  
ATOM   1228  HB2 LEU A  77      -4.019 -10.969 -15.224  1.00  0.00           H  
ATOM   1229  HB3 LEU A  77      -5.315  -9.954 -15.804  1.00  0.00           H  
ATOM   1230  CG  LEU A  77      -3.363  -9.252 -16.372  1.00  0.00           C  
ATOM   1231  HG  LEU A  77      -3.084  -8.258 -16.029  1.00  0.00           H  
ATOM   1232  CD1 LEU A  77      -2.088 -10.071 -16.582  1.00  0.00           C  
ATOM   1233 HD11 LEU A  77      -2.330 -11.020 -17.053  1.00  0.00           H  
ATOM   1234 HD12 LEU A  77      -1.407  -9.530 -17.241  1.00  0.00           H  
ATOM   1235 HD13 LEU A  77      -1.592 -10.257 -15.630  1.00  0.00           H  
ATOM   1236  CD2 LEU A  77      -4.051  -9.115 -17.732  1.00  0.00           C  
ATOM   1237 HD21 LEU A  77      -3.376  -8.651 -18.451  1.00  0.00           H  
ATOM   1238 HD22 LEU A  77      -4.343 -10.097 -18.106  1.00  0.00           H  
ATOM   1239 HD23 LEU A  77      -4.946  -8.499 -17.635  1.00  0.00           H  
ATOM   1240  C   LEU A  77      -4.806  -7.756 -14.071  1.00  0.00           C  
ATOM   1241  O   LEU A  77      -3.953  -6.900 -13.823  1.00  0.00           O  
ATOM   1242  N   ILE A  78      -6.080  -7.427 -14.325  1.00  0.00           N  
ATOM   1243  H   ILE A  78      -6.724  -8.178 -14.563  1.00  0.00           H  
ATOM   1244  CA  ILE A  78      -6.583  -6.044 -14.371  1.00  0.00           C  
ATOM   1245  HA  ILE A  78      -6.035  -5.516 -15.149  1.00  0.00           H  
ATOM   1246  CB  ILE A  78      -8.074  -6.045 -14.789  1.00  0.00           C  
ATOM   1247  HB  ILE A  78      -8.594  -6.821 -14.224  1.00  0.00           H  
ATOM   1248  CG2 ILE A  78      -8.775  -4.701 -14.502  1.00  0.00           C  
ATOM   1249 HG21 ILE A  78      -8.237  -3.886 -14.989  1.00  0.00           H  
ATOM   1250 HG22 ILE A  78      -9.799  -4.715 -14.866  1.00  0.00           H  
ATOM   1251 HG23 ILE A  78      -8.820  -4.513 -13.430  1.00  0.00           H  
ATOM   1252  CG1 ILE A  78      -8.159  -6.376 -16.300  1.00  0.00           C  
ATOM   1253 HG12 ILE A  78      -7.789  -5.526 -16.873  1.00  0.00           H  
ATOM   1254 HG13 ILE A  78      -7.512  -7.219 -16.531  1.00  0.00           H  
ATOM   1255  CD1 ILE A  78      -9.566  -6.740 -16.790  1.00  0.00           C  
ATOM   1256 HD11 ILE A  78      -9.976  -7.556 -16.194  1.00  0.00           H  
ATOM   1257 HD12 ILE A  78     -10.225  -5.876 -16.734  1.00  0.00           H  
ATOM   1258 HD13 ILE A  78      -9.509  -7.054 -17.830  1.00  0.00           H  
ATOM   1259  C   ILE A  78      -6.318  -5.262 -13.073  1.00  0.00           C  
ATOM   1260  O   ILE A  78      -6.074  -4.059 -13.144  1.00  0.00           O  
ATOM   1261  N   ARG A  79      -6.274  -5.907 -11.895  1.00  0.00           N  
ATOM   1262  H   ARG A  79      -6.409  -6.911 -11.899  1.00  0.00           H  
ATOM   1263  CA  ARG A  79      -5.917  -5.236 -10.624  1.00  0.00           C  
ATOM   1264  HA  ARG A  79      -6.566  -4.373 -10.477  1.00  0.00           H  
ATOM   1265  CB  ARG A  79      -6.047  -6.191  -9.415  1.00  0.00           C  
ATOM   1266  HB2 ARG A  79      -5.249  -6.934  -9.456  1.00  0.00           H  
ATOM   1267  HB3 ARG A  79      -5.904  -5.614  -8.500  1.00  0.00           H  
ATOM   1268  CG  ARG A  79      -7.386  -6.941  -9.319  1.00  0.00           C  
ATOM   1269  HG2 ARG A  79      -7.501  -7.557 -10.209  1.00  0.00           H  
ATOM   1270  HG3 ARG A  79      -7.361  -7.610  -8.458  1.00  0.00           H  
ATOM   1271  CD  ARG A  79      -8.597  -6.008  -9.186  1.00  0.00           C  
ATOM   1272  HD2 ARG A  79      -8.704  -5.693  -8.145  1.00  0.00           H  
ATOM   1273  HD3 ARG A  79      -8.429  -5.123  -9.797  1.00  0.00           H  
ATOM   1274  NE  ARG A  79      -9.821  -6.683  -9.653  1.00  0.00           N  
ATOM   1275  HE  ARG A  79      -9.840  -7.688  -9.577  1.00  0.00           H  
ATOM   1276  CZ  ARG A  79     -10.779  -6.133 -10.377  1.00  0.00           C  
ATOM   1277  NH1 ARG A  79     -10.849  -4.855 -10.584  1.00  0.00           N  
ATOM   1278 HH11 ARG A  79     -10.188  -4.236 -10.168  1.00  0.00           H  
ATOM   1279 HH12 ARG A  79     -11.539  -4.522 -11.266  1.00  0.00           H  
ATOM   1280  NH2 ARG A  79     -11.673  -6.881 -10.948  1.00  0.00           N  
ATOM   1281 HH21 ARG A  79     -11.521  -7.867 -10.964  1.00  0.00           H  
ATOM   1282 HH22 ARG A  79     -12.297  -6.443 -11.634  1.00  0.00           H  
ATOM   1283  C   ARG A  79      -4.506  -4.659 -10.696  1.00  0.00           C  
ATOM   1284  O   ARG A  79      -4.293  -3.497 -10.365  1.00  0.00           O  
ATOM   1285  N   PHE A  80      -3.551  -5.451 -11.183  1.00  0.00           N  
ATOM   1286  H   PHE A  80      -3.822  -6.361 -11.530  1.00  0.00           H  
ATOM   1287  CA  PHE A  80      -2.179  -4.993 -11.390  1.00  0.00           C  
ATOM   1288  HA  PHE A  80      -1.850  -4.470 -10.492  1.00  0.00           H  
ATOM   1289  CB  PHE A  80      -1.239  -6.181 -11.617  1.00  0.00           C  
ATOM   1290  HB2 PHE A  80      -1.580  -6.730 -12.492  1.00  0.00           H  
ATOM   1291  HB3 PHE A  80      -0.248  -5.785 -11.831  1.00  0.00           H  
ATOM   1292  CG  PHE A  80      -1.124  -7.154 -10.458  1.00  0.00           C  
ATOM   1293  CD1 PHE A  80      -1.998  -8.256 -10.383  1.00  0.00           C  
ATOM   1294  HD1 PHE A  80      -2.739  -8.413 -11.155  1.00  0.00           H  
ATOM   1295  CE1 PHE A  80      -1.907  -9.156  -9.309  1.00  0.00           C  
ATOM   1296  HE1 PHE A  80      -2.573 -10.007  -9.258  1.00  0.00           H  
ATOM   1297  CZ  PHE A  80      -0.950  -8.955  -8.301  1.00  0.00           C  
ATOM   1298  HZ  PHE A  80      -0.882  -9.653  -7.475  1.00  0.00           H  
ATOM   1299  CE2 PHE A  80      -0.069  -7.862  -8.375  1.00  0.00           C  
ATOM   1300  HE2 PHE A  80       0.679  -7.728  -7.602  1.00  0.00           H  
ATOM   1301  CD2 PHE A  80      -0.140  -6.972  -9.464  1.00  0.00           C  
ATOM   1302  HD2 PHE A  80       0.557  -6.149  -9.530  1.00  0.00           H  
ATOM   1303  C   PHE A  80      -2.086  -3.992 -12.548  1.00  0.00           C  
ATOM   1304  O   PHE A  80      -1.363  -3.012 -12.410  1.00  0.00           O  
ATOM   1305  N   LEU A  81      -2.830  -4.169 -13.653  1.00  0.00           N  
ATOM   1306  H   LEU A  81      -3.360  -5.030 -13.740  1.00  0.00           H  
ATOM   1307  CA  LEU A  81      -2.887  -3.174 -14.739  1.00  0.00           C  
ATOM   1308  HA  LEU A  81      -1.875  -3.021 -15.106  1.00  0.00           H  
ATOM   1309  CB  LEU A  81      -3.738  -3.672 -15.934  1.00  0.00           C  
ATOM   1310  HB2 LEU A  81      -4.756  -3.840 -15.588  1.00  0.00           H  
ATOM   1311  HB3 LEU A  81      -3.786  -2.866 -16.669  1.00  0.00           H  
ATOM   1312  CG  LEU A  81      -3.242  -4.941 -16.668  1.00  0.00           C  
ATOM   1313  HG  LEU A  81      -3.159  -5.771 -15.970  1.00  0.00           H  
ATOM   1314  CD1 LEU A  81      -4.236  -5.324 -17.769  1.00  0.00           C  
ATOM   1315 HD11 LEU A  81      -4.317  -4.520 -18.501  1.00  0.00           H  
ATOM   1316 HD12 LEU A  81      -3.897  -6.227 -18.276  1.00  0.00           H  
ATOM   1317 HD13 LEU A  81      -5.216  -5.514 -17.334  1.00  0.00           H  
ATOM   1318  CD2 LEU A  81      -1.885  -4.737 -17.349  1.00  0.00           C  
ATOM   1319 HD21 LEU A  81      -1.113  -4.561 -16.602  1.00  0.00           H  
ATOM   1320 HD22 LEU A  81      -1.611  -5.629 -17.914  1.00  0.00           H  
ATOM   1321 HD23 LEU A  81      -1.929  -3.888 -18.029  1.00  0.00           H  
ATOM   1322  C   LEU A  81      -3.357  -1.797 -14.206  1.00  0.00           C  
ATOM   1323  O   LEU A  81      -2.681  -0.802 -14.457  1.00  0.00           O  
ATOM   1324  N   LYS A  82      -4.412  -1.753 -13.371  1.00  0.00           N  
ATOM   1325  H   LYS A  82      -4.887  -2.631 -13.191  1.00  0.00           H  
ATOM   1326  CA  LYS A  82      -4.964  -0.548 -12.701  1.00  0.00           C  
ATOM   1327  HA  LYS A  82      -5.107   0.219 -13.461  1.00  0.00           H  
ATOM   1328  CB  LYS A  82      -6.352  -0.913 -12.110  1.00  0.00           C  
ATOM   1329  HB2 LYS A  82      -6.911  -1.467 -12.867  1.00  0.00           H  
ATOM   1330  HB3 LYS A  82      -6.209  -1.571 -11.251  1.00  0.00           H  
ATOM   1331  CG  LYS A  82      -7.232   0.285 -11.686  1.00  0.00           C  
ATOM   1332  HG2 LYS A  82      -6.685   0.905 -10.980  1.00  0.00           H  
ATOM   1333  HG3 LYS A  82      -7.466   0.885 -12.568  1.00  0.00           H  
ATOM   1334  CD  LYS A  82      -8.545  -0.154 -11.004  1.00  0.00           C  
ATOM   1335  HD2 LYS A  82      -9.160  -0.706 -11.718  1.00  0.00           H  
ATOM   1336  HD3 LYS A  82      -8.301  -0.807 -10.165  1.00  0.00           H  
ATOM   1337  CE  LYS A  82      -9.328   1.065 -10.476  1.00  0.00           C  
ATOM   1338  HE2 LYS A  82      -8.631   1.718  -9.943  1.00  0.00           H  
ATOM   1339  HE3 LYS A  82      -9.725   1.622 -11.329  1.00  0.00           H  
ATOM   1340  NZ  LYS A  82     -10.438   0.690  -9.557  1.00  0.00           N  
ATOM   1341  HZ1 LYS A  82     -11.092   0.053  -9.982  1.00  0.00           H  
ATOM   1342  HZ2 LYS A  82     -10.105   0.234  -8.697  1.00  0.00           H  
ATOM   1343  HZ3 LYS A  82     -10.947   1.504  -9.231  1.00  0.00           H  
ATOM   1344  C   LYS A  82      -4.010   0.079 -11.659  1.00  0.00           C  
ATOM   1345  O   LYS A  82      -4.243   1.200 -11.194  1.00  0.00           O  
ATOM   1346  N   ARG A  83      -2.909  -0.602 -11.308  1.00  0.00           N  
ATOM   1347  H   ARG A  83      -2.799  -1.521 -11.714  1.00  0.00           H  
ATOM   1348  CA  ARG A  83      -1.760  -0.028 -10.576  1.00  0.00           C  
ATOM   1349  HA  ARG A  83      -2.068   0.870 -10.039  1.00  0.00           H  
ATOM   1350  CB  ARG A  83      -1.194  -1.031  -9.554  1.00  0.00           C  
ATOM   1351  HB2 ARG A  83      -0.990  -1.990 -10.031  1.00  0.00           H  
ATOM   1352  HB3 ARG A  83      -0.254  -0.636  -9.164  1.00  0.00           H  
ATOM   1353  CG  ARG A  83      -2.155  -1.237  -8.381  1.00  0.00           C  
ATOM   1354  HG2 ARG A  83      -2.471  -0.261  -8.015  1.00  0.00           H  
ATOM   1355  HG3 ARG A  83      -3.037  -1.774  -8.727  1.00  0.00           H  
ATOM   1356  CD  ARG A  83      -1.507  -1.976  -7.202  1.00  0.00           C  
ATOM   1357  HD2 ARG A  83      -0.567  -1.480  -6.958  1.00  0.00           H  
ATOM   1358  HD3 ARG A  83      -2.148  -1.870  -6.329  1.00  0.00           H  
ATOM   1359  NE  ARG A  83      -1.264  -3.416  -7.439  1.00  0.00           N  
ATOM   1360  HE  ARG A  83      -0.289  -3.681  -7.466  1.00  0.00           H  
ATOM   1361  CZ  ARG A  83      -2.176  -4.374  -7.339  1.00  0.00           C  
ATOM   1362  NH1 ARG A  83      -3.449  -4.132  -7.270  1.00  0.00           N  
ATOM   1363 HH11 ARG A  83      -3.791  -3.160  -7.225  1.00  0.00           H  
ATOM   1364 HH12 ARG A  83      -4.114  -4.857  -7.122  1.00  0.00           H  
ATOM   1365  NH2 ARG A  83      -1.844  -5.631  -7.304  1.00  0.00           N  
ATOM   1366 HH21 ARG A  83      -0.880  -5.902  -7.370  1.00  0.00           H  
ATOM   1367 HH22 ARG A  83      -2.552  -6.338  -7.222  1.00  0.00           H  
ATOM   1368  C   ARG A  83      -0.654   0.428 -11.525  1.00  0.00           C  
ATOM   1369  O   ARG A  83      -0.187   1.560 -11.418  1.00  0.00           O  
ATOM   1370  N   LEU A  84      -0.271  -0.435 -12.465  1.00  0.00           N  
ATOM   1371  H   LEU A  84      -0.734  -1.335 -12.488  1.00  0.00           H  
ATOM   1372  CA  LEU A  84       0.784  -0.199 -13.444  1.00  0.00           C  
ATOM   1373  HA  LEU A  84       1.729  -0.071 -12.913  1.00  0.00           H  
ATOM   1374  CB  LEU A  84       0.875  -1.438 -14.356  1.00  0.00           C  
ATOM   1375  HB2 LEU A  84       1.148  -2.301 -13.750  1.00  0.00           H  
ATOM   1376  HB3 LEU A  84      -0.117  -1.625 -14.769  1.00  0.00           H  
ATOM   1377  CG  LEU A  84       1.853  -1.327 -15.540  1.00  0.00           C  
ATOM   1378  HG  LEU A  84       1.557  -0.507 -16.193  1.00  0.00           H  
ATOM   1379  CD1 LEU A  84       3.294  -1.109 -15.078  1.00  0.00           C  
ATOM   1380 HD11 LEU A  84       3.965  -1.148 -15.934  1.00  0.00           H  
ATOM   1381 HD12 LEU A  84       3.386  -0.126 -14.615  1.00  0.00           H  
ATOM   1382 HD13 LEU A  84       3.580  -1.876 -14.357  1.00  0.00           H  
ATOM   1383  CD2 LEU A  84       1.820  -2.624 -16.344  1.00  0.00           C  
ATOM   1384 HD21 LEU A  84       2.433  -2.517 -17.238  1.00  0.00           H  
ATOM   1385 HD22 LEU A  84       2.210  -3.442 -15.741  1.00  0.00           H  
ATOM   1386 HD23 LEU A  84       0.800  -2.848 -16.647  1.00  0.00           H  
ATOM   1387  C   LEU A  84       0.527   1.075 -14.252  1.00  0.00           C  
ATOM   1388  O   LEU A  84       1.422   1.913 -14.334  1.00  0.00           O  
ATOM   1389  N   ASP A  85      -0.670   1.231 -14.825  1.00  0.00           N  
ATOM   1390  H   ASP A  85      -1.389   0.526 -14.679  1.00  0.00           H  
ATOM   1391  CA  ASP A  85      -0.962   2.357 -15.704  1.00  0.00           C  
ATOM   1392  HA  ASP A  85      -0.185   2.381 -16.468  1.00  0.00           H  
ATOM   1393  CB  ASP A  85      -2.294   2.160 -16.449  1.00  0.00           C  
ATOM   1394  HB2 ASP A  85      -2.439   3.015 -17.107  1.00  0.00           H  
ATOM   1395  HB3 ASP A  85      -2.198   1.276 -17.077  1.00  0.00           H  
ATOM   1396  CG  ASP A  85      -3.560   1.990 -15.614  1.00  0.00           C  
ATOM   1397  OD1 ASP A  85      -3.578   2.206 -14.383  1.00  0.00           O  
ATOM   1398  OD2 ASP A  85      -4.623   1.673 -16.191  1.00  0.00           O  
ATOM   1399  C   ASP A  85      -0.858   3.697 -14.961  1.00  0.00           C  
ATOM   1400  O   ASP A  85      -0.115   4.570 -15.401  1.00  0.00           O  
ATOM   1401  N   ARG A  86      -1.505   3.857 -13.800  1.00  0.00           N  
ATOM   1402  H   ARG A  86      -2.162   3.124 -13.541  1.00  0.00           H  
ATOM   1403  CA  ARG A  86      -1.482   5.113 -13.038  1.00  0.00           C  
ATOM   1404  HA  ARG A  86      -1.714   5.913 -13.742  1.00  0.00           H  
ATOM   1405  CB  ARG A  86      -2.595   5.143 -11.975  1.00  0.00           C  
ATOM   1406  HB2 ARG A  86      -2.739   6.184 -11.678  1.00  0.00           H  
ATOM   1407  HB3 ARG A  86      -3.523   4.808 -12.443  1.00  0.00           H  
ATOM   1408  CG  ARG A  86      -2.356   4.319 -10.698  1.00  0.00           C  
ATOM   1409  HG2 ARG A  86      -2.158   3.276 -10.949  1.00  0.00           H  
ATOM   1410  HG3 ARG A  86      -1.505   4.733 -10.156  1.00  0.00           H  
ATOM   1411  CD  ARG A  86      -3.605   4.400  -9.807  1.00  0.00           C  
ATOM   1412  HD2 ARG A  86      -3.954   5.434  -9.795  1.00  0.00           H  
ATOM   1413  HD3 ARG A  86      -4.395   3.782 -10.234  1.00  0.00           H  
ATOM   1414  NE  ARG A  86      -3.343   4.019  -8.410  1.00  0.00           N  
ATOM   1415  HE  ARG A  86      -3.031   4.774  -7.789  1.00  0.00           H  
ATOM   1416  CZ  ARG A  86      -3.712   2.914  -7.787  1.00  0.00           C  
ATOM   1417  NH1 ARG A  86      -4.221   1.877  -8.379  1.00  0.00           N  
ATOM   1418 HH11 ARG A  86      -4.303   1.827  -9.383  1.00  0.00           H  
ATOM   1419 HH12 ARG A  86      -4.475   1.104  -7.759  1.00  0.00           H  
ATOM   1420  NH2 ARG A  86      -3.583   2.802  -6.509  1.00  0.00           N  
ATOM   1421 HH21 ARG A  86      -3.242   3.590  -5.953  1.00  0.00           H  
ATOM   1422 HH22 ARG A  86      -3.913   1.947  -6.057  1.00  0.00           H  
ATOM   1423  C   ARG A  86      -0.093   5.464 -12.498  1.00  0.00           C  
ATOM   1424  O   ARG A  86       0.312   6.619 -12.615  1.00  0.00           O  
ATOM   1425  N   ASN A  87       0.683   4.492 -11.999  1.00  0.00           N  
ATOM   1426  H   ASN A  87       0.316   3.549 -11.930  1.00  0.00           H  
ATOM   1427  CA  ASN A  87       2.056   4.761 -11.544  1.00  0.00           C  
ATOM   1428  HA  ASN A  87       2.019   5.646 -10.906  1.00  0.00           H  
ATOM   1429  CB  ASN A  87       2.581   3.568 -10.712  1.00  0.00           C  
ATOM   1430  HB2 ASN A  87       1.753   2.936 -10.397  1.00  0.00           H  
ATOM   1431  HB3 ASN A  87       3.249   2.958 -11.318  1.00  0.00           H  
ATOM   1432  CG  ASN A  87       3.287   3.999  -9.430  1.00  0.00           C  
ATOM   1433  OD1 ASN A  87       2.906   4.959  -8.782  1.00  0.00           O  
ATOM   1434  ND2 ASN A  87       4.306   3.289  -9.004  1.00  0.00           N  
ATOM   1435 HD21 ASN A  87       4.632   3.451  -8.049  1.00  0.00           H  
ATOM   1436 HD22 ASN A  87       4.701   2.558  -9.560  1.00  0.00           H  
ATOM   1437  C   ASN A  87       2.994   5.118 -12.717  1.00  0.00           C  
ATOM   1438  O   ASN A  87       3.885   5.952 -12.560  1.00  0.00           O  
ATOM   1439  N   LEU A  88       2.776   4.549 -13.910  1.00  0.00           N  
ATOM   1440  H   LEU A  88       2.041   3.850 -13.984  1.00  0.00           H  
ATOM   1441  CA  LEU A  88       3.530   4.857 -15.132  1.00  0.00           C  
ATOM   1442  HA  LEU A  88       4.589   4.905 -14.877  1.00  0.00           H  
ATOM   1443  CB  LEU A  88       3.306   3.677 -16.092  1.00  0.00           C  
ATOM   1444  HB2 LEU A  88       3.558   2.755 -15.563  1.00  0.00           H  
ATOM   1445  HB3 LEU A  88       2.246   3.640 -16.343  1.00  0.00           H  
ATOM   1446  CG  LEU A  88       4.108   3.709 -17.396  1.00  0.00           C  
ATOM   1447  HG  LEU A  88       3.887   4.619 -17.950  1.00  0.00           H  
ATOM   1448  CD1 LEU A  88       5.616   3.623 -17.150  1.00  0.00           C  
ATOM   1449 HD11 LEU A  88       5.856   2.738 -16.560  1.00  0.00           H  
ATOM   1450 HD12 LEU A  88       5.960   4.511 -16.623  1.00  0.00           H  
ATOM   1451 HD13 LEU A  88       6.144   3.571 -18.100  1.00  0.00           H  
ATOM   1452  CD2 LEU A  88       3.691   2.498 -18.232  1.00  0.00           C  
ATOM   1453 HD21 LEU A  88       4.286   2.460 -19.141  1.00  0.00           H  
ATOM   1454 HD22 LEU A  88       2.640   2.590 -18.505  1.00  0.00           H  
ATOM   1455 HD23 LEU A  88       3.840   1.578 -17.667  1.00  0.00           H  
ATOM   1456  C   LEU A  88       3.148   6.220 -15.747  1.00  0.00           C  
ATOM   1457  O   LEU A  88       4.004   6.926 -16.278  1.00  0.00           O  
ATOM   1458  N   TRP A  89       1.884   6.624 -15.600  1.00  0.00           N  
ATOM   1459  H   TRP A  89       1.209   5.947 -15.260  1.00  0.00           H  
ATOM   1460  CA  TRP A  89       1.403   7.988 -15.849  1.00  0.00           C  
ATOM   1461  HA  TRP A  89       1.670   8.278 -16.866  1.00  0.00           H  
ATOM   1462  CB  TRP A  89      -0.131   8.016 -15.704  1.00  0.00           C  
ATOM   1463  HB2 TRP A  89      -0.520   7.002 -15.729  1.00  0.00           H  
ATOM   1464  HB3 TRP A  89      -0.394   8.423 -14.726  1.00  0.00           H  
ATOM   1465  CG  TRP A  89      -0.877   8.783 -16.749  1.00  0.00           C  
ATOM   1466  CD1 TRP A  89      -0.645  10.066 -17.101  1.00  0.00           C  
ATOM   1467  HD1 TRP A  89       0.115  10.705 -16.667  1.00  0.00           H  
ATOM   1468  NE1 TRP A  89      -1.521  10.436 -18.103  1.00  0.00           N  
ATOM   1469  HE1 TRP A  89      -1.514  11.355 -18.530  1.00  0.00           H  
ATOM   1470  CE2 TRP A  89      -2.373   9.412 -18.447  1.00  0.00           C  
ATOM   1471  CZ2 TRP A  89      -3.404   9.300 -19.389  1.00  0.00           C  
ATOM   1472  HZ2 TRP A  89      -3.650  10.136 -20.026  1.00  0.00           H  
ATOM   1473  CH2 TRP A  89      -4.100   8.084 -19.495  1.00  0.00           C  
ATOM   1474  HH2 TRP A  89      -4.885   7.975 -20.231  1.00  0.00           H  
ATOM   1475  CZ3 TRP A  89      -3.756   7.006 -18.660  1.00  0.00           C  
ATOM   1476  HZ3 TRP A  89      -4.274   6.065 -18.757  1.00  0.00           H  
ATOM   1477  CE3 TRP A  89      -2.718   7.132 -17.718  1.00  0.00           C  
ATOM   1478  HE3 TRP A  89      -2.457   6.293 -17.092  1.00  0.00           H  
ATOM   1479  CD2 TRP A  89      -1.992   8.337 -17.588  1.00  0.00           C  
ATOM   1480  C   TRP A  89       2.056   8.986 -14.877  1.00  0.00           C  
ATOM   1481  O   TRP A  89       2.428  10.090 -15.275  1.00  0.00           O  
ATOM   1482  N   GLY A  90       2.260   8.586 -13.618  1.00  0.00           N  
ATOM   1483  H   GLY A  90       1.837   7.713 -13.322  1.00  0.00           H  
ATOM   1484  CA  GLY A  90       3.003   9.363 -12.624  1.00  0.00           C  
ATOM   1485  HA2 GLY A  90       2.547  10.347 -12.516  1.00  0.00           H  
ATOM   1486  HA3 GLY A  90       2.947   8.844 -11.670  1.00  0.00           H  
ATOM   1487  C   GLY A  90       4.482   9.544 -12.990  1.00  0.00           C  
ATOM   1488  O   GLY A  90       4.990  10.661 -12.951  1.00  0.00           O  
ATOM   1489  N   LEU A  91       5.156   8.470 -13.420  1.00  0.00           N  
ATOM   1490  H   LEU A  91       4.693   7.568 -13.351  1.00  0.00           H  
ATOM   1491  CA  LEU A  91       6.538   8.511 -13.923  1.00  0.00           C  
ATOM   1492  HA  LEU A  91       7.162   8.961 -13.148  1.00  0.00           H  
ATOM   1493  CB  LEU A  91       6.990   7.054 -14.158  1.00  0.00           C  
ATOM   1494  HB2 LEU A  91       6.700   6.443 -13.301  1.00  0.00           H  
ATOM   1495  HB3 LEU A  91       6.459   6.672 -15.028  1.00  0.00           H  
ATOM   1496  CG  LEU A  91       8.505   6.889 -14.389  1.00  0.00           C  
ATOM   1497  HG  LEU A  91       8.851   7.610 -15.129  1.00  0.00           H  
ATOM   1498  CD1 LEU A  91       9.291   7.070 -13.091  1.00  0.00           C  
ATOM   1499 HD11 LEU A  91       8.955   6.365 -12.332  1.00  0.00           H  
ATOM   1500 HD12 LEU A  91      10.356   6.917 -13.267  1.00  0.00           H  
ATOM   1501 HD13 LEU A  91       9.169   8.082 -12.709  1.00  0.00           H  
ATOM   1502  CD2 LEU A  91       8.811   5.486 -14.916  1.00  0.00           C  
ATOM   1503 HD21 LEU A  91       8.520   4.730 -14.187  1.00  0.00           H  
ATOM   1504 HD22 LEU A  91       8.275   5.314 -15.849  1.00  0.00           H  
ATOM   1505 HD23 LEU A  91       9.879   5.393 -15.108  1.00  0.00           H  
ATOM   1506  C   LEU A  91       6.688   9.378 -15.198  1.00  0.00           C  
ATOM   1507  O   LEU A  91       7.718  10.030 -15.411  1.00  0.00           O  
ATOM   1508  N   ALA A  92       5.650   9.411 -16.040  1.00  0.00           N  
ATOM   1509  H   ALA A  92       4.859   8.810 -15.837  1.00  0.00           H  
ATOM   1510  CA  ALA A  92       5.563  10.300 -17.194  1.00  0.00           C  
ATOM   1511  HA  ALA A  92       6.487  10.225 -17.769  1.00  0.00           H  
ATOM   1512  CB  ALA A  92       4.401   9.846 -18.080  1.00  0.00           C  
ATOM   1513  HB1 ALA A  92       4.491   8.790 -18.324  1.00  0.00           H  
ATOM   1514  HB2 ALA A  92       3.444  10.007 -17.587  1.00  0.00           H  
ATOM   1515  HB3 ALA A  92       4.422  10.437 -18.991  1.00  0.00           H  
ATOM   1516  C   ALA A  92       5.365  11.773 -16.800  1.00  0.00           C  
ATOM   1517  O   ALA A  92       5.974  12.651 -17.404  1.00  0.00           O  
ATOM   1518  N   GLY A  93       4.493  12.061 -15.830  1.00  0.00           N  
ATOM   1519  H   GLY A  93       4.000  11.293 -15.381  1.00  0.00           H  
ATOM   1520  CA  GLY A  93       4.122  13.432 -15.445  1.00  0.00           C  
ATOM   1521  HA2 GLY A  93       3.512  13.386 -14.544  1.00  0.00           H  
ATOM   1522  HA3 GLY A  93       5.026  13.995 -15.215  1.00  0.00           H  
ATOM   1523  C   GLY A  93       3.330  14.209 -16.512  1.00  0.00           C  
ATOM   1524  O   GLY A  93       3.066  15.395 -16.335  1.00  0.00           O  
ATOM   1525  N   LEU A  94       2.950  13.568 -17.620  1.00  0.00           N  
ATOM   1526  H   LEU A  94       3.195  12.593 -17.690  1.00  0.00           H  
ATOM   1527  CA  LEU A  94       2.130  14.145 -18.689  1.00  0.00           C  
ATOM   1528  HA  LEU A  94       2.169  15.235 -18.639  1.00  0.00           H  
ATOM   1529  CB  LEU A  94       2.675  13.695 -20.060  1.00  0.00           C  
ATOM   1530  HB2 LEU A  94       2.616  12.607 -20.107  1.00  0.00           H  
ATOM   1531  HB3 LEU A  94       2.020  14.091 -20.838  1.00  0.00           H  
ATOM   1532  CG  LEU A  94       4.124  14.098 -20.390  1.00  0.00           C  
ATOM   1533  HG  LEU A  94       4.802  13.677 -19.650  1.00  0.00           H  
ATOM   1534  CD1 LEU A  94       4.501  13.537 -21.763  1.00  0.00           C  
ATOM   1535 HD11 LEU A  94       5.543  13.771 -21.982  1.00  0.00           H  
ATOM   1536 HD12 LEU A  94       4.378  12.455 -21.758  1.00  0.00           H  
ATOM   1537 HD13 LEU A  94       3.866  13.972 -22.535  1.00  0.00           H  
ATOM   1538  CD2 LEU A  94       4.314  15.614 -20.435  1.00  0.00           C  
ATOM   1539 HD21 LEU A  94       5.334  15.851 -20.739  1.00  0.00           H  
ATOM   1540 HD22 LEU A  94       3.616  16.059 -21.145  1.00  0.00           H  
ATOM   1541 HD23 LEU A  94       4.146  16.040 -19.446  1.00  0.00           H  
ATOM   1542  C   LEU A  94       0.669  13.703 -18.523  1.00  0.00           C  
ATOM   1543  O   LEU A  94       0.377  12.517 -18.645  1.00  0.00           O  
ATOM   1544  N   ASN A  95      -0.261  14.643 -18.307  1.00  0.00           N  
ATOM   1545  H   ASN A  95       0.054  15.584 -18.137  1.00  0.00           H  
ATOM   1546  CA  ASN A  95      -1.699  14.339 -18.162  1.00  0.00           C  
ATOM   1547  HA  ASN A  95      -1.827  13.665 -17.311  1.00  0.00           H  
ATOM   1548  CB  ASN A  95      -2.485  15.647 -17.908  1.00  0.00           C  
ATOM   1549  HB2 ASN A  95      -1.946  16.499 -18.320  1.00  0.00           H  
ATOM   1550  HB3 ASN A  95      -3.451  15.589 -18.410  1.00  0.00           H  
ATOM   1551  CG  ASN A  95      -2.790  15.889 -16.439  1.00  0.00           C  
ATOM   1552  OD1 ASN A  95      -3.064  14.987 -15.673  1.00  0.00           O  
ATOM   1553  ND2 ASN A  95      -2.777  17.120 -15.989  1.00  0.00           N  
ATOM   1554 HD21 ASN A  95      -2.959  17.206 -15.002  1.00  0.00           H  
ATOM   1555 HD22 ASN A  95      -2.560  17.900 -16.577  1.00  0.00           H  
ATOM   1556  C   ASN A  95      -2.302  13.598 -19.374  1.00  0.00           C  
ATOM   1557  O   ASN A  95      -3.267  12.858 -19.216  1.00  0.00           O  
ATOM   1558  N   SER A  96      -1.739  13.772 -20.571  1.00  0.00           N  
ATOM   1559  H   SER A  96      -0.918  14.356 -20.637  1.00  0.00           H  
ATOM   1560  CA  SER A  96      -2.099  13.025 -21.778  1.00  0.00           C  
ATOM   1561  HA  SER A  96      -2.239  11.973 -21.519  1.00  0.00           H  
ATOM   1562  CB  SER A  96      -3.416  13.565 -22.349  1.00  0.00           C  
ATOM   1563  HB2 SER A  96      -4.207  13.446 -21.607  1.00  0.00           H  
ATOM   1564  HB3 SER A  96      -3.300  14.626 -22.573  1.00  0.00           H  
ATOM   1565  OG  SER A  96      -3.788  12.881 -23.530  1.00  0.00           O  
ATOM   1566  HG  SER A  96      -4.639  13.221 -23.823  1.00  0.00           H  
ATOM   1567  C   SER A  96      -0.982  13.120 -22.823  1.00  0.00           C  
ATOM   1568  O   SER A  96      -0.208  14.080 -22.829  1.00  0.00           O  
ATOM   1569  N   CYS A  97      -0.918  12.140 -23.723  1.00  0.00           N  
ATOM   1570  H   CYS A  97      -1.593  11.391 -23.646  1.00  0.00           H  
ATOM   1571  CA  CYS A  97      -0.082  12.150 -24.918  1.00  0.00           C  
ATOM   1572  HA  CYS A  97       0.039  13.182 -25.242  1.00  0.00           H  
ATOM   1573  CB  CYS A  97       1.297  11.583 -24.559  1.00  0.00           C  
ATOM   1574  HB2 CYS A  97       1.672  12.069 -23.656  1.00  0.00           H  
ATOM   1575  HB3 CYS A  97       1.205  10.511 -24.369  1.00  0.00           H  
ATOM   1576  SG  CYS A  97       2.453  11.877 -25.922  1.00  0.00           S  
ATOM   1577  HG  CYS A  97       2.735  13.150 -25.609  1.00  0.00           H  
ATOM   1578  C   CYS A  97      -0.787  11.324 -26.014  1.00  0.00           C  
ATOM   1579  O   CYS A  97      -1.095  10.155 -25.771  1.00  0.00           O  
ATOM   1580  N   PRO A  98      -1.085  11.888 -27.204  1.00  0.00           N  
ATOM   1581  CD  PRO A  98      -0.715  13.216 -27.669  1.00  0.00           C  
ATOM   1582  HD2 PRO A  98       0.341  13.423 -27.493  1.00  0.00           H  
ATOM   1583  HD3 PRO A  98      -1.338  13.963 -27.173  1.00  0.00           H  
ATOM   1584  CG  PRO A  98      -1.000  13.221 -29.171  1.00  0.00           C  
ATOM   1585  HG2 PRO A  98      -0.138  12.824 -29.709  1.00  0.00           H  
ATOM   1586  HG3 PRO A  98      -1.252  14.218 -29.533  1.00  0.00           H  
ATOM   1587  CB  PRO A  98      -2.176  12.254 -29.301  1.00  0.00           C  
ATOM   1588  HB2 PRO A  98      -2.234  11.818 -30.299  1.00  0.00           H  
ATOM   1589  HB3 PRO A  98      -3.102  12.779 -29.064  1.00  0.00           H  
ATOM   1590  CA  PRO A  98      -1.896  11.207 -28.216  1.00  0.00           C  
ATOM   1591  HA  PRO A  98      -2.843  10.904 -27.770  1.00  0.00           H  
ATOM   1592  C   PRO A  98      -1.216   9.948 -28.778  1.00  0.00           C  
ATOM   1593  O   PRO A  98       0.009   9.876 -28.882  1.00  0.00           O  
ATOM   1594  N   VAL A  99      -2.029   8.970 -29.181  1.00  0.00           N  
ATOM   1595  H   VAL A  99      -3.022   9.140 -29.125  1.00  0.00           H  
ATOM   1596  CA  VAL A  99      -1.628   7.651 -29.713  1.00  0.00           C  
ATOM   1597  HA  VAL A  99      -0.541   7.613 -29.811  1.00  0.00           H  
ATOM   1598  CB  VAL A  99      -2.068   6.558 -28.704  1.00  0.00           C  
ATOM   1599  HB  VAL A  99      -3.020   6.852 -28.255  1.00  0.00           H  
ATOM   1600  CG1 VAL A  99      -2.248   5.138 -29.262  1.00  0.00           C  
ATOM   1601 HG11 VAL A  99      -1.334   4.772 -29.731  1.00  0.00           H  
ATOM   1602 HG12 VAL A  99      -3.067   5.125 -29.981  1.00  0.00           H  
ATOM   1603 HG13 VAL A  99      -2.524   4.462 -28.452  1.00  0.00           H  
ATOM   1604  CG2 VAL A  99      -1.010   6.480 -27.597  1.00  0.00           C  
ATOM   1605 HG21 VAL A  99      -1.337   5.792 -26.820  1.00  0.00           H  
ATOM   1606 HG22 VAL A  99      -0.059   6.137 -28.004  1.00  0.00           H  
ATOM   1607 HG23 VAL A  99      -0.885   7.460 -27.139  1.00  0.00           H  
ATOM   1608  C   VAL A  99      -2.194   7.444 -31.126  1.00  0.00           C  
ATOM   1609  O   VAL A  99      -3.143   8.126 -31.507  1.00  0.00           O  
ATOM   1610  N   LYS A 100      -1.596   6.529 -31.907  1.00  0.00           N  
ATOM   1611  H   LYS A 100      -0.840   5.990 -31.509  1.00  0.00           H  
ATOM   1612  CA  LYS A 100      -2.079   6.099 -33.232  1.00  0.00           C  
ATOM   1613  HA  LYS A 100      -3.160   6.273 -33.273  1.00  0.00           H  
ATOM   1614  CB  LYS A 100      -1.401   6.900 -34.356  1.00  0.00           C  
ATOM   1615  HB2 LYS A 100      -0.318   6.888 -34.216  1.00  0.00           H  
ATOM   1616  HB3 LYS A 100      -1.622   6.392 -35.293  1.00  0.00           H  
ATOM   1617  CG  LYS A 100      -1.894   8.352 -34.456  1.00  0.00           C  
ATOM   1618  HG2 LYS A 100      -2.984   8.364 -34.489  1.00  0.00           H  
ATOM   1619  HG3 LYS A 100      -1.578   8.897 -33.567  1.00  0.00           H  
ATOM   1620  CD  LYS A 100      -1.341   9.083 -35.691  1.00  0.00           C  
ATOM   1621  HD2 LYS A 100      -1.705  10.111 -35.680  1.00  0.00           H  
ATOM   1622  HD3 LYS A 100      -0.253   9.120 -35.609  1.00  0.00           H  
ATOM   1623  CE  LYS A 100      -1.713   8.419 -37.029  1.00  0.00           C  
ATOM   1624  HE2 LYS A 100      -1.254   8.997 -37.837  1.00  0.00           H  
ATOM   1625  HE3 LYS A 100      -1.272   7.418 -37.057  1.00  0.00           H  
ATOM   1626  NZ  LYS A 100      -3.186   8.331 -37.234  1.00  0.00           N  
ATOM   1627  HZ1 LYS A 100      -3.603   9.251 -37.269  1.00  0.00           H  
ATOM   1628  HZ2 LYS A 100      -3.407   7.842 -38.094  1.00  0.00           H  
ATOM   1629  HZ3 LYS A 100      -3.630   7.817 -36.478  1.00  0.00           H  
ATOM   1630  C   LYS A 100      -1.859   4.603 -33.476  1.00  0.00           C  
ATOM   1631  O   LYS A 100      -0.826   4.047 -33.114  1.00  0.00           O  
ATOM   1632  N   GLU A 101      -2.804   4.002 -34.182  1.00  0.00           N  
ATOM   1633  H   GLU A 101      -3.650   4.554 -34.298  1.00  0.00           H  
ATOM   1634  CA  GLU A 101      -2.909   2.585 -34.565  1.00  0.00           C  
ATOM   1635  HA  GLU A 101      -2.657   1.982 -33.694  1.00  0.00           H  
ATOM   1636  CB  GLU A 101      -4.369   2.239 -34.959  1.00  0.00           C  
ATOM   1637  HB2 GLU A 101      -4.585   2.637 -35.951  1.00  0.00           H  
ATOM   1638  HB3 GLU A 101      -4.448   1.152 -35.015  1.00  0.00           H  
ATOM   1639  CG  GLU A 101      -5.460   2.747 -33.996  1.00  0.00           C  
ATOM   1640  HG2 GLU A 101      -6.390   2.212 -34.205  1.00  0.00           H  
ATOM   1641  HG3 GLU A 101      -5.168   2.516 -32.968  1.00  0.00           H  
ATOM   1642  CD  GLU A 101      -5.694   4.257 -34.175  1.00  0.00           C  
ATOM   1643  OE1 GLU A 101      -6.108   4.676 -35.277  1.00  0.00           O  
ATOM   1644  OE2 GLU A 101      -5.240   5.019 -33.294  1.00  0.00           O  
ATOM   1645  C   GLU A 101      -1.913   2.198 -35.682  1.00  0.00           C  
ATOM   1646  O   GLU A 101      -2.306   1.806 -36.779  1.00  0.00           O  
ATOM   1647  N   ALA A 102      -0.608   2.359 -35.432  1.00  0.00           N  
ATOM   1648  H   ALA A 102      -0.349   2.725 -34.523  1.00  0.00           H  
ATOM   1649  CA  ALA A 102       0.454   2.193 -36.437  1.00  0.00           C  
ATOM   1650  HA  ALA A 102       0.011   2.253 -37.433  1.00  0.00           H  
ATOM   1651  CB  ALA A 102       1.414   3.378 -36.284  1.00  0.00           C  
ATOM   1652  HB1 ALA A 102       1.886   3.351 -35.301  1.00  0.00           H  
ATOM   1653  HB2 ALA A 102       2.185   3.319 -37.053  1.00  0.00           H  
ATOM   1654  HB3 ALA A 102       0.864   4.312 -36.403  1.00  0.00           H  
ATOM   1655  C   ALA A 102       1.207   0.845 -36.387  1.00  0.00           C  
ATOM   1656  O   ALA A 102       1.927   0.520 -37.326  1.00  0.00           O  
ATOM   1657  N   ASN A 103       1.059   0.069 -35.309  1.00  0.00           N  
ATOM   1658  H   ASN A 103       0.463   0.408 -34.569  1.00  0.00           H  
ATOM   1659  CA  ASN A 103       1.573  -1.293 -35.125  1.00  0.00           C  
ATOM   1660  HA  ASN A 103       1.418  -1.867 -36.042  1.00  0.00           H  
ATOM   1661  CB  ASN A 103       3.078  -1.279 -34.776  1.00  0.00           C  
ATOM   1662  HB2 ASN A 103       3.324  -0.373 -34.222  1.00  0.00           H  
ATOM   1663  HB3 ASN A 103       3.316  -2.129 -34.137  1.00  0.00           H  
ATOM   1664  CG  ASN A 103       3.974  -1.419 -35.991  1.00  0.00           C  
ATOM   1665  OD1 ASN A 103       3.804  -2.295 -36.820  1.00  0.00           O  
ATOM   1666  ND2 ASN A 103       4.988  -0.597 -36.113  1.00  0.00           N  
ATOM   1667 HD21 ASN A 103       5.490  -0.674 -36.977  1.00  0.00           H  
ATOM   1668 HD22 ASN A 103       5.085   0.175 -35.478  1.00  0.00           H  
ATOM   1669  C   ASN A 103       0.783  -1.984 -34.001  1.00  0.00           C  
ATOM   1670  O   ASN A 103       0.185  -1.319 -33.154  1.00  0.00           O  
ATOM   1671  N   GLN A 104       0.801  -3.317 -33.965  1.00  0.00           N  
ATOM   1672  H   GLN A 104       1.345  -3.813 -34.660  1.00  0.00           H  
ATOM   1673  CA  GLN A 104       0.122  -4.131 -32.948  1.00  0.00           C  
ATOM   1674  HA  GLN A 104      -0.076  -3.520 -32.067  1.00  0.00           H  
ATOM   1675  CB  GLN A 104      -1.228  -4.637 -33.491  1.00  0.00           C  
ATOM   1676  HB2 GLN A 104      -1.075  -5.099 -34.468  1.00  0.00           H  
ATOM   1677  HB3 GLN A 104      -1.607  -5.397 -32.815  1.00  0.00           H  
ATOM   1678  CG  GLN A 104      -2.284  -3.524 -33.610  1.00  0.00           C  
ATOM   1679  HG2 GLN A 104      -2.478  -3.106 -32.621  1.00  0.00           H  
ATOM   1680  HG3 GLN A 104      -1.899  -2.727 -34.244  1.00  0.00           H  
ATOM   1681  CD  GLN A 104      -3.613  -3.991 -34.204  1.00  0.00           C  
ATOM   1682  OE1 GLN A 104      -3.951  -5.162 -34.265  1.00  0.00           O  
ATOM   1683  NE2 GLN A 104      -4.447  -3.084 -34.659  1.00  0.00           N  
ATOM   1684 HE21 GLN A 104      -5.312  -3.433 -35.029  1.00  0.00           H  
ATOM   1685 HE22 GLN A 104      -4.233  -2.106 -34.587  1.00  0.00           H  
ATOM   1686  C   GLN A 104       1.006  -5.298 -32.485  1.00  0.00           C  
ATOM   1687  O   GLN A 104       1.788  -5.834 -33.267  1.00  0.00           O  
ATOM   1688  N   SER A 105       0.855  -5.698 -31.222  1.00  0.00           N  
ATOM   1689  H   SER A 105       0.185  -5.202 -30.636  1.00  0.00           H  
ATOM   1690  CA  SER A 105       1.526  -6.857 -30.620  1.00  0.00           C  
ATOM   1691  HA  SER A 105       1.711  -7.603 -31.395  1.00  0.00           H  
ATOM   1692  CB  SER A 105       2.886  -6.428 -30.048  1.00  0.00           C  
ATOM   1693  HB2 SER A 105       3.419  -5.832 -30.791  1.00  0.00           H  
ATOM   1694  HB3 SER A 105       2.737  -5.824 -29.151  1.00  0.00           H  
ATOM   1695  OG  SER A 105       3.661  -7.571 -29.739  1.00  0.00           O  
ATOM   1696  HG  SER A 105       4.520  -7.297 -29.375  1.00  0.00           H  
ATOM   1697  C   SER A 105       0.622  -7.503 -29.557  1.00  0.00           C  
ATOM   1698  O   SER A 105      -0.409  -6.929 -29.198  1.00  0.00           O  
ATOM   1699  N   THR A 106       0.967  -8.684 -29.045  1.00  0.00           N  
ATOM   1700  H   THR A 106       1.867  -9.070 -29.295  1.00  0.00           H  
ATOM   1701  CA  THR A 106       0.267  -9.270 -27.888  1.00  0.00           C  
ATOM   1702  HA  THR A 106      -0.808  -9.218 -28.061  1.00  0.00           H  
ATOM   1703  CB  THR A 106       0.621 -10.751 -27.676  1.00  0.00           C  
ATOM   1704  HB  THR A 106      -0.009 -11.147 -26.880  1.00  0.00           H  
ATOM   1705  CG2 THR A 106       0.410 -11.598 -28.930  1.00  0.00           C  
ATOM   1706 HG21 THR A 106       0.505 -12.656 -28.677  1.00  0.00           H  
ATOM   1707 HG22 THR A 106      -0.593 -11.428 -29.322  1.00  0.00           H  
ATOM   1708 HG23 THR A 106       1.142 -11.342 -29.696  1.00  0.00           H  
ATOM   1709  OG1 THR A 106       1.973 -10.912 -27.308  1.00  0.00           O  
ATOM   1710  HG1 THR A 106       2.098 -11.862 -27.216  1.00  0.00           H  
ATOM   1711  C   THR A 106       0.576  -8.471 -26.620  1.00  0.00           C  
ATOM   1712  O   THR A 106       1.642  -7.854 -26.501  1.00  0.00           O  
ATOM   1713  N   LEU A 107      -0.332  -8.496 -25.642  1.00  0.00           N  
ATOM   1714  H   LEU A 107      -1.224  -8.954 -25.804  1.00  0.00           H  
ATOM   1715  CA  LEU A 107      -0.099  -7.869 -24.342  1.00  0.00           C  
ATOM   1716  HA  LEU A 107       0.135  -6.822 -24.523  1.00  0.00           H  
ATOM   1717  CB  LEU A 107      -1.391  -7.928 -23.509  1.00  0.00           C  
ATOM   1718  HB2 LEU A 107      -2.208  -7.481 -24.078  1.00  0.00           H  
ATOM   1719  HB3 LEU A 107      -1.635  -8.975 -23.341  1.00  0.00           H  
ATOM   1720  CG  LEU A 107      -1.279  -7.219 -22.145  1.00  0.00           C  
ATOM   1721  HG  LEU A 107      -0.397  -7.565 -21.611  1.00  0.00           H  
ATOM   1722  CD1 LEU A 107      -1.220  -5.694 -22.287  1.00  0.00           C  
ATOM   1723 HD11 LEU A 107      -0.312  -5.406 -22.815  1.00  0.00           H  
ATOM   1724 HD12 LEU A 107      -2.091  -5.336 -22.839  1.00  0.00           H  
ATOM   1725 HD13 LEU A 107      -1.203  -5.233 -21.301  1.00  0.00           H  
ATOM   1726  CD2 LEU A 107      -2.493  -7.557 -21.286  1.00  0.00           C  
ATOM   1727 HD21 LEU A 107      -3.394  -7.206 -21.779  1.00  0.00           H  
ATOM   1728 HD22 LEU A 107      -2.559  -8.636 -21.155  1.00  0.00           H  
ATOM   1729 HD23 LEU A 107      -2.400  -7.085 -20.310  1.00  0.00           H  
ATOM   1730  C   LEU A 107       1.111  -8.483 -23.611  1.00  0.00           C  
ATOM   1731  O   LEU A 107       1.861  -7.740 -22.985  1.00  0.00           O  
ATOM   1732  N   GLU A 108       1.360  -9.792 -23.727  1.00  0.00           N  
ATOM   1733  H   GLU A 108       0.686 -10.367 -24.226  1.00  0.00           H  
ATOM   1734  CA  GLU A 108       2.539 -10.444 -23.131  1.00  0.00           C  
ATOM   1735  HA  GLU A 108       2.523 -10.275 -22.053  1.00  0.00           H  
ATOM   1736  CB  GLU A 108       2.504 -11.961 -23.403  1.00  0.00           C  
ATOM   1737  HB2 GLU A 108       1.516 -12.352 -23.176  1.00  0.00           H  
ATOM   1738  HB3 GLU A 108       2.675 -12.140 -24.464  1.00  0.00           H  
ATOM   1739  CG  GLU A 108       3.558 -12.742 -22.592  1.00  0.00           C  
ATOM   1740  HG2 GLU A 108       3.485 -13.798 -22.863  1.00  0.00           H  
ATOM   1741  HG3 GLU A 108       4.554 -12.400 -22.883  1.00  0.00           H  
ATOM   1742  CD  GLU A 108       3.380 -12.600 -21.067  1.00  0.00           C  
ATOM   1743  OE1 GLU A 108       4.383 -12.690 -20.322  1.00  0.00           O  
ATOM   1744  OE2 GLU A 108       2.219 -12.385 -20.643  1.00  0.00           O  
ATOM   1745  C   GLU A 108       3.847  -9.854 -23.680  1.00  0.00           C  
ATOM   1746  O   GLU A 108       4.737  -9.454 -22.928  1.00  0.00           O  
ATOM   1747  N   ASN A 109       3.935  -9.733 -25.008  1.00  0.00           N  
ATOM   1748  H   ASN A 109       3.138 -10.020 -25.566  1.00  0.00           H  
ATOM   1749  CA  ASN A 109       5.096  -9.174 -25.693  1.00  0.00           C  
ATOM   1750  HA  ASN A 109       5.988  -9.707 -25.360  1.00  0.00           H  
ATOM   1751  CB  ASN A 109       4.887  -9.422 -27.193  1.00  0.00           C  
ATOM   1752  HB2 ASN A 109       4.722 -10.484 -27.365  1.00  0.00           H  
ATOM   1753  HB3 ASN A 109       3.992  -8.899 -27.521  1.00  0.00           H  
ATOM   1754  CG  ASN A 109       6.051  -8.964 -28.043  1.00  0.00           C  
ATOM   1755  OD1 ASN A 109       6.153  -7.812 -28.435  1.00  0.00           O  
ATOM   1756  ND2 ASN A 109       6.963  -9.851 -28.371  1.00  0.00           N  
ATOM   1757 HD21 ASN A 109       7.689  -9.535 -28.987  1.00  0.00           H  
ATOM   1758 HD22 ASN A 109       6.866 -10.808 -28.077  1.00  0.00           H  
ATOM   1759  C   ASN A 109       5.287  -7.687 -25.345  1.00  0.00           C  
ATOM   1760  O   ASN A 109       6.400  -7.259 -25.030  1.00  0.00           O  
ATOM   1761  N   PHE A 110       4.193  -6.920 -25.325  1.00  0.00           N  
ATOM   1762  H   PHE A 110       3.311  -7.350 -25.594  1.00  0.00           H  
ATOM   1763  CA  PHE A 110       4.171  -5.522 -24.887  1.00  0.00           C  
ATOM   1764  HA  PHE A 110       4.832  -4.942 -25.531  1.00  0.00           H  
ATOM   1765  CB  PHE A 110       2.730  -5.017 -25.071  1.00  0.00           C  
ATOM   1766  HB2 PHE A 110       2.431  -5.204 -26.104  1.00  0.00           H  
ATOM   1767  HB3 PHE A 110       2.068  -5.608 -24.441  1.00  0.00           H  
ATOM   1768  CG  PHE A 110       2.475  -3.556 -24.758  1.00  0.00           C  
ATOM   1769  CD1 PHE A 110       2.324  -2.629 -25.807  1.00  0.00           C  
ATOM   1770  HD1 PHE A 110       2.420  -2.951 -26.835  1.00  0.00           H  
ATOM   1771  CE1 PHE A 110       1.996  -1.291 -25.523  1.00  0.00           C  
ATOM   1772  HE1 PHE A 110       1.845  -0.590 -26.331  1.00  0.00           H  
ATOM   1773  CZ  PHE A 110       1.825  -0.874 -24.193  1.00  0.00           C  
ATOM   1774  HZ  PHE A 110       1.549   0.148 -23.979  1.00  0.00           H  
ATOM   1775  CE2 PHE A 110       1.985  -1.795 -23.143  1.00  0.00           C  
ATOM   1776  HE2 PHE A 110       1.835  -1.477 -22.122  1.00  0.00           H  
ATOM   1777  CD2 PHE A 110       2.299  -3.136 -23.425  1.00  0.00           C  
ATOM   1778  HD2 PHE A 110       2.381  -3.851 -22.620  1.00  0.00           H  
ATOM   1779  C   PHE A 110       4.666  -5.360 -23.435  1.00  0.00           C  
ATOM   1780  O   PHE A 110       5.442  -4.449 -23.132  1.00  0.00           O  
ATOM   1781  N   LEU A 111       4.258  -6.259 -22.533  1.00  0.00           N  
ATOM   1782  H   LEU A 111       3.607  -6.983 -22.830  1.00  0.00           H  
ATOM   1783  CA  LEU A 111       4.653  -6.245 -21.125  1.00  0.00           C  
ATOM   1784  HA  LEU A 111       4.614  -5.215 -20.775  1.00  0.00           H  
ATOM   1785  CB  LEU A 111       3.674  -7.077 -20.281  1.00  0.00           C  
ATOM   1786  HB2 LEU A 111       3.551  -8.051 -20.759  1.00  0.00           H  
ATOM   1787  HB3 LEU A 111       4.120  -7.248 -19.299  1.00  0.00           H  
ATOM   1788  CG  LEU A 111       2.289  -6.432 -20.074  1.00  0.00           C  
ATOM   1789  HG  LEU A 111       1.816  -6.213 -21.028  1.00  0.00           H  
ATOM   1790  CD1 LEU A 111       1.422  -7.427 -19.300  1.00  0.00           C  
ATOM   1791 HD11 LEU A 111       0.417  -7.031 -19.174  1.00  0.00           H  
ATOM   1792 HD12 LEU A 111       1.358  -8.360 -19.864  1.00  0.00           H  
ATOM   1793 HD13 LEU A 111       1.862  -7.634 -18.325  1.00  0.00           H  
ATOM   1794  CD2 LEU A 111       2.348  -5.128 -19.266  1.00  0.00           C  
ATOM   1795 HD21 LEU A 111       2.889  -5.291 -18.335  1.00  0.00           H  
ATOM   1796 HD22 LEU A 111       2.838  -4.352 -19.850  1.00  0.00           H  
ATOM   1797 HD23 LEU A 111       1.335  -4.796 -19.038  1.00  0.00           H  
ATOM   1798  C   LEU A 111       6.097  -6.699 -20.895  1.00  0.00           C  
ATOM   1799  O   LEU A 111       6.779  -6.062 -20.097  1.00  0.00           O  
ATOM   1800  N   GLU A 112       6.626  -7.723 -21.573  1.00  0.00           N  
ATOM   1801  H   GLU A 112       6.020  -8.300 -22.158  1.00  0.00           H  
ATOM   1802  CA  GLU A 112       8.070  -8.014 -21.503  1.00  0.00           C  
ATOM   1803  HA  GLU A 112       8.347  -8.075 -20.452  1.00  0.00           H  
ATOM   1804  CB  GLU A 112       8.414  -9.369 -22.143  1.00  0.00           C  
ATOM   1805  HB2 GLU A 112       7.807 -10.145 -21.676  1.00  0.00           H  
ATOM   1806  HB3 GLU A 112       8.169  -9.341 -23.204  1.00  0.00           H  
ATOM   1807  CG  GLU A 112       9.903  -9.743 -21.985  1.00  0.00           C  
ATOM   1808  HG2 GLU A 112      10.064 -10.727 -22.425  1.00  0.00           H  
ATOM   1809  HG3 GLU A 112      10.517  -9.040 -22.554  1.00  0.00           H  
ATOM   1810  CD  GLU A 112      10.358  -9.770 -20.516  1.00  0.00           C  
ATOM   1811  OE1 GLU A 112       9.861 -10.627 -19.749  1.00  0.00           O  
ATOM   1812  OE2 GLU A 112      11.162  -8.896 -20.100  1.00  0.00           O  
ATOM   1813  C   GLU A 112       8.906  -6.877 -22.112  1.00  0.00           C  
ATOM   1814  O   GLU A 112       9.952  -6.521 -21.568  1.00  0.00           O  
ATOM   1815  N   ARG A 113       8.437  -6.237 -23.192  1.00  0.00           N  
ATOM   1816  H   ARG A 113       7.583  -6.587 -23.624  1.00  0.00           H  
ATOM   1817  CA  ARG A 113       9.118  -5.081 -23.799  1.00  0.00           C  
ATOM   1818  HA  ARG A 113      10.154  -5.367 -23.975  1.00  0.00           H  
ATOM   1819  CB  ARG A 113       8.464  -4.780 -25.155  1.00  0.00           C  
ATOM   1820  HB2 ARG A 113       8.367  -5.724 -25.694  1.00  0.00           H  
ATOM   1821  HB3 ARG A 113       7.465  -4.367 -25.006  1.00  0.00           H  
ATOM   1822  CG  ARG A 113       9.294  -3.827 -26.027  1.00  0.00           C  
ATOM   1823  HG2 ARG A 113       9.269  -2.819 -25.607  1.00  0.00           H  
ATOM   1824  HG3 ARG A 113      10.326  -4.182 -26.060  1.00  0.00           H  
ATOM   1825  CD  ARG A 113       8.722  -3.815 -27.450  1.00  0.00           C  
ATOM   1826  HD2 ARG A 113       8.627  -4.845 -27.800  1.00  0.00           H  
ATOM   1827  HD3 ARG A 113       7.725  -3.368 -27.422  1.00  0.00           H  
ATOM   1828  NE  ARG A 113       9.582  -3.074 -28.394  1.00  0.00           N  
ATOM   1829  HE  ARG A 113      10.455  -2.724 -28.045  1.00  0.00           H  
ATOM   1830  CZ  ARG A 113       9.307  -2.871 -29.671  1.00  0.00           C  
ATOM   1831  NH1 ARG A 113       8.219  -3.322 -30.214  1.00  0.00           N  
ATOM   1832 HH11 ARG A 113       7.471  -3.696 -29.646  1.00  0.00           H  
ATOM   1833 HH12 ARG A 113       7.838  -2.971 -31.076  1.00  0.00           H  
ATOM   1834  NH2 ARG A 113      10.131  -2.209 -30.436  1.00  0.00           N  
ATOM   1835 HH21 ARG A 113      10.983  -1.822 -30.072  1.00  0.00           H  
ATOM   1836 HH22 ARG A 113       9.896  -2.120 -31.406  1.00  0.00           H  
ATOM   1837  C   ARG A 113       9.159  -3.871 -22.858  1.00  0.00           C  
ATOM   1838  O   ARG A 113      10.224  -3.284 -22.678  1.00  0.00           O  
ATOM   1839  N   LEU A 114       8.043  -3.551 -22.201  1.00  0.00           N  
ATOM   1840  H   LEU A 114       7.198  -4.063 -22.438  1.00  0.00           H  
ATOM   1841  CA  LEU A 114       7.962  -2.525 -21.154  1.00  0.00           C  
ATOM   1842  HA  LEU A 114       8.343  -1.590 -21.566  1.00  0.00           H  
ATOM   1843  CB  LEU A 114       6.481  -2.321 -20.780  1.00  0.00           C  
ATOM   1844  HB2 LEU A 114       5.946  -1.972 -21.666  1.00  0.00           H  
ATOM   1845  HB3 LEU A 114       6.064  -3.291 -20.511  1.00  0.00           H  
ATOM   1846  CG  LEU A 114       6.205  -1.351 -19.612  1.00  0.00           C  
ATOM   1847  HG  LEU A 114       6.688  -1.723 -18.707  1.00  0.00           H  
ATOM   1848  CD1 LEU A 114       6.687   0.078 -19.874  1.00  0.00           C  
ATOM   1849 HD11 LEU A 114       6.206   0.477 -20.768  1.00  0.00           H  
ATOM   1850 HD12 LEU A 114       7.768   0.088 -20.005  1.00  0.00           H  
ATOM   1851 HD13 LEU A 114       6.439   0.712 -19.021  1.00  0.00           H  
ATOM   1852  CD2 LEU A 114       4.696  -1.300 -19.364  1.00  0.00           C  
ATOM   1853 HD21 LEU A 114       4.483  -0.643 -18.521  1.00  0.00           H  
ATOM   1854 HD22 LEU A 114       4.177  -0.936 -20.251  1.00  0.00           H  
ATOM   1855 HD23 LEU A 114       4.335  -2.300 -19.128  1.00  0.00           H  
ATOM   1856  C   LEU A 114       8.833  -2.883 -19.940  1.00  0.00           C  
ATOM   1857  O   LEU A 114       9.631  -2.060 -19.503  1.00  0.00           O  
ATOM   1858  N   LYS A 115       8.739  -4.120 -19.439  1.00  0.00           N  
ATOM   1859  H   LYS A 115       8.045  -4.740 -19.855  1.00  0.00           H  
ATOM   1860  CA  LYS A 115       9.554  -4.655 -18.331  1.00  0.00           C  
ATOM   1861  HA  LYS A 115       9.436  -4.014 -17.463  1.00  0.00           H  
ATOM   1862  CB  LYS A 115       9.031  -6.069 -18.000  1.00  0.00           C  
ATOM   1863  HB2 LYS A 115       7.954  -6.000 -17.840  1.00  0.00           H  
ATOM   1864  HB3 LYS A 115       9.210  -6.695 -18.874  1.00  0.00           H  
ATOM   1865  CG  LYS A 115       9.625  -6.762 -16.758  1.00  0.00           C  
ATOM   1866  HG2 LYS A 115      10.686  -6.938 -16.930  1.00  0.00           H  
ATOM   1867  HG3 LYS A 115       9.526  -6.099 -15.897  1.00  0.00           H  
ATOM   1868  CD  LYS A 115       8.942  -8.113 -16.425  1.00  0.00           C  
ATOM   1869  HD2 LYS A 115       9.527  -8.623 -15.658  1.00  0.00           H  
ATOM   1870  HD3 LYS A 115       7.943  -7.941 -16.030  1.00  0.00           H  
ATOM   1871  CE  LYS A 115       8.828  -8.994 -17.672  1.00  0.00           C  
ATOM   1872  HE2 LYS A 115       8.139  -8.524 -18.379  1.00  0.00           H  
ATOM   1873  HE3 LYS A 115       9.811  -9.024 -18.154  1.00  0.00           H  
ATOM   1874  NZ  LYS A 115       8.391 -10.393 -17.431  1.00  0.00           N  
ATOM   1875  HZ1 LYS A 115       7.432 -10.467 -17.092  1.00  0.00           H  
ATOM   1876  HZ2 LYS A 115       8.478 -10.887 -18.326  1.00  0.00           H  
ATOM   1877  HZ3 LYS A 115       9.002 -10.871 -16.791  1.00  0.00           H  
ATOM   1878  C   LYS A 115      11.044  -4.617 -18.661  1.00  0.00           C  
ATOM   1879  O   LYS A 115      11.839  -4.274 -17.796  1.00  0.00           O  
ATOM   1880  N   THR A 116      11.420  -4.854 -19.914  1.00  0.00           N  
ATOM   1881  H   THR A 116      10.711  -5.193 -20.560  1.00  0.00           H  
ATOM   1882  CA  THR A 116      12.789  -4.693 -20.417  1.00  0.00           C  
ATOM   1883  HA  THR A 116      13.466  -5.196 -19.731  1.00  0.00           H  
ATOM   1884  CB  THR A 116      12.928  -5.374 -21.791  1.00  0.00           C  
ATOM   1885  HB  THR A 116      12.157  -5.007 -22.470  1.00  0.00           H  
ATOM   1886  CG2 THR A 116      14.293  -5.162 -22.444  1.00  0.00           C  
ATOM   1887 HG21 THR A 116      14.366  -5.778 -23.342  1.00  0.00           H  
ATOM   1888 HG22 THR A 116      14.407  -4.118 -22.737  1.00  0.00           H  
ATOM   1889 HG23 THR A 116      15.092  -5.436 -21.756  1.00  0.00           H  
ATOM   1890  OG1 THR A 116      12.766  -6.766 -21.618  1.00  0.00           O  
ATOM   1891  HG1 THR A 116      11.810  -6.947 -21.515  1.00  0.00           H  
ATOM   1892  C   THR A 116      13.227  -3.225 -20.434  1.00  0.00           C  
ATOM   1893  O   THR A 116      14.283  -2.911 -19.890  1.00  0.00           O  
ATOM   1894  N   ILE A 117      12.397  -2.306 -20.942  1.00  0.00           N  
ATOM   1895  H   ILE A 117      11.529  -2.621 -21.366  1.00  0.00           H  
ATOM   1896  CA  ILE A 117      12.660  -0.853 -20.914  1.00  0.00           C  
ATOM   1897  HA  ILE A 117      13.616  -0.660 -21.400  1.00  0.00           H  
ATOM   1898  CB  ILE A 117      11.560  -0.099 -21.706  1.00  0.00           C  
ATOM   1899  HB  ILE A 117      10.589  -0.481 -21.390  1.00  0.00           H  
ATOM   1900  CG2 ILE A 117      11.571   1.421 -21.442  1.00  0.00           C  
ATOM   1901 HG21 ILE A 117      10.816   1.924 -22.044  1.00  0.00           H  
ATOM   1902 HG22 ILE A 117      11.343   1.628 -20.396  1.00  0.00           H  
ATOM   1903 HG23 ILE A 117      12.551   1.836 -21.682  1.00  0.00           H  
ATOM   1904  CG1 ILE A 117      11.730  -0.364 -23.221  1.00  0.00           C  
ATOM   1905 HG12 ILE A 117      12.565   0.227 -23.604  1.00  0.00           H  
ATOM   1906 HG13 ILE A 117      11.967  -1.415 -23.387  1.00  0.00           H  
ATOM   1907  CD1 ILE A 117      10.473  -0.049 -24.043  1.00  0.00           C  
ATOM   1908 HD11 ILE A 117       9.623  -0.615 -23.659  1.00  0.00           H  
ATOM   1909 HD12 ILE A 117      10.245   1.015 -24.009  1.00  0.00           H  
ATOM   1910 HD13 ILE A 117      10.641  -0.333 -25.082  1.00  0.00           H  
ATOM   1911  C   ILE A 117      12.805  -0.346 -19.469  1.00  0.00           C  
ATOM   1912  O   ILE A 117      13.705   0.438 -19.181  1.00  0.00           O  
ATOM   1913  N   MET A 118      11.986  -0.833 -18.534  1.00  0.00           N  
ATOM   1914  H   MET A 118      11.233  -1.445 -18.830  1.00  0.00           H  
ATOM   1915  CA  MET A 118      12.126  -0.519 -17.106  1.00  0.00           C  
ATOM   1916  HA  MET A 118      12.223   0.560 -16.992  1.00  0.00           H  
ATOM   1917  CB  MET A 118      10.871  -0.969 -16.341  1.00  0.00           C  
ATOM   1918  HB2 MET A 118      10.754  -2.045 -16.472  1.00  0.00           H  
ATOM   1919  HB3 MET A 118      11.016  -0.773 -15.280  1.00  0.00           H  
ATOM   1920  CG  MET A 118       9.566  -0.287 -16.784  1.00  0.00           C  
ATOM   1921  HG2 MET A 118       9.483  -0.297 -17.868  1.00  0.00           H  
ATOM   1922  HG3 MET A 118       8.744  -0.887 -16.395  1.00  0.00           H  
ATOM   1923  SD  MET A 118       9.297   1.408 -16.201  1.00  0.00           S  
ATOM   1924  CE  MET A 118       9.930   2.372 -17.600  1.00  0.00           C  
ATOM   1925  HE1 MET A 118       9.364   2.132 -18.498  1.00  0.00           H  
ATOM   1926  HE2 MET A 118       9.815   3.434 -17.384  1.00  0.00           H  
ATOM   1927  HE3 MET A 118      10.983   2.158 -17.768  1.00  0.00           H  
ATOM   1928  C   MET A 118      13.393  -1.137 -16.489  1.00  0.00           C  
ATOM   1929  O   MET A 118      14.048  -0.489 -15.675  1.00  0.00           O  
ATOM   1930  N   ARG A 119      13.778  -2.360 -16.884  1.00  0.00           N  
ATOM   1931  H   ARG A 119      13.174  -2.859 -17.531  1.00  0.00           H  
ATOM   1932  CA  ARG A 119      15.012  -3.034 -16.428  1.00  0.00           C  
ATOM   1933  HA  ARG A 119      14.998  -3.080 -15.337  1.00  0.00           H  
ATOM   1934  CB  ARG A 119      15.043  -4.464 -17.000  1.00  0.00           C  
ATOM   1935  HB2 ARG A 119      14.047  -4.886 -16.913  1.00  0.00           H  
ATOM   1936  HB3 ARG A 119      15.316  -4.438 -18.056  1.00  0.00           H  
ATOM   1937  CG  ARG A 119      15.993  -5.414 -16.257  1.00  0.00           C  
ATOM   1938  HG2 ARG A 119      16.996  -4.984 -16.233  1.00  0.00           H  
ATOM   1939  HG3 ARG A 119      15.646  -5.534 -15.230  1.00  0.00           H  
ATOM   1940  CD  ARG A 119      16.065  -6.795 -16.935  1.00  0.00           C  
ATOM   1941  HD2 ARG A 119      16.528  -6.679 -17.916  1.00  0.00           H  
ATOM   1942  HD3 ARG A 119      16.723  -7.433 -16.339  1.00  0.00           H  
ATOM   1943  NE  ARG A 119      14.739  -7.452 -17.050  1.00  0.00           N  
ATOM   1944  HE  ARG A 119      14.268  -7.662 -16.190  1.00  0.00           H  
ATOM   1945  CZ  ARG A 119      14.057  -7.731 -18.152  1.00  0.00           C  
ATOM   1946  NH1 ARG A 119      14.511  -7.491 -19.347  1.00  0.00           N  
ATOM   1947 HH11 ARG A 119      15.421  -7.095 -19.475  1.00  0.00           H  
ATOM   1948 HH12 ARG A 119      13.899  -7.642 -20.149  1.00  0.00           H  
ATOM   1949  NH2 ARG A 119      12.878  -8.272 -18.073  1.00  0.00           N  
ATOM   1950 HH21 ARG A 119      12.490  -8.570 -17.203  1.00  0.00           H  
ATOM   1951 HH22 ARG A 119      12.354  -8.493 -18.934  1.00  0.00           H  
ATOM   1952  C   ARG A 119      16.260  -2.232 -16.821  1.00  0.00           C  
ATOM   1953  O   ARG A 119      17.157  -2.062 -16.001  1.00  0.00           O  
ATOM   1954  N   GLU A 120      16.274  -1.703 -18.043  1.00  0.00           N  
ATOM   1955  H   GLU A 120      15.492  -1.930 -18.649  1.00  0.00           H  
ATOM   1956  CA  GLU A 120      17.255  -0.743 -18.564  1.00  0.00           C  
ATOM   1957  HA  GLU A 120      18.254  -1.185 -18.555  1.00  0.00           H  
ATOM   1958  CB  GLU A 120      16.876  -0.474 -20.036  1.00  0.00           C  
ATOM   1959  HB2 GLU A 120      17.220  -1.312 -20.642  1.00  0.00           H  
ATOM   1960  HB3 GLU A 120      15.795  -0.475 -20.113  1.00  0.00           H  
ATOM   1961  CG  GLU A 120      17.341   0.830 -20.687  1.00  0.00           C  
ATOM   1962  HG2 GLU A 120      16.734   0.986 -21.582  1.00  0.00           H  
ATOM   1963  HG3 GLU A 120      17.151   1.679 -20.027  1.00  0.00           H  
ATOM   1964  CD  GLU A 120      18.810   0.817 -21.097  1.00  0.00           C  
ATOM   1965  OE1 GLU A 120      19.117   1.328 -22.197  1.00  0.00           O  
ATOM   1966  OE2 GLU A 120      19.682   0.442 -20.287  1.00  0.00           O  
ATOM   1967  C   GLU A 120      17.326   0.512 -17.671  1.00  0.00           C  
ATOM   1968  O   GLU A 120      18.384   0.803 -17.110  1.00  0.00           O  
ATOM   1969  N   LYS A 121      16.196   1.200 -17.434  1.00  0.00           N  
ATOM   1970  H   LYS A 121      15.354   0.903 -17.920  1.00  0.00           H  
ATOM   1971  CA  LYS A 121      16.135   2.383 -16.545  1.00  0.00           C  
ATOM   1972  HA  LYS A 121      16.790   3.156 -16.941  1.00  0.00           H  
ATOM   1973  CB  LYS A 121      14.691   2.913 -16.464  1.00  0.00           C  
ATOM   1974  HB2 LYS A 121      14.025   2.090 -16.206  1.00  0.00           H  
ATOM   1975  HB3 LYS A 121      14.624   3.639 -15.653  1.00  0.00           H  
ATOM   1976  CG  LYS A 121      14.172   3.564 -17.756  1.00  0.00           C  
ATOM   1977  HG2 LYS A 121      14.264   2.856 -18.578  1.00  0.00           H  
ATOM   1978  HG3 LYS A 121      13.111   3.784 -17.625  1.00  0.00           H  
ATOM   1979  CD  LYS A 121      14.889   4.861 -18.157  1.00  0.00           C  
ATOM   1980  HD2 LYS A 121      15.945   4.667 -18.342  1.00  0.00           H  
ATOM   1981  HD3 LYS A 121      14.442   5.207 -19.090  1.00  0.00           H  
ATOM   1982  CE  LYS A 121      14.737   5.949 -17.088  1.00  0.00           C  
ATOM   1983  HE2 LYS A 121      13.676   6.053 -16.850  1.00  0.00           H  
ATOM   1984  HE3 LYS A 121      15.271   5.648 -16.182  1.00  0.00           H  
ATOM   1985  NZ  LYS A 121      15.250   7.249 -17.567  1.00  0.00           N  
ATOM   1986  HZ1 LYS A 121      14.808   7.480 -18.467  1.00  0.00           H  
ATOM   1987  HZ2 LYS A 121      14.964   8.002 -16.957  1.00  0.00           H  
ATOM   1988  HZ3 LYS A 121      16.250   7.244 -17.670  1.00  0.00           H  
ATOM   1989  C   LYS A 121      16.659   2.100 -15.134  1.00  0.00           C  
ATOM   1990  O   LYS A 121      17.424   2.898 -14.596  1.00  0.00           O  
ATOM   1991  N   TYR A 122      16.279   0.963 -14.555  1.00  0.00           N  
ATOM   1992  H   TYR A 122      15.610   0.387 -15.052  1.00  0.00           H  
ATOM   1993  CA  TYR A 122      16.704   0.535 -13.220  1.00  0.00           C  
ATOM   1994  HA  TYR A 122      16.554   1.355 -12.514  1.00  0.00           H  
ATOM   1995  CB  TYR A 122      15.797  -0.626 -12.802  1.00  0.00           C  
ATOM   1996  HB2 TYR A 122      14.782  -0.237 -12.767  1.00  0.00           H  
ATOM   1997  HB3 TYR A 122      15.830  -1.401 -13.569  1.00  0.00           H  
ATOM   1998  CG  TYR A 122      16.116  -1.263 -11.465  1.00  0.00           C  
ATOM   1999  CD1 TYR A 122      15.446  -0.840 -10.299  1.00  0.00           C  
ATOM   2000  HD1 TYR A 122      14.706  -0.052 -10.351  1.00  0.00           H  
ATOM   2001  CE1 TYR A 122      15.744  -1.441  -9.060  1.00  0.00           C  
ATOM   2002  HE1 TYR A 122      15.243  -1.123  -8.158  1.00  0.00           H  
ATOM   2003  CZ  TYR A 122      16.720  -2.458  -8.986  1.00  0.00           C  
ATOM   2004  OH  TYR A 122      17.040  -3.013  -7.789  1.00  0.00           O  
ATOM   2005  HH  TYR A 122      17.886  -3.465  -7.813  1.00  0.00           H  
ATOM   2006  CE2 TYR A 122      17.384  -2.885 -10.154  1.00  0.00           C  
ATOM   2007  HE2 TYR A 122      18.134  -3.658 -10.097  1.00  0.00           H  
ATOM   2008  CD2 TYR A 122      17.074  -2.293 -11.392  1.00  0.00           C  
ATOM   2009  HD2 TYR A 122      17.593  -2.617 -12.284  1.00  0.00           H  
ATOM   2010  C   TYR A 122      18.191   0.157 -13.167  1.00  0.00           C  
ATOM   2011  O   TYR A 122      18.886   0.519 -12.221  1.00  0.00           O  
ATOM   2012  N   SER A 123      18.711  -0.512 -14.202  1.00  0.00           N  
ATOM   2013  H   SER A 123      18.092  -0.804 -14.951  1.00  0.00           H  
ATOM   2014  CA  SER A 123      20.147  -0.826 -14.323  1.00  0.00           C  
ATOM   2015  HA  SER A 123      20.477  -1.352 -13.427  1.00  0.00           H  
ATOM   2016  CB  SER A 123      20.413  -1.727 -15.536  1.00  0.00           C  
ATOM   2017  HB2 SER A 123      20.148  -1.200 -16.453  1.00  0.00           H  
ATOM   2018  HB3 SER A 123      21.476  -1.967 -15.572  1.00  0.00           H  
ATOM   2019  OG  SER A 123      19.668  -2.928 -15.456  1.00  0.00           O  
ATOM   2020  HG  SER A 123      18.743  -2.710 -15.667  1.00  0.00           H  
ATOM   2021  C   SER A 123      20.990   0.447 -14.450  1.00  0.00           C  
ATOM   2022  O   SER A 123      22.065   0.550 -13.865  1.00  0.00           O  
ATOM   2023  N   LYS A 124      20.475   1.461 -15.155  1.00  0.00           N  
ATOM   2024  H   LYS A 124      19.618   1.285 -15.675  1.00  0.00           H  
ATOM   2025  CA  LYS A 124      21.044   2.820 -15.209  1.00  0.00           C  
ATOM   2026  HA  LYS A 124      22.131   2.737 -15.182  1.00  0.00           H  
ATOM   2027  CB  LYS A 124      20.659   3.470 -16.550  1.00  0.00           C  
ATOM   2028  HB2 LYS A 124      19.583   3.388 -16.706  1.00  0.00           H  
ATOM   2029  HB3 LYS A 124      20.926   4.526 -16.548  1.00  0.00           H  
ATOM   2030  CG  LYS A 124      21.428   2.780 -17.685  1.00  0.00           C  
ATOM   2031  HG2 LYS A 124      22.494   2.988 -17.556  1.00  0.00           H  
ATOM   2032  HG3 LYS A 124      21.283   1.702 -17.619  1.00  0.00           H  
ATOM   2033  CD  LYS A 124      20.980   3.229 -19.079  1.00  0.00           C  
ATOM   2034  HD2 LYS A 124      19.940   2.921 -19.230  1.00  0.00           H  
ATOM   2035  HD3 LYS A 124      21.087   4.313 -19.174  1.00  0.00           H  
ATOM   2036  CE  LYS A 124      21.896   2.521 -20.087  1.00  0.00           C  
ATOM   2037  HE2 LYS A 124      22.897   2.953 -20.032  1.00  0.00           H  
ATOM   2038  HE3 LYS A 124      21.968   1.472 -19.796  1.00  0.00           H  
ATOM   2039  NZ  LYS A 124      21.362   2.568 -21.462  1.00  0.00           N  
ATOM   2040  HZ1 LYS A 124      21.035   3.484 -21.712  1.00  0.00           H  
ATOM   2041  HZ2 LYS A 124      22.018   2.222 -22.145  1.00  0.00           H  
ATOM   2042  HZ3 LYS A 124      20.545   1.942 -21.517  1.00  0.00           H  
ATOM   2043  C   LYS A 124      20.703   3.683 -13.983  1.00  0.00           C  
ATOM   2044  O   LYS A 124      20.904   4.894 -14.014  1.00  0.00           O  
ATOM   2045  N   CYS A 125      20.213   3.065 -12.905  1.00  0.00           N  
ATOM   2046  H   CYS A 125      20.057   2.069 -12.973  1.00  0.00           H  
ATOM   2047  CA  CYS A 125      19.982   3.659 -11.585  1.00  0.00           C  
ATOM   2048  HA  CYS A 125      19.412   2.921 -11.020  1.00  0.00           H  
ATOM   2049  CB  CYS A 125      21.328   3.820 -10.856  1.00  0.00           C  
ATOM   2050  HB2 CYS A 125      21.978   4.493 -11.417  1.00  0.00           H  
ATOM   2051  HB3 CYS A 125      21.154   4.250  -9.868  1.00  0.00           H  
ATOM   2052  SG  CYS A 125      22.128   2.198 -10.651  1.00  0.00           S  
ATOM   2053  HG  CYS A 125      22.287   1.882 -11.945  1.00  0.00           H  
ATOM   2054  C   CYS A 125      19.095   4.924 -11.576  1.00  0.00           C  
ATOM   2055  O   CYS A 125      19.178   5.725 -10.640  1.00  0.00           O  
ATOM   2056  N   SER A 126      18.220   5.086 -12.581  1.00  0.00           N  
ATOM   2057  H   SER A 126      18.132   4.328 -13.251  1.00  0.00           H  
ATOM   2058  CA  SER A 126      17.292   6.229 -12.712  1.00  0.00           C  
ATOM   2059  HA  SER A 126      17.860   7.158 -12.671  1.00  0.00           H  
ATOM   2060  CB  SER A 126      16.548   6.168 -14.037  1.00  0.00           C  
ATOM   2061  HB2 SER A 126      16.004   5.223 -14.101  1.00  0.00           H  
ATOM   2062  HB3 SER A 126      15.839   6.997 -14.089  1.00  0.00           H  
ATOM   2063  OG  SER A 126      17.487   6.273 -15.088  1.00  0.00           O  
ATOM   2064  HG  SER A 126      18.329   5.971 -14.717  1.00  0.00           H  
ATOM   2065  C   SER A 126      16.287   6.304 -11.569  1.00  0.00           C  
ATOM   2066  O   SER A 126      15.621   5.289 -11.281  1.00  0.00           O  
ATOM   2067  OXT SER A 126      16.279   7.343 -10.885  1.00  0.00           O  
TER    2068      SER   126                                                      
ATOM   2068  N   MET B 127     -21.789  20.828  17.984  1.00  0.00           N  
ATOM   2069  H1  MET B 127     -21.927  21.792  18.272  1.00  0.00           H  
ATOM   2070  H2  MET B 127     -22.700  20.457  17.751  1.00  0.00           H  
ATOM   2071  H3  MET B 127     -21.205  20.811  17.158  1.00  0.00           H  
ATOM   2072  CA  MET B 127     -21.184  20.053  19.098  1.00  0.00           C  
ATOM   2073  HA  MET B 127     -20.808  19.110  18.702  1.00  0.00           H  
ATOM   2074  CB  MET B 127     -20.010  20.813  19.751  1.00  0.00           C  
ATOM   2075  HB2 MET B 127     -20.362  21.786  20.093  1.00  0.00           H  
ATOM   2076  HB3 MET B 127     -19.660  20.263  20.626  1.00  0.00           H  
ATOM   2077  CG  MET B 127     -18.809  21.008  18.814  1.00  0.00           C  
ATOM   2078  HG2 MET B 127     -18.362  20.039  18.614  1.00  0.00           H  
ATOM   2079  HG3 MET B 127     -19.145  21.406  17.864  1.00  0.00           H  
ATOM   2080  SD  MET B 127     -17.492  22.081  19.444  1.00  0.00           S  
ATOM   2081  CE  MET B 127     -18.257  23.721  19.307  1.00  0.00           C  
ATOM   2082  HE1 MET B 127     -19.226  23.733  19.807  1.00  0.00           H  
ATOM   2083  HE2 MET B 127     -17.608  24.464  19.769  1.00  0.00           H  
ATOM   2084  HE3 MET B 127     -18.389  23.974  18.255  1.00  0.00           H  
ATOM   2085  C   MET B 127     -22.266  19.713  20.128  1.00  0.00           C  
ATOM   2086  O   MET B 127     -23.405  20.132  19.959  1.00  0.00           O  
ATOM   2087  N   HIE B 128     -21.951  18.936  21.174  1.00  0.00           N  
ATOM   2088  H   HIE B 128     -21.011  18.554  21.242  1.00  0.00           H  
ATOM   2089  CA  HIE B 128     -22.899  18.586  22.251  1.00  0.00           C  
ATOM   2090  HA  HIE B 128     -23.798  18.146  21.816  1.00  0.00           H  
ATOM   2091  CB  HIE B 128     -22.237  17.543  23.171  1.00  0.00           C  
ATOM   2092  HB2 HIE B 128     -21.279  17.938  23.509  1.00  0.00           H  
ATOM   2093  HB3 HIE B 128     -22.043  16.635  22.601  1.00  0.00           H  
ATOM   2094  CG  HIE B 128     -23.028  17.184  24.407  1.00  0.00           C  
ATOM   2095  ND1 HIE B 128     -23.047  17.927  25.588  1.00  0.00           N  
ATOM   2096  CE1 HIE B 128     -23.867  17.275  26.424  1.00  0.00           C  
ATOM   2097  HE1 HIE B 128     -24.108  17.603  27.427  1.00  0.00           H  
ATOM   2098  NE2 HIE B 128     -24.345  16.162  25.840  1.00  0.00           N  
ATOM   2099  HE2 HIE B 128     -24.988  15.508  26.266  1.00  0.00           H  
ATOM   2100  CD2 HIE B 128     -23.825  16.087  24.565  1.00  0.00           C  
ATOM   2101  HD2 HIE B 128     -24.012  15.318  23.828  1.00  0.00           H  
ATOM   2102  C   HIE B 128     -23.371  19.810  23.053  1.00  0.00           C  
ATOM   2103  O   HIE B 128     -24.567  20.047  23.182  1.00  0.00           O  
ATOM   2104  N   HIE B 129     -22.427  20.613  23.556  1.00  0.00           N  
ATOM   2105  H   HIE B 129     -21.458  20.372  23.400  1.00  0.00           H  
ATOM   2106  CA  HIE B 129     -22.696  21.757  24.442  1.00  0.00           C  
ATOM   2107  HA  HIE B 129     -23.520  21.499  25.111  1.00  0.00           H  
ATOM   2108  CB  HIE B 129     -21.439  22.009  25.285  1.00  0.00           C  
ATOM   2109  HB2 HIE B 129     -21.145  21.085  25.785  1.00  0.00           H  
ATOM   2110  HB3 HIE B 129     -21.680  22.740  26.057  1.00  0.00           H  
ATOM   2111  CG  HIE B 129     -20.273  22.524  24.475  1.00  0.00           C  
ATOM   2112  ND1 HIE B 129     -19.577  21.810  23.492  1.00  0.00           N  
ATOM   2113  CE1 HIE B 129     -18.667  22.669  23.005  1.00  0.00           C  
ATOM   2114  HE1 HIE B 129     -17.950  22.433  22.231  1.00  0.00           H  
ATOM   2115  NE2 HIE B 129     -18.757  23.860  23.620  1.00  0.00           N  
ATOM   2116  HE2 HIE B 129     -18.159  24.656  23.450  1.00  0.00           H  
ATOM   2117  CD2 HIE B 129     -19.772  23.790  24.546  1.00  0.00           C  
ATOM   2118  HD2 HIE B 129     -20.122  24.578  25.200  1.00  0.00           H  
ATOM   2119  C   HIE B 129     -23.104  23.045  23.708  1.00  0.00           C  
ATOM   2120  O   HIE B 129     -23.587  23.983  24.336  1.00  0.00           O  
ATOM   2121  N   HIE B 130     -22.897  23.114  22.392  1.00  0.00           N  
ATOM   2122  H   HIE B 130     -22.512  22.296  21.946  1.00  0.00           H  
ATOM   2123  CA  HIE B 130     -23.294  24.224  21.523  1.00  0.00           C  
ATOM   2124  HA  HIE B 130     -24.256  24.610  21.862  1.00  0.00           H  
ATOM   2125  CB  HIE B 130     -22.262  25.360  21.598  1.00  0.00           C  
ATOM   2126  HB2 HIE B 130     -21.298  24.991  21.245  1.00  0.00           H  
ATOM   2127  HB3 HIE B 130     -22.145  25.669  22.637  1.00  0.00           H  
ATOM   2128  CG  HIE B 130     -22.643  26.567  20.777  1.00  0.00           C  
ATOM   2129  ND1 HIE B 130     -22.608  26.639  19.385  1.00  0.00           N  
ATOM   2130  CE1 HIE B 130     -23.025  27.870  19.059  1.00  0.00           C  
ATOM   2131  HE1 HIE B 130     -23.098  28.244  18.045  1.00  0.00           H  
ATOM   2132  NE2 HIE B 130     -23.323  28.567  20.169  1.00  0.00           N  
ATOM   2133  HE2 HIE B 130     -23.635  29.526  20.190  1.00  0.00           H  
ATOM   2134  CD2 HIE B 130     -23.093  27.759  21.263  1.00  0.00           C  
ATOM   2135  HD2 HIE B 130     -23.230  28.007  22.308  1.00  0.00           H  
ATOM   2136  C   HIE B 130     -23.449  23.709  20.090  1.00  0.00           C  
ATOM   2137  O   HIE B 130     -22.611  22.934  19.627  1.00  0.00           O  
ATOM   2138  N   HIE B 131     -24.517  24.114  19.394  1.00  0.00           N  
ATOM   2139  H   HIE B 131     -25.121  24.813  19.797  1.00  0.00           H  
ATOM   2140  CA  HIE B 131     -24.904  23.525  18.105  1.00  0.00           C  
ATOM   2141  HA  HIE B 131     -25.075  22.459  18.261  1.00  0.00           H  
ATOM   2142  CB  HIE B 131     -26.229  24.135  17.617  1.00  0.00           C  
ATOM   2143  HB2 HIE B 131     -27.018  23.838  18.309  1.00  0.00           H  
ATOM   2144  HB3 HIE B 131     -26.473  23.706  16.644  1.00  0.00           H  
ATOM   2145  CG  HIE B 131     -26.250  25.640  17.488  1.00  0.00           C  
ATOM   2146  ND1 HIE B 131     -25.556  26.387  16.535  1.00  0.00           N  
ATOM   2147  CE1 HIE B 131     -25.913  27.662  16.729  1.00  0.00           C  
ATOM   2148  HE1 HIE B 131     -25.559  28.491  16.132  1.00  0.00           H  
ATOM   2149  NE2 HIE B 131     -26.781  27.758  17.749  1.00  0.00           N  
ATOM   2150  HE2 HIE B 131     -27.225  28.610  18.061  1.00  0.00           H  
ATOM   2151  CD2 HIE B 131     -27.009  26.491  18.239  1.00  0.00           C  
ATOM   2152  HD2 HIE B 131     -27.688  26.208  19.031  1.00  0.00           H  
ATOM   2153  C   HIE B 131     -23.808  23.612  17.035  1.00  0.00           C  
ATOM   2154  O   HIE B 131     -23.618  22.638  16.306  1.00  0.00           O  
ATOM   2155  N   HIE B 132     -23.020  24.694  16.990  1.00  0.00           N  
ATOM   2156  H   HIE B 132     -23.184  25.433  17.665  1.00  0.00           H  
ATOM   2157  CA  HIE B 132     -21.919  24.837  16.029  1.00  0.00           C  
ATOM   2158  HA  HIE B 132     -22.336  24.855  15.022  1.00  0.00           H  
ATOM   2159  CB  HIE B 132     -21.121  26.130  16.265  1.00  0.00           C  
ATOM   2160  HB2 HIE B 132     -20.171  26.043  15.736  1.00  0.00           H  
ATOM   2161  HB3 HIE B 132     -20.880  26.217  17.324  1.00  0.00           H  
ATOM   2162  CG  HIE B 132     -21.744  27.420  15.793  1.00  0.00           C  
ATOM   2163  ND1 HIE B 132     -21.157  28.673  15.973  1.00  0.00           N  
ATOM   2164  CE1 HIE B 132     -21.934  29.547  15.320  1.00  0.00           C  
ATOM   2165  HE1 HIE B 132     -21.733  30.607  15.248  1.00  0.00           H  
ATOM   2166  NE2 HIE B 132     -22.974  28.915  14.750  1.00  0.00           N  
ATOM   2167  HE2 HIE B 132     -23.669  29.350  14.159  1.00  0.00           H  
ATOM   2168  CD2 HIE B 132     -22.870  27.571  15.035  1.00  0.00           C  
ATOM   2169  HD2 HIE B 132     -23.531  26.781  14.702  1.00  0.00           H  
ATOM   2170  C   HIE B 132     -20.953  23.656  16.109  1.00  0.00           C  
ATOM   2171  O   HIE B 132     -20.523  23.249  17.188  1.00  0.00           O  
ATOM   2172  N   HIE B 133     -20.559  23.130  14.955  1.00  0.00           N  
ATOM   2173  H   HIE B 133     -20.947  23.499  14.100  1.00  0.00           H  
ATOM   2174  CA  HIE B 133     -19.414  22.233  14.845  1.00  0.00           C  
ATOM   2175  HA  HIE B 133     -19.251  21.725  15.792  1.00  0.00           H  
ATOM   2176  CB  HIE B 133     -19.702  21.149  13.812  1.00  0.00           C  
ATOM   2177  HB2 HIE B 133     -18.820  20.523  13.688  1.00  0.00           H  
ATOM   2178  HB3 HIE B 133     -19.946  21.607  12.852  1.00  0.00           H  
ATOM   2179  CG  HIE B 133     -20.840  20.278  14.266  1.00  0.00           C  
ATOM   2180  ND1 HIE B 133     -20.835  19.504  15.432  1.00  0.00           N  
ATOM   2181  CE1 HIE B 133     -21.995  18.825  15.400  1.00  0.00           C  
ATOM   2182  HE1 HIE B 133     -22.296  18.075  16.118  1.00  0.00           H  
ATOM   2183  NE2 HIE B 133     -22.723  19.170  14.330  1.00  0.00           N  
ATOM   2184  HE2 HIE B 133     -23.602  18.701  14.057  1.00  0.00           H  
ATOM   2185  CD2 HIE B 133     -22.015  20.095  13.602  1.00  0.00           C  
ATOM   2186  HD2 HIE B 133     -22.305  20.548  12.665  1.00  0.00           H  
ATOM   2187  C   HIE B 133     -18.171  23.050  14.532  1.00  0.00           C  
ATOM   2188  O   HIE B 133     -18.182  23.871  13.620  1.00  0.00           O  
ATOM   2189  N   LYS B 134     -17.108  22.858  15.315  1.00  0.00           N  
ATOM   2190  H   LYS B 134     -17.173  22.196  16.077  1.00  0.00           H  
ATOM   2191  CA  LYS B 134     -15.866  23.614  15.160  1.00  0.00           C  
ATOM   2192  HA  LYS B 134     -15.775  23.891  14.107  1.00  0.00           H  
ATOM   2193  CB  LYS B 134     -15.935  24.910  15.984  1.00  0.00           C  
ATOM   2194  HB2 LYS B 134     -16.914  25.373  15.848  1.00  0.00           H  
ATOM   2195  HB3 LYS B 134     -15.805  24.683  17.043  1.00  0.00           H  
ATOM   2196  CG  LYS B 134     -14.862  25.906  15.524  1.00  0.00           C  
ATOM   2197  HG2 LYS B 134     -13.876  25.451  15.614  1.00  0.00           H  
ATOM   2198  HG3 LYS B 134     -15.037  26.157  14.477  1.00  0.00           H  
ATOM   2199  CD  LYS B 134     -14.891  27.188  16.360  1.00  0.00           C  
ATOM   2200  HD2 LYS B 134     -15.879  27.649  16.298  1.00  0.00           H  
ATOM   2201  HD3 LYS B 134     -14.675  26.942  17.399  1.00  0.00           H  
ATOM   2202  CE  LYS B 134     -13.829  28.146  15.814  1.00  0.00           C  
ATOM   2203  HE2 LYS B 134     -12.899  27.586  15.660  1.00  0.00           H  
ATOM   2204  HE3 LYS B 134     -14.164  28.514  14.839  1.00  0.00           H  
ATOM   2205  NZ  LYS B 134     -13.591  29.275  16.742  1.00  0.00           N  
ATOM   2206  HZ1 LYS B 134     -14.469  29.680  17.041  1.00  0.00           H  
ATOM   2207  HZ2 LYS B 134     -13.087  28.943  17.556  1.00  0.00           H  
ATOM   2208  HZ3 LYS B 134     -13.037  29.990  16.288  1.00  0.00           H  
ATOM   2209  C   LYS B 134     -14.661  22.754  15.519  1.00  0.00           C  
ATOM   2210  O   LYS B 134     -14.649  22.078  16.548  1.00  0.00           O  
ATOM   2211  N   VAL B 135     -13.669  22.785  14.636  1.00  0.00           N  
ATOM   2212  H   VAL B 135     -13.769  23.392  13.839  1.00  0.00           H  
ATOM   2213  CA  VAL B 135     -12.399  22.067  14.758  1.00  0.00           C  
ATOM   2214  HA  VAL B 135     -12.590  21.090  15.205  1.00  0.00           H  
ATOM   2215  CB  VAL B 135     -11.799  21.835  13.356  1.00  0.00           C  
ATOM   2216  HB  VAL B 135     -11.584  22.802  12.899  1.00  0.00           H  
ATOM   2217  CG1 VAL B 135     -10.502  21.032  13.404  1.00  0.00           C  
ATOM   2218 HG11 VAL B 135      -9.733  21.581  13.945  1.00  0.00           H  
ATOM   2219 HG12 VAL B 135     -10.154  20.879  12.386  1.00  0.00           H  
ATOM   2220 HG13 VAL B 135     -10.668  20.062  13.875  1.00  0.00           H  
ATOM   2221  CG2 VAL B 135     -12.773  21.078  12.438  1.00  0.00           C  
ATOM   2222 HG21 VAL B 135     -12.300  20.882  11.474  1.00  0.00           H  
ATOM   2223 HG22 VAL B 135     -13.065  20.128  12.890  1.00  0.00           H  
ATOM   2224 HG23 VAL B 135     -13.660  21.679  12.254  1.00  0.00           H  
ATOM   2225  C   VAL B 135     -11.440  22.842  15.674  1.00  0.00           C  
ATOM   2226  O   VAL B 135     -11.314  24.059  15.558  1.00  0.00           O  
ATOM   2227  N   LEU B 136     -10.780  22.120  16.581  1.00  0.00           N  
ATOM   2228  H   LEU B 136     -10.946  21.123  16.559  1.00  0.00           H  
ATOM   2229  CA  LEU B 136      -9.748  22.589  17.512  1.00  0.00           C  
ATOM   2230  HA  LEU B 136      -9.775  23.679  17.566  1.00  0.00           H  
ATOM   2231  CB  LEU B 136     -10.095  22.006  18.898  1.00  0.00           C  
ATOM   2232  HB2 LEU B 136     -11.054  22.417  19.206  1.00  0.00           H  
ATOM   2233  HB3 LEU B 136     -10.212  20.926  18.792  1.00  0.00           H  
ATOM   2234  CG  LEU B 136      -9.069  22.253  20.021  1.00  0.00           C  
ATOM   2235  HG  LEU B 136      -8.102  21.842  19.735  1.00  0.00           H  
ATOM   2236  CD1 LEU B 136      -8.909  23.737  20.349  1.00  0.00           C  
ATOM   2237 HD11 LEU B 136      -8.193  23.858  21.162  1.00  0.00           H  
ATOM   2238 HD12 LEU B 136      -8.518  24.266  19.479  1.00  0.00           H  
ATOM   2239 HD13 LEU B 136      -9.864  24.167  20.641  1.00  0.00           H  
ATOM   2240  CD2 LEU B 136      -9.518  21.526  21.290  1.00  0.00           C  
ATOM   2241 HD21 LEU B 136      -8.790  21.690  22.085  1.00  0.00           H  
ATOM   2242 HD22 LEU B 136     -10.492  21.894  21.613  1.00  0.00           H  
ATOM   2243 HD23 LEU B 136      -9.594  20.457  21.092  1.00  0.00           H  
ATOM   2244  C   LEU B 136      -8.328  22.188  17.062  1.00  0.00           C  
ATOM   2245  O   LEU B 136      -7.371  22.872  17.408  1.00  0.00           O  
ATOM   2246  N   GLN B 137      -8.199  21.086  16.317  1.00  0.00           N  
ATOM   2247  H   GLN B 137      -9.035  20.568  16.081  1.00  0.00           H  
ATOM   2248  CA  GLN B 137      -6.956  20.612  15.696  1.00  0.00           C  
ATOM   2249  HA  GLN B 137      -6.350  21.469  15.389  1.00  0.00           H  
ATOM   2250  CB  GLN B 137      -6.159  19.785  16.719  1.00  0.00           C  
ATOM   2251  HB2 GLN B 137      -5.966  20.403  17.597  1.00  0.00           H  
ATOM   2252  HB3 GLN B 137      -6.757  18.934  17.023  1.00  0.00           H  
ATOM   2253  CG  GLN B 137      -4.820  19.248  16.198  1.00  0.00           C  
ATOM   2254  HG2 GLN B 137      -4.995  18.577  15.355  1.00  0.00           H  
ATOM   2255  HG3 GLN B 137      -4.216  20.087  15.846  1.00  0.00           H  
ATOM   2256  CD  GLN B 137      -4.033  18.484  17.266  1.00  0.00           C  
ATOM   2257  OE1 GLN B 137      -4.499  18.164  18.359  1.00  0.00           O  
ATOM   2258  NE2 GLN B 137      -2.787  18.170  16.985  1.00  0.00           N  
ATOM   2259 HE21 GLN B 137      -2.262  17.661  17.670  1.00  0.00           H  
ATOM   2260 HE22 GLN B 137      -2.406  18.427  16.088  1.00  0.00           H  
ATOM   2261  C   GLN B 137      -7.336  19.807  14.445  1.00  0.00           C  
ATOM   2262  O   GLN B 137      -8.231  18.959  14.518  1.00  0.00           O  
ATOM   2263  N   GLU B 138      -6.745  20.138  13.301  1.00  0.00           N  
ATOM   2264  H   GLU B 138      -5.975  20.811  13.323  1.00  0.00           H  
ATOM   2265  CA  GLU B 138      -7.263  19.818  11.967  1.00  0.00           C  
ATOM   2266  HA  GLU B 138      -8.339  19.879  12.054  1.00  0.00           H  
ATOM   2267  CB  GLU B 138      -6.846  20.930  10.980  1.00  0.00           C  
ATOM   2268  HB2 GLU B 138      -7.423  20.780  10.073  1.00  0.00           H  
ATOM   2269  HB3 GLU B 138      -7.156  21.900  11.373  1.00  0.00           H  
ATOM   2270  CG  GLU B 138      -5.363  20.996  10.566  1.00  0.00           C  
ATOM   2271  HG2 GLU B 138      -4.957  19.987  10.482  1.00  0.00           H  
ATOM   2272  HG3 GLU B 138      -5.333  21.433   9.564  1.00  0.00           H  
ATOM   2273  CD  GLU B 138      -4.471  21.850  11.489  1.00  0.00           C  
ATOM   2274  OE1 GLU B 138      -3.478  22.401  10.966  1.00  0.00           O  
ATOM   2275  OE2 GLU B 138      -4.779  21.949  12.700  1.00  0.00           O  
ATOM   2276  C   GLU B 138      -6.967  18.391  11.447  1.00  0.00           C  
ATOM   2277  O   GLU B 138      -6.066  17.727  11.961  1.00  0.00           O  
ATOM   2278  N   PRO B 139      -7.723  17.893  10.439  1.00  0.00           N  
ATOM   2279  CD  PRO B 139      -8.949  18.478   9.907  1.00  0.00           C  
ATOM   2280  HD2 PRO B 139      -8.693  19.165   9.106  1.00  0.00           H  
ATOM   2281  HD3 PRO B 139      -9.534  18.986  10.669  1.00  0.00           H  
ATOM   2282  CG  PRO B 139      -9.767  17.318   9.350  1.00  0.00           C  
ATOM   2283  HG2 PRO B 139     -10.424  17.635   8.541  1.00  0.00           H  
ATOM   2284  HG3 PRO B 139     -10.336  16.853  10.154  1.00  0.00           H  
ATOM   2285  CB  PRO B 139      -8.692  16.355   8.867  1.00  0.00           C  
ATOM   2286  HB2 PRO B 139      -8.346  16.667   7.883  1.00  0.00           H  
ATOM   2287  HB3 PRO B 139      -9.058  15.329   8.837  1.00  0.00           H  
ATOM   2288  CA  PRO B 139      -7.584  16.532   9.909  1.00  0.00           C  
ATOM   2289  HA  PRO B 139      -7.794  15.848  10.720  1.00  0.00           H  
ATOM   2290  C   PRO B 139      -6.202  16.171   9.352  1.00  0.00           C  
ATOM   2291  O   PRO B 139      -5.807  16.592   8.261  1.00  0.00           O  
ATOM   2292  N   THR B 140      -5.503  15.289  10.068  1.00  0.00           N  
ATOM   2293  H   THR B 140      -5.910  14.977  10.947  1.00  0.00           H  
ATOM   2294  CA  THR B 140      -4.311  14.593   9.561  1.00  0.00           C  
ATOM   2295  HA  THR B 140      -3.952  15.141   8.691  1.00  0.00           H  
ATOM   2296  CB  THR B 140      -3.182  14.626  10.596  1.00  0.00           C  
ATOM   2297  HB  THR B 140      -3.170  15.603  11.081  1.00  0.00           H  
ATOM   2298  CG2 THR B 140      -3.260  13.543  11.671  1.00  0.00           C  
ATOM   2299 HG21 THR B 140      -2.472  13.711  12.405  1.00  0.00           H  
ATOM   2300 HG22 THR B 140      -4.227  13.589  12.174  1.00  0.00           H  
ATOM   2301 HG23 THR B 140      -3.125  12.555  11.232  1.00  0.00           H  
ATOM   2302  OG1 THR B 140      -1.971  14.467   9.902  1.00  0.00           O  
ATOM   2303  HG1 THR B 140      -1.772  15.324   9.517  1.00  0.00           H  
ATOM   2304  C   THR B 140      -4.657  13.179   9.073  1.00  0.00           C  
ATOM   2305  O   THR B 140      -5.665  12.614   9.496  1.00  0.00           O  
ATOM   2306  N   CYS B 141      -3.867  12.607   8.155  1.00  0.00           N  
ATOM   2307  H   CYS B 141      -2.994  13.059   7.921  1.00  0.00           H  
ATOM   2308  CA  CYS B 141      -4.194  11.355   7.456  1.00  0.00           C  
ATOM   2309  HA  CYS B 141      -4.799  10.738   8.119  1.00  0.00           H  
ATOM   2310  CB  CYS B 141      -5.043  11.708   6.221  1.00  0.00           C  
ATOM   2311  HB2 CYS B 141      -5.893  12.315   6.538  1.00  0.00           H  
ATOM   2312  HB3 CYS B 141      -4.441  12.290   5.522  1.00  0.00           H  
ATOM   2313  SG  CYS B 141      -5.677  10.224   5.389  1.00  0.00           S  
ATOM   2314  HG  CYS B 141      -4.534   9.845   4.792  1.00  0.00           H  
ATOM   2315  C   CYS B 141      -2.937  10.545   7.084  1.00  0.00           C  
ATOM   2316  O   CYS B 141      -1.933  11.117   6.656  1.00  0.00           O  
ATOM   2317  N   VAL B 142      -2.993   9.215   7.220  1.00  0.00           N  
ATOM   2318  H   VAL B 142      -3.859   8.808   7.571  1.00  0.00           H  
ATOM   2319  CA  VAL B 142      -1.855   8.301   7.015  1.00  0.00           C  
ATOM   2320  HA  VAL B 142      -1.179   8.768   6.301  1.00  0.00           H  
ATOM   2321  CB  VAL B 142      -1.071   8.123   8.334  1.00  0.00           C  
ATOM   2322  HB  VAL B 142      -0.907   9.112   8.764  1.00  0.00           H  
ATOM   2323  CG1 VAL B 142      -1.791   7.267   9.384  1.00  0.00           C  
ATOM   2324 HG11 VAL B 142      -2.786   7.674   9.569  1.00  0.00           H  
ATOM   2325 HG12 VAL B 142      -1.888   6.235   9.044  1.00  0.00           H  
ATOM   2326 HG13 VAL B 142      -1.230   7.284  10.319  1.00  0.00           H  
ATOM   2327  CG2 VAL B 142       0.308   7.509   8.090  1.00  0.00           C  
ATOM   2328 HG21 VAL B 142       0.217   6.505   7.674  1.00  0.00           H  
ATOM   2329 HG22 VAL B 142       0.867   8.144   7.405  1.00  0.00           H  
ATOM   2330 HG23 VAL B 142       0.854   7.455   9.031  1.00  0.00           H  
ATOM   2331  C   VAL B 142      -2.303   6.963   6.414  1.00  0.00           C  
ATOM   2332  O   VAL B 142      -3.359   6.441   6.759  1.00  0.00           O  
ATOM   2333  N   SER B 143      -1.511   6.408   5.495  1.00  0.00           N  
ATOM   2334  H   SER B 143      -0.651   6.891   5.256  1.00  0.00           H  
ATOM   2335  CA  SER B 143      -1.778   5.142   4.804  1.00  0.00           C  
ATOM   2336  HA  SER B 143      -2.849   4.954   4.805  1.00  0.00           H  
ATOM   2337  CB  SER B 143      -1.321   5.258   3.346  1.00  0.00           C  
ATOM   2338  HB2 SER B 143      -1.715   6.173   2.909  1.00  0.00           H  
ATOM   2339  HB3 SER B 143      -0.231   5.298   3.308  1.00  0.00           H  
ATOM   2340  OG  SER B 143      -1.776   4.157   2.588  1.00  0.00           O  
ATOM   2341  HG  SER B 143      -2.733   4.247   2.472  1.00  0.00           H  
ATOM   2342  C   SER B 143      -1.089   3.939   5.454  1.00  0.00           C  
ATOM   2343  O   SER B 143       0.028   4.060   5.960  1.00  0.00           O  
ATOM   2344  N   ASP B 144      -1.710   2.765   5.324  1.00  0.00           N  
ATOM   2345  H   ASP B 144      -2.663   2.754   4.965  1.00  0.00           H  
ATOM   2346  CA  ASP B 144      -1.079   1.456   5.523  1.00  0.00           C  
ATOM   2347  HA  ASP B 144      -0.338   1.554   6.316  1.00  0.00           H  
ATOM   2348  CB  ASP B 144      -2.127   0.441   6.004  1.00  0.00           C  
ATOM   2349  HB2 ASP B 144      -1.589  -0.412   6.409  1.00  0.00           H  
ATOM   2350  HB3 ASP B 144      -2.705   0.881   6.818  1.00  0.00           H  
ATOM   2351  CG  ASP B 144      -3.099  -0.102   4.948  1.00  0.00           C  
ATOM   2352  OD1 ASP B 144      -3.165   0.379   3.799  1.00  0.00           O  
ATOM   2353  OD2 ASP B 144      -3.780  -1.094   5.272  1.00  0.00           O  
ATOM   2354  C   ASP B 144      -0.338   0.921   4.278  1.00  0.00           C  
ATOM   2355  O   ASP B 144       0.242  -0.162   4.333  1.00  0.00           O  
ATOM   2356  N   TYR B 145      -0.368   1.650   3.157  1.00  0.00           N  
ATOM   2357  H   TYR B 145      -0.886   2.518   3.192  1.00  0.00           H  
ATOM   2358  CA  TYR B 145       0.183   1.271   1.848  1.00  0.00           C  
ATOM   2359  HA  TYR B 145      -0.185   2.034   1.165  1.00  0.00           H  
ATOM   2360  CB  TYR B 145       1.718   1.399   1.854  1.00  0.00           C  
ATOM   2361  HB2 TYR B 145       2.028   1.964   2.732  1.00  0.00           H  
ATOM   2362  HB3 TYR B 145       2.170   0.412   1.944  1.00  0.00           H  
ATOM   2363  CG  TYR B 145       2.279   2.110   0.635  1.00  0.00           C  
ATOM   2364  CD1 TYR B 145       2.387   3.516   0.639  1.00  0.00           C  
ATOM   2365  HD1 TYR B 145       2.075   4.082   1.504  1.00  0.00           H  
ATOM   2366  CE1 TYR B 145       2.902   4.188  -0.485  1.00  0.00           C  
ATOM   2367  HE1 TYR B 145       2.998   5.260  -0.489  1.00  0.00           H  
ATOM   2368  CZ  TYR B 145       3.315   3.460  -1.619  1.00  0.00           C  
ATOM   2369  OH  TYR B 145       3.880   4.120  -2.663  1.00  0.00           O  
ATOM   2370  HH  TYR B 145       4.367   3.510  -3.265  1.00  0.00           H  
ATOM   2371  CE2 TYR B 145       3.200   2.053  -1.628  1.00  0.00           C  
ATOM   2372  HE2 TYR B 145       3.510   1.499  -2.501  1.00  0.00           H  
ATOM   2373  CD2 TYR B 145       2.683   1.382  -0.501  1.00  0.00           C  
ATOM   2374  HD2 TYR B 145       2.590   0.306  -0.510  1.00  0.00           H  
ATOM   2375  C   TYR B 145      -0.361  -0.062   1.283  1.00  0.00           C  
ATOM   2376  O   TYR B 145       0.343  -0.790   0.579  1.00  0.00           O  
ATOM   2377  N   MET B 146      -1.614  -0.416   1.602  1.00  0.00           N  
ATOM   2378  H   MET B 146      -2.115   0.164   2.273  1.00  0.00           H  
ATOM   2379  CA  MET B 146      -2.259  -1.663   1.170  1.00  0.00           C  
ATOM   2380  HA  MET B 146      -1.815  -1.967   0.222  1.00  0.00           H  
ATOM   2381  CB  MET B 146      -1.975  -2.774   2.194  1.00  0.00           C  
ATOM   2382  HB2 MET B 146      -0.910  -2.988   2.167  1.00  0.00           H  
ATOM   2383  HB3 MET B 146      -2.241  -2.426   3.192  1.00  0.00           H  
ATOM   2384  CG  MET B 146      -2.737  -4.073   1.905  1.00  0.00           C  
ATOM   2385  HG2 MET B 146      -3.801  -3.901   2.076  1.00  0.00           H  
ATOM   2386  HG3 MET B 146      -2.600  -4.334   0.854  1.00  0.00           H  
ATOM   2387  SD  MET B 146      -2.225  -5.487   2.918  1.00  0.00           S  
ATOM   2388  CE  MET B 146      -3.426  -6.713   2.337  1.00  0.00           C  
ATOM   2389  HE1 MET B 146      -3.281  -6.892   1.271  1.00  0.00           H  
ATOM   2390  HE2 MET B 146      -3.286  -7.647   2.882  1.00  0.00           H  
ATOM   2391  HE3 MET B 146      -4.437  -6.343   2.506  1.00  0.00           H  
ATOM   2392  C   MET B 146      -3.761  -1.547   0.888  1.00  0.00           C  
ATOM   2393  O   MET B 146      -4.180  -2.027  -0.158  1.00  0.00           O  
ATOM   2394  N   SER B 147      -4.569  -0.988   1.796  1.00  0.00           N  
ATOM   2395  H   SER B 147      -4.145  -0.577   2.624  1.00  0.00           H  
ATOM   2396  CA  SER B 147      -6.027  -0.840   1.598  1.00  0.00           C  
ATOM   2397  HA  SER B 147      -6.188  -0.423   0.603  1.00  0.00           H  
ATOM   2398  CB  SER B 147      -6.723  -2.215   1.640  1.00  0.00           C  
ATOM   2399  HB2 SER B 147      -7.708  -2.117   1.180  1.00  0.00           H  
ATOM   2400  HB3 SER B 147      -6.162  -2.939   1.051  1.00  0.00           H  
ATOM   2401  OG  SER B 147      -6.887  -2.712   2.963  1.00  0.00           O  
ATOM   2402  HG  SER B 147      -7.688  -2.280   3.280  1.00  0.00           H  
ATOM   2403  C   SER B 147      -6.741   0.090   2.596  1.00  0.00           C  
ATOM   2404  O   SER B 147      -7.930   0.358   2.412  1.00  0.00           O  
ATOM   2405  N   ILE B 148      -6.074   0.535   3.670  1.00  0.00           N  
ATOM   2406  H   ILE B 148      -5.085   0.314   3.764  1.00  0.00           H  
ATOM   2407  CA  ILE B 148      -6.663   1.338   4.754  1.00  0.00           C  
ATOM   2408  HA  ILE B 148      -7.664   1.654   4.462  1.00  0.00           H  
ATOM   2409  CB  ILE B 148      -6.770   0.538   6.078  1.00  0.00           C  
ATOM   2410  HB  ILE B 148      -5.755   0.311   6.411  1.00  0.00           H  
ATOM   2411  CG2 ILE B 148      -7.424   1.393   7.179  1.00  0.00           C  
ATOM   2412 HG21 ILE B 148      -6.772   2.220   7.457  1.00  0.00           H  
ATOM   2413 HG22 ILE B 148      -8.377   1.797   6.834  1.00  0.00           H  
ATOM   2414 HG23 ILE B 148      -7.590   0.791   8.074  1.00  0.00           H  
ATOM   2415  CG1 ILE B 148      -7.501  -0.817   5.966  1.00  0.00           C  
ATOM   2416 HG12 ILE B 148      -6.971  -1.444   5.257  1.00  0.00           H  
ATOM   2417 HG13 ILE B 148      -7.427  -1.328   6.926  1.00  0.00           H  
ATOM   2418  CD1 ILE B 148      -8.980  -0.762   5.571  1.00  0.00           C  
ATOM   2419 HD11 ILE B 148      -9.090  -0.263   4.611  1.00  0.00           H  
ATOM   2420 HD12 ILE B 148      -9.373  -1.777   5.491  1.00  0.00           H  
ATOM   2421 HD13 ILE B 148      -9.550  -0.223   6.328  1.00  0.00           H  
ATOM   2422  C   ILE B 148      -5.819   2.590   4.992  1.00  0.00           C  
ATOM   2423  O   ILE B 148      -4.616   2.498   5.232  1.00  0.00           O  
ATOM   2424  N   SER B 149      -6.451   3.762   5.010  1.00  0.00           N  
ATOM   2425  H   SER B 149      -7.445   3.781   4.791  1.00  0.00           H  
ATOM   2426  CA  SER B 149      -5.792   5.015   5.382  1.00  0.00           C  
ATOM   2427  HA  SER B 149      -4.808   4.790   5.785  1.00  0.00           H  
ATOM   2428  CB  SER B 149      -5.576   5.900   4.150  1.00  0.00           C  
ATOM   2429  HB2 SER B 149      -6.537   6.204   3.742  1.00  0.00           H  
ATOM   2430  HB3 SER B 149      -5.027   6.793   4.451  1.00  0.00           H  
ATOM   2431  OG  SER B 149      -4.856   5.208   3.139  1.00  0.00           O  
ATOM   2432  HG  SER B 149      -5.483   4.595   2.728  1.00  0.00           H  
ATOM   2433  C   SER B 149      -6.575   5.720   6.493  1.00  0.00           C  
ATOM   2434  O   SER B 149      -7.721   6.116   6.297  1.00  0.00           O  
ATOM   2435  N   THR B 150      -5.998   5.847   7.684  1.00  0.00           N  
ATOM   2436  H   THR B 150      -5.017   5.610   7.770  1.00  0.00           H  
ATOM   2437  CA  THR B 150      -6.672   6.414   8.864  1.00  0.00           C  
ATOM   2438  HA  THR B 150      -7.737   6.185   8.812  1.00  0.00           H  
ATOM   2439  CB  THR B 150      -6.126   5.774  10.148  1.00  0.00           C  
ATOM   2440  HB  THR B 150      -5.049   5.938  10.201  1.00  0.00           H  
ATOM   2441  CG2 THR B 150      -6.765   6.317  11.428  1.00  0.00           C  
ATOM   2442 HG21 THR B 150      -7.851   6.343  11.331  1.00  0.00           H  
ATOM   2443 HG22 THR B 150      -6.486   5.689  12.274  1.00  0.00           H  
ATOM   2444 HG23 THR B 150      -6.404   7.327  11.622  1.00  0.00           H  
ATOM   2445  OG1 THR B 150      -6.362   4.382  10.118  1.00  0.00           O  
ATOM   2446  HG1 THR B 150      -7.323   4.244  10.169  1.00  0.00           H  
ATOM   2447  C   THR B 150      -6.529   7.936   8.907  1.00  0.00           C  
ATOM   2448  O   THR B 150      -5.454   8.465   8.621  1.00  0.00           O  
ATOM   2449  N   CYS B 151      -7.598   8.635   9.289  1.00  0.00           N  
ATOM   2450  H   CYS B 151      -8.467   8.142   9.468  1.00  0.00           H  
ATOM   2451  CA  CYS B 151      -7.648  10.088   9.423  1.00  0.00           C  
ATOM   2452  HA  CYS B 151      -6.630  10.469   9.441  1.00  0.00           H  
ATOM   2453  CB  CYS B 151      -8.368  10.645   8.186  1.00  0.00           C  
ATOM   2454  HB2 CYS B 151      -7.806  10.363   7.297  1.00  0.00           H  
ATOM   2455  HB3 CYS B 151      -9.363  10.201   8.126  1.00  0.00           H  
ATOM   2456  SG  CYS B 151      -8.536  12.451   8.239  1.00  0.00           S  
ATOM   2457  HG  CYS B 151      -7.250  12.719   8.527  1.00  0.00           H  
ATOM   2458  C   CYS B 151      -8.311  10.489  10.749  1.00  0.00           C  
ATOM   2459  O   CYS B 151      -9.317   9.898  11.141  1.00  0.00           O  
ATOM   2460  N   GLU B 152      -7.760  11.481  11.448  1.00  0.00           N  
ATOM   2461  H   GLU B 152      -6.964  11.975  11.057  1.00  0.00           H  
ATOM   2462  CA  GLU B 152      -8.246  11.928  12.759  1.00  0.00           C  
ATOM   2463  HA  GLU B 152      -9.305  11.685  12.822  1.00  0.00           H  
ATOM   2464  CB  GLU B 152      -7.541  11.166  13.902  1.00  0.00           C  
ATOM   2465  HB2 GLU B 152      -7.960  11.511  14.846  1.00  0.00           H  
ATOM   2466  HB3 GLU B 152      -7.774  10.106  13.812  1.00  0.00           H  
ATOM   2467  CG  GLU B 152      -6.017  11.330  13.972  1.00  0.00           C  
ATOM   2468  HG2 GLU B 152      -5.560  10.847  13.104  1.00  0.00           H  
ATOM   2469  HG3 GLU B 152      -5.763  12.392  13.943  1.00  0.00           H  
ATOM   2470  CD  GLU B 152      -5.470  10.707  15.266  1.00  0.00           C  
ATOM   2471  OE1 GLU B 152      -5.260   9.473  15.271  1.00  0.00           O  
ATOM   2472  OE2 GLU B 152      -5.283  11.463  16.247  1.00  0.00           O  
ATOM   2473  C   GLU B 152      -8.148  13.450  12.924  1.00  0.00           C  
ATOM   2474  O   GLU B 152      -7.374  14.114  12.233  1.00  0.00           O  
ATOM   2475  N   TRP B 153      -8.971  14.006  13.817  1.00  0.00           N  
ATOM   2476  H   TRP B 153      -9.558  13.381  14.361  1.00  0.00           H  
ATOM   2477  CA  TRP B 153      -9.016  15.433  14.164  1.00  0.00           C  
ATOM   2478  HA  TRP B 153      -7.996  15.820  14.182  1.00  0.00           H  
ATOM   2479  CB  TRP B 153      -9.799  16.222  13.100  1.00  0.00           C  
ATOM   2480  HB2 TRP B 153      -9.749  17.288  13.317  1.00  0.00           H  
ATOM   2481  HB3 TRP B 153      -9.296  16.085  12.151  1.00  0.00           H  
ATOM   2482  CG  TRP B 153     -11.232  15.850  12.895  1.00  0.00           C  
ATOM   2483  CD1 TRP B 153     -12.292  16.386  13.540  1.00  0.00           C  
ATOM   2484  HD1 TRP B 153     -12.224  17.163  14.293  1.00  0.00           H  
ATOM   2485  NE1 TRP B 153     -13.456  15.793  13.088  1.00  0.00           N  
ATOM   2486  HE1 TRP B 153     -14.374  16.046  13.428  1.00  0.00           H  
ATOM   2487  CE2 TRP B 153     -13.197  14.845  12.116  1.00  0.00           C  
ATOM   2488  CZ2 TRP B 153     -14.013  13.987  11.362  1.00  0.00           C  
ATOM   2489  HZ2 TRP B 153     -15.081  13.984  11.506  1.00  0.00           H  
ATOM   2490  CH2 TRP B 153     -13.418  13.121  10.427  1.00  0.00           C  
ATOM   2491  HH2 TRP B 153     -14.028  12.456   9.830  1.00  0.00           H  
ATOM   2492  CZ3 TRP B 153     -12.023  13.122  10.261  1.00  0.00           C  
ATOM   2493  HZ3 TRP B 153     -11.563  12.454   9.545  1.00  0.00           H  
ATOM   2494  CE3 TRP B 153     -11.213  13.980  11.028  1.00  0.00           C  
ATOM   2495  HE3 TRP B 153     -10.140  13.971  10.890  1.00  0.00           H  
ATOM   2496  CD2 TRP B 153     -11.778  14.858  11.977  1.00  0.00           C  
ATOM   2497  C   TRP B 153      -9.623  15.645  15.558  1.00  0.00           C  
ATOM   2498  O   TRP B 153     -10.062  14.702  16.225  1.00  0.00           O  
ATOM   2499  N   LYS B 154      -9.668  16.903  16.003  1.00  0.00           N  
ATOM   2500  H   LYS B 154      -9.284  17.629  15.400  1.00  0.00           H  
ATOM   2501  CA  LYS B 154     -10.129  17.294  17.341  1.00  0.00           C  
ATOM   2502  HA  LYS B 154     -10.612  16.436  17.807  1.00  0.00           H  
ATOM   2503  CB  LYS B 154      -8.893  17.684  18.161  1.00  0.00           C  
ATOM   2504  HB2 LYS B 154      -8.022  17.227  17.685  1.00  0.00           H  
ATOM   2505  HB3 LYS B 154      -8.761  18.767  18.140  1.00  0.00           H  
ATOM   2506  CG  LYS B 154      -8.906  17.197  19.613  1.00  0.00           C  
ATOM   2507  HG2 LYS B 154      -9.681  17.713  20.181  1.00  0.00           H  
ATOM   2508  HG3 LYS B 154      -9.097  16.122  19.626  1.00  0.00           H  
ATOM   2509  CD  LYS B 154      -7.517  17.479  20.207  1.00  0.00           C  
ATOM   2510  HD2 LYS B 154      -6.756  17.177  19.484  1.00  0.00           H  
ATOM   2511  HD3 LYS B 154      -7.411  18.550  20.389  1.00  0.00           H  
ATOM   2512  CE  LYS B 154      -7.267  16.696  21.495  1.00  0.00           C  
ATOM   2513  HE2 LYS B 154      -7.911  17.091  22.287  1.00  0.00           H  
ATOM   2514  HE3 LYS B 154      -7.543  15.651  21.317  1.00  0.00           H  
ATOM   2515  NZ  LYS B 154      -5.833  16.781  21.871  1.00  0.00           N  
ATOM   2516  HZ1 LYS B 154      -5.627  16.185  22.663  1.00  0.00           H  
ATOM   2517  HZ2 LYS B 154      -5.257  16.488  21.087  1.00  0.00           H  
ATOM   2518  HZ3 LYS B 154      -5.579  17.737  22.088  1.00  0.00           H  
ATOM   2519  C   LYS B 154     -11.157  18.416  17.248  1.00  0.00           C  
ATOM   2520  O   LYS B 154     -10.987  19.350  16.470  1.00  0.00           O  
ATOM   2521  N   MET B 155     -12.213  18.343  18.048  1.00  0.00           N  
ATOM   2522  H   MET B 155     -12.306  17.511  18.619  1.00  0.00           H  
ATOM   2523  CA  MET B 155     -13.316  19.308  18.093  1.00  0.00           C  
ATOM   2524  HA  MET B 155     -13.277  19.941  17.206  1.00  0.00           H  
ATOM   2525  CB  MET B 155     -14.660  18.556  18.080  1.00  0.00           C  
ATOM   2526  HB2 MET B 155     -14.720  17.927  18.969  1.00  0.00           H  
ATOM   2527  HB3 MET B 155     -15.478  19.277  18.118  1.00  0.00           H  
ATOM   2528  CG  MET B 155     -14.841  17.661  16.844  1.00  0.00           C  
ATOM   2529  HG2 MET B 155     -14.049  16.912  16.832  1.00  0.00           H  
ATOM   2530  HG3 MET B 155     -15.787  17.127  16.940  1.00  0.00           H  
ATOM   2531  SD  MET B 155     -14.830  18.523  15.245  1.00  0.00           S  
ATOM   2532  CE  MET B 155     -16.463  19.311  15.285  1.00  0.00           C  
ATOM   2533  HE1 MET B 155     -17.240  18.553  15.385  1.00  0.00           H  
ATOM   2534  HE2 MET B 155     -16.523  20.004  16.122  1.00  0.00           H  
ATOM   2535  HE3 MET B 155     -16.617  19.857  14.355  1.00  0.00           H  
ATOM   2536  C   MET B 155     -13.213  20.228  19.316  1.00  0.00           C  
ATOM   2537  O   MET B 155     -12.639  19.860  20.339  1.00  0.00           O  
ATOM   2538  N   ASN B 156     -13.820  21.415  19.237  1.00  0.00           N  
ATOM   2539  H   ASN B 156     -14.249  21.671  18.352  1.00  0.00           H  
ATOM   2540  CA  ASN B 156     -13.865  22.400  20.332  1.00  0.00           C  
ATOM   2541  HA  ASN B 156     -12.845  22.534  20.694  1.00  0.00           H  
ATOM   2542  CB  ASN B 156     -14.384  23.744  19.769  1.00  0.00           C  
ATOM   2543  HB2 ASN B 156     -14.973  23.573  18.869  1.00  0.00           H  
ATOM   2544  HB3 ASN B 156     -15.036  24.221  20.501  1.00  0.00           H  
ATOM   2545  CG  ASN B 156     -13.281  24.735  19.453  1.00  0.00           C  
ATOM   2546  OD1 ASN B 156     -13.111  25.191  18.338  1.00  0.00           O  
ATOM   2547  ND2 ASN B 156     -12.516  25.137  20.440  1.00  0.00           N  
ATOM   2548 HD21 ASN B 156     -11.755  25.748  20.202  1.00  0.00           H  
ATOM   2549 HD22 ASN B 156     -12.684  24.817  21.380  1.00  0.00           H  
ATOM   2550  C   ASN B 156     -14.666  21.955  21.580  1.00  0.00           C  
ATOM   2551  O   ASN B 156     -14.739  22.708  22.548  1.00  0.00           O  
ATOM   2552  N   GLY B 157     -15.256  20.758  21.571  1.00  0.00           N  
ATOM   2553  H   GLY B 157     -15.156  20.195  20.739  1.00  0.00           H  
ATOM   2554  CA  GLY B 157     -15.957  20.116  22.682  1.00  0.00           C  
ATOM   2555  HA2 GLY B 157     -15.267  19.993  23.517  1.00  0.00           H  
ATOM   2556  HA3 GLY B 157     -16.790  20.733  23.011  1.00  0.00           H  
ATOM   2557  C   GLY B 157     -16.491  18.736  22.267  1.00  0.00           C  
ATOM   2558  O   GLY B 157     -16.282  18.335  21.118  1.00  0.00           O  
ATOM   2559  N   PRO B 158     -17.160  17.991  23.167  1.00  0.00           N  
ATOM   2560  CD  PRO B 158     -17.427  18.347  24.552  1.00  0.00           C  
ATOM   2561  HD2 PRO B 158     -18.301  18.999  24.596  1.00  0.00           H  
ATOM   2562  HD3 PRO B 158     -16.571  18.830  25.024  1.00  0.00           H  
ATOM   2563  CG  PRO B 158     -17.731  17.024  25.254  1.00  0.00           C  
ATOM   2564  HG2 PRO B 158     -18.385  17.164  26.115  1.00  0.00           H  
ATOM   2565  HG3 PRO B 158     -16.798  16.545  25.553  1.00  0.00           H  
ATOM   2566  CB  PRO B 158     -18.403  16.201  24.155  1.00  0.00           C  
ATOM   2567  HB2 PRO B 158     -19.460  16.465  24.106  1.00  0.00           H  
ATOM   2568  HB3 PRO B 158     -18.289  15.130  24.327  1.00  0.00           H  
ATOM   2569  CA  PRO B 158     -17.679  16.652  22.880  1.00  0.00           C  
ATOM   2570  HA  PRO B 158     -16.835  15.989  22.703  1.00  0.00           H  
ATOM   2571  C   PRO B 158     -18.603  16.633  21.656  1.00  0.00           C  
ATOM   2572  O   PRO B 158     -19.447  17.516  21.495  1.00  0.00           O  
ATOM   2573  N   THR B 159     -18.432  15.657  20.763  1.00  0.00           N  
ATOM   2574  H   THR B 159     -17.702  14.969  20.930  1.00  0.00           H  
ATOM   2575  CA  THR B 159     -19.267  15.459  19.565  1.00  0.00           C  
ATOM   2576  HA  THR B 159     -20.299  15.716  19.803  1.00  0.00           H  
ATOM   2577  CB  THR B 159     -18.810  16.344  18.390  1.00  0.00           C  
ATOM   2578  HB  THR B 159     -17.770  16.124  18.145  1.00  0.00           H  
ATOM   2579  CG2 THR B 159     -19.678  16.188  17.138  1.00  0.00           C  
ATOM   2580 HG21 THR B 159     -19.594  15.181  16.735  1.00  0.00           H  
ATOM   2581 HG22 THR B 159     -20.721  16.393  17.377  1.00  0.00           H  
ATOM   2582 HG23 THR B 159     -19.341  16.891  16.376  1.00  0.00           H  
ATOM   2583  OG1 THR B 159     -18.921  17.696  18.749  1.00  0.00           O  
ATOM   2584  HG1 THR B 159     -18.449  17.800  19.587  1.00  0.00           H  
ATOM   2585  C   THR B 159     -19.214  14.002  19.125  1.00  0.00           C  
ATOM   2586  O   THR B 159     -18.143  13.498  18.792  1.00  0.00           O  
ATOM   2587  N   GLN B 160     -20.377  13.346  19.059  1.00  0.00           N  
ATOM   2588  H   GLN B 160     -21.211  13.823  19.362  1.00  0.00           H  
ATOM   2589  CA  GLN B 160     -20.554  12.023  18.451  1.00  0.00           C  
ATOM   2590  HA  GLN B 160     -19.714  11.399  18.759  1.00  0.00           H  
ATOM   2591  CB  GLN B 160     -21.825  11.362  19.028  1.00  0.00           C  
ATOM   2592  HB2 GLN B 160     -21.809  10.296  18.797  1.00  0.00           H  
ATOM   2593  HB3 GLN B 160     -21.787  11.464  20.114  1.00  0.00           H  
ATOM   2594  CG  GLN B 160     -23.144  11.955  18.502  1.00  0.00           C  
ATOM   2595  HG2 GLN B 160     -23.014  13.015  18.283  1.00  0.00           H  
ATOM   2596  HG3 GLN B 160     -23.389  11.441  17.578  1.00  0.00           H  
ATOM   2597  CD  GLN B 160     -24.356  11.829  19.412  1.00  0.00           C  
ATOM   2598  OE1 GLN B 160     -24.306  11.408  20.557  1.00  0.00           O  
ATOM   2599  NE2 GLN B 160     -25.504  12.212  18.906  1.00  0.00           N  
ATOM   2600 HE21 GLN B 160     -26.312  12.132  19.492  1.00  0.00           H  
ATOM   2601 HE22 GLN B 160     -25.553  12.543  17.951  1.00  0.00           H  
ATOM   2602  C   GLN B 160     -20.489  12.151  16.910  1.00  0.00           C  
ATOM   2603  O   GLN B 160     -21.485  12.268  16.193  1.00  0.00           O  
ATOM   2604  N   CYS B 161     -19.266  12.216  16.391  1.00  0.00           N  
ATOM   2605  H   CYS B 161     -18.483  12.045  17.014  1.00  0.00           H  
ATOM   2606  CA  CYS B 161     -18.991  12.637  15.017  1.00  0.00           C  
ATOM   2607  HA  CYS B 161     -19.479  13.597  14.844  1.00  0.00           H  
ATOM   2608  CB  CYS B 161     -17.478  12.834  14.879  1.00  0.00           C  
ATOM   2609  HB2 CYS B 161     -16.960  11.907  15.142  1.00  0.00           H  
ATOM   2610  HB3 CYS B 161     -17.246  13.081  13.844  1.00  0.00           H  
ATOM   2611  SG  CYS B 161     -16.900  14.194  15.946  1.00  0.00           S  
ATOM   2612  HG  CYS B 161     -17.260  13.651  17.121  1.00  0.00           H  
ATOM   2613  C   CYS B 161     -19.551  11.673  13.954  1.00  0.00           C  
ATOM   2614  O   CYS B 161     -19.776  12.090  12.824  1.00  0.00           O  
ATOM   2615  N   SER B 162     -19.837  10.425  14.329  1.00  0.00           N  
ATOM   2616  H   SER B 162     -19.631  10.156  15.279  1.00  0.00           H  
ATOM   2617  CA  SER B 162     -20.447   9.381  13.493  1.00  0.00           C  
ATOM   2618  HA  SER B 162     -19.805   9.196  12.635  1.00  0.00           H  
ATOM   2619  CB  SER B 162     -20.522   8.102  14.326  1.00  0.00           C  
ATOM   2620  HB2 SER B 162     -20.996   7.314  13.739  1.00  0.00           H  
ATOM   2621  HB3 SER B 162     -19.515   7.785  14.591  1.00  0.00           H  
ATOM   2622  OG  SER B 162     -21.264   8.330  15.516  1.00  0.00           O  
ATOM   2623  HG  SER B 162     -21.415   7.451  15.924  1.00  0.00           H  
ATOM   2624  C   SER B 162     -21.853   9.697  12.960  1.00  0.00           C  
ATOM   2625  O   SER B 162     -22.305   9.045  12.022  1.00  0.00           O  
ATOM   2626  N   THR B 163     -22.555  10.679  13.535  1.00  0.00           N  
ATOM   2627  H   THR B 163     -22.117  11.156  14.309  1.00  0.00           H  
ATOM   2628  CA  THR B 163     -23.854  11.174  13.024  1.00  0.00           C  
ATOM   2629  HA  THR B 163     -24.226  10.509  12.246  1.00  0.00           H  
ATOM   2630  CB  THR B 163     -24.910  11.220  14.142  1.00  0.00           C  
ATOM   2631  HB  THR B 163     -25.781  11.765  13.777  1.00  0.00           H  
ATOM   2632  CG2 THR B 163     -25.371   9.830  14.572  1.00  0.00           C  
ATOM   2633 HG21 THR B 163     -26.118   9.926  15.361  1.00  0.00           H  
ATOM   2634 HG22 THR B 163     -25.822   9.320  13.721  1.00  0.00           H  
ATOM   2635 HG23 THR B 163     -24.528   9.242  14.938  1.00  0.00           H  
ATOM   2636  OG1 THR B 163     -24.424  11.876  15.293  1.00  0.00           O  
ATOM   2637  HG1 THR B 163     -23.626  11.422  15.581  1.00  0.00           H  
ATOM   2638  C   THR B 163     -23.734  12.555  12.378  1.00  0.00           C  
ATOM   2639  O   THR B 163     -24.338  12.830  11.344  1.00  0.00           O  
ATOM   2640  N   GLU B 164     -22.940  13.429  12.992  1.00  0.00           N  
ATOM   2641  H   GLU B 164     -22.532  13.135  13.864  1.00  0.00           H  
ATOM   2642  CA  GLU B 164     -22.896  14.859  12.688  1.00  0.00           C  
ATOM   2643  HA  GLU B 164     -23.891  15.209  12.404  1.00  0.00           H  
ATOM   2644  CB  GLU B 164     -22.473  15.558  13.990  1.00  0.00           C  
ATOM   2645  HB2 GLU B 164     -21.593  15.051  14.393  1.00  0.00           H  
ATOM   2646  HB3 GLU B 164     -22.188  16.584  13.767  1.00  0.00           H  
ATOM   2647  CG  GLU B 164     -23.556  15.545  15.083  1.00  0.00           C  
ATOM   2648  HG2 GLU B 164     -23.818  14.511  15.314  1.00  0.00           H  
ATOM   2649  HG3 GLU B 164     -23.124  15.975  15.989  1.00  0.00           H  
ATOM   2650  CD  GLU B 164     -24.813  16.343  14.709  1.00  0.00           C  
ATOM   2651  OE1 GLU B 164     -24.678  17.309  13.918  1.00  0.00           O  
ATOM   2652  OE2 GLU B 164     -25.889  16.027  15.261  1.00  0.00           O  
ATOM   2653  C   GLU B 164     -21.945  15.229  11.532  1.00  0.00           C  
ATOM   2654  O   GLU B 164     -22.157  16.237  10.849  1.00  0.00           O  
ATOM   2655  N   LEU B 165     -20.893  14.431  11.305  1.00  0.00           N  
ATOM   2656  H   LEU B 165     -20.842  13.554  11.815  1.00  0.00           H  
ATOM   2657  CA  LEU B 165     -19.798  14.722  10.375  1.00  0.00           C  
ATOM   2658  HA  LEU B 165     -20.037  15.633   9.829  1.00  0.00           H  
ATOM   2659  CB  LEU B 165     -18.476  14.971  11.144  1.00  0.00           C  
ATOM   2660  HB2 LEU B 165     -18.300  14.161  11.850  1.00  0.00           H  
ATOM   2661  HB3 LEU B 165     -17.670  14.936  10.410  1.00  0.00           H  
ATOM   2662  CG  LEU B 165     -18.374  16.326  11.874  1.00  0.00           C  
ATOM   2663  HG  LEU B 165     -18.911  17.076  11.303  1.00  0.00           H  
ATOM   2664  CD1 LEU B 165     -18.918  16.303  13.300  1.00  0.00           C  
ATOM   2665 HD11 LEU B 165     -18.356  15.598  13.907  1.00  0.00           H  
ATOM   2666 HD12 LEU B 165     -19.955  16.008  13.272  1.00  0.00           H  
ATOM   2667 HD13 LEU B 165     -18.861  17.298  13.742  1.00  0.00           H  
ATOM   2668  CD2 LEU B 165     -16.910  16.762  11.989  1.00  0.00           C  
ATOM   2669 HD21 LEU B 165     -16.835  17.687  12.560  1.00  0.00           H  
ATOM   2670 HD22 LEU B 165     -16.331  15.981  12.479  1.00  0.00           H  
ATOM   2671 HD23 LEU B 165     -16.516  16.945  10.992  1.00  0.00           H  
ATOM   2672  C   LEU B 165     -19.626  13.620   9.316  1.00  0.00           C  
ATOM   2673  O   LEU B 165     -20.029  12.474   9.498  1.00  0.00           O  
ATOM   2674  N   ARG B 166     -18.973  13.971   8.202  1.00  0.00           N  
ATOM   2675  H   ARG B 166     -18.693  14.947   8.120  1.00  0.00           H  
ATOM   2676  CA  ARG B 166     -18.528  13.040   7.148  1.00  0.00           C  
ATOM   2677  HA  ARG B 166     -18.221  12.107   7.622  1.00  0.00           H  
ATOM   2678  CB  ARG B 166     -19.681  12.710   6.180  1.00  0.00           C  
ATOM   2679  HB2 ARG B 166     -19.357  11.925   5.494  1.00  0.00           H  
ATOM   2680  HB3 ARG B 166     -20.531  12.335   6.753  1.00  0.00           H  
ATOM   2681  CG  ARG B 166     -20.112  13.936   5.366  1.00  0.00           C  
ATOM   2682  HG2 ARG B 166     -20.333  14.753   6.052  1.00  0.00           H  
ATOM   2683  HG3 ARG B 166     -19.298  14.244   4.711  1.00  0.00           H  
ATOM   2684  CD  ARG B 166     -21.343  13.664   4.500  1.00  0.00           C  
ATOM   2685  HD2 ARG B 166     -21.088  12.920   3.742  1.00  0.00           H  
ATOM   2686  HD3 ARG B 166     -22.149  13.262   5.118  1.00  0.00           H  
ATOM   2687  NE  ARG B 166     -21.772  14.911   3.842  1.00  0.00           N  
ATOM   2688  HE  ARG B 166     -21.498  15.037   2.882  1.00  0.00           H  
ATOM   2689  CZ  ARG B 166     -22.389  15.924   4.422  1.00  0.00           C  
ATOM   2690  NH1 ARG B 166     -22.843  15.862   5.641  1.00  0.00           N  
ATOM   2691 HH11 ARG B 166     -22.722  15.030   6.190  1.00  0.00           H  
ATOM   2692 HH12 ARG B 166     -23.271  16.694   6.032  1.00  0.00           H  
ATOM   2693  NH2 ARG B 166     -22.561  17.050   3.798  1.00  0.00           N  
ATOM   2694 HH21 ARG B 166     -22.203  17.203   2.873  1.00  0.00           H  
ATOM   2695 HH22 ARG B 166     -23.039  17.795   4.291  1.00  0.00           H  
ATOM   2696  C   ARG B 166     -17.320  13.600   6.402  1.00  0.00           C  
ATOM   2697  O   ARG B 166     -17.209  14.815   6.222  1.00  0.00           O  
ATOM   2698  N   LEU B 167     -16.447  12.718   5.918  1.00  0.00           N  
ATOM   2699  H   LEU B 167     -16.631  11.730   6.073  1.00  0.00           H  
ATOM   2700  CA  LEU B 167     -15.249  13.064   5.154  1.00  0.00           C  
ATOM   2701  HA  LEU B 167     -15.120  14.147   5.149  1.00  0.00           H  
ATOM   2702  CB  LEU B 167     -14.040  12.444   5.877  1.00  0.00           C  
ATOM   2703  HB2 LEU B 167     -14.061  12.752   6.924  1.00  0.00           H  
ATOM   2704  HB3 LEU B 167     -14.148  11.358   5.849  1.00  0.00           H  
ATOM   2705  CG  LEU B 167     -12.668  12.817   5.285  1.00  0.00           C  
ATOM   2706  HG  LEU B 167     -12.648  12.591   4.219  1.00  0.00           H  
ATOM   2707  CD1 LEU B 167     -12.340  14.296   5.498  1.00  0.00           C  
ATOM   2708 HD11 LEU B 167     -12.421  14.554   6.554  1.00  0.00           H  
ATOM   2709 HD12 LEU B 167     -11.328  14.500   5.156  1.00  0.00           H  
ATOM   2710 HD13 LEU B 167     -13.021  14.910   4.922  1.00  0.00           H  
ATOM   2711  CD2 LEU B 167     -11.591  11.991   5.982  1.00  0.00           C  
ATOM   2712 HD21 LEU B 167     -11.789  10.932   5.830  1.00  0.00           H  
ATOM   2713 HD22 LEU B 167     -10.613  12.232   5.569  1.00  0.00           H  
ATOM   2714 HD23 LEU B 167     -11.583  12.207   7.052  1.00  0.00           H  
ATOM   2715  C   LEU B 167     -15.389  12.602   3.694  1.00  0.00           C  
ATOM   2716  O   LEU B 167     -15.470  11.401   3.421  1.00  0.00           O  
ATOM   2717  N   LEU B 168     -15.424  13.546   2.752  1.00  0.00           N  
ATOM   2718  H   LEU B 168     -15.270  14.512   3.030  1.00  0.00           H  
ATOM   2719  CA  LEU B 168     -15.389  13.254   1.318  1.00  0.00           C  
ATOM   2720  HA  LEU B 168     -15.801  12.260   1.149  1.00  0.00           H  
ATOM   2721  CB  LEU B 168     -16.250  14.257   0.529  1.00  0.00           C  
ATOM   2722  HB2 LEU B 168     -15.991  15.280   0.806  1.00  0.00           H  
ATOM   2723  HB3 LEU B 168     -16.005  14.124  -0.526  1.00  0.00           H  
ATOM   2724  CG  LEU B 168     -17.763  14.012   0.711  1.00  0.00           C  
ATOM   2725  HG  LEU B 168     -17.937  12.961   0.929  1.00  0.00           H  
ATOM   2726  CD1 LEU B 168     -18.375  14.847   1.839  1.00  0.00           C  
ATOM   2727 HD11 LEU B 168     -19.422  14.579   1.956  1.00  0.00           H  
ATOM   2728 HD12 LEU B 168     -17.854  14.645   2.772  1.00  0.00           H  
ATOM   2729 HD13 LEU B 168     -18.290  15.905   1.600  1.00  0.00           H  
ATOM   2730  CD2 LEU B 168     -18.517  14.358  -0.574  1.00  0.00           C  
ATOM   2731 HD21 LEU B 168     -18.148  13.736  -1.391  1.00  0.00           H  
ATOM   2732 HD22 LEU B 168     -19.581  14.155  -0.451  1.00  0.00           H  
ATOM   2733 HD23 LEU B 168     -18.369  15.408  -0.830  1.00  0.00           H  
ATOM   2734  C   LEU B 168     -13.940  13.216   0.818  1.00  0.00           C  
ATOM   2735  O   LEU B 168     -13.111  14.018   1.253  1.00  0.00           O  
ATOM   2736  N   TYR B 169     -13.635  12.288  -0.092  1.00  0.00           N  
ATOM   2737  H   TYR B 169     -14.364  11.675  -0.442  1.00  0.00           H  
ATOM   2738  CA  TYR B 169     -12.283  12.124  -0.631  1.00  0.00           C  
ATOM   2739  HA  TYR B 169     -11.803  13.100  -0.613  1.00  0.00           H  
ATOM   2740  CB  TYR B 169     -11.448  11.194   0.266  1.00  0.00           C  
ATOM   2741  HB2 TYR B 169     -10.417  11.227  -0.090  1.00  0.00           H  
ATOM   2742  HB3 TYR B 169     -11.442  11.613   1.273  1.00  0.00           H  
ATOM   2743  CG  TYR B 169     -11.864   9.732   0.373  1.00  0.00           C  
ATOM   2744  CD1 TYR B 169     -12.837   9.337   1.316  1.00  0.00           C  
ATOM   2745  HD1 TYR B 169     -13.359  10.083   1.901  1.00  0.00           H  
ATOM   2746  CE1 TYR B 169     -13.111   7.968   1.520  1.00  0.00           C  
ATOM   2747  HE1 TYR B 169     -13.845   7.653   2.245  1.00  0.00           H  
ATOM   2748  CZ  TYR B 169     -12.406   6.989   0.787  1.00  0.00           C  
ATOM   2749  OH  TYR B 169     -12.619   5.672   1.032  1.00  0.00           O  
ATOM   2750  HH  TYR B 169     -11.983   5.110   0.557  1.00  0.00           H  
ATOM   2751  CE2 TYR B 169     -11.452   7.383  -0.174  1.00  0.00           C  
ATOM   2752  HE2 TYR B 169     -10.926   6.628  -0.742  1.00  0.00           H  
ATOM   2753  CD2 TYR B 169     -11.187   8.751  -0.383  1.00  0.00           C  
ATOM   2754  HD2 TYR B 169     -10.439   9.042  -1.108  1.00  0.00           H  
ATOM   2755  C   TYR B 169     -12.295  11.672  -2.092  1.00  0.00           C  
ATOM   2756  O   TYR B 169     -13.161  10.905  -2.504  1.00  0.00           O  
ATOM   2757  N   GLN B 170     -11.323  12.125  -2.882  1.00  0.00           N  
ATOM   2758  H   GLN B 170     -10.618  12.739  -2.492  1.00  0.00           H  
ATOM   2759  CA  GLN B 170     -11.235  11.820  -4.317  1.00  0.00           C  
ATOM   2760  HA  GLN B 170     -11.698  10.848  -4.501  1.00  0.00           H  
ATOM   2761  CB  GLN B 170     -12.025  12.876  -5.110  1.00  0.00           C  
ATOM   2762  HB2 GLN B 170     -13.045  12.899  -4.723  1.00  0.00           H  
ATOM   2763  HB3 GLN B 170     -11.579  13.858  -4.944  1.00  0.00           H  
ATOM   2764  CG  GLN B 170     -12.084  12.596  -6.623  1.00  0.00           C  
ATOM   2765  HG2 GLN B 170     -11.097  12.735  -7.062  1.00  0.00           H  
ATOM   2766  HG3 GLN B 170     -12.394  11.565  -6.781  1.00  0.00           H  
ATOM   2767  CD  GLN B 170     -13.072  13.508  -7.355  1.00  0.00           C  
ATOM   2768  OE1 GLN B 170     -13.501  14.539  -6.863  1.00  0.00           O  
ATOM   2769  NE2 GLN B 170     -13.492  13.169  -8.553  1.00  0.00           N  
ATOM   2770 HE21 GLN B 170     -14.158  13.782  -8.976  1.00  0.00           H  
ATOM   2771 HE22 GLN B 170     -13.207  12.304  -9.006  1.00  0.00           H  
ATOM   2772  C   GLN B 170      -9.771  11.732  -4.757  1.00  0.00           C  
ATOM   2773  O   GLN B 170      -8.937  12.506  -4.282  1.00  0.00           O  
ATOM   2774  N   LEU B 171      -9.459  10.765  -5.626  1.00  0.00           N  
ATOM   2775  H   LEU B 171     -10.201  10.164  -5.956  1.00  0.00           H  
ATOM   2776  CA  LEU B 171      -8.118  10.537  -6.168  1.00  0.00           C  
ATOM   2777  HA  LEU B 171      -7.394  10.616  -5.355  1.00  0.00           H  
ATOM   2778  CB  LEU B 171      -8.083   9.100  -6.731  1.00  0.00           C  
ATOM   2779  HB2 LEU B 171      -8.293   8.398  -5.923  1.00  0.00           H  
ATOM   2780  HB3 LEU B 171      -8.886   9.007  -7.460  1.00  0.00           H  
ATOM   2781  CG  LEU B 171      -6.775   8.675  -7.422  1.00  0.00           C  
ATOM   2782  HG  LEU B 171      -6.501   9.413  -8.175  1.00  0.00           H  
ATOM   2783  CD1 LEU B 171      -5.626   8.531  -6.427  1.00  0.00           C  
ATOM   2784 HD11 LEU B 171      -5.433   9.480  -5.938  1.00  0.00           H  
ATOM   2785 HD12 LEU B 171      -5.869   7.781  -5.677  1.00  0.00           H  
ATOM   2786 HD13 LEU B 171      -4.723   8.222  -6.957  1.00  0.00           H  
ATOM   2787  CD2 LEU B 171      -6.969   7.326  -8.119  1.00  0.00           C  
ATOM   2788 HD21 LEU B 171      -7.248   6.567  -7.386  1.00  0.00           H  
ATOM   2789 HD22 LEU B 171      -7.755   7.409  -8.869  1.00  0.00           H  
ATOM   2790 HD23 LEU B 171      -6.040   7.027  -8.605  1.00  0.00           H  
ATOM   2791  C   LEU B 171      -7.767  11.595  -7.232  1.00  0.00           C  
ATOM   2792  O   LEU B 171      -8.534  11.822  -8.166  1.00  0.00           O  
ATOM   2793  N   VAL B 172      -6.588  12.204  -7.140  1.00  0.00           N  
ATOM   2794  H   VAL B 172      -5.990  11.959  -6.359  1.00  0.00           H  
ATOM   2795  CA  VAL B 172      -6.054  13.160  -8.122  1.00  0.00           C  
ATOM   2796  HA  VAL B 172      -6.872  13.791  -8.476  1.00  0.00           H  
ATOM   2797  CB  VAL B 172      -5.010  14.094  -7.462  1.00  0.00           C  
ATOM   2798  HB  VAL B 172      -4.170  13.503  -7.093  1.00  0.00           H  
ATOM   2799  CG1 VAL B 172      -4.477  15.152  -8.438  1.00  0.00           C  
ATOM   2800 HG11 VAL B 172      -5.299  15.749  -8.834  1.00  0.00           H  
ATOM   2801 HG12 VAL B 172      -3.772  15.806  -7.924  1.00  0.00           H  
ATOM   2802 HG13 VAL B 172      -3.949  14.675  -9.262  1.00  0.00           H  
ATOM   2803  CG2 VAL B 172      -5.622  14.863  -6.277  1.00  0.00           C  
ATOM   2804 HG21 VAL B 172      -4.871  15.513  -5.829  1.00  0.00           H  
ATOM   2805 HG22 VAL B 172      -6.466  15.464  -6.616  1.00  0.00           H  
ATOM   2806 HG23 VAL B 172      -5.970  14.170  -5.514  1.00  0.00           H  
ATOM   2807  C   VAL B 172      -5.519  12.388  -9.339  1.00  0.00           C  
ATOM   2808  O   VAL B 172      -4.327  12.117  -9.459  1.00  0.00           O  
ATOM   2809  N   PHE B 173      -6.437  11.964 -10.211  1.00  0.00           N  
ATOM   2810  H   PHE B 173      -7.409  12.173 -10.015  1.00  0.00           H  
ATOM   2811  CA  PHE B 173      -6.159  11.221 -11.441  1.00  0.00           C  
ATOM   2812  HA  PHE B 173      -5.239  11.614 -11.878  1.00  0.00           H  
ATOM   2813  CB  PHE B 173      -5.935   9.733 -11.095  1.00  0.00           C  
ATOM   2814  HB2 PHE B 173      -5.172   9.659 -10.318  1.00  0.00           H  
ATOM   2815  HB3 PHE B 173      -6.861   9.321 -10.689  1.00  0.00           H  
ATOM   2816  CG  PHE B 173      -5.480   8.891 -12.272  1.00  0.00           C  
ATOM   2817  CD1 PHE B 173      -4.158   8.999 -12.744  1.00  0.00           C  
ATOM   2818  HD1 PHE B 173      -3.443   9.620 -12.217  1.00  0.00           H  
ATOM   2819  CE1 PHE B 173      -3.772   8.331 -13.920  1.00  0.00           C  
ATOM   2820  HE1 PHE B 173      -2.763   8.437 -14.295  1.00  0.00           H  
ATOM   2821  CZ  PHE B 173      -4.707   7.558 -14.628  1.00  0.00           C  
ATOM   2822  HZ  PHE B 173      -4.419   7.070 -15.548  1.00  0.00           H  
ATOM   2823  CE2 PHE B 173      -6.023   7.440 -14.153  1.00  0.00           C  
ATOM   2824  HE2 PHE B 173      -6.750   6.882 -14.722  1.00  0.00           H  
ATOM   2825  CD2 PHE B 173      -6.404   8.088 -12.965  1.00  0.00           C  
ATOM   2826  HD2 PHE B 173      -7.428   8.025 -12.619  1.00  0.00           H  
ATOM   2827  C   PHE B 173      -7.289  11.432 -12.469  1.00  0.00           C  
ATOM   2828  O   PHE B 173      -8.340  11.993 -12.154  1.00  0.00           O  
ATOM   2829  N   LEU B 174      -7.086  10.984 -13.711  1.00  0.00           N  
ATOM   2830  H   LEU B 174      -6.231  10.477 -13.896  1.00  0.00           H  
ATOM   2831  CA  LEU B 174      -8.104  11.033 -14.762  1.00  0.00           C  
ATOM   2832  HA  LEU B 174      -8.413  12.072 -14.872  1.00  0.00           H  
ATOM   2833  CB  LEU B 174      -7.501  10.531 -16.096  1.00  0.00           C  
ATOM   2834  HB2 LEU B 174      -6.475  10.184 -15.949  1.00  0.00           H  
ATOM   2835  HB3 LEU B 174      -8.080   9.672 -16.441  1.00  0.00           H  
ATOM   2836  CG  LEU B 174      -7.520  11.600 -17.201  1.00  0.00           C  
ATOM   2837  HG  LEU B 174      -8.515  12.046 -17.244  1.00  0.00           H  
ATOM   2838  CD1 LEU B 174      -6.492  12.705 -16.946  1.00  0.00           C  
ATOM   2839 HD11 LEU B 174      -6.670  13.179 -15.982  1.00  0.00           H  
ATOM   2840 HD12 LEU B 174      -6.562  13.461 -17.726  1.00  0.00           H  
ATOM   2841 HD13 LEU B 174      -5.483  12.288 -16.955  1.00  0.00           H  
ATOM   2842  CD2 LEU B 174      -7.227  10.956 -18.556  1.00  0.00           C  
ATOM   2843 HD21 LEU B 174      -7.987  10.208 -18.779  1.00  0.00           H  
ATOM   2844 HD22 LEU B 174      -6.245  10.483 -18.545  1.00  0.00           H  
ATOM   2845 HD23 LEU B 174      -7.248  11.718 -19.333  1.00  0.00           H  
ATOM   2846  C   LEU B 174      -9.350  10.212 -14.377  1.00  0.00           C  
ATOM   2847  O   LEU B 174      -9.256   9.008 -14.135  1.00  0.00           O  
ATOM   2848  N   LEU B 175     -10.523  10.857 -14.430  1.00  0.00           N  
ATOM   2849  H   LEU B 175     -10.492  11.858 -14.550  1.00  0.00           H  
ATOM   2850  CA  LEU B 175     -11.852  10.233 -14.310  1.00  0.00           C  
ATOM   2851  HA  LEU B 175     -12.582  11.042 -14.273  1.00  0.00           H  
ATOM   2852  CB  LEU B 175     -12.167   9.388 -15.567  1.00  0.00           C  
ATOM   2853  HB2 LEU B 175     -11.513   8.515 -15.562  1.00  0.00           H  
ATOM   2854  HB3 LEU B 175     -13.192   9.023 -15.490  1.00  0.00           H  
ATOM   2855  CG  LEU B 175     -12.014  10.102 -16.922  1.00  0.00           C  
ATOM   2856  HG  LEU B 175     -11.009  10.514 -17.018  1.00  0.00           H  
ATOM   2857  CD1 LEU B 175     -12.228   9.099 -18.056  1.00  0.00           C  
ATOM   2858 HD11 LEU B 175     -12.112   9.602 -19.016  1.00  0.00           H  
ATOM   2859 HD12 LEU B 175     -11.490   8.301 -17.985  1.00  0.00           H  
ATOM   2860 HD13 LEU B 175     -13.228   8.669 -17.991  1.00  0.00           H  
ATOM   2861  CD2 LEU B 175     -13.034  11.229 -17.091  1.00  0.00           C  
ATOM   2862 HD21 LEU B 175     -14.047  10.837 -16.984  1.00  0.00           H  
ATOM   2863 HD22 LEU B 175     -12.871  11.996 -16.337  1.00  0.00           H  
ATOM   2864 HD23 LEU B 175     -12.928  11.685 -18.075  1.00  0.00           H  
ATOM   2865  C   LEU B 175     -12.087   9.456 -12.996  1.00  0.00           C  
ATOM   2866  O   LEU B 175     -12.819   8.469 -12.993  1.00  0.00           O  
ATOM   2867  N   SER B 176     -11.477   9.895 -11.892  1.00  0.00           N  
ATOM   2868  H   SER B 176     -10.884  10.710 -11.943  1.00  0.00           H  
ATOM   2869  CA  SER B 176     -11.706   9.320 -10.561  1.00  0.00           C  
ATOM   2870  HA  SER B 176     -11.632   8.234 -10.634  1.00  0.00           H  
ATOM   2871  CB  SER B 176     -10.633   9.802  -9.587  1.00  0.00           C  
ATOM   2872  HB2 SER B 176     -10.815   9.353  -8.610  1.00  0.00           H  
ATOM   2873  HB3 SER B 176      -9.651   9.494  -9.953  1.00  0.00           H  
ATOM   2874  OG  SER B 176     -10.674  11.213  -9.474  1.00  0.00           O  
ATOM   2875  HG  SER B 176      -9.873  11.510  -8.992  1.00  0.00           H  
ATOM   2876  C   SER B 176     -13.088   9.658  -9.991  1.00  0.00           C  
ATOM   2877  O   SER B 176     -13.603  10.769 -10.137  1.00  0.00           O  
ATOM   2878  N   GLU B 177     -13.665   8.704  -9.272  1.00  0.00           N  
ATOM   2879  H   GLU B 177     -13.177   7.814  -9.171  1.00  0.00           H  
ATOM   2880  CA  GLU B 177     -14.887   8.869  -8.492  1.00  0.00           C  
ATOM   2881  HA  GLU B 177     -15.494   9.621  -8.995  1.00  0.00           H  
ATOM   2882  CB  GLU B 177     -15.719   7.568  -8.521  1.00  0.00           C  
ATOM   2883  HB2 GLU B 177     -16.646   7.763  -7.980  1.00  0.00           H  
ATOM   2884  HB3 GLU B 177     -15.998   7.356  -9.554  1.00  0.00           H  
ATOM   2885  CG  GLU B 177     -15.077   6.307  -7.916  1.00  0.00           C  
ATOM   2886  HG2 GLU B 177     -14.692   6.561  -6.931  1.00  0.00           H  
ATOM   2887  HG3 GLU B 177     -15.862   5.564  -7.764  1.00  0.00           H  
ATOM   2888  CD  GLU B 177     -13.956   5.689  -8.771  1.00  0.00           C  
ATOM   2889  OE1 GLU B 177     -14.225   4.744  -9.547  1.00  0.00           O  
ATOM   2890  OE2 GLU B 177     -12.803   6.163  -8.638  1.00  0.00           O  
ATOM   2891  C   GLU B 177     -14.611   9.423  -7.076  1.00  0.00           C  
ATOM   2892  O   GLU B 177     -13.554   9.210  -6.474  1.00  0.00           O  
ATOM   2893  N   ALA B 178     -15.574  10.187  -6.551  1.00  0.00           N  
ATOM   2894  H   ALA B 178     -16.432  10.306  -7.064  1.00  0.00           H  
ATOM   2895  CA  ALA B 178     -15.513  10.799  -5.225  1.00  0.00           C  
ATOM   2896  HA  ALA B 178     -14.470  10.888  -4.920  1.00  0.00           H  
ATOM   2897  CB  ALA B 178     -16.098  12.214  -5.302  1.00  0.00           C  
ATOM   2898  HB1 ALA B 178     -16.010  12.696  -4.327  1.00  0.00           H  
ATOM   2899  HB2 ALA B 178     -15.549  12.800  -6.039  1.00  0.00           H  
ATOM   2900  HB3 ALA B 178     -17.150  12.165  -5.586  1.00  0.00           H  
ATOM   2901  C   ALA B 178     -16.244   9.937  -4.183  1.00  0.00           C  
ATOM   2902  O   ALA B 178     -17.437   9.653  -4.311  1.00  0.00           O  
ATOM   2903  N   HIE B 179     -15.523   9.550  -3.136  1.00  0.00           N  
ATOM   2904  H   HIE B 179     -14.578   9.911  -3.079  1.00  0.00           H  
ATOM   2905  CA  HIE B 179     -15.958   8.680  -2.045  1.00  0.00           C  
ATOM   2906  HA  HIE B 179     -16.785   8.056  -2.395  1.00  0.00           H  
ATOM   2907  CB  HIE B 179     -14.788   7.752  -1.681  1.00  0.00           C  
ATOM   2908  HB2 HIE B 179     -13.929   8.353  -1.387  1.00  0.00           H  
ATOM   2909  HB3 HIE B 179     -15.066   7.118  -0.840  1.00  0.00           H  
ATOM   2910  CG  HIE B 179     -14.385   6.849  -2.817  1.00  0.00           C  
ATOM   2911  ND1 HIE B 179     -15.013   5.649  -3.145  1.00  0.00           N  
ATOM   2912  CE1 HIE B 179     -14.429   5.232  -4.279  1.00  0.00           C  
ATOM   2913  HE1 HIE B 179     -14.713   4.338  -4.822  1.00  0.00           H  
ATOM   2914  NE2 HIE B 179     -13.477   6.098  -4.670  1.00  0.00           N  
ATOM   2915  HE2 HIE B 179     -12.967   6.049  -5.545  1.00  0.00           H  
ATOM   2916  CD2 HIE B 179     -13.446   7.134  -3.765  1.00  0.00           C  
ATOM   2917  HD2 HIE B 179     -12.857   8.039  -3.828  1.00  0.00           H  
ATOM   2918  C   HIE B 179     -16.442   9.476  -0.825  1.00  0.00           C  
ATOM   2919  O   HIE B 179     -16.328  10.700  -0.748  1.00  0.00           O  
ATOM   2920  N   THR B 180     -16.966   8.764   0.172  1.00  0.00           N  
ATOM   2921  H   THR B 180     -17.013   7.759   0.064  1.00  0.00           H  
ATOM   2922  CA  THR B 180     -17.351   9.311   1.481  1.00  0.00           C  
ATOM   2923  HA  THR B 180     -16.784  10.218   1.684  1.00  0.00           H  
ATOM   2924  CB  THR B 180     -18.849   9.672   1.497  1.00  0.00           C  
ATOM   2925  HB  THR B 180     -19.432   8.793   1.220  1.00  0.00           H  
ATOM   2926  CG2 THR B 180     -19.349  10.187   2.848  1.00  0.00           C  
ATOM   2927 HG21 THR B 180     -20.384  10.516   2.749  1.00  0.00           H  
ATOM   2928 HG22 THR B 180     -19.313   9.392   3.592  1.00  0.00           H  
ATOM   2929 HG23 THR B 180     -18.734  11.026   3.176  1.00  0.00           H  
ATOM   2930  OG1 THR B 180     -19.118  10.700   0.573  1.00  0.00           O  
ATOM   2931  HG1 THR B 180     -18.538  10.589  -0.190  1.00  0.00           H  
ATOM   2932  C   THR B 180     -17.029   8.292   2.573  1.00  0.00           C  
ATOM   2933  O   THR B 180     -17.301   7.106   2.394  1.00  0.00           O  
ATOM   2934  N   CYS B 181     -16.494   8.746   3.706  1.00  0.00           N  
ATOM   2935  H   CYS B 181     -16.239   9.729   3.764  1.00  0.00           H  
ATOM   2936  CA  CYS B 181     -16.427   7.959   4.937  1.00  0.00           C  
ATOM   2937  HA  CYS B 181     -16.990   7.034   4.793  1.00  0.00           H  
ATOM   2938  CB  CYS B 181     -14.975   7.556   5.214  1.00  0.00           C  
ATOM   2939  HB2 CYS B 181     -14.563   7.068   4.331  1.00  0.00           H  
ATOM   2940  HB3 CYS B 181     -14.376   8.435   5.457  1.00  0.00           H  
ATOM   2941  SG  CYS B 181     -14.949   6.377   6.592  1.00  0.00           S  
ATOM   2942  HG  CYS B 181     -13.972   5.573   6.137  1.00  0.00           H  
ATOM   2943  C   CYS B 181     -17.101   8.700   6.106  1.00  0.00           C  
ATOM   2944  O   CYS B 181     -17.172   9.934   6.120  1.00  0.00           O  
ATOM   2945  N   ILE B 182     -17.626   7.937   7.065  1.00  0.00           N  
ATOM   2946  H   ILE B 182     -17.394   6.952   7.047  1.00  0.00           H  
ATOM   2947  CA  ILE B 182     -18.298   8.410   8.281  1.00  0.00           C  
ATOM   2948  HA  ILE B 182     -18.500   9.474   8.187  1.00  0.00           H  
ATOM   2949  CB  ILE B 182     -19.649   7.673   8.449  1.00  0.00           C  
ATOM   2950  HB  ILE B 182     -19.431   6.609   8.567  1.00  0.00           H  
ATOM   2951  CG2 ILE B 182     -20.385   8.123   9.720  1.00  0.00           C  
ATOM   2952 HG21 ILE B 182     -20.525   9.205   9.732  1.00  0.00           H  
ATOM   2953 HG22 ILE B 182     -21.362   7.642   9.780  1.00  0.00           H  
ATOM   2954 HG23 ILE B 182     -19.825   7.827  10.607  1.00  0.00           H  
ATOM   2955  CG1 ILE B 182     -20.584   7.804   7.223  1.00  0.00           C  
ATOM   2956 HG12 ILE B 182     -20.110   7.339   6.358  1.00  0.00           H  
ATOM   2957 HG13 ILE B 182     -21.496   7.241   7.422  1.00  0.00           H  
ATOM   2958  CD1 ILE B 182     -20.980   9.237   6.840  1.00  0.00           C  
ATOM   2959 HD11 ILE B 182     -21.647   9.207   5.977  1.00  0.00           H  
ATOM   2960 HD12 ILE B 182     -21.501   9.723   7.666  1.00  0.00           H  
ATOM   2961 HD13 ILE B 182     -20.094   9.812   6.577  1.00  0.00           H  
ATOM   2962  C   ILE B 182     -17.367   8.162   9.483  1.00  0.00           C  
ATOM   2963  O   ILE B 182     -16.712   7.119   9.505  1.00  0.00           O  
ATOM   2964  N   PRO B 183     -17.274   9.068  10.476  1.00  0.00           N  
ATOM   2965  CD  PRO B 183     -17.764  10.436  10.479  1.00  0.00           C  
ATOM   2966  HD2 PRO B 183     -18.768  10.466  10.902  1.00  0.00           H  
ATOM   2967  HD3 PRO B 183     -17.757  10.885   9.487  1.00  0.00           H  
ATOM   2968  CG  PRO B 183     -16.796  11.192  11.381  1.00  0.00           C  
ATOM   2969  HG2 PRO B 183     -17.253  12.081  11.810  1.00  0.00           H  
ATOM   2970  HG3 PRO B 183     -15.901  11.454  10.818  1.00  0.00           H  
ATOM   2971  CB  PRO B 183     -16.454  10.147  12.440  1.00  0.00           C  
ATOM   2972  HB2 PRO B 183     -17.234  10.129  13.201  1.00  0.00           H  
ATOM   2973  HB3 PRO B 183     -15.482  10.328  12.891  1.00  0.00           H  
ATOM   2974  CA  PRO B 183     -16.446   8.835  11.657  1.00  0.00           C  
ATOM   2975  HA  PRO B 183     -15.430   8.630  11.322  1.00  0.00           H  
ATOM   2976  C   PRO B 183     -16.912   7.663  12.533  1.00  0.00           C  
ATOM   2977  O   PRO B 183     -18.085   7.295  12.545  1.00  0.00           O  
ATOM   2978  N   GLU B 184     -15.986   7.124  13.320  1.00  0.00           N  
ATOM   2979  H   GLU B 184     -15.035   7.470  13.247  1.00  0.00           H  
ATOM   2980  CA  GLU B 184     -16.262   6.114  14.343  1.00  0.00           C  
ATOM   2981  HA  GLU B 184     -16.827   5.301  13.882  1.00  0.00           H  
ATOM   2982  CB  GLU B 184     -14.933   5.567  14.886  1.00  0.00           C  
ATOM   2983  HB2 GLU B 184     -14.320   6.407  15.205  1.00  0.00           H  
ATOM   2984  HB3 GLU B 184     -15.125   4.955  15.766  1.00  0.00           H  
ATOM   2985  CG  GLU B 184     -14.137   4.733  13.867  1.00  0.00           C  
ATOM   2986  HG2 GLU B 184     -13.958   5.328  12.966  1.00  0.00           H  
ATOM   2987  HG3 GLU B 184     -13.162   4.510  14.308  1.00  0.00           H  
ATOM   2988  CD  GLU B 184     -14.807   3.400  13.483  1.00  0.00           C  
ATOM   2989  OE1 GLU B 184     -15.858   3.068  14.083  1.00  0.00           O  
ATOM   2990  OE2 GLU B 184     -14.220   2.712  12.616  1.00  0.00           O  
ATOM   2991  C   GLU B 184     -17.111   6.666  15.504  1.00  0.00           C  
ATOM   2992  O   GLU B 184     -17.092   7.862  15.807  1.00  0.00           O  
ATOM   2993  N   ASN B 185     -17.829   5.788  16.216  1.00  0.00           N  
ATOM   2994  H   ASN B 185     -17.773   4.812  15.954  1.00  0.00           H  
ATOM   2995  CA  ASN B 185     -18.586   6.161  17.421  1.00  0.00           C  
ATOM   2996  HA  ASN B 185     -19.204   7.029  17.182  1.00  0.00           H  
ATOM   2997  CB  ASN B 185     -19.509   4.995  17.834  1.00  0.00           C  
ATOM   2998  HB2 ASN B 185     -18.969   4.053  17.742  1.00  0.00           H  
ATOM   2999  HB3 ASN B 185     -19.789   5.112  18.880  1.00  0.00           H  
ATOM   3000  CG  ASN B 185     -20.799   4.937  17.037  1.00  0.00           C  
ATOM   3001  OD1 ASN B 185     -21.366   5.943  16.646  1.00  0.00           O  
ATOM   3002  ND2 ASN B 185     -21.335   3.766  16.794  1.00  0.00           N  
ATOM   3003 HD21 ASN B 185     -22.180   3.773  16.249  1.00  0.00           H  
ATOM   3004 HD22 ASN B 185     -20.874   2.922  17.082  1.00  0.00           H  
ATOM   3005  C   ASN B 185     -17.644   6.586  18.567  1.00  0.00           C  
ATOM   3006  O   ASN B 185     -17.159   5.750  19.324  1.00  0.00           O  
ATOM   3007  N   ASN B 186     -17.398   7.891  18.703  1.00  0.00           N  
ATOM   3008  H   ASN B 186     -17.746   8.499  17.970  1.00  0.00           H  
ATOM   3009  CA  ASN B 186     -16.353   8.442  19.576  1.00  0.00           C  
ATOM   3010  HA  ASN B 186     -15.703   7.631  19.911  1.00  0.00           H  
ATOM   3011  CB  ASN B 186     -15.508   9.406  18.718  1.00  0.00           C  
ATOM   3012  HB2 ASN B 186     -14.606   9.664  19.276  1.00  0.00           H  
ATOM   3013  HB3 ASN B 186     -15.208   8.916  17.791  1.00  0.00           H  
ATOM   3014  CG  ASN B 186     -16.273  10.677  18.381  1.00  0.00           C  
ATOM   3015  OD1 ASN B 186     -17.418  10.654  17.954  1.00  0.00           O  
ATOM   3016  ND2 ASN B 186     -15.731  11.822  18.699  1.00  0.00           N  
ATOM   3017 HD21 ASN B 186     -16.323  12.644  18.688  1.00  0.00           H  
ATOM   3018 HD22 ASN B 186     -14.765  11.861  19.009  1.00  0.00           H  
ATOM   3019  C   ASN B 186     -16.876   9.146  20.850  1.00  0.00           C  
ATOM   3020  O   ASN B 186     -16.232   9.081  21.894  1.00  0.00           O  
ATOM   3021  N   GLY B 187     -18.000   9.872  20.757  1.00  0.00           N  
ATOM   3022  H   GLY B 187     -18.416   9.918  19.837  1.00  0.00           H  
ATOM   3023  CA  GLY B 187     -18.624  10.681  21.821  1.00  0.00           C  
ATOM   3024  HA2 GLY B 187     -19.606  11.010  21.482  1.00  0.00           H  
ATOM   3025  HA3 GLY B 187     -18.771  10.044  22.692  1.00  0.00           H  
ATOM   3026  C   GLY B 187     -17.845  11.927  22.288  1.00  0.00           C  
ATOM   3027  O   GLY B 187     -18.444  12.983  22.495  1.00  0.00           O  
ATOM   3028  N   GLY B 188     -16.525  11.822  22.451  1.00  0.00           N  
ATOM   3029  H   GLY B 188     -16.123  10.907  22.283  1.00  0.00           H  
ATOM   3030  CA  GLY B 188     -15.644  12.881  22.957  1.00  0.00           C  
ATOM   3031  HA2 GLY B 188     -16.128  13.372  23.802  1.00  0.00           H  
ATOM   3032  HA3 GLY B 188     -14.730  12.412  23.323  1.00  0.00           H  
ATOM   3033  C   GLY B 188     -15.259  13.960  21.933  1.00  0.00           C  
ATOM   3034  O   GLY B 188     -15.902  14.136  20.902  1.00  0.00           O  
ATOM   3035  N   ALA B 189     -14.196  14.712  22.241  1.00  0.00           N  
ATOM   3036  H   ALA B 189     -13.734  14.549  23.120  1.00  0.00           H  
ATOM   3037  CA  ALA B 189     -13.663  15.766  21.368  1.00  0.00           C  
ATOM   3038  HA  ALA B 189     -14.489  16.218  20.813  1.00  0.00           H  
ATOM   3039  CB  ALA B 189     -13.042  16.863  22.247  1.00  0.00           C  
ATOM   3040  HB1 ALA B 189     -13.807  17.598  22.501  1.00  0.00           H  
ATOM   3041  HB2 ALA B 189     -12.628  16.446  23.166  1.00  0.00           H  
ATOM   3042  HB3 ALA B 189     -12.248  17.377  21.702  1.00  0.00           H  
ATOM   3043  C   ALA B 189     -12.668  15.255  20.305  1.00  0.00           C  
ATOM   3044  O   ALA B 189     -12.594  15.837  19.228  1.00  0.00           O  
ATOM   3045  N   GLY B 190     -11.904  14.189  20.567  1.00  0.00           N  
ATOM   3046  H   GLY B 190     -12.024  13.713  21.445  1.00  0.00           H  
ATOM   3047  CA  GLY B 190     -11.113  13.508  19.529  1.00  0.00           C  
ATOM   3048  HA2 GLY B 190     -10.594  14.244  18.913  1.00  0.00           H  
ATOM   3049  HA3 GLY B 190     -10.366  12.860  19.987  1.00  0.00           H  
ATOM   3050  C   GLY B 190     -12.006  12.653  18.626  1.00  0.00           C  
ATOM   3051  O   GLY B 190     -12.968  12.056  19.114  1.00  0.00           O  
ATOM   3052  N   CYS B 191     -11.707  12.603  17.330  1.00  0.00           N  
ATOM   3053  H   CYS B 191     -10.914  13.143  16.992  1.00  0.00           H  
ATOM   3054  CA  CYS B 191     -12.524  11.967  16.296  1.00  0.00           C  
ATOM   3055  HA  CYS B 191     -13.205  11.241  16.741  1.00  0.00           H  
ATOM   3056  CB  CYS B 191     -13.344  13.078  15.628  1.00  0.00           C  
ATOM   3057  HB2 CYS B 191     -14.035  13.502  16.358  1.00  0.00           H  
ATOM   3058  HB3 CYS B 191     -12.673  13.865  15.275  1.00  0.00           H  
ATOM   3059  SG  CYS B 191     -14.278  12.429  14.222  1.00  0.00           S  
ATOM   3060  HG  CYS B 191     -13.265  12.376  13.341  1.00  0.00           H  
ATOM   3061  C   CYS B 191     -11.632  11.232  15.284  1.00  0.00           C  
ATOM   3062  O   CYS B 191     -10.591  11.766  14.914  1.00  0.00           O  
ATOM   3063  N   VAL B 192     -12.044  10.049  14.814  1.00  0.00           N  
ATOM   3064  H   VAL B 192     -12.951   9.700  15.094  1.00  0.00           H  
ATOM   3065  CA  VAL B 192     -11.280   9.210  13.872  1.00  0.00           C  
ATOM   3066  HA  VAL B 192     -10.577   9.856  13.347  1.00  0.00           H  
ATOM   3067  CB  VAL B 192     -10.432   8.165  14.630  1.00  0.00           C  
ATOM   3068  HB  VAL B 192      -9.844   8.695  15.380  1.00  0.00           H  
ATOM   3069  CG1 VAL B 192     -11.282   7.114  15.356  1.00  0.00           C  
ATOM   3070 HG11 VAL B 192     -11.848   6.524  14.636  1.00  0.00           H  
ATOM   3071 HG12 VAL B 192     -10.631   6.447  15.922  1.00  0.00           H  
ATOM   3072 HG13 VAL B 192     -11.972   7.596  16.047  1.00  0.00           H  
ATOM   3073  CG2 VAL B 192      -9.447   7.424  13.717  1.00  0.00           C  
ATOM   3074 HG21 VAL B 192      -8.849   8.143  13.157  1.00  0.00           H  
ATOM   3075 HG22 VAL B 192      -8.770   6.823  14.324  1.00  0.00           H  
ATOM   3076 HG23 VAL B 192      -9.972   6.772  13.019  1.00  0.00           H  
ATOM   3077  C   VAL B 192     -12.194   8.595  12.806  1.00  0.00           C  
ATOM   3078  O   VAL B 192     -13.371   8.338  13.055  1.00  0.00           O  
ATOM   3079  N   CYS B 193     -11.659   8.405  11.601  1.00  0.00           N  
ATOM   3080  H   CYS B 193     -10.689   8.686  11.473  1.00  0.00           H  
ATOM   3081  CA  CYS B 193     -12.390   8.099  10.375  1.00  0.00           C  
ATOM   3082  HA  CYS B 193     -13.260   7.476  10.596  1.00  0.00           H  
ATOM   3083  CB  CYS B 193     -12.854   9.457   9.821  1.00  0.00           C  
ATOM   3084  HB2 CYS B 193     -13.562   9.899  10.523  1.00  0.00           H  
ATOM   3085  HB3 CYS B 193     -11.990  10.120   9.740  1.00  0.00           H  
ATOM   3086  SG  CYS B 193     -13.640   9.312   8.196  1.00  0.00           S  
ATOM   3087  HG  CYS B 193     -12.542   8.931   7.529  1.00  0.00           H  
ATOM   3088  C   CYS B 193     -11.462   7.350   9.399  1.00  0.00           C  
ATOM   3089  O   CYS B 193     -10.354   7.812   9.123  1.00  0.00           O  
ATOM   3090  N   HIE B 194     -11.884   6.206   8.849  1.00  0.00           N  
ATOM   3091  H   HIE B 194     -12.819   5.887   9.065  1.00  0.00           H  
ATOM   3092  CA  HIE B 194     -11.007   5.313   8.061  1.00  0.00           C  
ATOM   3093  HA  HIE B 194      -9.975   5.655   8.148  1.00  0.00           H  
ATOM   3094  CB  HIE B 194     -11.029   3.897   8.647  1.00  0.00           C  
ATOM   3095  HB2 HIE B 194     -12.041   3.491   8.586  1.00  0.00           H  
ATOM   3096  HB3 HIE B 194     -10.372   3.257   8.057  1.00  0.00           H  
ATOM   3097  CG  HIE B 194     -10.568   3.852  10.078  1.00  0.00           C  
ATOM   3098  ND1 HIE B 194      -9.251   4.034  10.513  1.00  0.00           N  
ATOM   3099  CE1 HIE B 194      -9.302   3.932  11.852  1.00  0.00           C  
ATOM   3100  HE1 HIE B 194      -8.446   4.014  12.507  1.00  0.00           H  
ATOM   3101  NE2 HIE B 194     -10.562   3.718  12.266  1.00  0.00           N  
ATOM   3102  HE2 HIE B 194     -10.872   3.600  13.222  1.00  0.00           H  
ATOM   3103  CD2 HIE B 194     -11.373   3.663  11.159  1.00  0.00           C  
ATOM   3104  HD2 HIE B 194     -12.444   3.493  11.147  1.00  0.00           H  
ATOM   3105  C   HIE B 194     -11.348   5.288   6.568  1.00  0.00           C  
ATOM   3106  O   HIE B 194     -12.385   4.774   6.159  1.00  0.00           O  
ATOM   3107  N   LEU B 195     -10.450   5.804   5.731  1.00  0.00           N  
ATOM   3108  H   LEU B 195      -9.568   6.135   6.110  1.00  0.00           H  
ATOM   3109  CA  LEU B 195     -10.571   5.765   4.277  1.00  0.00           C  
ATOM   3110  HA  LEU B 195     -11.613   5.957   4.013  1.00  0.00           H  
ATOM   3111  CB  LEU B 195      -9.700   6.858   3.631  1.00  0.00           C  
ATOM   3112  HB2 LEU B 195      -8.658   6.673   3.879  1.00  0.00           H  
ATOM   3113  HB3 LEU B 195      -9.809   6.731   2.554  1.00  0.00           H  
ATOM   3114  CG  LEU B 195     -10.045   8.324   3.972  1.00  0.00           C  
ATOM   3115  HG  LEU B 195     -11.123   8.473   3.895  1.00  0.00           H  
ATOM   3116  CD1 LEU B 195      -9.566   8.796   5.351  1.00  0.00           C  
ATOM   3117 HD11 LEU B 195      -8.509   8.556   5.482  1.00  0.00           H  
ATOM   3118 HD12 LEU B 195      -9.690   9.872   5.446  1.00  0.00           H  
ATOM   3119 HD13 LEU B 195     -10.139   8.320   6.142  1.00  0.00           H  
ATOM   3120  CD2 LEU B 195      -9.357   9.234   2.952  1.00  0.00           C  
ATOM   3121 HD21 LEU B 195      -8.273   9.165   3.055  1.00  0.00           H  
ATOM   3122 HD22 LEU B 195      -9.645   8.945   1.943  1.00  0.00           H  
ATOM   3123 HD23 LEU B 195      -9.676  10.260   3.118  1.00  0.00           H  
ATOM   3124  C   LEU B 195     -10.189   4.373   3.735  1.00  0.00           C  
ATOM   3125  O   LEU B 195      -9.111   3.851   4.022  1.00  0.00           O  
ATOM   3126  N   LEU B 196     -11.078   3.796   2.928  1.00  0.00           N  
ATOM   3127  H   LEU B 196     -11.910   4.319   2.697  1.00  0.00           H  
ATOM   3128  CA  LEU B 196     -10.865   2.552   2.186  1.00  0.00           C  
ATOM   3129  HA  LEU B 196     -10.149   1.925   2.718  1.00  0.00           H  
ATOM   3130  CB  LEU B 196     -12.207   1.803   2.064  1.00  0.00           C  
ATOM   3131  HB2 LEU B 196     -12.890   2.433   1.491  1.00  0.00           H  
ATOM   3132  HB3 LEU B 196     -12.043   0.885   1.495  1.00  0.00           H  
ATOM   3133  CG  LEU B 196     -12.896   1.443   3.397  1.00  0.00           C  
ATOM   3134  HG  LEU B 196     -13.044   2.342   3.998  1.00  0.00           H  
ATOM   3135  CD1 LEU B 196     -14.271   0.839   3.108  1.00  0.00           C  
ATOM   3136 HD11 LEU B 196     -14.171  -0.062   2.502  1.00  0.00           H  
ATOM   3137 HD12 LEU B 196     -14.878   1.567   2.570  1.00  0.00           H  
ATOM   3138 HD13 LEU B 196     -14.774   0.597   4.045  1.00  0.00           H  
ATOM   3139  CD2 LEU B 196     -12.097   0.429   4.212  1.00  0.00           C  
ATOM   3140 HD21 LEU B 196     -12.640   0.178   5.123  1.00  0.00           H  
ATOM   3141 HD22 LEU B 196     -11.924  -0.475   3.628  1.00  0.00           H  
ATOM   3142 HD23 LEU B 196     -11.146   0.872   4.497  1.00  0.00           H  
ATOM   3143  C   LEU B 196     -10.298   2.846   0.787  1.00  0.00           C  
ATOM   3144  O   LEU B 196     -10.660   3.860   0.180  1.00  0.00           O  
ATOM   3145  N   MET B 197      -9.490   1.923   0.257  1.00  0.00           N  
ATOM   3146  H   MET B 197      -9.200   1.145   0.841  1.00  0.00           H  
ATOM   3147  CA  MET B 197      -8.977   1.929  -1.121  1.00  0.00           C  
ATOM   3148  HA  MET B 197      -9.665   2.486  -1.762  1.00  0.00           H  
ATOM   3149  CB  MET B 197      -7.591   2.606  -1.172  1.00  0.00           C  
ATOM   3150  HB2 MET B 197      -6.898   2.088  -0.508  1.00  0.00           H  
ATOM   3151  HB3 MET B 197      -7.214   2.497  -2.188  1.00  0.00           H  
ATOM   3152  CG  MET B 197      -7.575   4.109  -0.852  1.00  0.00           C  
ATOM   3153  HG2 MET B 197      -6.728   4.542  -1.382  1.00  0.00           H  
ATOM   3154  HG3 MET B 197      -8.480   4.564  -1.255  1.00  0.00           H  
ATOM   3155  SD  MET B 197      -7.394   4.579   0.895  1.00  0.00           S  
ATOM   3156  CE  MET B 197      -7.484   6.380   0.702  1.00  0.00           C  
ATOM   3157  HE1 MET B 197      -8.446   6.656   0.270  1.00  0.00           H  
ATOM   3158  HE2 MET B 197      -7.377   6.862   1.672  1.00  0.00           H  
ATOM   3159  HE3 MET B 197      -6.685   6.721   0.043  1.00  0.00           H  
ATOM   3160  C   MET B 197      -8.859   0.498  -1.683  1.00  0.00           C  
ATOM   3161  O   MET B 197      -8.586  -0.429  -0.920  1.00  0.00           O  
ATOM   3162  N   ASP B 198      -8.980   0.317  -3.011  1.00  0.00           N  
ATOM   3163  H   ASP B 198      -9.423   1.031  -3.573  1.00  0.00           H  
ATOM   3164  CA  ASP B 198      -8.607  -0.947  -3.692  1.00  0.00           C  
ATOM   3165  HA  ASP B 198      -9.274  -1.739  -3.350  1.00  0.00           H  
ATOM   3166  CB  ASP B 198      -8.686  -0.859  -5.243  1.00  0.00           C  
ATOM   3167  HB2 ASP B 198      -7.917  -0.162  -5.583  1.00  0.00           H  
ATOM   3168  HB3 ASP B 198      -8.419  -1.842  -5.640  1.00  0.00           H  
ATOM   3169  CG  ASP B 198      -9.995  -0.431  -5.922  1.00  0.00           C  
ATOM   3170  OD1 ASP B 198     -10.924   0.034  -5.233  1.00  0.00           O  
ATOM   3171  OD2 ASP B 198     -10.044  -0.540  -7.178  1.00  0.00           O  
ATOM   3172  C   ASP B 198      -7.156  -1.363  -3.369  1.00  0.00           C  
ATOM   3173  O   ASP B 198      -6.869  -2.532  -3.106  1.00  0.00           O  
ATOM   3174  N   ASP B 199      -6.244  -0.387  -3.456  1.00  0.00           N  
ATOM   3175  H   ASP B 199      -6.577   0.532  -3.707  1.00  0.00           H  
ATOM   3176  CA  ASP B 199      -4.795  -0.503  -3.286  1.00  0.00           C  
ATOM   3177  HA  ASP B 199      -4.597  -1.010  -2.343  1.00  0.00           H  
ATOM   3178  CB  ASP B 199      -4.216  -1.352  -4.431  1.00  0.00           C  
ATOM   3179  HB2 ASP B 199      -3.131  -1.387  -4.332  1.00  0.00           H  
ATOM   3180  HB3 ASP B 199      -4.561  -2.381  -4.315  1.00  0.00           H  
ATOM   3181  CG  ASP B 199      -4.568  -0.877  -5.842  1.00  0.00           C  
ATOM   3182  OD1 ASP B 199      -4.575   0.343  -6.117  1.00  0.00           O  
ATOM   3183  OD2 ASP B 199      -4.642  -1.748  -6.737  1.00  0.00           O  
ATOM   3184  C   ASP B 199      -4.126   0.894  -3.233  1.00  0.00           C  
ATOM   3185  O   ASP B 199      -4.811   1.918  -3.269  1.00  0.00           O  
ATOM   3186  N   VAL B 200      -2.788   0.942  -3.129  1.00  0.00           N  
ATOM   3187  H   VAL B 200      -2.278   0.072  -3.161  1.00  0.00           H  
ATOM   3188  CA  VAL B 200      -1.971   2.168  -2.996  1.00  0.00           C  
ATOM   3189  HA  VAL B 200      -2.520   3.005  -3.425  1.00  0.00           H  
ATOM   3190  CB  VAL B 200      -1.712   2.480  -1.501  1.00  0.00           C  
ATOM   3191  HB  VAL B 200      -1.233   1.613  -1.045  1.00  0.00           H  
ATOM   3192  CG1 VAL B 200      -0.788   3.685  -1.286  1.00  0.00           C  
ATOM   3193 HG11 VAL B 200      -1.214   4.567  -1.764  1.00  0.00           H  
ATOM   3194 HG12 VAL B 200      -0.664   3.866  -0.220  1.00  0.00           H  
ATOM   3195 HG13 VAL B 200       0.200   3.489  -1.704  1.00  0.00           H  
ATOM   3196  CG2 VAL B 200      -3.005   2.770  -0.722  1.00  0.00           C  
ATOM   3197 HG21 VAL B 200      -2.772   3.027   0.310  1.00  0.00           H  
ATOM   3198 HG22 VAL B 200      -3.544   3.594  -1.191  1.00  0.00           H  
ATOM   3199 HG23 VAL B 200      -3.644   1.889  -0.711  1.00  0.00           H  
ATOM   3200  C   VAL B 200      -0.637   2.030  -3.762  1.00  0.00           C  
ATOM   3201  O   VAL B 200      -0.010   0.969  -3.704  1.00  0.00           O  
ATOM   3202  N   VAL B 201      -0.186   3.098  -4.439  1.00  0.00           N  
ATOM   3203  H   VAL B 201      -0.807   3.904  -4.469  1.00  0.00           H  
ATOM   3204  CA  VAL B 201       1.114   3.238  -5.153  1.00  0.00           C  
ATOM   3205  HA  VAL B 201       1.839   2.578  -4.676  1.00  0.00           H  
ATOM   3206  CB  VAL B 201       1.009   2.822  -6.640  1.00  0.00           C  
ATOM   3207  HB  VAL B 201       2.006   2.890  -7.070  1.00  0.00           H  
ATOM   3208  CG1 VAL B 201       0.560   1.371  -6.844  1.00  0.00           C  
ATOM   3209 HG11 VAL B 201       1.189   0.711  -6.248  1.00  0.00           H  
ATOM   3210 HG12 VAL B 201      -0.481   1.249  -6.542  1.00  0.00           H  
ATOM   3211 HG13 VAL B 201       0.667   1.110  -7.895  1.00  0.00           H  
ATOM   3212  CG2 VAL B 201       0.086   3.730  -7.467  1.00  0.00           C  
ATOM   3213 HG21 VAL B 201       0.444   4.759  -7.447  1.00  0.00           H  
ATOM   3214 HG22 VAL B 201       0.060   3.394  -8.503  1.00  0.00           H  
ATOM   3215 HG23 VAL B 201      -0.920   3.706  -7.054  1.00  0.00           H  
ATOM   3216  C   VAL B 201       1.688   4.672  -5.056  1.00  0.00           C  
ATOM   3217  O   VAL B 201       1.047   5.565  -4.499  1.00  0.00           O  
ATOM   3218  N   SER B 202       2.894   4.934  -5.589  1.00  0.00           N  
ATOM   3219  H   SER B 202       3.428   4.163  -5.979  1.00  0.00           H  
ATOM   3220  CA  SER B 202       3.601   6.221  -5.427  1.00  0.00           C  
ATOM   3221  HA  SER B 202       3.746   6.378  -4.365  1.00  0.00           H  
ATOM   3222  CB  SER B 202       4.974   6.218  -6.103  1.00  0.00           C  
ATOM   3223  HB2 SER B 202       4.880   5.879  -7.135  1.00  0.00           H  
ATOM   3224  HB3 SER B 202       5.382   7.229  -6.097  1.00  0.00           H  
ATOM   3225  OG  SER B 202       5.861   5.393  -5.400  1.00  0.00           O  
ATOM   3226  HG  SER B 202       5.558   4.475  -5.588  1.00  0.00           H  
ATOM   3227  C   SER B 202       2.868   7.435  -5.984  1.00  0.00           C  
ATOM   3228  O   SER B 202       2.953   8.520  -5.400  1.00  0.00           O  
ATOM   3229  N   ALA B 203       2.188   7.266  -7.117  1.00  0.00           N  
ATOM   3230  H   ALA B 203       2.248   6.354  -7.559  1.00  0.00           H  
ATOM   3231  CA  ALA B 203       1.432   8.313  -7.803  1.00  0.00           C  
ATOM   3232  HA  ALA B 203       2.028   9.223  -7.796  1.00  0.00           H  
ATOM   3233  CB  ALA B 203       1.247   7.880  -9.262  1.00  0.00           C  
ATOM   3234  HB1 ALA B 203       0.768   8.684  -9.823  1.00  0.00           H  
ATOM   3235  HB2 ALA B 203       2.217   7.665  -9.708  1.00  0.00           H  
ATOM   3236  HB3 ALA B 203       0.617   6.990  -9.312  1.00  0.00           H  
ATOM   3237  C   ALA B 203       0.088   8.680  -7.137  1.00  0.00           C  
ATOM   3238  O   ALA B 203      -0.578   9.603  -7.598  1.00  0.00           O  
ATOM   3239  N   ASP B 204      -0.324   7.997  -6.067  1.00  0.00           N  
ATOM   3240  H   ASP B 204       0.266   7.274  -5.673  1.00  0.00           H  
ATOM   3241  CA  ASP B 204      -1.581   8.316  -5.397  1.00  0.00           C  
ATOM   3242  HA  ASP B 204      -2.325   8.522  -6.169  1.00  0.00           H  
ATOM   3243  CB  ASP B 204      -2.123   7.112  -4.621  1.00  0.00           C  
ATOM   3244  HB2 ASP B 204      -1.391   6.788  -3.880  1.00  0.00           H  
ATOM   3245  HB3 ASP B 204      -3.022   7.417  -4.083  1.00  0.00           H  
ATOM   3246  CG  ASP B 204      -2.492   5.951  -5.551  1.00  0.00           C  
ATOM   3247  OD1 ASP B 204      -2.385   4.792  -5.105  1.00  0.00           O  
ATOM   3248  OD2 ASP B 204      -2.938   6.170  -6.700  1.00  0.00           O  
ATOM   3249  C   ASP B 204      -1.475   9.578  -4.532  1.00  0.00           C  
ATOM   3250  O   ASP B 204      -0.672   9.679  -3.601  1.00  0.00           O  
ATOM   3251  N   GLN B 205      -2.354  10.533  -4.825  1.00  0.00           N  
ATOM   3252  H   GLN B 205      -2.933  10.406  -5.645  1.00  0.00           H  
ATOM   3253  CA  GLN B 205      -2.634  11.704  -4.006  1.00  0.00           C  
ATOM   3254  HA  GLN B 205      -2.345  11.478  -2.981  1.00  0.00           H  
ATOM   3255  CB  GLN B 205      -1.800  12.912  -4.482  1.00  0.00           C  
ATOM   3256  HB2 GLN B 205      -0.745  12.655  -4.379  1.00  0.00           H  
ATOM   3257  HB3 GLN B 205      -2.007  13.102  -5.537  1.00  0.00           H  
ATOM   3258  CG  GLN B 205      -2.087  14.194  -3.672  1.00  0.00           C  
ATOM   3259  HG2 GLN B 205      -3.094  14.542  -3.905  1.00  0.00           H  
ATOM   3260  HG3 GLN B 205      -2.045  13.962  -2.611  1.00  0.00           H  
ATOM   3261  CD  GLN B 205      -1.110  15.346  -3.914  1.00  0.00           C  
ATOM   3262  OE1 GLN B 205       0.003  15.198  -4.393  1.00  0.00           O  
ATOM   3263  NE2 GLN B 205      -1.470  16.550  -3.533  1.00  0.00           N  
ATOM   3264 HE21 GLN B 205      -0.819  17.293  -3.709  1.00  0.00           H  
ATOM   3265 HE22 GLN B 205      -2.309  16.676  -2.975  1.00  0.00           H  
ATOM   3266  C   GLN B 205      -4.146  11.951  -4.023  1.00  0.00           C  
ATOM   3267  O   GLN B 205      -4.816  11.731  -5.030  1.00  0.00           O  
ATOM   3268  N   TYR B 206      -4.682  12.399  -2.893  1.00  0.00           N  
ATOM   3269  H   TYR B 206      -4.065  12.558  -2.104  1.00  0.00           H  
ATOM   3270  CA  TYR B 206      -6.105  12.626  -2.676  1.00  0.00           C  
ATOM   3271  HA  TYR B 206      -6.650  12.441  -3.600  1.00  0.00           H  
ATOM   3272  CB  TYR B 206      -6.620  11.654  -1.603  1.00  0.00           C  
ATOM   3273  HB2 TYR B 206      -5.971  11.717  -0.729  1.00  0.00           H  
ATOM   3274  HB3 TYR B 206      -7.614  11.980  -1.290  1.00  0.00           H  
ATOM   3275  CG  TYR B 206      -6.716  10.208  -2.057  1.00  0.00           C  
ATOM   3276  CD1 TYR B 206      -5.591   9.355  -2.023  1.00  0.00           C  
ATOM   3277  HD1 TYR B 206      -4.643   9.730  -1.657  1.00  0.00           H  
ATOM   3278  CE1 TYR B 206      -5.692   8.028  -2.496  1.00  0.00           C  
ATOM   3279  HE1 TYR B 206      -4.828   7.379  -2.483  1.00  0.00           H  
ATOM   3280  CZ  TYR B 206      -6.926   7.561  -3.010  1.00  0.00           C  
ATOM   3281  OH  TYR B 206      -7.057   6.308  -3.518  1.00  0.00           O  
ATOM   3282  HH  TYR B 206      -6.224   5.837  -3.597  1.00  0.00           H  
ATOM   3283  CE2 TYR B 206      -8.053   8.405  -3.013  1.00  0.00           C  
ATOM   3284  HE2 TYR B 206      -8.986   8.031  -3.407  1.00  0.00           H  
ATOM   3285  CD2 TYR B 206      -7.947   9.723  -2.535  1.00  0.00           C  
ATOM   3286  HD2 TYR B 206      -8.809  10.372  -2.560  1.00  0.00           H  
ATOM   3287  C   TYR B 206      -6.353  14.075  -2.259  1.00  0.00           C  
ATOM   3288  O   TYR B 206      -5.525  14.679  -1.571  1.00  0.00           O  
ATOM   3289  N   THR B 207      -7.509  14.626  -2.623  1.00  0.00           N  
ATOM   3290  H   THR B 207      -8.123  14.084  -3.227  1.00  0.00           H  
ATOM   3291  CA  THR B 207      -8.126  15.758  -1.909  1.00  0.00           C  
ATOM   3292  HA  THR B 207      -7.350  16.365  -1.443  1.00  0.00           H  
ATOM   3293  CB  THR B 207      -8.923  16.676  -2.847  1.00  0.00           C  
ATOM   3294  HB  THR B 207      -9.430  17.436  -2.254  1.00  0.00           H  
ATOM   3295  CG2 THR B 207      -8.011  17.380  -3.849  1.00  0.00           C  
ATOM   3296 HG21 THR B 207      -7.514  16.648  -4.484  1.00  0.00           H  
ATOM   3297 HG22 THR B 207      -8.607  18.045  -4.476  1.00  0.00           H  
ATOM   3298 HG23 THR B 207      -7.264  17.968  -3.315  1.00  0.00           H  
ATOM   3299  OG1 THR B 207      -9.887  15.959  -3.580  1.00  0.00           O  
ATOM   3300  HG1 THR B 207     -10.571  15.650  -2.979  1.00  0.00           H  
ATOM   3301  C   THR B 207      -9.043  15.234  -0.803  1.00  0.00           C  
ATOM   3302  O   THR B 207      -9.647  14.170  -0.956  1.00  0.00           O  
ATOM   3303  N   LEU B 208      -9.166  15.990   0.290  1.00  0.00           N  
ATOM   3304  H   LEU B 208      -8.662  16.871   0.321  1.00  0.00           H  
ATOM   3305  CA  LEU B 208      -9.997  15.671   1.456  1.00  0.00           C  
ATOM   3306  HA  LEU B 208     -10.655  14.829   1.235  1.00  0.00           H  
ATOM   3307  CB  LEU B 208      -9.090  15.315   2.658  1.00  0.00           C  
ATOM   3308  HB2 LEU B 208      -8.495  16.197   2.898  1.00  0.00           H  
ATOM   3309  HB3 LEU B 208      -9.739  15.115   3.511  1.00  0.00           H  
ATOM   3310  CG  LEU B 208      -8.112  14.135   2.510  1.00  0.00           C  
ATOM   3311  HG  LEU B 208      -7.427  14.320   1.681  1.00  0.00           H  
ATOM   3312  CD1 LEU B 208      -7.295  13.985   3.796  1.00  0.00           C  
ATOM   3313 HD11 LEU B 208      -7.958  13.836   4.650  1.00  0.00           H  
ATOM   3314 HD12 LEU B 208      -6.630  13.127   3.721  1.00  0.00           H  
ATOM   3315 HD13 LEU B 208      -6.698  14.881   3.963  1.00  0.00           H  
ATOM   3316  CD2 LEU B 208      -8.833  12.813   2.276  1.00  0.00           C  
ATOM   3317 HD21 LEU B 208      -9.528  12.619   3.093  1.00  0.00           H  
ATOM   3318 HD22 LEU B 208      -9.382  12.867   1.340  1.00  0.00           H  
ATOM   3319 HD23 LEU B 208      -8.110  12.000   2.211  1.00  0.00           H  
ATOM   3320  C   LEU B 208     -10.868  16.883   1.822  1.00  0.00           C  
ATOM   3321  O   LEU B 208     -10.305  17.942   2.092  1.00  0.00           O  
ATOM   3322  N   ASP B 209     -12.192  16.724   1.917  1.00  0.00           N  
ATOM   3323  H   ASP B 209     -12.585  15.814   1.695  1.00  0.00           H  
ATOM   3324  CA  ASP B 209     -13.111  17.745   2.446  1.00  0.00           C  
ATOM   3325  HA  ASP B 209     -12.541  18.610   2.789  1.00  0.00           H  
ATOM   3326  CB  ASP B 209     -14.102  18.250   1.385  1.00  0.00           C  
ATOM   3327  HB2 ASP B 209     -14.531  17.401   0.850  1.00  0.00           H  
ATOM   3328  HB3 ASP B 209     -14.912  18.758   1.906  1.00  0.00           H  
ATOM   3329  CG  ASP B 209     -13.520  19.242   0.381  1.00  0.00           C  
ATOM   3330  OD1 ASP B 209     -14.241  20.173  -0.035  1.00  0.00           O  
ATOM   3331  OD2 ASP B 209     -12.324  19.158   0.017  1.00  0.00           O  
ATOM   3332  C   ASP B 209     -13.896  17.208   3.646  1.00  0.00           C  
ATOM   3333  O   ASP B 209     -14.644  16.234   3.519  1.00  0.00           O  
ATOM   3334  N   LEU B 210     -13.767  17.857   4.806  1.00  0.00           N  
ATOM   3335  H   LEU B 210     -13.209  18.707   4.819  1.00  0.00           H  
ATOM   3336  CA  LEU B 210     -14.532  17.530   6.008  1.00  0.00           C  
ATOM   3337  HA  LEU B 210     -14.835  16.485   5.946  1.00  0.00           H  
ATOM   3338  CB  LEU B 210     -13.641  17.691   7.252  1.00  0.00           C  
ATOM   3339  HB2 LEU B 210     -12.765  17.049   7.148  1.00  0.00           H  
ATOM   3340  HB3 LEU B 210     -13.303  18.727   7.294  1.00  0.00           H  
ATOM   3341  CG  LEU B 210     -14.368  17.359   8.571  1.00  0.00           C  
ATOM   3342  HG  LEU B 210     -15.238  18.007   8.689  1.00  0.00           H  
ATOM   3343  CD1 LEU B 210     -14.822  15.901   8.635  1.00  0.00           C  
ATOM   3344 HD11 LEU B 210     -15.603  15.723   7.905  1.00  0.00           H  
ATOM   3345 HD12 LEU B 210     -13.981  15.234   8.442  1.00  0.00           H  
ATOM   3346 HD13 LEU B 210     -15.229  15.684   9.618  1.00  0.00           H  
ATOM   3347  CD2 LEU B 210     -13.438  17.607   9.754  1.00  0.00           C  
ATOM   3348 HD21 LEU B 210     -13.051  18.625   9.722  1.00  0.00           H  
ATOM   3349 HD22 LEU B 210     -13.984  17.468  10.686  1.00  0.00           H  
ATOM   3350 HD23 LEU B 210     -12.610  16.899   9.730  1.00  0.00           H  
ATOM   3351  C   LEU B 210     -15.797  18.390   6.094  1.00  0.00           C  
ATOM   3352  O   LEU B 210     -15.718  19.619   6.121  1.00  0.00           O  
ATOM   3353  N   TRP B 211     -16.953  17.739   6.202  1.00  0.00           N  
ATOM   3354  H   TRP B 211     -16.941  16.723   6.206  1.00  0.00           H  
ATOM   3355  CA  TRP B 211     -18.262  18.383   6.325  1.00  0.00           C  
ATOM   3356  HA  TRP B 211     -18.143  19.466   6.291  1.00  0.00           H  
ATOM   3357  CB  TRP B 211     -19.146  17.969   5.141  1.00  0.00           C  
ATOM   3358  HB2 TRP B 211     -19.191  16.880   5.098  1.00  0.00           H  
ATOM   3359  HB3 TRP B 211     -20.158  18.329   5.332  1.00  0.00           H  
ATOM   3360  CG  TRP B 211     -18.724  18.485   3.796  1.00  0.00           C  
ATOM   3361  CD1 TRP B 211     -17.652  18.059   3.088  1.00  0.00           C  
ATOM   3362  HD1 TRP B 211     -16.967  17.280   3.406  1.00  0.00           H  
ATOM   3363  NE1 TRP B 211     -17.549  18.782   1.916  1.00  0.00           N  
ATOM   3364  HE1 TRP B 211     -16.781  18.678   1.263  1.00  0.00           H  
ATOM   3365  CE2 TRP B 211     -18.551  19.718   1.805  1.00  0.00           C  
ATOM   3366  CZ2 TRP B 211     -18.866  20.669   0.824  1.00  0.00           C  
ATOM   3367  HZ2 TRP B 211     -18.249  20.768  -0.057  1.00  0.00           H  
ATOM   3368  CH2 TRP B 211     -19.997  21.483   1.000  1.00  0.00           C  
ATOM   3369  HH2 TRP B 211     -20.265  22.214   0.249  1.00  0.00           H  
ATOM   3370  CZ3 TRP B 211     -20.785  21.343   2.156  1.00  0.00           C  
ATOM   3371  HZ3 TRP B 211     -21.657  21.971   2.280  1.00  0.00           H  
ATOM   3372  CE3 TRP B 211     -20.448  20.396   3.144  1.00  0.00           C  
ATOM   3373  HE3 TRP B 211     -21.058  20.308   4.029  1.00  0.00           H  
ATOM   3374  CD2 TRP B 211     -19.322  19.556   2.996  1.00  0.00           C  
ATOM   3375  C   TRP B 211     -18.931  18.031   7.656  1.00  0.00           C  
ATOM   3376  O   TRP B 211     -18.750  16.929   8.174  1.00  0.00           O  
ATOM   3377  N   ALA B 212     -19.764  18.936   8.165  1.00  0.00           N  
ATOM   3378  H   ALA B 212     -19.864  19.820   7.673  1.00  0.00           H  
ATOM   3379  CA  ALA B 212     -20.691  18.717   9.269  1.00  0.00           C  
ATOM   3380  HA  ALA B 212     -20.729  17.654   9.495  1.00  0.00           H  
ATOM   3381  CB  ALA B 212     -20.189  19.454  10.510  1.00  0.00           C  
ATOM   3382  HB1 ALA B 212     -19.156  19.181  10.702  1.00  0.00           H  
ATOM   3383  HB2 ALA B 212     -20.253  20.533  10.361  1.00  0.00           H  
ATOM   3384  HB3 ALA B 212     -20.798  19.162  11.364  1.00  0.00           H  
ATOM   3385  C   ALA B 212     -22.091  19.181   8.844  1.00  0.00           C  
ATOM   3386  O   ALA B 212     -22.264  20.322   8.413  1.00  0.00           O  
ATOM   3387  N   GLY B 213     -23.087  18.292   8.896  1.00  0.00           N  
ATOM   3388  H   GLY B 213     -22.920  17.418   9.388  1.00  0.00           H  
ATOM   3389  CA  GLY B 213     -24.412  18.551   8.318  1.00  0.00           C  
ATOM   3390  HA2 GLY B 213     -24.982  17.622   8.291  1.00  0.00           H  
ATOM   3391  HA3 GLY B 213     -24.943  19.255   8.959  1.00  0.00           H  
ATOM   3392  C   GLY B 213     -24.332  19.115   6.885  1.00  0.00           C  
ATOM   3393  O   GLY B 213     -23.798  18.464   5.982  1.00  0.00           O  
ATOM   3394  N   GLN B 214     -24.846  20.335   6.693  1.00  0.00           N  
ATOM   3395  H   GLN B 214     -25.227  20.802   7.501  1.00  0.00           H  
ATOM   3396  CA  GLN B 214     -24.822  21.101   5.434  1.00  0.00           C  
ATOM   3397  HA  GLN B 214     -24.979  20.421   4.595  1.00  0.00           H  
ATOM   3398  CB  GLN B 214     -25.974  22.130   5.463  1.00  0.00           C  
ATOM   3399  HB2 GLN B 214     -25.838  22.765   6.341  1.00  0.00           H  
ATOM   3400  HB3 GLN B 214     -25.908  22.776   4.586  1.00  0.00           H  
ATOM   3401  CG  GLN B 214     -27.394  21.541   5.513  1.00  0.00           C  
ATOM   3402  HG2 GLN B 214     -27.461  20.757   6.268  1.00  0.00           H  
ATOM   3403  HG3 GLN B 214     -28.071  22.341   5.811  1.00  0.00           H  
ATOM   3404  CD  GLN B 214     -27.884  20.995   4.173  1.00  0.00           C  
ATOM   3405  OE1 GLN B 214     -27.135  20.640   3.283  1.00  0.00           O  
ATOM   3406  NE2 GLN B 214     -29.178  20.908   3.977  1.00  0.00           N  
ATOM   3407 HE21 GLN B 214     -29.460  20.602   3.060  1.00  0.00           H  
ATOM   3408 HE22 GLN B 214     -29.831  21.221   4.670  1.00  0.00           H  
ATOM   3409  C   GLN B 214     -23.505  21.862   5.153  1.00  0.00           C  
ATOM   3410  O   GLN B 214     -23.360  22.423   4.071  1.00  0.00           O  
ATOM   3411  N   GLN B 215     -22.570  21.950   6.105  1.00  0.00           N  
ATOM   3412  H   GLN B 215     -22.687  21.410   6.956  1.00  0.00           H  
ATOM   3413  CA  GLN B 215     -21.482  22.938   6.102  1.00  0.00           C  
ATOM   3414  HA  GLN B 215     -21.614  23.598   5.244  1.00  0.00           H  
ATOM   3415  CB  GLN B 215     -21.616  23.801   7.373  1.00  0.00           C  
ATOM   3416  HB2 GLN B 215     -22.677  23.960   7.574  1.00  0.00           H  
ATOM   3417  HB3 GLN B 215     -21.194  23.260   8.222  1.00  0.00           H  
ATOM   3418  CG  GLN B 215     -20.953  25.186   7.264  1.00  0.00           C  
ATOM   3419  HG2 GLN B 215     -19.871  25.076   7.183  1.00  0.00           H  
ATOM   3420  HG3 GLN B 215     -21.321  25.672   6.359  1.00  0.00           H  
ATOM   3421  CD  GLN B 215     -21.273  26.094   8.457  1.00  0.00           C  
ATOM   3422  OE1 GLN B 215     -21.651  25.667   9.532  1.00  0.00           O  
ATOM   3423  NE2 GLN B 215     -21.156  27.397   8.312  1.00  0.00           N  
ATOM   3424 HE21 GLN B 215     -21.379  27.945   9.121  1.00  0.00           H  
ATOM   3425 HE22 GLN B 215     -20.852  27.792   7.443  1.00  0.00           H  
ATOM   3426  C   GLN B 215     -20.088  22.295   5.984  1.00  0.00           C  
ATOM   3427  O   GLN B 215     -19.794  21.297   6.638  1.00  0.00           O  
ATOM   3428  N   LEU B 216     -19.203  22.878   5.170  1.00  0.00           N  
ATOM   3429  H   LEU B 216     -19.498  23.681   4.639  1.00  0.00           H  
ATOM   3430  CA  LEU B 216     -17.776  22.536   5.125  1.00  0.00           C  
ATOM   3431  HA  LEU B 216     -17.666  21.451   5.095  1.00  0.00           H  
ATOM   3432  CB  LEU B 216     -17.185  23.133   3.831  1.00  0.00           C  
ATOM   3433  HB2 LEU B 216     -17.742  22.757   2.968  1.00  0.00           H  
ATOM   3434  HB3 LEU B 216     -17.330  24.213   3.878  1.00  0.00           H  
ATOM   3435  CG  LEU B 216     -15.681  22.854   3.628  1.00  0.00           C  
ATOM   3436  HG  LEU B 216     -15.148  22.940   4.575  1.00  0.00           H  
ATOM   3437  CD1 LEU B 216     -15.448  21.457   3.053  1.00  0.00           C  
ATOM   3438 HD11 LEU B 216     -14.381  21.273   2.948  1.00  0.00           H  
ATOM   3439 HD12 LEU B 216     -15.861  20.703   3.720  1.00  0.00           H  
ATOM   3440 HD13 LEU B 216     -15.918  21.360   2.072  1.00  0.00           H  
ATOM   3441  CD2 LEU B 216     -15.070  23.872   2.664  1.00  0.00           C  
ATOM   3442 HD21 LEU B 216     -13.996  23.711   2.610  1.00  0.00           H  
ATOM   3443 HD22 LEU B 216     -15.513  23.771   1.672  1.00  0.00           H  
ATOM   3444 HD23 LEU B 216     -15.243  24.880   3.038  1.00  0.00           H  
ATOM   3445  C   LEU B 216     -17.067  23.080   6.382  1.00  0.00           C  
ATOM   3446  O   LEU B 216     -17.210  24.263   6.685  1.00  0.00           O  
ATOM   3447  N   LEU B 217     -16.287  22.243   7.079  1.00  0.00           N  
ATOM   3448  H   LEU B 217     -16.216  21.283   6.754  1.00  0.00           H  
ATOM   3449  CA  LEU B 217     -15.438  22.658   8.209  1.00  0.00           C  
ATOM   3450  HA  LEU B 217     -15.802  23.603   8.612  1.00  0.00           H  
ATOM   3451  CB  LEU B 217     -15.472  21.595   9.326  1.00  0.00           C  
ATOM   3452  HB2 LEU B 217     -15.155  20.639   8.906  1.00  0.00           H  
ATOM   3453  HB3 LEU B 217     -14.729  21.887  10.072  1.00  0.00           H  
ATOM   3454  CG  LEU B 217     -16.815  21.387  10.046  1.00  0.00           C  
ATOM   3455  HG  LEU B 217     -17.540  20.940   9.363  1.00  0.00           H  
ATOM   3456  CD1 LEU B 217     -16.572  20.433  11.220  1.00  0.00           C  
ATOM   3457 HD11 LEU B 217     -17.507  20.235  11.735  1.00  0.00           H  
ATOM   3458 HD12 LEU B 217     -15.867  20.862  11.932  1.00  0.00           H  
ATOM   3459 HD13 LEU B 217     -16.173  19.493  10.842  1.00  0.00           H  
ATOM   3460  CD2 LEU B 217     -17.388  22.682  10.619  1.00  0.00           C  
ATOM   3461 HD21 LEU B 217     -17.676  23.347   9.806  1.00  0.00           H  
ATOM   3462 HD22 LEU B 217     -18.285  22.467  11.198  1.00  0.00           H  
ATOM   3463 HD23 LEU B 217     -16.659  23.183  11.256  1.00  0.00           H  
ATOM   3464  C   LEU B 217     -13.972  22.895   7.817  1.00  0.00           C  
ATOM   3465  O   LEU B 217     -13.322  23.777   8.373  1.00  0.00           O  
ATOM   3466  N   TRP B 218     -13.433  22.076   6.913  1.00  0.00           N  
ATOM   3467  H   TRP B 218     -14.024  21.371   6.489  1.00  0.00           H  
ATOM   3468  CA  TRP B 218     -12.013  22.065   6.548  1.00  0.00           C  
ATOM   3469  HA  TRP B 218     -11.660  23.091   6.441  1.00  0.00           H  
ATOM   3470  CB  TRP B 218     -11.213  21.388   7.677  1.00  0.00           C  
ATOM   3471  HB2 TRP B 218     -11.267  22.014   8.569  1.00  0.00           H  
ATOM   3472  HB3 TRP B 218     -11.695  20.440   7.922  1.00  0.00           H  
ATOM   3473  CG  TRP B 218      -9.771  21.094   7.395  1.00  0.00           C  
ATOM   3474  CD1 TRP B 218      -8.715  21.836   7.802  1.00  0.00           C  
ATOM   3475  HD1 TRP B 218      -8.783  22.740   8.398  1.00  0.00           H  
ATOM   3476  NE1 TRP B 218      -7.539  21.244   7.380  1.00  0.00           N  
ATOM   3477  HE1 TRP B 218      -6.618  21.597   7.612  1.00  0.00           H  
ATOM   3478  CE2 TRP B 218      -7.778  20.075   6.690  1.00  0.00           C  
ATOM   3479  CZ2 TRP B 218      -6.939  19.104   6.127  1.00  0.00           C  
ATOM   3480  HZ2 TRP B 218      -5.866  19.193   6.221  1.00  0.00           H  
ATOM   3481  CH2 TRP B 218      -7.513  17.991   5.491  1.00  0.00           C  
ATOM   3482  HH2 TRP B 218      -6.879  17.214   5.087  1.00  0.00           H  
ATOM   3483  CZ3 TRP B 218      -8.912  17.870   5.421  1.00  0.00           C  
ATOM   3484  HZ3 TRP B 218      -9.356  17.008   4.948  1.00  0.00           H  
ATOM   3485  CE3 TRP B 218      -9.746  18.838   6.009  1.00  0.00           C  
ATOM   3486  HE3 TRP B 218     -10.817  18.710   5.979  1.00  0.00           H  
ATOM   3487  CD2 TRP B 218      -9.201  19.964   6.663  1.00  0.00           C  
ATOM   3488  C   TRP B 218     -11.813  21.343   5.212  1.00  0.00           C  
ATOM   3489  O   TRP B 218     -12.608  20.469   4.859  1.00  0.00           O  
ATOM   3490  N   LYS B 219     -10.735  21.656   4.483  1.00  0.00           N  
ATOM   3491  H   LYS B 219     -10.076  22.327   4.854  1.00  0.00           H  
ATOM   3492  CA  LYS B 219     -10.308  20.894   3.301  1.00  0.00           C  
ATOM   3493  HA  LYS B 219     -10.570  19.852   3.478  1.00  0.00           H  
ATOM   3494  CB  LYS B 219     -11.066  21.339   2.035  1.00  0.00           C  
ATOM   3495  HB2 LYS B 219     -10.685  20.762   1.191  1.00  0.00           H  
ATOM   3496  HB3 LYS B 219     -12.120  21.093   2.167  1.00  0.00           H  
ATOM   3497  CG  LYS B 219     -10.949  22.837   1.711  1.00  0.00           C  
ATOM   3498  HG2 LYS B 219     -11.264  23.418   2.579  1.00  0.00           H  
ATOM   3499  HG3 LYS B 219      -9.910  23.085   1.496  1.00  0.00           H  
ATOM   3500  CD  LYS B 219     -11.826  23.269   0.525  1.00  0.00           C  
ATOM   3501  HD2 LYS B 219     -12.868  23.019   0.726  1.00  0.00           H  
ATOM   3502  HD3 LYS B 219     -11.761  24.354   0.451  1.00  0.00           H  
ATOM   3503  CE  LYS B 219     -11.399  22.681  -0.827  1.00  0.00           C  
ATOM   3504  HE2 LYS B 219     -11.489  23.466  -1.581  1.00  0.00           H  
ATOM   3505  HE3 LYS B 219     -10.347  22.385  -0.769  1.00  0.00           H  
ATOM   3506  NZ  LYS B 219     -12.234  21.523  -1.225  1.00  0.00           N  
ATOM   3507  HZ1 LYS B 219     -12.056  20.700  -0.640  1.00  0.00           H  
ATOM   3508  HZ2 LYS B 219     -13.231  21.643  -1.050  1.00  0.00           H  
ATOM   3509  HZ3 LYS B 219     -12.091  21.222  -2.173  1.00  0.00           H  
ATOM   3510  C   LYS B 219      -8.790  20.911   3.120  1.00  0.00           C  
ATOM   3511  O   LYS B 219      -8.138  21.899   3.447  1.00  0.00           O  
ATOM   3512  N   GLY B 220      -8.243  19.839   2.555  1.00  0.00           N  
ATOM   3513  H   GLY B 220      -8.871  19.084   2.289  1.00  0.00           H  
ATOM   3514  CA  GLY B 220      -6.807  19.645   2.355  1.00  0.00           C  
ATOM   3515  HA2 GLY B 220      -6.361  20.570   1.988  1.00  0.00           H  
ATOM   3516  HA3 GLY B 220      -6.346  19.412   3.315  1.00  0.00           H  
ATOM   3517  C   GLY B 220      -6.484  18.526   1.360  1.00  0.00           C  
ATOM   3518  O   GLY B 220      -7.276  18.208   0.473  1.00  0.00           O  
ATOM   3519  N   SER B 221      -5.298  17.925   1.487  1.00  0.00           N  
ATOM   3520  H   SER B 221      -4.716  18.164   2.280  1.00  0.00           H  
ATOM   3521  CA  SER B 221      -4.788  16.894   0.573  1.00  0.00           C  
ATOM   3522  HA  SER B 221      -5.637  16.301   0.234  1.00  0.00           H  
ATOM   3523  CB  SER B 221      -4.146  17.553  -0.659  1.00  0.00           C  
ATOM   3524  HB2 SER B 221      -4.881  18.199  -1.141  1.00  0.00           H  
ATOM   3525  HB3 SER B 221      -3.306  18.170  -0.341  1.00  0.00           H  
ATOM   3526  OG  SER B 221      -3.685  16.602  -1.604  1.00  0.00           O  
ATOM   3527  HG  SER B 221      -4.408  15.961  -1.755  1.00  0.00           H  
ATOM   3528  C   SER B 221      -3.814  15.937   1.276  1.00  0.00           C  
ATOM   3529  O   SER B 221      -3.172  16.307   2.255  1.00  0.00           O  
ATOM   3530  N   PHE B 222      -3.726  14.702   0.784  1.00  0.00           N  
ATOM   3531  H   PHE B 222      -4.247  14.498  -0.061  1.00  0.00           H  
ATOM   3532  CA  PHE B 222      -3.057  13.566   1.427  1.00  0.00           C  
ATOM   3533  HA  PHE B 222      -2.284  13.934   2.102  1.00  0.00           H  
ATOM   3534  CB  PHE B 222      -4.109  12.822   2.270  1.00  0.00           C  
ATOM   3535  HB2 PHE B 222      -4.188  13.323   3.236  1.00  0.00           H  
ATOM   3536  HB3 PHE B 222      -5.079  12.920   1.780  1.00  0.00           H  
ATOM   3537  CG  PHE B 222      -3.866  11.345   2.507  1.00  0.00           C  
ATOM   3538  CD1 PHE B 222      -2.799  10.916   3.319  1.00  0.00           C  
ATOM   3539  HD1 PHE B 222      -2.142  11.638   3.784  1.00  0.00           H  
ATOM   3540  CE1 PHE B 222      -2.599   9.543   3.544  1.00  0.00           C  
ATOM   3541  HE1 PHE B 222      -1.776   9.210   4.160  1.00  0.00           H  
ATOM   3542  CZ  PHE B 222      -3.474   8.602   2.980  1.00  0.00           C  
ATOM   3543  HZ  PHE B 222      -3.336   7.550   3.176  1.00  0.00           H  
ATOM   3544  CE2 PHE B 222      -4.536   9.025   2.166  1.00  0.00           C  
ATOM   3545  HE2 PHE B 222      -5.210   8.298   1.733  1.00  0.00           H  
ATOM   3546  CD2 PHE B 222      -4.733  10.395   1.932  1.00  0.00           C  
ATOM   3547  HD2 PHE B 222      -5.570  10.716   1.328  1.00  0.00           H  
ATOM   3548  C   PHE B 222      -2.370  12.678   0.377  1.00  0.00           C  
ATOM   3549  O   PHE B 222      -2.922  12.432  -0.694  1.00  0.00           O  
ATOM   3550  N   LYS B 223      -1.147  12.214   0.663  1.00  0.00           N  
ATOM   3551  H   LYS B 223      -0.755  12.437   1.575  1.00  0.00           H  
ATOM   3552  CA  LYS B 223      -0.255  11.544  -0.300  1.00  0.00           C  
ATOM   3553  HA  LYS B 223      -0.835  11.154  -1.137  1.00  0.00           H  
ATOM   3554  CB  LYS B 223       0.697  12.604  -0.882  1.00  0.00           C  
ATOM   3555  HB2 LYS B 223       0.100  13.404  -1.323  1.00  0.00           H  
ATOM   3556  HB3 LYS B 223       1.300  13.029  -0.078  1.00  0.00           H  
ATOM   3557  CG  LYS B 223       1.626  12.033  -1.965  1.00  0.00           C  
ATOM   3558  HG2 LYS B 223       2.262  11.267  -1.522  1.00  0.00           H  
ATOM   3559  HG3 LYS B 223       1.030  11.587  -2.761  1.00  0.00           H  
ATOM   3560  CD  LYS B 223       2.504  13.143  -2.557  1.00  0.00           C  
ATOM   3561  HD2 LYS B 223       1.858  13.873  -3.047  1.00  0.00           H  
ATOM   3562  HD3 LYS B 223       3.041  13.652  -1.755  1.00  0.00           H  
ATOM   3563  CE  LYS B 223       3.508  12.616  -3.590  1.00  0.00           C  
ATOM   3564  HE2 LYS B 223       2.959  12.060  -4.358  1.00  0.00           H  
ATOM   3565  HE3 LYS B 223       3.985  13.473  -4.071  1.00  0.00           H  
ATOM   3566  NZ  LYS B 223       4.539  11.748  -2.969  1.00  0.00           N  
ATOM   3567  HZ1 LYS B 223       5.278  11.482  -3.613  1.00  0.00           H  
ATOM   3568  HZ2 LYS B 223       4.927  12.142  -2.125  1.00  0.00           H  
ATOM   3569  HZ3 LYS B 223       4.108  10.870  -2.684  1.00  0.00           H  
ATOM   3570  C   LYS B 223       0.477  10.363   0.360  1.00  0.00           C  
ATOM   3571  O   LYS B 223       1.533  10.578   0.966  1.00  0.00           O  
ATOM   3572  N   PRO B 224      -0.063   9.129   0.258  1.00  0.00           N  
ATOM   3573  CD  PRO B 224      -1.356   8.808  -0.343  1.00  0.00           C  
ATOM   3574  HD2 PRO B 224      -1.287   8.906  -1.423  1.00  0.00           H  
ATOM   3575  HD3 PRO B 224      -2.147   9.451   0.044  1.00  0.00           H  
ATOM   3576  CG  PRO B 224      -1.653   7.350   0.004  1.00  0.00           C  
ATOM   3577  HG2 PRO B 224      -2.190   6.845  -0.799  1.00  0.00           H  
ATOM   3578  HG3 PRO B 224      -2.214   7.294   0.934  1.00  0.00           H  
ATOM   3579  CB  PRO B 224      -0.260   6.766   0.207  1.00  0.00           C  
ATOM   3580  HB2 PRO B 224       0.175   6.526  -0.765  1.00  0.00           H  
ATOM   3581  HB3 PRO B 224      -0.271   5.884   0.844  1.00  0.00           H  
ATOM   3582  CA  PRO B 224       0.504   7.918   0.858  1.00  0.00           C  
ATOM   3583  HA  PRO B 224       0.292   7.926   1.927  1.00  0.00           H  
ATOM   3584  C   PRO B 224       2.009   7.731   0.660  1.00  0.00           C  
ATOM   3585  O   PRO B 224       2.692   7.274   1.570  1.00  0.00           O  
ATOM   3586  N   SER B 225       2.562   8.135  -0.488  1.00  0.00           N  
ATOM   3587  H   SER B 225       1.969   8.490  -1.230  1.00  0.00           H  
ATOM   3588  CA  SER B 225       4.012   8.215  -0.702  1.00  0.00           C  
ATOM   3589  HA  SER B 225       4.458   7.289  -0.332  1.00  0.00           H  
ATOM   3590  CB  SER B 225       4.295   8.259  -2.204  1.00  0.00           C  
ATOM   3591  HB2 SER B 225       5.353   8.467  -2.378  1.00  0.00           H  
ATOM   3592  HB3 SER B 225       4.060   7.277  -2.608  1.00  0.00           H  
ATOM   3593  OG  SER B 225       3.468   9.224  -2.838  1.00  0.00           O  
ATOM   3594  HG  SER B 225       3.168   8.858  -3.698  1.00  0.00           H  
ATOM   3595  C   SER B 225       4.650   9.368   0.099  1.00  0.00           C  
ATOM   3596  O   SER B 225       5.021  10.421  -0.439  1.00  0.00           O  
ATOM   3597  N   BCN B 226       4.782   9.116   1.406  1.00  0.00           N  
ATOM   3598  H27 BCN B 226       4.364   8.237   1.694  1.00  0.00           H  
ATOM   3599  C2  BCN B 226       5.281   9.993   2.450  1.00  0.00           C  
ATOM   3600  H   BCN B 226       5.270  11.013   2.070  1.00  0.00           H  
ATOM   3601  C4  BCN B 226       6.737   9.649   2.826  1.00  0.00           C  
ATOM   3602  H1  BCN B 226       7.103  10.357   3.581  1.00  0.00           H  
ATOM   3603  H2  BCN B 226       6.757   8.663   3.309  1.00  0.00           H  
ATOM   3604  C5  BCN B 226       7.734   9.614   1.642  1.00  0.00           C  
ATOM   3605  H3  BCN B 226       8.666   9.144   1.981  1.00  0.00           H  
ATOM   3606  H4  BCN B 226       7.351   8.961   0.849  1.00  0.00           H  
ATOM   3607  C6  BCN B 226       8.073  11.012   1.076  1.00  0.00           C  
ATOM   3608  H8  BCN B 226       8.744  11.527   1.775  1.00  0.00           H  
ATOM   3609  H9  BCN B 226       7.172  11.631   0.989  1.00  0.00           H  
ATOM   3610  C7  BCN B 226       8.754  10.906  -0.302  1.00  0.00           C  
ATOM   3611  H5  BCN B 226       9.516  10.114  -0.289  1.00  0.00           H  
ATOM   3612  H6  BCN B 226       9.258  11.853  -0.538  1.00  0.00           H  
ATOM   3613  N2  BCN B 226       7.761  10.633  -1.348  1.00  0.00           N  
ATOM   3614  H7  BCN B 226       6.777  10.740  -1.144  1.00  0.00           H  
ATOM   3615  C8  BCN B 226       8.097  10.185  -2.594  1.00  0.00           C  
ATOM   3616  O1  BCN B 226       9.216   9.844  -2.920  1.00  0.00           O  
ATOM   3617  O2  BCN B 226       6.998  10.213  -3.399  1.00  0.00           O  
ATOM   3618  C9  BCN B 226       7.146   9.607  -4.699  1.00  0.00           C  
ATOM   3619  H21 BCN B 226       7.019   8.517  -4.632  1.00  0.00           H  
ATOM   3620  H22 BCN B 226       8.142   9.806  -5.120  1.00  0.00           H  
ATOM   3621  C10 BCN B 226       6.097  10.214  -5.621  1.00  0.00           C  
ATOM   3622  H23 BCN B 226       5.078  10.088  -5.264  1.00  0.00           H  
ATOM   3623  C11 BCN B 226       6.287  10.094  -7.117  1.00  0.00           C  
ATOM   3624  H12 BCN B 226       7.226   9.659  -7.452  1.00  0.00           H  
ATOM   3625  C12 BCN B 226       5.109   9.615  -8.004  1.00  0.00           C  
ATOM   3626  H13 BCN B 226       4.163   9.963  -7.571  1.00  0.00           H  
ATOM   3627  H14 BCN B 226       5.066   8.520  -7.993  1.00  0.00           H  
ATOM   3628  C13 BCN B 226       5.190  10.086  -9.488  1.00  0.00           C  
ATOM   3629  H19 BCN B 226       6.074   9.676  -9.993  1.00  0.00           H  
ATOM   3630  H20 BCN B 226       4.291   9.789 -10.038  1.00  0.00           H  
ATOM   3631  C14 BCN B 226       5.284  11.531  -9.406  1.00  0.00           C  
ATOM   3632  C15 BCN B 226       5.408  12.593  -8.880  1.00  0.00           C  
ATOM   3633  C16 BCN B 226       5.591  13.524  -7.785  1.00  0.00           C  
ATOM   3634  H17 BCN B 226       4.829  14.314  -7.822  1.00  0.00           H  
ATOM   3635  H18 BCN B 226       6.585  13.985  -7.842  1.00  0.00           H  
ATOM   3636  C17 BCN B 226       5.445  12.650  -6.499  1.00  0.00           C  
ATOM   3637  H15 BCN B 226       5.600  13.295  -5.626  1.00  0.00           H  
ATOM   3638  H16 BCN B 226       4.413  12.279  -6.436  1.00  0.00           H  
ATOM   3639  C18 BCN B 226       6.432  11.455  -6.424  1.00  0.00           C  
ATOM   3640  H11 BCN B 226       7.460  11.811  -6.361  1.00  0.00           H  
ATOM   3641  C3  BCN B 226       4.367   9.973   3.676  1.00  0.00           C  
ATOM   3642  O3  BCN B 226       4.786   9.859   4.815  1.00  0.00           O  
ATOM   3643  N   HIE B 227       3.050  10.041   3.457  1.00  0.00           N  
ATOM   3644  H   HIE B 227       2.719  10.165   2.505  1.00  0.00           H  
ATOM   3645  CA  HIE B 227       2.040   9.867   4.511  1.00  0.00           C  
ATOM   3646  HA  HIE B 227       2.432  10.263   5.448  1.00  0.00           H  
ATOM   3647  CB  HIE B 227       0.780  10.683   4.157  1.00  0.00           C  
ATOM   3648  HB2 HIE B 227       0.329  10.272   3.255  1.00  0.00           H  
ATOM   3649  HB3 HIE B 227       0.062  10.563   4.967  1.00  0.00           H  
ATOM   3650  CG  HIE B 227       0.982  12.173   3.959  1.00  0.00           C  
ATOM   3651  ND1 HIE B 227       0.114  13.015   3.250  1.00  0.00           N  
ATOM   3652  CE1 HIE B 227       0.559  14.264   3.451  1.00  0.00           C  
ATOM   3653  HE1 HIE B 227       0.083  15.156   3.066  1.00  0.00           H  
ATOM   3654  NE2 HIE B 227       1.659  14.250   4.222  1.00  0.00           N  
ATOM   3655  HE2 HIE B 227       2.150  15.070   4.554  1.00  0.00           H  
ATOM   3656  CD2 HIE B 227       1.936  12.945   4.560  1.00  0.00           C  
ATOM   3657  HD2 HIE B 227       2.718  12.598   5.220  1.00  0.00           H  
ATOM   3658  C   HIE B 227       1.751   8.373   4.768  1.00  0.00           C  
ATOM   3659  O   HIE B 227       0.648   7.900   4.496  1.00  0.00           O  
ATOM   3660  N   VAL B 228       2.725   7.622   5.302  1.00  0.00           N  
ATOM   3661  H   VAL B 228       3.607   8.076   5.518  1.00  0.00           H  
ATOM   3662  CA  VAL B 228       2.653   6.153   5.483  1.00  0.00           C  
ATOM   3663  HA  VAL B 228       1.607   5.861   5.425  1.00  0.00           H  
ATOM   3664  CB  VAL B 228       3.369   5.420   4.324  1.00  0.00           C  
ATOM   3665  HB  VAL B 228       2.821   5.639   3.412  1.00  0.00           H  
ATOM   3666  CG1 VAL B 228       4.823   5.876   4.139  1.00  0.00           C  
ATOM   3667 HG11 VAL B 228       5.391   5.713   5.054  1.00  0.00           H  
ATOM   3668 HG12 VAL B 228       5.286   5.317   3.325  1.00  0.00           H  
ATOM   3669 HG13 VAL B 228       4.852   6.933   3.882  1.00  0.00           H  
ATOM   3670  CG2 VAL B 228       3.374   3.893   4.473  1.00  0.00           C  
ATOM   3671 HG21 VAL B 228       2.357   3.530   4.625  1.00  0.00           H  
ATOM   3672 HG22 VAL B 228       3.770   3.443   3.561  1.00  0.00           H  
ATOM   3673 HG23 VAL B 228       4.005   3.586   5.307  1.00  0.00           H  
ATOM   3674  C   VAL B 228       3.155   5.684   6.856  1.00  0.00           C  
ATOM   3675  O   VAL B 228       4.117   6.230   7.400  1.00  0.00           O  
ATOM   3676  N   LYS B 229       2.507   4.648   7.407  1.00  0.00           N  
ATOM   3677  H   LYS B 229       1.685   4.289   6.920  1.00  0.00           H  
ATOM   3678  CA  LYS B 229       2.891   3.941   8.640  1.00  0.00           C  
ATOM   3679  HA  LYS B 229       3.970   4.024   8.772  1.00  0.00           H  
ATOM   3680  CB  LYS B 229       2.203   4.626   9.834  1.00  0.00           C  
ATOM   3681  HB2 LYS B 229       2.508   5.673   9.856  1.00  0.00           H  
ATOM   3682  HB3 LYS B 229       1.121   4.587   9.693  1.00  0.00           H  
ATOM   3683  CG  LYS B 229       2.558   3.983  11.183  1.00  0.00           C  
ATOM   3684  HG2 LYS B 229       2.222   2.945  11.195  1.00  0.00           H  
ATOM   3685  HG3 LYS B 229       3.640   4.007  11.317  1.00  0.00           H  
ATOM   3686  CD  LYS B 229       1.882   4.744  12.333  1.00  0.00           C  
ATOM   3687  HD2 LYS B 229       2.245   5.774  12.342  1.00  0.00           H  
ATOM   3688  HD3 LYS B 229       0.802   4.746  12.174  1.00  0.00           H  
ATOM   3689  CE  LYS B 229       2.193   4.074  13.676  1.00  0.00           C  
ATOM   3690  HE2 LYS B 229       1.858   3.034  13.633  1.00  0.00           H  
ATOM   3691  HE3 LYS B 229       3.277   4.066  13.826  1.00  0.00           H  
ATOM   3692  NZ  LYS B 229       1.532   4.771  14.807  1.00  0.00           N  
ATOM   3693  HZ1 LYS B 229       0.528   4.784  14.707  1.00  0.00           H  
ATOM   3694  HZ2 LYS B 229       1.707   4.268  15.684  1.00  0.00           H  
ATOM   3695  HZ3 LYS B 229       1.881   5.708  14.940  1.00  0.00           H  
ATOM   3696  C   LYS B 229       2.485   2.459   8.513  1.00  0.00           C  
ATOM   3697  O   LYS B 229       1.319   2.198   8.225  1.00  0.00           O  
ATOM   3698  N   PRO B 230       3.398   1.485   8.679  1.00  0.00           N  
ATOM   3699  CD  PRO B 230       4.805   1.666   8.981  1.00  0.00           C  
ATOM   3700  HD2 PRO B 230       4.931   2.209   9.919  1.00  0.00           H  
ATOM   3701  HD3 PRO B 230       5.289   2.203   8.164  1.00  0.00           H  
ATOM   3702  CG  PRO B 230       5.402   0.268   9.099  1.00  0.00           C  
ATOM   3703  HG2 PRO B 230       5.418  -0.033  10.144  1.00  0.00           H  
ATOM   3704  HG3 PRO B 230       6.403   0.234   8.676  1.00  0.00           H  
ATOM   3705  CB  PRO B 230       4.447  -0.631   8.316  1.00  0.00           C  
ATOM   3706  HB2 PRO B 230       4.409  -1.636   8.742  1.00  0.00           H  
ATOM   3707  HB3 PRO B 230       4.768  -0.677   7.274  1.00  0.00           H  
ATOM   3708  CA  PRO B 230       3.095   0.085   8.393  1.00  0.00           C  
ATOM   3709  HA  PRO B 230       2.632   0.039   7.410  1.00  0.00           H  
ATOM   3710  C   PRO B 230       2.133  -0.571   9.399  1.00  0.00           C  
ATOM   3711  O   PRO B 230       2.007  -0.147  10.549  1.00  0.00           O  
ATOM   3712  N   ARG B 231       1.477  -1.652   8.962  1.00  0.00           N  
ATOM   3713  H   ARG B 231       1.633  -1.918   7.995  1.00  0.00           H  
ATOM   3714  CA  ARG B 231       0.646  -2.541   9.794  1.00  0.00           C  
ATOM   3715  HA  ARG B 231      -0.099  -1.932  10.311  1.00  0.00           H  
ATOM   3716  CB  ARG B 231      -0.068  -3.564   8.890  1.00  0.00           C  
ATOM   3717  HB2 ARG B 231       0.678  -4.052   8.262  1.00  0.00           H  
ATOM   3718  HB3 ARG B 231      -0.539  -4.323   9.518  1.00  0.00           H  
ATOM   3719  CG  ARG B 231      -1.149  -2.954   7.979  1.00  0.00           C  
ATOM   3720  HG2 ARG B 231      -1.913  -2.481   8.598  1.00  0.00           H  
ATOM   3721  HG3 ARG B 231      -0.696  -2.202   7.338  1.00  0.00           H  
ATOM   3722  CD  ARG B 231      -1.798  -4.033   7.096  1.00  0.00           C  
ATOM   3723  HD2 ARG B 231      -1.045  -4.435   6.412  1.00  0.00           H  
ATOM   3724  HD3 ARG B 231      -2.144  -4.842   7.741  1.00  0.00           H  
ATOM   3725  NE  ARG B 231      -2.937  -3.504   6.315  1.00  0.00           N  
ATOM   3726  HE  ARG B 231      -2.967  -2.505   6.115  1.00  0.00           H  
ATOM   3727  CZ  ARG B 231      -3.954  -4.169   5.798  1.00  0.00           C  
ATOM   3728  NH1 ARG B 231      -4.089  -5.452   5.941  1.00  0.00           N  
ATOM   3729 HH11 ARG B 231      -3.315  -5.956   6.335  1.00  0.00           H  
ATOM   3730 HH12 ARG B 231      -4.913  -5.909   5.605  1.00  0.00           H  
ATOM   3731  NH2 ARG B 231      -4.860  -3.529   5.128  1.00  0.00           N  
ATOM   3732 HH21 ARG B 231      -4.686  -2.527   5.001  1.00  0.00           H  
ATOM   3733 HH22 ARG B 231      -5.608  -3.957   4.617  1.00  0.00           H  
ATOM   3734  C   ARG B 231       1.488  -3.254  10.868  1.00  0.00           C  
ATOM   3735  O   ARG B 231       2.653  -3.568  10.633  1.00  0.00           O  
ATOM   3736  N   ALA B 232       0.896  -3.522  12.034  1.00  0.00           N  
ATOM   3737  H   ALA B 232      -0.072  -3.274  12.135  1.00  0.00           H  
ATOM   3738  CA  ALA B 232       1.536  -4.251  13.139  1.00  0.00           C  
ATOM   3739  HA  ALA B 232       2.529  -3.833  13.283  1.00  0.00           H  
ATOM   3740  CB  ALA B 232       0.739  -4.000  14.427  1.00  0.00           C  
ATOM   3741  HB1 ALA B 232       1.226  -4.503  15.262  1.00  0.00           H  
ATOM   3742  HB2 ALA B 232       0.697  -2.932  14.642  1.00  0.00           H  
ATOM   3743  HB3 ALA B 232      -0.276  -4.389  14.329  1.00  0.00           H  
ATOM   3744  C   ALA B 232       1.645  -5.767  12.846  1.00  0.00           C  
ATOM   3745  O   ALA B 232       0.695  -6.331  12.298  1.00  0.00           O  
ATOM   3746  N   PRO B 233       2.746  -6.459  13.213  1.00  0.00           N  
ATOM   3747  CD  PRO B 233       4.011  -5.918  13.686  1.00  0.00           C  
ATOM   3748  HD2 PRO B 233       4.000  -5.867  14.776  1.00  0.00           H  
ATOM   3749  HD3 PRO B 233       4.233  -4.940  13.258  1.00  0.00           H  
ATOM   3750  CG  PRO B 233       5.070  -6.913  13.217  1.00  0.00           C  
ATOM   3751  HG2 PRO B 233       5.956  -6.892  13.852  1.00  0.00           H  
ATOM   3752  HG3 PRO B 233       5.340  -6.696  12.182  1.00  0.00           H  
ATOM   3753  CB  PRO B 233       4.341  -8.254  13.287  1.00  0.00           C  
ATOM   3754  HB2 PRO B 233       4.424  -8.672  14.286  1.00  0.00           H  
ATOM   3755  HB3 PRO B 233       4.741  -8.953  12.555  1.00  0.00           H  
ATOM   3756  CA  PRO B 233       2.878  -7.904  12.995  1.00  0.00           C  
ATOM   3757  HA  PRO B 233       2.678  -8.111  11.943  1.00  0.00           H  
ATOM   3758  C   PRO B 233       1.919  -8.748  13.856  1.00  0.00           C  
ATOM   3759  O   PRO B 233       1.599  -8.397  14.992  1.00  0.00           O  
ATOM   3760  N   GLY B 234       1.497  -9.898  13.323  1.00  0.00           N  
ATOM   3761  H   GLY B 234       1.851 -10.156  12.413  1.00  0.00           H  
ATOM   3762  CA  GLY B 234       0.585 -10.836  13.994  1.00  0.00           C  
ATOM   3763  HA2 GLY B 234       0.099 -10.338  14.832  1.00  0.00           H  
ATOM   3764  HA3 GLY B 234      -0.196 -11.130  13.293  1.00  0.00           H  
ATOM   3765  C   GLY B 234       1.259 -12.108  14.516  1.00  0.00           C  
ATOM   3766  O   GLY B 234       2.422 -12.379  14.219  1.00  0.00           O  
ATOM   3767  N   ASN B 235       0.497 -12.924  15.252  1.00  0.00           N  
ATOM   3768  H   ASN B 235      -0.463 -12.648  15.386  1.00  0.00           H  
ATOM   3769  CA  ASN B 235       0.821 -14.328  15.565  1.00  0.00           C  
ATOM   3770  HA  ASN B 235       0.035 -14.684  16.232  1.00  0.00           H  
ATOM   3771  CB  ASN B 235       0.734 -15.194  14.285  1.00  0.00           C  
ATOM   3772  HB2 ASN B 235       1.560 -14.938  13.623  1.00  0.00           H  
ATOM   3773  HB3 ASN B 235       0.864 -16.240  14.564  1.00  0.00           H  
ATOM   3774  CG  ASN B 235      -0.558 -15.056  13.489  1.00  0.00           C  
ATOM   3775  OD1 ASN B 235      -0.998 -13.979  13.121  1.00  0.00           O  
ATOM   3776  ND2 ASN B 235      -1.216 -16.148  13.179  1.00  0.00           N  
ATOM   3777 HD21 ASN B 235      -2.025 -16.023  12.596  1.00  0.00           H  
ATOM   3778 HD22 ASN B 235      -0.880 -17.051  13.460  1.00  0.00           H  
ATOM   3779  C   ASN B 235       2.130 -14.561  16.361  1.00  0.00           C  
ATOM   3780  O   ASN B 235       2.706 -15.648  16.298  1.00  0.00           O  
ATOM   3781  N   LEU B 236       2.607 -13.557  17.109  1.00  0.00           N  
ATOM   3782  H   LEU B 236       2.097 -12.688  17.117  1.00  0.00           H  
ATOM   3783  CA  LEU B 236       3.861 -13.638  17.864  1.00  0.00           C  
ATOM   3784  HA  LEU B 236       4.653 -13.828  17.141  1.00  0.00           H  
ATOM   3785  CB  LEU B 236       4.170 -12.297  18.549  1.00  0.00           C  
ATOM   3786  HB2 LEU B 236       4.263 -11.519  17.789  1.00  0.00           H  
ATOM   3787  HB3 LEU B 236       3.326 -12.042  19.193  1.00  0.00           H  
ATOM   3788  CG  LEU B 236       5.451 -12.330  19.411  1.00  0.00           C  
ATOM   3789  HG  LEU B 236       5.394 -13.132  20.144  1.00  0.00           H  
ATOM   3790  CD1 LEU B 236       6.730 -12.508  18.594  1.00  0.00           C  
ATOM   3791 HD11 LEU B 236       7.598 -12.464  19.248  1.00  0.00           H  
ATOM   3792 HD12 LEU B 236       6.726 -13.480  18.109  1.00  0.00           H  
ATOM   3793 HD13 LEU B 236       6.809 -11.723  17.842  1.00  0.00           H  
ATOM   3794  CD2 LEU B 236       5.573 -11.021  20.170  1.00  0.00           C  
ATOM   3795 HD21 LEU B 236       4.694 -10.895  20.802  1.00  0.00           H  
ATOM   3796 HD22 LEU B 236       6.468 -11.037  20.787  1.00  0.00           H  
ATOM   3797 HD23 LEU B 236       5.630 -10.201  19.459  1.00  0.00           H  
ATOM   3798  C   LEU B 236       3.852 -14.798  18.868  1.00  0.00           C  
ATOM   3799  O   LEU B 236       3.027 -14.858  19.781  1.00  0.00           O  
ATOM   3800  N   THR B 237       4.826 -15.687  18.711  1.00  0.00           N  
ATOM   3801  H   THR B 237       5.482 -15.529  17.953  1.00  0.00           H  
ATOM   3802  CA  THR B 237       4.951 -16.970  19.408  1.00  0.00           C  
ATOM   3803  HA  THR B 237       4.280 -16.988  20.263  1.00  0.00           H  
ATOM   3804  CB  THR B 237       4.538 -18.114  18.463  1.00  0.00           C  
ATOM   3805  HB  THR B 237       5.220 -18.144  17.607  1.00  0.00           H  
ATOM   3806  CG2 THR B 237       4.525 -19.483  19.143  1.00  0.00           C  
ATOM   3807 HG21 THR B 237       4.122 -20.222  18.452  1.00  0.00           H  
ATOM   3808 HG22 THR B 237       3.896 -19.448  20.030  1.00  0.00           H  
ATOM   3809 HG23 THR B 237       5.533 -19.783  19.420  1.00  0.00           H  
ATOM   3810  OG1 THR B 237       3.222 -17.910  17.989  1.00  0.00           O  
ATOM   3811  HG1 THR B 237       3.215 -17.120  17.424  1.00  0.00           H  
ATOM   3812  C   THR B 237       6.385 -17.157  19.903  1.00  0.00           C  
ATOM   3813  O   THR B 237       7.327 -16.654  19.286  1.00  0.00           O  
ATOM   3814  N   VAL B 238       6.551 -17.865  21.022  1.00  0.00           N  
ATOM   3815  H   VAL B 238       5.743 -18.305  21.436  1.00  0.00           H  
ATOM   3816  CA  VAL B 238       7.843 -18.152  21.661  1.00  0.00           C  
ATOM   3817  HA  VAL B 238       8.653 -17.806  21.021  1.00  0.00           H  
ATOM   3818  CB  VAL B 238       7.962 -17.444  23.028  1.00  0.00           C  
ATOM   3819  HB  VAL B 238       7.215 -17.860  23.706  1.00  0.00           H  
ATOM   3820  CG1 VAL B 238       9.343 -17.654  23.663  1.00  0.00           C  
ATOM   3821 HG11 VAL B 238       9.517 -18.713  23.856  1.00  0.00           H  
ATOM   3822 HG12 VAL B 238      10.123 -17.275  23.005  1.00  0.00           H  
ATOM   3823 HG13 VAL B 238       9.393 -17.135  24.620  1.00  0.00           H  
ATOM   3824  CG2 VAL B 238       7.702 -15.937  22.925  1.00  0.00           C  
ATOM   3825 HG21 VAL B 238       6.656 -15.760  22.675  1.00  0.00           H  
ATOM   3826 HG22 VAL B 238       8.326 -15.503  22.150  1.00  0.00           H  
ATOM   3827 HG23 VAL B 238       7.909 -15.453  23.880  1.00  0.00           H  
ATOM   3828  C   VAL B 238       7.989 -19.663  21.833  1.00  0.00           C  
ATOM   3829  O   VAL B 238       7.071 -20.311  22.328  1.00  0.00           O  
ATOM   3830  N   HIE B 239       9.150 -20.206  21.474  1.00  0.00           N  
ATOM   3831  H   HIE B 239       9.837 -19.605  21.033  1.00  0.00           H  
ATOM   3832  CA  HIE B 239       9.487 -21.630  21.568  1.00  0.00           C  
ATOM   3833  HA  HIE B 239       8.683 -22.166  22.077  1.00  0.00           H  
ATOM   3834  CB  HIE B 239       9.649 -22.220  20.156  1.00  0.00           C  
ATOM   3835  HB2 HIE B 239      10.553 -21.809  19.706  1.00  0.00           H  
ATOM   3836  HB3 HIE B 239       9.788 -23.300  20.242  1.00  0.00           H  
ATOM   3837  CG  HIE B 239       8.503 -21.970  19.205  1.00  0.00           C  
ATOM   3838  ND1 HIE B 239       7.328 -22.718  19.136  1.00  0.00           N  
ATOM   3839  CE1 HIE B 239       6.610 -22.187  18.137  1.00  0.00           C  
ATOM   3840  HE1 HIE B 239       5.640 -22.547  17.822  1.00  0.00           H  
ATOM   3841  NE2 HIE B 239       7.267 -21.153  17.581  1.00  0.00           N  
ATOM   3842  HE2 HIE B 239       6.940 -20.608  16.794  1.00  0.00           H  
ATOM   3843  CD2 HIE B 239       8.467 -21.002  18.244  1.00  0.00           C  
ATOM   3844  HD2 HIE B 239       9.242 -20.272  18.047  1.00  0.00           H  
ATOM   3845  C   HIE B 239      10.792 -21.824  22.345  1.00  0.00           C  
ATOM   3846  O   HIE B 239      11.689 -20.985  22.259  1.00  0.00           O  
ATOM   3847  N   THR B 240      10.957 -22.954  23.030  1.00  0.00           N  
ATOM   3848  H   THR B 240      10.185 -23.597  23.107  1.00  0.00           H  
ATOM   3849  CA  THR B 240      12.290 -23.430  23.452  1.00  0.00           C  
ATOM   3850  HA  THR B 240      12.860 -22.591  23.850  1.00  0.00           H  
ATOM   3851  CB  THR B 240      12.177 -24.476  24.569  1.00  0.00           C  
ATOM   3852  HB  THR B 240      11.616 -25.341  24.206  1.00  0.00           H  
ATOM   3853  CG2 THR B 240      13.523 -24.947  25.120  1.00  0.00           C  
ATOM   3854 HG21 THR B 240      13.362 -25.603  25.975  1.00  0.00           H  
ATOM   3855 HG22 THR B 240      14.065 -25.508  24.360  1.00  0.00           H  
ATOM   3856 HG23 THR B 240      14.118 -24.089  25.432  1.00  0.00           H  
ATOM   3857  OG1 THR B 240      11.480 -23.898  25.647  1.00  0.00           O  
ATOM   3858  HG1 THR B 240      11.540 -24.506  26.389  1.00  0.00           H  
ATOM   3859  C   THR B 240      13.043 -23.999  22.244  1.00  0.00           C  
ATOM   3860  O   THR B 240      12.437 -24.612  21.369  1.00  0.00           O  
ATOM   3861  N   GLN B 241      14.357 -23.796  22.170  1.00  0.00           N  
ATOM   3862  H   GLN B 241      14.816 -23.284  22.920  1.00  0.00           H  
ATOM   3863  CA  GLN B 241      15.201 -24.174  21.037  1.00  0.00           C  
ATOM   3864  HA  GLN B 241      14.724 -24.999  20.502  1.00  0.00           H  
ATOM   3865  CB  GLN B 241      15.265 -22.958  20.088  1.00  0.00           C  
ATOM   3866  HB2 GLN B 241      14.248 -22.721  19.773  1.00  0.00           H  
ATOM   3867  HB3 GLN B 241      15.634 -22.099  20.648  1.00  0.00           H  
ATOM   3868  CG  GLN B 241      16.125 -23.118  18.825  1.00  0.00           C  
ATOM   3869  HG2 GLN B 241      16.101 -22.182  18.265  1.00  0.00           H  
ATOM   3870  HG3 GLN B 241      17.160 -23.311  19.109  1.00  0.00           H  
ATOM   3871  CD  GLN B 241      15.641 -24.250  17.925  1.00  0.00           C  
ATOM   3872  OE1 GLN B 241      16.036 -25.389  18.093  1.00  0.00           O  
ATOM   3873  NE2 GLN B 241      14.788 -23.992  16.957  1.00  0.00           N  
ATOM   3874 HE21 GLN B 241      14.487 -24.782  16.408  1.00  0.00           H  
ATOM   3875 HE22 GLN B 241      14.411 -23.074  16.816  1.00  0.00           H  
ATOM   3876  C   GLN B 241      16.567 -24.690  21.536  1.00  0.00           C  
ATOM   3877  O   GLN B 241      17.043 -24.275  22.594  1.00  0.00           O  
ATOM   3878  N   VAL B 242      17.197 -25.608  20.793  1.00  0.00           N  
ATOM   3879  H   VAL B 242      16.777 -25.866  19.904  1.00  0.00           H  
ATOM   3880  CA  VAL B 242      18.405 -26.344  21.229  1.00  0.00           C  
ATOM   3881  HA  VAL B 242      18.122 -26.937  22.099  1.00  0.00           H  
ATOM   3882  CB  VAL B 242      18.897 -27.332  20.146  1.00  0.00           C  
ATOM   3883  HB  VAL B 242      19.696 -27.933  20.581  1.00  0.00           H  
ATOM   3884  CG1 VAL B 242      17.788 -28.298  19.712  1.00  0.00           C  
ATOM   3885 HG11 VAL B 242      17.008 -27.773  19.157  1.00  0.00           H  
ATOM   3886 HG12 VAL B 242      17.346 -28.773  20.588  1.00  0.00           H  
ATOM   3887 HG13 VAL B 242      18.208 -29.073  19.071  1.00  0.00           H  
ATOM   3888  CG2 VAL B 242      19.465 -26.634  18.902  1.00  0.00           C  
ATOM   3889 HG21 VAL B 242      20.350 -26.058  19.170  1.00  0.00           H  
ATOM   3890 HG22 VAL B 242      18.717 -25.974  18.461  1.00  0.00           H  
ATOM   3891 HG23 VAL B 242      19.758 -27.383  18.166  1.00  0.00           H  
ATOM   3892  C   VAL B 242      19.551 -25.423  21.678  1.00  0.00           C  
ATOM   3893  O   VAL B 242      19.582 -24.243  21.320  1.00  0.00           O  
ATOM   3894  N   SER B 243      20.514 -25.963  22.431  1.00  0.00           N  
ATOM   3895  H   SER B 243      20.444 -26.937  22.682  1.00  0.00           H  
ATOM   3896  CA  SER B 243      21.660 -25.204  22.968  1.00  0.00           C  
ATOM   3897  HA  SER B 243      22.229 -25.879  23.607  1.00  0.00           H  
ATOM   3898  CB  SER B 243      22.602 -24.736  21.843  1.00  0.00           C  
ATOM   3899  HB2 SER B 243      22.141 -23.904  21.313  1.00  0.00           H  
ATOM   3900  HB3 SER B 243      23.538 -24.383  22.279  1.00  0.00           H  
ATOM   3901  OG  SER B 243      22.872 -25.769  20.907  1.00  0.00           O  
ATOM   3902  HG  SER B 243      23.485 -26.388  21.317  1.00  0.00           H  
ATOM   3903  C   SER B 243      21.229 -24.037  23.872  1.00  0.00           C  
ATOM   3904  O   SER B 243      21.700 -22.915  23.704  1.00  0.00           O  
ATOM   3905  N   ASP B 244      20.292 -24.305  24.786  1.00  0.00           N  
ATOM   3906  H   ASP B 244      20.087 -25.277  24.976  1.00  0.00           H  
ATOM   3907  CA  ASP B 244      19.820 -23.376  25.824  1.00  0.00           C  
ATOM   3908  HA  ASP B 244      18.933 -23.840  26.258  1.00  0.00           H  
ATOM   3909  CB  ASP B 244      20.840 -23.292  26.978  1.00  0.00           C  
ATOM   3910  HB2 ASP B 244      21.735 -22.778  26.620  1.00  0.00           H  
ATOM   3911  HB3 ASP B 244      20.407 -22.695  27.784  1.00  0.00           H  
ATOM   3912  CG  ASP B 244      21.247 -24.664  27.552  1.00  0.00           C  
ATOM   3913  OD1 ASP B 244      22.242 -24.689  28.307  1.00  0.00           O  
ATOM   3914  OD2 ASP B 244      20.563 -25.668  27.234  1.00  0.00           O  
ATOM   3915  C   ASP B 244      19.328 -22.024  25.267  1.00  0.00           C  
ATOM   3916  O   ASP B 244      19.688 -20.944  25.746  1.00  0.00           O  
ATOM   3917  N   THR B 245      18.484 -22.076  24.229  1.00  0.00           N  
ATOM   3918  H   THR B 245      18.156 -22.987  23.924  1.00  0.00           H  
ATOM   3919  CA  THR B 245      17.922 -20.885  23.575  1.00  0.00           C  
ATOM   3920  HA  THR B 245      18.233 -20.010  24.139  1.00  0.00           H  
ATOM   3921  CB  THR B 245      18.458 -20.690  22.144  1.00  0.00           C  
ATOM   3922  HB  THR B 245      18.010 -19.785  21.734  1.00  0.00           H  
ATOM   3923  CG2 THR B 245      19.972 -20.535  22.056  1.00  0.00           C  
ATOM   3924 HG21 THR B 245      20.453 -21.509  22.113  1.00  0.00           H  
ATOM   3925 HG22 THR B 245      20.243 -20.059  21.116  1.00  0.00           H  
ATOM   3926 HG23 THR B 245      20.335 -19.921  22.876  1.00  0.00           H  
ATOM   3927  OG1 THR B 245      18.137 -21.764  21.289  1.00  0.00           O  
ATOM   3928  HG1 THR B 245      18.265 -22.580  21.807  1.00  0.00           H  
ATOM   3929  C   THR B 245      16.394 -20.855  23.592  1.00  0.00           C  
ATOM   3930  O   THR B 245      15.718 -21.873  23.723  1.00  0.00           O  
ATOM   3931  N   LEU B 246      15.844 -19.654  23.425  1.00  0.00           N  
ATOM   3932  H   LEU B 246      16.473 -18.860  23.376  1.00  0.00           H  
ATOM   3933  CA  LEU B 246      14.480 -19.434  22.951  1.00  0.00           C  
ATOM   3934  HA  LEU B 246      13.917 -20.363  23.038  1.00  0.00           H  
ATOM   3935  CB  LEU B 246      13.767 -18.357  23.795  1.00  0.00           C  
ATOM   3936  HB2 LEU B 246      14.268 -17.402  23.628  1.00  0.00           H  
ATOM   3937  HB3 LEU B 246      12.742 -18.264  23.428  1.00  0.00           H  
ATOM   3938  CG  LEU B 246      13.720 -18.617  25.312  1.00  0.00           C  
ATOM   3939  HG  LEU B 246      14.735 -18.605  25.713  1.00  0.00           H  
ATOM   3940  CD1 LEU B 246      12.922 -17.499  25.987  1.00  0.00           C  
ATOM   3941 HD11 LEU B 246      13.384 -16.536  25.777  1.00  0.00           H  
ATOM   3942 HD12 LEU B 246      11.892 -17.497  25.632  1.00  0.00           H  
ATOM   3943 HD13 LEU B 246      12.915 -17.659  27.068  1.00  0.00           H  
ATOM   3944  CD2 LEU B 246      13.066 -19.950  25.670  1.00  0.00           C  
ATOM   3945 HD21 LEU B 246      12.051 -19.995  25.278  1.00  0.00           H  
ATOM   3946 HD22 LEU B 246      13.037 -20.059  26.754  1.00  0.00           H  
ATOM   3947 HD23 LEU B 246      13.651 -20.776  25.270  1.00  0.00           H  
ATOM   3948  C   LEU B 246      14.511 -19.043  21.466  1.00  0.00           C  
ATOM   3949  O   LEU B 246      15.469 -18.415  21.007  1.00  0.00           O  
ATOM   3950  N   LEU B 247      13.444 -19.363  20.738  1.00  0.00           N  
ATOM   3951  H   LEU B 247      12.708 -19.886  21.207  1.00  0.00           H  
ATOM   3952  CA  LEU B 247      13.161 -18.877  19.391  1.00  0.00           C  
ATOM   3953  HA  LEU B 247      13.917 -18.150  19.093  1.00  0.00           H  
ATOM   3954  CB  LEU B 247      13.216 -20.064  18.409  1.00  0.00           C  
ATOM   3955  HB2 LEU B 247      14.227 -20.470  18.402  1.00  0.00           H  
ATOM   3956  HB3 LEU B 247      12.544 -20.841  18.777  1.00  0.00           H  
ATOM   3957  CG  LEU B 247      12.801 -19.712  16.966  1.00  0.00           C  
ATOM   3958  HG  LEU B 247      11.810 -19.258  16.961  1.00  0.00           H  
ATOM   3959  CD1 LEU B 247      13.799 -18.754  16.312  1.00  0.00           C  
ATOM   3960 HD11 LEU B 247      13.518 -18.594  15.269  1.00  0.00           H  
ATOM   3961 HD12 LEU B 247      13.768 -17.789  16.816  1.00  0.00           H  
ATOM   3962 HD13 LEU B 247      14.807 -19.164  16.352  1.00  0.00           H  
ATOM   3963  CD2 LEU B 247      12.740 -20.988  16.127  1.00  0.00           C  
ATOM   3964 HD21 LEU B 247      13.731 -21.427  16.035  1.00  0.00           H  
ATOM   3965 HD22 LEU B 247      12.050 -21.698  16.584  1.00  0.00           H  
ATOM   3966 HD23 LEU B 247      12.367 -20.742  15.131  1.00  0.00           H  
ATOM   3967  C   LEU B 247      11.801 -18.172  19.392  1.00  0.00           C  
ATOM   3968  O   LEU B 247      10.771 -18.817  19.588  1.00  0.00           O  
ATOM   3969  N   LEU B 248      11.795 -16.857  19.180  1.00  0.00           N  
ATOM   3970  H   LEU B 248      12.684 -16.405  18.990  1.00  0.00           H  
ATOM   3971  CA  LEU B 248      10.592 -16.072  18.901  1.00  0.00           C  
ATOM   3972  HA  LEU B 248       9.739 -16.546  19.385  1.00  0.00           H  
ATOM   3973  CB  LEU B 248      10.728 -14.641  19.457  1.00  0.00           C  
ATOM   3974  HB2 LEU B 248      11.565 -14.134  18.975  1.00  0.00           H  
ATOM   3975  HB3 LEU B 248       9.821 -14.103  19.180  1.00  0.00           H  
ATOM   3976  CG  LEU B 248      10.890 -14.578  20.992  1.00  0.00           C  
ATOM   3977  HG  LEU B 248      10.469 -15.476  21.440  1.00  0.00           H  
ATOM   3978  CD1 LEU B 248      12.357 -14.461  21.415  1.00  0.00           C  
ATOM   3979 HD11 LEU B 248      12.921 -15.324  21.064  1.00  0.00           H  
ATOM   3980 HD12 LEU B 248      12.793 -13.554  20.996  1.00  0.00           H  
ATOM   3981 HD13 LEU B 248      12.422 -14.426  22.502  1.00  0.00           H  
ATOM   3982  CD2 LEU B 248      10.149 -13.362  21.562  1.00  0.00           C  
ATOM   3983 HD21 LEU B 248      10.224 -13.356  22.649  1.00  0.00           H  
ATOM   3984 HD22 LEU B 248      10.573 -12.444  21.155  1.00  0.00           H  
ATOM   3985 HD23 LEU B 248       9.096 -13.412  21.287  1.00  0.00           H  
ATOM   3986  C   LEU B 248      10.323 -16.046  17.389  1.00  0.00           C  
ATOM   3987  O   LEU B 248      11.267 -16.051  16.603  1.00  0.00           O  
ATOM   3988  N   THR B 249       9.058 -15.982  16.977  1.00  0.00           N  
ATOM   3989  H   THR B 249       8.320 -16.025  17.676  1.00  0.00           H  
ATOM   3990  CA  THR B 249       8.646 -15.876  15.563  1.00  0.00           C  
ATOM   3991  HA  THR B 249       9.321 -15.186  15.060  1.00  0.00           H  
ATOM   3992  CB  THR B 249       8.771 -17.235  14.850  1.00  0.00           C  
ATOM   3993  HB  THR B 249       9.815 -17.545  14.864  1.00  0.00           H  
ATOM   3994  CG2 THR B 249       7.930 -18.341  15.495  1.00  0.00           C  
ATOM   3995 HG21 THR B 249       8.057 -19.261  14.923  1.00  0.00           H  
ATOM   3996 HG22 THR B 249       8.266 -18.512  16.517  1.00  0.00           H  
ATOM   3997 HG23 THR B 249       6.876 -18.063  15.497  1.00  0.00           H  
ATOM   3998  OG1 THR B 249       8.354 -17.143  13.510  1.00  0.00           O  
ATOM   3999  HG1 THR B 249       8.948 -16.557  13.018  1.00  0.00           H  
ATOM   4000  C   THR B 249       7.238 -15.279  15.441  1.00  0.00           C  
ATOM   4001  O   THR B 249       6.466 -15.312  16.400  1.00  0.00           O  
ATOM   4002  N   TRP B 250       6.919 -14.666  14.301  1.00  0.00           N  
ATOM   4003  H   TRP B 250       7.577 -14.722  13.528  1.00  0.00           H  
ATOM   4004  CA  TRP B 250       5.691 -13.903  14.042  1.00  0.00           C  
ATOM   4005  HA  TRP B 250       4.856 -14.361  14.574  1.00  0.00           H  
ATOM   4006  CB  TRP B 250       5.882 -12.466  14.569  1.00  0.00           C  
ATOM   4007  HB2 TRP B 250       5.006 -11.869  14.320  1.00  0.00           H  
ATOM   4008  HB3 TRP B 250       5.926 -12.512  15.656  1.00  0.00           H  
ATOM   4009  CG  TRP B 250       7.107 -11.733  14.100  1.00  0.00           C  
ATOM   4010  CD1 TRP B 250       7.174 -10.929  13.015  1.00  0.00           C  
ATOM   4011  HD1 TRP B 250       6.346 -10.715  12.350  1.00  0.00           H  
ATOM   4012  NE1 TRP B 250       8.464 -10.463  12.861  1.00  0.00           N  
ATOM   4013  HE1 TRP B 250       8.755  -9.840  12.116  1.00  0.00           H  
ATOM   4014  CE2 TRP B 250       9.307 -10.966  13.825  1.00  0.00           C  
ATOM   4015  CZ2 TRP B 250      10.681 -10.820  14.061  1.00  0.00           C  
ATOM   4016  HZ2 TRP B 250      11.294 -10.253  13.379  1.00  0.00           H  
ATOM   4017  CH2 TRP B 250      11.253 -11.454  15.174  1.00  0.00           C  
ATOM   4018  HH2 TRP B 250      12.317 -11.373  15.352  1.00  0.00           H  
ATOM   4019  CZ3 TRP B 250      10.446 -12.211  16.041  1.00  0.00           C  
ATOM   4020  HZ3 TRP B 250      10.898 -12.706  16.887  1.00  0.00           H  
ATOM   4021  CE3 TRP B 250       9.068 -12.351  15.790  1.00  0.00           C  
ATOM   4022  HE3 TRP B 250       8.462 -12.947  16.450  1.00  0.00           H  
ATOM   4023  CD2 TRP B 250       8.461 -11.752  14.662  1.00  0.00           C  
ATOM   4024  C   TRP B 250       5.349 -13.929  12.540  1.00  0.00           C  
ATOM   4025  O   TRP B 250       6.103 -14.474  11.739  1.00  0.00           O  
ATOM   4026  N   SER B 251       4.215 -13.344  12.135  1.00  0.00           N  
ATOM   4027  H   SER B 251       3.636 -12.895  12.834  1.00  0.00           H  
ATOM   4028  CA  SER B 251       3.865 -13.174  10.712  1.00  0.00           C  
ATOM   4029  HA  SER B 251       4.418 -13.913  10.130  1.00  0.00           H  
ATOM   4030  CB  SER B 251       2.378 -13.448  10.455  1.00  0.00           C  
ATOM   4031  HB2 SER B 251       2.131 -14.436  10.847  1.00  0.00           H  
ATOM   4032  HB3 SER B 251       1.766 -12.705  10.968  1.00  0.00           H  
ATOM   4033  OG  SER B 251       2.101 -13.429   9.060  1.00  0.00           O  
ATOM   4034  HG  SER B 251       2.012 -12.522   8.729  1.00  0.00           H  
ATOM   4035  C   SER B 251       4.234 -11.790  10.175  1.00  0.00           C  
ATOM   4036  O   SER B 251       4.005 -10.770  10.832  1.00  0.00           O  
ATOM   4037  N   ASN B 252       4.691 -11.751   8.920  1.00  0.00           N  
ATOM   4038  H   ASN B 252       4.803 -12.635   8.448  1.00  0.00           H  
ATOM   4039  CA  ASN B 252       4.732 -10.538   8.105  1.00  0.00           C  
ATOM   4040  HA  ASN B 252       5.350  -9.802   8.620  1.00  0.00           H  
ATOM   4041  CB  ASN B 252       5.410 -10.886   6.766  1.00  0.00           C  
ATOM   4042  HB2 ASN B 252       6.343 -11.409   6.978  1.00  0.00           H  
ATOM   4043  HB3 ASN B 252       4.768 -11.548   6.186  1.00  0.00           H  
ATOM   4044  CG  ASN B 252       5.732  -9.667   5.915  1.00  0.00           C  
ATOM   4045  OD1 ASN B 252       4.988  -8.697   5.850  1.00  0.00           O  
ATOM   4046  ND2 ASN B 252       6.863  -9.666   5.246  1.00  0.00           N  
ATOM   4047 HD21 ASN B 252       7.065  -8.855   4.688  1.00  0.00           H  
ATOM   4048 HD22 ASN B 252       7.484 -10.455   5.264  1.00  0.00           H  
ATOM   4049  C   ASN B 252       3.287 -10.007   7.914  1.00  0.00           C  
ATOM   4050  O   ASN B 252       2.413 -10.793   7.536  1.00  0.00           O  
ATOM   4051  N   PRO B 253       2.995  -8.722   8.201  1.00  0.00           N  
ATOM   4052  CD  PRO B 253       3.899  -7.774   8.840  1.00  0.00           C  
ATOM   4053  HD2 PRO B 253       4.782  -7.595   8.227  1.00  0.00           H  
ATOM   4054  HD3 PRO B 253       4.193  -8.157   9.819  1.00  0.00           H  
ATOM   4055  CG  PRO B 253       3.111  -6.481   9.021  1.00  0.00           C  
ATOM   4056  HG2 PRO B 253       3.251  -5.834   8.156  1.00  0.00           H  
ATOM   4057  HG3 PRO B 253       3.400  -5.969   9.937  1.00  0.00           H  
ATOM   4058  CB  PRO B 253       1.664  -6.967   9.073  1.00  0.00           C  
ATOM   4059  HB2 PRO B 253       0.957  -6.192   8.791  1.00  0.00           H  
ATOM   4060  HB3 PRO B 253       1.440  -7.324  10.076  1.00  0.00           H  
ATOM   4061  CA  PRO B 253       1.641  -8.158   8.114  1.00  0.00           C  
ATOM   4062  HA  PRO B 253       0.924  -8.886   8.492  1.00  0.00           H  
ATOM   4063  C   PRO B 253       1.180  -7.779   6.689  1.00  0.00           C  
ATOM   4064  O   PRO B 253       0.097  -7.208   6.528  1.00  0.00           O  
ATOM   4065  N   TYR B 254       1.966  -8.103   5.658  1.00  0.00           N  
ATOM   4066  H   TYR B 254       2.853  -8.553   5.852  1.00  0.00           H  
ATOM   4067  CA  TYR B 254       1.636  -7.876   4.247  1.00  0.00           C  
ATOM   4068  HA  TYR B 254       0.602  -7.536   4.182  1.00  0.00           H  
ATOM   4069  CB  TYR B 254       2.534  -6.764   3.692  1.00  0.00           C  
ATOM   4070  HB2 TYR B 254       3.581  -7.043   3.829  1.00  0.00           H  
ATOM   4071  HB3 TYR B 254       2.357  -6.679   2.623  1.00  0.00           H  
ATOM   4072  CG  TYR B 254       2.286  -5.408   4.318  1.00  0.00           C  
ATOM   4073  CD1 TYR B 254       1.257  -4.591   3.815  1.00  0.00           C  
ATOM   4074  HD1 TYR B 254       0.657  -4.924   2.982  1.00  0.00           H  
ATOM   4075  CE1 TYR B 254       1.014  -3.331   4.391  1.00  0.00           C  
ATOM   4076  HE1 TYR B 254       0.240  -2.687   4.005  1.00  0.00           H  
ATOM   4077  CZ  TYR B 254       1.794  -2.897   5.480  1.00  0.00           C  
ATOM   4078  OH  TYR B 254       1.561  -1.683   6.030  1.00  0.00           O  
ATOM   4079  HH  TYR B 254       1.094  -1.113   5.383  1.00  0.00           H  
ATOM   4080  CE2 TYR B 254       2.819  -3.718   5.992  1.00  0.00           C  
ATOM   4081  HE2 TYR B 254       3.415  -3.371   6.821  1.00  0.00           H  
ATOM   4082  CD2 TYR B 254       3.071  -4.972   5.402  1.00  0.00           C  
ATOM   4083  HD2 TYR B 254       3.862  -5.601   5.785  1.00  0.00           H  
ATOM   4084  C   TYR B 254       1.772  -9.156   3.397  1.00  0.00           C  
ATOM   4085  O   TYR B 254       2.611 -10.005   3.704  1.00  0.00           O  
ATOM   4086  N   PRO B 255       0.988  -9.307   2.309  1.00  0.00           N  
ATOM   4087  CD  PRO B 255      -0.098  -8.430   1.887  1.00  0.00           C  
ATOM   4088  HD2 PRO B 255       0.208  -7.383   1.875  1.00  0.00           H  
ATOM   4089  HD3 PRO B 255      -0.947  -8.565   2.557  1.00  0.00           H  
ATOM   4090  CG  PRO B 255      -0.478  -8.879   0.476  1.00  0.00           C  
ATOM   4091  HG2 PRO B 255       0.124  -8.342  -0.258  1.00  0.00           H  
ATOM   4092  HG3 PRO B 255      -1.541  -8.734   0.277  1.00  0.00           H  
ATOM   4093  CB  PRO B 255      -0.095 -10.359   0.471  1.00  0.00           C  
ATOM   4094  HB2 PRO B 255       0.081 -10.728  -0.541  1.00  0.00           H  
ATOM   4095  HB3 PRO B 255      -0.883 -10.940   0.953  1.00  0.00           H  
ATOM   4096  CA  PRO B 255       1.168 -10.391   1.341  1.00  0.00           C  
ATOM   4097  HA  PRO B 255       1.216 -11.337   1.876  1.00  0.00           H  
ATOM   4098  C   PRO B 255       2.446 -10.202   0.494  1.00  0.00           C  
ATOM   4099  O   PRO B 255       2.892  -9.060   0.323  1.00  0.00           O  
ATOM   4100  N   PRO B 256       2.992 -11.275  -0.118  1.00  0.00           N  
ATOM   4101  CD  PRO B 256       2.567 -12.662   0.012  1.00  0.00           C  
ATOM   4102  HD2 PRO B 256       1.709 -12.842  -0.638  1.00  0.00           H  
ATOM   4103  HD3 PRO B 256       2.326 -12.921   1.043  1.00  0.00           H  
ATOM   4104  CG  PRO B 256       3.753 -13.503  -0.458  1.00  0.00           C  
ATOM   4105  HG2 PRO B 256       3.432 -14.462  -0.866  1.00  0.00           H  
ATOM   4106  HG3 PRO B 256       4.451 -13.648   0.369  1.00  0.00           H  
ATOM   4107  CB  PRO B 256       4.389 -12.613  -1.522  1.00  0.00           C  
ATOM   4108  HB2 PRO B 256       3.837 -12.719  -2.457  1.00  0.00           H  
ATOM   4109  HB3 PRO B 256       5.442 -12.854  -1.670  1.00  0.00           H  
ATOM   4110  CA  PRO B 256       4.204 -11.206  -0.941  1.00  0.00           C  
ATOM   4111  HA  PRO B 256       5.047 -10.990  -0.290  1.00  0.00           H  
ATOM   4112  C   PRO B 256       4.153 -10.131  -2.032  1.00  0.00           C  
ATOM   4113  O   PRO B 256       5.150  -9.449  -2.271  1.00  0.00           O  
ATOM   4114  N   ASP B 257       2.988  -9.922  -2.648  1.00  0.00           N  
ATOM   4115  H   ASP B 257       2.273 -10.632  -2.546  1.00  0.00           H  
ATOM   4116  CA  ASP B 257       2.757  -8.943  -3.716  1.00  0.00           C  
ATOM   4117  HA  ASP B 257       3.463  -9.144  -4.523  1.00  0.00           H  
ATOM   4118  CB  ASP B 257       1.329  -9.114  -4.283  1.00  0.00           C  
ATOM   4119  HB2 ASP B 257       0.625  -8.774  -3.522  1.00  0.00           H  
ATOM   4120  HB3 ASP B 257       1.226  -8.453  -5.145  1.00  0.00           H  
ATOM   4121  CG  ASP B 257       0.895 -10.525  -4.716  1.00  0.00           C  
ATOM   4122  OD1 ASP B 257       1.674 -11.486  -4.535  1.00  0.00           O  
ATOM   4123  OD2 ASP B 257      -0.237 -10.614  -5.235  1.00  0.00           O  
ATOM   4124  C   ASP B 257       2.938  -7.472  -3.283  1.00  0.00           C  
ATOM   4125  O   ASP B 257       3.138  -6.615  -4.141  1.00  0.00           O  
ATOM   4126  N   ASN B 258       2.862  -7.143  -1.988  1.00  0.00           N  
ATOM   4127  H   ASN B 258       2.779  -7.888  -1.302  1.00  0.00           H  
ATOM   4128  CA  ASN B 258       2.880  -5.747  -1.521  1.00  0.00           C  
ATOM   4129  HA  ASN B 258       2.191  -5.182  -2.153  1.00  0.00           H  
ATOM   4130  CB  ASN B 258       2.362  -5.684  -0.073  1.00  0.00           C  
ATOM   4131  HB2 ASN B 258       1.366  -6.122  -0.021  1.00  0.00           H  
ATOM   4132  HB3 ASN B 258       3.033  -6.266   0.558  1.00  0.00           H  
ATOM   4133  CG  ASN B 258       2.316  -4.266   0.470  1.00  0.00           C  
ATOM   4134  OD1 ASN B 258       3.317  -3.735   0.911  1.00  0.00           O  
ATOM   4135  ND2 ASN B 258       1.187  -3.605   0.402  1.00  0.00           N  
ATOM   4136 HD21 ASN B 258       1.179  -2.622   0.669  1.00  0.00           H  
ATOM   4137 HD22 ASN B 258       0.355  -4.028   0.038  1.00  0.00           H  
ATOM   4138  C   ASN B 258       4.267  -5.088  -1.665  1.00  0.00           C  
ATOM   4139  O   ASN B 258       5.303  -5.716  -1.438  1.00  0.00           O  
ATOM   4140  N   TYR B 259       4.302  -3.802  -2.008  1.00  0.00           N  
ATOM   4141  H   TYR B 259       3.427  -3.331  -2.182  1.00  0.00           H  
ATOM   4142  CA  TYR B 259       5.527  -3.040  -2.280  1.00  0.00           C  
ATOM   4143  HA  TYR B 259       6.104  -3.587  -3.025  1.00  0.00           H  
ATOM   4144  CB  TYR B 259       5.129  -1.695  -2.907  1.00  0.00           C  
ATOM   4145  HB2 TYR B 259       4.642  -1.067  -2.158  1.00  0.00           H  
ATOM   4146  HB3 TYR B 259       6.036  -1.191  -3.229  1.00  0.00           H  
ATOM   4147  CG  TYR B 259       4.221  -1.850  -4.115  1.00  0.00           C  
ATOM   4148  CD1 TYR B 259       4.754  -2.372  -5.309  1.00  0.00           C  
ATOM   4149  HD1 TYR B 259       5.811  -2.587  -5.371  1.00  0.00           H  
ATOM   4150  CE1 TYR B 259       3.913  -2.636  -6.405  1.00  0.00           C  
ATOM   4151  HE1 TYR B 259       4.316  -3.059  -7.309  1.00  0.00           H  
ATOM   4152  CZ  TYR B 259       2.530  -2.376  -6.316  1.00  0.00           C  
ATOM   4153  OH  TYR B 259       1.724  -2.673  -7.374  1.00  0.00           O  
ATOM   4154  HH  TYR B 259       2.229  -2.649  -8.209  1.00  0.00           H  
ATOM   4155  CE2 TYR B 259       1.999  -1.823  -5.128  1.00  0.00           C  
ATOM   4156  HE2 TYR B 259       0.945  -1.595  -5.064  1.00  0.00           H  
ATOM   4157  CD2 TYR B 259       2.844  -1.551  -4.033  1.00  0.00           C  
ATOM   4158  HD2 TYR B 259       2.425  -1.117  -3.133  1.00  0.00           H  
ATOM   4159  C   TYR B 259       6.465  -2.859  -1.068  1.00  0.00           C  
ATOM   4160  O   TYR B 259       7.666  -2.659  -1.254  1.00  0.00           O  
ATOM   4161  N   LEU B 260       5.966  -2.993   0.167  1.00  0.00           N  
ATOM   4162  H   LEU B 260       4.966  -3.127   0.277  1.00  0.00           H  
ATOM   4163  CA  LEU B 260       6.775  -2.974   1.396  1.00  0.00           C  
ATOM   4164  HA  LEU B 260       7.599  -2.280   1.256  1.00  0.00           H  
ATOM   4165  CB  LEU B 260       5.925  -2.449   2.571  1.00  0.00           C  
ATOM   4166  HB2 LEU B 260       5.205  -3.223   2.840  1.00  0.00           H  
ATOM   4167  HB3 LEU B 260       6.598  -2.312   3.418  1.00  0.00           H  
ATOM   4168  CG  LEU B 260       5.139  -1.136   2.355  1.00  0.00           C  
ATOM   4169  HG  LEU B 260       4.350  -1.296   1.617  1.00  0.00           H  
ATOM   4170  CD1 LEU B 260       4.487  -0.742   3.684  1.00  0.00           C  
ATOM   4171 HD11 LEU B 260       5.242  -0.585   4.455  1.00  0.00           H  
ATOM   4172 HD12 LEU B 260       3.910   0.173   3.557  1.00  0.00           H  
ATOM   4173 HD13 LEU B 260       3.810  -1.534   3.998  1.00  0.00           H  
ATOM   4174  CD2 LEU B 260       6.002   0.038   1.883  1.00  0.00           C  
ATOM   4175 HD21 LEU B 260       5.375   0.920   1.755  1.00  0.00           H  
ATOM   4176 HD22 LEU B 260       6.780   0.261   2.611  1.00  0.00           H  
ATOM   4177 HD23 LEU B 260       6.456  -0.190   0.920  1.00  0.00           H  
ATOM   4178  C   LEU B 260       7.394  -4.347   1.755  1.00  0.00           C  
ATOM   4179  O   LEU B 260       8.374  -4.418   2.500  1.00  0.00           O  
ATOM   4180  N   TYR B 261       6.838  -5.452   1.233  1.00  0.00           N  
ATOM   4181  H   TYR B 261       6.068  -5.325   0.588  1.00  0.00           H  
ATOM   4182  CA  TYR B 261       7.127  -6.825   1.695  1.00  0.00           C  
ATOM   4183  HA  TYR B 261       6.798  -6.919   2.731  1.00  0.00           H  
ATOM   4184  CB  TYR B 261       6.307  -7.813   0.847  1.00  0.00           C  
ATOM   4185  HB2 TYR B 261       5.255  -7.529   0.891  1.00  0.00           H  
ATOM   4186  HB3 TYR B 261       6.618  -7.732  -0.195  1.00  0.00           H  
ATOM   4187  CG  TYR B 261       6.428  -9.270   1.263  1.00  0.00           C  
ATOM   4188  CD1 TYR B 261       7.432 -10.097   0.718  1.00  0.00           C  
ATOM   4189  HD1 TYR B 261       8.147  -9.688   0.021  1.00  0.00           H  
ATOM   4190  CE1 TYR B 261       7.517 -11.452   1.097  1.00  0.00           C  
ATOM   4191  HE1 TYR B 261       8.286 -12.091   0.692  1.00  0.00           H  
ATOM   4192  CZ  TYR B 261       6.595 -11.988   2.020  1.00  0.00           C  
ATOM   4193  OH  TYR B 261       6.675 -13.295   2.384  1.00  0.00           O  
ATOM   4194  HH  TYR B 261       6.056 -13.512   3.083  1.00  0.00           H  
ATOM   4195  CE2 TYR B 261       5.588 -11.163   2.562  1.00  0.00           C  
ATOM   4196  HE2 TYR B 261       4.870 -11.559   3.263  1.00  0.00           H  
ATOM   4197  CD2 TYR B 261       5.515  -9.808   2.188  1.00  0.00           C  
ATOM   4198  HD2 TYR B 261       4.744  -9.181   2.611  1.00  0.00           H  
ATOM   4199  C   TYR B 261       8.618  -7.214   1.650  1.00  0.00           C  
ATOM   4200  O   TYR B 261       9.087  -7.989   2.478  1.00  0.00           O  
ATOM   4201  N   ASN B 262       9.376  -6.678   0.687  1.00  0.00           N  
ATOM   4202  H   ASN B 262       8.945  -5.997   0.078  1.00  0.00           H  
ATOM   4203  CA  ASN B 262      10.791  -7.017   0.480  1.00  0.00           C  
ATOM   4204  HA  ASN B 262      10.945  -8.041   0.836  1.00  0.00           H  
ATOM   4205  CB  ASN B 262      11.099  -7.004  -1.027  1.00  0.00           C  
ATOM   4206  HB2 ASN B 262      10.853  -6.031  -1.453  1.00  0.00           H  
ATOM   4207  HB3 ASN B 262      12.162  -7.177  -1.188  1.00  0.00           H  
ATOM   4208  CG  ASN B 262      10.337  -8.081  -1.770  1.00  0.00           C  
ATOM   4209  OD1 ASN B 262       9.394  -7.815  -2.500  1.00  0.00           O  
ATOM   4210  ND2 ASN B 262      10.684  -9.336  -1.600  1.00  0.00           N  
ATOM   4211 HD21 ASN B 262      10.201 -10.015  -2.159  1.00  0.00           H  
ATOM   4212 HD22 ASN B 262      11.460  -9.585  -1.010  1.00  0.00           H  
ATOM   4213  C   ASN B 262      11.798  -6.181   1.292  1.00  0.00           C  
ATOM   4214  O   ASN B 262      12.998  -6.357   1.098  1.00  0.00           O  
ATOM   4215  N   HIE B 263      11.342  -5.300   2.189  1.00  0.00           N  
ATOM   4216  H   HIE B 263      10.342  -5.163   2.274  1.00  0.00           H  
ATOM   4217  CA  HIE B 263      12.222  -4.436   2.994  1.00  0.00           C  
ATOM   4218  HA  HIE B 263      13.137  -4.991   3.196  1.00  0.00           H  
ATOM   4219  CB  HIE B 263      12.645  -3.203   2.178  1.00  0.00           C  
ATOM   4220  HB2 HIE B 263      13.265  -2.555   2.797  1.00  0.00           H  
ATOM   4221  HB3 HIE B 263      13.266  -3.538   1.346  1.00  0.00           H  
ATOM   4222  CG  HIE B 263      11.506  -2.399   1.616  1.00  0.00           C  
ATOM   4223  ND1 HIE B 263      10.819  -1.387   2.286  1.00  0.00           N  
ATOM   4224  CE1 HIE B 263       9.864  -0.981   1.435  1.00  0.00           C  
ATOM   4225  HE1 HIE B 263       9.124  -0.223   1.657  1.00  0.00           H  
ATOM   4226  NE2 HIE B 263       9.929  -1.667   0.282  1.00  0.00           N  
ATOM   4227  HE2 HIE B 263       9.261  -1.602  -0.486  1.00  0.00           H  
ATOM   4228  CD2 HIE B 263      10.966  -2.563   0.374  1.00  0.00           C  
ATOM   4229  HD2 HIE B 263      11.288  -3.271  -0.375  1.00  0.00           H  
ATOM   4230  C   HIE B 263      11.650  -4.101   4.381  1.00  0.00           C  
ATOM   4231  O   HIE B 263      12.163  -3.215   5.061  1.00  0.00           O  
ATOM   4232  N   LEU B 264      10.632  -4.837   4.843  1.00  0.00           N  
ATOM   4233  H   LEU B 264      10.219  -5.528   4.238  1.00  0.00           H  
ATOM   4234  CA  LEU B 264      10.244  -4.848   6.254  1.00  0.00           C  
ATOM   4235  HA  LEU B 264      10.100  -3.819   6.563  1.00  0.00           H  
ATOM   4236  CB  LEU B 264       8.921  -5.621   6.449  1.00  0.00           C  
ATOM   4237  HB2 LEU B 264       8.653  -6.158   5.537  1.00  0.00           H  
ATOM   4238  HB3 LEU B 264       9.068  -6.370   7.229  1.00  0.00           H  
ATOM   4239  CG  LEU B 264       7.762  -4.707   6.876  1.00  0.00           C  
ATOM   4240  HG  LEU B 264       8.111  -4.001   7.630  1.00  0.00           H  
ATOM   4241  CD1 LEU B 264       7.187  -3.928   5.692  1.00  0.00           C  
ATOM   4242 HD11 LEU B 264       7.980  -3.346   5.222  1.00  0.00           H  
ATOM   4243 HD12 LEU B 264       6.405  -3.253   6.039  1.00  0.00           H  
ATOM   4244 HD13 LEU B 264       6.772  -4.617   4.958  1.00  0.00           H  
ATOM   4245  CD2 LEU B 264       6.637  -5.534   7.494  1.00  0.00           C  
ATOM   4246 HD21 LEU B 264       6.269  -6.263   6.770  1.00  0.00           H  
ATOM   4247 HD22 LEU B 264       7.012  -6.062   8.371  1.00  0.00           H  
ATOM   4248 HD23 LEU B 264       5.823  -4.878   7.804  1.00  0.00           H  
ATOM   4249  C   LEU B 264      11.363  -5.461   7.115  1.00  0.00           C  
ATOM   4250  O   LEU B 264      11.747  -6.607   6.903  1.00  0.00           O  
ATOM   4251  N   THR B 265      11.821  -4.727   8.129  1.00  0.00           N  
ATOM   4252  H   THR B 265      11.417  -3.804   8.254  1.00  0.00           H  
ATOM   4253  CA  THR B 265      12.637  -5.272   9.233  1.00  0.00           C  
ATOM   4254  HA  THR B 265      12.659  -6.360   9.153  1.00  0.00           H  
ATOM   4255  CB  THR B 265      14.103  -4.807   9.205  1.00  0.00           C  
ATOM   4256  HB  THR B 265      14.629  -5.276  10.037  1.00  0.00           H  
ATOM   4257  CG2 THR B 265      14.853  -5.160   7.926  1.00  0.00           C  
ATOM   4258 HG21 THR B 265      14.357  -4.729   7.056  1.00  0.00           H  
ATOM   4259 HG22 THR B 265      15.872  -4.780   7.987  1.00  0.00           H  
ATOM   4260 HG23 THR B 265      14.892  -6.245   7.830  1.00  0.00           H  
ATOM   4261  OG1 THR B 265      14.196  -3.416   9.357  1.00  0.00           O  
ATOM   4262  HG1 THR B 265      13.711  -3.025   8.621  1.00  0.00           H  
ATOM   4263  C   THR B 265      11.975  -4.957  10.574  1.00  0.00           C  
ATOM   4264  O   THR B 265      11.036  -4.152  10.638  1.00  0.00           O  
ATOM   4265  N   TYR B 266      12.421  -5.623  11.642  1.00  0.00           N  
ATOM   4266  H   TYR B 266      13.261  -6.181  11.554  1.00  0.00           H  
ATOM   4267  CA  TYR B 266      11.658  -5.721  12.885  1.00  0.00           C  
ATOM   4268  HA  TYR B 266      10.781  -5.084  12.801  1.00  0.00           H  
ATOM   4269  CB  TYR B 266      11.138  -7.162  13.069  1.00  0.00           C  
ATOM   4270  HB2 TYR B 266      11.969  -7.812  13.329  1.00  0.00           H  
ATOM   4271  HB3 TYR B 266      10.460  -7.177  13.921  1.00  0.00           H  
ATOM   4272  CG  TYR B 266      10.419  -7.773  11.874  1.00  0.00           C  
ATOM   4273  CD1 TYR B 266       9.037  -7.563  11.694  1.00  0.00           C  
ATOM   4274  HD1 TYR B 266       8.498  -6.953  12.405  1.00  0.00           H  
ATOM   4275  CE1 TYR B 266       8.362  -8.145  10.599  1.00  0.00           C  
ATOM   4276  HE1 TYR B 266       7.304  -7.985  10.457  1.00  0.00           H  
ATOM   4277  CZ  TYR B 266       9.074  -8.930   9.664  1.00  0.00           C  
ATOM   4278  OH  TYR B 266       8.436  -9.484   8.598  1.00  0.00           O  
ATOM   4279  HH  TYR B 266       9.064  -9.972   8.055  1.00  0.00           H  
ATOM   4280  CE2 TYR B 266      10.453  -9.156   9.859  1.00  0.00           C  
ATOM   4281  HE2 TYR B 266      11.008  -9.771   9.165  1.00  0.00           H  
ATOM   4282  CD2 TYR B 266      11.121  -8.583  10.957  1.00  0.00           C  
ATOM   4283  HD2 TYR B 266      12.182  -8.768  11.081  1.00  0.00           H  
ATOM   4284  C   TYR B 266      12.433  -5.227  14.117  1.00  0.00           C  
ATOM   4285  O   TYR B 266      13.665  -5.211  14.160  1.00  0.00           O  
ATOM   4286  N   ALA B 267      11.688  -4.873  15.162  1.00  0.00           N  
ATOM   4287  H   ALA B 267      10.678  -4.885  15.056  1.00  0.00           H  
ATOM   4288  CA  ALA B 267      12.215  -4.765  16.515  1.00  0.00           C  
ATOM   4289  HA  ALA B 267      13.188  -5.260  16.560  1.00  0.00           H  
ATOM   4290  CB  ALA B 267      12.428  -3.296  16.892  1.00  0.00           C  
ATOM   4291  HB1 ALA B 267      13.200  -2.868  16.250  1.00  0.00           H  
ATOM   4292  HB2 ALA B 267      11.500  -2.738  16.771  1.00  0.00           H  
ATOM   4293  HB3 ALA B 267      12.768  -3.230  17.926  1.00  0.00           H  
ATOM   4294  C   ALA B 267      11.279  -5.496  17.478  1.00  0.00           C  
ATOM   4295  O   ALA B 267      10.063  -5.290  17.462  1.00  0.00           O  
ATOM   4296  N   VAL B 268      11.865  -6.347  18.314  1.00  0.00           N  
ATOM   4297  H   VAL B 268      12.878  -6.415  18.260  1.00  0.00           H  
ATOM   4298  CA  VAL B 268      11.212  -7.142  19.361  1.00  0.00           C  
ATOM   4299  HA  VAL B 268      10.154  -7.246  19.125  1.00  0.00           H  
ATOM   4300  CB  VAL B 268      11.824  -8.562  19.387  1.00  0.00           C  
ATOM   4301  HB  VAL B 268      12.907  -8.467  19.444  1.00  0.00           H  
ATOM   4302  CG1 VAL B 268      11.368  -9.428  20.569  1.00  0.00           C  
ATOM   4303 HG11 VAL B 268      11.789 -10.428  20.474  1.00  0.00           H  
ATOM   4304 HG12 VAL B 268      11.728  -9.007  21.506  1.00  0.00           H  
ATOM   4305 HG13 VAL B 268      10.279  -9.501  20.588  1.00  0.00           H  
ATOM   4306  CG2 VAL B 268      11.486  -9.335  18.105  1.00  0.00           C  
ATOM   4307 HG21 VAL B 268      11.982 -10.305  18.110  1.00  0.00           H  
ATOM   4308 HG22 VAL B 268      10.410  -9.490  18.029  1.00  0.00           H  
ATOM   4309 HG23 VAL B 268      11.829  -8.787  17.228  1.00  0.00           H  
ATOM   4310  C   VAL B 268      11.321  -6.428  20.715  1.00  0.00           C  
ATOM   4311  O   VAL B 268      12.304  -5.745  20.998  1.00  0.00           O  
ATOM   4312  N   ASN B 269      10.313  -6.602  21.567  1.00  0.00           N  
ATOM   4313  H   ASN B 269       9.544  -7.188  21.256  1.00  0.00           H  
ATOM   4314  CA  ASN B 269      10.251  -6.153  22.960  1.00  0.00           C  
ATOM   4315  HA  ASN B 269      11.212  -5.733  23.252  1.00  0.00           H  
ATOM   4316  CB  ASN B 269       9.163  -5.066  23.070  1.00  0.00           C  
ATOM   4317  HB2 ASN B 269       9.536  -4.166  22.592  1.00  0.00           H  
ATOM   4318  HB3 ASN B 269       8.279  -5.402  22.529  1.00  0.00           H  
ATOM   4319  CG  ASN B 269       8.716  -4.691  24.477  1.00  0.00           C  
ATOM   4320  OD1 ASN B 269       7.530  -4.502  24.731  1.00  0.00           O  
ATOM   4321  ND2 ASN B 269       9.616  -4.559  25.425  1.00  0.00           N  
ATOM   4322 HD21 ASN B 269       9.311  -4.280  26.346  1.00  0.00           H  
ATOM   4323 HD22 ASN B 269      10.612  -4.692  25.260  1.00  0.00           H  
ATOM   4324  C   ASN B 269       9.947  -7.356  23.861  1.00  0.00           C  
ATOM   4325  O   ASN B 269       8.978  -8.070  23.607  1.00  0.00           O  
ATOM   4326  N   ILE B 270      10.738  -7.552  24.918  1.00  0.00           N  
ATOM   4327  H   ILE B 270      11.470  -6.873  25.095  1.00  0.00           H  
ATOM   4328  CA  ILE B 270      10.521  -8.579  25.951  1.00  0.00           C  
ATOM   4329  HA  ILE B 270       9.533  -9.009  25.814  1.00  0.00           H  
ATOM   4330  CB  ILE B 270      11.566  -9.720  25.828  1.00  0.00           C  
ATOM   4331  HB  ILE B 270      12.543  -9.254  25.705  1.00  0.00           H  
ATOM   4332  CG2 ILE B 270      11.636 -10.613  27.086  1.00  0.00           C  
ATOM   4333 HG21 ILE B 270      11.976 -10.036  27.947  1.00  0.00           H  
ATOM   4334 HG22 ILE B 270      12.349 -11.424  26.945  1.00  0.00           H  
ATOM   4335 HG23 ILE B 270      10.656 -11.041  27.299  1.00  0.00           H  
ATOM   4336  CG1 ILE B 270      11.275 -10.591  24.584  1.00  0.00           C  
ATOM   4337 HG12 ILE B 270      10.438 -11.255  24.795  1.00  0.00           H  
ATOM   4338 HG13 ILE B 270      10.990  -9.955  23.748  1.00  0.00           H  
ATOM   4339  CD1 ILE B 270      12.474 -11.424  24.116  1.00  0.00           C  
ATOM   4340 HD11 ILE B 270      12.208 -11.953  23.202  1.00  0.00           H  
ATOM   4341 HD12 ILE B 270      13.317 -10.770  23.902  1.00  0.00           H  
ATOM   4342 HD13 ILE B 270      12.761 -12.155  24.871  1.00  0.00           H  
ATOM   4343  C   ILE B 270      10.537  -7.908  27.327  1.00  0.00           C  
ATOM   4344  O   ILE B 270      11.316  -6.979  27.533  1.00  0.00           O  
ATOM   4345  N   TRP B 271       9.704  -8.361  28.266  1.00  0.00           N  
ATOM   4346  H   TRP B 271       9.083  -9.132  28.040  1.00  0.00           H  
ATOM   4347  CA  TRP B 271       9.725  -7.896  29.662  1.00  0.00           C  
ATOM   4348  HA  TRP B 271      10.765  -7.757  29.946  1.00  0.00           H  
ATOM   4349  CB  TRP B 271       9.007  -6.546  29.794  1.00  0.00           C  
ATOM   4350  HB2 TRP B 271       9.286  -6.106  30.753  1.00  0.00           H  
ATOM   4351  HB3 TRP B 271       9.369  -5.871  29.019  1.00  0.00           H  
ATOM   4352  CG  TRP B 271       7.513  -6.590  29.722  1.00  0.00           C  
ATOM   4353  CD1 TRP B 271       6.691  -6.553  30.793  1.00  0.00           C  
ATOM   4354  HD1 TRP B 271       7.020  -6.492  31.829  1.00  0.00           H  
ATOM   4355  NE1 TRP B 271       5.381  -6.639  30.377  1.00  0.00           N  
ATOM   4356  HE1 TRP B 271       4.613  -6.645  31.033  1.00  0.00           H  
ATOM   4357  CE2 TRP B 271       5.288  -6.735  29.003  1.00  0.00           C  
ATOM   4358  CZ2 TRP B 271       4.204  -6.833  28.117  1.00  0.00           C  
ATOM   4359  HZ2 TRP B 271       3.195  -6.811  28.499  1.00  0.00           H  
ATOM   4360  CH2 TRP B 271       4.455  -6.943  26.737  1.00  0.00           C  
ATOM   4361  HH2 TRP B 271       3.637  -7.009  26.036  1.00  0.00           H  
ATOM   4362  CZ3 TRP B 271       5.779  -6.961  26.265  1.00  0.00           C  
ATOM   4363  HZ3 TRP B 271       5.983  -7.062  25.209  1.00  0.00           H  
ATOM   4364  CE3 TRP B 271       6.857  -6.841  27.162  1.00  0.00           C  
ATOM   4365  HE3 TRP B 271       7.868  -6.835  26.785  1.00  0.00           H  
ATOM   4366  CD2 TRP B 271       6.644  -6.725  28.554  1.00  0.00           C  
ATOM   4367  C   TRP B 271       9.121  -8.930  30.622  1.00  0.00           C  
ATOM   4368  O   TRP B 271       8.439  -9.851  30.177  1.00  0.00           O  
ATOM   4369  N   SER B 272       9.390  -8.826  31.925  1.00  0.00           N  
ATOM   4370  H   SER B 272       9.981  -8.061  32.236  1.00  0.00           H  
ATOM   4371  CA  SER B 272       8.925  -9.815  32.914  1.00  0.00           C  
ATOM   4372  HA  SER B 272       9.075 -10.798  32.479  1.00  0.00           H  
ATOM   4373  CB  SER B 272       9.806  -9.774  34.161  1.00  0.00           C  
ATOM   4374  HB2 SER B 272      10.852  -9.892  33.875  1.00  0.00           H  
ATOM   4375  HB3 SER B 272       9.674  -8.811  34.650  1.00  0.00           H  
ATOM   4376  OG  SER B 272       9.441 -10.815  35.052  1.00  0.00           O  
ATOM   4377  HG  SER B 272       9.634 -11.660  34.614  1.00  0.00           H  
ATOM   4378  C   SER B 272       7.430  -9.704  33.289  1.00  0.00           C  
ATOM   4379  O   SER B 272       6.838  -8.629  33.268  1.00  0.00           O  
ATOM   4380  N   GLU B 273       6.830 -10.838  33.667  1.00  0.00           N  
ATOM   4381  H   GLU B 273       7.400 -11.677  33.645  1.00  0.00           H  
ATOM   4382  CA  GLU B 273       5.515 -10.965  34.326  1.00  0.00           C  
ATOM   4383  HA  GLU B 273       4.809 -10.262  33.881  1.00  0.00           H  
ATOM   4384  CB  GLU B 273       5.049 -12.415  34.067  1.00  0.00           C  
ATOM   4385  HB2 GLU B 273       5.079 -12.607  32.992  1.00  0.00           H  
ATOM   4386  HB3 GLU B 273       5.794 -13.059  34.531  1.00  0.00           H  
ATOM   4387  CG  GLU B 273       3.674 -12.880  34.588  1.00  0.00           C  
ATOM   4388  HG2 GLU B 273       3.670 -13.971  34.555  1.00  0.00           H  
ATOM   4389  HG3 GLU B 273       3.527 -12.608  35.632  1.00  0.00           H  
ATOM   4390  CD  GLU B 273       2.504 -12.383  33.735  1.00  0.00           C  
ATOM   4391  OE1 GLU B 273       1.534 -13.156  33.539  1.00  0.00           O  
ATOM   4392  OE2 GLU B 273       2.574 -11.277  33.162  1.00  0.00           O  
ATOM   4393  C   GLU B 273       5.585 -10.678  35.847  1.00  0.00           C  
ATOM   4394  O   GLU B 273       4.558 -10.561  36.517  1.00  0.00           O  
ATOM   4395  N   ASN B 274       6.797 -10.618  36.415  1.00  0.00           N  
ATOM   4396  H   ASN B 274       7.601 -10.703  35.807  1.00  0.00           H  
ATOM   4397  CA  ASN B 274       7.037 -10.568  37.864  1.00  0.00           C  
ATOM   4398  HA  ASN B 274       6.098 -10.363  38.380  1.00  0.00           H  
ATOM   4399  CB  ASN B 274       7.561 -11.949  38.311  1.00  0.00           C  
ATOM   4400  HB2 ASN B 274       8.538 -12.119  37.862  1.00  0.00           H  
ATOM   4401  HB3 ASN B 274       7.684 -11.937  39.394  1.00  0.00           H  
ATOM   4402  CG  ASN B 274       6.661 -13.126  37.956  1.00  0.00           C  
ATOM   4403  OD1 ASN B 274       7.094 -14.119  37.386  1.00  0.00           O  
ATOM   4404  ND2 ASN B 274       5.382 -13.052  38.240  1.00  0.00           N  
ATOM   4405 HD21 ASN B 274       4.824 -13.851  38.014  1.00  0.00           H  
ATOM   4406 HD22 ASN B 274       4.982 -12.169  38.516  1.00  0.00           H  
ATOM   4407  C   ASN B 274       8.003  -9.452  38.307  1.00  0.00           C  
ATOM   4408  O   ASN B 274       7.886  -8.964  39.429  1.00  0.00           O  
ATOM   4409  N   ASP B 275       8.955  -9.063  37.454  1.00  0.00           N  
ATOM   4410  H   ASP B 275       9.013  -9.529  36.557  1.00  0.00           H  
ATOM   4411  CA  ASP B 275       9.984  -8.051  37.731  1.00  0.00           C  
ATOM   4412  HA  ASP B 275      10.016  -7.853  38.801  1.00  0.00           H  
ATOM   4413  CB  ASP B 275      11.349  -8.666  37.392  1.00  0.00           C  
ATOM   4414  HB2 ASP B 275      11.471  -9.579  37.977  1.00  0.00           H  
ATOM   4415  HB3 ASP B 275      11.372  -8.942  36.338  1.00  0.00           H  
ATOM   4416  CG  ASP B 275      12.546  -7.755  37.668  1.00  0.00           C  
ATOM   4417  OD1 ASP B 275      13.662  -8.317  37.717  1.00  0.00           O  
ATOM   4418  OD2 ASP B 275      12.392  -6.521  37.798  1.00  0.00           O  
ATOM   4419  C   ASP B 275       9.709  -6.729  36.971  1.00  0.00           C  
ATOM   4420  O   ASP B 275       9.902  -6.681  35.752  1.00  0.00           O  
ATOM   4421  N   PRO B 276       9.292  -5.641  37.655  1.00  0.00           N  
ATOM   4422  CD  PRO B 276       8.959  -5.581  39.070  1.00  0.00           C  
ATOM   4423  HD2 PRO B 276       9.848  -5.299  39.637  1.00  0.00           H  
ATOM   4424  HD3 PRO B 276       8.555  -6.519  39.445  1.00  0.00           H  
ATOM   4425  CG  PRO B 276       7.891  -4.501  39.194  1.00  0.00           C  
ATOM   4426  HG2 PRO B 276       7.905  -4.036  40.181  1.00  0.00           H  
ATOM   4427  HG3 PRO B 276       6.911  -4.931  38.982  1.00  0.00           H  
ATOM   4428  CB  PRO B 276       8.276  -3.513  38.096  1.00  0.00           C  
ATOM   4429  HB2 PRO B 276       8.994  -2.796  38.499  1.00  0.00           H  
ATOM   4430  HB3 PRO B 276       7.400  -2.992  37.710  1.00  0.00           H  
ATOM   4431  CA  PRO B 276       8.938  -4.371  37.007  1.00  0.00           C  
ATOM   4432  HA  PRO B 276       8.207  -4.581  36.225  1.00  0.00           H  
ATOM   4433  C   PRO B 276      10.110  -3.602  36.370  1.00  0.00           C  
ATOM   4434  O   PRO B 276       9.872  -2.602  35.693  1.00  0.00           O  
ATOM   4435  N   ALA B 277      11.362  -4.006  36.614  1.00  0.00           N  
ATOM   4436  H   ALA B 277      11.506  -4.849  37.167  1.00  0.00           H  
ATOM   4437  CA  ALA B 277      12.551  -3.364  36.046  1.00  0.00           C  
ATOM   4438  HA  ALA B 277      12.290  -2.365  35.694  1.00  0.00           H  
ATOM   4439  CB  ALA B 277      13.580  -3.208  37.173  1.00  0.00           C  
ATOM   4440  HB1 ALA B 277      13.878  -4.190  37.544  1.00  0.00           H  
ATOM   4441  HB2 ALA B 277      14.458  -2.683  36.796  1.00  0.00           H  
ATOM   4442  HB3 ALA B 277      13.146  -2.631  37.990  1.00  0.00           H  
ATOM   4443  C   ALA B 277      13.141  -4.122  34.840  1.00  0.00           C  
ATOM   4444  O   ALA B 277      13.901  -3.542  34.061  1.00  0.00           O  
ATOM   4445  N   ASP B 278      12.830  -5.412  34.670  1.00  0.00           N  
ATOM   4446  H   ASP B 278      12.183  -5.840  35.324  1.00  0.00           H  
ATOM   4447  CA  ASP B 278      13.374  -6.239  33.587  1.00  0.00           C  
ATOM   4448  HA  ASP B 278      14.382  -5.873  33.380  1.00  0.00           H  
ATOM   4449  CB  ASP B 278      13.529  -7.702  34.048  1.00  0.00           C  
ATOM   4450  HB2 ASP B 278      13.942  -7.703  35.057  1.00  0.00           H  
ATOM   4451  HB3 ASP B 278      12.555  -8.190  34.080  1.00  0.00           H  
ATOM   4452  CG  ASP B 278      14.488  -8.506  33.161  1.00  0.00           C  
ATOM   4453  OD1 ASP B 278      15.090  -7.953  32.221  1.00  0.00           O  
ATOM   4454  OD2 ASP B 278      14.750  -9.697  33.440  1.00  0.00           O  
ATOM   4455  C   ASP B 278      12.574  -6.073  32.280  1.00  0.00           C  
ATOM   4456  O   ASP B 278      11.769  -6.928  31.903  1.00  0.00           O  
ATOM   4457  N   PHE B 279      12.802  -4.941  31.599  1.00  0.00           N  
ATOM   4458  H   PHE B 279      13.444  -4.281  32.026  1.00  0.00           H  
ATOM   4459  CA  PHE B 279      12.226  -4.561  30.300  1.00  0.00           C  
ATOM   4460  HA  PHE B 279      11.570  -5.360  29.960  1.00  0.00           H  
ATOM   4461  CB  PHE B 279      11.379  -3.290  30.478  1.00  0.00           C  
ATOM   4462  HB2 PHE B 279      10.628  -3.481  31.247  1.00  0.00           H  
ATOM   4463  HB3 PHE B 279      12.023  -2.491  30.850  1.00  0.00           H  
ATOM   4464  CG  PHE B 279      10.678  -2.794  29.221  1.00  0.00           C  
ATOM   4465  CD1 PHE B 279       9.307  -3.052  29.025  1.00  0.00           C  
ATOM   4466  HD1 PHE B 279       8.752  -3.601  29.774  1.00  0.00           H  
ATOM   4467  CE1 PHE B 279       8.652  -2.578  27.875  1.00  0.00           C  
ATOM   4468  HE1 PHE B 279       7.597  -2.772  27.746  1.00  0.00           H  
ATOM   4469  CZ  PHE B 279       9.367  -1.844  26.910  1.00  0.00           C  
ATOM   4470  HZ  PHE B 279       8.868  -1.479  26.023  1.00  0.00           H  
ATOM   4471  CE2 PHE B 279      10.736  -1.587  27.098  1.00  0.00           C  
ATOM   4472  HE2 PHE B 279      11.291  -1.022  26.363  1.00  0.00           H  
ATOM   4473  CD2 PHE B 279      11.386  -2.050  28.256  1.00  0.00           C  
ATOM   4474  HD2 PHE B 279      12.433  -1.827  28.411  1.00  0.00           H  
ATOM   4475  C   PHE B 279      13.323  -4.376  29.236  1.00  0.00           C  
ATOM   4476  O   PHE B 279      14.379  -3.805  29.509  1.00  0.00           O  
ATOM   4477  N   ARG B 280      13.090  -4.871  28.012  1.00  0.00           N  
ATOM   4478  H   ARG B 280      12.202  -5.342  27.860  1.00  0.00           H  
ATOM   4479  CA  ARG B 280      14.126  -5.057  26.976  1.00  0.00           C  
ATOM   4480  HA  ARG B 280      14.938  -4.351  27.170  1.00  0.00           H  
ATOM   4481  CB  ARG B 280      14.694  -6.488  27.053  1.00  0.00           C  
ATOM   4482  HB2 ARG B 280      13.943  -7.188  26.681  1.00  0.00           H  
ATOM   4483  HB3 ARG B 280      15.568  -6.550  26.403  1.00  0.00           H  
ATOM   4484  CG  ARG B 280      15.099  -6.919  28.468  1.00  0.00           C  
ATOM   4485  HG2 ARG B 280      15.790  -6.192  28.896  1.00  0.00           H  
ATOM   4486  HG3 ARG B 280      14.214  -6.990  29.101  1.00  0.00           H  
ATOM   4487  CD  ARG B 280      15.769  -8.288  28.429  1.00  0.00           C  
ATOM   4488  HD2 ARG B 280      15.128  -8.990  27.892  1.00  0.00           H  
ATOM   4489  HD3 ARG B 280      16.719  -8.194  27.899  1.00  0.00           H  
ATOM   4490  NE  ARG B 280      15.991  -8.784  29.793  1.00  0.00           N  
ATOM   4491  HE  ARG B 280      15.473  -8.346  30.559  1.00  0.00           H  
ATOM   4492  CZ  ARG B 280      16.838  -9.710  30.176  1.00  0.00           C  
ATOM   4493  NH1 ARG B 280      17.663 -10.265  29.339  1.00  0.00           N  
ATOM   4494 HH11 ARG B 280      17.598 -10.030  28.366  1.00  0.00           H  
ATOM   4495 HH12 ARG B 280      18.281 -10.988  29.683  1.00  0.00           H  
ATOM   4496  NH2 ARG B 280      16.878 -10.095  31.413  1.00  0.00           N  
ATOM   4497 HH21 ARG B 280      16.205  -9.672  32.063  1.00  0.00           H  
ATOM   4498 HH22 ARG B 280      17.526 -10.808  31.696  1.00  0.00           H  
ATOM   4499  C   ARG B 280      13.628  -4.801  25.552  1.00  0.00           C  
ATOM   4500  O   ARG B 280      12.445  -4.969  25.241  1.00  0.00           O  
ATOM   4501  N   ILE B 281      14.569  -4.482  24.664  1.00  0.00           N  
ATOM   4502  H   ILE B 281      15.524  -4.446  24.990  1.00  0.00           H  
ATOM   4503  CA  ILE B 281      14.380  -4.323  23.214  1.00  0.00           C  
ATOM   4504  HA  ILE B 281      13.412  -4.733  22.930  1.00  0.00           H  
ATOM   4505  CB  ILE B 281      14.423  -2.823  22.820  1.00  0.00           C  
ATOM   4506  HB  ILE B 281      15.393  -2.431  23.134  1.00  0.00           H  
ATOM   4507  CG2 ILE B 281      14.334  -2.622  21.295  1.00  0.00           C  
ATOM   4508 HG21 ILE B 281      15.237  -2.999  20.811  1.00  0.00           H  
ATOM   4509 HG22 ILE B 281      13.468  -3.143  20.884  1.00  0.00           H  
ATOM   4510 HG23 ILE B 281      14.261  -1.559  21.061  1.00  0.00           H  
ATOM   4511  CG1 ILE B 281      13.349  -1.960  23.530  1.00  0.00           C  
ATOM   4512 HG12 ILE B 281      13.448  -2.075  24.609  1.00  0.00           H  
ATOM   4513 HG13 ILE B 281      13.549  -0.911  23.306  1.00  0.00           H  
ATOM   4514  CD1 ILE B 281      11.893  -2.255  23.141  1.00  0.00           C  
ATOM   4515 HD11 ILE B 281      11.723  -2.002  22.095  1.00  0.00           H  
ATOM   4516 HD12 ILE B 281      11.663  -3.305  23.303  1.00  0.00           H  
ATOM   4517 HD13 ILE B 281      11.227  -1.651  23.757  1.00  0.00           H  
ATOM   4518  C   ILE B 281      15.466  -5.133  22.488  1.00  0.00           C  
ATOM   4519  O   ILE B 281      16.604  -5.176  22.950  1.00  0.00           O  
ATOM   4520  N   TYR B 282      15.130  -5.737  21.348  1.00  0.00           N  
ATOM   4521  H   TYR B 282      14.168  -5.661  21.036  1.00  0.00           H  
ATOM   4522  CA  TYR B 282      16.065  -6.464  20.488  1.00  0.00           C  
ATOM   4523  HA  TYR B 282      17.087  -6.205  20.771  1.00  0.00           H  
ATOM   4524  CB  TYR B 282      15.899  -7.982  20.688  1.00  0.00           C  
ATOM   4525  HB2 TYR B 282      14.876  -8.260  20.439  1.00  0.00           H  
ATOM   4526  HB3 TYR B 282      16.549  -8.486  19.973  1.00  0.00           H  
ATOM   4527  CG  TYR B 282      16.211  -8.516  22.081  1.00  0.00           C  
ATOM   4528  CD1 TYR B 282      15.212  -8.551  23.075  1.00  0.00           C  
ATOM   4529  HD1 TYR B 282      14.222  -8.182  22.852  1.00  0.00           H  
ATOM   4530  CE1 TYR B 282      15.500  -9.067  24.354  1.00  0.00           C  
ATOM   4531  HE1 TYR B 282      14.742  -9.101  25.118  1.00  0.00           H  
ATOM   4532  CZ  TYR B 282      16.781  -9.580  24.641  1.00  0.00           C  
ATOM   4533  OH  TYR B 282      17.032 -10.140  25.857  1.00  0.00           O  
ATOM   4534  HH  TYR B 282      17.682 -10.844  25.778  1.00  0.00           H  
ATOM   4535  CE2 TYR B 282      17.780  -9.558  23.644  1.00  0.00           C  
ATOM   4536  HE2 TYR B 282      18.766  -9.941  23.857  1.00  0.00           H  
ATOM   4537  CD2 TYR B 282      17.495  -9.019  22.373  1.00  0.00           C  
ATOM   4538  HD2 TYR B 282      18.268  -8.991  21.619  1.00  0.00           H  
ATOM   4539  C   TYR B 282      15.856  -6.054  19.019  1.00  0.00           C  
ATOM   4540  O   TYR B 282      14.752  -6.160  18.482  1.00  0.00           O  
ATOM   4541  N   GLN B 283      16.910  -5.571  18.360  1.00  0.00           N  
ATOM   4542  H   GLN B 283      17.800  -5.531  18.832  1.00  0.00           H  
ATOM   4543  CA  GLN B 283      16.875  -5.196  16.942  1.00  0.00           C  
ATOM   4544  HA  GLN B 283      15.941  -4.668  16.740  1.00  0.00           H  
ATOM   4545  CB  GLN B 283      18.055  -4.246  16.668  1.00  0.00           C  
ATOM   4546  HB2 GLN B 283      18.150  -3.530  17.486  1.00  0.00           H  
ATOM   4547  HB3 GLN B 283      18.975  -4.833  16.637  1.00  0.00           H  
ATOM   4548  CG  GLN B 283      17.936  -3.456  15.356  1.00  0.00           C  
ATOM   4549  HG2 GLN B 283      18.937  -3.136  15.067  1.00  0.00           H  
ATOM   4550  HG3 GLN B 283      17.556  -4.085  14.552  1.00  0.00           H  
ATOM   4551  CD  GLN B 283      17.069  -2.203  15.488  1.00  0.00           C  
ATOM   4552  OE1 GLN B 283      16.230  -2.060  16.365  1.00  0.00           O  
ATOM   4553  NE2 GLN B 283      17.262  -1.219  14.636  1.00  0.00           N  
ATOM   4554 HE21 GLN B 283      16.684  -0.409  14.752  1.00  0.00           H  
ATOM   4555 HE22 GLN B 283      17.994  -1.276  13.951  1.00  0.00           H  
ATOM   4556  C   GLN B 283      16.949  -6.450  16.050  1.00  0.00           C  
ATOM   4557  O   GLN B 283      17.751  -7.341  16.326  1.00  0.00           O  
ATOM   4558  N   VAL B 284      16.161  -6.516  14.971  1.00  0.00           N  
ATOM   4559  H   VAL B 284      15.494  -5.771  14.792  1.00  0.00           H  
ATOM   4560  CA  VAL B 284      16.206  -7.618  13.993  1.00  0.00           C  
ATOM   4561  HA  VAL B 284      16.898  -8.384  14.345  1.00  0.00           H  
ATOM   4562  CB  VAL B 284      14.832  -8.306  13.852  1.00  0.00           C  
ATOM   4563  HB  VAL B 284      14.127  -7.591  13.442  1.00  0.00           H  
ATOM   4564  CG1 VAL B 284      14.879  -9.511  12.905  1.00  0.00           C  
ATOM   4565 HG11 VAL B 284      15.131  -9.191  11.896  1.00  0.00           H  
ATOM   4566 HG12 VAL B 284      15.608 -10.243  13.253  1.00  0.00           H  
ATOM   4567 HG13 VAL B 284      13.902  -9.995  12.864  1.00  0.00           H  
ATOM   4568  CG2 VAL B 284      14.306  -8.798  15.213  1.00  0.00           C  
ATOM   4569 HG21 VAL B 284      14.179  -7.962  15.899  1.00  0.00           H  
ATOM   4570 HG22 VAL B 284      13.337  -9.276  15.078  1.00  0.00           H  
ATOM   4571 HG23 VAL B 284      15.004  -9.518  15.642  1.00  0.00           H  
ATOM   4572  C   VAL B 284      16.746  -7.081  12.666  1.00  0.00           C  
ATOM   4573  O   VAL B 284      16.069  -6.353  11.942  1.00  0.00           O  
ATOM   4574  N   THR B 285      17.997  -7.426  12.363  1.00  0.00           N  
ATOM   4575  H   THR B 285      18.497  -8.021  13.009  1.00  0.00           H  
ATOM   4576  CA  THR B 285      18.758  -7.015  11.165  1.00  0.00           C  
ATOM   4577  HA  THR B 285      18.566  -5.960  10.975  1.00  0.00           H  
ATOM   4578  CB  THR B 285      20.270  -7.190  11.417  1.00  0.00           C  
ATOM   4579  HB  THR B 285      20.809  -7.216  10.469  1.00  0.00           H  
ATOM   4580  CG2 THR B 285      20.844  -6.048  12.253  1.00  0.00           C  
ATOM   4581 HG21 THR B 285      20.733  -5.111  11.708  1.00  0.00           H  
ATOM   4582 HG22 THR B 285      20.319  -5.979  13.206  1.00  0.00           H  
ATOM   4583 HG23 THR B 285      21.905  -6.223  12.435  1.00  0.00           H  
ATOM   4584  OG1 THR B 285      20.518  -8.391  12.116  1.00  0.00           O  
ATOM   4585  HG1 THR B 285      21.413  -8.671  11.903  1.00  0.00           H  
ATOM   4586  C   THR B 285      18.364  -7.751   9.876  1.00  0.00           C  
ATOM   4587  O   THR B 285      18.986  -7.524   8.840  1.00  0.00           O  
ATOM   4588  N   TYR B 286      17.334  -8.600   9.907  1.00  0.00           N  
ATOM   4589  H   TYR B 286      16.803  -8.667  10.759  1.00  0.00           H  
ATOM   4590  CA  TYR B 286      16.905  -9.440   8.786  1.00  0.00           C  
ATOM   4591  HA  TYR B 286      17.494  -9.180   7.906  1.00  0.00           H  
ATOM   4592  CB  TYR B 286      17.189 -10.918   9.106  1.00  0.00           C  
ATOM   4593  HB2 TYR B 286      16.536 -11.228   9.924  1.00  0.00           H  
ATOM   4594  HB3 TYR B 286      16.928 -11.526   8.239  1.00  0.00           H  
ATOM   4595  CG  TYR B 286      18.631 -11.224   9.476  1.00  0.00           C  
ATOM   4596  CD1 TYR B 286      18.950 -11.650  10.781  1.00  0.00           C  
ATOM   4597  HD1 TYR B 286      18.166 -11.771  11.519  1.00  0.00           H  
ATOM   4598  CE1 TYR B 286      20.286 -11.930  11.126  1.00  0.00           C  
ATOM   4599  HE1 TYR B 286      20.524 -12.250  12.127  1.00  0.00           H  
ATOM   4600  CZ  TYR B 286      21.309 -11.789  10.164  1.00  0.00           C  
ATOM   4601  OH  TYR B 286      22.596 -12.073  10.496  1.00  0.00           O  
ATOM   4602  HH  TYR B 286      22.653 -12.566  11.316  1.00  0.00           H  
ATOM   4603  CE2 TYR B 286      20.991 -11.358   8.860  1.00  0.00           C  
ATOM   4604  HE2 TYR B 286      21.779 -11.253   8.131  1.00  0.00           H  
ATOM   4605  CD2 TYR B 286      19.654 -11.080   8.516  1.00  0.00           C  
ATOM   4606  HD2 TYR B 286      19.416 -10.755   7.513  1.00  0.00           H  
ATOM   4607  C   TYR B 286      15.430  -9.224   8.416  1.00  0.00           C  
ATOM   4608  O   TYR B 286      14.619  -8.787   9.231  1.00  0.00           O  
ATOM   4609  N   LEU B 287      15.100  -9.565   7.165  1.00  0.00           N  
ATOM   4610  H   LEU B 287      15.838  -9.868   6.551  1.00  0.00           H  
ATOM   4611  CA  LEU B 287      13.730  -9.617   6.633  1.00  0.00           C  
ATOM   4612  HA  LEU B 287      13.184  -8.735   6.970  1.00  0.00           H  
ATOM   4613  CB  LEU B 287      13.793  -9.619   5.089  1.00  0.00           C  
ATOM   4614  HB2 LEU B 287      14.214 -10.573   4.769  1.00  0.00           H  
ATOM   4615  HB3 LEU B 287      12.769  -9.570   4.713  1.00  0.00           H  
ATOM   4616  CG  LEU B 287      14.611  -8.491   4.426  1.00  0.00           C  
ATOM   4617  HG  LEU B 287      15.648  -8.542   4.760  1.00  0.00           H  
ATOM   4618  CD1 LEU B 287      14.593  -8.662   2.907  1.00  0.00           C  
ATOM   4619 HD11 LEU B 287      15.043  -9.616   2.637  1.00  0.00           H  
ATOM   4620 HD12 LEU B 287      13.568  -8.625   2.537  1.00  0.00           H  
ATOM   4621 HD13 LEU B 287      15.165  -7.861   2.437  1.00  0.00           H  
ATOM   4622  CD2 LEU B 287      14.063  -7.104   4.744  1.00  0.00           C  
ATOM   4623 HD21 LEU B 287      14.666  -6.342   4.252  1.00  0.00           H  
ATOM   4624 HD22 LEU B 287      13.025  -7.032   4.421  1.00  0.00           H  
ATOM   4625 HD23 LEU B 287      14.105  -6.935   5.816  1.00  0.00           H  
ATOM   4626  C   LEU B 287      12.944 -10.850   7.138  1.00  0.00           C  
ATOM   4627  O   LEU B 287      11.720 -10.901   7.032  1.00  0.00           O  
ATOM   4628  N   GLU B 288      13.656 -11.834   7.693  1.00  0.00           N  
ATOM   4629  H   GLU B 288      14.642 -11.683   7.804  1.00  0.00           H  
ATOM   4630  CA  GLU B 288      13.120 -13.037   8.338  1.00  0.00           C  
ATOM   4631  HA  GLU B 288      12.464 -13.554   7.640  1.00  0.00           H  
ATOM   4632  CB  GLU B 288      14.319 -13.962   8.644  1.00  0.00           C  
ATOM   4633  HB2 GLU B 288      14.671 -14.381   7.700  1.00  0.00           H  
ATOM   4634  HB3 GLU B 288      15.134 -13.360   9.052  1.00  0.00           H  
ATOM   4635  CG  GLU B 288      14.080 -15.118   9.628  1.00  0.00           C  
ATOM   4636  HG2 GLU B 288      14.964 -15.761   9.629  1.00  0.00           H  
ATOM   4637  HG3 GLU B 288      13.982 -14.698  10.632  1.00  0.00           H  
ATOM   4638  CD  GLU B 288      12.841 -15.960   9.307  1.00  0.00           C  
ATOM   4639  OE1 GLU B 288      12.487 -16.056   8.109  1.00  0.00           O  
ATOM   4640  OE2 GLU B 288      12.255 -16.468  10.293  1.00  0.00           O  
ATOM   4641  C   GLU B 288      12.339 -12.662   9.617  1.00  0.00           C  
ATOM   4642  O   GLU B 288      12.910 -12.008  10.498  1.00  0.00           O  
ATOM   4643  N   PRO B 289      11.057 -13.051   9.766  1.00  0.00           N  
ATOM   4644  CD  PRO B 289      10.215 -13.657   8.740  1.00  0.00           C  
ATOM   4645  HD2 PRO B 289      10.609 -14.612   8.404  1.00  0.00           H  
ATOM   4646  HD3 PRO B 289      10.124 -12.973   7.895  1.00  0.00           H  
ATOM   4647  CG  PRO B 289       8.845 -13.875   9.378  1.00  0.00           C  
ATOM   4648  HG2 PRO B 289       8.813 -14.856   9.855  1.00  0.00           H  
ATOM   4649  HG3 PRO B 289       8.039 -13.771   8.651  1.00  0.00           H  
ATOM   4650  CB  PRO B 289       8.804 -12.780  10.437  1.00  0.00           C  
ATOM   4651  HB2 PRO B 289       8.078 -12.984  11.218  1.00  0.00           H  
ATOM   4652  HB3 PRO B 289       8.572 -11.828   9.962  1.00  0.00           H  
ATOM   4653  CA  PRO B 289      10.250 -12.759  10.948  1.00  0.00           C  
ATOM   4654  HA  PRO B 289      10.480 -11.753  11.296  1.00  0.00           H  
ATOM   4655  C   PRO B 289      10.516 -13.727  12.125  1.00  0.00           C  
ATOM   4656  O   PRO B 289       9.584 -14.320  12.682  1.00  0.00           O  
ATOM   4657  N   SER B 290      11.777 -13.870  12.552  1.00  0.00           N  
ATOM   4658  H   SER B 290      12.517 -13.380  12.060  1.00  0.00           H  
ATOM   4659  CA  SER B 290      12.133 -14.588  13.786  1.00  0.00           C  
ATOM   4660  HA  SER B 290      11.318 -14.437  14.492  1.00  0.00           H  
ATOM   4661  CB  SER B 290      12.224 -16.104  13.539  1.00  0.00           C  
ATOM   4662  HB2 SER B 290      12.349 -16.613  14.492  1.00  0.00           H  
ATOM   4663  HB3 SER B 290      11.292 -16.456  13.097  1.00  0.00           H  
ATOM   4664  OG  SER B 290      13.291 -16.478  12.700  1.00  0.00           O  
ATOM   4665  HG  SER B 290      12.933 -16.481  11.774  1.00  0.00           H  
ATOM   4666  C   SER B 290      13.386 -14.042  14.489  1.00  0.00           C  
ATOM   4667  O   SER B 290      14.157 -13.249  13.945  1.00  0.00           O  
ATOM   4668  N   LEU B 291      13.562 -14.428  15.759  1.00  0.00           N  
ATOM   4669  H   LEU B 291      12.851 -15.032  16.161  1.00  0.00           H  
ATOM   4670  CA  LEU B 291      14.713 -14.062  16.595  1.00  0.00           C  
ATOM   4671  HA  LEU B 291      15.577 -13.916  15.945  1.00  0.00           H  
ATOM   4672  CB  LEU B 291      14.401 -12.729  17.302  1.00  0.00           C  
ATOM   4673  HB2 LEU B 291      14.261 -11.952  16.549  1.00  0.00           H  
ATOM   4674  HB3 LEU B 291      13.461 -12.849  17.842  1.00  0.00           H  
ATOM   4675  CG  LEU B 291      15.478 -12.267  18.302  1.00  0.00           C  
ATOM   4676  HG  LEU B 291      15.687 -13.061  19.018  1.00  0.00           H  
ATOM   4677  CD1 LEU B 291      16.780 -11.876  17.603  1.00  0.00           C  
ATOM   4678 HD11 LEU B 291      16.595 -11.088  16.872  1.00  0.00           H  
ATOM   4679 HD12 LEU B 291      17.499 -11.522  18.341  1.00  0.00           H  
ATOM   4680 HD13 LEU B 291      17.208 -12.741  17.100  1.00  0.00           H  
ATOM   4681  CD2 LEU B 291      14.960 -11.066  19.089  1.00  0.00           C  
ATOM   4682 HD21 LEU B 291      15.697 -10.790  19.843  1.00  0.00           H  
ATOM   4683 HD22 LEU B 291      14.784 -10.221  18.421  1.00  0.00           H  
ATOM   4684 HD23 LEU B 291      14.032 -11.330  19.593  1.00  0.00           H  
ATOM   4685  C   LEU B 291      15.052 -15.170  17.606  1.00  0.00           C  
ATOM   4686  O   LEU B 291      14.217 -15.539  18.431  1.00  0.00           O  
ATOM   4687  N   ARG B 292      16.297 -15.663  17.593  1.00  0.00           N  
ATOM   4688  H   ARG B 292      16.945 -15.271  16.925  1.00  0.00           H  
ATOM   4689  CA  ARG B 292      16.826 -16.591  18.610  1.00  0.00           C  
ATOM   4690  HA  ARG B 292      15.984 -17.111  19.067  1.00  0.00           H  
ATOM   4691  CB  ARG B 292      17.711 -17.641  17.915  1.00  0.00           C  
ATOM   4692  HB2 ARG B 292      17.188 -17.984  17.020  1.00  0.00           H  
ATOM   4693  HB3 ARG B 292      18.643 -17.168  17.599  1.00  0.00           H  
ATOM   4694  CG  ARG B 292      18.031 -18.877  18.775  1.00  0.00           C  
ATOM   4695  HG2 ARG B 292      18.635 -18.580  19.633  1.00  0.00           H  
ATOM   4696  HG3 ARG B 292      17.104 -19.334  19.124  1.00  0.00           H  
ATOM   4697  CD  ARG B 292      18.803 -19.899  17.926  1.00  0.00           C  
ATOM   4698  HD2 ARG B 292      18.169 -20.211  17.092  1.00  0.00           H  
ATOM   4699  HD3 ARG B 292      19.689 -19.403  17.524  1.00  0.00           H  
ATOM   4700  NE  ARG B 292      19.217 -21.093  18.692  1.00  0.00           N  
ATOM   4701  HE  ARG B 292      18.779 -21.250  19.599  1.00  0.00           H  
ATOM   4702  CZ  ARG B 292      20.152 -21.963  18.350  1.00  0.00           C  
ATOM   4703  NH1 ARG B 292      20.770 -21.897  17.203  1.00  0.00           N  
ATOM   4704 HH11 ARG B 292      20.517 -21.174  16.558  1.00  0.00           H  
ATOM   4705 HH12 ARG B 292      21.470 -22.579  16.980  1.00  0.00           H  
ATOM   4706  NH2 ARG B 292      20.500 -22.926  19.146  1.00  0.00           N  
ATOM   4707 HH21 ARG B 292      20.010 -23.064  20.031  1.00  0.00           H  
ATOM   4708 HH22 ARG B 292      21.222 -23.582  18.918  1.00  0.00           H  
ATOM   4709  C   ARG B 292      17.538 -15.815  19.728  1.00  0.00           C  
ATOM   4710  O   ARG B 292      18.200 -14.818  19.450  1.00  0.00           O  
ATOM   4711  N   ILE B 293      17.430 -16.276  20.975  1.00  0.00           N  
ATOM   4712  H   ILE B 293      16.837 -17.088  21.121  1.00  0.00           H  
ATOM   4713  CA  ILE B 293      18.023 -15.634  22.166  1.00  0.00           C  
ATOM   4714  HA  ILE B 293      18.853 -15.000  21.851  1.00  0.00           H  
ATOM   4715  CB  ILE B 293      16.981 -14.746  22.904  1.00  0.00           C  
ATOM   4716  HB  ILE B 293      16.195 -15.400  23.287  1.00  0.00           H  
ATOM   4717  CG2 ILE B 293      17.628 -14.040  24.113  1.00  0.00           C  
ATOM   4718 HG21 ILE B 293      18.397 -13.342  23.779  1.00  0.00           H  
ATOM   4719 HG22 ILE B 293      16.876 -13.499  24.685  1.00  0.00           H  
ATOM   4720 HG23 ILE B 293      18.066 -14.759  24.799  1.00  0.00           H  
ATOM   4721  CG1 ILE B 293      16.319 -13.712  21.961  1.00  0.00           C  
ATOM   4722 HG12 ILE B 293      17.092 -13.110  21.481  1.00  0.00           H  
ATOM   4723 HG13 ILE B 293      15.766 -14.247  21.189  1.00  0.00           H  
ATOM   4724  CD1 ILE B 293      15.319 -12.768  22.642  1.00  0.00           C  
ATOM   4725 HD11 ILE B 293      14.770 -12.213  21.883  1.00  0.00           H  
ATOM   4726 HD12 ILE B 293      14.614 -13.342  23.243  1.00  0.00           H  
ATOM   4727 HD13 ILE B 293      15.839 -12.051  23.276  1.00  0.00           H  
ATOM   4728  C   ILE B 293      18.577 -16.717  23.103  1.00  0.00           C  
ATOM   4729  O   ILE B 293      17.901 -17.716  23.331  1.00  0.00           O  
ATOM   4730  N   ALA B 294      19.772 -16.540  23.679  1.00  0.00           N  
ATOM   4731  H   ALA B 294      20.295 -15.702  23.483  1.00  0.00           H  
ATOM   4732  CA  ALA B 294      20.252 -17.414  24.755  1.00  0.00           C  
ATOM   4733  HA  ALA B 294      20.179 -18.453  24.434  1.00  0.00           H  
ATOM   4734  CB  ALA B 294      21.732 -17.120  25.026  1.00  0.00           C  
ATOM   4735  HB1 ALA B 294      21.867 -16.076  25.307  1.00  0.00           H  
ATOM   4736  HB2 ALA B 294      22.086 -17.757  25.839  1.00  0.00           H  
ATOM   4737  HB3 ALA B 294      22.322 -17.333  24.134  1.00  0.00           H  
ATOM   4738  C   ALA B 294      19.376 -17.251  26.011  1.00  0.00           C  
ATOM   4739  O   ALA B 294      19.251 -16.148  26.555  1.00  0.00           O  
ATOM   4740  N   ALA B 295      18.754 -18.346  26.458  1.00  0.00           N  
ATOM   4741  H   ALA B 295      18.987 -19.242  26.041  1.00  0.00           H  
ATOM   4742  CA  ALA B 295      17.759 -18.340  27.531  1.00  0.00           C  
ATOM   4743  HA  ALA B 295      16.956 -17.652  27.265  1.00  0.00           H  
ATOM   4744  CB  ALA B 295      17.169 -19.751  27.654  1.00  0.00           C  
ATOM   4745  HB1 ALA B 295      16.401 -19.759  28.430  1.00  0.00           H  
ATOM   4746  HB2 ALA B 295      16.716 -20.053  26.709  1.00  0.00           H  
ATOM   4747  HB3 ALA B 295      17.950 -20.465  27.922  1.00  0.00           H  
ATOM   4748  C   ALA B 295      18.359 -17.859  28.862  1.00  0.00           C  
ATOM   4749  O   ALA B 295      17.709 -17.129  29.600  1.00  0.00           O  
ATOM   4750  N   SER B 296      19.634 -18.169  29.105  1.00  0.00           N  
ATOM   4751  H   SER B 296      20.112 -18.738  28.417  1.00  0.00           H  
ATOM   4752  CA  SER B 296      20.441 -17.718  30.247  1.00  0.00           C  
ATOM   4753  HA  SER B 296      19.926 -18.002  31.166  1.00  0.00           H  
ATOM   4754  CB  SER B 296      21.786 -18.451  30.204  1.00  0.00           C  
ATOM   4755  HB2 SER B 296      22.425 -18.101  31.016  1.00  0.00           H  
ATOM   4756  HB3 SER B 296      21.613 -19.522  30.330  1.00  0.00           H  
ATOM   4757  OG  SER B 296      22.423 -18.226  28.956  1.00  0.00           O  
ATOM   4758  HG  SER B 296      23.256 -18.713  28.946  1.00  0.00           H  
ATOM   4759  C   SER B 296      20.673 -16.200  30.325  1.00  0.00           C  
ATOM   4760  O   SER B 296      21.240 -15.723  31.306  1.00  0.00           O  
ATOM   4761  N   THR B 297      20.233 -15.414  29.332  1.00  0.00           N  
ATOM   4762  H   THR B 297      19.780 -15.861  28.546  1.00  0.00           H  
ATOM   4763  CA  THR B 297      20.154 -13.943  29.462  1.00  0.00           C  
ATOM   4764  HA  THR B 297      21.009 -13.606  30.048  1.00  0.00           H  
ATOM   4765  CB  THR B 297      20.226 -13.221  28.105  1.00  0.00           C  
ATOM   4766  HB  THR B 297      20.244 -12.146  28.299  1.00  0.00           H  
ATOM   4767  CG2 THR B 297      21.478 -13.569  27.306  1.00  0.00           C  
ATOM   4768 HG21 THR B 297      21.506 -14.636  27.091  1.00  0.00           H  
ATOM   4769 HG22 THR B 297      21.481 -13.011  26.371  1.00  0.00           H  
ATOM   4770 HG23 THR B 297      22.364 -13.300  27.882  1.00  0.00           H  
ATOM   4771  OG1 THR B 297      19.108 -13.490  27.293  1.00  0.00           O  
ATOM   4772  HG1 THR B 297      19.161 -14.425  27.020  1.00  0.00           H  
ATOM   4773  C   THR B 297      18.903 -13.484  30.223  1.00  0.00           C  
ATOM   4774  O   THR B 297      18.862 -12.346  30.699  1.00  0.00           O  
ATOM   4775  N   LEU B 298      17.877 -14.334  30.339  1.00  0.00           N  
ATOM   4776  H   LEU B 298      17.994 -15.276  29.977  1.00  0.00           H  
ATOM   4777  CA  LEU B 298      16.685 -14.126  31.162  1.00  0.00           C  
ATOM   4778  HA  LEU B 298      16.481 -13.059  31.246  1.00  0.00           H  
ATOM   4779  CB  LEU B 298      15.465 -14.798  30.502  1.00  0.00           C  
ATOM   4780  HB2 LEU B 298      15.599 -15.880  30.548  1.00  0.00           H  
ATOM   4781  HB3 LEU B 298      14.585 -14.559  31.095  1.00  0.00           H  
ATOM   4782  CG  LEU B 298      15.198 -14.403  29.036  1.00  0.00           C  
ATOM   4783  HG  LEU B 298      16.021 -14.747  28.409  1.00  0.00           H  
ATOM   4784  CD1 LEU B 298      13.918 -15.083  28.553  1.00  0.00           C  
ATOM   4785 HD11 LEU B 298      14.020 -16.164  28.663  1.00  0.00           H  
ATOM   4786 HD12 LEU B 298      13.066 -14.751  29.149  1.00  0.00           H  
ATOM   4787 HD13 LEU B 298      13.744 -14.847  27.505  1.00  0.00           H  
ATOM   4788  CD2 LEU B 298      15.034 -12.893  28.844  1.00  0.00           C  
ATOM   4789 HD21 LEU B 298      15.973 -12.396  29.075  1.00  0.00           H  
ATOM   4790 HD22 LEU B 298      14.774 -12.677  27.809  1.00  0.00           H  
ATOM   4791 HD23 LEU B 298      14.248 -12.517  29.500  1.00  0.00           H  
ATOM   4792  C   LEU B 298      16.921 -14.672  32.579  1.00  0.00           C  
ATOM   4793  O   LEU B 298      17.698 -15.603  32.785  1.00  0.00           O  
ATOM   4794  N   LYS B 299      16.242 -14.102  33.573  1.00  0.00           N  
ATOM   4795  H   LYS B 299      15.526 -13.425  33.334  1.00  0.00           H  
ATOM   4796  CA  LYS B 299      16.349 -14.506  34.981  1.00  0.00           C  
ATOM   4797  HA  LYS B 299      17.404 -14.644  35.227  1.00  0.00           H  
ATOM   4798  CB  LYS B 299      15.766 -13.397  35.877  1.00  0.00           C  
ATOM   4799  HB2 LYS B 299      14.715 -13.261  35.624  1.00  0.00           H  
ATOM   4800  HB3 LYS B 299      15.831 -13.703  36.923  1.00  0.00           H  
ATOM   4801  CG  LYS B 299      16.507 -12.060  35.690  1.00  0.00           C  
ATOM   4802  HG2 LYS B 299      17.546 -12.184  36.000  1.00  0.00           H  
ATOM   4803  HG3 LYS B 299      16.496 -11.776  34.638  1.00  0.00           H  
ATOM   4804  CD  LYS B 299      15.880 -10.909  36.485  1.00  0.00           C  
ATOM   4805  HD2 LYS B 299      14.823 -10.814  36.225  1.00  0.00           H  
ATOM   4806  HD3 LYS B 299      15.971 -11.108  37.554  1.00  0.00           H  
ATOM   4807  CE  LYS B 299      16.608  -9.611  36.114  1.00  0.00           C  
ATOM   4808  HE2 LYS B 299      17.681  -9.749  36.267  1.00  0.00           H  
ATOM   4809  HE3 LYS B 299      16.430  -9.414  35.052  1.00  0.00           H  
ATOM   4810  NZ  LYS B 299      16.124  -8.471  36.919  1.00  0.00           N  
ATOM   4811  HZ1 LYS B 299      15.105  -8.378  36.832  1.00  0.00           H  
ATOM   4812  HZ2 LYS B 299      16.220  -8.632  37.909  1.00  0.00           H  
ATOM   4813  HZ3 LYS B 299      16.529  -7.589  36.651  1.00  0.00           H  
ATOM   4814  C   LYS B 299      15.633 -15.850  35.181  1.00  0.00           C  
ATOM   4815  O   LYS B 299      14.534 -16.045  34.672  1.00  0.00           O  
ATOM   4816  N   SER B 300      16.246 -16.768  35.930  1.00  0.00           N  
ATOM   4817  H   SER B 300      17.147 -16.539  36.312  1.00  0.00           H  
ATOM   4818  CA  SER B 300      15.689 -18.106  36.193  1.00  0.00           C  
ATOM   4819  HA  SER B 300      15.541 -18.600  35.232  1.00  0.00           H  
ATOM   4820  CB  SER B 300      16.695 -18.928  37.017  1.00  0.00           C  
ATOM   4821  HB2 SER B 300      17.656 -18.947  36.500  1.00  0.00           H  
ATOM   4822  HB3 SER B 300      16.830 -18.449  37.988  1.00  0.00           H  
ATOM   4823  OG  SER B 300      16.262 -20.260  37.239  1.00  0.00           O  
ATOM   4824  HG  SER B 300      16.369 -20.778  36.434  1.00  0.00           H  
ATOM   4825  C   SER B 300      14.329 -18.051  36.907  1.00  0.00           C  
ATOM   4826  O   SER B 300      14.133 -17.239  37.810  1.00  0.00           O  
ATOM   4827  N   GLY B 301      13.404 -18.935  36.519  1.00  0.00           N  
ATOM   4828  H   GLY B 301      13.634 -19.542  35.746  1.00  0.00           H  
ATOM   4829  CA  GLY B 301      12.163 -19.235  37.248  1.00  0.00           C  
ATOM   4830  HA2 GLY B 301      11.762 -20.177  36.874  1.00  0.00           H  
ATOM   4831  HA3 GLY B 301      12.412 -19.376  38.301  1.00  0.00           H  
ATOM   4832  C   GLY B 301      11.035 -18.195  37.183  1.00  0.00           C  
ATOM   4833  O   GLY B 301       9.887 -18.552  37.443  1.00  0.00           O  
ATOM   4834  N   ILE B 302      11.310 -16.936  36.827  1.00  0.00           N  
ATOM   4835  H   ILE B 302      12.270 -16.690  36.634  1.00  0.00           H  
ATOM   4836  CA  ILE B 302      10.267 -15.919  36.617  1.00  0.00           C  
ATOM   4837  HA  ILE B 302       9.430 -16.165  37.271  1.00  0.00           H  
ATOM   4838  CB  ILE B 302      10.723 -14.504  37.036  1.00  0.00           C  
ATOM   4839  HB  ILE B 302       9.833 -13.875  37.009  1.00  0.00           H  
ATOM   4840  CG2 ILE B 302      11.217 -14.511  38.496  1.00  0.00           C  
ATOM   4841 HG21 ILE B 302      11.323 -13.491  38.865  1.00  0.00           H  
ATOM   4842 HG22 ILE B 302      10.492 -15.030  39.125  1.00  0.00           H  
ATOM   4843 HG23 ILE B 302      12.178 -15.023  38.568  1.00  0.00           H  
ATOM   4844  CG1 ILE B 302      11.737 -13.872  36.062  1.00  0.00           C  
ATOM   4845 HG12 ILE B 302      12.628 -14.498  36.001  1.00  0.00           H  
ATOM   4846 HG13 ILE B 302      11.285 -13.820  35.072  1.00  0.00           H  
ATOM   4847  CD1 ILE B 302      12.147 -12.446  36.455  1.00  0.00           C  
ATOM   4848 HD11 ILE B 302      12.817 -12.471  37.315  1.00  0.00           H  
ATOM   4849 HD12 ILE B 302      12.661 -11.972  35.620  1.00  0.00           H  
ATOM   4850 HD13 ILE B 302      11.265 -11.858  36.705  1.00  0.00           H  
ATOM   4851  C   ILE B 302       9.714 -15.972  35.188  1.00  0.00           C  
ATOM   4852  O   ILE B 302      10.403 -16.359  34.244  1.00  0.00           O  
ATOM   4853  N   SER B 303       8.454 -15.578  35.021  1.00  0.00           N  
ATOM   4854  H   SER B 303       7.953 -15.217  35.827  1.00  0.00           H  
ATOM   4855  CA  SER B 303       7.811 -15.533  33.706  1.00  0.00           C  
ATOM   4856  HA  SER B 303       8.234 -16.331  33.093  1.00  0.00           H  
ATOM   4857  CB  SER B 303       6.327 -15.855  33.874  1.00  0.00           C  
ATOM   4858  HB2 SER B 303       6.230 -16.878  34.239  1.00  0.00           H  
ATOM   4859  HB3 SER B 303       5.890 -15.193  34.619  1.00  0.00           H  
ATOM   4860  OG  SER B 303       5.614 -15.726  32.662  1.00  0.00           O  
ATOM   4861  HG  SER B 303       6.079 -16.228  31.960  1.00  0.00           H  
ATOM   4862  C   SER B 303       8.094 -14.215  32.964  1.00  0.00           C  
ATOM   4863  O   SER B 303       8.440 -13.195  33.570  1.00  0.00           O  
ATOM   4864  N   TYR B 304       7.939 -14.240  31.637  1.00  0.00           N  
ATOM   4865  H   TYR B 304       7.618 -15.110  31.229  1.00  0.00           H  
ATOM   4866  CA  TYR B 304       8.163 -13.134  30.701  1.00  0.00           C  
ATOM   4867  HA  TYR B 304       8.190 -12.198  31.252  1.00  0.00           H  
ATOM   4868  CB  TYR B 304       9.519 -13.317  29.993  1.00  0.00           C  
ATOM   4869  HB2 TYR B 304       9.593 -14.335  29.609  1.00  0.00           H  
ATOM   4870  HB3 TYR B 304       9.566 -12.653  29.129  1.00  0.00           H  
ATOM   4871  CG  TYR B 304      10.730 -13.020  30.857  1.00  0.00           C  
ATOM   4872  CD1 TYR B 304      11.315 -11.739  30.814  1.00  0.00           C  
ATOM   4873  HD1 TYR B 304      10.905 -10.981  30.164  1.00  0.00           H  
ATOM   4874  CE1 TYR B 304      12.437 -11.442  31.607  1.00  0.00           C  
ATOM   4875  HE1 TYR B 304      12.885 -10.461  31.578  1.00  0.00           H  
ATOM   4876  CZ  TYR B 304      12.988 -12.440  32.438  1.00  0.00           C  
ATOM   4877  OH  TYR B 304      14.100 -12.176  33.167  1.00  0.00           O  
ATOM   4878  HH  TYR B 304      14.270 -11.208  33.255  1.00  0.00           H  
ATOM   4879  CE2 TYR B 304      12.405 -13.723  32.482  1.00  0.00           C  
ATOM   4880  HE2 TYR B 304      12.824 -14.483  33.126  1.00  0.00           H  
ATOM   4881  CD2 TYR B 304      11.278 -14.013  31.691  1.00  0.00           C  
ATOM   4882  HD2 TYR B 304      10.836 -15.000  31.739  1.00  0.00           H  
ATOM   4883  C   TYR B 304       7.027 -12.998  29.673  1.00  0.00           C  
ATOM   4884  O   TYR B 304       6.173 -13.871  29.514  1.00  0.00           O  
ATOM   4885  N   ARG B 305       7.039 -11.878  28.949  1.00  0.00           N  
ATOM   4886  H   ARG B 305       7.745 -11.192  29.205  1.00  0.00           H  
ATOM   4887  CA  ARG B 305       6.145 -11.510  27.846  1.00  0.00           C  
ATOM   4888  HA  ARG B 305       5.601 -12.389  27.511  1.00  0.00           H  
ATOM   4889  CB  ARG B 305       5.161 -10.437  28.317  1.00  0.00           C  
ATOM   4890  HB2 ARG B 305       5.715  -9.600  28.749  1.00  0.00           H  
ATOM   4891  HB3 ARG B 305       4.591 -10.072  27.461  1.00  0.00           H  
ATOM   4892  CG  ARG B 305       4.186 -10.998  29.345  1.00  0.00           C  
ATOM   4893  HG2 ARG B 305       3.659 -11.850  28.914  1.00  0.00           H  
ATOM   4894  HG3 ARG B 305       4.721 -11.321  30.240  1.00  0.00           H  
ATOM   4895  CD  ARG B 305       3.188  -9.912  29.725  1.00  0.00           C  
ATOM   4896  HD2 ARG B 305       3.724  -9.096  30.213  1.00  0.00           H  
ATOM   4897  HD3 ARG B 305       2.698  -9.525  28.831  1.00  0.00           H  
ATOM   4898  NE  ARG B 305       2.204 -10.456  30.657  1.00  0.00           N  
ATOM   4899  HE  ARG B 305       2.471 -10.481  31.645  1.00  0.00           H  
ATOM   4900  CZ  ARG B 305       1.082 -11.084  30.397  1.00  0.00           C  
ATOM   4901  NH1 ARG B 305       0.630 -11.240  29.181  1.00  0.00           N  
ATOM   4902 HH11 ARG B 305       1.194 -10.912  28.416  1.00  0.00           H  
ATOM   4903 HH12 ARG B 305      -0.263 -11.669  29.029  1.00  0.00           H  
ATOM   4904  NH2 ARG B 305       0.399 -11.583  31.379  1.00  0.00           N  
ATOM   4905 HH21 ARG B 305       0.878 -11.628  32.291  1.00  0.00           H  
ATOM   4906 HH22 ARG B 305      -0.476 -12.044  31.257  1.00  0.00           H  
ATOM   4907  C   ARG B 305       6.925 -10.978  26.657  1.00  0.00           C  
ATOM   4908  O   ARG B 305       8.061 -10.534  26.819  1.00  0.00           O  
ATOM   4909  N   ALA B 306       6.293 -10.977  25.486  1.00  0.00           N  
ATOM   4910  H   ALA B 306       5.343 -11.331  25.447  1.00  0.00           H  
ATOM   4911  CA  ALA B 306       6.893 -10.478  24.257  1.00  0.00           C  
ATOM   4912  HA  ALA B 306       7.662  -9.762  24.541  1.00  0.00           H  
ATOM   4913  CB  ALA B 306       7.590 -11.632  23.525  1.00  0.00           C  
ATOM   4914  HB1 ALA B 306       8.290 -12.132  24.195  1.00  0.00           H  
ATOM   4915  HB2 ALA B 306       6.854 -12.353  23.176  1.00  0.00           H  
ATOM   4916  HB3 ALA B 306       8.142 -11.239  22.671  1.00  0.00           H  
ATOM   4917  C   ALA B 306       5.900  -9.737  23.348  1.00  0.00           C  
ATOM   4918  O   ALA B 306       4.713 -10.064  23.282  1.00  0.00           O  
ATOM   4919  N   ARG B 307       6.422  -8.753  22.606  1.00  0.00           N  
ATOM   4920  H   ARG B 307       7.411  -8.565  22.761  1.00  0.00           H  
ATOM   4921  CA  ARG B 307       5.793  -8.026  21.488  1.00  0.00           C  
ATOM   4922  HA  ARG B 307       4.978  -8.623  21.083  1.00  0.00           H  
ATOM   4923  CB  ARG B 307       5.212  -6.682  21.949  1.00  0.00           C  
ATOM   4924  HB2 ARG B 307       5.979  -6.139  22.504  1.00  0.00           H  
ATOM   4925  HB3 ARG B 307       4.941  -6.093  21.072  1.00  0.00           H  
ATOM   4926  CG  ARG B 307       3.945  -6.841  22.802  1.00  0.00           C  
ATOM   4927  HG2 ARG B 307       3.192  -7.375  22.221  1.00  0.00           H  
ATOM   4928  HG3 ARG B 307       4.168  -7.420  23.697  1.00  0.00           H  
ATOM   4929  CD  ARG B 307       3.370  -5.481  23.217  1.00  0.00           C  
ATOM   4930  HD2 ARG B 307       3.055  -4.948  22.319  1.00  0.00           H  
ATOM   4931  HD3 ARG B 307       2.486  -5.652  23.833  1.00  0.00           H  
ATOM   4932  NE  ARG B 307       4.356  -4.673  23.967  1.00  0.00           N  
ATOM   4933  HE  ARG B 307       5.237  -5.110  24.201  1.00  0.00           H  
ATOM   4934  CZ  ARG B 307       4.233  -3.422  24.361  1.00  0.00           C  
ATOM   4935  NH1 ARG B 307       3.165  -2.716  24.110  1.00  0.00           N  
ATOM   4936 HH11 ARG B 307       2.427  -3.139  23.577  1.00  0.00           H  
ATOM   4937 HH12 ARG B 307       3.097  -1.760  24.404  1.00  0.00           H
[truncated: 31,105 more chars]
