# Supplementary material for: Insights into receptor structure and dynamics at the surface of living cells
Source: Nat Commun. 2023 Mar 22;14:1596. doi: 10.1038/s41467-023-37284-4 (PMC10033668; doi:10.1038/s41467-023-37284-4)
Supplement: Supplementary file 15 — Source Data [file 41467_2023_37284_MOESM15_ESM.zip › Source data/Main/Figure 5/b/Average structures of MD sub-trajectories/E94B/MD_sub-average_3bpn_E94B_10.pdb]

ATOM      1  N   CYS A   1      -3.671 -18.828  -5.155  1.00  0.00           N  
ATOM      2  H1  CYS A   1      -2.735 -18.589  -4.854  1.00  0.00           H  
ATOM      3  H2  CYS A   1      -3.756 -18.935  -6.156  1.00  0.00           H  
ATOM      4  H3  CYS A   1      -3.884 -19.724  -4.737  1.00  0.00           H  
ATOM      5  CA  CYS A   1      -4.643 -17.842  -4.644  1.00  0.00           C  
ATOM      6  HA  CYS A   1      -5.633 -18.114  -5.005  1.00  0.00           H  
ATOM      7  CB  CYS A   1      -4.708 -17.817  -3.106  1.00  0.00           C  
ATOM      8  HB2 CYS A   1      -4.908 -18.823  -2.731  1.00  0.00           H  
ATOM      9  HB3 CYS A   1      -3.755 -17.485  -2.692  1.00  0.00           H  
ATOM     10  SG  CYS A   1      -6.051 -16.712  -2.563  1.00  0.00           S  
ATOM     11  HG  CYS A   1      -5.577 -15.546  -3.029  1.00  0.00           H  
ATOM     12  C   CYS A   1      -4.345 -16.469  -5.197  1.00  0.00           C  
ATOM     13  O   CYS A   1      -3.185 -16.073  -5.243  1.00  0.00           O  
ATOM     14  N   ASP A   2      -5.394 -15.738  -5.557  1.00  0.00           N  
ATOM     15  H   ASP A   2      -6.311 -16.162  -5.545  1.00  0.00           H  
ATOM     16  CA  ASP A   2      -5.323 -14.357  -6.034  1.00  0.00           C  
ATOM     17  HA  ASP A   2      -4.493 -14.274  -6.737  1.00  0.00           H  
ATOM     18  CB  ASP A   2      -6.626 -14.020  -6.790  1.00  0.00           C  
ATOM     19  HB2 ASP A   2      -7.436 -13.934  -6.062  1.00  0.00           H  
ATOM     20  HB3 ASP A   2      -6.504 -13.050  -7.269  1.00  0.00           H  
ATOM     21  CG  ASP A   2      -7.053 -15.056  -7.857  1.00  0.00           C  
ATOM     22  OD1 ASP A   2      -8.244 -15.008  -8.242  1.00  0.00           O  
ATOM     23  OD2 ASP A   2      -6.203 -15.891  -8.254  1.00  0.00           O  
ATOM     24  C   ASP A   2      -5.076 -13.408  -4.843  1.00  0.00           C  
ATOM     25  O   ASP A   2      -5.759 -13.490  -3.817  1.00  0.00           O  
ATOM     26  N   ILE A   3      -4.092 -12.506  -4.930  1.00  0.00           N  
ATOM     27  H   ILE A   3      -3.529 -12.480  -5.764  1.00  0.00           H  
ATOM     28  CA  ILE A   3      -3.628 -11.758  -3.743  1.00  0.00           C  
ATOM     29  HA  ILE A   3      -3.482 -12.500  -2.960  1.00  0.00           H  
ATOM     30  CB  ILE A   3      -2.256 -11.092  -4.026  1.00  0.00           C  
ATOM     31  HB  ILE A   3      -1.721 -11.715  -4.745  1.00  0.00           H  
ATOM     32  CG2 ILE A   3      -2.378  -9.694  -4.658  1.00  0.00           C  
ATOM     33 HG21 ILE A   3      -2.772  -8.979  -3.936  1.00  0.00           H  
ATOM     34 HG22 ILE A   3      -1.391  -9.350  -4.970  1.00  0.00           H  
ATOM     35 HG23 ILE A   3      -3.024  -9.726  -5.534  1.00  0.00           H  
ATOM     36  CG1 ILE A   3      -1.371 -11.013  -2.764  1.00  0.00           C  
ATOM     37 HG12 ILE A   3      -0.478 -10.434  -3.001  1.00  0.00           H  
ATOM     38 HG13 ILE A   3      -1.907 -10.504  -1.963  1.00  0.00           H  
ATOM     39  CD1 ILE A   3      -0.903 -12.391  -2.271  1.00  0.00           C  
ATOM     40 HD11 ILE A   3      -0.438 -12.941  -3.090  1.00  0.00           H  
ATOM     41 HD12 ILE A   3      -0.174 -12.260  -1.473  1.00  0.00           H  
ATOM     42 HD13 ILE A   3      -1.736 -12.970  -1.877  1.00  0.00           H  
ATOM     43  C   ILE A   3      -4.700 -10.799  -3.187  1.00  0.00           C  
ATOM     44  O   ILE A   3      -4.845 -10.652  -1.975  1.00  0.00           O  
ATOM     45  N   THR A   4      -5.545 -10.238  -4.055  1.00  0.00           N  
ATOM     46  H   THR A   4      -5.370 -10.371  -5.041  1.00  0.00           H  
ATOM     47  CA  THR A   4      -6.700  -9.403  -3.689  1.00  0.00           C  
ATOM     48  HA  THR A   4      -6.349  -8.496  -3.198  1.00  0.00           H  
ATOM     49  CB  THR A   4      -7.449  -9.013  -4.972  1.00  0.00           C  
ATOM     50  HB  THR A   4      -7.898  -9.916  -5.383  1.00  0.00           H  
ATOM     51  CG2 THR A   4      -8.564  -7.977  -4.796  1.00  0.00           C  
ATOM     52 HG21 THR A   4      -9.011  -8.044  -3.806  1.00  0.00           H  
ATOM     53 HG22 THR A   4      -8.184  -6.968  -4.937  1.00  0.00           H  
ATOM     54 HG23 THR A   4      -9.341  -8.158  -5.539  1.00  0.00           H  
ATOM     55  OG1 THR A   4      -6.516  -8.527  -5.913  1.00  0.00           O  
ATOM     56  HG1 THR A   4      -5.937  -7.883  -5.468  1.00  0.00           H  
ATOM     57  C   THR A   4      -7.656 -10.129  -2.733  1.00  0.00           C  
ATOM     58  O   THR A   4      -8.176  -9.518  -1.799  1.00  0.00           O  
ATOM     59  N   LEU A   5      -7.854 -11.443  -2.897  1.00  0.00           N  
ATOM     60  H   LEU A   5      -7.322 -11.936  -3.606  1.00  0.00           H  
ATOM     61  CA  LEU A   5      -8.692 -12.227  -1.986  1.00  0.00           C  
ATOM     62  HA  LEU A   5      -9.645 -11.709  -1.887  1.00  0.00           H  
ATOM     63  CB  LEU A   5      -8.951 -13.599  -2.630  1.00  0.00           C  
ATOM     64  HB2 LEU A   5      -9.425 -13.438  -3.600  1.00  0.00           H  
ATOM     65  HB3 LEU A   5      -7.993 -14.087  -2.801  1.00  0.00           H  
ATOM     66  CG  LEU A   5      -9.818 -14.563  -1.805  1.00  0.00           C  
ATOM     67  HG  LEU A   5      -9.308 -14.808  -0.873  1.00  0.00           H  
ATOM     68  CD1 LEU A   5     -11.202 -14.007  -1.473  1.00  0.00           C  
ATOM     69 HD11 LEU A   5     -11.105 -13.127  -0.838  1.00  0.00           H  
ATOM     70 HD12 LEU A   5     -11.732 -13.742  -2.388  1.00  0.00           H  
ATOM     71 HD13 LEU A   5     -11.778 -14.754  -0.926  1.00  0.00           H  
ATOM     72  CD2 LEU A   5     -10.008 -15.846  -2.610  1.00  0.00           C  
ATOM     73 HD21 LEU A   5      -9.047 -16.341  -2.751  1.00  0.00           H  
ATOM     74 HD22 LEU A   5     -10.673 -16.513  -2.072  1.00  0.00           H  
ATOM     75 HD23 LEU A   5     -10.438 -15.622  -3.586  1.00  0.00           H  
ATOM     76  C   LEU A   5      -8.078 -12.319  -0.575  1.00  0.00           C  
ATOM     77  O   LEU A   5      -8.810 -12.247   0.414  1.00  0.00           O  
ATOM     78  N   GLN A   6      -6.743 -12.388  -0.462  1.00  0.00           N  
ATOM     79  H   GLN A   6      -6.192 -12.390  -1.312  1.00  0.00           H  
ATOM     80  CA  GLN A   6      -6.038 -12.243   0.820  1.00  0.00           C  
ATOM     81  HA  GLN A   6      -6.524 -12.892   1.550  1.00  0.00           H  
ATOM     82  CB  GLN A   6      -4.567 -12.677   0.705  1.00  0.00           C  
ATOM     83  HB2 GLN A   6      -4.088 -12.200  -0.149  1.00  0.00           H  
ATOM     84  HB3 GLN A   6      -4.048 -12.345   1.606  1.00  0.00           H  
ATOM     85  CG  GLN A   6      -4.408 -14.201   0.602  1.00  0.00           C  
ATOM     86  HG2 GLN A   6      -5.017 -14.667   1.376  1.00  0.00           H  
ATOM     87  HG3 GLN A   6      -4.763 -14.536  -0.372  1.00  0.00           H  
ATOM     88  CD  GLN A   6      -2.963 -14.673   0.792  1.00  0.00           C  
ATOM     89  OE1 GLN A   6      -2.008 -13.906   0.791  1.00  0.00           O  
ATOM     90  NE2 GLN A   6      -2.727 -15.957   0.978  1.00  0.00           N  
ATOM     91 HE21 GLN A   6      -1.765 -16.220   1.062  1.00  0.00           H  
ATOM     92 HE22 GLN A   6      -3.471 -16.635   1.073  1.00  0.00           H  
ATOM     93  C   GLN A   6      -6.114 -10.818   1.389  1.00  0.00           C  
ATOM     94  O   GLN A   6      -6.306 -10.675   2.596  1.00  0.00           O  
ATOM     95  N   GLU A   7      -6.010  -9.762   0.570  1.00  0.00           N  
ATOM     96  H   GLU A   7      -5.775  -9.932  -0.404  1.00  0.00           H  
ATOM     97  CA  GLU A   7      -6.169  -8.370   1.031  1.00  0.00           C  
ATOM     98  HA  GLU A   7      -5.436  -8.166   1.811  1.00  0.00           H  
ATOM     99  CB  GLU A   7      -5.958  -7.375  -0.121  1.00  0.00           C  
ATOM    100  HB2 GLU A   7      -6.601  -7.660  -0.951  1.00  0.00           H  
ATOM    101  HB3 GLU A   7      -6.253  -6.377   0.213  1.00  0.00           H  
ATOM    102  CG  GLU A   7      -4.502  -7.317  -0.597  1.00  0.00           C  
ATOM    103  HG2 GLU A   7      -3.888  -6.957   0.227  1.00  0.00           H  
ATOM    104  HG3 GLU A   7      -4.164  -8.318  -0.861  1.00  0.00           H  
ATOM    105  CD  GLU A   7      -4.277  -6.401  -1.804  1.00  0.00           C  
ATOM    106  OE1 GLU A   7      -5.250  -6.024  -2.496  1.00  0.00           O  
ATOM    107  OE2 GLU A   7      -3.101  -6.079  -2.078  1.00  0.00           O  
ATOM    108  C   GLU A   7      -7.560  -8.123   1.632  1.00  0.00           C  
ATOM    109  O   GLU A   7      -7.691  -7.493   2.686  1.00  0.00           O  
ATOM    110  N   ILE A   8      -8.600  -8.652   0.978  1.00  0.00           N  
ATOM    111  H   ILE A   8      -8.413  -9.135   0.101  1.00  0.00           H  
ATOM    112  CA  ILE A   8      -9.989  -8.577   1.445  1.00  0.00           C  
ATOM    113  HA  ILE A   8     -10.235  -7.537   1.664  1.00  0.00           H  
ATOM    114  CB  ILE A   8     -10.942  -9.070   0.330  1.00  0.00           C  
ATOM    115  HB  ILE A   8     -10.533  -9.988  -0.098  1.00  0.00           H  
ATOM    116  CG2 ILE A   8     -12.347  -9.389   0.871  1.00  0.00           C  
ATOM    117 HG21 ILE A   8     -12.309 -10.278   1.500  1.00  0.00           H  
ATOM    118 HG22 ILE A   8     -12.731  -8.550   1.447  1.00  0.00           H  
ATOM    119 HG23 ILE A   8     -13.032  -9.603   0.051  1.00  0.00           H  
ATOM    120  CG1 ILE A   8     -11.020  -7.993  -0.778  1.00  0.00           C  
ATOM    121 HG12 ILE A   8     -11.618  -7.148  -0.434  1.00  0.00           H  
ATOM    122 HG13 ILE A   8     -10.018  -7.625  -0.996  1.00  0.00           H  
ATOM    123  CD1 ILE A   8     -11.596  -8.518  -2.097  1.00  0.00           C  
ATOM    124 HD11 ILE A   8     -12.657  -8.740  -1.995  1.00  0.00           H  
ATOM    125 HD12 ILE A   8     -11.470  -7.762  -2.869  1.00  0.00           H  
ATOM    126 HD13 ILE A   8     -11.057  -9.415  -2.397  1.00  0.00           H  
ATOM    127  C   ILE A   8     -10.143  -9.351   2.759  1.00  0.00           C  
ATOM    128  O   ILE A   8     -10.650  -8.790   3.730  1.00  0.00           O  
ATOM    129  N   ILE A   9      -9.636 -10.586   2.832  1.00  0.00           N  
ATOM    130  H   ILE A   9      -9.237 -10.995   1.990  1.00  0.00           H  
ATOM    131  CA  ILE A   9      -9.694 -11.412   4.051  1.00  0.00           C  
ATOM    132  HA  ILE A   9     -10.731 -11.446   4.387  1.00  0.00           H  
ATOM    133  CB  ILE A   9      -9.260 -12.863   3.738  1.00  0.00           C  
ATOM    134  HB  ILE A   9      -8.371 -12.840   3.105  1.00  0.00           H  
ATOM    135  CG2 ILE A   9      -8.920 -13.677   5.004  1.00  0.00           C  
ATOM    136 HG21 ILE A   9      -9.768 -13.681   5.692  1.00  0.00           H  
ATOM    137 HG22 ILE A   9      -8.663 -14.702   4.742  1.00  0.00           H  
ATOM    138 HG23 ILE A   9      -8.054 -13.250   5.509  1.00  0.00           H  
ATOM    139  CG1 ILE A   9     -10.419 -13.532   2.969  1.00  0.00           C  
ATOM    140 HG12 ILE A   9     -11.267 -13.671   3.641  1.00  0.00           H  
ATOM    141 HG13 ILE A   9     -10.745 -12.880   2.159  1.00  0.00           H  
ATOM    142  CD1 ILE A   9     -10.063 -14.877   2.340  1.00  0.00           C  
ATOM    143 HD11 ILE A   9     -10.892 -15.183   1.704  1.00  0.00           H  
ATOM    144 HD12 ILE A   9      -9.164 -14.781   1.731  1.00  0.00           H  
ATOM    145 HD13 ILE A   9      -9.911 -15.636   3.106  1.00  0.00           H  
ATOM    146  C   ILE A   9      -8.912 -10.787   5.211  1.00  0.00           C  
ATOM    147  O   ILE A   9      -9.421 -10.757   6.330  1.00  0.00           O  
ATOM    148  N   LYS A  10      -7.726 -10.214   4.967  1.00  0.00           N  
ATOM    149  H   LYS A  10      -7.339 -10.288   4.031  1.00  0.00           H  
ATOM    150  CA  LYS A  10      -6.979  -9.454   5.979  1.00  0.00           C  
ATOM    151  HA  LYS A  10      -6.881 -10.084   6.863  1.00  0.00           H  
ATOM    152  CB  LYS A  10      -5.565  -9.114   5.472  1.00  0.00           C  
ATOM    153  HB2 LYS A  10      -5.069 -10.037   5.167  1.00  0.00           H  
ATOM    154  HB3 LYS A  10      -5.623  -8.447   4.611  1.00  0.00           H  
ATOM    155  CG  LYS A  10      -4.749  -8.448   6.593  1.00  0.00           C  
ATOM    156  HG2 LYS A  10      -5.151  -7.453   6.789  1.00  0.00           H  
ATOM    157  HG3 LYS A  10      -4.850  -9.047   7.501  1.00  0.00           H  
ATOM    158  CD  LYS A  10      -3.258  -8.322   6.263  1.00  0.00           C  
ATOM    159  HD2 LYS A  10      -2.843  -9.309   6.053  1.00  0.00           H  
ATOM    160  HD3 LYS A  10      -3.121  -7.673   5.398  1.00  0.00           H  
ATOM    161  CE  LYS A  10      -2.563  -7.716   7.483  1.00  0.00           C  
ATOM    162  HE2 LYS A  10      -2.957  -6.710   7.656  1.00  0.00           H  
ATOM    163  HE3 LYS A  10      -2.797  -8.320   8.364  1.00  0.00           H  
ATOM    164  NZ  LYS A  10      -1.098  -7.653   7.311  1.00  0.00           N  
ATOM    165  HZ1 LYS A  10      -0.674  -7.278   8.154  1.00  0.00           H  
ATOM    166  HZ2 LYS A  10      -0.678  -8.563   7.147  1.00  0.00           H  
ATOM    167  HZ3 LYS A  10      -0.825  -7.018   6.567  1.00  0.00           H  
ATOM    168  C   LYS A  10      -7.749  -8.210   6.423  1.00  0.00           C  
ATOM    169  O   LYS A  10      -7.886  -7.992   7.618  1.00  0.00           O  
ATOM    170  N   THR A  11      -8.323  -7.448   5.492  1.00  0.00           N  
ATOM    171  H   THR A  11      -8.173  -7.680   4.516  1.00  0.00           H  
ATOM    172  CA  THR A  11      -9.164  -6.287   5.830  1.00  0.00           C  
ATOM    173  HA  THR A  11      -8.576  -5.599   6.441  1.00  0.00           H  
ATOM    174  CB  THR A  11      -9.616  -5.531   4.566  1.00  0.00           C  
ATOM    175  HB  THR A  11     -10.299  -6.149   3.980  1.00  0.00           H  
ATOM    176  CG2 THR A  11     -10.295  -4.203   4.893  1.00  0.00           C  
ATOM    177 HG21 THR A  11      -9.624  -3.577   5.482  1.00  0.00           H  
ATOM    178 HG22 THR A  11     -10.540  -3.687   3.966  1.00  0.00           H  
ATOM    179 HG23 THR A  11     -11.216  -4.375   5.452  1.00  0.00           H  
ATOM    180  OG1 THR A  11      -8.503  -5.201   3.768  1.00  0.00           O  
ATOM    181  HG1 THR A  11      -8.246  -6.015   3.288  1.00  0.00           H  
ATOM    182  C   THR A  11     -10.373  -6.713   6.676  1.00  0.00           C  
ATOM    183  O   THR A  11     -10.710  -6.033   7.642  1.00  0.00           O  
ATOM    184  N   LEU A  12     -10.974  -7.871   6.384  1.00  0.00           N  
ATOM    185  H   LEU A  12     -10.645  -8.396   5.578  1.00  0.00           H  
ATOM    186  CA  LEU A  12     -12.051  -8.443   7.199  1.00  0.00           C  
ATOM    187  HA  LEU A  12     -12.790  -7.662   7.382  1.00  0.00           H  
ATOM    188  CB  LEU A  12     -12.737  -9.595   6.438  1.00  0.00           C  
ATOM    189  HB2 LEU A  12     -11.969 -10.286   6.092  1.00  0.00           H  
ATOM    190  HB3 LEU A  12     -13.373 -10.139   7.134  1.00  0.00           H  
ATOM    191  CG  LEU A  12     -13.592  -9.150   5.234  1.00  0.00           C  
ATOM    192  HG  LEU A  12     -13.042  -8.423   4.638  1.00  0.00           H  
ATOM    193  CD1 LEU A  12     -13.938 -10.342   4.337  1.00  0.00           C  
ATOM    194 HD11 LEU A  12     -14.525 -11.075   4.887  1.00  0.00           H  
ATOM    195 HD12 LEU A  12     -14.505  -9.991   3.476  1.00  0.00           H  
ATOM    196 HD13 LEU A  12     -13.019 -10.804   3.978  1.00  0.00           H  
ATOM    197  CD2 LEU A  12     -14.906  -8.508   5.683  1.00  0.00           C  
ATOM    198 HD21 LEU A  12     -15.483  -8.210   4.809  1.00  0.00           H  
ATOM    199 HD22 LEU A  12     -15.494  -9.206   6.277  1.00  0.00           H  
ATOM    200 HD23 LEU A  12     -14.704  -7.617   6.274  1.00  0.00           H  
ATOM    201  C   LEU A  12     -11.562  -8.893   8.587  1.00  0.00           C  
ATOM    202  O   LEU A  12     -12.303  -8.713   9.552  1.00  0.00           O  
ATOM    203  N   ASN A  13     -10.341  -9.423   8.725  1.00  0.00           N  
ATOM    204  H   ASN A  13      -9.809  -9.620   7.887  1.00  0.00           H  
ATOM    205  CA  ASN A  13      -9.730  -9.715  10.029  1.00  0.00           C  
ATOM    206  HA  ASN A  13     -10.440 -10.297  10.622  1.00  0.00           H  
ATOM    207  CB  ASN A  13      -8.445 -10.555   9.860  1.00  0.00           C  
ATOM    208  HB2 ASN A  13      -7.860 -10.190   9.019  1.00  0.00           H  
ATOM    209  HB3 ASN A  13      -7.845 -10.432  10.762  1.00  0.00           H  
ATOM    210  CG  ASN A  13      -8.683 -12.049   9.685  1.00  0.00           C  
ATOM    211  OD1 ASN A  13      -9.756 -12.525   9.365  1.00  0.00           O  
ATOM    212  ND2 ASN A  13      -7.679 -12.855   9.942  1.00  0.00           N  
ATOM    213 HD21 ASN A  13      -7.896 -13.836   9.924  1.00  0.00           H  
ATOM    214 HD22 ASN A  13      -6.815 -12.488  10.293  1.00  0.00           H  
ATOM    215  C   ASN A  13      -9.448  -8.432  10.837  1.00  0.00           C  
ATOM    216  O   ASN A  13      -9.891  -8.346  11.980  1.00  0.00           O  
ATOM    217  N   SER A  14      -8.785  -7.418  10.259  1.00  0.00           N  
ATOM    218  H   SER A  14      -8.426  -7.537   9.319  1.00  0.00           H  
ATOM    219  CA  SER A  14      -8.493  -6.147  10.953  1.00  0.00           C  
ATOM    220  HA  SER A  14      -7.890  -6.360  11.835  1.00  0.00           H  
ATOM    221  CB  SER A  14      -7.708  -5.163  10.061  1.00  0.00           C  
ATOM    222  HB2 SER A  14      -8.307  -4.914   9.184  1.00  0.00           H  
ATOM    223  HB3 SER A  14      -7.538  -4.252  10.639  1.00  0.00           H  
ATOM    224  OG  SER A  14      -6.446  -5.648   9.625  1.00  0.00           O  
ATOM    225  HG  SER A  14      -5.875  -4.858   9.448  1.00  0.00           H  
ATOM    226  C   SER A  14      -9.785  -5.469  11.436  1.00  0.00           C  
ATOM    227  O   SER A  14      -9.864  -5.013  12.575  1.00  0.00           O  
ATOM    228  N   LEU A  15     -10.828  -5.469  10.596  1.00  0.00           N  
ATOM    229  H   LEU A  15     -10.677  -5.821   9.658  1.00  0.00           H  
ATOM    230  CA  LEU A  15     -12.177  -4.992  10.928  1.00  0.00           C  
ATOM    231  HA  LEU A  15     -12.100  -3.965  11.286  1.00  0.00           H  
ATOM    232  CB  LEU A  15     -12.987  -4.995   9.615  1.00  0.00           C  
ATOM    233  HB2 LEU A  15     -12.504  -4.296   8.929  1.00  0.00           H  
ATOM    234  HB3 LEU A  15     -12.917  -5.992   9.179  1.00  0.00           H  
ATOM    235  CG  LEU A  15     -14.484  -4.646   9.699  1.00  0.00           C  
ATOM    236  HG  LEU A  15     -15.011  -5.425  10.252  1.00  0.00           H  
ATOM    237  CD1 LEU A  15     -14.758  -3.296  10.360  1.00  0.00           C  
ATOM    238 HD11 LEU A  15     -14.473  -3.328  11.411  1.00  0.00           H  
ATOM    239 HD12 LEU A  15     -15.822  -3.070  10.297  1.00  0.00           H  
ATOM    240 HD13 LEU A  15     -14.198  -2.507   9.860  1.00  0.00           H  
ATOM    241  CD2 LEU A  15     -15.040  -4.597   8.271  1.00  0.00           C  
ATOM    242 HD21 LEU A  15     -14.901  -5.564   7.789  1.00  0.00           H  
ATOM    243 HD22 LEU A  15     -16.105  -4.373   8.298  1.00  0.00           H  
ATOM    244 HD23 LEU A  15     -14.530  -3.827   7.692  1.00  0.00           H  
ATOM    245  C   LEU A  15     -12.848  -5.818  12.043  1.00  0.00           C  
ATOM    246  O   LEU A  15     -13.430  -5.247  12.959  1.00  0.00           O  
ATOM    247  N   THR A  16     -12.733  -7.150  12.001  1.00  0.00           N  
ATOM    248  H   THR A  16     -12.194  -7.555  11.246  1.00  0.00           H  
ATOM    249  CA  THR A  16     -13.301  -8.057  13.024  1.00  0.00           C  
ATOM    250  HA  THR A  16     -14.358  -7.816  13.152  1.00  0.00           H  
ATOM    251  CB  THR A  16     -13.198  -9.527  12.580  1.00  0.00           C  
ATOM    252  HB  THR A  16     -12.152  -9.775  12.398  1.00  0.00           H  
ATOM    253  CG2 THR A  16     -13.776 -10.544  13.566  1.00  0.00           C  
ATOM    254 HG21 THR A  16     -13.796 -11.532  13.107  1.00  0.00           H  
ATOM    255 HG22 THR A  16     -14.786 -10.251  13.854  1.00  0.00           H  
ATOM    256 HG23 THR A  16     -13.147 -10.599  14.453  1.00  0.00           H  
ATOM    257  OG1 THR A  16     -13.927  -9.725  11.391  1.00  0.00           O  
ATOM    258  HG1 THR A  16     -13.405  -9.280  10.694  1.00  0.00           H  
ATOM    259  C   THR A  16     -12.632  -7.887  14.392  1.00  0.00           C  
ATOM    260  O   THR A  16     -13.245  -8.161  15.428  1.00  0.00           O  
ATOM    261  N   GLU A  17     -11.383  -7.415  14.439  1.00  0.00           N  
ATOM    262  H   GLU A  17     -10.873  -7.290  13.570  1.00  0.00           H  
ATOM    263  CA  GLU A  17     -10.708  -7.095  15.701  1.00  0.00           C  
ATOM    264  HA  GLU A  17     -11.042  -7.824  16.422  1.00  0.00           H  
ATOM    265  CB  GLU A  17      -9.189  -7.277  15.547  1.00  0.00           C  
ATOM    266  HB2 GLU A  17      -8.994  -8.126  14.891  1.00  0.00           H  
ATOM    267  HB3 GLU A  17      -8.780  -6.386  15.070  1.00  0.00           H  
ATOM    268  CG  GLU A  17      -8.451  -7.529  16.875  1.00  0.00           C  
ATOM    269  HG2 GLU A  17      -7.377  -7.494  16.673  1.00  0.00           H  
ATOM    270  HG3 GLU A  17      -8.671  -6.723  17.577  1.00  0.00           H  
ATOM    271  CD  GLU A  17      -8.807  -8.889  17.509  1.00  0.00           C  
ATOM    272  OE1 GLU A  17      -7.966  -9.807  17.444  1.00  0.00           O  
ATOM    273  OE2 GLU A  17      -9.941  -9.028  18.036  1.00  0.00           O  
ATOM    274  C   GLU A  17     -11.098  -5.720  16.281  1.00  0.00           C  
ATOM    275  O   GLU A  17     -11.020  -5.510  17.491  1.00  0.00           O  
ATOM    276  N   GLN A  18     -11.589  -4.791  15.454  1.00  0.00           N  
ATOM    277  H   GLN A  18     -11.672  -5.046  14.476  1.00  0.00           H  
ATOM    278  CA  GLN A  18     -11.854  -3.384  15.796  1.00  0.00           C  
ATOM    279  HA  GLN A  18     -11.007  -3.051  16.397  1.00  0.00           H  
ATOM    280  CB  GLN A  18     -11.836  -2.570  14.488  1.00  0.00           C  
ATOM    281  HB2 GLN A  18     -10.998  -2.891  13.868  1.00  0.00           H  
ATOM    282  HB3 GLN A  18     -12.756  -2.770  13.936  1.00  0.00           H  
ATOM    283  CG  GLN A  18     -11.689  -1.061  14.741  1.00  0.00           C  
ATOM    284  HG2 GLN A  18     -11.813  -0.835  15.801  1.00  0.00           H  
ATOM    285  HG3 GLN A  18     -10.681  -0.753  14.468  1.00  0.00           H  
ATOM    286  CD  GLN A  18     -12.683  -0.232  13.941  1.00  0.00           C  
ATOM    287  OE1 GLN A  18     -12.571  -0.061  12.746  1.00  0.00           O  
ATOM    288  NE2 GLN A  18     -13.646   0.386  14.582  1.00  0.00           N  
ATOM    289 HE21 GLN A  18     -14.231   1.013  14.048  1.00  0.00           H  
ATOM    290 HE22 GLN A  18     -13.849   0.104  15.525  1.00  0.00           H  
ATOM    291  C   GLN A  18     -13.124  -3.129  16.655  1.00  0.00           C  
ATOM    292  O   GLN A  18     -13.945  -2.269  16.327  1.00  0.00           O  
ATOM    293  N   LYS A  19     -13.294  -3.863  17.766  1.00  0.00           N  
ATOM    294  H   LYS A  19     -12.536  -4.506  17.975  1.00  0.00           H  
ATOM    295  CA  LYS A  19     -14.543  -3.982  18.557  1.00  0.00           C  
ATOM    296  HA  LYS A  19     -15.213  -4.636  17.996  1.00  0.00           H  
ATOM    297  CB  LYS A  19     -14.282  -4.644  19.929  1.00  0.00           C  
ATOM    298  HB2 LYS A  19     -13.848  -3.900  20.601  1.00  0.00           H  
ATOM    299  HB3 LYS A  19     -15.243  -4.941  20.353  1.00  0.00           H  
ATOM    300  CG  LYS A  19     -13.343  -5.860  19.959  1.00  0.00           C  
ATOM    301  HG2 LYS A  19     -12.329  -5.513  19.760  1.00  0.00           H  
ATOM    302  HG3 LYS A  19     -13.347  -6.265  20.972  1.00  0.00           H  
ATOM    303  CD  LYS A  19     -13.689  -6.993  18.981  1.00  0.00           C  
ATOM    304  HD2 LYS A  19     -14.648  -7.443  19.246  1.00  0.00           H  
ATOM    305  HD3 LYS A  19     -13.736  -6.605  17.964  1.00  0.00           H  
ATOM    306  CE  LYS A  19     -12.559  -8.022  19.076  1.00  0.00           C  
ATOM    307  HE2 LYS A  19     -11.604  -7.490  18.971  1.00  0.00           H  
ATOM    308  HE3 LYS A  19     -12.563  -8.496  20.060  1.00  0.00           H  
ATOM    309  NZ  LYS A  19     -12.622  -9.050  18.016  1.00  0.00           N  
ATOM    310  HZ1 LYS A  19     -12.888  -8.638  17.125  1.00  0.00           H  
ATOM    311  HZ2 LYS A  19     -11.661  -9.394  17.892  1.00  0.00           H  
ATOM    312  HZ3 LYS A  19     -13.241  -9.810  18.239  1.00  0.00           H  
ATOM    313  C   LYS A  19     -15.278  -2.646  18.772  1.00  0.00           C  
ATOM    314  O   LYS A  19     -14.785  -1.733  19.445  1.00  0.00           O  
ATOM    315  N   THR A  20     -16.496  -2.541  18.238  1.00  0.00           N  
ATOM    316  H   THR A  20     -16.853  -3.306  17.683  1.00  0.00           H  
ATOM    317  CA  THR A  20     -17.336  -1.339  18.332  1.00  0.00           C  
ATOM    318  HA  THR A  20     -17.211  -0.917  19.327  1.00  0.00           H  
ATOM    319  CB  THR A  20     -16.877  -0.282  17.309  1.00  0.00           C  
ATOM    320  HB  THR A  20     -15.831  -0.041  17.503  1.00  0.00           H  
ATOM    321  CG2 THR A  20     -17.006  -0.684  15.837  1.00  0.00           C  
ATOM    322 HG21 THR A  20     -16.449  -1.601  15.649  1.00  0.00           H  
ATOM    323 HG22 THR A  20     -18.048  -0.849  15.570  1.00  0.00           H  
ATOM    324 HG23 THR A  20     -16.599   0.104  15.205  1.00  0.00           H  
ATOM    325  OG1 THR A  20     -17.644   0.890  17.475  1.00  0.00           O  
ATOM    326  HG1 THR A  20     -17.409   1.311  18.302  1.00  0.00           H  
ATOM    327  C   THR A  20     -18.820  -1.666  18.153  1.00  0.00           C  
ATOM    328  O   THR A  20     -19.181  -2.438  17.275  1.00  0.00           O  
ATOM    329  N   LEU A  21     -19.688  -1.017  18.941  1.00  0.00           N  
ATOM    330  H   LEU A  21     -19.327  -0.410  19.655  1.00  0.00           H  
ATOM    331  CA  LEU A  21     -21.152  -1.128  18.832  1.00  0.00           C  
ATOM    332  HA  LEU A  21     -21.437  -2.175  18.954  1.00  0.00           H  
ATOM    333  CB  LEU A  21     -21.804  -0.291  19.955  1.00  0.00           C  
ATOM    334  HB2 LEU A  21     -21.454   0.737  19.851  1.00  0.00           H  
ATOM    335  HB3 LEU A  21     -22.886  -0.285  19.804  1.00  0.00           H  
ATOM    336  CG  LEU A  21     -21.520  -0.773  21.391  1.00  0.00           C  
ATOM    337  HG  LEU A  21     -20.446  -0.922  21.524  1.00  0.00           H  
ATOM    338  CD1 LEU A  21     -21.966   0.306  22.381  1.00  0.00           C  
ATOM    339 HD11 LEU A  21     -21.417   1.227  22.196  1.00  0.00           H  
ATOM    340 HD12 LEU A  21     -23.035   0.492  22.268  1.00  0.00           H  
ATOM    341 HD13 LEU A  21     -21.768  -0.028  23.398  1.00  0.00           H  
ATOM    342  CD2 LEU A  21     -22.247  -2.074  21.726  1.00  0.00           C  
ATOM    343 HD21 LEU A  21     -23.324  -1.957  21.588  1.00  0.00           H  
ATOM    344 HD22 LEU A  21     -21.902  -2.877  21.074  1.00  0.00           H  
ATOM    345 HD23 LEU A  21     -22.050  -2.363  22.756  1.00  0.00           H  
ATOM    346  C   LEU A  21     -21.713  -0.684  17.465  1.00  0.00           C  
ATOM    347  O   LEU A  21     -22.879  -0.926  17.175  1.00  0.00           O  
ATOM    348  N   CYS A  22     -20.911  -0.047  16.605  1.00  0.00           N  
ATOM    349  H   CYS A  22     -19.954   0.132  16.867  1.00  0.00           H  
ATOM    350  CA  CYS A  22     -21.343   0.337  15.262  1.00  0.00           C  
ATOM    351  HA  CYS A  22     -22.278   0.892  15.349  1.00  0.00           H  
ATOM    352  CB  CYS A  22     -20.290   1.262  14.634  1.00  0.00           C  
ATOM    353  HB2 CYS A  22     -19.357   0.713  14.506  1.00  0.00           H  
ATOM    354  HB3 CYS A  22     -20.640   1.585  13.652  1.00  0.00           H  
ATOM    355  SG  CYS A  22     -19.997   2.722  15.679  1.00  0.00           S  
ATOM    356  HG  CYS A  22     -21.041   3.445  15.253  1.00  0.00           H  
ATOM    357  C   CYS A  22     -21.645  -0.866  14.345  1.00  0.00           C  
ATOM    358  O   CYS A  22     -22.298  -0.672  13.323  1.00  0.00           O  
ATOM    359  N   THR A  23     -21.204  -2.088  14.671  1.00  0.00           N  
ATOM    360  H   THR A  23     -20.665  -2.225  15.520  1.00  0.00           H  
ATOM    361  CA  THR A  23     -21.531  -3.291  13.882  1.00  0.00           C  
ATOM    362  HA  THR A  23     -21.609  -2.994  12.838  1.00  0.00           H  
ATOM    363  CB  THR A  23     -20.406  -4.335  13.923  1.00  0.00           C  
ATOM    364  HB  THR A  23     -20.663  -5.129  13.222  1.00  0.00           H  
ATOM    365  CG2 THR A  23     -19.059  -3.765  13.491  1.00  0.00           C  
ATOM    366 HG21 THR A  23     -18.324  -4.569  13.463  1.00  0.00           H  
ATOM    367 HG22 THR A  23     -19.162  -3.345  12.495  1.00  0.00           H  
ATOM    368 HG23 THR A  23     -18.724  -3.004  14.194  1.00  0.00           H  
ATOM    369  OG1 THR A  23     -20.234  -4.897  15.193  1.00  0.00           O  
ATOM    370  HG1 THR A  23     -19.691  -5.700  15.041  1.00  0.00           H  
ATOM    371  C   THR A  23     -22.896  -3.908  14.226  1.00  0.00           C  
ATOM    372  O   THR A  23     -23.410  -4.710  13.447  1.00  0.00           O  
ATOM    373  N   GLU A  24     -23.551  -3.464  15.305  1.00  0.00           N  
ATOM    374  H   GLU A  24     -23.076  -2.841  15.942  1.00  0.00           H  
ATOM    375  CA  GLU A  24     -24.968  -3.759  15.593  1.00  0.00           C  
ATOM    376  HA  GLU A  24     -25.154  -4.824  15.460  1.00  0.00           H  
ATOM    377  CB  GLU A  24     -25.301  -3.376  17.047  1.00  0.00           C  
ATOM    378  HB2 GLU A  24     -25.147  -2.302  17.162  1.00  0.00           H  
ATOM    379  HB3 GLU A  24     -26.360  -3.565  17.234  1.00  0.00           H  
ATOM    380  CG  GLU A  24     -24.478  -4.100  18.125  1.00  0.00           C  
ATOM    381  HG2 GLU A  24     -23.414  -3.933  17.941  1.00  0.00           H  
ATOM    382  HG3 GLU A  24     -24.711  -3.627  19.083  1.00  0.00           H  
ATOM    383  CD  GLU A  24     -24.756  -5.611  18.244  1.00  0.00           C  
ATOM    384  OE1 GLU A  24     -24.210  -6.203  19.200  1.00  0.00           O  
ATOM    385  OE2 GLU A  24     -25.517  -6.166  17.417  1.00  0.00           O  
ATOM    386  C   GLU A  24     -25.936  -3.002  14.664  1.00  0.00           C  
ATOM    387  O   GLU A  24     -27.112  -3.350  14.559  1.00  0.00           O  
ATOM    388  N   LEU A  25     -25.467  -1.952  13.976  1.00  0.00           N  
ATOM    389  H   LEU A  25     -24.485  -1.728  14.060  1.00  0.00           H  
ATOM    390  CA  LEU A  25     -26.309  -1.148  13.087  1.00  0.00           C  
ATOM    391  HA  LEU A  25     -27.171  -0.804  13.660  1.00  0.00           H  
ATOM    392  CB  LEU A  25     -25.526   0.071  12.572  1.00  0.00           C  
ATOM    393  HB2 LEU A  25     -24.627  -0.297  12.080  1.00  0.00           H  
ATOM    394  HB3 LEU A  25     -26.126   0.583  11.819  1.00  0.00           H  
ATOM    395  CG  LEU A  25     -25.127   1.085  13.658  1.00  0.00           C  
ATOM    396  HG  LEU A  25     -24.574   0.582  14.450  1.00  0.00           H  
ATOM    397  CD1 LEU A  25     -24.226   2.164  13.057  1.00  0.00           C  
ATOM    398 HD11 LEU A  25     -23.318   1.707  12.667  1.00  0.00           H  
ATOM    399 HD12 LEU A  25     -24.749   2.678  12.251  1.00  0.00           H  
ATOM    400 HD13 LEU A  25     -23.947   2.880  13.828  1.00  0.00           H  
ATOM    401  CD2 LEU A  25     -26.349   1.777  14.274  1.00  0.00           C  
ATOM    402 HD21 LEU A  25     -26.026   2.549  14.971  1.00  0.00           H  
ATOM    403 HD22 LEU A  25     -26.962   2.229  13.493  1.00  0.00           H  
ATOM    404 HD23 LEU A  25     -26.944   1.052  14.829  1.00  0.00           H  
ATOM    405  C   LEU A  25     -26.854  -1.982  11.919  1.00  0.00           C  
ATOM    406  O   LEU A  25     -26.138  -2.781  11.313  1.00  0.00           O  
ATOM    407  N   THR A  26     -28.123  -1.768  11.576  1.00  0.00           N  
ATOM    408  H   THR A  26     -28.670  -1.089  12.080  1.00  0.00           H  
ATOM    409  CA  THR A  26     -28.788  -2.484  10.485  1.00  0.00           C  
ATOM    410  HA  THR A  26     -28.595  -3.542  10.628  1.00  0.00           H  
ATOM    411  CB  THR A  26     -30.305  -2.265  10.520  1.00  0.00           C  
ATOM    412  HB  THR A  26     -30.739  -2.603   9.578  1.00  0.00           H  
ATOM    413  CG2 THR A  26     -30.964  -3.049  11.653  1.00  0.00           C  
ATOM    414 HG21 THR A  26     -32.040  -2.877  11.631  1.00  0.00           H  
ATOM    415 HG22 THR A  26     -30.773  -4.115  11.523  1.00  0.00           H  
ATOM    416 HG23 THR A  26     -30.567  -2.726  12.616  1.00  0.00           H  
ATOM    417  OG1 THR A  26     -30.586  -0.893  10.685  1.00  0.00           O  
ATOM    418  HG1 THR A  26     -30.193  -0.416   9.946  1.00  0.00           H  
ATOM    419  C   THR A  26     -28.264  -2.090   9.106  1.00  0.00           C  
ATOM    420  O   THR A  26     -27.997  -0.920   8.835  1.00  0.00           O  
ATOM    421  N   VAL A  27     -28.222  -3.077   8.216  1.00  0.00           N  
ATOM    422  H   VAL A  27     -28.427  -4.016   8.552  1.00  0.00           H  
ATOM    423  CA  VAL A  27     -27.900  -2.970   6.793  1.00  0.00           C  
ATOM    424  HA  VAL A  27     -28.107  -1.948   6.469  1.00  0.00           H  
ATOM    425  CB  VAL A  27     -26.392  -3.242   6.593  1.00  0.00           C  
ATOM    426  HB  VAL A  27     -25.835  -2.592   7.270  1.00  0.00           H  
ATOM    427  CG1 VAL A  27     -25.980  -4.694   6.882  1.00  0.00           C  
ATOM    428 HG11 VAL A  27     -24.907  -4.804   6.731  1.00  0.00           H  
ATOM    429 HG12 VAL A  27     -26.215  -4.945   7.916  1.00  0.00           H  
ATOM    430 HG13 VAL A  27     -26.501  -5.383   6.218  1.00  0.00           H  
ATOM    431  CG2 VAL A  27     -25.961  -2.896   5.169  1.00  0.00           C  
ATOM    432 HG21 VAL A  27     -26.257  -1.877   4.923  1.00  0.00           H  
ATOM    433 HG22 VAL A  27     -24.877  -2.973   5.085  1.00  0.00           H  
ATOM    434 HG23 VAL A  27     -26.420  -3.594   4.469  1.00  0.00           H  
ATOM    435  C   VAL A  27     -28.809  -3.916   5.988  1.00  0.00           C  
ATOM    436  O   VAL A  27     -29.221  -4.962   6.492  1.00  0.00           O  
ATOM    437  N   THR A  28     -29.146  -3.567   4.747  1.00  0.00           N  
ATOM    438  H   THR A  28     -28.834  -2.679   4.385  1.00  0.00           H  
ATOM    439  CA  THR A  28     -29.978  -4.398   3.858  1.00  0.00           C  
ATOM    440  HA  THR A  28     -30.942  -4.573   4.338  1.00  0.00           H  
ATOM    441  CB  THR A  28     -30.223  -3.643   2.545  1.00  0.00           C  
ATOM    442  HB  THR A  28     -29.254  -3.438   2.080  1.00  0.00           H  
ATOM    443  CG2 THR A  28     -31.055  -4.428   1.537  1.00  0.00           C  
ATOM    444 HG21 THR A  28     -30.477  -5.271   1.154  1.00  0.00           H  
ATOM    445 HG22 THR A  28     -31.956  -4.802   2.020  1.00  0.00           H  
ATOM    446 HG23 THR A  28     -31.312  -3.782   0.700  1.00  0.00           H  
ATOM    447  OG1 THR A  28     -30.845  -2.399   2.794  1.00  0.00           O  
ATOM    448  HG1 THR A  28     -31.657  -2.491   3.331  1.00  0.00           H  
ATOM    449  C   THR A  28     -29.313  -5.756   3.574  1.00  0.00           C  
ATOM    450  O   THR A  28     -28.149  -5.805   3.177  1.00  0.00           O  
ATOM    451  N   ASP A  29     -30.027  -6.870   3.753  1.00  0.00           N  
ATOM    452  H   ASP A  29     -31.009  -6.783   3.991  1.00  0.00           H  
ATOM    453  CA  ASP A  29     -29.469  -8.222   3.615  1.00  0.00           C  
ATOM    454  HA  ASP A  29     -28.409  -8.176   3.868  1.00  0.00           H  
ATOM    455  CB  ASP A  29     -30.123  -9.155   4.648  1.00  0.00           C  
ATOM    456  HB2 ASP A  29     -30.078  -8.660   5.618  1.00  0.00           H  
ATOM    457  HB3 ASP A  29     -31.171  -9.306   4.394  1.00  0.00           H  
ATOM    458  CG  ASP A  29     -29.445 -10.524   4.792  1.00  0.00           C  
ATOM    459  OD1 ASP A  29     -29.539 -11.124   5.878  1.00  0.00           O  
ATOM    460  OD2 ASP A  29     -28.736 -10.999   3.879  1.00  0.00           O  
ATOM    461  C   ASP A  29     -29.563  -8.743   2.171  1.00  0.00           C  
ATOM    462  O   ASP A  29     -30.631  -9.120   1.691  1.00  0.00           O  
ATOM    463  N   ILE A  30     -28.422  -8.756   1.475  1.00  0.00           N  
ATOM    464  H   ILE A  30     -27.603  -8.368   1.916  1.00  0.00           H  
ATOM    465  CA  ILE A  30     -28.315  -9.252   0.090  1.00  0.00           C  
ATOM    466  HA  ILE A  30     -29.252  -9.019  -0.416  1.00  0.00           H  
ATOM    467  CB  ILE A  30     -27.186  -8.526  -0.674  1.00  0.00           C  
ATOM    468  HB  ILE A  30     -27.229  -8.859  -1.713  1.00  0.00           H  
ATOM    469  CG2 ILE A  30     -27.463  -7.020  -0.693  1.00  0.00           C  
ATOM    470 HG21 ILE A  30     -28.474  -6.839  -1.055  1.00  0.00           H  
ATOM    471 HG22 ILE A  30     -27.380  -6.612   0.315  1.00  0.00           H  
ATOM    472 HG23 ILE A  30     -26.745  -6.519  -1.341  1.00  0.00           H  
ATOM    473  CG1 ILE A  30     -25.766  -8.806  -0.118  1.00  0.00           C  
ATOM    474 HG12 ILE A  30     -25.242  -7.865   0.058  1.00  0.00           H  
ATOM    475 HG13 ILE A  30     -25.823  -9.331   0.837  1.00  0.00           H  
ATOM    476  CD1 ILE A  30     -24.920  -9.635  -1.088  1.00  0.00           C  
ATOM    477 HD11 ILE A  30     -23.919  -9.755  -0.679  1.00  0.00           H  
ATOM    478 HD12 ILE A  30     -25.371 -10.617  -1.231  1.00  0.00           H  
ATOM    479 HD13 ILE A  30     -24.846  -9.123  -2.046  1.00  0.00           H  
ATOM    480  C   ILE A  30     -28.148 -10.772  -0.028  1.00  0.00           C  
ATOM    481  O   ILE A  30     -28.202 -11.293  -1.140  1.00  0.00           O  
ATOM    482  N   PHE A  31     -27.898 -11.476   1.081  1.00  0.00           N  
ATOM    483  H   PHE A  31     -27.929 -11.002   1.977  1.00  0.00           H  
ATOM    484  CA  PHE A  31     -27.689 -12.923   1.087  1.00  0.00           C  
ATOM    485  HA  PHE A  31     -27.332 -13.236   0.106  1.00  0.00           H  
ATOM    486  CB  PHE A  31     -26.613 -13.282   2.121  1.00  0.00           C  
ATOM    487  HB2 PHE A  31     -27.045 -13.159   3.110  1.00  0.00           H  
ATOM    488  HB3 PHE A  31     -26.360 -14.336   2.006  1.00  0.00           H  
ATOM    489  CG  PHE A  31     -25.330 -12.471   2.054  1.00  0.00           C  
ATOM    490  CD1 PHE A  31     -25.028 -11.538   3.067  1.00  0.00           C  
ATOM    491  HD1 PHE A  31     -25.715 -11.383   3.888  1.00  0.00           H  
ATOM    492  CE1 PHE A  31     -23.831 -10.802   3.013  1.00  0.00           C  
ATOM    493  HE1 PHE A  31     -23.598 -10.088   3.792  1.00  0.00           H  
ATOM    494  CZ  PHE A  31     -22.938 -10.987   1.944  1.00  0.00           C  
ATOM    495  HZ  PHE A  31     -22.025 -10.412   1.900  1.00  0.00           H  
ATOM    496  CE2 PHE A  31     -23.239 -11.912   0.930  1.00  0.00           C  
ATOM    497  HE2 PHE A  31     -22.557 -12.049   0.103  1.00  0.00           H  
ATOM    498  CD2 PHE A  31     -24.434 -12.652   0.984  1.00  0.00           C  
ATOM    499  HD2 PHE A  31     -24.667 -13.359   0.199  1.00  0.00           H  
ATOM    500  C   PHE A  31     -28.985 -13.691   1.383  1.00  0.00           C  
ATOM    501  O   PHE A  31     -29.163 -14.799   0.876  1.00  0.00           O  
ATOM    502  N   ALA A  32     -29.872 -13.126   2.209  1.00  0.00           N  
ATOM    503  H   ALA A  32     -29.633 -12.224   2.614  1.00  0.00           H  
ATOM    504  CA  ALA A  32     -31.181 -13.691   2.541  1.00  0.00           C  
ATOM    505  HA  ALA A  32     -31.030 -14.702   2.924  1.00  0.00           H  
ATOM    506  CB  ALA A  32     -31.817 -12.846   3.652  1.00  0.00           C  
ATOM    507  HB1 ALA A  32     -31.193 -12.874   4.545  1.00  0.00           H  
ATOM    508  HB2 ALA A  32     -31.921 -11.813   3.317  1.00  0.00           H  
ATOM    509  HB3 ALA A  32     -32.804 -13.237   3.899  1.00  0.00           H  
ATOM    510  C   ALA A  32     -32.100 -13.774   1.307  1.00  0.00           C  
ATOM    511  O   ALA A  32     -32.071 -12.901   0.444  1.00  0.00           O  
ATOM    512  N   ALA A  33     -32.911 -14.836   1.214  1.00  0.00           N  
ATOM    513  H   ALA A  33     -32.894 -15.500   1.969  1.00  0.00           H  
ATOM    514  CA  ALA A  33     -33.739 -15.177   0.044  1.00  0.00           C  
ATOM    515  HA  ALA A  33     -34.195 -16.141   0.266  1.00  0.00           H  
ATOM    516  CB  ALA A  33     -34.897 -14.173  -0.085  1.00  0.00           C  
ATOM    517  HB1 ALA A  33     -35.596 -14.516  -0.849  1.00  0.00           H  
ATOM    518  HB2 ALA A  33     -35.428 -14.087   0.864  1.00  0.00           H  
ATOM    519  HB3 ALA A  33     -34.519 -13.192  -0.376  1.00  0.00           H  
ATOM    520  C   ALA A  33     -32.965 -15.405  -1.280  1.00  0.00           C  
ATOM    521  O   ALA A  33     -33.570 -15.758  -2.290  1.00  0.00           O  
ATOM    522  N   SER A  34     -31.634 -15.284  -1.285  1.00  0.00           N  
ATOM    523  H   SER A  34     -31.183 -15.003  -0.424  1.00  0.00           H  
ATOM    524  CA  SER A  34     -30.764 -15.555  -2.429  1.00  0.00           C  
ATOM    525  HA  SER A  34     -31.368 -15.639  -3.333  1.00  0.00           H  
ATOM    526  CB  SER A  34     -29.822 -14.364  -2.622  1.00  0.00           C  
ATOM    527  HB2 SER A  34     -30.398 -13.489  -2.927  1.00  0.00           H  
ATOM    528  HB3 SER A  34     -29.334 -14.137  -1.673  1.00  0.00           H  
ATOM    529  OG  SER A  34     -28.824 -14.638  -3.587  1.00  0.00           O  
ATOM    530  HG  SER A  34     -28.013 -14.238  -3.207  1.00  0.00           H  
ATOM    531  C   SER A  34     -29.994 -16.867  -2.247  1.00  0.00           C  
ATOM    532  O   SER A  34     -29.613 -17.239  -1.139  1.00  0.00           O  
ATOM    533  N   LYS A  35     -29.723 -17.570  -3.357  1.00  0.00           N  
ATOM    534  H   LYS A  35     -30.080 -17.199  -4.222  1.00  0.00           H  
ATOM    535  CA  LYS A  35     -28.782 -18.710  -3.402  1.00  0.00           C  
ATOM    536  HA  LYS A  35     -28.735 -19.147  -2.400  1.00  0.00           H  
ATOM    537  CB  LYS A  35     -29.288 -19.820  -4.336  1.00  0.00           C  
ATOM    538  HB2 LYS A  35     -28.543 -20.617  -4.363  1.00  0.00           H  
ATOM    539  HB3 LYS A  35     -30.200 -20.240  -3.910  1.00  0.00           H  
ATOM    540  CG  LYS A  35     -29.584 -19.358  -5.772  1.00  0.00           C  
ATOM    541  HG2 LYS A  35     -30.456 -18.702  -5.760  1.00  0.00           H  
ATOM    542  HG3 LYS A  35     -28.730 -18.810  -6.173  1.00  0.00           H  
ATOM    543  CD  LYS A  35     -29.871 -20.571  -6.667  1.00  0.00           C  
ATOM    544  HD2 LYS A  35     -28.937 -21.110  -6.838  1.00  0.00           H  
ATOM    545  HD3 LYS A  35     -30.578 -21.233  -6.162  1.00  0.00           H  
ATOM    546  CE  LYS A  35     -30.468 -20.117  -8.004  1.00  0.00           C  
ATOM    547  HE2 LYS A  35     -31.410 -19.600  -7.798  1.00  0.00           H  
ATOM    548  HE3 LYS A  35     -29.785 -19.400  -8.471  1.00  0.00           H  
ATOM    549  NZ  LYS A  35     -30.712 -21.267  -8.910  1.00  0.00           N  
ATOM    550  HZ1 LYS A  35     -31.148 -20.954  -9.768  1.00  0.00           H  
ATOM    551  HZ2 LYS A  35     -29.839 -21.722  -9.145  1.00  0.00           H  
ATOM    552  HZ3 LYS A  35     -31.320 -21.942  -8.465  1.00  0.00           H  
ATOM    553  C   LYS A  35     -27.333 -18.306  -3.699  1.00  0.00           C  
ATOM    554  O   LYS A  35     -26.453 -19.153  -3.627  1.00  0.00           O  
ATOM    555  N   ASN A  36     -27.079 -17.030  -4.016  1.00  0.00           N  
ATOM    556  H   ASN A  36     -27.869 -16.397  -4.025  1.00  0.00           H  
ATOM    557  CA  ASN A  36     -25.743 -16.403  -4.045  1.00  0.00           C  
ATOM    558  HA  ASN A  36     -25.882 -15.398  -4.448  1.00  0.00           H  
ATOM    559  CB  ASN A  36     -25.252 -16.221  -2.594  1.00  0.00           C  
ATOM    560  HB2 ASN A  36     -25.065 -17.193  -2.141  1.00  0.00           H  
ATOM    561  HB3 ASN A  36     -24.318 -15.664  -2.594  1.00  0.00           H  
ATOM    562  CG  ASN A  36     -26.266 -15.444  -1.774  1.00  0.00           C  
ATOM    563  OD1 ASN A  36     -26.598 -14.320  -2.105  1.00  0.00           O  
ATOM    564  ND2 ASN A  36     -26.863 -16.034  -0.760  1.00  0.00           N  
ATOM    565 HD21 ASN A  36     -27.639 -15.558  -0.309  1.00  0.00           H  
ATOM    566 HD22 ASN A  36     -26.665 -16.987  -0.522  1.00  0.00           H  
ATOM    567  C   ASN A  36     -24.699 -17.037  -4.992  1.00  0.00           C  
ATOM    568  O   ASN A  36     -23.518 -16.705  -4.937  1.00  0.00           O  
ATOM    569  N   THR A  37     -25.123 -17.926  -5.896  1.00  0.00           N  
ATOM    570  H   THR A  37     -26.094 -18.192  -5.872  1.00  0.00           H  
ATOM    571  CA  THR A  37     -24.258 -18.684  -6.819  1.00  0.00           C  
ATOM    572  HA  THR A  37     -23.491 -19.196  -6.236  1.00  0.00           H  
ATOM    573  CB  THR A  37     -25.092 -19.738  -7.567  1.00  0.00           C  
ATOM    574  HB  THR A  37     -24.482 -20.183  -8.354  1.00  0.00           H  
ATOM    575  CG2 THR A  37     -25.570 -20.856  -6.643  1.00  0.00           C  
ATOM    576 HG21 THR A  37     -26.248 -20.464  -5.887  1.00  0.00           H  
ATOM    577 HG22 THR A  37     -26.087 -21.614  -7.230  1.00  0.00           H  
ATOM    578 HG23 THR A  37     -24.713 -21.316  -6.150  1.00  0.00           H  
ATOM    579  OG1 THR A  37     -26.251 -19.165  -8.151  1.00  0.00           O  
ATOM    580  HG1 THR A  37     -25.956 -18.611  -8.882  1.00  0.00           H  
ATOM    581  C   THR A  37     -23.526 -17.813  -7.842  1.00  0.00           C  
ATOM    582  O   THR A  37     -22.454 -18.183  -8.316  1.00  0.00           O  
ATOM    583  N   THR A  38     -24.080 -16.651  -8.193  1.00  0.00           N  
ATOM    584  H   THR A  38     -24.951 -16.367  -7.769  1.00  0.00           H  
ATOM    585  CA  THR A  38     -23.402 -15.638  -9.007  1.00  0.00           C  
ATOM    586  HA  THR A  38     -22.790 -16.143  -9.753  1.00  0.00           H  
ATOM    587  CB  THR A  38     -24.419 -14.786  -9.784  1.00  0.00           C  
ATOM    588  HB  THR A  38     -23.918 -13.895 -10.161  1.00  0.00           H  
ATOM    589  CG2 THR A  38     -24.951 -15.587 -10.974  1.00  0.00           C  
ATOM    590 HG21 THR A  38     -25.701 -15.003 -11.508  1.00  0.00           H  
ATOM    591 HG22 THR A  38     -24.136 -15.806 -11.664  1.00  0.00           H  
ATOM    592 HG23 THR A  38     -25.403 -16.519 -10.638  1.00  0.00           H  
ATOM    593  OG1 THR A  38     -25.521 -14.416  -8.982  1.00  0.00           O  
ATOM    594  HG1 THR A  38     -25.997 -13.726  -9.485  1.00  0.00           H  
ATOM    595  C   THR A  38     -22.434 -14.834  -8.134  1.00  0.00           C  
ATOM    596  O   THR A  38     -22.719 -13.734  -7.664  1.00  0.00           O  
ATOM    597  N   GLU A  39     -21.258 -15.431  -7.924  1.00  0.00           N  
ATOM    598  H   GLU A  39     -21.190 -16.386  -8.261  1.00  0.00           H  
ATOM    599  CA  GLU A  39     -20.139 -14.966  -7.089  1.00  0.00           C  
ATOM    600  HA  GLU A  39     -20.380 -15.109  -6.034  1.00  0.00           H  
ATOM    601  CB  GLU A  39     -18.944 -15.876  -7.450  1.00  0.00           C  
ATOM    602  HB2 GLU A  39     -19.160 -16.881  -7.085  1.00  0.00           H  
ATOM    603  HB3 GLU A  39     -18.875 -15.937  -8.537  1.00  0.00           H  
ATOM    604  CG  GLU A  39     -17.564 -15.448  -6.940  1.00  0.00           C  
ATOM    605  HG2 GLU A  39     -17.341 -14.434  -7.279  1.00  0.00           H  
ATOM    606  HG3 GLU A  39     -17.577 -15.454  -5.851  1.00  0.00           H  
ATOM    607  CD  GLU A  39     -16.475 -16.405  -7.440  1.00  0.00           C  
ATOM    608  OE1 GLU A  39     -16.471 -17.595  -7.055  1.00  0.00           O  
ATOM    609  OE2 GLU A  39     -15.568 -15.985  -8.195  1.00  0.00           O  
ATOM    610  C   GLU A  39     -19.826 -13.475  -7.294  1.00  0.00           C  
ATOM    611  O   GLU A  39     -19.901 -12.674  -6.362  1.00  0.00           O  
ATOM    612  N   LYS A  40     -19.555 -13.092  -8.546  1.00  0.00           N  
ATOM    613  H   LYS A  40     -19.491 -13.824  -9.238  1.00  0.00           H  
ATOM    614  CA  LYS A  40     -19.175 -11.725  -8.931  1.00  0.00           C  
ATOM    615  HA  LYS A  40     -18.392 -11.384  -8.250  1.00  0.00           H  
ATOM    616  CB  LYS A  40     -18.609 -11.747 -10.357  1.00  0.00           C  
ATOM    617  HB2 LYS A  40     -19.288 -12.280 -11.024  1.00  0.00           H  
ATOM    618  HB3 LYS A  40     -18.515 -10.723 -10.714  1.00  0.00           H  
ATOM    619  CG  LYS A  40     -17.229 -12.423 -10.342  1.00  0.00           C  
ATOM    620  HG2 LYS A  40     -16.598 -11.918  -9.609  1.00  0.00           H  
ATOM    621  HG3 LYS A  40     -17.340 -13.467 -10.043  1.00  0.00           H  
ATOM    622  CD  LYS A  40     -16.523 -12.380 -11.699  1.00  0.00           C  
ATOM    623  HD2 LYS A  40     -17.112 -12.922 -12.441  1.00  0.00           H  
ATOM    624  HD3 LYS A  40     -16.408 -11.342 -12.015  1.00  0.00           H  
ATOM    625  CE  LYS A  40     -15.144 -13.028 -11.525  1.00  0.00           C  
ATOM    626  HE2 LYS A  40     -15.283 -14.075 -11.238  1.00  0.00           H  
ATOM    627  HE3 LYS A  40     -14.632 -12.526 -10.696  1.00  0.00           H  
ATOM    628  NZ  LYS A  40     -14.329 -12.933 -12.759  1.00  0.00           N  
ATOM    629  HZ1 LYS A  40     -13.429 -13.371 -12.609  1.00  0.00           H  
ATOM    630  HZ2 LYS A  40     -14.791 -13.384 -13.537  1.00  0.00           H  
ATOM    631  HZ3 LYS A  40     -14.172 -11.960 -12.986  1.00  0.00           H  
ATOM    632  C   LYS A  40     -20.299 -10.696  -8.785  1.00  0.00           C  
ATOM    633  O   LYS A  40     -20.042  -9.584  -8.331  1.00  0.00           O  
ATOM    634  N   GLU A  41     -21.544 -11.055  -9.099  1.00  0.00           N  
ATOM    635  H   GLU A  41     -21.714 -11.983  -9.451  1.00  0.00           H  
ATOM    636  CA  GLU A  41     -22.694 -10.206  -8.757  1.00  0.00           C  
ATOM    637  HA  GLU A  41     -22.594  -9.220  -9.206  1.00  0.00           H  
ATOM    638  CB  GLU A  41     -24.014 -10.826  -9.195  1.00  0.00           C  
ATOM    639  HB2 GLU A  41     -24.119 -11.780  -8.681  1.00  0.00           H  
ATOM    640  HB3 GLU A  41     -24.781 -10.148  -8.838  1.00  0.00           H  
ATOM    641  CG  GLU A  41     -24.297 -11.057 -10.676  1.00  0.00           C  
ATOM    642  HG2 GLU A  41     -24.367 -10.093 -11.184  1.00  0.00           H  
ATOM    643  HG3 GLU A  41     -23.476 -11.633 -11.112  1.00  0.00           H  
ATOM    644  CD  GLU A  41     -25.619 -11.838 -10.820  1.00  0.00           C  
ATOM    645  OE1 GLU A  41     -25.805 -12.481 -11.867  1.00  0.00           O  
ATOM    646  OE2 GLU A  41     -26.411 -11.886  -9.839  1.00  0.00           O  
ATOM    647  C   GLU A  41     -22.832 -10.025  -7.245  1.00  0.00           C  
ATOM    648  O   GLU A  41     -23.102  -8.928  -6.770  1.00  0.00           O  
ATOM    649  N   THR A  42     -22.665 -11.104  -6.483  1.00  0.00           N  
ATOM    650  H   THR A  42     -22.462 -11.988  -6.941  1.00  0.00           H  
ATOM    651  CA  THR A  42     -22.849 -11.113  -5.028  1.00  0.00           C  
ATOM    652  HA  THR A  42     -23.803 -10.645  -4.796  1.00  0.00           H  
ATOM    653  CB  THR A  42     -22.906 -12.562  -4.522  1.00  0.00           C  
ATOM    654  HB  THR A  42     -21.966 -13.066  -4.748  1.00  0.00           H  
ATOM    655  CG2 THR A  42     -23.168 -12.658  -3.020  1.00  0.00           C  
ATOM    656 HG21 THR A  42     -24.136 -12.219  -2.780  1.00  0.00           H  
ATOM    657 HG22 THR A  42     -23.168 -13.706  -2.725  1.00  0.00           H  
ATOM    658 HG23 THR A  42     -22.383 -12.146  -2.462  1.00  0.00           H  
ATOM    659  OG1 THR A  42     -23.965 -13.235  -5.178  1.00  0.00           O  
ATOM    660  HG1 THR A  42     -23.613 -13.529  -6.034  1.00  0.00           H  
ATOM    661  C   THR A  42     -21.769 -10.280  -4.329  1.00  0.00           C  
ATOM    662  O   THR A  42     -22.082  -9.525  -3.408  1.00  0.00           O  
ATOM    663  N   PHE A  43     -20.525 -10.314  -4.818  1.00  0.00           N  
ATOM    664  H   PHE A  43     -20.306 -10.996  -5.540  1.00  0.00           H  
ATOM    665  CA  PHE A  43     -19.473  -9.377  -4.410  1.00  0.00           C  
ATOM    666  HA  PHE A  43     -19.358  -9.407  -3.326  1.00  0.00           H  
ATOM    667  CB  PHE A  43     -18.139  -9.782  -5.060  1.00  0.00           C  
ATOM    668  HB2 PHE A  43     -18.279  -9.770  -6.141  1.00  0.00           H  
ATOM    669  HB3 PHE A  43     -17.399  -9.018  -4.819  1.00  0.00           H  
ATOM    670  CG  PHE A  43     -17.535 -11.133  -4.698  1.00  0.00           C  
ATOM    671  CD1 PHE A  43     -18.044 -11.939  -3.656  1.00  0.00           C  
ATOM    672  HD1 PHE A  43     -18.896 -11.626  -3.075  1.00  0.00           H  
ATOM    673  CE1 PHE A  43     -17.455 -13.184  -3.376  1.00  0.00           C  
ATOM    674  HE1 PHE A  43     -17.859 -13.809  -2.594  1.00  0.00           H  
ATOM    675  CZ  PHE A  43     -16.345 -13.626  -4.113  1.00  0.00           C  
ATOM    676  HZ  PHE A  43     -15.901 -14.586  -3.894  1.00  0.00           H  
ATOM    677  CE2 PHE A  43     -15.830 -12.827  -5.146  1.00  0.00           C  
ATOM    678  HE2 PHE A  43     -14.987 -13.174  -5.728  1.00  0.00           H  
ATOM    679  CD2 PHE A  43     -16.425 -11.586  -5.437  1.00  0.00           C  
ATOM    680  HD2 PHE A  43     -16.031 -10.982  -6.241  1.00  0.00           H  
ATOM    681  C   PHE A  43     -19.832  -7.927  -4.780  1.00  0.00           C  
ATOM    682  O   PHE A  43     -19.670  -7.030  -3.957  1.00  0.00           O  
ATOM    683  N   CYS A  44     -20.358  -7.686  -5.988  1.00  0.00           N  
ATOM    684  H   CYS A  44     -20.450  -8.458  -6.640  1.00  0.00           H  
ATOM    685  CA  CYS A  44     -20.751  -6.345  -6.436  1.00  0.00           C  
ATOM    686  HA  CYS A  44     -19.896  -5.676  -6.324  1.00  0.00           H  
ATOM    687  CB  CYS A  44     -21.129  -6.402  -7.921  1.00  0.00           C  
ATOM    688  HB2 CYS A  44     -20.368  -6.931  -8.489  1.00  0.00           H  
ATOM    689  HB3 CYS A  44     -22.074  -6.933  -8.039  1.00  0.00           H  
ATOM    690  SG  CYS A  44     -21.298  -4.713  -8.562  1.00  0.00           S  
ATOM    691  HG  CYS A  44     -20.009  -4.466  -8.863  1.00  0.00           H  
ATOM    692  C   CYS A  44     -21.900  -5.763  -5.588  1.00  0.00           C  
ATOM    693  O   CYS A  44     -21.819  -4.621  -5.137  1.00  0.00           O  
ATOM    694  N   ARG A  45     -22.934  -6.564  -5.292  1.00  0.00           N  
ATOM    695  H   ARG A  45     -22.947  -7.488  -5.715  1.00  0.00           H  
ATOM    696  CA  ARG A  45     -24.027  -6.202  -4.371  1.00  0.00           C  
ATOM    697  HA  ARG A  45     -24.471  -5.258  -4.698  1.00  0.00           H  
ATOM    698  CB  ARG A  45     -25.121  -7.293  -4.387  1.00  0.00           C  
ATOM    699  HB2 ARG A  45     -24.665  -8.279  -4.281  1.00  0.00           H  
ATOM    700  HB3 ARG A  45     -25.784  -7.132  -3.534  1.00  0.00           H  
ATOM    701  CG  ARG A  45     -25.974  -7.255  -5.668  1.00  0.00           C  
ATOM    702  HG2 ARG A  45     -26.371  -6.244  -5.793  1.00  0.00           H  
ATOM    703  HG3 ARG A  45     -25.353  -7.484  -6.533  1.00  0.00           H  
ATOM    704  CD  ARG A  45     -27.162  -8.236  -5.621  1.00  0.00           C  
ATOM    705  HD2 ARG A  45     -27.654  -8.145  -4.651  1.00  0.00           H  
ATOM    706  HD3 ARG A  45     -27.889  -7.935  -6.377  1.00  0.00           H  
ATOM    707  NE  ARG A  45     -26.763  -9.648  -5.830  1.00  0.00           N  
ATOM    708  HE  ARG A  45     -26.504 -10.171  -5.011  1.00  0.00           H  
ATOM    709  CZ  ARG A  45     -26.783 -10.321  -6.973  1.00  0.00           C  
ATOM    710  NH1 ARG A  45     -27.192  -9.809  -8.098  1.00  0.00           N  
ATOM    711 HH11 ARG A  45     -27.450  -8.839  -8.156  1.00  0.00           H  
ATOM    712 HH12 ARG A  45     -27.146 -10.406  -8.929  1.00  0.00           H  
ATOM    713  NH2 ARG A  45     -26.395 -11.560  -7.039  1.00  0.00           N  
ATOM    714 HH21 ARG A  45     -25.985 -12.038  -6.259  1.00  0.00           H  
ATOM    715 HH22 ARG A  45     -26.399 -11.981  -7.968  1.00  0.00           H  
ATOM    716  C   ARG A  45     -23.500  -5.944  -2.956  1.00  0.00           C  
ATOM    717  O   ARG A  45     -23.878  -4.943  -2.354  1.00  0.00           O  
ATOM    718  N   ALA A  46     -22.572  -6.767  -2.459  1.00  0.00           N  
ATOM    719  H   ALA A  46     -22.299  -7.577  -3.006  1.00  0.00           H  
ATOM    720  CA  ALA A  46     -21.926  -6.553  -1.164  1.00  0.00           C  
ATOM    721  HA  ALA A  46     -22.708  -6.460  -0.408  1.00  0.00           H  
ATOM    722  CB  ALA A  46     -21.072  -7.776  -0.802  1.00  0.00           C  
ATOM    723  HB1 ALA A  46     -20.594  -7.612   0.165  1.00  0.00           H  
ATOM    724  HB2 ALA A  46     -21.700  -8.664  -0.735  1.00  0.00           H  
ATOM    725  HB3 ALA A  46     -20.302  -7.940  -1.556  1.00  0.00           H  
ATOM    726  C   ALA A  46     -21.113  -5.243  -1.134  1.00  0.00           C  
ATOM    727  O   ALA A  46     -21.316  -4.447  -0.224  1.00  0.00           O  
ATOM    728  N   ALA A  47     -20.259  -4.975  -2.128  1.00  0.00           N  
ATOM    729  H   ALA A  47     -20.106  -5.675  -2.846  1.00  0.00           H  
ATOM    730  CA  ALA A  47     -19.511  -3.723  -2.229  1.00  0.00           C  
ATOM    731  HA  ALA A  47     -18.904  -3.599  -1.330  1.00  0.00           H  
ATOM    732  CB  ALA A  47     -18.574  -3.825  -3.436  1.00  0.00           C  
ATOM    733  HB1 ALA A  47     -17.945  -2.937  -3.478  1.00  0.00           H  
ATOM    734  HB2 ALA A  47     -17.936  -4.702  -3.342  1.00  0.00           H  
ATOM    735  HB3 ALA A  47     -19.149  -3.897  -4.359  1.00  0.00           H  
ATOM    736  C   ALA A  47     -20.451  -2.504  -2.332  1.00  0.00           C  
ATOM    737  O   ALA A  47     -20.274  -1.528  -1.606  1.00  0.00           O  
ATOM    738  N   THR A  48     -21.504  -2.603  -3.149  1.00  0.00           N  
ATOM    739  H   THR A  48     -21.560  -3.424  -3.740  1.00  0.00           H  
ATOM    740  CA  THR A  48     -22.547  -1.574  -3.296  1.00  0.00           C  
ATOM    741  HA  THR A  48     -22.077  -0.646  -3.617  1.00  0.00           H  
ATOM    742  CB  THR A  48     -23.562  -1.991  -4.379  1.00  0.00           C  
ATOM    743  HB  THR A  48     -24.015  -2.943  -4.102  1.00  0.00           H  
ATOM    744  CG2 THR A  48     -24.681  -0.970  -4.584  1.00  0.00           C  
ATOM    745 HG21 THR A  48     -25.311  -1.289  -5.415  1.00  0.00           H  
ATOM    746 HG22 THR A  48     -25.299  -0.894  -3.690  1.00  0.00           H  
ATOM    747 HG23 THR A  48     -24.252   0.005  -4.815  1.00  0.00           H  
ATOM    748  OG1 THR A  48     -22.927  -2.140  -5.630  1.00  0.00           O  
ATOM    749  HG1 THR A  48     -22.397  -2.952  -5.595  1.00  0.00           H  
ATOM    750  C   THR A  48     -23.260  -1.279  -1.968  1.00  0.00           C  
ATOM    751  O   THR A  48     -23.444  -0.117  -1.611  1.00  0.00           O  
ATOM    752  N   VAL A  49     -23.632  -2.310  -1.203  1.00  0.00           N  
ATOM    753  H   VAL A  49     -23.479  -3.252  -1.551  1.00  0.00           H  
ATOM    754  CA  VAL A  49     -24.309  -2.150   0.096  1.00  0.00           C  
ATOM    755  HA  VAL A  49     -25.061  -1.369  -0.010  1.00  0.00           H  
ATOM    756  CB  VAL A  49     -25.050  -3.450   0.467  1.00  0.00           C  
ATOM    757  HB  VAL A  49     -24.408  -4.309   0.263  1.00  0.00           H  
ATOM    758  CG1 VAL A  49     -25.479  -3.524   1.932  1.00  0.00           C  
ATOM    759 HG11 VAL A  49     -24.604  -3.591   2.578  1.00  0.00           H  
ATOM    760 HG12 VAL A  49     -26.060  -2.639   2.195  1.00  0.00           H  
ATOM    761 HG13 VAL A  49     -26.085  -4.416   2.097  1.00  0.00           H  
ATOM    762  CG2 VAL A  49     -26.322  -3.547  -0.388  1.00  0.00           C  
ATOM    763 HG21 VAL A  49     -26.884  -4.432  -0.110  1.00  0.00           H  
ATOM    764 HG22 VAL A  49     -26.957  -2.678  -0.217  1.00  0.00           H  
ATOM    765 HG23 VAL A  49     -26.063  -3.607  -1.445  1.00  0.00           H  
ATOM    766  C   VAL A  49     -23.364  -1.660   1.200  1.00  0.00           C  
ATOM    767  O   VAL A  49     -23.742  -0.773   1.966  1.00  0.00           O  
ATOM    768  N   LEU A  50     -22.120  -2.152   1.258  1.00  0.00           N  
ATOM    769  H   LEU A  50     -21.842  -2.849   0.574  1.00  0.00           H  
ATOM    770  CA  LEU A  50     -21.118  -1.689   2.228  1.00  0.00           C  
ATOM    771  HA  LEU A  50     -21.523  -1.798   3.234  1.00  0.00           H  
ATOM    772  CB  LEU A  50     -19.832  -2.527   2.102  1.00  0.00           C  
ATOM    773  HB2 LEU A  50     -19.530  -2.527   1.053  1.00  0.00           H  
ATOM    774  HB3 LEU A  50     -19.037  -2.040   2.672  1.00  0.00           H  
ATOM    775  CG  LEU A  50     -19.965  -3.980   2.591  1.00  0.00           C  
ATOM    776  HG  LEU A  50     -20.868  -4.435   2.194  1.00  0.00           H  
ATOM    777  CD1 LEU A  50     -18.753  -4.780   2.111  1.00  0.00           C  
ATOM    778 HD11 LEU A  50     -18.755  -4.809   1.023  1.00  0.00           H  
ATOM    779 HD12 LEU A  50     -17.831  -4.317   2.461  1.00  0.00           H  
ATOM    780 HD13 LEU A  50     -18.817  -5.797   2.488  1.00  0.00           H  
ATOM    781  CD2 LEU A  50     -20.021  -4.096   4.113  1.00  0.00           C  
ATOM    782 HD21 LEU A  50     -20.856  -3.514   4.501  1.00  0.00           H  
ATOM    783 HD22 LEU A  50     -20.164  -5.135   4.402  1.00  0.00           H  
ATOM    784 HD23 LEU A  50     -19.096  -3.736   4.555  1.00  0.00           H  
ATOM    785  C   LEU A  50     -20.804  -0.200   2.044  1.00  0.00           C  
ATOM    786  O   LEU A  50     -20.654   0.518   3.030  1.00  0.00           O  
ATOM    787  N   ARG A  51     -20.758   0.274   0.792  1.00  0.00           N  
ATOM    788  H   ARG A  51     -20.807  -0.401   0.034  1.00  0.00           H  
ATOM    789  CA  ARG A  51     -20.643   1.697   0.445  1.00  0.00           C  
ATOM    790  HA  ARG A  51     -19.841   2.131   1.045  1.00  0.00           H  
ATOM    791  CB  ARG A  51     -20.275   1.803  -1.043  1.00  0.00           C  
ATOM    792  HB2 ARG A  51     -19.338   1.269  -1.193  1.00  0.00           H  
ATOM    793  HB3 ARG A  51     -21.038   1.299  -1.638  1.00  0.00           H  
ATOM    794  CG  ARG A  51     -20.128   3.241  -1.574  1.00  0.00           C  
ATOM    795  HG2 ARG A  51     -19.816   3.191  -2.619  1.00  0.00           H  
ATOM    796  HG3 ARG A  51     -21.099   3.736  -1.543  1.00  0.00           H  
ATOM    797  CD  ARG A  51     -19.118   4.103  -0.806  1.00  0.00           C  
ATOM    798  HD2 ARG A  51     -19.117   5.094  -1.260  1.00  0.00           H  
ATOM    799  HD3 ARG A  51     -19.435   4.213   0.233  1.00  0.00           H  
ATOM    800  NE  ARG A  51     -17.772   3.509  -0.845  1.00  0.00           N  
ATOM    801  HE  ARG A  51     -17.683   2.549  -0.513  1.00  0.00           H  
ATOM    802  CZ  ARG A  51     -16.627   4.115  -1.087  1.00  0.00           C  
ATOM    803  NH1 ARG A  51     -16.573   5.386  -1.350  1.00  0.00           N  
ATOM    804 HH11 ARG A  51     -17.418   5.903  -1.201  1.00  0.00           H  
ATOM    805 HH12 ARG A  51     -15.746   5.908  -1.119  1.00  0.00           H  
ATOM    806  NH2 ARG A  51     -15.504   3.462  -1.043  1.00  0.00           N  
ATOM    807 HH21 ARG A  51     -15.500   2.484  -0.733  1.00  0.00           H  
ATOM    808 HH22 ARG A  51     -14.642   3.901  -1.267  1.00  0.00           H  
ATOM    809  C   ARG A  51     -21.910   2.487   0.775  1.00  0.00           C  
ATOM    810  O   ARG A  51     -21.809   3.593   1.300  1.00  0.00           O  
ATOM    811  N   GLN A  52     -23.097   1.941   0.509  1.00  0.00           N  
ATOM    812  H   GLN A  52     -23.129   1.049   0.029  1.00  0.00           H  
ATOM    813  CA  GLN A  52     -24.361   2.611   0.829  1.00  0.00           C  
ATOM    814  HA  GLN A  52     -24.348   3.581   0.334  1.00  0.00           H  
ATOM    815  CB  GLN A  52     -25.517   1.779   0.247  1.00  0.00           C  
ATOM    816  HB2 GLN A  52     -25.351   1.646  -0.823  1.00  0.00           H  
ATOM    817  HB3 GLN A  52     -25.506   0.795   0.715  1.00  0.00           H  
ATOM    818  CG  GLN A  52     -26.921   2.371   0.438  1.00  0.00           C  
ATOM    819  HG2 GLN A  52     -27.641   1.610   0.131  1.00  0.00           H  
ATOM    820  HG3 GLN A  52     -27.109   2.576   1.491  1.00  0.00           H  
ATOM    821  CD  GLN A  52     -27.197   3.636  -0.371  1.00  0.00           C  
ATOM    822  OE1 GLN A  52     -26.332   4.425  -0.727  1.00  0.00           O  
ATOM    823  NE2 GLN A  52     -28.442   3.905  -0.684  1.00  0.00           N  
ATOM    824 HE21 GLN A  52     -28.600   4.762  -1.179  1.00  0.00           H  
ATOM    825 HE22 GLN A  52     -29.185   3.309  -0.361  1.00  0.00           H  
ATOM    826  C   GLN A  52     -24.520   2.885   2.336  1.00  0.00           C  
ATOM    827  O   GLN A  52     -25.099   3.902   2.705  1.00  0.00           O  
ATOM    828  N   PHE A  53     -23.930   2.046   3.197  1.00  0.00           N  
ATOM    829  H   PHE A  53     -23.484   1.219   2.817  1.00  0.00           H  
ATOM    830  CA  PHE A  53     -23.915   2.220   4.657  1.00  0.00           C  
ATOM    831  HA  PHE A  53     -24.946   2.273   5.008  1.00  0.00           H  
ATOM    832  CB  PHE A  53     -23.269   0.961   5.266  1.00  0.00           C  
ATOM    833  HB2 PHE A  53     -23.796   0.083   4.887  1.00  0.00           H  
ATOM    834  HB3 PHE A  53     -22.241   0.895   4.916  1.00  0.00           H  
ATOM    835  CG  PHE A  53     -23.248   0.885   6.782  1.00  0.00           C  
ATOM    836  CD1 PHE A  53     -22.137   1.376   7.496  1.00  0.00           C  
ATOM    837  HD1 PHE A  53     -21.311   1.828   6.965  1.00  0.00           H  
ATOM    838  CE1 PHE A  53     -22.099   1.282   8.898  1.00  0.00           C  
ATOM    839  HE1 PHE A  53     -21.239   1.647   9.440  1.00  0.00           H  
ATOM    840  CZ  PHE A  53     -23.168   0.689   9.591  1.00  0.00           C  
ATOM    841  HZ  PHE A  53     -23.119   0.591  10.665  1.00  0.00           H  
ATOM    842  CE2 PHE A  53     -24.280   0.195   8.884  1.00  0.00           C  
ATOM    843  HE2 PHE A  53     -25.105  -0.265   9.415  1.00  0.00           H  
ATOM    844  CD2 PHE A  53     -24.319   0.294   7.481  1.00  0.00           C  
ATOM    845  HD2 PHE A  53     -25.175  -0.091   6.943  1.00  0.00           H  
ATOM    846  C   PHE A  53     -23.227   3.525   5.135  1.00  0.00           C  
ATOM    847  O   PHE A  53     -23.455   3.964   6.262  1.00  0.00           O  
ATOM    848  N   TYR A  54     -22.415   4.181   4.295  1.00  0.00           N  
ATOM    849  H   TYR A  54     -22.246   3.790   3.376  1.00  0.00           H  
ATOM    850  CA  TYR A  54     -21.767   5.460   4.619  1.00  0.00           C  
ATOM    851  HA  TYR A  54     -22.366   5.938   5.388  1.00  0.00           H  
ATOM    852  CB  TYR A  54     -20.387   5.212   5.249  1.00  0.00           C  
ATOM    853  HB2 TYR A  54     -20.021   6.156   5.652  1.00  0.00           H  
ATOM    854  HB3 TYR A  54     -20.508   4.538   6.100  1.00  0.00           H  
ATOM    855  CG  TYR A  54     -19.336   4.634   4.323  1.00  0.00           C  
ATOM    856  CD1 TYR A  54     -19.320   3.257   4.037  1.00  0.00           C  
ATOM    857  HD1 TYR A  54     -20.077   2.606   4.451  1.00  0.00           H  
ATOM    858  CE1 TYR A  54     -18.324   2.720   3.202  1.00  0.00           C  
ATOM    859  HE1 TYR A  54     -18.314   1.664   2.982  1.00  0.00           H  
ATOM    860  CZ  TYR A  54     -17.334   3.558   2.656  1.00  0.00           C  
ATOM    861  OH  TYR A  54     -16.346   3.044   1.886  1.00  0.00           O  
ATOM    862  HH  TYR A  54     -16.631   2.228   1.421  1.00  0.00           H  
ATOM    863  CE2 TYR A  54     -17.359   4.938   2.933  1.00  0.00           C  
ATOM    864  HE2 TYR A  54     -16.607   5.573   2.503  1.00  0.00           H  
ATOM    865  CD2 TYR A  54     -18.353   5.475   3.772  1.00  0.00           C  
ATOM    866  HD2 TYR A  54     -18.361   6.534   3.999  1.00  0.00           H  
ATOM    867  C   TYR A  54     -21.765   6.466   3.453  1.00  0.00           C  
ATOM    868  O   TYR A  54     -21.012   7.440   3.468  1.00  0.00           O  
ATOM    869  N   SER A  55     -22.646   6.279   2.462  1.00  0.00           N  
ATOM    870  H   SER A  55     -23.280   5.492   2.527  1.00  0.00           H  
ATOM    871  CA  SER A  55     -22.780   7.160   1.290  1.00  0.00           C  
ATOM    872  HA  SER A  55     -21.792   7.283   0.848  1.00  0.00           H  
ATOM    873  CB  SER A  55     -23.685   6.495   0.244  1.00  0.00           C  
ATOM    874  HB2 SER A  55     -23.689   7.099  -0.663  1.00  0.00           H  
ATOM    875  HB3 SER A  55     -23.283   5.512  -0.002  1.00  0.00           H  
ATOM    876  OG  SER A  55     -25.014   6.365   0.719  1.00  0.00           O  
ATOM    877  HG  SER A  55     -25.478   5.686   0.192  1.00  0.00           H  
ATOM    878  C   SER A  55     -23.294   8.567   1.639  1.00  0.00           C  
ATOM    879  O   SER A  55     -23.126   9.495   0.846  1.00  0.00           O  
ATOM    880  N   HIE A  56     -23.867   8.757   2.834  1.00  0.00           N  
ATOM    881  H   HIE A  56     -24.005   7.943   3.421  1.00  0.00           H  
ATOM    882  CA  HIE A  56     -24.145  10.064   3.438  1.00  0.00           C  
ATOM    883  HA  HIE A  56     -24.529  10.730   2.665  1.00  0.00           H  
ATOM    884  CB  HIE A  56     -25.232   9.900   4.518  1.00  0.00           C  
ATOM    885  HB2 HIE A  56     -25.490  10.891   4.892  1.00  0.00           H  
ATOM    886  HB3 HIE A  56     -26.126   9.482   4.053  1.00  0.00           H  
ATOM    887  CG  HIE A  56     -24.866   9.025   5.698  1.00  0.00           C  
ATOM    888  ND1 HIE A  56     -24.167   7.820   5.626  1.00  0.00           N  
ATOM    889  CE1 HIE A  56     -24.153   7.316   6.871  1.00  0.00           C  
ATOM    890  HE1 HIE A  56     -23.707   6.367   7.149  1.00  0.00           H  
ATOM    891  NE2 HIE A  56     -24.794   8.143   7.714  1.00  0.00           N  
ATOM    892  HE2 HIE A  56     -24.941   7.983   8.700  1.00  0.00           H  
ATOM    893  CD2 HIE A  56     -25.271   9.211   6.989  1.00  0.00           C  
ATOM    894  HD2 HIE A  56     -25.890  10.017   7.359  1.00  0.00           H  
ATOM    895  C   HIE A  56     -22.876  10.723   3.997  1.00  0.00           C  
ATOM    896  O   HIE A  56     -22.638  11.893   3.717  1.00  0.00           O  
ATOM    897  N   HIE A  57     -22.042   9.983   4.736  1.00  0.00           N  
ATOM    898  H   HIE A  57     -22.309   9.024   4.912  1.00  0.00           H  
ATOM    899  CA  HIE A  57     -20.790  10.483   5.326  1.00  0.00           C  
ATOM    900  HA  HIE A  57     -21.021  11.380   5.902  1.00  0.00           H  
ATOM    901  CB  HIE A  57     -20.210   9.414   6.272  1.00  0.00           C  
ATOM    902  HB2 HIE A  57     -21.006   9.030   6.911  1.00  0.00           H  
ATOM    903  HB3 HIE A  57     -19.813   8.584   5.686  1.00  0.00           H  
ATOM    904  CG  HIE A  57     -19.120   9.944   7.170  1.00  0.00           C  
ATOM    905  ND1 HIE A  57     -17.812   9.461   7.284  1.00  0.00           N  
ATOM    906  CE1 HIE A  57     -17.214  10.245   8.194  1.00  0.00           C  
ATOM    907  HE1 HIE A  57     -16.184  10.140   8.505  1.00  0.00           H  
ATOM    908  NE2 HIE A  57     -18.068  11.170   8.662  1.00  0.00           N  
ATOM    909  HE2 HIE A  57     -17.872  11.893   9.343  1.00  0.00           H  
ATOM    910  CD2 HIE A  57     -19.275  10.985   8.034  1.00  0.00           C  
ATOM    911  HD2 HIE A  57     -20.177  11.565   8.177  1.00  0.00           H  
ATOM    912  C   HIE A  57     -19.751  10.905   4.276  1.00  0.00           C  
ATOM    913  O   HIE A  57     -19.090  11.927   4.450  1.00  0.00           O  
ATOM    914  N   GLU A  58     -19.662  10.167   3.161  1.00  0.00           N  
ATOM    915  H   GLU A  58     -20.178   9.293   3.134  1.00  0.00           H  
ATOM    916  CA  GLU A  58     -18.852  10.536   1.986  1.00  0.00           C  
ATOM    917  HA  GLU A  58     -17.807  10.659   2.273  1.00  0.00           H  
ATOM    918  CB  GLU A  58     -18.993   9.456   0.895  1.00  0.00           C  
ATOM    919  HB2 GLU A  58     -20.055   9.303   0.697  1.00  0.00           H  
ATOM    920  HB3 GLU A  58     -18.540   9.821  -0.026  1.00  0.00           H  
ATOM    921  CG  GLU A  58     -18.373   8.092   1.199  1.00  0.00           C  
ATOM    922  HG2 GLU A  58     -18.770   7.721   2.139  1.00  0.00           H  
ATOM    923  HG3 GLU A  58     -18.677   7.388   0.419  1.00  0.00           H  
ATOM    924  CD  GLU A  58     -16.846   8.144   1.274  1.00  0.00           C  
ATOM    925  OE1 GLU A  58     -16.176   7.467   0.456  1.00  0.00           O  
ATOM    926  OE2 GLU A  58     -16.301   8.794   2.193  1.00  0.00           O  
ATOM    927  C   GLU A  58     -19.292  11.857   1.346  1.00  0.00           C  
ATOM    928  O   GLU A  58     -18.470  12.575   0.780  1.00  0.00           O  
ATOM    929  N   LYS A  59     -20.596  12.148   1.401  1.00  0.00           N  
ATOM    930  H   LYS A  59     -21.187  11.520   1.929  1.00  0.00           H  
ATOM    931  CA  LYS A  59     -21.232  13.304   0.765  1.00  0.00           C  
ATOM    932  HA  LYS A  59     -20.691  13.549  -0.151  1.00  0.00           H  
ATOM    933  CB  LYS A  59     -22.666  12.885   0.438  1.00  0.00           C  
ATOM    934  HB2 LYS A  59     -22.643  11.873   0.031  1.00  0.00           H  
ATOM    935  HB3 LYS A  59     -23.259  12.876   1.353  1.00  0.00           H  
ATOM    936  CG  LYS A  59     -23.334  13.785  -0.599  1.00  0.00           C  
ATOM    937  HG2 LYS A  59     -23.369  14.817  -0.248  1.00  0.00           H  
ATOM    938  HG3 LYS A  59     -22.770  13.734  -1.531  1.00  0.00           H  
ATOM    939  CD  LYS A  59     -24.756  13.264  -0.817  1.00  0.00           C  
ATOM    940  HD2 LYS A  59     -24.724  12.181  -0.956  1.00  0.00           H  
ATOM    941  HD3 LYS A  59     -25.359  13.493   0.065  1.00  0.00           H  
ATOM    942  CE  LYS A  59     -25.366  13.904  -2.060  1.00  0.00           C  
ATOM    943  HE2 LYS A  59     -25.426  14.987  -1.912  1.00  0.00           H  
ATOM    944  HE3 LYS A  59     -24.696  13.713  -2.906  1.00  0.00           H  
ATOM    945  NZ  LYS A  59     -26.705  13.331  -2.322  1.00  0.00           N  
ATOM    946  HZ1 LYS A  59     -27.331  13.549  -1.555  1.00  0.00           H  
ATOM    947  HZ2 LYS A  59     -27.086  13.703  -3.180  1.00  0.00           H  
ATOM    948  HZ3 LYS A  59     -26.635  12.325  -2.401  1.00  0.00           H  
ATOM    949  C   LYS A  59     -21.198  14.545   1.652  1.00  0.00           C  
ATOM    950  O   LYS A  59     -21.134  15.661   1.148  1.00  0.00           O  
ATOM    951  N   ASP A  60     -21.261  14.346   2.965  1.00  0.00           N  
ATOM    952  H   ASP A  60     -21.416  13.396   3.284  1.00  0.00           H  
ATOM    953  CA  ASP A  60     -21.050  15.365   3.986  1.00  0.00           C  
ATOM    954  HA  ASP A  60     -20.228  16.009   3.672  1.00  0.00           H  
ATOM    955  CB  ASP A  60     -22.308  16.238   4.131  1.00  0.00           C  
ATOM    956  HB2 ASP A  60     -22.529  16.703   3.169  1.00  0.00           H  
ATOM    957  HB3 ASP A  60     -23.155  15.609   4.400  1.00  0.00           H  
ATOM    958  CG  ASP A  60     -22.162  17.351   5.171  1.00  0.00           C  
ATOM    959  OD1 ASP A  60     -23.064  18.214   5.239  1.00  0.00           O  
ATOM    960  OD2 ASP A  60     -21.142  17.420   5.893  1.00  0.00           O  
ATOM    961  C   ASP A  60     -20.665  14.692   5.312  1.00  0.00           C  
ATOM    962  O   ASP A  60     -21.477  14.015   5.951  1.00  0.00           O  
ATOM    963  N   THR A  61     -19.425  14.910   5.760  1.00  0.00           N  
ATOM    964  H   THR A  61     -18.808  15.459   5.185  1.00  0.00           H  
ATOM    965  CA  THR A  61     -18.901  14.269   6.980  1.00  0.00           C  
ATOM    966  HA  THR A  61     -19.040  13.200   6.846  1.00  0.00           H  
ATOM    967  CB  THR A  61     -17.398  14.506   7.177  1.00  0.00           C  
ATOM    968  HB  THR A  61     -17.080  13.942   8.054  1.00  0.00           H  
ATOM    969  CG2 THR A  61     -16.555  14.037   5.994  1.00  0.00           C  
ATOM    970 HG21 THR A  61     -16.758  12.982   5.803  1.00  0.00           H  
ATOM    971 HG22 THR A  61     -16.791  14.607   5.095  1.00  0.00           H  
ATOM    972 HG23 THR A  61     -15.498  14.157   6.229  1.00  0.00           H  
ATOM    973  OG1 THR A  61     -17.111  15.866   7.409  1.00  0.00           O  
ATOM    974  HG1 THR A  61     -17.367  16.368   6.631  1.00  0.00           H  
ATOM    975  C   THR A  61     -19.644  14.659   8.266  1.00  0.00           C  
ATOM    976  O   THR A  61     -19.463  14.003   9.295  1.00  0.00           O  
ATOM    977  N   ARG A  62     -20.504  15.688   8.219  1.00  0.00           N  
ATOM    978  H   ARG A  62     -20.602  16.178   7.328  1.00  0.00           H  
ATOM    979  CA  ARG A  62     -21.390  16.105   9.318  1.00  0.00           C  
ATOM    980  HA  ARG A  62     -20.815  16.133  10.245  1.00  0.00           H  
ATOM    981  CB  ARG A  62     -21.938  17.519   9.030  1.00  0.00           C  
ATOM    982  HB2 ARG A  62     -22.514  17.495   8.105  1.00  0.00           H  
ATOM    983  HB3 ARG A  62     -22.617  17.808   9.834  1.00  0.00           H  
ATOM    984  CG  ARG A  62     -20.822  18.579   8.935  1.00  0.00           C  
ATOM    985  HG2 ARG A  62     -20.345  18.664   9.911  1.00  0.00           H  
ATOM    986  HG3 ARG A  62     -20.063  18.269   8.216  1.00  0.00           H  
ATOM    987  CD  ARG A  62     -21.336  19.966   8.522  1.00  0.00           C  
ATOM    988  HD2 ARG A  62     -22.141  20.264   9.196  1.00  0.00           H  
ATOM    989  HD3 ARG A  62     -20.510  20.672   8.624  1.00  0.00           H  
ATOM    990  NE  ARG A  62     -21.821  19.984   7.130  1.00  0.00           N  
ATOM    991  HE  ARG A  62     -21.940  19.075   6.667  1.00  0.00           H  
ATOM    992  CZ  ARG A  62     -22.102  21.026   6.374  1.00  0.00           C  
ATOM    993  NH1 ARG A  62     -21.908  22.252   6.775  1.00  0.00           N  
ATOM    994 HH11 ARG A  62     -21.530  22.386   7.692  1.00  0.00           H  
ATOM    995 HH12 ARG A  62     -22.121  23.015   6.166  1.00  0.00           H  
ATOM    996  NH2 ARG A  62     -22.595  20.851   5.189  1.00  0.00           N  
ATOM    997 HH21 ARG A  62     -22.833  19.877   4.958  1.00  0.00           H  
ATOM    998 HH22 ARG A  62     -22.848  21.597   4.581  1.00  0.00           H  
ATOM    999  C   ARG A  62     -22.544  15.126   9.577  1.00  0.00           C  
ATOM   1000  O   ARG A  62     -23.172  15.226  10.625  1.00  0.00           O  
ATOM   1001  N   CYS A  63     -22.831  14.171   8.686  1.00  0.00           N  
ATOM   1002  H   CYS A  63     -22.298  14.152   7.825  1.00  0.00           H  
ATOM   1003  CA  CYS A  63     -24.009  13.288   8.783  1.00  0.00           C  
ATOM   1004  HA  CYS A  63     -24.871  13.926   8.985  1.00  0.00           H  
ATOM   1005  CB  CYS A  63     -24.252  12.623   7.418  1.00  0.00           C  
ATOM   1006  HB2 CYS A  63     -23.387  12.023   7.131  1.00  0.00           H  
ATOM   1007  HB3 CYS A  63     -25.119  11.973   7.506  1.00  0.00           H  
ATOM   1008  SG  CYS A  63     -24.615  13.847   6.129  1.00  0.00           S  
ATOM   1009  HG  CYS A  63     -23.337  14.079   5.772  1.00  0.00           H  
ATOM   1010  C   CYS A  63     -24.010  12.240   9.932  1.00  0.00           C  
ATOM   1011  O   CYS A  63     -24.822  11.313   9.902  1.00  0.00           O  
ATOM   1012  N   LEU A  64     -23.131  12.346  10.938  1.00  0.00           N  
ATOM   1013  H   LEU A  64     -22.578  13.193  10.977  1.00  0.00           H  
ATOM   1014  CA  LEU A  64     -23.051  11.416  12.075  1.00  0.00           C  
ATOM   1015  HA  LEU A  64     -23.710  10.566  11.897  1.00  0.00           H  
ATOM   1016  CB  LEU A  64     -21.618  10.859  12.218  1.00  0.00           C  
ATOM   1017  HB2 LEU A  64     -20.951  11.694  12.425  1.00  0.00           H  
ATOM   1018  HB3 LEU A  64     -21.600  10.199  13.086  1.00  0.00           H  
ATOM   1019  CG  LEU A  64     -21.037  10.101  11.016  1.00  0.00           C  
ATOM   1020  HG  LEU A  64     -20.893  10.804  10.199  1.00  0.00           H  
ATOM   1021  CD1 LEU A  64     -19.678   9.511  11.410  1.00  0.00           C  
ATOM   1022 HD11 LEU A  64     -19.805   8.767  12.199  1.00  0.00           H  
ATOM   1023 HD12 LEU A  64     -19.222   9.039  10.539  1.00  0.00           H  
ATOM   1024 HD13 LEU A  64     -19.022  10.304  11.768  1.00  0.00           H  
ATOM   1025  CD2 LEU A  64     -21.928   8.957  10.532  1.00  0.00           C  
ATOM   1026 HD21 LEU A  64     -22.859   9.359  10.133  1.00  0.00           H  
ATOM   1027 HD22 LEU A  64     -22.138   8.273  11.353  1.00  0.00           H  
ATOM   1028 HD23 LEU A  64     -21.422   8.421   9.729  1.00  0.00           H  
ATOM   1029  C   LEU A  64     -23.493  12.064  13.399  1.00  0.00           C  
ATOM   1030  O   LEU A  64     -22.721  12.778  14.032  1.00  0.00           O  
ATOM   1031  N   GLY A  65     -24.677  11.701  13.897  1.00  0.00           N  
ATOM   1032  H   GLY A  65     -25.276  11.134  13.315  1.00  0.00           H  
ATOM   1033  CA  GLY A  65     -25.138  12.037  15.255  1.00  0.00           C  
ATOM   1034  HA2 GLY A  65     -24.939  13.093  15.442  1.00  0.00           H  
ATOM   1035  HA3 GLY A  65     -26.214  11.878  15.319  1.00  0.00           H  
ATOM   1036  C   GLY A  65     -24.469  11.232  16.384  1.00  0.00           C  
ATOM   1037  O   GLY A  65     -25.048  11.089  17.456  1.00  0.00           O  
ATOM   1038  N   ALA A  66     -23.297  10.637  16.143  1.00  0.00           N  
ATOM   1039  H   ALA A  66     -22.817  10.891  15.293  1.00  0.00           H  
ATOM   1040  CA  ALA A  66     -22.583   9.821  17.122  1.00  0.00           C  
ATOM   1041  HA  ALA A  66     -23.314   9.245  17.693  1.00  0.00           H  
ATOM   1042  CB  ALA A  66     -21.680   8.828  16.377  1.00  0.00           C  
ATOM   1043  HB1 ALA A  66     -21.170   8.184  17.094  1.00  0.00           H  
ATOM   1044  HB2 ALA A  66     -22.281   8.206  15.712  1.00  0.00           H  
ATOM   1045  HB3 ALA A  66     -20.935   9.366  15.789  1.00  0.00           H  
ATOM   1046  C   ALA A  66     -21.777  10.686  18.109  1.00  0.00           C  
ATOM   1047  O   ALA A  66     -21.055  11.597  17.709  1.00  0.00           O  
ATOM   1048  N   THR A  67     -21.835  10.357  19.403  1.00  0.00           N  
ATOM   1049  H   THR A  67     -22.454   9.612  19.678  1.00  0.00           H  
ATOM   1050  CA  THR A  67     -21.013  11.018  20.430  1.00  0.00           C  
ATOM   1051  HA  THR A  67     -21.184  12.091  20.334  1.00  0.00           H  
ATOM   1052  CB  THR A  67     -21.459  10.607  21.841  1.00  0.00           C  
ATOM   1053  HB  THR A  67     -22.532  10.776  21.939  1.00  0.00           H  
ATOM   1054  CG2 THR A  67     -21.155   9.149  22.196  1.00  0.00           C  
ATOM   1055 HG21 THR A  67     -21.557   8.932  23.186  1.00  0.00           H  
ATOM   1056 HG22 THR A  67     -20.079   8.976  22.208  1.00  0.00           H  
ATOM   1057 HG23 THR A  67     -21.623   8.482  21.473  1.00  0.00           H  
ATOM   1058  OG1 THR A  67     -20.789  11.402  22.786  1.00  0.00           O  
ATOM   1059  HG1 THR A  67     -21.328  12.176  22.973  1.00  0.00           H  
ATOM   1060  C   THR A  67     -19.508  10.778  20.220  1.00  0.00           C  
ATOM   1061  O   THR A  67     -19.096   9.714  19.746  1.00  0.00           O  
ATOM   1062  N   ALA A  68     -18.671  11.745  20.614  1.00  0.00           N  
ATOM   1063  H   ALA A  68     -19.066  12.567  21.044  1.00  0.00           H  
ATOM   1064  CA  ALA A  68     -17.225  11.739  20.371  1.00  0.00           C  
ATOM   1065  HA  ALA A  68     -17.064  11.761  19.293  1.00  0.00           H  
ATOM   1066  CB  ALA A  68     -16.644  13.030  20.959  1.00  0.00           C  
ATOM   1067  HB1 ALA A  68     -16.808  13.058  22.038  1.00  0.00           H  
ATOM   1068  HB2 ALA A  68     -15.572  13.072  20.760  1.00  0.00           H  
ATOM   1069  HB3 ALA A  68     -17.121  13.896  20.497  1.00  0.00           H  
ATOM   1070  C   ALA A  68     -16.500  10.486  20.911  1.00  0.00           C  
ATOM   1071  O   ALA A  68     -15.578   9.993  20.268  1.00  0.00           O  
ATOM   1072  N   GLN A  69     -16.974   9.902  22.018  1.00  0.00           N  
ATOM   1073  H   GLN A  69     -17.654  10.436  22.550  1.00  0.00           H  
ATOM   1074  CA  GLN A  69     -16.500   8.635  22.608  1.00  0.00           C  
ATOM   1075  HA  GLN A  69     -15.416   8.698  22.712  1.00  0.00           H  
ATOM   1076  CB  GLN A  69     -17.123   8.500  24.017  1.00  0.00           C  
ATOM   1077  HB2 GLN A  69     -18.161   8.836  23.999  1.00  0.00           H  
ATOM   1078  HB3 GLN A  69     -17.133   7.447  24.299  1.00  0.00           H  
ATOM   1079  CG  GLN A  69     -16.356   9.247  25.129  1.00  0.00           C  
ATOM   1080  HG2 GLN A  69     -16.798   8.980  26.088  1.00  0.00           H  
ATOM   1081  HG3 GLN A  69     -15.325   8.895  25.138  1.00  0.00           H  
ATOM   1082  CD  GLN A  69     -16.359  10.774  25.037  1.00  0.00           C  
ATOM   1083  OE1 GLN A  69     -17.183  11.397  24.390  1.00  0.00           O  
ATOM   1084  NE2 GLN A  69     -15.434  11.439  25.695  1.00  0.00           N  
ATOM   1085 HE21 GLN A  69     -14.763  10.974  26.279  1.00  0.00           H  
ATOM   1086 HE22 GLN A  69     -15.476  12.440  25.622  1.00  0.00           H  
ATOM   1087  C   GLN A  69     -16.773   7.367  21.750  1.00  0.00           C  
ATOM   1088  O   GLN A  69     -16.367   6.258  22.130  1.00  0.00           O  
ATOM   1089  N   GLN A  70     -17.456   7.510  20.608  1.00  0.00           N  
ATOM   1090  H   GLN A  70     -17.798   8.441  20.398  1.00  0.00           H  
ATOM   1091  CA  GLN A  70     -17.748   6.444  19.632  1.00  0.00           C  
ATOM   1092  HA  GLN A  70     -17.109   5.586  19.836  1.00  0.00           H  
ATOM   1093  CB  GLN A  70     -19.218   6.001  19.765  1.00  0.00           C  
ATOM   1094  HB2 GLN A  70     -19.860   6.834  19.471  1.00  0.00           H  
ATOM   1095  HB3 GLN A  70     -19.400   5.183  19.066  1.00  0.00           H  
ATOM   1096  CG  GLN A  70     -19.647   5.545  21.171  1.00  0.00           C  
ATOM   1097  HG2 GLN A  70     -19.525   6.368  21.874  1.00  0.00           H  
ATOM   1098  HG3 GLN A  70     -20.709   5.303  21.143  1.00  0.00           H  
ATOM   1099  CD  GLN A  70     -18.905   4.319  21.699  1.00  0.00           C  
ATOM   1100  OE1 GLN A  70     -18.224   3.585  20.999  1.00  0.00           O  
ATOM   1101  NE2 GLN A  70     -19.015   4.040  22.981  1.00  0.00           N  
ATOM   1102 HE21 GLN A  70     -18.643   3.162  23.289  1.00  0.00           H  
ATOM   1103 HE22 GLN A  70     -19.601   4.605  23.569  1.00  0.00           H  
ATOM   1104  C   GLN A  70     -17.472   6.852  18.170  1.00  0.00           C  
ATOM   1105  O   GLN A  70     -17.128   5.995  17.354  1.00  0.00           O  
ATOM   1106  N   PHE A  71     -17.580   8.145  17.844  1.00  0.00           N  
ATOM   1107  H   PHE A  71     -17.931   8.775  18.556  1.00  0.00           H  
ATOM   1108  CA  PHE A  71     -17.388   8.720  16.505  1.00  0.00           C  
ATOM   1109  HA  PHE A  71     -18.202   8.394  15.855  1.00  0.00           H  
ATOM   1110  CB  PHE A  71     -17.462  10.250  16.658  1.00  0.00           C  
ATOM   1111  HB2 PHE A  71     -18.361  10.492  17.228  1.00  0.00           H  
ATOM   1112  HB3 PHE A  71     -16.613  10.584  17.256  1.00  0.00           H  
ATOM   1113  CG  PHE A  71     -17.490  11.070  15.378  1.00  0.00           C  
ATOM   1114  CD1 PHE A  71     -16.321  11.260  14.614  1.00  0.00           C  
ATOM   1115  HD1 PHE A  71     -15.397  10.789  14.914  1.00  0.00           H  
ATOM   1116  CE1 PHE A  71     -16.345  12.085  13.472  1.00  0.00           C  
ATOM   1117  HE1 PHE A  71     -15.448  12.240  12.895  1.00  0.00           H  
ATOM   1118  CZ  PHE A  71     -17.532  12.740  13.100  1.00  0.00           C  
ATOM   1119  HZ  PHE A  71     -17.555  13.396  12.239  1.00  0.00           H  
ATOM   1120  CE2 PHE A  71     -18.693  12.568  13.871  1.00  0.00           C  
ATOM   1121  HE2 PHE A  71     -19.601  13.099  13.611  1.00  0.00           H  
ATOM   1122  CD2 PHE A  71     -18.676  11.730  14.998  1.00  0.00           C  
ATOM   1123  HD2 PHE A  71     -19.575  11.626  15.590  1.00  0.00           H  
ATOM   1124  C   PHE A  71     -16.061   8.289  15.854  1.00  0.00           C  
ATOM   1125  O   PHE A  71     -16.019   7.959  14.670  1.00  0.00           O  
ATOM   1126  N   HIE A  72     -14.970   8.224  16.623  1.00  0.00           N  
ATOM   1127  H   HIE A  72     -15.054   8.464  17.606  1.00  0.00           H  
ATOM   1128  CA  HIE A  72     -13.662   7.761  16.142  1.00  0.00           C  
ATOM   1129  HA  HIE A  72     -13.410   8.316  15.238  1.00  0.00           H  
ATOM   1130  CB  HIE A  72     -12.597   8.078  17.202  1.00  0.00           C  
ATOM   1131  HB2 HIE A  72     -11.616   7.890  16.763  1.00  0.00           H  
ATOM   1132  HB3 HIE A  72     -12.649   9.139  17.451  1.00  0.00           H  
ATOM   1133  CG  HIE A  72     -12.699   7.283  18.482  1.00  0.00           C  
ATOM   1134  ND1 HIE A  72     -13.875   7.005  19.186  1.00  0.00           N  
ATOM   1135  CE1 HIE A  72     -13.483   6.427  20.332  1.00  0.00           C  
ATOM   1136  HE1 HIE A  72     -14.151   6.116  21.121  1.00  0.00           H  
ATOM   1137  NE2 HIE A  72     -12.146   6.305  20.368  1.00  0.00           N  
ATOM   1138  HE2 HIE A  72     -11.606   5.948  21.144  1.00  0.00           H  
ATOM   1139  CD2 HIE A  72     -11.633   6.848  19.214  1.00  0.00           C  
ATOM   1140  HD2 HIE A  72     -10.589   6.979  18.960  1.00  0.00           H  
ATOM   1141  C   HIE A  72     -13.649   6.274  15.756  1.00  0.00           C  
ATOM   1142  O   HIE A  72     -13.022   5.918  14.762  1.00  0.00           O  
ATOM   1143  N   ARG A  73     -14.378   5.416  16.482  1.00  0.00           N  
ATOM   1144  H   ARG A  73     -14.888   5.794  17.272  1.00  0.00           H  
ATOM   1145  CA  ARG A  73     -14.535   3.987  16.147  1.00  0.00           C  
ATOM   1146  HA  ARG A  73     -13.548   3.562  15.952  1.00  0.00           H  
ATOM   1147  CB  ARG A  73     -15.197   3.195  17.288  1.00  0.00           C  
ATOM   1148  HB2 ARG A  73     -16.277   3.353  17.253  1.00  0.00           H  
ATOM   1149  HB3 ARG A  73     -15.006   2.135  17.110  1.00  0.00           H  
ATOM   1150  CG  ARG A  73     -14.716   3.562  18.697  1.00  0.00           C  
ATOM   1151  HG2 ARG A  73     -13.626   3.549  18.744  1.00  0.00           H  
ATOM   1152  HG3 ARG A  73     -15.075   4.564  18.928  1.00  0.00           H  
ATOM   1153  CD  ARG A  73     -15.292   2.581  19.726  1.00  0.00           C  
ATOM   1154  HD2 ARG A  73     -16.295   2.293  19.409  1.00  0.00           H  
ATOM   1155  HD3 ARG A  73     -14.669   1.686  19.747  1.00  0.00           H  
ATOM   1156  NE  ARG A  73     -15.416   3.207  21.055  1.00  0.00           N  
ATOM   1157  HE  ARG A  73     -16.017   4.022  21.090  1.00  0.00           H  
ATOM   1158  CZ  ARG A  73     -15.076   2.714  22.227  1.00  0.00           C  
ATOM   1159  NH1 ARG A  73     -14.467   1.563  22.344  1.00  0.00           N  
ATOM   1160 HH11 ARG A  73     -14.271   1.034  21.512  1.00  0.00           H  
ATOM   1161 HH12 ARG A  73     -14.202   1.205  23.240  1.00  0.00           H  
ATOM   1162  NH2 ARG A  73     -15.350   3.411  23.297  1.00  0.00           N  
ATOM   1163 HH21 ARG A  73     -15.781   4.323  23.180  1.00  0.00           H  
ATOM   1164 HH22 ARG A  73     -15.084   3.082  24.209  1.00  0.00           H  
ATOM   1165  C   ARG A  73     -15.350   3.810  14.868  1.00  0.00           C  
ATOM   1166  O   ARG A  73     -14.954   3.047  13.994  1.00  0.00           O  
ATOM   1167  N   HIE A  74     -16.433   4.581  14.735  1.00  0.00           N  
ATOM   1168  H   HIE A  74     -16.687   5.162  15.528  1.00  0.00           H  
ATOM   1169  CA  HIE A  74     -17.282   4.642  13.538  1.00  0.00           C  
ATOM   1170  HA  HIE A  74     -17.640   3.634  13.314  1.00  0.00           H  
ATOM   1171  CB  HIE A  74     -18.501   5.533  13.859  1.00  0.00           C  
ATOM   1172  HB2 HIE A  74     -18.803   5.350  14.891  1.00  0.00           H  
ATOM   1173  HB3 HIE A  74     -18.210   6.582  13.797  1.00  0.00           H  
ATOM   1174  CG  HIE A  74     -19.734   5.331  13.007  1.00  0.00           C  
ATOM   1175  ND1 HIE A  74     -21.013   5.761  13.371  1.00  0.00           N  
ATOM   1176  CE1 HIE A  74     -21.822   5.419  12.358  1.00  0.00           C  
ATOM   1177  HE1 HIE A  74     -22.886   5.615  12.328  1.00  0.00           H  
ATOM   1178  NE2 HIE A  74     -21.124   4.810  11.385  1.00  0.00           N  
ATOM   1179  HE2 HIE A  74     -21.508   4.485  10.507  1.00  0.00           H  
ATOM   1180  CD2 HIE A  74     -19.807   4.735  11.778  1.00  0.00           C  
ATOM   1181  HD2 HIE A  74     -18.994   4.305  11.213  1.00  0.00           H  
ATOM   1182  C   HIE A  74     -16.484   5.136  12.319  1.00  0.00           C  
ATOM   1183  O   HIE A  74     -16.524   4.522  11.257  1.00  0.00           O  
ATOM   1184  N   LYS A  75     -15.663   6.177  12.493  1.00  0.00           N  
ATOM   1185  H   LYS A  75     -15.741   6.682  13.372  1.00  0.00           H  
ATOM   1186  CA  LYS A  75     -14.720   6.687  11.485  1.00  0.00           C  
ATOM   1187  HA  LYS A  75     -15.279   6.902  10.573  1.00  0.00           H  
ATOM   1188  CB  LYS A  75     -14.119   7.999  12.019  1.00  0.00           C  
ATOM   1189  HB2 LYS A  75     -14.937   8.651  12.333  1.00  0.00           H  
ATOM   1190  HB3 LYS A  75     -13.505   7.777  12.891  1.00  0.00           H  
ATOM   1191  CG  LYS A  75     -13.271   8.766  10.994  1.00  0.00           C  
ATOM   1192  HG2 LYS A  75     -12.428   8.149  10.678  1.00  0.00           H  
ATOM   1193  HG3 LYS A  75     -13.886   9.006  10.124  1.00  0.00           H  
ATOM   1194  CD  LYS A  75     -12.738  10.066  11.618  1.00  0.00           C  
ATOM   1195  HD2 LYS A  75     -13.582  10.690  11.919  1.00  0.00           H  
ATOM   1196  HD3 LYS A  75     -12.148   9.817  12.502  1.00  0.00           H  
ATOM   1197  CE  LYS A  75     -11.860  10.827  10.616  1.00  0.00           C  
ATOM   1198  HE2 LYS A  75     -11.049  10.165  10.296  1.00  0.00           H  
ATOM   1199  HE3 LYS A  75     -12.464  11.063   9.734  1.00  0.00           H  
ATOM   1200  NZ  LYS A  75     -11.298  12.072  11.205  1.00  0.00           N  
ATOM   1201  HZ1 LYS A  75     -10.653  12.513  10.558  1.00  0.00           H  
ATOM   1202  HZ2 LYS A  75     -12.035  12.733  11.420  1.00  0.00           H  
ATOM   1203  HZ3 LYS A  75     -10.794  11.867  12.058  1.00  0.00           H  
ATOM   1204  C   LYS A  75     -13.641   5.657  11.102  1.00  0.00           C  
ATOM   1205  O   LYS A  75     -13.314   5.547   9.924  1.00  0.00           O  
ATOM   1206  N   GLN A  76     -13.105   4.889  12.055  1.00  0.00           N  
ATOM   1207  H   GLN A  76     -13.354   5.080  13.020  1.00  0.00           H  
ATOM   1208  CA  GLN A  76     -12.128   3.816  11.786  1.00  0.00           C  
ATOM   1209  HA  GLN A  76     -11.354   4.217  11.130  1.00  0.00           H  
ATOM   1210  CB  GLN A  76     -11.463   3.396  13.109  1.00  0.00           C  
ATOM   1211  HB2 GLN A  76     -11.086   4.283  13.621  1.00  0.00           H  
ATOM   1212  HB3 GLN A  76     -12.223   2.948  13.749  1.00  0.00           H  
ATOM   1213  CG  GLN A  76     -10.306   2.387  12.952  1.00  0.00           C  
ATOM   1214  HG2 GLN A  76     -10.059   2.005  13.944  1.00  0.00           H  
ATOM   1215  HG3 GLN A  76     -10.629   1.541  12.350  1.00  0.00           H  
ATOM   1216  CD  GLN A  76      -9.029   2.956  12.329  1.00  0.00           C  
ATOM   1217  OE1 GLN A  76      -8.946   4.102  11.914  1.00  0.00           O  
ATOM   1218  NE2 GLN A  76      -7.974   2.172  12.239  1.00  0.00           N  
ATOM   1219 HE21 GLN A  76      -7.155   2.555  11.805  1.00  0.00           H  
ATOM   1220 HE22 GLN A  76      -8.024   1.216  12.541  1.00  0.00           H  
ATOM   1221  C   GLN A  76     -12.765   2.610  11.065  1.00  0.00           C  
ATOM   1222  O   GLN A  76     -12.182   2.067  10.128  1.00  0.00           O  
ATOM   1223  N   LEU A  77     -14.001   2.267  11.435  1.00  0.00           N  
ATOM   1224  H   LEU A  77     -14.380   2.711  12.260  1.00  0.00           H  
ATOM   1225  CA  LEU A  77     -14.831   1.268  10.770  1.00  0.00           C  
ATOM   1226  HA  LEU A  77     -14.306   0.310  10.775  1.00  0.00           H  
ATOM   1227  CB  LEU A  77     -16.138   1.123  11.575  1.00  0.00           C  
ATOM   1228  HB2 LEU A  77     -15.888   0.892  12.612  1.00  0.00           H  
ATOM   1229  HB3 LEU A  77     -16.651   2.080  11.583  1.00  0.00           H  
ATOM   1230  CG  LEU A  77     -17.095   0.048  11.027  1.00  0.00           C  
ATOM   1231  HG  LEU A  77     -16.741  -0.323  10.066  1.00  0.00           H  
ATOM   1232  CD1 LEU A  77     -17.173  -1.124  12.003  1.00  0.00           C  
ATOM   1233 HD11 LEU A  77     -16.173  -1.503  12.212  1.00  0.00           H  
ATOM   1234 HD12 LEU A  77     -17.645  -0.817  12.935  1.00  0.00           H  
ATOM   1235 HD13 LEU A  77     -17.759  -1.919  11.545  1.00  0.00           H  
ATOM   1236  CD2 LEU A  77     -18.507   0.610  10.841  1.00  0.00           C  
ATOM   1237 HD21 LEU A  77     -19.163  -0.166  10.449  1.00  0.00           H  
ATOM   1238 HD22 LEU A  77     -18.900   0.962  11.794  1.00  0.00           H  
ATOM   1239 HD23 LEU A  77     -18.481   1.436  10.129  1.00  0.00           H  
ATOM   1240  C   LEU A  77     -15.063   1.677   9.308  1.00  0.00           C  
ATOM   1241  O   LEU A  77     -14.837   0.884   8.402  1.00  0.00           O  
ATOM   1242  N   ILE A  78     -15.401   2.948   9.060  1.00  0.00           N  
ATOM   1243  H   ILE A  78     -15.618   3.543   9.854  1.00  0.00           H  
ATOM   1244  CA  ILE A  78     -15.500   3.519   7.705  1.00  0.00           C  
ATOM   1245  HA  ILE A  78     -16.170   2.887   7.124  1.00  0.00           H  
ATOM   1246  CB  ILE A  78     -16.150   4.923   7.776  1.00  0.00           C  
ATOM   1247  HB  ILE A  78     -15.666   5.487   8.574  1.00  0.00           H  
ATOM   1248  CG2 ILE A  78     -15.979   5.718   6.468  1.00  0.00           C  
ATOM   1249 HG21 ILE A  78     -16.526   6.660   6.511  1.00  0.00           H  
ATOM   1250 HG22 ILE A  78     -14.930   5.951   6.299  1.00  0.00           H  
ATOM   1251 HG23 ILE A  78     -16.353   5.128   5.631  1.00  0.00           H  
ATOM   1252  CG1 ILE A  78     -17.654   4.768   8.117  1.00  0.00           C  
ATOM   1253 HG12 ILE A  78     -18.181   4.371   7.249  1.00  0.00           H  
ATOM   1254 HG13 ILE A  78     -17.773   4.051   8.928  1.00  0.00           H  
ATOM   1255  CD1 ILE A  78     -18.338   6.067   8.566  1.00  0.00           C  
ATOM   1256 HD11 ILE A  78     -19.351   5.843   8.901  1.00  0.00           H  
ATOM   1257 HD12 ILE A  78     -17.785   6.517   9.391  1.00  0.00           H  
ATOM   1258 HD13 ILE A  78     -18.401   6.771   7.738  1.00  0.00           H  
ATOM   1259  C   ILE A  78     -14.147   3.501   6.961  1.00  0.00           C  
ATOM   1260  O   ILE A  78     -14.130   3.310   5.746  1.00  0.00           O  
ATOM   1261  N   ARG A  79     -13.010   3.644   7.658  1.00  0.00           N  
ATOM   1262  H   ARG A  79     -13.097   3.816   8.652  1.00  0.00           H  
ATOM   1263  CA  ARG A  79     -11.652   3.531   7.081  1.00  0.00           C  
ATOM   1264  HA  ARG A  79     -11.613   4.151   6.185  1.00  0.00           H  
ATOM   1265  CB  ARG A  79     -10.616   4.049   8.100  1.00  0.00           C  
ATOM   1266  HB2 ARG A  79     -11.002   4.953   8.573  1.00  0.00           H  
ATOM   1267  HB3 ARG A  79     -10.474   3.305   8.882  1.00  0.00           H  
ATOM   1268  CG  ARG A  79      -9.228   4.374   7.527  1.00  0.00           C  
ATOM   1269  HG2 ARG A  79      -8.592   4.671   8.362  1.00  0.00           H  
ATOM   1270  HG3 ARG A  79      -8.785   3.483   7.078  1.00  0.00           H  
ATOM   1271  CD  ARG A  79      -9.245   5.528   6.515  1.00  0.00           C  
ATOM   1272  HD2 ARG A  79     -10.092   6.184   6.719  1.00  0.00           H  
ATOM   1273  HD3 ARG A  79      -8.326   6.103   6.641  1.00  0.00           H  
ATOM   1274  NE  ARG A  79      -9.283   5.034   5.131  1.00  0.00           N  
ATOM   1275  HE  ARG A  79      -8.849   4.127   4.954  1.00  0.00           H  
ATOM   1276  CZ  ARG A  79      -9.385   5.765   4.042  1.00  0.00           C  
ATOM   1277  NH1 ARG A  79      -9.705   7.023   4.053  1.00  0.00           N  
ATOM   1278 HH11 ARG A  79      -9.589   7.469   4.942  1.00  0.00           H  
ATOM   1279 HH12 ARG A  79      -9.254   7.554   3.305  1.00  0.00           H  
ATOM   1280  NH2 ARG A  79      -9.078   5.265   2.889  1.00  0.00           N  
ATOM   1281 HH21 ARG A  79      -8.558   4.381   2.912  1.00  0.00           H  
ATOM   1282 HH22 ARG A  79      -8.832   5.914   2.161  1.00  0.00           H  
ATOM   1283  C   ARG A  79     -11.331   2.104   6.616  1.00  0.00           C  
ATOM   1284  O   ARG A  79     -10.740   1.942   5.552  1.00  0.00           O  
ATOM   1285  N   PHE A  80     -11.767   1.073   7.347  1.00  0.00           N  
ATOM   1286  H   PHE A  80     -12.183   1.263   8.254  1.00  0.00           H  
ATOM   1287  CA  PHE A  80     -11.734  -0.308   6.849  1.00  0.00           C  
ATOM   1288  HA  PHE A  80     -10.764  -0.479   6.387  1.00  0.00           H  
ATOM   1289  CB  PHE A  80     -11.886  -1.322   7.985  1.00  0.00           C  
ATOM   1290  HB2 PHE A  80     -12.781  -1.076   8.557  1.00  0.00           H  
ATOM   1291  HB3 PHE A  80     -12.035  -2.310   7.550  1.00  0.00           H  
ATOM   1292  CG  PHE A  80     -10.689  -1.411   8.908  1.00  0.00           C  
ATOM   1293  CD1 PHE A  80     -10.838  -1.100  10.267  1.00  0.00           C  
ATOM   1294  HD1 PHE A  80     -11.802  -0.785  10.631  1.00  0.00           H  
ATOM   1295  CE1 PHE A  80      -9.748  -1.209  11.146  1.00  0.00           C  
ATOM   1296  HE1 PHE A  80      -9.884  -0.989  12.193  1.00  0.00           H  
ATOM   1297  CZ  PHE A  80      -8.495  -1.623  10.661  1.00  0.00           C  
ATOM   1298  HZ  PHE A  80      -7.658  -1.722  11.338  1.00  0.00           H  
ATOM   1299  CE2 PHE A  80      -8.339  -1.936   9.300  1.00  0.00           C  
ATOM   1300  HE2 PHE A  80      -7.376  -2.269   8.934  1.00  0.00           H  
ATOM   1301  CD2 PHE A  80      -9.437  -1.839   8.425  1.00  0.00           C  
ATOM   1302  HD2 PHE A  80      -9.318  -2.097   7.385  1.00  0.00           H  
ATOM   1303  C   PHE A  80     -12.777  -0.570   5.758  1.00  0.00           C  
ATOM   1304  O   PHE A  80     -12.422  -1.185   4.756  1.00  0.00           O  
ATOM   1305  N   LEU A  81     -14.023  -0.093   5.886  1.00  0.00           N  
ATOM   1306  H   LEU A  81     -14.295   0.350   6.760  1.00  0.00           H  
ATOM   1307  CA  LEU A  81     -15.022  -0.249   4.820  1.00  0.00           C  
ATOM   1308  HA  LEU A  81     -15.163  -1.314   4.645  1.00  0.00           H  
ATOM   1309  CB  LEU A  81     -16.382   0.356   5.225  1.00  0.00           C  
ATOM   1310  HB2 LEU A  81     -16.223   1.394   5.514  1.00  0.00           H  
ATOM   1311  HB3 LEU A  81     -17.016   0.358   4.339  1.00  0.00           H  
ATOM   1312  CG  LEU A  81     -17.151  -0.378   6.347  1.00  0.00           C  
ATOM   1313  HG  LEU A  81     -16.534  -0.456   7.237  1.00  0.00           H  
ATOM   1314  CD1 LEU A  81     -18.427   0.386   6.706  1.00  0.00           C  
ATOM   1315 HD11 LEU A  81     -18.173   1.401   7.006  1.00  0.00           H  
ATOM   1316 HD12 LEU A  81     -19.096   0.422   5.845  1.00  0.00           H  
ATOM   1317 HD13 LEU A  81     -18.935  -0.108   7.534  1.00  0.00           H  
ATOM   1318  CD2 LEU A  81     -17.559  -1.791   5.930  1.00  0.00           C  
ATOM   1319 HD21 LEU A  81     -16.676  -2.419   5.837  1.00  0.00           H  
ATOM   1320 HD22 LEU A  81     -18.210  -2.226   6.688  1.00  0.00           H  
ATOM   1321 HD23 LEU A  81     -18.090  -1.747   4.981  1.00  0.00           H  
ATOM   1322  C   LEU A  81     -14.513   0.339   3.492  1.00  0.00           C  
ATOM   1323  O   LEU A  81     -14.615  -0.337   2.474  1.00  0.00           O  
ATOM   1324  N   LYS A  82     -13.862   1.514   3.521  1.00  0.00           N  
ATOM   1325  H   LYS A  82     -13.876   2.025   4.397  1.00  0.00           H  
ATOM   1326  CA  LYS A  82     -13.173   2.153   2.380  1.00  0.00           C  
ATOM   1327  HA  LYS A  82     -13.895   2.294   1.574  1.00  0.00           H  
ATOM   1328  CB  LYS A  82     -12.575   3.506   2.811  1.00  0.00           C  
ATOM   1329  HB2 LYS A  82     -12.259   3.477   3.854  1.00  0.00           H  
ATOM   1330  HB3 LYS A  82     -11.695   3.730   2.202  1.00  0.00           H  
ATOM   1331  CG  LYS A  82     -13.583   4.628   2.589  1.00  0.00           C  
ATOM   1332  HG2 LYS A  82     -13.915   4.586   1.550  1.00  0.00           H  
ATOM   1333  HG3 LYS A  82     -14.443   4.478   3.240  1.00  0.00           H  
ATOM   1334  CD  LYS A  82     -12.977   6.008   2.861  1.00  0.00           C  
ATOM   1335  HD2 LYS A  82     -12.886   6.155   3.938  1.00  0.00           H  
ATOM   1336  HD3 LYS A  82     -12.000   6.100   2.382  1.00  0.00           H  
ATOM   1337  CE  LYS A  82     -13.950   7.008   2.247  1.00  0.00           C  
ATOM   1338  HE2 LYS A  82     -13.911   6.934   1.154  1.00  0.00           H  
ATOM   1339  HE3 LYS A  82     -14.967   6.721   2.531  1.00  0.00           H  
ATOM   1340  NZ  LYS A  82     -13.751   8.410   2.664  1.00  0.00           N  
ATOM   1341  HZ1 LYS A  82     -14.571   8.915   2.295  1.00  0.00           H  
ATOM   1342  HZ2 LYS A  82     -13.833   8.504   3.663  1.00  0.00           H  
ATOM   1343  HZ3 LYS A  82     -12.908   8.815   2.293  1.00  0.00           H  
ATOM   1344  C   LYS A  82     -12.047   1.336   1.763  1.00  0.00           C  
ATOM   1345  O   LYS A  82     -11.717   1.566   0.600  1.00  0.00           O  
ATOM   1346  N   ARG A  83     -11.400   0.449   2.523  1.00  0.00           N  
ATOM   1347  H   ARG A  83     -11.732   0.349   3.475  1.00  0.00           H  
ATOM   1348  CA  ARG A  83     -10.348  -0.474   2.042  1.00  0.00           C  
ATOM   1349  HA  ARG A  83      -9.783  -0.016   1.226  1.00  0.00           H  
ATOM   1350  CB  ARG A  83      -9.379  -0.791   3.195  1.00  0.00           C  
ATOM   1351  HB2 ARG A  83      -9.940  -1.114   4.072  1.00  0.00           H  
ATOM   1352  HB3 ARG A  83      -8.717  -1.604   2.894  1.00  0.00           H  
ATOM   1353  CG  ARG A  83      -8.514   0.423   3.556  1.00  0.00           C  
ATOM   1354  HG2 ARG A  83      -7.716   0.517   2.818  1.00  0.00           H  
ATOM   1355  HG3 ARG A  83      -9.123   1.326   3.505  1.00  0.00           H  
ATOM   1356  CD  ARG A  83      -7.929   0.336   4.973  1.00  0.00           C  
ATOM   1357  HD2 ARG A  83      -7.380   1.251   5.186  1.00  0.00           H  
ATOM   1358  HD3 ARG A  83      -8.750   0.268   5.686  1.00  0.00           H  
ATOM   1359  NE  ARG A  83      -7.021  -0.807   5.145  1.00  0.00           N  
ATOM   1360  HE  ARG A  83      -6.974  -1.488   4.400  1.00  0.00           H  
ATOM   1361  CZ  ARG A  83      -6.209  -1.016   6.162  1.00  0.00           C  
ATOM   1362  NH1 ARG A  83      -6.087  -0.209   7.176  1.00  0.00           N  
ATOM   1363 HH11 ARG A  83      -6.663   0.606   7.268  1.00  0.00           H  
ATOM   1364 HH12 ARG A  83      -5.403  -0.490   7.887  1.00  0.00           H  
ATOM   1365  NH2 ARG A  83      -5.479  -2.086   6.197  1.00  0.00           N  
ATOM   1366 HH21 ARG A  83      -5.508  -2.761   5.458  1.00  0.00           H  
ATOM   1367 HH22 ARG A  83      -4.884  -2.212   7.018  1.00  0.00           H  
ATOM   1368  C   ARG A  83     -10.953  -1.760   1.485  1.00  0.00           C  
ATOM   1369  O   ARG A  83     -10.448  -2.308   0.510  1.00  0.00           O  
ATOM   1370  N   LEU A  84     -12.045  -2.216   2.100  1.00  0.00           N  
ATOM   1371  H   LEU A  84     -12.361  -1.704   2.916  1.00  0.00           H  
ATOM   1372  CA  LEU A  84     -12.787  -3.421   1.745  1.00  0.00           C  
ATOM   1373  HA  LEU A  84     -12.077  -4.233   1.592  1.00  0.00           H  
ATOM   1374  CB  LEU A  84     -13.683  -3.775   2.955  1.00  0.00           C  
ATOM   1375  HB2 LEU A  84     -13.039  -4.003   3.805  1.00  0.00           H  
ATOM   1376  HB3 LEU A  84     -14.265  -2.892   3.217  1.00  0.00           H  
ATOM   1377  CG  LEU A  84     -14.679  -4.932   2.767  1.00  0.00           C  
ATOM   1378  HG  LEU A  84     -15.410  -4.669   2.001  1.00  0.00           H  
ATOM   1379  CD1 LEU A  84     -13.993  -6.238   2.368  1.00  0.00           C  
ATOM   1380 HD11 LEU A  84     -13.541  -6.130   1.381  1.00  0.00           H  
ATOM   1381 HD12 LEU A  84     -13.221  -6.493   3.095  1.00  0.00           H  
ATOM   1382 HD13 LEU A  84     -14.724  -7.044   2.321  1.00  0.00           H  
ATOM   1383  CD2 LEU A  84     -15.414  -5.181   4.084  1.00  0.00           C  
ATOM   1384 HD21 LEU A  84     -14.709  -5.469   4.864  1.00  0.00           H  
ATOM   1385 HD22 LEU A  84     -15.935  -4.276   4.391  1.00  0.00           H  
ATOM   1386 HD23 LEU A  84     -16.152  -5.972   3.948  1.00  0.00           H  
ATOM   1387  C   LEU A  84     -13.585  -3.253   0.441  1.00  0.00           C  
ATOM   1388  O   LEU A  84     -13.444  -4.070  -0.467  1.00  0.00           O  
ATOM   1389  N   ASP A  85     -14.433  -2.222   0.346  1.00  0.00           N  
ATOM   1390  H   ASP A  85     -14.463  -1.533   1.096  1.00  0.00           H  
ATOM   1391  CA  ASP A  85     -15.461  -2.136  -0.700  1.00  0.00           C  
ATOM   1392  HA  ASP A  85     -15.954  -3.106  -0.747  1.00  0.00           H  
ATOM   1393  CB  ASP A  85     -16.561  -1.124  -0.338  1.00  0.00           C  
ATOM   1394  HB2 ASP A  85     -17.320  -1.160  -1.121  1.00  0.00           H  
ATOM   1395  HB3 ASP A  85     -17.031  -1.460   0.586  1.00  0.00           H  
ATOM   1396  CG  ASP A  85     -16.168   0.345  -0.144  1.00  0.00           C  
ATOM   1397  OD1 ASP A  85     -17.051   1.116   0.282  1.00  0.00           O  
ATOM   1398  OD2 ASP A  85     -15.036   0.779  -0.445  1.00  0.00           O  
ATOM   1399  C   ASP A  85     -14.883  -1.896  -2.095  1.00  0.00           C  
ATOM   1400  O   ASP A  85     -15.272  -2.586  -3.033  1.00  0.00           O  
ATOM   1401  N   ARG A  86     -13.899  -1.005  -2.246  1.00  0.00           N  
ATOM   1402  H   ARG A  86     -13.755  -0.361  -1.470  1.00  0.00           H  
ATOM   1403  CA  ARG A  86     -13.234  -0.770  -3.538  1.00  0.00           C  
ATOM   1404  HA  ARG A  86     -14.022  -0.590  -4.275  1.00  0.00           H  
ATOM   1405  CB  ARG A  86     -12.384   0.513  -3.476  1.00  0.00           C  
ATOM   1406  HB2 ARG A  86     -12.141   0.799  -4.502  1.00  0.00           H  
ATOM   1407  HB3 ARG A  86     -13.003   1.305  -3.050  1.00  0.00           H  
ATOM   1408  CG  ARG A  86     -11.066   0.428  -2.683  1.00  0.00           C  
ATOM   1409  HG2 ARG A  86     -11.235  -0.017  -1.701  1.00  0.00           H  
ATOM   1410  HG3 ARG A  86     -10.361  -0.191  -3.240  1.00  0.00           H  
ATOM   1411  CD  ARG A  86     -10.479   1.836  -2.510  1.00  0.00           C  
ATOM   1412  HD2 ARG A  86     -10.561   2.368  -3.460  1.00  0.00           H  
ATOM   1413  HD3 ARG A  86     -11.059   2.384  -1.767  1.00  0.00           H  
ATOM   1414  NE  ARG A  86      -9.053   1.823  -2.154  1.00  0.00           N  
ATOM   1415  HE  ARG A  86      -8.415   1.677  -2.945  1.00  0.00           H  
ATOM   1416  CZ  ARG A  86      -8.485   2.249  -1.047  1.00  0.00           C  
ATOM   1417  NH1 ARG A  86      -9.144   2.513   0.035  1.00  0.00           N  
ATOM   1418 HH11 ARG A  86     -10.114   2.253   0.116  1.00  0.00           H  
ATOM   1419 HH12 ARG A  86      -8.581   2.808   0.829  1.00  0.00           H  
ATOM   1420  NH2 ARG A  86      -7.209   2.438  -0.993  1.00  0.00           N  
ATOM   1421 HH21 ARG A  86      -6.647   2.235  -1.826  1.00  0.00           H  
ATOM   1422 HH22 ARG A  86      -6.789   2.813  -0.148  1.00  0.00           H  
ATOM   1423  C   ARG A  86     -12.485  -2.007  -4.054  1.00  0.00           C  
ATOM   1424  O   ARG A  86     -12.577  -2.337  -5.236  1.00  0.00           O  
ATOM   1425  N   ASN A  87     -11.802  -2.738  -3.167  1.00  0.00           N  
ATOM   1426  H   ASN A  87     -11.773  -2.424  -2.208  1.00  0.00           H  
ATOM   1427  CA  ASN A  87     -11.141  -4.000  -3.524  1.00  0.00           C  
ATOM   1428  HA  ASN A  87     -10.592  -3.829  -4.449  1.00  0.00           H  
ATOM   1429  CB  ASN A  87     -10.147  -4.381  -2.403  1.00  0.00           C  
ATOM   1430  HB2 ASN A  87      -9.984  -3.532  -1.739  1.00  0.00           H  
ATOM   1431  HB3 ASN A  87     -10.565  -5.184  -1.797  1.00  0.00           H  
ATOM   1432  CG  ASN A  87      -8.781  -4.788  -2.930  1.00  0.00           C  
ATOM   1433  OD1 ASN A  87      -8.303  -4.315  -3.947  1.00  0.00           O  
ATOM   1434  ND2 ASN A  87      -8.095  -5.675  -2.250  1.00  0.00           N  
ATOM   1435 HD21 ASN A  87      -7.132  -5.876  -2.531  1.00  0.00           H  
ATOM   1436 HD22 ASN A  87      -8.493  -6.094  -1.433  1.00  0.00           H  
ATOM   1437  C   ASN A  87     -12.156  -5.123  -3.824  1.00  0.00           C  
ATOM   1438  O   ASN A  87     -11.915  -5.958  -4.695  1.00  0.00           O  
ATOM   1439  N   LEU A  88     -13.311  -5.132  -3.149  1.00  0.00           N  
ATOM   1440  H   LEU A  88     -13.430  -4.452  -2.404  1.00  0.00           H  
ATOM   1441  CA  LEU A  88     -14.406  -6.080  -3.389  1.00  0.00           C  
ATOM   1442  HA  LEU A  88     -13.964  -7.069  -3.507  1.00  0.00           H  
ATOM   1443  CB  LEU A  88     -15.302  -6.099  -2.136  1.00  0.00           C  
ATOM   1444  HB2 LEU A  88     -14.668  -6.276  -1.264  1.00  0.00           H  
ATOM   1445  HB3 LEU A  88     -15.760  -5.116  -2.024  1.00  0.00           H  
ATOM   1446  CG  LEU A  88     -16.417  -7.159  -2.136  1.00  0.00           C  
ATOM   1447  HG  LEU A  88     -17.089  -7.004  -2.979  1.00  0.00           H  
ATOM   1448  CD1 LEU A  88     -15.855  -8.580  -2.187  1.00  0.00           C  
ATOM   1449 HD11 LEU A  88     -15.123  -8.723  -1.391  1.00  0.00           H  
ATOM   1450 HD12 LEU A  88     -16.664  -9.298  -2.074  1.00  0.00           H  
ATOM   1451 HD13 LEU A  88     -15.384  -8.760  -3.152  1.00  0.00           H  
ATOM   1452  CD2 LEU A  88     -17.210  -7.025  -0.835  1.00  0.00           C  
ATOM   1453 HD21 LEU A  88     -16.550  -7.156   0.023  1.00  0.00           H  
ATOM   1454 HD22 LEU A  88     -17.664  -6.035  -0.787  1.00  0.00           H  
ATOM   1455 HD23 LEU A  88     -18.001  -7.770  -0.803  1.00  0.00           H  
ATOM   1456  C   LEU A  88     -15.182  -5.779  -4.689  1.00  0.00           C  
ATOM   1457  O   LEU A  88     -15.604  -6.711  -5.372  1.00  0.00           O  
ATOM   1458  N   TRP A  89     -15.291  -4.508  -5.085  1.00  0.00           N  
ATOM   1459  H   TRP A  89     -15.030  -3.783  -4.425  1.00  0.00           H  
ATOM   1460  CA  TRP A  89     -15.710  -4.081  -6.427  1.00  0.00           C  
ATOM   1461  HA  TRP A  89     -16.673  -4.532  -6.663  1.00  0.00           H  
ATOM   1462  CB  TRP A  89     -15.847  -2.547  -6.479  1.00  0.00           C  
ATOM   1463  HB2 TRP A  89     -15.466  -2.107  -5.560  1.00  0.00           H  
ATOM   1464  HB3 TRP A  89     -15.226  -2.151  -7.283  1.00  0.00           H  
ATOM   1465  CG  TRP A  89     -17.235  -2.041  -6.705  1.00  0.00           C  
ATOM   1466  CD1 TRP A  89     -17.996  -2.316  -7.786  1.00  0.00           C  
ATOM   1467  HD1 TRP A  89     -17.678  -2.939  -8.612  1.00  0.00           H  
ATOM   1468  NE1 TRP A  89     -19.200  -1.646  -7.694  1.00  0.00           N  
ATOM   1469  HE1 TRP A  89     -19.874  -1.611  -8.450  1.00  0.00           H  
ATOM   1470  CE2 TRP A  89     -19.275  -0.901  -6.536  1.00  0.00           C  
ATOM   1471  CZ2 TRP A  89     -20.256  -0.052  -6.002  1.00  0.00           C  
ATOM   1472  HZ2 TRP A  89     -21.197   0.080  -6.516  1.00  0.00           H  
ATOM   1473  CH2 TRP A  89     -19.997   0.622  -4.797  1.00  0.00           C  
ATOM   1474  HH2 TRP A  89     -20.740   1.287  -4.376  1.00  0.00           H  
ATOM   1475  CZ3 TRP A  89     -18.767   0.430  -4.142  1.00  0.00           C  
ATOM   1476  HZ3 TRP A  89     -18.559   0.951  -3.222  1.00  0.00           H  
ATOM   1477  CE3 TRP A  89     -17.795  -0.436  -4.677  1.00  0.00           C  
ATOM   1478  HE3 TRP A  89     -16.857  -0.573  -4.158  1.00  0.00           H  
ATOM   1479  CD2 TRP A  89     -18.023  -1.125  -5.887  1.00  0.00           C  
ATOM   1480  C   TRP A  89     -14.713  -4.551  -7.491  1.00  0.00           C  
ATOM   1481  O   TRP A  89     -15.112  -5.064  -8.537  1.00  0.00           O  
ATOM   1482  N   GLY A  90     -13.411  -4.433  -7.212  1.00  0.00           N  
ATOM   1483  H   GLY A  90     -13.143  -3.935  -6.369  1.00  0.00           H  
ATOM   1484  CA  GLY A  90     -12.350  -4.947  -8.084  1.00  0.00           C  
ATOM   1485  HA2 GLY A  90     -12.386  -4.436  -9.047  1.00  0.00           H  
ATOM   1486  HA3 GLY A  90     -11.387  -4.745  -7.620  1.00  0.00           H  
ATOM   1487  C   GLY A  90     -12.464  -6.458  -8.320  1.00  0.00           C  
ATOM   1488  O   GLY A  90     -12.511  -6.906  -9.464  1.00  0.00           O  
ATOM   1489  N   LEU A  91     -12.608  -7.242  -7.243  1.00  0.00           N  
ATOM   1490  H   LEU A  91     -12.541  -6.802  -6.328  1.00  0.00           H  
ATOM   1491  CA  LEU A  91     -12.776  -8.701  -7.319  1.00  0.00           C  
ATOM   1492  HA  LEU A  91     -11.978  -9.083  -7.957  1.00  0.00           H  
ATOM   1493  CB  LEU A  91     -12.608  -9.296  -5.906  1.00  0.00           C  
ATOM   1494  HB2 LEU A  91     -11.703  -8.887  -5.454  1.00  0.00           H  
ATOM   1495  HB3 LEU A  91     -13.456  -8.980  -5.296  1.00  0.00           H  
ATOM   1496  CG  LEU A  91     -12.518 -10.836  -5.874  1.00  0.00           C  
ATOM   1497  HG  LEU A  91     -13.422 -11.265  -6.303  1.00  0.00           H  
ATOM   1498  CD1 LEU A  91     -11.296 -11.374  -6.630  1.00  0.00           C  
ATOM   1499 HD11 LEU A  91     -10.390 -10.877  -6.286  1.00  0.00           H  
ATOM   1500 HD12 LEU A  91     -11.197 -12.448  -6.471  1.00  0.00           H  
ATOM   1501 HD13 LEU A  91     -11.416 -11.204  -7.700  1.00  0.00           H  
ATOM   1502  CD2 LEU A  91     -12.403 -11.311  -4.426  1.00  0.00           C  
ATOM   1503 HD21 LEU A  91     -11.454 -10.989  -3.998  1.00  0.00           H  
ATOM   1504 HD22 LEU A  91     -13.229 -10.912  -3.839  1.00  0.00           H  
ATOM   1505 HD23 LEU A  91     -12.449 -12.399  -4.392  1.00  0.00           H  
ATOM   1506  C   LEU A  91     -14.110  -9.117  -7.976  1.00  0.00           C  
ATOM   1507  O   LEU A  91     -14.169 -10.129  -8.675  1.00  0.00           O  
ATOM   1508  N   ALA A  92     -15.176  -8.329  -7.808  1.00  0.00           N  
ATOM   1509  H   ALA A  92     -15.105  -7.535  -7.181  1.00  0.00           H  
ATOM   1510  CA  ALA A  92     -16.407  -8.502  -8.573  1.00  0.00           C  
ATOM   1511  HA  ALA A  92     -16.776  -9.517  -8.428  1.00  0.00           H  
ATOM   1512  CB  ALA A  92     -17.455  -7.519  -8.044  1.00  0.00           C  
ATOM   1513  HB1 ALA A  92     -18.385  -7.686  -8.579  1.00  0.00           H  
ATOM   1514  HB2 ALA A  92     -17.612  -7.669  -6.978  1.00  0.00           H  
ATOM   1515  HB3 ALA A  92     -17.144  -6.491  -8.212  1.00  0.00           H  
ATOM   1516  C   ALA A  92     -16.189  -8.288 -10.082  1.00  0.00           C  
ATOM   1517  O   ALA A  92     -16.747  -9.017 -10.899  1.00  0.00           O  
ATOM   1518  N   GLY A  93     -15.408  -7.273 -10.468  1.00  0.00           N  
ATOM   1519  H   GLY A  93     -14.969  -6.705  -9.748  1.00  0.00           H  
ATOM   1520  CA  GLY A  93     -15.208  -6.855 -11.863  1.00  0.00           C  
ATOM   1521  HA2 GLY A  93     -14.387  -6.139 -11.897  1.00  0.00           H  
ATOM   1522  HA3 GLY A  93     -14.931  -7.726 -12.456  1.00  0.00           H  
ATOM   1523  C   GLY A  93     -16.438  -6.205 -12.521  1.00  0.00           C  
ATOM   1524  O   GLY A  93     -16.356  -5.733 -13.652  1.00  0.00           O  
ATOM   1525  N   LEU A  94     -17.574  -6.164 -11.819  1.00  0.00           N  
ATOM   1526  H   LEU A  94     -17.554  -6.563 -10.895  1.00  0.00           H  
ATOM   1527  CA  LEU A  94     -18.806  -5.506 -12.245  1.00  0.00           C  
ATOM   1528  HA  LEU A  94     -18.829  -5.444 -13.333  1.00  0.00           H  
ATOM   1529  CB  LEU A  94     -20.018  -6.320 -11.766  1.00  0.00           C  
ATOM   1530  HB2 LEU A  94     -19.957  -6.409 -10.683  1.00  0.00           H  
ATOM   1531  HB3 LEU A  94     -20.928  -5.766 -12.002  1.00  0.00           H  
ATOM   1532  CG  LEU A  94     -20.127  -7.732 -12.364  1.00  0.00           C  
ATOM   1533  HG  LEU A  94     -19.218  -8.297 -12.161  1.00  0.00           H  
ATOM   1534  CD1 LEU A  94     -21.298  -8.453 -11.704  1.00  0.00           C  
ATOM   1535 HD11 LEU A  94     -22.229  -7.921 -11.903  1.00  0.00           H  
ATOM   1536 HD12 LEU A  94     -21.374  -9.469 -12.091  1.00  0.00           H  
ATOM   1537 HD13 LEU A  94     -21.119  -8.492 -10.633  1.00  0.00           H  
ATOM   1538  CD2 LEU A  94     -20.368  -7.703 -13.874  1.00  0.00           C  
ATOM   1539 HD21 LEU A  94     -21.254  -7.108 -14.101  1.00  0.00           H  
ATOM   1540 HD22 LEU A  94     -19.505  -7.277 -14.384  1.00  0.00           H  
ATOM   1541 HD23 LEU A  94     -20.516  -8.717 -14.245  1.00  0.00           H  
ATOM   1542  C   LEU A  94     -18.857  -4.082 -11.687  1.00  0.00           C  
ATOM   1543  O   LEU A  94     -18.865  -3.883 -10.474  1.00  0.00           O  
ATOM   1544  N   ASN A  95     -18.930  -3.095 -12.579  1.00  0.00           N  
ATOM   1545  H   ASN A  95     -18.889  -3.338 -13.557  1.00  0.00           H  
ATOM   1546  CA  ASN A  95     -18.938  -1.675 -12.220  1.00  0.00           C  
ATOM   1547  HA  ASN A  95     -18.056  -1.469 -11.609  1.00  0.00           H  
ATOM   1548  CB  ASN A  95     -18.840  -0.896 -13.542  1.00  0.00           C  
ATOM   1549  HB2 ASN A  95     -18.121  -1.378 -14.203  1.00  0.00           H  
ATOM   1550  HB3 ASN A  95     -19.809  -0.885 -14.040  1.00  0.00           H  
ATOM   1551  CG  ASN A  95     -18.376   0.533 -13.362  1.00  0.00           C  
ATOM   1552  OD1 ASN A  95     -19.085   1.468 -13.679  1.00  0.00           O  
ATOM   1553  ND2 ASN A  95     -17.170   0.755 -12.888  1.00  0.00           N  
ATOM   1554 HD21 ASN A  95     -16.896   1.719 -12.827  1.00  0.00           H  
ATOM   1555 HD22 ASN A  95     -16.554   0.001 -12.650  1.00  0.00           H  
ATOM   1556  C   ASN A  95     -20.168  -1.278 -11.373  1.00  0.00           C  
ATOM   1557  O   ASN A  95     -20.072  -0.433 -10.489  1.00  0.00           O  
ATOM   1558  N   SER A  96     -21.302  -1.951 -11.584  1.00  0.00           N  
ATOM   1559  H   SER A  96     -21.304  -2.670 -12.294  1.00  0.00           H  
ATOM   1560  CA  SER A  96     -22.508  -1.880 -10.754  1.00  0.00           C  
ATOM   1561  HA  SER A  96     -22.218  -1.774  -9.707  1.00  0.00           H  
ATOM   1562  CB  SER A  96     -23.334  -0.646 -11.141  1.00  0.00           C  
ATOM   1563  HB2 SER A  96     -22.736   0.251 -10.971  1.00  0.00           H  
ATOM   1564  HB3 SER A  96     -23.591  -0.700 -12.200  1.00  0.00           H  
ATOM   1565  OG  SER A  96     -24.522  -0.568 -10.376  1.00  0.00           O  
ATOM   1566  HG  SER A  96     -24.949   0.273 -10.563  1.00  0.00           H  
ATOM   1567  C   SER A  96     -23.324  -3.174 -10.895  1.00  0.00           C  
ATOM   1568  O   SER A  96     -23.200  -3.888 -11.892  1.00  0.00           O  
ATOM   1569  N   CYS A  97     -24.157  -3.473  -9.899  1.00  0.00           N  
ATOM   1570  H   CYS A  97     -24.217  -2.821  -9.127  1.00  0.00           H  
ATOM   1571  CA  CYS A  97     -25.133  -4.556  -9.909  1.00  0.00           C  
ATOM   1572  HA  CYS A  97     -25.437  -4.736 -10.938  1.00  0.00           H  
ATOM   1573  CB  CYS A  97     -24.480  -5.831  -9.361  1.00  0.00           C  
ATOM   1574  HB2 CYS A  97     -23.568  -6.044  -9.921  1.00  0.00           H  
ATOM   1575  HB3 CYS A  97     -24.224  -5.672  -8.311  1.00  0.00           H  
ATOM   1576  SG  CYS A  97     -25.618  -7.238  -9.501  1.00  0.00           S  
ATOM   1577  HG  CYS A  97     -25.526  -7.393 -10.827  1.00  0.00           H  
ATOM   1578  C   CYS A  97     -26.344  -4.116  -9.064  1.00  0.00           C  
ATOM   1579  O   CYS A  97     -26.149  -3.712  -7.914  1.00  0.00           O  
ATOM   1580  N   PRO A  98     -27.580  -4.145  -9.601  1.00  0.00           N  
ATOM   1581  CD  PRO A  98     -27.964  -4.626 -10.920  1.00  0.00           C  
ATOM   1582  HD2 PRO A  98     -27.530  -5.602 -11.133  1.00  0.00           H  
ATOM   1583  HD3 PRO A  98     -27.656  -3.898 -11.673  1.00  0.00           H  
ATOM   1584  CG  PRO A  98     -29.489  -4.730 -10.893  1.00  0.00           C  
ATOM   1585  HG2 PRO A  98     -29.785  -5.703 -10.498  1.00  0.00           H  
ATOM   1586  HG3 PRO A  98     -29.920  -4.568 -11.881  1.00  0.00           H  
ATOM   1587  CB  PRO A  98     -29.888  -3.630  -9.912  1.00  0.00           C  
ATOM   1588  HB2 PRO A  98     -30.858  -3.828  -9.455  1.00  0.00           H  
ATOM   1589  HB3 PRO A  98     -29.904  -2.670 -10.431  1.00  0.00           H  
ATOM   1590  CA  PRO A  98     -28.746  -3.638  -8.891  1.00  0.00           C  
ATOM   1591  HA  PRO A  98     -28.552  -2.612  -8.572  1.00  0.00           H  
ATOM   1592  C   PRO A  98     -29.076  -4.469  -7.647  1.00  0.00           C  
ATOM   1593  O   PRO A  98     -28.840  -5.677  -7.581  1.00  0.00           O  
ATOM   1594  N   VAL A  99     -29.690  -3.802  -6.673  1.00  0.00           N  
ATOM   1595  H   VAL A  99     -29.878  -2.819  -6.811  1.00  0.00           H  
ATOM   1596  CA  VAL A  99     -30.115  -4.369  -5.389  1.00  0.00           C  
ATOM   1597  HA  VAL A  99     -30.224  -5.448  -5.510  1.00  0.00           H  
ATOM   1598  CB  VAL A  99     -29.028  -4.116  -4.320  1.00  0.00           C  
ATOM   1599  HB  VAL A  99     -28.057  -4.326  -4.771  1.00  0.00           H  
ATOM   1600  CG1 VAL A  99     -29.002  -2.673  -3.798  1.00  0.00           C  
ATOM   1601 HG11 VAL A  99     -29.906  -2.448  -3.229  1.00  0.00           H  
ATOM   1602 HG12 VAL A  99     -28.138  -2.536  -3.148  1.00  0.00           H  
ATOM   1603 HG13 VAL A  99     -28.919  -1.976  -4.632  1.00  0.00           H  
ATOM   1604  CG2 VAL A  99     -29.172  -5.053  -3.120  1.00  0.00           C  
ATOM   1605 HG21 VAL A  99     -29.157  -6.090  -3.458  1.00  0.00           H  
ATOM   1606 HG22 VAL A  99     -28.327  -4.894  -2.450  1.00  0.00           H  
ATOM   1607 HG23 VAL A  99     -30.092  -4.858  -2.568  1.00  0.00           H  
ATOM   1608  C   VAL A  99     -31.484  -3.800  -5.008  1.00  0.00           C  
ATOM   1609  O   VAL A  99     -31.857  -2.715  -5.458  1.00  0.00           O  
ATOM   1610  N   LYS A 100     -32.246  -4.523  -4.186  1.00  0.00           N  
ATOM   1611  H   LYS A 100     -31.866  -5.387  -3.823  1.00  0.00           H  
ATOM   1612  CA  LYS A 100     -33.480  -4.042  -3.549  1.00  0.00           C  
ATOM   1613  HA  LYS A 100     -33.521  -2.954  -3.619  1.00  0.00           H  
ATOM   1614  CB  LYS A 100     -34.737  -4.642  -4.197  1.00  0.00           C  
ATOM   1615  HB2 LYS A 100     -34.645  -5.729  -4.251  1.00  0.00           H  
ATOM   1616  HB3 LYS A 100     -35.586  -4.409  -3.550  1.00  0.00           H  
ATOM   1617  CG  LYS A 100     -35.025  -4.075  -5.592  1.00  0.00           C  
ATOM   1618  HG2 LYS A 100     -34.925  -2.988  -5.568  1.00  0.00           H  
ATOM   1619  HG3 LYS A 100     -34.311  -4.483  -6.309  1.00  0.00           H  
ATOM   1620  CD  LYS A 100     -36.457  -4.432  -6.015  1.00  0.00           C  
ATOM   1621  HD2 LYS A 100     -36.567  -5.518  -6.042  1.00  0.00           H  
ATOM   1622  HD3 LYS A 100     -37.149  -4.025  -5.275  1.00  0.00           H  
ATOM   1623  CE  LYS A 100     -36.771  -3.838  -7.392  1.00  0.00           C  
ATOM   1624  HE2 LYS A 100     -36.485  -2.782  -7.385  1.00  0.00           H  
ATOM   1625  HE3 LYS A 100     -36.157  -4.348  -8.141  1.00  0.00           H  
ATOM   1626  NZ  LYS A 100     -38.213  -3.970  -7.721  1.00  0.00           N  
ATOM   1627  HZ1 LYS A 100     -38.405  -3.577  -8.634  1.00  0.00           H  
ATOM   1628  HZ2 LYS A 100     -38.494  -4.942  -7.724  1.00  0.00           H  
ATOM   1629  HZ3 LYS A 100     -38.775  -3.479  -7.037  1.00  0.00           H  
ATOM   1630  C   LYS A 100     -33.471  -4.399  -2.074  1.00  0.00           C  
ATOM   1631  O   LYS A 100     -32.992  -5.468  -1.707  1.00  0.00           O  
ATOM   1632  N   GLU A 101     -34.042  -3.527  -1.258  1.00  0.00           N  
ATOM   1633  H   GLU A 101     -34.437  -2.680  -1.631  1.00  0.00           H  
ATOM   1634  CA  GLU A 101     -34.367  -3.868   0.118  1.00  0.00           C  
ATOM   1635  HA  GLU A 101     -33.533  -4.435   0.526  1.00  0.00           H  
ATOM   1636  CB  GLU A 101     -34.495  -2.588   0.947  1.00  0.00           C  
ATOM   1637  HB2 GLU A 101     -33.578  -2.014   0.812  1.00  0.00           H  
ATOM   1638  HB3 GLU A 101     -35.334  -1.988   0.595  1.00  0.00           H  
ATOM   1639  CG  GLU A 101     -34.663  -2.906   2.434  1.00  0.00           C  
ATOM   1640  HG2 GLU A 101     -35.718  -3.076   2.652  1.00  0.00           H  
ATOM   1641  HG3 GLU A 101     -34.121  -3.828   2.664  1.00  0.00           H  
ATOM   1642  CD  GLU A 101     -34.112  -1.783   3.314  1.00  0.00           C  
ATOM   1643  OE1 GLU A 101     -33.332  -2.130   4.233  1.00  0.00           O  
ATOM   1644  OE2 GLU A 101     -34.479  -0.612   3.094  1.00  0.00           O  
ATOM   1645  C   GLU A 101     -35.605  -4.777   0.178  1.00  0.00           C  
ATOM   1646  O   GLU A 101     -36.591  -4.559  -0.528  1.00  0.00           O  
ATOM   1647  N   ALA A 102     -35.500  -5.822   0.997  1.00  0.00           N  
ATOM   1648  H   ALA A 102     -34.649  -5.884   1.531  1.00  0.00           H  
ATOM   1649  CA  ALA A 102     -36.522  -6.849   1.231  1.00  0.00           C  
ATOM   1650  HA  ALA A 102     -37.492  -6.361   1.344  1.00  0.00           H  
ATOM   1651  CB  ALA A 102     -36.575  -7.783   0.012  1.00  0.00           C  
ATOM   1652  HB1 ALA A 102     -37.344  -8.541   0.170  1.00  0.00           H  
ATOM   1653  HB2 ALA A 102     -36.828  -7.213  -0.883  1.00  0.00           H  
ATOM   1654  HB3 ALA A 102     -35.611  -8.272  -0.130  1.00  0.00           H  
ATOM   1655  C   ALA A 102     -36.259  -7.667   2.514  1.00  0.00           C  
ATOM   1656  O   ALA A 102     -37.179  -8.276   3.047  1.00  0.00           O  
ATOM   1657  N   ASN A 103     -35.019  -7.663   3.018  1.00  0.00           N  
ATOM   1658  H   ASN A 103     -34.302  -7.167   2.515  1.00  0.00           H  
ATOM   1659  CA  ASN A 103     -34.600  -8.183   4.322  1.00  0.00           C  
ATOM   1660  HA  ASN A 103     -35.448  -8.187   5.012  1.00  0.00           H  
ATOM   1661  CB  ASN A 103     -34.057  -9.618   4.166  1.00  0.00           C  
ATOM   1662  HB2 ASN A 103     -33.287  -9.634   3.394  1.00  0.00           H  
ATOM   1663  HB3 ASN A 103     -33.597  -9.936   5.102  1.00  0.00           H  
ATOM   1664  CG  ASN A 103     -35.126 -10.638   3.835  1.00  0.00           C  
ATOM   1665  OD1 ASN A 103     -35.865 -11.100   4.685  1.00  0.00           O  
ATOM   1666  ND2 ASN A 103     -35.201 -11.059   2.595  1.00  0.00           N  
ATOM   1667 HD21 ASN A 103     -35.958 -11.684   2.390  1.00  0.00           H  
ATOM   1668 HD22 ASN A 103     -34.578 -10.687   1.903  1.00  0.00           H  
ATOM   1669  C   ASN A 103     -33.510  -7.267   4.907  1.00  0.00           C  
ATOM   1670  O   ASN A 103     -32.859  -6.523   4.167  1.00  0.00           O  
ATOM   1671  N   GLN A 104     -33.255  -7.370   6.211  1.00  0.00           N  
ATOM   1672  H   GLN A 104     -33.828  -7.992   6.763  1.00  0.00           H  
ATOM   1673  CA  GLN A 104     -32.206  -6.633   6.923  1.00  0.00           C  
ATOM   1674  HA  GLN A 104     -31.489  -6.243   6.199  1.00  0.00           H  
ATOM   1675  CB  GLN A 104     -32.786  -5.437   7.703  1.00  0.00           C  
ATOM   1676  HB2 GLN A 104     -33.536  -5.778   8.419  1.00  0.00           H  
ATOM   1677  HB3 GLN A 104     -31.972  -4.987   8.273  1.00  0.00           H  
ATOM   1678  CG  GLN A 104     -33.369  -4.331   6.813  1.00  0.00           C  
ATOM   1679  HG2 GLN A 104     -33.325  -3.392   7.363  1.00  0.00           H  
ATOM   1680  HG3 GLN A 104     -32.751  -4.208   5.924  1.00  0.00           H  
ATOM   1681  CD  GLN A 104     -34.821  -4.534   6.390  1.00  0.00           C  
ATOM   1682  OE1 GLN A 104     -35.505  -5.487   6.730  1.00  0.00           O  
ATOM   1683  NE2 GLN A 104     -35.335  -3.616   5.612  1.00  0.00           N  
ATOM   1684 HE21 GLN A 104     -36.285  -3.725   5.317  1.00  0.00           H  
ATOM   1685 HE22 GLN A 104     -34.718  -2.882   5.256  1.00  0.00           H  
ATOM   1686  C   GLN A 104     -31.427  -7.542   7.878  1.00  0.00           C  
ATOM   1687  O   GLN A 104     -31.947  -8.531   8.390  1.00  0.00           O  
ATOM   1688  N   SER A 105     -30.183  -7.156   8.144  1.00  0.00           N  
ATOM   1689  H   SER A 105     -29.842  -6.323   7.669  1.00  0.00           H  
ATOM   1690  CA  SER A 105     -29.255  -7.795   9.074  1.00  0.00           C  
ATOM   1691  HA  SER A 105     -29.793  -8.469   9.741  1.00  0.00           H  
ATOM   1692  CB  SER A 105     -28.237  -8.600   8.259  1.00  0.00           C  
ATOM   1693  HB2 SER A 105     -28.771  -9.378   7.714  1.00  0.00           H  
ATOM   1694  HB3 SER A 105     -27.747  -7.943   7.538  1.00  0.00           H  
ATOM   1695  OG  SER A 105     -27.253  -9.200   9.082  1.00  0.00           O  
ATOM   1696  HG  SER A 105     -26.604  -8.518   9.353  1.00  0.00           H  
ATOM   1697  C   SER A 105     -28.558  -6.720   9.904  1.00  0.00           C  
ATOM   1698  O   SER A 105     -28.446  -5.585   9.447  1.00  0.00           O  
ATOM   1699  N   THR A 106     -28.012  -7.055  11.075  1.00  0.00           N  
ATOM   1700  H   THR A 106     -28.108  -8.000  11.415  1.00  0.00           H  
ATOM   1701  CA  THR A 106     -26.918  -6.245  11.645  1.00  0.00           C  
ATOM   1702  HA  THR A 106     -27.232  -5.202  11.697  1.00  0.00           H  
ATOM   1703  CB  THR A 106     -26.527  -6.669  13.072  1.00  0.00           C  
ATOM   1704  HB  THR A 106     -25.768  -5.978  13.437  1.00  0.00           H  
ATOM   1705  CG2 THR A 106     -27.705  -6.645  14.042  1.00  0.00           C  
ATOM   1706 HG21 THR A 106     -28.412  -7.440  13.811  1.00  0.00           H  
ATOM   1707 HG22 THR A 106     -27.338  -6.770  15.063  1.00  0.00           H  
ATOM   1708 HG23 THR A 106     -28.213  -5.683  13.977  1.00  0.00           H  
ATOM   1709  OG1 THR A 106     -25.995  -7.975  13.099  1.00  0.00           O  
ATOM   1710  HG1 THR A 106     -25.737  -8.112  14.020  1.00  0.00           H  
ATOM   1711  C   THR A 106     -25.697  -6.329  10.725  1.00  0.00           C  
ATOM   1712  O   THR A 106     -25.492  -7.344  10.038  1.00  0.00           O  
ATOM   1713  N   LEU A 107     -24.878  -5.277  10.703  1.00  0.00           N  
ATOM   1714  H   LEU A 107     -25.131  -4.448  11.234  1.00  0.00           H  
ATOM   1715  CA  LEU A 107     -23.647  -5.237   9.916  1.00  0.00           C  
ATOM   1716  HA  LEU A 107     -23.916  -5.426   8.879  1.00  0.00           H  
ATOM   1717  CB  LEU A 107     -23.032  -3.827   9.995  1.00  0.00           C  
ATOM   1718  HB2 LEU A 107     -23.753  -3.101   9.615  1.00  0.00           H  
ATOM   1719  HB3 LEU A 107     -22.849  -3.595  11.043  1.00  0.00           H  
ATOM   1720  CG  LEU A 107     -21.706  -3.673   9.221  1.00  0.00           C  
ATOM   1721  HG  LEU A 107     -20.984  -4.403   9.586  1.00  0.00           H  
ATOM   1722  CD1 LEU A 107     -21.881  -3.850   7.708  1.00  0.00           C  
ATOM   1723 HD11 LEU A 107     -22.614  -3.136   7.330  1.00  0.00           H  
ATOM   1724 HD12 LEU A 107     -20.928  -3.685   7.208  1.00  0.00           H  
ATOM   1725 HD13 LEU A 107     -22.213  -4.863   7.485  1.00  0.00           H  
ATOM   1726  CD2 LEU A 107     -21.113  -2.286   9.459  1.00  0.00           C  
ATOM   1727 HD21 LEU A 107     -21.755  -1.531   9.010  1.00  0.00           H  
ATOM   1728 HD22 LEU A 107     -21.025  -2.093  10.528  1.00  0.00           H  
ATOM   1729 HD23 LEU A 107     -20.123  -2.225   9.007  1.00  0.00           H  
ATOM   1730  C   LEU A 107     -22.661  -6.341  10.331  1.00  0.00           C  
ATOM   1731  O   LEU A 107     -22.036  -6.930   9.457  1.00  0.00           O  
ATOM   1732  N   GLU A 108     -22.551  -6.686  11.618  1.00  0.00           N  
ATOM   1733  H   GLU A 108     -23.055  -6.139  12.312  1.00  0.00           H  
ATOM   1734  CA  GLU A 108     -21.659  -7.758  12.090  1.00  0.00           C  
ATOM   1735  HA  GLU A 108     -20.642  -7.523  11.773  1.00  0.00           H  
ATOM   1736  CB  GLU A 108     -21.706  -7.865  13.626  1.00  0.00           C  
ATOM   1737  HB2 GLU A 108     -21.628  -6.877  14.069  1.00  0.00           H  
ATOM   1738  HB3 GLU A 108     -22.667  -8.279  13.933  1.00  0.00           H  
ATOM   1739  CG  GLU A 108     -20.575  -8.750  14.178  1.00  0.00           C  
ATOM   1740  HG2 GLU A 108     -20.655  -8.776  15.268  1.00  0.00           H  
ATOM   1741  HG3 GLU A 108     -20.707  -9.772  13.817  1.00  0.00           H  
ATOM   1742  CD  GLU A 108     -19.192  -8.212  13.772  1.00  0.00           C  
ATOM   1743  OE1 GLU A 108     -18.866  -7.095  14.241  1.00  0.00           O  
ATOM   1744  OE2 GLU A 108     -18.513  -8.872  12.940  1.00  0.00           O  
ATOM   1745  C   GLU A 108     -22.030  -9.116  11.483  1.00  0.00           C  
ATOM   1746  O   GLU A 108     -21.194  -9.825  10.931  1.00  0.00           O  
ATOM   1747  N   ASN A 109     -23.315  -9.469  11.521  1.00  0.00           N  
ATOM   1748  H   ASN A 109     -23.969  -8.833  11.962  1.00  0.00           H  
ATOM   1749  CA  ASN A 109     -23.812 -10.721  10.958  1.00  0.00           C  
ATOM   1750  HA  ASN A 109     -23.207 -11.543  11.348  1.00  0.00           H  
ATOM   1751  CB  ASN A 109     -25.251 -10.879  11.464  1.00  0.00           C  
ATOM   1752  HB2 ASN A 109     -25.255 -10.788  12.549  1.00  0.00           H  
ATOM   1753  HB3 ASN A 109     -25.877 -10.084  11.069  1.00  0.00           H  
ATOM   1754  CG  ASN A 109     -25.855 -12.209  11.082  1.00  0.00           C  
ATOM   1755  OD1 ASN A 109     -26.176 -12.474   9.935  1.00  0.00           O  
ATOM   1756  ND2 ASN A 109     -26.022 -13.099  12.028  1.00  0.00           N  
ATOM   1757 HD21 ASN A 109     -26.453 -13.967  11.773  1.00  0.00           H  
ATOM   1758 HD22 ASN A 109     -25.751 -12.886  12.972  1.00  0.00           H  
ATOM   1759  C   ASN A 109     -23.688 -10.754   9.418  1.00  0.00           C  
ATOM   1760  O   ASN A 109     -23.383 -11.796   8.831  1.00  0.00           O  
ATOM   1761  N   PHE A 110     -23.859  -9.597   8.771  1.00  0.00           N  
ATOM   1762  H   PHE A 110     -24.078  -8.777   9.327  1.00  0.00           H  
ATOM   1763  CA  PHE A 110     -23.615  -9.416   7.338  1.00  0.00           C  
ATOM   1764  HA  PHE A 110     -24.190 -10.160   6.785  1.00  0.00           H  
ATOM   1765  CB  PHE A 110     -24.117  -8.018   6.935  1.00  0.00           C  
ATOM   1766  HB2 PHE A 110     -25.168  -7.937   7.216  1.00  0.00           H  
ATOM   1767  HB3 PHE A 110     -23.579  -7.265   7.507  1.00  0.00           H  
ATOM   1768  CG  PHE A 110     -23.980  -7.659   5.468  1.00  0.00           C  
ATOM   1769  CD1 PHE A 110     -22.730  -7.278   4.942  1.00  0.00           C  
ATOM   1770  HD1 PHE A 110     -21.856  -7.258   5.578  1.00  0.00           H  
ATOM   1771  CE1 PHE A 110     -22.615  -6.903   3.592  1.00  0.00           C  
ATOM   1772  HE1 PHE A 110     -21.657  -6.610   3.191  1.00  0.00           H  
ATOM   1773  CZ  PHE A 110     -23.755  -6.874   2.771  1.00  0.00           C  
ATOM   1774  HZ  PHE A 110     -23.673  -6.553   1.742  1.00  0.00           H  
ATOM   1775  CE2 PHE A 110     -25.006  -7.239   3.296  1.00  0.00           C  
ATOM   1776  HE2 PHE A 110     -25.888  -7.186   2.676  1.00  0.00           H  
ATOM   1777  CD2 PHE A 110     -25.118  -7.640   4.639  1.00  0.00           C  
ATOM   1778  HD2 PHE A 110     -26.087  -7.905   5.038  1.00  0.00           H  
ATOM   1779  C   PHE A 110     -22.127  -9.625   7.003  1.00  0.00           C  
ATOM   1780  O   PHE A 110     -21.799 -10.375   6.081  1.00  0.00           O  
ATOM   1781  N   LEU A 111     -21.221  -9.026   7.787  1.00  0.00           N  
ATOM   1782  H   LEU A 111     -21.554  -8.435   8.546  1.00  0.00           H  
ATOM   1783  CA  LEU A 111     -19.775  -9.200   7.655  1.00  0.00           C  
ATOM   1784  HA  LEU A 111     -19.491  -9.006   6.622  1.00  0.00           H  
ATOM   1785  CB  LEU A 111     -19.023  -8.223   8.578  1.00  0.00           C  
ATOM   1786  HB2 LEU A 111     -19.451  -8.297   9.579  1.00  0.00           H  
ATOM   1787  HB3 LEU A 111     -17.979  -8.533   8.648  1.00  0.00           H  
ATOM   1788  CG  LEU A 111     -19.044  -6.749   8.132  1.00  0.00           C  
ATOM   1789  HG  LEU A 111     -20.064  -6.428   7.927  1.00  0.00           H  
ATOM   1790  CD1 LEU A 111     -18.467  -5.889   9.257  1.00  0.00           C  
ATOM   1791 HD11 LEU A 111     -18.499  -4.836   8.980  1.00  0.00           H  
ATOM   1792 HD12 LEU A 111     -19.065  -6.026  10.159  1.00  0.00           H  
ATOM   1793 HD13 LEU A 111     -17.440  -6.184   9.474  1.00  0.00           H  
ATOM   1794  CD2 LEU A 111     -18.199  -6.513   6.874  1.00  0.00           C  
ATOM   1795 HD21 LEU A 111     -18.197  -5.450   6.630  1.00  0.00           H  
ATOM   1796 HD22 LEU A 111     -17.173  -6.839   7.041  1.00  0.00           H  
ATOM   1797 HD23 LEU A 111     -18.623  -7.055   6.031  1.00  0.00           H  
ATOM   1798  C   LEU A 111     -19.347 -10.635   7.959  1.00  0.00           C  
ATOM   1799  O   LEU A 111     -18.463 -11.142   7.282  1.00  0.00           O  
ATOM   1800  N   GLU A 112     -19.943 -11.321   8.930  1.00  0.00           N  
ATOM   1801  H   GLU A 112     -20.585 -10.825   9.546  1.00  0.00           H  
ATOM   1802  CA  GLU A 112     -19.627 -12.725   9.223  1.00  0.00           C  
ATOM   1803  HA  GLU A 112     -18.548 -12.818   9.256  1.00  0.00           H  
ATOM   1804  CB  GLU A 112     -20.167 -13.102  10.612  1.00  0.00           C  
ATOM   1805  HB2 GLU A 112     -19.872 -12.329  11.324  1.00  0.00           H  
ATOM   1806  HB3 GLU A 112     -21.257 -13.136  10.583  1.00  0.00           H  
ATOM   1807  CG  GLU A 112     -19.632 -14.449  11.128  1.00  0.00           C  
ATOM   1808  HG2 GLU A 112     -19.980 -14.593  12.153  1.00  0.00           H  
ATOM   1809  HG3 GLU A 112     -20.066 -15.247  10.523  1.00  0.00           H  
ATOM   1810  CD  GLU A 112     -18.098 -14.563  11.093  1.00  0.00           C  
ATOM   1811  OE1 GLU A 112     -17.386 -13.539  11.227  1.00  0.00           O  
ATOM   1812  OE2 GLU A 112     -17.593 -15.687  10.873  1.00  0.00           O  
ATOM   1813  C   GLU A 112     -20.087 -13.681   8.110  1.00  0.00           C  
ATOM   1814  O   GLU A 112     -19.389 -14.646   7.786  1.00  0.00           O  
ATOM   1815  N   ARG A 113     -21.201 -13.382   7.431  1.00  0.00           N  
ATOM   1816  H   ARG A 113     -21.770 -12.599   7.752  1.00  0.00           H  
ATOM   1817  CA  ARG A 113     -21.610 -14.107   6.214  1.00  0.00           C  
ATOM   1818  HA  ARG A 113     -21.436 -15.171   6.372  1.00  0.00           H  
ATOM   1819  CB  ARG A 113     -23.114 -13.922   5.969  1.00  0.00           C  
ATOM   1820  HB2 ARG A 113     -23.396 -12.876   6.109  1.00  0.00           H  
ATOM   1821  HB3 ARG A 113     -23.350 -14.212   4.945  1.00  0.00           H  
ATOM   1822  CG  ARG A 113     -23.890 -14.833   6.937  1.00  0.00           C  
ATOM   1823  HG2 ARG A 113     -23.572 -15.865   6.777  1.00  0.00           H  
ATOM   1824  HG3 ARG A 113     -23.665 -14.561   7.970  1.00  0.00           H  
ATOM   1825  CD  ARG A 113     -25.402 -14.774   6.723  1.00  0.00           C  
ATOM   1826  HD2 ARG A 113     -25.612 -14.861   5.655  1.00  0.00           H  
ATOM   1827  HD3 ARG A 113     -25.856 -15.627   7.229  1.00  0.00           H  
ATOM   1828  NE  ARG A 113     -25.980 -13.545   7.286  1.00  0.00           N  
ATOM   1829  HE  ARG A 113     -25.646 -13.232   8.195  1.00  0.00           H  
ATOM   1830  CZ  ARG A 113     -26.961 -12.824   6.787  1.00  0.00           C  
ATOM   1831  NH1 ARG A 113     -27.548 -13.082   5.662  1.00  0.00           N  
ATOM   1832 HH11 ARG A 113     -27.279 -13.865   5.117  1.00  0.00           H  
ATOM   1833 HH12 ARG A 113     -28.273 -12.428   5.346  1.00  0.00           H  
ATOM   1834  NH2 ARG A 113     -27.419 -11.802   7.423  1.00  0.00           N  
ATOM   1835 HH21 ARG A 113     -27.106 -11.575   8.360  1.00  0.00           H  
ATOM   1836 HH22 ARG A 113     -28.247 -11.356   7.021  1.00  0.00           H  
ATOM   1837  C   ARG A 113     -20.758 -13.755   4.989  1.00  0.00           C  
ATOM   1838  O   ARG A 113     -20.401 -14.665   4.241  1.00  0.00           O  
ATOM   1839  N   LEU A 114     -20.331 -12.500   4.824  1.00  0.00           N  
ATOM   1840  H   LEU A 114     -20.720 -11.773   5.415  1.00  0.00           H  
ATOM   1841  CA  LEU A 114     -19.327 -12.146   3.815  1.00  0.00           C  
ATOM   1842  HA  LEU A 114     -19.686 -12.510   2.851  1.00  0.00           H  
ATOM   1843  CB  LEU A 114     -19.186 -10.616   3.728  1.00  0.00           C  
ATOM   1844  HB2 LEU A 114     -20.163 -10.188   3.501  1.00  0.00           H  
ATOM   1845  HB3 LEU A 114     -18.878 -10.240   4.703  1.00  0.00           H  
ATOM   1846  CG  LEU A 114     -18.166 -10.133   2.676  1.00  0.00           C  
ATOM   1847  HG  LEU A 114     -17.174 -10.505   2.930  1.00  0.00           H  
ATOM   1848  CD1 LEU A 114     -18.513 -10.582   1.251  1.00  0.00           C  
ATOM   1849 HD11 LEU A 114     -19.529 -10.279   1.000  1.00  0.00           H  
ATOM   1850 HD12 LEU A 114     -17.818 -10.124   0.545  1.00  0.00           H  
ATOM   1851 HD13 LEU A 114     -18.420 -11.665   1.167  1.00  0.00           H  
ATOM   1852  CD2 LEU A 114     -18.122  -8.606   2.696  1.00  0.00           C  
ATOM   1853 HD21 LEU A 114     -17.378  -8.250   1.986  1.00  0.00           H  
ATOM   1854 HD22 LEU A 114     -19.099  -8.199   2.435  1.00  0.00           H  
ATOM   1855 HD23 LEU A 114     -17.844  -8.261   3.691  1.00  0.00           H  
ATOM   1856  C   LEU A 114     -17.990 -12.851   4.096  1.00  0.00           C  
ATOM   1857  O   LEU A 114     -17.423 -13.447   3.188  1.00  0.00           O  
ATOM   1858  N   LYS A 115     -17.526 -12.880   5.354  1.00  0.00           N  
ATOM   1859  H   LYS A 115     -18.028 -12.339   6.053  1.00  0.00           H  
ATOM   1860  CA  LYS A 115     -16.369 -13.673   5.809  1.00  0.00           C  
ATOM   1861  HA  LYS A 115     -15.478 -13.353   5.268  1.00  0.00           H  
ATOM   1862  CB  LYS A 115     -16.133 -13.470   7.324  1.00  0.00           C  
ATOM   1863  HB2 LYS A 115     -17.084 -13.502   7.846  1.00  0.00           H  
ATOM   1864  HB3 LYS A 115     -15.529 -14.299   7.696  1.00  0.00           H  
ATOM   1865  CG  LYS A 115     -15.392 -12.166   7.679  1.00  0.00           C  
ATOM   1866  HG2 LYS A 115     -14.373 -12.265   7.302  1.00  0.00           H  
ATOM   1867  HG3 LYS A 115     -15.854 -11.322   7.170  1.00  0.00           H  
ATOM   1868  CD  LYS A 115     -15.323 -11.882   9.197  1.00  0.00           C  
ATOM   1869  HD2 LYS A 115     -15.343 -12.827   9.741  1.00  0.00           H  
ATOM   1870  HD3 LYS A 115     -14.368 -11.400   9.408  1.00  0.00           H  
ATOM   1871  CE  LYS A 115     -16.450 -10.954   9.701  1.00  0.00           C  
ATOM   1872  HE2 LYS A 115     -16.276  -9.948   9.314  1.00  0.00           H  
ATOM   1873  HE3 LYS A 115     -17.391 -11.317   9.298  1.00  0.00           H  
ATOM   1874  NZ  LYS A 115     -16.559 -10.914  11.184  1.00  0.00           N  
ATOM   1875  HZ1 LYS A 115     -16.831 -11.844  11.520  1.00  0.00           H  
ATOM   1876  HZ2 LYS A 115     -15.667 -10.649  11.592  1.00  0.00           H  
ATOM   1877  HZ3 LYS A 115     -17.260 -10.250  11.518  1.00  0.00           H  
ATOM   1878  C   LYS A 115     -16.560 -15.157   5.490  1.00  0.00           C  
ATOM   1879  O   LYS A 115     -15.634 -15.792   5.002  1.00  0.00           O  
ATOM   1880  N   THR A 116     -17.749 -15.712   5.717  1.00  0.00           N  
ATOM   1881  H   THR A 116     -18.451 -15.144   6.176  1.00  0.00           H  
ATOM   1882  CA  THR A 116     -18.059 -17.121   5.414  1.00  0.00           C  
ATOM   1883  HA  THR A 116     -17.336 -17.756   5.923  1.00  0.00           H  
ATOM   1884  CB  THR A 116     -19.449 -17.490   5.954  1.00  0.00           C  
ATOM   1885  HB  THR A 116     -20.204 -16.825   5.541  1.00  0.00           H  
ATOM   1886  CG2 THR A 116     -19.852 -18.932   5.658  1.00  0.00           C  
ATOM   1887 HG21 THR A 116     -19.089 -19.619   6.024  1.00  0.00           H  
ATOM   1888 HG22 THR A 116     -20.798 -19.153   6.154  1.00  0.00           H  
ATOM   1889 HG23 THR A 116     -19.986 -19.077   4.586  1.00  0.00           H  
ATOM   1890  OG1 THR A 116     -19.424 -17.362   7.358  1.00  0.00           O  
ATOM   1891  HG1 THR A 116     -19.408 -16.416   7.587  1.00  0.00           H  
ATOM   1892  C   THR A 116     -17.928 -17.425   3.917  1.00  0.00           C  
ATOM   1893  O   THR A 116     -17.230 -18.368   3.548  1.00  0.00           O  
ATOM   1894  N   ILE A 117     -18.501 -16.582   3.054  1.00  0.00           N  
ATOM   1895  H   ILE A 117     -19.075 -15.827   3.422  1.00  0.00           H  
ATOM   1896  CA  ILE A 117     -18.344 -16.694   1.592  1.00  0.00           C  
ATOM   1897  HA  ILE A 117     -18.614 -17.707   1.288  1.00  0.00           H  
ATOM   1898  CB  ILE A 117     -19.310 -15.708   0.890  1.00  0.00           C  
ATOM   1899  HB  ILE A 117     -19.207 -14.730   1.363  1.00  0.00           H  
ATOM   1900  CG2 ILE A 117     -18.983 -15.545  -0.605  1.00  0.00           C  
ATOM   1901 HG21 ILE A 117     -19.028 -16.514  -1.105  1.00  0.00           H  
ATOM   1902 HG22 ILE A 117     -19.689 -14.864  -1.079  1.00  0.00           H  
ATOM   1903 HG23 ILE A 117     -17.985 -15.127  -0.730  1.00  0.00           H  
ATOM   1904  CG1 ILE A 117     -20.768 -16.199   1.071  1.00  0.00           C  
ATOM   1905 HG12 ILE A 117     -20.925 -17.096   0.470  1.00  0.00           H  
ATOM   1906 HG13 ILE A 117     -20.935 -16.469   2.114  1.00  0.00           H  
ATOM   1907  CD1 ILE A 117     -21.833 -15.158   0.706  1.00  0.00           C  
ATOM   1908 HD11 ILE A 117     -21.811 -14.939  -0.361  1.00  0.00           H  
ATOM   1909 HD12 ILE A 117     -22.819 -15.550   0.956  1.00  0.00           H  
ATOM   1910 HD13 ILE A 117     -21.660 -14.245   1.275  1.00  0.00           H  
ATOM   1911  C   ILE A 117     -16.874 -16.504   1.172  1.00  0.00           C  
ATOM   1912  O   ILE A 117     -16.384 -17.230   0.310  1.00  0.00           O  
ATOM   1913  N   MET A 118     -16.131 -15.590   1.806  1.00  0.00           N  
ATOM   1914  H   MET A 118     -16.593 -14.957   2.451  1.00  0.00           H  
ATOM   1915  CA  MET A 118     -14.695 -15.404   1.546  1.00  0.00           C  
ATOM   1916  HA  MET A 118     -14.555 -15.313   0.468  1.00  0.00           H  
ATOM   1917  CB  MET A 118     -14.206 -14.101   2.195  1.00  0.00           C  
ATOM   1918  HB2 MET A 118     -14.514 -14.074   3.238  1.00  0.00           H  
ATOM   1919  HB3 MET A 118     -13.119 -14.065   2.155  1.00  0.00           H  
ATOM   1920  CG  MET A 118     -14.753 -12.866   1.471  1.00  0.00           C  
ATOM   1921  HG2 MET A 118     -15.828 -12.979   1.329  1.00  0.00           H  
ATOM   1922  HG3 MET A 118     -14.589 -11.988   2.094  1.00  0.00           H  
ATOM   1923  SD  MET A 118     -13.979 -12.566  -0.139  1.00  0.00           S  
ATOM   1924  CE  MET A 118     -15.358 -11.768  -0.995  1.00  0.00           C  
ATOM   1925  HE1 MET A 118     -15.063 -11.521  -2.015  1.00  0.00           H  
ATOM   1926  HE2 MET A 118     -16.211 -12.444  -1.026  1.00  0.00           H  
ATOM   1927  HE3 MET A 118     -15.636 -10.860  -0.465  1.00  0.00           H  
ATOM   1928  C   MET A 118     -13.822 -16.594   1.987  1.00  0.00           C  
ATOM   1929  O   MET A 118     -12.892 -16.947   1.267  1.00  0.00           O  
ATOM   1930  N   ARG A 119     -14.124 -17.253   3.118  1.00  0.00           N  
ATOM   1931  H   ARG A 119     -14.892 -16.891   3.677  1.00  0.00           H  
ATOM   1932  CA  ARG A 119     -13.431 -18.481   3.572  1.00  0.00           C  
ATOM   1933  HA  ARG A 119     -12.360 -18.289   3.646  1.00  0.00           H  
ATOM   1934  CB  ARG A 119     -13.971 -18.949   4.935  1.00  0.00           C  
ATOM   1935  HB2 ARG A 119     -15.059 -18.993   4.877  1.00  0.00           H  
ATOM   1936  HB3 ARG A 119     -13.610 -19.961   5.128  1.00  0.00           H  
ATOM   1937  CG  ARG A 119     -13.558 -18.073   6.125  1.00  0.00           C  
ATOM   1938  HG2 ARG A 119     -12.495 -18.208   6.330  1.00  0.00           H  
ATOM   1939  HG3 ARG A 119     -13.731 -17.025   5.896  1.00  0.00           H  
ATOM   1940  CD  ARG A 119     -14.384 -18.478   7.356  1.00  0.00           C  
ATOM   1941  HD2 ARG A 119     -15.424 -18.595   7.049  1.00  0.00           H  
ATOM   1942  HD3 ARG A 119     -14.025 -19.442   7.721  1.00  0.00           H  
ATOM   1943  NE  ARG A 119     -14.294 -17.472   8.430  1.00  0.00           N  
ATOM   1944  HE  ARG A 119     -13.393 -17.061   8.598  1.00  0.00           H  
ATOM   1945  CZ  ARG A 119     -15.289 -17.016   9.171  1.00  0.00           C  
ATOM   1946  NH1 ARG A 119     -16.510 -17.460   9.104  1.00  0.00           N  
ATOM   1947 HH11 ARG A 119     -16.776 -18.219   8.512  1.00  0.00           H  
ATOM   1948 HH12 ARG A 119     -17.195 -16.997   9.713  1.00  0.00           H  
ATOM   1949  NH2 ARG A 119     -15.067 -16.060  10.022  1.00  0.00           N  
ATOM   1950 HH21 ARG A 119     -14.165 -15.661  10.180  1.00  0.00           H  
ATOM   1951 HH22 ARG A 119     -15.886 -15.729  10.552  1.00  0.00           H  
ATOM   1952  C   ARG A 119     -13.599 -19.620   2.571  1.00  0.00           C  
ATOM   1953  O   ARG A 119     -12.617 -20.255   2.199  1.00  0.00           O  
ATOM   1954  N   GLU A 120     -14.833 -19.845   2.125  1.00  0.00           N  
ATOM   1955  H   GLU A 120     -15.583 -19.269   2.490  1.00  0.00           H  
ATOM   1956  CA  GLU A 120     -15.170 -20.848   1.109  1.00  0.00           C  
ATOM   1957  HA  GLU A 120     -14.822 -21.829   1.437  1.00  0.00           H  
ATOM   1958  CB  GLU A 120     -16.706 -20.901   0.975  1.00  0.00           C  
ATOM   1959  HB2 GLU A 120     -17.120 -21.335   1.886  1.00  0.00           H  
ATOM   1960  HB3 GLU A 120     -17.075 -19.876   0.911  1.00  0.00           H  
ATOM   1961  CG  GLU A 120     -17.274 -21.656  -0.239  1.00  0.00           C  
ATOM   1962  HG2 GLU A 120     -18.355 -21.499  -0.238  1.00  0.00           H  
ATOM   1963  HG3 GLU A 120     -16.889 -21.203  -1.155  1.00  0.00           H  
ATOM   1964  CD  GLU A 120     -17.002 -23.168  -0.273  1.00  0.00           C  
ATOM   1965  OE1 GLU A 120     -16.062 -23.655   0.391  1.00  0.00           O  
ATOM   1966  OE2 GLU A 120     -17.722 -23.850  -1.041  1.00  0.00           O  
ATOM   1967  C   GLU A 120     -14.464 -20.537  -0.219  1.00  0.00           C  
ATOM   1968  O   GLU A 120     -13.779 -21.395  -0.781  1.00  0.00           O  
ATOM   1969  N   LYS A 121     -14.528 -19.276  -0.676  1.00  0.00           N  
ATOM   1970  H   LYS A 121     -15.121 -18.611  -0.185  1.00  0.00           H  
ATOM   1971  CA  LYS A 121     -13.833 -18.846  -1.895  1.00  0.00           C  
ATOM   1972  HA  LYS A 121     -14.176 -19.497  -2.698  1.00  0.00           H  
ATOM   1973  CB  LYS A 121     -14.201 -17.389  -2.230  1.00  0.00           C  
ATOM   1974  HB2 LYS A 121     -15.287 -17.306  -2.303  1.00  0.00           H  
ATOM   1975  HB3 LYS A 121     -13.866 -16.738  -1.420  1.00  0.00           H  
ATOM   1976  CG  LYS A 121     -13.581 -16.882  -3.546  1.00  0.00           C  
ATOM   1977  HG2 LYS A 121     -13.885 -15.846  -3.696  1.00  0.00           H  
ATOM   1978  HG3 LYS A 121     -12.497 -16.905  -3.468  1.00  0.00           H  
ATOM   1979  CD  LYS A 121     -13.997 -17.705  -4.772  1.00  0.00           C  
ATOM   1980  HD2 LYS A 121     -13.666 -18.738  -4.659  1.00  0.00           H  
ATOM   1981  HD3 LYS A 121     -15.084 -17.688  -4.862  1.00  0.00           H  
ATOM   1982  CE  LYS A 121     -13.358 -17.129  -6.038  1.00  0.00           C  
ATOM   1983  HE2 LYS A 121     -13.689 -16.093  -6.160  1.00  0.00           H  
ATOM   1984  HE3 LYS A 121     -12.269 -17.142  -5.928  1.00  0.00           H  
ATOM   1985  NZ  LYS A 121     -13.761 -17.909  -7.228  1.00  0.00           N  
ATOM   1986  HZ1 LYS A 121     -13.405 -17.475  -8.065  1.00  0.00           H  
ATOM   1987  HZ2 LYS A 121     -13.474 -18.873  -7.163  1.00  0.00           H  
ATOM   1988  HZ3 LYS A 121     -14.784 -17.853  -7.315  1.00  0.00           H  
ATOM   1989  C   LYS A 121     -12.318 -19.053  -1.795  1.00  0.00           C  
ATOM   1990  O   LYS A 121     -11.729 -19.584  -2.730  1.00  0.00           O  
ATOM   1991  N   TYR A 122     -11.695 -18.672  -0.678  1.00  0.00           N  
ATOM   1992  H   TYR A 122     -12.251 -18.223   0.041  1.00  0.00           H  
ATOM   1993  CA  TYR A 122     -10.251 -18.799  -0.448  1.00  0.00           C  
ATOM   1994  HA  TYR A 122      -9.712 -18.339  -1.275  1.00  0.00           H  
ATOM   1995  CB  TYR A 122      -9.896 -18.050   0.838  1.00  0.00           C  
ATOM   1996  HB2 TYR A 122     -10.179 -17.012   0.691  1.00  0.00           H  
ATOM   1997  HB3 TYR A 122     -10.485 -18.448   1.666  1.00  0.00           H  
ATOM   1998  CG  TYR A 122      -8.426 -18.097   1.203  1.00  0.00           C  
ATOM   1999  CD1 TYR A 122      -7.952 -19.002   2.174  1.00  0.00           C  
ATOM   2000  HD1 TYR A 122      -8.640 -19.673   2.671  1.00  0.00           H  
ATOM   2001  CE1 TYR A 122      -6.574 -19.064   2.469  1.00  0.00           C  
ATOM   2002  HE1 TYR A 122      -6.206 -19.772   3.197  1.00  0.00           H  
ATOM   2003  CZ  TYR A 122      -5.672 -18.221   1.782  1.00  0.00           C  
ATOM   2004  OH  TYR A 122      -4.337 -18.274   2.033  1.00  0.00           O  
ATOM   2005  HH  TYR A 122      -4.090 -19.115   2.428  1.00  0.00           H  
ATOM   2006  CE2 TYR A 122      -6.153 -17.323   0.811  1.00  0.00           C  
ATOM   2007  HE2 TYR A 122      -5.458 -16.720   0.253  1.00  0.00           H  
ATOM   2008  CD2 TYR A 122      -7.527 -17.253   0.530  1.00  0.00           C  
ATOM   2009  HD2 TYR A 122      -7.886 -16.580  -0.235  1.00  0.00           H  
ATOM   2010  C   TYR A 122      -9.782 -20.251  -0.381  1.00  0.00           C  
ATOM   2011  O   TYR A 122      -8.797 -20.608  -1.024  1.00  0.00           O  
ATOM   2012  N   SER A 123     -10.540 -21.101   0.317  1.00  0.00           N  
ATOM   2013  H   SER A 123     -11.343 -20.728   0.814  1.00  0.00           H  
ATOM   2014  CA  SER A 123     -10.337 -22.553   0.335  1.00  0.00           C  
ATOM   2015  HA  SER A 123      -9.392 -22.781   0.828  1.00  0.00           H  
ATOM   2016  CB  SER A 123     -11.476 -23.198   1.135  1.00  0.00           C  
ATOM   2017  HB2 SER A 123     -11.464 -22.817   2.157  1.00  0.00           H  
ATOM   2018  HB3 SER A 123     -12.434 -22.946   0.680  1.00  0.00           H  
ATOM   2019  OG  SER A 123     -11.336 -24.600   1.158  1.00  0.00           O  
ATOM   2020  HG  SER A 123     -12.165 -24.983   1.459  1.00  0.00           H  
ATOM   2021  C   SER A 123     -10.270 -23.108  -1.094  1.00  0.00           C  
ATOM   2022  O   SER A 123      -9.282 -23.733  -1.481  1.00  0.00           O  
ATOM   2023  N   LYS A 124     -11.250 -22.750  -1.933  1.00  0.00           N  
ATOM   2024  H   LYS A 124     -12.006 -22.186  -1.556  1.00  0.00           H  
ATOM   2025  CA  LYS A 124     -11.335 -23.148  -3.348  1.00  0.00           C  
ATOM   2026  HA  LYS A 124     -11.017 -24.187  -3.421  1.00  0.00           H  
ATOM   2027  CB  LYS A 124     -12.808 -23.064  -3.789  1.00  0.00           C  
ATOM   2028  HB2 LYS A 124     -13.230 -22.104  -3.483  1.00  0.00           H  
ATOM   2029  HB3 LYS A 124     -12.880 -23.145  -4.875  1.00  0.00           H  
ATOM   2030  CG  LYS A 124     -13.608 -24.220  -3.170  1.00  0.00           C  
ATOM   2031  HG2 LYS A 124     -13.205 -25.160  -3.551  1.00  0.00           H  
ATOM   2032  HG3 LYS A 124     -13.502 -24.210  -2.084  1.00  0.00           H  
ATOM   2033  CD  LYS A 124     -15.096 -24.134  -3.516  1.00  0.00           C  
ATOM   2034  HD2 LYS A 124     -15.529 -23.276  -2.998  1.00  0.00           H  
ATOM   2035  HD3 LYS A 124     -15.221 -24.018  -4.593  1.00  0.00           H  
ATOM   2036  CE  LYS A 124     -15.769 -25.427  -3.049  1.00  0.00           C  
ATOM   2037  HE2 LYS A 124     -15.381 -26.262  -3.638  1.00  0.00           H  
ATOM   2038  HE3 LYS A 124     -15.503 -25.587  -1.998  1.00  0.00           H  
ATOM   2039  NZ  LYS A 124     -17.242 -25.344  -3.158  1.00  0.00           N  
ATOM   2040  HZ1 LYS A 124     -17.687 -26.197  -2.857  1.00  0.00           H  
ATOM   2041  HZ2 LYS A 124     -17.551 -25.066  -4.074  1.00  0.00           H  
ATOM   2042  HZ3 LYS A 124     -17.560 -24.640  -2.482  1.00  0.00           H  
ATOM   2043  C   LYS A 124     -10.390 -22.407  -4.310  1.00  0.00           C  
ATOM   2044  O   LYS A 124     -10.511 -22.610  -5.514  1.00  0.00           O  
ATOM   2045  N   CYS A 125      -9.457 -21.585  -3.824  1.00  0.00           N  
ATOM   2046  H   CYS A 125      -9.420 -21.445  -2.822  1.00  0.00           H  
ATOM   2047  CA  CYS A 125      -8.518 -20.824  -4.664  1.00  0.00           C  
ATOM   2048  HA  CYS A 125      -8.526 -21.243  -5.674  1.00  0.00           H  
ATOM   2049  CB  CYS A 125      -8.981 -19.356  -4.766  1.00  0.00           C  
ATOM   2050  HB2 CYS A 125      -9.010 -18.917  -3.768  1.00  0.00           H  
ATOM   2051  HB3 CYS A 125      -8.264 -18.800  -5.374  1.00  0.00           H  
ATOM   2052  SG  CYS A 125     -10.615 -19.212  -5.545  1.00  0.00           S  
ATOM   2053  HG  CYS A 125     -11.274 -19.751  -4.504  1.00  0.00           H  
ATOM   2054  C   CYS A 125      -7.043 -20.901  -4.212  1.00  0.00           C  
ATOM   2055  O   CYS A 125      -6.238 -20.151  -4.763  1.00  0.00           O  
ATOM   2056  N   SER A 126      -6.694 -21.742  -3.224  1.00  0.00           N  
ATOM   2057  H   SER A 126      -7.400 -22.384  -2.892  1.00  0.00           H  
ATOM   2058  CA  SER A 126      -5.379 -21.772  -2.539  1.00  0.00           C  
ATOM   2059  HA  SER A 126      -5.315 -20.906  -1.890  1.00  0.00           H  
ATOM   2060  CB  SER A 126      -5.273 -23.003  -1.647  1.00  0.00           C  
ATOM   2061  HB2 SER A 126      -5.543 -23.896  -2.218  1.00  0.00           H  
ATOM   2062  HB3 SER A 126      -4.244 -23.113  -1.295  1.00  0.00           H  
ATOM   2063  OG  SER A 126      -6.134 -22.831  -0.533  1.00  0.00           O  
ATOM   2064  HG  SER A 126      -7.031 -22.690  -0.857  1.00  0.00           H  
ATOM   2065  C   SER A 126      -4.156 -21.684  -3.453  1.00  0.00           C  
ATOM   2066  O   SER A 126      -3.396 -20.707  -3.271  1.00  0.00           O  
ATOM   2067  OXT SER A 126      -4.020 -22.510  -4.373  1.00  0.00           O  
TER    2068      SER   126                                                      
ATOM   2068  N   MET B 127       6.415  30.519 -10.908  1.00  0.00           N  
ATOM   2069  H1  MET B 127       6.486  30.078  -9.999  1.00  0.00           H  
ATOM   2070  H2  MET B 127       6.369  29.786 -11.607  1.00  0.00           H  
ATOM   2071  H3  MET B 127       5.577  31.070 -10.973  1.00  0.00           H  
ATOM   2072  CA  MET B 127       7.607  31.336 -11.161  1.00  0.00           C  
ATOM   2073  HA  MET B 127       7.555  31.714 -12.183  1.00  0.00           H  
ATOM   2074  CB  MET B 127       7.674  32.536 -10.201  1.00  0.00           C  
ATOM   2075  HB2 MET B 127       6.716  33.058 -10.201  1.00  0.00           H  
ATOM   2076  HB3 MET B 127       7.865  32.184  -9.185  1.00  0.00           H  
ATOM   2077  CG  MET B 127       8.778  33.520 -10.606  1.00  0.00           C  
ATOM   2078  HG2 MET B 127       8.967  34.201  -9.775  1.00  0.00           H  
ATOM   2079  HG3 MET B 127       9.701  32.973 -10.798  1.00  0.00           H  
ATOM   2080  SD  MET B 127       8.372  34.504 -12.071  1.00  0.00           S  
ATOM   2081  CE  MET B 127       7.346  35.803 -11.326  1.00  0.00           C  
ATOM   2082  HE1 MET B 127       7.931  36.354 -10.590  1.00  0.00           H  
ATOM   2083  HE2 MET B 127       7.014  36.493 -12.103  1.00  0.00           H  
ATOM   2084  HE3 MET B 127       6.474  35.365 -10.842  1.00  0.00           H  
ATOM   2085  C   MET B 127       8.857  30.473 -11.053  1.00  0.00           C  
ATOM   2086  O   MET B 127       9.243  30.084  -9.957  1.00  0.00           O  
ATOM   2087  N   HIE B 128       9.506  30.232 -12.185  1.00  0.00           N  
ATOM   2088  H   HIE B 128       9.068  30.515 -13.055  1.00  0.00           H  
ATOM   2089  CA  HIE B 128      10.917  29.854 -12.309  1.00  0.00           C  
ATOM   2090  HA  HIE B 128      11.413  29.871 -11.335  1.00  0.00           H  
ATOM   2091  CB  HIE B 128      11.012  28.430 -12.880  1.00  0.00           C  
ATOM   2092  HB2 HIE B 128      10.223  28.293 -13.620  1.00  0.00           H  
ATOM   2093  HB3 HIE B 128      10.857  27.703 -12.083  1.00  0.00           H  
ATOM   2094  CG  HIE B 128      12.321  28.161 -13.562  1.00  0.00           C  
ATOM   2095  ND1 HIE B 128      13.569  28.076 -12.944  1.00  0.00           N  
ATOM   2096  CE1 HIE B 128      14.467  28.049 -13.942  1.00  0.00           C  
ATOM   2097  HE1 HIE B 128      15.541  28.004 -13.810  1.00  0.00           H  
ATOM   2098  NE2 HIE B 128      13.846  28.110 -15.129  1.00  0.00           N  
ATOM   2099  HE2 HIE B 128      14.314  28.207 -16.027  1.00  0.00           H  
ATOM   2100  CD2 HIE B 128      12.494  28.182 -14.910  1.00  0.00           C  
ATOM   2101  HD2 HIE B 128      11.714  28.320 -15.644  1.00  0.00           H  
ATOM   2102  C   HIE B 128      11.591  30.920 -13.192  1.00  0.00           C  
ATOM   2103  O   HIE B 128      10.918  31.516 -14.033  1.00  0.00           O  
ATOM   2104  N   HIE B 129      12.876  31.229 -12.997  1.00  0.00           N  
ATOM   2105  H   HIE B 129      13.407  30.703 -12.312  1.00  0.00           H  
ATOM   2106  CA  HIE B 129      13.465  32.461 -13.554  1.00  0.00           C  
ATOM   2107  HA  HIE B 129      12.726  33.247 -13.393  1.00  0.00           H  
ATOM   2108  CB  HIE B 129      14.697  32.883 -12.739  1.00  0.00           C  
ATOM   2109  HB2 HIE B 129      14.423  32.896 -11.684  1.00  0.00           H  
ATOM   2110  HB3 HIE B 129      14.944  33.909 -13.012  1.00  0.00           H  
ATOM   2111  CG  HIE B 129      15.957  32.063 -12.884  1.00  0.00           C  
ATOM   2112  ND1 HIE B 129      17.128  32.319 -12.169  1.00  0.00           N  
ATOM   2113  CE1 HIE B 129      18.038  31.444 -12.613  1.00  0.00           C  
ATOM   2114  HE1 HIE B 129      19.064  31.404 -12.270  1.00  0.00           H  
ATOM   2115  NE2 HIE B 129      17.502  30.653 -13.558  1.00  0.00           N  
ATOM   2116  HE2 HIE B 129      17.997  29.951 -14.087  1.00  0.00           H  
ATOM   2117  CD2 HIE B 129      16.191  31.027 -13.746  1.00  0.00           C  
ATOM   2118  HD2 HIE B 129      15.499  30.612 -14.466  1.00  0.00           H  
ATOM   2119  C   HIE B 129      13.695  32.505 -15.080  1.00  0.00           C  
ATOM   2120  O   HIE B 129      14.130  33.540 -15.582  1.00  0.00           O  
ATOM   2121  N   HIE B 130      13.360  31.451 -15.838  1.00  0.00           N  
ATOM   2122  H   HIE B 130      12.973  30.634 -15.385  1.00  0.00           H  
ATOM   2123  CA  HIE B 130      13.276  31.532 -17.304  1.00  0.00           C  
ATOM   2124  HA  HIE B 130      13.163  32.586 -17.556  1.00  0.00           H  
ATOM   2125  CB  HIE B 130      14.590  31.092 -17.978  1.00  0.00           C  
ATOM   2126  HB2 HIE B 130      15.400  31.702 -17.576  1.00  0.00           H  
ATOM   2127  HB3 HIE B 130      14.513  31.331 -19.037  1.00  0.00           H  
ATOM   2128  CG  HIE B 130      15.001  29.640 -17.860  1.00  0.00           C  
ATOM   2129  ND1 HIE B 130      15.965  29.128 -16.984  1.00  0.00           N  
ATOM   2130  CE1 HIE B 130      16.113  27.831 -17.300  1.00  0.00           C  
ATOM   2131  HE1 HIE B 130      16.790  27.148 -16.801  1.00  0.00           H  
ATOM   2132  NE2 HIE B 130      15.284  27.502 -18.304  1.00  0.00           N  
ATOM   2133  HE2 HIE B 130      15.220  26.590 -18.736  1.00  0.00           H  
ATOM   2134  CD2 HIE B 130      14.587  28.630 -18.679  1.00  0.00           C  
ATOM   2135  HD2 HIE B 130      13.871  28.718 -19.484  1.00  0.00           H  
ATOM   2136  C   HIE B 130      12.026  30.838 -17.865  1.00  0.00           C  
ATOM   2137  O   HIE B 130      11.783  29.660 -17.624  1.00  0.00           O  
ATOM   2138  N   HIE B 131      11.236  31.585 -18.645  1.00  0.00           N  
ATOM   2139  H   HIE B 131      11.492  32.551 -18.768  1.00  0.00           H  
ATOM   2140  CA  HIE B 131       9.947  31.154 -19.218  1.00  0.00           C  
ATOM   2141  HA  HIE B 131       9.235  30.945 -18.417  1.00  0.00           H  
ATOM   2142  CB  HIE B 131       9.410  32.330 -20.055  1.00  0.00           C  
ATOM   2143  HB2 HIE B 131      10.222  32.740 -20.656  1.00  0.00           H  
ATOM   2144  HB3 HIE B 131       9.068  33.114 -19.378  1.00  0.00           H  
ATOM   2145  CG  HIE B 131       8.281  31.986 -20.991  1.00  0.00           C  
ATOM   2146  ND1 HIE B 131       6.966  31.726 -20.615  1.00  0.00           N  
ATOM   2147  CE1 HIE B 131       6.307  31.455 -21.751  1.00  0.00           C  
ATOM   2148  HE1 HIE B 131       5.255  31.205 -21.804  1.00  0.00           H  
ATOM   2149  NE2 HIE B 131       7.134  31.539 -22.808  1.00  0.00           N  
ATOM   2150  HE2 HIE B 131       6.873  31.383 -23.771  1.00  0.00           H  
ATOM   2151  CD2 HIE B 131       8.386  31.878 -22.347  1.00  0.00           C  
ATOM   2152  HD2 HIE B 131       9.280  32.034 -22.933  1.00  0.00           H  
ATOM   2153  C   HIE B 131      10.036  29.868 -20.056  1.00  0.00           C  
ATOM   2154  O   HIE B 131       9.188  28.989 -19.947  1.00  0.00           O  
ATOM   2155  N   HIE B 132      11.088  29.721 -20.865  1.00  0.00           N  
ATOM   2156  H   HIE B 132      11.782  30.457 -20.879  1.00  0.00           H  
ATOM   2157  CA  HIE B 132      11.311  28.580 -21.763  1.00  0.00           C  
ATOM   2158  HA  HIE B 132      10.343  28.283 -22.171  1.00  0.00           H  
ATOM   2159  CB  HIE B 132      12.194  29.043 -22.931  1.00  0.00           C  
ATOM   2160  HB2 HIE B 132      11.687  29.855 -23.453  1.00  0.00           H  
ATOM   2161  HB3 HIE B 132      12.317  28.224 -23.640  1.00  0.00           H  
ATOM   2162  CG  HIE B 132      13.554  29.537 -22.501  1.00  0.00           C  
ATOM   2163  ND1 HIE B 132      13.808  30.757 -21.869  1.00  0.00           N  
ATOM   2164  CE1 HIE B 132      15.135  30.794 -21.673  1.00  0.00           C  
ATOM   2165  HE1 HIE B 132      15.663  31.617 -21.208  1.00  0.00           H  
ATOM   2166  NE2 HIE B 132      15.712  29.667 -22.123  1.00  0.00           N  
ATOM   2167  HE2 HIE B 132      16.702  29.465 -22.094  1.00  0.00           H  
ATOM   2168  CD2 HIE B 132      14.728  28.860 -22.648  1.00  0.00           C  
ATOM   2169  HD2 HIE B 132      14.845  27.879 -23.089  1.00  0.00           H  
ATOM   2170  C   HIE B 132      11.853  27.320 -21.058  1.00  0.00           C  
ATOM   2171  O   HIE B 132      12.646  26.564 -21.627  1.00  0.00           O  
ATOM   2172  N   HIE B 133      11.441  27.077 -19.811  1.00  0.00           N  
ATOM   2173  H   HIE B 133      10.728  27.690 -19.429  1.00  0.00           H  
ATOM   2174  CA  HIE B 133      11.634  25.772 -19.169  1.00  0.00           C  
ATOM   2175  HA  HIE B 133      12.671  25.476 -19.328  1.00  0.00           H  
ATOM   2176  CB  HIE B 133      11.419  25.874 -17.656  1.00  0.00           C  
ATOM   2177  HB2 HIE B 133      11.952  26.745 -17.279  1.00  0.00           H  
ATOM   2178  HB3 HIE B 133      11.862  24.995 -17.186  1.00  0.00           H  
ATOM   2179  CG  HIE B 133       9.978  25.939 -17.227  1.00  0.00           C  
ATOM   2180  ND1 HIE B 133       9.170  24.822 -17.010  1.00  0.00           N  
ATOM   2181  CE1 HIE B 133       7.987  25.315 -16.616  1.00  0.00           C  
ATOM   2182  HE1 HIE B 133       7.146  24.706 -16.326  1.00  0.00           H  
ATOM   2183  NE2 HIE B 133       8.007  26.659 -16.585  1.00  0.00           N  
ATOM   2184  HE2 HIE B 133       7.249  27.248 -16.222  1.00  0.00           H  
ATOM   2185  CD2 HIE B 133       9.262  27.074 -16.974  1.00  0.00           C  
ATOM   2186  HD2 HIE B 133       9.616  28.092 -17.060  1.00  0.00           H  
ATOM   2187  C   HIE B 133      10.754  24.702 -19.841  1.00  0.00           C  
ATOM   2188  O   HIE B 133       9.809  25.011 -20.569  1.00  0.00           O  
ATOM   2189  N   LYS B 134      11.141  23.430 -19.700  1.00  0.00           N  
ATOM   2190  H   LYS B 134      11.886  23.225 -19.050  1.00  0.00           H  
ATOM   2191  CA  LYS B 134      10.620  22.332 -20.528  1.00  0.00           C  
ATOM   2192  HA  LYS B 134       9.538  22.444 -20.610  1.00  0.00           H  
ATOM   2193  CB  LYS B 134      11.259  22.464 -21.925  1.00  0.00           C  
ATOM   2194  HB2 LYS B 134      11.107  23.480 -22.290  1.00  0.00           H  
ATOM   2195  HB3 LYS B 134      12.334  22.295 -21.845  1.00  0.00           H  
ATOM   2196  CG  LYS B 134      10.679  21.502 -22.965  1.00  0.00           C  
ATOM   2197  HG2 LYS B 134      10.923  20.481 -22.686  1.00  0.00           H  
ATOM   2198  HG3 LYS B 134       9.595  21.614 -23.004  1.00  0.00           H  
ATOM   2199  CD  LYS B 134      11.272  21.785 -24.348  1.00  0.00           C  
ATOM   2200  HD2 LYS B 134      10.999  22.798 -24.653  1.00  0.00           H  
ATOM   2201  HD3 LYS B 134      12.360  21.703 -24.300  1.00  0.00           H  
ATOM   2202  CE  LYS B 134      10.721  20.767 -25.350  1.00  0.00           C  
ATOM   2203  HE2 LYS B 134      11.046  19.766 -25.042  1.00  0.00           H  
ATOM   2204  HE3 LYS B 134       9.627  20.791 -25.308  1.00  0.00           H  
ATOM   2205  NZ  LYS B 134      11.190  21.061 -26.724  1.00  0.00           N  
ATOM   2206  HZ1 LYS B 134      10.831  20.372 -27.373  1.00  0.00           H  
ATOM   2207  HZ2 LYS B 134      10.879  21.980 -27.014  1.00  0.00           H  
ATOM   2208  HZ3 LYS B 134      12.202  21.035 -26.752  1.00  0.00           H  
ATOM   2209  C   LYS B 134      10.934  20.972 -19.903  1.00  0.00           C  
ATOM   2210  O   LYS B 134      12.035  20.788 -19.390  1.00  0.00           O  
ATOM   2211  N   VAL B 135      10.007  20.017 -19.990  1.00  0.00           N  
ATOM   2212  H   VAL B 135       9.126  20.252 -20.416  1.00  0.00           H  
ATOM   2213  CA  VAL B 135      10.258  18.602 -19.650  1.00  0.00           C  
ATOM   2214  HA  VAL B 135      10.714  18.561 -18.659  1.00  0.00           H  
ATOM   2215  CB  VAL B 135       8.942  17.795 -19.585  1.00  0.00           C  
ATOM   2216  HB  VAL B 135       8.417  17.900 -20.535  1.00  0.00           H  
ATOM   2217  CG1 VAL B 135       9.163  16.299 -19.319  1.00  0.00           C  
ATOM   2218 HG11 VAL B 135       8.201  15.795 -19.223  1.00  0.00           H  
ATOM   2219 HG12 VAL B 135       9.693  15.836 -20.151  1.00  0.00           H  
ATOM   2220 HG13 VAL B 135       9.728  16.153 -18.398  1.00  0.00           H  
ATOM   2221  CG2 VAL B 135       8.037  18.332 -18.467  1.00  0.00           C  
ATOM   2222 HG21 VAL B 135       7.809  19.381 -18.635  1.00  0.00           H  
ATOM   2223 HG22 VAL B 135       7.101  17.774 -18.453  1.00  0.00           H  
ATOM   2224 HG23 VAL B 135       8.528  18.224 -17.499  1.00  0.00           H  
ATOM   2225  C   VAL B 135      11.243  17.982 -20.652  1.00  0.00           C  
ATOM   2226  O   VAL B 135      11.112  18.181 -21.859  1.00  0.00           O  
ATOM   2227  N   LEU B 136      12.230  17.249 -20.139  1.00  0.00           N  
ATOM   2228  H   LEU B 136      12.239  17.138 -19.132  1.00  0.00           H  
ATOM   2229  CA  LEU B 136      13.229  16.492 -20.904  1.00  0.00           C  
ATOM   2230  HA  LEU B 136      13.213  16.816 -21.945  1.00  0.00           H  
ATOM   2231  CB  LEU B 136      14.614  16.822 -20.309  1.00  0.00           C  
ATOM   2232  HB2 LEU B 136      14.803  17.879 -20.479  1.00  0.00           H  
ATOM   2233  HB3 LEU B 136      14.571  16.653 -19.233  1.00  0.00           H  
ATOM   2234  CG  LEU B 136      15.811  16.022 -20.860  1.00  0.00           C  
ATOM   2235  HG  LEU B 136      15.665  14.959 -20.667  1.00  0.00           H  
ATOM   2236  CD1 LEU B 136      16.026  16.244 -22.357  1.00  0.00           C  
ATOM   2237 HD11 LEU B 136      15.168  15.870 -22.916  1.00  0.00           H  
ATOM   2238 HD12 LEU B 136      16.158  17.302 -22.574  1.00  0.00           H  
ATOM   2239 HD13 LEU B 136      16.904  15.695 -22.690  1.00  0.00           H  
ATOM   2240  CD2 LEU B 136      17.089  16.451 -20.136  1.00  0.00           C  
ATOM   2241 HD21 LEU B 136      16.963  16.332 -19.061  1.00  0.00           H  
ATOM   2242 HD22 LEU B 136      17.920  15.831 -20.471  1.00  0.00           H  
ATOM   2243 HD23 LEU B 136      17.312  17.495 -20.358  1.00  0.00           H  
ATOM   2244  C   LEU B 136      12.952  14.975 -20.914  1.00  0.00           C  
ATOM   2245  O   LEU B 136      13.388  14.283 -21.827  1.00  0.00           O  
ATOM   2246  N   GLN B 137      12.255  14.456 -19.901  1.00  0.00           N  
ATOM   2247  H   GLN B 137      11.910  15.076 -19.180  1.00  0.00           H  
ATOM   2248  CA  GLN B 137      11.912  13.038 -19.750  1.00  0.00           C  
ATOM   2249  HA  GLN B 137      11.659  12.616 -20.728  1.00  0.00           H  
ATOM   2250  CB  GLN B 137      13.144  12.297 -19.191  1.00  0.00           C  
ATOM   2251  HB2 GLN B 137      13.967  12.391 -19.901  1.00  0.00           H  
ATOM   2252  HB3 GLN B 137      13.441  12.783 -18.270  1.00  0.00           H  
ATOM   2253  CG  GLN B 137      12.934  10.809 -18.885  1.00  0.00           C  
ATOM   2254  HG2 GLN B 137      12.121  10.693 -18.170  1.00  0.00           H  
ATOM   2255  HG3 GLN B 137      12.652  10.297 -19.806  1.00  0.00           H  
ATOM   2256  CD  GLN B 137      14.177  10.125 -18.303  1.00  0.00           C  
ATOM   2257  OE1 GLN B 137      15.222  10.708 -18.023  1.00  0.00           O  
ATOM   2258  NE2 GLN B 137      14.113   8.828 -18.095  1.00  0.00           N  
ATOM   2259 HE21 GLN B 137      14.918   8.381 -17.703  1.00  0.00           H  
ATOM   2260 HE22 GLN B 137      13.255   8.336 -18.280  1.00  0.00           H  
ATOM   2261  C   GLN B 137      10.686  12.931 -18.834  1.00  0.00           C  
ATOM   2262  O   GLN B 137      10.636  13.611 -17.805  1.00  0.00           O  
ATOM   2263  N   GLU B 138       9.703  12.124 -19.234  1.00  0.00           N  
ATOM   2264  H   GLU B 138       9.809  11.653 -20.136  1.00  0.00           H  
ATOM   2265  CA  GLU B 138       8.350  12.065 -18.665  1.00  0.00           C  
ATOM   2266  HA  GLU B 138       7.906  13.044 -18.817  1.00  0.00           H  
ATOM   2267  CB  GLU B 138       7.484  11.034 -19.426  1.00  0.00           C  
ATOM   2268  HB2 GLU B 138       8.020  10.086 -19.516  1.00  0.00           H  
ATOM   2269  HB3 GLU B 138       6.595  10.833 -18.822  1.00  0.00           H  
ATOM   2270  CG  GLU B 138       6.972  11.489 -20.803  1.00  0.00           C  
ATOM   2271  HG2 GLU B 138       6.018  10.982 -20.976  1.00  0.00           H  
ATOM   2272  HG3 GLU B 138       6.770  12.562 -20.775  1.00  0.00           H  
ATOM   2273  CD  GLU B 138       7.918  11.157 -21.962  1.00  0.00           C  
ATOM   2274  OE1 GLU B 138       7.390  10.820 -23.043  1.00  0.00           O  
ATOM   2275  OE2 GLU B 138       9.152  11.267 -21.768  1.00  0.00           O  
ATOM   2276  C   GLU B 138       8.270  11.714 -17.164  1.00  0.00           C  
ATOM   2277  O   GLU B 138       9.121  10.983 -16.650  1.00  0.00           O  
ATOM   2278  N   PRO B 139       7.189  12.148 -16.479  1.00  0.00           N  
ATOM   2279  CD  PRO B 139       6.340  13.273 -16.838  1.00  0.00           C  
ATOM   2280  HD2 PRO B 139       5.566  12.928 -17.519  1.00  0.00           H  
ATOM   2281  HD3 PRO B 139       6.907  14.090 -17.284  1.00  0.00           H  
ATOM   2282  CG  PRO B 139       5.717  13.746 -15.530  1.00  0.00           C  
ATOM   2283  HG2 PRO B 139       4.757  14.237 -15.688  1.00  0.00           H  
ATOM   2284  HG3 PRO B 139       6.410  14.410 -15.013  1.00  0.00           H  
ATOM   2285  CB  PRO B 139       5.574  12.449 -14.740  1.00  0.00           C  
ATOM   2286  HB2 PRO B 139       4.653  11.949 -15.034  1.00  0.00           H  
ATOM   2287  HB3 PRO B 139       5.582  12.637 -13.666  1.00  0.00           H  
ATOM   2288  CA  PRO B 139       6.790  11.624 -15.178  1.00  0.00           C  
ATOM   2289  HA  PRO B 139       7.591  11.807 -14.476  1.00  0.00           H  
ATOM   2290  C   PRO B 139       6.499  10.121 -15.157  1.00  0.00           C  
ATOM   2291  O   PRO B 139       5.647   9.609 -15.887  1.00  0.00           O  
ATOM   2292  N   THR B 140       7.139   9.422 -14.221  1.00  0.00           N  
ATOM   2293  H   THR B 140       7.841   9.908 -13.665  1.00  0.00           H  
ATOM   2294  CA  THR B 140       6.789   8.047 -13.833  1.00  0.00           C  
ATOM   2295  HA  THR B 140       5.885   7.760 -14.367  1.00  0.00           H  
ATOM   2296  CB  THR B 140       7.887   7.064 -14.254  1.00  0.00           C  
ATOM   2297  HB  THR B 140       8.246   7.336 -15.249  1.00  0.00           H  
ATOM   2298  CG2 THR B 140       9.077   7.011 -13.296  1.00  0.00           C  
ATOM   2299 HG21 THR B 140       9.846   6.365 -13.717  1.00  0.00           H  
ATOM   2300 HG22 THR B 140       9.489   8.013 -13.168  1.00  0.00           H  
ATOM   2301 HG23 THR B 140       8.773   6.615 -12.328  1.00  0.00           H  
ATOM   2302  OG1 THR B 140       7.326   5.774 -14.326  1.00  0.00           O  
ATOM   2303  HG1 THR B 140       7.020   5.661 -15.231  1.00  0.00           H  
ATOM   2304  C   THR B 140       6.444   7.982 -12.345  1.00  0.00           C  
ATOM   2305  O   THR B 140       6.796   8.893 -11.598  1.00  0.00           O  
ATOM   2306  N   CYS B 141       5.708   6.958 -11.903  1.00  0.00           N  
ATOM   2307  H   CYS B 141       5.538   6.181 -12.526  1.00  0.00           H  
ATOM   2308  CA  CYS B 141       5.142   6.903 -10.551  1.00  0.00           C  
ATOM   2309  HA  CYS B 141       5.802   7.457  -9.887  1.00  0.00           H  
ATOM   2310  CB  CYS B 141       3.781   7.614 -10.562  1.00  0.00           C  
ATOM   2311  HB2 CYS B 141       3.924   8.638 -10.914  1.00  0.00           H  
ATOM   2312  HB3 CYS B 141       3.104   7.103 -11.245  1.00  0.00           H  
ATOM   2313  SG  CYS B 141       3.043   7.673  -8.904  1.00  0.00           S  
ATOM   2314  HG  CYS B 141       2.576   6.417  -8.856  1.00  0.00           H  
ATOM   2315  C   CYS B 141       5.055   5.472 -10.000  1.00  0.00           C  
ATOM   2316  O   CYS B 141       4.790   4.523 -10.736  1.00  0.00           O  
ATOM   2317  N   VAL B 142       5.275   5.320  -8.693  1.00  0.00           N  
ATOM   2318  H   VAL B 142       5.484   6.159  -8.153  1.00  0.00           H  
ATOM   2319  CA  VAL B 142       5.431   4.036  -8.006  1.00  0.00           C  
ATOM   2320  HA  VAL B 142       4.777   3.308  -8.485  1.00  0.00           H  
ATOM   2321  CB  VAL B 142       6.886   3.544  -8.169  1.00  0.00           C  
ATOM   2322  HB  VAL B 142       7.100   3.474  -9.237  1.00  0.00           H  
ATOM   2323  CG1 VAL B 142       7.936   4.474  -7.543  1.00  0.00           C  
ATOM   2324 HG11 VAL B 142       7.846   5.477  -7.960  1.00  0.00           H  
ATOM   2325 HG12 VAL B 142       7.811   4.526  -6.462  1.00  0.00           H  
ATOM   2326 HG13 VAL B 142       8.936   4.102  -7.768  1.00  0.00           H  
ATOM   2327  CG2 VAL B 142       7.080   2.150  -7.578  1.00  0.00           C  
ATOM   2328 HG21 VAL B 142       6.379   1.464  -8.040  1.00  0.00           H  
ATOM   2329 HG22 VAL B 142       8.087   1.804  -7.803  1.00  0.00           H  
ATOM   2330 HG23 VAL B 142       6.929   2.162  -6.499  1.00  0.00           H  
ATOM   2331  C   VAL B 142       5.003   4.166  -6.542  1.00  0.00           C  
ATOM   2332  O   VAL B 142       5.313   5.151  -5.876  1.00  0.00           O  
ATOM   2333  N   SER B 143       4.247   3.205  -6.025  1.00  0.00           N  
ATOM   2334  H   SER B 143       4.037   2.394  -6.595  1.00  0.00           H  
ATOM   2335  CA  SER B 143       3.674   3.265  -4.680  1.00  0.00           C  
ATOM   2336  HA  SER B 143       3.584   4.305  -4.386  1.00  0.00           H  
ATOM   2337  CB  SER B 143       2.264   2.685  -4.690  1.00  0.00           C  
ATOM   2338  HB2 SER B 143       1.710   3.086  -5.537  1.00  0.00           H  
ATOM   2339  HB3 SER B 143       2.309   1.598  -4.773  1.00  0.00           H  
ATOM   2340  OG  SER B 143       1.615   3.054  -3.495  1.00  0.00           O  
ATOM   2341  HG  SER B 143       1.427   4.010  -3.546  1.00  0.00           H  
ATOM   2342  C   SER B 143       4.531   2.554  -3.637  1.00  0.00           C  
ATOM   2343  O   SER B 143       5.138   1.525  -3.937  1.00  0.00           O  
ATOM   2344  N   ASP B 144       4.507   3.033  -2.389  1.00  0.00           N  
ATOM   2345  H   ASP B 144       3.976   3.871  -2.181  1.00  0.00           H  
ATOM   2346  CA  ASP B 144       4.971   2.249  -1.238  1.00  0.00           C  
ATOM   2347  HA  ASP B 144       5.890   1.733  -1.514  1.00  0.00           H  
ATOM   2348  CB  ASP B 144       5.304   3.187  -0.072  1.00  0.00           C  
ATOM   2349  HB2 ASP B 144       5.810   2.605   0.697  1.00  0.00           H  
ATOM   2350  HB3 ASP B 144       6.007   3.948  -0.414  1.00  0.00           H  
ATOM   2351  CG  ASP B 144       4.099   3.878   0.570  1.00  0.00           C  
ATOM   2352  OD1 ASP B 144       2.966   3.876   0.042  1.00  0.00           O  
ATOM   2353  OD2 ASP B 144       4.277   4.411   1.680  1.00  0.00           O  
ATOM   2354  C   ASP B 144       3.956   1.174  -0.791  1.00  0.00           C  
ATOM   2355  O   ASP B 144       4.270   0.376   0.094  1.00  0.00           O  
ATOM   2356  N   TYR B 145       2.756   1.151  -1.382  1.00  0.00           N  
ATOM   2357  H   TYR B 145       2.570   1.873  -2.068  1.00  0.00           H  
ATOM   2358  CA  TYR B 145       1.621   0.297  -1.010  1.00  0.00           C  
ATOM   2359  HA  TYR B 145       0.811   0.587  -1.676  1.00  0.00           H  
ATOM   2360  CB  TYR B 145       1.939  -1.180  -1.316  1.00  0.00           C  
ATOM   2361  HB2 TYR B 145       2.776  -1.228  -2.011  1.00  0.00           H  
ATOM   2362  HB3 TYR B 145       2.270  -1.671  -0.401  1.00  0.00           H  
ATOM   2363  CG  TYR B 145       0.802  -1.971  -1.934  1.00  0.00           C  
ATOM   2364  CD1 TYR B 145       0.577  -1.878  -3.321  1.00  0.00           C  
ATOM   2365  HD1 TYR B 145       1.188  -1.224  -3.926  1.00  0.00           H  
ATOM   2366  CE1 TYR B 145      -0.439  -2.642  -3.925  1.00  0.00           C  
ATOM   2367  HE1 TYR B 145      -0.608  -2.588  -4.988  1.00  0.00           H  
ATOM   2368  CZ  TYR B 145      -1.238  -3.500  -3.144  1.00  0.00           C  
ATOM   2369  OH  TYR B 145      -2.209  -4.234  -3.745  1.00  0.00           O  
ATOM   2370  HH  TYR B 145      -2.559  -4.930  -3.144  1.00  0.00           H  
ATOM   2371  CE2 TYR B 145      -1.014  -3.596  -1.752  1.00  0.00           C  
ATOM   2372  HE2 TYR B 145      -1.628  -4.257  -1.157  1.00  0.00           H  
ATOM   2373  CD2 TYR B 145       0.001  -2.824  -1.149  1.00  0.00           C  
ATOM   2374  HD2 TYR B 145       0.168  -2.884  -0.083  1.00  0.00           H  
ATOM   2375  C   TYR B 145       1.087   0.549   0.417  1.00  0.00           C  
ATOM   2376  O   TYR B 145       0.525  -0.351   1.049  1.00  0.00           O  
ATOM   2377  N   MET B 146       1.272   1.761   0.959  1.00  0.00           N  
ATOM   2378  H   MET B 146       1.784   2.456   0.419  1.00  0.00           H  
ATOM   2379  CA  MET B 146       0.853   2.126   2.318  1.00  0.00           C  
ATOM   2380  HA  MET B 146       0.052   1.452   2.624  1.00  0.00           H  
ATOM   2381  CB  MET B 146       2.021   1.925   3.300  1.00  0.00           C  
ATOM   2382  HB2 MET B 146       2.242   0.861   3.356  1.00  0.00           H  
ATOM   2383  HB3 MET B 146       2.903   2.444   2.926  1.00  0.00           H  
ATOM   2384  CG  MET B 146       1.715   2.436   4.715  1.00  0.00           C  
ATOM   2385  HG2 MET B 146       1.549   3.512   4.669  1.00  0.00           H  
ATOM   2386  HG3 MET B 146       0.799   1.964   5.072  1.00  0.00           H  
ATOM   2387  SD  MET B 146       3.032   2.137   5.923  1.00  0.00           S  
ATOM   2388  CE  MET B 146       2.379   3.104   7.309  1.00  0.00           C  
ATOM   2389  HE1 MET B 146       3.092   3.084   8.133  1.00  0.00           H  
ATOM   2390  HE2 MET B 146       2.219   4.135   6.990  1.00  0.00           H  
ATOM   2391  HE3 MET B 146       1.430   2.677   7.638  1.00  0.00           H  
ATOM   2392  C   MET B 146       0.259   3.532   2.427  1.00  0.00           C  
ATOM   2393  O   MET B 146      -0.848   3.642   2.940  1.00  0.00           O  
ATOM   2394  N   SER B 147       0.975   4.586   2.018  1.00  0.00           N  
ATOM   2395  H   SER B 147       1.842   4.414   1.515  1.00  0.00           H  
ATOM   2396  CA  SER B 147       0.497   5.979   2.155  1.00  0.00           C  
ATOM   2397  HA  SER B 147      -0.515   6.024   1.754  1.00  0.00           H  
ATOM   2398  CB  SER B 147       0.414   6.382   3.640  1.00  0.00           C  
ATOM   2399  HB2 SER B 147      -0.010   7.384   3.699  1.00  0.00           H  
ATOM   2400  HB3 SER B 147      -0.270   5.715   4.163  1.00  0.00           H  
ATOM   2401  OG  SER B 147       1.662   6.392   4.324  1.00  0.00           O  
ATOM   2402  HG  SER B 147       1.575   7.101   4.968  1.00  0.00           H  
ATOM   2403  C   SER B 147       1.304   7.054   1.404  1.00  0.00           C  
ATOM   2404  O   SER B 147       0.855   8.202   1.340  1.00  0.00           O  
ATOM   2405  N   ILE B 148       2.478   6.726   0.847  1.00  0.00           N  
ATOM   2406  H   ILE B 148       2.788   5.759   0.890  1.00  0.00           H  
ATOM   2407  CA  ILE B 148       3.357   7.680   0.152  1.00  0.00           C  
ATOM   2408  HA  ILE B 148       2.772   8.564  -0.110  1.00  0.00           H  
ATOM   2409  CB  ILE B 148       4.533   8.163   1.039  1.00  0.00           C  
ATOM   2410  HB  ILE B 148       5.193   7.316   1.237  1.00  0.00           H  
ATOM   2411  CG2 ILE B 148       5.329   9.239   0.269  1.00  0.00           C  
ATOM   2412 HG21 ILE B 148       6.223   9.524   0.822  1.00  0.00           H  
ATOM   2413 HG22 ILE B 148       5.662   8.864  -0.698  1.00  0.00           H  
ATOM   2414 HG23 ILE B 148       4.705  10.119   0.112  1.00  0.00           H  
ATOM   2415  CG1 ILE B 148       4.042   8.719   2.397  1.00  0.00           C  
ATOM   2416 HG12 ILE B 148       3.319   9.516   2.219  1.00  0.00           H  
ATOM   2417 HG13 ILE B 148       3.538   7.923   2.942  1.00  0.00           H  
ATOM   2418  CD1 ILE B 148       5.150   9.260   3.311  1.00  0.00           C  
ATOM   2419 HD11 ILE B 148       5.575  10.174   2.897  1.00  0.00           H  
ATOM   2420 HD12 ILE B 148       4.728   9.491   4.288  1.00  0.00           H  
ATOM   2421 HD13 ILE B 148       5.933   8.511   3.430  1.00  0.00           H  
ATOM   2422  C   ILE B 148       3.839   7.066  -1.162  1.00  0.00           C  
ATOM   2423  O   ILE B 148       4.848   6.364  -1.238  1.00  0.00           O  
ATOM   2424  N   SER B 149       3.106   7.364  -2.229  1.00  0.00           N  
ATOM   2425  H   SER B 149       2.340   8.022  -2.111  1.00  0.00           H  
ATOM   2426  CA  SER B 149       3.516   7.031  -3.591  1.00  0.00           C  
ATOM   2427  HA  SER B 149       4.080   6.101  -3.568  1.00  0.00           H  
ATOM   2428  CB  SER B 149       2.279   6.813  -4.466  1.00  0.00           C  
ATOM   2429  HB2 SER B 149       1.744   7.754  -4.583  1.00  0.00           H  
ATOM   2430  HB3 SER B 149       2.597   6.458  -5.448  1.00  0.00           H  
ATOM   2431  OG  SER B 149       1.417   5.850  -3.865  1.00  0.00           O  
ATOM   2432  HG  SER B 149       1.027   6.258  -3.073  1.00  0.00           H  
ATOM   2433  C   SER B 149       4.455   8.117  -4.131  1.00  0.00           C  
ATOM   2434  O   SER B 149       4.238   9.301  -3.891  1.00  0.00           O  
ATOM   2435  N   THR B 150       5.527   7.743  -4.827  1.00  0.00           N  
ATOM   2436  H   THR B 150       5.606   6.767  -5.102  1.00  0.00           H  
ATOM   2437  CA  THR B 150       6.522   8.688  -5.369  1.00  0.00           C  
ATOM   2438  HA  THR B 150       6.365   9.678  -4.942  1.00  0.00           H  
ATOM   2439  CB  THR B 150       7.948   8.260  -5.000  1.00  0.00           C  
ATOM   2440  HB  THR B 150       8.143   7.261  -5.392  1.00  0.00           H  
ATOM   2441  CG2 THR B 150       9.029   9.215  -5.510  1.00  0.00           C  
ATOM   2442 HG21 THR B 150       9.990   8.952  -5.070  1.00  0.00           H  
ATOM   2443 HG22 THR B 150       9.121   9.137  -6.594  1.00  0.00           H  
ATOM   2444 HG23 THR B 150       8.786  10.244  -5.244  1.00  0.00           H  
ATOM   2445  OG1 THR B 150       8.054   8.230  -3.597  1.00  0.00           O  
ATOM   2446  HG1 THR B 150       7.405   7.599  -3.272  1.00  0.00           H  
ATOM   2447  C   THR B 150       6.387   8.813  -6.880  1.00  0.00           C  
ATOM   2448  O   THR B 150       6.257   7.802  -7.570  1.00  0.00           O  
ATOM   2449  N   CYS B 151       6.475  10.044  -7.386  1.00  0.00           N  
ATOM   2450  H   CYS B 151       6.569  10.832  -6.752  1.00  0.00           H  
ATOM   2451  CA  CYS B 151       6.572  10.373  -8.805  1.00  0.00           C  
ATOM   2452  HA  CYS B 151       6.713   9.451  -9.358  1.00  0.00           H  
ATOM   2453  CB  CYS B 151       5.242  11.014  -9.239  1.00  0.00           C  
ATOM   2454  HB2 CYS B 151       4.441  10.288  -9.106  1.00  0.00           H  
ATOM   2455  HB3 CYS B 151       5.038  11.879  -8.605  1.00  0.00           H  
ATOM   2456  SG  CYS B 151       5.264  11.553 -10.971  1.00  0.00           S  
ATOM   2457  HG  CYS B 151       5.752  10.411 -11.483  1.00  0.00           H  
ATOM   2458  C   CYS B 151       7.801  11.261  -9.076  1.00  0.00           C  
ATOM   2459  O   CYS B 151       8.104  12.148  -8.284  1.00  0.00           O  
ATOM   2460  N   GLU B 152       8.511  11.029 -10.181  1.00  0.00           N  
ATOM   2461  H   GLU B 152       8.194  10.312 -10.822  1.00  0.00           H  
ATOM   2462  CA  GLU B 152       9.671  11.823 -10.607  1.00  0.00           C  
ATOM   2463  HA  GLU B 152       9.530  12.836 -10.233  1.00  0.00           H  
ATOM   2464  CB  GLU B 152      10.972  11.296  -9.976  1.00  0.00           C  
ATOM   2465  HB2 GLU B 152      11.756  12.025 -10.177  1.00  0.00           H  
ATOM   2466  HB3 GLU B 152      10.847  11.245  -8.895  1.00  0.00           H  
ATOM   2467  CG  GLU B 152      11.473   9.938 -10.488  1.00  0.00           C  
ATOM   2468  HG2 GLU B 152      10.826   9.146 -10.103  1.00  0.00           H  
ATOM   2469  HG3 GLU B 152      11.419   9.920 -11.579  1.00  0.00           H  
ATOM   2470  CD  GLU B 152      12.926   9.695 -10.046  1.00  0.00           C  
ATOM   2471  OE1 GLU B 152      13.254  10.038  -8.886  1.00  0.00           O  
ATOM   2472  OE2 GLU B 152      13.706   9.182 -10.880  1.00  0.00           O  
ATOM   2473  C   GLU B 152       9.770  11.943 -12.137  1.00  0.00           C  
ATOM   2474  O   GLU B 152       9.184  11.143 -12.868  1.00  0.00           O  
ATOM   2475  N   TRP B 153      10.470  12.984 -12.597  1.00  0.00           N  
ATOM   2476  H   TRP B 153      10.935  13.560 -11.900  1.00  0.00           H  
ATOM   2477  CA  TRP B 153      10.686  13.370 -13.999  1.00  0.00           C  
ATOM   2478  HA  TRP B 153      10.794  12.468 -14.605  1.00  0.00           H  
ATOM   2479  CB  TRP B 153       9.475  14.160 -14.527  1.00  0.00           C  
ATOM   2480  HB2 TRP B 153       9.574  14.310 -15.600  1.00  0.00           H  
ATOM   2481  HB3 TRP B 153       8.595  13.552 -14.385  1.00  0.00           H  
ATOM   2482  CG  TRP B 153       9.174  15.480 -13.892  1.00  0.00           C  
ATOM   2483  CD1 TRP B 153       9.590  16.691 -14.324  1.00  0.00           C  
ATOM   2484  HD1 TRP B 153      10.213  16.857 -15.196  1.00  0.00           H  
ATOM   2485  NE1 TRP B 153       9.080  17.675 -13.498  1.00  0.00           N  
ATOM   2486  HE1 TRP B 153       9.274  18.658 -13.631  1.00  0.00           H  
ATOM   2487  CE2 TRP B 153       8.257  17.141 -12.523  1.00  0.00           C  
ATOM   2488  CZ2 TRP B 153       7.464  17.703 -11.510  1.00  0.00           C  
ATOM   2489  HZ2 TRP B 153       7.429  18.773 -11.382  1.00  0.00           H  
ATOM   2490  CH2 TRP B 153       6.722  16.852 -10.668  1.00  0.00           C  
ATOM   2491  HH2 TRP B 153       6.097  17.257  -9.886  1.00  0.00           H  
ATOM   2492  CZ3 TRP B 153       6.790  15.459 -10.844  1.00  0.00           C  
ATOM   2493  HZ3 TRP B 153       6.231  14.802 -10.192  1.00  0.00           H  
ATOM   2494  CE3 TRP B 153       7.583  14.908 -11.865  1.00  0.00           C  
ATOM   2495  HE3 TRP B 153       7.609  13.837 -12.006  1.00  0.00           H  
ATOM   2496  CD2 TRP B 153       8.332  15.732 -12.730  1.00  0.00           C  
ATOM   2497  C   TRP B 153      11.965  14.213 -14.153  1.00  0.00           C  
ATOM   2498  O   TRP B 153      12.710  14.452 -13.195  1.00  0.00           O  
ATOM   2499  N   LYS B 154      12.228  14.697 -15.372  1.00  0.00           N  
ATOM   2500  H   LYS B 154      11.595  14.442 -16.128  1.00  0.00           H  
ATOM   2501  CA  LYS B 154      13.426  15.489 -15.700  1.00  0.00           C  
ATOM   2502  HA  LYS B 154      13.888  15.823 -14.770  1.00  0.00           H  
ATOM   2503  CB  LYS B 154      14.411  14.574 -16.440  1.00  0.00           C  
ATOM   2504  HB2 LYS B 154      14.034  13.554 -16.358  1.00  0.00           H  
ATOM   2505  HB3 LYS B 154      14.450  14.833 -17.499  1.00  0.00           H  
ATOM   2506  CG  LYS B 154      15.828  14.572 -15.857  1.00  0.00           C  
ATOM   2507  HG2 LYS B 154      16.339  15.508 -16.088  1.00  0.00           H  
ATOM   2508  HG3 LYS B 154      15.773  14.440 -14.775  1.00  0.00           H  
ATOM   2509  CD  LYS B 154      16.582  13.386 -16.468  1.00  0.00           C  
ATOM   2510  HD2 LYS B 154      15.943  12.505 -16.403  1.00  0.00           H  
ATOM   2511  HD3 LYS B 154      16.791  13.585 -17.521  1.00  0.00           H  
ATOM   2512  CE  LYS B 154      17.873  13.060 -15.721  1.00  0.00           C  
ATOM   2513  HE2 LYS B 154      18.602  13.856 -15.897  1.00  0.00           H  
ATOM   2514  HE3 LYS B 154      17.650  13.024 -14.649  1.00  0.00           H  
ATOM   2515  NZ  LYS B 154      18.385  11.744 -16.177  1.00  0.00           N  
ATOM   2516  HZ1 LYS B 154      17.663  11.041 -16.055  1.00  0.00           H  
ATOM   2517  HZ2 LYS B 154      18.602  11.781 -17.165  1.00  0.00           H  
ATOM   2518  HZ3 LYS B 154      19.203  11.462 -15.653  1.00  0.00           H  
ATOM   2519  C   LYS B 154      13.080  16.742 -16.498  1.00  0.00           C  
ATOM   2520  O   LYS B 154      12.225  16.705 -17.380  1.00  0.00           O  
ATOM   2521  N   MET B 155      13.779  17.840 -16.220  1.00  0.00           N  
ATOM   2522  H   MET B 155      14.503  17.767 -15.513  1.00  0.00           H  
ATOM   2523  CA  MET B 155      13.660  19.117 -16.931  1.00  0.00           C  
ATOM   2524  HA  MET B 155      12.805  19.066 -17.605  1.00  0.00           H  
ATOM   2525  CB  MET B 155      13.396  20.274 -15.950  1.00  0.00           C  
ATOM   2526  HB2 MET B 155      14.256  20.385 -15.288  1.00  0.00           H  
ATOM   2527  HB3 MET B 155      13.285  21.199 -16.517  1.00  0.00           H  
ATOM   2528  CG  MET B 155      12.138  20.075 -15.089  1.00  0.00           C  
ATOM   2529  HG2 MET B 155      12.278  19.191 -14.467  1.00  0.00           H  
ATOM   2530  HG3 MET B 155      12.045  20.931 -14.421  1.00  0.00           H  
ATOM   2531  SD  MET B 155      10.570  19.890 -15.991  1.00  0.00           S  
ATOM   2532  CE  MET B 155      10.245  21.608 -16.475  1.00  0.00           C  
ATOM   2533  HE1 MET B 155      10.065  22.213 -15.588  1.00  0.00           H  
ATOM   2534  HE2 MET B 155      11.097  22.014 -17.020  1.00  0.00           H  
ATOM   2535  HE3 MET B 155       9.360  21.650 -17.110  1.00  0.00           H  
ATOM   2536  C   MET B 155      14.898  19.390 -17.793  1.00  0.00           C  
ATOM   2537  O   MET B 155      16.006  18.939 -17.499  1.00  0.00           O  
ATOM   2538  N   ASN B 156      14.706  20.151 -18.868  1.00  0.00           N  
ATOM   2539  H   ASN B 156      13.761  20.478 -19.034  1.00  0.00           H  
ATOM   2540  CA  ASN B 156      15.718  20.534 -19.852  1.00  0.00           C  
ATOM   2541  HA  ASN B 156      16.352  19.666 -20.037  1.00  0.00           H  
ATOM   2542  CB  ASN B 156      14.985  20.869 -21.163  1.00  0.00           C  
ATOM   2543  HB2 ASN B 156      14.213  20.122 -21.352  1.00  0.00           H  
ATOM   2544  HB3 ASN B 156      14.504  21.841 -21.077  1.00  0.00           H  
ATOM   2545  CG  ASN B 156      15.916  20.861 -22.357  1.00  0.00           C  
ATOM   2546  OD1 ASN B 156      16.148  19.848 -22.985  1.00  0.00           O  
ATOM   2547  ND2 ASN B 156      16.479  21.989 -22.710  1.00  0.00           N  
ATOM   2548 HD21 ASN B 156      17.131  21.941 -23.472  1.00  0.00           H  
ATOM   2549 HD22 ASN B 156      16.424  22.778 -22.081  1.00  0.00           H  
ATOM   2550  C   ASN B 156      16.642  21.659 -19.327  1.00  0.00           C  
ATOM   2551  O   ASN B 156      16.720  22.746 -19.903  1.00  0.00           O  
ATOM   2552  N   GLY B 157      17.302  21.392 -18.197  1.00  0.00           N  
ATOM   2553  H   GLY B 157      17.096  20.501 -17.757  1.00  0.00           H  
ATOM   2554  CA  GLY B 157      18.160  22.318 -17.454  1.00  0.00           C  
ATOM   2555  HA2 GLY B 157      19.152  21.873 -17.392  1.00  0.00           H  
ATOM   2556  HA3 GLY B 157      18.247  23.266 -17.987  1.00  0.00           H  
ATOM   2557  C   GLY B 157      17.650  22.608 -16.031  1.00  0.00           C  
ATOM   2558  O   GLY B 157      16.516  22.246 -15.698  1.00  0.00           O  
ATOM   2559  N   PRO B 158      18.478  23.226 -15.162  1.00  0.00           N  
ATOM   2560  CD  PRO B 158      19.859  23.615 -15.405  1.00  0.00           C  
ATOM   2561  HD2 PRO B 158      19.878  24.545 -15.975  1.00  0.00           H  
ATOM   2562  HD3 PRO B 158      20.417  22.838 -15.928  1.00  0.00           H  
ATOM   2563  CG  PRO B 158      20.467  23.842 -14.022  1.00  0.00           C  
ATOM   2564  HG2 PRO B 158      21.289  24.558 -14.054  1.00  0.00           H  
ATOM   2565  HG3 PRO B 158      20.801  22.891 -13.607  1.00  0.00           H  
ATOM   2566  CB  PRO B 158      19.284  24.370 -13.214  1.00  0.00           C  
ATOM   2567  HB2 PRO B 158      19.175  25.441 -13.398  1.00  0.00           H  
ATOM   2568  HB3 PRO B 158      19.404  24.179 -12.147  1.00  0.00           H  
ATOM   2569  CA  PRO B 158      18.092  23.603 -13.799  1.00  0.00           C  
ATOM   2570  HA  PRO B 158      17.934  22.696 -13.214  1.00  0.00           H  
ATOM   2571  C   PRO B 158      16.811  24.443 -13.792  1.00  0.00           C  
ATOM   2572  O   PRO B 158      16.709  25.440 -14.509  1.00  0.00           O  
ATOM   2573  N   THR B 159      15.826  24.007 -13.009  1.00  0.00           N  
ATOM   2574  H   THR B 159      16.034  23.277 -12.335  1.00  0.00           H  
ATOM   2575  CA  THR B 159      14.456  24.526 -13.023  1.00  0.00           C  
ATOM   2576  HA  THR B 159      14.462  25.543 -13.404  1.00  0.00           H  
ATOM   2577  CB  THR B 159      13.560  23.688 -13.954  1.00  0.00           C  
ATOM   2578  HB  THR B 159      13.506  22.666 -13.577  1.00  0.00           H  
ATOM   2579  CG2 THR B 159      12.148  24.266 -14.046  1.00  0.00           C  
ATOM   2580 HG21 THR B 159      11.644  24.213 -13.082  1.00  0.00           H  
ATOM   2581 HG22 THR B 159      12.190  25.303 -14.376  1.00  0.00           H  
ATOM   2582 HG23 THR B 159      11.569  23.694 -14.769  1.00  0.00           H  
ATOM   2583  OG1 THR B 159      14.061  23.654 -15.276  1.00  0.00           O  
ATOM   2584  HG1 THR B 159      14.915  23.194 -15.274  1.00  0.00           H  
ATOM   2585  C   THR B 159      13.897  24.545 -11.599  1.00  0.00           C  
ATOM   2586  O   THR B 159      13.877  23.516 -10.921  1.00  0.00           O  
ATOM   2587  N   GLN B 160      13.422  25.707 -11.143  1.00  0.00           N  
ATOM   2588  H   GLN B 160      13.462  26.509 -11.764  1.00  0.00           H  
ATOM   2589  CA  GLN B 160      12.832  25.933  -9.816  1.00  0.00           C  
ATOM   2590  HA  GLN B 160      13.429  25.400  -9.076  1.00  0.00           H  
ATOM   2591  CB  GLN B 160      12.908  27.433  -9.467  1.00  0.00           C  
ATOM   2592  HB2 GLN B 160      12.349  28.008 -10.205  1.00  0.00           H  
ATOM   2593  HB3 GLN B 160      12.454  27.594  -8.488  1.00  0.00           H  
ATOM   2594  CG  GLN B 160      14.366  27.931  -9.419  1.00  0.00           C  
ATOM   2595  HG2 GLN B 160      14.896  27.388  -8.636  1.00  0.00           H  
ATOM   2596  HG3 GLN B 160      14.865  27.728 -10.366  1.00  0.00           H  
ATOM   2597  CD  GLN B 160      14.488  29.433  -9.174  1.00  0.00           C  
ATOM   2598  OE1 GLN B 160      13.813  30.251  -9.784  1.00  0.00           O  
ATOM   2599  NE2 GLN B 160      15.398  29.854  -8.317  1.00  0.00           N  
ATOM   2600 HE21 GLN B 160      15.483  30.850  -8.215  1.00  0.00           H  
ATOM   2601 HE22 GLN B 160      15.992  29.207  -7.832  1.00  0.00           H  
ATOM   2602  C   GLN B 160      11.409  25.341  -9.743  1.00  0.00           C  
ATOM   2603  O   GLN B 160      10.405  26.044  -9.668  1.00  0.00           O  
ATOM   2604  N   CYS B 161      11.331  24.013  -9.836  1.00  0.00           N  
ATOM   2605  H   CYS B 161      12.202  23.512  -9.958  1.00  0.00           H  
ATOM   2606  CA  CYS B 161      10.089  23.279 -10.058  1.00  0.00           C  
ATOM   2607  HA  CYS B 161       9.631  23.660 -10.969  1.00  0.00           H  
ATOM   2608  CB  CYS B 161      10.427  21.796 -10.246  1.00  0.00           C  
ATOM   2609  HB2 CYS B 161      10.908  21.410  -9.344  1.00  0.00           H  
ATOM   2610  HB3 CYS B 161       9.499  21.242 -10.404  1.00  0.00           H  
ATOM   2611  SG  CYS B 161      11.517  21.537 -11.680  1.00  0.00           S  
ATOM   2612  HG  CYS B 161      12.648  22.035 -11.163  1.00  0.00           H  
ATOM   2613  C   CYS B 161       9.065  23.454  -8.928  1.00  0.00           C  
ATOM   2614  O   CYS B 161       7.880  23.617  -9.202  1.00  0.00           O  
ATOM   2615  N   SER B 162       9.529  23.482  -7.678  1.00  0.00           N  
ATOM   2616  H   SER B 162      10.525  23.420  -7.531  1.00  0.00           H  
ATOM   2617  CA  SER B 162       8.732  23.712  -6.464  1.00  0.00           C  
ATOM   2618  HA  SER B 162       8.031  22.892  -6.324  1.00  0.00           H  
ATOM   2619  CB  SER B 162       9.701  23.727  -5.278  1.00  0.00           C  
ATOM   2620  HB2 SER B 162       9.168  24.023  -4.372  1.00  0.00           H  
ATOM   2621  HB3 SER B 162      10.114  22.728  -5.137  1.00  0.00           H  
ATOM   2622  OG  SER B 162      10.761  24.637  -5.550  1.00  0.00           O  
ATOM   2623  HG  SER B 162      11.242  24.832  -4.717  1.00  0.00           H  
ATOM   2624  C   SER B 162       7.934  25.025  -6.478  1.00  0.00           C  
ATOM   2625  O   SER B 162       6.873  25.106  -5.859  1.00  0.00           O  
ATOM   2626  N   THR B 163       8.406  26.051  -7.196  1.00  0.00           N  
ATOM   2627  H   THR B 163       9.311  25.946  -7.639  1.00  0.00           H  
ATOM   2628  CA  THR B 163       7.758  27.371  -7.300  1.00  0.00           C  
ATOM   2629  HA  THR B 163       6.972  27.426  -6.549  1.00  0.00           H  
ATOM   2630  CB  THR B 163       8.757  28.498  -6.970  1.00  0.00           C  
ATOM   2631  HB  THR B 163       8.250  29.459  -7.053  1.00  0.00           H  
ATOM   2632  CG2 THR B 163       9.299  28.375  -5.545  1.00  0.00           C  
ATOM   2633 HG21 THR B 163       9.908  27.475  -5.446  1.00  0.00           H  
ATOM   2634 HG22 THR B 163       9.916  29.244  -5.317  1.00  0.00           H  
ATOM   2635 HG23 THR B 163       8.473  28.329  -4.835  1.00  0.00           H  
ATOM   2636  OG1 THR B 163       9.872  28.497  -7.830  1.00  0.00           O  
ATOM   2637  HG1 THR B 163       9.635  28.949  -8.658  1.00  0.00           H  
ATOM   2638  C   THR B 163       7.049  27.607  -8.639  1.00  0.00           C  
ATOM   2639  O   THR B 163       6.573  28.717  -8.887  1.00  0.00           O  
ATOM   2640  N   GLU B 164       6.941  26.594  -9.507  1.00  0.00           N  
ATOM   2641  H   GLU B 164       7.341  25.704  -9.226  1.00  0.00           H  
ATOM   2642  CA  GLU B 164       6.497  26.737 -10.903  1.00  0.00           C  
ATOM   2643  HA  GLU B 164       5.971  27.680 -11.030  1.00  0.00           H  
ATOM   2644  CB  GLU B 164       7.762  26.774 -11.783  1.00  0.00           C  
ATOM   2645  HB2 GLU B 164       8.349  27.651 -11.509  1.00  0.00           H  
ATOM   2646  HB3 GLU B 164       8.371  25.899 -11.557  1.00  0.00           H  
ATOM   2647  CG  GLU B 164       7.517  26.795 -13.300  1.00  0.00           C  
ATOM   2648  HG2 GLU B 164       8.488  26.801 -13.795  1.00  0.00           H  
ATOM   2649  HG3 GLU B 164       7.018  25.868 -13.589  1.00  0.00           H  
ATOM   2650  CD  GLU B 164       6.700  27.998 -13.794  1.00  0.00           C  
ATOM   2651  OE1 GLU B 164       6.696  29.051 -13.108  1.00  0.00           O  
ATOM   2652  OE2 GLU B 164       6.075  27.861 -14.868  1.00  0.00           O  
ATOM   2653  C   GLU B 164       5.509  25.650 -11.360  1.00  0.00           C  
ATOM   2654  O   GLU B 164       4.547  25.953 -12.070  1.00  0.00           O  
ATOM   2655  N   LEU B 165       5.726  24.400 -10.946  1.00  0.00           N  
ATOM   2656  H   LEU B 165       6.479  24.237 -10.287  1.00  0.00           H  
ATOM   2657  CA  LEU B 165       4.938  23.237 -11.339  1.00  0.00           C  
ATOM   2658  HA  LEU B 165       4.282  23.528 -12.155  1.00  0.00           H  
ATOM   2659  CB  LEU B 165       5.857  22.113 -11.870  1.00  0.00           C  
ATOM   2660  HB2 LEU B 165       6.609  21.867 -11.124  1.00  0.00           H  
ATOM   2661  HB3 LEU B 165       5.239  21.225 -12.012  1.00  0.00           H  
ATOM   2662  CG  LEU B 165       6.551  22.439 -13.209  1.00  0.00           C  
ATOM   2663  HG  LEU B 165       5.975  23.193 -13.737  1.00  0.00           H  
ATOM   2664  CD1 LEU B 165       7.977  22.954 -13.030  1.00  0.00           C  
ATOM   2665 HD11 LEU B 165       8.388  23.248 -13.996  1.00  0.00           H  
ATOM   2666 HD12 LEU B 165       8.606  22.181 -12.592  1.00  0.00           H  
ATOM   2667 HD13 LEU B 165       7.964  23.829 -12.388  1.00  0.00           H  
ATOM   2668  CD2 LEU B 165       6.641  21.187 -14.084  1.00  0.00           C  
ATOM   2669 HD21 LEU B 165       5.635  20.844 -14.324  1.00  0.00           H  
ATOM   2670 HD22 LEU B 165       7.160  21.423 -15.013  1.00  0.00           H  
ATOM   2671 HD23 LEU B 165       7.181  20.397 -13.563  1.00  0.00           H  
ATOM   2672  C   LEU B 165       4.022  22.746 -10.208  1.00  0.00           C  
ATOM   2673  O   LEU B 165       4.250  22.989  -9.024  1.00  0.00           O  
ATOM   2674  N   ARG B 166       2.988  21.998 -10.591  1.00  0.00           N  
ATOM   2675  H   ARG B 166       2.860  21.851 -11.592  1.00  0.00           H  
ATOM   2676  CA  ARG B 166       2.102  21.252  -9.689  1.00  0.00           C  
ATOM   2677  HA  ARG B 166       2.666  20.983  -8.793  1.00  0.00           H  
ATOM   2678  CB  ARG B 166       0.909  22.126  -9.257  1.00  0.00           C  
ATOM   2679  HB2 ARG B 166       0.354  21.592  -8.487  1.00  0.00           H  
ATOM   2680  HB3 ARG B 166       1.286  23.052  -8.818  1.00  0.00           H  
ATOM   2681  CG  ARG B 166      -0.040  22.462 -10.421  1.00  0.00           C  
ATOM   2682  HG2 ARG B 166       0.518  22.998 -11.189  1.00  0.00           H  
ATOM   2683  HG3 ARG B 166      -0.427  21.538 -10.849  1.00  0.00           H  
ATOM   2684  CD  ARG B 166      -1.245  23.305  -9.993  1.00  0.00           C  
ATOM   2685  HD2 ARG B 166      -1.816  22.742  -9.252  1.00  0.00           H  
ATOM   2686  HD3 ARG B 166      -0.899  24.227  -9.522  1.00  0.00           H  
ATOM   2687  NE  ARG B 166      -2.113  23.600 -11.154  1.00  0.00           N  
ATOM   2688  HE  ARG B 166      -2.886  22.973 -11.303  1.00  0.00           H  
ATOM   2689  CZ  ARG B 166      -1.940  24.566 -12.043  1.00  0.00           C  
ATOM   2690  NH1 ARG B 166      -0.994  25.447 -11.911  1.00  0.00           N  
ATOM   2691 HH11 ARG B 166      -0.370  25.389 -11.133  1.00  0.00           H  
ATOM   2692 HH12 ARG B 166      -0.853  26.158 -12.625  1.00  0.00           H  
ATOM   2693  NH2 ARG B 166      -2.691  24.661 -13.102  1.00  0.00           N  
ATOM   2694 HH21 ARG B 166      -3.396  23.974 -13.307  1.00  0.00           H  
ATOM   2695 HH22 ARG B 166      -2.531  25.414 -13.750  1.00  0.00           H  
ATOM   2696  C   ARG B 166       1.661  19.961 -10.372  1.00  0.00           C  
ATOM   2697  O   ARG B 166       1.454  19.950 -11.587  1.00  0.00           O  
ATOM   2698  N   LEU B 167       1.485  18.894  -9.598  1.00  0.00           N  
ATOM   2699  H   LEU B 167       1.655  18.987  -8.601  1.00  0.00           H  
ATOM   2700  CA  LEU B 167       1.018  17.597 -10.082  1.00  0.00           C  
ATOM   2701  HA  LEU B 167       0.953  17.618 -11.170  1.00  0.00           H  
ATOM   2702  CB  LEU B 167       2.067  16.539  -9.692  1.00  0.00           C  
ATOM   2703  HB2 LEU B 167       3.033  16.842 -10.102  1.00  0.00           H  
ATOM   2704  HB3 LEU B 167       2.158  16.521  -8.605  1.00  0.00           H  
ATOM   2705  CG  LEU B 167       1.755  15.114 -10.180  1.00  0.00           C  
ATOM   2706  HG  LEU B 167       0.812  14.774  -9.753  1.00  0.00           H  
ATOM   2707  CD1 LEU B 167       1.676  15.033 -11.706  1.00  0.00           C  
ATOM   2708 HD11 LEU B 167       2.558  15.485 -12.157  1.00  0.00           H  
ATOM   2709 HD12 LEU B 167       1.615  13.991 -12.016  1.00  0.00           H  
ATOM   2710 HD13 LEU B 167       0.780  15.539 -12.057  1.00  0.00           H  
ATOM   2711  CD2 LEU B 167       2.868  14.175  -9.723  1.00  0.00           C  
ATOM   2712 HD21 LEU B 167       2.984  14.229  -8.640  1.00  0.00           H  
ATOM   2713 HD22 LEU B 167       2.624  13.150 -10.000  1.00  0.00           H  
ATOM   2714 HD23 LEU B 167       3.811  14.448 -10.196  1.00  0.00           H  
ATOM   2715  C   LEU B 167      -0.388  17.316  -9.537  1.00  0.00           C  
ATOM   2716  O   LEU B 167      -0.561  17.108  -8.334  1.00  0.00           O  
ATOM   2717  N   LEU B 168      -1.395  17.339 -10.411  1.00  0.00           N  
ATOM   2718  H   LEU B 168      -1.181  17.449 -11.398  1.00  0.00           H  
ATOM   2719  CA  LEU B 168      -2.752  16.913 -10.067  1.00  0.00           C  
ATOM   2720  HA  LEU B 168      -2.949  17.182  -9.032  1.00  0.00           H  
ATOM   2721  CB  LEU B 168      -3.799  17.616 -10.954  1.00  0.00           C  
ATOM   2722  HB2 LEU B 168      -3.426  17.712 -11.974  1.00  0.00           H  
ATOM   2723  HB3 LEU B 168      -4.686  16.981 -10.984  1.00  0.00           H  
ATOM   2724  CG  LEU B 168      -4.238  18.990 -10.416  1.00  0.00           C  
ATOM   2725  HG  LEU B 168      -4.479  18.887  -9.362  1.00  0.00           H  
ATOM   2726  CD1 LEU B 168      -3.171  20.076 -10.592  1.00  0.00           C  
ATOM   2727 HD11 LEU B 168      -2.899  20.164 -11.643  1.00  0.00           H  
ATOM   2728 HD12 LEU B 168      -3.560  21.021 -10.216  1.00  0.00           H  
ATOM   2729 HD13 LEU B 168      -2.292  19.816 -10.005  1.00  0.00           H  
ATOM   2730  CD2 LEU B 168      -5.504  19.461 -11.131  1.00  0.00           C  
ATOM   2731 HD21 LEU B 168      -5.317  19.577 -12.197  1.00  0.00           H  
ATOM   2732 HD22 LEU B 168      -6.299  18.728 -10.981  1.00  0.00           H  
ATOM   2733 HD23 LEU B 168      -5.836  20.408 -10.706  1.00  0.00           H  
ATOM   2734  C   LEU B 168      -2.867  15.387 -10.166  1.00  0.00           C  
ATOM   2735  O   LEU B 168      -2.246  14.770 -11.037  1.00  0.00           O  
ATOM   2736  N   TYR B 169      -3.683  14.791  -9.293  1.00  0.00           N  
ATOM   2737  H   TYR B 169      -4.147  15.360  -8.588  1.00  0.00           H  
ATOM   2738  CA  TYR B 169      -3.973  13.358  -9.292  1.00  0.00           C  
ATOM   2739  HA  TYR B 169      -3.944  13.018 -10.326  1.00  0.00           H  
ATOM   2740  CB  TYR B 169      -2.886  12.586  -8.525  1.00  0.00           C  
ATOM   2741  HB2 TYR B 169      -3.024  11.525  -8.737  1.00  0.00           H  
ATOM   2742  HB3 TYR B 169      -1.915  12.865  -8.933  1.00  0.00           H  
ATOM   2743  CG  TYR B 169      -2.811  12.763  -7.013  1.00  0.00           C  
ATOM   2744  CD1 TYR B 169      -2.338  13.971  -6.462  1.00  0.00           C  
ATOM   2745  HD1 TYR B 169      -2.108  14.810  -7.104  1.00  0.00           H  
ATOM   2746  CE1 TYR B 169      -2.106  14.074  -5.076  1.00  0.00           C  
ATOM   2747  HE1 TYR B 169      -1.745  14.993  -4.647  1.00  0.00           H  
ATOM   2748  CZ  TYR B 169      -2.334  12.965  -4.233  1.00  0.00           C  
ATOM   2749  OH  TYR B 169      -2.036  13.051  -2.911  1.00  0.00           O  
ATOM   2750  HH  TYR B 169      -2.390  12.305  -2.399  1.00  0.00           H  
ATOM   2751  CE2 TYR B 169      -2.844  11.766  -4.777  1.00  0.00           C  
ATOM   2752  HE2 TYR B 169      -3.038  10.930  -4.122  1.00  0.00           H  
ATOM   2753  CD2 TYR B 169      -3.080  11.668  -6.164  1.00  0.00           C  
ATOM   2754  HD2 TYR B 169      -3.434  10.736  -6.581  1.00  0.00           H  
ATOM   2755  C   TYR B 169      -5.375  13.049  -8.757  1.00  0.00           C  
ATOM   2756  O   TYR B 169      -5.880  13.729  -7.867  1.00  0.00           O  
ATOM   2757  N   GLN B 170      -5.996  11.987  -9.272  1.00  0.00           N  
ATOM   2758  H   GLN B 170      -5.526  11.454  -9.993  1.00  0.00           H  
ATOM   2759  CA  GLN B 170      -7.339  11.540  -8.881  1.00  0.00           C  
ATOM   2760  HA  GLN B 170      -7.529  11.848  -7.850  1.00  0.00           H  
ATOM   2761  CB  GLN B 170      -8.375  12.236  -9.787  1.00  0.00           C  
ATOM   2762  HB2 GLN B 170      -8.190  13.312  -9.744  1.00  0.00           H  
ATOM   2763  HB3 GLN B 170      -8.222  11.910 -10.816  1.00  0.00           H  
ATOM   2764  CG  GLN B 170      -9.850  12.004  -9.408  1.00  0.00           C  
ATOM   2765  HG2 GLN B 170     -10.123  10.964  -9.586  1.00  0.00           H  
ATOM   2766  HG3 GLN B 170      -9.986  12.219  -8.350  1.00  0.00           H  
ATOM   2767  CD  GLN B 170     -10.795  12.908 -10.209  1.00  0.00           C  
ATOM   2768  OE1 GLN B 170     -10.486  13.380 -11.294  1.00  0.00           O  
ATOM   2769  NE2 GLN B 170     -11.981  13.191  -9.721  1.00  0.00           N  
ATOM   2770 HE21 GLN B 170     -12.544  13.832 -10.243  1.00  0.00           H  
ATOM   2771 HE22 GLN B 170     -12.277  12.845  -8.810  1.00  0.00           H  
ATOM   2772  C   GLN B 170      -7.411  10.007  -8.952  1.00  0.00           C  
ATOM   2773  O   GLN B 170      -6.904   9.406  -9.903  1.00  0.00           O  
ATOM   2774  N   LEU B 171      -7.995   9.360  -7.936  1.00  0.00           N  
ATOM   2775  H   LEU B 171      -8.368   9.906  -7.174  1.00  0.00           H  
ATOM   2776  CA  LEU B 171      -8.258   7.912  -7.935  1.00  0.00           C  
ATOM   2777  HA  LEU B 171      -7.339   7.380  -8.188  1.00  0.00           H  
ATOM   2778  CB  LEU B 171      -8.708   7.501  -6.516  1.00  0.00           C  
ATOM   2779  HB2 LEU B 171      -7.912   7.728  -5.806  1.00  0.00           H  
ATOM   2780  HB3 LEU B 171      -9.568   8.117  -6.254  1.00  0.00           H  
ATOM   2781  CG  LEU B 171      -9.118   6.022  -6.351  1.00  0.00           C  
ATOM   2782  HG  LEU B 171      -9.795   5.734  -7.152  1.00  0.00           H  
ATOM   2783  CD1 LEU B 171      -7.911   5.088  -6.366  1.00  0.00           C  
ATOM   2784 HD11 LEU B 171      -7.260   5.306  -5.520  1.00  0.00           H  
ATOM   2785 HD12 LEU B 171      -8.253   4.053  -6.284  1.00  0.00           H  
ATOM   2786 HD13 LEU B 171      -7.349   5.208  -7.286  1.00  0.00           H  
ATOM   2787  CD2 LEU B 171      -9.858   5.833  -5.024  1.00  0.00           C  
ATOM   2788 HD21 LEU B 171     -10.144   4.788  -4.915  1.00  0.00           H  
ATOM   2789 HD22 LEU B 171      -9.212   6.114  -4.192  1.00  0.00           H  
ATOM   2790 HD23 LEU B 171     -10.758   6.449  -5.011  1.00  0.00           H  
ATOM   2791  C   LEU B 171      -9.326   7.563  -8.983  1.00  0.00           C  
ATOM   2792  O   LEU B 171     -10.361   8.219  -9.036  1.00  0.00           O  
ATOM   2793  N   VAL B 172      -9.130   6.515  -9.778  1.00  0.00           N  
ATOM   2794  H   VAL B 172      -8.270   5.990  -9.671  1.00  0.00           H  
ATOM   2795  CA  VAL B 172     -10.094   6.043 -10.785  1.00  0.00           C  
ATOM   2796  HA  VAL B 172     -10.583   6.913 -11.228  1.00  0.00           H  
ATOM   2797  CB  VAL B 172      -9.369   5.299 -11.932  1.00  0.00           C  
ATOM   2798  HB  VAL B 172      -8.844   4.431 -11.531  1.00  0.00           H  
ATOM   2799  CG1 VAL B 172     -10.340   4.829 -13.025  1.00  0.00           C  
ATOM   2800 HG11 VAL B 172     -10.907   5.674 -13.416  1.00  0.00           H  
ATOM   2801 HG12 VAL B 172      -9.785   4.360 -13.837  1.00  0.00           H  
ATOM   2802 HG13 VAL B 172     -11.031   4.089 -12.622  1.00  0.00           H  
ATOM   2803  CG2 VAL B 172      -8.340   6.214 -12.621  1.00  0.00           C  
ATOM   2804 HG21 VAL B 172      -8.843   7.087 -13.036  1.00  0.00           H  
ATOM   2805 HG22 VAL B 172      -7.586   6.545 -11.910  1.00  0.00           H  
ATOM   2806 HG23 VAL B 172      -7.840   5.671 -13.423  1.00  0.00           H  
ATOM   2807  C   VAL B 172     -11.187   5.217 -10.091  1.00  0.00           C  
ATOM   2808  O   VAL B 172     -11.140   3.990 -10.046  1.00  0.00           O  
ATOM   2809  N   PHE B 173     -12.152   5.908  -9.479  1.00  0.00           N  
ATOM   2810  H   PHE B 173     -12.132   6.920  -9.539  1.00  0.00           H  
ATOM   2811  CA  PHE B 173     -13.234   5.300  -8.701  1.00  0.00           C  
ATOM   2812  HA  PHE B 173     -13.503   4.355  -9.175  1.00  0.00           H  
ATOM   2813  CB  PHE B 173     -12.723   4.992  -7.280  1.00  0.00           C  
ATOM   2814  HB2 PHE B 173     -11.787   4.436  -7.350  1.00  0.00           H  
ATOM   2815  HB3 PHE B 173     -12.517   5.931  -6.767  1.00  0.00           H  
ATOM   2816  CG  PHE B 173     -13.685   4.160  -6.454  1.00  0.00           C  
ATOM   2817  CD1 PHE B 173     -13.840   2.790  -6.738  1.00  0.00           C  
ATOM   2818  HD1 PHE B 173     -13.217   2.322  -7.490  1.00  0.00           H  
ATOM   2819  CE1 PHE B 173     -14.821   2.037  -6.067  1.00  0.00           C  
ATOM   2820  HE1 PHE B 173     -14.950   0.989  -6.298  1.00  0.00           H  
ATOM   2821  CZ  PHE B 173     -15.645   2.653  -5.110  1.00  0.00           C  
ATOM   2822  HZ  PHE B 173     -16.412   2.079  -4.608  1.00  0.00           H  
ATOM   2823  CE2 PHE B 173     -15.484   4.018  -4.816  1.00  0.00           C  
ATOM   2824  HE2 PHE B 173     -16.134   4.498  -4.099  1.00  0.00           H  
ATOM   2825  CD2 PHE B 173     -14.501   4.770  -5.482  1.00  0.00           C  
ATOM   2826  HD2 PHE B 173     -14.413   5.830  -5.282  1.00  0.00           H  
ATOM   2827  C   PHE B 173     -14.496   6.188  -8.694  1.00  0.00           C  
ATOM   2828  O   PHE B 173     -14.479   7.322  -9.171  1.00  0.00           O  
ATOM   2829  N   LEU B 174     -15.608   5.666  -8.169  1.00  0.00           N  
ATOM   2830  H   LEU B 174     -15.531   4.774  -7.702  1.00  0.00           H  
ATOM   2831  CA  LEU B 174     -16.895   6.358  -8.089  1.00  0.00           C  
ATOM   2832  HA  LEU B 174     -17.153   6.695  -9.092  1.00  0.00           H  
ATOM   2833  CB  LEU B 174     -17.953   5.332  -7.629  1.00  0.00           C  
ATOM   2834  HB2 LEU B 174     -17.979   4.513  -8.348  1.00  0.00           H  
ATOM   2835  HB3 LEU B 174     -17.633   4.922  -6.670  1.00  0.00           H  
ATOM   2836  CG  LEU B 174     -19.379   5.888  -7.452  1.00  0.00           C  
ATOM   2837  HG  LEU B 174     -19.378   6.692  -6.715  1.00  0.00           H  
ATOM   2838  CD1 LEU B 174     -19.958   6.419  -8.767  1.00  0.00           C  
ATOM   2839 HD11 LEU B 174     -20.980   6.755  -8.605  1.00  0.00           H  
ATOM   2840 HD12 LEU B 174     -19.370   7.262  -9.125  1.00  0.00           H  
ATOM   2841 HD13 LEU B 174     -19.958   5.630  -9.521  1.00  0.00           H  
ATOM   2842  CD2 LEU B 174     -20.297   4.773  -6.950  1.00  0.00           C  
ATOM   2843 HD21 LEU B 174     -20.333   3.954  -7.670  1.00  0.00           H  
ATOM   2844 HD22 LEU B 174     -19.921   4.392  -6.000  1.00  0.00           H  
ATOM   2845 HD23 LEU B 174     -21.302   5.163  -6.794  1.00  0.00           H  
ATOM   2846  C   LEU B 174     -16.833   7.596  -7.169  1.00  0.00           C  
ATOM   2847  O   LEU B 174     -16.727   7.457  -5.953  1.00  0.00           O  
ATOM   2848  N   LEU B 175     -16.945   8.793  -7.764  1.00  0.00           N  
ATOM   2849  H   LEU B 175     -16.921   8.801  -8.773  1.00  0.00           H  
ATOM   2850  CA  LEU B 175     -17.017  10.104  -7.085  1.00  0.00           C  
ATOM   2851  HA  LEU B 175     -16.970  10.857  -7.870  1.00  0.00           H  
ATOM   2852  CB  LEU B 175     -18.387  10.279  -6.381  1.00  0.00           C  
ATOM   2853  HB2 LEU B 175     -18.472   9.507  -5.615  1.00  0.00           H  
ATOM   2854  HB3 LEU B 175     -18.404  11.243  -5.869  1.00  0.00           H  
ATOM   2855  CG  LEU B 175     -19.618  10.205  -7.306  1.00  0.00           C  
ATOM   2856  HG  LEU B 175     -19.546   9.326  -7.947  1.00  0.00           H  
ATOM   2857  CD1 LEU B 175     -20.900  10.077  -6.479  1.00  0.00           C  
ATOM   2858 HD11 LEU B 175     -20.848   9.172  -5.872  1.00  0.00           H  
ATOM   2859 HD12 LEU B 175     -21.011  10.943  -5.828  1.00  0.00           H  
ATOM   2860 HD13 LEU B 175     -21.760  10.002  -7.143  1.00  0.00           H  
ATOM   2861  CD2 LEU B 175     -19.759  11.448  -8.190  1.00  0.00           C  
ATOM   2862 HD21 LEU B 175     -20.638  11.353  -8.826  1.00  0.00           H  
ATOM   2863 HD22 LEU B 175     -18.883  11.549  -8.830  1.00  0.00           H  
ATOM   2864 HD23 LEU B 175     -19.850  12.341  -7.571  1.00  0.00           H  
ATOM   2865  C   LEU B 175     -15.803  10.449  -6.189  1.00  0.00           C  
ATOM   2866  O   LEU B 175     -15.944  11.111  -5.165  1.00  0.00           O  
ATOM   2867  N   SER B 176     -14.603  10.016  -6.576  1.00  0.00           N  
ATOM   2868  H   SER B 176     -14.530   9.505  -7.445  1.00  0.00           H  
ATOM   2869  CA  SER B 176     -13.329  10.385  -5.942  1.00  0.00           C  
ATOM   2870  HA  SER B 176     -13.403  10.219  -4.868  1.00  0.00           H  
ATOM   2871  CB  SER B 176     -12.230   9.477  -6.503  1.00  0.00           C  
ATOM   2872  HB2 SER B 176     -11.251   9.847  -6.194  1.00  0.00           H  
ATOM   2873  HB3 SER B 176     -12.372   8.465  -6.124  1.00  0.00           H  
ATOM   2874  OG  SER B 176     -12.315   9.469  -7.913  1.00  0.00           O  
ATOM   2875  HG  SER B 176     -11.521   9.050  -8.306  1.00  0.00           H  
ATOM   2876  C   SER B 176     -12.939  11.857  -6.173  1.00  0.00           C  
ATOM   2877  O   SER B 176     -13.064  12.382  -7.277  1.00  0.00           O  
ATOM   2878  N   GLU B 177     -12.393  12.515  -5.147  1.00  0.00           N  
ATOM   2879  H   GLU B 177     -12.361  12.065  -4.249  1.00  0.00           H  
ATOM   2880  CA  GLU B 177     -11.862  13.889  -5.240  1.00  0.00           C  
ATOM   2881  HA  GLU B 177     -12.559  14.482  -5.837  1.00  0.00           H  
ATOM   2882  CB  GLU B 177     -11.827  14.494  -3.822  1.00  0.00           C  
ATOM   2883  HB2 GLU B 177     -12.838  14.462  -3.415  1.00  0.00           H  
ATOM   2884  HB3 GLU B 177     -11.211  13.845  -3.197  1.00  0.00           H  
ATOM   2885  CG  GLU B 177     -11.287  15.928  -3.658  1.00  0.00           C  
ATOM   2886  HG2 GLU B 177     -11.297  16.162  -2.591  1.00  0.00           H  
ATOM   2887  HG3 GLU B 177     -10.243  15.949  -3.974  1.00  0.00           H  
ATOM   2888  CD  GLU B 177     -12.074  17.008  -4.426  1.00  0.00           C  
ATOM   2889  OE1 GLU B 177     -12.161  16.883  -5.672  1.00  0.00           O  
ATOM   2890  OE2 GLU B 177     -12.579  17.940  -3.758  1.00  0.00           O  
ATOM   2891  C   GLU B 177     -10.485  13.959  -5.947  1.00  0.00           C  
ATOM   2892  O   GLU B 177      -9.675  13.021  -5.875  1.00  0.00           O  
ATOM   2893  N   ALA B 178     -10.217  15.086  -6.610  1.00  0.00           N  
ATOM   2894  H   ALA B 178     -10.904  15.839  -6.534  1.00  0.00           H  
ATOM   2895  CA  ALA B 178      -8.927  15.415  -7.212  1.00  0.00           C  
ATOM   2896  HA  ALA B 178      -8.430  14.485  -7.489  1.00  0.00           H  
ATOM   2897  CB  ALA B 178      -9.158  16.214  -8.500  1.00  0.00           C  
ATOM   2898  HB1 ALA B 178      -9.661  17.155  -8.268  1.00  0.00           H  
ATOM   2899  HB2 ALA B 178      -8.198  16.426  -8.970  1.00  0.00           H  
ATOM   2900  HB3 ALA B 178      -9.773  15.636  -9.191  1.00  0.00           H  
ATOM   2901  C   ALA B 178      -8.008  16.172  -6.232  1.00  0.00           C  
ATOM   2902  O   ALA B 178      -8.368  17.198  -5.657  1.00  0.00           O  
ATOM   2903  N   HIE B 179      -6.771  15.702  -6.089  1.00  0.00           N  
ATOM   2904  H   HIE B 179      -6.516  14.901  -6.656  1.00  0.00           H  
ATOM   2905  CA  HIE B 179      -5.728  16.266  -5.224  1.00  0.00           C  
ATOM   2906  HA  HIE B 179      -6.179  16.986  -4.537  1.00  0.00           H  
ATOM   2907  CB  HIE B 179      -5.138  15.130  -4.376  1.00  0.00           C  
ATOM   2908  HB2 HIE B 179      -4.826  14.317  -5.031  1.00  0.00           H  
ATOM   2909  HB3 HIE B 179      -4.263  15.496  -3.839  1.00  0.00           H  
ATOM   2910  CG  HIE B 179      -6.104  14.583  -3.360  1.00  0.00           C  
ATOM   2911  ND1 HIE B 179      -6.187  14.991  -2.027  1.00  0.00           N  
ATOM   2912  CE1 HIE B 179      -7.243  14.349  -1.512  1.00  0.00           C  
ATOM   2913  HE1 HIE B 179      -7.586  14.460  -0.493  1.00  0.00           H  
ATOM   2914  NE2 HIE B 179      -7.815  13.565  -2.442  1.00  0.00           N  
ATOM   2915  HE2 HIE B 179      -8.664  13.035  -2.318  1.00  0.00           H  
ATOM   2916  CD2 HIE B 179      -7.110  13.699  -3.616  1.00  0.00           C  
ATOM   2917  HD2 HIE B 179      -7.343  13.255  -4.573  1.00  0.00           H  
ATOM   2918  C   HIE B 179      -4.652  16.997  -6.042  1.00  0.00           C  
ATOM   2919  O   HIE B 179      -4.542  16.823  -7.255  1.00  0.00           O  
ATOM   2920  N   THR B 180      -3.826  17.815  -5.381  1.00  0.00           N  
ATOM   2921  H   THR B 180      -3.945  17.910  -4.381  1.00  0.00           H  
ATOM   2922  CA  THR B 180      -2.653  18.480  -5.980  1.00  0.00           C  
ATOM   2923  HA  THR B 180      -2.404  18.010  -6.930  1.00  0.00           H  
ATOM   2924  CB  THR B 180      -2.931  19.972  -6.249  1.00  0.00           C  
ATOM   2925  HB  THR B 180      -3.254  20.453  -5.325  1.00  0.00           H  
ATOM   2926  CG2 THR B 180      -1.720  20.725  -6.800  1.00  0.00           C  
ATOM   2927 HG21 THR B 180      -2.014  21.740  -7.065  1.00  0.00           H  
ATOM   2928 HG22 THR B 180      -0.935  20.784  -6.046  1.00  0.00           H  
ATOM   2929 HG23 THR B 180      -1.340  20.210  -7.682  1.00  0.00           H  
ATOM   2930  OG1 THR B 180      -3.937  20.131  -7.214  1.00  0.00           O  
ATOM   2931  HG1 THR B 180      -4.678  19.569  -6.962  1.00  0.00           H  
ATOM   2932  C   THR B 180      -1.450  18.348  -5.051  1.00  0.00           C  
ATOM   2933  O   THR B 180      -1.556  18.707  -3.881  1.00  0.00           O  
ATOM   2934  N   CYS B 181      -0.303  17.911  -5.574  1.00  0.00           N  
ATOM   2935  H   CYS B 181      -0.298  17.614  -6.545  1.00  0.00           H  
ATOM   2936  CA  CYS B 181       0.988  17.954  -4.880  1.00  0.00           C  
ATOM   2937  HA  CYS B 181       0.844  18.374  -3.883  1.00  0.00           H  
ATOM   2938  CB  CYS B 181       1.523  16.529  -4.690  1.00  0.00           C  
ATOM   2939  HB2 CYS B 181       1.449  15.960  -5.619  1.00  0.00           H  
ATOM   2940  HB3 CYS B 181       2.570  16.561  -4.382  1.00  0.00           H  
ATOM   2941  SG  CYS B 181       0.585  15.710  -3.370  1.00  0.00           S  
ATOM   2942  HG  CYS B 181       1.554  14.826  -3.079  1.00  0.00           H  
ATOM   2943  C   CYS B 181       1.992  18.881  -5.589  1.00  0.00           C  
ATOM   2944  O   CYS B 181       1.830  19.223  -6.765  1.00  0.00           O  
ATOM   2945  N   ILE B 182       3.023  19.304  -4.855  1.00  0.00           N  
ATOM   2946  H   ILE B 182       3.131  18.918  -3.928  1.00  0.00           H  
ATOM   2947  CA  ILE B 182       4.063  20.251  -5.294  1.00  0.00           C  
ATOM   2948  HA  ILE B 182       3.804  20.626  -6.279  1.00  0.00           H  
ATOM   2949  CB  ILE B 182       4.106  21.460  -4.323  1.00  0.00           C  
ATOM   2950  HB  ILE B 182       4.305  21.070  -3.322  1.00  0.00           H  
ATOM   2951  CG2 ILE B 182       5.233  22.453  -4.645  1.00  0.00           C  
ATOM   2952 HG21 ILE B 182       5.182  23.310  -3.974  1.00  0.00           H  
ATOM   2953 HG22 ILE B 182       6.205  21.985  -4.500  1.00  0.00           H  
ATOM   2954 HG23 ILE B 182       5.157  22.810  -5.672  1.00  0.00           H  
ATOM   2955  CG1 ILE B 182       2.757  22.220  -4.253  1.00  0.00           C  
ATOM   2956 HG12 ILE B 182       1.979  21.542  -3.905  1.00  0.00           H  
ATOM   2957 HG13 ILE B 182       2.841  23.002  -3.499  1.00  0.00           H  
ATOM   2958  CD1 ILE B 182       2.276  22.872  -5.560  1.00  0.00           C  
ATOM   2959 HD11 ILE B 182       2.147  22.119  -6.336  1.00  0.00           H  
ATOM   2960 HD12 ILE B 182       1.317  23.360  -5.383  1.00  0.00           H  
ATOM   2961 HD13 ILE B 182       2.991  23.623  -5.894  1.00  0.00           H  
ATOM   2962  C   ILE B 182       5.414  19.511  -5.395  1.00  0.00           C  
ATOM   2963  O   ILE B 182       5.651  18.611  -4.586  1.00  0.00           O  
ATOM   2964  N   PRO B 183       6.293  19.823  -6.371  1.00  0.00           N  
ATOM   2965  CD  PRO B 183       6.083  20.691  -7.520  1.00  0.00           C  
ATOM   2966  HD2 PRO B 183       6.379  21.711  -7.279  1.00  0.00           H  
ATOM   2967  HD3 PRO B 183       5.055  20.670  -7.876  1.00  0.00           H  
ATOM   2968  CG  PRO B 183       6.995  20.134  -8.603  1.00  0.00           C  
ATOM   2969  HG2 PRO B 183       7.315  20.909  -9.293  1.00  0.00           H  
ATOM   2970  HG3 PRO B 183       6.475  19.338  -9.132  1.00  0.00           H  
ATOM   2971  CB  PRO B 183       8.178  19.562  -7.828  1.00  0.00           C  
ATOM   2972  HB2 PRO B 183       8.954  20.325  -7.740  1.00  0.00           H  
ATOM   2973  HB3 PRO B 183       8.565  18.671  -8.318  1.00  0.00           H  
ATOM   2974  CA  PRO B 183       7.616  19.201  -6.452  1.00  0.00           C  
ATOM   2975  HA  PRO B 183       7.496  18.120  -6.392  1.00  0.00           H  
ATOM   2976  C   PRO B 183       8.570  19.653  -5.338  1.00  0.00           C  
ATOM   2977  O   PRO B 183       8.455  20.765  -4.827  1.00  0.00           O  
ATOM   2978  N   GLU B 184       9.545  18.808  -5.009  1.00  0.00           N  
ATOM   2979  H   GLU B 184       9.572  17.905  -5.467  1.00  0.00           H  
ATOM   2980  CA  GLU B 184      10.594  19.111  -4.030  1.00  0.00           C  
ATOM   2981  HA  GLU B 184      10.097  19.484  -3.134  1.00  0.00           H  
ATOM   2982  CB  GLU B 184      11.377  17.837  -3.662  1.00  0.00           C  
ATOM   2983  HB2 GLU B 184      11.253  17.101  -4.453  1.00  0.00           H  
ATOM   2984  HB3 GLU B 184      12.444  18.056  -3.596  1.00  0.00           H  
ATOM   2985  CG  GLU B 184      10.923  17.223  -2.326  1.00  0.00           C  
ATOM   2986  HG2 GLU B 184       9.851  17.017  -2.382  1.00  0.00           H  
ATOM   2987  HG3 GLU B 184      11.439  16.268  -2.203  1.00  0.00           H  
ATOM   2988  CD  GLU B 184      11.217  18.112  -1.100  1.00  0.00           C  
ATOM   2989  OE1 GLU B 184      10.917  17.660   0.024  1.00  0.00           O  
ATOM   2990  OE2 GLU B 184      11.733  19.241  -1.287  1.00  0.00           O  
ATOM   2991  C   GLU B 184      11.558  20.223  -4.479  1.00  0.00           C  
ATOM   2992  O   GLU B 184      11.822  20.439  -5.667  1.00  0.00           O  
ATOM   2993  N   ASN B 185      12.123  20.917  -3.492  1.00  0.00           N  
ATOM   2994  H   ASN B 185      11.974  20.556  -2.546  1.00  0.00           H  
ATOM   2995  CA  ASN B 185      12.815  22.201  -3.624  1.00  0.00           C  
ATOM   2996  HA  ASN B 185      12.283  22.758  -4.394  1.00  0.00           H  
ATOM   2997  CB  ASN B 185      12.655  22.950  -2.286  1.00  0.00           C  
ATOM   2998  HB2 ASN B 185      11.674  22.739  -1.860  1.00  0.00           H  
ATOM   2999  HB3 ASN B 185      13.408  22.590  -1.586  1.00  0.00           H  
ATOM   3000  CG  ASN B 185      12.751  24.458  -2.436  1.00  0.00           C  
ATOM   3001  OD1 ASN B 185      12.220  25.049  -3.365  1.00  0.00           O  
ATOM   3002  ND2 ASN B 185      13.391  25.139  -1.516  1.00  0.00           N  
ATOM   3003 HD21 ASN B 185      13.455  26.128  -1.659  1.00  0.00           H  
ATOM   3004 HD22 ASN B 185      13.841  24.652  -0.765  1.00  0.00           H  
ATOM   3005  C   ASN B 185      14.279  22.099  -4.114  1.00  0.00           C  
ATOM   3006  O   ASN B 185      15.113  22.942  -3.789  1.00  0.00           O  
ATOM   3007  N   ASN B 186      14.605  21.062  -4.892  1.00  0.00           N  
ATOM   3008  H   ASN B 186      13.857  20.415  -5.107  1.00  0.00           H  
ATOM   3009  CA  ASN B 186      15.967  20.749  -5.345  1.00  0.00           C  
ATOM   3010  HA  ASN B 186      16.631  20.737  -4.477  1.00  0.00           H  
ATOM   3011  CB  ASN B 186      15.965  19.349  -5.999  1.00  0.00           C  
ATOM   3012  HB2 ASN B 186      15.133  19.269  -6.699  1.00  0.00           H  
ATOM   3013  HB3 ASN B 186      16.887  19.217  -6.563  1.00  0.00           H  
ATOM   3014  CG  ASN B 186      15.900  18.200  -5.009  1.00  0.00           C  
ATOM   3015  OD1 ASN B 186      16.186  18.338  -3.837  1.00  0.00           O  
ATOM   3016  ND2 ASN B 186      15.572  17.013  -5.466  1.00  0.00           N  
ATOM   3017 HD21 ASN B 186      15.543  16.275  -4.782  1.00  0.00           H  
ATOM   3018 HD22 ASN B 186      15.341  16.868  -6.431  1.00  0.00           H  
ATOM   3019  C   ASN B 186      16.563  21.766  -6.337  1.00  0.00           C  
ATOM   3020  O   ASN B 186      17.783  21.872  -6.440  1.00  0.00           O  
ATOM   3021  N   GLY B 187      15.731  22.428  -7.152  1.00  0.00           N  
ATOM   3022  H   GLY B 187      14.745  22.284  -6.995  1.00  0.00           H  
ATOM   3023  CA  GLY B 187      16.137  23.365  -8.221  1.00  0.00           C  
ATOM   3024  HA2 GLY B 187      15.247  23.850  -8.620  1.00  0.00           H  
ATOM   3025  HA3 GLY B 187      16.769  24.134  -7.774  1.00  0.00           H  
ATOM   3026  C   GLY B 187      16.917  22.764  -9.412  1.00  0.00           C  
ATOM   3027  O   GLY B 187      17.004  23.381 -10.474  1.00  0.00           O  
ATOM   3028  N   GLY B 188      17.489  21.567  -9.256  1.00  0.00           N  
ATOM   3029  H   GLY B 188      17.462  21.171  -8.326  1.00  0.00           H  
ATOM   3030  CA  GLY B 188      18.229  20.846 -10.291  1.00  0.00           C  
ATOM   3031  HA2 GLY B 188      18.971  21.517 -10.723  1.00  0.00           H  
ATOM   3032  HA3 GLY B 188      18.756  20.012  -9.830  1.00  0.00           H  
ATOM   3033  C   GLY B 188      17.356  20.297 -11.428  1.00  0.00           C  
ATOM   3034  O   GLY B 188      16.135  20.419 -11.433  1.00  0.00           O  
ATOM   3035  N   ALA B 189      18.005  19.681 -12.422  1.00  0.00           N  
ATOM   3036  H   ALA B 189      19.009  19.624 -12.377  1.00  0.00           H  
ATOM   3037  CA  ALA B 189      17.336  19.147 -13.612  1.00  0.00           C  
ATOM   3038  HA  ALA B 189      16.605  19.883 -13.957  1.00  0.00           H  
ATOM   3039  CB  ALA B 189      18.396  18.989 -14.709  1.00  0.00           C  
ATOM   3040  HB1 ALA B 189      19.145  18.257 -14.406  1.00  0.00           H  
ATOM   3041  HB2 ALA B 189      17.916  18.646 -15.627  1.00  0.00           H  
ATOM   3042  HB3 ALA B 189      18.877  19.948 -14.905  1.00  0.00           H  
ATOM   3043  C   ALA B 189      16.562  17.828 -13.380  1.00  0.00           C  
ATOM   3044  O   ALA B 189      15.753  17.450 -14.223  1.00  0.00           O  
ATOM   3045  N   GLY B 190      16.801  17.109 -12.277  1.00  0.00           N  
ATOM   3046  H   GLY B 190      17.399  17.515 -11.575  1.00  0.00           H  
ATOM   3047  CA  GLY B 190      15.964  15.983 -11.841  1.00  0.00           C  
ATOM   3048  HA2 GLY B 190      15.447  15.531 -12.688  1.00  0.00           H  
ATOM   3049  HA3 GLY B 190      16.581  15.220 -11.366  1.00  0.00           H  
ATOM   3050  C   GLY B 190      14.931  16.466 -10.826  1.00  0.00           C  
ATOM   3051  O   GLY B 190      15.283  17.238  -9.932  1.00  0.00           O  
ATOM   3052  N   CYS B 191      13.675  16.043 -10.964  1.00  0.00           N  
ATOM   3053  H   CYS B 191      13.443  15.379 -11.700  1.00  0.00           H  
ATOM   3054  CA  CYS B 191      12.557  16.589 -10.199  1.00  0.00           C  
ATOM   3055  HA  CYS B 191      12.939  17.157  -9.351  1.00  0.00           H  
ATOM   3056  CB  CYS B 191      11.796  17.548 -11.118  1.00  0.00           C  
ATOM   3057  HB2 CYS B 191      12.492  18.242 -11.591  1.00  0.00           H  
ATOM   3058  HB3 CYS B 191      11.276  16.975 -11.890  1.00  0.00           H  
ATOM   3059  SG  CYS B 191      10.599  18.472 -10.131  1.00  0.00           S  
ATOM   3060  HG  CYS B 191      11.483  19.217  -9.450  1.00  0.00           H  
ATOM   3061  C   CYS B 191      11.661  15.476  -9.643  1.00  0.00           C  
ATOM   3062  O   CYS B 191      11.340  14.537 -10.362  1.00  0.00           O  
ATOM   3063  N   VAL B 192      11.260  15.591  -8.376  1.00  0.00           N  
ATOM   3064  H   VAL B 192      11.477  16.440  -7.876  1.00  0.00           H  
ATOM   3065  CA  VAL B 192      10.532  14.562  -7.620  1.00  0.00           C  
ATOM   3066  HA  VAL B 192      10.090  13.860  -8.326  1.00  0.00           H  
ATOM   3067  CB  VAL B 192      11.510  13.751  -6.739  1.00  0.00           C  
ATOM   3068  HB  VAL B 192      12.289  13.353  -7.390  1.00  0.00           H  
ATOM   3069  CG1 VAL B 192      12.189  14.599  -5.652  1.00  0.00           C  
ATOM   3070 HG11 VAL B 192      12.667  15.474  -6.089  1.00  0.00           H  
ATOM   3071 HG12 VAL B 192      12.950  14.003  -5.150  1.00  0.00           H  
ATOM   3072 HG13 VAL B 192      11.452  14.914  -4.914  1.00  0.00           H  
ATOM   3073  CG2 VAL B 192      10.840  12.562  -6.036  1.00  0.00           C  
ATOM   3074 HG21 VAL B 192      10.130  12.902  -5.282  1.00  0.00           H  
ATOM   3075 HG22 VAL B 192      10.320  11.945  -6.768  1.00  0.00           H  
ATOM   3076 HG23 VAL B 192      11.604  11.948  -5.557  1.00  0.00           H  
ATOM   3077  C   VAL B 192       9.376  15.189  -6.838  1.00  0.00           C  
ATOM   3078  O   VAL B 192       9.429  16.356  -6.452  1.00  0.00           O  
ATOM   3079  N   CYS B 193       8.311  14.416  -6.637  1.00  0.00           N  
ATOM   3080  H   CYS B 193       8.320  13.484  -7.044  1.00  0.00           H  
ATOM   3081  CA  CYS B 193       7.068  14.821  -5.995  1.00  0.00           C  
ATOM   3082  HA  CYS B 193       7.287  15.565  -5.227  1.00  0.00           H  
ATOM   3083  CB  CYS B 193       6.179  15.458  -7.072  1.00  0.00           C  
ATOM   3084  HB2 CYS B 193       6.736  16.245  -7.584  1.00  0.00           H  
ATOM   3085  HB3 CYS B 193       5.907  14.694  -7.804  1.00  0.00           H  
ATOM   3086  SG  CYS B 193       4.676  16.163  -6.345  1.00  0.00           S  
ATOM   3087  HG  CYS B 193       5.274  17.041  -5.524  1.00  0.00           H  
ATOM   3088  C   CYS B 193       6.395  13.605  -5.328  1.00  0.00           C  
ATOM   3089  O   CYS B 193       6.353  12.507  -5.886  1.00  0.00           O  
ATOM   3090  N   HIE B 194       5.864  13.789  -4.120  1.00  0.00           N  
ATOM   3091  H   HIE B 194       5.899  14.709  -3.709  1.00  0.00           H  
ATOM   3092  CA  HIE B 194       5.180  12.734  -3.363  1.00  0.00           C  
ATOM   3093  HA  HIE B 194       5.437  11.765  -3.793  1.00  0.00           H  
ATOM   3094  CB  HIE B 194       5.693  12.723  -1.914  1.00  0.00           C  
ATOM   3095  HB2 HIE B 194       5.409  13.658  -1.428  1.00  0.00           H  
ATOM   3096  HB3 HIE B 194       5.214  11.906  -1.376  1.00  0.00           H  
ATOM   3097  CG  HIE B 194       7.193  12.556  -1.789  1.00  0.00           C  
ATOM   3098  ND1 HIE B 194       8.000  13.266  -0.902  1.00  0.00           N  
ATOM   3099  CE1 HIE B 194       9.256  12.852  -1.120  1.00  0.00           C  
ATOM   3100  HE1 HIE B 194      10.123  13.232  -0.594  1.00  0.00           H  
ATOM   3101  NE2 HIE B 194       9.277  11.902  -2.071  1.00  0.00           N  
ATOM   3102  HE2 HIE B 194      10.104  11.426  -2.407  1.00  0.00           H  
ATOM   3103  CD2 HIE B 194       7.983  11.695  -2.499  1.00  0.00           C  
ATOM   3104  HD2 HIE B 194       7.657  10.999  -3.256  1.00  0.00           H  
ATOM   3105  C   HIE B 194       3.656  12.870  -3.472  1.00  0.00           C  
ATOM   3106  O   HIE B 194       3.116  13.971  -3.511  1.00  0.00           O  
ATOM   3107  N   LEU B 195       2.966  11.733  -3.514  1.00  0.00           N  
ATOM   3108  H   LEU B 195       3.496  10.868  -3.467  1.00  0.00           H  
ATOM   3109  CA  LEU B 195       1.529  11.586  -3.730  1.00  0.00           C  
ATOM   3110  HA  LEU B 195       1.050  12.565  -3.762  1.00  0.00           H  
ATOM   3111  CB  LEU B 195       1.301  10.875  -5.077  1.00  0.00           C  
ATOM   3112  HB2 LEU B 195       1.846   9.932  -5.049  1.00  0.00           H  
ATOM   3113  HB3 LEU B 195       0.241  10.641  -5.183  1.00  0.00           H  
ATOM   3114  CG  LEU B 195       1.772  11.676  -6.306  1.00  0.00           C  
ATOM   3115  HG  LEU B 195       2.691  12.222  -6.091  1.00  0.00           H  
ATOM   3116  CD1 LEU B 195       2.051  10.723  -7.465  1.00  0.00           C  
ATOM   3117 HD11 LEU B 195       2.318  11.288  -8.355  1.00  0.00           H  
ATOM   3118 HD12 LEU B 195       2.888  10.078  -7.199  1.00  0.00           H  
ATOM   3119 HD13 LEU B 195       1.174  10.110  -7.670  1.00  0.00           H  
ATOM   3120  CD2 LEU B 195       0.703  12.664  -6.751  1.00  0.00           C  
ATOM   3121 HD21 LEU B 195      -0.203  12.123  -7.022  1.00  0.00           H  
ATOM   3122 HD22 LEU B 195       1.049  13.229  -7.614  1.00  0.00           H  
ATOM   3123 HD23 LEU B 195       0.486  13.362  -5.944  1.00  0.00           H  
ATOM   3124  C   LEU B 195       0.954  10.787  -2.556  1.00  0.00           C  
ATOM   3125  O   LEU B 195       1.290   9.616  -2.364  1.00  0.00           O  
ATOM   3126  N   LEU B 196       0.148  11.461  -1.739  1.00  0.00           N  
ATOM   3127  H   LEU B 196      -0.133  12.395  -2.013  1.00  0.00           H  
ATOM   3128  CA  LEU B 196      -0.309  10.983  -0.434  1.00  0.00           C  
ATOM   3129  HA  LEU B 196       0.395  10.236  -0.066  1.00  0.00           H  
ATOM   3130  CB  LEU B 196      -0.318  12.168   0.553  1.00  0.00           C  
ATOM   3131  HB2 LEU B 196      -1.066  12.885   0.209  1.00  0.00           H  
ATOM   3132  HB3 LEU B 196      -0.633  11.802   1.532  1.00  0.00           H  
ATOM   3133  CG  LEU B 196       1.030  12.908   0.704  1.00  0.00           C  
ATOM   3134  HG  LEU B 196       1.365  13.273  -0.267  1.00  0.00           H  
ATOM   3135  CD1 LEU B 196       0.855  14.121   1.620  1.00  0.00           C  
ATOM   3136 HD11 LEU B 196       0.523  13.803   2.609  1.00  0.00           H  
ATOM   3137 HD12 LEU B 196       1.798  14.658   1.712  1.00  0.00           H  
ATOM   3138 HD13 LEU B 196       0.111  14.796   1.194  1.00  0.00           H  
ATOM   3139  CD2 LEU B 196       2.122  12.013   1.294  1.00  0.00           C  
ATOM   3140 HD21 LEU B 196       3.037  12.590   1.429  1.00  0.00           H  
ATOM   3141 HD22 LEU B 196       1.798  11.616   2.257  1.00  0.00           H  
ATOM   3142 HD23 LEU B 196       2.329  11.189   0.614  1.00  0.00           H  
ATOM   3143  C   LEU B 196      -1.688  10.310  -0.515  1.00  0.00           C  
ATOM   3144  O   LEU B 196      -2.539  10.736  -1.303  1.00  0.00           O  
ATOM   3145  N   MET B 197      -1.921   9.304   0.327  1.00  0.00           N  
ATOM   3146  H   MET B 197      -1.156   8.993   0.919  1.00  0.00           H  
ATOM   3147  CA  MET B 197      -3.202   8.602   0.494  1.00  0.00           C  
ATOM   3148  HA  MET B 197      -4.008   9.335   0.454  1.00  0.00           H  
ATOM   3149  CB  MET B 197      -3.428   7.592  -0.652  1.00  0.00           C  
ATOM   3150  HB2 MET B 197      -4.374   7.083  -0.465  1.00  0.00           H  
ATOM   3151  HB3 MET B 197      -3.554   8.138  -1.585  1.00  0.00           H  
ATOM   3152  CG  MET B 197      -2.353   6.506  -0.843  1.00  0.00           C  
ATOM   3153  HG2 MET B 197      -2.143   6.048   0.124  1.00  0.00           H  
ATOM   3154  HG3 MET B 197      -2.794   5.733  -1.471  1.00  0.00           H  
ATOM   3155  SD  MET B 197      -0.766   6.977  -1.615  1.00  0.00           S  
ATOM   3156  CE  MET B 197      -1.331   7.692  -3.187  1.00  0.00           C  
ATOM   3157  HE1 MET B 197      -1.907   8.598  -3.000  1.00  0.00           H  
ATOM   3158  HE2 MET B 197      -0.469   7.954  -3.798  1.00  0.00           H  
ATOM   3159  HE3 MET B 197      -1.949   6.970  -3.720  1.00  0.00           H  
ATOM   3160  C   MET B 197      -3.268   7.929   1.878  1.00  0.00           C  
ATOM   3161  O   MET B 197      -2.239   7.775   2.534  1.00  0.00           O  
ATOM   3162  N   ASP B 198      -4.459   7.546   2.357  1.00  0.00           N  
ATOM   3163  H   ASP B 198      -5.312   7.755   1.851  1.00  0.00           H  
ATOM   3164  CA  ASP B 198      -4.584   6.872   3.664  1.00  0.00           C  
ATOM   3165  HA  ASP B 198      -3.974   7.413   4.388  1.00  0.00           H  
ATOM   3166  CB  ASP B 198      -6.035   6.847   4.177  1.00  0.00           C  
ATOM   3167  HB2 ASP B 198      -6.489   5.906   3.866  1.00  0.00           H  
ATOM   3168  HB3 ASP B 198      -6.019   6.837   5.268  1.00  0.00           H  
ATOM   3169  CG  ASP B 198      -6.981   7.935   3.686  1.00  0.00           C  
ATOM   3170  OD1 ASP B 198      -7.428   7.838   2.516  1.00  0.00           O  
ATOM   3171  OD2 ASP B 198      -7.525   8.676   4.531  1.00  0.00           O  
ATOM   3172  C   ASP B 198      -4.111   5.409   3.649  1.00  0.00           C  
ATOM   3173  O   ASP B 198      -3.636   4.892   4.659  1.00  0.00           O  
ATOM   3174  N   ASP B 199      -4.346   4.733   2.521  1.00  0.00           N  
ATOM   3175  H   ASP B 199      -4.743   5.238   1.744  1.00  0.00           H  
ATOM   3176  CA  ASP B 199      -4.191   3.297   2.315  1.00  0.00           C  
ATOM   3177  HA  ASP B 199      -3.226   2.987   2.712  1.00  0.00           H  
ATOM   3178  CB  ASP B 199      -5.293   2.534   3.081  1.00  0.00           C  
ATOM   3179  HB2 ASP B 199      -5.288   1.490   2.761  1.00  0.00           H  
ATOM   3180  HB3 ASP B 199      -5.028   2.542   4.137  1.00  0.00           H  
ATOM   3181  CG  ASP B 199      -6.722   3.090   2.946  1.00  0.00           C  
ATOM   3182  OD1 ASP B 199      -7.426   3.267   3.961  1.00  0.00           O  
ATOM   3183  OD2 ASP B 199      -7.236   3.245   1.818  1.00  0.00           O  
ATOM   3184  C   ASP B 199      -4.204   2.972   0.805  1.00  0.00           C  
ATOM   3185  O   ASP B 199      -4.664   3.781  -0.006  1.00  0.00           O  
ATOM   3186  N   VAL B 200      -3.706   1.788   0.426  1.00  0.00           N  
ATOM   3187  H   VAL B 200      -3.358   1.168   1.141  1.00  0.00           H  
ATOM   3188  CA  VAL B 200      -3.574   1.306  -0.962  1.00  0.00           C  
ATOM   3189  HA  VAL B 200      -4.262   1.855  -1.604  1.00  0.00           H  
ATOM   3190  CB  VAL B 200      -2.137   1.542  -1.480  1.00  0.00           C  
ATOM   3191  HB  VAL B 200      -1.445   1.030  -0.812  1.00  0.00           H  
ATOM   3192  CG1 VAL B 200      -1.910   0.999  -2.894  1.00  0.00           C  
ATOM   3193 HG11 VAL B 200      -2.639   1.425  -3.584  1.00  0.00           H  
ATOM   3194 HG12 VAL B 200      -0.904   1.254  -3.222  1.00  0.00           H  
ATOM   3195 HG13 VAL B 200      -1.995  -0.088  -2.900  1.00  0.00           H  
ATOM   3196  CG2 VAL B 200      -1.747   3.028  -1.511  1.00  0.00           C  
ATOM   3197 HG21 VAL B 200      -2.423   3.573  -2.170  1.00  0.00           H  
ATOM   3198 HG22 VAL B 200      -1.802   3.453  -0.510  1.00  0.00           H  
ATOM   3199 HG23 VAL B 200      -0.723   3.139  -1.865  1.00  0.00           H  
ATOM   3200  C   VAL B 200      -3.941  -0.183  -1.033  1.00  0.00           C  
ATOM   3201  O   VAL B 200      -3.598  -0.940  -0.123  1.00  0.00           O  
ATOM   3202  N   VAL B 201      -4.638  -0.602  -2.096  1.00  0.00           N  
ATOM   3203  H   VAL B 201      -4.917   0.108  -2.769  1.00  0.00           H  
ATOM   3204  CA  VAL B 201      -5.120  -1.984  -2.338  1.00  0.00           C  
ATOM   3205  HA  VAL B 201      -4.481  -2.678  -1.792  1.00  0.00           H  
ATOM   3206  CB  VAL B 201      -6.566  -2.171  -1.824  1.00  0.00           C  
ATOM   3207  HB  VAL B 201      -6.818  -3.219  -1.958  1.00  0.00           H  
ATOM   3208  CG1 VAL B 201      -6.738  -1.877  -0.329  1.00  0.00           C  
ATOM   3209 HG11 VAL B 201      -7.755  -2.115  -0.020  1.00  0.00           H  
ATOM   3210 HG12 VAL B 201      -6.048  -2.500   0.234  1.00  0.00           H  
ATOM   3211 HG13 VAL B 201      -6.536  -0.828  -0.118  1.00  0.00           H  
ATOM   3212  CG2 VAL B 201      -7.597  -1.337  -2.593  1.00  0.00           C  
ATOM   3213 HG21 VAL B 201      -8.595  -1.533  -2.207  1.00  0.00           H  
ATOM   3214 HG22 VAL B 201      -7.369  -0.283  -2.469  1.00  0.00           H  
ATOM   3215 HG23 VAL B 201      -7.582  -1.578  -3.655  1.00  0.00           H  
ATOM   3216  C   VAL B 201      -5.027  -2.373  -3.829  1.00  0.00           C  
ATOM   3217  O   VAL B 201      -4.732  -1.526  -4.676  1.00  0.00           O  
ATOM   3218  N   SER B 202      -5.281  -3.641  -4.185  1.00  0.00           N  
ATOM   3219  H   SER B 202      -5.486  -4.314  -3.452  1.00  0.00           H  
ATOM   3220  CA  SER B 202      -5.079  -4.163  -5.551  1.00  0.00           C  
ATOM   3221  HA  SER B 202      -4.020  -4.098  -5.789  1.00  0.00           H  
ATOM   3222  CB  SER B 202      -5.503  -5.627  -5.660  1.00  0.00           C  
ATOM   3223  HB2 SER B 202      -6.540  -5.718  -5.339  1.00  0.00           H  
ATOM   3224  HB3 SER B 202      -5.431  -5.935  -6.702  1.00  0.00           H  
ATOM   3225  OG  SER B 202      -4.700  -6.515  -4.923  1.00  0.00           O  
ATOM   3226  HG  SER B 202      -4.795  -6.271  -3.968  1.00  0.00           H  
ATOM   3227  C   SER B 202      -5.871  -3.439  -6.645  1.00  0.00           C  
ATOM   3228  O   SER B 202      -5.378  -3.342  -7.773  1.00  0.00           O  
ATOM   3229  N   ALA B 203      -7.094  -2.991  -6.345  1.00  0.00           N  
ATOM   3230  H   ALA B 203      -7.448  -3.161  -5.408  1.00  0.00           H  
ATOM   3231  CA  ALA B 203      -7.995  -2.365  -7.318  1.00  0.00           C  
ATOM   3232  HA  ALA B 203      -7.975  -2.951  -8.237  1.00  0.00           H  
ATOM   3233  CB  ALA B 203      -9.413  -2.430  -6.739  1.00  0.00           C  
ATOM   3234  HB1 ALA B 203      -9.674  -3.467  -6.532  1.00  0.00           H  
ATOM   3235  HB2 ALA B 203      -9.475  -1.844  -5.822  1.00  0.00           H  
ATOM   3236  HB3 ALA B 203     -10.122  -2.027  -7.463  1.00  0.00           H  
ATOM   3237  C   ALA B 203      -7.607  -0.920  -7.703  1.00  0.00           C  
ATOM   3238  O   ALA B 203      -8.095  -0.398  -8.704  1.00  0.00           O  
ATOM   3239  N   ASP B 204      -6.741  -0.275  -6.914  1.00  0.00           N  
ATOM   3240  H   ASP B 204      -6.327  -0.784  -6.145  1.00  0.00           H  
ATOM   3241  CA  ASP B 204      -6.402   1.140  -7.054  1.00  0.00           C  
ATOM   3242  HA  ASP B 204      -7.347   1.685  -7.133  1.00  0.00           H  
ATOM   3243  CB  ASP B 204      -5.702   1.661  -5.780  1.00  0.00           C  
ATOM   3244  HB2 ASP B 204      -4.800   1.072  -5.602  1.00  0.00           H  
ATOM   3245  HB3 ASP B 204      -5.391   2.693  -5.960  1.00  0.00           H  
ATOM   3246  CG  ASP B 204      -6.589   1.643  -4.515  1.00  0.00           C  
ATOM   3247  OD1 ASP B 204      -6.036   1.659  -3.390  1.00  0.00           O  
ATOM   3248  OD2 ASP B 204      -7.831   1.698  -4.632  1.00  0.00           O  
ATOM   3249  C   ASP B 204      -5.597   1.455  -8.336  1.00  0.00           C  
ATOM   3250  O   ASP B 204      -4.613   0.799  -8.695  1.00  0.00           O  
ATOM   3251  N   GLN B 205      -5.999   2.545  -8.991  1.00  0.00           N  
ATOM   3252  H   GLN B 205      -6.834   3.007  -8.658  1.00  0.00           H  
ATOM   3253  CA  GLN B 205      -5.350   3.162 -10.146  1.00  0.00           C  
ATOM   3254  HA  GLN B 205      -4.273   3.022 -10.063  1.00  0.00           H  
ATOM   3255  CB  GLN B 205      -5.843   2.481 -11.440  1.00  0.00           C  
ATOM   3256  HB2 GLN B 205      -5.513   1.442 -11.414  1.00  0.00           H  
ATOM   3257  HB3 GLN B 205      -6.934   2.491 -11.463  1.00  0.00           H  
ATOM   3258  CG  GLN B 205      -5.318   3.144 -12.729  1.00  0.00           C  
ATOM   3259  HG2 GLN B 205      -5.870   4.064 -12.916  1.00  0.00           H  
ATOM   3260  HG3 GLN B 205      -4.272   3.402 -12.590  1.00  0.00           H  
ATOM   3261  CD  GLN B 205      -5.392   2.259 -13.976  1.00  0.00           C  
ATOM   3262  OE1 GLN B 205      -5.925   1.163 -13.999  1.00  0.00           O  
ATOM   3263  NE2 GLN B 205      -4.805   2.687 -15.072  1.00  0.00           N  
ATOM   3264 HE21 GLN B 205      -4.882   2.089 -15.873  1.00  0.00           H  
ATOM   3265 HE22 GLN B 205      -4.357   3.597 -15.101  1.00  0.00           H  
ATOM   3266  C   GLN B 205      -5.643   4.668 -10.112  1.00  0.00           C  
ATOM   3267  O   GLN B 205      -6.733   5.076  -9.716  1.00  0.00           O  
ATOM   3268  N   TYR B 206      -4.680   5.498 -10.502  1.00  0.00           N  
ATOM   3269  H   TYR B 206      -3.807   5.108 -10.844  1.00  0.00           H  
ATOM   3270  CA  TYR B 206      -4.791   6.955 -10.469  1.00  0.00           C  
ATOM   3271  HA  TYR B 206      -5.807   7.236 -10.200  1.00  0.00           H  
ATOM   3272  CB  TYR B 206      -3.854   7.541  -9.396  1.00  0.00           C  
ATOM   3273  HB2 TYR B 206      -2.837   7.241  -9.633  1.00  0.00           H  
ATOM   3274  HB3 TYR B 206      -3.889   8.629  -9.470  1.00  0.00           H  
ATOM   3275  CG  TYR B 206      -4.140   7.150  -7.949  1.00  0.00           C  
ATOM   3276  CD1 TYR B 206      -3.726   5.897  -7.447  1.00  0.00           C  
ATOM   3277  HD1 TYR B 206      -3.222   5.199  -8.100  1.00  0.00           H  
ATOM   3278  CE1 TYR B 206      -3.963   5.553  -6.100  1.00  0.00           C  
ATOM   3279  HE1 TYR B 206      -3.655   4.591  -5.719  1.00  0.00           H  
ATOM   3280  CZ  TYR B 206      -4.594   6.477  -5.237  1.00  0.00           C  
ATOM   3281  OH  TYR B 206      -4.821   6.157  -3.934  1.00  0.00           O  
ATOM   3282  HH  TYR B 206      -4.837   5.208  -3.770  1.00  0.00           H  
ATOM   3283  CE2 TYR B 206      -4.995   7.737  -5.734  1.00  0.00           C  
ATOM   3284  HE2 TYR B 206      -5.477   8.437  -5.068  1.00  0.00           H  
ATOM   3285  CD2 TYR B 206      -4.770   8.069  -7.086  1.00  0.00           C  
ATOM   3286  HD2 TYR B 206      -5.074   9.037  -7.462  1.00  0.00           H  
ATOM   3287  C   TYR B 206      -4.504   7.539 -11.858  1.00  0.00           C  
ATOM   3288  O   TYR B 206      -3.689   7.011 -12.625  1.00  0.00           O  
ATOM   3289  N   THR B 207      -5.163   8.649 -12.191  1.00  0.00           N  
ATOM   3290  H   THR B 207      -5.848   9.023 -11.538  1.00  0.00           H  
ATOM   3291  CA  THR B 207      -4.695   9.571 -13.237  1.00  0.00           C  
ATOM   3292  HA  THR B 207      -4.196   9.005 -14.022  1.00  0.00           H  
ATOM   3293  CB  THR B 207      -5.853  10.335 -13.901  1.00  0.00           C  
ATOM   3294  HB  THR B 207      -5.449  10.964 -14.697  1.00  0.00           H  
ATOM   3295  CG2 THR B 207      -6.891   9.392 -14.509  1.00  0.00           C  
ATOM   3296 HG21 THR B 207      -6.405   8.689 -15.184  1.00  0.00           H  
ATOM   3297 HG22 THR B 207      -7.627   9.974 -15.063  1.00  0.00           H  
ATOM   3298 HG23 THR B 207      -7.401   8.846 -13.718  1.00  0.00           H  
ATOM   3299  OG1 THR B 207      -6.521  11.154 -12.972  1.00  0.00           O  
ATOM   3300  HG1 THR B 207      -6.138  12.035 -13.017  1.00  0.00           H  
ATOM   3301  C   THR B 207      -3.677  10.547 -12.645  1.00  0.00           C  
ATOM   3302  O   THR B 207      -3.680  10.798 -11.438  1.00  0.00           O  
ATOM   3303  N   LEU B 208      -2.822  11.102 -13.505  1.00  0.00           N  
ATOM   3304  H   LEU B 208      -2.904  10.857 -14.486  1.00  0.00           H  
ATOM   3305  CA  LEU B 208      -1.806  12.103 -13.169  1.00  0.00           C  
ATOM   3306  HA  LEU B 208      -2.042  12.575 -12.215  1.00  0.00           H  
ATOM   3307  CB  LEU B 208      -0.414  11.436 -13.077  1.00  0.00           C  
ATOM   3308  HB2 LEU B 208      -0.189  11.005 -14.054  1.00  0.00           H  
ATOM   3309  HB3 LEU B 208       0.318  12.221 -12.890  1.00  0.00           H  
ATOM   3310  CG  LEU B 208      -0.203  10.330 -12.025  1.00  0.00           C  
ATOM   3311  HG  LEU B 208      -0.931   9.533 -12.176  1.00  0.00           H  
ATOM   3312  CD1 LEU B 208       1.201   9.741 -12.185  1.00  0.00           C  
ATOM   3313 HD11 LEU B 208       1.312   9.310 -13.179  1.00  0.00           H  
ATOM   3314 HD12 LEU B 208       1.952  10.519 -12.041  1.00  0.00           H  
ATOM   3315 HD13 LEU B 208       1.352   8.960 -11.443  1.00  0.00           H  
ATOM   3316  CD2 LEU B 208      -0.313  10.850 -10.594  1.00  0.00           C  
ATOM   3317 HD21 LEU B 208      -1.323  11.215 -10.432  1.00  0.00           H  
ATOM   3318 HD22 LEU B 208      -0.116  10.047  -9.887  1.00  0.00           H  
ATOM   3319 HD23 LEU B 208       0.394  11.662 -10.429  1.00  0.00           H  
ATOM   3320  C   LEU B 208      -1.782  13.184 -14.262  1.00  0.00           C  
ATOM   3321  O   LEU B 208      -1.619  12.838 -15.431  1.00  0.00           O  
ATOM   3322  N   ASP B 209      -1.875  14.465 -13.899  1.00  0.00           N  
ATOM   3323  H   ASP B 209      -2.010  14.668 -12.912  1.00  0.00           H  
ATOM   3324  CA  ASP B 209      -1.743  15.613 -14.811  1.00  0.00           C  
ATOM   3325  HA  ASP B 209      -1.405  15.267 -15.789  1.00  0.00           H  
ATOM   3326  CB  ASP B 209      -3.088  16.334 -15.018  1.00  0.00           C  
ATOM   3327  HB2 ASP B 209      -3.574  16.486 -14.053  1.00  0.00           H  
ATOM   3328  HB3 ASP B 209      -2.879  17.317 -15.437  1.00  0.00           H  
ATOM   3329  CG  ASP B 209      -4.061  15.623 -15.959  1.00  0.00           C  
ATOM   3330  OD1 ASP B 209      -4.625  16.304 -16.852  1.00  0.00           O  
ATOM   3331  OD2 ASP B 209      -4.269  14.397 -15.870  1.00  0.00           O  
ATOM   3332  C   ASP B 209      -0.695  16.604 -14.283  1.00  0.00           C  
ATOM   3333  O   ASP B 209      -0.887  17.227 -13.238  1.00  0.00           O  
ATOM   3334  N   LEU B 210       0.410  16.780 -15.011  1.00  0.00           N  
ATOM   3335  H   LEU B 210       0.457  16.331 -15.919  1.00  0.00           H  
ATOM   3336  CA  LEU B 210       1.463  17.742 -14.673  1.00  0.00           C  
ATOM   3337  HA  LEU B 210       1.486  17.861 -13.589  1.00  0.00           H  
ATOM   3338  CB  LEU B 210       2.826  17.182 -15.125  1.00  0.00           C  
ATOM   3339  HB2 LEU B 210       2.975  16.196 -14.681  1.00  0.00           H  
ATOM   3340  HB3 LEU B 210       2.798  17.061 -16.208  1.00  0.00           H  
ATOM   3341  CG  LEU B 210       4.023  18.084 -14.763  1.00  0.00           C  
ATOM   3342  HG  LEU B 210       3.845  19.096 -15.125  1.00  0.00           H  
ATOM   3343  CD1 LEU B 210       4.263  18.129 -13.252  1.00  0.00           C  
ATOM   3344 HD11 LEU B 210       3.412  18.581 -12.746  1.00  0.00           H  
ATOM   3345 HD12 LEU B 210       4.421  17.121 -12.867  1.00  0.00           H  
ATOM   3346 HD13 LEU B 210       5.146  18.726 -13.035  1.00  0.00           H  
ATOM   3347  CD2 LEU B 210       5.299  17.568 -15.426  1.00  0.00           C  
ATOM   3348 HD21 LEU B 210       5.155  17.490 -16.504  1.00  0.00           H  
ATOM   3349 HD22 LEU B 210       6.122  18.254 -15.225  1.00  0.00           H  
ATOM   3350 HD23 LEU B 210       5.558  16.591 -15.020  1.00  0.00           H  
ATOM   3351  C   LEU B 210       1.170  19.112 -15.306  1.00  0.00           C  
ATOM   3352  O   LEU B 210       1.050  19.216 -16.527  1.00  0.00           O  
ATOM   3353  N   TRP B 211       1.105  20.162 -14.486  1.00  0.00           N  
ATOM   3354  H   TRP B 211       1.249  20.006 -13.491  1.00  0.00           H  
ATOM   3355  CA  TRP B 211       0.891  21.553 -14.908  1.00  0.00           C  
ATOM   3356  HA  TRP B 211       0.800  21.601 -15.993  1.00  0.00           H  
ATOM   3357  CB  TRP B 211      -0.410  22.088 -14.291  1.00  0.00           C  
ATOM   3358  HB2 TRP B 211      -0.362  21.959 -13.212  1.00  0.00           H  
ATOM   3359  HB3 TRP B 211      -0.459  23.160 -14.487  1.00  0.00           H  
ATOM   3360  CG  TRP B 211      -1.691  21.483 -14.780  1.00  0.00           C  
ATOM   3361  CD1 TRP B 211      -2.110  20.222 -14.530  1.00  0.00           C  
ATOM   3362  HD1 TRP B 211      -1.566  19.494 -13.940  1.00  0.00           H  
ATOM   3363  NE1 TRP B 211      -3.305  19.989 -15.181  1.00  0.00           N  
ATOM   3364  HE1 TRP B 211      -3.761  19.084 -15.201  1.00  0.00           H  
ATOM   3365  CE2 TRP B 211      -3.727  21.097 -15.880  1.00  0.00           C  
ATOM   3366  CZ2 TRP B 211      -4.847  21.349 -16.685  1.00  0.00           C  
ATOM   3367  HZ2 TRP B 211      -5.575  20.570 -16.866  1.00  0.00           H  
ATOM   3368  CH2 TRP B 211      -5.010  22.626 -17.248  1.00  0.00           C  
ATOM   3369  HH2 TRP B 211      -5.871  22.844 -17.866  1.00  0.00           H  
ATOM   3370  CZ3 TRP B 211      -4.053  23.625 -17.001  1.00  0.00           C  
ATOM   3371  HZ3 TRP B 211      -4.187  24.609 -17.433  1.00  0.00           H  
ATOM   3372  CE3 TRP B 211      -2.923  23.354 -16.204  1.00  0.00           C  
ATOM   3373  HE3 TRP B 211      -2.189  24.129 -16.040  1.00  0.00           H  
ATOM   3374  CD2 TRP B 211      -2.723  22.079 -15.630  1.00  0.00           C  
ATOM   3375  C   TRP B 211       2.067  22.448 -14.499  1.00  0.00           C  
ATOM   3376  O   TRP B 211       2.699  22.211 -13.470  1.00  0.00           O  
ATOM   3377  N   ALA B 212       2.307  23.517 -15.259  1.00  0.00           N  
ATOM   3378  H   ALA B 212       1.741  23.642 -16.094  1.00  0.00           H  
ATOM   3379  CA  ALA B 212       3.235  24.602 -14.940  1.00  0.00           C  
ATOM   3380  HA  ALA B 212       3.535  24.531 -13.897  1.00  0.00           H  
ATOM   3381  CB  ALA B 212       4.483  24.478 -15.806  1.00  0.00           C  
ATOM   3382  HB1 ALA B 212       4.219  24.573 -16.861  1.00  0.00           H  
ATOM   3383  HB2 ALA B 212       5.176  25.275 -15.536  1.00  0.00           H  
ATOM   3384  HB3 ALA B 212       4.947  23.512 -15.632  1.00  0.00           H  
ATOM   3385  C   ALA B 212       2.560  25.960 -15.153  1.00  0.00           C  
ATOM   3386  O   ALA B 212       1.985  26.209 -16.217  1.00  0.00           O  
ATOM   3387  N   GLY B 213       2.588  26.824 -14.135  1.00  0.00           N  
ATOM   3388  H   GLY B 213       3.188  26.605 -13.344  1.00  0.00           H  
ATOM   3389  CA  GLY B 213       1.854  28.092 -14.144  1.00  0.00           C  
ATOM   3390  HA2 GLY B 213       1.851  28.514 -13.140  1.00  0.00           H  
ATOM   3391  HA3 GLY B 213       2.364  28.792 -14.808  1.00  0.00           H  
ATOM   3392  C   GLY B 213       0.395  27.920 -14.598  1.00  0.00           C  
ATOM   3393  O   GLY B 213      -0.414  27.299 -13.901  1.00  0.00           O  
ATOM   3394  N   GLN B 214       0.075  28.449 -15.781  1.00  0.00           N  
ATOM   3395  H   GLN B 214       0.813  28.876 -16.318  1.00  0.00           H  
ATOM   3396  CA  GLN B 214      -1.253  28.371 -16.396  1.00  0.00           C  
ATOM   3397  HA  GLN B 214      -2.005  28.507 -15.620  1.00  0.00           H  
ATOM   3398  CB  GLN B 214      -1.407  29.504 -17.433  1.00  0.00           C  
ATOM   3399  HB2 GLN B 214      -0.730  29.295 -18.263  1.00  0.00           H  
ATOM   3400  HB3 GLN B 214      -2.424  29.475 -17.831  1.00  0.00           H  
ATOM   3401  CG  GLN B 214      -1.118  30.939 -16.947  1.00  0.00           C  
ATOM   3402  HG2 GLN B 214      -0.109  31.003 -16.540  1.00  0.00           H  
ATOM   3403  HG3 GLN B 214      -1.160  31.592 -17.821  1.00  0.00           H  
ATOM   3404  CD  GLN B 214      -2.103  31.483 -15.910  1.00  0.00           C  
ATOM   3405  OE1 GLN B 214      -2.700  30.780 -15.117  1.00  0.00           O  
ATOM   3406  NE2 GLN B 214      -2.305  32.781 -15.861  1.00  0.00           N  
ATOM   3407 HE21 GLN B 214      -2.988  33.090 -15.190  1.00  0.00           H  
ATOM   3408 HE22 GLN B 214      -1.874  33.397 -16.524  1.00  0.00           H  
ATOM   3409  C   GLN B 214      -1.577  27.028 -17.082  1.00  0.00           C  
ATOM   3410  O   GLN B 214      -2.756  26.704 -17.187  1.00  0.00           O  
ATOM   3411  N   GLN B 215      -0.597  26.255 -17.572  1.00  0.00           N  
ATOM   3412  H   GLN B 215       0.368  26.451 -17.324  1.00  0.00           H  
ATOM   3413  CA  GLN B 215      -0.843  25.236 -18.611  1.00  0.00           C  
ATOM   3414  HA  GLN B 215      -1.917  25.184 -18.789  1.00  0.00           H  
ATOM   3415  CB  GLN B 215      -0.226  25.679 -19.950  1.00  0.00           C  
ATOM   3416  HB2 GLN B 215      -0.628  25.039 -20.736  1.00  0.00           H  
ATOM   3417  HB3 GLN B 215      -0.540  26.702 -20.164  1.00  0.00           H  
ATOM   3418  CG  GLN B 215       1.311  25.602 -20.012  1.00  0.00           C  
ATOM   3419  HG2 GLN B 215       1.737  26.244 -19.241  1.00  0.00           H  
ATOM   3420  HG3 GLN B 215       1.640  24.580 -19.825  1.00  0.00           H  
ATOM   3421  CD  GLN B 215       1.866  26.029 -21.371  1.00  0.00           C  
ATOM   3422  OE1 GLN B 215       1.167  26.230 -22.347  1.00  0.00           O  
ATOM   3423  NE2 GLN B 215       3.162  26.211 -21.489  1.00  0.00           N  
ATOM   3424 HE21 GLN B 215       3.480  26.498 -22.396  1.00  0.00           H  
ATOM   3425 HE22 GLN B 215       3.776  26.069 -20.710  1.00  0.00           H  
ATOM   3426  C   GLN B 215      -0.417  23.810 -18.239  1.00  0.00           C  
ATOM   3427  O   GLN B 215       0.494  23.592 -17.442  1.00  0.00           O  
ATOM   3428  N   LEU B 216      -1.080  22.830 -18.858  1.00  0.00           N  
ATOM   3429  H   LEU B 216      -1.818  23.091 -19.492  1.00  0.00           H  
ATOM   3430  CA  LEU B 216      -0.703  21.417 -18.842  1.00  0.00           C  
ATOM   3431  HA  LEU B 216      -0.575  21.095 -17.808  1.00  0.00           H  
ATOM   3432  CB  LEU B 216      -1.862  20.625 -19.483  1.00  0.00           C  
ATOM   3433  HB2 LEU B 216      -2.796  20.881 -18.981  1.00  0.00           H  
ATOM   3434  HB3 LEU B 216      -1.947  20.950 -20.521  1.00  0.00           H  
ATOM   3435  CG  LEU B 216      -1.692  19.094 -19.464  1.00  0.00           C  
ATOM   3436  HG  LEU B 216      -0.666  18.826 -19.711  1.00  0.00           H  
ATOM   3437  CD1 LEU B 216      -2.045  18.524 -18.093  1.00  0.00           C  
ATOM   3438 HD11 LEU B 216      -1.889  17.448 -18.091  1.00  0.00           H  
ATOM   3439 HD12 LEU B 216      -1.411  18.964 -17.326  1.00  0.00           H  
ATOM   3440 HD13 LEU B 216      -3.091  18.723 -17.856  1.00  0.00           H  
ATOM   3441  CD2 LEU B 216      -2.605  18.437 -20.500  1.00  0.00           C  
ATOM   3442 HD21 LEU B 216      -2.437  17.362 -20.500  1.00  0.00           H  
ATOM   3443 HD22 LEU B 216      -3.650  18.646 -20.266  1.00  0.00           H  
ATOM   3444 HD23 LEU B 216      -2.372  18.825 -21.491  1.00  0.00           H  
ATOM   3445  C   LEU B 216       0.618  21.202 -19.607  1.00  0.00           C  
ATOM   3446  O   LEU B 216       0.797  21.749 -20.693  1.00  0.00           O  
ATOM   3447  N   LEU B 217       1.515  20.373 -19.065  1.00  0.00           N  
ATOM   3448  H   LEU B 217       1.315  20.007 -18.141  1.00  0.00           H  
ATOM   3449  CA  LEU B 217       2.729  19.906 -19.752  1.00  0.00           C  
ATOM   3450  HA  LEU B 217       2.880  20.479 -20.667  1.00  0.00           H  
ATOM   3451  CB  LEU B 217       3.952  20.108 -18.838  1.00  0.00           C  
ATOM   3452  HB2 LEU B 217       3.797  19.537 -17.920  1.00  0.00           H  
ATOM   3453  HB3 LEU B 217       4.817  19.678 -19.348  1.00  0.00           H  
ATOM   3454  CG  LEU B 217       4.286  21.561 -18.458  1.00  0.00           C  
ATOM   3455  HG  LEU B 217       3.490  21.980 -17.840  1.00  0.00           H  
ATOM   3456  CD1 LEU B 217       5.586  21.534 -17.651  1.00  0.00           C  
ATOM   3457 HD11 LEU B 217       5.443  20.942 -16.750  1.00  0.00           H  
ATOM   3458 HD12 LEU B 217       6.385  21.097 -18.245  1.00  0.00           H  
ATOM   3459 HD13 LEU B 217       5.880  22.544 -17.379  1.00  0.00           H  
ATOM   3460  CD2 LEU B 217       4.518  22.463 -19.672  1.00  0.00           C  
ATOM   3461 HD21 LEU B 217       3.589  22.573 -20.230  1.00  0.00           H  
ATOM   3462 HD22 LEU B 217       5.283  22.036 -20.320  1.00  0.00           H  
ATOM   3463 HD23 LEU B 217       4.829  23.452 -19.341  1.00  0.00           H  
ATOM   3464  C   LEU B 217       2.656  18.433 -20.186  1.00  0.00           C  
ATOM   3465  O   LEU B 217       3.215  18.068 -21.215  1.00  0.00           O  
ATOM   3466  N   TRP B 218       2.006  17.580 -19.390  1.00  0.00           N  
ATOM   3467  H   TRP B 218       1.560  17.948 -18.559  1.00  0.00           H  
ATOM   3468  CA  TRP B 218       1.955  16.125 -19.576  1.00  0.00           C  
ATOM   3469  HA  TRP B 218       1.820  15.894 -20.634  1.00  0.00           H  
ATOM   3470  CB  TRP B 218       3.290  15.519 -19.107  1.00  0.00           C  
ATOM   3471  HB2 TRP B 218       4.080  15.856 -19.780  1.00  0.00           H  
ATOM   3472  HB3 TRP B 218       3.525  15.915 -18.119  1.00  0.00           H  
ATOM   3473  CG  TRP B 218       3.358  14.025 -19.011  1.00  0.00           C  
ATOM   3474  CD1 TRP B 218       3.915  13.202 -19.927  1.00  0.00           C  
ATOM   3475  HD1 TRP B 218       4.387  13.523 -20.850  1.00  0.00           H  
ATOM   3476  NE1 TRP B 218       3.818  11.893 -19.497  1.00  0.00           N  
ATOM   3477  HE1 TRP B 218       4.204  11.113 -20.015  1.00  0.00           H  
ATOM   3478  CE2 TRP B 218       3.200  11.803 -18.270  1.00  0.00           C  
ATOM   3479  CZ2 TRP B 218       2.910  10.728 -17.418  1.00  0.00           C  
ATOM   3480  HZ2 TRP B 218       3.219   9.726 -17.682  1.00  0.00           H  
ATOM   3481  CH2 TRP B 218       2.270  10.980 -16.193  1.00  0.00           C  
ATOM   3482  HH2 TRP B 218       2.072  10.167 -15.509  1.00  0.00           H  
ATOM   3483  CZ3 TRP B 218       1.927  12.299 -15.844  1.00  0.00           C  
ATOM   3484  HZ3 TRP B 218       1.456  12.498 -14.895  1.00  0.00           H  
ATOM   3485  CE3 TRP B 218       2.233  13.371 -16.701  1.00  0.00           C  
ATOM   3486  HE3 TRP B 218       1.986  14.378 -16.402  1.00  0.00           H  
ATOM   3487  CD2 TRP B 218       2.880  13.153 -17.936  1.00  0.00           C  
ATOM   3488  C   TRP B 218       0.778  15.537 -18.790  1.00  0.00           C  
ATOM   3489  O   TRP B 218       0.395  16.096 -17.762  1.00  0.00           O  
ATOM   3490  N   LYS B 219       0.225  14.397 -19.220  1.00  0.00           N  
ATOM   3491  H   LYS B 219       0.630  13.943 -20.029  1.00  0.00           H  
ATOM   3492  CA  LYS B 219      -0.748  13.618 -18.435  1.00  0.00           C  
ATOM   3493  HA  LYS B 219      -0.483  13.736 -17.384  1.00  0.00           H  
ATOM   3494  CB  LYS B 219      -2.182  14.155 -18.597  1.00  0.00           C  
ATOM   3495  HB2 LYS B 219      -2.841  13.537 -17.989  1.00  0.00           H  
ATOM   3496  HB3 LYS B 219      -2.221  15.168 -18.202  1.00  0.00           H  
ATOM   3497  CG  LYS B 219      -2.692  14.168 -20.046  1.00  0.00           C  
ATOM   3498  HG2 LYS B 219      -2.016  14.775 -20.649  1.00  0.00           H  
ATOM   3499  HG3 LYS B 219      -2.685  13.153 -20.446  1.00  0.00           H  
ATOM   3500  CD  LYS B 219      -4.104  14.757 -20.193  1.00  0.00           C  
ATOM   3501  HD2 LYS B 219      -4.142  15.754 -19.748  1.00  0.00           H  
ATOM   3502  HD3 LYS B 219      -4.293  14.866 -21.262  1.00  0.00           H  
ATOM   3503  CE  LYS B 219      -5.223  13.874 -19.617  1.00  0.00           C  
ATOM   3504  HE2 LYS B 219      -6.120  14.052 -20.216  1.00  0.00           H  
ATOM   3505  HE3 LYS B 219      -4.948  12.822 -19.728  1.00  0.00           H  
ATOM   3506  NZ  LYS B 219      -5.529  14.181 -18.200  1.00  0.00           N  
ATOM   3507  HZ1 LYS B 219      -4.802  13.886 -17.542  1.00  0.00           H  
ATOM   3508  HZ2 LYS B 219      -5.513  15.185 -17.997  1.00  0.00           H  
ATOM   3509  HZ3 LYS B 219      -6.399  13.796 -17.871  1.00  0.00           H  
ATOM   3510  C   LYS B 219      -0.653  12.120 -18.720  1.00  0.00           C  
ATOM   3511  O   LYS B 219      -0.347  11.716 -19.839  1.00  0.00           O  
ATOM   3512  N   GLY B 220      -0.968  11.305 -17.719  1.00  0.00           N  
ATOM   3513  H   GLY B 220      -1.236  11.738 -16.840  1.00  0.00           H  
ATOM   3514  CA  GLY B 220      -0.840   9.848 -17.761  1.00  0.00           C  
ATOM   3515  HA2 GLY B 220      -1.162   9.479 -18.735  1.00  0.00           H  
ATOM   3516  HA3 GLY B 220       0.214   9.594 -17.642  1.00  0.00           H  
ATOM   3517  C   GLY B 220      -1.647   9.119 -16.682  1.00  0.00           C  
ATOM   3518  O   GLY B 220      -2.641   9.627 -16.159  1.00  0.00           O  
ATOM   3519  N   SER B 221      -1.227   7.896 -16.356  1.00  0.00           N  
ATOM   3520  H   SER B 221      -0.379   7.539 -16.775  1.00  0.00           H  
ATOM   3521  CA  SER B 221      -1.896   7.025 -15.380  1.00  0.00           C  
ATOM   3522  HA  SER B 221      -2.350   7.652 -14.615  1.00  0.00           H  
ATOM   3523  CB  SER B 221      -3.008   6.225 -16.072  1.00  0.00           C  
ATOM   3524  HB2 SER B 221      -3.672   6.910 -16.602  1.00  0.00           H  
ATOM   3525  HB3 SER B 221      -2.560   5.543 -16.800  1.00  0.00           H  
ATOM   3526  OG  SER B 221      -3.763   5.481 -15.129  1.00  0.00           O  
ATOM   3527  HG  SER B 221      -4.101   6.102 -14.463  1.00  0.00           H  
ATOM   3528  C   SER B 221      -0.897   6.093 -14.689  1.00  0.00           C  
ATOM   3529  O   SER B 221       0.116   5.726 -15.281  1.00  0.00           O  
ATOM   3530  N   PHE B 222      -1.176   5.707 -13.444  1.00  0.00           N  
ATOM   3531  H   PHE B 222      -2.052   6.008 -13.027  1.00  0.00           H  
ATOM   3532  CA  PHE B 222      -0.313   4.848 -12.630  1.00  0.00           C  
ATOM   3533  HA  PHE B 222       0.252   4.201 -13.301  1.00  0.00           H  
ATOM   3534  CB  PHE B 222       0.707   5.717 -11.865  1.00  0.00           C  
ATOM   3535  HB2 PHE B 222       1.700   5.481 -12.253  1.00  0.00           H  
ATOM   3536  HB3 PHE B 222       0.532   6.770 -12.087  1.00  0.00           H  
ATOM   3537  CG  PHE B 222       0.727   5.547 -10.359  1.00  0.00           C  
ATOM   3538  CD1 PHE B 222       1.553   4.574  -9.771  1.00  0.00           C  
ATOM   3539  HD1 PHE B 222       2.189   3.967 -10.398  1.00  0.00           H  
ATOM   3540  CE1 PHE B 222       1.555   4.395  -8.376  1.00  0.00           C  
ATOM   3541  HE1 PHE B 222       2.179   3.633  -7.935  1.00  0.00           H  
ATOM   3542  CZ  PHE B 222       0.740   5.206  -7.564  1.00  0.00           C  
ATOM   3543  HZ  PHE B 222       0.746   5.083  -6.489  1.00  0.00           H  
ATOM   3544  CE2 PHE B 222      -0.083   6.185  -8.149  1.00  0.00           C  
ATOM   3545  HE2 PHE B 222      -0.708   6.808  -7.524  1.00  0.00           H  
ATOM   3546  CD2 PHE B 222      -0.084   6.357  -9.545  1.00  0.00           C  
ATOM   3547  HD2 PHE B 222      -0.695   7.125  -9.995  1.00  0.00           H  
ATOM   3548  C   PHE B 222      -1.160   3.928 -11.738  1.00  0.00           C  
ATOM   3549  O   PHE B 222      -2.279   4.276 -11.363  1.00  0.00           O  
ATOM   3550  N   LYS B 223      -0.652   2.738 -11.412  1.00  0.00           N  
ATOM   3551  H   LYS B 223       0.293   2.529 -11.721  1.00  0.00           H  
ATOM   3552  CA  LYS B 223      -1.429   1.637 -10.836  1.00  0.00           C  
ATOM   3553  HA  LYS B 223      -2.306   2.023 -10.318  1.00  0.00           H  
ATOM   3554  CB  LYS B 223      -1.940   0.790 -12.012  1.00  0.00           C  
ATOM   3555  HB2 LYS B 223      -2.551   1.421 -12.659  1.00  0.00           H  
ATOM   3556  HB3 LYS B 223      -1.090   0.428 -12.595  1.00  0.00           H  
ATOM   3557  CG  LYS B 223      -2.784  -0.404 -11.561  1.00  0.00           C  
ATOM   3558  HG2 LYS B 223      -2.161  -1.083 -10.979  1.00  0.00           H  
ATOM   3559  HG3 LYS B 223      -3.610  -0.058 -10.942  1.00  0.00           H  
ATOM   3560  CD  LYS B 223      -3.348  -1.128 -12.789  1.00  0.00           C  
ATOM   3561  HD2 LYS B 223      -4.064  -0.474 -13.287  1.00  0.00           H  
ATOM   3562  HD3 LYS B 223      -2.544  -1.358 -13.491  1.00  0.00           H  
ATOM   3563  CE  LYS B 223      -4.062  -2.420 -12.396  1.00  0.00           C  
ATOM   3564  HE2 LYS B 223      -4.816  -2.185 -11.638  1.00  0.00           H  
ATOM   3565  HE3 LYS B 223      -4.571  -2.822 -13.277  1.00  0.00           H  
ATOM   3566  NZ  LYS B 223      -3.105  -3.414 -11.865  1.00  0.00           N  
ATOM   3567  HZ1 LYS B 223      -2.252  -3.458 -12.401  1.00  0.00           H  
ATOM   3568  HZ2 LYS B 223      -2.828  -3.160 -10.916  1.00  0.00           H  
ATOM   3569  HZ3 LYS B 223      -3.507  -4.342 -11.791  1.00  0.00           H  
ATOM   3570  C   LYS B 223      -0.582   0.844  -9.827  1.00  0.00           C  
ATOM   3571  O   LYS B 223       0.222   0.016 -10.262  1.00  0.00           O  
ATOM   3572  N   PRO B 224      -0.744   1.076  -8.505  1.00  0.00           N  
ATOM   3573  CD  PRO B 224      -1.560   2.136  -7.922  1.00  0.00           C  
ATOM   3574  HD2 PRO B 224      -2.611   1.868  -7.990  1.00  0.00           H  
ATOM   3575  HD3 PRO B 224      -1.383   3.090  -8.420  1.00  0.00           H  
ATOM   3576  CG  PRO B 224      -1.166   2.237  -6.450  1.00  0.00           C  
ATOM   3577  HG2 PRO B 224      -2.017   2.500  -5.821  1.00  0.00           H  
ATOM   3578  HG3 PRO B 224      -0.366   2.964  -6.332  1.00  0.00           H  
ATOM   3579  CB  PRO B 224      -0.640   0.840  -6.138  1.00  0.00           C  
ATOM   3580  HB2 PRO B 224      -1.481   0.178  -5.923  1.00  0.00           H  
ATOM   3581  HB3 PRO B 224       0.064   0.843  -5.306  1.00  0.00           H  
ATOM   3582  CA  PRO B 224       0.040   0.433  -7.445  1.00  0.00           C  
ATOM   3583  HA  PRO B 224       1.043   0.856  -7.461  1.00  0.00           H  
ATOM   3584  C   PRO B 224       0.162  -1.090  -7.532  1.00  0.00           C  
ATOM   3585  O   PRO B 224       1.229  -1.628  -7.254  1.00  0.00           O  
ATOM   3586  N   SER B 225      -0.879  -1.806  -7.971  1.00  0.00           N  
ATOM   3587  H   SER B 225      -1.745  -1.332  -8.193  1.00  0.00           H  
ATOM   3588  CA  SER B 225      -0.796  -3.241  -8.287  1.00  0.00           C  
ATOM   3589  HA  SER B 225      -0.257  -3.739  -7.478  1.00  0.00           H  
ATOM   3590  CB  SER B 225      -2.197  -3.862  -8.310  1.00  0.00           C  
ATOM   3591  HB2 SER B 225      -2.148  -4.884  -8.686  1.00  0.00           H  
ATOM   3592  HB3 SER B 225      -2.568  -3.893  -7.287  1.00  0.00           H  
ATOM   3593  OG  SER B 225      -3.097  -3.104  -9.097  1.00  0.00           O  
ATOM   3594  HG  SER B 225      -3.948  -3.069  -8.600  1.00  0.00           H  
ATOM   3595  C   SER B 225       0.011  -3.470  -9.578  1.00  0.00           C  
ATOM   3596  O   SER B 225      -0.534  -3.670 -10.671  1.00  0.00           O  
ATOM   3597  N   BCN B 226       1.337  -3.410  -9.424  1.00  0.00           N  
ATOM   3598  H27 BCN B 226       1.638  -3.157  -8.489  1.00  0.00           H  
ATOM   3599  C2  BCN B 226       2.346  -3.426 -10.466  1.00  0.00           C  
ATOM   3600  H   BCN B 226       1.851  -3.217 -11.412  1.00  0.00           H  
ATOM   3601  C4  BCN B 226       3.012  -4.812 -10.585  1.00  0.00           C  
ATOM   3602  H1  BCN B 226       3.812  -4.779 -11.337  1.00  0.00           H  
ATOM   3603  H2  BCN B 226       3.506  -5.056  -9.632  1.00  0.00           H  
ATOM   3604  C5  BCN B 226       2.037  -5.960 -10.940  1.00  0.00           C  
ATOM   3605  H3  BCN B 226       2.555  -6.918 -10.798  1.00  0.00           H  
ATOM   3606  H4  BCN B 226       1.200  -5.969 -10.232  1.00  0.00           H  
ATOM   3607  C6  BCN B 226       1.523  -5.890 -12.399  1.00  0.00           C  
ATOM   3608  H8  BCN B 226       2.336  -6.186 -13.075  1.00  0.00           H  
ATOM   3609  H9  BCN B 226       1.247  -4.865 -12.672  1.00  0.00           H  
ATOM   3610  C7  BCN B 226       0.307  -6.803 -12.635  1.00  0.00           C  
ATOM   3611  H5  BCN B 226       0.512  -7.812 -12.247  1.00  0.00           H  
ATOM   3612  H6  BCN B 226       0.121  -6.890 -13.715  1.00  0.00           H  
ATOM   3613  N2  BCN B 226      -0.900  -6.265 -11.993  1.00  0.00           N  
ATOM   3614  H7  BCN B 226      -0.826  -5.442 -11.402  1.00  0.00           H  
ATOM   3615  C8  BCN B 226      -2.113  -6.890 -12.111  1.00  0.00           C  
ATOM   3616  O1  BCN B 226      -2.293  -7.889 -12.772  1.00  0.00           O  
ATOM   3617  O2  BCN B 226      -3.084  -6.198 -11.450  1.00  0.00           O  
ATOM   3618  C9  BCN B 226      -4.367  -6.857 -11.349  1.00  0.00           C  
ATOM   3619  H21 BCN B 226      -4.259  -7.789 -10.776  1.00  0.00           H  
ATOM   3620  H22 BCN B 226      -4.749  -7.125 -12.343  1.00  0.00           H  
ATOM   3621  C10 BCN B 226      -5.361  -5.943 -10.632  1.00  0.00           C  
ATOM   3622  H23 BCN B 226      -4.904  -5.342  -9.848  1.00  0.00           H  
ATOM   3623  C11 BCN B 226      -6.715  -6.530 -10.283  1.00  0.00           C  
ATOM   3624  H12 BCN B 226      -6.949  -7.504 -10.708  1.00  0.00           H  
ATOM   3625  C12 BCN B 226      -7.216  -6.439  -8.818  1.00  0.00           C  
ATOM   3626  H13 BCN B 226      -6.856  -5.505  -8.373  1.00  0.00           H  
ATOM   3627  H14 BCN B 226      -6.762  -7.252  -8.240  1.00  0.00           H  
ATOM   3628  C13 BCN B 226      -8.765  -6.505  -8.642  1.00  0.00           C  
ATOM   3629  H19 BCN B 226      -9.168  -7.464  -8.990  1.00  0.00           H  
ATOM   3630  H20 BCN B 226      -9.052  -6.355  -7.593  1.00  0.00           H  
ATOM   3631  C14 BCN B 226      -9.255  -5.419  -9.470  1.00  0.00           C  
ATOM   3632  C15 BCN B 226      -9.198  -4.543 -10.269  1.00  0.00           C  
ATOM   3633  C16 BCN B 226      -8.583  -3.658 -11.240  1.00  0.00           C  
ATOM   3634  H17 BCN B 226      -8.824  -2.611 -11.012  1.00  0.00           H  
ATOM   3635  H18 BCN B 226      -8.945  -3.893 -12.248  1.00  0.00           H  
ATOM   3636  C17 BCN B 226      -7.048  -3.922 -11.117  1.00  0.00           C  
ATOM   3637  H15 BCN B 226      -6.555  -3.302 -11.871  1.00  0.00           H  
ATOM   3638  H16 BCN B 226      -6.698  -3.558 -10.143  1.00  0.00           H  
ATOM   3639  C18 BCN B 226      -6.608  -5.400 -11.314  1.00  0.00           C  
ATOM   3640  H11 BCN B 226      -6.780  -5.717 -12.341  1.00  0.00           H  
ATOM   3641  C3  BCN B 226       3.367  -2.307 -10.276  1.00  0.00           C  
ATOM   3642  O3  BCN B 226       4.567  -2.504 -10.182  1.00  0.00           O  
ATOM   3643  N   HIE B 227       2.891  -1.061 -10.182  1.00  0.00           N  
ATOM   3644  H   HIE B 227       1.888  -0.907 -10.240  1.00  0.00           H  
ATOM   3645  CA  HIE B 227       3.738   0.097  -9.879  1.00  0.00           C  
ATOM   3646  HA  HIE B 227       4.710  -0.039 -10.352  1.00  0.00           H  
ATOM   3647  CB  HIE B 227       3.117   1.371 -10.470  1.00  0.00           C  
ATOM   3648  HB2 HIE B 227       2.184   1.587  -9.952  1.00  0.00           H  
ATOM   3649  HB3 HIE B 227       3.798   2.196 -10.270  1.00  0.00           H  
ATOM   3650  CG  HIE B 227       2.844   1.363 -11.956  1.00  0.00           C  
ATOM   3651  ND1 HIE B 227       2.008   2.274 -12.605  1.00  0.00           N  
ATOM   3652  CE1 HIE B 227       2.112   2.007 -13.915  1.00  0.00           C  
ATOM   3653  HE1 HIE B 227       1.607   2.563 -14.694  1.00  0.00           H  
ATOM   3654  NE2 HIE B 227       2.948   0.974 -14.118  1.00  0.00           N  
ATOM   3655  HE2 HIE B 227       3.212   0.605 -15.021  1.00  0.00           H  
ATOM   3656  CD2 HIE B 227       3.429   0.560 -12.895  1.00  0.00           C  
ATOM   3657  HD2 HIE B 227       4.156  -0.220 -12.709  1.00  0.00           H  
ATOM   3658  C   HIE B 227       3.995   0.212  -8.368  1.00  0.00           C  
ATOM   3659  O   HIE B 227       3.498   1.133  -7.722  1.00  0.00           O  
ATOM   3660  N   VAL B 228       4.788  -0.706  -7.802  1.00  0.00           N  
ATOM   3661  H   VAL B 228       5.137  -1.453  -8.396  1.00  0.00           H  
ATOM   3662  CA  VAL B 228       5.092  -0.789  -6.357  1.00  0.00           C  
ATOM   3663  HA  VAL B 228       4.846   0.173  -5.911  1.00  0.00           H  
ATOM   3664  CB  VAL B 228       4.185  -1.823  -5.653  1.00  0.00           C  
ATOM   3665  HB  VAL B 228       3.172  -1.426  -5.667  1.00  0.00           H  
ATOM   3666  CG1 VAL B 228       4.170  -3.181  -6.366  1.00  0.00           C  
ATOM   3667 HG11 VAL B 228       5.182  -3.567  -6.468  1.00  0.00           H  
ATOM   3668 HG12 VAL B 228       3.559  -3.888  -5.806  1.00  0.00           H  
ATOM   3669 HG13 VAL B 228       3.732  -3.077  -7.357  1.00  0.00           H  
ATOM   3670  CG2 VAL B 228       4.543  -2.048  -4.178  1.00  0.00           C  
ATOM   3671 HG21 VAL B 228       3.789  -2.688  -3.717  1.00  0.00           H  
ATOM   3672 HG22 VAL B 228       5.512  -2.534  -4.080  1.00  0.00           H  
ATOM   3673 HG23 VAL B 228       4.554  -1.094  -3.650  1.00  0.00           H  
ATOM   3674  C   VAL B 228       6.583  -1.023  -6.073  1.00  0.00           C  
ATOM   3675  O   VAL B 228       7.251  -1.793  -6.767  1.00  0.00           O  
ATOM   3676  N   LYS B 229       7.091  -0.351  -5.028  1.00  0.00           N  
ATOM   3677  H   LYS B 229       6.450   0.273  -4.539  1.00  0.00           H  
ATOM   3678  CA  LYS B 229       8.470  -0.395  -4.506  1.00  0.00           C  
ATOM   3679  HA  LYS B 229       8.937  -1.339  -4.778  1.00  0.00           H  
ATOM   3680  CB  LYS B 229       9.284   0.737  -5.159  1.00  0.00           C  
ATOM   3681  HB2 LYS B 229       9.268   0.593  -6.239  1.00  0.00           H  
ATOM   3682  HB3 LYS B 229       8.821   1.700  -4.933  1.00  0.00           H  
ATOM   3683  CG  LYS B 229      10.745   0.760  -4.686  1.00  0.00           C  
ATOM   3684  HG2 LYS B 229      10.782   1.021  -3.627  1.00  0.00           H  
ATOM   3685  HG3 LYS B 229      11.169  -0.234  -4.817  1.00  0.00           H  
ATOM   3686  CD  LYS B 229      11.574   1.779  -5.484  1.00  0.00           C  
ATOM   3687  HD2 LYS B 229      11.587   1.483  -6.534  1.00  0.00           H  
ATOM   3688  HD3 LYS B 229      11.110   2.763  -5.395  1.00  0.00           H  
ATOM   3689  CE  LYS B 229      13.011   1.841  -4.948  1.00  0.00           C  
ATOM   3690  HE2 LYS B 229      12.978   2.110  -3.890  1.00  0.00           H  
ATOM   3691  HE3 LYS B 229      13.465   0.848  -5.023  1.00  0.00           H  
ATOM   3692  NZ  LYS B 229      13.839   2.828  -5.683  1.00  0.00           N  
ATOM   3693  HZ1 LYS B 229      13.459   3.761  -5.632  1.00  0.00           H  
ATOM   3694  HZ2 LYS B 229      14.778   2.879  -5.270  1.00  0.00           H  
ATOM   3695  HZ3 LYS B 229      13.977   2.560  -6.645  1.00  0.00           H  
ATOM   3696  C   LYS B 229       8.442  -0.234  -2.972  1.00  0.00           C  
ATOM   3697  O   LYS B 229       8.006   0.821  -2.509  1.00  0.00           O  
ATOM   3698  N   PRO B 230       8.867  -1.231  -2.171  1.00  0.00           N  
ATOM   3699  CD  PRO B 230       9.213  -2.592  -2.554  1.00  0.00           C  
ATOM   3700  HD2 PRO B 230      10.295  -2.674  -2.666  1.00  0.00           H  
ATOM   3701  HD3 PRO B 230       8.709  -2.907  -3.465  1.00  0.00           H  
ATOM   3702  CG  PRO B 230       8.745  -3.467  -1.396  1.00  0.00           C  
ATOM   3703  HG2 PRO B 230       9.298  -4.402  -1.340  1.00  0.00           H  
ATOM   3704  HG3 PRO B 230       7.674  -3.656  -1.482  1.00  0.00           H  
ATOM   3705  CB  PRO B 230       9.022  -2.575  -0.192  1.00  0.00           C  
ATOM   3706  HB2 PRO B 230      10.074  -2.653   0.084  1.00  0.00           H  
ATOM   3707  HB3 PRO B 230       8.387  -2.838   0.652  1.00  0.00           H  
ATOM   3708  CA  PRO B 230       8.710  -1.170  -0.721  1.00  0.00           C  
ATOM   3709  HA  PRO B 230       7.659  -0.963  -0.538  1.00  0.00           H  
ATOM   3710  C   PRO B 230       9.553  -0.094  -0.017  1.00  0.00           C  
ATOM   3711  O   PRO B 230      10.587   0.355  -0.519  1.00  0.00           O  
ATOM   3712  N   ARG B 231       9.134   0.268   1.202  1.00  0.00           N  
ATOM   3713  H   ARG B 231       8.244  -0.117   1.504  1.00  0.00           H  
ATOM   3714  CA  ARG B 231       9.916   1.061   2.170  1.00  0.00           C  
ATOM   3715  HA  ARG B 231      10.237   1.979   1.676  1.00  0.00           H  
ATOM   3716  CB  ARG B 231       9.027   1.425   3.382  1.00  0.00           C  
ATOM   3717  HB2 ARG B 231       8.636   0.507   3.827  1.00  0.00           H  
ATOM   3718  HB3 ARG B 231       9.646   1.928   4.127  1.00  0.00           H  
ATOM   3719  CG  ARG B 231       7.846   2.350   3.021  1.00  0.00           C  
ATOM   3720  HG2 ARG B 231       8.238   3.259   2.560  1.00  0.00           H  
ATOM   3721  HG3 ARG B 231       7.206   1.845   2.302  1.00  0.00           H  
ATOM   3722  CD  ARG B 231       6.990   2.738   4.240  1.00  0.00           C  
ATOM   3723  HD2 ARG B 231       6.536   1.833   4.656  1.00  0.00           H  
ATOM   3724  HD3 ARG B 231       7.644   3.173   4.996  1.00  0.00           H  
ATOM   3725  NE  ARG B 231       5.927   3.706   3.875  1.00  0.00           N  
ATOM   3726  HE  ARG B 231       5.559   3.675   2.927  1.00  0.00           H  
ATOM   3727  CZ  ARG B 231       5.322   4.597   4.644  1.00  0.00           C  
ATOM   3728  NH1 ARG B 231       5.643   4.802   5.887  1.00  0.00           N  
ATOM   3729 HH11 ARG B 231       6.318   4.192   6.308  1.00  0.00           H  
ATOM   3730 HH12 ARG B 231       5.202   5.548   6.387  1.00  0.00           H  
ATOM   3731  NH2 ARG B 231       4.371   5.329   4.156  1.00  0.00           N  
ATOM   3732 HH21 ARG B 231       4.131   5.149   3.178  1.00  0.00           H  
ATOM   3733 HH22 ARG B 231       3.709   5.847   4.701  1.00  0.00           H  
ATOM   3734  C   ARG B 231      11.188   0.297   2.594  1.00  0.00           C  
ATOM   3735  O   ARG B 231      11.173  -0.930   2.680  1.00  0.00           O  
ATOM   3736  N   ALA B 232      12.298   1.007   2.831  1.00  0.00           N  
ATOM   3737  H   ALA B 232      12.244   2.009   2.772  1.00  0.00           H  
ATOM   3738  CA  ALA B 232      13.599   0.409   3.173  1.00  0.00           C  
ATOM   3739  HA  ALA B 232      13.778  -0.412   2.482  1.00  0.00           H  
ATOM   3740  CB  ALA B 232      14.698   1.454   2.944  1.00  0.00           C  
ATOM   3741  HB1 ALA B 232      14.541   2.311   3.599  1.00  0.00           H  
ATOM   3742  HB2 ALA B 232      15.674   1.017   3.161  1.00  0.00           H  
ATOM   3743  HB3 ALA B 232      14.686   1.785   1.905  1.00  0.00           H  
ATOM   3744  C   ALA B 232      13.648  -0.118   4.630  1.00  0.00           C  
ATOM   3745  O   ALA B 232      13.122   0.563   5.513  1.00  0.00           O  
ATOM   3746  N   PRO B 233      14.277  -1.279   4.927  1.00  0.00           N  
ATOM   3747  CD  PRO B 233      14.868  -2.236   4.005  1.00  0.00           C  
ATOM   3748  HD2 PRO B 233      15.929  -2.012   3.879  1.00  0.00           H  
ATOM   3749  HD3 PRO B 233      14.364  -2.257   3.040  1.00  0.00           H  
ATOM   3750  CG  PRO B 233      14.696  -3.593   4.682  1.00  0.00           C  
ATOM   3751  HG2 PRO B 233      15.448  -4.309   4.355  1.00  0.00           H  
ATOM   3752  HG3 PRO B 233      13.694  -3.972   4.483  1.00  0.00           H  
ATOM   3753  CB  PRO B 233      14.821  -3.266   6.169  1.00  0.00           C  
ATOM   3754  HB2 PRO B 233      15.865  -3.285   6.471  1.00  0.00           H  
ATOM   3755  HB3 PRO B 233      14.238  -3.959   6.776  1.00  0.00           H  
ATOM   3756  CA  PRO B 233      14.275  -1.841   6.281  1.00  0.00           C  
ATOM   3757  HA  PRO B 233      13.240  -1.897   6.620  1.00  0.00           H  
ATOM   3758  C   PRO B 233      15.079  -1.009   7.289  1.00  0.00           C  
ATOM   3759  O   PRO B 233      16.189  -0.554   7.006  1.00  0.00           O  
ATOM   3760  N   GLY B 234      14.518  -0.835   8.487  1.00  0.00           N  
ATOM   3761  H   GLY B 234      13.651  -1.315   8.681  1.00  0.00           H  
ATOM   3762  CA  GLY B 234      15.095   0.012   9.536  1.00  0.00           C  
ATOM   3763  HA2 GLY B 234      15.688   0.800   9.073  1.00  0.00           H  
ATOM   3764  HA3 GLY B 234      14.291   0.494  10.093  1.00  0.00           H  
ATOM   3765  C   GLY B 234      15.986  -0.733  10.533  1.00  0.00           C  
ATOM   3766  O   GLY B 234      15.946  -1.960  10.634  1.00  0.00           O  
ATOM   3767  N   ASN B 235      16.750   0.041  11.315  1.00  0.00           N  
ATOM   3768  H   ASN B 235      16.669   1.038  11.180  1.00  0.00           H  
ATOM   3769  CA  ASN B 235      17.369  -0.398  12.574  1.00  0.00           C  
ATOM   3770  HA  ASN B 235      18.024   0.412  12.900  1.00  0.00           H  
ATOM   3771  CB  ASN B 235      16.275  -0.551  13.662  1.00  0.00           C  
ATOM   3772  HB2 ASN B 235      15.641  -1.403  13.412  1.00  0.00           H  
ATOM   3773  HB3 ASN B 235      16.759  -0.774  14.614  1.00  0.00           H  
ATOM   3774  CG  ASN B 235      15.367   0.662  13.833  1.00  0.00           C  
ATOM   3775  OD1 ASN B 235      14.611   1.042  12.953  1.00  0.00           O  
ATOM   3776  ND2 ASN B 235      15.396   1.306  14.978  1.00  0.00           N  
ATOM   3777 HD21 ASN B 235      14.757   2.077  15.076  1.00  0.00           H  
ATOM   3778 HD22 ASN B 235      15.969   0.964  15.728  1.00  0.00           H  
ATOM   3779  C   ASN B 235      18.302  -1.626  12.445  1.00  0.00           C  
ATOM   3780  O   ASN B 235      18.324  -2.475  13.333  1.00  0.00           O  
ATOM   3781  N   LEU B 236      19.053  -1.726  11.339  1.00  0.00           N  
ATOM   3782  H   LEU B 236      18.961  -1.011  10.639  1.00  0.00           H  
ATOM   3783  CA  LEU B 236      19.982  -2.830  11.078  1.00  0.00           C  
ATOM   3784  HA  LEU B 236      19.418  -3.756  11.165  1.00  0.00           H  
ATOM   3785  CB  LEU B 236      20.510  -2.729   9.629  1.00  0.00           C  
ATOM   3786  HB2 LEU B 236      19.668  -2.796   8.935  1.00  0.00           H  
ATOM   3787  HB3 LEU B 236      20.969  -1.746   9.507  1.00  0.00           H  
ATOM   3788  CG  LEU B 236      21.562  -3.797   9.258  1.00  0.00           C  
ATOM   3789  HG  LEU B 236      22.366  -3.800   9.993  1.00  0.00           H  
ATOM   3790  CD1 LEU B 236      20.975  -5.202   9.165  1.00  0.00           C  
ATOM   3791 HD11 LEU B 236      20.136  -5.223   8.470  1.00  0.00           H  
ATOM   3792 HD12 LEU B 236      21.736  -5.902   8.830  1.00  0.00           H  
ATOM   3793 HD13 LEU B 236      20.645  -5.521  10.148  1.00  0.00           H  
ATOM   3794  CD2 LEU B 236      22.186  -3.478   7.905  1.00  0.00           C  
ATOM   3795 HD21 LEU B 236      22.971  -4.200   7.684  1.00  0.00           H  
ATOM   3796 HD22 LEU B 236      21.417  -3.527   7.139  1.00  0.00           H  
ATOM   3797 HD23 LEU B 236      22.618  -2.478   7.930  1.00  0.00           H  
ATOM   3798  C   LEU B 236      21.135  -2.880  12.098  1.00  0.00           C  
ATOM   3799  O   LEU B 236      21.856  -1.898  12.284  1.00  0.00           O  
ATOM   3800  N   THR B 237      21.353  -4.054  12.689  1.00  0.00           N  
ATOM   3801  H   THR B 237      20.689  -4.804  12.514  1.00  0.00           H  
ATOM   3802  CA  THR B 237      22.437  -4.363  13.631  1.00  0.00           C  
ATOM   3803  HA  THR B 237      23.087  -3.494  13.720  1.00  0.00           H  
ATOM   3804  CB  THR B 237      21.894  -4.671  15.042  1.00  0.00           C  
ATOM   3805  HB  THR B 237      22.737  -4.688  15.734  1.00  0.00           H  
ATOM   3806  CG2 THR B 237      20.890  -3.640  15.553  1.00  0.00           C  
ATOM   3807 HG21 THR B 237      20.700  -3.803  16.613  1.00  0.00           H  
ATOM   3808 HG22 THR B 237      21.294  -2.637  15.415  1.00  0.00           H  
ATOM   3809 HG23 THR B 237      19.952  -3.726  15.003  1.00  0.00           H  
ATOM   3810  OG1 THR B 237      21.271  -5.932  15.078  1.00  0.00           O  
ATOM   3811  HG1 THR B 237      20.856  -6.032  15.939  1.00  0.00           H  
ATOM   3812  C   THR B 237      23.302  -5.531  13.145  1.00  0.00           C  
ATOM   3813  O   THR B 237      22.996  -6.206  12.156  1.00  0.00           O  
ATOM   3814  N   VAL B 238      24.399  -5.760  13.868  1.00  0.00           N  
ATOM   3815  H   VAL B 238      24.599  -5.150  14.646  1.00  0.00           H  
ATOM   3816  CA  VAL B 238      25.277  -6.923  13.745  1.00  0.00           C  
ATOM   3817  HA  VAL B 238      24.670  -7.770  13.431  1.00  0.00           H  
ATOM   3818  CB  VAL B 238      26.348  -6.691  12.661  1.00  0.00           C  
ATOM   3819  HB  VAL B 238      25.833  -6.502  11.719  1.00  0.00           H  
ATOM   3820  CG1 VAL B 238      27.266  -5.493  12.937  1.00  0.00           C  
ATOM   3821 HG11 VAL B 238      26.676  -4.602  13.143  1.00  0.00           H  
ATOM   3822 HG12 VAL B 238      27.911  -5.686  13.795  1.00  0.00           H  
ATOM   3823 HG13 VAL B 238      27.877  -5.290  12.061  1.00  0.00           H  
ATOM   3824  CG2 VAL B 238      27.223  -7.934  12.462  1.00  0.00           C  
ATOM   3825 HG21 VAL B 238      27.844  -8.117  13.340  1.00  0.00           H  
ATOM   3826 HG22 VAL B 238      26.596  -8.806  12.279  1.00  0.00           H  
ATOM   3827 HG23 VAL B 238      27.868  -7.774  11.598  1.00  0.00           H  
ATOM   3828  C   VAL B 238      25.868  -7.248  15.120  1.00  0.00           C  
ATOM   3829  O   VAL B 238      26.244  -6.347  15.866  1.00  0.00           O  
ATOM   3830  N   HIE B 239      25.943  -8.532  15.466  1.00  0.00           N  
ATOM   3831  H   HIE B 239      25.536  -9.214  14.832  1.00  0.00           H  
ATOM   3832  CA  HIE B 239      26.499  -9.039  16.727  1.00  0.00           C  
ATOM   3833  HA  HIE B 239      27.157  -8.283  17.163  1.00  0.00           H  
ATOM   3834  CB  HIE B 239      25.351  -9.285  17.717  1.00  0.00           C  
ATOM   3835  HB2 HIE B 239      24.856  -8.338  17.936  1.00  0.00           H  
ATOM   3836  HB3 HIE B 239      24.620  -9.958  17.265  1.00  0.00           H  
ATOM   3837  CG  HIE B 239      25.835  -9.886  19.009  1.00  0.00           C  
ATOM   3838  ND1 HIE B 239      26.716  -9.267  19.892  1.00  0.00           N  
ATOM   3839  CE1 HIE B 239      27.031 -10.192  20.809  1.00  0.00           C  
ATOM   3840  HE1 HIE B 239      27.727 -10.035  21.623  1.00  0.00           H  
ATOM   3841  NE2 HIE B 239      26.413 -11.354  20.535  1.00  0.00           N  
ATOM   3842  HE2 HIE B 239      26.613 -12.228  21.002  1.00  0.00           H  
ATOM   3843  CD2 HIE B 239      25.650 -11.178  19.401  1.00  0.00           C  
ATOM   3844  HD2 HIE B 239      25.080 -11.921  18.867  1.00  0.00           H  
ATOM   3845  C   HIE B 239      27.333 -10.305  16.487  1.00  0.00           C  
ATOM   3846  O   HIE B 239      27.050 -11.055  15.553  1.00  0.00           O  
ATOM   3847  N   THR B 240      28.352 -10.561  17.312  1.00  0.00           N  
ATOM   3848  H   THR B 240      28.451  -9.989  18.142  1.00  0.00           H  
ATOM   3849  CA  THR B 240      29.249 -11.722  17.137  1.00  0.00           C  
ATOM   3850  HA  THR B 240      29.155 -12.097  16.117  1.00  0.00           H  
ATOM   3851  CB  THR B 240      30.721 -11.333  17.312  1.00  0.00           C  
ATOM   3852  HB  THR B 240      30.910 -11.030  18.343  1.00  0.00           H  
ATOM   3853  CG2 THR B 240      31.670 -12.468  16.930  1.00  0.00           C  
ATOM   3854 HG21 THR B 240      31.536 -13.319  17.598  1.00  0.00           H  
ATOM   3855 HG22 THR B 240      31.483 -12.780  15.902  1.00  0.00           H  
ATOM   3856 HG23 THR B 240      32.699 -12.120  17.013  1.00  0.00           H  
ATOM   3857  OG1 THR B 240      31.010 -10.260  16.447  1.00  0.00           O  
ATOM   3858  HG1 THR B 240      30.744  -9.453  16.895  1.00  0.00           H  
ATOM   3859  C   THR B 240      28.872 -12.858  18.085  1.00  0.00           C  
ATOM   3860  O   THR B 240      28.862 -12.686  19.303  1.00  0.00           O  
ATOM   3861  N   GLN B 241      28.539 -14.022  17.534  1.00  0.00           N  
ATOM   3862  H   GLN B 241      28.601 -14.119  16.525  1.00  0.00           H  
ATOM   3863  CA  GLN B 241      28.141 -15.220  18.274  1.00  0.00           C  
ATOM   3864  HA  GLN B 241      27.930 -14.934  19.305  1.00  0.00           H  
ATOM   3865  CB  GLN B 241      26.842 -15.820  17.688  1.00  0.00           C  
ATOM   3866  HB2 GLN B 241      27.047 -16.296  16.729  1.00  0.00           H  
ATOM   3867  HB3 GLN B 241      26.494 -16.595  18.373  1.00  0.00           H  
ATOM   3868  CG  GLN B 241      25.722 -14.779  17.508  1.00  0.00           C  
ATOM   3869  HG2 GLN B 241      25.830 -14.012  18.275  1.00  0.00           H  
ATOM   3870  HG3 GLN B 241      25.830 -14.296  16.535  1.00  0.00           H  
ATOM   3871  CD  GLN B 241      24.319 -15.373  17.623  1.00  0.00           C  
ATOM   3872  OE1 GLN B 241      23.843 -16.136  16.790  1.00  0.00           O  
ATOM   3873  NE2 GLN B 241      23.579 -15.041  18.661  1.00  0.00           N  
ATOM   3874 HE21 GLN B 241      22.627 -15.363  18.683  1.00  0.00           H  
ATOM   3875 HE22 GLN B 241      23.945 -14.437  19.376  1.00  0.00           H  
ATOM   3876  C   GLN B 241      29.265 -16.266  18.317  1.00  0.00           C  
ATOM   3877  O   GLN B 241      30.152 -16.300  17.463  1.00  0.00           O  
ATOM   3878  N   VAL B 242      29.175 -17.146  19.322  1.00  0.00           N  
ATOM   3879  H   VAL B 242      28.409 -17.035  19.964  1.00  0.00           H  
ATOM   3880  CA  VAL B 242      29.975 -18.374  19.458  1.00  0.00           C  
ATOM   3881  HA  VAL B 242      31.019 -18.079  19.578  1.00  0.00           H  
ATOM   3882  CB  VAL B 242      29.536 -19.137  20.730  1.00  0.00           C  
ATOM   3883  HB  VAL B 242      29.565 -18.429  21.561  1.00  0.00           H  
ATOM   3884  CG1 VAL B 242      28.104 -19.688  20.645  1.00  0.00           C  
ATOM   3885 HG11 VAL B 242      27.828 -20.146  21.595  1.00  0.00           H  
ATOM   3886 HG12 VAL B 242      27.398 -18.889  20.425  1.00  0.00           H  
ATOM   3887 HG13 VAL B 242      28.035 -20.443  19.859  1.00  0.00           H  
ATOM   3888  CG2 VAL B 242      30.472 -20.295  21.093  1.00  0.00           C  
ATOM   3889 HG21 VAL B 242      31.501 -19.940  21.143  1.00  0.00           H  
ATOM   3890 HG22 VAL B 242      30.195 -20.692  22.070  1.00  0.00           H  
ATOM   3891 HG23 VAL B 242      30.394 -21.100  20.361  1.00  0.00           H  
ATOM   3892  C   VAL B 242      29.882 -19.247  18.197  1.00  0.00           C  
ATOM   3893  O   VAL B 242      28.880 -19.195  17.481  1.00  0.00           O  
ATOM   3894  N   SER B 243      30.923 -20.045  17.940  1.00  0.00           N  
ATOM   3895  H   SER B 243      31.694 -20.041  18.587  1.00  0.00           H  
ATOM   3896  CA  SER B 243      31.113 -20.785  16.682  1.00  0.00           C  
ATOM   3897  HA  SER B 243      32.089 -21.266  16.742  1.00  0.00           H  
ATOM   3898  CB  SER B 243      30.077 -21.903  16.505  1.00  0.00           C  
ATOM   3899  HB2 SER B 243      29.081 -21.471  16.401  1.00  0.00           H  
ATOM   3900  HB3 SER B 243      30.306 -22.469  15.601  1.00  0.00           H  
ATOM   3901  OG  SER B 243      30.097 -22.775  17.624  1.00  0.00           O  
ATOM   3902  HG  SER B 243      30.897 -23.306  17.584  1.00  0.00           H  
ATOM   3903  C   SER B 243      31.203 -19.837  15.482  1.00  0.00           C  
ATOM   3904  O   SER B 243      30.533 -20.008  14.465  1.00  0.00           O  
ATOM   3905  N   ASP B 244      32.037 -18.810  15.651  1.00  0.00           N  
ATOM   3906  H   ASP B 244      32.636 -18.865  16.467  1.00  0.00           H  
ATOM   3907  CA  ASP B 244      32.608 -17.967  14.602  1.00  0.00           C  
ATOM   3908  HA  ASP B 244      33.026 -17.097  15.109  1.00  0.00           H  
ATOM   3909  CB  ASP B 244      33.808 -18.676  13.946  1.00  0.00           C  
ATOM   3910  HB2 ASP B 244      33.432 -19.503  13.341  1.00  0.00           H  
ATOM   3911  HB3 ASP B 244      34.299 -17.970  13.273  1.00  0.00           H  
ATOM   3912  CG  ASP B 244      34.864 -19.233  14.925  1.00  0.00           C  
ATOM   3913  OD1 ASP B 244      34.635 -19.239  16.163  1.00  0.00           O  
ATOM   3914  OD2 ASP B 244      35.916 -19.655  14.401  1.00  0.00           O  
ATOM   3915  C   ASP B 244      31.556 -17.409  13.631  1.00  0.00           C  
ATOM   3916  O   ASP B 244      31.691 -17.465  12.409  1.00  0.00           O  
ATOM   3917  N   THR B 245      30.462 -16.889  14.195  1.00  0.00           N  
ATOM   3918  H   THR B 245      30.428 -16.879  15.210  1.00  0.00           H  
ATOM   3919  CA  THR B 245      29.224 -16.585  13.467  1.00  0.00           C  
ATOM   3920  HA  THR B 245      29.403 -16.633  12.393  1.00  0.00           H  
ATOM   3921  CB  THR B 245      28.171 -17.656  13.799  1.00  0.00           C  
ATOM   3922  HB  THR B 245      28.160 -17.837  14.875  1.00  0.00           H  
ATOM   3923  CG2 THR B 245      26.753 -17.306  13.352  1.00  0.00           C  
ATOM   3924 HG21 THR B 245      26.755 -17.037  12.295  1.00  0.00           H  
ATOM   3925 HG22 THR B 245      26.117 -18.174  13.512  1.00  0.00           H  
ATOM   3926 HG23 THR B 245      26.361 -16.478  13.941  1.00  0.00           H  
ATOM   3927  OG1 THR B 245      28.482 -18.855  13.129  1.00  0.00           O  
ATOM   3928  HG1 THR B 245      29.282 -19.232  13.547  1.00  0.00           H  
ATOM   3929  C   THR B 245      28.721 -15.181  13.792  1.00  0.00           C  
ATOM   3930  O   THR B 245      28.328 -14.895  14.918  1.00  0.00           O  
ATOM   3931  N   LEU B 246      28.662 -14.297  12.800  1.00  0.00           N  
ATOM   3932  H   LEU B 246      28.949 -14.601  11.876  1.00  0.00           H  
ATOM   3933  CA  LEU B 246      27.915 -13.044  12.886  1.00  0.00           C  
ATOM   3934  HA  LEU B 246      28.158 -12.542  13.824  1.00  0.00           H  
ATOM   3935  CB  LEU B 246      28.254 -12.105  11.713  1.00  0.00           C  
ATOM   3936  HB2 LEU B 246      28.125 -12.642  10.774  1.00  0.00           H  
ATOM   3937  HB3 LEU B 246      27.521 -11.298  11.724  1.00  0.00           H  
ATOM   3938  CG  LEU B 246      29.647 -11.455  11.739  1.00  0.00           C  
ATOM   3939  HG  LEU B 246      29.801 -10.979  12.706  1.00  0.00           H  
ATOM   3940  CD1 LEU B 246      30.784 -12.441  11.471  1.00  0.00           C  
ATOM   3941 HD11 LEU B 246      30.610 -12.976  10.536  1.00  0.00           H  
ATOM   3942 HD12 LEU B 246      31.727 -11.898  11.404  1.00  0.00           H  
ATOM   3943 HD13 LEU B 246      30.872 -13.145  12.294  1.00  0.00           H  
ATOM   3944  CD2 LEU B 246      29.703 -10.388  10.645  1.00  0.00           C  
ATOM   3945 HD21 LEU B 246      29.521 -10.838   9.670  1.00  0.00           H  
ATOM   3946 HD22 LEU B 246      28.958  -9.621  10.837  1.00  0.00           H  
ATOM   3947 HD23 LEU B 246      30.686  -9.920  10.642  1.00  0.00           H  
ATOM   3948  C   LEU B 246      26.414 -13.345  12.859  1.00  0.00           C  
ATOM   3949  O   LEU B 246      25.967 -14.230  12.129  1.00  0.00           O  
ATOM   3950  N   LEU B 247      25.635 -12.544  13.579  1.00  0.00           N  
ATOM   3951  H   LEU B 247      26.096 -11.867  14.182  1.00  0.00           H  
ATOM   3952  CA  LEU B 247      24.185 -12.438  13.456  1.00  0.00           C  
ATOM   3953  HA  LEU B 247      23.838 -13.069  12.638  1.00  0.00           H  
ATOM   3954  CB  LEU B 247      23.531 -12.926  14.764  1.00  0.00           C  
ATOM   3955  HB2 LEU B 247      23.797 -13.973  14.919  1.00  0.00           H  
ATOM   3956  HB3 LEU B 247      23.953 -12.344  15.586  1.00  0.00           H  
ATOM   3957  CG  LEU B 247      21.997 -12.783  14.810  1.00  0.00           C  
ATOM   3958  HG  LEU B 247      21.709 -11.760  14.568  1.00  0.00           H  
ATOM   3959  CD1 LEU B 247      21.315 -13.744  13.836  1.00  0.00           C  
ATOM   3960 HD11 LEU B 247      21.593 -13.498  12.813  1.00  0.00           H  
ATOM   3961 HD12 LEU B 247      21.584 -14.773  14.063  1.00  0.00           H  
ATOM   3962 HD13 LEU B 247      20.232 -13.629  13.915  1.00  0.00           H  
ATOM   3963  CD2 LEU B 247      21.493 -13.104  16.219  1.00  0.00           C  
ATOM   3964 HD21 LEU B 247      21.726 -14.134  16.480  1.00  0.00           H  
ATOM   3965 HD22 LEU B 247      21.953 -12.422  16.933  1.00  0.00           H  
ATOM   3966 HD23 LEU B 247      20.413 -12.954  16.252  1.00  0.00           H  
ATOM   3967  C   LEU B 247      23.830 -10.985  13.121  1.00  0.00           C  
ATOM   3968  O   LEU B 247      24.122 -10.086  13.907  1.00  0.00           O  
ATOM   3969  N   LEU B 248      23.217 -10.763  11.959  1.00  0.00           N  
ATOM   3970  H   LEU B 248      23.016 -11.565  11.369  1.00  0.00           H  
ATOM   3971  CA  LEU B 248      22.566  -9.507  11.593  1.00  0.00           C  
ATOM   3972  HA  LEU B 248      22.970  -8.704  12.208  1.00  0.00           H  
ATOM   3973  CB  LEU B 248      22.824  -9.150  10.116  1.00  0.00           C  
ATOM   3974  HB2 LEU B 248      22.465  -9.957   9.475  1.00  0.00           H  
ATOM   3975  HB3 LEU B 248      22.228  -8.264   9.893  1.00  0.00           H  
ATOM   3976  CG  LEU B 248      24.303  -8.838   9.809  1.00  0.00           C  
ATOM   3977  HG  LEU B 248      24.819  -8.559  10.727  1.00  0.00           H  
ATOM   3978  CD1 LEU B 248      25.019 -10.040   9.185  1.00  0.00           C  
ATOM   3979 HD11 LEU B 248      24.991 -10.886   9.871  1.00  0.00           H  
ATOM   3980 HD12 LEU B 248      24.533 -10.324   8.251  1.00  0.00           H  
ATOM   3981 HD13 LEU B 248      26.060  -9.786   8.992  1.00  0.00           H  
ATOM   3982  CD2 LEU B 248      24.417  -7.665   8.832  1.00  0.00           C  
ATOM   3983 HD21 LEU B 248      23.988  -6.775   9.292  1.00  0.00           H  
ATOM   3984 HD22 LEU B 248      25.464  -7.467   8.611  1.00  0.00           H  
ATOM   3985 HD23 LEU B 248      23.883  -7.892   7.910  1.00  0.00           H  
ATOM   3986  C   LEU B 248      21.066  -9.586  11.894  1.00  0.00           C  
ATOM   3987  O   LEU B 248      20.466 -10.664  11.874  1.00  0.00           O  
ATOM   3988  N   THR B 249      20.456  -8.439  12.175  1.00  0.00           N  
ATOM   3989  H   THR B 249      21.010  -7.589  12.200  1.00  0.00           H  
ATOM   3990  CA  THR B 249      19.030  -8.313  12.514  1.00  0.00           C  
ATOM   3991  HA  THR B 249      18.449  -9.037  11.944  1.00  0.00           H  
ATOM   3992  CB  THR B 249      18.819  -8.594  14.014  1.00  0.00           C  
ATOM   3993  HB  THR B 249      19.426  -7.895  14.589  1.00  0.00           H  
ATOM   3994  CG2 THR B 249      17.371  -8.469  14.483  1.00  0.00           C  
ATOM   3995 HG21 THR B 249      16.720  -9.077  13.853  1.00  0.00           H  
ATOM   3996 HG22 THR B 249      17.295  -8.814  15.514  1.00  0.00           H  
ATOM   3997 HG23 THR B 249      17.052  -7.428  14.444  1.00  0.00           H  
ATOM   3998  OG1 THR B 249      19.235  -9.904  14.336  1.00  0.00           O  
ATOM   3999  HG1 THR B 249      19.543 -10.327  13.521  1.00  0.00           H  
ATOM   4000  C   THR B 249      18.540  -6.916  12.129  1.00  0.00           C  
ATOM   4001  O   THR B 249      19.314  -5.961  12.167  1.00  0.00           O  
ATOM   4002  N   TRP B 250      17.278  -6.782  11.719  1.00  0.00           N  
ATOM   4003  H   TRP B 250      16.698  -7.617  11.659  1.00  0.00           H  
ATOM   4004  CA  TRP B 250      16.650  -5.516  11.306  1.00  0.00           C  
ATOM   4005  HA  TRP B 250      17.065  -4.699  11.900  1.00  0.00           H  
ATOM   4006  CB  TRP B 250      16.978  -5.246   9.825  1.00  0.00           C  
ATOM   4007  HB2 TRP B 250      16.513  -4.311   9.514  1.00  0.00           H  
ATOM   4008  HB3 TRP B 250      18.054  -5.097   9.743  1.00  0.00           H  
ATOM   4009  CG  TRP B 250      16.595  -6.319   8.850  1.00  0.00           C  
ATOM   4010  CD1 TRP B 250      15.416  -6.403   8.193  1.00  0.00           C  
ATOM   4011  HD1 TRP B 250      14.599  -5.698   8.295  1.00  0.00           H  
ATOM   4012  NE1 TRP B 250      15.400  -7.541   7.411  1.00  0.00           N  
ATOM   4013  HE1 TRP B 250      14.612  -7.814   6.833  1.00  0.00           H  
ATOM   4014  CE2 TRP B 250      16.559  -8.270   7.555  1.00  0.00           C  
ATOM   4015  CZ2 TRP B 250      16.991  -9.493   7.025  1.00  0.00           C  
ATOM   4016  HZ2 TRP B 250      16.336 -10.080   6.406  1.00  0.00           H  
ATOM   4017  CH2 TRP B 250      18.271  -9.968   7.344  1.00  0.00           C  
ATOM   4018  HH2 TRP B 250      18.603 -10.919   6.951  1.00  0.00           H  
ATOM   4019  CZ3 TRP B 250      19.101  -9.219   8.196  1.00  0.00           C  
ATOM   4020  HZ3 TRP B 250      20.076  -9.602   8.460  1.00  0.00           H  
ATOM   4021  CE3 TRP B 250      18.649  -8.002   8.741  1.00  0.00           C  
ATOM   4022  HE3 TRP B 250      19.279  -7.450   9.419  1.00  0.00           H  
ATOM   4023  CD2 TRP B 250      17.363  -7.497   8.443  1.00  0.00           C  
ATOM   4024  C   TRP B 250      15.132  -5.538  11.573  1.00  0.00           C  
ATOM   4025  O   TRP B 250      14.607  -6.503  12.124  1.00  0.00           O  
ATOM   4026  N   SER B 251      14.426  -4.455  11.224  1.00  0.00           N  
ATOM   4027  H   SER B 251      14.926  -3.675  10.812  1.00  0.00           H  
ATOM   4028  CA  SER B 251      12.973  -4.317  11.423  1.00  0.00           C  
ATOM   4029  HA  SER B 251      12.618  -5.190  11.973  1.00  0.00           H  
ATOM   4030  CB  SER B 251      12.684  -3.100  12.307  1.00  0.00           C  
ATOM   4031  HB2 SER B 251      13.311  -3.147  13.199  1.00  0.00           H  
ATOM   4032  HB3 SER B 251      12.912  -2.185  11.755  1.00  0.00           H  
ATOM   4033  OG  SER B 251      11.326  -3.094  12.702  1.00  0.00           O  
ATOM   4034  HG  SER B 251      11.148  -2.278  13.179  1.00  0.00           H  
ATOM   4035  C   SER B 251      12.171  -4.262  10.111  1.00  0.00           C  
ATOM   4036  O   SER B 251      12.620  -3.695   9.108  1.00  0.00           O  
ATOM   4037  N   ASN B 252      10.960  -4.832  10.136  1.00  0.00           N  
ATOM   4038  H   ASN B 252      10.639  -5.178  11.026  1.00  0.00           H  
ATOM   4039  CA  ASN B 252       9.985  -4.771   9.043  1.00  0.00           C  
ATOM   4040  HA  ASN B 252      10.475  -5.113   8.130  1.00  0.00           H  
ATOM   4041  CB  ASN B 252       8.841  -5.754   9.364  1.00  0.00           C  
ATOM   4042  HB2 ASN B 252       9.281  -6.723   9.608  1.00  0.00           H  
ATOM   4043  HB3 ASN B 252       8.289  -5.403  10.236  1.00  0.00           H  
ATOM   4044  CG  ASN B 252       7.854  -5.947   8.221  1.00  0.00           C  
ATOM   4045  OD1 ASN B 252       7.428  -5.017   7.554  1.00  0.00           O  
ATOM   4046  ND2 ASN B 252       7.484  -7.178   7.953  1.00  0.00           N  
ATOM   4047 HD21 ASN B 252       6.810  -7.326   7.218  1.00  0.00           H  
ATOM   4048 HD22 ASN B 252       7.775  -7.941   8.535  1.00  0.00           H  
ATOM   4049  C   ASN B 252       9.474  -3.318   8.881  1.00  0.00           C  
ATOM   4050  O   ASN B 252       8.925  -2.771   9.836  1.00  0.00           O  
ATOM   4051  N   PRO B 253       9.630  -2.664   7.713  1.00  0.00           N  
ATOM   4052  CD  PRO B 253      10.309  -3.188   6.540  1.00  0.00           C  
ATOM   4053  HD2 PRO B 253       9.785  -4.058   6.148  1.00  0.00           H  
ATOM   4054  HD3 PRO B 253      11.336  -3.449   6.794  1.00  0.00           H  
ATOM   4055  CG  PRO B 253      10.316  -2.063   5.510  1.00  0.00           C  
ATOM   4056  HG2 PRO B 253       9.437  -2.139   4.868  1.00  0.00           H  
ATOM   4057  HG3 PRO B 253      11.234  -2.084   4.923  1.00  0.00           H  
ATOM   4058  CB  PRO B 253      10.223  -0.805   6.370  1.00  0.00           C  
ATOM   4059  HB2 PRO B 253       9.836   0.049   5.817  1.00  0.00           H  
ATOM   4060  HB3 PRO B 253      11.208  -0.570   6.771  1.00  0.00           H  
ATOM   4061  CA  PRO B 253       9.325  -1.237   7.531  1.00  0.00           C  
ATOM   4062  HA  PRO B 253       9.642  -0.697   8.422  1.00  0.00           H  
ATOM   4063  C   PRO B 253       7.828  -0.902   7.335  1.00  0.00           C  
ATOM   4064  O   PRO B 253       7.490   0.163   6.811  1.00  0.00           O  
ATOM   4065  N   TYR B 254       6.927  -1.785   7.776  1.00  0.00           N  
ATOM   4066  H   TYR B 254       7.271  -2.609   8.255  1.00  0.00           H  
ATOM   4067  CA  TYR B 254       5.474  -1.634   7.712  1.00  0.00           C  
ATOM   4068  HA  TYR B 254       5.239  -0.588   7.513  1.00  0.00           H  
ATOM   4069  CB  TYR B 254       4.914  -2.483   6.565  1.00  0.00           C  
ATOM   4070  HB2 TYR B 254       5.241  -3.517   6.688  1.00  0.00           H  
ATOM   4071  HB3 TYR B 254       3.830  -2.481   6.633  1.00  0.00           H  
ATOM   4072  CG  TYR B 254       5.304  -1.989   5.192  1.00  0.00           C  
ATOM   4073  CD1 TYR B 254       4.501  -1.035   4.539  1.00  0.00           C  
ATOM   4074  HD1 TYR B 254       3.604  -0.664   5.011  1.00  0.00           H  
ATOM   4075  CE1 TYR B 254       4.860  -0.569   3.264  1.00  0.00           C  
ATOM   4076  HE1 TYR B 254       4.247   0.151   2.747  1.00  0.00           H  
ATOM   4077  CZ  TYR B 254       6.028  -1.050   2.649  1.00  0.00           C  
ATOM   4078  OH  TYR B 254       6.345  -0.603   1.413  1.00  0.00           O  
ATOM   4079  HH  TYR B 254       5.545  -0.266   0.959  1.00  0.00           H  
ATOM   4080  CE2 TYR B 254       6.846  -1.992   3.307  1.00  0.00           C  
ATOM   4081  HE2 TYR B 254       7.742  -2.357   2.830  1.00  0.00           H  
ATOM   4082  CD2 TYR B 254       6.475  -2.468   4.577  1.00  0.00           C  
ATOM   4083  HD2 TYR B 254       7.090  -3.196   5.089  1.00  0.00           H  
ATOM   4084  C   TYR B 254       4.807  -2.045   9.035  1.00  0.00           C  
ATOM   4085  O   TYR B 254       5.306  -2.938   9.721  1.00  0.00           O  
ATOM   4086  N   PRO B 255       3.656  -1.449   9.398  1.00  0.00           N  
ATOM   4087  CD  PRO B 255       2.972  -0.356   8.717  1.00  0.00           C  
ATOM   4088  HD2 PRO B 255       2.878  -0.545   7.648  1.00  0.00           H  
ATOM   4089  HD3 PRO B 255       3.517   0.574   8.888  1.00  0.00           H  
ATOM   4090  CG  PRO B 255       1.585  -0.269   9.355  1.00  0.00           C  
ATOM   4091  HG2 PRO B 255       0.888  -0.909   8.810  1.00  0.00           H  
ATOM   4092  HG3 PRO B 255       1.218   0.757   9.387  1.00  0.00           H  
ATOM   4093  CB  PRO B 255       1.811  -0.833  10.759  1.00  0.00           C  
ATOM   4094  HB2 PRO B 255       0.892  -1.230  11.192  1.00  0.00           H  
ATOM   4095  HB3 PRO B 255       2.228  -0.055  11.401  1.00  0.00           H  
ATOM   4096  CA  PRO B 255       2.866  -1.920  10.531  1.00  0.00           C  
ATOM   4097  HA  PRO B 255       3.512  -1.991  11.404  1.00  0.00           H  
ATOM   4098  C   PRO B 255       2.219  -3.290  10.227  1.00  0.00           C  
ATOM   4099  O   PRO B 255       1.944  -3.582   9.059  1.00  0.00           O  
ATOM   4100  N   PRO B 256       1.874  -4.101  11.250  1.00  0.00           N  
ATOM   4101  CD  PRO B 256       2.226  -3.920  12.654  1.00  0.00           C  
ATOM   4102  HD2 PRO B 256       1.499  -3.261  13.131  1.00  0.00           H  
ATOM   4103  HD3 PRO B 256       3.235  -3.526  12.780  1.00  0.00           H  
ATOM   4104  CG  PRO B 256       2.155  -5.311  13.281  1.00  0.00           C  
ATOM   4105  HG2 PRO B 256       1.904  -5.265  14.342  1.00  0.00           H  
ATOM   4106  HG3 PRO B 256       3.101  -5.832  13.131  1.00  0.00           H  
ATOM   4107  CB  PRO B 256       1.056  -5.988  12.467  1.00  0.00           C  
ATOM   4108  HB2 PRO B 256       0.081  -5.688  12.857  1.00  0.00           H  
ATOM   4109  HB3 PRO B 256       1.156  -7.074  12.481  1.00  0.00           H  
ATOM   4110  CA  PRO B 256       1.261  -5.421  11.058  1.00  0.00           C  
ATOM   4111  HA  PRO B 256       1.978  -6.050  10.534  1.00  0.00           H  
ATOM   4112  C   PRO B 256      -0.054  -5.435  10.263  1.00  0.00           C  
ATOM   4113  O   PRO B 256      -0.394  -6.455   9.668  1.00  0.00           O  
ATOM   4114  N   ASP B 257      -0.790  -4.323  10.224  1.00  0.00           N  
ATOM   4115  H   ASP B 257      -0.473  -3.532  10.755  1.00  0.00           H  
ATOM   4116  CA  ASP B 257      -2.006  -4.158   9.421  1.00  0.00           C  
ATOM   4117  HA  ASP B 257      -2.673  -5.005   9.597  1.00  0.00           H  
ATOM   4118  CB  ASP B 257      -2.727  -2.902   9.925  1.00  0.00           C  
ATOM   4119  HB2 ASP B 257      -2.955  -3.022  10.986  1.00  0.00           H  
ATOM   4120  HB3 ASP B 257      -2.068  -2.037   9.810  1.00  0.00           H  
ATOM   4121  CG  ASP B 257      -4.040  -2.660   9.187  1.00  0.00           C  
ATOM   4122  OD1 ASP B 257      -4.153  -1.611   8.520  1.00  0.00           O  
ATOM   4123  OD2 ASP B 257      -4.944  -3.518   9.251  1.00  0.00           O  
ATOM   4124  C   ASP B 257      -1.751  -4.079   7.897  1.00  0.00           C  
ATOM   4125  O   ASP B 257      -2.615  -4.483   7.120  1.00  0.00           O  
ATOM   4126  N   ASN B 258      -0.584  -3.608   7.432  1.00  0.00           N  
ATOM   4127  H   ASN B 258       0.164  -3.410   8.086  1.00  0.00           H  
ATOM   4128  CA  ASN B 258      -0.333  -3.428   5.992  1.00  0.00           C  
ATOM   4129  HA  ASN B 258      -1.168  -2.857   5.578  1.00  0.00           H  
ATOM   4130  CB  ASN B 258       0.956  -2.620   5.780  1.00  0.00           C  
ATOM   4131  HB2 ASN B 258       0.878  -1.653   6.274  1.00  0.00           H  
ATOM   4132  HB3 ASN B 258       1.788  -3.171   6.212  1.00  0.00           H  
ATOM   4133  CG  ASN B 258       1.239  -2.405   4.305  1.00  0.00           C  
ATOM   4134  OD1 ASN B 258       1.924  -3.187   3.669  1.00  0.00           O  
ATOM   4135  ND2 ASN B 258       0.639  -1.397   3.720  1.00  0.00           N  
ATOM   4136 HD21 ASN B 258       0.784  -1.241   2.722  1.00  0.00           H  
ATOM   4137 HD22 ASN B 258       0.072  -0.766   4.250  1.00  0.00           H  
ATOM   4138  C   ASN B 258      -0.280  -4.768   5.232  1.00  0.00           C  
ATOM   4139  O   ASN B 258       0.156  -5.783   5.773  1.00  0.00           O  
ATOM   4140  N   TYR B 259      -0.709  -4.796   3.971  1.00  0.00           N  
ATOM   4141  H   TYR B 259      -1.071  -3.947   3.561  1.00  0.00           H  
ATOM   4142  CA  TYR B 259      -0.818  -6.022   3.178  1.00  0.00           C  
ATOM   4143  HA  TYR B 259      -1.350  -6.759   3.779  1.00  0.00           H  
ATOM   4144  CB  TYR B 259      -1.697  -5.717   1.955  1.00  0.00           C  
ATOM   4145  HB2 TYR B 259      -1.149  -5.060   1.277  1.00  0.00           H  
ATOM   4146  HB3 TYR B 259      -1.893  -6.648   1.426  1.00  0.00           H  
ATOM   4147  CG  TYR B 259      -3.032  -5.067   2.319  1.00  0.00           C  
ATOM   4148  CD1 TYR B 259      -4.000  -5.800   3.037  1.00  0.00           C  
ATOM   4149  HD1 TYR B 259      -3.813  -6.834   3.283  1.00  0.00           H  
ATOM   4150  CE1 TYR B 259      -5.208  -5.194   3.436  1.00  0.00           C  
ATOM   4151  HE1 TYR B 259      -5.938  -5.756   3.998  1.00  0.00           H  
ATOM   4152  CZ  TYR B 259      -5.465  -3.845   3.108  1.00  0.00           C  
ATOM   4153  OH  TYR B 259      -6.632  -3.259   3.501  1.00  0.00           O  
ATOM   4154  HH  TYR B 259      -7.349  -3.923   3.560  1.00  0.00           H  
ATOM   4155  CE2 TYR B 259      -4.495  -3.107   2.396  1.00  0.00           C  
ATOM   4156  HE2 TYR B 259      -4.692  -2.077   2.126  1.00  0.00           H  
ATOM   4157  CD2 TYR B 259      -3.288  -3.717   1.996  1.00  0.00           C  
ATOM   4158  HD2 TYR B 259      -2.570  -3.142   1.422  1.00  0.00           H  
ATOM   4159  C   TYR B 259       0.539  -6.671   2.817  1.00  0.00           C  
ATOM   4160  O   TYR B 259       0.648  -7.897   2.869  1.00  0.00           O  
ATOM   4161  N   LEU B 260       1.599  -5.885   2.573  1.00  0.00           N  
ATOM   4162  H   LEU B 260       1.491  -4.879   2.645  1.00  0.00           H  
ATOM   4163  CA  LEU B 260       2.953  -6.404   2.308  1.00  0.00           C  
ATOM   4164  HA  LEU B 260       2.894  -7.153   1.517  1.00  0.00           H  
ATOM   4165  CB  LEU B 260       3.882  -5.259   1.842  1.00  0.00           C  
ATOM   4166  HB2 LEU B 260       3.938  -4.517   2.639  1.00  0.00           H  
ATOM   4167  HB3 LEU B 260       4.885  -5.672   1.714  1.00  0.00           H  
ATOM   4168  CG  LEU B 260       3.497  -4.540   0.533  1.00  0.00           C  
ATOM   4169  HG  LEU B 260       2.508  -4.093   0.634  1.00  0.00           H  
ATOM   4170  CD1 LEU B 260       4.512  -3.428   0.254  1.00  0.00           C  
ATOM   4171 HD11 LEU B 260       4.440  -2.682   1.044  1.00  0.00           H  
ATOM   4172 HD12 LEU B 260       5.524  -3.832   0.225  1.00  0.00           H  
ATOM   4173 HD13 LEU B 260       4.289  -2.947  -0.698  1.00  0.00           H  
ATOM   4174  CD2 LEU B 260       3.493  -5.485  -0.666  1.00  0.00           C  
ATOM   4175 HD21 LEU B 260       3.269  -4.928  -1.577  1.00  0.00           H  
ATOM   4176 HD22 LEU B 260       4.463  -5.967  -0.769  1.00  0.00           H  
ATOM   4177 HD23 LEU B 260       2.718  -6.236  -0.538  1.00  0.00           H  
ATOM   4178  C   LEU B 260       3.580  -7.106   3.528  1.00  0.00           C  
ATOM   4179  O   LEU B 260       4.438  -7.971   3.360  1.00  0.00           O  
ATOM   4180  N   TYR B 261       3.155  -6.761   4.752  1.00  0.00           N  
ATOM   4181  H   TYR B 261       2.409  -6.081   4.809  1.00  0.00           H  
ATOM   4182  CA  TYR B 261       3.825  -7.136   6.010  1.00  0.00           C  
ATOM   4183  HA  TYR B 261       4.799  -6.644   6.040  1.00  0.00           H  
ATOM   4184  CB  TYR B 261       2.984  -6.614   7.187  1.00  0.00           C  
ATOM   4185  HB2 TYR B 261       2.862  -5.535   7.083  1.00  0.00           H  
ATOM   4186  HB3 TYR B 261       1.994  -7.065   7.133  1.00  0.00           H  
ATOM   4187  CG  TYR B 261       3.565  -6.909   8.559  1.00  0.00           C  
ATOM   4188  CD1 TYR B 261       3.174  -8.063   9.269  1.00  0.00           C  
ATOM   4189  HD1 TYR B 261       2.457  -8.745   8.835  1.00  0.00           H  
ATOM   4190  CE1 TYR B 261       3.730  -8.335  10.536  1.00  0.00           C  
ATOM   4191  HE1 TYR B 261       3.452  -9.222  11.082  1.00  0.00           H  
ATOM   4192  CZ  TYR B 261       4.680  -7.455  11.094  1.00  0.00           C  
ATOM   4193  OH  TYR B 261       5.237  -7.734  12.303  1.00  0.00           O  
ATOM   4194  HH  TYR B 261       6.032  -7.220  12.461  1.00  0.00           H  
ATOM   4195  CE2 TYR B 261       5.054  -6.290  10.393  1.00  0.00           C  
ATOM   4196  HE2 TYR B 261       5.766  -5.598  10.817  1.00  0.00           H  
ATOM   4197  CD2 TYR B 261       4.502  -6.027   9.125  1.00  0.00           C  
ATOM   4198  HD2 TYR B 261       4.806  -5.143   8.580  1.00  0.00           H  
ATOM   4199  C   TYR B 261       4.072  -8.644   6.185  1.00  0.00           C  
ATOM   4200  O   TYR B 261       5.099  -9.035   6.735  1.00  0.00           O  
ATOM   4201  N   ASN B 262       3.151  -9.489   5.710  1.00  0.00           N  
ATOM   4202  H   ASN B 262       2.349  -9.093   5.239  1.00  0.00           H  
ATOM   4203  CA  ASN B 262       3.234 -10.951   5.817  1.00  0.00           C  
ATOM   4204  HA  ASN B 262       3.822 -11.201   6.704  1.00  0.00           H  
ATOM   4205  CB  ASN B 262       1.812 -11.509   6.005  1.00  0.00           C  
ATOM   4206  HB2 ASN B 262       1.213 -11.268   5.128  1.00  0.00           H  
ATOM   4207  HB3 ASN B 262       1.863 -12.594   6.088  1.00  0.00           H  
ATOM   4208  CG  ASN B 262       1.122 -10.951   7.235  1.00  0.00           C  
ATOM   4209  OD1 ASN B 262       0.487  -9.907   7.201  1.00  0.00           O  
ATOM   4210  ND2 ASN B 262       1.221 -11.615   8.364  1.00  0.00           N  
ATOM   4211 HD21 ASN B 262       0.772 -11.226   9.171  1.00  0.00           H  
ATOM   4212 HD22 ASN B 262       1.729 -12.481   8.398  1.00  0.00           H  
ATOM   4213  C   ASN B 262       3.946 -11.636   4.633  1.00  0.00           C  
ATOM   4214  O   ASN B 262       4.062 -12.856   4.635  1.00  0.00           O  
ATOM   4215  N   HIE B 263       4.396 -10.866   3.637  1.00  0.00           N  
ATOM   4216  H   HIE B 263       4.286  -9.862   3.732  1.00  0.00           H  
ATOM   4217  CA  HIE B 263       4.930 -11.342   2.348  1.00  0.00           C  
ATOM   4218  HA  HIE B 263       5.065 -12.425   2.382  1.00  0.00           H  
ATOM   4219  CB  HIE B 263       3.900 -11.022   1.253  1.00  0.00           C  
ATOM   4220  HB2 HIE B 263       3.655  -9.958   1.284  1.00  0.00           H  
ATOM   4221  HB3 HIE B 263       4.354 -11.223   0.284  1.00  0.00           H  
ATOM   4222  CG  HIE B 263       2.623 -11.827   1.322  1.00  0.00           C  
ATOM   4223  ND1 HIE B 263       2.512 -13.176   0.969  1.00  0.00           N  
ATOM   4224  CE1 HIE B 263       1.205 -13.468   1.037  1.00  0.00           C  
ATOM   4225  HE1 HIE B 263       0.774 -14.429   0.796  1.00  0.00           H  
ATOM   4226  NE2 HIE B 263       0.495 -12.386   1.389  1.00  0.00           N  
ATOM   4227  HE2 HIE B 263      -0.521 -12.360   1.406  1.00  0.00           H  
ATOM   4228  CD2 HIE B 263       1.372 -11.337   1.577  1.00  0.00           C  
ATOM   4229  HD2 HIE B 263       1.121 -10.310   1.811  1.00  0.00           H  
ATOM   4230  C   HIE B 263       6.305 -10.743   1.988  1.00  0.00           C  
ATOM   4231  O   HIE B 263       6.851 -11.041   0.925  1.00  0.00           O  
ATOM   4232  N   LEU B 264       6.862  -9.891   2.852  1.00  0.00           N  
ATOM   4233  H   LEU B 264       6.370  -9.708   3.711  1.00  0.00           H  
ATOM   4234  CA  LEU B 264       8.126  -9.189   2.646  1.00  0.00           C  
ATOM   4235  HA  LEU B 264       8.193  -8.919   1.593  1.00  0.00           H  
ATOM   4236  CB  LEU B 264       8.085  -7.906   3.505  1.00  0.00           C  
ATOM   4237  HB2 LEU B 264       7.081  -7.479   3.478  1.00  0.00           H  
ATOM   4238  HB3 LEU B 264       8.296  -8.187   4.539  1.00  0.00           H  
ATOM   4239  CG  LEU B 264       9.080  -6.824   3.062  1.00  0.00           C  
ATOM   4240  HG  LEU B 264      10.051  -7.281   2.872  1.00  0.00           H  
ATOM   4241  CD1 LEU B 264       8.587  -6.101   1.803  1.00  0.00           C  
ATOM   4242 HD11 LEU B 264       9.292  -5.322   1.518  1.00  0.00           H  
ATOM   4243 HD12 LEU B 264       8.498  -6.807   0.981  1.00  0.00           H  
ATOM   4244 HD13 LEU B 264       7.613  -5.647   1.986  1.00  0.00           H  
ATOM   4245  CD2 LEU B 264       9.240  -5.767   4.156  1.00  0.00           C  
ATOM   4246 HD21 LEU B 264       8.279  -5.301   4.375  1.00  0.00           H  
ATOM   4247 HD22 LEU B 264       9.619  -6.239   5.061  1.00  0.00           H  
ATOM   4248 HD23 LEU B 264       9.950  -5.007   3.834  1.00  0.00           H  
ATOM   4249  C   LEU B 264       9.324 -10.090   2.998  1.00  0.00           C  
ATOM   4250  O   LEU B 264       9.325 -10.728   4.048  1.00  0.00           O  
ATOM   4251  N   THR B 265      10.362 -10.113   2.158  1.00  0.00           N  
ATOM   4252  H   THR B 265      10.311  -9.553   1.313  1.00  0.00           H  
ATOM   4253  CA  THR B 265      11.604 -10.879   2.379  1.00  0.00           C  
ATOM   4254  HA  THR B 265      11.762 -10.959   3.455  1.00  0.00           H  
ATOM   4255  CB  THR B 265      11.464 -12.320   1.852  1.00  0.00           C  
ATOM   4256  HB  THR B 265      10.523 -12.744   2.208  1.00  0.00           H  
ATOM   4257  CG2 THR B 265      11.502 -12.406   0.323  1.00  0.00           C  
ATOM   4258 HG21 THR B 265      11.308 -13.434   0.017  1.00  0.00           H  
ATOM   4259 HG22 THR B 265      10.735 -11.762  -0.105  1.00  0.00           H  
ATOM   4260 HG23 THR B 265      12.481 -12.107  -0.047  1.00  0.00           H  
ATOM   4261  OG1 THR B 265      12.525 -13.112   2.338  1.00  0.00           O  
ATOM   4262  HG1 THR B 265      12.239 -13.558   3.158  1.00  0.00           H  
ATOM   4263  C   THR B 265      12.831 -10.143   1.815  1.00  0.00           C  
ATOM   4264  O   THR B 265      12.692  -9.096   1.174  1.00  0.00           O  
ATOM   4265  N   TYR B 266      14.042 -10.631   2.106  1.00  0.00           N  
ATOM   4266  H   TYR B 266      14.084 -11.574   2.480  1.00  0.00           H  
ATOM   4267  CA  TYR B 266      15.216  -9.765   2.275  1.00  0.00           C  
ATOM   4268  HA  TYR B 266      14.976  -8.790   1.857  1.00  0.00           H  
ATOM   4269  CB  TYR B 266      15.476  -9.560   3.777  1.00  0.00           C  
ATOM   4270  HB2 TYR B 266      15.823 -10.509   4.188  1.00  0.00           H  
ATOM   4271  HB3 TYR B 266      16.286  -8.840   3.897  1.00  0.00           H  
ATOM   4272  CG  TYR B 266      14.289  -9.077   4.599  1.00  0.00           C  
ATOM   4273  CD1 TYR B 266      13.868  -7.735   4.510  1.00  0.00           C  
ATOM   4274  HD1 TYR B 266      14.392  -7.056   3.852  1.00  0.00           H  
ATOM   4275  CE1 TYR B 266      12.770  -7.282   5.271  1.00  0.00           C  
ATOM   4276  HE1 TYR B 266      12.434  -6.259   5.203  1.00  0.00           H  
ATOM   4277  CZ  TYR B 266      12.083  -8.177   6.120  1.00  0.00           C  
ATOM   4278  OH  TYR B 266      11.026  -7.744   6.852  1.00  0.00           O  
ATOM   4279  HH  TYR B 266      10.557  -8.501   7.213  1.00  0.00           H  
ATOM   4280  CE2 TYR B 266      12.514  -9.518   6.221  1.00  0.00           C  
ATOM   4281  HE2 TYR B 266      11.999 -10.211   6.875  1.00  0.00           H  
ATOM   4282  CD2 TYR B 266      13.616  -9.963   5.467  1.00  0.00           C  
ATOM   4283  HD2 TYR B 266      13.940 -10.995   5.560  1.00  0.00           H  
ATOM   4284  C   TYR B 266      16.507 -10.238   1.582  1.00  0.00           C  
ATOM   4285  O   TYR B 266      16.812 -11.432   1.511  1.00  0.00           O  
ATOM   4286  N   ALA B 267      17.318  -9.260   1.168  1.00  0.00           N  
ATOM   4287  H   ALA B 267      16.998  -8.304   1.286  1.00  0.00           H  
ATOM   4288  CA  ALA B 267      18.703  -9.453   0.746  1.00  0.00           C  
ATOM   4289  HA  ALA B 267      19.004 -10.475   0.980  1.00  0.00           H  
ATOM   4290  CB  ALA B 267      18.822  -9.279  -0.772  1.00  0.00           C  
ATOM   4291  HB1 ALA B 267      18.486  -8.283  -1.060  1.00  0.00           H  
ATOM   4292  HB2 ALA B 267      19.861  -9.415  -1.073  1.00  0.00           H  
ATOM   4293  HB3 ALA B 267      18.212 -10.030  -1.276  1.00  0.00           H  
ATOM   4294  C   ALA B 267      19.644  -8.512   1.514  1.00  0.00           C  
ATOM   4295  O   ALA B 267      19.427  -7.298   1.577  1.00  0.00           O  
ATOM   4296  N   VAL B 268      20.715  -9.092   2.057  1.00  0.00           N  
ATOM   4297  H   VAL B 268      20.864 -10.073   1.833  1.00  0.00           H  
ATOM   4298  CA  VAL B 268      21.791  -8.427   2.800  1.00  0.00           C  
ATOM   4299  HA  VAL B 268      21.441  -7.457   3.151  1.00  0.00           H  
ATOM   4300  CB  VAL B 268      22.172  -9.259   4.047  1.00  0.00           C  
ATOM   4301  HB  VAL B 268      22.383 -10.281   3.733  1.00  0.00           H  
ATOM   4302  CG1 VAL B 268      23.408  -8.726   4.790  1.00  0.00           C  
ATOM   4303 HG11 VAL B 268      23.262  -7.678   5.058  1.00  0.00           H  
ATOM   4304 HG12 VAL B 268      23.577  -9.302   5.701  1.00  0.00           H  
ATOM   4305 HG13 VAL B 268      24.296  -8.820   4.165  1.00  0.00           H  
ATOM   4306  CG2 VAL B 268      21.012  -9.288   5.054  1.00  0.00           C  
ATOM   4307 HG21 VAL B 268      21.275  -9.896   5.919  1.00  0.00           H  
ATOM   4308 HG22 VAL B 268      20.783  -8.278   5.396  1.00  0.00           H  
ATOM   4309 HG23 VAL B 268      20.120  -9.719   4.598  1.00  0.00           H  
ATOM   4310  C   VAL B 268      22.996  -8.195   1.882  1.00  0.00           C  
ATOM   4311  O   VAL B 268      23.415  -9.082   1.143  1.00  0.00           O  
ATOM   4312  N   ASN B 269      23.590  -7.008   1.966  1.00  0.00           N  
ATOM   4313  H   ASN B 269      23.200  -6.361   2.643  1.00  0.00           H  
ATOM   4314  CA  ASN B 269      24.877  -6.621   1.381  1.00  0.00           C  
ATOM   4315  HA  ASN B 269      25.249  -7.416   0.732  1.00  0.00           H  
ATOM   4316  CB  ASN B 269      24.609  -5.356   0.535  1.00  0.00           C  
ATOM   4317  HB2 ASN B 269      24.122  -5.667  -0.385  1.00  0.00           H  
ATOM   4318  HB3 ASN B 269      23.928  -4.709   1.086  1.00  0.00           H  
ATOM   4319  CG  ASN B 269      25.794  -4.490   0.147  1.00  0.00           C  
ATOM   4320  OD1 ASN B 269      25.720  -3.266   0.202  1.00  0.00           O  
ATOM   4321  ND2 ASN B 269      26.909  -5.064  -0.247  1.00  0.00           N  
ATOM   4322 HD21 ASN B 269      27.691  -4.464  -0.456  1.00  0.00           H  
ATOM   4323 HD22 ASN B 269      27.010  -6.070  -0.314  1.00  0.00           H  
ATOM   4324  C   ASN B 269      25.892  -6.404   2.521  1.00  0.00           C  
ATOM   4325  O   ASN B 269      25.561  -5.749   3.505  1.00  0.00           O  
ATOM   4326  N   ILE B 270      27.118  -6.913   2.384  1.00  0.00           N  
ATOM   4327  H   ILE B 270      27.317  -7.462   1.555  1.00  0.00           H  
ATOM   4328  CA  ILE B 270      28.258  -6.660   3.289  1.00  0.00           C  
ATOM   4329  HA  ILE B 270      28.074  -5.722   3.806  1.00  0.00           H  
ATOM   4330  CB  ILE B 270      28.383  -7.765   4.372  1.00  0.00           C  
ATOM   4331  HB  ILE B 270      27.443  -7.772   4.925  1.00  0.00           H  
ATOM   4332  CG2 ILE B 270      28.581  -9.170   3.772  1.00  0.00           C  
ATOM   4333 HG21 ILE B 270      29.569  -9.242   3.315  1.00  0.00           H  
ATOM   4334 HG22 ILE B 270      28.502  -9.924   4.554  1.00  0.00           H  
ATOM   4335 HG23 ILE B 270      27.815  -9.378   3.027  1.00  0.00           H  
ATOM   4336  CG1 ILE B 270      29.524  -7.469   5.376  1.00  0.00           C  
ATOM   4337 HG12 ILE B 270      30.494  -7.602   4.891  1.00  0.00           H  
ATOM   4338 HG13 ILE B 270      29.452  -6.431   5.693  1.00  0.00           H  
ATOM   4339  CD1 ILE B 270      29.488  -8.336   6.643  1.00  0.00           C  
ATOM   4340 HD11 ILE B 270      30.250  -7.987   7.339  1.00  0.00           H  
ATOM   4341 HD12 ILE B 270      28.511  -8.259   7.121  1.00  0.00           H  
ATOM   4342 HD13 ILE B 270      29.695  -9.378   6.404  1.00  0.00           H  
ATOM   4343  C   ILE B 270      29.536  -6.458   2.462  1.00  0.00           C  
ATOM   4344  O   ILE B 270      29.670  -7.076   1.407  1.00  0.00           O  
ATOM   4345  N   TRP B 271      30.432  -5.565   2.880  1.00  0.00           N  
ATOM   4346  H   TRP B 271      30.238  -5.039   3.728  1.00  0.00           H  
ATOM   4347  CA  TRP B 271      31.680  -5.242   2.178  1.00  0.00           C  
ATOM   4348  HA  TRP B 271      32.091  -6.158   1.752  1.00  0.00           H  
ATOM   4349  CB  TRP B 271      31.403  -4.257   1.033  1.00  0.00           C  
ATOM   4350  HB2 TRP B 271      32.282  -4.238   0.386  1.00  0.00           H  
ATOM   4351  HB3 TRP B 271      30.577  -4.641   0.439  1.00  0.00           H  
ATOM   4352  CG  TRP B 271      31.067  -2.842   1.400  1.00  0.00           C  
ATOM   4353  CD1 TRP B 271      31.936  -1.807   1.342  1.00  0.00           C  
ATOM   4354  HD1 TRP B 271      32.981  -1.890   1.053  1.00  0.00           H  
ATOM   4355  NE1 TRP B 271      31.286  -0.634   1.668  1.00  0.00           N  
ATOM   4356  HE1 TRP B 271      31.757   0.260   1.671  1.00  0.00           H  
ATOM   4357  CE2 TRP B 271      29.959  -0.856   1.965  1.00  0.00           C  
ATOM   4358  CZ2 TRP B 271      28.900  -0.004   2.313  1.00  0.00           C  
ATOM   4359  HZ2 TRP B 271      29.059   1.063   2.349  1.00  0.00           H  
ATOM   4360  CH2 TRP B 271      27.653  -0.556   2.646  1.00  0.00           C  
ATOM   4361  HH2 TRP B 271      26.848   0.089   2.962  1.00  0.00           H  
ATOM   4362  CZ3 TRP B 271      27.465  -1.948   2.577  1.00  0.00           C  
ATOM   4363  HZ3 TRP B 271      26.513  -2.386   2.837  1.00  0.00           H  
ATOM   4364  CE3 TRP B 271      28.518  -2.787   2.161  1.00  0.00           C  
ATOM   4365  HE3 TRP B 271      28.359  -3.852   2.103  1.00  0.00           H  
ATOM   4366  CD2 TRP B 271      29.797  -2.270   1.854  1.00  0.00           C  
ATOM   4367  C   TRP B 271      32.742  -4.677   3.126  1.00  0.00           C  
ATOM   4368  O   TRP B 271      32.421  -4.239   4.232  1.00  0.00           O  
ATOM   4369  N   SER B 272      34.005  -4.713   2.704  1.00  0.00           N  
ATOM   4370  H   SER B 272      34.190  -5.068   1.776  1.00  0.00           H  
ATOM   4371  CA  SER B 272      35.152  -4.247   3.489  1.00  0.00           C  
ATOM   4372  HA  SER B 272      35.017  -4.548   4.528  1.00  0.00           H  
ATOM   4373  CB  SER B 272      36.406  -4.947   2.972  1.00  0.00           C  
ATOM   4374  HB2 SER B 272      36.263  -6.026   3.037  1.00  0.00           H  
ATOM   4375  HB3 SER B 272      36.562  -4.678   1.933  1.00  0.00           H  
ATOM   4376  OG  SER B 272      37.551  -4.590   3.711  1.00  0.00           O  
ATOM   4377  HG  SER B 272      38.082  -5.392   3.769  1.00  0.00           H  
ATOM   4378  C   SER B 272      35.326  -2.722   3.446  1.00  0.00           C  
ATOM   4379  O   SER B 272      35.210  -2.099   2.393  1.00  0.00           O  
ATOM   4380  N   GLU B 273      35.656  -2.121   4.591  1.00  0.00           N  
ATOM   4381  H   GLU B 273      35.748  -2.716   5.408  1.00  0.00           H  
ATOM   4382  CA  GLU B 273      36.126  -0.730   4.724  1.00  0.00           C  
ATOM   4383  HA  GLU B 273      35.492  -0.076   4.123  1.00  0.00           H  
ATOM   4384  CB  GLU B 273      36.052  -0.286   6.205  1.00  0.00           C  
ATOM   4385  HB2 GLU B 273      36.758  -0.904   6.761  1.00  0.00           H  
ATOM   4386  HB3 GLU B 273      36.406   0.743   6.287  1.00  0.00           H  
ATOM   4387  CG  GLU B 273      34.686  -0.393   6.918  1.00  0.00           C  
ATOM   4388  HG2 GLU B 273      34.057  -1.140   6.433  1.00  0.00           H  
ATOM   4389  HG3 GLU B 273      34.863  -0.747   7.938  1.00  0.00           H  
ATOM   4390  CD  GLU B 273      33.926   0.941   6.999  1.00  0.00           C  
ATOM   4391  OE1 GLU B 273      33.938   1.604   8.067  1.00  0.00           O  
ATOM   4392  OE2 GLU B 273      33.214   1.313   6.043  1.00  0.00           O  
ATOM   4393  C   GLU B 273      37.581  -0.567   4.217  1.00  0.00           C  
ATOM   4394  O   GLU B 273      38.048   0.558   4.045  1.00  0.00           O  
ATOM   4395  N   ASN B 274      38.300  -1.680   3.996  1.00  0.00           N  
ATOM   4396  H   ASN B 274      37.842  -2.568   4.168  1.00  0.00           H  
ATOM   4397  CA  ASN B 274      39.670  -1.726   3.467  1.00  0.00           C  
ATOM   4398  HA  ASN B 274      40.143  -0.749   3.587  1.00  0.00           H  
ATOM   4399  CB  ASN B 274      40.482  -2.774   4.258  1.00  0.00           C  
ATOM   4400  HB2 ASN B 274      39.951  -3.721   4.279  1.00  0.00           H  
ATOM   4401  HB3 ASN B 274      41.423  -2.953   3.738  1.00  0.00           H  
ATOM   4402  CG  ASN B 274      40.804  -2.361   5.680  1.00  0.00           C  
ATOM   4403  OD1 ASN B 274      40.051  -2.566   6.621  1.00  0.00           O  
ATOM   4404  ND2 ASN B 274      41.976  -1.797   5.877  1.00  0.00           N  
ATOM   4405 HD21 ASN B 274      42.196  -1.529   6.819  1.00  0.00           H  
ATOM   4406 HD22 ASN B 274      42.587  -1.621   5.100  1.00  0.00           H  
ATOM   4407  C   ASN B 274      39.754  -2.072   1.966  1.00  0.00           C  
ATOM   4408  O   ASN B 274      40.781  -1.791   1.351  1.00  0.00           O  
ATOM   4409  N   ASP B 275      38.743  -2.734   1.394  1.00  0.00           N  
ATOM   4410  H   ASP B 275      37.922  -2.931   1.950  1.00  0.00           H  
ATOM   4411  CA  ASP B 275      38.860  -3.432   0.103  1.00  0.00           C  
ATOM   4412  HA  ASP B 275      39.593  -2.926  -0.526  1.00  0.00           H  
ATOM   4413  CB  ASP B 275      39.423  -4.839   0.387  1.00  0.00           C  
ATOM   4414  HB2 ASP B 275      40.386  -4.729   0.890  1.00  0.00           H  
ATOM   4415  HB3 ASP B 275      38.755  -5.356   1.076  1.00  0.00           H  
ATOM   4416  CG  ASP B 275      39.636  -5.735  -0.838  1.00  0.00           C  
ATOM   4417  OD1 ASP B 275      39.263  -5.324  -1.966  1.00  0.00           O  
ATOM   4418  OD2 ASP B 275      40.142  -6.859  -0.604  1.00  0.00           O  
ATOM   4419  C   ASP B 275      37.511  -3.454  -0.653  1.00  0.00           C  
ATOM   4420  O   ASP B 275      36.674  -4.323  -0.405  1.00  0.00           O  
ATOM   4421  N   PRO B 276      37.258  -2.504  -1.575  1.00  0.00           N  
ATOM   4422  CD  PRO B 276      38.046  -1.302  -1.806  1.00  0.00           C  
ATOM   4423  HD2 PRO B 276      38.793  -1.499  -2.576  1.00  0.00           H  
ATOM   4424  HD3 PRO B 276      38.526  -0.945  -0.893  1.00  0.00           H  
ATOM   4425  CG  PRO B 276      37.046  -0.261  -2.300  1.00  0.00           C  
ATOM   4426  HG2 PRO B 276      37.523   0.500  -2.919  1.00  0.00           H  
ATOM   4427  HG3 PRO B 276      36.539   0.196  -1.448  1.00  0.00           H  
ATOM   4428  CB  PRO B 276      36.058  -1.112  -3.096  1.00  0.00           C  
ATOM   4429  HB2 PRO B 276      36.469  -1.306  -4.089  1.00  0.00           H  
ATOM   4430  HB3 PRO B 276      35.082  -0.630  -3.175  1.00  0.00           H  
ATOM   4431  CA  PRO B 276      35.983  -2.416  -2.293  1.00  0.00           C  
ATOM   4432  HA  PRO B 276      35.188  -2.323  -1.552  1.00  0.00           H  
ATOM   4433  C   PRO B 276      35.643  -3.613  -3.200  1.00  0.00           C  
ATOM   4434  O   PRO B 276      34.486  -3.746  -3.600  1.00  0.00           O  
ATOM   4435  N   ALA B 277      36.605  -4.480  -3.537  1.00  0.00           N  
ATOM   4436  H   ALA B 277      37.526  -4.382  -3.119  1.00  0.00           H  
ATOM   4437  CA  ALA B 277      36.331  -5.717  -4.276  1.00  0.00           C  
ATOM   4438  HA  ALA B 277      35.556  -5.524  -5.020  1.00  0.00           H  
ATOM   4439  CB  ALA B 277      37.611  -6.118  -5.016  1.00  0.00           C  
ATOM   4440  HB1 ALA B 277      37.928  -5.306  -5.672  1.00  0.00           H  
ATOM   4441  HB2 ALA B 277      38.406  -6.333  -4.299  1.00  0.00           H  
ATOM   4442  HB3 ALA B 277      37.421  -7.007  -5.617  1.00  0.00           H  
ATOM   4443  C   ALA B 277      35.817  -6.851  -3.362  1.00  0.00           C  
ATOM   4444  O   ALA B 277      35.118  -7.755  -3.822  1.00  0.00           O  
ATOM   4445  N   ASP B 278      36.128  -6.789  -2.067  1.00  0.00           N  
ATOM   4446  H   ASP B 278      36.708  -6.008  -1.779  1.00  0.00           H  
ATOM   4447  CA  ASP B 278      35.779  -7.755  -1.014  1.00  0.00           C  
ATOM   4448  HA  ASP B 278      35.960  -8.759  -1.401  1.00  0.00           H  
ATOM   4449  CB  ASP B 278      36.723  -7.499   0.159  1.00  0.00           C  
ATOM   4450  HB2 ASP B 278      37.706  -7.315  -0.253  1.00  0.00           H  
ATOM   4451  HB3 ASP B 278      36.414  -6.611   0.703  1.00  0.00           H  
ATOM   4452  CG  ASP B 278      36.885  -8.665   1.117  1.00  0.00           C  
ATOM   4453  OD1 ASP B 278      36.937  -9.819   0.646  1.00  0.00           O  
ATOM   4454  OD2 ASP B 278      37.335  -8.417   2.260  1.00  0.00           O  
ATOM   4455  C   ASP B 278      34.310  -7.682  -0.560  1.00  0.00           C  
ATOM   4456  O   ASP B 278      34.000  -7.660   0.635  1.00  0.00           O  
ATOM   4457  N   PHE B 279      33.387  -7.562  -1.515  1.00  0.00           N  
ATOM   4458  H   PHE B 279      33.697  -7.630  -2.479  1.00  0.00           H  
ATOM   4459  CA  PHE B 279      31.962  -7.426  -1.240  1.00  0.00           C  
ATOM   4460  HA  PHE B 279      31.852  -7.206  -0.179  1.00  0.00           H  
ATOM   4461  CB  PHE B 279      31.372  -6.208  -1.966  1.00  0.00           C  
ATOM   4462  HB2 PHE B 279      30.509  -5.874  -1.392  1.00  0.00           H  
ATOM   4463  HB3 PHE B 279      32.098  -5.392  -1.954  1.00  0.00           H  
ATOM   4464  CG  PHE B 279      30.894  -6.433  -3.384  1.00  0.00           C  
ATOM   4465  CD1 PHE B 279      31.777  -6.258  -4.464  1.00  0.00           C  
ATOM   4466  HD1 PHE B 279      32.810  -5.989  -4.282  1.00  0.00           H  
ATOM   4467  CE1 PHE B 279      31.313  -6.420  -5.782  1.00  0.00           C  
ATOM   4468  HE1 PHE B 279      31.995  -6.284  -6.609  1.00  0.00           H  
ATOM   4469  CZ  PHE B 279      29.967  -6.753  -6.020  1.00  0.00           C  
ATOM   4470  HZ  PHE B 279      29.612  -6.870  -7.033  1.00  0.00           H  
ATOM   4471  CE2 PHE B 279      29.084  -6.933  -4.940  1.00  0.00           C  
ATOM   4472  HE2 PHE B 279      28.052  -7.191  -5.125  1.00  0.00           H  
ATOM   4473  CD2 PHE B 279      29.547  -6.773  -3.623  1.00  0.00           C  
ATOM   4474  HD2 PHE B 279      28.868  -6.908  -2.795  1.00  0.00           H  
ATOM   4475  C   PHE B 279      31.183  -8.723  -1.469  1.00  0.00           C  
ATOM   4476  O   PHE B 279      31.575  -9.639  -2.196  1.00  0.00           O  
ATOM   4477  N   ARG B 280      30.025  -8.780  -0.813  1.00  0.00           N  
ATOM   4478  H   ARG B 280      29.810  -8.001  -0.196  1.00  0.00           H  
ATOM   4479  CA  ARG B 280      29.075  -9.885  -0.848  1.00  0.00           C  
ATOM   4480  HA  ARG B 280      29.249 -10.462  -1.757  1.00  0.00           H  
ATOM   4481  CB  ARG B 280      29.272 -10.775   0.396  1.00  0.00           C  
ATOM   4482  HB2 ARG B 280      29.344 -10.131   1.268  1.00  0.00           H  
ATOM   4483  HB3 ARG B 280      28.398 -11.411   0.528  1.00  0.00           H  
ATOM   4484  CG  ARG B 280      30.515 -11.675   0.357  1.00  0.00           C  
ATOM   4485  HG2 ARG B 280      31.391 -11.089   0.078  1.00  0.00           H  
ATOM   4486  HG3 ARG B 280      30.687 -12.087   1.351  1.00  0.00           H  
ATOM   4487  CD  ARG B 280      30.315 -12.831  -0.629  1.00  0.00           C  
ATOM   4488  HD2 ARG B 280      29.519 -13.484  -0.263  1.00  0.00           H  
ATOM   4489  HD3 ARG B 280      29.998 -12.431  -1.593  1.00  0.00           H  
ATOM   4490  NE  ARG B 280      31.564 -13.578  -0.847  1.00  0.00           N  
ATOM   4491  HE  ARG B 280      32.266 -13.090  -1.383  1.00  0.00           H  
ATOM   4492  CZ  ARG B 280      31.843 -14.812  -0.469  1.00  0.00           C  
ATOM   4493  NH1 ARG B 280      31.086 -15.501   0.340  1.00  0.00           N  
ATOM   4494 HH11 ARG B 280      30.344 -15.024   0.836  1.00  0.00           H  
ATOM   4495 HH12 ARG B 280      31.316 -16.442   0.585  1.00  0.00           H  
ATOM   4496  NH2 ARG B 280      32.921 -15.389  -0.922  1.00  0.00           N  
ATOM   4497 HH21 ARG B 280      33.530 -14.874  -1.537  1.00  0.00           H  
ATOM   4498 HH22 ARG B 280      33.172 -16.314  -0.630  1.00  0.00           H  
ATOM   4499  C   ARG B 280      27.642  -9.376  -0.910  1.00  0.00           C  
ATOM   4500  O   ARG B 280      27.310  -8.272  -0.460  1.00  0.00           O  
ATOM   4501  N   ILE B 281      26.792 -10.260  -1.414  1.00  0.00           N  
ATOM   4502  H   ILE B 281      27.176 -11.138  -1.735  1.00  0.00           H  
ATOM   4503  CA  ILE B 281      25.350 -10.258  -1.214  1.00  0.00           C  
ATOM   4504  HA  ILE B 281      25.109  -9.543  -0.432  1.00  0.00           H  
ATOM   4505  CB  ILE B 281      24.599  -9.826  -2.500  1.00  0.00           C  
ATOM   4506  HB  ILE B 281      24.978 -10.415  -3.338  1.00  0.00           H  
ATOM   4507  CG2 ILE B 281      23.084 -10.089  -2.387  1.00  0.00           C  
ATOM   4508 HG21 ILE B 281      22.570  -9.784  -3.297  1.00  0.00           H  
ATOM   4509 HG22 ILE B 281      22.889 -11.155  -2.264  1.00  0.00           H  
ATOM   4510 HG23 ILE B 281      22.667  -9.550  -1.535  1.00  0.00           H  
ATOM   4511  CG1 ILE B 281      24.884  -8.329  -2.783  1.00  0.00           C  
ATOM   4512 HG12 ILE B 281      24.548  -7.729  -1.935  1.00  0.00           H  
ATOM   4513 HG13 ILE B 281      25.961  -8.187  -2.884  1.00  0.00           H  
ATOM   4514  CD1 ILE B 281      24.245  -7.770  -4.061  1.00  0.00           C  
ATOM   4515 HD11 ILE B 281      24.631  -6.768  -4.247  1.00  0.00           H  
ATOM   4516 HD12 ILE B 281      24.496  -8.408  -4.909  1.00  0.00           H  
ATOM   4517 HD13 ILE B 281      23.163  -7.709  -3.953  1.00  0.00           H  
ATOM   4518  C   ILE B 281      24.979 -11.652  -0.693  1.00  0.00           C  
ATOM   4519  O   ILE B 281      25.570 -12.652  -1.101  1.00  0.00           O  
ATOM   4520  N   TYR B 282      24.023 -11.702   0.223  1.00  0.00           N  
ATOM   4521  H   TYR B 282      23.606 -10.821   0.514  1.00  0.00           H  
ATOM   4522  CA  TYR B 282      23.415 -12.909   0.772  1.00  0.00           C  
ATOM   4523  HA  TYR B 282      23.664 -13.766   0.143  1.00  0.00           H  
ATOM   4524  CB  TYR B 282      23.952 -13.161   2.188  1.00  0.00           C  
ATOM   4525  HB2 TYR B 282      23.734 -12.283   2.798  1.00  0.00           H  
ATOM   4526  HB3 TYR B 282      23.407 -14.002   2.619  1.00  0.00           H  
ATOM   4527  CG  TYR B 282      25.440 -13.467   2.279  1.00  0.00           C  
ATOM   4528  CD1 TYR B 282      26.353 -12.478   2.699  1.00  0.00           C  
ATOM   4529  HD1 TYR B 282      25.998 -11.481   2.928  1.00  0.00           H  
ATOM   4530  CE1 TYR B 282      27.724 -12.789   2.831  1.00  0.00           C  
ATOM   4531  HE1 TYR B 282      28.421 -12.037   3.166  1.00  0.00           H  
ATOM   4532  CZ  TYR B 282      28.189 -14.086   2.518  1.00  0.00           C  
ATOM   4533  OH  TYR B 282      29.513 -14.392   2.617  1.00  0.00           O  
ATOM   4534  HH  TYR B 282      29.906 -14.028   3.422  1.00  0.00           H  
ATOM   4535  CE2 TYR B 282      27.275 -15.071   2.089  1.00  0.00           C  
ATOM   4536  HE2 TYR B 282      27.626 -16.069   1.873  1.00  0.00           H  
ATOM   4537  CD2 TYR B 282      25.905 -14.762   1.978  1.00  0.00           C  
ATOM   4538  HD2 TYR B 282      25.206 -15.526   1.665  1.00  0.00           H  
ATOM   4539  C   TYR B 282      21.892 -12.724   0.763  1.00  0.00           C  
ATOM   4540  O   TYR B 282      21.405 -11.597   0.855  1.00  0.00           O  
ATOM   4541  N   GLN B 283      21.129 -13.806   0.642  1.00  0.00           N  
ATOM   4542  H   GLN B 283      21.553 -14.722   0.601  1.00  0.00           H  
ATOM   4543  CA  GLN B 283      19.677 -13.737   0.481  1.00  0.00           C  
ATOM   4544  HA  GLN B 283      19.309 -12.800   0.899  1.00  0.00           H  
ATOM   4545  CB  GLN B 283      19.364 -13.741  -1.023  1.00  0.00           C  
ATOM   4546  HB2 GLN B 283      19.922 -12.920  -1.476  1.00  0.00           H  
ATOM   4547  HB3 GLN B 283      19.713 -14.676  -1.466  1.00  0.00           H  
ATOM   4548  CG  GLN B 283      17.876 -13.562  -1.358  1.00  0.00           C  
ATOM   4549  HG2 GLN B 283      17.331 -14.467  -1.084  1.00  0.00           H  
ATOM   4550  HG3 GLN B 283      17.466 -12.728  -0.790  1.00  0.00           H  
ATOM   4551  CD  GLN B 283      17.664 -13.263  -2.841  1.00  0.00           C  
ATOM   4552  OE1 GLN B 283      18.398 -12.528  -3.481  1.00  0.00           O  
ATOM   4553  NE2 GLN B 283      16.642 -13.802  -3.463  1.00  0.00           N  
ATOM   4554 HE21 GLN B 283      16.575 -13.614  -4.445  1.00  0.00           H  
ATOM   4555 HE22 GLN B 283      16.013 -14.412  -2.971  1.00  0.00           H  
ATOM   4556  C   GLN B 283      19.005 -14.867   1.258  1.00  0.00           C  
ATOM   4557  O   GLN B 283      19.528 -15.979   1.305  1.00  0.00           O  
ATOM   4558  N   VAL B 284      17.868 -14.569   1.881  1.00  0.00           N  
ATOM   4559  H   VAL B 284      17.471 -13.643   1.761  1.00  0.00           H  
ATOM   4560  CA  VAL B 284      17.102 -15.520   2.697  1.00  0.00           C  
ATOM   4561  HA  VAL B 284      17.640 -16.470   2.711  1.00  0.00           H  
ATOM   4562  CB  VAL B 284      16.942 -15.056   4.170  1.00  0.00           C  
ATOM   4563  HB  VAL B 284      15.915 -15.240   4.492  1.00  0.00           H  
ATOM   4564  CG1 VAL B 284      17.858 -15.897   5.067  1.00  0.00           C  
ATOM   4565 HG11 VAL B 284      17.537 -16.938   5.043  1.00  0.00           H  
ATOM   4566 HG12 VAL B 284      17.807 -15.539   6.096  1.00  0.00           H  
ATOM   4567 HG13 VAL B 284      18.887 -15.835   4.713  1.00  0.00           H  
ATOM   4568  CG2 VAL B 284      17.253 -13.572   4.436  1.00  0.00           C  
ATOM   4569 HG21 VAL B 284      17.050 -13.338   5.482  1.00  0.00           H  
ATOM   4570 HG22 VAL B 284      16.614 -12.947   3.813  1.00  0.00           H  
ATOM   4571 HG23 VAL B 284      18.300 -13.352   4.227  1.00  0.00           H  
ATOM   4572  C   VAL B 284      15.759 -15.828   2.039  1.00  0.00           C  
ATOM   4573  O   VAL B 284      15.218 -15.027   1.282  1.00  0.00           O  
ATOM   4574  N   THR B 285      15.230 -17.018   2.323  1.00  0.00           N  
ATOM   4575  H   THR B 285      15.778 -17.670   2.862  1.00  0.00           H  
ATOM   4576  CA  THR B 285      13.861 -17.447   1.977  1.00  0.00           C  
ATOM   4577  HA  THR B 285      13.454 -16.792   1.207  1.00  0.00           H  
ATOM   4578  CB  THR B 285      13.870 -18.882   1.429  1.00  0.00           C  
ATOM   4579  HB  THR B 285      12.845 -19.206   1.250  1.00  0.00           H  
ATOM   4580  CG2 THR B 285      14.649 -18.991   0.119  1.00  0.00           C  
ATOM   4581 HG21 THR B 285      14.240 -18.287  -0.606  1.00  0.00           H  
ATOM   4582 HG22 THR B 285      15.703 -18.763   0.282  1.00  0.00           H  
ATOM   4583 HG23 THR B 285      14.558 -20.001  -0.280  1.00  0.00           H  
ATOM   4584  OG1 THR B 285      14.480 -19.756   2.356  1.00  0.00           O  
ATOM   4585  HG1 THR B 285      14.345 -20.651   2.032  1.00  0.00           H  
ATOM   4586  C   THR B 285      12.906 -17.360   3.173  1.00  0.00           C  
ATOM   4587  O   THR B 285      11.724 -17.675   3.059  1.00  0.00           O  
ATOM   4588  N   TYR B 286      13.415 -16.946   4.334  1.00  0.00           N  
ATOM   4589  H   TYR B 286      14.388 -16.693   4.356  1.00  0.00           H  
ATOM   4590  CA  TYR B 286      12.640 -16.715   5.549  1.00  0.00           C  
ATOM   4591  HA  TYR B 286      11.943 -17.544   5.675  1.00  0.00           H  
ATOM   4592  CB  TYR B 286      13.588 -16.681   6.761  1.00  0.00           C  
ATOM   4593  HB2 TYR B 286      14.106 -15.719   6.753  1.00  0.00           H  
ATOM   4594  HB3 TYR B 286      12.975 -16.721   7.661  1.00  0.00           H  
ATOM   4595  CG  TYR B 286      14.635 -17.781   6.877  1.00  0.00           C  
ATOM   4596  CD1 TYR B 286      15.888 -17.476   7.447  1.00  0.00           C  
ATOM   4597  HD1 TYR B 286      16.098 -16.470   7.793  1.00  0.00           H  
ATOM   4598  CE1 TYR B 286      16.868 -18.478   7.585  1.00  0.00           C  
ATOM   4599  HE1 TYR B 286      17.827 -18.251   8.027  1.00  0.00           H  
ATOM   4600  CZ  TYR B 286      16.594 -19.797   7.168  1.00  0.00           C  
ATOM   4601  OH  TYR B 286      17.533 -20.767   7.326  1.00  0.00           O  
ATOM   4602  HH  TYR B 286      17.230 -21.611   6.991  1.00  0.00           H  
ATOM   4603  CE2 TYR B 286      15.339 -20.108   6.601  1.00  0.00           C  
ATOM   4604  HE2 TYR B 286      15.122 -21.116   6.284  1.00  0.00           H  
ATOM   4605  CD2 TYR B 286      14.361 -19.103   6.464  1.00  0.00           C  
ATOM   4606  HD2 TYR B 286      13.398 -19.353   6.044  1.00  0.00           H  
ATOM   4607  C   TYR B 286      11.822 -15.412   5.480  1.00  0.00           C  
ATOM   4608  O   TYR B 286      12.128 -14.501   4.709  1.00  0.00           O  
ATOM   4609  N   LEU B 287      10.808 -15.314   6.345  1.00  0.00           N  
ATOM   4610  H   LEU B 287      10.572 -16.126   6.894  1.00  0.00           H  
ATOM   4611  CA  LEU B 287      10.140 -14.049   6.695  1.00  0.00           C  
ATOM   4612  HA  LEU B 287      10.198 -13.360   5.848  1.00  0.00           H  
ATOM   4613  CB  LEU B 287       8.654 -14.338   6.985  1.00  0.00           C  
ATOM   4614  HB2 LEU B 287       8.597 -14.962   7.878  1.00  0.00           H  
ATOM   4615  HB3 LEU B 287       8.155 -13.393   7.206  1.00  0.00           H  
ATOM   4616  CG  LEU B 287       7.891 -15.042   5.841  1.00  0.00           C  
ATOM   4617  HG  LEU B 287       8.400 -15.969   5.581  1.00  0.00           H  
ATOM   4618  CD1 LEU B 287       6.481 -15.415   6.297  1.00  0.00           C  
ATOM   4619 HD11 LEU B 287       5.916 -14.515   6.536  1.00  0.00           H  
ATOM   4620 HD12 LEU B 287       5.971 -15.953   5.498  1.00  0.00           H  
ATOM   4621 HD13 LEU B 287       6.537 -16.058   7.175  1.00  0.00           H  
ATOM   4622  CD2 LEU B 287       7.783 -14.176   4.584  1.00  0.00           C  
ATOM   4623 HD21 LEU B 287       7.315 -13.219   4.822  1.00  0.00           H  
ATOM   4624 HD22 LEU B 287       8.775 -13.998   4.169  1.00  0.00           H  
ATOM   4625 HD23 LEU B 287       7.186 -14.693   3.833  1.00  0.00           H  
ATOM   4626  C   LEU B 287      10.825 -13.346   7.892  1.00  0.00           C  
ATOM   4627  O   LEU B 287      10.567 -12.175   8.160  1.00  0.00           O  
ATOM   4628  N   GLU B 288      11.713 -14.067   8.588  1.00  0.00           N  
ATOM   4629  H   GLU B 288      11.877 -15.002   8.266  1.00  0.00           H  
ATOM   4630  CA  GLU B 288      12.607 -13.602   9.662  1.00  0.00           C  
ATOM   4631  HA  GLU B 288      12.011 -13.275  10.512  1.00  0.00           H  
ATOM   4632  CB  GLU B 288      13.441 -14.826  10.120  1.00  0.00           C  
ATOM   4633  HB2 GLU B 288      12.782 -15.521  10.645  1.00  0.00           H  
ATOM   4634  HB3 GLU B 288      13.783 -15.335   9.221  1.00  0.00           H  
ATOM   4635  CG  GLU B 288      14.715 -14.608  10.960  1.00  0.00           C  
ATOM   4636  HG2 GLU B 288      15.259 -15.555  10.962  1.00  0.00           H  
ATOM   4637  HG3 GLU B 288      15.355 -13.881  10.464  1.00  0.00           H  
ATOM   4638  CD  GLU B 288      14.493 -14.191  12.417  1.00  0.00           C  
ATOM   4639  OE1 GLU B 288      15.477 -14.329  13.190  1.00  0.00           O  
ATOM   4640  OE2 GLU B 288      13.376 -13.718  12.727  1.00  0.00           O  
ATOM   4641  C   GLU B 288      13.504 -12.444   9.168  1.00  0.00           C  
ATOM   4642  O   GLU B 288      14.260 -12.637   8.209  1.00  0.00           O  
ATOM   4643  N   PRO B 289      13.456 -11.248   9.790  1.00  0.00           N  
ATOM   4644  CD  PRO B 289      12.511 -10.852  10.830  1.00  0.00           C  
ATOM   4645  HD2 PRO B 289      12.616 -11.475  11.718  1.00  0.00           H  
ATOM   4646  HD3 PRO B 289      11.495 -10.917  10.438  1.00  0.00           H  
ATOM   4647  CG  PRO B 289      12.831  -9.396  11.176  1.00  0.00           C  
ATOM   4648  HG2 PRO B 289      13.539  -9.360  12.006  1.00  0.00           H  
ATOM   4649  HG3 PRO B 289      11.932  -8.829  11.417  1.00  0.00           H  
ATOM   4650  CB  PRO B 289      13.501  -8.883   9.905  1.00  0.00           C  
ATOM   4651  HB2 PRO B 289      14.126  -8.012  10.089  1.00  0.00           H  
ATOM   4652  HB3 PRO B 289      12.735  -8.640   9.168  1.00  0.00           H  
ATOM   4653  CA  PRO B 289      14.297 -10.105   9.432  1.00  0.00           C  
ATOM   4654  HA  PRO B 289      14.409 -10.057   8.349  1.00  0.00           H  
ATOM   4655  C   PRO B 289      15.706 -10.228  10.049  1.00  0.00           C  
ATOM   4656  O   PRO B 289      16.166  -9.351  10.783  1.00  0.00           O  
ATOM   4657  N   SER B 290      16.383 -11.347   9.789  1.00  0.00           N  
ATOM   4658  H   SER B 290      15.959 -12.021   9.158  1.00  0.00           H  
ATOM   4659  CA  SER B 290      17.661 -11.715  10.408  1.00  0.00           C  
ATOM   4660  HA  SER B 290      18.257 -10.808  10.495  1.00  0.00           H  
ATOM   4661  CB  SER B 290      17.381 -12.205  11.847  1.00  0.00           C  
ATOM   4662  HB2 SER B 290      17.776 -11.470  12.552  1.00  0.00           H  
ATOM   4663  HB3 SER B 290      16.302 -12.227  12.001  1.00  0.00           H  
ATOM   4664  OG  SER B 290      17.868 -13.489  12.185  1.00  0.00           O  
ATOM   4665  HG  SER B 290      17.114 -13.925  12.649  1.00  0.00           H  
ATOM   4666  C   SER B 290      18.476 -12.669   9.517  1.00  0.00           C  
ATOM   4667  O   SER B 290      17.943 -13.334   8.622  1.00  0.00           O  
ATOM   4668  N   LEU B 291      19.802 -12.690   9.700  1.00  0.00           N  
ATOM   4669  H   LEU B 291      20.179 -12.112  10.444  1.00  0.00           H  
ATOM   4670  CA  LEU B 291      20.725 -13.521   8.918  1.00  0.00           C  
ATOM   4671  HA  LEU B 291      20.220 -14.462   8.693  1.00  0.00           H  
ATOM   4672  CB  LEU B 291      21.050 -12.809   7.586  1.00  0.00           C  
ATOM   4673  HB2 LEU B 291      20.132 -12.703   7.007  1.00  0.00           H  
ATOM   4674  HB3 LEU B 291      21.420 -11.810   7.820  1.00  0.00           H  
ATOM   4675  CG  LEU B 291      22.105 -13.522   6.718  1.00  0.00           C  
ATOM   4676  HG  LEU B 291      23.014 -13.665   7.297  1.00  0.00           H  
ATOM   4677  CD1 LEU B 291      21.620 -14.880   6.211  1.00  0.00           C  
ATOM   4678 HD11 LEU B 291      21.401 -15.545   7.043  1.00  0.00           H  
ATOM   4679 HD12 LEU B 291      20.723 -14.749   5.609  1.00  0.00           H  
ATOM   4680 HD13 LEU B 291      22.401 -15.343   5.609  1.00  0.00           H  
ATOM   4681  CD2 LEU B 291      22.472 -12.669   5.507  1.00  0.00           C  
ATOM   4682 HD21 LEU B 291      21.601 -12.520   4.868  1.00  0.00           H  
ATOM   4683 HD22 LEU B 291      22.849 -11.708   5.850  1.00  0.00           H  
ATOM   4684 HD23 LEU B 291      23.262 -13.171   4.952  1.00  0.00           H  
ATOM   4685  C   LEU B 291      22.005 -13.838   9.701  1.00  0.00           C  
ATOM   4686  O   LEU B 291      22.656 -12.934  10.225  1.00  0.00           O  
ATOM   4687  N   ARG B 292      22.424 -15.108   9.703  1.00  0.00           N  
ATOM   4688  H   ARG B 292      21.870 -15.783   9.195  1.00  0.00           H  
ATOM   4689  CA  ARG B 292      23.768 -15.507  10.150  1.00  0.00           C  
ATOM   4690  HA  ARG B 292      24.120 -14.760  10.858  1.00  0.00           H  
ATOM   4691  CB  ARG B 292      23.724 -16.865  10.863  1.00  0.00           C  
ATOM   4692  HB2 ARG B 292      23.104 -17.564  10.298  1.00  0.00           H  
ATOM   4693  HB3 ARG B 292      24.734 -17.271  10.922  1.00  0.00           H  
ATOM   4694  CG  ARG B 292      23.182 -16.698  12.288  1.00  0.00           C  
ATOM   4695  HG2 ARG B 292      23.844 -16.026  12.838  1.00  0.00           H  
ATOM   4696  HG3 ARG B 292      22.184 -16.260  12.251  1.00  0.00           H  
ATOM   4697  CD  ARG B 292      23.110 -18.044  13.014  1.00  0.00           C  
ATOM   4698  HD2 ARG B 292      22.321 -18.639  12.552  1.00  0.00           H  
ATOM   4699  HD3 ARG B 292      24.055 -18.574  12.886  1.00  0.00           H  
ATOM   4700  NE  ARG B 292      22.856 -17.843  14.452  1.00  0.00           N  
ATOM   4701  HE  ARG B 292      23.398 -17.122  14.916  1.00  0.00           H  
ATOM   4702  CZ  ARG B 292      21.967 -18.451  15.211  1.00  0.00           C  
ATOM   4703  NH1 ARG B 292      21.212 -19.432  14.793  1.00  0.00           N  
ATOM   4704 HH11 ARG B 292      21.318 -19.756  13.850  1.00  0.00           H  
ATOM   4705 HH12 ARG B 292      20.523 -19.839  15.395  1.00  0.00           H  
ATOM   4706  NH2 ARG B 292      21.831 -18.049  16.437  1.00  0.00           N  
ATOM   4707 HH21 ARG B 292      22.453 -17.310  16.754  1.00  0.00           H  
ATOM   4708 HH22 ARG B 292      21.137 -18.444  17.037  1.00  0.00           H  
ATOM   4709  C   ARG B 292      24.773 -15.512   8.998  1.00  0.00           C  
ATOM   4710  O   ARG B 292      24.425 -15.915   7.893  1.00  0.00           O  
ATOM   4711  N   ILE B 293      26.018 -15.129   9.274  1.00  0.00           N  
ATOM   4712  H   ILE B 293      26.212 -14.836  10.227  1.00  0.00           H  
ATOM   4713  CA  ILE B 293      27.154 -15.169   8.338  1.00  0.00           C  
ATOM   4714  HA  ILE B 293      26.929 -15.858   7.522  1.00  0.00           H  
ATOM   4715  CB  ILE B 293      27.428 -13.764   7.732  1.00  0.00           C  
ATOM   4716  HB  ILE B 293      27.494 -13.047   8.552  1.00  0.00           H  
ATOM   4717  CG2 ILE B 293      28.773 -13.729   6.979  1.00  0.00           C  
ATOM   4718 HG21 ILE B 293      28.978 -12.729   6.601  1.00  0.00           H  
ATOM   4719 HG22 ILE B 293      29.601 -13.970   7.646  1.00  0.00           H  
ATOM   4720 HG23 ILE B 293      28.761 -14.434   6.148  1.00  0.00           H  
ATOM   4721  CG1 ILE B 293      26.274 -13.325   6.800  1.00  0.00           C  
ATOM   4722 HG12 ILE B 293      26.175 -14.043   5.983  1.00  0.00           H  
ATOM   4723 HG13 ILE B 293      25.345 -13.328   7.370  1.00  0.00           H  
ATOM   4724  CD1 ILE B 293      26.427 -11.917   6.207  1.00  0.00           C  
ATOM   4725 HD11 ILE B 293      26.628 -11.198   7.000  1.00  0.00           H  
ATOM   4726 HD12 ILE B 293      27.240 -11.894   5.486  1.00  0.00           H  
ATOM   4727 HD13 ILE B 293      25.506 -11.640   5.697  1.00  0.00           H  
ATOM   4728  C   ILE B 293      28.369 -15.707   9.098  1.00  0.00           C  
ATOM   4729  O   ILE B 293      28.668 -15.216  10.181  1.00  0.00           O  
ATOM   4730  N   ALA B 294      29.091 -16.687   8.553  1.00  0.00           N  
ATOM   4731  H   ALA B 294      28.828 -17.057   7.655  1.00  0.00           H  
ATOM   4732  CA  ALA B 294      30.318 -17.186   9.178  1.00  0.00           C  
ATOM   4733  HA  ALA B 294      30.121 -17.378  10.235  1.00  0.00           H  
ATOM   4734  CB  ALA B 294      30.700 -18.523   8.534  1.00  0.00           C  
ATOM   4735  HB1 ALA B 294      31.580 -18.927   9.034  1.00  0.00           H  
ATOM   4736  HB2 ALA B 294      29.883 -19.237   8.645  1.00  0.00           H  
ATOM   4737  HB3 ALA B 294      30.922 -18.389   7.476  1.00  0.00           H  
ATOM   4738  C   ALA B 294      31.452 -16.143   9.080  1.00  0.00           C  
ATOM   4739  O   ALA B 294      31.763 -15.654   7.991  1.00  0.00           O  
ATOM   4740  N   ALA B 295      32.092 -15.836  10.209  1.00  0.00           N  
ATOM   4741  H   ALA B 295      31.813 -16.323  11.057  1.00  0.00           H  
ATOM   4742  CA  ALA B 295      33.231 -14.921  10.304  1.00  0.00           C  
ATOM   4743  HA  ALA B 295      32.926 -13.936   9.946  1.00  0.00           H  
ATOM   4744  CB  ALA B 295      33.637 -14.808  11.779  1.00  0.00           C  
ATOM   4745  HB1 ALA B 295      33.988 -15.773  12.148  1.00  0.00           H  
ATOM   4746  HB2 ALA B 295      34.440 -14.077  11.881  1.00  0.00           H  
ATOM   4747  HB3 ALA B 295      32.789 -14.488  12.382  1.00  0.00           H  
ATOM   4748  C   ALA B 295      34.418 -15.387   9.443  1.00  0.00           C  
ATOM   4749  O   ALA B 295      35.144 -14.564   8.895  1.00  0.00           O  
ATOM   4750  N   SER B 296      34.551 -16.699   9.224  1.00  0.00           N  
ATOM   4751  H   SER B 296      33.913 -17.320   9.698  1.00  0.00           H  
ATOM   4752  CA  SER B 296      35.495 -17.313   8.277  1.00  0.00           C  
ATOM   4753  HA  SER B 296      36.498 -16.968   8.523  1.00  0.00           H  
ATOM   4754  CB  SER B 296      35.452 -18.832   8.463  1.00  0.00           C  
ATOM   4755  HB2 SER B 296      36.142 -19.307   7.764  1.00  0.00           H  
ATOM   4756  HB3 SER B 296      35.762 -19.075   9.482  1.00  0.00           H  
ATOM   4757  OG  SER B 296      34.137 -19.318   8.247  1.00  0.00           O  
ATOM   4758  HG  SER B 296      34.119 -20.245   8.504  1.00  0.00           H  
ATOM   4759  C   SER B 296      35.246 -16.955   6.798  1.00  0.00           C  
ATOM   4760  O   SER B 296      36.029 -17.348   5.937  1.00  0.00           O  
ATOM   4761  N   THR B 297      34.184 -16.203   6.477  1.00  0.00           N  
ATOM   4762  H   THR B 297      33.553 -15.945   7.228  1.00  0.00           H  
ATOM   4763  CA  THR B 297      33.980 -15.573   5.155  1.00  0.00           C  
ATOM   4764  HA  THR B 297      34.576 -16.125   4.430  1.00  0.00           H  
ATOM   4765  CB  THR B 297      32.521 -15.663   4.664  1.00  0.00           C  
ATOM   4766  HB  THR B 297      32.495 -15.299   3.637  1.00  0.00           H  
ATOM   4767  CG2 THR B 297      31.991 -17.097   4.641  1.00  0.00           C  
ATOM   4768 HG21 THR B 297      32.632 -17.708   4.006  1.00  0.00           H  
ATOM   4769 HG22 THR B 297      31.992 -17.515   5.646  1.00  0.00           H  
ATOM   4770 HG23 THR B 297      30.976 -17.106   4.245  1.00  0.00           H  
ATOM   4771  OG1 THR B 297      31.614 -14.874   5.405  1.00  0.00           O  
ATOM   4772  HG1 THR B 297      31.675 -15.148   6.341  1.00  0.00           H  
ATOM   4773  C   THR B 297      34.497 -14.129   5.069  1.00  0.00           C  
ATOM   4774  O   THR B 297      34.286 -13.478   4.049  1.00  0.00           O  
ATOM   4775  N   LEU B 298      35.173 -13.627   6.109  1.00  0.00           N  
ATOM   4776  H   LEU B 298      35.334 -14.225   6.912  1.00  0.00           H  
ATOM   4777  CA  LEU B 298      35.711 -12.268   6.229  1.00  0.00           C  
ATOM   4778  HA  LEU B 298      35.562 -11.729   5.293  1.00  0.00           H  
ATOM   4779  CB  LEU B 298      34.954 -11.522   7.355  1.00  0.00           C  
ATOM   4780  HB2 LEU B 298      35.214 -11.994   8.304  1.00  0.00           H  
ATOM   4781  HB3 LEU B 298      35.309 -10.493   7.402  1.00  0.00           H  
ATOM   4782  CG  LEU B 298      33.414 -11.515   7.232  1.00  0.00           C  
ATOM   4783  HG  LEU B 298      33.042 -12.536   7.144  1.00  0.00           H  
ATOM   4784  CD1 LEU B 298      32.768 -10.904   8.474  1.00  0.00           C  
ATOM   4785 HD11 LEU B 298      31.685 -10.978   8.400  1.00  0.00           H  
ATOM   4786 HD12 LEU B 298      33.098 -11.441   9.363  1.00  0.00           H  
ATOM   4787 HD13 LEU B 298      33.053  -9.857   8.569  1.00  0.00           H  
ATOM   4788  CD2 LEU B 298      32.934 -10.709   6.024  1.00  0.00           C  
ATOM   4789 HD21 LEU B 298      33.340 -11.138   5.109  1.00  0.00           H  
ATOM   4790 HD22 LEU B 298      33.265  -9.675   6.113  1.00  0.00           H  
ATOM   4791 HD23 LEU B 298      31.848 -10.741   5.967  1.00  0.00           H  
ATOM   4792  C   LEU B 298      37.228 -12.318   6.493  1.00  0.00           C  
ATOM   4793  O   LEU B 298      37.749 -13.303   7.016  1.00  0.00           O  
ATOM   4794  N   LYS B 299      37.966 -11.265   6.129  1.00  0.00           N  
ATOM   4795  H   LYS B 299      37.490 -10.466   5.723  1.00  0.00           H  
ATOM   4796  CA  LYS B 299      39.399 -11.132   6.430  1.00  0.00           C  
ATOM   4797  HA  LYS B 299      39.874 -12.100   6.274  1.00  0.00           H  
ATOM   4798  CB  LYS B 299      40.061 -10.104   5.490  1.00  0.00           C  
ATOM   4799  HB2 LYS B 299      39.581  -9.135   5.627  1.00  0.00           H  
ATOM   4800  HB3 LYS B 299      41.106 -10.010   5.786  1.00  0.00           H  
ATOM   4801  CG  LYS B 299      40.010 -10.470   3.991  1.00  0.00           C  
ATOM   4802  HG2 LYS B 299      40.431 -11.468   3.855  1.00  0.00           H  
ATOM   4803  HG3 LYS B 299      38.976 -10.480   3.647  1.00  0.00           H  
ATOM   4804  CD  LYS B 299      40.821  -9.465   3.149  1.00  0.00           C  
ATOM   4805  HD2 LYS B 299      40.453  -8.452   3.327  1.00  0.00           H  
ATOM   4806  HD3 LYS B 299      41.860  -9.512   3.477  1.00  0.00           H  
ATOM   4807  CE  LYS B 299      40.784  -9.778   1.644  1.00  0.00           C  
ATOM   4808  HE2 LYS B 299      41.729  -9.465   1.193  1.00  0.00           H  
ATOM   4809  HE3 LYS B 299      40.676 -10.857   1.512  1.00  0.00           H  
ATOM   4810  NZ  LYS B 299      39.684  -9.072   0.955  1.00  0.00           N  
ATOM   4811  HZ1 LYS B 299      39.986  -8.262   0.401  1.00  0.00           H  
ATOM   4812  HZ2 LYS B 299      39.139  -9.672   0.345  1.00  0.00           H  
ATOM   4813  HZ3 LYS B 299      38.985  -8.743   1.622  1.00  0.00           H  
ATOM   4814  C   LYS B 299      39.586 -10.747   7.907  1.00  0.00           C  
ATOM   4815  O   LYS B 299      38.993  -9.781   8.385  1.00  0.00           O  
ATOM   4816  N   SER B 300      40.437 -11.483   8.626  1.00  0.00           N  
ATOM   4817  H   SER B 300      40.875 -12.268   8.176  1.00  0.00           H  
ATOM   4818  CA  SER B 300      40.840 -11.136  10.001  1.00  0.00           C  
ATOM   4819  HA  SER B 300      39.934 -10.985  10.592  1.00  0.00           H  
ATOM   4820  CB  SER B 300      41.629 -12.282  10.645  1.00  0.00           C  
ATOM   4821  HB2 SER B 300      41.043 -13.201  10.603  1.00  0.00           H  
ATOM   4822  HB3 SER B 300      42.557 -12.430  10.087  1.00  0.00           H  
ATOM   4823  OG  SER B 300      41.954 -12.002  11.993  1.00  0.00           O  
ATOM   4824  HG  SER B 300      41.133 -11.974  12.528  1.00  0.00           H  
ATOM   4825  C   SER B 300      41.650  -9.831  10.029  1.00  0.00           C  
ATOM   4826  O   SER B 300      42.341  -9.508   9.061  1.00  0.00           O  
ATOM   4827  N   GLY B 301      41.548  -9.062  11.119  1.00  0.00           N  
ATOM   4828  H   GLY B 301      41.035  -9.430  11.906  1.00  0.00           H  
ATOM   4829  CA  GLY B 301      42.210  -7.755  11.275  1.00  0.00           C  
ATOM   4830  HA2 GLY B 301      42.067  -7.416  12.302  1.00  0.00           H  
ATOM   4831  HA3 GLY B 301      43.278  -7.874  11.099  1.00  0.00           H  
ATOM   4832  C   GLY B 301      41.696  -6.646  10.343  1.00  0.00           C  
ATOM   4833  O   GLY B 301      42.338  -5.606  10.219  1.00  0.00           O  
ATOM   4834  N   ILE B 302      40.558  -6.865   9.677  1.00  0.00           N  
ATOM   4835  H   ILE B 302      40.077  -7.740   9.837  1.00  0.00           H  
ATOM   4836  CA  ILE B 302      39.941  -5.956   8.701  1.00  0.00           C  
ATOM   4837  HA  ILE B 302      40.464  -4.998   8.732  1.00  0.00           H  
ATOM   4838  CB  ILE B 302      40.117  -6.533   7.272  1.00  0.00           C  
ATOM   4839  HB  ILE B 302      39.988  -7.612   7.321  1.00  0.00           H  
ATOM   4840  CG2 ILE B 302      39.100  -6.005   6.244  1.00  0.00           C  
ATOM   4841 HG21 ILE B 302      38.082  -6.197   6.575  1.00  0.00           H  
ATOM   4842 HG22 ILE B 302      39.223  -4.934   6.105  1.00  0.00           H  
ATOM   4843 HG23 ILE B 302      39.224  -6.519   5.292  1.00  0.00           H  
ATOM   4844  CG1 ILE B 302      41.567  -6.232   6.816  1.00  0.00           C  
ATOM   4845 HG12 ILE B 302      41.733  -5.154   6.841  1.00  0.00           H  
ATOM   4846 HG13 ILE B 302      42.257  -6.690   7.525  1.00  0.00           H  
ATOM   4847  CD1 ILE B 302      41.953  -6.737   5.421  1.00  0.00           C  
ATOM   4848 HD11 ILE B 302      41.382  -6.218   4.651  1.00  0.00           H  
ATOM   4849 HD12 ILE B 302      43.013  -6.546   5.252  1.00  0.00           H  
ATOM   4850 HD13 ILE B 302      41.778  -7.807   5.359  1.00  0.00           H  
ATOM   4851  C   ILE B 302      38.496  -5.644   9.117  1.00  0.00           C  
ATOM   4852  O   ILE B 302      37.839  -6.419   9.817  1.00  0.00           O  
ATOM   4853  N   SER B 303      38.032  -4.451   8.741  1.00  0.00           N  
ATOM   4854  H   SER B 303      38.590  -3.909   8.091  1.00  0.00           H  
ATOM   4855  CA  SER B 303      36.759  -3.874   9.181  1.00  0.00           C  
ATOM   4856  HA  SER B 303      36.369  -4.466  10.005  1.00  0.00           H  
ATOM   4857  CB  SER B 303      37.045  -2.457   9.691  1.00  0.00           C  
ATOM   4858  HB2 SER B 303      37.943  -2.474  10.311  1.00  0.00           H  
ATOM   4859  HB3 SER B 303      37.231  -1.802   8.838  1.00  0.00           H  
ATOM   4860  OG  SER B 303      35.986  -1.934  10.464  1.00  0.00           O  
ATOM   4861  HG  SER B 303      36.007  -2.378  11.325  1.00  0.00           H  
ATOM   4862  C   SER B 303      35.715  -3.903   8.058  1.00  0.00           C  
ATOM   4863  O   SER B 303      36.050  -3.634   6.908  1.00  0.00           O  
ATOM   4864  N   TYR B 304      34.458  -4.226   8.372  1.00  0.00           N  
ATOM   4865  H   TYR B 304      34.246  -4.404   9.348  1.00  0.00           H  
ATOM   4866  CA  TYR B 304      33.370  -4.453   7.413  1.00  0.00           C  
ATOM   4867  HA  TYR B 304      33.702  -4.156   6.417  1.00  0.00           H  
ATOM   4868  CB  TYR B 304      33.009  -5.946   7.361  1.00  0.00           C  
ATOM   4869  HB2 TYR B 304      32.835  -6.315   8.371  1.00  0.00           H  
ATOM   4870  HB3 TYR B 304      32.071  -6.062   6.817  1.00  0.00           H  
ATOM   4871  CG  TYR B 304      34.049  -6.804   6.680  1.00  0.00           C  
ATOM   4872  CD1 TYR B 304      33.904  -7.115   5.313  1.00  0.00           C  
ATOM   4873  HD1 TYR B 304      33.034  -6.782   4.770  1.00  0.00           H  
ATOM   4874  CE1 TYR B 304      34.900  -7.849   4.645  1.00  0.00           C  
ATOM   4875  HE1 TYR B 304      34.808  -8.075   3.591  1.00  0.00           H  
ATOM   4876  CZ  TYR B 304      36.031  -8.288   5.361  1.00  0.00           C  
ATOM   4877  OH  TYR B 304      37.006  -8.978   4.728  1.00  0.00           O  
ATOM   4878  HH  TYR B 304      37.035  -8.779   3.760  1.00  0.00           H  
ATOM   4879  CE2 TYR B 304      36.156  -8.018   6.739  1.00  0.00           C  
ATOM   4880  HE2 TYR B 304      37.023  -8.369   7.280  1.00  0.00           H  
ATOM   4881  CD2 TYR B 304      35.169  -7.265   7.397  1.00  0.00           C  
ATOM   4882  HD2 TYR B 304      35.291  -7.024   8.444  1.00  0.00           H  
ATOM   4883  C   TYR B 304      32.115  -3.638   7.734  1.00  0.00           C  
ATOM   4884  O   TYR B 304      31.793  -3.369   8.890  1.00  0.00           O  
ATOM   4885  N   ARG B 305      31.358  -3.298   6.689  1.00  0.00           N  
ATOM   4886  H   ARG B 305      31.687  -3.601   5.773  1.00  0.00           H  
ATOM   4887  CA  ARG B 305      30.105  -2.531   6.715  1.00  0.00           C  
ATOM   4888  HA  ARG B 305      29.790  -2.380   7.748  1.00  0.00           H  
ATOM   4889  CB  ARG B 305      30.389  -1.169   6.067  1.00  0.00           C  
ATOM   4890  HB2 ARG B 305      31.229  -0.710   6.589  1.00  0.00           H  
ATOM   4891  HB3 ARG B 305      30.678  -1.324   5.024  1.00  0.00           H  
ATOM   4892  CG  ARG B 305      29.187  -0.216   6.117  1.00  0.00           C  
ATOM   4893  HG2 ARG B 305      28.349  -0.673   5.591  1.00  0.00           H  
ATOM   4894  HG3 ARG B 305      28.907  -0.033   7.154  1.00  0.00           H  
ATOM   4895  CD  ARG B 305      29.493   1.120   5.437  1.00  0.00           C  
ATOM   4896  HD2 ARG B 305      29.839   0.921   4.427  1.00  0.00           H  
ATOM   4897  HD3 ARG B 305      28.588   1.724   5.378  1.00  0.00           H  
ATOM   4898  NE  ARG B 305      30.563   1.850   6.118  1.00  0.00           N  
ATOM   4899  HE  ARG B 305      31.523   1.577   5.886  1.00  0.00           H  
ATOM   4900  CZ  ARG B 305      30.492   2.806   7.011  1.00  0.00           C  
ATOM   4901  NH1 ARG B 305      29.362   3.304   7.439  1.00  0.00           N  
ATOM   4902 HH11 ARG B 305      28.492   2.923   7.091  1.00  0.00           H  
ATOM   4903 HH12 ARG B 305      29.370   4.047   8.107  1.00  0.00           H  
ATOM   4904  NH2 ARG B 305      31.604   3.262   7.500  1.00  0.00           N  
ATOM   4905 HH21 ARG B 305      32.462   2.744   7.260  1.00  0.00           H  
ATOM   4906 HH22 ARG B 305      31.636   4.034   8.129  1.00  0.00           H  
ATOM   4907  C   ARG B 305      29.005  -3.302   5.987  1.00  0.00           C  
ATOM   4908  O   ARG B 305      29.283  -3.963   4.991  1.00  0.00           O  
ATOM   4909  N   ALA B 306      27.760  -3.210   6.457  1.00  0.00           N  
ATOM   4910  H   ALA B 306      27.593  -2.633   7.274  1.00  0.00           H  
ATOM   4911  CA  ALA B 306      26.632  -3.975   5.920  1.00  0.00           C  
ATOM   4912  HA  ALA B 306      26.876  -4.263   4.899  1.00  0.00           H  
ATOM   4913  CB  ALA B 306      26.478  -5.261   6.742  1.00  0.00           C  
ATOM   4914  HB1 ALA B 306      27.410  -5.824   6.732  1.00  0.00           H  
ATOM   4915  HB2 ALA B 306      26.224  -5.022   7.773  1.00  0.00           H  
ATOM   4916  HB3 ALA B 306      25.691  -5.884   6.314  1.00  0.00           H  
ATOM   4917  C   ALA B 306      25.318  -3.176   5.842  1.00  0.00           C  
ATOM   4918  O   ALA B 306      25.109  -2.221   6.588  1.00  0.00           O  
ATOM   4919  N   ARG B 307      24.423  -3.588   4.934  1.00  0.00           N  
ATOM   4920  H   ARG B 307      24.682  -4.419   4.406  1.00  0.00           H  
ATOM   4921  CA  ARG B 307      23.086  -3.031   4.642  1.00  0.00           C  
ATOM   4922  HA  ARG B 307      22.691  -2.510   5.514  1.00  0.00           H  
ATOM   4923  CB  ARG B 307      23.149  -2.042   3.470  1.00  0.00           C  
ATOM   4924  HB2 ARG B 307      23.610  -2.549   2.621  1.00  0.00           H  
ATOM   4925  HB3 ARG B 307      22.133  -1.761   3.191  1.00  0.00           H  
ATOM   4926  CG  ARG B 307      23.907  -0.748   3.792  1.00  0.00           C  
ATOM   4927  HG2 ARG B 307      23.426  -0.255   4.637  1.00  0.00           H  
ATOM   4928  HG3 ARG B 307      24.936  -0.976   4.064  1.00  0.00           H  
ATOM   4929  CD  ARG B 307      23.901   0.208   2.593  1.00  0.00           C  
ATOM   4930  HD2 ARG B 307      22.875   0.517   2.392  1.00  0.00           H  
ATOM   4931  HD3 ARG B 307      24.469   1.100   2.863  1.00  0.00           H  
ATOM   4932  NE  ARG B 307      24.502  -0.418   1.395  1.00  0.00           N  
ATOM   4933  HE  ARG B 307      24.790  -1.383   1.465  1.00  0.00           H  
ATOM   4934  CZ  ARG B 307      24.800   0.161   0.250  1.00  0.00           C  
ATOM   4935  NH1 ARG B 307      24.455   1.392  -0.020  1.00  0.00           N  
ATOM   4936 HH11 ARG B 307      23.854   1.879   0.624  1.00  0.00           H  
ATOM   4937 HH12 ARG B 307      24.723   1.818  -0.887  1.00  0.00           H
[truncated: 31,105 more chars]
