# Supplementary material for: Insights into receptor structure and dynamics at the surface of living cells
Source: Nat Commun. 2023 Mar 22;14:1596. doi: 10.1038/s41467-023-37284-4 (PMC10033668; doi:10.1038/s41467-023-37284-4)
Supplement: Supplementary file 15 — Source Data [file 41467_2023_37284_MOESM15_ESM.zip › Source data/Main/Figure 5/b/Average structures of MD sub-trajectories/E94B/MD_sub-average_3bpn_E94B_2.pdb]

ATOM      1  N   CYS A   1      13.559  -1.572 -14.606  1.00  0.00           N  
ATOM      2  H1  CYS A   1      14.219  -2.131 -15.137  1.00  0.00           H  
ATOM      3  H2  CYS A   1      14.035  -0.863 -14.074  1.00  0.00           H  
ATOM      4  H3  CYS A   1      12.931  -1.132 -15.276  1.00  0.00           H  
ATOM      5  CA  CYS A   1      12.772  -2.442 -13.716  1.00  0.00           C  
ATOM      6  HA  CYS A   1      12.248  -3.175 -14.328  1.00  0.00           H  
ATOM      7  CB  CYS A   1      13.668  -3.194 -12.715  1.00  0.00           C  
ATOM      8  HB2 CYS A   1      14.192  -2.473 -12.082  1.00  0.00           H  
ATOM      9  HB3 CYS A   1      13.051  -3.823 -12.071  1.00  0.00           H  
ATOM     10  SG  CYS A   1      14.882  -4.219 -13.591  1.00  0.00           S  
ATOM     11  HG  CYS A   1      14.090  -5.250 -13.896  1.00  0.00           H  
ATOM     12  C   CYS A   1      11.729  -1.589 -13.015  1.00  0.00           C  
ATOM     13  O   CYS A   1      12.007  -1.057 -11.944  1.00  0.00           O  
ATOM     14  N   ASP A   2      10.579  -1.390 -13.645  1.00  0.00           N  
ATOM     15  H   ASP A   2      10.442  -1.809 -14.565  1.00  0.00           H  
ATOM     16  CA  ASP A   2       9.540  -0.496 -13.149  1.00  0.00           C  
ATOM     17  HA  ASP A   2      10.030   0.420 -12.814  1.00  0.00           H  
ATOM     18  CB  ASP A   2       8.615  -0.097 -14.305  1.00  0.00           C  
ATOM     19  HB2 ASP A   2       9.221   0.148 -15.175  1.00  0.00           H  
ATOM     20  HB3 ASP A   2       7.961  -0.929 -14.569  1.00  0.00           H  
ATOM     21  CG  ASP A   2       7.797   1.135 -13.937  1.00  0.00           C  
ATOM     22  OD1 ASP A   2       8.213   2.252 -14.296  1.00  0.00           O  
ATOM     23  OD2 ASP A   2       6.778   0.953 -13.238  1.00  0.00           O  
ATOM     24  C   ASP A   2       8.780  -1.082 -11.944  1.00  0.00           C  
ATOM     25  O   ASP A   2       8.417  -2.264 -11.909  1.00  0.00           O  
ATOM     26  N   ILE A   3       8.510  -0.243 -10.941  1.00  0.00           N  
ATOM     27  H   ILE A   3       8.794   0.724 -11.030  1.00  0.00           H  
ATOM     28  CA  ILE A   3       7.767  -0.634  -9.736  1.00  0.00           C  
ATOM     29  HA  ILE A   3       8.254  -1.505  -9.310  1.00  0.00           H  
ATOM     30  CB  ILE A   3       7.835   0.510  -8.707  1.00  0.00           C  
ATOM     31  HB  ILE A   3       7.365   1.381  -9.163  1.00  0.00           H  
ATOM     32  CG2 ILE A   3       7.037   0.171  -7.443  1.00  0.00           C  
ATOM     33 HG21 ILE A   3       7.130   0.995  -6.736  1.00  0.00           H  
ATOM     34 HG22 ILE A   3       5.980   0.042  -7.681  1.00  0.00           H  
ATOM     35 HG23 ILE A   3       7.405  -0.749  -6.987  1.00  0.00           H  
ATOM     36  CG1 ILE A   3       9.280   0.916  -8.325  1.00  0.00           C  
ATOM     37 HG12 ILE A   3       9.814   1.240  -9.217  1.00  0.00           H  
ATOM     38 HG13 ILE A   3       9.229   1.783  -7.666  1.00  0.00           H  
ATOM     39  CD1 ILE A   3      10.118  -0.167  -7.626  1.00  0.00           C  
ATOM     40 HD11 ILE A   3       9.680  -0.420  -6.660  1.00  0.00           H  
ATOM     41 HD12 ILE A   3      10.186  -1.060  -8.248  1.00  0.00           H  
ATOM     42 HD13 ILE A   3      11.124   0.217  -7.458  1.00  0.00           H  
ATOM     43  C   ILE A   3       6.316  -1.035 -10.063  1.00  0.00           C  
ATOM     44  O   ILE A   3       5.797  -2.003  -9.509  1.00  0.00           O  
ATOM     45  N   THR A   4       5.692  -0.366 -11.030  1.00  0.00           N  
ATOM     46  H   THR A   4       6.216   0.351 -11.527  1.00  0.00           H  
ATOM     47  CA  THR A   4       4.334  -0.674 -11.520  1.00  0.00           C  
ATOM     48  HA  THR A   4       3.646  -0.648 -10.676  1.00  0.00           H  
ATOM     49  CB  THR A   4       3.872   0.349 -12.578  1.00  0.00           C  
ATOM     50  HB  THR A   4       4.234   0.036 -13.557  1.00  0.00           H  
ATOM     51  CG2 THR A   4       2.352   0.475 -12.641  1.00  0.00           C  
ATOM     52 HG21 THR A   4       1.979   0.842 -11.685  1.00  0.00           H  
ATOM     53 HG22 THR A   4       2.079   1.184 -13.423  1.00  0.00           H  
ATOM     54 HG23 THR A   4       1.906  -0.491 -12.869  1.00  0.00           H  
ATOM     55  OG1 THR A   4       4.376   1.638 -12.335  1.00  0.00           O  
ATOM     56  HG1 THR A   4       5.306   1.606 -12.655  1.00  0.00           H  
ATOM     57  C   THR A   4       4.283  -2.066 -12.162  1.00  0.00           C  
ATOM     58  O   THR A   4       3.337  -2.824 -11.946  1.00  0.00           O  
ATOM     59  N   LEU A   5       5.334  -2.426 -12.912  1.00  0.00           N  
ATOM     60  H   LEU A   5       6.081  -1.748 -13.013  1.00  0.00           H  
ATOM     61  CA  LEU A   5       5.496  -3.736 -13.555  1.00  0.00           C  
ATOM     62  HA  LEU A   5       4.563  -3.973 -14.064  1.00  0.00           H  
ATOM     63  CB  LEU A   5       6.625  -3.632 -14.602  1.00  0.00           C  
ATOM     64  HB2 LEU A   5       6.438  -2.777 -15.254  1.00  0.00           H  
ATOM     65  HB3 LEU A   5       7.560  -3.448 -14.073  1.00  0.00           H  
ATOM     66  CG  LEU A   5       6.800  -4.893 -15.471  1.00  0.00           C  
ATOM     67  HG  LEU A   5       6.826  -5.783 -14.842  1.00  0.00           H  
ATOM     68  CD1 LEU A   5       5.664  -5.028 -16.481  1.00  0.00           C  
ATOM     69 HD11 LEU A   5       5.645  -4.165 -17.147  1.00  0.00           H  
ATOM     70 HD12 LEU A   5       5.795  -5.938 -17.065  1.00  0.00           H  
ATOM     71 HD13 LEU A   5       4.715  -5.090 -15.953  1.00  0.00           H  
ATOM     72  CD2 LEU A   5       8.107  -4.837 -16.256  1.00  0.00           C  
ATOM     73 HD21 LEU A   5       8.948  -4.787 -15.564  1.00  0.00           H  
ATOM     74 HD22 LEU A   5       8.210  -5.735 -16.860  1.00  0.00           H  
ATOM     75 HD23 LEU A   5       8.132  -3.952 -16.891  1.00  0.00           H  
ATOM     76  C   LEU A   5       5.766  -4.855 -12.532  1.00  0.00           C  
ATOM     77  O   LEU A   5       5.204  -5.945 -12.638  1.00  0.00           O  
ATOM     78  N   GLN A   6       6.589  -4.577 -11.518  1.00  0.00           N  
ATOM     79  H   GLN A   6       7.056  -3.675 -11.534  1.00  0.00           H  
ATOM     80  CA  GLN A   6       6.834  -5.458 -10.370  1.00  0.00           C  
ATOM     81  HA  GLN A   6       7.203  -6.419 -10.728  1.00  0.00           H  
ATOM     82  CB  GLN A   6       7.932  -4.793  -9.513  1.00  0.00           C  
ATOM     83  HB2 GLN A   6       8.868  -4.798 -10.076  1.00  0.00           H  
ATOM     84  HB3 GLN A   6       7.662  -3.751  -9.360  1.00  0.00           H  
ATOM     85  CG  GLN A   6       8.177  -5.392  -8.118  1.00  0.00           C  
ATOM     86  HG2 GLN A   6       8.906  -4.762  -7.612  1.00  0.00           H  
ATOM     87  HG3 GLN A   6       7.258  -5.357  -7.535  1.00  0.00           H  
ATOM     88  CD  GLN A   6       8.723  -6.816  -8.116  1.00  0.00           C  
ATOM     89  OE1 GLN A   6       8.279  -7.668  -7.369  1.00  0.00           O  
ATOM     90  NE2 GLN A   6       9.713  -7.138  -8.919  1.00  0.00           N  
ATOM     91 HE21 GLN A   6      10.059  -8.081  -8.868  1.00  0.00           H  
ATOM     92 HE22 GLN A   6      10.132  -6.443  -9.509  1.00  0.00           H  
ATOM     93  C   GLN A   6       5.535  -5.727  -9.585  1.00  0.00           C  
ATOM     94  O   GLN A   6       5.239  -6.868  -9.228  1.00  0.00           O  
ATOM     95  N   GLU A   7       4.738  -4.686  -9.328  1.00  0.00           N  
ATOM     96  H   GLU A   7       5.051  -3.758  -9.605  1.00  0.00           H  
ATOM     97  CA  GLU A   7       3.442  -4.785  -8.640  1.00  0.00           C  
ATOM     98  HA  GLU A   7       3.570  -5.320  -7.700  1.00  0.00           H  
ATOM     99  CB  GLU A   7       2.896  -3.380  -8.331  1.00  0.00           C  
ATOM    100  HB2 GLU A   7       2.975  -2.777  -9.236  1.00  0.00           H  
ATOM    101  HB3 GLU A   7       1.840  -3.464  -8.071  1.00  0.00           H  
ATOM    102  CG  GLU A   7       3.622  -2.678  -7.165  1.00  0.00           C  
ATOM    103  HG2 GLU A   7       3.412  -3.234  -6.253  1.00  0.00           H  
ATOM    104  HG3 GLU A   7       4.700  -2.715  -7.323  1.00  0.00           H  
ATOM    105  CD  GLU A   7       3.197  -1.212  -6.966  1.00  0.00           C  
ATOM    106  OE1 GLU A   7       2.353  -0.705  -7.733  1.00  0.00           O  
ATOM    107  OE2 GLU A   7       3.694  -0.539  -6.027  1.00  0.00           O  
ATOM    108  C   GLU A   7       2.423  -5.575  -9.478  1.00  0.00           C  
ATOM    109  O   GLU A   7       1.708  -6.425  -8.939  1.00  0.00           O  
ATOM    110  N   ILE A   8       2.391  -5.355 -10.800  1.00  0.00           N  
ATOM    111  H   ILE A   8       2.953  -4.591 -11.173  1.00  0.00           H  
ATOM    112  CA  ILE A   8       1.576  -6.157 -11.728  1.00  0.00           C  
ATOM    113  HA  ILE A   8       0.538  -6.110 -11.396  1.00  0.00           H  
ATOM    114  CB  ILE A   8       1.626  -5.590 -13.166  1.00  0.00           C  
ATOM    115  HB  ILE A   8       2.661  -5.354 -13.418  1.00  0.00           H  
ATOM    116  CG2 ILE A   8       1.107  -6.620 -14.188  1.00  0.00           C  
ATOM    117 HG21 ILE A   8       0.202  -7.096 -13.821  1.00  0.00           H  
ATOM    118 HG22 ILE A   8       0.882  -6.146 -15.141  1.00  0.00           H  
ATOM    119 HG23 ILE A   8       1.868  -7.381 -14.361  1.00  0.00           H  
ATOM    120  CG1 ILE A   8       0.784  -4.299 -13.251  1.00  0.00           C  
ATOM    121 HG12 ILE A   8      -0.276  -4.545 -13.307  1.00  0.00           H  
ATOM    122 HG13 ILE A   8       0.936  -3.713 -12.347  1.00  0.00           H  
ATOM    123  CD1 ILE A   8       1.166  -3.414 -14.446  1.00  0.00           C  
ATOM    124 HD11 ILE A   8       0.583  -2.494 -14.423  1.00  0.00           H  
ATOM    125 HD12 ILE A   8       2.223  -3.159 -14.385  1.00  0.00           H  
ATOM    126 HD13 ILE A   8       0.973  -3.927 -15.387  1.00  0.00           H  
ATOM    127  C   ILE A   8       1.973  -7.640 -11.679  1.00  0.00           C  
ATOM    128  O   ILE A   8       1.091  -8.475 -11.489  1.00  0.00           O  
ATOM    129  N   ILE A   9       3.264  -7.985 -11.764  1.00  0.00           N  
ATOM    130  H   ILE A   9       3.954  -7.265 -11.968  1.00  0.00           H  
ATOM    131  CA  ILE A   9       3.702  -9.386 -11.684  1.00  0.00           C  
ATOM    132  HA  ILE A   9       3.108  -9.952 -12.402  1.00  0.00           H  
ATOM    133  CB  ILE A   9       5.183  -9.534 -12.092  1.00  0.00           C  
ATOM    134  HB  ILE A   9       5.771  -8.753 -11.606  1.00  0.00           H  
ATOM    135  CG2 ILE A   9       5.768 -10.900 -11.672  1.00  0.00           C  
ATOM    136 HG21 ILE A   9       5.195 -11.712 -12.121  1.00  0.00           H  
ATOM    137 HG22 ILE A   9       6.810 -10.975 -11.980  1.00  0.00           H  
ATOM    138 HG23 ILE A   9       5.758 -11.000 -10.587  1.00  0.00           H  
ATOM    139  CG1 ILE A   9       5.243  -9.341 -13.627  1.00  0.00           C  
ATOM    140 HG12 ILE A   9       4.504  -9.985 -14.107  1.00  0.00           H  
ATOM    141 HG13 ILE A   9       4.994  -8.305 -13.860  1.00  0.00           H  
ATOM    142  CD1 ILE A   9       6.598  -9.646 -14.260  1.00  0.00           C  
ATOM    143 HD11 ILE A   9       7.386  -9.142 -13.704  1.00  0.00           H  
ATOM    144 HD12 ILE A   9       6.782 -10.721 -14.274  1.00  0.00           H  
ATOM    145 HD13 ILE A   9       6.589  -9.287 -15.284  1.00  0.00           H  
ATOM    146  C   ILE A   9       3.380 -10.020 -10.328  1.00  0.00           C  
ATOM    147  O   ILE A   9       2.862 -11.135 -10.315  1.00  0.00           O  
ATOM    148  N   LYS A  10       3.586  -9.326  -9.199  1.00  0.00           N  
ATOM    149  H   LYS A  10       4.025  -8.411  -9.270  1.00  0.00           H  
ATOM    150  CA  LYS A  10       3.096  -9.794  -7.882  1.00  0.00           C  
ATOM    151  HA  LYS A  10       3.555 -10.755  -7.645  1.00  0.00           H  
ATOM    152  CB  LYS A  10       3.450  -8.790  -6.770  1.00  0.00           C  
ATOM    153  HB2 LYS A  10       3.180  -7.781  -7.085  1.00  0.00           H  
ATOM    154  HB3 LYS A  10       2.864  -9.038  -5.882  1.00  0.00           H  
ATOM    155  CG  LYS A  10       4.934  -8.818  -6.372  1.00  0.00           C  
ATOM    156  HG2 LYS A  10       5.210  -9.827  -6.063  1.00  0.00           H  
ATOM    157  HG3 LYS A  10       5.554  -8.527  -7.220  1.00  0.00           H  
ATOM    158  CD  LYS A  10       5.165  -7.850  -5.202  1.00  0.00           C  
ATOM    159  HD2 LYS A  10       4.880  -6.846  -5.517  1.00  0.00           H  
ATOM    160  HD3 LYS A  10       4.549  -8.165  -4.356  1.00  0.00           H  
ATOM    161  CE  LYS A  10       6.633  -7.807  -4.789  1.00  0.00           C  
ATOM    162  HE2 LYS A  10       7.017  -8.830  -4.745  1.00  0.00           H  
ATOM    163  HE3 LYS A  10       7.187  -7.268  -5.559  1.00  0.00           H  
ATOM    164  NZ  LYS A  10       6.816  -7.152  -3.474  1.00  0.00           N  
ATOM    165  HZ1 LYS A  10       7.795  -6.991  -3.301  1.00  0.00           H  
ATOM    166  HZ2 LYS A  10       6.334  -6.263  -3.384  1.00  0.00           H  
ATOM    167  HZ3 LYS A  10       6.484  -7.779  -2.741  1.00  0.00           H  
ATOM    168  C   LYS A  10       1.582 -10.048  -7.908  1.00  0.00           C  
ATOM    169  O   LYS A  10       1.149 -11.130  -7.532  1.00  0.00           O  
ATOM    170  N   THR A  11       0.794  -9.104  -8.424  1.00  0.00           N  
ATOM    171  H   THR A  11       1.232  -8.250  -8.755  1.00  0.00           H  
ATOM    172  CA  THR A  11      -0.676  -9.220  -8.470  1.00  0.00           C  
ATOM    173  HA  THR A  11      -1.036  -9.400  -7.457  1.00  0.00           H  
ATOM    174  CB  THR A  11      -1.311  -7.924  -8.988  1.00  0.00           C  
ATOM    175  HB  THR A  11      -1.052  -7.776 -10.040  1.00  0.00           H  
ATOM    176  CG2 THR A  11      -2.827  -7.899  -8.826  1.00  0.00           C  
ATOM    177 HG21 THR A  11      -3.196  -6.918  -9.117  1.00  0.00           H  
ATOM    178 HG22 THR A  11      -3.300  -8.655  -9.454  1.00  0.00           H  
ATOM    179 HG23 THR A  11      -3.082  -8.081  -7.785  1.00  0.00           H  
ATOM    180  OG1 THR A  11      -0.843  -6.830  -8.244  1.00  0.00           O  
ATOM    181  HG1 THR A  11       0.054  -6.624  -8.572  1.00  0.00           H  
ATOM    182  C   THR A  11      -1.136 -10.387  -9.347  1.00  0.00           C  
ATOM    183  O   THR A  11      -2.115 -11.054  -9.019  1.00  0.00           O  
ATOM    184  N   LEU A  12      -0.422 -10.642 -10.448  1.00  0.00           N  
ATOM    185  H   LEU A  12       0.334 -10.001 -10.665  1.00  0.00           H  
ATOM    186  CA  LEU A  12      -0.633 -11.791 -11.332  1.00  0.00           C  
ATOM    187  HA  LEU A  12      -1.694 -11.863 -11.553  1.00  0.00           H  
ATOM    188  CB  LEU A  12       0.136 -11.590 -12.652  1.00  0.00           C  
ATOM    189  HB2 LEU A  12       1.170 -11.331 -12.425  1.00  0.00           H  
ATOM    190  HB3 LEU A  12       0.150 -12.538 -13.184  1.00  0.00           H  
ATOM    191  CG  LEU A  12      -0.467 -10.527 -13.586  1.00  0.00           C  
ATOM    192  HG  LEU A  12      -0.666  -9.619 -13.021  1.00  0.00           H  
ATOM    193  CD1 LEU A  12       0.494 -10.185 -14.726  1.00  0.00           C  
ATOM    194 HD11 LEU A  12       0.649 -11.046 -15.372  1.00  0.00           H  
ATOM    195 HD12 LEU A  12       0.070  -9.366 -15.307  1.00  0.00           H  
ATOM    196 HD13 LEU A  12       1.450  -9.861 -14.317  1.00  0.00           H  
ATOM    197  CD2 LEU A  12      -1.777 -11.000 -14.220  1.00  0.00           C  
ATOM    198 HD21 LEU A  12      -1.613 -11.888 -14.830  1.00  0.00           H  
ATOM    199 HD22 LEU A  12      -2.517 -11.223 -13.455  1.00  0.00           H  
ATOM    200 HD23 LEU A  12      -2.174 -10.207 -14.851  1.00  0.00           H  
ATOM    201  C   LEU A  12      -0.234 -13.125 -10.684  1.00  0.00           C  
ATOM    202  O   LEU A  12      -0.860 -14.145 -10.981  1.00  0.00           O  
ATOM    203  N   ASN A  13       0.770 -13.145  -9.803  1.00  0.00           N  
ATOM    204  H   ASN A  13       1.288 -12.290  -9.634  1.00  0.00           H  
ATOM    205  CA  ASN A  13       1.108 -14.332  -9.019  1.00  0.00           C  
ATOM    206  HA  ASN A  13       1.147 -15.187  -9.698  1.00  0.00           H  
ATOM    207  CB  ASN A  13       2.506 -14.190  -8.396  1.00  0.00           C  
ATOM    208  HB2 ASN A  13       2.524 -13.310  -7.755  1.00  0.00           H  
ATOM    209  HB3 ASN A  13       2.706 -15.060  -7.771  1.00  0.00           H  
ATOM    210  CG  ASN A  13       3.626 -14.089  -9.420  1.00  0.00           C  
ATOM    211  OD1 ASN A  13       3.540 -14.517 -10.561  1.00  0.00           O  
ATOM    212  ND2 ASN A  13       4.743 -13.529  -9.025  1.00  0.00           N  
ATOM    213 HD21 ASN A  13       5.462 -13.409  -9.716  1.00  0.00           H  
ATOM    214 HD22 ASN A  13       4.810 -13.189  -8.087  1.00  0.00           H  
ATOM    215  C   ASN A  13       0.015 -14.649  -7.985  1.00  0.00           C  
ATOM    216  O   ASN A  13      -0.496 -15.768  -8.007  1.00  0.00           O  
ATOM    217  N   SER A  14      -0.442 -13.678  -7.178  1.00  0.00           N  
ATOM    218  H   SER A  14       0.023 -12.776  -7.156  1.00  0.00           H  
ATOM    219  CA  SER A  14      -1.581 -13.904  -6.266  1.00  0.00           C  
ATOM    220  HA  SER A  14      -1.315 -14.710  -5.582  1.00  0.00           H  
ATOM    221  CB  SER A  14      -1.908 -12.664  -5.422  1.00  0.00           C  
ATOM    222  HB2 SER A  14      -2.254 -11.868  -6.082  1.00  0.00           H  
ATOM    223  HB3 SER A  14      -2.709 -12.934  -4.734  1.00  0.00           H  
ATOM    224  OG  SER A  14      -0.816 -12.182  -4.660  1.00  0.00           O  
ATOM    225  HG  SER A  14      -1.114 -12.094  -3.720  1.00  0.00           H  
ATOM    226  C   SER A  14      -2.851 -14.341  -7.019  1.00  0.00           C  
ATOM    227  O   SER A  14      -3.528 -15.275  -6.594  1.00  0.00           O  
ATOM    228  N   LEU A  15      -3.148 -13.748  -8.186  1.00  0.00           N  
ATOM    229  H   LEU A  15      -2.595 -12.952  -8.480  1.00  0.00           H  
ATOM    230  CA  LEU A  15      -4.224 -14.217  -9.081  1.00  0.00           C  
ATOM    231  HA  LEU A  15      -5.169 -14.180  -8.541  1.00  0.00           H  
ATOM    232  CB  LEU A  15      -4.290 -13.329 -10.337  1.00  0.00           C  
ATOM    233  HB2 LEU A  15      -3.283 -13.001 -10.580  1.00  0.00           H  
ATOM    234  HB3 LEU A  15      -4.651 -13.912 -11.186  1.00  0.00           H  
ATOM    235  CG  LEU A  15      -5.204 -12.115 -10.169  1.00  0.00           C  
ATOM    236  HG  LEU A  15      -5.028 -11.679  -9.190  1.00  0.00           H  
ATOM    237  CD1 LEU A  15      -4.909 -11.062 -11.233  1.00  0.00           C  
ATOM    238 HD11 LEU A  15      -5.067 -11.472 -12.233  1.00  0.00           H  
ATOM    239 HD12 LEU A  15      -5.560 -10.202 -11.081  1.00  0.00           H  
ATOM    240 HD13 LEU A  15      -3.876 -10.733 -11.132  1.00  0.00           H  
ATOM    241  CD2 LEU A  15      -6.675 -12.507 -10.297  1.00  0.00           C  
ATOM    242 HD21 LEU A  15      -7.308 -11.628 -10.181  1.00  0.00           H  
ATOM    243 HD22 LEU A  15      -6.862 -12.959 -11.273  1.00  0.00           H  
ATOM    244 HD23 LEU A  15      -6.936 -13.227  -9.522  1.00  0.00           H  
ATOM    245  C   LEU A  15      -4.047 -15.664  -9.548  1.00  0.00           C  
ATOM    246  O   LEU A  15      -5.033 -16.358  -9.771  1.00  0.00           O  
ATOM    247  N   THR A  16      -2.809 -16.115  -9.742  1.00  0.00           N  
ATOM    248  H   THR A  16      -2.032 -15.512  -9.502  1.00  0.00           H  
ATOM    249  CA  THR A  16      -2.529 -17.480 -10.204  1.00  0.00           C  
ATOM    250  HA  THR A  16      -3.216 -17.712 -11.020  1.00  0.00           H  
ATOM    251  CB  THR A  16      -1.097 -17.592 -10.745  1.00  0.00           C  
ATOM    252  HB  THR A  16      -0.381 -17.332  -9.967  1.00  0.00           H  
ATOM    253  CG2 THR A  16      -0.757 -18.983 -11.282  1.00  0.00           C  
ATOM    254 HG21 THR A  16       0.235 -18.967 -11.735  1.00  0.00           H  
ATOM    255 HG22 THR A  16      -0.737 -19.702 -10.460  1.00  0.00           H  
ATOM    256 HG23 THR A  16      -1.499 -19.298 -12.018  1.00  0.00           H  
ATOM    257  OG1 THR A  16      -0.949 -16.704 -11.834  1.00  0.00           O  
ATOM    258  HG1 THR A  16      -1.024 -15.800 -11.461  1.00  0.00           H  
ATOM    259  C   THR A  16      -2.788 -18.508  -9.102  1.00  0.00           C  
ATOM    260  O   THR A  16      -3.286 -19.592  -9.405  1.00  0.00           O  
ATOM    261  N   GLU A  17      -2.515 -18.173  -7.838  1.00  0.00           N  
ATOM    262  H   GLU A  17      -2.063 -17.283  -7.660  1.00  0.00           H  
ATOM    263  CA  GLU A  17      -2.796 -19.041  -6.682  1.00  0.00           C  
ATOM    264  HA  GLU A  17      -2.627 -20.068  -6.998  1.00  0.00           H  
ATOM    265  CB  GLU A  17      -1.800 -18.713  -5.553  1.00  0.00           C  
ATOM    266  HB2 GLU A  17      -0.800 -18.603  -5.982  1.00  0.00           H  
ATOM    267  HB3 GLU A  17      -2.074 -17.754  -5.108  1.00  0.00           H  
ATOM    268  CG  GLU A  17      -1.726 -19.779  -4.439  1.00  0.00           C  
ATOM    269  HG2 GLU A  17      -0.939 -19.484  -3.740  1.00  0.00           H  
ATOM    270  HG3 GLU A  17      -2.667 -19.764  -3.884  1.00  0.00           H  
ATOM    271  CD  GLU A  17      -1.452 -21.214  -4.945  1.00  0.00           C  
ATOM    272  OE1 GLU A  17      -1.825 -22.171  -4.229  1.00  0.00           O  
ATOM    273  OE2 GLU A  17      -0.896 -21.357  -6.060  1.00  0.00           O  
ATOM    274  C   GLU A  17      -4.258 -18.979  -6.193  1.00  0.00           C  
ATOM    275  O   GLU A  17      -4.767 -19.950  -5.634  1.00  0.00           O  
ATOM    276  N   GLN A  18      -4.977 -17.879  -6.452  1.00  0.00           N  
ATOM    277  H   GLN A  18      -4.481 -17.093  -6.865  1.00  0.00           H  
ATOM    278  CA  GLN A  18      -6.388 -17.663  -6.083  1.00  0.00           C  
ATOM    279  HA  GLN A  18      -6.496 -17.964  -5.038  1.00  0.00           H  
ATOM    280  CB  GLN A  18      -6.664 -16.140  -6.154  1.00  0.00           C  
ATOM    281  HB2 GLN A  18      -6.001 -15.656  -5.435  1.00  0.00           H  
ATOM    282  HB3 GLN A  18      -6.383 -15.786  -7.146  1.00  0.00           H  
ATOM    283  CG  GLN A  18      -8.094 -15.637  -5.871  1.00  0.00           C  
ATOM    284  HG2 GLN A  18      -8.055 -14.568  -5.664  1.00  0.00           H  
ATOM    285  HG3 GLN A  18      -8.699 -15.759  -6.769  1.00  0.00           H  
ATOM    286  CD  GLN A  18      -8.793 -16.325  -4.703  1.00  0.00           C  
ATOM    287  OE1 GLN A  18      -8.258 -16.558  -3.635  1.00  0.00           O  
ATOM    288  NE2 GLN A  18     -10.048 -16.679  -4.831  1.00  0.00           N  
ATOM    289 HE21 GLN A  18     -10.451 -17.138  -4.043  1.00  0.00           H  
ATOM    290 HE22 GLN A  18     -10.545 -16.558  -5.710  1.00  0.00           H  
ATOM    291  C   GLN A  18      -7.373 -18.550  -6.892  1.00  0.00           C  
ATOM    292  O   GLN A  18      -8.242 -18.060  -7.618  1.00  0.00           O  
ATOM    293  N   LYS A  19      -7.264 -19.884  -6.782  1.00  0.00           N  
ATOM    294  H   LYS A  19      -6.493 -20.214  -6.201  1.00  0.00           H  
ATOM    295  CA  LYS A  19      -8.018 -20.872  -7.584  1.00  0.00           C  
ATOM    296  HA  LYS A  19      -7.804 -20.653  -8.627  1.00  0.00           H  
ATOM    297  CB  LYS A  19      -7.523 -22.305  -7.299  1.00  0.00           C  
ATOM    298  HB2 LYS A  19      -7.646 -22.526  -6.237  1.00  0.00           H  
ATOM    299  HB3 LYS A  19      -8.156 -22.999  -7.856  1.00  0.00           H  
ATOM    300  CG  LYS A  19      -6.058 -22.585  -7.698  1.00  0.00           C  
ATOM    301  HG2 LYS A  19      -5.391 -22.095  -6.990  1.00  0.00           H  
ATOM    302  HG3 LYS A  19      -5.887 -23.661  -7.630  1.00  0.00           H  
ATOM    303  CD  LYS A  19      -5.713 -22.107  -9.119  1.00  0.00           C  
ATOM    304  HD2 LYS A  19      -6.459 -22.480  -9.822  1.00  0.00           H  
ATOM    305  HD3 LYS A  19      -5.725 -21.016  -9.129  1.00  0.00           H  
ATOM    306  CE  LYS A  19      -4.327 -22.573  -9.567  1.00  0.00           C  
ATOM    307  HE2 LYS A  19      -3.616 -22.353  -8.762  1.00  0.00           H  
ATOM    308  HE3 LYS A  19      -4.337 -23.655  -9.731  1.00  0.00           H  
ATOM    309  NZ  LYS A  19      -3.914 -21.844 -10.793  1.00  0.00           N  
ATOM    310  HZ1 LYS A  19      -2.996 -22.130 -11.098  1.00  0.00           H  
ATOM    311  HZ2 LYS A  19      -4.576 -21.946 -11.554  1.00  0.00           H  
ATOM    312  HZ3 LYS A  19      -3.855 -20.852 -10.555  1.00  0.00           H  
ATOM    313  C   LYS A  19      -9.544 -20.744  -7.454  1.00  0.00           C  
ATOM    314  O   LYS A  19     -10.177 -21.250  -6.522  1.00  0.00           O  
ATOM    315  N   THR A  20     -10.118 -20.103  -8.470  1.00  0.00           N  
ATOM    316  H   THR A  20      -9.503 -19.778  -9.206  1.00  0.00           H  
ATOM    317  CA  THR A  20     -11.513 -19.670  -8.585  1.00  0.00           C  
ATOM    318  HA  THR A  20     -12.102 -20.037  -7.745  1.00  0.00           H  
ATOM    319  CB  THR A  20     -11.568 -18.131  -8.610  1.00  0.00           C  
ATOM    320  HB  THR A  20     -11.059 -17.768  -9.503  1.00  0.00           H  
ATOM    321  CG2 THR A  20     -12.992 -17.582  -8.601  1.00  0.00           C  
ATOM    322 HG21 THR A  20     -12.948 -16.495  -8.579  1.00  0.00           H  
ATOM    323 HG22 THR A  20     -13.516 -17.880  -9.505  1.00  0.00           H  
ATOM    324 HG23 THR A  20     -13.533 -17.944  -7.728  1.00  0.00           H  
ATOM    325  OG1 THR A  20     -10.916 -17.592  -7.483  1.00  0.00           O  
ATOM    326  HG1 THR A  20      -9.959 -17.748  -7.611  1.00  0.00           H  
ATOM    327  C   THR A  20     -12.076 -20.213  -9.896  1.00  0.00           C  
ATOM    328  O   THR A  20     -11.490 -19.966 -10.941  1.00  0.00           O  
ATOM    329  N   LEU A  21     -13.208 -20.926  -9.864  1.00  0.00           N  
ATOM    330  H   LEU A  21     -13.660 -21.077  -8.970  1.00  0.00           H  
ATOM    331  CA  LEU A  21     -13.773 -21.574 -11.067  1.00  0.00           C  
ATOM    332  HA  LEU A  21     -12.990 -22.188 -11.517  1.00  0.00           H  
ATOM    333  CB  LEU A  21     -14.931 -22.486 -10.611  1.00  0.00           C  
ATOM    334  HB2 LEU A  21     -14.583 -23.088  -9.773  1.00  0.00           H  
ATOM    335  HB3 LEU A  21     -15.742 -21.849 -10.258  1.00  0.00           H  
ATOM    336  CG  LEU A  21     -15.492 -23.449 -11.680  1.00  0.00           C  
ATOM    337  HG  LEU A  21     -15.796 -22.896 -12.568  1.00  0.00           H  
ATOM    338  CD1 LEU A  21     -14.470 -24.523 -12.060  1.00  0.00           C  
ATOM    339 HD11 LEU A  21     -14.149 -25.084 -11.182  1.00  0.00           H  
ATOM    340 HD12 LEU A  21     -13.607 -24.061 -12.538  1.00  0.00           H  
ATOM    341 HD13 LEU A  21     -14.914 -25.207 -12.783  1.00  0.00           H  
ATOM    342  CD2 LEU A  21     -16.725 -24.161 -11.115  1.00  0.00           C  
ATOM    343 HD21 LEU A  21     -16.464 -24.739 -10.229  1.00  0.00           H  
ATOM    344 HD22 LEU A  21     -17.489 -23.428 -10.865  1.00  0.00           H  
ATOM    345 HD23 LEU A  21     -17.131 -24.833 -11.873  1.00  0.00           H  
ATOM    346  C   LEU A  21     -14.219 -20.571 -12.154  1.00  0.00           C  
ATOM    347  O   LEU A  21     -14.320 -20.906 -13.327  1.00  0.00           O  
ATOM    348  N   CYS A  22     -14.477 -19.323 -11.768  1.00  0.00           N  
ATOM    349  H   CYS A  22     -14.420 -19.116 -10.786  1.00  0.00           H  
ATOM    350  CA  CYS A  22     -14.927 -18.256 -12.659  1.00  0.00           C  
ATOM    351  HA  CYS A  22     -15.724 -18.662 -13.284  1.00  0.00           H  
ATOM    352  CB  CYS A  22     -15.530 -17.141 -11.790  1.00  0.00           C  
ATOM    353  HB2 CYS A  22     -14.743 -16.691 -11.182  1.00  0.00           H  
ATOM    354  HB3 CYS A  22     -15.947 -16.357 -12.424  1.00  0.00           H  
ATOM    355  SG  CYS A  22     -16.832 -17.811 -10.702  1.00  0.00           S  
ATOM    356  HG  CYS A  22     -17.775 -17.961 -11.638  1.00  0.00           H  
ATOM    357  C   CYS A  22     -13.857 -17.722 -13.645  1.00  0.00           C  
ATOM    358  O   CYS A  22     -14.153 -16.778 -14.377  1.00  0.00           O  
ATOM    359  N   THR A  23     -12.643 -18.286 -13.700  1.00  0.00           N  
ATOM    360  H   THR A  23     -12.414 -19.050 -13.073  1.00  0.00           H  
ATOM    361  CA  THR A  23     -11.651 -17.994 -14.762  1.00  0.00           C  
ATOM    362  HA  THR A  23     -11.696 -16.930 -14.984  1.00  0.00           H  
ATOM    363  CB  THR A  23     -10.221 -18.292 -14.300  1.00  0.00           C  
ATOM    364  HB  THR A  23      -9.542 -18.112 -15.133  1.00  0.00           H  
ATOM    365  CG2 THR A  23      -9.787 -17.407 -13.132  1.00  0.00           C  
ATOM    366 HG21 THR A  23      -9.905 -16.357 -13.399  1.00  0.00           H  
ATOM    367 HG22 THR A  23     -10.386 -17.634 -12.251  1.00  0.00           H  
ATOM    368 HG23 THR A  23      -8.738 -17.606 -12.911  1.00  0.00           H  
ATOM    369  OG1 THR A  23     -10.095 -19.625 -13.889  1.00  0.00           O  
ATOM    370  HG1 THR A  23      -9.144 -19.854 -14.053  1.00  0.00           H  
ATOM    371  C   THR A  23     -11.939 -18.712 -16.092  1.00  0.00           C  
ATOM    372  O   THR A  23     -11.393 -18.326 -17.128  1.00  0.00           O  
ATOM    373  N   GLU A  24     -12.880 -19.664 -16.094  1.00  0.00           N  
ATOM    374  H   GLU A  24     -13.179 -20.038 -15.201  1.00  0.00           H  
ATOM    375  CA  GLU A  24     -13.536 -20.224 -17.291  1.00  0.00           C  
ATOM    376  HA  GLU A  24     -12.804 -20.725 -17.928  1.00  0.00           H  
ATOM    377  CB  GLU A  24     -14.593 -21.248 -16.831  1.00  0.00           C  
ATOM    378  HB2 GLU A  24     -15.199 -20.790 -16.045  1.00  0.00           H  
ATOM    379  HB3 GLU A  24     -15.266 -21.475 -17.659  1.00  0.00           H  
ATOM    380  CG  GLU A  24     -14.015 -22.566 -16.301  1.00  0.00           C  
ATOM    381  HG2 GLU A  24     -13.169 -22.369 -15.638  1.00  0.00           H  
ATOM    382  HG3 GLU A  24     -14.787 -23.065 -15.710  1.00  0.00           H  
ATOM    383  CD  GLU A  24     -13.605 -23.482 -17.460  1.00  0.00           C  
ATOM    384  OE1 GLU A  24     -12.405 -23.465 -17.815  1.00  0.00           O  
ATOM    385  OE2 GLU A  24     -14.506 -24.164 -18.000  1.00  0.00           O  
ATOM    386  C   GLU A  24     -14.272 -19.162 -18.132  1.00  0.00           C  
ATOM    387  O   GLU A  24     -14.482 -19.337 -19.333  1.00  0.00           O  
ATOM    388  N   LEU A  25     -14.711 -18.058 -17.511  1.00  0.00           N  
ATOM    389  H   LEU A  25     -14.424 -17.906 -16.555  1.00  0.00           H  
ATOM    390  CA  LEU A  25     -15.606 -17.090 -18.142  1.00  0.00           C  
ATOM    391  HA  LEU A  25     -16.425 -17.654 -18.588  1.00  0.00           H  
ATOM    392  CB  LEU A  25     -16.202 -16.129 -17.101  1.00  0.00           C  
ATOM    393  HB2 LEU A  25     -15.378 -15.636 -16.581  1.00  0.00           H  
ATOM    394  HB3 LEU A  25     -16.775 -15.363 -17.624  1.00  0.00           H  
ATOM    395  CG  LEU A  25     -17.126 -16.800 -16.066  1.00  0.00           C  
ATOM    396  HG  LEU A  25     -16.596 -17.609 -15.565  1.00  0.00           H  
ATOM    397  CD1 LEU A  25     -17.541 -15.774 -15.011  1.00  0.00           C  
ATOM    398 HD11 LEU A  25     -18.195 -16.243 -14.277  1.00  0.00           H  
ATOM    399 HD12 LEU A  25     -16.654 -15.402 -14.500  1.00  0.00           H  
ATOM    400 HD13 LEU A  25     -18.062 -14.941 -15.484  1.00  0.00           H  
ATOM    401  CD2 LEU A  25     -18.408 -17.362 -16.692  1.00  0.00           C  
ATOM    402 HD21 LEU A  25     -18.942 -16.583 -17.238  1.00  0.00           H  
ATOM    403 HD22 LEU A  25     -18.169 -18.181 -17.369  1.00  0.00           H  
ATOM    404 HD23 LEU A  25     -19.053 -17.761 -15.909  1.00  0.00           H  
ATOM    405  C   LEU A  25     -14.920 -16.346 -19.292  1.00  0.00           C  
ATOM    406  O   LEU A  25     -13.744 -15.986 -19.235  1.00  0.00           O  
ATOM    407  N   THR A  26     -15.689 -16.119 -20.356  1.00  0.00           N  
ATOM    408  H   THR A  26     -16.668 -16.349 -20.294  1.00  0.00           H  
ATOM    409  CA  THR A  26     -15.170 -15.648 -21.645  1.00  0.00           C  
ATOM    410  HA  THR A  26     -14.191 -16.097 -21.803  1.00  0.00           H  
ATOM    411  CB  THR A  26     -16.083 -16.125 -22.776  1.00  0.00           C  
ATOM    412  HB  THR A  26     -17.070 -15.676 -22.657  1.00  0.00           H  
ATOM    413  CG2 THR A  26     -15.541 -15.800 -24.160  1.00  0.00           C  
ATOM    414 HG21 THR A  26     -16.231 -16.178 -24.914  1.00  0.00           H  
ATOM    415 HG22 THR A  26     -15.450 -14.723 -24.284  1.00  0.00           H  
ATOM    416 HG23 THR A  26     -14.564 -16.265 -24.295  1.00  0.00           H  
ATOM    417  OG1 THR A  26     -16.202 -17.529 -22.729  1.00  0.00           O  
ATOM    418  HG1 THR A  26     -16.121 -17.823 -21.816  1.00  0.00           H  
ATOM    419  C   THR A  26     -15.014 -14.129 -21.694  1.00  0.00           C  
ATOM    420  O   THR A  26     -15.951 -13.394 -21.384  1.00  0.00           O  
ATOM    421  N   VAL A  27     -13.855 -13.649 -22.147  1.00  0.00           N  
ATOM    422  H   VAL A  27     -13.151 -14.318 -22.444  1.00  0.00           H  
ATOM    423  CA  VAL A  27     -13.527 -12.237 -22.363  1.00  0.00           C  
ATOM    424  HA  VAL A  27     -14.434 -11.647 -22.256  1.00  0.00           H  
ATOM    425  CB  VAL A  27     -12.500 -11.719 -21.332  1.00  0.00           C  
ATOM    426  HB  VAL A  27     -12.232 -10.701 -21.615  1.00  0.00           H  
ATOM    427  CG1 VAL A  27     -13.105 -11.646 -19.926  1.00  0.00           C  
ATOM    428 HG11 VAL A  27     -12.404 -11.161 -19.248  1.00  0.00           H  
ATOM    429 HG12 VAL A  27     -14.027 -11.066 -19.951  1.00  0.00           H  
ATOM    430 HG13 VAL A  27     -13.325 -12.649 -19.556  1.00  0.00           H  
ATOM    431  CG2 VAL A  27     -11.210 -12.549 -21.290  1.00  0.00           C  
ATOM    432 HG21 VAL A  27     -10.773 -12.611 -22.286  1.00  0.00           H  
ATOM    433 HG22 VAL A  27     -10.494 -12.076 -20.618  1.00  0.00           H  
ATOM    434 HG23 VAL A  27     -11.420 -13.558 -20.931  1.00  0.00           H  
ATOM    435  C   VAL A  27     -13.024 -12.016 -23.790  1.00  0.00           C  
ATOM    436  O   VAL A  27     -12.487 -12.927 -24.424  1.00  0.00           O  
ATOM    437  N   THR A  28     -13.151 -10.775 -24.268  1.00  0.00           N  
ATOM    438  H   THR A  28     -13.560 -10.074 -23.674  1.00  0.00           H  
ATOM    439  CA  THR A  28     -12.640 -10.374 -25.588  1.00  0.00           C  
ATOM    440  HA  THR A  28     -13.122 -10.991 -26.347  1.00  0.00           H  
ATOM    441  CB  THR A  28     -12.971  -8.907 -25.882  1.00  0.00           C  
ATOM    442  HB  THR A  28     -12.613  -8.281 -25.064  1.00  0.00           H  
ATOM    443  CG2 THR A  28     -12.379  -8.394 -27.189  1.00  0.00           C  
ATOM    444 HG21 THR A  28     -12.762  -7.394 -27.382  1.00  0.00           H  
ATOM    445 HG22 THR A  28     -11.292  -8.347 -27.127  1.00  0.00           H  
ATOM    446 HG23 THR A  28     -12.668  -9.057 -28.006  1.00  0.00           H  
ATOM    447  OG1 THR A  28     -14.369  -8.762 -25.995  1.00  0.00           O  
ATOM    448  HG1 THR A  28     -14.748  -8.848 -25.120  1.00  0.00           H  
ATOM    449  C   THR A  28     -11.131 -10.598 -25.665  1.00  0.00           C  
ATOM    450  O   THR A  28     -10.374 -10.059 -24.858  1.00  0.00           O  
ATOM    451  N   ASP A  29     -10.688 -11.397 -26.630  1.00  0.00           N  
ATOM    452  H   ASP A  29     -11.364 -11.733 -27.309  1.00  0.00           H  
ATOM    453  CA  ASP A  29      -9.289 -11.767 -26.816  1.00  0.00           C  
ATOM    454  HA  ASP A  29      -8.829 -11.906 -25.836  1.00  0.00           H  
ATOM    455  CB  ASP A  29      -9.208 -13.117 -27.535  1.00  0.00           C  
ATOM    456  HB2 ASP A  29      -9.786 -13.846 -26.966  1.00  0.00           H  
ATOM    457  HB3 ASP A  29      -9.662 -13.030 -28.519  1.00  0.00           H  
ATOM    458  CG  ASP A  29      -7.782 -13.650 -27.692  1.00  0.00           C  
ATOM    459  OD1 ASP A  29      -6.797 -12.934 -27.385  1.00  0.00           O  
ATOM    460  OD2 ASP A  29      -7.660 -14.836 -28.071  1.00  0.00           O  
ATOM    461  C   ASP A  29      -8.531 -10.648 -27.541  1.00  0.00           C  
ATOM    462  O   ASP A  29      -8.477 -10.592 -28.769  1.00  0.00           O  
ATOM    463  N   ILE A  30      -7.929  -9.755 -26.751  1.00  0.00           N  
ATOM    464  H   ILE A  30      -8.104  -9.833 -25.758  1.00  0.00           H  
ATOM    465  CA  ILE A  30      -7.147  -8.610 -27.241  1.00  0.00           C  
ATOM    466  HA  ILE A  30      -7.746  -8.113 -28.004  1.00  0.00           H  
ATOM    467  CB  ILE A  30      -6.892  -7.602 -26.098  1.00  0.00           C  
ATOM    468  HB  ILE A  30      -6.471  -6.710 -26.564  1.00  0.00           H  
ATOM    469  CG2 ILE A  30      -8.209  -7.184 -25.416  1.00  0.00           C  
ATOM    470 HG21 ILE A  30      -8.621  -8.011 -24.843  1.00  0.00           H  
ATOM    471 HG22 ILE A  30      -8.046  -6.344 -24.744  1.00  0.00           H  
ATOM    472 HG23 ILE A  30      -8.944  -6.904 -26.168  1.00  0.00           H  
ATOM    473  CG1 ILE A  30      -5.874  -8.118 -25.053  1.00  0.00           C  
ATOM    474 HG12 ILE A  30      -6.370  -8.788 -24.350  1.00  0.00           H  
ATOM    475 HG13 ILE A  30      -5.074  -8.675 -25.533  1.00  0.00           H  
ATOM    476  CD1 ILE A  30      -5.202  -6.979 -24.288  1.00  0.00           C  
ATOM    477 HD11 ILE A  30      -5.950  -6.421 -23.734  1.00  0.00           H  
ATOM    478 HD12 ILE A  30      -4.474  -7.395 -23.593  1.00  0.00           H  
ATOM    479 HD13 ILE A  30      -4.689  -6.316 -24.984  1.00  0.00           H  
ATOM    480  C   ILE A  30      -5.818  -8.999 -27.915  1.00  0.00           C  
ATOM    481  O   ILE A  30      -5.125  -8.122 -28.439  1.00  0.00           O  
ATOM    482  N   PHE A  31      -5.426 -10.275 -27.826  1.00  0.00           N  
ATOM    483  H   PHE A  31      -6.069 -10.942 -27.410  1.00  0.00           H  
ATOM    484  CA  PHE A  31      -4.152 -10.803 -28.314  1.00  0.00           C  
ATOM    485  HA  PHE A  31      -3.445  -9.980 -28.430  1.00  0.00           H  
ATOM    486  CB  PHE A  31      -3.579 -11.776 -27.265  1.00  0.00           C  
ATOM    487  HB2 PHE A  31      -4.167 -12.693 -27.277  1.00  0.00           H  
ATOM    488  HB3 PHE A  31      -2.564 -12.044 -27.563  1.00  0.00           H  
ATOM    489  CG  PHE A  31      -3.540 -11.244 -25.837  1.00  0.00           C  
ATOM    490  CD1 PHE A  31      -4.537 -11.620 -24.914  1.00  0.00           C  
ATOM    491  HD1 PHE A  31      -5.338 -12.279 -25.218  1.00  0.00           H  
ATOM    492  CE1 PHE A  31      -4.502 -11.128 -23.596  1.00  0.00           C  
ATOM    493  HE1 PHE A  31      -5.265 -11.415 -22.886  1.00  0.00           H  
ATOM    494  CZ  PHE A  31      -3.481 -10.249 -23.197  1.00  0.00           C  
ATOM    495  HZ  PHE A  31      -3.461  -9.869 -22.184  1.00  0.00           H  
ATOM    496  CE2 PHE A  31      -2.496  -9.858 -24.119  1.00  0.00           C  
ATOM    497  HE2 PHE A  31      -1.723  -9.169 -23.813  1.00  0.00           H  
ATOM    498  CD2 PHE A  31      -2.519 -10.360 -25.434  1.00  0.00           C  
ATOM    499  HD2 PHE A  31      -1.757 -10.059 -26.138  1.00  0.00           H  
ATOM    500  C   PHE A  31      -4.304 -11.475 -29.689  1.00  0.00           C  
ATOM    501  O   PHE A  31      -3.417 -11.347 -30.532  1.00  0.00           O  
ATOM    502  N   ALA A  32      -5.424 -12.155 -29.952  1.00  0.00           N  
ATOM    503  H   ALA A  32      -6.115 -12.259 -29.214  1.00  0.00           H  
ATOM    504  CA  ALA A  32      -5.694 -12.768 -31.254  1.00  0.00           C  
ATOM    505  HA  ALA A  32      -4.835 -13.384 -31.514  1.00  0.00           H  
ATOM    506  CB  ALA A  32      -6.904 -13.697 -31.137  1.00  0.00           C  
ATOM    507  HB1 ALA A  32      -6.678 -14.509 -30.448  1.00  0.00           H  
ATOM    508  HB2 ALA A  32      -7.761 -13.136 -30.765  1.00  0.00           H  
ATOM    509  HB3 ALA A  32      -7.147 -14.119 -32.113  1.00  0.00           H  
ATOM    510  C   ALA A  32      -5.882 -11.731 -32.382  1.00  0.00           C  
ATOM    511  O   ALA A  32      -6.635 -10.764 -32.250  1.00  0.00           O  
ATOM    512  N   ALA A  33      -5.214 -11.967 -33.522  1.00  0.00           N  
ATOM    513  H   ALA A  33      -4.629 -12.788 -33.545  1.00  0.00           H  
ATOM    514  CA  ALA A  33      -5.238 -11.134 -34.739  1.00  0.00           C  
ATOM    515  HA  ALA A  33      -4.495 -11.558 -35.416  1.00  0.00           H  
ATOM    516  CB  ALA A  33      -6.604 -11.285 -35.429  1.00  0.00           C  
ATOM    517  HB1 ALA A  33      -7.367 -10.765 -34.850  1.00  0.00           H  
ATOM    518  HB2 ALA A  33      -6.867 -12.339 -35.520  1.00  0.00           H  
ATOM    519  HB3 ALA A  33      -6.562 -10.842 -36.425  1.00  0.00           H  
ATOM    520  C   ALA A  33      -4.817  -9.653 -34.552  1.00  0.00           C  
ATOM    521  O   ALA A  33      -5.020  -8.829 -35.445  1.00  0.00           O  
ATOM    522  N   SER A  34      -4.248  -9.307 -33.396  1.00  0.00           N  
ATOM    523  H   SER A  34      -4.081 -10.041 -32.725  1.00  0.00           H  
ATOM    524  CA  SER A  34      -3.972  -7.936 -32.962  1.00  0.00           C  
ATOM    525  HA  SER A  34      -4.809  -7.308 -33.266  1.00  0.00           H  
ATOM    526  CB  SER A  34      -3.933  -7.953 -31.429  1.00  0.00           C  
ATOM    527  HB2 SER A  34      -4.848  -8.427 -31.072  1.00  0.00           H  
ATOM    528  HB3 SER A  34      -3.083  -8.551 -31.097  1.00  0.00           H  
ATOM    529  OG  SER A  34      -3.851  -6.670 -30.845  1.00  0.00           O  
ATOM    530  HG  SER A  34      -4.114  -6.792 -29.919  1.00  0.00           H  
ATOM    531  C   SER A  34      -2.690  -7.339 -33.570  1.00  0.00           C  
ATOM    532  O   SER A  34      -1.736  -8.053 -33.887  1.00  0.00           O  
ATOM    533  N   LYS A  35      -2.652  -6.006 -33.696  1.00  0.00           N  
ATOM    534  H   LYS A  35      -3.464  -5.502 -33.362  1.00  0.00           H  
ATOM    535  CA  LYS A  35      -1.459  -5.188 -33.976  1.00  0.00           C  
ATOM    536  HA  LYS A  35      -0.573  -5.735 -33.650  1.00  0.00           H  
ATOM    537  CB  LYS A  35      -1.313  -4.828 -35.467  1.00  0.00           C  
ATOM    538  HB2 LYS A  35      -2.249  -4.404 -35.834  1.00  0.00           H  
ATOM    539  HB3 LYS A  35      -0.545  -4.055 -35.547  1.00  0.00           H  
ATOM    540  CG  LYS A  35      -0.891  -5.997 -36.368  1.00  0.00           C  
ATOM    541  HG2 LYS A  35      -0.018  -6.491 -35.937  1.00  0.00           H  
ATOM    542  HG3 LYS A  35      -1.708  -6.714 -36.447  1.00  0.00           H  
ATOM    543  CD  LYS A  35      -0.528  -5.476 -37.768  1.00  0.00           C  
ATOM    544  HD2 LYS A  35      -1.399  -4.982 -38.204  1.00  0.00           H  
ATOM    545  HD3 LYS A  35       0.280  -4.746 -37.677  1.00  0.00           H  
ATOM    546  CE  LYS A  35      -0.072  -6.625 -38.676  1.00  0.00           C  
ATOM    547  HE2 LYS A  35      -0.898  -7.339 -38.771  1.00  0.00           H  
ATOM    548  HE3 LYS A  35       0.765  -7.139 -38.191  1.00  0.00           H  
ATOM    549  NZ  LYS A  35       0.337  -6.129 -40.015  1.00  0.00           N  
ATOM    550  HZ1 LYS A  35       1.105  -5.476 -39.927  1.00  0.00           H  
ATOM    551  HZ2 LYS A  35       0.635  -6.899 -40.599  1.00  0.00           H  
ATOM    552  HZ3 LYS A  35      -0.437  -5.659 -40.468  1.00  0.00           H  
ATOM    553  C   LYS A  35      -1.536  -3.898 -33.161  1.00  0.00           C  
ATOM    554  O   LYS A  35      -2.611  -3.319 -33.028  1.00  0.00           O  
ATOM    555  N   ASN A  36      -0.381  -3.432 -32.696  1.00  0.00           N  
ATOM    556  H   ASN A  36       0.460  -3.949 -32.898  1.00  0.00           H  
ATOM    557  CA  ASN A  36      -0.187  -2.158 -32.006  1.00  0.00           C  
ATOM    558  HA  ASN A  36      -1.025  -1.480 -32.208  1.00  0.00           H  
ATOM    559  CB  ASN A  36      -0.105  -2.402 -30.491  1.00  0.00           C  
ATOM    560  HB2 ASN A  36       0.801  -2.962 -30.265  1.00  0.00           H  
ATOM    561  HB3 ASN A  36      -0.024  -1.440 -29.996  1.00  0.00           H  
ATOM    562  CG  ASN A  36      -1.303  -3.125 -29.906  1.00  0.00           C  
ATOM    563  OD1 ASN A  36      -2.441  -2.711 -29.987  1.00  0.00           O  
ATOM    564  ND2 ASN A  36      -1.108  -4.232 -29.239  1.00  0.00           N  
ATOM    565 HD21 ASN A  36      -1.917  -4.641 -28.813  1.00  0.00           H  
ATOM    566 HD22 ASN A  36      -0.186  -4.466 -28.922  1.00  0.00           H  
ATOM    567  C   ASN A  36       1.110  -1.498 -32.502  1.00  0.00           C  
ATOM    568  O   ASN A  36       2.017  -2.193 -32.963  1.00  0.00           O  
ATOM    569  N   THR A  37       1.213  -0.180 -32.359  1.00  0.00           N  
ATOM    570  H   THR A  37       0.412   0.310 -31.962  1.00  0.00           H  
ATOM    571  CA  THR A  37       2.465   0.591 -32.458  1.00  0.00           C  
ATOM    572  HA  THR A  37       3.074   0.183 -33.265  1.00  0.00           H  
ATOM    573  CB  THR A  37       2.172   2.067 -32.786  1.00  0.00           C  
ATOM    574  HB  THR A  37       3.123   2.567 -32.976  1.00  0.00           H  
ATOM    575  CG2 THR A  37       1.292   2.239 -34.028  1.00  0.00           C  
ATOM    576 HG21 THR A  37       1.214   3.299 -34.266  1.00  0.00           H  
ATOM    577 HG22 THR A  37       1.738   1.716 -34.872  1.00  0.00           H  
ATOM    578 HG23 THR A  37       0.291   1.849 -33.844  1.00  0.00           H  
ATOM    579  OG1 THR A  37       1.537   2.729 -31.717  1.00  0.00           O  
ATOM    580  HG1 THR A  37       0.740   2.219 -31.448  1.00  0.00           H  
ATOM    581  C   THR A  37       3.300   0.507 -31.171  1.00  0.00           C  
ATOM    582  O   THR A  37       4.525   0.591 -31.221  1.00  0.00           O  
ATOM    583  N   THR A  38       2.656   0.277 -30.019  1.00  0.00           N  
ATOM    584  H   THR A  38       1.642   0.311 -30.039  1.00  0.00           H  
ATOM    585  CA  THR A  38       3.311   0.019 -28.724  1.00  0.00           C  
ATOM    586  HA  THR A  38       4.238  -0.522 -28.921  1.00  0.00           H  
ATOM    587  CB  THR A  38       3.710   1.326 -27.998  1.00  0.00           C  
ATOM    588  HB  THR A  38       4.570   1.760 -28.514  1.00  0.00           H  
ATOM    589  CG2 THR A  38       2.592   2.373 -27.975  1.00  0.00           C  
ATOM    590 HG21 THR A  38       2.410   2.742 -28.984  1.00  0.00           H  
ATOM    591 HG22 THR A  38       1.674   1.936 -27.587  1.00  0.00           H  
ATOM    592 HG23 THR A  38       2.890   3.215 -27.352  1.00  0.00           H  
ATOM    593  OG1 THR A  38       4.065   1.109 -26.637  1.00  0.00           O  
ATOM    594  HG1 THR A  38       4.787   0.443 -26.594  1.00  0.00           H  
ATOM    595  C   THR A  38       2.453  -0.876 -27.831  1.00  0.00           C  
ATOM    596  O   THR A  38       1.223  -0.835 -27.848  1.00  0.00           O  
ATOM    597  N   GLU A  39       3.111  -1.665 -26.983  1.00  0.00           N  
ATOM    598  H   GLU A  39       4.126  -1.579 -26.967  1.00  0.00           H  
ATOM    599  CA  GLU A  39       2.512  -2.499 -25.943  1.00  0.00           C  
ATOM    600  HA  GLU A  39       1.887  -3.241 -26.436  1.00  0.00           H  
ATOM    601  CB  GLU A  39       3.642  -3.237 -25.194  1.00  0.00           C  
ATOM    602  HB2 GLU A  39       3.161  -3.938 -24.508  1.00  0.00           H  
ATOM    603  HB3 GLU A  39       4.212  -3.835 -25.908  1.00  0.00           H  
ATOM    604  CG  GLU A  39       4.618  -2.370 -24.365  1.00  0.00           C  
ATOM    605  HG2 GLU A  39       4.081  -1.540 -23.902  1.00  0.00           H  
ATOM    606  HG3 GLU A  39       4.992  -2.998 -23.553  1.00  0.00           H  
ATOM    607  CD  GLU A  39       5.830  -1.829 -25.150  1.00  0.00           C  
ATOM    608  OE1 GLU A  39       6.967  -2.166 -24.735  1.00  0.00           O  
ATOM    609  OE2 GLU A  39       5.617  -1.053 -26.114  1.00  0.00           O  
ATOM    610  C   GLU A  39       1.593  -1.732 -24.969  1.00  0.00           C  
ATOM    611  O   GLU A  39       0.765  -2.349 -24.306  1.00  0.00           O  
ATOM    612  N   LYS A  40       1.686  -0.396 -24.913  1.00  0.00           N  
ATOM    613  H   LYS A  40       2.400   0.043 -25.485  1.00  0.00           H  
ATOM    614  CA  LYS A  40       0.770   0.473 -24.153  1.00  0.00           C  
ATOM    615  HA  LYS A  40       0.735   0.123 -23.122  1.00  0.00           H  
ATOM    616  CB  LYS A  40       1.303   1.909 -24.174  1.00  0.00           C  
ATOM    617  HB2 LYS A  40       1.436   2.239 -25.204  1.00  0.00           H  
ATOM    618  HB3 LYS A  40       0.572   2.561 -23.696  1.00  0.00           H  
ATOM    619  CG  LYS A  40       2.632   2.004 -23.416  1.00  0.00           C  
ATOM    620  HG2 LYS A  40       2.477   1.678 -22.387  1.00  0.00           H  
ATOM    621  HG3 LYS A  40       3.380   1.359 -23.880  1.00  0.00           H  
ATOM    622  CD  LYS A  40       3.160   3.440 -23.413  1.00  0.00           C  
ATOM    623  HD2 LYS A  40       3.399   3.747 -24.433  1.00  0.00           H  
ATOM    624  HD3 LYS A  40       2.393   4.103 -23.017  1.00  0.00           H  
ATOM    625  CE  LYS A  40       4.408   3.505 -22.531  1.00  0.00           C  
ATOM    626  HE2 LYS A  40       4.212   2.936 -21.616  1.00  0.00           H  
ATOM    627  HE3 LYS A  40       5.236   3.024 -23.064  1.00  0.00           H  
ATOM    628  NZ  LYS A  40       4.735   4.906 -22.181  1.00  0.00           N  
ATOM    629  HZ1 LYS A  40       4.842   5.462 -23.018  1.00  0.00           H  
ATOM    630  HZ2 LYS A  40       3.985   5.297 -21.623  1.00  0.00           H  
ATOM    631  HZ3 LYS A  40       5.592   4.945 -21.645  1.00  0.00           H  
ATOM    632  C   LYS A  40      -0.674   0.435 -24.665  1.00  0.00           C  
ATOM    633  O   LYS A  40      -1.602   0.530 -23.862  1.00  0.00           O  
ATOM    634  N   GLU A  41      -0.879   0.213 -25.965  1.00  0.00           N  
ATOM    635  H   GLU A  41      -0.076   0.120 -26.578  1.00  0.00           H  
ATOM    636  CA  GLU A  41      -2.203  -0.099 -26.521  1.00  0.00           C  
ATOM    637  HA  GLU A  41      -2.917   0.666 -26.218  1.00  0.00           H  
ATOM    638  CB  GLU A  41      -2.148  -0.139 -28.056  1.00  0.00           C  
ATOM    639  HB2 GLU A  41      -1.417  -0.892 -28.335  1.00  0.00           H  
ATOM    640  HB3 GLU A  41      -3.125  -0.447 -28.431  1.00  0.00           H  
ATOM    641  CG  GLU A  41      -1.756   1.194 -28.718  1.00  0.00           C  
ATOM    642  HG2 GLU A  41      -2.539   1.932 -28.520  1.00  0.00           H  
ATOM    643  HG3 GLU A  41      -0.830   1.561 -28.272  1.00  0.00           H  
ATOM    644  CD  GLU A  41      -1.558   1.030 -30.234  1.00  0.00           C  
ATOM    645  OE1 GLU A  41      -2.537   0.668 -30.924  1.00  0.00           O  
ATOM    646  OE2 GLU A  41      -0.412   1.232 -30.709  1.00  0.00           O  
ATOM    647  C   GLU A  41      -2.702  -1.447 -25.970  1.00  0.00           C  
ATOM    648  O   GLU A  41      -3.825  -1.528 -25.472  1.00  0.00           O  
ATOM    649  N   THR A  42      -1.844  -2.478 -25.955  1.00  0.00           N  
ATOM    650  H   THR A  42      -0.937  -2.366 -26.391  1.00  0.00           H  
ATOM    651  CA  THR A  42      -2.153  -3.777 -25.329  1.00  0.00           C  
ATOM    652  HA  THR A  42      -3.003  -4.212 -25.851  1.00  0.00           H  
ATOM    653  CB  THR A  42      -0.972  -4.770 -25.378  1.00  0.00           C  
ATOM    654  HB  THR A  42      -0.294  -4.572 -24.548  1.00  0.00           H  
ATOM    655  CG2 THR A  42      -1.463  -6.212 -25.256  1.00  0.00           C  
ATOM    656 HG21 THR A  42      -2.139  -6.448 -26.079  1.00  0.00           H  
ATOM    657 HG22 THR A  42      -0.615  -6.896 -25.283  1.00  0.00           H  
ATOM    658 HG23 THR A  42      -1.988  -6.348 -24.310  1.00  0.00           H  
ATOM    659  OG1 THR A  42      -0.215  -4.709 -26.563  1.00  0.00           O  
ATOM    660  HG1 THR A  42       0.555  -5.270 -26.436  1.00  0.00           H  
ATOM    661  C   THR A  42      -2.537  -3.612 -23.856  1.00  0.00           C  
ATOM    662  O   THR A  42      -3.526  -4.192 -23.415  1.00  0.00           O  
ATOM    663  N   PHE A  43      -1.771  -2.829 -23.088  1.00  0.00           N  
ATOM    664  H   PHE A  43      -0.952  -2.403 -23.509  1.00  0.00           H  
ATOM    665  CA  PHE A  43      -2.005  -2.600 -21.658  1.00  0.00           C  
ATOM    666  HA  PHE A  43      -2.086  -3.561 -21.153  1.00  0.00           H  
ATOM    667  CB  PHE A  43      -0.820  -1.826 -21.056  1.00  0.00           C  
ATOM    668  HB2 PHE A  43      -0.766  -0.860 -21.556  1.00  0.00           H  
ATOM    669  HB3 PHE A  43      -1.037  -1.638 -20.003  1.00  0.00           H  
ATOM    670  CG  PHE A  43       0.568  -2.451 -21.132  1.00  0.00           C  
ATOM    671  CD1 PHE A  43       0.774  -3.798 -21.505  1.00  0.00           C  
ATOM    672  HD1 PHE A  43      -0.060  -4.439 -21.741  1.00  0.00           H  
ATOM    673  CE1 PHE A  43       2.078  -4.313 -21.608  1.00  0.00           C  
ATOM    674  HE1 PHE A  43       2.230  -5.333 -21.925  1.00  0.00           H  
ATOM    675  CZ  PHE A  43       3.183  -3.499 -21.312  1.00  0.00           C  
ATOM    676  HZ  PHE A  43       4.184  -3.893 -21.397  1.00  0.00           H  
ATOM    677  CE2 PHE A  43       2.986  -2.166 -20.914  1.00  0.00           C  
ATOM    678  HE2 PHE A  43       3.834  -1.537 -20.681  1.00  0.00           H  
ATOM    679  CD2 PHE A  43       1.683  -1.644 -20.831  1.00  0.00           C  
ATOM    680  HD2 PHE A  43       1.538  -0.613 -20.538  1.00  0.00           H  
ATOM    681  C   PHE A  43      -3.324  -1.854 -21.410  1.00  0.00           C  
ATOM    682  O   PHE A  43      -4.084  -2.243 -20.525  1.00  0.00           O  
ATOM    683  N   CYS A  44      -3.631  -0.839 -22.228  1.00  0.00           N  
ATOM    684  H   CYS A  44      -2.941  -0.562 -22.923  1.00  0.00           H  
ATOM    685  CA  CYS A  44      -4.892  -0.097 -22.171  1.00  0.00           C  
ATOM    686  HA  CYS A  44      -5.044   0.254 -21.148  1.00  0.00           H  
ATOM    687  CB  CYS A  44      -4.781   1.124 -23.093  1.00  0.00           C  
ATOM    688  HB2 CYS A  44      -3.908   1.717 -22.827  1.00  0.00           H  
ATOM    689  HB3 CYS A  44      -4.662   0.785 -24.126  1.00  0.00           H  
ATOM    690  SG  CYS A  44      -6.272   2.153 -22.964  1.00  0.00           S  
ATOM    691  HG  CYS A  44      -6.117   2.589 -21.707  1.00  0.00           H  
ATOM    692  C   CYS A  44      -6.101  -0.980 -22.536  1.00  0.00           C  
ATOM    693  O   CYS A  44      -7.095  -0.995 -21.803  1.00  0.00           O  
ATOM    694  N   ARG A  45      -6.001  -1.782 -23.607  1.00  0.00           N  
ATOM    695  H   ARG A  45      -5.166  -1.714 -24.181  1.00  0.00           H  
ATOM    696  CA  ARG A  45      -7.011  -2.787 -23.974  1.00  0.00           C  
ATOM    697  HA  ARG A  45      -7.983  -2.297 -24.061  1.00  0.00           H  
ATOM    698  CB  ARG A  45      -6.650  -3.430 -25.328  1.00  0.00           C  
ATOM    699  HB2 ARG A  45      -5.618  -3.781 -25.301  1.00  0.00           H  
ATOM    700  HB3 ARG A  45      -7.301  -4.290 -25.487  1.00  0.00           H  
ATOM    701  CG  ARG A  45      -6.843  -2.471 -26.515  1.00  0.00           C  
ATOM    702  HG2 ARG A  45      -7.885  -2.154 -26.536  1.00  0.00           H  
ATOM    703  HG3 ARG A  45      -6.228  -1.584 -26.381  1.00  0.00           H  
ATOM    704  CD  ARG A  45      -6.482  -3.133 -27.858  1.00  0.00           C  
ATOM    705  HD2 ARG A  45      -5.405  -3.303 -27.886  1.00  0.00           H  
ATOM    706  HD3 ARG A  45      -6.992  -4.096 -27.934  1.00  0.00           H  
ATOM    707  NE  ARG A  45      -6.898  -2.284 -28.990  1.00  0.00           N  
ATOM    708  HE  ARG A  45      -7.738  -1.732 -28.858  1.00  0.00           H  
ATOM    709  CZ  ARG A  45      -6.244  -2.005 -30.103  1.00  0.00           C  
ATOM    710  NH1 ARG A  45      -5.130  -2.567 -30.455  1.00  0.00           N  
ATOM    711 HH11 ARG A  45      -4.621  -3.134 -29.804  1.00  0.00           H  
ATOM    712 HH12 ARG A  45      -4.558  -2.187 -31.194  1.00  0.00           H  
ATOM    713  NH2 ARG A  45      -6.708  -1.078 -30.882  1.00  0.00           N  
ATOM    714 HH21 ARG A  45      -7.595  -0.656 -30.637  1.00  0.00           H  
ATOM    715 HH22 ARG A  45      -6.124  -0.725 -31.620  1.00  0.00           H  
ATOM    716  C   ARG A  45      -7.176  -3.847 -22.878  1.00  0.00           C  
ATOM    717  O   ARG A  45      -8.300  -4.266 -22.613  1.00  0.00           O  
ATOM    718  N   ALA A  46      -6.097  -4.249 -22.205  1.00  0.00           N  
ATOM    719  H   ALA A  46      -5.190  -3.919 -22.509  1.00  0.00           H  
ATOM    720  CA  ALA A  46      -6.153  -5.210 -21.105  1.00  0.00           C  
ATOM    721  HA  ALA A  46      -6.726  -6.073 -21.441  1.00  0.00           H  
ATOM    722  CB  ALA A  46      -4.735  -5.683 -20.757  1.00  0.00           C  
ATOM    723  HB1 ALA A  46      -4.790  -6.427 -19.962  1.00  0.00           H  
ATOM    724  HB2 ALA A  46      -4.270  -6.138 -21.630  1.00  0.00           H  
ATOM    725  HB3 ALA A  46      -4.124  -4.846 -20.423  1.00  0.00           H  
ATOM    726  C   ALA A  46      -6.876  -4.631 -19.882  1.00  0.00           C  
ATOM    727  O   ALA A  46      -7.855  -5.212 -19.415  1.00  0.00           O  
ATOM    728  N   ALA A  47      -6.438  -3.462 -19.404  1.00  0.00           N  
ATOM    729  H   ALA A  47      -5.605  -3.049 -19.812  1.00  0.00           H  
ATOM    730  CA  ALA A  47      -7.093  -2.714 -18.335  1.00  0.00           C  
ATOM    731  HA  ALA A  47      -7.019  -3.279 -17.407  1.00  0.00           H  
ATOM    732  CB  ALA A  47      -6.348  -1.385 -18.159  1.00  0.00           C  
ATOM    733  HB1 ALA A  47      -5.323  -1.573 -17.844  1.00  0.00           H  
ATOM    734  HB2 ALA A  47      -6.334  -0.835 -19.100  1.00  0.00           H  
ATOM    735  HB3 ALA A  47      -6.846  -0.788 -17.396  1.00  0.00           H  
ATOM    736  C   ALA A  47      -8.585  -2.481 -18.627  1.00  0.00           C  
ATOM    737  O   ALA A  47      -9.415  -2.705 -17.750  1.00  0.00           O  
ATOM    738  N   THR A  48      -8.930  -2.108 -19.865  1.00  0.00           N  
ATOM    739  H   THR A  48      -8.181  -1.918 -20.520  1.00  0.00           H  
ATOM    740  CA  THR A  48     -10.318  -1.884 -20.308  1.00  0.00           C  
ATOM    741  HA  THR A  48     -10.778  -1.146 -19.651  1.00  0.00           H  
ATOM    742  CB  THR A  48     -10.356  -1.326 -21.742  1.00  0.00           C  
ATOM    743  HB  THR A  48      -9.868  -2.028 -22.417  1.00  0.00           H  
ATOM    744  CG2 THR A  48     -11.771  -1.062 -22.255  1.00  0.00           C  
ATOM    745 HG21 THR A  48     -11.721  -0.586 -23.234  1.00  0.00           H  
ATOM    746 HG22 THR A  48     -12.322  -1.997 -22.353  1.00  0.00           H  
ATOM    747 HG23 THR A  48     -12.300  -0.404 -21.564  1.00  0.00           H  
ATOM    748  OG1 THR A  48      -9.670  -0.096 -21.805  1.00  0.00           O  
ATOM    749  HG1 THR A  48      -8.717  -0.281 -21.763  1.00  0.00           H  
ATOM    750  C   THR A  48     -11.158  -3.161 -20.217  1.00  0.00           C  
ATOM    751  O   THR A  48     -12.198  -3.165 -19.561  1.00  0.00           O  
ATOM    752  N   VAL A  49     -10.699  -4.262 -20.823  1.00  0.00           N  
ATOM    753  H   VAL A  49      -9.818  -4.217 -21.327  1.00  0.00           H  
ATOM    754  CA  VAL A  49     -11.447  -5.534 -20.835  1.00  0.00           C  
ATOM    755  HA  VAL A  49     -12.464  -5.325 -21.173  1.00  0.00           H  
ATOM    756  CB  VAL A  49     -10.819  -6.534 -21.832  1.00  0.00           C  
ATOM    757  HB  VAL A  49      -9.741  -6.570 -21.673  1.00  0.00           H  
ATOM    758  CG1 VAL A  49     -11.369  -7.961 -21.703  1.00  0.00           C  
ATOM    759 HG11 VAL A  49     -11.044  -8.404 -20.761  1.00  0.00           H  
ATOM    760 HG12 VAL A  49     -12.459  -7.946 -21.734  1.00  0.00           H  
ATOM    761 HG13 VAL A  49     -10.996  -8.585 -22.516  1.00  0.00           H  
ATOM    762  CG2 VAL A  49     -11.099  -6.065 -23.266  1.00  0.00           C  
ATOM    763 HG21 VAL A  49     -10.679  -5.075 -23.428  1.00  0.00           H  
ATOM    764 HG22 VAL A  49     -10.645  -6.756 -23.975  1.00  0.00           H  
ATOM    765 HG23 VAL A  49     -12.174  -6.030 -23.445  1.00  0.00           H  
ATOM    766  C   VAL A  49     -11.594  -6.122 -19.428  1.00  0.00           C  
ATOM    767  O   VAL A  49     -12.696  -6.532 -19.061  1.00  0.00           O  
ATOM    768  N   LEU A  50     -10.539  -6.098 -18.603  1.00  0.00           N  
ATOM    769  H   LEU A  50      -9.658  -5.730 -18.950  1.00  0.00           H  
ATOM    770  CA  LEU A  50     -10.610  -6.565 -17.213  1.00  0.00           C  
ATOM    771  HA  LEU A  50     -11.008  -7.579 -17.200  1.00  0.00           H  
ATOM    772  CB  LEU A  50      -9.207  -6.565 -16.581  1.00  0.00           C  
ATOM    773  HB2 LEU A  50      -8.777  -5.569 -16.704  1.00  0.00           H  
ATOM    774  HB3 LEU A  50      -9.309  -6.750 -15.510  1.00  0.00           H  
ATOM    775  CG  LEU A  50      -8.227  -7.602 -17.164  1.00  0.00           C  
ATOM    776  HG  LEU A  50      -8.133  -7.462 -18.239  1.00  0.00           H  
ATOM    777  CD1 LEU A  50      -6.856  -7.396 -16.518  1.00  0.00           C  
ATOM    778 HD11 LEU A  50      -6.926  -7.536 -15.439  1.00  0.00           H  
ATOM    779 HD12 LEU A  50      -6.141  -8.105 -16.931  1.00  0.00           H  
ATOM    780 HD13 LEU A  50      -6.502  -6.386 -16.726  1.00  0.00           H  
ATOM    781  CD2 LEU A  50      -8.656  -9.046 -16.899  1.00  0.00           C  
ATOM    782 HD21 LEU A  50      -8.801  -9.209 -15.834  1.00  0.00           H  
ATOM    783 HD22 LEU A  50      -9.584  -9.258 -17.427  1.00  0.00           H  
ATOM    784 HD23 LEU A  50      -7.896  -9.736 -17.262  1.00  0.00           H  
ATOM    785  C   LEU A  50     -11.575  -5.720 -16.370  1.00  0.00           C  
ATOM    786  O   LEU A  50     -12.438  -6.274 -15.691  1.00  0.00           O  
ATOM    787  N   ARG A  51     -11.472  -4.384 -16.437  1.00  0.00           N  
ATOM    788  H   ARG A  51     -10.723  -3.986 -17.002  1.00  0.00           H  
ATOM    789  CA  ARG A  51     -12.340  -3.449 -15.698  1.00  0.00           C  
ATOM    790  HA  ARG A  51     -12.294  -3.700 -14.636  1.00  0.00           H  
ATOM    791  CB  ARG A  51     -11.811  -2.022 -15.919  1.00  0.00           C  
ATOM    792  HB2 ARG A  51     -10.794  -1.960 -15.530  1.00  0.00           H  
ATOM    793  HB3 ARG A  51     -11.768  -1.825 -16.990  1.00  0.00           H  
ATOM    794  CG  ARG A  51     -12.648  -0.895 -15.287  1.00  0.00           C  
ATOM    795  HG2 ARG A  51     -12.115   0.047 -15.422  1.00  0.00           H  
ATOM    796  HG3 ARG A  51     -13.596  -0.815 -15.819  1.00  0.00           H  
ATOM    797  CD  ARG A  51     -12.946  -1.079 -13.800  1.00  0.00           C  
ATOM    798  HD2 ARG A  51     -13.583  -0.250 -13.489  1.00  0.00           H  
ATOM    799  HD3 ARG A  51     -13.503  -2.000 -13.627  1.00  0.00           H  
ATOM    800  NE  ARG A  51     -11.712  -1.117 -12.997  1.00  0.00           N  
ATOM    801  HE  ARG A  51     -11.002  -1.801 -13.270  1.00  0.00           H  
ATOM    802  CZ  ARG A  51     -11.515  -0.542 -11.833  1.00  0.00           C  
ATOM    803  NH1 ARG A  51     -12.427   0.201 -11.275  1.00  0.00           N  
ATOM    804 HH11 ARG A  51     -13.311   0.308 -11.741  1.00  0.00           H  
ATOM    805 HH12 ARG A  51     -12.247   0.627 -10.387  1.00  0.00           H  
ATOM    806  NH2 ARG A  51     -10.407  -0.715 -11.185  1.00  0.00           N  
ATOM    807 HH21 ARG A  51      -9.703  -1.339 -11.599  1.00  0.00           H  
ATOM    808 HH22 ARG A  51     -10.223  -0.312 -10.291  1.00  0.00           H  
ATOM    809  C   ARG A  51     -13.808  -3.553 -16.116  1.00  0.00           C  
ATOM    810  O   ARG A  51     -14.696  -3.325 -15.292  1.00  0.00           O  
ATOM    811  N   GLN A  52     -14.077  -3.885 -17.377  1.00  0.00           N  
ATOM    812  H   GLN A  52     -13.307  -3.954 -18.035  1.00  0.00           H  
ATOM    813  CA  GLN A  52     -15.436  -4.053 -17.873  1.00  0.00           C  
ATOM    814  HA  GLN A  52     -16.052  -3.266 -17.436  1.00  0.00           H  
ATOM    815  CB  GLN A  52     -15.424  -3.848 -19.393  1.00  0.00           C  
ATOM    816  HB2 GLN A  52     -14.822  -2.964 -19.606  1.00  0.00           H  
ATOM    817  HB3 GLN A  52     -14.976  -4.708 -19.895  1.00  0.00           H  
ATOM    818  CG  GLN A  52     -16.827  -3.588 -19.950  1.00  0.00           C  
ATOM    819  HG2 GLN A  52     -17.388  -4.518 -20.026  1.00  0.00           H  
ATOM    820  HG3 GLN A  52     -17.362  -2.920 -19.272  1.00  0.00           H  
ATOM    821  CD  GLN A  52     -16.775  -2.926 -21.322  1.00  0.00           C  
ATOM    822  OE1 GLN A  52     -15.835  -3.045 -22.082  1.00  0.00           O  
ATOM    823  NE2 GLN A  52     -17.801  -2.199 -21.690  1.00  0.00           N  
ATOM    824 HE21 GLN A  52     -17.741  -1.807 -22.617  1.00  0.00           H  
ATOM    825 HE22 GLN A  52     -18.609  -2.111 -21.109  1.00  0.00           H  
ATOM    826  C   GLN A  52     -16.056  -5.395 -17.455  1.00  0.00           C  
ATOM    827  O   GLN A  52     -17.249  -5.427 -17.151  1.00  0.00           O  
ATOM    828  N   PHE A  53     -15.268  -6.474 -17.373  1.00  0.00           N  
ATOM    829  H   PHE A  53     -14.294  -6.368 -17.637  1.00  0.00           H  
ATOM    830  CA  PHE A  53     -15.734  -7.837 -17.071  1.00  0.00           C  
ATOM    831  HA  PHE A  53     -16.410  -8.158 -17.864  1.00  0.00           H  
ATOM    832  CB  PHE A  53     -14.507  -8.767 -17.102  1.00  0.00           C  
ATOM    833  HB2 PHE A  53     -14.200  -8.899 -18.139  1.00  0.00           H  
ATOM    834  HB3 PHE A  53     -13.680  -8.277 -16.592  1.00  0.00           H  
ATOM    835  CG  PHE A  53     -14.685 -10.135 -16.471  1.00  0.00           C  
ATOM    836  CD1 PHE A  53     -14.106 -10.407 -15.216  1.00  0.00           C  
ATOM    837  HD1 PHE A  53     -13.545  -9.642 -14.701  1.00  0.00           H  
ATOM    838  CE1 PHE A  53     -14.233 -11.681 -14.639  1.00  0.00           C  
ATOM    839  HE1 PHE A  53     -13.767 -11.887 -13.687  1.00  0.00           H  
ATOM    840  CZ  PHE A  53     -14.931 -12.694 -15.320  1.00  0.00           C  
ATOM    841  HZ  PHE A  53     -15.000 -13.684 -14.890  1.00  0.00           H  
ATOM    842  CE2 PHE A  53     -15.515 -12.425 -16.571  1.00  0.00           C  
ATOM    843  HE2 PHE A  53     -16.045 -13.201 -17.102  1.00  0.00           H  
ATOM    844  CD2 PHE A  53     -15.393 -11.148 -17.147  1.00  0.00           C  
ATOM    845  HD2 PHE A  53     -15.834 -10.950 -18.114  1.00  0.00           H  
ATOM    846  C   PHE A  53     -16.537  -7.941 -15.758  1.00  0.00           C  
ATOM    847  O   PHE A  53     -17.713  -8.306 -15.775  1.00  0.00           O  
ATOM    848  N   TYR A  54     -15.949  -7.560 -14.619  1.00  0.00           N  
ATOM    849  H   TYR A  54     -15.001  -7.211 -14.660  1.00  0.00           H  
ATOM    850  CA  TYR A  54     -16.586  -7.693 -13.298  1.00  0.00           C  
ATOM    851  HA  TYR A  54     -17.193  -8.602 -13.312  1.00  0.00           H  
ATOM    852  CB  TYR A  54     -15.501  -7.904 -12.233  1.00  0.00           C  
ATOM    853  HB2 TYR A  54     -15.996  -8.092 -11.280  1.00  0.00           H  
ATOM    854  HB3 TYR A  54     -14.944  -8.809 -12.483  1.00  0.00           H  
ATOM    855  CG  TYR A  54     -14.520  -6.759 -12.050  1.00  0.00           C  
ATOM    856  CD1 TYR A  54     -13.300  -6.747 -12.751  1.00  0.00           C  
ATOM    857  HD1 TYR A  54     -13.066  -7.535 -13.450  1.00  0.00           H  
ATOM    858  CE1 TYR A  54     -12.379  -5.700 -12.555  1.00  0.00           C  
ATOM    859  HE1 TYR A  54     -11.449  -5.681 -13.101  1.00  0.00           H  
ATOM    860  CZ  TYR A  54     -12.679  -4.659 -11.658  1.00  0.00           C  
ATOM    861  OH  TYR A  54     -11.798  -3.651 -11.455  1.00  0.00           O  
ATOM    862  HH  TYR A  54     -11.088  -3.650 -12.139  1.00  0.00           H  
ATOM    863  CE2 TYR A  54     -13.898  -4.669 -10.954  1.00  0.00           C  
ATOM    864  HE2 TYR A  54     -14.117  -3.873 -10.264  1.00  0.00           H  
ATOM    865  CD2 TYR A  54     -14.817  -5.716 -11.154  1.00  0.00           C  
ATOM    866  HD2 TYR A  54     -15.751  -5.729 -10.612  1.00  0.00           H  
ATOM    867  C   TYR A  54     -17.555  -6.543 -12.940  1.00  0.00           C  
ATOM    868  O   TYR A  54     -18.037  -6.448 -11.810  1.00  0.00           O  
ATOM    869  N   SER A  55     -17.852  -5.651 -13.892  1.00  0.00           N  
ATOM    870  H   SER A  55     -17.460  -5.809 -14.812  1.00  0.00           H  
ATOM    871  CA  SER A  55     -18.567  -4.388 -13.641  1.00  0.00           C  
ATOM    872  HA  SER A  55     -18.067  -3.884 -12.812  1.00  0.00           H  
ATOM    873  CB  SER A  55     -18.465  -3.472 -14.863  1.00  0.00           C  
ATOM    874  HB2 SER A  55     -18.894  -2.502 -14.614  1.00  0.00           H  
ATOM    875  HB3 SER A  55     -17.418  -3.325 -15.130  1.00  0.00           H  
ATOM    876  OG  SER A  55     -19.168  -4.014 -15.962  1.00  0.00           O  
ATOM    877  HG  SER A  55     -18.562  -4.631 -16.425  1.00  0.00           H  
ATOM    878  C   SER A  55     -20.041  -4.545 -13.235  1.00  0.00           C  
ATOM    879  O   SER A  55     -20.603  -3.620 -12.643  1.00  0.00           O  
ATOM    880  N   HIE A  56     -20.679  -5.692 -13.507  1.00  0.00           N  
ATOM    881  H   HIE A  56     -20.198  -6.370 -14.081  1.00  0.00           H  
ATOM    882  CA  HIE A  56     -21.985  -6.046 -12.921  1.00  0.00           C  
ATOM    883  HA  HIE A  56     -22.496  -5.141 -12.604  1.00  0.00           H  
ATOM    884  CB  HIE A  56     -22.889  -6.717 -13.958  1.00  0.00           C  
ATOM    885  HB2 HIE A  56     -22.394  -7.621 -14.316  1.00  0.00           H  
ATOM    886  HB3 HIE A  56     -23.814  -7.019 -13.463  1.00  0.00           H  
ATOM    887  CG  HIE A  56     -23.278  -5.870 -15.148  1.00  0.00           C  
ATOM    888  ND1 HIE A  56     -23.905  -4.611 -15.116  1.00  0.00           N  
ATOM    889  CE1 HIE A  56     -24.313  -4.386 -16.378  1.00  0.00           C  
ATOM    890  HE1 HIE A  56     -24.888  -3.526 -16.698  1.00  0.00           H  
ATOM    891  NE2 HIE A  56     -23.956  -5.398 -17.186  1.00  0.00           N  
ATOM    892  HE2 HIE A  56     -24.190  -5.486 -18.167  1.00  0.00           H  
ATOM    893  CD2 HIE A  56     -23.315  -6.346 -16.425  1.00  0.00           C  
ATOM    894  HD2 HIE A  56     -22.991  -7.330 -16.744  1.00  0.00           H  
ATOM    895  C   HIE A  56     -21.882  -6.921 -11.662  1.00  0.00           C  
ATOM    896  O   HIE A  56     -22.731  -6.802 -10.785  1.00  0.00           O  
ATOM    897  N   HIE A  57     -20.847  -7.759 -11.531  1.00  0.00           N  
ATOM    898  H   HIE A  57     -20.162  -7.795 -12.271  1.00  0.00           H  
ATOM    899  CA  HIE A  57     -20.624  -8.612 -10.343  1.00  0.00           C  
ATOM    900  HA  HIE A  57     -21.517  -9.211 -10.153  1.00  0.00           H  
ATOM    901  CB  HIE A  57     -19.430  -9.551 -10.594  1.00  0.00           C  
ATOM    902  HB2 HIE A  57     -18.528  -8.951 -10.723  1.00  0.00           H  
ATOM    903  HB3 HIE A  57     -19.288 -10.173  -9.709  1.00  0.00           H  
ATOM    904  CG  HIE A  57     -19.553 -10.473 -11.784  1.00  0.00           C  
ATOM    905  ND1 HIE A  57     -18.471 -11.053 -12.449  1.00  0.00           N  
ATOM    906  CE1 HIE A  57     -19.001 -11.818 -13.417  1.00  0.00           C  
ATOM    907  HE1 HIE A  57     -18.422 -12.394 -14.128  1.00  0.00           H  
ATOM    908  NE2 HIE A  57     -20.345 -11.770 -13.374  1.00  0.00           N  
ATOM    909  HE2 HIE A  57     -20.982 -12.263 -13.990  1.00  0.00           H  
ATOM    910  CD2 HIE A  57     -20.711 -10.928 -12.350  1.00  0.00           C  
ATOM    911  HD2 HIE A  57     -21.720 -10.679 -12.055  1.00  0.00           H  
ATOM    912  C   HIE A  57     -20.379  -7.797  -9.064  1.00  0.00           C  
ATOM    913  O   HIE A  57     -20.725  -8.233  -7.971  1.00  0.00           O  
ATOM    914  N   GLU A  58     -19.833  -6.589  -9.208  1.00  0.00           N  
ATOM    915  H   GLU A  58     -19.475  -6.344 -10.122  1.00  0.00           H  
ATOM    916  CA  GLU A  58     -19.754  -5.583  -8.142  1.00  0.00           C  
ATOM    917  HA  GLU A  58     -19.273  -6.006  -7.260  1.00  0.00           H  
ATOM    918  CB  GLU A  58     -18.914  -4.412  -8.667  1.00  0.00           C  
ATOM    919  HB2 GLU A  58     -19.159  -4.234  -9.712  1.00  0.00           H  
ATOM    920  HB3 GLU A  58     -19.156  -3.500  -8.130  1.00  0.00           H  
ATOM    921  CG  GLU A  58     -17.418  -4.714  -8.542  1.00  0.00           C  
ATOM    922  HG2 GLU A  58     -17.223  -5.748  -8.837  1.00  0.00           H  
ATOM    923  HG3 GLU A  58     -16.879  -4.057  -9.231  1.00  0.00           H  
ATOM    924  CD  GLU A  58     -16.890  -4.437  -7.125  1.00  0.00           C  
ATOM    925  OE1 GLU A  58     -17.158  -3.344  -6.587  1.00  0.00           O  
ATOM    926  OE2 GLU A  58     -16.031  -5.199  -6.615  1.00  0.00           O  
ATOM    927  C   GLU A  58     -21.127  -5.066  -7.684  1.00  0.00           C  
ATOM    928  O   GLU A  58     -21.308  -4.760  -6.507  1.00  0.00           O  
ATOM    929  N   LYS A  59     -22.094  -4.959  -8.604  1.00  0.00           N  
ATOM    930  H   LYS A  59     -21.916  -5.360  -9.515  1.00  0.00           H  
ATOM    931  CA  LYS A  59     -23.422  -4.377  -8.342  1.00  0.00           C  
ATOM    932  HA  LYS A  59     -23.329  -3.563  -7.620  1.00  0.00           H  
ATOM    933  CB  LYS A  59     -24.038  -3.851  -9.644  1.00  0.00           C  
ATOM    934  HB2 LYS A  59     -24.174  -4.688 -10.330  1.00  0.00           H  
ATOM    935  HB3 LYS A  59     -25.024  -3.442  -9.420  1.00  0.00           H  
ATOM    936  CG  LYS A  59     -23.208  -2.766 -10.336  1.00  0.00           C  
ATOM    937  HG2 LYS A  59     -23.201  -1.858  -9.731  1.00  0.00           H  
ATOM    938  HG3 LYS A  59     -22.184  -3.111 -10.480  1.00  0.00           H  
ATOM    939  CD  LYS A  59     -23.833  -2.483 -11.705  1.00  0.00           C  
ATOM    940  HD2 LYS A  59     -23.909  -3.422 -12.256  1.00  0.00           H  
ATOM    941  HD3 LYS A  59     -24.837  -2.074 -11.574  1.00  0.00           H  
ATOM    942  CE  LYS A  59     -22.964  -1.507 -12.492  1.00  0.00           C  
ATOM    943  HE2 LYS A  59     -23.103  -0.501 -12.083  1.00  0.00           H  
ATOM    944  HE3 LYS A  59     -21.915  -1.787 -12.354  1.00  0.00           H  
ATOM    945  NZ  LYS A  59     -23.308  -1.566 -13.930  1.00  0.00           N  
ATOM    946  HZ1 LYS A  59     -24.292  -1.378 -14.060  1.00  0.00           H  
ATOM    947  HZ2 LYS A  59     -23.114  -2.502 -14.282  1.00  0.00           H  
ATOM    948  HZ3 LYS A  59     -22.754  -0.900 -14.448  1.00  0.00           H  
ATOM    949  C   LYS A  59     -24.396  -5.386  -7.746  1.00  0.00           C  
ATOM    950  O   LYS A  59     -25.185  -5.035  -6.877  1.00  0.00           O  
ATOM    951  N   ASP A  60     -24.395  -6.608  -8.271  1.00  0.00           N  
ATOM    952  H   ASP A  60     -23.722  -6.811  -9.000  1.00  0.00           H  
ATOM    953  CA  ASP A  60     -25.446  -7.589  -8.019  1.00  0.00           C  
ATOM    954  HA  ASP A  60     -25.994  -7.311  -7.118  1.00  0.00           H  
ATOM    955  CB  ASP A  60     -26.450  -7.561  -9.181  1.00  0.00           C  
ATOM    956  HB2 ASP A  60     -26.817  -6.540  -9.305  1.00  0.00           H  
ATOM    957  HB3 ASP A  60     -25.945  -7.848 -10.104  1.00  0.00           H  
ATOM    958  CG  ASP A  60     -27.651  -8.484  -8.968  1.00  0.00           C  
ATOM    959  OD1 ASP A  60     -27.653  -9.324  -8.040  1.00  0.00           O  
ATOM    960  OD2 ASP A  60     -28.636  -8.352  -9.722  1.00  0.00           O  
ATOM    961  C   ASP A  60     -24.847  -8.976  -7.788  1.00  0.00           C  
ATOM    962  O   ASP A  60     -24.285  -9.597  -8.693  1.00  0.00           O  
ATOM    963  N   THR A  61     -25.005  -9.485  -6.564  1.00  0.00           N  
ATOM    964  H   THR A  61     -25.551  -8.963  -5.893  1.00  0.00           H  
ATOM    965  CA  THR A  61     -24.453 -10.782  -6.153  1.00  0.00           C  
ATOM    966  HA  THR A  61     -23.385 -10.758  -6.356  1.00  0.00           H  
ATOM    967  CB  THR A  61     -24.661 -11.027  -4.647  1.00  0.00           C  
ATOM    968  HB  THR A  61     -24.151 -11.949  -4.367  1.00  0.00           H  
ATOM    969  CG2 THR A  61     -24.107  -9.883  -3.794  1.00  0.00           C  
ATOM    970 HG21 THR A  61     -24.113 -10.183  -2.746  1.00  0.00           H  
ATOM    971 HG22 THR A  61     -23.087  -9.654  -4.100  1.00  0.00           H  
ATOM    972 HG23 THR A  61     -24.722  -8.990  -3.907  1.00  0.00           H  
ATOM    973  OG1 THR A  61     -26.029 -11.148  -4.320  1.00  0.00           O  
ATOM    974  HG1 THR A  61     -26.340 -12.021  -4.576  1.00  0.00           H  
ATOM    975  C   THR A  61     -25.034 -11.952  -6.945  1.00  0.00           C  
ATOM    976  O   THR A  61     -24.396 -12.999  -7.048  1.00  0.00           O  
ATOM    977  N   ARG A  62     -26.233 -11.787  -7.520  1.00  0.00           N  
ATOM    978  H   ARG A  62     -26.675 -10.870  -7.435  1.00  0.00           H  
ATOM    979  CA  ARG A  62     -26.909 -12.786  -8.360  1.00  0.00           C  
ATOM    980  HA  ARG A  62     -26.840 -13.770  -7.891  1.00  0.00           H  
ATOM    981  CB  ARG A  62     -28.388 -12.402  -8.534  1.00  0.00           C  
ATOM    982  HB2 ARG A  62     -28.439 -11.494  -9.135  1.00  0.00           H  
ATOM    983  HB3 ARG A  62     -28.893 -13.188  -9.097  1.00  0.00           H  
ATOM    984  CG  ARG A  62     -29.140 -12.190  -7.204  1.00  0.00           C  
ATOM    985  HG2 ARG A  62     -29.260 -13.155  -6.710  1.00  0.00           H  
ATOM    986  HG3 ARG A  62     -28.577 -11.534  -6.541  1.00  0.00           H  
ATOM    987  CD  ARG A  62     -30.518 -11.559  -7.421  1.00  0.00           C  
ATOM    988  HD2 ARG A  62     -31.091 -12.185  -8.107  1.00  0.00           H  
ATOM    989  HD3 ARG A  62     -31.032 -11.526  -6.459  1.00  0.00           H  
ATOM    990  NE  ARG A  62     -30.406 -10.191  -7.965  1.00  0.00           N  
ATOM    991  HE  ARG A  62     -29.462  -9.855  -8.187  1.00  0.00           H  
ATOM    992  CZ  ARG A  62     -31.388  -9.345  -8.203  1.00  0.00           C  
ATOM    993  NH1 ARG A  62     -32.621  -9.614  -7.886  1.00  0.00           N  
ATOM    994 HH11 ARG A  62     -32.815 -10.487  -7.437  1.00  0.00           H  
ATOM    995 HH12 ARG A  62     -33.339  -8.949  -8.083  1.00  0.00           H  
ATOM    996  NH2 ARG A  62     -31.158  -8.211  -8.782  1.00  0.00           N  
ATOM    997 HH21 ARG A  62     -30.205  -8.081  -9.146  1.00  0.00           H  
ATOM    998 HH22 ARG A  62     -31.874  -7.555  -9.006  1.00  0.00           H  
ATOM    999  C   ARG A  62     -26.259 -12.898  -9.738  1.00  0.00           C  
ATOM   1000  O   ARG A  62     -26.261 -13.982 -10.310  1.00  0.00           O  
ATOM   1001  N   CYS A  63     -25.686 -11.806 -10.258  1.00  0.00           N  
ATOM   1002  H   CYS A  63     -25.655 -10.973  -9.684  1.00  0.00           H  
ATOM   1003  CA  CYS A  63     -25.167 -11.721 -11.629  1.00  0.00           C  
ATOM   1004  HA  CYS A  63     -25.970 -11.987 -12.316  1.00  0.00           H  
ATOM   1005  CB  CYS A  63     -24.780 -10.252 -11.881  1.00  0.00           C  
ATOM   1006  HB2 CYS A  63     -25.642  -9.610 -11.691  1.00  0.00           H  
ATOM   1007  HB3 CYS A  63     -23.981  -9.959 -11.196  1.00  0.00           H  
ATOM   1008  SG  CYS A  63     -24.221  -9.995 -13.590  1.00  0.00           S  
ATOM   1009  HG  CYS A  63     -25.333 -10.423 -14.197  1.00  0.00           H  
ATOM   1010  C   CYS A  63     -24.017 -12.712 -11.910  1.00  0.00           C  
ATOM   1011  O   CYS A  63     -23.771 -13.073 -13.058  1.00  0.00           O  
ATOM   1012  N   LEU A  64     -23.334 -13.191 -10.865  1.00  0.00           N  
ATOM   1013  H   LEU A  64     -23.579 -12.855  -9.945  1.00  0.00           H  
ATOM   1014  CA  LEU A  64     -22.325 -14.239 -10.983  1.00  0.00           C  
ATOM   1015  HA  LEU A  64     -21.773 -14.078 -11.909  1.00  0.00           H  
ATOM   1016  CB  LEU A  64     -21.359 -14.078  -9.799  1.00  0.00           C  
ATOM   1017  HB2 LEU A  64     -21.000 -13.048  -9.766  1.00  0.00           H  
ATOM   1018  HB3 LEU A  64     -21.912 -14.270  -8.877  1.00  0.00           H  
ATOM   1019  CG  LEU A  64     -20.150 -15.026  -9.864  1.00  0.00           C  
ATOM   1020  HG  LEU A  64     -20.484 -16.051  -9.977  1.00  0.00           H  
ATOM   1021  CD1 LEU A  64     -19.218 -14.680 -11.022  1.00  0.00           C  
ATOM   1022 HD11 LEU A  64     -18.287 -15.237 -10.935  1.00  0.00           H  
ATOM   1023 HD12 LEU A  64     -19.691 -14.939 -11.968  1.00  0.00           H  
ATOM   1024 HD13 LEU A  64     -18.995 -13.614 -11.016  1.00  0.00           H  
ATOM   1025  CD2 LEU A  64     -19.396 -14.963  -8.546  1.00  0.00           C  
ATOM   1026 HD21 LEU A  64     -19.095 -13.940  -8.326  1.00  0.00           H  
ATOM   1027 HD22 LEU A  64     -20.045 -15.325  -7.755  1.00  0.00           H  
ATOM   1028 HD23 LEU A  64     -18.524 -15.612  -8.599  1.00  0.00           H  
ATOM   1029  C   LEU A  64     -22.906 -15.669 -11.043  1.00  0.00           C  
ATOM   1030  O   LEU A  64     -22.277 -16.551 -11.622  1.00  0.00           O  
ATOM   1031  N   GLY A  65     -24.039 -15.941 -10.383  1.00  0.00           N  
ATOM   1032  H   GLY A  65     -24.587 -15.152 -10.058  1.00  0.00           H  
ATOM   1033  CA  GLY A  65     -24.649 -17.278 -10.242  1.00  0.00           C  
ATOM   1034  HA2 GLY A  65     -25.611 -17.168  -9.741  1.00  0.00           H  
ATOM   1035  HA3 GLY A  65     -24.841 -17.665 -11.243  1.00  0.00           H  
ATOM   1036  C   GLY A  65     -23.837 -18.355  -9.483  1.00  0.00           C  
ATOM   1037  O   GLY A  65     -24.389 -19.385  -9.098  1.00  0.00           O  
ATOM   1038  N   ALA A  66     -22.535 -18.151  -9.260  1.00  0.00           N  
ATOM   1039  H   ALA A  66     -22.146 -17.318  -9.676  1.00  0.00           H  
ATOM   1040  CA  ALA A  66     -21.583 -19.188  -8.853  1.00  0.00           C  
ATOM   1041  HA  ALA A  66     -21.829 -20.083  -9.428  1.00  0.00           H  
ATOM   1042  CB  ALA A  66     -20.178 -18.753  -9.294  1.00  0.00           C  
ATOM   1043  HB1 ALA A  66     -19.477 -19.577  -9.152  1.00  0.00           H  
ATOM   1044  HB2 ALA A  66     -19.845 -17.903  -8.698  1.00  0.00           H  
ATOM   1045  HB3 ALA A  66     -20.185 -18.481 -10.352  1.00  0.00           H  
ATOM   1046  C   ALA A  66     -21.641 -19.604  -7.364  1.00  0.00           C  
ATOM   1047  O   ALA A  66     -20.677 -19.430  -6.611  1.00  0.00           O  
ATOM   1048  N   THR A  67     -22.715 -20.288  -6.955  1.00  0.00           N  
ATOM   1049  H   THR A  67     -23.507 -20.315  -7.594  1.00  0.00           H  
ATOM   1050  CA  THR A  67     -22.856 -20.982  -5.655  1.00  0.00           C  
ATOM   1051  HA  THR A  67     -23.875 -21.371  -5.621  1.00  0.00           H  
ATOM   1052  CB  THR A  67     -21.930 -22.225  -5.553  1.00  0.00           C  
ATOM   1053  HB  THR A  67     -22.171 -22.750  -4.631  1.00  0.00           H  
ATOM   1054  CG2 THR A  67     -22.099 -23.217  -6.699  1.00  0.00           C  
ATOM   1055 HG21 THR A  67     -21.453 -24.081  -6.529  1.00  0.00           H  
ATOM   1056 HG22 THR A  67     -23.135 -23.557  -6.737  1.00  0.00           H  
ATOM   1057 HG23 THR A  67     -21.834 -22.756  -7.650  1.00  0.00           H  
ATOM   1058  OG1 THR A  67     -20.560 -21.868  -5.496  1.00  0.00           O  
ATOM   1059  HG1 THR A  67     -20.468 -21.114  -6.105  1.00  0.00           H  
ATOM   1060  C   THR A  67     -22.759 -20.035  -4.441  1.00  0.00           C  
ATOM   1061  O   THR A  67     -23.628 -19.196  -4.244  1.00  0.00           O  
ATOM   1062  N   ALA A  68     -21.725 -20.191  -3.613  1.00  0.00           N  
ATOM   1063  H   ALA A  68     -21.039 -20.872  -3.909  1.00  0.00           H  
ATOM   1064  CA  ALA A  68     -21.383 -19.376  -2.450  1.00  0.00           C  
ATOM   1065  HA  ALA A  68     -21.605 -18.330  -2.657  1.00  0.00           H  
ATOM   1066  CB  ALA A  68     -22.232 -19.826  -1.253  1.00  0.00           C  
ATOM   1067  HB1 ALA A  68     -21.962 -19.244  -0.370  1.00  0.00           H  
ATOM   1068  HB2 ALA A  68     -23.289 -19.660  -1.471  1.00  0.00           H  
ATOM   1069  HB3 ALA A  68     -22.076 -20.885  -1.047  1.00  0.00           H  
ATOM   1070  C   ALA A  68     -19.875 -19.528  -2.173  1.00  0.00           C  
ATOM   1071  O   ALA A  68     -19.126 -18.554  -2.116  1.00  0.00           O  
ATOM   1072  N   GLN A  69     -19.413 -20.785  -2.152  1.00  0.00           N  
ATOM   1073  H   GLN A  69     -20.102 -21.523  -2.164  1.00  0.00           H  
ATOM   1074  CA  GLN A  69     -18.008 -21.188  -2.040  1.00  0.00           C  
ATOM   1075  HA  GLN A  69     -17.620 -20.831  -1.084  1.00  0.00           H  
ATOM   1076  CB  GLN A  69     -17.986 -22.732  -2.050  1.00  0.00           C  
ATOM   1077  HB2 GLN A  69     -18.726 -23.104  -1.337  1.00  0.00           H  
ATOM   1078  HB3 GLN A  69     -18.289 -23.074  -3.041  1.00  0.00           H  
ATOM   1079  CG  GLN A  69     -16.633 -23.378  -1.714  1.00  0.00           C  
ATOM   1080  HG2 GLN A  69     -16.689 -24.441  -1.951  1.00  0.00           H  
ATOM   1081  HG3 GLN A  69     -15.848 -22.939  -2.329  1.00  0.00           H  
ATOM   1082  CD  GLN A  69     -16.261 -23.238  -0.239  1.00  0.00           C  
ATOM   1083  OE1 GLN A  69     -15.431 -22.423   0.120  1.00  0.00           O  
ATOM   1084  NE2 GLN A  69     -16.856 -24.000   0.658  1.00  0.00           N  
ATOM   1085 HE21 GLN A  69     -16.575 -23.860   1.615  1.00  0.00           H  
ATOM   1086 HE22 GLN A  69     -17.528 -24.698   0.395  1.00  0.00           H  
ATOM   1087  C   GLN A  69     -17.132 -20.582  -3.158  1.00  0.00           C  
ATOM   1088  O   GLN A  69     -16.038 -20.089  -2.891  1.00  0.00           O  
ATOM   1089  N   GLN A  70     -17.619 -20.577  -4.410  1.00  0.00           N  
ATOM   1090  H   GLN A  70     -18.506 -21.024  -4.589  1.00  0.00           H  
ATOM   1091  CA  GLN A  70     -16.936 -19.903  -5.526  1.00  0.00           C  
ATOM   1092  HA  GLN A  70     -15.862 -19.977  -5.364  1.00  0.00           H  
ATOM   1093  CB  GLN A  70     -17.238 -20.610  -6.860  1.00  0.00           C  
ATOM   1094  HB2 GLN A  70     -18.315 -20.601  -7.020  1.00  0.00           H  
ATOM   1095  HB3 GLN A  70     -16.780 -20.045  -7.675  1.00  0.00           H  
ATOM   1096  CG  GLN A  70     -16.747 -22.072  -6.934  1.00  0.00           C  
ATOM   1097  HG2 GLN A  70     -17.124 -22.630  -6.076  1.00  0.00           H  
ATOM   1098  HG3 GLN A  70     -17.175 -22.521  -7.830  1.00  0.00           H  
ATOM   1099  CD  GLN A  70     -15.227 -22.253  -7.014  1.00  0.00           C  
ATOM   1100  OE1 GLN A  70     -14.429 -21.329  -7.029  1.00  0.00           O  
ATOM   1101  NE2 GLN A  70     -14.747 -23.478  -7.098  1.00  0.00           N  
ATOM   1102 HE21 GLN A  70     -13.756 -23.556  -7.247  1.00  0.00           H  
ATOM   1103 HE22 GLN A  70     -15.366 -24.268  -7.143  1.00  0.00           H  
ATOM   1104  C   GLN A  70     -17.243 -18.394  -5.599  1.00  0.00           C  
ATOM   1105  O   GLN A  70     -16.356 -17.631  -5.961  1.00  0.00           O  
ATOM   1106  N   PHE A  71     -18.435 -17.935  -5.200  1.00  0.00           N  
ATOM   1107  H   PHE A  71     -19.163 -18.602  -4.989  1.00  0.00           H  
ATOM   1108  CA  PHE A  71     -18.779 -16.504  -5.136  1.00  0.00           C  
ATOM   1109  HA  PHE A  71     -18.709 -16.083  -6.137  1.00  0.00           H  
ATOM   1110  CB  PHE A  71     -20.230 -16.360  -4.647  1.00  0.00           C  
ATOM   1111  HB2 PHE A  71     -20.906 -16.741  -5.413  1.00  0.00           H  
ATOM   1112  HB3 PHE A  71     -20.360 -16.975  -3.763  1.00  0.00           H  
ATOM   1113  CG  PHE A  71     -20.632 -14.944  -4.276  1.00  0.00           C  
ATOM   1114  CD1 PHE A  71     -20.422 -14.471  -2.965  1.00  0.00           C  
ATOM   1115  HD1 PHE A  71     -20.010 -15.126  -2.211  1.00  0.00           H  
ATOM   1116  CE1 PHE A  71     -20.736 -13.142  -2.630  1.00  0.00           C  
ATOM   1117  HE1 PHE A  71     -20.577 -12.791  -1.621  1.00  0.00           H  
ATOM   1118  CZ  PHE A  71     -21.258 -12.279  -3.608  1.00  0.00           C  
ATOM   1119  HZ  PHE A  71     -21.501 -11.259  -3.355  1.00  0.00           H  
ATOM   1120  CE2 PHE A  71     -21.478 -12.754  -4.912  1.00  0.00           C  
ATOM   1121  HE2 PHE A  71     -21.879 -12.103  -5.672  1.00  0.00           H  
ATOM   1122  CD2 PHE A  71     -21.185 -14.086  -5.241  1.00  0.00           C  
ATOM   1123  HD2 PHE A  71     -21.390 -14.442  -6.239  1.00  0.00           H  
ATOM   1124  C   PHE A  71     -17.809 -15.698  -4.255  1.00  0.00           C  
ATOM   1125  O   PHE A  71     -17.280 -14.674  -4.690  1.00  0.00           O  
ATOM   1126  N   HIE A  72     -17.519 -16.194  -3.047  1.00  0.00           N  
ATOM   1127  H   HIE A  72     -18.006 -17.033  -2.744  1.00  0.00           H  
ATOM   1128  CA  HIE A  72     -16.522 -15.612  -2.136  1.00  0.00           C  
ATOM   1129  HA  HIE A  72     -16.808 -14.593  -1.876  1.00  0.00           H  
ATOM   1130  CB  HIE A  72     -16.523 -16.457  -0.846  1.00  0.00           C  
ATOM   1131  HB2 HIE A  72     -17.304 -16.078  -0.186  1.00  0.00           H  
ATOM   1132  HB3 HIE A  72     -16.779 -17.488  -1.093  1.00  0.00           H  
ATOM   1133  CG  HIE A  72     -15.229 -16.498  -0.078  1.00  0.00           C  
ATOM   1134  ND1 HIE A  72     -14.503 -15.391   0.355  1.00  0.00           N  
ATOM   1135  CE1 HIE A  72     -13.474 -15.879   1.064  1.00  0.00           C  
ATOM   1136  HE1 HIE A  72     -12.727 -15.274   1.562  1.00  0.00           H  
ATOM   1137  NE2 HIE A  72     -13.527 -17.222   1.102  1.00  0.00           N  
ATOM   1138  HE2 HIE A  72     -12.907 -17.813   1.637  1.00  0.00           H  
ATOM   1139  CD2 HIE A  72     -14.629 -17.633   0.386  1.00  0.00           C  
ATOM   1140  HD2 HIE A  72     -14.987 -18.646   0.254  1.00  0.00           H  
ATOM   1141  C   HIE A  72     -15.147 -15.501  -2.812  1.00  0.00           C  
ATOM   1142  O   HIE A  72     -14.558 -14.421  -2.873  1.00  0.00           O  
ATOM   1143  N   ARG A  73     -14.694 -16.593  -3.441  1.00  0.00           N  
ATOM   1144  H   ARG A  73     -15.270 -17.423  -3.405  1.00  0.00           H  
ATOM   1145  CA  ARG A  73     -13.449 -16.642  -4.224  1.00  0.00           C  
ATOM   1146  HA  ARG A  73     -12.631 -16.296  -3.593  1.00  0.00           H  
ATOM   1147  CB  ARG A  73     -13.172 -18.091  -4.655  1.00  0.00           C  
ATOM   1148  HB2 ARG A  73     -14.077 -18.547  -5.057  1.00  0.00           H  
ATOM   1149  HB3 ARG A  73     -12.424 -18.086  -5.445  1.00  0.00           H  
ATOM   1150  CG  ARG A  73     -12.630 -18.937  -3.497  1.00  0.00           C  
ATOM   1151  HG2 ARG A  73     -11.724 -18.466  -3.114  1.00  0.00           H  
ATOM   1152  HG3 ARG A  73     -13.365 -18.996  -2.693  1.00  0.00           H  
ATOM   1153  CD  ARG A  73     -12.298 -20.349  -3.993  1.00  0.00           C  
ATOM   1154  HD2 ARG A  73     -13.229 -20.915  -4.094  1.00  0.00           H  
ATOM   1155  HD3 ARG A  73     -11.830 -20.270  -4.973  1.00  0.00           H  
ATOM   1156  NE  ARG A  73     -11.365 -21.033  -3.078  1.00  0.00           N  
ATOM   1157  HE  ARG A  73     -11.033 -20.498  -2.295  1.00  0.00           H  
ATOM   1158  CZ  ARG A  73     -10.897 -22.261  -3.205  1.00  0.00           C  
ATOM   1159  NH1 ARG A  73     -11.208 -23.013  -4.223  1.00  0.00           N  
ATOM   1160 HH11 ARG A  73     -11.584 -22.538  -5.029  1.00  0.00           H  
ATOM   1161 HH12 ARG A  73     -10.834 -23.938  -4.308  1.00  0.00           H  
ATOM   1162  NH2 ARG A  73     -10.096 -22.759  -2.303  1.00  0.00           N  
ATOM   1163 HH21 ARG A  73      -9.699 -23.673  -2.424  1.00  0.00           H  
ATOM   1164 HH22 ARG A  73      -9.817 -22.204  -1.512  1.00  0.00           H  
ATOM   1165  C   ARG A  73     -13.444 -15.699  -5.432  1.00  0.00           C  
ATOM   1166  O   ARG A  73     -12.401 -15.132  -5.740  1.00  0.00           O  
ATOM   1167  N   HIE A  74     -14.579 -15.447  -6.079  1.00  0.00           N  
ATOM   1168  H   HIE A  74     -15.410 -15.971  -5.831  1.00  0.00           H  
ATOM   1169  CA  HIE A  74     -14.657 -14.476  -7.175  1.00  0.00           C  
ATOM   1170  HA  HIE A  74     -13.803 -14.607  -7.840  1.00  0.00           H  
ATOM   1171  CB  HIE A  74     -15.914 -14.734  -8.001  1.00  0.00           C  
ATOM   1172  HB2 HIE A  74     -15.960 -15.793  -8.257  1.00  0.00           H  
ATOM   1173  HB3 HIE A  74     -16.796 -14.481  -7.411  1.00  0.00           H  
ATOM   1174  CG  HIE A  74     -15.920 -13.949  -9.284  1.00  0.00           C  
ATOM   1175  ND1 HIE A  74     -15.104 -14.210 -10.386  1.00  0.00           N  
ATOM   1176  CE1 HIE A  74     -15.444 -13.299 -11.311  1.00  0.00           C  
ATOM   1177  HE1 HIE A  74     -15.014 -13.245 -12.301  1.00  0.00           H  
ATOM   1178  NE2 HIE A  74     -16.415 -12.494 -10.849  1.00  0.00           N  
ATOM   1179  HE2 HIE A  74     -16.904 -11.785 -11.396  1.00  0.00           H  
ATOM   1180  CD2 HIE A  74     -16.714 -12.878  -9.562  1.00  0.00           C  
ATOM   1181  HD2 HIE A  74     -17.455 -12.439  -8.910  1.00  0.00           H  
ATOM   1182  C   HIE A  74     -14.583 -13.035  -6.665  1.00  0.00           C  
ATOM   1183  O   HIE A  74     -13.833 -12.229  -7.205  1.00  0.00           O  
ATOM   1184  N   LYS A  75     -15.244 -12.721  -5.546  1.00  0.00           N  
ATOM   1185  H   LYS A  75     -15.838 -13.433  -5.126  1.00  0.00           H  
ATOM   1186  CA  LYS A  75     -15.096 -11.417  -4.876  1.00  0.00           C  
ATOM   1187  HA  LYS A  75     -15.305 -10.635  -5.610  1.00  0.00           H  
ATOM   1188  CB  LYS A  75     -16.149 -11.332  -3.761  1.00  0.00           C  
ATOM   1189  HB2 LYS A  75     -17.102 -11.661  -4.177  1.00  0.00           H  
ATOM   1190  HB3 LYS A  75     -15.893 -12.007  -2.943  1.00  0.00           H  
ATOM   1191  CG  LYS A  75     -16.316  -9.904  -3.220  1.00  0.00           C  
ATOM   1192  HG2 LYS A  75     -15.541  -9.704  -2.479  1.00  0.00           H  
ATOM   1193  HG3 LYS A  75     -16.216  -9.188  -4.038  1.00  0.00           H  
ATOM   1194  CD  LYS A  75     -17.707  -9.729  -2.593  1.00  0.00           C  
ATOM   1195  HD2 LYS A  75     -18.459  -9.901  -3.366  1.00  0.00           H  
ATOM   1196  HD3 LYS A  75     -17.841 -10.460  -1.792  1.00  0.00           H  
ATOM   1197  CE  LYS A  75     -17.866  -8.311  -2.033  1.00  0.00           C  
ATOM   1198  HE2 LYS A  75     -17.239  -8.221  -1.141  1.00  0.00           H  
ATOM   1199  HE3 LYS A  75     -17.495  -7.595  -2.775  1.00  0.00           H  
ATOM   1200  NZ  LYS A  75     -19.284  -8.014  -1.707  1.00  0.00           N  
ATOM   1201  HZ1 LYS A  75     -19.817  -7.868  -2.556  1.00  0.00           H  
ATOM   1202  HZ2 LYS A  75     -19.696  -8.782  -1.194  1.00  0.00           H  
ATOM   1203  HZ3 LYS A  75     -19.356  -7.172  -1.149  1.00  0.00           H  
ATOM   1204  C   LYS A  75     -13.651 -11.170  -4.401  1.00  0.00           C  
ATOM   1205  O   LYS A  75     -13.157 -10.051  -4.511  1.00  0.00           O  
ATOM   1206  N   GLN A  76     -12.941 -12.214  -3.965  1.00  0.00           N  
ATOM   1207  H   GLN A  76     -13.443 -13.083  -3.815  1.00  0.00           H  
ATOM   1208  CA  GLN A  76     -11.502 -12.196  -3.661  1.00  0.00           C  
ATOM   1209  HA  GLN A  76     -11.301 -11.367  -2.980  1.00  0.00           H  
ATOM   1210  CB  GLN A  76     -11.175 -13.513  -2.936  1.00  0.00           C  
ATOM   1211  HB2 GLN A  76     -11.845 -13.631  -2.081  1.00  0.00           H  
ATOM   1212  HB3 GLN A  76     -11.374 -14.337  -3.617  1.00  0.00           H  
ATOM   1213  CG  GLN A  76      -9.728 -13.669  -2.454  1.00  0.00           C  
ATOM   1214  HG2 GLN A  76      -9.557 -14.730  -2.279  1.00  0.00           H  
ATOM   1215  HG3 GLN A  76      -9.025 -13.344  -3.218  1.00  0.00           H  
ATOM   1216  CD  GLN A  76      -9.422 -12.940  -1.152  1.00  0.00           C  
ATOM   1217  OE1 GLN A  76     -10.120 -12.043  -0.700  1.00  0.00           O  
ATOM   1218  NE2 GLN A  76      -8.335 -13.295  -0.505  1.00  0.00           N  
ATOM   1219 HE21 GLN A  76      -8.125 -12.795   0.338  1.00  0.00           H  
ATOM   1220 HE22 GLN A  76      -7.699 -13.971  -0.896  1.00  0.00           H  
ATOM   1221  C   GLN A  76     -10.630 -11.984  -4.920  1.00  0.00           C  
ATOM   1222  O   GLN A  76      -9.722 -11.151  -4.914  1.00  0.00           O  
ATOM   1223  N   LEU A  77     -10.940 -12.665  -6.028  1.00  0.00           N  
ATOM   1224  H   LEU A  77     -11.657 -13.378  -5.960  1.00  0.00           H  
ATOM   1225  CA  LEU A  77     -10.326 -12.452  -7.345  1.00  0.00           C  
ATOM   1226  HA  LEU A  77      -9.254 -12.625  -7.258  1.00  0.00           H  
ATOM   1227  CB  LEU A  77     -10.894 -13.503  -8.319  1.00  0.00           C  
ATOM   1228  HB2 LEU A  77     -10.766 -14.493  -7.880  1.00  0.00           H  
ATOM   1229  HB3 LEU A  77     -11.964 -13.342  -8.423  1.00  0.00           H  
ATOM   1230  CG  LEU A  77     -10.248 -13.474  -9.724  1.00  0.00           C  
ATOM   1231  HG  LEU A  77      -9.504 -12.683  -9.781  1.00  0.00           H  
ATOM   1232  CD1 LEU A  77      -9.564 -14.808 -10.025  1.00  0.00           C  
ATOM   1233 HD11 LEU A  77      -8.807 -15.017  -9.269  1.00  0.00           H  
ATOM   1234 HD12 LEU A  77     -10.297 -15.616 -10.034  1.00  0.00           H  
ATOM   1235 HD13 LEU A  77      -9.074 -14.762 -10.997  1.00  0.00           H  
ATOM   1236  CD2 LEU A  77     -11.301 -13.230 -10.809  1.00  0.00           C  
ATOM   1237 HD21 LEU A  77     -11.776 -12.263 -10.647  1.00  0.00           H  
ATOM   1238 HD22 LEU A  77     -10.834 -13.241 -11.793  1.00  0.00           H  
ATOM   1239 HD23 LEU A  77     -12.066 -14.008 -10.773  1.00  0.00           H  
ATOM   1240  C   LEU A  77     -10.517 -11.005  -7.853  1.00  0.00           C  
ATOM   1241  O   LEU A  77      -9.550 -10.372  -8.287  1.00  0.00           O  
ATOM   1242  N   ILE A  78     -11.726 -10.441  -7.725  1.00  0.00           N  
ATOM   1243  H   ILE A  78     -12.493 -11.026  -7.404  1.00  0.00           H  
ATOM   1244  CA  ILE A  78     -12.027  -9.052  -8.096  1.00  0.00           C  
ATOM   1245  HA  ILE A  78     -11.783  -8.931  -9.151  1.00  0.00           H  
ATOM   1246  CB  ILE A  78     -13.539  -8.760  -7.942  1.00  0.00           C  
ATOM   1247  HB  ILE A  78     -13.868  -9.121  -6.967  1.00  0.00           H  
ATOM   1248  CG2 ILE A  78     -13.825  -7.248  -8.022  1.00  0.00           C  
ATOM   1249 HG21 ILE A  78     -13.381  -6.829  -8.926  1.00  0.00           H  
ATOM   1250 HG22 ILE A  78     -14.894  -7.054  -8.034  1.00  0.00           H  
ATOM   1251 HG23 ILE A  78     -13.426  -6.737  -7.147  1.00  0.00           H  
ATOM   1252  CG1 ILE A  78     -14.337  -9.491  -9.047  1.00  0.00           C  
ATOM   1253 HG12 ILE A  78     -14.158  -8.995 -10.000  1.00  0.00           H  
ATOM   1254 HG13 ILE A  78     -13.983 -10.516  -9.147  1.00  0.00           H  
ATOM   1255  CD1 ILE A  78     -15.849  -9.554  -8.781  1.00  0.00           C  
ATOM   1256 HD11 ILE A  78     -16.284  -8.559  -8.716  1.00  0.00           H  
ATOM   1257 HD12 ILE A  78     -16.336 -10.073  -9.603  1.00  0.00           H  
ATOM   1258 HD13 ILE A  78     -16.040 -10.095  -7.854  1.00  0.00           H  
ATOM   1259  C   ILE A  78     -11.152  -8.047  -7.329  1.00  0.00           C  
ATOM   1260  O   ILE A  78     -10.764  -7.032  -7.906  1.00  0.00           O  
ATOM   1261  N   ARG A  79     -10.762  -8.313  -6.069  1.00  0.00           N  
ATOM   1262  H   ARG A  79     -11.121  -9.148  -5.624  1.00  0.00           H  
ATOM   1263  CA  ARG A  79      -9.809  -7.448  -5.337  1.00  0.00           C  
ATOM   1264  HA  ARG A  79     -10.213  -6.434  -5.294  1.00  0.00           H  
ATOM   1265  CB  ARG A  79      -9.548  -7.942  -3.907  1.00  0.00           C  
ATOM   1266  HB2 ARG A  79      -9.182  -8.967  -3.914  1.00  0.00           H  
ATOM   1267  HB3 ARG A  79      -8.752  -7.318  -3.498  1.00  0.00           H  
ATOM   1268  CG  ARG A  79     -10.763  -7.835  -2.981  1.00  0.00           C  
ATOM   1269  HG2 ARG A  79     -11.232  -6.864  -3.136  1.00  0.00           H  
ATOM   1270  HG3 ARG A  79     -11.491  -8.606  -3.225  1.00  0.00           H  
ATOM   1271  CD  ARG A  79     -10.314  -7.999  -1.514  1.00  0.00           C  
ATOM   1272  HD2 ARG A  79     -10.386  -9.056  -1.243  1.00  0.00           H  
ATOM   1273  HD3 ARG A  79      -9.267  -7.709  -1.409  1.00  0.00           H  
ATOM   1274  NE  ARG A  79     -11.104  -7.182  -0.570  1.00  0.00           N  
ATOM   1275  HE  ARG A  79     -11.603  -7.673   0.154  1.00  0.00           H  
ATOM   1276  CZ  ARG A  79     -11.149  -5.858  -0.523  1.00  0.00           C  
ATOM   1277  NH1 ARG A  79     -10.495  -5.101  -1.348  1.00  0.00           N  
ATOM   1278 HH11 ARG A  79      -9.856  -5.466  -2.018  1.00  0.00           H  
ATOM   1279 HH12 ARG A  79     -10.618  -4.090  -1.231  1.00  0.00           H  
ATOM   1280  NH2 ARG A  79     -11.860  -5.223   0.362  1.00  0.00           N  
ATOM   1281 HH21 ARG A  79     -12.385  -5.675   1.085  1.00  0.00           H  
ATOM   1282 HH22 ARG A  79     -11.864  -4.194   0.286  1.00  0.00           H  
ATOM   1283  C   ARG A  79      -8.461  -7.318  -6.047  1.00  0.00           C  
ATOM   1284  O   ARG A  79      -7.944  -6.212  -6.173  1.00  0.00           O  
ATOM   1285  N   PHE A  80      -7.908  -8.424  -6.545  1.00  0.00           N  
ATOM   1286  H   PHE A  80      -8.396  -9.303  -6.430  1.00  0.00           H  
ATOM   1287  CA  PHE A  80      -6.677  -8.390  -7.338  1.00  0.00           C  
ATOM   1288  HA  PHE A  80      -5.940  -7.779  -6.815  1.00  0.00           H  
ATOM   1289  CB  PHE A  80      -6.095  -9.798  -7.492  1.00  0.00           C  
ATOM   1290  HB2 PHE A  80      -6.814 -10.424  -8.021  1.00  0.00           H  
ATOM   1291  HB3 PHE A  80      -5.202  -9.722  -8.111  1.00  0.00           H  
ATOM   1292  CG  PHE A  80      -5.702 -10.475  -6.192  1.00  0.00           C  
ATOM   1293  CD1 PHE A  80      -6.483 -11.522  -5.666  1.00  0.00           C  
ATOM   1294  HD1 PHE A  80      -7.375 -11.845  -6.182  1.00  0.00           H  
ATOM   1295  CE1 PHE A  80      -6.100 -12.159  -4.473  1.00  0.00           C  
ATOM   1296  HE1 PHE A  80      -6.684 -12.980  -4.081  1.00  0.00           H  
ATOM   1297  CZ  PHE A  80      -4.941 -11.744  -3.793  1.00  0.00           C  
ATOM   1298  HZ  PHE A  80      -4.626 -12.249  -2.887  1.00  0.00           H  
ATOM   1299  CE2 PHE A  80      -4.159 -10.700  -4.316  1.00  0.00           C  
ATOM   1300  HE2 PHE A  80      -3.241 -10.426  -3.812  1.00  0.00           H  
ATOM   1301  CD2 PHE A  80      -4.530 -10.076  -5.521  1.00  0.00           C  
ATOM   1302  HD2 PHE A  80      -3.904  -9.303  -5.940  1.00  0.00           H  
ATOM   1303  C   PHE A  80      -6.907  -7.737  -8.706  1.00  0.00           C  
ATOM   1304  O   PHE A  80      -6.093  -6.913  -9.119  1.00  0.00           O  
ATOM   1305  N   LEU A  81      -8.032  -8.027  -9.376  1.00  0.00           N  
ATOM   1306  H   LEU A  81      -8.656  -8.730  -8.988  1.00  0.00           H  
ATOM   1307  CA  LEU A  81      -8.382  -7.376 -10.649  1.00  0.00           C  
ATOM   1308  HA  LEU A  81      -7.588  -7.583 -11.365  1.00  0.00           H  
ATOM   1309  CB  LEU A  81      -9.702  -7.922 -11.232  1.00  0.00           C  
ATOM   1310  HB2 LEU A  81     -10.491  -7.800 -10.492  1.00  0.00           H  
ATOM   1311  HB3 LEU A  81      -9.965  -7.294 -12.084  1.00  0.00           H  
ATOM   1312  CG  LEU A  81      -9.687  -9.383 -11.728  1.00  0.00           C  
ATOM   1313  HG  LEU A  81      -9.497 -10.061 -10.899  1.00  0.00           H  
ATOM   1314  CD1 LEU A  81     -11.042  -9.724 -12.353  1.00  0.00           C  
ATOM   1315 HD11 LEU A  81     -11.056 -10.769 -12.661  1.00  0.00           H  
ATOM   1316 HD12 LEU A  81     -11.835  -9.561 -11.623  1.00  0.00           H  
ATOM   1317 HD13 LEU A  81     -11.219  -9.095 -13.225  1.00  0.00           H  
ATOM   1318  CD2 LEU A  81      -8.631  -9.598 -12.813  1.00  0.00           C  
ATOM   1319 HD21 LEU A  81      -7.637  -9.591 -12.371  1.00  0.00           H  
ATOM   1320 HD22 LEU A  81      -8.776 -10.569 -13.289  1.00  0.00           H  
ATOM   1321 HD23 LEU A  81      -8.702  -8.814 -13.565  1.00  0.00           H  
ATOM   1322  C   LEU A  81      -8.445  -5.843 -10.514  1.00  0.00           C  
ATOM   1323  O   LEU A  81      -7.852  -5.158 -11.341  1.00  0.00           O  
ATOM   1324  N   LYS A  82      -9.061  -5.319  -9.442  1.00  0.00           N  
ATOM   1325  H   LYS A  82      -9.535  -5.972  -8.824  1.00  0.00           H  
ATOM   1326  CA  LYS A  82      -9.158  -3.878  -9.100  1.00  0.00           C  
ATOM   1327  HA  LYS A  82      -9.610  -3.348  -9.940  1.00  0.00           H  
ATOM   1328  CB  LYS A  82     -10.031  -3.714  -7.840  1.00  0.00           C  
ATOM   1329  HB2 LYS A  82      -9.833  -4.528  -7.141  1.00  0.00           H  
ATOM   1330  HB3 LYS A  82      -9.764  -2.782  -7.339  1.00  0.00           H  
ATOM   1331  CG  LYS A  82     -11.526  -3.650  -8.161  1.00  0.00           C  
ATOM   1332  HG2 LYS A  82     -11.703  -2.796  -8.817  1.00  0.00           H  
ATOM   1333  HG3 LYS A  82     -11.843  -4.563  -8.666  1.00  0.00           H  
ATOM   1334  CD  LYS A  82     -12.336  -3.469  -6.873  1.00  0.00           C  
ATOM   1335  HD2 LYS A  82     -12.348  -4.413  -6.327  1.00  0.00           H  
ATOM   1336  HD3 LYS A  82     -11.872  -2.704  -6.246  1.00  0.00           H  
ATOM   1337  CE  LYS A  82     -13.764  -3.052  -7.220  1.00  0.00           C  
ATOM   1338  HE2 LYS A  82     -13.735  -2.105  -7.767  1.00  0.00           H  
ATOM   1339  HE3 LYS A  82     -14.206  -3.817  -7.870  1.00  0.00           H  
ATOM   1340  NZ  LYS A  82     -14.600  -2.915  -6.007  1.00  0.00           N  
ATOM   1341  HZ1 LYS A  82     -15.550  -2.619  -6.254  1.00  0.00           H  
ATOM   1342  HZ2 LYS A  82     -14.818  -3.850  -5.653  1.00  0.00           H  
ATOM   1343  HZ3 LYS A  82     -14.209  -2.309  -5.304  1.00  0.00           H  
ATOM   1344  C   LYS A  82      -7.821  -3.177  -8.845  1.00  0.00           C  
ATOM   1345  O   LYS A  82      -7.774  -1.944  -8.850  1.00  0.00           O  
ATOM   1346  N   ARG A  83      -6.757  -3.941  -8.570  1.00  0.00           N  
ATOM   1347  H   ARG A  83      -6.922  -4.937  -8.514  1.00  0.00           H  
ATOM   1348  CA  ARG A  83      -5.366  -3.466  -8.476  1.00  0.00           C  
ATOM   1349  HA  ARG A  83      -5.348  -2.397  -8.253  1.00  0.00           H  
ATOM   1350  CB  ARG A  83      -4.634  -4.203  -7.336  1.00  0.00           C  
ATOM   1351  HB2 ARG A  83      -4.734  -5.284  -7.453  1.00  0.00           H  
ATOM   1352  HB3 ARG A  83      -3.574  -3.954  -7.383  1.00  0.00           H  
ATOM   1353  CG  ARG A  83      -5.182  -3.784  -5.960  1.00  0.00           C  
ATOM   1354  HG2 ARG A  83      -5.271  -2.699  -5.940  1.00  0.00           H  
ATOM   1355  HG3 ARG A  83      -6.173  -4.208  -5.804  1.00  0.00           H  
ATOM   1356  CD  ARG A  83      -4.249  -4.174  -4.809  1.00  0.00           C  
ATOM   1357  HD2 ARG A  83      -3.257  -3.784  -5.033  1.00  0.00           H  
ATOM   1358  HD3 ARG A  83      -4.578  -3.680  -3.899  1.00  0.00           H  
ATOM   1359  NE  ARG A  83      -4.159  -5.627  -4.564  1.00  0.00           N  
ATOM   1360  HE  ARG A  83      -3.311  -6.055  -4.909  1.00  0.00           H  
ATOM   1361  CZ  ARG A  83      -4.946  -6.344  -3.778  1.00  0.00           C  
ATOM   1362  NH1 ARG A  83      -6.037  -5.869  -3.263  1.00  0.00           N  
ATOM   1363 HH11 ARG A  83      -6.311  -4.892  -3.452  1.00  0.00           H  
ATOM   1364 HH12 ARG A  83      -6.582  -6.390  -2.612  1.00  0.00           H  
ATOM   1365  NH2 ARG A  83      -4.656  -7.570  -3.452  1.00  0.00           N  
ATOM   1366 HH21 ARG A  83      -3.779  -7.961  -3.741  1.00  0.00           H  
ATOM   1367 HH22 ARG A  83      -5.287  -8.117  -2.898  1.00  0.00           H  
ATOM   1368  C   ARG A  83      -4.644  -3.613  -9.816  1.00  0.00           C  
ATOM   1369  O   ARG A  83      -4.073  -2.645 -10.316  1.00  0.00           O  
ATOM   1370  N   LEU A  84      -4.740  -4.793 -10.433  1.00  0.00           N  
ATOM   1371  H   LEU A  84      -5.276  -5.520  -9.973  1.00  0.00           H  
ATOM   1372  CA  LEU A  84      -4.140  -5.119 -11.728  1.00  0.00           C  
ATOM   1373  HA  LEU A  84      -3.054  -5.049 -11.633  1.00  0.00           H  
ATOM   1374  CB  LEU A  84      -4.516  -6.573 -12.077  1.00  0.00           C  
ATOM   1375  HB2 LEU A  84      -4.116  -7.238 -11.315  1.00  0.00           H  
ATOM   1376  HB3 LEU A  84      -5.600  -6.660 -12.054  1.00  0.00           H  
ATOM   1377  CG  LEU A  84      -4.038  -7.060 -13.457  1.00  0.00           C  
ATOM   1378  HG  LEU A  84      -4.483  -6.448 -14.240  1.00  0.00           H  
ATOM   1379  CD1 LEU A  84      -2.515  -7.022 -13.587  1.00  0.00           C  
ATOM   1380 HD11 LEU A  84      -2.216  -7.471 -14.534  1.00  0.00           H  
ATOM   1381 HD12 LEU A  84      -2.173  -5.988 -13.582  1.00  0.00           H  
ATOM   1382 HD13 LEU A  84      -2.054  -7.564 -12.761  1.00  0.00           H  
ATOM   1383  CD2 LEU A  84      -4.475  -8.505 -13.677  1.00  0.00           C  
ATOM   1384 HD21 LEU A  84      -5.548  -8.604 -13.515  1.00  0.00           H  
ATOM   1385 HD22 LEU A  84      -4.253  -8.807 -14.702  1.00  0.00           H  
ATOM   1386 HD23 LEU A  84      -3.942  -9.159 -12.989  1.00  0.00           H  
ATOM   1387  C   LEU A  84      -4.566  -4.153 -12.842  1.00  0.00           C  
ATOM   1388  O   LEU A  84      -3.706  -3.634 -13.551  1.00  0.00           O  
ATOM   1389  N   ASP A  85      -5.866  -3.887 -13.000  1.00  0.00           N  
ATOM   1390  H   ASP A  85      -6.545  -4.308 -12.368  1.00  0.00           H  
ATOM   1391  CA  ASP A  85      -6.354  -3.086 -14.124  1.00  0.00           C  
ATOM   1392  HA  ASP A  85      -5.851  -3.440 -15.025  1.00  0.00           H  
ATOM   1393  CB  ASP A  85      -7.859  -3.312 -14.349  1.00  0.00           C  
ATOM   1394  HB2 ASP A  85      -8.159  -2.732 -15.223  1.00  0.00           H  
ATOM   1395  HB3 ASP A  85      -8.012  -4.367 -14.590  1.00  0.00           H  
ATOM   1396  CG  ASP A  85      -8.790  -2.937 -13.190  1.00  0.00           C  
ATOM   1397  OD1 ASP A  85      -8.406  -2.205 -12.257  1.00  0.00           O  
ATOM   1398  OD2 ASP A  85      -9.982  -3.300 -13.252  1.00  0.00           O  
ATOM   1399  C   ASP A  85      -5.972  -1.605 -13.982  1.00  0.00           C  
ATOM   1400  O   ASP A  85      -5.528  -1.006 -14.960  1.00  0.00           O  
ATOM   1401  N   ARG A  86      -6.038  -1.018 -12.777  1.00  0.00           N  
ATOM   1402  H   ARG A  86      -6.563  -1.514 -12.061  1.00  0.00           H  
ATOM   1403  CA  ARG A  86      -5.634   0.378 -12.550  1.00  0.00           C  
ATOM   1404  HA  ARG A  86      -6.058   0.950 -13.375  1.00  0.00           H  
ATOM   1405  CB  ARG A  86      -6.273   0.971 -11.274  1.00  0.00           C  
ATOM   1406  HB2 ARG A  86      -6.261   2.055 -11.385  1.00  0.00           H  
ATOM   1407  HB3 ARG A  86      -7.324   0.674 -11.254  1.00  0.00           H  
ATOM   1408  CG  ARG A  86      -5.643   0.652  -9.907  1.00  0.00           C  
ATOM   1409  HG2 ARG A  86      -5.561  -0.426  -9.774  1.00  0.00           H  
ATOM   1410  HG3 ARG A  86      -4.653   1.107  -9.860  1.00  0.00           H  
ATOM   1411  CD  ARG A  86      -6.539   1.247  -8.802  1.00  0.00           C  
ATOM   1412  HD2 ARG A  86      -6.797   2.271  -9.082  1.00  0.00           H  
ATOM   1413  HD3 ARG A  86      -7.467   0.675  -8.744  1.00  0.00           H  
ATOM   1414  NE  ARG A  86      -5.898   1.316  -7.475  1.00  0.00           N  
ATOM   1415  HE  ARG A  86      -5.340   2.160  -7.295  1.00  0.00           H  
ATOM   1416  CZ  ARG A  86      -6.126   0.577  -6.404  1.00  0.00           C  
ATOM   1417  NH1 ARG A  86      -6.863  -0.491  -6.422  1.00  0.00           N  
ATOM   1418 HH11 ARG A  86      -7.238  -0.840  -7.284  1.00  0.00           H  
ATOM   1419 HH12 ARG A  86      -6.947  -0.982  -5.530  1.00  0.00           H  
ATOM   1420  NH2 ARG A  86      -5.619   0.889  -5.257  1.00  0.00           N  
ATOM   1421 HH21 ARG A  86      -4.995   1.702  -5.176  1.00  0.00           H  
ATOM   1422 HH22 ARG A  86      -5.843   0.317  -4.443  1.00  0.00           H  
ATOM   1423  C   ARG A  86      -4.123   0.579 -12.690  1.00  0.00           C  
ATOM   1424  O   ARG A  86      -3.715   1.562 -13.307  1.00  0.00           O  
ATOM   1425  N   ASN A  87      -3.286  -0.369 -12.242  1.00  0.00           N  
ATOM   1426  H   ASN A  87      -3.667  -1.159 -11.732  1.00  0.00           H  
ATOM   1427  CA  ASN A  87      -1.845  -0.327 -12.546  1.00  0.00           C  
ATOM   1428  HA  ASN A  87      -1.491   0.684 -12.337  1.00  0.00           H  
ATOM   1429  CB  ASN A  87      -1.038  -1.304 -11.654  1.00  0.00           C  
ATOM   1430  HB2 ASN A  87      -1.692  -2.056 -11.217  1.00  0.00           H  
ATOM   1431  HB3 ASN A  87      -0.322  -1.823 -12.282  1.00  0.00           H  
ATOM   1432  CG  ASN A  87      -0.232  -0.634 -10.538  1.00  0.00           C  
ATOM   1433  OD1 ASN A  87      -0.478   0.493 -10.136  1.00  0.00           O  
ATOM   1434  ND2 ASN A  87       0.788  -1.299 -10.031  1.00  0.00           N  
ATOM   1435 HD21 ASN A  87       1.308  -0.887  -9.253  1.00  0.00           H  
ATOM   1436 HD22 ASN A  87       1.094  -2.159 -10.442  1.00  0.00           H  
ATOM   1437  C   ASN A  87      -1.549  -0.541 -14.048  1.00  0.00           C  
ATOM   1438  O   ASN A  87      -0.660   0.133 -14.561  1.00  0.00           O  
ATOM   1439  N   LEU A  88      -2.275  -1.398 -14.785  1.00  0.00           N  
ATOM   1440  H   LEU A  88      -2.972  -1.976 -14.327  1.00  0.00           H  
ATOM   1441  CA  LEU A  88      -2.101  -1.534 -16.247  1.00  0.00           C  
ATOM   1442  HA  LEU A  88      -1.040  -1.667 -16.459  1.00  0.00           H  
ATOM   1443  CB  LEU A  88      -2.888  -2.750 -16.771  1.00  0.00           C  
ATOM   1444  HB2 LEU A  88      -3.785  -2.878 -16.165  1.00  0.00           H  
ATOM   1445  HB3 LEU A  88      -3.215  -2.555 -17.794  1.00  0.00           H  
ATOM   1446  CG  LEU A  88      -2.078  -4.054 -16.786  1.00  0.00           C  
ATOM   1447  HG  LEU A  88      -1.585  -4.197 -15.824  1.00  0.00           H  
ATOM   1448  CD1 LEU A  88      -3.026  -5.222 -17.037  1.00  0.00           C  
ATOM   1449 HD11 LEU A  88      -3.756  -5.277 -16.231  1.00  0.00           H  
ATOM   1450 HD12 LEU A  88      -3.546  -5.092 -17.987  1.00  0.00           H  
ATOM   1451 HD13 LEU A  88      -2.449  -6.139 -17.051  1.00  0.00           H  
ATOM   1452  CD2 LEU A  88      -1.034  -4.067 -17.910  1.00  0.00           C  
ATOM   1453 HD21 LEU A  88      -1.531  -3.972 -18.876  1.00  0.00           H  
ATOM   1454 HD22 LEU A  88      -0.335  -3.241 -17.793  1.00  0.00           H  
ATOM   1455 HD23 LEU A  88      -0.466  -4.995 -17.885  1.00  0.00           H  
ATOM   1456  C   LEU A  88      -2.538  -0.278 -17.012  1.00  0.00           C  
ATOM   1457  O   LEU A  88      -1.939   0.059 -18.030  1.00  0.00           O  
ATOM   1458  N   TRP A  89      -3.558   0.421 -16.517  1.00  0.00           N  
ATOM   1459  H   TRP A  89      -4.071   0.022 -15.737  1.00  0.00           H  
ATOM   1460  CA  TRP A  89      -3.980   1.728 -17.019  1.00  0.00           C  
ATOM   1461  HA  TRP A  89      -4.132   1.667 -18.098  1.00  0.00           H  
ATOM   1462  CB  TRP A  89      -5.311   2.094 -16.352  1.00  0.00           C  
ATOM   1463  HB2 TRP A  89      -5.992   1.249 -16.447  1.00  0.00           H  
ATOM   1464  HB3 TRP A  89      -5.149   2.260 -15.289  1.00  0.00           H  
ATOM   1465  CG  TRP A  89      -6.007   3.289 -16.913  1.00  0.00           C  
ATOM   1466  CD1 TRP A  89      -5.884   4.558 -16.462  1.00  0.00           C  
ATOM   1467  HD1 TRP A  89      -5.257   4.861 -15.631  1.00  0.00           H  
ATOM   1468  NE1 TRP A  89      -6.649   5.400 -17.242  1.00  0.00           N  
ATOM   1469  HE1 TRP A  89      -6.675   6.402 -17.129  1.00  0.00           H  
ATOM   1470  CE2 TRP A  89      -7.295   4.714 -18.249  1.00  0.00           C  
ATOM   1471  CZ2 TRP A  89      -8.148   5.116 -19.285  1.00  0.00           C  
ATOM   1472  HZ2 TRP A  89      -8.398   6.159 -19.416  1.00  0.00           H  
ATOM   1473  CH2 TRP A  89      -8.666   4.148 -20.160  1.00  0.00           C  
ATOM   1474  HH2 TRP A  89      -9.329   4.449 -20.962  1.00  0.00           H  
ATOM   1475  CZ3 TRP A  89      -8.323   2.795 -19.990  1.00  0.00           C  
ATOM   1476  HZ3 TRP A  89      -8.738   2.054 -20.658  1.00  0.00           H  
ATOM   1477  CE3 TRP A  89      -7.450   2.403 -18.956  1.00  0.00           C  
ATOM   1478  HE3 TRP A  89      -7.195   1.362 -18.837  1.00  0.00           H  
ATOM   1479  CD2 TRP A  89      -6.911   3.354 -18.060  1.00  0.00           C  
ATOM   1480  C   TRP A  89      -2.904   2.795 -16.759  1.00  0.00           C  
ATOM   1481  O   TRP A  89      -2.561   3.557 -17.664  1.00  0.00           O  
ATOM   1482  N   GLY A  90      -2.301   2.793 -15.562  1.00  0.00           N  
ATOM   1483  H   GLY A  90      -2.654   2.166 -14.844  1.00  0.00           H  
ATOM   1484  CA  GLY A  90      -1.162   3.657 -15.229  1.00  0.00           C  
ATOM   1485  HA2 GLY A  90      -1.453   4.702 -15.342  1.00  0.00           H  
ATOM   1486  HA3 GLY A  90      -0.883   3.484 -14.191  1.00  0.00           H  
ATOM   1487  C   GLY A  90       0.065   3.397 -16.111  1.00  0.00           C  
ATOM   1488  O   GLY A  90       0.617   4.332 -16.684  1.00  0.00           O  
ATOM   1489  N   LEU A  91       0.446   2.127 -16.290  1.00  0.00           N  
ATOM   1490  H   LEU A  91      -0.018   1.417 -15.730  1.00  0.00           H  
ATOM   1491  CA  LEU A  91       1.552   1.695 -17.158  1.00  0.00           C  
ATOM   1492  HA  LEU A  91       2.441   2.264 -16.886  1.00  0.00           H  
ATOM   1493  CB  LEU A  91       1.800   0.201 -16.862  1.00  0.00           C  
ATOM   1494  HB2 LEU A  91       1.877   0.058 -15.783  1.00  0.00           H  
ATOM   1495  HB3 LEU A  91       0.928  -0.359 -17.204  1.00  0.00           H  
ATOM   1496  CG  LEU A  91       3.059  -0.393 -17.518  1.00  0.00           C  
ATOM   1497  HG  LEU A  91       3.054  -0.185 -18.586  1.00  0.00           H  
ATOM   1498  CD1 LEU A  91       4.347   0.158 -16.904  1.00  0.00           C  
ATOM   1499 HD11 LEU A  91       4.418   1.231 -17.074  1.00  0.00           H  
ATOM   1500 HD12 LEU A  91       4.367  -0.030 -15.831  1.00  0.00           H  
ATOM   1501 HD13 LEU A  91       5.213  -0.321 -17.362  1.00  0.00           H  
ATOM   1502  CD2 LEU A  91       3.061  -1.910 -17.334  1.00  0.00           C  
ATOM   1503 HD21 LEU A  91       2.145  -2.335 -17.744  1.00  0.00           H  
ATOM   1504 HD22 LEU A  91       3.911  -2.342 -17.859  1.00  0.00           H  
ATOM   1505 HD23 LEU A  91       3.136  -2.159 -16.277  1.00  0.00           H  
ATOM   1506  C   LEU A  91       1.287   1.951 -18.660  1.00  0.00           C  
ATOM   1507  O   LEU A  91       2.216   2.170 -19.441  1.00  0.00           O  
ATOM   1508  N   ALA A  92       0.022   1.927 -19.086  1.00  0.00           N  
ATOM   1509  H   ALA A  92      -0.707   1.675 -18.428  1.00  0.00           H  
ATOM   1510  CA  ALA A  92      -0.368   2.307 -20.441  1.00  0.00           C  
ATOM   1511  HA  ALA A  92       0.277   1.792 -21.155  1.00  0.00           H  
ATOM   1512  CB  ALA A  92      -1.816   1.878 -20.700  1.00  0.00           C  
ATOM   1513  HB1 ALA A  92      -1.927   0.809 -20.543  1.00  0.00           H  
ATOM   1514  HB2 ALA A  92      -2.500   2.402 -20.033  1.00  0.00           H  
ATOM   1515  HB3 ALA A  92      -2.070   2.117 -21.731  1.00  0.00           H  
ATOM   1516  C   ALA A  92      -0.209   3.818 -20.669  1.00  0.00           C  
ATOM   1517  O   ALA A  92       0.338   4.232 -21.689  1.00  0.00           O  
ATOM   1518  N   GLY A  93      -0.694   4.647 -19.739  1.00  0.00           N  
ATOM   1519  H   GLY A  93      -1.122   4.249 -18.906  1.00  0.00           H  
ATOM   1520  CA  GLY A  93      -0.673   6.110 -19.869  1.00  0.00           C  
ATOM   1521  HA2 GLY A  93      -1.059   6.542 -18.947  1.00  0.00           H  
ATOM   1522  HA3 GLY A  93       0.355   6.444 -19.998  1.00  0.00           H  
ATOM   1523  C   GLY A  93      -1.513   6.663 -21.033  1.00  0.00           C  
ATOM   1524  O   GLY A  93      -1.313   7.805 -21.441  1.00  0.00           O  
ATOM   1525  N   LEU A  94      -2.421   5.855 -21.591  1.00  0.00           N  
ATOM   1526  H   LEU A  94      -2.563   4.960 -21.150  1.00  0.00           H  
ATOM   1527  CA  LEU A  94      -3.374   6.261 -22.625  1.00  0.00           C  
ATOM   1528  HA  LEU A  94      -2.950   7.099 -23.180  1.00  0.00           H  
ATOM   1529  CB  LEU A  94      -3.627   5.101 -23.611  1.00  0.00           C  
ATOM   1530  HB2 LEU A  94      -4.022   4.252 -23.053  1.00  0.00           H  
ATOM   1531  HB3 LEU A  94      -4.394   5.417 -24.319  1.00  0.00           H  
ATOM   1532  CG  LEU A  94      -2.395   4.632 -24.414  1.00  0.00           C  
ATOM   1533  HG  LEU A  94      -1.664   4.190 -23.739  1.00  0.00           H  
ATOM   1534  CD1 LEU A  94      -2.824   3.572 -25.431  1.00  0.00           C  
ATOM   1535 HD11 LEU A  94      -3.549   3.991 -26.130  1.00  0.00           H  
ATOM   1536 HD12 LEU A  94      -1.953   3.222 -25.987  1.00  0.00           H  
ATOM   1537 HD13 LEU A  94      -3.268   2.726 -24.911  1.00  0.00           H  
ATOM   1538  CD2 LEU A  94      -1.731   5.773 -25.191  1.00  0.00           C  
ATOM   1539 HD21 LEU A  94      -2.463   6.281 -25.819  1.00  0.00           H  
ATOM   1540 HD22 LEU A  94      -1.282   6.484 -24.498  1.00  0.00           H  
ATOM   1541 HD23 LEU A  94      -0.936   5.375 -25.822  1.00  0.00           H  
ATOM   1542  C   LEU A  94      -4.684   6.762 -22.001  1.00  0.00           C  
ATOM   1543  O   LEU A  94      -5.082   6.331 -20.923  1.00  0.00           O  
ATOM   1544  N   ASN A  95      -5.378   7.651 -22.713  1.00  0.00           N  
ATOM   1545  H   ASN A  95      -4.978   7.983 -23.576  1.00  0.00           H  
ATOM   1546  CA  ASN A  95      -6.711   8.128 -22.332  1.00  0.00           C  
ATOM   1547  HA  ASN A  95      -6.737   8.291 -21.253  1.00  0.00           H  
ATOM   1548  CB  ASN A  95      -6.907   9.474 -23.053  1.00  0.00           C  
ATOM   1549  HB2 ASN A  95      -6.010  10.082 -22.935  1.00  0.00           H  
ATOM   1550  HB3 ASN A  95      -7.063   9.303 -24.119  1.00  0.00           H  
ATOM   1551  CG  ASN A  95      -8.089  10.261 -22.526  1.00  0.00           C  
ATOM   1552  OD1 ASN A  95      -9.228  10.011 -22.869  1.00  0.00           O  
ATOM   1553  ND2 ASN A  95      -7.864  11.260 -21.706  1.00  0.00           N  
ATOM   1554 HD21 ASN A  95      -8.681  11.750 -21.387  1.00  0.00           H  
ATOM   1555 HD22 ASN A  95      -6.933  11.503 -21.420  1.00  0.00           H  
ATOM   1556  C   ASN A  95      -7.815   7.092 -22.657  1.00  0.00           C  
ATOM   1557  O   ASN A  95      -8.806   6.989 -21.944  1.00  0.00           O  
ATOM   1558  N   SER A  96      -7.627   6.324 -23.734  1.00  0.00           N  
ATOM   1559  H   SER A  96      -6.792   6.477 -24.280  1.00  0.00           H  
ATOM   1560  CA  SER A  96      -8.468   5.207 -24.184  1.00  0.00           C  
ATOM   1561  HA  SER A  96      -8.658   4.529 -23.352  1.00  0.00           H  
ATOM   1562  CB  SER A  96      -9.807   5.750 -24.706  1.00  0.00           C  
ATOM   1563  HB2 SER A  96     -10.329   6.262 -23.897  1.00  0.00           H  
ATOM   1564  HB3 SER A  96      -9.621   6.465 -25.510  1.00  0.00           H  
ATOM   1565  OG  SER A  96     -10.627   4.704 -25.192  1.00  0.00           O  
ATOM   1566  HG  SER A  96     -11.526   5.042 -25.265  1.00  0.00           H  
ATOM   1567  C   SER A  96      -7.738   4.441 -25.299  1.00  0.00           C  
ATOM   1568  O   SER A  96      -6.845   5.001 -25.938  1.00  0.00           O  
ATOM   1569  N   CYS A  97      -8.120   3.192 -25.572  1.00  0.00           N  
ATOM   1570  H   CYS A  97      -8.860   2.794 -25.010  1.00  0.00           H  
ATOM   1571  CA  CYS A  97      -7.682   2.447 -26.755  1.00  0.00           C  
ATOM   1572  HA  CYS A  97      -7.470   3.161 -27.548  1.00  0.00           H  
ATOM   1573  CB  CYS A  97      -6.372   1.713 -26.446  1.00  0.00           C  
ATOM   1574  HB2 CYS A  97      -5.629   2.418 -26.069  1.00  0.00           H  
ATOM   1575  HB3 CYS A  97      -6.561   0.952 -25.686  1.00  0.00           H  
ATOM   1576  SG  CYS A  97      -5.759   0.915 -27.958  1.00  0.00           S  
ATOM   1577  HG  CYS A  97      -5.147   1.976 -28.503  1.00  0.00           H  
ATOM   1578  C   CYS A  97      -8.792   1.478 -27.212  1.00  0.00           C  
ATOM   1579  O   CYS A  97      -9.028   0.469 -26.541  1.00  0.00           O  
ATOM   1580  N   PRO A  98      -9.504   1.753 -28.325  1.00  0.00           N  
ATOM   1581  CD  PRO A  98      -9.298   2.853 -29.257  1.00  0.00           C  
ATOM   1582  HD2 PRO A  98      -8.252   2.943 -29.550  1.00  0.00           H  
ATOM   1583  HD3 PRO A  98      -9.647   3.783 -28.804  1.00  0.00           H  
ATOM   1584  CG  PRO A  98     -10.149   2.523 -30.483  1.00  0.00           C  
ATOM   1585  HG2 PRO A  98      -9.583   1.886 -31.163  1.00  0.00           H  
ATOM   1586  HG3 PRO A  98     -10.492   3.424 -30.993  1.00  0.00           H  
ATOM   1587  CB  PRO A  98     -11.313   1.732 -29.888  1.00  0.00           C  
ATOM   1588  HB2 PRO A  98     -11.767   1.066 -30.624  1.00  0.00           H  
ATOM   1589  HB3 PRO A  98     -12.060   2.425 -29.496  1.00  0.00           H  
ATOM   1590  CA  PRO A  98     -10.671   0.967 -28.726  1.00  0.00           C  
ATOM   1591  HA  PRO A  98     -11.378   0.936 -27.895  1.00  0.00           H  
ATOM   1592  C   PRO A  98     -10.318  -0.477 -29.105  1.00  0.00           C  
ATOM   1593  O   PRO A  98      -9.240  -0.765 -29.631  1.00  0.00           O  
ATOM   1594  N   VAL A  99     -11.266  -1.385 -28.875  1.00  0.00           N  
ATOM   1595  H   VAL A  99     -12.138  -1.066 -28.471  1.00  0.00           H  
ATOM   1596  CA  VAL A  99     -11.203  -2.826 -29.171  1.00  0.00           C  
ATOM   1597  HA  VAL A  99     -10.649  -2.966 -30.099  1.00  0.00           H  
ATOM   1598  CB  VAL A  99     -10.436  -3.551 -28.042  1.00  0.00           C  
ATOM   1599  HB  VAL A  99      -9.509  -3.004 -27.885  1.00  0.00           H  
ATOM   1600  CG1 VAL A  99     -11.189  -3.573 -26.706  1.00  0.00           C  
ATOM   1601 HG11 VAL A  99     -10.561  -4.016 -25.933  1.00  0.00           H  
ATOM   1602 HG12 VAL A  99     -12.106  -4.156 -26.789  1.00  0.00           H  
ATOM   1603 HG13 VAL A  99     -11.441  -2.557 -26.400  1.00  0.00           H  
ATOM   1604  CG2 VAL A  99     -10.032  -4.983 -28.406  1.00  0.00           C  
ATOM   1605 HG21 VAL A  99      -9.581  -5.007 -29.398  1.00  0.00           H  
ATOM   1606 HG22 VAL A  99      -9.288  -5.329 -27.691  1.00  0.00           H  
ATOM   1607 HG23 VAL A  99     -10.886  -5.660 -28.367  1.00  0.00           H  
ATOM   1608  C   VAL A  99     -12.631  -3.352 -29.398  1.00  0.00           C  
ATOM   1609  O   VAL A  99     -13.589  -2.616 -29.162  1.00  0.00           O  
ATOM   1610  N   LYS A 100     -12.788  -4.588 -29.885  1.00  0.00           N  
ATOM   1611  H   LYS A 100     -11.976  -5.182 -29.993  1.00  0.00           H  
ATOM   1612  CA  LYS A 100     -14.094  -5.193 -30.183  1.00  0.00           C  
ATOM   1613  HA  LYS A 100     -14.834  -4.777 -29.495  1.00  0.00           H  
ATOM   1614  CB  LYS A 100     -14.544  -4.818 -31.604  1.00  0.00           C  
ATOM   1615  HB2 LYS A 100     -15.535  -5.231 -31.771  1.00  0.00           H  
ATOM   1616  HB3 LYS A 100     -14.633  -3.733 -31.673  1.00  0.00           H  
ATOM   1617  CG  LYS A 100     -13.615  -5.317 -32.721  1.00  0.00           C  
ATOM   1618  HG2 LYS A 100     -12.686  -4.745 -32.709  1.00  0.00           H  
ATOM   1619  HG3 LYS A 100     -13.389  -6.374 -32.581  1.00  0.00           H  
ATOM   1620  CD  LYS A 100     -14.320  -5.143 -34.069  1.00  0.00           C  
ATOM   1621  HD2 LYS A 100     -15.219  -5.765 -34.073  1.00  0.00           H  
ATOM   1622  HD3 LYS A 100     -14.612  -4.098 -34.190  1.00  0.00           H  
ATOM   1623  CE  LYS A 100     -13.400  -5.558 -35.218  1.00  0.00           C  
ATOM   1624  HE2 LYS A 100     -12.542  -4.878 -35.243  1.00  0.00           H  
ATOM   1625  HE3 LYS A 100     -13.029  -6.569 -35.021  1.00  0.00           H  
ATOM   1626  NZ  LYS A 100     -14.132  -5.522 -36.506  1.00  0.00           N  
ATOM   1627  HZ1 LYS A 100     -13.524  -5.768 -37.276  1.00  0.00           H  
ATOM   1628  HZ2 LYS A 100     -14.512  -4.598 -36.661  1.00  0.00           H  
ATOM   1629  HZ3 LYS A 100     -14.906  -6.176 -36.479  1.00  0.00           H  
ATOM   1630  C   LYS A 100     -14.109  -6.706 -29.957  1.00  0.00           C  
ATOM   1631  O   LYS A 100     -13.079  -7.364 -30.058  1.00  0.00           O  
ATOM   1632  N   GLU A 101     -15.301  -7.219 -29.708  1.00  0.00           N  
ATOM   1633  H   GLU A 101     -16.083  -6.573 -29.823  1.00  0.00           H  
ATOM   1634  CA  GLU A 101     -15.691  -8.603 -29.403  1.00  0.00           C  
ATOM   1635  HA  GLU A 101     -15.248  -8.874 -28.446  1.00  0.00           H  
ATOM   1636  CB  GLU A 101     -17.230  -8.619 -29.255  1.00  0.00           C  
ATOM   1637  HB2 GLU A 101     -17.532  -9.550 -28.778  1.00  0.00           H  
ATOM   1638  HB3 GLU A 101     -17.526  -7.823 -28.571  1.00  0.00           H  
ATOM   1639  CG  GLU A 101     -18.022  -8.477 -30.577  1.00  0.00           C  
ATOM   1640  HG2 GLU A 101     -17.930  -9.403 -31.152  1.00  0.00           H  
ATOM   1641  HG3 GLU A 101     -19.078  -8.353 -30.332  1.00  0.00           H  
ATOM   1642  CD  GLU A 101     -17.555  -7.280 -31.417  1.00  0.00           C  
ATOM   1643  OE1 GLU A 101     -17.607  -6.153 -30.874  1.00  0.00           O  
ATOM   1644  OE2 GLU A 101     -16.982  -7.482 -32.516  1.00  0.00           O  
ATOM   1645  C   GLU A 101     -15.290  -9.694 -30.417  1.00  0.00           C  
ATOM   1646  O   GLU A 101     -15.504 -10.873 -30.144  1.00  0.00           O  
ATOM   1647  N   ALA A 102     -14.762  -9.332 -31.587  1.00  0.00           N  
ATOM   1648  H   ALA A 102     -14.727  -8.341 -31.770  1.00  0.00           H  
ATOM   1649  CA  ALA A 102     -14.592 -10.231 -32.731  1.00  0.00           C  
ATOM   1650  HA  ALA A 102     -15.579 -10.606 -33.006  1.00  0.00           H  
ATOM   1651  CB  ALA A 102     -14.058  -9.390 -33.897  1.00  0.00           C  
ATOM   1652  HB1 ALA A 102     -14.746  -8.568 -34.093  1.00  0.00           H  
ATOM   1653  HB2 ALA A 102     -13.069  -9.001 -33.652  1.00  0.00           H  
ATOM   1654  HB3 ALA A 102     -13.990 -10.018 -34.787  1.00  0.00           H  
ATOM   1655  C   ALA A 102     -13.703 -11.472 -32.480  1.00  0.00           C  
ATOM   1656  O   ALA A 102     -13.840 -12.450 -33.208  1.00  0.00           O  
ATOM   1657  N   ASN A 103     -12.829 -11.450 -31.467  1.00  0.00           N  
ATOM   1658  H   ASN A 103     -12.843 -10.637 -30.866  1.00  0.00           H  
ATOM   1659  CA  ASN A 103     -12.143 -12.632 -30.939  1.00  0.00           C  
ATOM   1660  HA  ASN A 103     -12.526 -13.522 -31.444  1.00  0.00           H  
ATOM   1661  CB  ASN A 103     -10.626 -12.555 -31.193  1.00  0.00           C  
ATOM   1662  HB2 ASN A 103     -10.240 -11.615 -30.796  1.00  0.00           H  
ATOM   1663  HB3 ASN A 103     -10.139 -13.372 -30.666  1.00  0.00           H  
ATOM   1664  CG  ASN A 103     -10.240 -12.699 -32.653  1.00  0.00           C  
ATOM   1665  OD1 ASN A 103     -10.777 -13.495 -33.396  1.00  0.00           O  
ATOM   1666  ND2 ASN A 103      -9.256 -11.973 -33.122  1.00  0.00           N  
ATOM   1667 HD21 ASN A 103      -9.049 -12.104 -34.094  1.00  0.00           H  
ATOM   1668 HD22 ASN A 103      -8.728 -11.350 -32.526  1.00  0.00           H  
ATOM   1669  C   ASN A 103     -12.453 -12.787 -29.443  1.00  0.00           C  
ATOM   1670  O   ASN A 103     -12.585 -11.794 -28.728  1.00  0.00           O  
ATOM   1671  N   GLN A 104     -12.539 -14.029 -28.960  1.00  0.00           N  
ATOM   1672  H   GLN A 104     -12.342 -14.799 -29.582  1.00  0.00           H  
ATOM   1673  CA  GLN A 104     -12.986 -14.383 -27.607  1.00  0.00           C  
ATOM   1674  HA  GLN A 104     -12.898 -13.523 -26.943  1.00  0.00           H  
ATOM   1675  CB  GLN A 104     -14.462 -14.825 -27.648  1.00  0.00           C  
ATOM   1676  HB2 GLN A 104     -14.561 -15.636 -28.371  1.00  0.00           H  
ATOM   1677  HB3 GLN A 104     -14.738 -15.226 -26.676  1.00  0.00           H  
ATOM   1678  CG  GLN A 104     -15.459 -13.715 -28.026  1.00  0.00           C  
ATOM   1679  HG2 GLN A 104     -15.201 -13.317 -29.007  1.00  0.00           H  
ATOM   1680  HG3 GLN A 104     -16.453 -14.155 -28.105  1.00  0.00           H  
ATOM   1681  CD  GLN A 104     -15.535 -12.572 -27.015  1.00  0.00           C  
ATOM   1682  OE1 GLN A 104     -15.305 -12.722 -25.827  1.00  0.00           O  
ATOM   1683  NE2 GLN A 104     -15.878 -11.383 -27.435  1.00  0.00           N  
ATOM   1684 HE21 GLN A 104     -15.846 -10.641 -26.762  1.00  0.00           H  
ATOM   1685 HE22 GLN A 104     -15.933 -11.220 -28.436  1.00  0.00           H  
ATOM   1686  C   GLN A 104     -12.129 -15.515 -27.026  1.00  0.00           C  
ATOM   1687  O   GLN A 104     -11.758 -16.444 -27.746  1.00  0.00           O  
ATOM   1688  N   SER A 105     -11.845 -15.484 -25.721  1.00  0.00           N  
ATOM   1689  H   SER A 105     -12.161 -14.686 -25.169  1.00  0.00           H  
ATOM   1690  CA  SER A 105     -11.134 -16.567 -25.020  1.00  0.00           C  
ATOM   1691  HA  SER A 105     -11.459 -17.518 -25.445  1.00  0.00           H  
ATOM   1692  CB  SER A 105      -9.622 -16.428 -25.243  1.00  0.00           C  
ATOM   1693  HB2 SER A 105      -9.429 -16.018 -26.235  1.00  0.00           H  
ATOM   1694  HB3 SER A 105      -9.200 -15.751 -24.499  1.00  0.00           H  
ATOM   1695  OG  SER A 105      -8.998 -17.696 -25.161  1.00  0.00           O  
ATOM   1696  HG  SER A 105      -9.222 -18.160 -25.976  1.00  0.00           H  
ATOM   1697  C   SER A 105     -11.470 -16.597 -23.522  1.00  0.00           C  
ATOM   1698  O   SER A 105     -12.061 -15.653 -23.006  1.00  0.00           O  
ATOM   1699  N   THR A 106     -11.120 -17.667 -22.802  1.00  0.00           N  
ATOM   1700  H   THR A 106     -10.566 -18.393 -23.231  1.00  0.00           H  
ATOM   1701  CA  THR A 106     -11.332 -17.727 -21.341  1.00  0.00           C  
ATOM   1702  HA  THR A 106     -12.355 -17.420 -21.129  1.00  0.00           H  
ATOM   1703  CB  THR A 106     -11.170 -19.142 -20.755  1.00  0.00           C  
ATOM   1704  HB  THR A 106     -11.468 -19.109 -19.707  1.00  0.00           H  
ATOM   1705  CG2 THR A 106     -12.031 -20.185 -21.464  1.00  0.00           C  
ATOM   1706 HG21 THR A 106     -13.064 -19.841 -21.508  1.00  0.00           H  
ATOM   1707 HG22 THR A 106     -11.666 -20.366 -22.474  1.00  0.00           H  
ATOM   1708 HG23 THR A 106     -12.008 -21.119 -20.899  1.00  0.00           H  
ATOM   1709  OG1 THR A 106      -9.833 -19.594 -20.822  1.00  0.00           O  
ATOM   1710  HG1 THR A 106      -9.818 -20.392 -20.281  1.00  0.00           H  
ATOM   1711  C   THR A 106     -10.411 -16.747 -20.610  1.00  0.00           C  
ATOM   1712  O   THR A 106      -9.316 -16.423 -21.087  1.00  0.00           O  
ATOM   1713  N   LEU A 107     -10.834 -16.276 -19.434  1.00  0.00           N  
ATOM   1714  H   LEU A 107     -11.766 -16.519 -19.110  1.00  0.00           H  
ATOM   1715  CA  LEU A 107     -10.036 -15.373 -18.606  1.00  0.00           C  
ATOM   1716  HA  LEU A 107      -9.775 -14.518 -19.227  1.00  0.00           H  
ATOM   1717  CB  LEU A 107     -10.910 -14.857 -17.447  1.00  0.00           C  
ATOM   1718  HB2 LEU A 107     -11.813 -14.405 -17.864  1.00  0.00           H  
ATOM   1719  HB3 LEU A 107     -11.219 -15.708 -16.843  1.00  0.00           H  
ATOM   1720  CG  LEU A 107     -10.224 -13.830 -16.526  1.00  0.00           C  
ATOM   1721  HG  LEU A 107      -9.325 -14.269 -16.094  1.00  0.00           H  
ATOM   1722  CD1 LEU A 107      -9.855 -12.535 -17.257  1.00  0.00           C  
ATOM   1723 HD11 LEU A 107      -9.097 -12.733 -18.010  1.00  0.00           H  
ATOM   1724 HD12 LEU A 107     -10.737 -12.105 -17.731  1.00  0.00           H  
ATOM   1725 HD13 LEU A 107      -9.444 -11.822 -16.545  1.00  0.00           H  
ATOM   1726  CD2 LEU A 107     -11.166 -13.456 -15.382  1.00  0.00           C  
ATOM   1727 HD21 LEU A 107     -11.459 -14.352 -14.835  1.00  0.00           H  
ATOM   1728 HD22 LEU A 107     -10.665 -12.775 -14.695  1.00  0.00           H  
ATOM   1729 HD23 LEU A 107     -12.060 -12.978 -15.781  1.00  0.00           H  
ATOM   1730  C   LEU A 107      -8.712 -16.021 -18.147  1.00  0.00           C  
ATOM   1731  O   LEU A 107      -7.697 -15.331 -18.096  1.00  0.00           O  
ATOM   1732  N   GLU A 108      -8.682 -17.336 -17.895  1.00  0.00           N  
ATOM   1733  H   GLU A 108      -9.567 -17.835 -17.892  1.00  0.00           H  
ATOM   1734  CA  GLU A 108      -7.442 -18.090 -17.618  1.00  0.00           C  
ATOM   1735  HA  GLU A 108      -6.972 -17.671 -16.728  1.00  0.00           H  
ATOM   1736  CB  GLU A 108      -7.798 -19.565 -17.321  1.00  0.00           C  
ATOM   1737  HB2 GLU A 108      -8.696 -19.614 -16.705  1.00  0.00           H  
ATOM   1738  HB3 GLU A 108      -8.054 -20.039 -18.270  1.00  0.00           H  
ATOM   1739  CG  GLU A 108      -6.673 -20.400 -16.661  1.00  0.00           C  
ATOM   1740  HG2 GLU A 108      -6.855 -21.446 -16.916  1.00  0.00           H  
ATOM   1741  HG3 GLU A 108      -5.717 -20.125 -17.110  1.00  0.00           H  
ATOM   1742  CD  GLU A 108      -6.581 -20.310 -15.119  1.00  0.00           C  
ATOM   1743  OE1 GLU A 108      -5.488 -20.600 -14.572  1.00  0.00           O  
ATOM   1744  OE2 GLU A 108      -7.595 -19.967 -14.467  1.00  0.00           O  
ATOM   1745  C   GLU A 108      -6.434 -17.965 -18.788  1.00  0.00           C  
ATOM   1746  O   GLU A 108      -5.257 -17.657 -18.582  1.00  0.00           O  
ATOM   1747  N   ASN A 109      -6.911 -18.091 -20.037  1.00  0.00           N  
ATOM   1748  H   ASN A 109      -7.907 -18.241 -20.144  1.00  0.00           H  
ATOM   1749  CA  ASN A 109      -6.115 -17.870 -21.256  1.00  0.00           C  
ATOM   1750  HA  ASN A 109      -5.223 -18.498 -21.210  1.00  0.00           H  
ATOM   1751  CB  ASN A 109      -6.954 -18.247 -22.502  1.00  0.00           C  
ATOM   1752  HB2 ASN A 109      -7.987 -18.456 -22.232  1.00  0.00           H  
ATOM   1753  HB3 ASN A 109      -6.979 -17.413 -23.205  1.00  0.00           H  
ATOM   1754  CG  ASN A 109      -6.390 -19.441 -23.243  1.00  0.00           C  
ATOM   1755  OD1 ASN A 109      -5.622 -19.292 -24.189  1.00  0.00           O  
ATOM   1756  ND2 ASN A 109      -6.748 -20.641 -22.840  1.00  0.00           N  
ATOM   1757 HD21 ASN A 109      -6.370 -21.441 -23.314  1.00  0.00           H  
ATOM   1758 HD22 ASN A 109      -7.394 -20.725 -22.071  1.00  0.00           H  
ATOM   1759  C   ASN A 109      -5.628 -16.414 -21.367  1.00  0.00           C  
ATOM   1760  O   ASN A 109      -4.462 -16.161 -21.674  1.00  0.00           O  
ATOM   1761  N   PHE A 110      -6.516 -15.454 -21.111  1.00  0.00           N  
ATOM   1762  H   PHE A 110      -7.473 -15.732 -20.899  1.00  0.00           H  
ATOM   1763  CA  PHE A 110      -6.201 -14.025 -21.134  1.00  0.00           C  
ATOM   1764  HA  PHE A 110      -5.840 -13.760 -22.126  1.00  0.00           H  
ATOM   1765  CB  PHE A 110      -7.515 -13.279 -20.871  1.00  0.00           C  
ATOM   1766  HB2 PHE A 110      -8.280 -13.677 -21.543  1.00  0.00           H  
ATOM   1767  HB3 PHE A 110      -7.843 -13.496 -19.857  1.00  0.00           H  
ATOM   1768  CG  PHE A 110      -7.483 -11.774 -21.027  1.00  0.00           C  
ATOM   1769  CD1 PHE A 110      -8.093 -11.178 -22.147  1.00  0.00           C  
ATOM   1770  HD1 PHE A 110      -8.534 -11.789 -22.923  1.00  0.00           H  
ATOM   1771  CE1 PHE A 110      -8.193  -9.781 -22.228  1.00  0.00           C  
ATOM   1772  HE1 PHE A 110      -8.711  -9.331 -23.060  1.00  0.00           H  
ATOM   1773  CZ  PHE A 110      -7.658  -8.975 -21.212  1.00  0.00           C  
ATOM   1774  HZ  PHE A 110      -7.766  -7.904 -21.264  1.00  0.00           H  
ATOM   1775  CE2 PHE A 110      -7.009  -9.564 -20.114  1.00  0.00           C  
ATOM   1776  HE2 PHE A 110      -6.603  -8.939 -19.333  1.00  0.00           H  
ATOM   1777  CD2 PHE A 110      -6.936 -10.964 -20.013  1.00  0.00           C  
ATOM   1778  HD2 PHE A 110      -6.486 -11.416 -19.142  1.00  0.00           H  
ATOM   1779  C   PHE A 110      -5.100 -13.667 -20.117  1.00  0.00           C  
ATOM   1780  O   PHE A 110      -4.149 -12.953 -20.443  1.00  0.00           O  
ATOM   1781  N   LEU A 111      -5.200 -14.200 -18.896  1.00  0.00           N  
ATOM   1782  H   LEU A 111      -6.012 -14.777 -18.696  1.00  0.00           H  
ATOM   1783  CA  LEU A 111      -4.249 -13.972 -17.805  1.00  0.00           C  
ATOM   1784  HA  LEU A 111      -4.007 -12.912 -17.780  1.00  0.00           H  
ATOM   1785  CB  LEU A 111      -4.897 -14.352 -16.461  1.00  0.00           C  
ATOM   1786  HB2 LEU A 111      -5.277 -15.373 -16.539  1.00  0.00           H  
ATOM   1787  HB3 LEU A 111      -4.128 -14.345 -15.688  1.00  0.00           H  
ATOM   1788  CG  LEU A 111      -6.042 -13.419 -16.013  1.00  0.00           C  
ATOM   1789  HG  LEU A 111      -6.798 -13.342 -16.791  1.00  0.00           H  
ATOM   1790  CD1 LEU A 111      -6.686 -13.990 -14.751  1.00  0.00           C  
ATOM   1791 HD11 LEU A 111      -5.958 -14.035 -13.939  1.00  0.00           H  
ATOM   1792 HD12 LEU A 111      -7.531 -13.373 -14.451  1.00  0.00           H  
ATOM   1793 HD13 LEU A 111      -7.048 -14.999 -14.955  1.00  0.00           H  
ATOM   1794  CD2 LEU A 111      -5.550 -12.007 -15.681  1.00  0.00           C  
ATOM   1795 HD21 LEU A 111      -6.374 -11.418 -15.280  1.00  0.00           H  
ATOM   1796 HD22 LEU A 111      -4.747 -12.051 -14.946  1.00  0.00           H  
ATOM   1797 HD23 LEU A 111      -5.195 -11.520 -16.586  1.00  0.00           H  
ATOM   1798  C   LEU A 111      -2.910 -14.700 -17.996  1.00  0.00           C  
ATOM   1799  O   LEU A 111      -1.874 -14.129 -17.656  1.00  0.00           O  
ATOM   1800  N   GLU A 112      -2.863 -15.907 -18.568  1.00  0.00           N  
ATOM   1801  H   GLU A 112      -3.726 -16.424 -18.735  1.00  0.00           H  
ATOM   1802  CA  GLU A 112      -1.568 -16.530 -18.897  1.00  0.00           C  
ATOM   1803  HA  GLU A 112      -0.937 -16.450 -18.014  1.00  0.00           H  
ATOM   1804  CB  GLU A 112      -1.725 -18.028 -19.214  1.00  0.00           C  
ATOM   1805  HB2 GLU A 112      -2.417 -18.477 -18.500  1.00  0.00           H  
ATOM   1806  HB3 GLU A 112      -2.154 -18.146 -20.211  1.00  0.00           H  
ATOM   1807  CG  GLU A 112      -0.377 -18.780 -19.139  1.00  0.00           C  
ATOM   1808  HG2 GLU A 112      -0.550 -19.824 -19.409  1.00  0.00           H  
ATOM   1809  HG3 GLU A 112       0.307 -18.355 -19.878  1.00  0.00           H  
ATOM   1810  CD  GLU A 112       0.262 -18.721 -17.738  1.00  0.00           C  
ATOM   1811  OE1 GLU A 112      -0.483 -18.786 -16.735  1.00  0.00           O  
ATOM   1812  OE2 GLU A 112       1.500 -18.536 -17.619  1.00  0.00           O  
ATOM   1813  C   GLU A 112      -0.841 -15.774 -20.025  1.00  0.00           C  
ATOM   1814  O   GLU A 112       0.376 -15.579 -19.957  1.00  0.00           O  
ATOM   1815  N   ARG A 113      -1.575 -15.264 -21.028  1.00  0.00           N  
ATOM   1816  H   ARG A 113      -2.577 -15.450 -21.025  1.00  0.00           H  
ATOM   1817  CA  ARG A 113      -1.017 -14.404 -22.094  1.00  0.00           C  
ATOM   1818  HA  ARG A 113      -0.151 -14.896 -22.540  1.00  0.00           H  
ATOM   1819  CB  ARG A 113      -2.067 -14.173 -23.189  1.00  0.00           C  
ATOM   1820  HB2 ARG A 113      -2.985 -13.799 -22.731  1.00  0.00           H  
ATOM   1821  HB3 ARG A 113      -1.706 -13.414 -23.885  1.00  0.00           H  
ATOM   1822  CG  ARG A 113      -2.367 -15.456 -23.982  1.00  0.00           C  
ATOM   1823  HG2 ARG A 113      -1.505 -15.722 -24.594  1.00  0.00           H  
ATOM   1824  HG3 ARG A 113      -2.574 -16.281 -23.302  1.00  0.00           H  
ATOM   1825  CD  ARG A 113      -3.578 -15.212 -24.882  1.00  0.00           C  
ATOM   1826  HD2 ARG A 113      -4.333 -14.666 -24.313  1.00  0.00           H  
ATOM   1827  HD3 ARG A 113      -3.263 -14.593 -25.725  1.00  0.00           H  
ATOM   1828  NE  ARG A 113      -4.202 -16.464 -25.351  1.00  0.00           N  
ATOM   1829  HE  ARG A 113      -4.109 -17.288 -24.773  1.00  0.00           H  
ATOM   1830  CZ  ARG A 113      -5.080 -16.540 -26.330  1.00  0.00           C  
ATOM   1831  NH1 ARG A 113      -5.278 -15.549 -27.141  1.00  0.00           N  
ATOM   1832 HH11 ARG A 113      -4.882 -14.650 -26.949  1.00  0.00           H  
ATOM   1833 HH12 ARG A 113      -6.143 -15.506 -27.689  1.00  0.00           H  
ATOM   1834  NH2 ARG A 113      -5.800 -17.608 -26.490  1.00  0.00           N  
ATOM   1835 HH21 ARG A 113      -5.726 -18.359 -25.808  1.00  0.00           H  
ATOM   1836 HH22 ARG A 113      -6.535 -17.587 -27.176  1.00  0.00           H  
ATOM   1837  C   ARG A 113      -0.519 -13.071 -21.538  1.00  0.00           C  
ATOM   1838  O   ARG A 113       0.594 -12.655 -21.861  1.00  0.00           O  
ATOM   1839  N   LEU A 114      -1.279 -12.453 -20.634  1.00  0.00           N  
ATOM   1840  H   LEU A 114      -2.212 -12.817 -20.464  1.00  0.00           H  
ATOM   1841  CA  LEU A 114      -0.852 -11.251 -19.922  1.00  0.00           C  
ATOM   1842  HA  LEU A 114      -0.604 -10.502 -20.674  1.00  0.00           H  
ATOM   1843  CB  LEU A 114      -2.031 -10.732 -19.084  1.00  0.00           C  
ATOM   1844  HB2 LEU A 114      -2.890 -10.584 -19.742  1.00  0.00           H  
ATOM   1845  HB3 LEU A 114      -2.294 -11.499 -18.359  1.00  0.00           H  
ATOM   1846  CG  LEU A 114      -1.759  -9.422 -18.326  1.00  0.00           C  
ATOM   1847  HG  LEU A 114      -0.929  -9.564 -17.633  1.00  0.00           H  
ATOM   1848  CD1 LEU A 114      -1.432  -8.267 -19.280  1.00  0.00           C  
ATOM   1849 HD11 LEU A 114      -0.487  -8.456 -19.786  1.00  0.00           H  
ATOM   1850 HD12 LEU A 114      -2.230  -8.148 -20.015  1.00  0.00           H  
ATOM   1851 HD13 LEU A 114      -1.330  -7.345 -18.711  1.00  0.00           H  
ATOM   1852  CD2 LEU A 114      -3.013  -9.077 -17.522  1.00  0.00           C  
ATOM   1853 HD21 LEU A 114      -3.827  -8.789 -18.188  1.00  0.00           H  
ATOM   1854 HD22 LEU A 114      -3.324  -9.940 -16.937  1.00  0.00           H  
ATOM   1855 HD23 LEU A 114      -2.797  -8.265 -16.835  1.00  0.00           H  
ATOM   1856  C   LEU A 114       0.418 -11.509 -19.094  1.00  0.00           C  
ATOM   1857  O   LEU A 114       1.383 -10.761 -19.233  1.00  0.00           O  
ATOM   1858  N   LYS A 115       0.484 -12.610 -18.330  1.00  0.00           N  
ATOM   1859  H   LYS A 115      -0.356 -13.183 -18.256  1.00  0.00           H  
ATOM   1860  CA  LYS A 115       1.712 -13.053 -17.635  1.00  0.00           C  
ATOM   1861  HA  LYS A 115       2.048 -12.260 -16.968  1.00  0.00           H  
ATOM   1862  CB  LYS A 115       1.450 -14.325 -16.814  1.00  0.00           C  
ATOM   1863  HB2 LYS A 115       0.809 -14.997 -17.384  1.00  0.00           H  
ATOM   1864  HB3 LYS A 115       2.400 -14.834 -16.638  1.00  0.00           H  
ATOM   1865  CG  LYS A 115       0.831 -14.010 -15.445  1.00  0.00           C  
ATOM   1866  HG2 LYS A 115       1.480 -13.300 -14.933  1.00  0.00           H  
ATOM   1867  HG3 LYS A 115      -0.148 -13.556 -15.586  1.00  0.00           H  
ATOM   1868  CD  LYS A 115       0.694 -15.253 -14.557  1.00  0.00           C  
ATOM   1869  HD2 LYS A 115       1.678 -15.704 -14.417  1.00  0.00           H  
ATOM   1870  HD3 LYS A 115       0.306 -14.955 -13.582  1.00  0.00           H  
ATOM   1871  CE  LYS A 115      -0.255 -16.265 -15.197  1.00  0.00           C  
ATOM   1872  HE2 LYS A 115      -1.250 -15.823 -15.299  1.00  0.00           H  
ATOM   1873  HE3 LYS A 115       0.109 -16.505 -16.200  1.00  0.00           H  
ATOM   1874  NZ  LYS A 115      -0.335 -17.527 -14.435  1.00  0.00           N  
ATOM   1875  HZ1 LYS A 115       0.581 -17.884 -14.226  1.00  0.00           H  
ATOM   1876  HZ2 LYS A 115      -0.865 -17.418 -13.573  1.00  0.00           H  
ATOM   1877  HZ3 LYS A 115      -0.757 -18.227 -15.056  1.00  0.00           H  
ATOM   1878  C   LYS A 115       2.873 -13.327 -18.585  1.00  0.00           C  
ATOM   1879  O   LYS A 115       4.012 -13.067 -18.222  1.00  0.00           O  
ATOM   1880  N   THR A 116       2.613 -13.844 -19.779  1.00  0.00           N  
ATOM   1881  H   THR A 116       1.654 -14.112 -19.970  1.00  0.00           H  
ATOM   1882  CA  THR A 116       3.641 -14.129 -20.792  1.00  0.00           C  
ATOM   1883  HA  THR A 116       4.451 -14.684 -20.322  1.00  0.00           H  
ATOM   1884  CB  THR A 116       3.070 -15.018 -21.906  1.00  0.00           C  
ATOM   1885  HB  THR A 116       2.217 -14.530 -22.373  1.00  0.00           H  
ATOM   1886  CG2 THR A 116       4.094 -15.354 -22.987  1.00  0.00           C  
ATOM   1887 HG21 THR A 116       3.659 -16.068 -23.686  1.00  0.00           H  
ATOM   1888 HG22 THR A 116       4.368 -14.456 -23.539  1.00  0.00           H  
ATOM   1889 HG23 THR A 116       4.986 -15.792 -22.539  1.00  0.00           H  
ATOM   1890  OG1 THR A 116       2.651 -16.237 -21.332  1.00  0.00           O  
ATOM   1891  HG1 THR A 116       1.808 -16.080 -20.870  1.00  0.00           H  
ATOM   1892  C   THR A 116       4.259 -12.844 -21.341  1.00  0.00           C  
ATOM   1893  O   THR A 116       5.481 -12.727 -21.386  1.00  0.00           O  
ATOM   1894  N   ILE A 117       3.448 -11.832 -21.663  1.00  0.00           N  
ATOM   1895  H   ILE A 117       2.443 -11.981 -21.609  1.00  0.00           H  
ATOM   1896  CA  ILE A 117       3.946 -10.497 -22.045  1.00  0.00           C  
ATOM   1897  HA  ILE A 117       4.704 -10.615 -22.823  1.00  0.00           H  
ATOM   1898  CB  ILE A 117       2.789  -9.649 -22.626  1.00  0.00           C  
ATOM   1899  HB  ILE A 117       1.889  -9.834 -22.035  1.00  0.00           H  
ATOM   1900  CG2 ILE A 117       3.068  -8.132 -22.590  1.00  0.00           C  
ATOM   1901 HG21 ILE A 117       3.158  -7.788 -21.559  1.00  0.00           H  
ATOM   1902 HG22 ILE A 117       3.992  -7.906 -23.127  1.00  0.00           H  
ATOM   1903 HG23 ILE A 117       2.245  -7.583 -23.042  1.00  0.00           H  
ATOM   1904  CG1 ILE A 117       2.542 -10.124 -24.077  1.00  0.00           C  
ATOM   1905 HG12 ILE A 117       3.378  -9.814 -24.707  1.00  0.00           H  
ATOM   1906 HG13 ILE A 117       2.502 -11.214 -24.096  1.00  0.00           H  
ATOM   1907  CD1 ILE A 117       1.238  -9.616 -24.695  1.00  0.00           C  
ATOM   1908 HD11 ILE A 117       1.255  -8.532 -24.798  1.00  0.00           H  
ATOM   1909 HD12 ILE A 117       0.403  -9.918 -24.066  1.00  0.00           H  
ATOM   1910 HD13 ILE A 117       1.115 -10.057 -25.686  1.00  0.00           H  
ATOM   1911  C   ILE A 117       4.661  -9.817 -20.870  1.00  0.00           C  
ATOM   1912  O   ILE A 117       5.732  -9.243 -21.051  1.00  0.00           O  
ATOM   1913  N   MET A 118       4.125  -9.910 -19.650  1.00  0.00           N  
ATOM   1914  H   MET A 118       3.213 -10.346 -19.551  1.00  0.00           H  
ATOM   1915  CA  MET A 118       4.772  -9.333 -18.461  1.00  0.00           C  
ATOM   1916  HA  MET A 118       4.998  -8.285 -18.666  1.00  0.00           H  
ATOM   1917  CB  MET A 118       3.815  -9.371 -17.261  1.00  0.00           C  
ATOM   1918  HB2 MET A 118       3.502 -10.402 -17.091  1.00  0.00           H  
ATOM   1919  HB3 MET A 118       4.345  -9.028 -16.374  1.00  0.00           H  
ATOM   1920  CG  MET A 118       2.566  -8.495 -17.440  1.00  0.00           C  
ATOM   1921  HG2 MET A 118       2.138  -8.640 -18.429  1.00  0.00           H  
ATOM   1922  HG3 MET A 118       1.828  -8.826 -16.712  1.00  0.00           H  
ATOM   1923  SD  MET A 118       2.802  -6.720 -17.179  1.00  0.00           S  
ATOM   1924  CE  MET A 118       2.772  -6.091 -18.873  1.00  0.00           C  
ATOM   1925  HE1 MET A 118       2.894  -5.008 -18.852  1.00  0.00           H  
ATOM   1926  HE2 MET A 118       3.581  -6.534 -19.452  1.00  0.00           H  
ATOM   1927  HE3 MET A 118       1.815  -6.332 -19.332  1.00  0.00           H  
ATOM   1928  C   MET A 118       6.115 -10.012 -18.131  1.00  0.00           C  
ATOM   1929  O   MET A 118       7.070  -9.309 -17.806  1.00  0.00           O  
ATOM   1930  N   ARG A 119       6.230 -11.345 -18.286  1.00  0.00           N  
ATOM   1931  H   ARG A 119       5.385 -11.861 -18.511  1.00  0.00           H  
ATOM   1932  CA  ARG A 119       7.489 -12.116 -18.172  1.00  0.00           C  
ATOM   1933  HA  ARG A 119       7.898 -12.009 -17.164  1.00  0.00           H  
ATOM   1934  CB  ARG A 119       7.245 -13.605 -18.486  1.00  0.00           C  
ATOM   1935  HB2 ARG A 119       6.534 -13.671 -19.307  1.00  0.00           H  
ATOM   1936  HB3 ARG A 119       8.179 -14.042 -18.843  1.00  0.00           H  
ATOM   1937  CG  ARG A 119       6.759 -14.490 -17.326  1.00  0.00           C  
ATOM   1938  HG2 ARG A 119       7.587 -14.672 -16.639  1.00  0.00           H  
ATOM   1939  HG3 ARG A 119       5.944 -14.009 -16.788  1.00  0.00           H  
ATOM   1940  CD  ARG A 119       6.273 -15.815 -17.936  1.00  0.00           C  
ATOM   1941  HD2 ARG A 119       7.033 -16.191 -18.625  1.00  0.00           H  
ATOM   1942  HD3 ARG A 119       5.378 -15.589 -18.518  1.00  0.00           H  
ATOM   1943  NE  ARG A 119       5.981 -16.868 -16.935  1.00  0.00           N  
ATOM   1944  HE  ARG A 119       6.663 -16.996 -16.202  1.00  0.00           H  
ATOM   1945  CZ  ARG A 119       4.944 -17.696 -16.967  1.00  0.00           C  
ATOM   1946  NH1 ARG A 119       4.028 -17.632 -17.883  1.00  0.00           N  
ATOM   1947 HH11 ARG A 119       4.130 -17.019 -18.666  1.00  0.00           H  
ATOM   1948 HH12 ARG A 119       3.138 -18.137 -17.786  1.00  0.00           H  
ATOM   1949  NH2 ARG A 119       4.779 -18.621 -16.067  1.00  0.00           N  
ATOM   1950 HH21 ARG A 119       5.419 -18.735 -15.300  1.00  0.00           H  
ATOM   1951 HH22 ARG A 119       4.009 -19.261 -16.194  1.00  0.00           H  
ATOM   1952  C   ARG A 119       8.558 -11.596 -19.130  1.00  0.00           C  
ATOM   1953  O   ARG A 119       9.696 -11.426 -18.704  1.00  0.00           O  
ATOM   1954  N   GLU A 120       8.207 -11.334 -20.391  1.00  0.00           N  
ATOM   1955  H   GLU A 120       7.254 -11.538 -20.670  1.00  0.00           H  
ATOM   1956  CA  GLU A 120       9.106 -10.743 -21.397  1.00  0.00           C  
ATOM   1957  HA  GLU A 120       9.999 -11.363 -21.507  1.00  0.00           H  
ATOM   1958  CB  GLU A 120       8.368 -10.748 -22.754  1.00  0.00           C  
ATOM   1959  HB2 GLU A 120       8.399 -11.759 -23.165  1.00  0.00           H  
ATOM   1960  HB3 GLU A 120       7.318 -10.527 -22.564  1.00  0.00           H  
ATOM   1961  CG  GLU A 120       8.816  -9.751 -23.835  1.00  0.00           C  
ATOM   1962  HG2 GLU A 120       8.030  -9.731 -24.592  1.00  0.00           H  
ATOM   1963  HG3 GLU A 120       8.869  -8.745 -23.415  1.00  0.00           H  
ATOM   1964  CD  GLU A 120      10.138 -10.076 -24.537  1.00  0.00           C  
ATOM   1965  OE1 GLU A 120      10.270  -9.703 -25.725  1.00  0.00           O  
ATOM   1966  OE2 GLU A 120      11.082 -10.603 -23.913  1.00  0.00           O  
ATOM   1967  C   GLU A 120       9.591  -9.352 -20.953  1.00  0.00           C  
ATOM   1968  O   GLU A 120      10.798  -9.127 -20.838  1.00  0.00           O  
ATOM   1969  N   LYS A 121       8.670  -8.439 -20.601  1.00  0.00           N  
ATOM   1970  H   LYS A 121       7.691  -8.705 -20.679  1.00  0.00           H  
ATOM   1971  CA  LYS A 121       9.029  -7.076 -20.159  1.00  0.00           C  
ATOM   1972  HA  LYS A 121       9.626  -6.602 -20.937  1.00  0.00           H  
ATOM   1973  CB  LYS A 121       7.762  -6.236 -19.907  1.00  0.00           C  
ATOM   1974  HB2 LYS A 121       7.136  -6.757 -19.182  1.00  0.00           H  
ATOM   1975  HB3 LYS A 121       8.056  -5.289 -19.453  1.00  0.00           H  
ATOM   1976  CG  LYS A 121       6.911  -5.940 -21.159  1.00  0.00           C  
ATOM   1977  HG2 LYS A 121       6.567  -6.880 -21.584  1.00  0.00           H  
ATOM   1978  HG3 LYS A 121       6.029  -5.383 -20.839  1.00  0.00           H  
ATOM   1979  CD  LYS A 121       7.607  -5.141 -22.275  1.00  0.00           C  
ATOM   1980  HD2 LYS A 121       8.453  -5.713 -22.660  1.00  0.00           H  
ATOM   1981  HD3 LYS A 121       6.896  -5.003 -23.092  1.00  0.00           H  
ATOM   1982  CE  LYS A 121       8.085  -3.765 -21.792  1.00  0.00           C  
ATOM   1983  HE2 LYS A 121       7.227  -3.207 -21.410  1.00  0.00           H  
ATOM   1984  HE3 LYS A 121       8.792  -3.910 -20.971  1.00  0.00           H  
ATOM   1985  NZ  LYS A 121       8.736  -2.996 -22.877  1.00  0.00           N  
ATOM   1986  HZ1 LYS A 121       9.468  -3.533 -23.312  1.00  0.00           H  
ATOM   1987  HZ2 LYS A 121       8.059  -2.739 -23.606  1.00  0.00           H  
ATOM   1988  HZ3 LYS A 121       9.138  -2.140 -22.526  1.00  0.00           H  
ATOM   1989  C   LYS A 121       9.931  -7.086 -18.917  1.00  0.00           C  
ATOM   1990  O   LYS A 121      10.899  -6.331 -18.866  1.00  0.00           O  
ATOM   1991  N   TYR A 122       9.646  -7.959 -17.951  1.00  0.00           N  
ATOM   1992  H   TYR A 122       8.806  -8.518 -18.060  1.00  0.00           H  
ATOM   1993  CA  TYR A 122      10.433  -8.132 -16.726  1.00  0.00           C  
ATOM   1994  HA  TYR A 122      10.614  -7.153 -16.277  1.00  0.00           H  
ATOM   1995  CB  TYR A 122       9.601  -8.959 -15.745  1.00  0.00           C  
ATOM   1996  HB2 TYR A 122       8.673  -8.418 -15.579  1.00  0.00           H  
ATOM   1997  HB3 TYR A 122       9.350  -9.918 -16.202  1.00  0.00           H  
ATOM   1998  CG  TYR A 122      10.252  -9.218 -14.400  1.00  0.00           C  
ATOM   1999  CD1 TYR A 122      11.043 -10.367 -14.199  1.00  0.00           C  
ATOM   2000  HD1 TYR A 122      11.210 -11.060 -15.013  1.00  0.00           H  
ATOM   2001  CE1 TYR A 122      11.637 -10.607 -12.944  1.00  0.00           C  
ATOM   2002  HE1 TYR A 122      12.256 -11.479 -12.798  1.00  0.00           H  
ATOM   2003  CZ  TYR A 122      11.430  -9.701 -11.882  1.00  0.00           C  
ATOM   2004  OH  TYR A 122      12.001  -9.926 -10.668  1.00  0.00           O  
ATOM   2005  HH  TYR A 122      12.645 -10.637 -10.714  1.00  0.00           H  
ATOM   2006  CE2 TYR A 122      10.634  -8.553 -12.087  1.00  0.00           C  
ATOM   2007  HE2 TYR A 122      10.493  -7.856 -11.282  1.00  0.00           H  
ATOM   2008  CD2 TYR A 122      10.051  -8.309 -13.344  1.00  0.00           C  
ATOM   2009  HD2 TYR A 122       9.450  -7.423 -13.500  1.00  0.00           H  
ATOM   2010  C   TYR A 122      11.800  -8.784 -16.972  1.00  0.00           C  
ATOM   2011  O   TYR A 122      12.798  -8.331 -16.422  1.00  0.00           O  
ATOM   2012  N   SER A 123      11.877  -9.801 -17.839  1.00  0.00           N  
ATOM   2013  H   SER A 123      11.019 -10.146 -18.253  1.00  0.00           H  
ATOM   2014  CA  SER A 123      13.144 -10.450 -18.229  1.00  0.00           C  
ATOM   2015  HA  SER A 123      13.666 -10.787 -17.333  1.00  0.00           H  
ATOM   2016  CB  SER A 123      12.895 -11.667 -19.130  1.00  0.00           C  
ATOM   2017  HB2 SER A 123      12.433 -11.347 -20.066  1.00  0.00           H  
ATOM   2018  HB3 SER A 123      13.851 -12.140 -19.359  1.00  0.00           H  
ATOM   2019  OG  SER A 123      12.058 -12.610 -18.493  1.00  0.00           O  
ATOM   2020  HG  SER A 123      11.151 -12.255 -18.522  1.00  0.00           H  
ATOM   2021  C   SER A 123      14.063  -9.477 -18.970  1.00  0.00           C  
ATOM   2022  O   SER A 123      15.266  -9.437 -18.725  1.00  0.00           O  
ATOM   2023  N   LYS A 124      13.489  -8.625 -19.828  1.00  0.00           N  
ATOM   2024  H   LYS A 124      12.499  -8.752 -20.029  1.00  0.00           H  
ATOM   2025  CA  LYS A 124      14.174  -7.481 -20.452  1.00  0.00           C  
ATOM   2026  HA  LYS A 124      15.208  -7.773 -20.641  1.00  0.00           H  
ATOM   2027  CB  LYS A 124      13.523  -7.171 -21.812  1.00  0.00           C  
ATOM   2028  HB2 LYS A 124      12.443  -7.066 -21.693  1.00  0.00           H  
ATOM   2029  HB3 LYS A 124      13.928  -6.244 -22.217  1.00  0.00           H  
ATOM   2030  CG  LYS A 124      13.850  -8.314 -22.785  1.00  0.00           C  
ATOM   2031  HG2 LYS A 124      14.933  -8.377 -22.900  1.00  0.00           H  
ATOM   2032  HG3 LYS A 124      13.490  -9.258 -22.374  1.00  0.00           H  
ATOM   2033  CD  LYS A 124      13.220  -8.130 -24.165  1.00  0.00           C  
ATOM   2034  HD2 LYS A 124      12.134  -8.115 -24.058  1.00  0.00           H  
ATOM   2035  HD3 LYS A 124      13.558  -7.196 -24.616  1.00  0.00           H  
ATOM   2036  CE  LYS A 124      13.656  -9.328 -25.017  1.00  0.00           C  
ATOM   2037  HE2 LYS A 124      14.725  -9.248 -25.230  1.00  0.00           H  
ATOM   2038  HE3 LYS A 124      13.482 -10.235 -24.425  1.00  0.00           H  
ATOM   2039  NZ  LYS A 124      12.868  -9.434 -26.262  1.00  0.00           N  
ATOM   2040  HZ1 LYS A 124      11.895  -9.626 -26.001  1.00  0.00           H  
ATOM   2041  HZ2 LYS A 124      12.859  -8.581 -26.795  1.00  0.00           H  
ATOM   2042  HZ3 LYS A 124      13.152 -10.220 -26.822  1.00  0.00           H  
ATOM   2043  C   LYS A 124      14.300  -6.266 -19.523  1.00  0.00           C  
ATOM   2044  O   LYS A 124      14.592  -5.170 -19.991  1.00  0.00           O  
ATOM   2045  N   CYS A 125      14.100  -6.458 -18.217  1.00  0.00           N  
ATOM   2046  H   CYS A 125      13.834  -7.384 -17.917  1.00  0.00           H  
ATOM   2047  CA  CYS A 125      14.394  -5.506 -17.148  1.00  0.00           C  
ATOM   2048  HA  CYS A 125      13.954  -5.920 -16.240  1.00  0.00           H  
ATOM   2049  CB  CYS A 125      15.916  -5.470 -16.918  1.00  0.00           C  
ATOM   2050  HB2 CYS A 125      16.428  -5.173 -17.836  1.00  0.00           H  
ATOM   2051  HB3 CYS A 125      16.156  -4.741 -16.142  1.00  0.00           H  
ATOM   2052  SG  CYS A 125      16.497  -7.108 -16.377  1.00  0.00           S  
ATOM   2053  HG  CYS A 125      16.187  -7.814 -17.477  1.00  0.00           H  
ATOM   2054  C   CYS A 125      13.730  -4.122 -17.303  1.00  0.00           C  
ATOM   2055  O   CYS A 125      14.247  -3.141 -16.762  1.00  0.00           O  
ATOM   2056  N   SER A 126      12.573  -4.049 -17.986  1.00  0.00           N  
ATOM   2057  H   SER A 126      12.151  -4.926 -18.271  1.00  0.00           H  
ATOM   2058  CA  SER A 126      11.756  -2.826 -18.139  1.00  0.00           C  
ATOM   2059  HA  SER A 126      12.345  -2.052 -18.634  1.00  0.00           H  
ATOM   2060  CB  SER A 126      10.500  -3.094 -18.966  1.00  0.00           C  
ATOM   2061  HB2 SER A 126       9.953  -3.930 -18.530  1.00  0.00           H  
ATOM   2062  HB3 SER A 126       9.860  -2.209 -18.965  1.00  0.00           H  
ATOM   2063  OG  SER A 126      10.909  -3.403 -20.286  1.00  0.00           O  
ATOM   2064  HG  SER A 126      11.723  -3.916 -20.177  1.00  0.00           H  
ATOM   2065  C   SER A 126      11.372  -2.263 -16.780  1.00  0.00           C  
ATOM   2066  O   SER A 126      11.712  -1.094 -16.519  1.00  0.00           O  
ATOM   2067  OXT SER A 126      10.881  -3.028 -15.926  1.00  0.00           O  
TER    2068      SER   126                                                      
ATOM   2068  N   MET B 127      -9.402  29.637  16.375  1.00  0.00           N  
ATOM   2069  H1  MET B 127      -9.175  30.528  15.957  1.00  0.00           H  
ATOM   2070  H2  MET B 127      -8.618  29.001  16.266  1.00  0.00           H  
ATOM   2071  H3  MET B 127     -10.202  29.260  15.885  1.00  0.00           H  
ATOM   2072  CA  MET B 127      -9.721  29.823  17.813  1.00  0.00           C  
ATOM   2073  HA  MET B 127      -9.658  28.847  18.290  1.00  0.00           H  
ATOM   2074  CB  MET B 127      -8.727  30.761  18.528  1.00  0.00           C  
ATOM   2075  HB2 MET B 127      -8.971  30.767  19.591  1.00  0.00           H  
ATOM   2076  HB3 MET B 127      -7.715  30.371  18.431  1.00  0.00           H  
ATOM   2077  CG  MET B 127      -8.720  32.213  18.034  1.00  0.00           C  
ATOM   2078  HG2 MET B 127      -9.737  32.602  17.989  1.00  0.00           H  
ATOM   2079  HG3 MET B 127      -8.171  32.806  18.766  1.00  0.00           H  
ATOM   2080  SD  MET B 127      -7.913  32.437  16.427  1.00  0.00           S  
ATOM   2081  CE  MET B 127      -7.675  34.236  16.457  1.00  0.00           C  
ATOM   2082  HE1 MET B 127      -6.980  34.502  17.254  1.00  0.00           H  
ATOM   2083  HE2 MET B 127      -7.269  34.565  15.501  1.00  0.00           H  
ATOM   2084  HE3 MET B 127      -8.627  34.736  16.631  1.00  0.00           H  
ATOM   2085  C   MET B 127     -11.157  30.292  17.994  1.00  0.00           C  
ATOM   2086  O   MET B 127     -11.719  30.837  17.056  1.00  0.00           O  
ATOM   2087  N   HIE B 128     -11.721  30.092  19.192  1.00  0.00           N  
ATOM   2088  H   HIE B 128     -11.172  29.639  19.908  1.00  0.00           H  
ATOM   2089  CA  HIE B 128     -13.158  30.225  19.512  1.00  0.00           C  
ATOM   2090  HA  HIE B 128     -13.684  29.353  19.116  1.00  0.00           H  
ATOM   2091  CB  HIE B 128     -13.320  30.231  21.048  1.00  0.00           C  
ATOM   2092  HB2 HIE B 128     -13.819  31.143  21.379  1.00  0.00           H  
ATOM   2093  HB3 HIE B 128     -12.347  30.203  21.539  1.00  0.00           H  
ATOM   2094  CG  HIE B 128     -14.114  29.056  21.534  1.00  0.00           C  
ATOM   2095  ND1 HIE B 128     -13.633  27.752  21.586  1.00  0.00           N  
ATOM   2096  CE1 HIE B 128     -14.671  26.998  21.977  1.00  0.00           C  
ATOM   2097  HE1 HIE B 128     -14.639  25.921  22.084  1.00  0.00           H  
ATOM   2098  NE2 HIE B 128     -15.761  27.762  22.178  1.00  0.00           N  
ATOM   2099  HE2 HIE B 128     -16.673  27.416  22.443  1.00  0.00           H  
ATOM   2100  CD2 HIE B 128     -15.429  29.069  21.893  1.00  0.00           C  
ATOM   2101  HD2 HIE B 128     -16.082  29.931  21.904  1.00  0.00           H  
ATOM   2102  C   HIE B 128     -13.874  31.449  18.924  1.00  0.00           C  
ATOM   2103  O   HIE B 128     -14.943  31.318  18.343  1.00  0.00           O  
ATOM   2104  N   HIE B 129     -13.285  32.632  19.071  1.00  0.00           N  
ATOM   2105  H   HIE B 129     -12.478  32.672  19.676  1.00  0.00           H  
ATOM   2106  CA  HIE B 129     -13.893  33.917  18.704  1.00  0.00           C  
ATOM   2107  HA  HIE B 129     -14.938  33.920  19.018  1.00  0.00           H  
ATOM   2108  CB  HIE B 129     -13.136  35.024  19.458  1.00  0.00           C  
ATOM   2109  HB2 HIE B 129     -13.590  35.984  19.211  1.00  0.00           H  
ATOM   2110  HB3 HIE B 129     -12.105  35.050  19.104  1.00  0.00           H  
ATOM   2111  CG  HIE B 129     -13.115  34.890  20.962  1.00  0.00           C  
ATOM   2112  ND1 HIE B 129     -12.626  33.797  21.687  1.00  0.00           N  
ATOM   2113  CE1 HIE B 129     -12.767  34.121  22.981  1.00  0.00           C  
ATOM   2114  HE1 HIE B 129     -12.501  33.477  23.809  1.00  0.00           H  
ATOM   2115  NE2 HIE B 129     -13.277  35.358  23.101  1.00  0.00           N  
ATOM   2116  HE2 HIE B 129     -13.456  35.833  23.973  1.00  0.00           H  
ATOM   2117  CD2 HIE B 129     -13.495  35.863  21.839  1.00  0.00           C  
ATOM   2118  HD2 HIE B 129     -13.877  36.841  21.581  1.00  0.00           H  
ATOM   2119  C   HIE B 129     -13.878  34.238  17.201  1.00  0.00           C  
ATOM   2120  O   HIE B 129     -14.374  35.291  16.807  1.00  0.00           O  
ATOM   2121  N   HIE B 130     -13.229  33.415  16.374  1.00  0.00           N  
ATOM   2122  H   HIE B 130     -12.941  32.509  16.724  1.00  0.00           H  
ATOM   2123  CA  HIE B 130     -12.615  33.876  15.125  1.00  0.00           C  
ATOM   2124  HA  HIE B 130     -12.956  34.887  14.891  1.00  0.00           H  
ATOM   2125  CB  HIE B 130     -11.104  33.955  15.367  1.00  0.00           C  
ATOM   2126  HB2 HIE B 130     -10.735  32.965  15.632  1.00  0.00           H  
ATOM   2127  HB3 HIE B 130     -10.917  34.625  16.206  1.00  0.00           H  
ATOM   2128  CG  HIE B 130     -10.327  34.452  14.181  1.00  0.00           C  
ATOM   2129  ND1 HIE B 130     -10.165  35.788  13.820  1.00  0.00           N  
ATOM   2130  CE1 HIE B 130      -9.479  35.772  12.668  1.00  0.00           C  
ATOM   2131  HE1 HIE B 130      -9.227  36.656  12.097  1.00  0.00           H  
ATOM   2132  NE2 HIE B 130      -9.205  34.508  12.299  1.00  0.00           N  
ATOM   2133  HE2 HIE B 130      -8.814  34.213  11.404  1.00  0.00           H  
ATOM   2134  CD2 HIE B 130      -9.739  33.662  13.240  1.00  0.00           C  
ATOM   2135  HD2 HIE B 130      -9.762  32.581  13.210  1.00  0.00           H  
ATOM   2136  C   HIE B 130     -12.957  32.984  13.928  1.00  0.00           C  
ATOM   2137  O   HIE B 130     -12.401  31.898  13.771  1.00  0.00           O  
ATOM   2138  N   HIE B 131     -13.844  33.474  13.059  1.00  0.00           N  
ATOM   2139  H   HIE B 131     -14.257  34.372  13.259  1.00  0.00           H  
ATOM   2140  CA  HIE B 131     -14.313  32.768  11.856  1.00  0.00           C  
ATOM   2141  HA  HIE B 131     -14.606  31.753  12.132  1.00  0.00           H  
ATOM   2142  CB  HIE B 131     -15.549  33.504  11.303  1.00  0.00           C  
ATOM   2143  HB2 HIE B 131     -16.384  33.321  11.978  1.00  0.00           H  
ATOM   2144  HB3 HIE B 131     -15.820  33.079  10.337  1.00  0.00           H  
ATOM   2145  CG  HIE B 131     -15.384  35.000  11.147  1.00  0.00           C  
ATOM   2146  ND1 HIE B 131     -14.415  35.640  10.372  1.00  0.00           N  
ATOM   2147  CE1 HIE B 131     -14.620  36.955  10.527  1.00  0.00           C  
ATOM   2148  HE1 HIE B 131     -14.030  37.728  10.051  1.00  0.00           H  
ATOM   2149  NE2 HIE B 131     -15.660  37.171  11.349  1.00  0.00           N  
ATOM   2150  HE2 HIE B 131     -16.013  38.076  11.620  1.00  0.00           H  
ATOM   2151  CD2 HIE B 131     -16.157  35.950  11.749  1.00  0.00           C  
ATOM   2152  HD2 HIE B 131     -16.997  35.767  12.406  1.00  0.00           H  
ATOM   2153  C   HIE B 131     -13.264  32.607  10.743  1.00  0.00           C  
ATOM   2154  O   HIE B 131     -13.365  31.668   9.954  1.00  0.00           O  
ATOM   2155  N   HIE B 132     -12.267  33.498  10.646  1.00  0.00           N  
ATOM   2156  H   HIE B 132     -12.263  34.269  11.297  1.00  0.00           H  
ATOM   2157  CA  HIE B 132     -11.315  33.513   9.527  1.00  0.00           C  
ATOM   2158  HA  HIE B 132     -11.865  33.196   8.639  1.00  0.00           H  
ATOM   2159  CB  HIE B 132     -10.825  34.946   9.243  1.00  0.00           C  
ATOM   2160  HB2 HIE B 132     -10.010  35.211   9.909  1.00  0.00           H  
ATOM   2161  HB3 HIE B 132     -11.644  35.643   9.429  1.00  0.00           H  
ATOM   2162  CG  HIE B 132     -10.374  35.155   7.818  1.00  0.00           C  
ATOM   2163  ND1 HIE B 132      -9.052  35.193   7.358  1.00  0.00           N  
ATOM   2164  CE1 HIE B 132      -9.137  35.387   6.032  1.00  0.00           C  
ATOM   2165  HE1 HIE B 132      -8.286  35.460   5.368  1.00  0.00           H  
ATOM   2166  NE2 HIE B 132     -10.421  35.478   5.645  1.00  0.00           N  
ATOM   2167  HE2 HIE B 132     -10.745  35.646   4.701  1.00  0.00           H  
ATOM   2168  CD2 HIE B 132     -11.216  35.332   6.759  1.00  0.00           C  
ATOM   2169  HD2 HIE B 132     -12.298  35.350   6.804  1.00  0.00           H  
ATOM   2170  C   HIE B 132     -10.209  32.468   9.723  1.00  0.00           C  
ATOM   2171  O   HIE B 132      -9.055  32.786  10.034  1.00  0.00           O  
ATOM   2172  N   HIE B 133     -10.595  31.196   9.607  1.00  0.00           N  
ATOM   2173  H   HIE B 133     -11.586  31.026   9.462  1.00  0.00           H  
ATOM   2174  CA  HIE B 133      -9.701  30.047   9.699  1.00  0.00           C  
ATOM   2175  HA  HIE B 133      -9.276  30.025  10.702  1.00  0.00           H  
ATOM   2176  CB  HIE B 133     -10.486  28.750   9.498  1.00  0.00           C  
ATOM   2177  HB2 HIE B 133      -9.789  27.918   9.398  1.00  0.00           H  
ATOM   2178  HB3 HIE B 133     -11.075  28.814   8.584  1.00  0.00           H  
ATOM   2179  CG  HIE B 133     -11.382  28.460  10.667  1.00  0.00           C  
ATOM   2180  ND1 HIE B 133     -10.924  28.150  11.950  1.00  0.00           N  
ATOM   2181  CE1 HIE B 133     -12.036  27.960  12.679  1.00  0.00           C  
ATOM   2182  HE1 HIE B 133     -12.057  27.670  13.720  1.00  0.00           H  
ATOM   2183  NE2 HIE B 133     -13.134  28.123  11.928  1.00  0.00           N  
ATOM   2184  HE2 HIE B 133     -14.085  27.903  12.251  1.00  0.00           H  
ATOM   2185  CD2 HIE B 133     -12.745  28.457  10.652  1.00  0.00           C  
ATOM   2186  HD2 HIE B 133     -13.389  28.669   9.810  1.00  0.00           H  
ATOM   2187  C   HIE B 133      -8.559  30.166   8.695  1.00  0.00           C  
ATOM   2188  O   HIE B 133      -8.762  30.455   7.517  1.00  0.00           O  
ATOM   2189  N   LYS B 134      -7.336  29.965   9.186  1.00  0.00           N  
ATOM   2190  H   LYS B 134      -7.248  29.735  10.164  1.00  0.00           H  
ATOM   2191  CA  LYS B 134      -6.121  30.296   8.448  1.00  0.00           C  
ATOM   2192  HA  LYS B 134      -6.341  30.240   7.379  1.00  0.00           H  
ATOM   2193  CB  LYS B 134      -5.732  31.743   8.784  1.00  0.00           C  
ATOM   2194  HB2 LYS B 134      -6.634  32.360   8.781  1.00  0.00           H  
ATOM   2195  HB3 LYS B 134      -5.294  31.787   9.781  1.00  0.00           H  
ATOM   2196  CG  LYS B 134      -4.759  32.331   7.758  1.00  0.00           C  
ATOM   2197  HG2 LYS B 134      -3.829  31.761   7.756  1.00  0.00           H  
ATOM   2198  HG3 LYS B 134      -5.214  32.278   6.767  1.00  0.00           H  
ATOM   2199  CD  LYS B 134      -4.461  33.793   8.100  1.00  0.00           C  
ATOM   2200  HD2 LYS B 134      -5.403  34.341   8.199  1.00  0.00           H  
ATOM   2201  HD3 LYS B 134      -3.916  33.832   9.047  1.00  0.00           H  
ATOM   2202  CE  LYS B 134      -3.619  34.420   6.986  1.00  0.00           C  
ATOM   2203  HE2 LYS B 134      -2.705  33.830   6.861  1.00  0.00           H  
ATOM   2204  HE3 LYS B 134      -4.187  34.362   6.052  1.00  0.00           H  
ATOM   2205  NZ  LYS B 134      -3.289  35.831   7.299  1.00  0.00           N  
ATOM   2206  HZ1 LYS B 134      -2.755  35.873   8.158  1.00  0.00           H  
ATOM   2207  HZ2 LYS B 134      -2.740  36.240   6.554  1.00  0.00           H  
ATOM   2208  HZ3 LYS B 134      -4.140  36.365   7.420  1.00  0.00           H  
ATOM   2209  C   LYS B 134      -5.015  29.299   8.756  1.00  0.00           C  
ATOM   2210  O   LYS B 134      -4.756  28.986   9.919  1.00  0.00           O  
ATOM   2211  N   VAL B 135      -4.384  28.807   7.699  1.00  0.00           N  
ATOM   2212  H   VAL B 135      -4.674  29.122   6.787  1.00  0.00           H  
ATOM   2213  CA  VAL B 135      -3.220  27.922   7.754  1.00  0.00           C  
ATOM   2214  HA  VAL B 135      -3.358  27.212   8.570  1.00  0.00           H  
ATOM   2215  CB  VAL B 135      -3.120  27.113   6.445  1.00  0.00           C  
ATOM   2216  HB  VAL B 135      -3.047  27.807   5.607  1.00  0.00           H  
ATOM   2217  CG1 VAL B 135      -1.905  26.188   6.407  1.00  0.00           C  
ATOM   2218 HG11 VAL B 135      -0.982  26.766   6.413  1.00  0.00           H  
ATOM   2219 HG12 VAL B 135      -1.927  25.506   7.257  1.00  0.00           H  
ATOM   2220 HG13 VAL B 135      -1.931  25.609   5.486  1.00  0.00           H  
ATOM   2221  CG2 VAL B 135      -4.369  26.238   6.246  1.00  0.00           C  
ATOM   2222 HG21 VAL B 135      -4.278  25.668   5.321  1.00  0.00           H  
ATOM   2223 HG22 VAL B 135      -4.480  25.544   7.080  1.00  0.00           H  
ATOM   2224 HG23 VAL B 135      -5.263  26.855   6.171  1.00  0.00           H  
ATOM   2225  C   VAL B 135      -1.952  28.739   8.043  1.00  0.00           C  
ATOM   2226  O   VAL B 135      -1.790  29.849   7.538  1.00  0.00           O  
ATOM   2227  N   LEU B 136      -1.077  28.174   8.875  1.00  0.00           N  
ATOM   2228  H   LEU B 136      -1.348  27.275   9.250  1.00  0.00           H  
ATOM   2229  CA  LEU B 136       0.252  28.665   9.261  1.00  0.00           C  
ATOM   2230  HA  LEU B 136       0.404  29.670   8.859  1.00  0.00           H  
ATOM   2231  CB  LEU B 136       0.279  28.737  10.802  1.00  0.00           C  
ATOM   2232  HB2 LEU B 136      -0.413  29.518  11.115  1.00  0.00           H  
ATOM   2233  HB3 LEU B 136      -0.089  27.788  11.192  1.00  0.00           H  
ATOM   2234  CG  LEU B 136       1.653  29.002  11.453  1.00  0.00           C  
ATOM   2235  HG  LEU B 136       2.365  28.238  11.139  1.00  0.00           H  
ATOM   2236  CD1 LEU B 136       2.205  30.384  11.105  1.00  0.00           C  
ATOM   2237 HD11 LEU B 136       3.160  30.541  11.606  1.00  0.00           H  
ATOM   2238 HD12 LEU B 136       2.376  30.453  10.030  1.00  0.00           H  
ATOM   2239 HD13 LEU B 136       1.505  31.164  11.404  1.00  0.00           H  
ATOM   2240  CD2 LEU B 136       1.521  28.899  12.974  1.00  0.00           C  
ATOM   2241 HD21 LEU B 136       1.143  27.915  13.249  1.00  0.00           H  
ATOM   2242 HD22 LEU B 136       0.839  29.664  13.345  1.00  0.00           H  
ATOM   2243 HD23 LEU B 136       2.499  29.044  13.433  1.00  0.00           H  
ATOM   2244  C   LEU B 136       1.381  27.770   8.708  1.00  0.00           C  
ATOM   2245  O   LEU B 136       2.488  28.246   8.482  1.00  0.00           O  
ATOM   2246  N   GLN B 137       1.112  26.478   8.495  1.00  0.00           N  
ATOM   2247  H   GLN B 137       0.177  26.146   8.694  1.00  0.00           H  
ATOM   2248  CA  GLN B 137       2.023  25.511   7.864  1.00  0.00           C  
ATOM   2249  HA  GLN B 137       2.667  26.048   7.165  1.00  0.00           H  
ATOM   2250  CB  GLN B 137       2.902  24.823   8.936  1.00  0.00           C  
ATOM   2251  HB2 GLN B 137       2.997  25.479   9.804  1.00  0.00           H  
ATOM   2252  HB3 GLN B 137       2.420  23.898   9.241  1.00  0.00           H  
ATOM   2253  CG  GLN B 137       4.317  24.466   8.457  1.00  0.00           C  
ATOM   2254  HG2 GLN B 137       4.232  23.829   7.576  1.00  0.00           H  
ATOM   2255  HG3 GLN B 137       4.838  25.379   8.166  1.00  0.00           H  
ATOM   2256  CD  GLN B 137       5.172  23.735   9.507  1.00  0.00           C  
ATOM   2257  OE1 GLN B 137       4.956  23.759  10.720  1.00  0.00           O  
ATOM   2258  NE2 GLN B 137       6.210  23.054   9.070  1.00  0.00           N  
ATOM   2259 HE21 GLN B 137       6.741  22.527   9.738  1.00  0.00           H  
ATOM   2260 HE22 GLN B 137       6.401  23.002   8.083  1.00  0.00           H  
ATOM   2261  C   GLN B 137       1.158  24.514   7.074  1.00  0.00           C  
ATOM   2262  O   GLN B 137       0.177  24.004   7.620  1.00  0.00           O  
ATOM   2263  N   GLU B 138       1.468  24.306   5.792  1.00  0.00           N  
ATOM   2264  H   GLU B 138       2.304  24.728   5.416  1.00  0.00           H  
ATOM   2265  CA  GLU B 138       0.567  23.669   4.813  1.00  0.00           C  
ATOM   2266  HA  GLU B 138      -0.380  24.193   4.870  1.00  0.00           H  
ATOM   2267  CB  GLU B 138       1.117  23.873   3.394  1.00  0.00           C  
ATOM   2268  HB2 GLU B 138       2.186  23.656   3.383  1.00  0.00           H  
ATOM   2269  HB3 GLU B 138       0.622  23.182   2.711  1.00  0.00           H  
ATOM   2270  CG  GLU B 138       0.876  25.296   2.888  1.00  0.00           C  
ATOM   2271  HG2 GLU B 138      -0.199  25.493   2.878  1.00  0.00           H  
ATOM   2272  HG3 GLU B 138       1.345  26.016   3.566  1.00  0.00           H  
ATOM   2273  CD  GLU B 138       1.437  25.442   1.471  1.00  0.00           C  
ATOM   2274  OE1 GLU B 138       0.887  24.786   0.555  1.00  0.00           O  
ATOM   2275  OE2 GLU B 138       2.424  26.193   1.322  1.00  0.00           O  
ATOM   2276  C   GLU B 138       0.278  22.167   5.030  1.00  0.00           C  
ATOM   2277  O   GLU B 138       1.091  21.471   5.641  1.00  0.00           O  
ATOM   2278  N   PRO B 139      -0.846  21.645   4.485  1.00  0.00           N  
ATOM   2279  CD  PRO B 139      -1.997  22.393   3.996  1.00  0.00           C  
ATOM   2280  HD2 PRO B 139      -1.847  22.626   2.944  1.00  0.00           H  
ATOM   2281  HD3 PRO B 139      -2.177  23.304   4.564  1.00  0.00           H  
ATOM   2282  CG  PRO B 139      -3.192  21.462   4.169  1.00  0.00           C  
ATOM   2283  HG2 PRO B 139      -3.998  21.700   3.478  1.00  0.00           H  
ATOM   2284  HG3 PRO B 139      -3.544  21.506   5.199  1.00  0.00           H  
ATOM   2285  CB  PRO B 139      -2.581  20.095   3.889  1.00  0.00           C  
ATOM   2286  HB2 PRO B 139      -2.548  19.933   2.812  1.00  0.00           H  
ATOM   2287  HB3 PRO B 139      -3.143  19.298   4.377  1.00  0.00           H  
ATOM   2288  CA  PRO B 139      -1.161  20.216   4.458  1.00  0.00           C  
ATOM   2289  HA  PRO B 139      -1.190  19.866   5.479  1.00  0.00           H  
ATOM   2290  C   PRO B 139      -0.164  19.341   3.687  1.00  0.00           C  
ATOM   2291  O   PRO B 139      -0.043  19.414   2.465  1.00  0.00           O  
ATOM   2292  N   THR B 140       0.494  18.428   4.404  1.00  0.00           N  
ATOM   2293  H   THR B 140       0.340  18.430   5.410  1.00  0.00           H  
ATOM   2294  CA  THR B 140       1.271  17.320   3.821  1.00  0.00           C  
ATOM   2295  HA  THR B 140       1.305  17.457   2.740  1.00  0.00           H  
ATOM   2296  CB  THR B 140       2.723  17.354   4.316  1.00  0.00           C  
ATOM   2297  HB  THR B 140       3.104  18.373   4.230  1.00  0.00           H  
ATOM   2298  CG2 THR B 140       2.902  16.881   5.759  1.00  0.00           C  
ATOM   2299 HG21 THR B 140       2.286  17.486   6.424  1.00  0.00           H  
ATOM   2300 HG22 THR B 140       2.623  15.834   5.861  1.00  0.00           H  
ATOM   2301 HG23 THR B 140       3.946  16.997   6.046  1.00  0.00           H  
ATOM   2302  OG1 THR B 140       3.497  16.520   3.484  1.00  0.00           O  
ATOM   2303  HG1 THR B 140       3.694  17.026   2.692  1.00  0.00           H  
ATOM   2304  C   THR B 140       0.580  15.974   4.070  1.00  0.00           C  
ATOM   2305  O   THR B 140      -0.243  15.872   4.976  1.00  0.00           O  
ATOM   2306  N   CYS B 141       0.853  14.947   3.254  1.00  0.00           N  
ATOM   2307  H   CYS B 141       1.614  15.046   2.597  1.00  0.00           H  
ATOM   2308  CA  CYS B 141       0.126  13.666   3.263  1.00  0.00           C  
ATOM   2309  HA  CYS B 141      -0.246  13.491   4.270  1.00  0.00           H  
ATOM   2310  CB  CYS B 141      -1.086  13.794   2.323  1.00  0.00           C  
ATOM   2311  HB2 CYS B 141      -1.678  14.659   2.625  1.00  0.00           H  
ATOM   2312  HB3 CYS B 141      -0.740  13.947   1.301  1.00  0.00           H  
ATOM   2313  SG  CYS B 141      -2.147  12.319   2.387  1.00  0.00           S  
ATOM   2314  HG  CYS B 141      -1.359  11.498   1.676  1.00  0.00           H  
ATOM   2315  C   CYS B 141       1.025  12.469   2.892  1.00  0.00           C  
ATOM   2316  O   CYS B 141       1.863  12.579   1.996  1.00  0.00           O  
ATOM   2317  N   VAL B 142       0.848  11.326   3.564  1.00  0.00           N  
ATOM   2318  H   VAL B 142       0.139  11.313   4.296  1.00  0.00           H  
ATOM   2319  CA  VAL B 142       1.724  10.144   3.457  1.00  0.00           C  
ATOM   2320  HA  VAL B 142       2.136  10.124   2.451  1.00  0.00           H  
ATOM   2321  CB  VAL B 142       2.913  10.297   4.432  1.00  0.00           C  
ATOM   2322  HB  VAL B 142       3.355  11.281   4.272  1.00  0.00           H  
ATOM   2323  CG1 VAL B 142       2.522  10.194   5.912  1.00  0.00           C  
ATOM   2324 HG11 VAL B 142       1.730  10.909   6.138  1.00  0.00           H  
ATOM   2325 HG12 VAL B 142       3.385  10.429   6.535  1.00  0.00           H  
ATOM   2326 HG13 VAL B 142       2.173   9.189   6.150  1.00  0.00           H  
ATOM   2327  CG2 VAL B 142       4.006   9.265   4.161  1.00  0.00           C  
ATOM   2328 HG21 VAL B 142       3.629   8.255   4.320  1.00  0.00           H  
ATOM   2329 HG22 VAL B 142       4.356   9.374   3.138  1.00  0.00           H  
ATOM   2330 HG23 VAL B 142       4.847   9.443   4.831  1.00  0.00           H  
ATOM   2331  C   VAL B 142       0.946   8.834   3.663  1.00  0.00           C  
ATOM   2332  O   VAL B 142       0.063   8.761   4.509  1.00  0.00           O  
ATOM   2333  N   SER B 143       1.254   7.790   2.894  1.00  0.00           N  
ATOM   2334  H   SER B 143       1.994   7.900   2.210  1.00  0.00           H  
ATOM   2335  CA  SER B 143       0.563   6.494   2.919  1.00  0.00           C  
ATOM   2336  HA  SER B 143      -0.429   6.629   3.335  1.00  0.00           H  
ATOM   2337  CB  SER B 143       0.413   5.990   1.481  1.00  0.00           C  
ATOM   2338  HB2 SER B 143       0.074   6.799   0.840  1.00  0.00           H  
ATOM   2339  HB3 SER B 143       1.387   5.653   1.120  1.00  0.00           H  
ATOM   2340  OG  SER B 143      -0.508   4.923   1.408  1.00  0.00           O  
ATOM   2341  HG  SER B 143      -1.393   5.281   1.583  1.00  0.00           H  
ATOM   2342  C   SER B 143       1.280   5.431   3.755  1.00  0.00           C  
ATOM   2343  O   SER B 143       2.510   5.381   3.758  1.00  0.00           O  
ATOM   2344  N   ASP B 144       0.528   4.501   4.353  1.00  0.00           N  
ATOM   2345  H   ASP B 144      -0.481   4.623   4.389  1.00  0.00           H  
ATOM   2346  CA  ASP B 144       1.045   3.212   4.831  1.00  0.00           C  
ATOM   2347  HA  ASP B 144       2.017   3.383   5.293  1.00  0.00           H  
ATOM   2348  CB  ASP B 144       0.108   2.644   5.911  1.00  0.00           C  
ATOM   2349  HB2 ASP B 144       0.628   1.824   6.400  1.00  0.00           H  
ATOM   2350  HB3 ASP B 144      -0.072   3.410   6.666  1.00  0.00           H  
ATOM   2351  CG  ASP B 144      -1.247   2.115   5.416  1.00  0.00           C  
ATOM   2352  OD1 ASP B 144      -1.608   2.273   4.234  1.00  0.00           O  
ATOM   2353  OD2 ASP B 144      -1.955   1.476   6.224  1.00  0.00           O  
ATOM   2354  C   ASP B 144       1.253   2.168   3.709  1.00  0.00           C  
ATOM   2355  O   ASP B 144       1.735   1.066   3.978  1.00  0.00           O  
ATOM   2356  N   TYR B 145       0.867   2.494   2.470  1.00  0.00           N  
ATOM   2357  H   TYR B 145       0.435   3.403   2.358  1.00  0.00           H  
ATOM   2358  CA  TYR B 145       0.822   1.606   1.305  1.00  0.00           C  
ATOM   2359  HA  TYR B 145       0.325   2.184   0.526  1.00  0.00           H  
ATOM   2360  CB  TYR B 145       2.244   1.309   0.804  1.00  0.00           C  
ATOM   2361  HB2 TYR B 145       2.939   2.027   1.236  1.00  0.00           H  
ATOM   2362  HB3 TYR B 145       2.545   0.325   1.153  1.00  0.00           H  
ATOM   2363  CG  TYR B 145       2.389   1.369  -0.700  1.00  0.00           C  
ATOM   2364  CD1 TYR B 145       2.631   2.613  -1.311  1.00  0.00           C  
ATOM   2365  HD1 TYR B 145       2.700   3.509  -0.712  1.00  0.00           H  
ATOM   2366  CE1 TYR B 145       2.780   2.689  -2.705  1.00  0.00           C  
ATOM   2367  HE1 TYR B 145       2.972   3.630  -3.189  1.00  0.00           H  
ATOM   2368  CZ  TYR B 145       2.693   1.522  -3.487  1.00  0.00           C  
ATOM   2369  OH  TYR B 145       2.862   1.622  -4.826  1.00  0.00           O  
ATOM   2370  HH  TYR B 145       3.090   0.763  -5.238  1.00  0.00           H  
ATOM   2371  CE2 TYR B 145       2.444   0.274  -2.881  1.00  0.00           C  
ATOM   2372  HE2 TYR B 145       2.373  -0.611  -3.493  1.00  0.00           H  
ATOM   2373  CD2 TYR B 145       2.287   0.200  -1.482  1.00  0.00           C  
ATOM   2374  HD2 TYR B 145       2.082  -0.749  -1.007  1.00  0.00           H  
ATOM   2375  C   TYR B 145      -0.049   0.344   1.499  1.00  0.00           C  
ATOM   2376  O   TYR B 145       0.273  -0.740   1.004  1.00  0.00           O  
ATOM   2377  N   MET B 146      -1.144   0.451   2.259  1.00  0.00           N  
ATOM   2378  H   MET B 146      -1.300   1.340   2.732  1.00  0.00           H  
ATOM   2379  CA  MET B 146      -2.034  -0.661   2.609  1.00  0.00           C  
ATOM   2380  HA  MET B 146      -2.008  -1.379   1.789  1.00  0.00           H  
ATOM   2381  CB  MET B 146      -1.508  -1.375   3.867  1.00  0.00           C  
ATOM   2382  HB2 MET B 146      -0.550  -1.827   3.623  1.00  0.00           H  
ATOM   2383  HB3 MET B 146      -1.358  -0.655   4.670  1.00  0.00           H  
ATOM   2384  CG  MET B 146      -2.451  -2.478   4.369  1.00  0.00           C  
ATOM   2385  HG2 MET B 146      -3.367  -2.017   4.742  1.00  0.00           H  
ATOM   2386  HG3 MET B 146      -2.711  -3.121   3.528  1.00  0.00           H  
ATOM   2387  SD  MET B 146      -1.761  -3.509   5.691  1.00  0.00           S  
ATOM   2388  CE  MET B 146      -3.194  -4.565   6.020  1.00  0.00           C  
ATOM   2389  HE1 MET B 146      -3.433  -5.148   5.130  1.00  0.00           H  
ATOM   2390  HE2 MET B 146      -2.965  -5.239   6.845  1.00  0.00           H  
ATOM   2391  HE3 MET B 146      -4.050  -3.943   6.285  1.00  0.00           H  
ATOM   2392  C   MET B 146      -3.509  -0.273   2.769  1.00  0.00           C  
ATOM   2393  O   MET B 146      -4.331  -0.945   2.158  1.00  0.00           O  
ATOM   2394  N   SER B 147      -3.860   0.720   3.596  1.00  0.00           N  
ATOM   2395  H   SER B 147      -3.114   1.250   4.042  1.00  0.00           H  
ATOM   2396  CA  SER B 147      -5.262   1.141   3.804  1.00  0.00           C  
ATOM   2397  HA  SER B 147      -5.711   1.243   2.820  1.00  0.00           H  
ATOM   2398  CB  SER B 147      -6.045   0.046   4.559  1.00  0.00           C  
ATOM   2399  HB2 SER B 147      -7.114   0.244   4.461  1.00  0.00           H  
ATOM   2400  HB3 SER B 147      -5.857  -0.925   4.107  1.00  0.00           H  
ATOM   2401  OG  SER B 147      -5.711  -0.011   5.939  1.00  0.00           O  
ATOM   2402  HG  SER B 147      -6.255   0.673   6.346  1.00  0.00           H  
ATOM   2403  C   SER B 147      -5.459   2.489   4.526  1.00  0.00           C  
ATOM   2404  O   SER B 147      -6.602   2.929   4.682  1.00  0.00           O  
ATOM   2405  N   ILE B 148      -4.392   3.124   5.030  1.00  0.00           N  
ATOM   2406  H   ILE B 148      -3.467   2.734   4.870  1.00  0.00           H  
ATOM   2407  CA  ILE B 148      -4.458   4.368   5.816  1.00  0.00           C  
ATOM   2408  HA  ILE B 148      -5.415   4.857   5.627  1.00  0.00           H  
ATOM   2409  CB  ILE B 148      -4.355   4.107   7.343  1.00  0.00           C  
ATOM   2410  HB  ILE B 148      -3.435   3.553   7.538  1.00  0.00           H  
ATOM   2411  CG2 ILE B 148      -4.284   5.445   8.113  1.00  0.00           C  
ATOM   2412 HG21 ILE B 148      -4.230   5.276   9.186  1.00  0.00           H  
ATOM   2413 HG22 ILE B 148      -3.383   5.997   7.844  1.00  0.00           H  
ATOM   2414 HG23 ILE B 148      -5.158   6.057   7.886  1.00  0.00           H  
ATOM   2415  CG1 ILE B 148      -5.545   3.261   7.851  1.00  0.00           C  
ATOM   2416 HG12 ILE B 148      -6.467   3.815   7.685  1.00  0.00           H  
ATOM   2417 HG13 ILE B 148      -5.594   2.340   7.277  1.00  0.00           H  
ATOM   2418  CD1 ILE B 148      -5.478   2.858   9.330  1.00  0.00           C  
ATOM   2419 HD11 ILE B 148      -5.620   3.727   9.972  1.00  0.00           H  
ATOM   2420 HD12 ILE B 148      -6.276   2.145   9.542  1.00  0.00           H  
ATOM   2421 HD13 ILE B 148      -4.517   2.391   9.545  1.00  0.00           H  
ATOM   2422  C   ILE B 148      -3.356   5.320   5.355  1.00  0.00           C  
ATOM   2423  O   ILE B 148      -2.169   5.004   5.422  1.00  0.00           O  
ATOM   2424  N   SER B 149      -3.751   6.523   4.948  1.00  0.00           N  
ATOM   2425  H   SER B 149      -4.746   6.728   4.946  1.00  0.00           H  
ATOM   2426  CA  SER B 149      -2.828   7.610   4.622  1.00  0.00           C  
ATOM   2427  HA  SER B 149      -1.812   7.277   4.818  1.00  0.00           H  
ATOM   2428  CB  SER B 149      -2.917   7.956   3.131  1.00  0.00           C  
ATOM   2429  HB2 SER B 149      -3.879   8.417   2.916  1.00  0.00           H  
ATOM   2430  HB3 SER B 149      -2.132   8.672   2.889  1.00  0.00           H  
ATOM   2431  OG  SER B 149      -2.769   6.790   2.322  1.00  0.00           O  
ATOM   2432  HG  SER B 149      -3.545   6.231   2.486  1.00  0.00           H  
ATOM   2433  C   SER B 149      -3.087   8.814   5.535  1.00  0.00           C  
ATOM   2434  O   SER B 149      -4.201   9.323   5.606  1.00  0.00           O  
ATOM   2435  N   THR B 150      -2.078   9.265   6.272  1.00  0.00           N  
ATOM   2436  H   THR B 150      -1.157   8.875   6.103  1.00  0.00           H  
ATOM   2437  CA  THR B 150      -2.190  10.368   7.242  1.00  0.00           C  
ATOM   2438  HA  THR B 150      -3.211  10.415   7.620  1.00  0.00           H  
ATOM   2439  CB  THR B 150      -1.267  10.113   8.439  1.00  0.00           C  
ATOM   2440  HB  THR B 150      -0.244   9.976   8.086  1.00  0.00           H  
ATOM   2441  CG2 THR B 150      -1.283  11.231   9.483  1.00  0.00           C  
ATOM   2442 HG21 THR B 150      -2.309  11.510   9.727  1.00  0.00           H  
ATOM   2443 HG22 THR B 150      -0.768  10.897  10.385  1.00  0.00           H  
ATOM   2444 HG23 THR B 150      -0.757  12.107   9.101  1.00  0.00           H  
ATOM   2445  OG1 THR B 150      -1.692   8.934   9.081  1.00  0.00           O  
ATOM   2446  HG1 THR B 150      -2.609   9.081   9.370  1.00  0.00           H  
ATOM   2447  C   THR B 150      -1.862  11.710   6.596  1.00  0.00           C  
ATOM   2448  O   THR B 150      -0.905  11.796   5.827  1.00  0.00           O  
ATOM   2449  N   CYS B 151      -2.613  12.757   6.946  1.00  0.00           N  
ATOM   2450  H   CYS B 151      -3.403  12.617   7.567  1.00  0.00           H  
ATOM   2451  CA  CYS B 151      -2.382  14.132   6.513  1.00  0.00           C  
ATOM   2452  HA  CYS B 151      -1.414  14.174   6.024  1.00  0.00           H  
ATOM   2453  CB  CYS B 151      -3.470  14.497   5.489  1.00  0.00           C  
ATOM   2454  HB2 CYS B 151      -3.390  13.827   4.632  1.00  0.00           H  
ATOM   2455  HB3 CYS B 151      -4.450  14.354   5.948  1.00  0.00           H  
ATOM   2456  SG  CYS B 151      -3.332  16.218   4.926  1.00  0.00           S  
ATOM   2457  HG  CYS B 151      -2.031  16.170   4.594  1.00  0.00           H  
ATOM   2458  C   CYS B 151      -2.328  15.080   7.723  1.00  0.00           C  
ATOM   2459  O   CYS B 151      -3.125  14.929   8.649  1.00  0.00           O  
ATOM   2460  N   GLU B 152      -1.412  16.050   7.739  1.00  0.00           N  
ATOM   2461  H   GLU B 152      -0.806  16.167   6.932  1.00  0.00           H  
ATOM   2462  CA  GLU B 152      -1.271  17.020   8.838  1.00  0.00           C  
ATOM   2463  HA  GLU B 152      -2.234  17.092   9.339  1.00  0.00           H  
ATOM   2464  CB  GLU B 152      -0.259  16.532   9.895  1.00  0.00           C  
ATOM   2465  HB2 GLU B 152      -0.307  17.207  10.750  1.00  0.00           H  
ATOM   2466  HB3 GLU B 152      -0.567  15.547  10.242  1.00  0.00           H  
ATOM   2467  CG  GLU B 152       1.202  16.447   9.426  1.00  0.00           C  
ATOM   2468  HG2 GLU B 152       1.275  15.705   8.628  1.00  0.00           H  
ATOM   2469  HG3 GLU B 152       1.515  17.410   9.018  1.00  0.00           H  
ATOM   2470  CD  GLU B 152       2.135  16.050  10.582  1.00  0.00           C  
ATOM   2471  OE1 GLU B 152       2.621  16.959  11.296  1.00  0.00           O  
ATOM   2472  OE2 GLU B 152       2.352  14.829  10.748  1.00  0.00           O  
ATOM   2473  C   GLU B 152      -0.956  18.437   8.338  1.00  0.00           C  
ATOM   2474  O   GLU B 152      -0.416  18.612   7.247  1.00  0.00           O  
ATOM   2475  N   TRP B 153      -1.336  19.446   9.128  1.00  0.00           N  
ATOM   2476  H   TRP B 153      -1.765  19.196  10.015  1.00  0.00           H  
ATOM   2477  CA  TRP B 153      -1.109  20.879   8.890  1.00  0.00           C  
ATOM   2478  HA  TRP B 153      -0.130  21.009   8.424  1.00  0.00           H  
ATOM   2479  CB  TRP B 153      -2.170  21.444   7.928  1.00  0.00           C  
ATOM   2480  HB2 TRP B 153      -1.923  22.475   7.677  1.00  0.00           H  
ATOM   2481  HB3 TRP B 153      -2.101  20.885   7.005  1.00  0.00           H  
ATOM   2482  CG  TRP B 153      -3.608  21.395   8.345  1.00  0.00           C  
ATOM   2483  CD1 TRP B 153      -4.298  22.380   8.963  1.00  0.00           C  
ATOM   2484  HD1 TRP B 153      -3.880  23.337   9.255  1.00  0.00           H  
ATOM   2485  NE1 TRP B 153      -5.617  21.994   9.127  1.00  0.00           N  
ATOM   2486  HE1 TRP B 153      -6.317  22.587   9.553  1.00  0.00           H  
ATOM   2487  CE2 TRP B 153      -5.843  20.735   8.603  1.00  0.00           C  
ATOM   2488  CZ2 TRP B 153      -6.983  19.919   8.500  1.00  0.00           C  
ATOM   2489  HZ2 TRP B 153      -7.931  20.254   8.890  1.00  0.00           H  
ATOM   2490  CH2 TRP B 153      -6.871  18.661   7.883  1.00  0.00           C  
ATOM   2491  HH2 TRP B 153      -7.738  18.019   7.786  1.00  0.00           H  
ATOM   2492  CZ3 TRP B 153      -5.627  18.233   7.388  1.00  0.00           C  
ATOM   2493  HZ3 TRP B 153      -5.530  17.267   6.914  1.00  0.00           H  
ATOM   2494  CE3 TRP B 153      -4.492  19.054   7.501  1.00  0.00           C  
ATOM   2495  HE3 TRP B 153      -3.544  18.718   7.104  1.00  0.00           H  
ATOM   2496  CD2 TRP B 153      -4.568  20.321   8.114  1.00  0.00           C  
ATOM   2497  C   TRP B 153      -1.114  21.669  10.208  1.00  0.00           C  
ATOM   2498  O   TRP B 153      -1.329  21.120  11.293  1.00  0.00           O  
ATOM   2499  N   LYS B 154      -0.911  22.987  10.126  1.00  0.00           N  
ATOM   2500  H   LYS B 154      -0.708  23.372   9.205  1.00  0.00           H  
ATOM   2501  CA  LYS B 154      -0.905  23.891  11.287  1.00  0.00           C  
ATOM   2502  HA  LYS B 154      -1.272  23.346  12.156  1.00  0.00           H  
ATOM   2503  CB  LYS B 154       0.538  24.333  11.556  1.00  0.00           C  
ATOM   2504  HB2 LYS B 154       1.177  23.728  10.919  1.00  0.00           H  
ATOM   2505  HB3 LYS B 154       0.676  25.378  11.276  1.00  0.00           H  
ATOM   2506  CG  LYS B 154       1.028  24.113  12.992  1.00  0.00           C  
ATOM   2507  HG2 LYS B 154       0.488  24.754  13.691  1.00  0.00           H  
ATOM   2508  HG3 LYS B 154       0.879  23.066  13.257  1.00  0.00           H  
ATOM   2509  CD  LYS B 154       2.528  24.438  13.013  1.00  0.00           C  
ATOM   2510  HD2 LYS B 154       2.950  24.127  12.060  1.00  0.00           H  
ATOM   2511  HD3 LYS B 154       2.675  25.515  13.108  1.00  0.00           H  
ATOM   2512  CE  LYS B 154       3.298  23.691  14.100  1.00  0.00           C  
ATOM   2513  HE2 LYS B 154       3.137  24.183  15.064  1.00  0.00           H  
ATOM   2514  HE3 LYS B 154       2.905  22.671  14.164  1.00  0.00           H  
ATOM   2515  NZ  LYS B 154       4.739  23.647  13.739  1.00  0.00           N  
ATOM   2516  HZ1 LYS B 154       4.839  23.310  12.781  1.00  0.00           H  
ATOM   2517  HZ2 LYS B 154       5.139  24.576  13.755  1.00  0.00           H  
ATOM   2518  HZ3 LYS B 154       5.258  23.041  14.361  1.00  0.00           H  
ATOM   2519  C   LYS B 154      -1.830  25.075  11.058  1.00  0.00           C  
ATOM   2520  O   LYS B 154      -1.744  25.734  10.024  1.00  0.00           O  
ATOM   2521  N   MET B 155      -2.678  25.368  12.033  1.00  0.00           N  
ATOM   2522  H   MET B 155      -2.627  24.798  12.869  1.00  0.00           H  
ATOM   2523  CA  MET B 155      -3.547  26.545  12.069  1.00  0.00           C  
ATOM   2524  HA  MET B 155      -3.787  26.836  11.046  1.00  0.00           H  
ATOM   2525  CB  MET B 155      -4.861  26.204  12.795  1.00  0.00           C  
ATOM   2526  HB2 MET B 155      -4.640  25.931  13.829  1.00  0.00           H  
ATOM   2527  HB3 MET B 155      -5.501  27.087  12.810  1.00  0.00           H  
ATOM   2528  CG  MET B 155      -5.630  25.045  12.138  1.00  0.00           C  
ATOM   2529  HG2 MET B 155      -5.041  24.133  12.246  1.00  0.00           H  
ATOM   2530  HG3 MET B 155      -6.560  24.896  12.687  1.00  0.00           H  
ATOM   2531  SD  MET B 155      -6.033  25.248  10.377  1.00  0.00           S  
ATOM   2532  CE  MET B 155      -7.241  26.597  10.459  1.00  0.00           C  
ATOM   2533  HE1 MET B 155      -7.598  26.822   9.455  1.00  0.00           H  
ATOM   2534  HE2 MET B 155      -8.085  26.304  11.083  1.00  0.00           H  
ATOM   2535  HE3 MET B 155      -6.774  27.487  10.878  1.00  0.00           H  
ATOM   2536  C   MET B 155      -2.842  27.733  12.736  1.00  0.00           C  
ATOM   2537  O   MET B 155      -1.982  27.561  13.599  1.00  0.00           O  
ATOM   2538  N   ASN B 156      -3.246  28.953  12.379  1.00  0.00           N  
ATOM   2539  H   ASN B 156      -3.922  29.009  11.621  1.00  0.00           H  
ATOM   2540  CA  ASN B 156      -2.712  30.224  12.893  1.00  0.00           C  
ATOM   2541  HA  ASN B 156      -1.624  30.142  12.885  1.00  0.00           H  
ATOM   2542  CB  ASN B 156      -3.124  31.319  11.884  1.00  0.00           C  
ATOM   2543  HB2 ASN B 156      -3.206  30.884  10.888  1.00  0.00           H  
ATOM   2544  HB3 ASN B 156      -4.096  31.727  12.160  1.00  0.00           H  
ATOM   2545  CG  ASN B 156      -2.130  32.457  11.756  1.00  0.00           C  
ATOM   2546  OD1 ASN B 156      -1.523  32.654  10.721  1.00  0.00           O  
ATOM   2547  ND2 ASN B 156      -1.953  33.255  12.778  1.00  0.00           N  
ATOM   2548 HD21 ASN B 156      -1.251  33.965  12.692  1.00  0.00           H  
ATOM   2549 HD22 ASN B 156      -2.458  33.083  13.640  1.00  0.00           H  
ATOM   2550  C   ASN B 156      -3.106  30.540  14.366  1.00  0.00           C  
ATOM   2551  O   ASN B 156      -3.215  31.705  14.747  1.00  0.00           O  
ATOM   2552  N   GLY B 157      -3.367  29.516  15.183  1.00  0.00           N  
ATOM   2553  H   GLY B 157      -3.199  28.590  14.813  1.00  0.00           H  
ATOM   2554  CA  GLY B 157      -3.800  29.600  16.584  1.00  0.00           C  
ATOM   2555  HA2 GLY B 157      -2.908  29.679  17.204  1.00  0.00           H  
ATOM   2556  HA3 GLY B 157      -4.405  30.494  16.739  1.00  0.00           H  
ATOM   2557  C   GLY B 157      -4.627  28.372  17.022  1.00  0.00           C  
ATOM   2558  O   GLY B 157      -5.168  27.678  16.154  1.00  0.00           O  
ATOM   2559  N   PRO B 158      -4.754  28.089  18.339  1.00  0.00           N  
ATOM   2560  CD  PRO B 158      -4.163  28.829  19.447  1.00  0.00           C  
ATOM   2561  HD2 PRO B 158      -4.783  29.698  19.670  1.00  0.00           H  
ATOM   2562  HD3 PRO B 158      -3.139  29.137  19.242  1.00  0.00           H  
ATOM   2563  CG  PRO B 158      -4.175  27.870  20.637  1.00  0.00           C  
ATOM   2564  HG2 PRO B 158      -4.228  28.404  21.586  1.00  0.00           H  
ATOM   2565  HG3 PRO B 158      -3.293  27.229  20.604  1.00  0.00           H  
ATOM   2566  CB  PRO B 158      -5.428  27.033  20.389  1.00  0.00           C  
ATOM   2567  HB2 PRO B 158      -6.299  27.572  20.766  1.00  0.00           H  
ATOM   2568  HB3 PRO B 158      -5.359  26.050  20.859  1.00  0.00           H  
ATOM   2569  CA  PRO B 158      -5.487  26.926  18.862  1.00  0.00           C  
ATOM   2570  HA  PRO B 158      -4.962  26.025  18.553  1.00  0.00           H  
ATOM   2571  C   PRO B 158      -6.934  26.859  18.367  1.00  0.00           C  
ATOM   2572  O   PRO B 158      -7.653  27.862  18.404  1.00  0.00           O  
ATOM   2573  N   THR B 159      -7.365  25.707  17.851  1.00  0.00           N  
ATOM   2574  H   THR B 159      -6.753  24.893  17.870  1.00  0.00           H  
ATOM   2575  CA  THR B 159      -8.619  25.578  17.096  1.00  0.00           C  
ATOM   2576  HA  THR B 159      -9.337  26.297  17.484  1.00  0.00           H  
ATOM   2577  CB  THR B 159      -8.368  25.925  15.611  1.00  0.00           C  
ATOM   2578  HB  THR B 159      -7.600  25.264  15.208  1.00  0.00           H  
ATOM   2579  CG2 THR B 159      -9.619  25.822  14.740  1.00  0.00           C  
ATOM   2580 HG21 THR B 159      -9.392  26.181  13.735  1.00  0.00           H  
ATOM   2581 HG22 THR B 159      -9.938  24.783  14.659  1.00  0.00           H  
ATOM   2582 HG23 THR B 159     -10.427  26.421  15.157  1.00  0.00           H  
ATOM   2583  OG1 THR B 159      -7.914  27.266  15.499  1.00  0.00           O  
ATOM   2584  HG1 THR B 159      -6.951  27.247  15.655  1.00  0.00           H  
ATOM   2585  C   THR B 159      -9.245  24.188  17.266  1.00  0.00           C  
ATOM   2586  O   THR B 159      -8.555  23.172  17.238  1.00  0.00           O  
ATOM   2587  N   GLN B 160     -10.573  24.138  17.423  1.00  0.00           N  
ATOM   2588  H   GLN B 160     -11.085  25.005  17.449  1.00  0.00           H  
ATOM   2589  CA  GLN B 160     -11.379  22.907  17.487  1.00  0.00           C  
ATOM   2590  HA  GLN B 160     -10.850  22.185  18.110  1.00  0.00           H  
ATOM   2591  CB  GLN B 160     -12.712  23.215  18.203  1.00  0.00           C  
ATOM   2592  HB2 GLN B 160     -13.278  22.288  18.315  1.00  0.00           H  
ATOM   2593  HB3 GLN B 160     -12.450  23.562  19.203  1.00  0.00           H  
ATOM   2594  CG  GLN B 160     -13.620  24.271  17.531  1.00  0.00           C  
ATOM   2595  HG2 GLN B 160     -13.017  24.995  16.985  1.00  0.00           H  
ATOM   2596  HG3 GLN B 160     -14.261  23.776  16.806  1.00  0.00           H  
ATOM   2597  CD  GLN B 160     -14.513  25.056  18.495  1.00  0.00           C  
ATOM   2598  OE1 GLN B 160     -14.551  24.846  19.697  1.00  0.00           O  
ATOM   2599  NE2 GLN B 160     -15.262  26.007  17.990  1.00  0.00           N  
ATOM   2600 HE21 GLN B 160     -15.854  26.527  18.603  1.00  0.00           H  
ATOM   2601 HE22 GLN B 160     -15.288  26.144  16.970  1.00  0.00           H  
ATOM   2602  C   GLN B 160     -11.516  22.255  16.094  1.00  0.00           C  
ATOM   2603  O   GLN B 160     -12.581  22.239  15.480  1.00  0.00           O  
ATOM   2604  N   CYS B 161     -10.390  21.788  15.545  1.00  0.00           N  
ATOM   2605  H   CYS B 161      -9.540  21.834  16.093  1.00  0.00           H  
ATOM   2606  CA  CYS B 161     -10.264  21.470  14.123  1.00  0.00           C  
ATOM   2607  HA  CYS B 161     -10.550  22.360  13.567  1.00  0.00           H  
ATOM   2608  CB  CYS B 161      -8.799  21.146  13.798  1.00  0.00           C  
ATOM   2609  HB2 CYS B 161      -8.464  20.278  14.372  1.00  0.00           H  
ATOM   2610  HB3 CYS B 161      -8.734  20.899  12.737  1.00  0.00           H  
ATOM   2611  SG  CYS B 161      -7.718  22.574  14.135  1.00  0.00           S  
ATOM   2612  HG  CYS B 161      -7.665  22.463  15.472  1.00  0.00           H  
ATOM   2613  C   CYS B 161     -11.198  20.345  13.652  1.00  0.00           C  
ATOM   2614  O   CYS B 161     -11.644  20.376  12.510  1.00  0.00           O  
ATOM   2615  N   SER B 162     -11.526  19.407  14.539  1.00  0.00           N  
ATOM   2616  H   SER B 162     -11.144  19.476  15.471  1.00  0.00           H  
ATOM   2617  CA  SER B 162     -12.521  18.342  14.366  1.00  0.00           C  
ATOM   2618  HA  SER B 162     -12.235  17.700  13.534  1.00  0.00           H  
ATOM   2619  CB  SER B 162     -12.519  17.515  15.655  1.00  0.00           C  
ATOM   2620  HB2 SER B 162     -13.369  16.832  15.663  1.00  0.00           H  
ATOM   2621  HB3 SER B 162     -11.600  16.932  15.707  1.00  0.00           H  
ATOM   2622  OG  SER B 162     -12.579  18.393  16.774  1.00  0.00           O  
ATOM   2623  HG  SER B 162     -12.887  17.899  17.563  1.00  0.00           H  
ATOM   2624  C   SER B 162     -13.951  18.838  14.107  1.00  0.00           C  
ATOM   2625  O   SER B 162     -14.745  18.119  13.505  1.00  0.00           O  
ATOM   2626  N   THR B 163     -14.293  20.056  14.535  1.00  0.00           N  
ATOM   2627  H   THR B 163     -13.622  20.579  15.082  1.00  0.00           H  
ATOM   2628  CA  THR B 163     -15.612  20.663  14.297  1.00  0.00           C  
ATOM   2629  HA  THR B 163     -16.350  19.879  14.135  1.00  0.00           H  
ATOM   2630  CB  THR B 163     -16.056  21.490  15.519  1.00  0.00           C  
ATOM   2631  HB  THR B 163     -15.487  22.419  15.547  1.00  0.00           H  
ATOM   2632  CG2 THR B 163     -17.546  21.816  15.492  1.00  0.00           C  
ATOM   2633 HG21 THR B 163     -17.805  22.425  16.358  1.00  0.00           H  
ATOM   2634 HG22 THR B 163     -17.794  22.369  14.586  1.00  0.00           H  
ATOM   2635 HG23 THR B 163     -18.117  20.888  15.516  1.00  0.00           H  
ATOM   2636  OG1 THR B 163     -15.848  20.805  16.734  1.00  0.00           O  
ATOM   2637  HG1 THR B 163     -16.061  21.408  17.449  1.00  0.00           H  
ATOM   2638  C   THR B 163     -15.604  21.559  13.054  1.00  0.00           C  
ATOM   2639  O   THR B 163     -16.528  21.527  12.245  1.00  0.00           O  
ATOM   2640  N   GLU B 164     -14.566  22.389  12.914  1.00  0.00           N  
ATOM   2641  H   GLU B 164     -13.826  22.332  13.602  1.00  0.00           H  
ATOM   2642  CA  GLU B 164     -14.539  23.514  11.964  1.00  0.00           C  
ATOM   2643  HA  GLU B 164     -15.519  23.993  11.932  1.00  0.00           H  
ATOM   2644  CB  GLU B 164     -13.504  24.550  12.441  1.00  0.00           C  
ATOM   2645  HB2 GLU B 164     -12.526  24.076  12.406  1.00  0.00           H  
ATOM   2646  HB3 GLU B 164     -13.479  25.385  11.741  1.00  0.00           H  
ATOM   2647  CG  GLU B 164     -13.678  25.071  13.879  1.00  0.00           C  
ATOM   2648  HG2 GLU B 164     -13.824  24.229  14.550  1.00  0.00           H  
ATOM   2649  HG3 GLU B 164     -12.743  25.548  14.176  1.00  0.00           H  
ATOM   2650  CD  GLU B 164     -14.810  26.079  14.097  1.00  0.00           C  
ATOM   2651  OE1 GLU B 164     -15.198  26.209  15.282  1.00  0.00           O  
ATOM   2652  OE2 GLU B 164     -15.205  26.775  13.140  1.00  0.00           O  
ATOM   2653  C   GLU B 164     -14.174  23.091  10.530  1.00  0.00           C  
ATOM   2654  O   GLU B 164     -14.622  23.714   9.560  1.00  0.00           O  
ATOM   2655  N   LEU B 165     -13.318  22.069  10.389  1.00  0.00           N  
ATOM   2656  H   LEU B 165     -13.083  21.521  11.211  1.00  0.00           H  
ATOM   2657  CA  LEU B 165     -12.665  21.709   9.129  1.00  0.00           C  
ATOM   2658  HA  LEU B 165     -12.955  22.434   8.373  1.00  0.00           H  
ATOM   2659  CB  LEU B 165     -11.132  21.787   9.278  1.00  0.00           C  
ATOM   2660  HB2 LEU B 165     -10.829  21.132  10.093  1.00  0.00           H  
ATOM   2661  HB3 LEU B 165     -10.684  21.389   8.367  1.00  0.00           H  
ATOM   2662  CG  LEU B 165     -10.591  23.211   9.522  1.00  0.00           C  
ATOM   2663  HG  LEU B 165     -11.394  23.941   9.425  1.00  0.00           H  
ATOM   2664  CD1 LEU B 165      -9.967  23.347  10.907  1.00  0.00           C  
ATOM   2665 HD11 LEU B 165      -9.117  22.674  11.015  1.00  0.00           H  
ATOM   2666 HD12 LEU B 165      -9.650  24.377  11.075  1.00  0.00           H  
ATOM   2667 HD13 LEU B 165     -10.724  23.096  11.640  1.00  0.00           H  
ATOM   2668  CD2 LEU B 165      -9.494  23.559   8.519  1.00  0.00           C  
ATOM   2669 HD21 LEU B 165      -9.908  23.530   7.511  1.00  0.00           H  
ATOM   2670 HD22 LEU B 165      -8.671  22.851   8.596  1.00  0.00           H  
ATOM   2671 HD23 LEU B 165      -9.127  24.564   8.721  1.00  0.00           H  
ATOM   2672  C   LEU B 165     -13.084  20.335   8.599  1.00  0.00           C  
ATOM   2673  O   LEU B 165     -13.458  19.432   9.342  1.00  0.00           O  
ATOM   2674  N   ARG B 166     -12.928  20.158   7.285  1.00  0.00           N  
ATOM   2675  H   ARG B 166     -12.630  20.969   6.743  1.00  0.00           H  
ATOM   2676  CA  ARG B 166     -12.987  18.866   6.592  1.00  0.00           C  
ATOM   2677  HA  ARG B 166     -12.690  18.086   7.297  1.00  0.00           H  
ATOM   2678  CB  ARG B 166     -14.427  18.559   6.140  1.00  0.00           C  
ATOM   2679  HB2 ARG B 166     -14.475  17.522   5.812  1.00  0.00           H  
ATOM   2680  HB3 ARG B 166     -15.099  18.673   6.993  1.00  0.00           H  
ATOM   2681  CG  ARG B 166     -14.894  19.471   4.994  1.00  0.00           C  
ATOM   2682  HG2 ARG B 166     -14.809  20.509   5.314  1.00  0.00           H  
ATOM   2683  HG3 ARG B 166     -14.254  19.319   4.125  1.00  0.00           H  
ATOM   2684  CD  ARG B 166     -16.337  19.188   4.565  1.00  0.00           C  
ATOM   2685  HD2 ARG B 166     -16.413  18.146   4.243  1.00  0.00           H  
ATOM   2686  HD3 ARG B 166     -17.008  19.330   5.415  1.00  0.00           H  
ATOM   2687  NE  ARG B 166     -16.732  20.069   3.446  1.00  0.00           N  
ATOM   2688  HE  ARG B 166     -16.688  19.671   2.523  1.00  0.00           H  
ATOM   2689  CZ  ARG B 166     -17.053  21.349   3.536  1.00  0.00           C  
ATOM   2690  NH1 ARG B 166     -17.095  21.972   4.678  1.00  0.00           N  
ATOM   2691 HH11 ARG B 166     -16.846  21.486   5.519  1.00  0.00           H  
ATOM   2692 HH12 ARG B 166     -17.280  22.972   4.712  1.00  0.00           H  
ATOM   2693  NH2 ARG B 166     -17.317  22.052   2.474  1.00  0.00           N  
ATOM   2694 HH21 ARG B 166     -17.287  21.644   1.559  1.00  0.00           H  
ATOM   2695 HH22 ARG B 166     -17.537  23.027   2.583  1.00  0.00           H  
ATOM   2696  C   ARG B 166     -11.993  18.844   5.432  1.00  0.00           C  
ATOM   2697  O   ARG B 166     -11.758  19.874   4.797  1.00  0.00           O  
ATOM   2698  N   LEU B 167     -11.454  17.671   5.125  1.00  0.00           N  
ATOM   2699  H   LEU B 167     -11.705  16.863   5.689  1.00  0.00           H  
ATOM   2700  CA  LEU B 167     -10.556  17.440   3.996  1.00  0.00           C  
ATOM   2701  HA  LEU B 167     -10.344  18.386   3.498  1.00  0.00           H  
ATOM   2702  CB  LEU B 167      -9.230  16.892   4.554  1.00  0.00           C  
ATOM   2703  HB2 LEU B 167      -8.832  17.609   5.274  1.00  0.00           H  
ATOM   2704  HB3 LEU B 167      -9.444  15.973   5.098  1.00  0.00           H  
ATOM   2705  CG  LEU B 167      -8.148  16.603   3.499  1.00  0.00           C  
ATOM   2706  HG  LEU B 167      -8.552  15.957   2.720  1.00  0.00           H  
ATOM   2707  CD1 LEU B 167      -7.617  17.891   2.867  1.00  0.00           C  
ATOM   2708 HD11 LEU B 167      -6.812  17.654   2.173  1.00  0.00           H  
ATOM   2709 HD12 LEU B 167      -8.407  18.384   2.310  1.00  0.00           H  
ATOM   2710 HD13 LEU B 167      -7.239  18.561   3.639  1.00  0.00           H  
ATOM   2711  CD2 LEU B 167      -6.971  15.893   4.161  1.00  0.00           C  
ATOM   2712 HD21 LEU B 167      -6.532  16.528   4.928  1.00  0.00           H  
ATOM   2713 HD22 LEU B 167      -7.308  14.961   4.613  1.00  0.00           H  
ATOM   2714 HD23 LEU B 167      -6.209  15.665   3.414  1.00  0.00           H  
ATOM   2715  C   LEU B 167     -11.245  16.521   2.975  1.00  0.00           C  
ATOM   2716  O   LEU B 167     -11.517  15.350   3.256  1.00  0.00           O  
ATOM   2717  N   LEU B 168     -11.546  17.060   1.792  1.00  0.00           N  
ATOM   2718  H   LEU B 168     -11.219  18.000   1.593  1.00  0.00           H  
ATOM   2719  CA  LEU B 168     -12.012  16.268   0.656  1.00  0.00           C  
ATOM   2720  HA  LEU B 168     -12.659  15.473   1.021  1.00  0.00           H  
ATOM   2721  CB  LEU B 168     -12.813  17.141  -0.329  1.00  0.00           C  
ATOM   2722  HB2 LEU B 168     -12.387  18.144  -0.377  1.00  0.00           H  
ATOM   2723  HB3 LEU B 168     -12.714  16.694  -1.320  1.00  0.00           H  
ATOM   2724  CG  LEU B 168     -14.319  17.212  -0.010  1.00  0.00           C  
ATOM   2725  HG  LEU B 168     -14.698  16.199   0.121  1.00  0.00           H  
ATOM   2726  CD1 LEU B 168     -14.648  18.033   1.239  1.00  0.00           C  
ATOM   2727 HD11 LEU B 168     -14.260  19.046   1.138  1.00  0.00           H  
ATOM   2728 HD12 LEU B 168     -15.728  18.049   1.375  1.00  0.00           H  
ATOM   2729 HD13 LEU B 168     -14.205  17.554   2.110  1.00  0.00           H  
ATOM   2730  CD2 LEU B 168     -15.061  17.835  -1.192  1.00  0.00           C  
ATOM   2731 HD21 LEU B 168     -14.731  18.861  -1.354  1.00  0.00           H  
ATOM   2732 HD22 LEU B 168     -16.135  17.818  -1.003  1.00  0.00           H  
ATOM   2733 HD23 LEU B 168     -14.872  17.249  -2.092  1.00  0.00           H  
ATOM   2734  C   LEU B 168     -10.814  15.612  -0.039  1.00  0.00           C  
ATOM   2735  O   LEU B 168      -9.761  16.239  -0.181  1.00  0.00           O  
ATOM   2736  N   TYR B 169     -10.986  14.373  -0.506  1.00  0.00           N  
ATOM   2737  H   TYR B 169     -11.887  13.921  -0.372  1.00  0.00           H  
ATOM   2738  CA  TYR B 169      -9.974  13.654  -1.284  1.00  0.00           C  
ATOM   2739  HA  TYR B 169      -9.370  14.399  -1.801  1.00  0.00           H  
ATOM   2740  CB  TYR B 169      -9.021  12.873  -0.362  1.00  0.00           C  
ATOM   2741  HB2 TYR B 169      -8.198  12.507  -0.976  1.00  0.00           H  
ATOM   2742  HB3 TYR B 169      -8.591  13.571   0.356  1.00  0.00           H  
ATOM   2743  CG  TYR B 169      -9.581  11.689   0.412  1.00  0.00           C  
ATOM   2744  CD1 TYR B 169     -10.243  11.892   1.640  1.00  0.00           C  
ATOM   2745  HD1 TYR B 169     -10.424  12.900   1.988  1.00  0.00           H  
ATOM   2746  CE1 TYR B 169     -10.649  10.787   2.418  1.00  0.00           C  
ATOM   2747  HE1 TYR B 169     -11.140  10.927   3.368  1.00  0.00           H  
ATOM   2748  CZ  TYR B 169     -10.399   9.475   1.959  1.00  0.00           C  
ATOM   2749  OH  TYR B 169     -10.765   8.405   2.708  1.00  0.00           O  
ATOM   2750  HH  TYR B 169     -10.394   7.577   2.348  1.00  0.00           H  
ATOM   2751  CE2 TYR B 169      -9.743   9.270   0.727  1.00  0.00           C  
ATOM   2752  HE2 TYR B 169      -9.552   8.262   0.386  1.00  0.00           H  
ATOM   2753  CD2 TYR B 169      -9.339  10.377  -0.044  1.00  0.00           C  
ATOM   2754  HD2 TYR B 169      -8.827  10.215  -0.981  1.00  0.00           H  
ATOM   2755  C   TYR B 169     -10.600  12.767  -2.367  1.00  0.00           C  
ATOM   2756  O   TYR B 169     -11.576  12.062  -2.125  1.00  0.00           O  
ATOM   2757  N   GLN B 170     -10.020  12.775  -3.568  1.00  0.00           N  
ATOM   2758  H   GLN B 170      -9.207  13.367  -3.709  1.00  0.00           H  
ATOM   2759  CA  GLN B 170     -10.554  12.069  -4.741  1.00  0.00           C  
ATOM   2760  HA  GLN B 170     -11.239  11.284  -4.410  1.00  0.00           H  
ATOM   2761  CB  GLN B 170     -11.363  13.062  -5.595  1.00  0.00           C  
ATOM   2762  HB2 GLN B 170     -12.091  13.553  -4.947  1.00  0.00           H  
ATOM   2763  HB3 GLN B 170     -10.696  13.828  -5.993  1.00  0.00           H  
ATOM   2764  CG  GLN B 170     -12.125  12.404  -6.758  1.00  0.00           C  
ATOM   2765  HG2 GLN B 170     -11.422  12.042  -7.509  1.00  0.00           H  
ATOM   2766  HG3 GLN B 170     -12.682  11.551  -6.373  1.00  0.00           H  
ATOM   2767  CD  GLN B 170     -13.114  13.360  -7.429  1.00  0.00           C  
ATOM   2768  OE1 GLN B 170     -13.064  14.569  -7.277  1.00  0.00           O  
ATOM   2769  NE2 GLN B 170     -14.056  12.857  -8.192  1.00  0.00           N  
ATOM   2770 HE21 GLN B 170     -14.720  13.498  -8.578  1.00  0.00           H  
ATOM   2771 HE22 GLN B 170     -14.161  11.847  -8.262  1.00  0.00           H  
ATOM   2772  C   GLN B 170      -9.420  11.401  -5.528  1.00  0.00           C  
ATOM   2773  O   GLN B 170      -8.385  12.025  -5.768  1.00  0.00           O  
ATOM   2774  N   LEU B 171      -9.596  10.124  -5.887  1.00  0.00           N  
ATOM   2775  H   LEU B 171     -10.484   9.697  -5.670  1.00  0.00           H  
ATOM   2776  CA  LEU B 171      -8.645   9.337  -6.684  1.00  0.00           C  
ATOM   2777  HA  LEU B 171      -7.635   9.549  -6.328  1.00  0.00           H  
ATOM   2778  CB  LEU B 171      -8.937   7.835  -6.444  1.00  0.00           C  
ATOM   2779  HB2 LEU B 171      -8.810   7.616  -5.383  1.00  0.00           H  
ATOM   2780  HB3 LEU B 171      -9.982   7.656  -6.688  1.00  0.00           H  
ATOM   2781  CG  LEU B 171      -8.093   6.830  -7.255  1.00  0.00           C  
ATOM   2782  HG  LEU B 171      -8.142   7.092  -8.309  1.00  0.00           H  
ATOM   2783  CD1 LEU B 171      -6.629   6.821  -6.826  1.00  0.00           C  
ATOM   2784 HD11 LEU B 171      -6.062   6.145  -7.469  1.00  0.00           H  
ATOM   2785 HD12 LEU B 171      -6.204   7.817  -6.902  1.00  0.00           H  
ATOM   2786 HD13 LEU B 171      -6.541   6.478  -5.794  1.00  0.00           H  
ATOM   2787  CD2 LEU B 171      -8.614   5.399  -7.096  1.00  0.00           C  
ATOM   2788 HD21 LEU B 171      -7.980   4.707  -7.651  1.00  0.00           H  
ATOM   2789 HD22 LEU B 171      -8.604   5.115  -6.044  1.00  0.00           H  
ATOM   2790 HD23 LEU B 171      -9.634   5.335  -7.475  1.00  0.00           H  
ATOM   2791  C   LEU B 171      -8.729   9.746  -8.169  1.00  0.00           C  
ATOM   2792  O   LEU B 171      -9.815   9.809  -8.738  1.00  0.00           O  
ATOM   2793  N   VAL B 172      -7.580   9.973  -8.813  1.00  0.00           N  
ATOM   2794  H   VAL B 172      -6.719   9.916  -8.278  1.00  0.00           H  
ATOM   2795  CA  VAL B 172      -7.481  10.428 -10.219  1.00  0.00           C  
ATOM   2796  HA  VAL B 172      -8.153  11.276 -10.352  1.00  0.00           H  
ATOM   2797  CB  VAL B 172      -6.037  10.915 -10.500  1.00  0.00           C  
ATOM   2798  HB  VAL B 172      -5.339  10.146 -10.164  1.00  0.00           H  
ATOM   2799  CG1 VAL B 172      -5.724  11.205 -11.973  1.00  0.00           C  
ATOM   2800 HG11 VAL B 172      -5.768  10.285 -12.555  1.00  0.00           H  
ATOM   2801 HG12 VAL B 172      -6.441  11.918 -12.380  1.00  0.00           H  
ATOM   2802 HG13 VAL B 172      -4.716  11.607 -12.070  1.00  0.00           H  
ATOM   2803  CG2 VAL B 172      -5.748  12.215  -9.733  1.00  0.00           C  
ATOM   2804 HG21 VAL B 172      -5.949  12.086  -8.672  1.00  0.00           H  
ATOM   2805 HG22 VAL B 172      -4.700  12.485  -9.854  1.00  0.00           H  
ATOM   2806 HG23 VAL B 172      -6.376  13.021 -10.112  1.00  0.00           H  
ATOM   2807  C   VAL B 172      -7.939   9.362 -11.231  1.00  0.00           C  
ATOM   2808  O   VAL B 172      -8.363   9.694 -12.336  1.00  0.00           O  
ATOM   2809  N   PHE B 173      -7.884   8.075 -10.874  1.00  0.00           N  
ATOM   2810  H   PHE B 173      -7.573   7.856  -9.944  1.00  0.00           H  
ATOM   2811  CA  PHE B 173      -8.343   6.982 -11.733  1.00  0.00           C  
ATOM   2812  HA  PHE B 173      -7.815   7.073 -12.683  1.00  0.00           H  
ATOM   2813  CB  PHE B 173      -7.963   5.628 -11.117  1.00  0.00           C  
ATOM   2814  HB2 PHE B 173      -6.879   5.575 -11.011  1.00  0.00           H  
ATOM   2815  HB3 PHE B 173      -8.399   5.559 -10.120  1.00  0.00           H  
ATOM   2816  CG  PHE B 173      -8.444   4.444 -11.934  1.00  0.00           C  
ATOM   2817  CD1 PHE B 173      -7.661   3.950 -12.995  1.00  0.00           C  
ATOM   2818  HD1 PHE B 173      -6.692   4.383 -13.203  1.00  0.00           H  
ATOM   2819  CE1 PHE B 173      -8.144   2.898 -13.794  1.00  0.00           C  
ATOM   2820  HE1 PHE B 173      -7.549   2.523 -14.614  1.00  0.00           H  
ATOM   2821  CZ  PHE B 173      -9.407   2.338 -13.536  1.00  0.00           C  
ATOM   2822  HZ  PHE B 173      -9.775   1.532 -14.154  1.00  0.00           H  
ATOM   2823  CE2 PHE B 173     -10.196   2.842 -12.488  1.00  0.00           C  
ATOM   2824  HE2 PHE B 173     -11.185   2.448 -12.315  1.00  0.00           H  
ATOM   2825  CD2 PHE B 173      -9.715   3.889 -11.685  1.00  0.00           C  
ATOM   2826  HD2 PHE B 173     -10.339   4.292 -10.896  1.00  0.00           H  
ATOM   2827  C   PHE B 173      -9.853   7.055 -12.032  1.00  0.00           C  
ATOM   2828  O   PHE B 173     -10.660   7.296 -11.130  1.00  0.00           O  
ATOM   2829  N   LEU B 174     -10.196   6.790 -13.304  1.00  0.00           N  
ATOM   2830  H   LEU B 174      -9.429   6.552 -13.912  1.00  0.00           H  
ATOM   2831  CA  LEU B 174     -11.524   6.805 -13.944  1.00  0.00           C  
ATOM   2832  HA  LEU B 174     -11.529   7.625 -14.658  1.00  0.00           H  
ATOM   2833  CB  LEU B 174     -11.738   5.495 -14.737  1.00  0.00           C  
ATOM   2834  HB2 LEU B 174     -11.594   4.658 -14.055  1.00  0.00           H  
ATOM   2835  HB3 LEU B 174     -12.779   5.463 -15.069  1.00  0.00           H  
ATOM   2836  CG  LEU B 174     -10.839   5.285 -15.974  1.00  0.00           C  
ATOM   2837  HG  LEU B 174      -9.788   5.315 -15.677  1.00  0.00           H  
ATOM   2838  CD1 LEU B 174     -11.139   3.921 -16.603  1.00  0.00           C  
ATOM   2839 HD11 LEU B 174     -10.978   3.132 -15.870  1.00  0.00           H  
ATOM   2840 HD12 LEU B 174     -10.469   3.749 -17.447  1.00  0.00           H  
ATOM   2841 HD13 LEU B 174     -12.173   3.880 -16.949  1.00  0.00           H  
ATOM   2842  CD2 LEU B 174     -11.096   6.349 -17.047  1.00  0.00           C  
ATOM   2843 HD21 LEU B 174     -12.159   6.392 -17.289  1.00  0.00           H  
ATOM   2844 HD22 LEU B 174     -10.762   7.324 -16.702  1.00  0.00           H  
ATOM   2845 HD23 LEU B 174     -10.540   6.101 -17.951  1.00  0.00           H  
ATOM   2846  C   LEU B 174     -12.715   7.071 -13.005  1.00  0.00           C  
ATOM   2847  O   LEU B 174     -13.319   6.141 -12.471  1.00  0.00           O  
ATOM   2848  N   LEU B 175     -13.076   8.356 -12.880  1.00  0.00           N  
ATOM   2849  H   LEU B 175     -12.466   9.049 -13.283  1.00  0.00           H  
ATOM   2850  CA  LEU B 175     -14.345   8.823 -12.305  1.00  0.00           C  
ATOM   2851  HA  LEU B 175     -14.262   9.903 -12.185  1.00  0.00           H  
ATOM   2852  CB  LEU B 175     -15.501   8.566 -13.303  1.00  0.00           C  
ATOM   2853  HB2 LEU B 175     -15.691   7.492 -13.329  1.00  0.00           H  
ATOM   2854  HB3 LEU B 175     -16.403   9.048 -12.924  1.00  0.00           H  
ATOM   2855  CG  LEU B 175     -15.252   9.048 -14.748  1.00  0.00           C  
ATOM   2856  HG  LEU B 175     -14.346   8.584 -15.139  1.00  0.00           H  
ATOM   2857  CD1 LEU B 175     -16.403   8.625 -15.659  1.00  0.00           C  
ATOM   2858 HD11 LEU B 175     -16.508   7.541 -15.633  1.00  0.00           H  
ATOM   2859 HD12 LEU B 175     -17.332   9.085 -15.322  1.00  0.00           H  
ATOM   2860 HD13 LEU B 175     -16.197   8.934 -16.684  1.00  0.00           H  
ATOM   2861  CD2 LEU B 175     -15.096  10.567 -14.847  1.00  0.00           C  
ATOM   2862 HD21 LEU B 175     -15.987  11.058 -14.455  1.00  0.00           H  
ATOM   2863 HD22 LEU B 175     -14.228  10.893 -14.275  1.00  0.00           H  
ATOM   2864 HD23 LEU B 175     -14.953  10.856 -15.888  1.00  0.00           H  
ATOM   2865  C   LEU B 175     -14.621   8.291 -10.880  1.00  0.00           C  
ATOM   2866  O   LEU B 175     -15.753   7.956 -10.541  1.00  0.00           O  
ATOM   2867  N   SER B 176     -13.577   8.182 -10.053  1.00  0.00           N  
ATOM   2868  H   SER B 176     -12.657   8.402 -10.404  1.00  0.00           H  
ATOM   2869  CA  SER B 176     -13.712   7.792  -8.645  1.00  0.00           C  
ATOM   2870  HA  SER B 176     -14.316   6.886  -8.592  1.00  0.00           H  
ATOM   2871  CB  SER B 176     -12.341   7.494  -8.040  1.00  0.00           C  
ATOM   2872  HB2 SER B 176     -11.737   8.399  -8.071  1.00  0.00           H  
ATOM   2873  HB3 SER B 176     -12.471   7.198  -6.998  1.00  0.00           H  
ATOM   2874  OG  SER B 176     -11.678   6.450  -8.732  1.00  0.00           O  
ATOM   2875  HG  SER B 176     -11.399   6.801  -9.599  1.00  0.00           H  
ATOM   2876  C   SER B 176     -14.400   8.880  -7.806  1.00  0.00           C  
ATOM   2877  O   SER B 176     -14.204  10.070  -8.047  1.00  0.00           O  
ATOM   2878  N   GLU B 177     -15.152   8.472  -6.782  1.00  0.00           N  
ATOM   2879  H   GLU B 177     -15.351   7.491  -6.695  1.00  0.00           H  
ATOM   2880  CA  GLU B 177     -15.868   9.379  -5.876  1.00  0.00           C  
ATOM   2881  HA  GLU B 177     -16.452  10.067  -6.490  1.00  0.00           H  
ATOM   2882  CB  GLU B 177     -16.835   8.573  -4.986  1.00  0.00           C  
ATOM   2883  HB2 GLU B 177     -16.291   7.742  -4.533  1.00  0.00           H  
ATOM   2884  HB3 GLU B 177     -17.192   9.204  -4.171  1.00  0.00           H  
ATOM   2885  CG  GLU B 177     -18.058   8.017  -5.738  1.00  0.00           C  
ATOM   2886  HG2 GLU B 177     -17.708   7.345  -6.528  1.00  0.00           H  
ATOM   2887  HG3 GLU B 177     -18.643   7.418  -5.036  1.00  0.00           H  
ATOM   2888  CD  GLU B 177     -18.965   9.107  -6.341  1.00  0.00           C  
ATOM   2889  OE1 GLU B 177     -18.778  10.295  -5.982  1.00  0.00           O  
ATOM   2890  OE2 GLU B 177     -19.829   8.723  -7.161  1.00  0.00           O  
ATOM   2891  C   GLU B 177     -14.958  10.253  -4.995  1.00  0.00           C  
ATOM   2892  O   GLU B 177     -13.848   9.865  -4.604  1.00  0.00           O  
ATOM   2893  N   ALA B 178     -15.463  11.444  -4.660  1.00  0.00           N  
ATOM   2894  H   ALA B 178     -16.397  11.664  -4.983  1.00  0.00           H  
ATOM   2895  CA  ALA B 178     -14.829  12.381  -3.738  1.00  0.00           C  
ATOM   2896  HA  ALA B 178     -13.749  12.291  -3.836  1.00  0.00           H  
ATOM   2897  CB  ALA B 178     -15.215  13.811  -4.137  1.00  0.00           C  
ATOM   2898  HB1 ALA B 178     -14.710  14.517  -3.478  1.00  0.00           H  
ATOM   2899  HB2 ALA B 178     -14.907  14.002  -5.166  1.00  0.00           H  
ATOM   2900  HB3 ALA B 178     -16.294  13.943  -4.051  1.00  0.00           H  
ATOM   2901  C   ALA B 178     -15.202  12.059  -2.280  1.00  0.00           C  
ATOM   2902  O   ALA B 178     -16.296  12.368  -1.805  1.00  0.00           O  
ATOM   2903  N   HIE B 179     -14.271  11.455  -1.548  1.00  0.00           N  
ATOM   2904  H   HIE B 179     -13.361  11.321  -1.972  1.00  0.00           H  
ATOM   2905  CA  HIE B 179     -14.400  11.161  -0.122  1.00  0.00           C  
ATOM   2906  HA  HIE B 179     -15.400  10.764   0.064  1.00  0.00           H  
ATOM   2907  CB  HIE B 179     -13.381  10.077   0.256  1.00  0.00           C  
ATOM   2908  HB2 HIE B 179     -12.382  10.398  -0.037  1.00  0.00           H  
ATOM   2909  HB3 HIE B 179     -13.390   9.921   1.335  1.00  0.00           H  
ATOM   2910  CG  HIE B 179     -13.695   8.763  -0.403  1.00  0.00           C  
ATOM   2911  ND1 HIE B 179     -14.569   7.806   0.110  1.00  0.00           N  
ATOM   2912  CE1 HIE B 179     -14.725   6.899  -0.865  1.00  0.00           C  
ATOM   2913  HE1 HIE B 179     -15.368   6.032  -0.797  1.00  0.00           H  
ATOM   2914  NE2 HIE B 179     -14.007   7.243  -1.948  1.00  0.00           N  
ATOM   2915  HE2 HIE B 179     -14.049   6.787  -2.845  1.00  0.00           H  
ATOM   2916  CD2 HIE B 179     -13.349   8.418  -1.675  1.00  0.00           C  
ATOM   2917  HD2 HIE B 179     -12.768   9.020  -2.361  1.00  0.00           H  
ATOM   2918  C   HIE B 179     -14.226  12.419   0.735  1.00  0.00           C  
ATOM   2919  O   HIE B 179     -13.772  13.468   0.275  1.00  0.00           O  
ATOM   2920  N   THR B 180     -14.554  12.309   2.022  1.00  0.00           N  
ATOM   2921  H   THR B 180     -14.902  11.419   2.353  1.00  0.00           H  
ATOM   2922  CA  THR B 180     -14.289  13.336   3.038  1.00  0.00           C  
ATOM   2923  HA  THR B 180     -13.528  14.024   2.672  1.00  0.00           H  
ATOM   2924  CB  THR B 180     -15.556  14.159   3.324  1.00  0.00           C  
ATOM   2925  HB  THR B 180     -16.399  13.486   3.488  1.00  0.00           H  
ATOM   2926  CG2 THR B 180     -15.438  15.107   4.516  1.00  0.00           C  
ATOM   2927 HG21 THR B 180     -15.361  14.542   5.444  1.00  0.00           H  
ATOM   2928 HG22 THR B 180     -14.555  15.732   4.390  1.00  0.00           H  
ATOM   2929 HG23 THR B 180     -16.326  15.736   4.568  1.00  0.00           H  
ATOM   2930  OG1 THR B 180     -15.831  14.995   2.226  1.00  0.00           O  
ATOM   2931  HG1 THR B 180     -15.747  14.470   1.421  1.00  0.00           H  
ATOM   2932  C   THR B 180     -13.747  12.679   4.304  1.00  0.00           C  
ATOM   2933  O   THR B 180     -14.253  11.643   4.729  1.00  0.00           O  
ATOM   2934  N   CYS B 181     -12.750  13.308   4.922  1.00  0.00           N  
ATOM   2935  H   CYS B 181     -12.370  14.148   4.494  1.00  0.00           H  
ATOM   2936  CA  CYS B 181     -12.274  12.997   6.271  1.00  0.00           C  
ATOM   2937  HA  CYS B 181     -12.980  12.311   6.743  1.00  0.00           H  
ATOM   2938  CB  CYS B 181     -10.921  12.267   6.184  1.00  0.00           C  
ATOM   2939  HB2 CYS B 181     -10.516  12.115   7.188  1.00  0.00           H  
ATOM   2940  HB3 CYS B 181     -11.076  11.281   5.742  1.00  0.00           H  
ATOM   2941  SG  CYS B 181      -9.706  13.172   5.178  1.00  0.00           S  
ATOM   2942  HG  CYS B 181     -10.450  13.311   4.075  1.00  0.00           H  
ATOM   2943  C   CYS B 181     -12.275  14.271   7.139  1.00  0.00           C  
ATOM   2944  O   CYS B 181     -12.315  15.390   6.617  1.00  0.00           O  
ATOM   2945  N   ILE B 182     -12.306  14.104   8.464  1.00  0.00           N  
ATOM   2946  H   ILE B 182     -12.175  13.175   8.841  1.00  0.00           H  
ATOM   2947  CA  ILE B 182     -12.445  15.188   9.452  1.00  0.00           C  
ATOM   2948  HA  ILE B 182     -12.364  16.137   8.934  1.00  0.00           H  
ATOM   2949  CB  ILE B 182     -13.855  15.151  10.098  1.00  0.00           C  
ATOM   2950  HB  ILE B 182     -14.033  14.141  10.471  1.00  0.00           H  
ATOM   2951  CG2 ILE B 182     -13.978  16.118  11.287  1.00  0.00           C  
ATOM   2952 HG21 ILE B 182     -14.954  16.022  11.762  1.00  0.00           H  
ATOM   2953 HG22 ILE B 182     -13.243  15.886  12.059  1.00  0.00           H  
ATOM   2954 HG23 ILE B 182     -13.852  17.152  10.961  1.00  0.00           H  
ATOM   2955  CG1 ILE B 182     -14.931  15.486   9.033  1.00  0.00           C  
ATOM   2956 HG12 ILE B 182     -14.773  16.503   8.670  1.00  0.00           H  
ATOM   2957 HG13 ILE B 182     -14.824  14.809   8.188  1.00  0.00           H  
ATOM   2958  CD1 ILE B 182     -16.383  15.359   9.516  1.00  0.00           C  
ATOM   2959 HD11 ILE B 182     -16.542  14.376   9.961  1.00  0.00           H  
ATOM   2960 HD12 ILE B 182     -16.614  16.135  10.247  1.00  0.00           H  
ATOM   2961 HD13 ILE B 182     -17.055  15.477   8.667  1.00  0.00           H  
ATOM   2962  C   ILE B 182     -11.288  15.085  10.469  1.00  0.00           C  
ATOM   2963  O   ILE B 182     -10.890  13.960  10.788  1.00  0.00           O  
ATOM   2964  N   PRO B 183     -10.704  16.207  10.944  1.00  0.00           N  
ATOM   2965  CD  PRO B 183     -10.933  17.586  10.526  1.00  0.00           C  
ATOM   2966  HD2 PRO B 183     -11.683  18.045  11.172  1.00  0.00           H  
ATOM   2967  HD3 PRO B 183     -11.231  17.676   9.483  1.00  0.00           H  
ATOM   2968  CG  PRO B 183      -9.590  18.281  10.715  1.00  0.00           C  
ATOM   2969  HG2 PRO B 183      -9.695  19.355  10.854  1.00  0.00           H  
ATOM   2970  HG3 PRO B 183      -8.943  18.059   9.867  1.00  0.00           H  
ATOM   2971  CB  PRO B 183      -9.051  17.602  11.966  1.00  0.00           C  
ATOM   2972  HB2 PRO B 183      -9.491  18.067  12.849  1.00  0.00           H  
ATOM   2973  HB3 PRO B 183      -7.964  17.638  12.015  1.00  0.00           H  
ATOM   2974  CA  PRO B 183      -9.540  16.161  11.826  1.00  0.00           C  
ATOM   2975  HA  PRO B 183      -8.770  15.574  11.326  1.00  0.00           H  
ATOM   2976  C   PRO B 183      -9.792  15.551  13.207  1.00  0.00           C  
ATOM   2977  O   PRO B 183     -10.914  15.533  13.709  1.00  0.00           O  
ATOM   2978  N   GLU B 184      -8.702  15.126  13.842  1.00  0.00           N  
ATOM   2979  H   GLU B 184      -7.817  15.199  13.353  1.00  0.00           H  
ATOM   2980  CA  GLU B 184      -8.684  14.586  15.199  1.00  0.00           C  
ATOM   2981  HA  GLU B 184      -9.497  13.859  15.257  1.00  0.00           H  
ATOM   2982  CB  GLU B 184      -7.347  13.851  15.406  1.00  0.00           C  
ATOM   2983  HB2 GLU B 184      -7.171  13.205  14.543  1.00  0.00           H  
ATOM   2984  HB3 GLU B 184      -6.537  14.582  15.443  1.00  0.00           H  
ATOM   2985  CG  GLU B 184      -7.280  12.974  16.663  1.00  0.00           C  
ATOM   2986  HG2 GLU B 184      -6.361  12.384  16.627  1.00  0.00           H  
ATOM   2987  HG3 GLU B 184      -7.223  13.616  17.546  1.00  0.00           H  
ATOM   2988  CD  GLU B 184      -8.497  12.047  16.762  1.00  0.00           C  
ATOM   2989  OE1 GLU B 184      -9.495  12.489  17.379  1.00  0.00           O  
ATOM   2990  OE2 GLU B 184      -8.426  10.948  16.174  1.00  0.00           O  
ATOM   2991  C   GLU B 184      -8.942  15.662  16.279  1.00  0.00           C  
ATOM   2992  O   GLU B 184      -8.543  16.823  16.144  1.00  0.00           O  
ATOM   2993  N   ASN B 185      -9.607  15.278  17.369  1.00  0.00           N  
ATOM   2994  H   ASN B 185      -9.797  14.277  17.453  1.00  0.00           H  
ATOM   2995  CA  ASN B 185     -10.275  16.152  18.336  1.00  0.00           C  
ATOM   2996  HA  ASN B 185     -10.728  16.962  17.770  1.00  0.00           H  
ATOM   2997  CB  ASN B 185     -11.411  15.318  18.961  1.00  0.00           C  
ATOM   2998  HB2 ASN B 185     -11.921  14.749  18.184  1.00  0.00           H  
ATOM   2999  HB3 ASN B 185     -10.987  14.604  19.668  1.00  0.00           H  
ATOM   3000  CG  ASN B 185     -12.459  16.173  19.638  1.00  0.00           C  
ATOM   3001  OD1 ASN B 185     -12.978  17.119  19.070  1.00  0.00           O  
ATOM   3002  ND2 ASN B 185     -12.834  15.865  20.855  1.00  0.00           N  
ATOM   3003 HD21 ASN B 185     -13.518  16.462  21.277  1.00  0.00           H  
ATOM   3004 HD22 ASN B 185     -12.349  15.137  21.343  1.00  0.00           H  
ATOM   3005  C   ASN B 185      -9.353  16.840  19.375  1.00  0.00           C  
ATOM   3006  O   ASN B 185      -9.648  16.844  20.569  1.00  0.00           O  
ATOM   3007  N   ASN B 186      -8.206  17.388  18.949  1.00  0.00           N  
ATOM   3008  H   ASN B 186      -8.029  17.360  17.949  1.00  0.00           H  
ATOM   3009  CA  ASN B 186      -7.135  17.837  19.859  1.00  0.00           C  
ATOM   3010  HA  ASN B 186      -7.196  17.212  20.753  1.00  0.00           H  
ATOM   3011  CB  ASN B 186      -5.759  17.538  19.215  1.00  0.00           C  
ATOM   3012  HB2 ASN B 186      -5.016  17.542  20.013  1.00  0.00           H  
ATOM   3013  HB3 ASN B 186      -5.775  16.541  18.777  1.00  0.00           H  
ATOM   3014  CG  ASN B 186      -5.282  18.526  18.155  1.00  0.00           C  
ATOM   3015  OD1 ASN B 186      -5.932  19.497  17.802  1.00  0.00           O  
ATOM   3016  ND2 ASN B 186      -4.087  18.330  17.646  1.00  0.00           N  
ATOM   3017 HD21 ASN B 186      -3.783  19.001  16.945  1.00  0.00           H  
ATOM   3018 HD22 ASN B 186      -3.554  17.517  17.888  1.00  0.00           H  
ATOM   3019  C   ASN B 186      -7.239  19.290  20.390  1.00  0.00           C  
ATOM   3020  O   ASN B 186      -6.534  19.633  21.338  1.00  0.00           O  
ATOM   3021  N   GLY B 187      -8.062  20.155  19.778  1.00  0.00           N  
ATOM   3022  H   GLY B 187      -8.589  19.803  18.995  1.00  0.00           H  
ATOM   3023  CA  GLY B 187      -8.217  21.579  20.139  1.00  0.00           C  
ATOM   3024  HA2 GLY B 187      -9.036  21.998  19.558  1.00  0.00           H  
ATOM   3025  HA3 GLY B 187      -8.485  21.640  21.194  1.00  0.00           H  
ATOM   3026  C   GLY B 187      -6.982  22.482  19.926  1.00  0.00           C  
ATOM   3027  O   GLY B 187      -7.001  23.658  20.299  1.00  0.00           O  
ATOM   3028  N   GLY B 188      -5.898  21.946  19.361  1.00  0.00           N  
ATOM   3029  H   GLY B 188      -5.987  21.010  18.982  1.00  0.00           H  
ATOM   3030  CA  GLY B 188      -4.587  22.586  19.283  1.00  0.00           C  
ATOM   3031  HA2 GLY B 188      -4.446  23.222  20.158  1.00  0.00           H  
ATOM   3032  HA3 GLY B 188      -3.827  21.805  19.315  1.00  0.00           H  
ATOM   3033  C   GLY B 188      -4.358  23.436  18.031  1.00  0.00           C  
ATOM   3034  O   GLY B 188      -5.273  23.768  17.281  1.00  0.00           O  
ATOM   3035  N   ALA B 189      -3.098  23.841  17.838  1.00  0.00           N  
ATOM   3036  H   ALA B 189      -2.421  23.613  18.548  1.00  0.00           H  
ATOM   3037  CA  ALA B 189      -2.643  24.560  16.642  1.00  0.00           C  
ATOM   3038  HA  ALA B 189      -3.494  25.073  16.189  1.00  0.00           H  
ATOM   3039  CB  ALA B 189      -1.634  25.635  17.067  1.00  0.00           C  
ATOM   3040  HB1 ALA B 189      -1.332  26.212  16.190  1.00  0.00           H  
ATOM   3041  HB2 ALA B 189      -2.092  26.310  17.790  1.00  0.00           H  
ATOM   3042  HB3 ALA B 189      -0.749  25.173  17.507  1.00  0.00           H  
ATOM   3043  C   ALA B 189      -2.060  23.626  15.559  1.00  0.00           C  
ATOM   3044  O   ALA B 189      -2.201  23.920  14.376  1.00  0.00           O  
ATOM   3045  N   GLY B 190      -1.427  22.507  15.936  1.00  0.00           N  
ATOM   3046  H   GLY B 190      -1.389  22.297  16.919  1.00  0.00           H  
ATOM   3047  CA  GLY B 190      -1.139  21.400  15.012  1.00  0.00           C  
ATOM   3048  HA2 GLY B 190      -0.842  21.787  14.037  1.00  0.00           H  
ATOM   3049  HA3 GLY B 190      -0.328  20.786  15.401  1.00  0.00           H  
ATOM   3050  C   GLY B 190      -2.375  20.517  14.834  1.00  0.00           C  
ATOM   3051  O   GLY B 190      -3.083  20.265  15.808  1.00  0.00           O  
ATOM   3052  N   CYS B 191      -2.637  20.069  13.610  1.00  0.00           N  
ATOM   3053  H   CYS B 191      -1.991  20.293  12.857  1.00  0.00           H  
ATOM   3054  CA  CYS B 191      -3.886  19.434  13.196  1.00  0.00           C  
ATOM   3055  HA  CYS B 191      -4.455  19.104  14.068  1.00  0.00           H  
ATOM   3056  CB  CYS B 191      -4.698  20.502  12.449  1.00  0.00           C  
ATOM   3057  HB2 CYS B 191      -4.918  21.327  13.129  1.00  0.00           H  
ATOM   3058  HB3 CYS B 191      -4.115  20.882  11.606  1.00  0.00           H  
ATOM   3059  SG  CYS B 191      -6.249  19.812  11.827  1.00  0.00           S  
ATOM   3060  HG  CYS B 191      -5.731  19.140  10.789  1.00  0.00           H  
ATOM   3061  C   CYS B 191      -3.585  18.213  12.318  1.00  0.00           C  
ATOM   3062  O   CYS B 191      -2.767  18.311  11.407  1.00  0.00           O  
ATOM   3063  N   VAL B 192      -4.251  17.083  12.568  1.00  0.00           N  
ATOM   3064  H   VAL B 192      -4.968  17.085  13.281  1.00  0.00           H  
ATOM   3065  CA  VAL B 192      -4.043  15.815  11.846  1.00  0.00           C  
ATOM   3066  HA  VAL B 192      -3.505  16.030  10.924  1.00  0.00           H  
ATOM   3067  CB  VAL B 192      -3.153  14.853  12.663  1.00  0.00           C  
ATOM   3068  HB  VAL B 192      -2.244  15.391  12.936  1.00  0.00           H  
ATOM   3069  CG1 VAL B 192      -3.821  14.369  13.958  1.00  0.00           C  
ATOM   3070 HG11 VAL B 192      -4.697  13.761  13.728  1.00  0.00           H  
ATOM   3071 HG12 VAL B 192      -3.115  13.767  14.530  1.00  0.00           H  
ATOM   3072 HG13 VAL B 192      -4.125  15.220  14.567  1.00  0.00           H  
ATOM   3073  CG2 VAL B 192      -2.733  13.615  11.862  1.00  0.00           C  
ATOM   3074 HG21 VAL B 192      -3.593  12.992  11.619  1.00  0.00           H  
ATOM   3075 HG22 VAL B 192      -2.021  13.028  12.444  1.00  0.00           H  
ATOM   3076 HG23 VAL B 192      -2.237  13.925  10.941  1.00  0.00           H  
ATOM   3077  C   VAL B 192      -5.385  15.205  11.446  1.00  0.00           C  
ATOM   3078  O   VAL B 192      -6.376  15.343  12.162  1.00  0.00           O  
ATOM   3079  N   CYS B 193      -5.423  14.553  10.285  1.00  0.00           N  
ATOM   3080  H   CYS B 193      -4.566  14.511   9.737  1.00  0.00           H  
ATOM   3081  CA  CYS B 193      -6.625  14.032   9.642  1.00  0.00           C  
ATOM   3082  HA  CYS B 193      -7.347  13.724  10.400  1.00  0.00           H  
ATOM   3083  CB  CYS B 193      -7.226  15.169   8.809  1.00  0.00           C  
ATOM   3084  HB2 CYS B 193      -7.380  16.036   9.453  1.00  0.00           H  
ATOM   3085  HB3 CYS B 193      -6.536  15.444   8.010  1.00  0.00           H  
ATOM   3086  SG  CYS B 193      -8.817  14.674   8.108  1.00  0.00           S  
ATOM   3087  HG  CYS B 193      -8.368  13.823   7.168  1.00  0.00           H  
ATOM   3088  C   CYS B 193      -6.263  12.818   8.771  1.00  0.00           C  
ATOM   3089  O   CYS B 193      -5.299  12.866   8.008  1.00  0.00           O  
ATOM   3090  N   HIE B 194      -7.018  11.720   8.868  1.00  0.00           N  
ATOM   3091  H   HIE B 194      -7.837  11.745   9.457  1.00  0.00           H  
ATOM   3092  CA  HIE B 194      -6.660  10.441   8.226  1.00  0.00           C  
ATOM   3093  HA  HIE B 194      -5.642  10.513   7.838  1.00  0.00           H  
ATOM   3094  CB  HIE B 194      -6.633   9.311   9.263  1.00  0.00           C  
ATOM   3095  HB2 HIE B 194      -7.630   9.187   9.687  1.00  0.00           H  
ATOM   3096  HB3 HIE B 194      -6.360   8.381   8.763  1.00  0.00           H  
ATOM   3097  CG  HIE B 194      -5.646   9.551  10.380  1.00  0.00           C  
ATOM   3098  ND1 HIE B 194      -4.253   9.471  10.267  1.00  0.00           N  
ATOM   3099  CE1 HIE B 194      -3.771   9.778  11.484  1.00  0.00           C  
ATOM   3100  HE1 HIE B 194      -2.719   9.802  11.745  1.00  0.00           H  
ATOM   3101  NE2 HIE B 194      -4.775  10.055  12.333  1.00  0.00           N  
ATOM   3102  HE2 HIE B 194      -4.668  10.313  13.305  1.00  0.00           H  
ATOM   3103  CD2 HIE B 194      -5.965   9.918  11.655  1.00  0.00           C  
ATOM   3104  HD2 HIE B 194      -6.962  10.073  12.049  1.00  0.00           H  
ATOM   3105  C   HIE B 194      -7.566  10.089   7.042  1.00  0.00           C  
ATOM   3106  O   HIE B 194      -8.790  10.086   7.158  1.00  0.00           O  
ATOM   3107  N   LEU B 195      -6.945   9.756   5.911  1.00  0.00           N  
ATOM   3108  H   LEU B 195      -5.930   9.757   5.908  1.00  0.00           H  
ATOM   3109  CA  LEU B 195      -7.576   9.259   4.698  1.00  0.00           C  
ATOM   3110  HA  LEU B 195      -8.605   9.623   4.650  1.00  0.00           H  
ATOM   3111  CB  LEU B 195      -6.811   9.771   3.459  1.00  0.00           C  
ATOM   3112  HB2 LEU B 195      -5.789   9.398   3.495  1.00  0.00           H  
ATOM   3113  HB3 LEU B 195      -7.289   9.320   2.589  1.00  0.00           H  
ATOM   3114  CG  LEU B 195      -6.768  11.299   3.236  1.00  0.00           C  
ATOM   3115  HG  LEU B 195      -7.780  11.699   3.287  1.00  0.00           H  
ATOM   3116  CD1 LEU B 195      -5.868  12.086   4.199  1.00  0.00           C  
ATOM   3117 HD11 LEU B 195      -6.302  12.114   5.195  1.00  0.00           H  
ATOM   3118 HD12 LEU B 195      -5.769  13.117   3.861  1.00  0.00           H  
ATOM   3119 HD13 LEU B 195      -4.878  11.630   4.249  1.00  0.00           H  
ATOM   3120  CD2 LEU B 195      -6.215  11.568   1.835  1.00  0.00           C  
ATOM   3121 HD21 LEU B 195      -6.243  12.637   1.639  1.00  0.00           H  
ATOM   3122 HD22 LEU B 195      -5.187  11.212   1.764  1.00  0.00           H  
ATOM   3123 HD23 LEU B 195      -6.828  11.060   1.092  1.00  0.00           H  
ATOM   3124  C   LEU B 195      -7.587   7.722   4.735  1.00  0.00           C  
ATOM   3125  O   LEU B 195      -6.548   7.085   4.919  1.00  0.00           O  
ATOM   3126  N   LEU B 196      -8.759   7.128   4.527  1.00  0.00           N  
ATOM   3127  H   LEU B 196      -9.561   7.713   4.343  1.00  0.00           H  
ATOM   3128  CA  LEU B 196      -8.945   5.688   4.354  1.00  0.00           C  
ATOM   3129  HA  LEU B 196      -8.108   5.149   4.798  1.00  0.00           H  
ATOM   3130  CB  LEU B 196     -10.247   5.268   5.062  1.00  0.00           C  
ATOM   3131  HB2 LEU B 196     -11.052   5.912   4.701  1.00  0.00           H  
ATOM   3132  HB3 LEU B 196     -10.498   4.241   4.790  1.00  0.00           H  
ATOM   3133  CG  LEU B 196     -10.156   5.377   6.598  1.00  0.00           C  
ATOM   3134  HG  LEU B 196      -9.628   6.290   6.878  1.00  0.00           H  
ATOM   3135  CD1 LEU B 196     -11.545   5.430   7.231  1.00  0.00           C  
ATOM   3136 HD11 LEU B 196     -11.453   5.522   8.313  1.00  0.00           H  
ATOM   3137 HD12 LEU B 196     -12.105   4.527   6.989  1.00  0.00           H  
ATOM   3138 HD13 LEU B 196     -12.085   6.298   6.855  1.00  0.00           H  
ATOM   3139  CD2 LEU B 196      -9.415   4.174   7.181  1.00  0.00           C  
ATOM   3140 HD21 LEU B 196      -8.445   4.073   6.701  1.00  0.00           H  
ATOM   3141 HD22 LEU B 196      -9.268   4.321   8.250  1.00  0.00           H  
ATOM   3142 HD23 LEU B 196      -9.987   3.261   7.017  1.00  0.00           H  
ATOM   3143  C   LEU B 196      -8.972   5.329   2.864  1.00  0.00           C  
ATOM   3144  O   LEU B 196      -9.439   6.121   2.039  1.00  0.00           O  
ATOM   3145  N   MET B 197      -8.526   4.119   2.537  1.00  0.00           N  
ATOM   3146  H   MET B 197      -8.105   3.545   3.262  1.00  0.00           H  
ATOM   3147  CA  MET B 197      -8.635   3.502   1.214  1.00  0.00           C  
ATOM   3148  HA  MET B 197      -9.602   3.773   0.792  1.00  0.00           H  
ATOM   3149  CB  MET B 197      -7.548   4.016   0.249  1.00  0.00           C  
ATOM   3150  HB2 MET B 197      -7.621   3.440  -0.675  1.00  0.00           H  
ATOM   3151  HB3 MET B 197      -7.770   5.049  -0.016  1.00  0.00           H  
ATOM   3152  CG  MET B 197      -6.095   3.912   0.745  1.00  0.00           C  
ATOM   3153  HG2 MET B 197      -5.943   2.925   1.181  1.00  0.00           H  
ATOM   3154  HG3 MET B 197      -5.452   3.979  -0.131  1.00  0.00           H  
ATOM   3155  SD  MET B 197      -5.515   5.171   1.931  1.00  0.00           S  
ATOM   3156  CE  MET B 197      -5.781   6.689   0.969  1.00  0.00           C  
ATOM   3157  HE1 MET B 197      -6.847   6.842   0.797  1.00  0.00           H  
ATOM   3158  HE2 MET B 197      -5.397   7.547   1.518  1.00  0.00           H  
ATOM   3159  HE3 MET B 197      -5.267   6.612   0.011  1.00  0.00           H  
ATOM   3160  C   MET B 197      -8.609   1.973   1.335  1.00  0.00           C  
ATOM   3161  O   MET B 197      -8.078   1.424   2.297  1.00  0.00           O  
ATOM   3162  N   ASP B 198      -9.214   1.293   0.359  1.00  0.00           N  
ATOM   3163  H   ASP B 198      -9.656   1.811  -0.380  1.00  0.00           H  
ATOM   3164  CA  ASP B 198      -9.397  -0.170   0.358  1.00  0.00           C  
ATOM   3165  HA  ASP B 198      -9.790  -0.466   1.333  1.00  0.00           H  
ATOM   3166  CB  ASP B 198     -10.438  -0.539  -0.719  1.00  0.00           C  
ATOM   3167  HB2 ASP B 198     -10.961   0.358  -1.059  1.00  0.00           H  
ATOM   3168  HB3 ASP B 198      -9.945  -0.967  -1.595  1.00  0.00           H  
ATOM   3169  CG  ASP B 198     -11.484  -1.511  -0.173  1.00  0.00           C  
ATOM   3170  OD1 ASP B 198     -11.497  -2.682  -0.630  1.00  0.00           O  
ATOM   3171  OD2 ASP B 198     -12.299  -1.096   0.676  1.00  0.00           O  
ATOM   3172  C   ASP B 198      -8.084  -0.948   0.132  1.00  0.00           C  
ATOM   3173  O   ASP B 198      -7.888  -2.021   0.697  1.00  0.00           O  
ATOM   3174  N   ASP B 199      -7.194  -0.393  -0.700  1.00  0.00           N  
ATOM   3175  H   ASP B 199      -7.453   0.480  -1.133  1.00  0.00           H  
ATOM   3176  CA  ASP B 199      -5.812  -0.814  -0.957  1.00  0.00           C  
ATOM   3177  HA  ASP B 199      -5.314  -0.949  -0.002  1.00  0.00           H  
ATOM   3178  CB  ASP B 199      -5.777  -2.169  -1.696  1.00  0.00           C  
ATOM   3179  HB2 ASP B 199      -4.737  -2.424  -1.901  1.00  0.00           H  
ATOM   3180  HB3 ASP B 199      -6.150  -2.938  -1.017  1.00  0.00           H  
ATOM   3181  CG  ASP B 199      -6.568  -2.258  -3.005  1.00  0.00           C  
ATOM   3182  OD1 ASP B 199      -6.535  -1.303  -3.814  1.00  0.00           O  
ATOM   3183  OD2 ASP B 199      -7.060  -3.372  -3.302  1.00  0.00           O  
ATOM   3184  C   ASP B 199      -5.050   0.307  -1.706  1.00  0.00           C  
ATOM   3185  O   ASP B 199      -5.630   1.355  -2.003  1.00  0.00           O  
ATOM   3186  N   VAL B 200      -3.761   0.105  -2.013  1.00  0.00           N  
ATOM   3187  H   VAL B 200      -3.350  -0.789  -1.791  1.00  0.00           H  
ATOM   3188  CA  VAL B 200      -2.863   1.093  -2.646  1.00  0.00           C  
ATOM   3189  HA  VAL B 200      -3.461   1.834  -3.172  1.00  0.00           H  
ATOM   3190  CB  VAL B 200      -2.027   1.836  -1.576  1.00  0.00           C  
ATOM   3191  HB  VAL B 200      -1.477   1.098  -0.992  1.00  0.00           H  
ATOM   3192  CG1 VAL B 200      -1.009   2.818  -2.168  1.00  0.00           C  
ATOM   3193 HG11 VAL B 200      -0.247   2.279  -2.731  1.00  0.00           H  
ATOM   3194 HG12 VAL B 200      -1.512   3.527  -2.827  1.00  0.00           H  
ATOM   3195 HG13 VAL B 200      -0.507   3.358  -1.365  1.00  0.00           H  
ATOM   3196  CG2 VAL B 200      -2.909   2.643  -0.613  1.00  0.00           C  
ATOM   3197 HG21 VAL B 200      -2.291   3.165   0.116  1.00  0.00           H  
ATOM   3198 HG22 VAL B 200      -3.499   3.366  -1.177  1.00  0.00           H  
ATOM   3199 HG23 VAL B 200      -3.580   1.978  -0.071  1.00  0.00           H  
ATOM   3200  C   VAL B 200      -1.948   0.410  -3.674  1.00  0.00           C  
ATOM   3201  O   VAL B 200      -1.473  -0.701  -3.430  1.00  0.00           O  
ATOM   3202  N   VAL B 201      -1.678   1.079  -4.802  1.00  0.00           N  
ATOM   3203  H   VAL B 201      -2.185   1.949  -4.943  1.00  0.00           H  
ATOM   3204  CA  VAL B 201      -0.735   0.675  -5.876  1.00  0.00           C  
ATOM   3205  HA  VAL B 201       0.026   0.022  -5.445  1.00  0.00           H  
ATOM   3206  CB  VAL B 201      -1.453  -0.119  -6.988  1.00  0.00           C  
ATOM   3207  HB  VAL B 201      -0.694  -0.434  -7.699  1.00  0.00           H  
ATOM   3208  CG1 VAL B 201      -2.125  -1.400  -6.486  1.00  0.00           C  
ATOM   3209 HG11 VAL B 201      -2.974  -1.165  -5.844  1.00  0.00           H  
ATOM   3210 HG12 VAL B 201      -2.465  -1.973  -7.346  1.00  0.00           H  
ATOM   3211 HG13 VAL B 201      -1.398  -1.991  -5.933  1.00  0.00           H  
ATOM   3212  CG2 VAL B 201      -2.504   0.695  -7.750  1.00  0.00           C  
ATOM   3213 HG21 VAL B 201      -2.940   0.082  -8.537  1.00  0.00           H  
ATOM   3214 HG22 VAL B 201      -3.282   1.023  -7.066  1.00  0.00           H  
ATOM   3215 HG23 VAL B 201      -2.053   1.573  -8.210  1.00  0.00           H  
ATOM   3216  C   VAL B 201       0.009   1.884  -6.490  1.00  0.00           C  
ATOM   3217  O   VAL B 201      -0.347   3.036  -6.226  1.00  0.00           O  
ATOM   3218  N   SER B 202       1.041   1.677  -7.323  1.00  0.00           N  
ATOM   3219  H   SER B 202       1.341   0.724  -7.507  1.00  0.00           H  
ATOM   3220  CA  SER B 202       1.927   2.761  -7.787  1.00  0.00           C  
ATOM   3221  HA  SER B 202       2.235   3.300  -6.898  1.00  0.00           H  
ATOM   3222  CB  SER B 202       3.183   2.221  -8.484  1.00  0.00           C  
ATOM   3223  HB2 SER B 202       2.942   1.347  -9.091  1.00  0.00           H  
ATOM   3224  HB3 SER B 202       3.599   2.989  -9.138  1.00  0.00           H  
ATOM   3225  OG  SER B 202       4.155   1.905  -7.511  1.00  0.00           O  
ATOM   3226  HG  SER B 202       3.893   1.058  -7.102  1.00  0.00           H  
ATOM   3227  C   SER B 202       1.271   3.792  -8.699  1.00  0.00           C  
ATOM   3228  O   SER B 202       1.722   4.943  -8.717  1.00  0.00           O  
ATOM   3229  N   ALA B 203       0.215   3.410  -9.420  1.00  0.00           N  
ATOM   3230  H   ALA B 203      -0.063   2.433  -9.384  1.00  0.00           H  
ATOM   3231  CA  ALA B 203      -0.586   4.322 -10.237  1.00  0.00           C  
ATOM   3232  HA  ALA B 203       0.085   4.992 -10.773  1.00  0.00           H  
ATOM   3233  CB  ALA B 203      -1.341   3.483 -11.276  1.00  0.00           C  
ATOM   3234  HB1 ALA B 203      -0.631   2.895 -11.860  1.00  0.00           H  
ATOM   3235  HB2 ALA B 203      -2.045   2.812 -10.779  1.00  0.00           H  
ATOM   3236  HB3 ALA B 203      -1.896   4.143 -11.945  1.00  0.00           H  
ATOM   3237  C   ALA B 203      -1.543   5.227  -9.429  1.00  0.00           C  
ATOM   3238  O   ALA B 203      -2.119   6.153 -10.000  1.00  0.00           O  
ATOM   3239  N   ASP B 204      -1.751   4.981  -8.131  1.00  0.00           N  
ATOM   3240  H   ASP B 204      -1.213   4.258  -7.668  1.00  0.00           H  
ATOM   3241  CA  ASP B 204      -2.638   5.815  -7.326  1.00  0.00           C  
ATOM   3242  HA  ASP B 204      -3.562   5.946  -7.894  1.00  0.00           H  
ATOM   3243  CB  ASP B 204      -3.031   5.123  -6.007  1.00  0.00           C  
ATOM   3244  HB2 ASP B 204      -2.126   4.872  -5.453  1.00  0.00           H  
ATOM   3245  HB3 ASP B 204      -3.607   5.832  -5.410  1.00  0.00           H  
ATOM   3246  CG  ASP B 204      -3.895   3.865  -6.189  1.00  0.00           C  
ATOM   3247  OD1 ASP B 204      -3.804   2.952  -5.342  1.00  0.00           O  
ATOM   3248  OD2 ASP B 204      -4.716   3.801  -7.132  1.00  0.00           O  
ATOM   3249  C   ASP B 204      -2.043   7.218  -7.107  1.00  0.00           C  
ATOM   3250  O   ASP B 204      -0.929   7.407  -6.608  1.00  0.00           O  
ATOM   3251  N   GLN B 205      -2.842   8.224  -7.453  1.00  0.00           N  
ATOM   3252  H   GLN B 205      -3.710   7.987  -7.910  1.00  0.00           H  
ATOM   3253  CA  GLN B 205      -2.624   9.637  -7.178  1.00  0.00           C  
ATOM   3254  HA  GLN B 205      -2.021   9.725  -6.276  1.00  0.00           H  
ATOM   3255  CB  GLN B 205      -1.852  10.295  -8.338  1.00  0.00           C  
ATOM   3256  HB2 GLN B 205      -0.890   9.790  -8.431  1.00  0.00           H  
ATOM   3257  HB3 GLN B 205      -2.403  10.158  -9.271  1.00  0.00           H  
ATOM   3258  CG  GLN B 205      -1.606  11.800  -8.119  1.00  0.00           C  
ATOM   3259  HG2 GLN B 205      -2.560  12.326  -8.166  1.00  0.00           H  
ATOM   3260  HG3 GLN B 205      -1.187  11.957  -7.128  1.00  0.00           H  
ATOM   3261  CD  GLN B 205      -0.652  12.440  -9.129  1.00  0.00           C  
ATOM   3262  OE1 GLN B 205       0.134  11.808  -9.815  1.00  0.00           O  
ATOM   3263  NE2 GLN B 205      -0.665  13.749  -9.249  1.00  0.00           N  
ATOM   3264 HE21 GLN B 205      -0.069  14.135  -9.956  1.00  0.00           H  
ATOM   3265 HE22 GLN B 205      -1.226  14.317  -8.626  1.00  0.00           H  
ATOM   3266  C   GLN B 205      -3.988  10.280  -6.905  1.00  0.00           C  
ATOM   3267  O   GLN B 205      -4.994   9.931  -7.528  1.00  0.00           O  
ATOM   3268  N   TYR B 206      -4.011  11.201  -5.947  1.00  0.00           N  
ATOM   3269  H   TYR B 206      -3.132  11.439  -5.503  1.00  0.00           H  
ATOM   3270  CA  TYR B 206      -5.207  11.853  -5.421  1.00  0.00           C  
ATOM   3271  HA  TYR B 206      -6.080  11.502  -5.967  1.00  0.00           H  
ATOM   3272  CB  TYR B 206      -5.377  11.493  -3.933  1.00  0.00           C  
ATOM   3273  HB2 TYR B 206      -4.466  11.770  -3.401  1.00  0.00           H  
ATOM   3274  HB3 TYR B 206      -6.182  12.106  -3.524  1.00  0.00           H  
ATOM   3275  CG  TYR B 206      -5.691  10.032  -3.624  1.00  0.00           C  
ATOM   3276  CD1 TYR B 206      -4.667   9.061  -3.590  1.00  0.00           C  
ATOM   3277  HD1 TYR B 206      -3.648   9.345  -3.816  1.00  0.00           H  
ATOM   3278  CE1 TYR B 206      -4.966   7.725  -3.251  1.00  0.00           C  
ATOM   3279  HE1 TYR B 206      -4.183   6.981  -3.225  1.00  0.00           H  
ATOM   3280  CZ  TYR B 206      -6.291   7.358  -2.928  1.00  0.00           C  
ATOM   3281  OH  TYR B 206      -6.586   6.079  -2.578  1.00  0.00           O  
ATOM   3282  HH  TYR B 206      -5.945   5.448  -2.919  1.00  0.00           H  
ATOM   3283  CE2 TYR B 206      -7.314   8.329  -2.966  1.00  0.00           C  
ATOM   3284  HE2 TYR B 206      -8.326   8.035  -2.724  1.00  0.00           H  
ATOM   3285  CD2 TYR B 206      -7.014   9.660  -3.315  1.00  0.00           C  
ATOM   3286  HD2 TYR B 206      -7.798  10.403  -3.333  1.00  0.00           H  
ATOM   3287  C   TYR B 206      -5.110  13.372  -5.596  1.00  0.00           C  
ATOM   3288  O   TYR B 206      -4.014  13.940  -5.530  1.00  0.00           O  
ATOM   3289  N   THR B 207      -6.243  14.050  -5.760  1.00  0.00           N  
ATOM   3290  H   THR B 207      -7.107  13.523  -5.872  1.00  0.00           H  
ATOM   3291  CA  THR B 207      -6.371  15.487  -5.446  1.00  0.00           C  
ATOM   3292  HA  THR B 207      -5.387  15.956  -5.454  1.00  0.00           H  
ATOM   3293  CB  THR B 207      -7.230  16.229  -6.475  1.00  0.00           C  
ATOM   3294  HB  THR B 207      -7.351  17.263  -6.154  1.00  0.00           H  
ATOM   3295  CG2 THR B 207      -6.584  16.226  -7.860  1.00  0.00           C  
ATOM   3296 HG21 THR B 207      -5.590  16.667  -7.804  1.00  0.00           H  
ATOM   3297 HG22 THR B 207      -6.509  15.207  -8.241  1.00  0.00           H  
ATOM   3298 HG23 THR B 207      -7.198  16.813  -8.544  1.00  0.00           H  
ATOM   3299  OG1 THR B 207      -8.502  15.643  -6.584  1.00  0.00           O  
ATOM   3300  HG1 THR B 207      -8.973  15.760  -5.752  1.00  0.00           H  
ATOM   3301  C   THR B 207      -6.954  15.670  -4.045  1.00  0.00           C  
ATOM   3302  O   THR B 207      -7.784  14.868  -3.608  1.00  0.00           O  
ATOM   3303  N   LEU B 208      -6.523  16.728  -3.354  1.00  0.00           N  
ATOM   3304  H   LEU B 208      -5.907  17.388  -3.820  1.00  0.00           H  
ATOM   3305  CA  LEU B 208      -6.860  17.038  -1.961  1.00  0.00           C  
ATOM   3306  HA  LEU B 208      -7.661  16.383  -1.613  1.00  0.00           H  
ATOM   3307  CB  LEU B 208      -5.614  16.847  -1.064  1.00  0.00           C  
ATOM   3308  HB2 LEU B 208      -4.866  17.579  -1.371  1.00  0.00           H  
ATOM   3309  HB3 LEU B 208      -5.909  17.085  -0.042  1.00  0.00           H  
ATOM   3310  CG  LEU B 208      -4.925  15.470  -1.063  1.00  0.00           C  
ATOM   3311  HG  LEU B 208      -4.541  15.245  -2.058  1.00  0.00           H  
ATOM   3312  CD1 LEU B 208      -3.751  15.504  -0.077  1.00  0.00           C  
ATOM   3313 HD11 LEU B 208      -4.102  15.774   0.919  1.00  0.00           H  
ATOM   3314 HD12 LEU B 208      -3.280  14.524  -0.019  1.00  0.00           H  
ATOM   3315 HD13 LEU B 208      -3.012  16.235  -0.404  1.00  0.00           H  
ATOM   3316  CD2 LEU B 208      -5.866  14.352  -0.631  1.00  0.00           C  
ATOM   3317 HD21 LEU B 208      -6.279  14.582   0.352  1.00  0.00           H  
ATOM   3318 HD22 LEU B 208      -6.679  14.268  -1.346  1.00  0.00           H  
ATOM   3319 HD23 LEU B 208      -5.333  13.403  -0.593  1.00  0.00           H  
ATOM   3320  C   LEU B 208      -7.335  18.493  -1.848  1.00  0.00           C  
ATOM   3321  O   LEU B 208      -6.593  19.386  -2.262  1.00  0.00           O  
ATOM   3322  N   ASP B 209      -8.502  18.737  -1.247  1.00  0.00           N  
ATOM   3323  H   ASP B 209      -9.041  17.943  -0.910  1.00  0.00           H  
ATOM   3324  CA  ASP B 209      -9.031  20.087  -0.990  1.00  0.00           C  
ATOM   3325  HA  ASP B 209      -8.250  20.818  -1.194  1.00  0.00           H  
ATOM   3326  CB  ASP B 209     -10.227  20.428  -1.899  1.00  0.00           C  
ATOM   3327  HB2 ASP B 209     -10.925  19.589  -1.903  1.00  0.00           H  
ATOM   3328  HB3 ASP B 209     -10.737  21.286  -1.462  1.00  0.00           H  
ATOM   3329  CG  ASP B 209      -9.870  20.791  -3.345  1.00  0.00           C  
ATOM   3330  OD1 ASP B 209     -10.509  21.712  -3.906  1.00  0.00           O  
ATOM   3331  OD2 ASP B 209      -8.942  20.223  -3.955  1.00  0.00           O  
ATOM   3332  C   ASP B 209      -9.435  20.252   0.482  1.00  0.00           C  
ATOM   3333  O   ASP B 209     -10.319  19.549   0.976  1.00  0.00           O  
ATOM   3334  N   LEU B 210      -8.818  21.204   1.188  1.00  0.00           N  
ATOM   3335  H   LEU B 210      -8.160  21.804   0.699  1.00  0.00           H  
ATOM   3336  CA  LEU B 210      -9.123  21.534   2.583  1.00  0.00           C  
ATOM   3337  HA  LEU B 210      -9.525  20.643   3.068  1.00  0.00           H  
ATOM   3338  CB  LEU B 210      -7.817  21.923   3.300  1.00  0.00           C  
ATOM   3339  HB2 LEU B 210      -7.107  21.097   3.223  1.00  0.00           H  
ATOM   3340  HB3 LEU B 210      -7.390  22.782   2.782  1.00  0.00           H  
ATOM   3341  CG  LEU B 210      -7.997  22.295   4.785  1.00  0.00           C  
ATOM   3342  HG  LEU B 210      -8.710  23.114   4.880  1.00  0.00           H  
ATOM   3343  CD1 LEU B 210      -8.490  21.108   5.612  1.00  0.00           C  
ATOM   3344 HD11 LEU B 210      -8.553  21.390   6.660  1.00  0.00           H  
ATOM   3345 HD12 LEU B 210      -9.480  20.805   5.285  1.00  0.00           H  
ATOM   3346 HD13 LEU B 210      -7.803  20.267   5.508  1.00  0.00           H  
ATOM   3347  CD2 LEU B 210      -6.667  22.758   5.372  1.00  0.00           C  
ATOM   3348 HD21 LEU B 210      -5.945  21.942   5.336  1.00  0.00           H  
ATOM   3349 HD22 LEU B 210      -6.282  23.606   4.807  1.00  0.00           H  
ATOM   3350 HD23 LEU B 210      -6.806  23.056   6.412  1.00  0.00           H  
ATOM   3351  C   LEU B 210     -10.172  22.652   2.683  1.00  0.00           C  
ATOM   3352  O   LEU B 210      -9.982  23.730   2.116  1.00  0.00           O  
ATOM   3353  N   TRP B 211     -11.223  22.433   3.478  1.00  0.00           N  
ATOM   3354  H   TRP B 211     -11.297  21.531   3.942  1.00  0.00           H  
ATOM   3355  CA  TRP B 211     -12.331  23.371   3.703  1.00  0.00           C  
ATOM   3356  HA  TRP B 211     -12.108  24.323   3.224  1.00  0.00           H  
ATOM   3357  CB  TRP B 211     -13.611  22.797   3.074  1.00  0.00           C  
ATOM   3358  HB2 TRP B 211     -13.814  21.826   3.528  1.00  0.00           H  
ATOM   3359  HB3 TRP B 211     -14.441  23.455   3.335  1.00  0.00           H  
ATOM   3360  CG  TRP B 211     -13.618  22.626   1.585  1.00  0.00           C  
ATOM   3361  CD1 TRP B 211     -13.017  21.625   0.901  1.00  0.00           C  
ATOM   3362  HD1 TRP B 211     -12.441  20.826   1.354  1.00  0.00           H  
ATOM   3363  NE1 TRP B 211     -13.215  21.801  -0.455  1.00  0.00           N  
ATOM   3364  HE1 TRP B 211     -12.794  21.210  -1.162  1.00  0.00           H  
ATOM   3365  CE2 TRP B 211     -13.961  22.930  -0.715  1.00  0.00           C  
ATOM   3366  CZ2 TRP B 211     -14.424  23.519  -1.901  1.00  0.00           C  
ATOM   3367  HZ2 TRP B 211     -14.194  23.073  -2.858  1.00  0.00           H  
ATOM   3368  CH2 TRP B 211     -15.188  24.697  -1.824  1.00  0.00           C  
ATOM   3369  HH2 TRP B 211     -15.561  25.164  -2.726  1.00  0.00           H  
ATOM   3370  CZ3 TRP B 211     -15.470  25.268  -0.570  1.00  0.00           C  
ATOM   3371  HZ3 TRP B 211     -16.059  26.175  -0.517  1.00  0.00           H  
ATOM   3372  CE3 TRP B 211     -14.996  24.668   0.614  1.00  0.00           C  
ATOM   3373  HE3 TRP B 211     -15.219  25.119   1.570  1.00  0.00           H  
ATOM   3374  CD2 TRP B 211     -14.228  23.485   0.572  1.00  0.00           C  
ATOM   3375  C   TRP B 211     -12.573  23.623   5.198  1.00  0.00           C  
ATOM   3376  O   TRP B 211     -12.564  22.677   5.981  1.00  0.00           O  
ATOM   3377  N   ALA B 212     -12.889  24.862   5.581  1.00  0.00           N  
ATOM   3378  H   ALA B 212     -12.913  25.586   4.868  1.00  0.00           H  
ATOM   3379  CA  ALA B 212     -13.443  25.227   6.886  1.00  0.00           C  
ATOM   3380  HA  ALA B 212     -13.573  24.331   7.487  1.00  0.00           H  
ATOM   3381  CB  ALA B 212     -12.462  26.145   7.621  1.00  0.00           C  
ATOM   3382  HB1 ALA B 212     -12.325  27.072   7.062  1.00  0.00           H  
ATOM   3383  HB2 ALA B 212     -12.856  26.377   8.611  1.00  0.00           H  
ATOM   3384  HB3 ALA B 212     -11.505  25.642   7.733  1.00  0.00           H  
ATOM   3385  C   ALA B 212     -14.824  25.878   6.697  1.00  0.00           C  
ATOM   3386  O   ALA B 212     -14.962  26.849   5.950  1.00  0.00           O  
ATOM   3387  N   GLY B 213     -15.873  25.325   7.314  1.00  0.00           N  
ATOM   3388  H   GLY B 213     -15.696  24.600   8.005  1.00  0.00           H  
ATOM   3389  CA  GLY B 213     -17.254  25.734   7.027  1.00  0.00           C  
ATOM   3390  HA2 GLY B 213     -17.945  25.047   7.517  1.00  0.00           H  
ATOM   3391  HA3 GLY B 213     -17.416  26.733   7.436  1.00  0.00           H  
ATOM   3392  C   GLY B 213     -17.561  25.740   5.517  1.00  0.00           C  
ATOM   3393  O   GLY B 213     -17.425  24.716   4.843  1.00  0.00           O  
ATOM   3394  N   GLN B 214     -17.960  26.897   4.977  1.00  0.00           N  
ATOM   3395  H   GLN B 214     -18.004  27.704   5.581  1.00  0.00           H  
ATOM   3396  CA  GLN B 214     -18.227  27.107   3.542  1.00  0.00           C  
ATOM   3397  HA  GLN B 214     -18.689  26.210   3.131  1.00  0.00           H  
ATOM   3398  CB  GLN B 214     -19.205  28.290   3.372  1.00  0.00           C  
ATOM   3399  HB2 GLN B 214     -18.711  29.191   3.738  1.00  0.00           H  
ATOM   3400  HB3 GLN B 214     -19.401  28.438   2.309  1.00  0.00           H  
ATOM   3401  CG  GLN B 214     -20.563  28.171   4.095  1.00  0.00           C  
ATOM   3402  HG2 GLN B 214     -20.414  27.950   5.150  1.00  0.00           H  
ATOM   3403  HG3 GLN B 214     -21.053  29.142   4.030  1.00  0.00           H  
ATOM   3404  CD  GLN B 214     -21.512  27.127   3.503  1.00  0.00           C  
ATOM   3405  OE1 GLN B 214     -21.143  26.212   2.790  1.00  0.00           O  
ATOM   3406  NE2 GLN B 214     -22.795  27.213   3.789  1.00  0.00           N  
ATOM   3407 HE21 GLN B 214     -23.380  26.512   3.372  1.00  0.00           H  
ATOM   3408 HE22 GLN B 214     -23.145  27.942   4.381  1.00  0.00           H  
ATOM   3409  C   GLN B 214     -16.966  27.382   2.690  1.00  0.00           C  
ATOM   3410  O   GLN B 214     -17.061  27.448   1.468  1.00  0.00           O  
ATOM   3411  N   GLN B 215     -15.798  27.598   3.304  1.00  0.00           N  
ATOM   3412  H   GLN B 215     -15.737  27.442   4.305  1.00  0.00           H  
ATOM   3413  CA  GLN B 215     -14.643  28.255   2.680  1.00  0.00           C  
ATOM   3414  HA  GLN B 215     -14.943  28.658   1.712  1.00  0.00           H  
ATOM   3415  CB  GLN B 215     -14.254  29.454   3.567  1.00  0.00           C  
ATOM   3416  HB2 GLN B 215     -15.106  30.135   3.595  1.00  0.00           H  
ATOM   3417  HB3 GLN B 215     -14.070  29.103   4.583  1.00  0.00           H  
ATOM   3418  CG  GLN B 215     -13.010  30.223   3.090  1.00  0.00           C  
ATOM   3419  HG2 GLN B 215     -12.135  29.586   3.211  1.00  0.00           H  
ATOM   3420  HG3 GLN B 215     -13.119  30.470   2.034  1.00  0.00           H  
ATOM   3421  CD  GLN B 215     -12.771  31.523   3.863  1.00  0.00           C  
ATOM   3422  OE1 GLN B 215     -13.660  32.133   4.430  1.00  0.00           O  
ATOM   3423  NE2 GLN B 215     -11.553  32.022   3.915  1.00  0.00           N  
ATOM   3424 HE21 GLN B 215     -11.444  32.824   4.507  1.00  0.00           H  
ATOM   3425 HE22 GLN B 215     -10.785  31.518   3.512  1.00  0.00           H  
ATOM   3426  C   GLN B 215     -13.472  27.291   2.433  1.00  0.00           C  
ATOM   3427  O   GLN B 215     -13.047  26.570   3.333  1.00  0.00           O  
ATOM   3428  N   LEU B 216     -12.914  27.298   1.219  1.00  0.00           N  
ATOM   3429  H   LEU B 216     -13.308  27.900   0.514  1.00  0.00           H  
ATOM   3430  CA  LEU B 216     -11.657  26.611   0.897  1.00  0.00           C  
ATOM   3431  HA  LEU B 216     -11.712  25.587   1.269  1.00  0.00           H  
ATOM   3432  CB  LEU B 216     -11.496  26.566  -0.636  1.00  0.00           C  
ATOM   3433  HB2 LEU B 216     -12.399  26.148  -1.086  1.00  0.00           H  
ATOM   3434  HB3 LEU B 216     -11.398  27.596  -0.985  1.00  0.00           H  
ATOM   3435  CG  LEU B 216     -10.273  25.759  -1.123  1.00  0.00           C  
ATOM   3436  HG  LEU B 216      -9.429  25.911  -0.452  1.00  0.00           H  
ATOM   3437  CD1 LEU B 216     -10.581  24.265  -1.203  1.00  0.00           C  
ATOM   3438 HD11 LEU B 216     -11.351  24.073  -1.951  1.00  0.00           H  
ATOM   3439 HD12 LEU B 216      -9.681  23.714  -1.473  1.00  0.00           H  
ATOM   3440 HD13 LEU B 216     -10.930  23.903  -0.239  1.00  0.00           H  
ATOM   3441  CD2 LEU B 216      -9.837  26.218  -2.513  1.00  0.00           C  
ATOM   3442 HD21 LEU B 216      -8.939  25.677  -2.800  1.00  0.00           H  
ATOM   3443 HD22 LEU B 216     -10.631  26.032  -3.236  1.00  0.00           H  
ATOM   3444 HD23 LEU B 216      -9.607  27.283  -2.491  1.00  0.00           H  
ATOM   3445  C   LEU B 216     -10.469  27.324   1.576  1.00  0.00           C  
ATOM   3446  O   LEU B 216     -10.392  28.553   1.545  1.00  0.00           O  
ATOM   3447  N   LEU B 217      -9.542  26.557   2.159  1.00  0.00           N  
ATOM   3448  H   LEU B 217      -9.696  25.553   2.154  1.00  0.00           H  
ATOM   3449  CA  LEU B 217      -8.291  27.075   2.734  1.00  0.00           C  
ATOM   3450  HA  LEU B 217      -8.342  28.162   2.803  1.00  0.00           H  
ATOM   3451  CB  LEU B 217      -8.087  26.506   4.148  1.00  0.00           C  
ATOM   3452  HB2 LEU B 217      -7.978  25.424   4.077  1.00  0.00           H  
ATOM   3453  HB3 LEU B 217      -7.145  26.908   4.522  1.00  0.00           H  
ATOM   3454  CG  LEU B 217      -9.191  26.811   5.176  1.00  0.00           C  
ATOM   3455  HG  LEU B 217     -10.085  26.228   4.948  1.00  0.00           H  
ATOM   3456  CD1 LEU B 217      -8.664  26.413   6.553  1.00  0.00           C  
ATOM   3457 HD11 LEU B 217      -7.795  27.017   6.816  1.00  0.00           H  
ATOM   3458 HD12 LEU B 217      -9.441  26.569   7.298  1.00  0.00           H  
ATOM   3459 HD13 LEU B 217      -8.382  25.361   6.542  1.00  0.00           H  
ATOM   3460  CD2 LEU B 217      -9.554  28.293   5.233  1.00  0.00           C  
ATOM   3461 HD21 LEU B 217      -8.658  28.900   5.368  1.00  0.00           H  
ATOM   3462 HD22 LEU B 217     -10.052  28.586   4.311  1.00  0.00           H  
ATOM   3463 HD23 LEU B 217     -10.237  28.481   6.062  1.00  0.00           H  
ATOM   3464  C   LEU B 217      -7.053  26.764   1.881  1.00  0.00           C  
ATOM   3465  O   LEU B 217      -6.139  27.581   1.813  1.00  0.00           O  
ATOM   3466  N   TRP B 218      -7.009  25.578   1.271  1.00  0.00           N  
ATOM   3467  H   TRP B 218      -7.808  24.965   1.356  1.00  0.00           H  
ATOM   3468  CA  TRP B 218      -5.847  25.050   0.550  1.00  0.00           C  
ATOM   3469  HA  TRP B 218      -5.396  25.843  -0.048  1.00  0.00           H  
ATOM   3470  CB  TRP B 218      -4.815  24.566   1.581  1.00  0.00           C  
ATOM   3471  HB2 TRP B 218      -4.473  25.422   2.165  1.00  0.00           H  
ATOM   3472  HB3 TRP B 218      -5.307  23.880   2.272  1.00  0.00           H  
ATOM   3473  CG  TRP B 218      -3.611  23.863   1.037  1.00  0.00           C  
ATOM   3474  CD1 TRP B 218      -2.411  24.435   0.804  1.00  0.00           C  
ATOM   3475  HD1 TRP B 218      -2.159  25.474   0.981  1.00  0.00           H  
ATOM   3476  NE1 TRP B 218      -1.525  23.488   0.338  1.00  0.00           N  
ATOM   3477  HE1 TRP B 218      -0.533  23.719   0.185  1.00  0.00           H  
ATOM   3478  CE2 TRP B 218      -2.114  22.245   0.229  1.00  0.00           C  
ATOM   3479  CZ2 TRP B 218      -1.643  20.980  -0.154  1.00  0.00           C  
ATOM   3480  HZ2 TRP B 218      -0.607  20.851  -0.432  1.00  0.00           H  
ATOM   3481  CH2 TRP B 218      -2.523  19.883  -0.122  1.00  0.00           C  
ATOM   3482  HH2 TRP B 218      -2.162  18.896  -0.378  1.00  0.00           H  
ATOM   3483  CZ3 TRP B 218      -3.858  20.066   0.280  1.00  0.00           C  
ATOM   3484  HZ3 TRP B 218      -4.530  19.222   0.318  1.00  0.00           H  
ATOM   3485  CE3 TRP B 218      -4.317  21.336   0.675  1.00  0.00           C  
ATOM   3486  HE3 TRP B 218      -5.334  21.457   1.012  1.00  0.00           H  
ATOM   3487  CD2 TRP B 218      -3.457  22.457   0.664  1.00  0.00           C  
ATOM   3488  C   TRP B 218      -6.266  23.911  -0.388  1.00  0.00           C  
ATOM   3489  O   TRP B 218      -7.250  23.221  -0.111  1.00  0.00           O  
ATOM   3490  N   LYS B 219      -5.516  23.672  -1.470  1.00  0.00           N  
ATOM   3491  H   LYS B 219      -4.685  24.232  -1.616  1.00  0.00           H  
ATOM   3492  CA  LYS B 219      -5.688  22.486  -2.327  1.00  0.00           C  
ATOM   3493  HA  LYS B 219      -5.987  21.662  -1.677  1.00  0.00           H  
ATOM   3494  CB  LYS B 219      -6.817  22.682  -3.357  1.00  0.00           C  
ATOM   3495  HB2 LYS B 219      -6.880  21.775  -3.955  1.00  0.00           H  
ATOM   3496  HB3 LYS B 219      -7.756  22.804  -2.819  1.00  0.00           H  
ATOM   3497  CG  LYS B 219      -6.625  23.886  -4.294  1.00  0.00           C  
ATOM   3498  HG2 LYS B 219      -6.471  24.782  -3.693  1.00  0.00           H  
ATOM   3499  HG3 LYS B 219      -5.738  23.736  -4.911  1.00  0.00           H  
ATOM   3500  CD  LYS B 219      -7.829  24.153  -5.212  1.00  0.00           C  
ATOM   3501  HD2 LYS B 219      -8.745  24.215  -4.622  1.00  0.00           H  
ATOM   3502  HD3 LYS B 219      -7.675  25.135  -5.665  1.00  0.00           H  
ATOM   3503  CE  LYS B 219      -8.014  23.148  -6.358  1.00  0.00           C  
ATOM   3504  HE2 LYS B 219      -8.562  23.655  -7.154  1.00  0.00           H  
ATOM   3505  HE3 LYS B 219      -7.031  22.864  -6.747  1.00  0.00           H  
ATOM   3506  NZ  LYS B 219      -8.789  21.954  -5.950  1.00  0.00           N  
ATOM   3507  HZ1 LYS B 219      -9.634  22.180  -5.409  1.00  0.00           H  
ATOM   3508  HZ2 LYS B 219      -8.315  21.374  -5.258  1.00  0.00           H  
ATOM   3509  HZ3 LYS B 219      -9.048  21.349  -6.708  1.00  0.00           H  
ATOM   3510  C   LYS B 219      -4.378  22.040  -2.977  1.00  0.00           C  
ATOM   3511  O   LYS B 219      -3.564  22.874  -3.365  1.00  0.00           O  
ATOM   3512  N   GLY B 220      -4.214  20.731  -3.153  1.00  0.00           N  
ATOM   3513  H   GLY B 220      -4.968  20.125  -2.842  1.00  0.00           H  
ATOM   3514  CA  GLY B 220      -3.003  20.111  -3.697  1.00  0.00           C  
ATOM   3515  HA2 GLY B 220      -2.632  20.704  -4.533  1.00  0.00           H  
ATOM   3516  HA3 GLY B 220      -2.236  20.110  -2.923  1.00  0.00           H  
ATOM   3517  C   GLY B 220      -3.219  18.677  -4.190  1.00  0.00           C  
ATOM   3518  O   GLY B 220      -4.320  18.291  -4.591  1.00  0.00           O  
ATOM   3519  N   SER B 221      -2.157  17.867  -4.184  1.00  0.00           N  
ATOM   3520  H   SER B 221      -1.292  18.202  -3.784  1.00  0.00           H  
ATOM   3521  CA  SER B 221      -2.175  16.475  -4.665  1.00  0.00           C  
ATOM   3522  HA  SER B 221      -3.166  16.062  -4.469  1.00  0.00           H  
ATOM   3523  CB  SER B 221      -1.945  16.445  -6.188  1.00  0.00           C  
ATOM   3524  HB2 SER B 221      -2.702  17.066  -6.669  1.00  0.00           H  
ATOM   3525  HB3 SER B 221      -0.966  16.869  -6.410  1.00  0.00           H  
ATOM   3526  OG  SER B 221      -2.006  15.138  -6.740  1.00  0.00           O  
ATOM   3527  HG  SER B 221      -2.828  14.715  -6.411  1.00  0.00           H  
ATOM   3528  C   SER B 221      -1.169  15.600  -3.906  1.00  0.00           C  
ATOM   3529  O   SER B 221      -0.221  16.100  -3.302  1.00  0.00           O  
ATOM   3530  N   PHE B 222      -1.401  14.288  -3.922  1.00  0.00           N  
ATOM   3531  H   PHE B 222      -2.181  13.959  -4.477  1.00  0.00           H  
ATOM   3532  CA  PHE B 222      -0.710  13.285  -3.113  1.00  0.00           C  
ATOM   3533  HA  PHE B 222       0.300  13.630  -2.890  1.00  0.00           H  
ATOM   3534  CB  PHE B 222      -1.481  13.154  -1.787  1.00  0.00           C  
ATOM   3535  HB2 PHE B 222      -1.126  13.932  -1.108  1.00  0.00           H  
ATOM   3536  HB3 PHE B 222      -2.536  13.355  -1.980  1.00  0.00           H  
ATOM   3537  CG  PHE B 222      -1.400  11.817  -1.078  1.00  0.00           C  
ATOM   3538  CD1 PHE B 222      -0.187  11.372  -0.520  1.00  0.00           C  
ATOM   3539  HD1 PHE B 222       0.701  11.986  -0.591  1.00  0.00           H  
ATOM   3540  CE1 PHE B 222      -0.133  10.135   0.146  1.00  0.00           C  
ATOM   3541  HE1 PHE B 222       0.799   9.785   0.562  1.00  0.00           H  
ATOM   3542  CZ  PHE B 222      -1.294   9.358   0.278  1.00  0.00           C  
ATOM   3543  HZ  PHE B 222      -1.259   8.420   0.806  1.00  0.00           H  
ATOM   3544  CE2 PHE B 222      -2.508   9.797  -0.272  1.00  0.00           C  
ATOM   3545  HE2 PHE B 222      -3.402   9.199  -0.162  1.00  0.00           H  
ATOM   3546  CD2 PHE B 222      -2.559  11.026  -0.949  1.00  0.00           C  
ATOM   3547  HD2 PHE B 222      -3.501  11.371  -1.347  1.00  0.00           H  
ATOM   3548  C   PHE B 222      -0.601  11.969  -3.897  1.00  0.00           C  
ATOM   3549  O   PHE B 222      -1.550  11.578  -4.577  1.00  0.00           O  
ATOM   3550  N   LYS B 223       0.555  11.295  -3.832  1.00  0.00           N  
ATOM   3551  H   LYS B 223       1.293  11.688  -3.250  1.00  0.00           H  
ATOM   3552  CA  LYS B 223       0.901  10.112  -4.641  1.00  0.00           C  
ATOM   3553  HA  LYS B 223      -0.001   9.621  -5.006  1.00  0.00           H  
ATOM   3554  CB  LYS B 223       1.686  10.597  -5.876  1.00  0.00           C  
ATOM   3555  HB2 LYS B 223       1.054  11.280  -6.446  1.00  0.00           H  
ATOM   3556  HB3 LYS B 223       2.565  11.152  -5.541  1.00  0.00           H  
ATOM   3557  CG  LYS B 223       2.140   9.458  -6.803  1.00  0.00           C  
ATOM   3558  HG2 LYS B 223       2.789   8.776  -6.256  1.00  0.00           H  
ATOM   3559  HG3 LYS B 223       1.270   8.909  -7.165  1.00  0.00           H  
ATOM   3560  CD  LYS B 223       2.910  10.035  -7.999  1.00  0.00           C  
ATOM   3561  HD2 LYS B 223       2.230  10.662  -8.577  1.00  0.00           H  
ATOM   3562  HD3 LYS B 223       3.730  10.660  -7.641  1.00  0.00           H  
ATOM   3563  CE  LYS B 223       3.473   8.956  -8.930  1.00  0.00           C  
ATOM   3564  HE2 LYS B 223       2.660   8.283  -9.225  1.00  0.00           H  
ATOM   3565  HE3 LYS B 223       3.842   9.452  -9.831  1.00  0.00           H  
ATOM   3566  NZ  LYS B 223       4.571   8.181  -8.300  1.00  0.00           N  
ATOM   3567  HZ1 LYS B 223       5.024   7.551  -8.954  1.00  0.00           H  
ATOM   3568  HZ2 LYS B 223       5.258   8.760  -7.838  1.00  0.00           H  
ATOM   3569  HZ3 LYS B 223       4.194   7.576  -7.571  1.00  0.00           H  
ATOM   3570  C   LYS B 223       1.700   9.105  -3.798  1.00  0.00           C  
ATOM   3571  O   LYS B 223       2.909   9.300  -3.639  1.00  0.00           O  
ATOM   3572  N   PRO B 224       1.065   8.046  -3.249  1.00  0.00           N  
ATOM   3573  CD  PRO B 224      -0.375   7.806  -3.272  1.00  0.00           C  
ATOM   3574  HD2 PRO B 224      -0.667   7.442  -4.252  1.00  0.00           H  
ATOM   3575  HD3 PRO B 224      -0.935   8.709  -3.021  1.00  0.00           H  
ATOM   3576  CG  PRO B 224      -0.652   6.717  -2.238  1.00  0.00           C  
ATOM   3577  HG2 PRO B 224      -1.482   6.077  -2.539  1.00  0.00           H  
ATOM   3578  HG3 PRO B 224      -0.851   7.165  -1.266  1.00  0.00           H  
ATOM   3579  CB  PRO B 224       0.668   5.955  -2.196  1.00  0.00           C  
ATOM   3580  HB2 PRO B 224       0.714   5.268  -3.042  1.00  0.00           H  
ATOM   3581  HB3 PRO B 224       0.800   5.415  -1.260  1.00  0.00           H  
ATOM   3582  CA  PRO B 224       1.702   7.071  -2.358  1.00  0.00           C  
ATOM   3583  HA  PRO B 224       1.864   7.545  -1.389  1.00  0.00           H  
ATOM   3584  C   PRO B 224       3.039   6.502  -2.843  1.00  0.00           C  
ATOM   3585  O   PRO B 224       3.950   6.319  -2.041  1.00  0.00           O  
ATOM   3586  N   SER B 225       3.202   6.271  -4.150  1.00  0.00           N  
ATOM   3587  H   SER B 225       2.427   6.435  -4.781  1.00  0.00           H  
ATOM   3588  CA  SER B 225       4.474   5.852  -4.763  1.00  0.00           C  
ATOM   3589  HA  SER B 225       4.896   5.049  -4.157  1.00  0.00           H  
ATOM   3590  CB  SER B 225       4.193   5.256  -6.149  1.00  0.00           C  
ATOM   3591  HB2 SER B 225       5.129   5.078  -6.677  1.00  0.00           H  
ATOM   3592  HB3 SER B 225       3.702   4.298  -5.998  1.00  0.00           H  
ATOM   3593  OG  SER B 225       3.356   6.123  -6.906  1.00  0.00           O  
ATOM   3594  HG  SER B 225       2.758   5.592  -7.476  1.00  0.00           H  
ATOM   3595  C   SER B 225       5.502   7.000  -4.771  1.00  0.00           C  
ATOM   3596  O   SER B 225       5.762   7.635  -5.800  1.00  0.00           O  
ATOM   3597  N   BCN B 226       6.078   7.253  -3.591  1.00  0.00           N  
ATOM   3598  H27 BCN B 226       5.737   6.667  -2.834  1.00  0.00           H  
ATOM   3599  C2  BCN B 226       6.822   8.442  -3.220  1.00  0.00           C  
ATOM   3600  H   BCN B 226       6.549   9.232  -3.919  1.00  0.00           H  
ATOM   3601  C4  BCN B 226       8.350   8.273  -3.328  1.00  0.00           C  
ATOM   3602  H1  BCN B 226       8.820   9.211  -3.006  1.00  0.00           H  
ATOM   3603  H2  BCN B 226       8.703   7.508  -2.622  1.00  0.00           H  
ATOM   3604  C5  BCN B 226       8.864   7.953  -4.753  1.00  0.00           C  
ATOM   3605  H3  BCN B 226       8.210   8.423  -5.497  1.00  0.00           H  
ATOM   3606  H4  BCN B 226       9.849   8.419  -4.884  1.00  0.00           H  
ATOM   3607  C6  BCN B 226       9.012   6.434  -5.011  1.00  0.00           C  
ATOM   3608  H8  BCN B 226       8.139   5.885  -4.642  1.00  0.00           H  
ATOM   3609  H9  BCN B 226       9.870   6.061  -4.435  1.00  0.00           H  
ATOM   3610  C7  BCN B 226       9.221   6.096  -6.499  1.00  0.00           C  
ATOM   3611  H5  BCN B 226       9.542   5.049  -6.584  1.00  0.00           H  
ATOM   3612  H6  BCN B 226      10.014   6.727  -6.921  1.00  0.00           H  
ATOM   3613  N2  BCN B 226       7.986   6.287  -7.267  1.00  0.00           N  
ATOM   3614  H7  BCN B 226       7.256   6.883  -6.900  1.00  0.00           H  
ATOM   3615  C8  BCN B 226       7.726   5.595  -8.421  1.00  0.00           C  
ATOM   3616  O1  BCN B 226       8.491   4.794  -8.915  1.00  0.00           O  
ATOM   3617  O2  BCN B 226       6.486   5.917  -8.892  1.00  0.00           O  
ATOM   3618  C9  BCN B 226       5.985   5.044  -9.931  1.00  0.00           C  
ATOM   3619  H21 BCN B 226       5.705   4.070  -9.506  1.00  0.00           H  
ATOM   3620  H22 BCN B 226       6.753   4.862 -10.698  1.00  0.00           H  
ATOM   3621  C10 BCN B 226       4.770   5.689 -10.592  1.00  0.00           C  
ATOM   3622  H23 BCN B 226       3.991   5.972  -9.890  1.00  0.00           H  
ATOM   3623  C11 BCN B 226       4.273   5.091 -11.890  1.00  0.00           C  
ATOM   3624  H12 BCN B 226       4.887   4.307 -12.333  1.00  0.00           H  
ATOM   3625  C12 BCN B 226       2.767   4.759 -12.048  1.00  0.00           C  
ATOM   3626  H13 BCN B 226       2.171   5.497 -11.495  1.00  0.00           H  
ATOM   3627  H14 BCN B 226       2.564   3.787 -11.582  1.00  0.00           H  
ATOM   3628  C13 BCN B 226       2.276   4.714 -13.527  1.00  0.00           C  
ATOM   3629  H19 BCN B 226       2.783   3.918 -14.088  1.00  0.00           H  
ATOM   3630  H20 BCN B 226       1.194   4.554 -13.575  1.00  0.00           H  
ATOM   3631  C14 BCN B 226       2.627   6.016 -14.067  1.00  0.00           C  
ATOM   3632  C15 BCN B 226       3.140   7.089 -14.085  1.00  0.00           C  
ATOM   3633  C16 BCN B 226       3.937   8.194 -13.587  1.00  0.00           C  
ATOM   3634  H17 BCN B 226       3.388   9.139 -13.683  1.00  0.00           H  
ATOM   3635  H18 BCN B 226       4.876   8.267 -14.150  1.00  0.00           H  
ATOM   3636  C17 BCN B 226       4.204   7.837 -12.090  1.00  0.00           C  
ATOM   3637  H15 BCN B 226       4.810   8.637 -11.648  1.00  0.00           H  
ATOM   3638  H16 BCN B 226       3.246   7.833 -11.553  1.00  0.00           H  
ATOM   3639  C18 BCN B 226       4.925   6.479 -11.879  1.00  0.00           C  
ATOM   3640  H11 BCN B 226       5.924   6.505 -12.310  1.00  0.00           H  
ATOM   3641  C3  BCN B 226       6.400   8.927  -1.835  1.00  0.00           C  
ATOM   3642  O3  BCN B 226       7.167   8.993  -0.891  1.00  0.00           O  
ATOM   3643  N   HIE B 227       5.114   9.254  -1.677  1.00  0.00           N  
ATOM   3644  H   HIE B 227       4.487   9.160  -2.470  1.00  0.00           H  
ATOM   3645  CA  HIE B 227       4.539   9.717  -0.405  1.00  0.00           C  
ATOM   3646  HA  HIE B 227       5.294  10.290   0.134  1.00  0.00           H  
ATOM   3647  CB  HIE B 227       3.358  10.662  -0.695  1.00  0.00           C  
ATOM   3648  HB2 HIE B 227       2.563  10.103  -1.187  1.00  0.00           H  
ATOM   3649  HB3 HIE B 227       2.975  11.016   0.260  1.00  0.00           H  
ATOM   3650  CG  HIE B 227       3.673  11.881  -1.535  1.00  0.00           C  
ATOM   3651  ND1 HIE B 227       2.727  12.639  -2.231  1.00  0.00           N  
ATOM   3652  CE1 HIE B 227       3.390  13.700  -2.717  1.00  0.00           C  
ATOM   3653  HE1 HIE B 227       2.929  14.507  -3.274  1.00  0.00           H  
ATOM   3654  NE2 HIE B 227       4.691  13.636  -2.383  1.00  0.00           N  
ATOM   3655  HE2 HIE B 227       5.385  14.342  -2.587  1.00  0.00           H  
ATOM   3656  CD2 HIE B 227       4.887  12.501  -1.631  1.00  0.00           C  
ATOM   3657  HD2 HIE B 227       5.808  12.182  -1.160  1.00  0.00           H  
ATOM   3658  C   HIE B 227       4.156   8.545   0.519  1.00  0.00           C  
ATOM   3659  O   HIE B 227       2.976   8.330   0.786  1.00  0.00           O  
ATOM   3660  N   VAL B 228       5.151   7.800   1.026  1.00  0.00           N  
ATOM   3661  H   VAL B 228       6.096   8.057   0.761  1.00  0.00           H  
ATOM   3662  CA  VAL B 228       4.988   6.548   1.803  1.00  0.00           C  
ATOM   3663  HA  VAL B 228       3.961   6.509   2.154  1.00  0.00           H  
ATOM   3664  CB  VAL B 228       5.177   5.302   0.901  1.00  0.00           C  
ATOM   3665  HB  VAL B 228       4.350   5.288   0.196  1.00  0.00           H  
ATOM   3666  CG1 VAL B 228       6.486   5.329   0.100  1.00  0.00           C  
ATOM   3667 HG11 VAL B 228       6.578   4.413  -0.488  1.00  0.00           H  
ATOM   3668 HG12 VAL B 228       6.481   6.169  -0.591  1.00  0.00           H  
ATOM   3669 HG13 VAL B 228       7.341   5.420   0.768  1.00  0.00           H  
ATOM   3670  CG2 VAL B 228       5.116   3.967   1.658  1.00  0.00           C  
ATOM   3671 HG21 VAL B 228       4.199   3.914   2.246  1.00  0.00           H  
ATOM   3672 HG22 VAL B 228       5.111   3.145   0.940  1.00  0.00           H  
ATOM   3673 HG23 VAL B 228       5.980   3.847   2.311  1.00  0.00           H  
ATOM   3674  C   VAL B 228       5.871   6.488   3.063  1.00  0.00           C  
ATOM   3675  O   VAL B 228       7.031   6.909   3.052  1.00  0.00           O  
ATOM   3676  N   LYS B 229       5.324   5.916   4.145  1.00  0.00           N  
ATOM   3677  H   LYS B 229       4.349   5.621   4.074  1.00  0.00           H  
ATOM   3678  CA  LYS B 229       5.998   5.619   5.422  1.00  0.00           C  
ATOM   3679  HA  LYS B 229       7.063   5.504   5.237  1.00  0.00           H  
ATOM   3680  CB  LYS B 229       5.831   6.810   6.380  1.00  0.00           C  
ATOM   3681  HB2 LYS B 229       6.274   7.690   5.913  1.00  0.00           H  
ATOM   3682  HB3 LYS B 229       4.768   7.000   6.543  1.00  0.00           H  
ATOM   3683  CG  LYS B 229       6.516   6.574   7.738  1.00  0.00           C  
ATOM   3684  HG2 LYS B 229       6.033   5.744   8.253  1.00  0.00           H  
ATOM   3685  HG3 LYS B 229       7.564   6.322   7.574  1.00  0.00           H  
ATOM   3686  CD  LYS B 229       6.427   7.827   8.621  1.00  0.00           C  
ATOM   3687  HD2 LYS B 229       6.933   8.655   8.120  1.00  0.00           H  
ATOM   3688  HD3 LYS B 229       5.376   8.086   8.766  1.00  0.00           H  
ATOM   3689  CE  LYS B 229       7.085   7.575   9.983  1.00  0.00           C  
ATOM   3690  HE2 LYS B 229       6.630   6.689  10.434  1.00  0.00           H  
ATOM   3691  HE3 LYS B 229       8.148   7.357   9.830  1.00  0.00           H  
ATOM   3692  NZ  LYS B 229       6.931   8.736  10.895  1.00  0.00           N  
ATOM   3693  HZ1 LYS B 229       5.965   8.919  11.122  1.00  0.00           H  
ATOM   3694  HZ2 LYS B 229       7.391   8.551  11.793  1.00  0.00           H  
ATOM   3695  HZ3 LYS B 229       7.363   9.570  10.528  1.00  0.00           H  
ATOM   3696  C   LYS B 229       5.422   4.318   6.015  1.00  0.00           C  
ATOM   3697  O   LYS B 229       4.208   4.249   6.199  1.00  0.00           O  
ATOM   3698  N   PRO B 230       6.238   3.279   6.298  1.00  0.00           N  
ATOM   3699  CD  PRO B 230       7.677   3.201   6.098  1.00  0.00           C  
ATOM   3700  HD2 PRO B 230       8.186   3.622   6.966  1.00  0.00           H  
ATOM   3701  HD3 PRO B 230       7.995   3.710   5.190  1.00  0.00           H  
ATOM   3702  CG  PRO B 230       8.014   1.719   5.965  1.00  0.00           C  
ATOM   3703  HG2 PRO B 230       8.969   1.499   6.434  1.00  0.00           H  
ATOM   3704  HG3 PRO B 230       8.029   1.438   4.912  1.00  0.00           H  
ATOM   3705  CB  PRO B 230       6.884   0.987   6.681  1.00  0.00           C  
ATOM   3706  HB2 PRO B 230       7.202   0.732   7.693  1.00  0.00           H  
ATOM   3707  HB3 PRO B 230       6.613   0.079   6.143  1.00  0.00           H  
ATOM   3708  CA  PRO B 230       5.714   1.980   6.711  1.00  0.00           C  
ATOM   3709  HA  PRO B 230       4.986   1.673   5.963  1.00  0.00           H  
ATOM   3710  C   PRO B 230       5.029   1.989   8.087  1.00  0.00           C  
ATOM   3711  O   PRO B 230       5.312   2.820   8.955  1.00  0.00           O  
ATOM   3712  N   ARG B 231       4.160   0.996   8.306  1.00  0.00           N  
ATOM   3713  H   ARG B 231       3.952   0.391   7.518  1.00  0.00           H  
ATOM   3714  CA  ARG B 231       3.621   0.638   9.626  1.00  0.00           C  
ATOM   3715  HA  ARG B 231       3.185   1.534  10.067  1.00  0.00           H  
ATOM   3716  CB  ARG B 231       2.532  -0.443   9.472  1.00  0.00           C  
ATOM   3717  HB2 ARG B 231       2.947  -1.285   8.917  1.00  0.00           H  
ATOM   3718  HB3 ARG B 231       2.243  -0.790  10.465  1.00  0.00           H  
ATOM   3719  CG  ARG B 231       1.270   0.054   8.744  1.00  0.00           C  
ATOM   3720  HG2 ARG B 231       0.844   0.890   9.300  1.00  0.00           H  
ATOM   3721  HG3 ARG B 231       1.544   0.393   7.749  1.00  0.00           H  
ATOM   3722  CD  ARG B 231       0.215  -1.055   8.609  1.00  0.00           C  
ATOM   3723  HD2 ARG B 231       0.612  -1.842   7.964  1.00  0.00           H  
ATOM   3724  HD3 ARG B 231       0.036  -1.481   9.598  1.00  0.00           H  
ATOM   3725  NE  ARG B 231      -1.049  -0.540   8.035  1.00  0.00           N  
ATOM   3726  HE  ARG B 231      -1.012   0.289   7.448  1.00  0.00           H  
ATOM   3727  CZ  ARG B 231      -2.263  -1.040   8.161  1.00  0.00           C  
ATOM   3728  NH1 ARG B 231      -2.508  -2.105   8.874  1.00  0.00           N  
ATOM   3729 HH11 ARG B 231      -1.724  -2.633   9.216  1.00  0.00           H  
ATOM   3730 HH12 ARG B 231      -3.451  -2.419   8.991  1.00  0.00           H  
ATOM   3731  NH2 ARG B 231      -3.259  -0.459   7.569  1.00  0.00           N  
ATOM   3732 HH21 ARG B 231      -3.025   0.325   6.952  1.00  0.00           H  
ATOM   3733 HH22 ARG B 231      -4.190  -0.822   7.534  1.00  0.00           H  
ATOM   3734  C   ARG B 231       4.746   0.161  10.564  1.00  0.00           C  
ATOM   3735  O   ARG B 231       5.685  -0.504  10.127  1.00  0.00           O  
ATOM   3736  N   ALA B 232       4.643   0.498  11.849  1.00  0.00           N  
ATOM   3737  H   ALA B 232       3.835   1.017  12.141  1.00  0.00           H  
ATOM   3738  CA  ALA B 232       5.583   0.050  12.878  1.00  0.00           C  
ATOM   3739  HA  ALA B 232       6.589   0.265  12.527  1.00  0.00           H  
ATOM   3740  CB  ALA B 232       5.346   0.870  14.149  1.00  0.00           C  
ATOM   3741  HB1 ALA B 232       6.045   0.553  14.922  1.00  0.00           H  
ATOM   3742  HB2 ALA B 232       5.506   1.929  13.947  1.00  0.00           H  
ATOM   3743  HB3 ALA B 232       4.329   0.719  14.510  1.00  0.00           H  
ATOM   3744  C   ALA B 232       5.438  -1.464  13.163  1.00  0.00           C  
ATOM   3745  O   ALA B 232       4.308  -1.960  13.146  1.00  0.00           O  
ATOM   3746  N   PRO B 233       6.524  -2.213  13.446  1.00  0.00           N  
ATOM   3747  CD  PRO B 233       7.920  -1.827  13.318  1.00  0.00           C  
ATOM   3748  HD2 PRO B 233       8.284  -1.441  14.273  1.00  0.00           H  
ATOM   3749  HD3 PRO B 233       8.077  -1.099  12.524  1.00  0.00           H  
ATOM   3750  CG  PRO B 233       8.648  -3.115  12.954  1.00  0.00           C  
ATOM   3751  HG2 PRO B 233       9.693  -3.089  13.258  1.00  0.00           H  
ATOM   3752  HG3 PRO B 233       8.565  -3.281  11.880  1.00  0.00           H  
ATOM   3753  CB  PRO B 233       7.860  -4.192  13.699  1.00  0.00           C  
ATOM   3754  HB2 PRO B 233       8.267  -4.331  14.699  1.00  0.00           H  
ATOM   3755  HB3 PRO B 233       7.884  -5.135  13.155  1.00  0.00           H  
ATOM   3756  CA  PRO B 233       6.435  -3.635  13.794  1.00  0.00           C  
ATOM   3757  HA  PRO B 233       5.816  -4.136  13.050  1.00  0.00           H  
ATOM   3758  C   PRO B 233       5.829  -3.873  15.191  1.00  0.00           C  
ATOM   3759  O   PRO B 233       5.992  -3.059  16.100  1.00  0.00           O  
ATOM   3760  N   GLY B 234       5.179  -5.024  15.383  1.00  0.00           N  
ATOM   3761  H   GLY B 234       5.162  -5.693  14.628  1.00  0.00           H  
ATOM   3762  CA  GLY B 234       4.546  -5.412  16.653  1.00  0.00           C  
ATOM   3763  HA2 GLY B 234       4.494  -4.553  17.322  1.00  0.00           H  
ATOM   3764  HA3 GLY B 234       3.522  -5.729  16.453  1.00  0.00           H  
ATOM   3765  C   GLY B 234       5.256  -6.552  17.390  1.00  0.00           C  
ATOM   3766  O   GLY B 234       6.169  -7.179  16.857  1.00  0.00           O  
ATOM   3767  N   ASN B 235       4.781  -6.853  18.603  1.00  0.00           N  
ATOM   3768  H   ASN B 235       3.968  -6.335  18.910  1.00  0.00           H  
ATOM   3769  CA  ASN B 235       5.036  -8.101  19.343  1.00  0.00           C  
ATOM   3770  HA  ASN B 235       4.565  -7.972  20.319  1.00  0.00           H  
ATOM   3771  CB  ASN B 235       4.286  -9.264  18.653  1.00  0.00           C  
ATOM   3772  HB2 ASN B 235       4.767  -9.475  17.700  1.00  0.00           H  
ATOM   3773  HB3 ASN B 235       4.375 -10.155  19.273  1.00  0.00           H  
ATOM   3774  CG  ASN B 235       2.800  -9.022  18.393  1.00  0.00           C  
ATOM   3775  OD1 ASN B 235       2.217  -7.998  18.714  1.00  0.00           O  
ATOM   3776  ND2 ASN B 235       2.126  -9.979  17.808  1.00  0.00           N  
ATOM   3777 HD21 ASN B 235       1.146  -9.817  17.669  1.00  0.00           H  
ATOM   3778 HD22 ASN B 235       2.601 -10.792  17.468  1.00  0.00           H  
ATOM   3779  C   ASN B 235       6.518  -8.415  19.671  1.00  0.00           C  
ATOM   3780  O   ASN B 235       6.890  -9.578  19.836  1.00  0.00           O  
ATOM   3781  N   LEU B 236       7.376  -7.388  19.771  1.00  0.00           N  
ATOM   3782  H   LEU B 236       7.010  -6.460  19.638  1.00  0.00           H  
ATOM   3783  CA  LEU B 236       8.817  -7.537  20.019  1.00  0.00           C  
ATOM   3784  HA  LEU B 236       9.221  -8.118  19.195  1.00  0.00           H  
ATOM   3785  CB  LEU B 236       9.499  -6.151  20.002  1.00  0.00           C  
ATOM   3786  HB2 LEU B 236       9.297  -5.666  19.046  1.00  0.00           H  
ATOM   3787  HB3 LEU B 236       9.046  -5.542  20.788  1.00  0.00           H  
ATOM   3788  CG  LEU B 236      11.026  -6.184  20.235  1.00  0.00           C  
ATOM   3789  HG  LEU B 236      11.247  -6.725  21.153  1.00  0.00           H  
ATOM   3790  CD1 LEU B 236      11.784  -6.852  19.090  1.00  0.00           C  
ATOM   3791 HD11 LEU B 236      11.494  -7.898  19.018  1.00  0.00           H  
ATOM   3792 HD12 LEU B 236      11.572  -6.349  18.149  1.00  0.00           H  
ATOM   3793 HD13 LEU B 236      12.856  -6.815  19.282  1.00  0.00           H  
ATOM   3794  CD2 LEU B 236      11.564  -4.764  20.390  1.00  0.00           C  
ATOM   3795 HD21 LEU B 236      11.372  -4.208  19.477  1.00  0.00           H  
ATOM   3796 HD22 LEU B 236      11.060  -4.273  21.221  1.00  0.00           H  
ATOM   3797 HD23 LEU B 236      12.636  -4.796  20.581  1.00  0.00           H  
ATOM   3798  C   LEU B 236       9.104  -8.298  21.327  1.00  0.00           C  
ATOM   3799  O   LEU B 236       8.634  -7.910  22.395  1.00  0.00           O  
ATOM   3800  N   THR B 237       9.906  -9.361  21.243  1.00  0.00           N  
ATOM   3801  H   THR B 237      10.243  -9.618  20.320  1.00  0.00           H  
ATOM   3802  CA  THR B 237      10.204 -10.301  22.343  1.00  0.00           C  
ATOM   3803  HA  THR B 237       9.995  -9.818  23.297  1.00  0.00           H  
ATOM   3804  CB  THR B 237       9.272 -11.521  22.233  1.00  0.00           C  
ATOM   3805  HB  THR B 237       9.310 -11.915  21.216  1.00  0.00           H  
ATOM   3806  CG2 THR B 237       9.567 -12.658  23.209  1.00  0.00           C  
ATOM   3807 HG21 THR B 237       9.618 -12.272  24.226  1.00  0.00           H  
ATOM   3808 HG22 THR B 237       8.768 -13.396  23.149  1.00  0.00           H  
ATOM   3809 HG23 THR B 237      10.504 -13.149  22.948  1.00  0.00           H  
ATOM   3810  OG1 THR B 237       7.957 -11.108  22.514  1.00  0.00           O  
ATOM   3811  HG1 THR B 237       7.671 -10.527  21.797  1.00  0.00           H  
ATOM   3812  C   THR B 237      11.683 -10.716  22.350  1.00  0.00           C  
ATOM   3813  O   THR B 237      12.315 -10.737  21.292  1.00  0.00           O  
ATOM   3814  N   VAL B 238      12.235 -11.032  23.532  1.00  0.00           N  
ATOM   3815  H   VAL B 238      11.643 -11.035  24.348  1.00  0.00           H  
ATOM   3816  CA  VAL B 238      13.646 -11.410  23.740  1.00  0.00           C  
ATOM   3817  HA  VAL B 238      14.133 -11.485  22.767  1.00  0.00           H  
ATOM   3818  CB  VAL B 238      14.411 -10.341  24.558  1.00  0.00           C  
ATOM   3819  HB  VAL B 238      14.048 -10.351  25.587  1.00  0.00           H  
ATOM   3820  CG1 VAL B 238      15.917 -10.647  24.575  1.00  0.00           C  
ATOM   3821 HG11 VAL B 238      16.444  -9.879  25.141  1.00  0.00           H  
ATOM   3822 HG12 VAL B 238      16.104 -11.606  25.059  1.00  0.00           H  
ATOM   3823 HG13 VAL B 238      16.307 -10.677  23.557  1.00  0.00           H  
ATOM   3824  CG2 VAL B 238      14.216  -8.915  24.018  1.00  0.00           C  
ATOM   3825 HG21 VAL B 238      13.178  -8.611  24.143  1.00  0.00           H  
ATOM   3826 HG22 VAL B 238      14.842  -8.218  24.575  1.00  0.00           H  
ATOM   3827 HG23 VAL B 238      14.480  -8.878  22.963  1.00  0.00           H  
ATOM   3828  C   VAL B 238      13.757 -12.780  24.426  1.00  0.00           C  
ATOM   3829  O   VAL B 238      13.370 -12.934  25.582  1.00  0.00           O  
ATOM   3830  N   HIE B 239      14.324 -13.764  23.729  1.00  0.00           N  
ATOM   3831  H   HIE B 239      14.627 -13.546  22.785  1.00  0.00           H  
ATOM   3832  CA  HIE B 239      14.702 -15.084  24.252  1.00  0.00           C  
ATOM   3833  HA  HIE B 239      14.080 -15.327  25.117  1.00  0.00           H  
ATOM   3834  CB  HIE B 239      14.464 -16.147  23.171  1.00  0.00           C  
ATOM   3835  HB2 HIE B 239      14.850 -15.788  22.218  1.00  0.00           H  
ATOM   3836  HB3 HIE B 239      15.013 -17.052  23.437  1.00  0.00           H  
ATOM   3837  CG  HIE B 239      13.020 -16.526  23.008  1.00  0.00           C  
ATOM   3838  ND1 HIE B 239      12.333 -17.379  23.868  1.00  0.00           N  
ATOM   3839  CE1 HIE B 239      11.087 -17.465  23.383  1.00  0.00           C  
ATOM   3840  HE1 HIE B 239      10.299 -18.057  23.832  1.00  0.00           H  
ATOM   3841  NE2 HIE B 239      10.963 -16.715  22.273  1.00  0.00           N  
ATOM   3842  HE2 HIE B 239      10.116 -16.608  21.732  1.00  0.00           H  
ATOM   3843  CD2 HIE B 239      12.177 -16.113  22.017  1.00  0.00           C  
ATOM   3844  HD2 HIE B 239      12.419 -15.442  21.202  1.00  0.00           H  
ATOM   3845  C   HIE B 239      16.172 -15.132  24.680  1.00  0.00           C  
ATOM   3846  O   HIE B 239      17.040 -14.613  23.978  1.00  0.00           O  
ATOM   3847  N   THR B 240      16.478 -15.833  25.773  1.00  0.00           N  
ATOM   3848  H   THR B 240      15.728 -16.297  26.265  1.00  0.00           H  
ATOM   3849  CA  THR B 240      17.862 -16.235  26.101  1.00  0.00           C  
ATOM   3850  HA  THR B 240      18.556 -15.484  25.723  1.00  0.00           H  
ATOM   3851  CB  THR B 240      18.073 -16.322  27.621  1.00  0.00           C  
ATOM   3852  HB  THR B 240      17.432 -17.102  28.035  1.00  0.00           H  
ATOM   3853  CG2 THR B 240      19.524 -16.609  28.011  1.00  0.00           C  
ATOM   3854 HG21 THR B 240      19.631 -16.536  29.093  1.00  0.00           H  
ATOM   3855 HG22 THR B 240      19.808 -17.617  27.706  1.00  0.00           H  
ATOM   3856 HG23 THR B 240      20.191 -15.885  27.541  1.00  0.00           H  
ATOM   3857  OG1 THR B 240      17.721 -15.086  28.205  1.00  0.00           O  
ATOM   3858  HG1 THR B 240      16.770 -14.986  28.123  1.00  0.00           H  
ATOM   3859  C   THR B 240      18.192 -17.569  25.421  1.00  0.00           C  
ATOM   3860  O   THR B 240      17.332 -18.446  25.340  1.00  0.00           O  
ATOM   3861  N   GLN B 241      19.418 -17.743  24.924  1.00  0.00           N  
ATOM   3862  H   GLN B 241      20.086 -16.979  24.991  1.00  0.00           H  
ATOM   3863  CA  GLN B 241      19.899 -18.951  24.248  1.00  0.00           C  
ATOM   3864  HA  GLN B 241      19.226 -19.775  24.486  1.00  0.00           H  
ATOM   3865  CB  GLN B 241      19.891 -18.759  22.717  1.00  0.00           C  
ATOM   3866  HB2 GLN B 241      20.606 -17.984  22.437  1.00  0.00           H  
ATOM   3867  HB3 GLN B 241      20.213 -19.697  22.262  1.00  0.00           H  
ATOM   3868  CG  GLN B 241      18.503 -18.393  22.158  1.00  0.00           C  
ATOM   3869  HG2 GLN B 241      17.736 -18.828  22.799  1.00  0.00           H  
ATOM   3870  HG3 GLN B 241      18.376 -17.310  22.174  1.00  0.00           H  
ATOM   3871  CD  GLN B 241      18.271 -18.910  20.741  1.00  0.00           C  
ATOM   3872  OE1 GLN B 241      19.016 -18.651  19.802  1.00  0.00           O  
ATOM   3873  NE2 GLN B 241      17.210 -19.657  20.516  1.00  0.00           N  
ATOM   3874 HE21 GLN B 241      17.021 -19.942  19.573  1.00  0.00           H  
ATOM   3875 HE22 GLN B 241      16.580 -19.871  21.273  1.00  0.00           H  
ATOM   3876  C   GLN B 241      21.295 -19.359  24.747  1.00  0.00           C  
ATOM   3877  O   GLN B 241      22.044 -18.545  25.288  1.00  0.00           O  
ATOM   3878  N   VAL B 242      21.631 -20.641  24.566  1.00  0.00           N  
ATOM   3879  H   VAL B 242      20.972 -21.247  24.108  1.00  0.00           H  
ATOM   3880  CA  VAL B 242      22.922 -21.226  24.977  1.00  0.00           C  
ATOM   3881  HA  VAL B 242      23.000 -21.116  26.059  1.00  0.00           H  
ATOM   3882  CB  VAL B 242      23.002 -22.735  24.650  1.00  0.00           C  
ATOM   3883  HB  VAL B 242      23.883 -23.136  25.153  1.00  0.00           H  
ATOM   3884  CG1 VAL B 242      21.780 -23.497  25.183  1.00  0.00           C  
ATOM   3885 HG11 VAL B 242      21.954 -24.570  25.091  1.00  0.00           H  
ATOM   3886 HG12 VAL B 242      20.886 -23.239  24.617  1.00  0.00           H  
ATOM   3887 HG13 VAL B 242      21.626 -23.259  26.236  1.00  0.00           H  
ATOM   3888  CG2 VAL B 242      23.141 -23.038  23.152  1.00  0.00           C  
ATOM   3889 HG21 VAL B 242      22.325 -22.584  22.593  1.00  0.00           H  
ATOM   3890 HG22 VAL B 242      24.089 -22.646  22.779  1.00  0.00           H  
ATOM   3891 HG23 VAL B 242      23.139 -24.116  22.990  1.00  0.00           H  
ATOM   3892  C   VAL B 242      24.112 -20.480  24.360  1.00  0.00           C  
ATOM   3893  O   VAL B 242      23.986 -19.902  23.281  1.00  0.00           O  
ATOM   3894  N   SER B 243      25.266 -20.525  25.035  1.00  0.00           N  
ATOM   3895  H   SER B 243      25.296 -21.033  25.903  1.00  0.00           H  
ATOM   3896  CA  SER B 243      26.474 -19.777  24.647  1.00  0.00           C  
ATOM   3897  HA  SER B 243      27.218 -19.933  25.427  1.00  0.00           H  
ATOM   3898  CB  SER B 243      27.072 -20.317  23.340  1.00  0.00           C  
ATOM   3899  HB2 SER B 243      26.381 -20.140  22.516  1.00  0.00           H  
ATOM   3900  HB3 SER B 243      28.008 -19.798  23.126  1.00  0.00           H  
ATOM   3901  OG  SER B 243      27.321 -21.709  23.449  1.00  0.00           O  
ATOM   3902  HG  SER B 243      28.101 -21.834  23.995  1.00  0.00           H  
ATOM   3903  C   SER B 243      26.226 -18.264  24.606  1.00  0.00           C  
ATOM   3904  O   SER B 243      26.384 -17.619  23.569  1.00  0.00           O  
ATOM   3905  N   ASP B 244      25.793 -17.730  25.751  1.00  0.00           N  
ATOM   3906  H   ASP B 244      25.823 -18.321  26.574  1.00  0.00           H  
ATOM   3907  CA  ASP B 244      25.705 -16.305  26.086  1.00  0.00           C  
ATOM   3908  HA  ASP B 244      25.002 -16.234  26.918  1.00  0.00           H  
ATOM   3909  CB  ASP B 244      27.052 -15.795  26.632  1.00  0.00           C  
ATOM   3910  HB2 ASP B 244      27.782 -15.794  25.820  1.00  0.00           H  
ATOM   3911  HB3 ASP B 244      26.922 -14.766  26.973  1.00  0.00           H  
ATOM   3912  CG  ASP B 244      27.612 -16.629  27.797  1.00  0.00           C  
ATOM   3913  OD1 ASP B 244      26.934 -17.588  28.243  1.00  0.00           O  
ATOM   3914  OD2 ASP B 244      28.738 -16.300  28.225  1.00  0.00           O  
ATOM   3915  C   ASP B 244      25.100 -15.447  24.969  1.00  0.00           C  
ATOM   3916  O   ASP B 244      25.641 -14.413  24.578  1.00  0.00           O  
ATOM   3917  N   THR B 245      23.961 -15.895  24.437  1.00  0.00           N  
ATOM   3918  H   THR B 245      23.558 -16.738  24.833  1.00  0.00           H  
ATOM   3919  CA  THR B 245      23.319 -15.332  23.245  1.00  0.00           C  
ATOM   3920  HA  THR B 245      23.832 -14.419  22.951  1.00  0.00           H  
ATOM   3921  CB  THR B 245      23.448 -16.312  22.066  1.00  0.00           C  
ATOM   3922  HB  THR B 245      23.140 -17.310  22.382  1.00  0.00           H  
ATOM   3923  CG2 THR B 245      22.647 -15.915  20.824  1.00  0.00           C  
ATOM   3924 HG21 THR B 245      21.578 -15.988  21.023  1.00  0.00           H  
ATOM   3925 HG22 THR B 245      22.899 -14.893  20.539  1.00  0.00           H  
ATOM   3926 HG23 THR B 245      22.898 -16.591  20.006  1.00  0.00           H  
ATOM   3927  OG1 THR B 245      24.788 -16.347  21.634  1.00  0.00           O  
ATOM   3928  HG1 THR B 245      25.325 -16.756  22.340  1.00  0.00           H  
ATOM   3929  C   THR B 245      21.867 -14.964  23.533  1.00  0.00           C  
ATOM   3930  O   THR B 245      21.128 -15.713  24.163  1.00  0.00           O  
ATOM   3931  N   LEU B 246      21.433 -13.809  23.038  1.00  0.00           N  
ATOM   3932  H   LEU B 246      22.098 -13.234  22.535  1.00  0.00           H  
ATOM   3933  CA  LEU B 246      20.035 -13.394  22.963  1.00  0.00           C  
ATOM   3934  HA  LEU B 246      19.440 -14.026  23.621  1.00  0.00           H  
ATOM   3935  CB  LEU B 246      19.871 -11.933  23.423  1.00  0.00           C  
ATOM   3936  HB2 LEU B 246      20.382 -11.285  22.708  1.00  0.00           H  
ATOM   3937  HB3 LEU B 246      18.808 -11.687  23.401  1.00  0.00           H  
ATOM   3938  CG  LEU B 246      20.419 -11.622  24.828  1.00  0.00           C  
ATOM   3939  HG  LEU B 246      21.500 -11.756  24.827  1.00  0.00           H  
ATOM   3940  CD1 LEU B 246      20.124 -10.166  25.185  1.00  0.00           C  
ATOM   3941 HD11 LEU B 246      20.519  -9.956  26.179  1.00  0.00           H  
ATOM   3942 HD12 LEU B 246      19.049  -9.988  25.193  1.00  0.00           H  
ATOM   3943 HD13 LEU B 246      20.603  -9.503  24.465  1.00  0.00           H  
ATOM   3944  CD2 LEU B 246      19.813 -12.511  25.915  1.00  0.00           C  
ATOM   3945 HD21 LEU B 246      18.728 -12.414  25.920  1.00  0.00           H  
ATOM   3946 HD22 LEU B 246      20.086 -13.551  25.747  1.00  0.00           H  
ATOM   3947 HD23 LEU B 246      20.208 -12.218  26.887  1.00  0.00           H  
ATOM   3948  C   LEU B 246      19.503 -13.580  21.538  1.00  0.00           C  
ATOM   3949  O   LEU B 246      20.205 -13.320  20.556  1.00  0.00           O  
ATOM   3950  N   LEU B 247      18.237 -13.974  21.429  1.00  0.00           N  
ATOM   3951  H   LEU B 247      17.731 -14.147  22.295  1.00  0.00           H  
ATOM   3952  CA  LEU B 247      17.467 -14.001  20.188  1.00  0.00           C  
ATOM   3953  HA  LEU B 247      18.083 -13.656  19.357  1.00  0.00           H  
ATOM   3954  CB  LEU B 247      17.040 -15.454  19.915  1.00  0.00           C  
ATOM   3955  HB2 LEU B 247      17.927 -16.044  19.684  1.00  0.00           H  
ATOM   3956  HB3 LEU B 247      16.604 -15.856  20.828  1.00  0.00           H  
ATOM   3957  CG  LEU B 247      16.007 -15.612  18.782  1.00  0.00           C  
ATOM   3958  HG  LEU B 247      15.148 -14.967  18.959  1.00  0.00           H  
ATOM   3959  CD1 LEU B 247      16.623 -15.276  17.427  1.00  0.00           C  
ATOM   3960 HD11 LEU B 247      16.888 -14.219  17.381  1.00  0.00           H  
ATOM   3961 HD12 LEU B 247      17.503 -15.890  17.245  1.00  0.00           H  
ATOM   3962 HD13 LEU B 247      15.891 -15.475  16.645  1.00  0.00           H  
ATOM   3963  CD2 LEU B 247      15.507 -17.054  18.740  1.00  0.00           C  
ATOM   3964 HD21 LEU B 247      15.057 -17.315  19.698  1.00  0.00           H  
ATOM   3965 HD22 LEU B 247      14.745 -17.150  17.965  1.00  0.00           H  
ATOM   3966 HD23 LEU B 247      16.332 -17.731  18.522  1.00  0.00           H  
ATOM   3967  C   LEU B 247      16.277 -13.046  20.323  1.00  0.00           C  
ATOM   3968  O   LEU B 247      15.447 -13.228  21.210  1.00  0.00           O  
ATOM   3969  N   LEU B 248      16.183 -12.050  19.440  1.00  0.00           N  
ATOM   3970  H   LEU B 248      16.893 -11.968  18.720  1.00  0.00           H  
ATOM   3971  CA  LEU B 248      15.039 -11.142  19.344  1.00  0.00           C  
ATOM   3972  HA  LEU B 248      14.451 -11.224  20.257  1.00  0.00           H  
ATOM   3973  CB  LEU B 248      15.513  -9.679  19.231  1.00  0.00           C  
ATOM   3974  HB2 LEU B 248      16.102  -9.554  18.322  1.00  0.00           H  
ATOM   3975  HB3 LEU B 248      14.617  -9.063  19.129  1.00  0.00           H  
ATOM   3976  CG  LEU B 248      16.320  -9.180  20.452  1.00  0.00           C  
ATOM   3977  HG  LEU B 248      16.059  -9.774  21.327  1.00  0.00           H  
ATOM   3978  CD1 LEU B 248      17.834  -9.263  20.226  1.00  0.00           C  
ATOM   3979 HD11 LEU B 248      18.119  -8.675  19.353  1.00  0.00           H  
ATOM   3980 HD12 LEU B 248      18.360  -8.887  21.103  1.00  0.00           H  
ATOM   3981 HD13 LEU B 248      18.131 -10.299  20.069  1.00  0.00           H  
ATOM   3982  CD2 LEU B 248      15.992  -7.717  20.762  1.00  0.00           C  
ATOM   3983 HD21 LEU B 248      16.542  -7.397  21.649  1.00  0.00           H  
ATOM   3984 HD22 LEU B 248      16.262  -7.087  19.918  1.00  0.00           H  
ATOM   3985 HD23 LEU B 248      14.925  -7.615  20.958  1.00  0.00           H  
ATOM   3986  C   LEU B 248      14.124 -11.542  18.175  1.00  0.00           C  
ATOM   3987  O   LEU B 248      14.605 -11.973  17.122  1.00  0.00           O  
ATOM   3988  N   THR B 249      12.812 -11.376  18.349  1.00  0.00           N  
ATOM   3989  H   THR B 249      12.493 -11.079  19.266  1.00  0.00           H  
ATOM   3990  CA  THR B 249      11.773 -11.678  17.342  1.00  0.00           C  
ATOM   3991  HA  THR B 249      12.210 -11.632  16.344  1.00  0.00           H  
ATOM   3992  CB  THR B 249      11.185 -13.092  17.538  1.00  0.00           C  
ATOM   3993  HB  THR B 249      10.395 -13.239  16.799  1.00  0.00           H  
ATOM   3994  CG2 THR B 249      12.209 -14.210  17.354  1.00  0.00           C  
ATOM   3995 HG21 THR B 249      12.692 -14.109  16.382  1.00  0.00           H  
ATOM   3996 HG22 THR B 249      12.958 -14.167  18.143  1.00  0.00           H  
ATOM   3997 HG23 THR B 249      11.702 -15.173  17.396  1.00  0.00           H  
ATOM   3998  OG1 THR B 249      10.627 -13.254  18.827  1.00  0.00           O  
ATOM   3999  HG1 THR B 249       9.875 -12.660  18.898  1.00  0.00           H  
ATOM   4000  C   THR B 249      10.642 -10.646  17.393  1.00  0.00           C  
ATOM   4001  O   THR B 249      10.338 -10.121  18.465  1.00  0.00           O  
ATOM   4002  N   TRP B 250       9.994 -10.362  16.263  1.00  0.00           N  
ATOM   4003  H   TRP B 250      10.304 -10.797  15.397  1.00  0.00           H  
ATOM   4004  CA  TRP B 250       8.857  -9.435  16.148  1.00  0.00           C  
ATOM   4005  HA  TRP B 250       8.257  -9.479  17.060  1.00  0.00           H  
ATOM   4006  CB  TRP B 250       9.378  -7.996  15.990  1.00  0.00           C  
ATOM   4007  HB2 TRP B 250       8.539  -7.317  15.847  1.00  0.00           H  
ATOM   4008  HB3 TRP B 250       9.853  -7.707  16.927  1.00  0.00           H  
ATOM   4009  CG  TRP B 250      10.367  -7.761  14.889  1.00  0.00           C  
ATOM   4010  CD1 TRP B 250      10.070  -7.381  13.625  1.00  0.00           C  
ATOM   4011  HD1 TRP B 250       9.070  -7.199  13.251  1.00  0.00           H  
ATOM   4012  NE1 TRP B 250      11.234  -7.290  12.887  1.00  0.00           N  
ATOM   4013  HE1 TRP B 250      11.261  -7.010  11.912  1.00  0.00           H  
ATOM   4014  CE2 TRP B 250      12.339  -7.639  13.630  1.00  0.00           C  
ATOM   4015  CZ2 TRP B 250      13.703  -7.735  13.326  1.00  0.00           C  
ATOM   4016  HZ2 TRP B 250      14.048  -7.560  12.319  1.00  0.00           H  
ATOM   4017  CH2 TRP B 250      14.602  -8.109  14.337  1.00  0.00           C  
ATOM   4018  HH2 TRP B 250      15.654  -8.210  14.112  1.00  0.00           H  
ATOM   4019  CZ3 TRP B 250      14.127  -8.385  15.630  1.00  0.00           C  
ATOM   4020  HZ3 TRP B 250      14.820  -8.701  16.394  1.00  0.00           H  
ATOM   4021  CE3 TRP B 250      12.753  -8.294  15.920  1.00  0.00           C  
ATOM   4022  HE3 TRP B 250      12.398  -8.524  16.909  1.00  0.00           H  
ATOM   4023  CD2 TRP B 250      11.820  -7.926  14.926  1.00  0.00           C  
ATOM   4024  C   TRP B 250       7.932  -9.828  14.982  1.00  0.00           C  
ATOM   4025  O   TRP B 250       8.221 -10.754  14.228  1.00  0.00           O  
ATOM   4026  N   SER B 251       6.789  -9.152  14.840  1.00  0.00           N  
ATOM   4027  H   SER B 251       6.569  -8.434  15.524  1.00  0.00           H  
ATOM   4028  CA  SER B 251       5.870  -9.334  13.709  1.00  0.00           C  
ATOM   4029  HA  SER B 251       5.923 -10.370  13.372  1.00  0.00           H  
ATOM   4030  CB  SER B 251       4.427  -9.056  14.144  1.00  0.00           C  
ATOM   4031  HB2 SER B 251       4.351  -8.032  14.513  1.00  0.00           H  
ATOM   4032  HB3 SER B 251       3.760  -9.172  13.287  1.00  0.00           H  
ATOM   4033  OG  SER B 251       4.042  -9.958  15.167  1.00  0.00           O  
ATOM   4034  HG  SER B 251       4.015 -10.840  14.786  1.00  0.00           H  
ATOM   4035  C   SER B 251       6.209  -8.426  12.519  1.00  0.00           C  
ATOM   4036  O   SER B 251       6.411  -7.223  12.695  1.00  0.00           O  
ATOM   4037  N   ASN B 252       6.148  -8.979  11.303  1.00  0.00           N  
ATOM   4038  H   ASN B 252       5.988  -9.972  11.237  1.00  0.00           H  
ATOM   4039  CA  ASN B 252       6.026  -8.187  10.074  1.00  0.00           C  
ATOM   4040  HA  ASN B 252       6.849  -7.474  10.046  1.00  0.00           H  
ATOM   4041  CB  ASN B 252       6.155  -9.124   8.854  1.00  0.00           C  
ATOM   4042  HB2 ASN B 252       7.053  -9.729   8.977  1.00  0.00           H  
ATOM   4043  HB3 ASN B 252       5.289  -9.786   8.800  1.00  0.00           H  
ATOM   4044  CG  ASN B 252       6.274  -8.370   7.531  1.00  0.00           C  
ATOM   4045  OD1 ASN B 252       5.684  -7.323   7.318  1.00  0.00           O  
ATOM   4046  ND2 ASN B 252       7.095  -8.842   6.619  1.00  0.00           N  
ATOM   4047 HD21 ASN B 252       7.130  -8.348   5.742  1.00  0.00           H  
ATOM   4048 HD22 ASN B 252       7.561  -9.721   6.745  1.00  0.00           H  
ATOM   4049  C   ASN B 252       4.669  -7.440  10.104  1.00  0.00           C  
ATOM   4050  O   ASN B 252       3.641  -8.103  10.264  1.00  0.00           O  
ATOM   4051  N   PRO B 253       4.629  -6.100   9.991  1.00  0.00           N  
ATOM   4052  CD  PRO B 253       5.784  -5.213   9.920  1.00  0.00           C  
ATOM   4053  HD2 PRO B 253       6.398  -5.434   9.048  1.00  0.00           H  
ATOM   4054  HD3 PRO B 253       6.375  -5.312  10.833  1.00  0.00           H  
ATOM   4055  CG  PRO B 253       5.226  -3.796   9.831  1.00  0.00           C  
ATOM   4056  HG2 PRO B 253       5.105  -3.508   8.788  1.00  0.00           H  
ATOM   4057  HG3 PRO B 253       5.868  -3.088  10.354  1.00  0.00           H  
ATOM   4058  CB  PRO B 253       3.857  -3.921  10.495  1.00  0.00           C  
ATOM   4059  HB2 PRO B 253       3.166  -3.148  10.169  1.00  0.00           H  
ATOM   4060  HB3 PRO B 253       3.977  -3.881  11.575  1.00  0.00           H  
ATOM   4061  CA  PRO B 253       3.390  -5.327  10.120  1.00  0.00           C  
ATOM   4062  HA  PRO B 253       2.808  -5.725  10.951  1.00  0.00           H  
ATOM   4063  C   PRO B 253       2.469  -5.356   8.882  1.00  0.00           C  
ATOM   4064  O   PRO B 253       1.452  -4.656   8.863  1.00  0.00           O  
ATOM   4065  N   TYR B 254       2.791  -6.170   7.872  1.00  0.00           N  
ATOM   4066  H   TYR B 254       3.629  -6.730   7.956  1.00  0.00           H  
ATOM   4067  CA  TYR B 254       1.995  -6.361   6.660  1.00  0.00           C  
ATOM   4068  HA  TYR B 254       1.048  -5.835   6.779  1.00  0.00           H  
ATOM   4069  CB  TYR B 254       2.731  -5.741   5.469  1.00  0.00           C  
ATOM   4070  HB2 TYR B 254       3.717  -6.202   5.379  1.00  0.00           H  
ATOM   4071  HB3 TYR B 254       2.176  -5.973   4.563  1.00  0.00           H  
ATOM   4072  CG  TYR B 254       2.883  -4.241   5.565  1.00  0.00           C  
ATOM   4073  CD1 TYR B 254       1.842  -3.405   5.119  1.00  0.00           C  
ATOM   4074  HD1 TYR B 254       0.942  -3.831   4.702  1.00  0.00           H  
ATOM   4075  CE1 TYR B 254       1.983  -2.009   5.196  1.00  0.00           C  
ATOM   4076  HE1 TYR B 254       1.208  -1.354   4.829  1.00  0.00           H  
ATOM   4077  CZ  TYR B 254       3.159  -1.453   5.733  1.00  0.00           C  
ATOM   4078  OH  TYR B 254       3.300  -0.107   5.766  1.00  0.00           O  
ATOM   4079  HH  TYR B 254       2.723   0.299   5.086  1.00  0.00           H  
ATOM   4080  CE2 TYR B 254       4.191  -2.288   6.209  1.00  0.00           C  
ATOM   4081  HE2 TYR B 254       5.085  -1.851   6.625  1.00  0.00           H  
ATOM   4082  CD2 TYR B 254       4.052  -3.685   6.115  1.00  0.00           C  
ATOM   4083  HD2 TYR B 254       4.841  -4.336   6.466  1.00  0.00           H  
ATOM   4084  C   TYR B 254       1.699  -7.847   6.378  1.00  0.00           C  
ATOM   4085  O   TYR B 254       2.511  -8.703   6.726  1.00  0.00           O  
ATOM   4086  N   PRO B 255       0.573  -8.167   5.709  1.00  0.00           N  
ATOM   4087  CD  PRO B 255      -0.512  -7.257   5.352  1.00  0.00           C  
ATOM   4088  HD2 PRO B 255      -0.142  -6.364   4.848  1.00  0.00           H  
ATOM   4089  HD3 PRO B 255      -1.061  -6.981   6.253  1.00  0.00           H  
ATOM   4090  CG  PRO B 255      -1.429  -8.040   4.413  1.00  0.00           C  
ATOM   4091  HG2 PRO B 255      -1.107  -7.899   3.380  1.00  0.00           H  
ATOM   4092  HG3 PRO B 255      -2.473  -7.750   4.531  1.00  0.00           H  
ATOM   4093  CB  PRO B 255      -1.193  -9.492   4.834  1.00  0.00           C  
ATOM   4094  HB2 PRO B 255      -1.446 -10.191   4.036  1.00  0.00           H  
ATOM   4095  HB3 PRO B 255      -1.774  -9.713   5.731  1.00  0.00           H  
ATOM   4096  CA  PRO B 255       0.301  -9.505   5.174  1.00  0.00           C  
ATOM   4097  HA  PRO B 255       0.499 -10.246   5.947  1.00  0.00           H  
ATOM   4098  C   PRO B 255       1.148  -9.810   3.915  1.00  0.00           C  
ATOM   4099  O   PRO B 255       1.591  -8.868   3.252  1.00  0.00           O  
ATOM   4100  N   PRO B 256       1.314 -11.088   3.510  1.00  0.00           N  
ATOM   4101  CD  PRO B 256       0.881 -12.281   4.226  1.00  0.00           C  
ATOM   4102  HD2 PRO B 256      -0.149 -12.518   3.952  1.00  0.00           H  
ATOM   4103  HD3 PRO B 256       0.969 -12.171   5.307  1.00  0.00           H  
ATOM   4104  CG  PRO B 256       1.811 -13.397   3.758  1.00  0.00           C  
ATOM   4105  HG2 PRO B 256       1.336 -14.376   3.829  1.00  0.00           H  
ATOM   4106  HG3 PRO B 256       2.736 -13.372   4.337  1.00  0.00           H  
ATOM   4107  CB  PRO B 256       2.094 -13.002   2.311  1.00  0.00           C  
ATOM   4108  HB2 PRO B 256       1.259 -13.318   1.681  1.00  0.00           H  
ATOM   4109  HB3 PRO B 256       3.029 -13.434   1.953  1.00  0.00           H  
ATOM   4110  CA  PRO B 256       2.169 -11.473   2.376  1.00  0.00           C  
ATOM   4111  HA  PRO B 256       3.191 -11.191   2.617  1.00  0.00           H  
ATOM   4112  C   PRO B 256       1.812 -10.843   1.017  1.00  0.00           C  
ATOM   4113  O   PRO B 256       2.701 -10.618   0.197  1.00  0.00           O  
ATOM   4114  N   ASP B 257       0.532 -10.529   0.782  1.00  0.00           N  
ATOM   4115  H   ASP B 257      -0.159 -10.805   1.462  1.00  0.00           H  
ATOM   4116  CA  ASP B 257       0.060  -9.832  -0.427  1.00  0.00           C  
ATOM   4117  HA  ASP B 257       0.495 -10.318  -1.303  1.00  0.00           H  
ATOM   4118  CB  ASP B 257      -1.470  -9.941  -0.537  1.00  0.00           C  
ATOM   4119  HB2 ASP B 257      -1.922  -9.669   0.419  1.00  0.00           H  
ATOM   4120  HB3 ASP B 257      -1.836  -9.233  -1.281  1.00  0.00           H  
ATOM   4121  CG  ASP B 257      -1.936 -11.326  -0.973  1.00  0.00           C  
ATOM   4122  OD1 ASP B 257      -1.674 -11.685  -2.149  1.00  0.00           O  
ATOM   4123  OD2 ASP B 257      -2.585 -11.988  -0.137  1.00  0.00           O  
ATOM   4124  C   ASP B 257       0.448  -8.345  -0.508  1.00  0.00           C  
ATOM   4125  O   ASP B 257       0.212  -7.728  -1.549  1.00  0.00           O  
ATOM   4126  N   ASN B 258       0.998  -7.722   0.543  1.00  0.00           N  
ATOM   4127  H   ASN B 258       1.242  -8.248   1.376  1.00  0.00           H  
ATOM   4128  CA  ASN B 258       1.384  -6.323   0.441  1.00  0.00           C  
ATOM   4129  HA  ASN B 258       0.579  -5.797  -0.079  1.00  0.00           H  
ATOM   4130  CB  ASN B 258       1.512  -5.705   1.834  1.00  0.00           C  
ATOM   4131  HB2 ASN B 258       0.631  -5.930   2.431  1.00  0.00           H  
ATOM   4132  HB3 ASN B 258       2.397  -6.107   2.322  1.00  0.00           H  
ATOM   4133  CG  ASN B 258       1.668  -4.207   1.690  1.00  0.00           C  
ATOM   4134  OD1 ASN B 258       2.745  -3.723   1.405  1.00  0.00           O  
ATOM   4135  ND2 ASN B 258       0.598  -3.462   1.774  1.00  0.00           N  
ATOM   4136 HD21 ASN B 258       0.693  -2.473   1.540  1.00  0.00           H  
ATOM   4137 HD22 ASN B 258      -0.290  -3.846   2.020  1.00  0.00           H  
ATOM   4138  C   ASN B 258       2.660  -6.163  -0.403  1.00  0.00           C  
ATOM   4139  O   ASN B 258       3.672  -6.822  -0.171  1.00  0.00           O  
ATOM   4140  N   TYR B 259       2.669  -5.214  -1.338  1.00  0.00           N  
ATOM   4141  H   TYR B 259       1.810  -4.722  -1.532  1.00  0.00           H  
ATOM   4142  CA  TYR B 259       3.795  -4.997  -2.247  1.00  0.00           C  
ATOM   4143  HA  TYR B 259       3.996  -5.951  -2.734  1.00  0.00           H  
ATOM   4144  CB  TYR B 259       3.349  -4.010  -3.339  1.00  0.00           C  
ATOM   4145  HB2 TYR B 259       3.219  -3.025  -2.890  1.00  0.00           H  
ATOM   4146  HB3 TYR B 259       4.139  -3.935  -4.087  1.00  0.00           H  
ATOM   4147  CG  TYR B 259       2.056  -4.413  -4.039  1.00  0.00           C  
ATOM   4148  CD1 TYR B 259       2.041  -5.528  -4.901  1.00  0.00           C  
ATOM   4149  HD1 TYR B 259       2.945  -6.070  -5.093  1.00  0.00           H  
ATOM   4150  CE1 TYR B 259       0.847  -5.947  -5.515  1.00  0.00           C  
ATOM   4151  HE1 TYR B 259       0.835  -6.809  -6.164  1.00  0.00           H  
ATOM   4152  CZ  TYR B 259      -0.354  -5.254  -5.262  1.00  0.00           C  
ATOM   4153  OH  TYR B 259      -1.498  -5.659  -5.880  1.00  0.00           O  
ATOM   4154  HH  TYR B 259      -1.285  -6.073  -6.737  1.00  0.00           H  
ATOM   4155  CE2 TYR B 259      -0.344  -4.135  -4.397  1.00  0.00           C  
ATOM   4156  HE2 TYR B 259      -1.252  -3.583  -4.207  1.00  0.00           H  
ATOM   4157  CD2 TYR B 259       0.858  -3.709  -3.800  1.00  0.00           C  
ATOM   4158  HD2 TYR B 259       0.853  -2.832  -3.164  1.00  0.00           H  
ATOM   4159  C   TYR B 259       5.107  -4.581  -1.539  1.00  0.00           C  
ATOM   4160  O   TYR B 259       6.183  -4.793  -2.111  1.00  0.00           O  
ATOM   4161  N   LEU B 260       5.041  -4.068  -0.299  1.00  0.00           N  
ATOM   4162  H   LEU B 260       4.113  -3.917   0.089  1.00  0.00           H  
ATOM   4163  CA  LEU B 260       6.174  -3.825   0.615  1.00  0.00           C  
ATOM   4164  HA  LEU B 260       6.961  -3.321   0.068  1.00  0.00           H  
ATOM   4165  CB  LEU B 260       5.741  -2.909   1.785  1.00  0.00           C  
ATOM   4166  HB2 LEU B 260       5.037  -3.463   2.407  1.00  0.00           H  
ATOM   4167  HB3 LEU B 260       6.619  -2.718   2.401  1.00  0.00           H  
ATOM   4168  CG  LEU B 260       5.112  -1.543   1.444  1.00  0.00           C  
ATOM   4169  HG  LEU B 260       4.305  -1.667   0.721  1.00  0.00           H  
ATOM   4170  CD1 LEU B 260       4.552  -0.927   2.725  1.00  0.00           C  
ATOM   4171 HD11 LEU B 260       5.298  -0.948   3.519  1.00  0.00           H  
ATOM   4172 HD12 LEU B 260       4.244   0.104   2.555  1.00  0.00           H  
ATOM   4173 HD13 LEU B 260       3.680  -1.504   3.030  1.00  0.00           H  
ATOM   4174  CD2 LEU B 260       6.126  -0.554   0.880  1.00  0.00           C  
ATOM   4175 HD21 LEU B 260       6.764  -0.177   1.676  1.00  0.00           H  
ATOM   4176 HD22 LEU B 260       5.596   0.285   0.427  1.00  0.00           H  
ATOM   4177 HD23 LEU B 260       6.729  -1.041   0.126  1.00  0.00           H  
ATOM   4178  C   LEU B 260       6.771  -5.108   1.235  1.00  0.00           C  
ATOM   4179  O   LEU B 260       7.967  -5.150   1.513  1.00  0.00           O  
ATOM   4180  N   TYR B 261       5.958  -6.150   1.455  1.00  0.00           N  
ATOM   4181  H   TYR B 261       5.011  -6.090   1.092  1.00  0.00           H  
ATOM   4182  CA  TYR B 261       6.238  -7.269   2.373  1.00  0.00           C  
ATOM   4183  HA  TYR B 261       6.192  -6.897   3.396  1.00  0.00           H  
ATOM   4184  CB  TYR B 261       5.131  -8.328   2.206  1.00  0.00           C  
ATOM   4185  HB2 TYR B 261       4.165  -7.862   2.408  1.00  0.00           H  
ATOM   4186  HB3 TYR B 261       5.112  -8.663   1.167  1.00  0.00           H  
ATOM   4187  CG  TYR B 261       5.259  -9.555   3.092  1.00  0.00           C  
ATOM   4188  CD1 TYR B 261       5.913 -10.713   2.621  1.00  0.00           C  
ATOM   4189  HD1 TYR B 261       6.337 -10.722   1.627  1.00  0.00           H  
ATOM   4190  CE1 TYR B 261       6.001 -11.861   3.436  1.00  0.00           C  
ATOM   4191  HE1 TYR B 261       6.498 -12.747   3.072  1.00  0.00           H  
ATOM   4192  CZ  TYR B 261       5.419 -11.856   4.723  1.00  0.00           C  
ATOM   4193  OH  TYR B 261       5.503 -12.952   5.523  1.00  0.00           O  
ATOM   4194  HH  TYR B 261       6.170 -13.572   5.223  1.00  0.00           H  
ATOM   4195  CE2 TYR B 261       4.746 -10.707   5.183  1.00  0.00           C  
ATOM   4196  HE2 TYR B 261       4.292 -10.709   6.164  1.00  0.00           H  
ATOM   4197  CD2 TYR B 261       4.673  -9.559   4.371  1.00  0.00           C  
ATOM   4198  HD2 TYR B 261       4.147  -8.686   4.730  1.00  0.00           H  
ATOM   4199  C   TYR B 261       7.623  -7.905   2.183  1.00  0.00           C  
ATOM   4200  O   TYR B 261       8.360  -8.091   3.148  1.00  0.00           O  
ATOM   4201  N   ASN B 262       7.991  -8.204   0.934  1.00  0.00           N  
ATOM   4202  H   ASN B 262       7.328  -7.989   0.205  1.00  0.00           H  
ATOM   4203  CA  ASN B 262       9.197  -8.969   0.596  1.00  0.00           C  
ATOM   4204  HA  ASN B 262       9.203  -9.886   1.189  1.00  0.00           H  
ATOM   4205  CB  ASN B 262       9.176  -9.332  -0.899  1.00  0.00           C  
ATOM   4206  HB2 ASN B 262       9.346  -8.435  -1.491  1.00  0.00           H  
ATOM   4207  HB3 ASN B 262       9.993 -10.024  -1.107  1.00  0.00           H  
ATOM   4208  CG  ASN B 262       7.879  -9.956  -1.343  1.00  0.00           C  
ATOM   4209  OD1 ASN B 262       6.978  -9.272  -1.798  1.00  0.00           O  
ATOM   4210  ND2 ASN B 262       7.756 -11.252  -1.223  1.00  0.00           N  
ATOM   4211 HD21 ASN B 262       6.872 -11.666  -1.471  1.00  0.00           H  
ATOM   4212 HD22 ASN B 262       8.521 -11.802  -0.876  1.00  0.00           H  
ATOM   4213  C   ASN B 262      10.522  -8.256   0.891  1.00  0.00           C  
ATOM   4214  O   ASN B 262      11.552  -8.909   0.824  1.00  0.00           O  
ATOM   4215  N   HIE B 263      10.521  -6.940   1.109  1.00  0.00           N  
ATOM   4216  H   HIE B 263       9.630  -6.458   1.193  1.00  0.00           H  
ATOM   4217  CA  HIE B 263      11.740  -6.116   1.153  1.00  0.00           C  
ATOM   4218  HA  HIE B 263      12.587  -6.763   1.381  1.00  0.00           H  
ATOM   4219  CB  HIE B 263      12.002  -5.496  -0.228  1.00  0.00           C  
ATOM   4220  HB2 HIE B 263      12.887  -4.864  -0.180  1.00  0.00           H  
ATOM   4221  HB3 HIE B 263      12.207  -6.292  -0.944  1.00  0.00           H  
ATOM   4222  CG  HIE B 263      10.845  -4.679  -0.728  1.00  0.00           C  
ATOM   4223  ND1 HIE B 263      10.522  -3.403  -0.284  1.00  0.00           N  
ATOM   4224  CE1 HIE B 263       9.347  -3.116  -0.856  1.00  0.00           C  
ATOM   4225  HE1 HIE B 263       8.775  -2.227  -0.647  1.00  0.00           H  
ATOM   4226  NE2 HIE B 263       8.931  -4.123  -1.642  1.00  0.00           N  
ATOM   4227  HE2 HIE B 263       8.016  -4.175  -2.080  1.00  0.00           H  
ATOM   4228  CD2 HIE B 263       9.870  -5.125  -1.572  1.00  0.00           C  
ATOM   4229  HD2 HIE B 263       9.841  -6.096  -2.038  1.00  0.00           H  
ATOM   4230  C   HIE B 263      11.714  -5.093   2.294  1.00  0.00           C  
ATOM   4231  O   HIE B 263      12.520  -4.159   2.329  1.00  0.00           O  
ATOM   4232  N   LEU B 264      10.829  -5.318   3.273  1.00  0.00           N  
ATOM   4233  H   LEU B 264      10.234  -6.129   3.188  1.00  0.00           H  
ATOM   4234  CA  LEU B 264      10.942  -4.707   4.592  1.00  0.00           C  
ATOM   4235  HA  LEU B 264      10.933  -3.628   4.457  1.00  0.00           H  
ATOM   4236  CB  LEU B 264       9.757  -5.120   5.495  1.00  0.00           C  
ATOM   4237  HB2 LEU B 264       9.142  -5.884   5.012  1.00  0.00           H  
ATOM   4238  HB3 LEU B 264      10.153  -5.554   6.414  1.00  0.00           H  
ATOM   4239  CG  LEU B 264       8.882  -3.912   5.873  1.00  0.00           C  
ATOM   4240  HG  LEU B 264       9.529  -3.088   6.171  1.00  0.00           H  
ATOM   4241  CD1 LEU B 264       8.014  -3.454   4.705  1.00  0.00           C  
ATOM   4242 HD11 LEU B 264       7.493  -2.536   4.976  1.00  0.00           H  
ATOM   4243 HD12 LEU B 264       7.286  -4.224   4.451  1.00  0.00           H  
ATOM   4244 HD13 LEU B 264       8.640  -3.263   3.836  1.00  0.00           H  
ATOM   4245  CD2 LEU B 264       7.963  -4.250   7.047  1.00  0.00           C  
ATOM   4246 HD21 LEU B 264       7.365  -3.379   7.310  1.00  0.00           H  
ATOM   4247 HD22 LEU B 264       7.304  -5.078   6.783  1.00  0.00           H  
ATOM   4248 HD23 LEU B 264       8.564  -4.529   7.912  1.00  0.00           H  
ATOM   4249  C   LEU B 264      12.287  -5.102   5.218  1.00  0.00           C  
ATOM   4250  O   LEU B 264      12.704  -6.255   5.157  1.00  0.00           O  
ATOM   4251  N   THR B 265      12.964  -4.128   5.810  1.00  0.00           N  
ATOM   4252  H   THR B 265      12.575  -3.189   5.750  1.00  0.00           H  
ATOM   4253  CA  THR B 265      14.290  -4.258   6.419  1.00  0.00           C  
ATOM   4254  HA  THR B 265      14.501  -5.311   6.620  1.00  0.00           H  
ATOM   4255  CB  THR B 265      15.358  -3.727   5.453  1.00  0.00           C  
ATOM   4256  HB  THR B 265      15.037  -2.765   5.053  1.00  0.00           H  
ATOM   4257  CG2 THR B 265      16.748  -3.574   6.072  1.00  0.00           C  
ATOM   4258 HG21 THR B 265      17.461  -3.296   5.295  1.00  0.00           H  
ATOM   4259 HG22 THR B 265      16.743  -2.802   6.840  1.00  0.00           H  
ATOM   4260 HG23 THR B 265      17.064  -4.522   6.511  1.00  0.00           H  
ATOM   4261  OG1 THR B 265      15.509  -4.636   4.393  1.00  0.00           O  
ATOM   4262  HG1 THR B 265      14.632  -4.967   4.166  1.00  0.00           H  
ATOM   4263  C   THR B 265      14.294  -3.514   7.748  1.00  0.00           C  
ATOM   4264  O   THR B 265      13.706  -2.435   7.864  1.00  0.00           O  
ATOM   4265  N   TYR B 266      14.927  -4.107   8.763  1.00  0.00           N  
ATOM   4266  H   TYR B 266      15.434  -4.960   8.572  1.00  0.00           H  
ATOM   4267  CA  TYR B 266      14.718  -3.734  10.163  1.00  0.00           C  
ATOM   4268  HA  TYR B 266      13.935  -2.985  10.201  1.00  0.00           H  
ATOM   4269  CB  TYR B 266      14.200  -4.950  10.951  1.00  0.00           C  
ATOM   4270  HB2 TYR B 266      14.964  -5.725  10.939  1.00  0.00           H  
ATOM   4271  HB3 TYR B 266      14.051  -4.656  11.991  1.00  0.00           H  
ATOM   4272  CG  TYR B 266      12.898  -5.544  10.429  1.00  0.00           C  
ATOM   4273  CD1 TYR B 266      11.668  -4.950  10.776  1.00  0.00           C  
ATOM   4274  HD1 TYR B 266      11.654  -4.081  11.418  1.00  0.00           H  
ATOM   4275  CE1 TYR B 266      10.460  -5.483  10.286  1.00  0.00           C  
ATOM   4276  HE1 TYR B 266       9.513  -5.034  10.540  1.00  0.00           H  
ATOM   4277  CZ  TYR B 266      10.474  -6.599   9.424  1.00  0.00           C  
ATOM   4278  OH  TYR B 266       9.304  -7.078   8.933  1.00  0.00           O  
ATOM   4279  HH  TYR B 266       9.440  -7.599   8.136  1.00  0.00           H  
ATOM   4280  CE2 TYR B 266      11.703  -7.208   9.093  1.00  0.00           C  
ATOM   4281  HE2 TYR B 266      11.726  -8.069   8.439  1.00  0.00           H  
ATOM   4282  CD2 TYR B 266      12.909  -6.687   9.602  1.00  0.00           C  
ATOM   4283  HD2 TYR B 266      13.846  -7.171   9.348  1.00  0.00           H  
ATOM   4284  C   TYR B 266      15.955  -3.113  10.826  1.00  0.00           C  
ATOM   4285  O   TYR B 266      17.091  -3.532  10.595  1.00  0.00           O  
ATOM   4286  N   ALA B 267      15.720  -2.154  11.722  1.00  0.00           N  
ATOM   4287  H   ALA B 267      14.759  -1.856  11.862  1.00  0.00           H  
ATOM   4288  CA  ALA B 267      16.704  -1.716  12.705  1.00  0.00           C  
ATOM   4289  HA  ALA B 267      17.576  -2.372  12.660  1.00  0.00           H  
ATOM   4290  CB  ALA B 267      17.185  -0.298  12.390  1.00  0.00           C  
ATOM   4291  HB1 ALA B 267      16.337   0.386  12.351  1.00  0.00           H  
ATOM   4292  HB2 ALA B 267      17.884   0.028  13.161  1.00  0.00           H  
ATOM   4293  HB3 ALA B 267      17.704  -0.297  11.432  1.00  0.00           H  
ATOM   4294  C   ALA B 267      16.117  -1.836  14.113  1.00  0.00           C  
ATOM   4295  O   ALA B 267      14.980  -1.434  14.372  1.00  0.00           O  
ATOM   4296  N   VAL B 268      16.925  -2.385  15.017  1.00  0.00           N  
ATOM   4297  H   VAL B 268      17.857  -2.651  14.704  1.00  0.00           H  
ATOM   4298  CA  VAL B 268      16.622  -2.606  16.435  1.00  0.00           C  
ATOM   4299  HA  VAL B 268      15.558  -2.459  16.602  1.00  0.00           H  
ATOM   4300  CB  VAL B 268      16.961  -4.061  16.824  1.00  0.00           C  
ATOM   4301  HB  VAL B 268      18.012  -4.247  16.597  1.00  0.00           H  
ATOM   4302  CG1 VAL B 268      16.748  -4.333  18.316  1.00  0.00           C  
ATOM   4303 HG11 VAL B 268      17.388  -3.686  18.910  1.00  0.00           H  
ATOM   4304 HG12 VAL B 268      15.705  -4.165  18.590  1.00  0.00           H  
ATOM   4305 HG13 VAL B 268      17.016  -5.365  18.540  1.00  0.00           H  
ATOM   4306  CG2 VAL B 268      16.117  -5.087  16.051  1.00  0.00           C  
ATOM   4307 HG21 VAL B 268      16.407  -6.098  16.338  1.00  0.00           H  
ATOM   4308 HG22 VAL B 268      15.060  -4.949  16.272  1.00  0.00           H  
ATOM   4309 HG23 VAL B 268      16.276  -4.981  14.978  1.00  0.00           H  
ATOM   4310  C   VAL B 268      17.391  -1.590  17.285  1.00  0.00           C  
ATOM   4311  O   VAL B 268      18.585  -1.378  17.087  1.00  0.00           O  
ATOM   4312  N   ASN B 269      16.710  -0.969  18.247  1.00  0.00           N  
ATOM   4313  H   ASN B 269      15.735  -1.232  18.358  1.00  0.00           H  
ATOM   4314  CA  ASN B 269      17.276  -0.128  19.304  1.00  0.00           C  
ATOM   4315  HA  ASN B 269      18.322   0.089  19.089  1.00  0.00           H  
ATOM   4316  CB  ASN B 269      16.494   1.199  19.335  1.00  0.00           C  
ATOM   4317  HB2 ASN B 269      16.803   1.798  18.484  1.00  0.00           H  
ATOM   4318  HB3 ASN B 269      15.429   0.988  19.238  1.00  0.00           H  
ATOM   4319  CG  ASN B 269      16.668   2.051  20.580  1.00  0.00           C  
ATOM   4320  OD1 ASN B 269      15.704   2.613  21.086  1.00  0.00           O  
ATOM   4321  ND2 ASN B 269      17.862   2.192  21.108  1.00  0.00           N  
ATOM   4322 HD21 ASN B 269      17.968   2.825  21.887  1.00  0.00           H  
ATOM   4323 HD22 ASN B 269      18.698   1.754  20.729  1.00  0.00           H  
ATOM   4324  C   ASN B 269      17.199  -0.869  20.644  1.00  0.00           C  
ATOM   4325  O   ASN B 269      16.108  -1.233  21.082  1.00  0.00           O  
ATOM   4326  N   ILE B 270      18.343  -1.024  21.309  1.00  0.00           N  
ATOM   4327  H   ILE B 270      19.177  -0.583  20.936  1.00  0.00           H  
ATOM   4328  CA  ILE B 270      18.459  -1.533  22.682  1.00  0.00           C  
ATOM   4329  HA  ILE B 270      17.469  -1.747  23.077  1.00  0.00           H  
ATOM   4330  CB  ILE B 270      19.279  -2.848  22.718  1.00  0.00           C  
ATOM   4331  HB  ILE B 270      20.241  -2.662  22.235  1.00  0.00           H  
ATOM   4332  CG2 ILE B 270      19.568  -3.318  24.158  1.00  0.00           C  
ATOM   4333 HG21 ILE B 270      18.634  -3.492  24.695  1.00  0.00           H  
ATOM   4334 HG22 ILE B 270      20.154  -4.237  24.157  1.00  0.00           H  
ATOM   4335 HG23 ILE B 270      20.156  -2.573  24.692  1.00  0.00           H  
ATOM   4336  CG1 ILE B 270      18.539  -3.947  21.916  1.00  0.00           C  
ATOM   4337 HG12 ILE B 270      17.556  -4.123  22.355  1.00  0.00           H  
ATOM   4338 HG13 ILE B 270      18.394  -3.592  20.899  1.00  0.00           H  
ATOM   4339  CD1 ILE B 270      19.282  -5.283  21.811  1.00  0.00           C  
ATOM   4340 HD11 ILE B 270      18.782  -5.915  21.076  1.00  0.00           H  
ATOM   4341 HD12 ILE B 270      20.309  -5.107  21.495  1.00  0.00           H  
ATOM   4342 HD13 ILE B 270      19.276  -5.799  22.770  1.00  0.00           H  
ATOM   4343  C   ILE B 270      19.067  -0.418  23.538  1.00  0.00           C  
ATOM   4344  O   ILE B 270      19.923   0.327  23.055  1.00  0.00           O  
ATOM   4345  N   TRP B 271      18.613  -0.278  24.783  1.00  0.00           N  
ATOM   4346  H   TRP B 271      17.855  -0.877  25.096  1.00  0.00           H  
ATOM   4347  CA  TRP B 271      19.206   0.632  25.766  1.00  0.00           C  
ATOM   4348  HA  TRP B 271      20.286   0.617  25.624  1.00  0.00           H  
ATOM   4349  CB  TRP B 271      18.705   2.063  25.535  1.00  0.00           C  
ATOM   4350  HB2 TRP B 271      19.386   2.739  26.052  1.00  0.00           H  
ATOM   4351  HB3 TRP B 271      18.773   2.292  24.473  1.00  0.00           H  
ATOM   4352  CG  TRP B 271      17.311   2.364  25.997  1.00  0.00           C  
ATOM   4353  CD1 TRP B 271      17.007   3.058  27.115  1.00  0.00           C  
ATOM   4354  HD1 TRP B 271      17.737   3.470  27.807  1.00  0.00           H  
ATOM   4355  NE1 TRP B 271      15.639   3.127  27.270  1.00  0.00           N  
ATOM   4356  HE1 TRP B 271      15.212   3.583  28.062  1.00  0.00           H  
ATOM   4357  CE2 TRP B 271      14.981   2.479  26.246  1.00  0.00           C  
ATOM   4358  CZ2 TRP B 271      13.622   2.272  25.959  1.00  0.00           C  
ATOM   4359  HZ2 TRP B 271      12.865   2.667  26.617  1.00  0.00           H  
ATOM   4360  CH2 TRP B 271      13.267   1.546  24.808  1.00  0.00           C  
ATOM   4361  HH2 TRP B 271      12.225   1.377  24.578  1.00  0.00           H  
ATOM   4362  CZ3 TRP B 271      14.272   1.044  23.961  1.00  0.00           C  
ATOM   4363  HZ3 TRP B 271      14.016   0.482  23.076  1.00  0.00           H  
ATOM   4364  CE3 TRP B 271      15.630   1.263  24.259  1.00  0.00           C  
ATOM   4365  HE3 TRP B 271      16.388   0.875  23.598  1.00  0.00           H  
ATOM   4366  CD2 TRP B 271      16.026   1.980  25.410  1.00  0.00           C  
ATOM   4367  C   TRP B 271      18.934   0.182  27.206  1.00  0.00           C  
ATOM   4368  O   TRP B 271      18.043  -0.635  27.445  1.00  0.00           O  
ATOM   4369  N   SER B 272      19.710   0.681  28.168  1.00  0.00           N  
ATOM   4370  H   SER B 272      20.439   1.337  27.911  1.00  0.00           H  
ATOM   4371  CA  SER B 272      19.531   0.350  29.588  1.00  0.00           C  
ATOM   4372  HA  SER B 272      19.310  -0.712  29.658  1.00  0.00           H  
ATOM   4373  CB  SER B 272      20.833   0.552  30.357  1.00  0.00           C  
ATOM   4374  HB2 SER B 272      21.633  -0.031  29.898  1.00  0.00           H  
ATOM   4375  HB3 SER B 272      21.103   1.607  30.342  1.00  0.00           H  
ATOM   4376  OG  SER B 272      20.659   0.114  31.689  1.00  0.00           O  
ATOM   4377  HG  SER B 272      20.539  -0.849  31.664  1.00  0.00           H  
ATOM   4378  C   SER B 272      18.372   1.113  30.252  1.00  0.00           C  
ATOM   4379  O   SER B 272      18.095   2.267  29.939  1.00  0.00           O  
ATOM   4380  N   GLU B 273      17.706   0.466  31.211  1.00  0.00           N  
ATOM   4381  H   GLU B 273      18.016  -0.476  31.430  1.00  0.00           H  
ATOM   4382  CA  GLU B 273      16.750   1.086  32.146  1.00  0.00           C  
ATOM   4383  HA  GLU B 273      16.248   1.913  31.644  1.00  0.00           H  
ATOM   4384  CB  GLU B 273      15.689   0.017  32.482  1.00  0.00           C  
ATOM   4385  HB2 GLU B 273      15.204  -0.272  31.548  1.00  0.00           H  
ATOM   4386  HB3 GLU B 273      16.206  -0.856  32.870  1.00  0.00           H  
ATOM   4387  CG  GLU B 273      14.588   0.413  33.481  1.00  0.00           C  
ATOM   4388  HG2 GLU B 273      15.010   0.459  34.485  1.00  0.00           H  
ATOM   4389  HG3 GLU B 273      14.207   1.402  33.217  1.00  0.00           H  
ATOM   4390  CD  GLU B 273      13.434  -0.599  33.480  1.00  0.00           C  
ATOM   4391  OE1 GLU B 273      12.345  -0.275  32.960  1.00  0.00           O  
ATOM   4392  OE2 GLU B 273      13.617  -1.752  33.941  1.00  0.00           O  
ATOM   4393  C   GLU B 273      17.438   1.696  33.394  1.00  0.00           C  
ATOM   4394  O   GLU B 273      16.782   2.335  34.217  1.00  0.00           O  
ATOM   4395  N   ASN B 274      18.762   1.528  33.534  1.00  0.00           N  
ATOM   4396  H   ASN B 274      19.251   1.022  32.804  1.00  0.00           H  
ATOM   4397  CA  ASN B 274      19.547   1.996  34.685  1.00  0.00           C  
ATOM   4398  HA  ASN B 274      18.939   2.680  35.276  1.00  0.00           H  
ATOM   4399  CB  ASN B 274      19.910   0.782  35.562  1.00  0.00           C  
ATOM   4400  HB2 ASN B 274      20.536   0.104  34.984  1.00  0.00           H  
ATOM   4401  HB3 ASN B 274      20.490   1.131  36.417  1.00  0.00           H  
ATOM   4402  CG  ASN B 274      18.717   0.008  36.099  1.00  0.00           C  
ATOM   4403  OD1 ASN B 274      18.611  -1.201  35.941  1.00  0.00           O  
ATOM   4404  ND2 ASN B 274      17.769   0.659  36.730  1.00  0.00           N  
ATOM   4405 HD21 ASN B 274      16.988   0.125  37.056  1.00  0.00           H  
ATOM   4406 HD22 ASN B 274      17.787   1.664  36.768  1.00  0.00           H  
ATOM   4407  C   ASN B 274      20.808   2.802  34.313  1.00  0.00           C  
ATOM   4408  O   ASN B 274      21.279   3.579  35.140  1.00  0.00           O  
ATOM   4409  N   ASP B 275      21.345   2.644  33.098  1.00  0.00           N  
ATOM   4410  H   ASP B 275      20.945   1.947  32.484  1.00  0.00           H  
ATOM   4411  CA  ASP B 275      22.545   3.342  32.611  1.00  0.00           C  
ATOM   4412  HA  ASP B 275      22.985   3.917  33.423  1.00  0.00           H  
ATOM   4413  CB  ASP B 275      23.607   2.290  32.247  1.00  0.00           C  
ATOM   4414  HB2 ASP B 275      23.790   1.670  33.128  1.00  0.00           H  
ATOM   4415  HB3 ASP B 275      23.221   1.642  31.461  1.00  0.00           H  
ATOM   4416  CG  ASP B 275      24.942   2.871  31.772  1.00  0.00           C  
ATOM   4417  OD1 ASP B 275      24.970   3.989  31.214  1.00  0.00           O  
ATOM   4418  OD2 ASP B 275      25.953   2.143  31.905  1.00  0.00           O  
ATOM   4419  C   ASP B 275      22.205   4.316  31.455  1.00  0.00           C  
ATOM   4420  O   ASP B 275      22.011   3.880  30.316  1.00  0.00           O  
ATOM   4421  N   PRO B 276      22.148   5.643  31.713  1.00  0.00           N  
ATOM   4422  CD  PRO B 276      22.176   6.271  33.027  1.00  0.00           C  
ATOM   4423  HD2 PRO B 276      23.205   6.530  33.282  1.00  0.00           H  
ATOM   4424  HD3 PRO B 276      21.742   5.638  33.799  1.00  0.00           H  
ATOM   4425  CG  PRO B 276      21.337   7.537  32.892  1.00  0.00           C  
ATOM   4426  HG2 PRO B 276      21.627   8.297  33.618  1.00  0.00           H  
ATOM   4427  HG3 PRO B 276      20.279   7.290  32.989  1.00  0.00           H  
ATOM   4428  CB  PRO B 276      21.639   7.969  31.461  1.00  0.00           C  
ATOM   4429  HB2 PRO B 276      22.580   8.522  31.447  1.00  0.00           H  
ATOM   4430  HB3 PRO B 276      20.836   8.578  31.045  1.00  0.00           H  
ATOM   4431  CA  PRO B 276      21.792   6.644  30.701  1.00  0.00           C  
ATOM   4432  HA  PRO B 276      20.826   6.367  30.277  1.00  0.00           H  
ATOM   4433  C   PRO B 276      22.784   6.814  29.539  1.00  0.00           C  
ATOM   4434  O   PRO B 276      22.472   7.552  28.605  1.00  0.00           O  
ATOM   4435  N   ALA B 277      23.970   6.197  29.580  1.00  0.00           N  
ATOM   4436  H   ALA B 277      24.174   5.559  30.348  1.00  0.00           H  
ATOM   4437  CA  ALA B 277      24.934   6.233  28.478  1.00  0.00           C  
ATOM   4438  HA  ALA B 277      24.735   7.100  27.847  1.00  0.00           H  
ATOM   4439  CB  ALA B 277      26.336   6.404  29.076  1.00  0.00           C  
ATOM   4440  HB1 ALA B 277      27.070   6.474  28.273  1.00  0.00           H  
ATOM   4441  HB2 ALA B 277      26.371   7.316  29.673  1.00  0.00           H  
ATOM   4442  HB3 ALA B 277      26.577   5.550  29.711  1.00  0.00           H  
ATOM   4443  C   ALA B 277      24.849   4.989  27.572  1.00  0.00           C  
ATOM   4444  O   ALA B 277      25.288   5.028  26.422  1.00  0.00           O  
ATOM   4445  N   ASP B 278      24.296   3.875  28.062  1.00  0.00           N  
ATOM   4446  H   ASP B 278      23.939   3.901  29.014  1.00  0.00           H  
ATOM   4447  CA  ASP B 278      24.272   2.594  27.351  1.00  0.00           C  
ATOM   4448  HA  ASP B 278      25.176   2.555  26.741  1.00  0.00           H  
ATOM   4449  CB  ASP B 278      24.363   1.452  28.373  1.00  0.00           C  
ATOM   4450  HB2 ASP B 278      25.017   1.772  29.183  1.00  0.00           H  
ATOM   4451  HB3 ASP B 278      23.383   1.247  28.805  1.00  0.00           H  
ATOM   4452  CG  ASP B 278      24.960   0.172  27.791  1.00  0.00           C  
ATOM   4453  OD1 ASP B 278      25.270  -0.733  28.598  1.00  0.00           O  
ATOM   4454  OD2 ASP B 278      25.285   0.098  26.587  1.00  0.00           O  
ATOM   4455  C   ASP B 278      23.086   2.468  26.375  1.00  0.00           C  
ATOM   4456  O   ASP B 278      22.214   1.611  26.531  1.00  0.00           O  
ATOM   4457  N   PHE B 279      23.042   3.351  25.373  1.00  0.00           N  
ATOM   4458  H   PHE B 279      23.796   4.031  25.335  1.00  0.00           H  
ATOM   4459  CA  PHE B 279      22.051   3.375  24.290  1.00  0.00           C  
ATOM   4460  HA  PHE B 279      21.262   2.658  24.511  1.00  0.00           H  
ATOM   4461  CB  PHE B 279      21.419   4.773  24.222  1.00  0.00           C  
ATOM   4462  HB2 PHE B 279      21.003   5.012  25.203  1.00  0.00           H  
ATOM   4463  HB3 PHE B 279      22.206   5.503  24.021  1.00  0.00           H  
ATOM   4464  CG  PHE B 279      20.330   4.936  23.175  1.00  0.00           C  
ATOM   4465  CD1 PHE B 279      18.975   4.929  23.555  1.00  0.00           C  
ATOM   4466  HD1 PHE B 279      18.710   4.815  24.597  1.00  0.00           H  
ATOM   4467  CE1 PHE B 279      17.965   5.091  22.590  1.00  0.00           C  
ATOM   4468  HE1 PHE B 279      16.930   5.093  22.899  1.00  0.00           H  
ATOM   4469  CZ  PHE B 279      18.307   5.261  21.236  1.00  0.00           C  
ATOM   4470  HZ  PHE B 279      17.535   5.384  20.491  1.00  0.00           H  
ATOM   4471  CE2 PHE B 279      19.659   5.267  20.850  1.00  0.00           C  
ATOM   4472  HE2 PHE B 279      19.931   5.400  19.813  1.00  0.00           H  
ATOM   4473  CD2 PHE B 279      20.667   5.117  21.819  1.00  0.00           C  
ATOM   4474  HD2 PHE B 279      21.707   5.149  21.522  1.00  0.00           H  
ATOM   4475  C   PHE B 279      22.695   2.969  22.957  1.00  0.00           C  
ATOM   4476  O   PHE B 279      23.757   3.477  22.597  1.00  0.00           O  
ATOM   4477  N   ARG B 280      22.070   2.045  22.210  1.00  0.00           N  
ATOM   4478  H   ARG B 280      21.185   1.671  22.543  1.00  0.00           H  
ATOM   4479  CA  ARG B 280      22.661   1.414  21.016  1.00  0.00           C  
ATOM   4480  HA  ARG B 280      23.389   2.107  20.586  1.00  0.00           H  
ATOM   4481  CB  ARG B 280      23.402   0.124  21.416  1.00  0.00           C  
ATOM   4482  HB2 ARG B 280      22.668  -0.620  21.732  1.00  0.00           H  
ATOM   4483  HB3 ARG B 280      23.928  -0.265  20.541  1.00  0.00           H  
ATOM   4484  CG  ARG B 280      24.421   0.315  22.552  1.00  0.00           C  
ATOM   4485  HG2 ARG B 280      25.105   1.131  22.316  1.00  0.00           H  
ATOM   4486  HG3 ARG B 280      23.890   0.545  23.477  1.00  0.00           H  
ATOM   4487  CD  ARG B 280      25.223  -0.968  22.750  1.00  0.00           C  
ATOM   4488  HD2 ARG B 280      24.561  -1.819  22.582  1.00  0.00           H  
ATOM   4489  HD3 ARG B 280      26.034  -1.000  22.020  1.00  0.00           H  
ATOM   4490  NE  ARG B 280      25.763  -1.070  24.114  1.00  0.00           N  
ATOM   4491  HE  ARG B 280      25.533  -0.345  24.799  1.00  0.00           H  
ATOM   4492  CZ  ARG B 280      26.337  -2.132  24.629  1.00  0.00           C  
ATOM   4493  NH1 ARG B 280      26.636  -3.166  23.903  1.00  0.00           N  
ATOM   4494 HH11 ARG B 280      26.372  -3.176  22.938  1.00  0.00           H  
ATOM   4495 HH12 ARG B 280      26.964  -3.985  24.396  1.00  0.00           H  
ATOM   4496  NH2 ARG B 280      26.589  -2.207  25.898  1.00  0.00           N  
ATOM   4497 HH21 ARG B 280      26.228  -1.442  26.480  1.00  0.00           H  
ATOM   4498 HH22 ARG B 280      26.898  -3.083  26.292  1.00  0.00           H  
ATOM   4499  C   ARG B 280      21.629   1.118  19.928  1.00  0.00           C  
ATOM   4500  O   ARG B 280      20.414   1.148  20.155  1.00  0.00           O  
ATOM   4501  N   ILE B 281      22.124   0.789  18.735  1.00  0.00           N  
ATOM   4502  H   ILE B 281      23.126   0.711  18.639  1.00  0.00           H  
ATOM   4503  CA  ILE B 281      21.337   0.424  17.549  1.00  0.00           C  
ATOM   4504  HA  ILE B 281      20.400  -0.002  17.903  1.00  0.00           H  
ATOM   4505  CB  ILE B 281      21.023   1.698  16.710  1.00  0.00           C  
ATOM   4506  HB  ILE B 281      21.516   2.548  17.190  1.00  0.00           H  
ATOM   4507  CG2 ILE B 281      21.546   1.665  15.261  1.00  0.00           C  
ATOM   4508 HG21 ILE B 281      21.390   2.628  14.777  1.00  0.00           H  
ATOM   4509 HG22 ILE B 281      22.622   1.480  15.261  1.00  0.00           H  
ATOM   4510 HG23 ILE B 281      21.045   0.889  14.680  1.00  0.00           H  
ATOM   4511  CG1 ILE B 281      19.504   1.978  16.756  1.00  0.00           C  
ATOM   4512 HG12 ILE B 281      18.972   1.209  16.190  1.00  0.00           H  
ATOM   4513 HG13 ILE B 281      19.177   1.929  17.796  1.00  0.00           H  
ATOM   4514  CD1 ILE B 281      19.104   3.360  16.223  1.00  0.00           C  
ATOM   4515 HD11 ILE B 281      18.044   3.525  16.408  1.00  0.00           H  
ATOM   4516 HD12 ILE B 281      19.673   4.136  16.734  1.00  0.00           H  
ATOM   4517 HD13 ILE B 281      19.282   3.422  15.150  1.00  0.00           H  
ATOM   4518  C   ILE B 281      22.045  -0.691  16.763  1.00  0.00           C  
ATOM   4519  O   ILE B 281      23.273  -0.743  16.718  1.00  0.00           O  
ATOM   4520  N   TYR B 282      21.259  -1.566  16.138  1.00  0.00           N  
ATOM   4521  H   TYR B 282      20.256  -1.459  16.242  1.00  0.00           H  
ATOM   4522  CA  TYR B 282      21.714  -2.739  15.394  1.00  0.00           C  
ATOM   4523  HA  TYR B 282      22.758  -2.606  15.104  1.00  0.00           H  
ATOM   4524  CB  TYR B 282      21.611  -3.982  16.298  1.00  0.00           C  
ATOM   4525  HB2 TYR B 282      20.562  -4.146  16.548  1.00  0.00           H  
ATOM   4526  HB3 TYR B 282      21.943  -4.848  15.725  1.00  0.00           H  
ATOM   4527  CG  TYR B 282      22.410  -3.932  17.596  1.00  0.00           C  
ATOM   4528  CD1 TYR B 282      21.813  -3.467  18.789  1.00  0.00           C  
ATOM   4529  HD1 TYR B 282      20.788  -3.123  18.774  1.00  0.00           H  
ATOM   4530  CE1 TYR B 282      22.547  -3.466  19.995  1.00  0.00           C  
ATOM   4531  HE1 TYR B 282      22.100  -3.124  20.915  1.00  0.00           H  
ATOM   4532  CZ  TYR B 282      23.872  -3.953  20.016  1.00  0.00           C  
ATOM   4533  OH  TYR B 282      24.560  -4.025  21.189  1.00  0.00           O  
ATOM   4534  HH  TYR B 282      24.982  -4.885  21.272  1.00  0.00           H  
ATOM   4535  CE2 TYR B 282      24.467  -4.419  18.825  1.00  0.00           C  
ATOM   4536  HE2 TYR B 282      25.483  -4.784  18.836  1.00  0.00           H  
ATOM   4537  CD2 TYR B 282      23.740  -4.395  17.619  1.00  0.00           C  
ATOM   4538  HD2 TYR B 282      24.205  -4.742  16.708  1.00  0.00           H  
ATOM   4539  C   TYR B 282      20.859  -2.897  14.124  1.00  0.00           C  
ATOM   4540  O   TYR B 282      19.631  -2.817  14.192  1.00  0.00           O  
ATOM   4541  N   GLN B 283      21.480  -3.103  12.962  1.00  0.00           N  
ATOM   4542  H   GLN B 283      22.483  -3.207  12.957  1.00  0.00           H  
ATOM   4543  CA  GLN B 283      20.772  -3.269  11.685  1.00  0.00           C  
ATOM   4544  HA  GLN B 283      19.769  -2.849  11.777  1.00  0.00           H  
ATOM   4545  CB  GLN B 283      21.496  -2.465  10.592  1.00  0.00           C  
ATOM   4546  HB2 GLN B 283      21.555  -1.429  10.929  1.00  0.00           H  
ATOM   4547  HB3 GLN B 283      22.513  -2.842  10.468  1.00  0.00           H  
ATOM   4548  CG  GLN B 283      20.777  -2.514   9.232  1.00  0.00           C  
ATOM   4549  HG2 GLN B 283      20.955  -3.481   8.762  1.00  0.00           H  
ATOM   4550  HG3 GLN B 283      19.703  -2.400   9.382  1.00  0.00           H  
ATOM   4551  CD  GLN B 283      21.224  -1.394   8.298  1.00  0.00           C  
ATOM   4552  OE1 GLN B 283      21.286  -0.231   8.659  1.00  0.00           O  
ATOM   4553  NE2 GLN B 283      21.528  -1.682   7.050  1.00  0.00           N  
ATOM   4554 HE21 GLN B 283      21.818  -0.908   6.477  1.00  0.00           H  
ATOM   4555 HE22 GLN B 283      21.429  -2.618   6.700  1.00  0.00           H  
ATOM   4556  C   GLN B 283      20.614  -4.752  11.323  1.00  0.00           C  
ATOM   4557  O   GLN B 283      21.529  -5.544  11.543  1.00  0.00           O  
ATOM   4558  N   VAL B 284      19.468  -5.126  10.751  1.00  0.00           N  
ATOM   4559  H   VAL B 284      18.748  -4.429  10.588  1.00  0.00           H  
ATOM   4560  CA  VAL B 284      19.198  -6.493  10.290  1.00  0.00           C  
ATOM   4561  HA  VAL B 284      19.805  -7.180  10.881  1.00  0.00           H  
ATOM   4562  CB  VAL B 284      17.727  -6.886  10.526  1.00  0.00           C  
ATOM   4563  HB  VAL B 284      17.073  -6.241   9.938  1.00  0.00           H  
ATOM   4564  CG1 VAL B 284      17.458  -8.345  10.143  1.00  0.00           C  
ATOM   4565 HG11 VAL B 284      18.101  -9.018  10.711  1.00  0.00           H  
ATOM   4566 HG12 VAL B 284      16.420  -8.600  10.360  1.00  0.00           H  
ATOM   4567 HG13 VAL B 284      17.617  -8.490   9.079  1.00  0.00           H  
ATOM   4568  CG2 VAL B 284      17.383  -6.736  12.016  1.00  0.00           C  
ATOM   4569 HG21 VAL B 284      17.424  -5.690  12.316  1.00  0.00           H  
ATOM   4570 HG22 VAL B 284      16.377  -7.104  12.197  1.00  0.00           H  
ATOM   4571 HG23 VAL B 284      18.082  -7.312  12.620  1.00  0.00           H  
ATOM   4572  C   VAL B 284      19.615  -6.649   8.827  1.00  0.00           C  
ATOM   4573  O   VAL B 284      19.195  -5.882   7.961  1.00  0.00           O  
ATOM   4574  N   THR B 285      20.470  -7.638   8.569  1.00  0.00           N  
ATOM   4575  H   THR B 285      20.889  -8.120   9.352  1.00  0.00           H  
ATOM   4576  CA  THR B 285      21.057  -7.932   7.250  1.00  0.00           C  
ATOM   4577  HA  THR B 285      21.389  -7.000   6.794  1.00  0.00           H  
ATOM   4578  CB  THR B 285      22.261  -8.884   7.409  1.00  0.00           C  
ATOM   4579  HB  THR B 285      21.918  -9.918   7.369  1.00  0.00           H  
ATOM   4580  CG2 THR B 285      23.321  -8.667   6.332  1.00  0.00           C  
ATOM   4581 HG21 THR B 285      22.886  -8.833   5.346  1.00  0.00           H  
ATOM   4582 HG22 THR B 285      23.702  -7.647   6.386  1.00  0.00           H  
ATOM   4583 HG23 THR B 285      24.142  -9.369   6.472  1.00  0.00           H  
ATOM   4584  OG1 THR B 285      22.905  -8.689   8.650  1.00  0.00           O  
ATOM   4585  HG1 THR B 285      23.712  -9.209   8.642  1.00  0.00           H  
ATOM   4586  C   THR B 285      20.075  -8.606   6.289  1.00  0.00           C  
ATOM   4587  O   THR B 285      20.250  -8.530   5.077  1.00  0.00           O  
ATOM   4588  N   TYR B 286      19.077  -9.308   6.824  1.00  0.00           N  
ATOM   4589  H   TYR B 286      18.949  -9.257   7.821  1.00  0.00           H  
ATOM   4590  CA  TYR B 286      18.155 -10.167   6.079  1.00  0.00           C  
ATOM   4591  HA  TYR B 286      18.491 -10.234   5.044  1.00  0.00           H  
ATOM   4592  CB  TYR B 286      18.196 -11.583   6.677  1.00  0.00           C  
ATOM   4593  HB2 TYR B 286      17.769 -11.547   7.680  1.00  0.00           H  
ATOM   4594  HB3 TYR B 286      17.569 -12.244   6.077  1.00  0.00           H  
ATOM   4595  CG  TYR B 286      19.589 -12.184   6.757  1.00  0.00           C  
ATOM   4596  CD1 TYR B 286      20.212 -12.359   8.009  1.00  0.00           C  
ATOM   4597  HD1 TYR B 286      19.685 -12.098   8.917  1.00  0.00           H  
ATOM   4598  CE1 TYR B 286      21.517 -12.886   8.079  1.00  0.00           C  
ATOM   4599  HE1 TYR B 286      21.998 -13.031   9.033  1.00  0.00           H  
ATOM   4600  CZ  TYR B 286      22.197 -13.250   6.899  1.00  0.00           C  
ATOM   4601  OH  TYR B 286      23.451 -13.768   6.976  1.00  0.00           O  
ATOM   4602  HH  TYR B 286      23.716 -14.177   6.151  1.00  0.00           H  
ATOM   4603  CE2 TYR B 286      21.572 -13.082   5.645  1.00  0.00           C  
ATOM   4604  HE2 TYR B 286      22.088 -13.354   4.739  1.00  0.00           H  
ATOM   4605  CD2 TYR B 286      20.270 -12.548   5.578  1.00  0.00           C  
ATOM   4606  HD2 TYR B 286      19.793 -12.418   4.616  1.00  0.00           H  
ATOM   4607  C   TYR B 286      16.729  -9.602   6.056  1.00  0.00           C  
ATOM   4608  O   TYR B 286      16.358  -8.752   6.861  1.00  0.00           O  
ATOM   4609  N   LEU B 287      15.902 -10.116   5.146  1.00  0.00           N  
ATOM   4610  H   LEU B 287      16.251 -10.843   4.542  1.00  0.00           H  
ATOM   4611  CA  LEU B 287      14.491  -9.732   4.973  1.00  0.00           C  
ATOM   4612  HA  LEU B 287      14.398  -8.667   5.199  1.00  0.00           H  
ATOM   4613  CB  LEU B 287      14.109  -9.925   3.484  1.00  0.00           C  
ATOM   4614  HB2 LEU B 287      14.019 -10.994   3.288  1.00  0.00           H  
ATOM   4615  HB3 LEU B 287      13.134  -9.469   3.308  1.00  0.00           H  
ATOM   4616  CG  LEU B 287      15.137  -9.328   2.488  1.00  0.00           C  
ATOM   4617  HG  LEU B 287      16.106  -9.803   2.643  1.00  0.00           H  
ATOM   4618  CD1 LEU B 287      14.775  -9.590   1.027  1.00  0.00           C  
ATOM   4619 HD11 LEU B 287      14.476 -10.630   0.896  1.00  0.00           H  
ATOM   4620 HD12 LEU B 287      13.964  -8.938   0.719  1.00  0.00           H  
ATOM   4621 HD13 LEU B 287      15.642  -9.384   0.399  1.00  0.00           H  
ATOM   4622  CD2 LEU B 287      15.307  -7.818   2.672  1.00  0.00           C  
ATOM   4623 HD21 LEU B 287      14.335  -7.330   2.663  1.00  0.00           H  
ATOM   4624 HD22 LEU B 287      15.792  -7.609   3.625  1.00  0.00           H  
ATOM   4625 HD23 LEU B 287      15.927  -7.405   1.876  1.00  0.00           H  
ATOM   4626  C   LEU B 287      13.580 -10.461   5.996  1.00  0.00           C  
ATOM   4627  O   LEU B 287      12.459 -10.864   5.699  1.00  0.00           O  
ATOM   4628  N   GLU B 288      14.113 -10.674   7.200  1.00  0.00           N  
ATOM   4629  H   GLU B 288      14.972 -10.179   7.399  1.00  0.00           H  
ATOM   4630  CA  GLU B 288      13.664 -11.608   8.242  1.00  0.00           C  
ATOM   4631  HA  GLU B 288      12.780 -12.147   7.904  1.00  0.00           H  
ATOM   4632  CB  GLU B 288      14.804 -12.627   8.456  1.00  0.00           C  
ATOM   4633  HB2 GLU B 288      14.972 -13.177   7.528  1.00  0.00           H  
ATOM   4634  HB3 GLU B 288      15.713 -12.058   8.657  1.00  0.00           H  
ATOM   4635  CG  GLU B 288      14.642 -13.617   9.621  1.00  0.00           C  
ATOM   4636  HG2 GLU B 288      15.627 -14.032   9.844  1.00  0.00           H  
ATOM   4637  HG3 GLU B 288      14.315 -13.084  10.516  1.00  0.00           H  
ATOM   4638  CD  GLU B 288      13.694 -14.783   9.310  1.00  0.00           C  
ATOM   4639  OE1 GLU B 288      12.705 -14.919  10.065  1.00  0.00           O  
ATOM   4640  OE2 GLU B 288      13.969 -15.523   8.340  1.00  0.00           O  
ATOM   4641  C   GLU B 288      13.360 -10.823   9.536  1.00  0.00           C  
ATOM   4642  O   GLU B 288      14.186 -10.000   9.944  1.00  0.00           O  
ATOM   4643  N   PRO B 289      12.212 -11.026  10.212  1.00  0.00           N  
ATOM   4644  CD  PRO B 289      11.089 -11.852   9.790  1.00  0.00           C  
ATOM   4645  HD2 PRO B 289      11.380 -12.896   9.680  1.00  0.00           H  
ATOM   4646  HD3 PRO B 289      10.693 -11.474   8.847  1.00  0.00           H  
ATOM   4647  CG  PRO B 289      10.027 -11.715  10.884  1.00  0.00           C  
ATOM   4648  HG2 PRO B 289      10.175 -12.486  11.641  1.00  0.00           H  
ATOM   4649  HG3 PRO B 289       9.017 -11.765  10.478  1.00  0.00           H  
ATOM   4650  CB  PRO B 289      10.333 -10.343  11.480  1.00  0.00           C  
ATOM   4651  HB2 PRO B 289       9.932 -10.222  12.483  1.00  0.00           H  
ATOM   4652  HB3 PRO B 289       9.935  -9.567  10.826  1.00  0.00           H  
ATOM   4653  CA  PRO B 289      11.863 -10.306  11.439  1.00  0.00           C  
ATOM   4654  HA  PRO B 289      12.178  -9.268  11.336  1.00  0.00           H  
ATOM   4655  C   PRO B 289      12.559 -10.869  12.705  1.00  0.00           C  
ATOM   4656  O   PRO B 289      11.928 -11.077  13.749  1.00  0.00           O  
ATOM   4657  N   SER B 290      13.876 -11.098  12.635  1.00  0.00           N  
ATOM   4658  H   SER B 290      14.355 -10.867  11.769  1.00  0.00           H  
ATOM   4659  CA  SER B 290      14.680 -11.583  13.763  1.00  0.00           C  
ATOM   4660  HA  SER B 290      14.241 -11.179  14.676  1.00  0.00           H  
ATOM   4661  CB  SER B 290      14.576 -13.112  13.840  1.00  0.00           C  
ATOM   4662  HB2 SER B 290      13.526 -13.406  13.844  1.00  0.00           H  
ATOM   4663  HB3 SER B 290      15.056 -13.555  12.967  1.00  0.00           H  
ATOM   4664  OG  SER B 290      15.197 -13.599  15.014  1.00  0.00           O  
ATOM   4665  HG  SER B 290      14.779 -13.166  15.780  1.00  0.00           H  
ATOM   4666  C   SER B 290      16.145 -11.112  13.729  1.00  0.00           C  
ATOM   4667  O   SER B 290      16.684 -10.730  12.688  1.00  0.00           O  
ATOM   4668  N   LEU B 291      16.788 -11.129  14.904  1.00  0.00           N  
ATOM   4669  H   LEU B 291      16.269 -11.494  15.695  1.00  0.00           H  
ATOM   4670  CA  LEU B 291      18.184 -10.748  15.138  1.00  0.00           C  
ATOM   4671  HA  LEU B 291      18.763 -11.010  14.252  1.00  0.00           H  
ATOM   4672  CB  LEU B 291      18.242  -9.221  15.343  1.00  0.00           C  
ATOM   4673  HB2 LEU B 291      17.871  -8.735  14.441  1.00  0.00           H  
ATOM   4674  HB3 LEU B 291      17.567  -8.971  16.164  1.00  0.00           H  
ATOM   4675  CG  LEU B 291      19.631  -8.642  15.677  1.00  0.00           C  
ATOM   4676  HG  LEU B 291      20.037  -9.143  16.555  1.00  0.00           H  
ATOM   4677  CD1 LEU B 291      20.615  -8.780  14.515  1.00  0.00           C  
ATOM   4678 HD11 LEU B 291      20.797  -9.832  14.305  1.00  0.00           H  
ATOM   4679 HD12 LEU B 291      20.222  -8.294  13.622  1.00  0.00           H  
ATOM   4680 HD13 LEU B 291      21.566  -8.321  14.786  1.00  0.00           H  
ATOM   4681  CD2 LEU B 291      19.498  -7.156  16.005  1.00  0.00           C  
ATOM   4682 HD21 LEU B 291      20.474  -6.762  16.281  1.00  0.00           H  
ATOM   4683 HD22 LEU B 291      19.120  -6.609  15.141  1.00  0.00           H  
ATOM   4684 HD23 LEU B 291      18.820  -7.019  16.846  1.00  0.00           H  
ATOM   4685  C   LEU B 291      18.761 -11.503  16.351  1.00  0.00           C  
ATOM   4686  O   LEU B 291      18.139 -11.536  17.412  1.00  0.00           O  
ATOM   4687  N   ARG B 292      19.973 -12.062  16.228  1.00  0.00           N  
ATOM   4688  H   ARG B 292      20.451 -11.944  15.346  1.00  0.00           H  
ATOM   4689  CA  ARG B 292      20.771 -12.540  17.374  1.00  0.00           C  
ATOM   4690  HA  ARG B 292      20.112 -12.707  18.225  1.00  0.00           H  
ATOM   4691  CB  ARG B 292      21.484 -13.861  17.041  1.00  0.00           C  
ATOM   4692  HB2 ARG B 292      21.837 -13.839  16.007  1.00  0.00           H  
ATOM   4693  HB3 ARG B 292      22.354 -13.968  17.692  1.00  0.00           H  
ATOM   4694  CG  ARG B 292      20.581 -15.082  17.266  1.00  0.00           C  
ATOM   4695  HG2 ARG B 292      20.323 -15.139  18.326  1.00  0.00           H  
ATOM   4696  HG3 ARG B 292      19.667 -14.981  16.680  1.00  0.00           H  
ATOM   4697  CD  ARG B 292      21.323 -16.358  16.845  1.00  0.00           C  
ATOM   4698  HD2 ARG B 292      21.354 -16.388  15.755  1.00  0.00           H  
ATOM   4699  HD3 ARG B 292      22.347 -16.314  17.224  1.00  0.00           H  
ATOM   4700  NE  ARG B 292      20.682 -17.576  17.375  1.00  0.00           N  
ATOM   4701  HE  ARG B 292      20.085 -17.474  18.186  1.00  0.00           H  
ATOM   4702  CZ  ARG B 292      20.891 -18.816  16.977  1.00  0.00           C  
ATOM   4703  NH1 ARG B 292      21.648 -19.120  15.957  1.00  0.00           N  
ATOM   4704 HH11 ARG B 292      22.065 -18.377  15.424  1.00  0.00           H  
ATOM   4705 HH12 ARG B 292      21.776 -20.075  15.681  1.00  0.00           H  
ATOM   4706  NH2 ARG B 292      20.332 -19.785  17.635  1.00  0.00           N  
ATOM   4707 HH21 ARG B 292      19.792 -19.535  18.463  1.00  0.00           H  
ATOM   4708 HH22 ARG B 292      20.492 -20.744  17.397  1.00  0.00           H  
ATOM   4709  C   ARG B 292      21.775 -11.477  17.819  1.00  0.00           C  
ATOM   4710  O   ARG B 292      22.309 -10.753  16.986  1.00  0.00           O  
ATOM   4711  N   ILE B 293      22.064 -11.440  19.119  1.00  0.00           N  
ATOM   4712  H   ILE B 293      21.573 -12.096  19.721  1.00  0.00           H  
ATOM   4713  CA  ILE B 293      23.042 -10.557  19.777  1.00  0.00           C  
ATOM   4714  HA  ILE B 293      23.815 -10.270  19.061  1.00  0.00           H  
ATOM   4715  CB  ILE B 293      22.330  -9.273  20.298  1.00  0.00           C  
ATOM   4716  HB  ILE B 293      21.299  -9.534  20.551  1.00  0.00           H  
ATOM   4717  CG2 ILE B 293      22.961  -8.681  21.575  1.00  0.00           C  
ATOM   4718 HG21 ILE B 293      22.889  -9.392  22.399  1.00  0.00           H  
ATOM   4719 HG22 ILE B 293      24.006  -8.420  21.410  1.00  0.00           H  
ATOM   4720 HG23 ILE B 293      22.421  -7.792  21.895  1.00  0.00           H  
ATOM   4721  CG1 ILE B 293      22.299  -8.213  19.170  1.00  0.00           C  
ATOM   4722 HG12 ILE B 293      23.318  -7.883  18.952  1.00  0.00           H  
ATOM   4723 HG13 ILE B 293      21.885  -8.663  18.270  1.00  0.00           H  
ATOM   4724  CD1 ILE B 293      21.439  -6.984  19.475  1.00  0.00           C  
ATOM   4725 HD11 ILE B 293      21.353  -6.380  18.575  1.00  0.00           H  
ATOM   4726 HD12 ILE B 293      20.443  -7.293  19.786  1.00  0.00           H  
ATOM   4727 HD13 ILE B 293      21.902  -6.378  20.251  1.00  0.00           H  
ATOM   4728  C   ILE B 293      23.716 -11.350  20.902  1.00  0.00           C  
ATOM   4729  O   ILE B 293      23.037 -12.067  21.628  1.00  0.00           O  
ATOM   4730  N   ALA B 294      25.033 -11.226  21.086  1.00  0.00           N  
ATOM   4731  H   ALA B 294      25.575 -10.651  20.464  1.00  0.00           H  
ATOM   4732  CA  ALA B 294      25.704 -11.810  22.250  1.00  0.00           C  
ATOM   4733  HA  ALA B 294      25.398 -12.855  22.347  1.00  0.00           H  
ATOM   4734  CB  ALA B 294      27.220 -11.810  22.018  1.00  0.00           C  
ATOM   4735  HB1 ALA B 294      27.459 -12.425  21.151  1.00  0.00           H  
ATOM   4736  HB2 ALA B 294      27.585 -10.800  21.850  1.00  0.00           H  
ATOM   4737  HB3 ALA B 294      27.723 -12.232  22.889  1.00  0.00           H  
ATOM   4738  C   ALA B 294      25.293 -11.070  23.542  1.00  0.00           C  
ATOM   4739  O   ALA B 294      25.420  -9.846  23.647  1.00  0.00           O  
ATOM   4740  N   ALA B 295      24.807 -11.813  24.537  1.00  0.00           N  
ATOM   4741  H   ALA B 295      24.834 -12.822  24.428  1.00  0.00           H  
ATOM   4742  CA  ALA B 295      24.382 -11.304  25.836  1.00  0.00           C  
ATOM   4743  HA  ALA B 295      23.593 -10.567  25.682  1.00  0.00           H  
ATOM   4744  CB  ALA B 295      23.816 -12.472  26.653  1.00  0.00           C  
ATOM   4745  HB1 ALA B 295      23.399 -12.089  27.586  1.00  0.00           H  
ATOM   4746  HB2 ALA B 295      23.029 -12.983  26.096  1.00  0.00           H  
ATOM   4747  HB3 ALA B 295      24.609 -13.184  26.886  1.00  0.00           H  
ATOM   4748  C   ALA B 295      25.537 -10.616  26.579  1.00  0.00           C  
ATOM   4749  O   ALA B 295      25.314  -9.609  27.242  1.00  0.00           O  
ATOM   4750  N   SER B 296      26.779 -11.071  26.378  1.00  0.00           N  
ATOM   4751  H   SER B 296      26.899 -11.894  25.804  1.00  0.00           H  
ATOM   4752  CA  SER B 296      28.004 -10.434  26.893  1.00  0.00           C  
ATOM   4753  HA  SER B 296      27.904 -10.320  27.972  1.00  0.00           H  
ATOM   4754  CB  SER B 296      29.193 -11.355  26.615  1.00  0.00           C  
ATOM   4755  HB2 SER B 296      30.104 -10.912  27.020  1.00  0.00           H  
ATOM   4756  HB3 SER B 296      29.022 -12.317  27.103  1.00  0.00           H  
ATOM   4757  OG  SER B 296      29.333 -11.552  25.219  1.00  0.00           O  
ATOM   4758  HG  SER B 296      29.944 -12.285  25.083  1.00  0.00           H  
ATOM   4759  C   SER B 296      28.292  -9.034  26.320  1.00  0.00           C  
ATOM   4760  O   SER B 296      29.211  -8.359  26.783  1.00  0.00           O  
ATOM   4761  N   THR B 297      27.518  -8.557  25.334  1.00  0.00           N  
ATOM   4762  H   THR B 297      26.786  -9.156  24.971  1.00  0.00           H  
ATOM   4763  CA  THR B 297      27.534  -7.136  24.941  1.00  0.00           C  
ATOM   4764  HA  THR B 297      28.569  -6.796  24.945  1.00  0.00           H  
ATOM   4765  CB  THR B 297      26.977  -6.889  23.529  1.00  0.00           C  
ATOM   4766  HB  THR B 297      27.114  -5.831  23.308  1.00  0.00           H  
ATOM   4767  CG2 THR B 297      27.710  -7.661  22.436  1.00  0.00           C  
ATOM   4768 HG21 THR B 297      28.756  -7.354  22.416  1.00  0.00           H  
ATOM   4769 HG22 THR B 297      27.664  -8.728  22.636  1.00  0.00           H  
ATOM   4770 HG23 THR B 297      27.258  -7.450  21.467  1.00  0.00           H  
ATOM   4771  OG1 THR B 297      25.596  -7.146  23.431  1.00  0.00           O  
ATOM   4772  HG1 THR B 297      25.465  -8.111  23.515  1.00  0.00           H  
ATOM   4773  C   THR B 297      26.778  -6.246  25.931  1.00  0.00           C  
ATOM   4774  O   THR B 297      26.995  -5.031  25.925  1.00  0.00           O  
ATOM   4775  N   LEU B 298      25.894  -6.806  26.763  1.00  0.00           N  
ATOM   4776  H   LEU B 298      25.810  -7.818  26.762  1.00  0.00           H  
ATOM   4777  CA  LEU B 298      25.146  -6.103  27.805  1.00  0.00           C  
ATOM   4778  HA  LEU B 298      25.118  -5.036  27.575  1.00  0.00           H  
ATOM   4779  CB  LEU B 298      23.693  -6.620  27.840  1.00  0.00           C  
ATOM   4780  HB2 LEU B 298      23.702  -7.646  28.211  1.00  0.00           H  
ATOM   4781  HB3 LEU B 298      23.128  -6.021  28.552  1.00  0.00           H  
ATOM   4782  CG  LEU B 298      22.961  -6.601  26.482  1.00  0.00           C  
ATOM   4783  HG  LEU B 298      23.469  -7.269  25.785  1.00  0.00           H  
ATOM   4784  CD1 LEU B 298      21.528  -7.099  26.647  1.00  0.00           C  
ATOM   4785 HD11 LEU B 298      21.039  -7.160  25.676  1.00  0.00           H  
ATOM   4786 HD12 LEU B 298      21.548  -8.094  27.091  1.00  0.00           H  
ATOM   4787 HD13 LEU B 298      20.967  -6.431  27.301  1.00  0.00           H  
ATOM   4788  CD2 LEU B 298      22.896  -5.204  25.862  1.00  0.00           C  
ATOM   4789 HD21 LEU B 298      22.390  -4.523  26.544  1.00  0.00           H  
ATOM   4790 HD22 LEU B 298      23.898  -4.835  25.652  1.00  0.00           H  
ATOM   4791 HD23 LEU B 298      22.344  -5.249  24.923  1.00  0.00           H  
ATOM   4792  C   LEU B 298      25.843  -6.258  29.167  1.00  0.00           C  
ATOM   4793  O   LEU B 298      26.625  -7.182  29.392  1.00  0.00           O  
ATOM   4794  N   LYS B 299      25.581  -5.329  30.087  1.00  0.00           N  
ATOM   4795  H   LYS B 299      24.904  -4.609  29.858  1.00  0.00           H  
ATOM   4796  CA  LYS B 299      26.121  -5.338  31.454  1.00  0.00           C  
ATOM   4797  HA  LYS B 299      27.150  -5.702  31.425  1.00  0.00           H  
ATOM   4798  CB  LYS B 299      26.116  -3.905  32.016  1.00  0.00           C  
ATOM   4799  HB2 LYS B 299      25.109  -3.497  31.927  1.00  0.00           H  
ATOM   4800  HB3 LYS B 299      26.383  -3.920  33.074  1.00  0.00           H  
ATOM   4801  CG  LYS B 299      27.115  -3.004  31.264  1.00  0.00           C  
ATOM   4802  HG2 LYS B 299      28.127  -3.233  31.600  1.00  0.00           H  
ATOM   4803  HG3 LYS B 299      27.058  -3.205  30.194  1.00  0.00           H  
ATOM   4804  CD  LYS B 299      26.831  -1.513  31.466  1.00  0.00           C  
ATOM   4805  HD2 LYS B 299      25.810  -1.307  31.136  1.00  0.00           H  
ATOM   4806  HD3 LYS B 299      26.920  -1.238  32.518  1.00  0.00           H  
ATOM   4807  CE  LYS B 299      27.826  -0.706  30.622  1.00  0.00           C  
ATOM   4808  HE2 LYS B 299      28.737  -0.538  31.202  1.00  0.00           H  
ATOM   4809  HE3 LYS B 299      28.077  -1.287  29.730  1.00  0.00           H  
ATOM   4810  NZ  LYS B 299      27.231   0.572  30.195  1.00  0.00           N  
ATOM   4811  HZ1 LYS B 299      27.865   1.161  29.679  1.00  0.00           H  
ATOM   4812  HZ2 LYS B 299      26.406   0.370  29.635  1.00  0.00           H  
ATOM   4813  HZ3 LYS B 299      26.888   1.113  30.995  1.00  0.00           H  
ATOM   4814  C   LYS B 299      25.307  -6.294  32.327  1.00  0.00           C  
ATOM   4815  O   LYS B 299      24.080  -6.277  32.294  1.00  0.00           O  
ATOM   4816  N   SER B 300      25.991  -7.116  33.122  1.00  0.00           N  
ATOM   4817  H   SER B 300      26.994  -7.072  33.099  1.00  0.00           H  
ATOM   4818  CA  SER B 300      25.343  -7.971  34.127  1.00  0.00           C  
ATOM   4819  HA  SER B 300      24.574  -8.562  33.631  1.00  0.00           H  
ATOM   4820  CB  SER B 300      26.382  -8.927  34.724  1.00  0.00           C  
ATOM   4821  HB2 SER B 300      26.864  -9.486  33.922  1.00  0.00           H  
ATOM   4822  HB3 SER B 300      27.140  -8.340  35.246  1.00  0.00           H  
ATOM   4823  OG  SER B 300      25.799  -9.833  35.637  1.00  0.00           O  
ATOM   4824  HG  SER B 300      25.417 -10.574  35.152  1.00  0.00           H  
ATOM   4825  C   SER B 300      24.674  -7.132  35.230  1.00  0.00           C  
ATOM   4826  O   SER B 300      25.132  -6.029  35.529  1.00  0.00           O  
ATOM   4827  N   GLY B 301      23.606  -7.650  35.847  1.00  0.00           N  
ATOM   4828  H   GLY B 301      23.284  -8.559  35.549  1.00  0.00           H  
ATOM   4829  CA  GLY B 301      23.016  -7.112  37.083  1.00  0.00           C  
ATOM   4830  HA2 GLY B 301      22.395  -7.889  37.529  1.00  0.00           H  
ATOM   4831  HA3 GLY B 301      23.820  -6.883  37.783  1.00  0.00           H  
ATOM   4832  C   GLY B 301      22.144  -5.854  36.960  1.00  0.00           C  
ATOM   4833  O   GLY B 301      21.715  -5.333  37.987  1.00  0.00           O  
ATOM   4834  N   ILE B 302      21.863  -5.376  35.743  1.00  0.00           N  
ATOM   4835  H   ILE B 302      22.230  -5.872  34.944  1.00  0.00           H  
ATOM   4836  CA  ILE B 302      20.999  -4.212  35.471  1.00  0.00           C  
ATOM   4837  HA  ILE B 302      20.446  -3.979  36.381  1.00  0.00           H  
ATOM   4838  CB  ILE B 302      21.821  -2.947  35.116  1.00  0.00           C  
ATOM   4839  HB  ILE B 302      21.106  -2.127  35.057  1.00  0.00           H  
ATOM   4840  CG2 ILE B 302      22.806  -2.584  36.242  1.00  0.00           C  
ATOM   4841 HG21 ILE B 302      22.293  -2.626  37.204  1.00  0.00           H  
ATOM   4842 HG22 ILE B 302      23.639  -3.289  36.255  1.00  0.00           H  
ATOM   4843 HG23 ILE B 302      23.191  -1.574  36.102  1.00  0.00           H  
ATOM   4844  CG1 ILE B 302      22.514  -3.031  33.736  1.00  0.00           C  
ATOM   4845 HG12 ILE B 302      23.246  -3.840  33.739  1.00  0.00           H  
ATOM   4846 HG13 ILE B 302      21.763  -3.250  32.978  1.00  0.00           H  
ATOM   4847  CD1 ILE B 302      23.211  -1.726  33.322  1.00  0.00           C  
ATOM   4848 HD11 ILE B 302      23.488  -1.780  32.269  1.00  0.00           H  
ATOM   4849 HD12 ILE B 302      22.540  -0.880  33.464  1.00  0.00           H  
ATOM   4850 HD13 ILE B 302      24.113  -1.576  33.914  1.00  0.00           H  
ATOM   4851  C   ILE B 302      19.939  -4.528  34.404  1.00  0.00           C  
ATOM   4852  O   ILE B 302      20.063  -5.488  33.642  1.00  0.00           O  
ATOM   4853  N   SER B 303      18.887  -3.713  34.346  1.00  0.00           N  
ATOM   4854  H   SER B 303      18.864  -2.916  34.975  1.00  0.00           H  
ATOM   4855  CA  SER B 303      17.786  -3.864  33.389  1.00  0.00           C  
ATOM   4856  HA  SER B 303      17.636  -4.927  33.196  1.00  0.00           H  
ATOM   4857  CB  SER B 303      16.512  -3.343  34.050  1.00  0.00           C  
ATOM   4858  HB2 SER B 303      16.289  -3.950  34.929  1.00  0.00           H  
ATOM   4859  HB3 SER B 303      16.671  -2.316  34.379  1.00  0.00           H  
ATOM   4860  OG  SER B 303      15.417  -3.392  33.160  1.00  0.00           O  
ATOM   4861  HG  SER B 303      14.787  -2.678  33.424  1.00  0.00           H  
ATOM   4862  C   SER B 303      18.056  -3.186  32.033  1.00  0.00           C  
ATOM   4863  O   SER B 303      18.739  -2.158  31.949  1.00  0.00           O  
ATOM   4864  N   TYR B 304      17.469  -3.733  30.964  1.00  0.00           N  
ATOM   4865  H   TYR B 304      16.895  -4.558  31.124  1.00  0.00           H  
ATOM   4866  CA  TYR B 304      17.519  -3.229  29.588  1.00  0.00           C  
ATOM   4867  HA  TYR B 304      17.837  -2.190  29.595  1.00  0.00           H  
ATOM   4868  CB  TYR B 304      18.538  -4.037  28.762  1.00  0.00           C  
ATOM   4869  HB2 TYR B 304      18.377  -5.097  28.950  1.00  0.00           H  
ATOM   4870  HB3 TYR B 304      18.340  -3.876  27.701  1.00  0.00           H  
ATOM   4871  CG  TYR B 304      20.000  -3.699  29.009  1.00  0.00           C  
ATOM   4872  CD1 TYR B 304      20.651  -2.775  28.165  1.00  0.00           C  
ATOM   4873  HD1 TYR B 304      20.105  -2.307  27.360  1.00  0.00           H  
ATOM   4874  CE1 TYR B 304      22.014  -2.470  28.351  1.00  0.00           C  
ATOM   4875  HE1 TYR B 304      22.511  -1.766  27.699  1.00  0.00           H  
ATOM   4876  CZ  TYR B 304      22.740  -3.116  29.372  1.00  0.00           C  
ATOM   4877  OH  TYR B 304      24.073  -2.887  29.515  1.00  0.00           O  
ATOM   4878  HH  TYR B 304      24.386  -2.054  29.098  1.00  0.00           H  
ATOM   4879  CE2 TYR B 304      22.092  -4.044  30.217  1.00  0.00           C  
ATOM   4880  HE2 TYR B 304      22.650  -4.542  30.998  1.00  0.00           H  
ATOM   4881  CD2 TYR B 304      20.724  -4.329  30.041  1.00  0.00           C  
ATOM   4882  HD2 TYR B 304      20.236  -5.041  30.697  1.00  0.00           H  
ATOM   4883  C   TYR B 304      16.134  -3.250  28.919  1.00  0.00           C  
ATOM   4884  O   TYR B 304      15.210  -3.955  29.330  1.00  0.00           O  
ATOM   4885  N   ARG B 305      15.982  -2.480  27.842  1.00  0.00           N  
ATOM   4886  H   ARG B 305      16.777  -1.910  27.558  1.00  0.00           H  
ATOM   4887  CA  ARG B 305      14.779  -2.399  27.006  1.00  0.00           C  
ATOM   4888  HA  ARG B 305      14.158  -3.275  27.184  1.00  0.00           H  
ATOM   4889  CB  ARG B 305      13.979  -1.137  27.357  1.00  0.00           C  
ATOM   4890  HB2 ARG B 305      14.641  -0.268  27.336  1.00  0.00           H  
ATOM   4891  HB3 ARG B 305      13.195  -0.993  26.612  1.00  0.00           H  
ATOM   4892  CG  ARG B 305      13.318  -1.258  28.734  1.00  0.00           C  
ATOM   4893  HG2 ARG B 305      12.680  -2.142  28.749  1.00  0.00           H  
ATOM   4894  HG3 ARG B 305      14.079  -1.358  29.509  1.00  0.00           H  
ATOM   4895  CD  ARG B 305      12.473  -0.020  29.029  1.00  0.00           C  
ATOM   4896  HD2 ARG B 305      13.135   0.843  29.117  1.00  0.00           H  
ATOM   4897  HD3 ARG B 305      11.791   0.161  28.197  1.00  0.00           H  
ATOM   4898  NE  ARG B 305      11.726  -0.191  30.286  1.00  0.00           N  
ATOM   4899  HE  ARG B 305      12.235  -0.064  31.162  1.00  0.00           H  
ATOM   4900  CZ  ARG B 305      10.463  -0.527  30.452  1.00  0.00           C  
ATOM   4901  NH1 ARG B 305       9.676  -0.780  29.443  1.00  0.00           N  
ATOM   4902 HH11 ARG B 305      10.052  -0.727  28.511  1.00  0.00           H  
ATOM   4903 HH12 ARG B 305       8.721  -1.036  29.597  1.00  0.00           H  
ATOM   4904  NH2 ARG B 305       9.996  -0.611  31.663  1.00  0.00           N  
ATOM   4905 HH21 ARG B 305      10.683  -0.434  32.411  1.00  0.00           H  
ATOM   4906 HH22 ARG B 305       9.033  -0.783  31.865  1.00  0.00           H  
ATOM   4907  C   ARG B 305      15.136  -2.422  25.529  1.00  0.00           C  
ATOM   4908  O   ARG B 305      16.264  -2.114  25.144  1.00  0.00           O  
ATOM   4909  N   ALA B 306      14.147  -2.776  24.708  1.00  0.00           N  
ATOM   4910  H   ALA B 306      13.253  -3.012  25.124  1.00  0.00           H  
ATOM   4911  CA  ALA B 306      14.273  -2.877  23.255  1.00  0.00           C  
ATOM   4912  HA  ALA B 306      15.136  -2.287  22.956  1.00  0.00           H  
ATOM   4913  CB  ALA B 306      14.565  -4.337  22.876  1.00  0.00           C  
ATOM   4914  HB1 ALA B 306      13.708  -4.969  23.111  1.00  0.00           H  
ATOM   4915  HB2 ALA B 306      14.776  -4.406  21.809  1.00  0.00           H  
ATOM   4916  HB3 ALA B 306      15.434  -4.698  23.427  1.00  0.00           H  
ATOM   4917  C   ALA B 306      13.050  -2.318  22.497  1.00  0.00           C  
ATOM   4918  O   ALA B 306      11.919  -2.340  22.998  1.00  0.00           O  
ATOM   4919  N   ARG B 307      13.302  -1.832  21.274  1.00  0.00           N  
ATOM   4920  H   ARG B 307      14.285  -1.798  21.007  1.00  0.00           H  
ATOM   4921  CA  ARG B 307      12.341  -1.424  20.227  1.00  0.00           C  
ATOM   4922  HA  ARG B 307      11.392  -1.939  20.380  1.00  0.00           H  
ATOM   4923  CB  ARG B 307      12.095   0.094  20.270  1.00  0.00           C  
ATOM   4924  HB2 ARG B 307      13.058   0.604  20.211  1.00  0.00           H  
ATOM   4925  HB3 ARG B 307      11.508   0.371  19.395  1.00  0.00           H  
ATOM   4926  CG  ARG B 307      11.320   0.568  21.510  1.00  0.00           C  
ATOM   4927  HG2 ARG B 307      10.335   0.097  21.509  1.00  0.00           H  
ATOM   4928  HG3 ARG B 307      11.840   0.263  22.414  1.00  0.00           H  
ATOM   4929  CD  ARG B 307      11.139   2.092  21.536  1.00  0.00           C  
ATOM   4930  HD2 ARG B 307      10.559   2.391  20.663  1.00  0.00           H  
ATOM   4931  HD3 ARG B 307      10.565   2.352  22.427  1.00  0.00           H  
ATOM   4932  NE  ARG B 307      12.431   2.813  21.550  1.00  0.00           N  
ATOM   4933  HE  ARG B 307      13.278   2.261  21.537  1.00  0.00           H  
ATOM   4934  CZ  ARG B 307      12.611   4.121  21.581  1.00  0.00           C  
ATOM   4935  NH1 ARG B 307      11.618   4.964  21.618  1.00  0.00           N  
ATOM   4936 HH11 ARG B 307      10.683   4.602  21.608  1.00  0.00           H  
ATOM   4937 HH12 ARG B 307      11.780   5.952  21.614  1.00  0.00           H
[truncated: 31,105 more chars]
