# Supplementary material for: Insights into receptor structure and dynamics at the surface of living cells
Source: Nat Commun. 2023 Mar 22;14:1596. doi: 10.1038/s41467-023-37284-4 (PMC10033668; doi:10.1038/s41467-023-37284-4)
Supplement: Supplementary file 15 — Source Data [file 41467_2023_37284_MOESM15_ESM.zip › Source data/Main/Figure 5/b/Average structures of MD sub-trajectories/E94B/MD_sub-average_3bpn_E94B_3.pdb]

ATOM      1  N   CYS A   1       9.224   3.686 -17.170  1.00  0.00           N  
ATOM      2  H1  CYS A   1       9.802   3.357 -17.932  1.00  0.00           H  
ATOM      3  H2  CYS A   1       9.743   4.293 -16.555  1.00  0.00           H  
ATOM      4  H3  CYS A   1       8.449   4.194 -17.588  1.00  0.00           H  
ATOM      5  CA  CYS A   1       8.681   2.538 -16.426  1.00  0.00           C  
ATOM      6  HA  CYS A   1       8.079   1.930 -17.101  1.00  0.00           H  
ATOM      7  CB  CYS A   1       9.793   1.665 -15.818  1.00  0.00           C  
ATOM      8  HB2 CYS A   1      10.435   2.278 -15.180  1.00  0.00           H  
ATOM      9  HB3 CYS A   1       9.347   0.888 -15.193  1.00  0.00           H  
ATOM     10  SG  CYS A   1      10.782   0.899 -17.124  1.00  0.00           S  
ATOM     11  HG  CYS A   1       9.962  -0.123 -17.406  1.00  0.00           H  
ATOM     12  C   CYS A   1       7.764   3.058 -15.338  1.00  0.00           C  
ATOM     13  O   CYS A   1       8.259   3.444 -14.283  1.00  0.00           O  
ATOM     14  N   ASP A   2       6.459   3.078 -15.585  1.00  0.00           N  
ATOM     15  H   ASP A   2       6.127   2.830 -16.518  1.00  0.00           H  
ATOM     16  CA  ASP A   2       5.478   3.500 -14.582  1.00  0.00           C  
ATOM     17  HA  ASP A   2       5.877   4.405 -14.121  1.00  0.00           H  
ATOM     18  CB  ASP A   2       4.120   3.827 -15.243  1.00  0.00           C  
ATOM     19  HB2 ASP A   2       4.254   3.957 -16.319  1.00  0.00           H  
ATOM     20  HB3 ASP A   2       3.443   2.983 -15.102  1.00  0.00           H  
ATOM     21  CG  ASP A   2       3.454   5.093 -14.681  1.00  0.00           C  
ATOM     22  OD1 ASP A   2       2.204   5.149 -14.730  1.00  0.00           O  
ATOM     23  OD2 ASP A   2       4.163   5.957 -14.124  1.00  0.00           O  
ATOM     24  C   ASP A   2       5.306   2.445 -13.472  1.00  0.00           C  
ATOM     25  O   ASP A   2       5.084   1.257 -13.741  1.00  0.00           O  
ATOM     26  N   ILE A   3       5.332   2.879 -12.208  1.00  0.00           N  
ATOM     27  H   ILE A   3       5.508   3.861 -12.046  1.00  0.00           H  
ATOM     28  CA  ILE A   3       4.990   2.008 -11.066  1.00  0.00           C  
ATOM     29  HA  ILE A   3       5.607   1.112 -11.119  1.00  0.00           H  
ATOM     30  CB  ILE A   3       5.270   2.717  -9.720  1.00  0.00           C  
ATOM     31  HB  ILE A   3       4.699   3.648  -9.704  1.00  0.00           H  
ATOM     32  CG2 ILE A   3       4.793   1.867  -8.529  1.00  0.00           C  
ATOM     33 HG21 ILE A   3       3.705   1.794  -8.520  1.00  0.00           H  
ATOM     34 HG22 ILE A   3       5.207   0.862  -8.587  1.00  0.00           H  
ATOM     35 HG23 ILE A   3       5.100   2.329  -7.589  1.00  0.00           H  
ATOM     36  CG1 ILE A   3       6.763   3.089  -9.539  1.00  0.00           C  
ATOM     37 HG12 ILE A   3       7.074   3.732 -10.363  1.00  0.00           H  
ATOM     38 HG13 ILE A   3       6.861   3.678  -8.626  1.00  0.00           H  
ATOM     39  CD1 ILE A   3       7.753   1.915  -9.446  1.00  0.00           C  
ATOM     40 HD11 ILE A   3       8.765   2.309  -9.347  1.00  0.00           H  
ATOM     41 HD12 ILE A   3       7.538   1.302  -8.572  1.00  0.00           H  
ATOM     42 HD13 ILE A   3       7.707   1.302 -10.346  1.00  0.00           H  
ATOM     43  C   ILE A   3       3.530   1.540 -11.189  1.00  0.00           C  
ATOM     44  O   ILE A   3       3.247   0.350 -11.033  1.00  0.00           O  
ATOM     45  N   THR A   4       2.642   2.437 -11.628  1.00  0.00           N  
ATOM     46  H   THR A   4       2.932   3.404 -11.702  1.00  0.00           H  
ATOM     47  CA  THR A   4       1.233   2.178 -11.969  1.00  0.00           C  
ATOM     48  HA  THR A   4       0.668   2.024 -11.053  1.00  0.00           H  
ATOM     49  CB  THR A   4       0.654   3.386 -12.735  1.00  0.00           C  
ATOM     50  HB  THR A   4       0.913   3.278 -13.786  1.00  0.00           H  
ATOM     51  CG2 THR A   4      -0.865   3.483 -12.639  1.00  0.00           C  
ATOM     52 HG21 THR A   4      -1.164   3.631 -11.602  1.00  0.00           H  
ATOM     53 HG22 THR A   4      -1.208   4.331 -13.232  1.00  0.00           H  
ATOM     54 HG23 THR A   4      -1.322   2.576 -13.029  1.00  0.00           H  
ATOM     55  OG1 THR A   4       1.203   4.608 -12.302  1.00  0.00           O  
ATOM     56  HG1 THR A   4       1.566   5.021 -13.118  1.00  0.00           H  
ATOM     57  C   THR A   4       1.076   0.958 -12.879  1.00  0.00           C  
ATOM     58  O   THR A   4       0.229   0.092 -12.651  1.00  0.00           O  
ATOM     59  N   LEU A   5       1.924   0.869 -13.910  1.00  0.00           N  
ATOM     60  H   LEU A   5       2.646   1.574 -13.997  1.00  0.00           H  
ATOM     61  CA  LEU A   5       1.888  -0.190 -14.910  1.00  0.00           C  
ATOM     62  HA  LEU A   5       0.853  -0.323 -15.221  1.00  0.00           H  
ATOM     63  CB  LEU A   5       2.703   0.292 -16.123  1.00  0.00           C  
ATOM     64  HB2 LEU A   5       2.305   1.257 -16.445  1.00  0.00           H  
ATOM     65  HB3 LEU A   5       3.736   0.450 -15.812  1.00  0.00           H  
ATOM     66  CG  LEU A   5       2.709  -0.661 -17.328  1.00  0.00           C  
ATOM     67  HG  LEU A   5       3.139  -1.620 -17.037  1.00  0.00           H  
ATOM     68  CD1 LEU A   5       1.310  -0.891 -17.902  1.00  0.00           C  
ATOM     69 HD11 LEU A   5       1.377  -1.495 -18.806  1.00  0.00           H  
ATOM     70 HD12 LEU A   5       0.704  -1.433 -17.178  1.00  0.00           H  
ATOM     71 HD13 LEU A   5       0.833   0.063 -18.128  1.00  0.00           H  
ATOM     72  CD2 LEU A   5       3.567  -0.056 -18.435  1.00  0.00           C  
ATOM     73 HD21 LEU A   5       4.592   0.065 -18.082  1.00  0.00           H  
ATOM     74 HD22 LEU A   5       3.565  -0.714 -19.298  1.00  0.00           H  
ATOM     75 HD23 LEU A   5       3.184   0.924 -18.720  1.00  0.00           H  
ATOM     76  C   LEU A   5       2.371  -1.532 -14.338  1.00  0.00           C  
ATOM     77  O   LEU A   5       1.768  -2.565 -14.620  1.00  0.00           O  
ATOM     78  N   GLN A   6       3.391  -1.527 -13.470  1.00  0.00           N  
ATOM     79  H   GLN A   6       3.804  -0.631 -13.233  1.00  0.00           H  
ATOM     80  CA  GLN A   6       3.832  -2.727 -12.745  1.00  0.00           C  
ATOM     81  HA  GLN A   6       4.003  -3.519 -13.476  1.00  0.00           H  
ATOM     82  CB  GLN A   6       5.165  -2.444 -12.032  1.00  0.00           C  
ATOM     83  HB2 GLN A   6       5.864  -1.979 -12.728  1.00  0.00           H  
ATOM     84  HB3 GLN A   6       4.981  -1.747 -11.212  1.00  0.00           H  
ATOM     85  CG  GLN A   6       5.801  -3.730 -11.468  1.00  0.00           C  
ATOM     86  HG2 GLN A   6       5.042  -4.336 -10.979  1.00  0.00           H  
ATOM     87  HG3 GLN A   6       6.219  -4.306 -12.293  1.00  0.00           H  
ATOM     88  CD  GLN A   6       6.898  -3.472 -10.436  1.00  0.00           C  
ATOM     89  OE1 GLN A   6       6.991  -4.158  -9.425  1.00  0.00           O  
ATOM     90  NE2 GLN A   6       7.735  -2.476 -10.621  1.00  0.00           N  
ATOM     91 HE21 GLN A   6       8.437  -2.309  -9.917  1.00  0.00           H  
ATOM     92 HE22 GLN A   6       7.651  -1.872 -11.419  1.00  0.00           H  
ATOM     93  C   GLN A   6       2.767  -3.221 -11.745  1.00  0.00           C  
ATOM     94  O   GLN A   6       2.545  -4.426 -11.616  1.00  0.00           O  
ATOM     95  N   GLU A   7       2.077  -2.309 -11.056  1.00  0.00           N  
ATOM     96  H   GLU A   7       2.350  -1.329 -11.133  1.00  0.00           H  
ATOM     97  CA  GLU A   7       0.952  -2.651 -10.179  1.00  0.00           C  
ATOM     98  HA  GLU A   7       1.276  -3.399  -9.455  1.00  0.00           H  
ATOM     99  CB  GLU A   7       0.482  -1.406  -9.422  1.00  0.00           C  
ATOM    100  HB2 GLU A   7       0.388  -0.587 -10.134  1.00  0.00           H  
ATOM    101  HB3 GLU A   7      -0.492  -1.604  -8.971  1.00  0.00           H  
ATOM    102  CG  GLU A   7       1.464  -1.010  -8.316  1.00  0.00           C  
ATOM    103  HG2 GLU A   7       1.507  -1.820  -7.586  1.00  0.00           H  
ATOM    104  HG3 GLU A   7       2.459  -0.894  -8.744  1.00  0.00           H  
ATOM    105  CD  GLU A   7       1.076   0.296  -7.613  1.00  0.00           C  
ATOM    106  OE1 GLU A   7       0.299   1.096  -8.184  1.00  0.00           O  
ATOM    107  OE2 GLU A   7       1.576   0.546  -6.491  1.00  0.00           O  
ATOM    108  C   GLU A   7      -0.220  -3.258 -10.961  1.00  0.00           C  
ATOM    109  O   GLU A   7      -0.806  -4.246 -10.516  1.00  0.00           O  
ATOM    110  N   ILE A   8      -0.535  -2.722 -12.144  1.00  0.00           N  
ATOM    111  H   ILE A   8      -0.056  -1.870 -12.430  1.00  0.00           H  
ATOM    112  CA  ILE A   8      -1.524  -3.303 -13.066  1.00  0.00           C  
ATOM    113  HA  ILE A   8      -2.459  -3.446 -12.522  1.00  0.00           H  
ATOM    114  CB  ILE A   8      -1.809  -2.328 -14.233  1.00  0.00           C  
ATOM    115  HB  ILE A   8      -0.856  -1.984 -14.639  1.00  0.00           H  
ATOM    116  CG2 ILE A   8      -2.581  -3.033 -15.359  1.00  0.00           C  
ATOM    117 HG21 ILE A   8      -3.412  -3.602 -14.946  1.00  0.00           H  
ATOM    118 HG22 ILE A   8      -2.974  -2.311 -16.071  1.00  0.00           H  
ATOM    119 HG23 ILE A   8      -1.911  -3.701 -15.898  1.00  0.00           H  
ATOM    120  CG1 ILE A   8      -2.611  -1.103 -13.735  1.00  0.00           C  
ATOM    121 HG12 ILE A   8      -3.663  -1.372 -13.612  1.00  0.00           H  
ATOM    122 HG13 ILE A   8      -2.230  -0.794 -12.760  1.00  0.00           H  
ATOM    123  CD1 ILE A   8      -2.500   0.110 -14.670  1.00  0.00           C  
ATOM    124 HD11 ILE A   8      -3.041   0.952 -14.242  1.00  0.00           H  
ATOM    125 HD12 ILE A   8      -1.456   0.393 -14.796  1.00  0.00           H  
ATOM    126 HD13 ILE A   8      -2.926  -0.115 -15.644  1.00  0.00           H  
ATOM    127  C   ILE A   8      -1.079  -4.693 -13.557  1.00  0.00           C  
ATOM    128  O   ILE A   8      -1.862  -5.636 -13.481  1.00  0.00           O  
ATOM    129  N   ILE A   9       0.183  -4.855 -13.974  1.00  0.00           N  
ATOM    130  H   ILE A   9       0.763  -4.023 -14.053  1.00  0.00           H  
ATOM    131  CA  ILE A   9       0.772  -6.148 -14.378  1.00  0.00           C  
ATOM    132  HA  ILE A   9       0.194  -6.546 -15.214  1.00  0.00           H  
ATOM    133  CB  ILE A   9       2.238  -5.941 -14.843  1.00  0.00           C  
ATOM    134  HB  ILE A   9       2.716  -5.256 -14.141  1.00  0.00           H  
ATOM    135  CG2 ILE A   9       3.082  -7.233 -14.835  1.00  0.00           C  
ATOM    136 HG21 ILE A   9       2.574  -8.028 -15.383  1.00  0.00           H  
ATOM    137 HG22 ILE A   9       4.051  -7.040 -15.296  1.00  0.00           H  
ATOM    138 HG23 ILE A   9       3.259  -7.564 -13.813  1.00  0.00           H  
ATOM    139  CG1 ILE A   9       2.294  -5.277 -16.237  1.00  0.00           C  
ATOM    140 HG12 ILE A   9       1.598  -4.439 -16.269  1.00  0.00           H  
ATOM    141 HG13 ILE A   9       3.296  -4.872 -16.386  1.00  0.00           H  
ATOM    142  CD1 ILE A   9       1.969  -6.189 -17.424  1.00  0.00           C  
ATOM    143 HD11 ILE A   9       0.989  -6.649 -17.304  1.00  0.00           H  
ATOM    144 HD12 ILE A   9       1.964  -5.576 -18.317  1.00  0.00           H  
ATOM    145 HD13 ILE A   9       2.730  -6.961 -17.537  1.00  0.00           H  
ATOM    146  C   ILE A   9       0.670  -7.186 -13.251  1.00  0.00           C  
ATOM    147  O   ILE A   9       0.193  -8.293 -13.485  1.00  0.00           O  
ATOM    148  N   LYS A  10       1.042  -6.834 -12.012  1.00  0.00           N  
ATOM    149  H   LYS A  10       1.436  -5.906 -11.875  1.00  0.00           H  
ATOM    150  CA  LYS A  10       0.882  -7.714 -10.842  1.00  0.00           C  
ATOM    151  HA  LYS A  10       1.342  -8.679 -11.057  1.00  0.00           H  
ATOM    152  CB  LYS A  10       1.557  -7.097  -9.609  1.00  0.00           C  
ATOM    153  HB2 LYS A  10       1.239  -6.058  -9.505  1.00  0.00           H  
ATOM    154  HB3 LYS A  10       1.239  -7.648  -8.722  1.00  0.00           H  
ATOM    155  CG  LYS A  10       3.088  -7.170  -9.702  1.00  0.00           C  
ATOM    156  HG2 LYS A  10       3.392  -8.213  -9.793  1.00  0.00           H  
ATOM    157  HG3 LYS A  10       3.431  -6.632 -10.585  1.00  0.00           H  
ATOM    158  CD  LYS A  10       3.748  -6.564  -8.458  1.00  0.00           C  
ATOM    159  HD2 LYS A  10       3.405  -5.536  -8.332  1.00  0.00           H  
ATOM    160  HD3 LYS A  10       3.474  -7.154  -7.579  1.00  0.00           H  
ATOM    161  CE  LYS A  10       5.267  -6.559  -8.627  1.00  0.00           C  
ATOM    162  HE2 LYS A  10       5.607  -7.579  -8.834  1.00  0.00           H  
ATOM    163  HE3 LYS A  10       5.520  -5.930  -9.484  1.00  0.00           H  
ATOM    164  NZ  LYS A  10       5.945  -6.050  -7.414  1.00  0.00           N  
ATOM    165  HZ1 LYS A  10       5.907  -6.772  -6.697  1.00  0.00           H  
ATOM    166  HZ2 LYS A  10       6.904  -5.814  -7.633  1.00  0.00           H  
ATOM    167  HZ3 LYS A  10       5.507  -5.212  -7.055  1.00  0.00           H  
ATOM    168  C   LYS A  10      -0.588  -8.013 -10.555  1.00  0.00           C  
ATOM    169  O   LYS A  10      -0.937  -9.170 -10.379  1.00  0.00           O  
ATOM    170  N   THR A  11      -1.463  -7.008 -10.570  1.00  0.00           N  
ATOM    171  H   THR A  11      -1.104  -6.066 -10.675  1.00  0.00           H  
ATOM    172  CA  THR A  11      -2.906  -7.199 -10.336  1.00  0.00           C  
ATOM    173  HA  THR A  11      -3.027  -7.700  -9.375  1.00  0.00           H  
ATOM    174  CB  THR A  11      -3.615  -5.838 -10.247  1.00  0.00           C  
ATOM    175  HB  THR A  11      -3.571  -5.330 -11.213  1.00  0.00           H  
ATOM    176  CG2 THR A  11      -5.072  -5.961  -9.807  1.00  0.00           C  
ATOM    177 HG21 THR A  11      -5.650  -6.522 -10.541  1.00  0.00           H  
ATOM    178 HG22 THR A  11      -5.124  -6.465  -8.844  1.00  0.00           H  
ATOM    179 HG23 THR A  11      -5.501  -4.964  -9.703  1.00  0.00           H  
ATOM    180  OG1 THR A  11      -2.985  -5.032  -9.274  1.00  0.00           O  
ATOM    181  HG1 THR A  11      -2.174  -4.669  -9.693  1.00  0.00           H  
ATOM    182  C   THR A  11      -3.565  -8.103 -11.394  1.00  0.00           C  
ATOM    183  O   THR A  11      -4.411  -8.929 -11.054  1.00  0.00           O  
ATOM    184  N   LEU A  12      -3.149  -8.007 -12.661  1.00  0.00           N  
ATOM    185  H   LEU A  12      -2.478  -7.279 -12.891  1.00  0.00           H  
ATOM    186  CA  LEU A  12      -3.605  -8.882 -13.747  1.00  0.00           C  
ATOM    187  HA  LEU A  12      -4.688  -8.992 -13.684  1.00  0.00           H  
ATOM    188  CB  LEU A  12      -3.244  -8.236 -15.097  1.00  0.00           C  
ATOM    189  HB2 LEU A  12      -2.194  -7.939 -15.067  1.00  0.00           H  
ATOM    190  HB3 LEU A  12      -3.353  -8.977 -15.887  1.00  0.00           H  
ATOM    191  CG  LEU A  12      -4.114  -7.016 -15.455  1.00  0.00           C  
ATOM    192  HG  LEU A  12      -4.215  -6.366 -14.586  1.00  0.00           H  
ATOM    193  CD1 LEU A  12      -3.492  -6.208 -16.590  1.00  0.00           C  
ATOM    194 HD11 LEU A  12      -4.062  -5.291 -16.735  1.00  0.00           H  
ATOM    195 HD12 LEU A  12      -2.464  -5.950 -16.340  1.00  0.00           H  
ATOM    196 HD13 LEU A  12      -3.514  -6.787 -17.506  1.00  0.00           H  
ATOM    197  CD2 LEU A  12      -5.507  -7.450 -15.916  1.00  0.00           C  
ATOM    198 HD21 LEU A  12      -5.434  -8.115 -16.779  1.00  0.00           H  
ATOM    199 HD22 LEU A  12      -6.023  -7.968 -15.110  1.00  0.00           H  
ATOM    200 HD23 LEU A  12      -6.093  -6.576 -16.192  1.00  0.00           H  
ATOM    201  C   LEU A  12      -3.030 -10.304 -13.637  1.00  0.00           C  
ATOM    202  O   LEU A  12      -3.743 -11.265 -13.931  1.00  0.00           O  
ATOM    203  N   ASN A  13      -1.783 -10.468 -13.178  1.00  0.00           N  
ATOM    204  H   ASN A  13      -1.212  -9.647 -13.005  1.00  0.00           H  
ATOM    205  CA  ASN A  13      -1.239 -11.785 -12.835  1.00  0.00           C  
ATOM    206  HA  ASN A  13      -1.359 -12.453 -13.692  1.00  0.00           H  
ATOM    207  CB  ASN A  13       0.265 -11.692 -12.510  1.00  0.00           C  
ATOM    208  HB2 ASN A  13       0.438 -10.903 -11.781  1.00  0.00           H  
ATOM    209  HB3 ASN A  13       0.574 -12.635 -12.059  1.00  0.00           H  
ATOM    210  CG  ASN A  13       1.175 -11.455 -13.709  1.00  0.00           C  
ATOM    211  OD1 ASN A  13       0.767 -11.300 -14.849  1.00  0.00           O  
ATOM    212  ND2 ASN A  13       2.469 -11.462 -13.494  1.00  0.00           N  
ATOM    213 HD21 ASN A  13       3.059 -11.325 -14.294  1.00  0.00           H  
ATOM    214 HD22 ASN A  13       2.820 -11.676 -12.578  1.00  0.00           H  
ATOM    215  C   ASN A  13      -2.031 -12.417 -11.675  1.00  0.00           C  
ATOM    216  O   ASN A  13      -2.463 -13.562 -11.800  1.00  0.00           O  
ATOM    217  N   SER A  14      -2.298 -11.684 -10.587  1.00  0.00           N  
ATOM    218  H   SER A  14      -1.869 -10.770 -10.486  1.00  0.00           H  
ATOM    219  CA  SER A  14      -3.055 -12.216  -9.443  1.00  0.00           C  
ATOM    220  HA  SER A  14      -2.550 -13.112  -9.079  1.00  0.00           H  
ATOM    221  CB  SER A  14      -3.090 -11.209  -8.296  1.00  0.00           C  
ATOM    222  HB2 SER A  14      -3.668 -10.336  -8.599  1.00  0.00           H  
ATOM    223  HB3 SER A  14      -3.565 -11.678  -7.434  1.00  0.00           H  
ATOM    224  OG  SER A  14      -1.785 -10.803  -7.932  1.00  0.00           O  
ATOM    225  HG  SER A  14      -1.419 -11.466  -7.333  1.00  0.00           H  
ATOM    226  C   SER A  14      -4.490 -12.614  -9.805  1.00  0.00           C  
ATOM    227  O   SER A  14      -4.936 -13.676  -9.383  1.00  0.00           O  
ATOM    228  N   LEU A  15      -5.192 -11.824 -10.634  1.00  0.00           N  
ATOM    229  H   LEU A  15      -4.781 -10.935 -10.902  1.00  0.00           H  
ATOM    230  CA  LEU A  15      -6.502 -12.201 -11.194  1.00  0.00           C  
ATOM    231  HA  LEU A  15      -7.214 -12.337 -10.379  1.00  0.00           H  
ATOM    232  CB  LEU A  15      -7.006 -11.091 -12.142  1.00  0.00           C  
ATOM    233  HB2 LEU A  15      -6.154 -10.688 -12.692  1.00  0.00           H  
ATOM    234  HB3 LEU A  15      -7.688 -11.521 -12.877  1.00  0.00           H  
ATOM    235  CG  LEU A  15      -7.737  -9.952 -11.413  1.00  0.00           C  
ATOM    236  HG  LEU A  15      -7.205  -9.722 -10.494  1.00  0.00           H  
ATOM    237  CD1 LEU A  15      -7.773  -8.697 -12.281  1.00  0.00           C  
ATOM    238 HD11 LEU A  15      -8.298  -8.900 -13.216  1.00  0.00           H  
ATOM    239 HD12 LEU A  15      -8.280  -7.896 -11.744  1.00  0.00           H  
ATOM    240 HD13 LEU A  15      -6.753  -8.381 -12.497  1.00  0.00           H  
ATOM    241  CD2 LEU A  15      -9.187 -10.323 -11.088  1.00  0.00           C  
ATOM    242 HD21 LEU A  15      -9.711  -9.475 -10.647  1.00  0.00           H  
ATOM    243 HD22 LEU A  15      -9.710 -10.622 -11.998  1.00  0.00           H  
ATOM    244 HD23 LEU A  15      -9.198 -11.149 -10.381  1.00  0.00           H  
ATOM    245  C   LEU A  15      -6.446 -13.538 -11.954  1.00  0.00           C  
ATOM    246  O   LEU A  15      -7.368 -14.344 -11.853  1.00  0.00           O  
ATOM    247  N   THR A  16      -5.357 -13.778 -12.689  1.00  0.00           N  
ATOM    248  H   THR A  16      -4.619 -13.086 -12.671  1.00  0.00           H  
ATOM    249  CA  THR A  16      -5.160 -15.000 -13.492  1.00  0.00           C  
ATOM    250  HA  THR A  16      -6.051 -15.168 -14.098  1.00  0.00           H  
ATOM    251  CB  THR A  16      -3.960 -14.832 -14.445  1.00  0.00           C  
ATOM    252  HB  THR A  16      -3.037 -14.827 -13.865  1.00  0.00           H  
ATOM    253  CG2 THR A  16      -3.878 -15.952 -15.480  1.00  0.00           C  
ATOM    254 HG21 THR A  16      -4.794 -15.975 -16.070  1.00  0.00           H  
ATOM    255 HG22 THR A  16      -3.021 -15.795 -16.131  1.00  0.00           H  
ATOM    256 HG23 THR A  16      -3.751 -16.913 -14.983  1.00  0.00           H  
ATOM    257  OG1 THR A  16      -4.019 -13.626 -15.194  1.00  0.00           O  
ATOM    258  HG1 THR A  16      -4.041 -12.876 -14.567  1.00  0.00           H  
ATOM    259  C   THR A  16      -4.952 -16.236 -12.608  1.00  0.00           C  
ATOM    260  O   THR A  16      -5.400 -17.337 -12.942  1.00  0.00           O  
ATOM    261  N   GLU A  17      -4.320 -16.079 -11.439  1.00  0.00           N  
ATOM    262  H   GLU A  17      -3.911 -15.183 -11.211  1.00  0.00           H  
ATOM    263  CA  GLU A  17      -4.295 -17.160 -10.446  1.00  0.00           C  
ATOM    264  HA  GLU A  17      -4.146 -18.066 -11.007  1.00  0.00           H  
ATOM    265  CB  GLU A  17      -3.088 -17.067  -9.492  1.00  0.00           C  
ATOM    266  HB2 GLU A  17      -2.200 -16.814 -10.076  1.00  0.00           H  
ATOM    267  HB3 GLU A  17      -3.237 -16.246  -8.789  1.00  0.00           H  
ATOM    268  CG  GLU A  17      -2.816 -18.381  -8.718  1.00  0.00           C  
ATOM    269  HG2 GLU A  17      -1.849 -18.300  -8.219  1.00  0.00           H  
ATOM    270  HG3 GLU A  17      -3.590 -18.480  -7.951  1.00  0.00           H  
ATOM    271  CD  GLU A  17      -2.831 -19.613  -9.638  1.00  0.00           C  
ATOM    272  OE1 GLU A  17      -2.212 -19.561 -10.735  1.00  0.00           O  
ATOM    273  OE2 GLU A  17      -3.650 -20.524  -9.434  1.00  0.00           O  
ATOM    274  C   GLU A  17      -5.629 -17.329  -9.704  1.00  0.00           C  
ATOM    275  O   GLU A  17      -6.040 -18.453  -9.433  1.00  0.00           O  
ATOM    276  N   GLN A  18      -6.365 -16.242  -9.461  1.00  0.00           N  
ATOM    277  H   GLN A  18      -5.959 -15.340  -9.699  1.00  0.00           H  
ATOM    278  CA  GLN A  18      -7.608 -16.235  -8.674  1.00  0.00           C  
ATOM    279  HA  GLN A  18      -7.363 -16.704  -7.721  1.00  0.00           H  
ATOM    280  CB  GLN A  18      -7.982 -14.764  -8.374  1.00  0.00           C  
ATOM    281  HB2 GLN A  18      -7.112 -14.279  -7.930  1.00  0.00           H  
ATOM    282  HB3 GLN A  18      -8.199 -14.260  -9.315  1.00  0.00           H  
ATOM    283  CG  GLN A  18      -9.172 -14.532  -7.426  1.00  0.00           C  
ATOM    284  HG2 GLN A  18      -9.256 -13.465  -7.229  1.00  0.00           H  
ATOM    285  HG3 GLN A  18     -10.096 -14.834  -7.920  1.00  0.00           H  
ATOM    286  CD  GLN A  18      -9.042 -15.251  -6.081  1.00  0.00           C  
ATOM    287  OE1 GLN A  18      -8.084 -15.116  -5.337  1.00  0.00           O  
ATOM    288  NE2 GLN A  18     -10.050 -15.992  -5.671  1.00  0.00           N  
ATOM    289 HE21 GLN A  18      -9.959 -16.402  -4.763  1.00  0.00           H  
ATOM    290 HE22 GLN A  18     -10.828 -16.108  -6.301  1.00  0.00           H  
ATOM    291  C   GLN A  18      -8.784 -17.067  -9.257  1.00  0.00           C  
ATOM    292  O   GLN A  18      -9.766 -17.271  -8.539  1.00  0.00           O  
ATOM    293  N   LYS A  19      -8.707 -17.571 -10.507  1.00  0.00           N  
ATOM    294  H   LYS A  19      -7.879 -17.296 -11.024  1.00  0.00           H  
ATOM    295  CA  LYS A  19      -9.523 -18.668 -11.103  1.00  0.00           C  
ATOM    296  HA  LYS A  19      -9.640 -18.451 -12.166  1.00  0.00           H  
ATOM    297  CB  LYS A  19      -8.754 -20.000 -10.991  1.00  0.00           C  
ATOM    298  HB2 LYS A  19      -8.428 -20.139  -9.956  1.00  0.00           H  
ATOM    299  HB3 LYS A  19      -9.422 -20.822 -11.255  1.00  0.00           H  
ATOM    300  CG  LYS A  19      -7.538 -20.063 -11.930  1.00  0.00           C  
ATOM    301  HG2 LYS A  19      -7.878 -20.045 -12.968  1.00  0.00           H  
ATOM    302  HG3 LYS A  19      -6.915 -19.188 -11.761  1.00  0.00           H  
ATOM    303  CD  LYS A  19      -6.718 -21.339 -11.682  1.00  0.00           C  
ATOM    304  HD2 LYS A  19      -6.484 -21.417 -10.620  1.00  0.00           H  
ATOM    305  HD3 LYS A  19      -7.316 -22.202 -11.965  1.00  0.00           H  
ATOM    306  CE  LYS A  19      -5.409 -21.364 -12.478  1.00  0.00           C  
ATOM    307  HE2 LYS A  19      -4.921 -22.326 -12.310  1.00  0.00           H  
ATOM    308  HE3 LYS A  19      -5.618 -21.253 -13.546  1.00  0.00           H  
ATOM    309  NZ  LYS A  19      -4.512 -20.286 -12.017  1.00  0.00           N  
ATOM    310  HZ1 LYS A  19      -3.554 -20.347 -12.346  1.00  0.00           H  
ATOM    311  HZ2 LYS A  19      -4.880 -19.362 -12.217  1.00  0.00           H  
ATOM    312  HZ3 LYS A  19      -4.376 -20.350 -11.000  1.00  0.00           H  
ATOM    313  C   LYS A  19     -10.944 -18.813 -10.527  1.00  0.00           C  
ATOM    314  O   LYS A  19     -11.195 -19.564  -9.579  1.00  0.00           O  
ATOM    315  N   THR A  20     -11.883 -18.081 -11.118  1.00  0.00           N  
ATOM    316  H   THR A  20     -11.624 -17.551 -11.941  1.00  0.00           H  
ATOM    317  CA  THR A  20     -13.253 -17.893 -10.616  1.00  0.00           C  
ATOM    318  HA  THR A  20     -13.509 -18.664  -9.888  1.00  0.00           H  
ATOM    319  CB  THR A  20     -13.346 -16.511  -9.943  1.00  0.00           C  
ATOM    320  HB  THR A  20     -13.072 -15.750 -10.674  1.00  0.00           H  
ATOM    321  CG2 THR A  20     -14.735 -16.179  -9.399  1.00  0.00           C  
ATOM    322 HG21 THR A  20     -15.072 -16.961  -8.720  1.00  0.00           H  
ATOM    323 HG22 THR A  20     -14.693 -15.230  -8.870  1.00  0.00           H  
ATOM    324 HG23 THR A  20     -15.440 -16.077 -10.219  1.00  0.00           H  
ATOM    325  OG1 THR A  20     -12.463 -16.416  -8.844  1.00  0.00           O  
ATOM    326  HG1 THR A  20     -11.588 -16.747  -9.100  1.00  0.00           H  
ATOM    327  C   THR A  20     -14.241 -17.957 -11.783  1.00  0.00           C  
ATOM    328  O   THR A  20     -14.121 -17.153 -12.697  1.00  0.00           O  
ATOM    329  N   LEU A  21     -15.230 -18.863 -11.751  1.00  0.00           N  
ATOM    330  H   LEU A  21     -15.296 -19.457 -10.935  1.00  0.00           H  
ATOM    331  CA  LEU A  21     -16.120 -19.147 -12.904  1.00  0.00           C  
ATOM    332  HA  LEU A  21     -15.490 -19.428 -13.749  1.00  0.00           H  
ATOM    333  CB  LEU A  21     -17.060 -20.326 -12.563  1.00  0.00           C  
ATOM    334  HB2 LEU A  21     -17.432 -20.194 -11.546  1.00  0.00           H  
ATOM    335  HB3 LEU A  21     -17.923 -20.296 -13.230  1.00  0.00           H  
ATOM    336  CG  LEU A  21     -16.422 -21.721 -12.700  1.00  0.00           C  
ATOM    337  HG  LEU A  21     -15.513 -21.768 -12.098  1.00  0.00           H  
ATOM    338  CD1 LEU A  21     -17.403 -22.783 -12.190  1.00  0.00           C  
ATOM    339 HD11 LEU A  21     -18.313 -22.767 -12.792  1.00  0.00           H  
ATOM    340 HD12 LEU A  21     -17.660 -22.584 -11.152  1.00  0.00           H  
ATOM    341 HD13 LEU A  21     -16.950 -23.771 -12.264  1.00  0.00           H  
ATOM    342  CD2 LEU A  21     -16.093 -22.079 -14.150  1.00  0.00           C  
ATOM    343 HD21 LEU A  21     -15.719 -23.100 -14.213  1.00  0.00           H  
ATOM    344 HD22 LEU A  21     -16.982 -21.989 -14.775  1.00  0.00           H  
ATOM    345 HD23 LEU A  21     -15.323 -21.417 -14.546  1.00  0.00           H  
ATOM    346  C   LEU A  21     -16.943 -17.949 -13.423  1.00  0.00           C  
ATOM    347  O   LEU A  21     -17.511 -18.017 -14.509  1.00  0.00           O  
ATOM    348  N   CYS A  22     -16.990 -16.840 -12.686  1.00  0.00           N  
ATOM    349  H   CYS A  22     -16.528 -16.843 -11.794  1.00  0.00           H  
ATOM    350  CA  CYS A  22     -17.579 -15.586 -13.144  1.00  0.00           C  
ATOM    351  HA  CYS A  22     -18.593 -15.785 -13.494  1.00  0.00           H  
ATOM    352  CB  CYS A  22     -17.649 -14.612 -11.962  1.00  0.00           C  
ATOM    353  HB2 CYS A  22     -16.640 -14.333 -11.653  1.00  0.00           H  
ATOM    354  HB3 CYS A  22     -18.172 -13.707 -12.277  1.00  0.00           H  
ATOM    355  SG  CYS A  22     -18.529 -15.351 -10.557  1.00  0.00           S  
ATOM    356  HG  CYS A  22     -18.420 -14.264  -9.779  1.00  0.00           H  
ATOM    357  C   CYS A  22     -16.829 -14.930 -14.320  1.00  0.00           C  
ATOM    358  O   CYS A  22     -17.375 -14.011 -14.926  1.00  0.00           O  
ATOM    359  N   THR A  23     -15.600 -15.341 -14.654  1.00  0.00           N  
ATOM    360  H   THR A  23     -15.148 -16.092 -14.140  1.00  0.00           H  
ATOM    361  CA  THR A  23     -14.848 -14.754 -15.782  1.00  0.00           C  
ATOM    362  HA  THR A  23     -15.021 -13.683 -15.772  1.00  0.00           H  
ATOM    363  CB  THR A  23     -13.333 -14.943 -15.630  1.00  0.00           C  
ATOM    364  HB  THR A  23     -12.844 -14.539 -16.516  1.00  0.00           H  
ATOM    365  CG2 THR A  23     -12.766 -14.223 -14.404  1.00  0.00           C  
ATOM    366 HG21 THR A  23     -11.683 -14.362 -14.393  1.00  0.00           H  
ATOM    367 HG22 THR A  23     -12.986 -13.158 -14.465  1.00  0.00           H  
ATOM    368 HG23 THR A  23     -13.191 -14.642 -13.491  1.00  0.00           H  
ATOM    369  OG1 THR A  23     -12.993 -16.297 -15.503  1.00  0.00           O  
ATOM    370  HG1 THR A  23     -12.123 -16.368 -15.971  1.00  0.00           H  
ATOM    371  C   THR A  23     -15.330 -15.230 -17.162  1.00  0.00           C  
ATOM    372  O   THR A  23     -15.026 -14.584 -18.162  1.00  0.00           O  
ATOM    373  N   GLU A  24     -16.175 -16.264 -17.232  1.00  0.00           N  
ATOM    374  H   GLU A  24     -16.336 -16.810 -16.398  1.00  0.00           H  
ATOM    375  CA  GLU A  24     -16.906 -16.647 -18.452  1.00  0.00           C  
ATOM    376  HA  GLU A  24     -16.214 -16.669 -19.293  1.00  0.00           H  
ATOM    377  CB  GLU A  24     -17.526 -18.042 -18.261  1.00  0.00           C  
ATOM    378  HB2 GLU A  24     -18.131 -18.030 -17.354  1.00  0.00           H  
ATOM    379  HB3 GLU A  24     -18.197 -18.262 -19.092  1.00  0.00           H  
ATOM    380  CG  GLU A  24     -16.503 -19.183 -18.152  1.00  0.00           C  
ATOM    381  HG2 GLU A  24     -15.791 -18.959 -17.355  1.00  0.00           H  
ATOM    382  HG3 GLU A  24     -17.048 -20.082 -17.847  1.00  0.00           H  
ATOM    383  CD  GLU A  24     -15.746 -19.484 -19.462  1.00  0.00           C  
ATOM    384  OE1 GLU A  24     -15.815 -18.676 -20.420  1.00  0.00           O  
ATOM    385  OE2 GLU A  24     -15.112 -20.560 -19.501  1.00  0.00           O  
ATOM    386  C   GLU A  24     -18.021 -15.654 -18.826  1.00  0.00           C  
ATOM    387  O   GLU A  24     -18.537 -15.666 -19.946  1.00  0.00           O  
ATOM    388  N   LEU A  25     -18.423 -14.775 -17.901  1.00  0.00           N  
ATOM    389  H   LEU A  25     -17.912 -14.729 -17.029  1.00  0.00           H  
ATOM    390  CA  LEU A  25     -19.484 -13.804 -18.153  1.00  0.00           C  
ATOM    391  HA  LEU A  25     -20.338 -14.347 -18.556  1.00  0.00           H  
ATOM    392  CB  LEU A  25     -19.915 -13.119 -16.848  1.00  0.00           C  
ATOM    393  HB2 LEU A  25     -19.025 -12.689 -16.391  1.00  0.00           H  
ATOM    394  HB3 LEU A  25     -20.599 -12.303 -17.085  1.00  0.00           H  
ATOM    395  CG  LEU A  25     -20.598 -14.061 -15.838  1.00  0.00           C  
ATOM    396  HG  LEU A  25     -19.980 -14.943 -15.673  1.00  0.00           H  
ATOM    397  CD1 LEU A  25     -20.768 -13.344 -14.498  1.00  0.00           C  
ATOM    398 HD11 LEU A  25     -19.790 -13.074 -14.105  1.00  0.00           H  
ATOM    399 HD12 LEU A  25     -21.366 -12.443 -14.629  1.00  0.00           H  
ATOM    400 HD13 LEU A  25     -21.257 -14.009 -13.787  1.00  0.00           H  
ATOM    401  CD2 LEU A  25     -21.987 -14.510 -16.307  1.00  0.00           C  
ATOM    402 HD21 LEU A  25     -21.896 -15.123 -17.202  1.00  0.00           H  
ATOM    403 HD22 LEU A  25     -22.456 -15.115 -15.532  1.00  0.00           H  
ATOM    404 HD23 LEU A  25     -22.613 -13.645 -16.522  1.00  0.00           H  
ATOM    405  C   LEU A  25     -19.054 -12.794 -19.224  1.00  0.00           C  
ATOM    406  O   LEU A  25     -17.923 -12.304 -19.246  1.00  0.00           O  
ATOM    407  N   THR A  26     -19.980 -12.491 -20.131  1.00  0.00           N  
ATOM    408  H   THR A  26     -20.904 -12.874 -20.010  1.00  0.00           H  
ATOM    409  CA  THR A  26     -19.746 -11.561 -21.241  1.00  0.00           C  
ATOM    410  HA  THR A  26     -18.791 -11.807 -21.701  1.00  0.00           H  
ATOM    411  CB  THR A  26     -20.829 -11.726 -22.312  1.00  0.00           C  
ATOM    412  HB  THR A  26     -21.810 -11.554 -21.866  1.00  0.00           H  
ATOM    413  CG2 THR A  26     -20.656 -10.811 -23.517  1.00  0.00           C  
ATOM    414 HG21 THR A  26     -20.758  -9.772 -23.211  1.00  0.00           H  
ATOM    415 HG22 THR A  26     -19.673 -10.966 -23.960  1.00  0.00           H  
ATOM    416 HG23 THR A  26     -21.428 -11.032 -24.253  1.00  0.00           H  
ATOM    417  OG1 THR A  26     -20.769 -13.040 -22.814  1.00  0.00           O  
ATOM    418  HG1 THR A  26     -20.514 -13.623 -22.093  1.00  0.00           H  
ATOM    419  C   THR A  26     -19.677 -10.114 -20.755  1.00  0.00           C  
ATOM    420  O   THR A  26     -20.486  -9.695 -19.926  1.00  0.00           O  
ATOM    421  N   VAL A  27     -18.737  -9.355 -21.318  1.00  0.00           N  
ATOM    422  H   VAL A  27     -18.136  -9.806 -22.000  1.00  0.00           H  
ATOM    423  CA  VAL A  27     -18.529  -7.910 -21.170  1.00  0.00           C  
ATOM    424  HA  VAL A  27     -19.435  -7.467 -20.755  1.00  0.00           H  
ATOM    425  CB  VAL A  27     -17.352  -7.599 -20.216  1.00  0.00           C  
ATOM    426  HB  VAL A  27     -17.267  -6.515 -20.148  1.00  0.00           H  
ATOM    427  CG1 VAL A  27     -17.621  -8.115 -18.801  1.00  0.00           C  
ATOM    428 HG11 VAL A  27     -17.633  -9.205 -18.791  1.00  0.00           H  
ATOM    429 HG12 VAL A  27     -16.846  -7.762 -18.122  1.00  0.00           H  
ATOM    430 HG13 VAL A  27     -18.588  -7.748 -18.459  1.00  0.00           H  
ATOM    431  CG2 VAL A  27     -15.997  -8.138 -20.697  1.00  0.00           C  
ATOM    432 HG21 VAL A  27     -15.765  -7.752 -21.690  1.00  0.00           H  
ATOM    433 HG22 VAL A  27     -15.211  -7.821 -20.013  1.00  0.00           H  
ATOM    434 HG23 VAL A  27     -16.019  -9.228 -20.736  1.00  0.00           H  
ATOM    435  C   VAL A  27     -18.289  -7.276 -22.547  1.00  0.00           C  
ATOM    436  O   VAL A  27     -17.964  -7.960 -23.519  1.00  0.00           O  
ATOM    437  N   THR A  28     -18.398  -5.950 -22.632  1.00  0.00           N  
ATOM    438  H   THR A  28     -18.596  -5.435 -21.790  1.00  0.00           H  
ATOM    439  CA  THR A  28     -18.129  -5.202 -23.877  1.00  0.00           C  
ATOM    440  HA  THR A  28     -18.761  -5.607 -24.667  1.00  0.00           H  
ATOM    441  CB  THR A  28     -18.497  -3.724 -23.685  1.00  0.00           C  
ATOM    442  HB  THR A  28     -17.979  -3.339 -22.805  1.00  0.00           H  
ATOM    443  CG2 THR A  28     -18.143  -2.839 -24.875  1.00  0.00           C  
ATOM    444 HG21 THR A  28     -18.612  -3.232 -25.778  1.00  0.00           H  
ATOM    445 HG22 THR A  28     -18.508  -1.831 -24.688  1.00  0.00           H  
ATOM    446 HG23 THR A  28     -17.065  -2.793 -25.019  1.00  0.00           H  
ATOM    447  OG1 THR A  28     -19.890  -3.595 -23.492  1.00  0.00           O  
ATOM    448  HG1 THR A  28     -20.118  -3.972 -22.641  1.00  0.00           H  
ATOM    449  C   THR A  28     -16.661  -5.327 -24.316  1.00  0.00           C  
ATOM    450  O   THR A  28     -15.759  -5.101 -23.508  1.00  0.00           O  
ATOM    451  N   ASP A  29     -16.397  -5.612 -25.594  1.00  0.00           N  
ATOM    452  H   ASP A  29     -17.188  -5.703 -26.225  1.00  0.00           H  
ATOM    453  CA  ASP A  29     -15.047  -5.641 -26.179  1.00  0.00           C  
ATOM    454  HA  ASP A  29     -14.344  -5.934 -25.398  1.00  0.00           H  
ATOM    455  CB  ASP A  29     -14.946  -6.719 -27.273  1.00  0.00           C  
ATOM    456  HB2 ASP A  29     -15.266  -7.671 -26.850  1.00  0.00           H  
ATOM    457  HB3 ASP A  29     -15.627  -6.468 -28.082  1.00  0.00           H  
ATOM    458  CG  ASP A  29     -13.532  -6.897 -27.854  1.00  0.00           C  
ATOM    459  OD1 ASP A  29     -13.317  -7.877 -28.602  1.00  0.00           O  
ATOM    460  OD2 ASP A  29     -12.603  -6.125 -27.524  1.00  0.00           O  
ATOM    461  C   ASP A  29     -14.620  -4.252 -26.680  1.00  0.00           C  
ATOM    462  O   ASP A  29     -14.828  -3.878 -27.837  1.00  0.00           O  
ATOM    463  N   ILE A  30     -13.993  -3.481 -25.785  1.00  0.00           N  
ATOM    464  H   ILE A  30     -13.918  -3.837 -24.843  1.00  0.00           H  
ATOM    465  CA  ILE A  30     -13.451  -2.137 -26.069  1.00  0.00           C  
ATOM    466  HA  ILE A  30     -14.180  -1.618 -26.692  1.00  0.00           H  
ATOM    467  CB  ILE A  30     -13.298  -1.319 -24.764  1.00  0.00           C  
ATOM    468  HB  ILE A  30     -12.955  -0.317 -25.031  1.00  0.00           H  
ATOM    469  CG2 ILE A  30     -14.676  -1.133 -24.112  1.00  0.00           C  
ATOM    470 HG21 ILE A  30     -14.592  -0.477 -23.246  1.00  0.00           H  
ATOM    471 HG22 ILE A  30     -15.366  -0.687 -24.829  1.00  0.00           H  
ATOM    472 HG23 ILE A  30     -15.070  -2.099 -23.799  1.00  0.00           H  
ATOM    473  CG1 ILE A  30     -12.300  -1.916 -23.739  1.00  0.00           C  
ATOM    474 HG12 ILE A  30     -12.655  -1.717 -22.727  1.00  0.00           H  
ATOM    475 HG13 ILE A  30     -12.233  -2.998 -23.854  1.00  0.00           H  
ATOM    476  CD1 ILE A  30     -10.894  -1.318 -23.841  1.00  0.00           C  
ATOM    477 HD11 ILE A  30     -10.936  -0.236 -23.724  1.00  0.00           H  
ATOM    478 HD12 ILE A  30     -10.272  -1.730 -23.048  1.00  0.00           H  
ATOM    479 HD13 ILE A  30     -10.445  -1.561 -24.803  1.00  0.00           H  
ATOM    480  C   ILE A  30     -12.144  -2.130 -26.881  1.00  0.00           C  
ATOM    481  O   ILE A  30     -11.653  -1.050 -27.203  1.00  0.00           O  
ATOM    482  N   PHE A  31     -11.568  -3.298 -27.198  1.00  0.00           N  
ATOM    483  H   PHE A  31     -12.058  -4.160 -26.969  1.00  0.00           H  
ATOM    484  CA  PHE A  31     -10.286  -3.438 -27.904  1.00  0.00           C  
ATOM    485  HA  PHE A  31      -9.694  -2.538 -27.729  1.00  0.00           H  
ATOM    486  CB  PHE A  31      -9.502  -4.630 -27.330  1.00  0.00           C  
ATOM    487  HB2 PHE A  31     -10.009  -5.550 -27.616  1.00  0.00           H  
ATOM    488  HB3 PHE A  31      -8.511  -4.650 -27.785  1.00  0.00           H  
ATOM    489  CG  PHE A  31      -9.329  -4.611 -25.825  1.00  0.00           C  
ATOM    490  CD1 PHE A  31     -10.036  -5.524 -25.020  1.00  0.00           C  
ATOM    491  HD1 PHE A  31     -10.701  -6.247 -25.472  1.00  0.00           H  
ATOM    492  CE1 PHE A  31      -9.889  -5.482 -23.623  1.00  0.00           C  
ATOM    493  HE1 PHE A  31     -10.432  -6.179 -23.004  1.00  0.00           H  
ATOM    494  CZ  PHE A  31      -9.050  -4.526 -23.028  1.00  0.00           C  
ATOM    495  HZ  PHE A  31      -8.977  -4.477 -21.954  1.00  0.00           H  
ATOM    496  CE2 PHE A  31      -8.322  -3.631 -23.829  1.00  0.00           C  
ATOM    497  HE2 PHE A  31      -7.670  -2.899 -23.374  1.00  0.00           H  
ATOM    498  CD2 PHE A  31      -8.467  -3.672 -25.228  1.00  0.00           C  
ATOM    499  HD2 PHE A  31      -7.923  -2.971 -25.845  1.00  0.00           H  
ATOM    500  C   PHE A  31     -10.424  -3.572 -29.430  1.00  0.00           C  
ATOM    501  O   PHE A  31      -9.416  -3.710 -30.127  1.00  0.00           O  
ATOM    502  N   ALA A  32     -11.641  -3.564 -29.977  1.00  0.00           N  
ATOM    503  H   ALA A  32     -12.443  -3.483 -29.369  1.00  0.00           H  
ATOM    504  CA  ALA A  32     -11.832  -3.524 -31.423  1.00  0.00           C  
ATOM    505  HA  ALA A  32     -11.272  -4.350 -31.864  1.00  0.00           H  
ATOM    506  CB  ALA A  32     -13.313  -3.739 -31.732  1.00  0.00           C  
ATOM    507  HB1 ALA A  32     -13.620  -4.698 -31.316  1.00  0.00           H  
ATOM    508  HB2 ALA A  32     -13.906  -2.938 -31.288  1.00  0.00           H  
ATOM    509  HB3 ALA A  32     -13.466  -3.745 -32.812  1.00  0.00           H  
ATOM    510  C   ALA A  32     -11.288  -2.210 -32.015  1.00  0.00           C  
ATOM    511  O   ALA A  32     -11.436  -1.141 -31.415  1.00  0.00           O  
ATOM    512  N   ALA A  33     -10.687  -2.293 -33.209  1.00  0.00           N  
ATOM    513  H   ALA A  33     -10.627  -3.192 -33.657  1.00  0.00           H  
ATOM    514  CA  ALA A  33     -10.044  -1.163 -33.874  1.00  0.00           C  
ATOM    515  HA  ALA A  33      -9.218  -0.827 -33.247  1.00  0.00           H  
ATOM    516  CB  ALA A  33      -9.459  -1.637 -35.211  1.00  0.00           C  
ATOM    517  HB1 ALA A  33      -8.732  -2.433 -35.038  1.00  0.00           H  
ATOM    518  HB2 ALA A  33     -10.257  -2.006 -35.857  1.00  0.00           H  
ATOM    519  HB3 ALA A  33      -8.958  -0.803 -35.706  1.00  0.00           H  
ATOM    520  C   ALA A  33     -11.023   0.011 -34.049  1.00  0.00           C  
ATOM    521  O   ALA A  33     -11.959  -0.051 -34.847  1.00  0.00           O  
ATOM    522  N   SER A  34     -10.815   1.076 -33.278  1.00  0.00           N  
ATOM    523  H   SER A  34     -10.047   1.048 -32.620  1.00  0.00           H  
ATOM    524  CA  SER A  34     -11.723   2.218 -33.169  1.00  0.00           C  
ATOM    525  HA  SER A  34     -12.177   2.400 -34.143  1.00  0.00           H  
ATOM    526  CB  SER A  34     -12.839   1.900 -32.163  1.00  0.00           C  
ATOM    527  HB2 SER A  34     -13.538   2.738 -32.129  1.00  0.00           H  
ATOM    528  HB3 SER A  34     -13.379   1.009 -32.489  1.00  0.00           H  
ATOM    529  OG  SER A  34     -12.310   1.682 -30.870  1.00  0.00           O  
ATOM    530  HG  SER A  34     -11.960   0.772 -30.841  1.00  0.00           H  
ATOM    531  C   SER A  34     -10.955   3.473 -32.749  1.00  0.00           C  
ATOM    532  O   SER A  34      -9.892   3.388 -32.137  1.00  0.00           O  
ATOM    533  N   LYS A  35     -11.473   4.655 -33.101  1.00  0.00           N  
ATOM    534  H   LYS A  35     -12.363   4.669 -33.569  1.00  0.00           H  
ATOM    535  CA  LYS A  35     -10.824   5.929 -32.764  1.00  0.00           C  
ATOM    536  HA  LYS A  35      -9.761   5.839 -33.005  1.00  0.00           H  
ATOM    537  CB  LYS A  35     -11.413   7.094 -33.576  1.00  0.00           C  
ATOM    538  HB2 LYS A  35     -12.495   7.133 -33.442  1.00  0.00           H  
ATOM    539  HB3 LYS A  35     -10.990   8.026 -33.194  1.00  0.00           H  
ATOM    540  CG  LYS A  35     -11.072   6.983 -35.069  1.00  0.00           C  
ATOM    541  HG2 LYS A  35     -10.008   6.761 -35.175  1.00  0.00           H  
ATOM    542  HG3 LYS A  35     -11.648   6.172 -35.518  1.00  0.00           H  
ATOM    543  CD  LYS A  35     -11.375   8.300 -35.795  1.00  0.00           C  
ATOM    544  HD2 LYS A  35     -12.445   8.510 -35.738  1.00  0.00           H  
ATOM    545  HD3 LYS A  35     -10.824   9.105 -35.305  1.00  0.00           H  
ATOM    546  CE  LYS A  35     -10.933   8.199 -37.258  1.00  0.00           C  
ATOM    547  HE2 LYS A  35      -9.900   7.836 -37.282  1.00  0.00           H  
ATOM    548  HE3 LYS A  35     -11.558   7.457 -37.765  1.00  0.00           H  
ATOM    549  NZ  LYS A  35     -11.021   9.513 -37.943  1.00  0.00           N  
ATOM    550  HZ1 LYS A  35     -11.975   9.852 -37.950  1.00  0.00           H  
ATOM    551  HZ2 LYS A  35     -10.440  10.193 -37.468  1.00  0.00           H  
ATOM    552  HZ3 LYS A  35     -10.700   9.435 -38.901  1.00  0.00           H  
ATOM    553  C   LYS A  35     -10.887   6.233 -31.267  1.00  0.00           C  
ATOM    554  O   LYS A  35     -11.830   5.847 -30.575  1.00  0.00           O  
ATOM    555  N   ASN A  36      -9.915   7.017 -30.817  1.00  0.00           N  
ATOM    556  H   ASN A  36      -9.188   7.290 -31.464  1.00  0.00           H  
ATOM    557  CA  ASN A  36      -9.821   7.645 -29.504  1.00  0.00           C  
ATOM    558  HA  ASN A  36     -10.808   7.706 -29.044  1.00  0.00           H  
ATOM    559  CB  ASN A  36      -8.929   6.763 -28.604  1.00  0.00           C  
ATOM    560  HB2 ASN A  36      -8.850   7.220 -27.622  1.00  0.00           H  
ATOM    561  HB3 ASN A  36      -9.398   5.789 -28.475  1.00  0.00           H  
ATOM    562  CG  ASN A  36      -7.514   6.578 -29.134  1.00  0.00           C  
ATOM    563  OD1 ASN A  36      -6.802   7.540 -29.349  1.00  0.00           O  
ATOM    564  ND2 ASN A  36      -7.079   5.363 -29.370  1.00  0.00           N  
ATOM    565 HD21 ASN A  36      -6.110   5.259 -29.707  1.00  0.00           H  
ATOM    566 HD22 ASN A  36      -7.640   4.548 -29.217  1.00  0.00           H  
ATOM    567  C   ASN A  36      -9.312   9.097 -29.656  1.00  0.00           C  
ATOM    568  O   ASN A  36      -8.976   9.537 -30.759  1.00  0.00           O  
ATOM    569  N   THR A  37      -9.305   9.842 -28.555  1.00  0.00           N  
ATOM    570  H   THR A  37      -9.703   9.431 -27.713  1.00  0.00           H  
ATOM    571  CA  THR A  37      -8.642  11.150 -28.409  1.00  0.00           C  
ATOM    572  HA  THR A  37      -8.759  11.731 -29.325  1.00  0.00           H  
ATOM    573  CB  THR A  37      -9.274  11.922 -27.239  1.00  0.00           C  
ATOM    574  HB  THR A  37      -8.694  12.833 -27.079  1.00  0.00           H  
ATOM    575  CG2 THR A  37     -10.719  12.323 -27.523  1.00  0.00           C  
ATOM    576 HG21 THR A  37     -10.755  12.927 -28.429  1.00  0.00           H  
ATOM    577 HG22 THR A  37     -11.345  11.439 -27.651  1.00  0.00           H  
ATOM    578 HG23 THR A  37     -11.098  12.916 -26.692  1.00  0.00           H  
ATOM    579  OG1 THR A  37      -9.255  11.162 -26.046  1.00  0.00           O  
ATOM    580  HG1 THR A  37      -9.856  10.392 -26.146  1.00  0.00           H  
ATOM    581  C   THR A  37      -7.141  11.004 -28.143  1.00  0.00           C  
ATOM    582  O   THR A  37      -6.344  11.841 -28.563  1.00  0.00           O  
ATOM    583  N   THR A  38      -6.756   9.930 -27.454  1.00  0.00           N  
ATOM    584  H   THR A  38      -7.479   9.289 -27.161  1.00  0.00           H  
ATOM    585  CA  THR A  38      -5.380   9.499 -27.207  1.00  0.00           C  
ATOM    586  HA  THR A  38      -4.815   9.595 -28.135  1.00  0.00           H  
ATOM    587  CB  THR A  38      -4.728  10.383 -26.126  1.00  0.00           C  
ATOM    588  HB  THR A  38      -4.749  11.419 -26.465  1.00  0.00           H  
ATOM    589  CG2 THR A  38      -5.415  10.327 -24.756  1.00  0.00           C  
ATOM    590 HG21 THR A  38      -4.876  10.957 -24.051  1.00  0.00           H  
ATOM    591 HG22 THR A  38      -6.435  10.702 -24.847  1.00  0.00           H  
ATOM    592 HG23 THR A  38      -5.451   9.307 -24.383  1.00  0.00           H  
ATOM    593  OG1 THR A  38      -3.373  10.022 -25.950  1.00  0.00           O  
ATOM    594  HG1 THR A  38      -2.910  10.355 -26.727  1.00  0.00           H  
ATOM    595  C   THR A  38      -5.394   8.024 -26.800  1.00  0.00           C  
ATOM    596  O   THR A  38      -6.347   7.568 -26.170  1.00  0.00           O  
ATOM    597  N   GLU A  39      -4.336   7.268 -27.101  1.00  0.00           N  
ATOM    598  H   GLU A  39      -3.642   7.662 -27.715  1.00  0.00           H  
ATOM    599  CA  GLU A  39      -4.279   5.812 -26.869  1.00  0.00           C  
ATOM    600  HA  GLU A  39      -4.980   5.313 -27.540  1.00  0.00           H  
ATOM    601  CB  GLU A  39      -2.852   5.315 -27.158  1.00  0.00           C  
ATOM    602  HB2 GLU A  39      -2.137   5.930 -26.607  1.00  0.00           H  
ATOM    603  HB3 GLU A  39      -2.750   4.289 -26.799  1.00  0.00           H  
ATOM    604  CG  GLU A  39      -2.498   5.348 -28.648  1.00  0.00           C  
ATOM    605  HG2 GLU A  39      -2.627   6.361 -29.038  1.00  0.00           H  
ATOM    606  HG3 GLU A  39      -1.444   5.083 -28.756  1.00  0.00           H  
ATOM    607  CD  GLU A  39      -3.366   4.343 -29.411  1.00  0.00           C  
ATOM    608  OE1 GLU A  39      -3.020   3.144 -29.351  1.00  0.00           O  
ATOM    609  OE2 GLU A  39      -4.405   4.774 -29.962  1.00  0.00           O  
ATOM    610  C   GLU A  39      -4.660   5.403 -25.440  1.00  0.00           C  
ATOM    611  O   GLU A  39      -5.392   4.432 -25.238  1.00  0.00           O  
ATOM    612  N   LYS A  40      -4.222   6.187 -24.443  1.00  0.00           N  
ATOM    613  H   LYS A  40      -3.696   7.006 -24.711  1.00  0.00           H  
ATOM    614  CA  LYS A  40      -4.512   5.962 -23.018  1.00  0.00           C  
ATOM    615  HA  LYS A  40      -4.331   4.904 -22.820  1.00  0.00           H  
ATOM    616  CB  LYS A  40      -3.533   6.765 -22.144  1.00  0.00           C  
ATOM    617  HB2 LYS A  40      -3.666   6.455 -21.108  1.00  0.00           H  
ATOM    618  HB3 LYS A  40      -2.511   6.517 -22.434  1.00  0.00           H  
ATOM    619  CG  LYS A  40      -3.729   8.286 -22.239  1.00  0.00           C  
ATOM    620  HG2 LYS A  40      -3.485   8.625 -23.246  1.00  0.00           H  
ATOM    621  HG3 LYS A  40      -4.772   8.525 -22.023  1.00  0.00           H  
ATOM    622  CD  LYS A  40      -2.843   9.028 -21.231  1.00  0.00           C  
ATOM    623  HD2 LYS A  40      -2.992   8.583 -20.247  1.00  0.00           H  
ATOM    624  HD3 LYS A  40      -1.792   8.921 -21.504  1.00  0.00           H  
ATOM    625  CE  LYS A  40      -3.235  10.513 -21.199  1.00  0.00           C  
ATOM    626  HE2 LYS A  40      -2.670  11.053 -21.964  1.00  0.00           H  
ATOM    627  HE3 LYS A  40      -4.300  10.589 -21.447  1.00  0.00           H  
ATOM    628  NZ  LYS A  40      -3.029  11.098 -19.850  1.00  0.00           N  
ATOM    629  HZ1 LYS A  40      -2.092  10.935 -19.505  1.00  0.00           H  
ATOM    630  HZ2 LYS A  40      -3.696  10.651 -19.221  1.00  0.00           H  
ATOM    631  HZ3 LYS A  40      -3.227  12.090 -19.845  1.00  0.00           H  
ATOM    632  C   LYS A  40      -5.982   6.179 -22.624  1.00  0.00           C  
ATOM    633  O   LYS A  40      -6.370   5.774 -21.532  1.00  0.00           O  
ATOM    634  N   GLU A  41      -6.827   6.714 -23.509  1.00  0.00           N  
ATOM    635  H   GLU A  41      -6.471   6.994 -24.418  1.00  0.00           H  
ATOM    636  CA  GLU A  41      -8.288   6.659 -23.360  1.00  0.00           C  
ATOM    637  HA  GLU A  41      -8.562   7.123 -22.416  1.00  0.00           H  
ATOM    638  CB  GLU A  41      -8.979   7.428 -24.501  1.00  0.00           C  
ATOM    639  HB2 GLU A  41      -8.537   8.420 -24.584  1.00  0.00           H  
ATOM    640  HB3 GLU A  41      -8.802   6.878 -25.424  1.00  0.00           H  
ATOM    641  CG  GLU A  41     -10.499   7.580 -24.307  1.00  0.00           C  
ATOM    642  HG2 GLU A  41     -10.928   6.621 -24.017  1.00  0.00           H  
ATOM    643  HG3 GLU A  41     -10.686   8.288 -23.499  1.00  0.00           H  
ATOM    644  CD  GLU A  41     -11.221   8.050 -25.577  1.00  0.00           C  
ATOM    645  OE1 GLU A  41     -10.655   8.875 -26.333  1.00  0.00           O  
ATOM    646  OE2 GLU A  41     -12.346   7.551 -25.828  1.00  0.00           O  
ATOM    647  C   GLU A  41      -8.776   5.207 -23.304  1.00  0.00           C  
ATOM    648  O   GLU A  41      -9.693   4.903 -22.545  1.00  0.00           O  
ATOM    649  N   THR A  42      -8.103   4.277 -23.992  1.00  0.00           N  
ATOM    650  H   THR A  42      -7.335   4.565 -24.590  1.00  0.00           H  
ATOM    651  CA  THR A  42      -8.402   2.837 -23.915  1.00  0.00           C  
ATOM    652  HA  THR A  42      -9.419   2.676 -24.265  1.00  0.00           H  
ATOM    653  CB  THR A  42      -7.457   2.033 -24.826  1.00  0.00           C  
ATOM    654  HB  THR A  42      -6.447   2.053 -24.419  1.00  0.00           H  
ATOM    655  CG2 THR A  42      -7.891   0.574 -24.996  1.00  0.00           C  
ATOM    656 HG21 THR A  42      -7.212   0.073 -25.687  1.00  0.00           H  
ATOM    657 HG22 THR A  42      -7.856   0.057 -24.038  1.00  0.00           H  
ATOM    658 HG23 THR A  42      -8.903   0.526 -25.402  1.00  0.00           H  
ATOM    659  OG1 THR A  42      -7.432   2.610 -26.109  1.00  0.00           O  
ATOM    660  HG1 THR A  42      -6.664   3.202 -26.132  1.00  0.00           H  
ATOM    661  C   THR A  42      -8.325   2.321 -22.473  1.00  0.00           C  
ATOM    662  O   THR A  42      -9.101   1.454 -22.082  1.00  0.00           O  
ATOM    663  N   PHE A  43      -7.458   2.891 -21.632  1.00  0.00           N  
ATOM    664  H   PHE A  43      -6.890   3.665 -21.958  1.00  0.00           H  
ATOM    665  CA  PHE A  43      -7.346   2.496 -20.226  1.00  0.00           C  
ATOM    666  HA  PHE A  43      -7.367   1.406 -20.170  1.00  0.00           H  
ATOM    667  CB  PHE A  43      -5.991   2.963 -19.669  1.00  0.00           C  
ATOM    668  HB2 PHE A  43      -6.049   4.037 -19.501  1.00  0.00           H  
ATOM    669  HB3 PHE A  43      -5.837   2.494 -18.698  1.00  0.00           H  
ATOM    670  CG  PHE A  43      -4.762   2.695 -20.537  1.00  0.00           C  
ATOM    671  CD1 PHE A  43      -4.713   1.632 -21.467  1.00  0.00           C  
ATOM    672  HD1 PHE A  43      -5.547   0.955 -21.577  1.00  0.00           H  
ATOM    673  CE1 PHE A  43      -3.588   1.460 -22.294  1.00  0.00           C  
ATOM    674  HE1 PHE A  43      -3.575   0.666 -23.030  1.00  0.00           H  
ATOM    675  CZ  PHE A  43      -2.482   2.316 -22.166  1.00  0.00           C  
ATOM    676  HZ  PHE A  43      -1.616   2.173 -22.797  1.00  0.00           H  
ATOM    677  CE2 PHE A  43      -2.509   3.355 -21.220  1.00  0.00           C  
ATOM    678  HE2 PHE A  43      -1.660   4.014 -21.109  1.00  0.00           H  
ATOM    679  CD2 PHE A  43      -3.652   3.552 -20.423  1.00  0.00           C  
ATOM    680  HD2 PHE A  43      -3.675   4.366 -19.711  1.00  0.00           H  
ATOM    681  C   PHE A  43      -8.549   3.003 -19.412  1.00  0.00           C  
ATOM    682  O   PHE A  43      -9.089   2.262 -18.595  1.00  0.00           O  
ATOM    683  N   CYS A  44      -9.063   4.198 -19.732  1.00  0.00           N  
ATOM    684  H   CYS A  44      -8.599   4.722 -20.460  1.00  0.00           H  
ATOM    685  CA  CYS A  44     -10.327   4.729 -19.202  1.00  0.00           C  
ATOM    686  HA  CYS A  44     -10.305   4.666 -18.112  1.00  0.00           H  
ATOM    687  CB  CYS A  44     -10.434   6.210 -19.605  1.00  0.00           C  
ATOM    688  HB2 CYS A  44      -9.533   6.727 -19.292  1.00  0.00           H  
ATOM    689  HB3 CYS A  44     -10.537   6.304 -20.687  1.00  0.00           H  
ATOM    690  SG  CYS A  44     -11.843   7.027 -18.804  1.00  0.00           S  
ATOM    691  HG  CYS A  44     -12.800   6.469 -19.560  1.00  0.00           H  
ATOM    692  C   CYS A  44     -11.545   3.914 -19.683  1.00  0.00           C  
ATOM    693  O   CYS A  44     -12.443   3.628 -18.890  1.00  0.00           O  
ATOM    694  N   ARG A  45     -11.569   3.475 -20.954  1.00  0.00           N  
ATOM    695  H   ARG A  45     -10.837   3.802 -21.581  1.00  0.00           H  
ATOM    696  CA  ARG A  45     -12.594   2.556 -21.488  1.00  0.00           C  
ATOM    697  HA  ARG A  45     -13.581   2.986 -21.307  1.00  0.00           H  
ATOM    698  CB  ARG A  45     -12.415   2.346 -23.011  1.00  0.00           C  
ATOM    699  HB2 ARG A  45     -11.403   1.994 -23.205  1.00  0.00           H  
ATOM    700  HB3 ARG A  45     -13.111   1.573 -23.337  1.00  0.00           H  
ATOM    701  CG  ARG A  45     -12.668   3.601 -23.866  1.00  0.00           C  
ATOM    702  HG2 ARG A  45     -13.698   3.930 -23.723  1.00  0.00           H  
ATOM    703  HG3 ARG A  45     -12.003   4.400 -23.545  1.00  0.00           H  
ATOM    704  CD  ARG A  45     -12.434   3.346 -25.364  1.00  0.00           C  
ATOM    705  HD2 ARG A  45     -11.418   2.973 -25.509  1.00  0.00           H  
ATOM    706  HD3 ARG A  45     -13.141   2.590 -25.713  1.00  0.00           H  
ATOM    707  NE  ARG A  45     -12.607   4.585 -26.145  1.00  0.00           N  
ATOM    708  HE  ARG A  45     -12.867   5.429 -25.644  1.00  0.00           H  
ATOM    709  CZ  ARG A  45     -12.488   4.756 -27.449  1.00  0.00           C  
ATOM    710  NH1 ARG A  45     -12.136   3.829 -28.296  1.00  0.00           N  
ATOM    711 HH11 ARG A  45     -11.925   2.902 -27.979  1.00  0.00           H  
ATOM    712 HH12 ARG A  45     -12.062   4.054 -29.277  1.00  0.00           H  
ATOM    713  NH2 ARG A  45     -12.711   5.927 -27.945  1.00  0.00           N  
ATOM    714 HH21 ARG A  45     -12.774   6.705 -27.279  1.00  0.00           H  
ATOM    715 HH22 ARG A  45     -12.538   6.091 -28.924  1.00  0.00           H  
ATOM    716  C   ARG A  45     -12.560   1.221 -20.736  1.00  0.00           C  
ATOM    717  O   ARG A  45     -13.604   0.742 -20.296  1.00  0.00           O  
ATOM    718  N   ALA A  46     -11.367   0.658 -20.520  1.00  0.00           N  
ATOM    719  H   ALA A  46     -10.547   1.095 -20.927  1.00  0.00           H  
ATOM    720  CA  ALA A  46     -11.191  -0.592 -19.782  1.00  0.00           C  
ATOM    721  HA  ALA A  46     -11.808  -1.349 -20.262  1.00  0.00           H  
ATOM    722  CB  ALA A  46      -9.723  -1.037 -19.861  1.00  0.00           C  
ATOM    723  HB1 ALA A  46      -9.612  -2.005 -19.370  1.00  0.00           H  
ATOM    724  HB2 ALA A  46      -9.415  -1.132 -20.902  1.00  0.00           H  
ATOM    725  HB3 ALA A  46      -9.078  -0.311 -19.363  1.00  0.00           H  
ATOM    726  C   ALA A  46     -11.666  -0.467 -18.325  1.00  0.00           C  
ATOM    727  O   ALA A  46     -12.478  -1.278 -17.883  1.00  0.00           O  
ATOM    728  N   ALA A  47     -11.229   0.571 -17.607  1.00  0.00           N  
ATOM    729  H   ALA A  47     -10.542   1.195 -18.017  1.00  0.00           H  
ATOM    730  CA  ALA A  47     -11.660   0.846 -16.239  1.00  0.00           C  
ATOM    731  HA  ALA A  47     -11.406  -0.013 -15.617  1.00  0.00           H  
ATOM    732  CB  ALA A  47     -10.862   2.050 -15.746  1.00  0.00           C  
ATOM    733  HB1 ALA A  47      -9.795   1.881 -15.883  1.00  0.00           H  
ATOM    734  HB2 ALA A  47     -11.154   2.949 -16.289  1.00  0.00           H  
ATOM    735  HB3 ALA A  47     -11.052   2.188 -14.687  1.00  0.00           H  
ATOM    736  C   ALA A  47     -13.186   1.067 -16.132  1.00  0.00           C  
ATOM    737  O   ALA A  47     -13.823   0.503 -15.245  1.00  0.00           O  
ATOM    738  N   THR A  48     -13.786   1.779 -17.095  1.00  0.00           N  
ATOM    739  H   THR A  48     -13.196   2.237 -17.780  1.00  0.00           H  
ATOM    740  CA  THR A  48     -15.245   1.959 -17.206  1.00  0.00           C  
ATOM    741  HA  THR A  48     -15.603   2.463 -16.311  1.00  0.00           H  
ATOM    742  CB  THR A  48     -15.611   2.836 -18.422  1.00  0.00           C  
ATOM    743  HB  THR A  48     -15.218   2.376 -19.325  1.00  0.00           H  
ATOM    744  CG2 THR A  48     -17.115   3.029 -18.610  1.00  0.00           C  
ATOM    745 HG21 THR A  48     -17.559   3.410 -17.690  1.00  0.00           H  
ATOM    746 HG22 THR A  48     -17.289   3.746 -19.414  1.00  0.00           H  
ATOM    747 HG23 THR A  48     -17.587   2.085 -18.880  1.00  0.00           H  
ATOM    748  OG1 THR A  48     -15.051   4.125 -18.301  1.00  0.00           O  
ATOM    749  HG1 THR A  48     -14.089   4.040 -18.423  1.00  0.00           H  
ATOM    750  C   THR A  48     -15.976   0.615 -17.284  1.00  0.00           C  
ATOM    751  O   THR A  48     -16.882   0.356 -16.491  1.00  0.00           O  
ATOM    752  N   VAL A  49     -15.568  -0.268 -18.202  1.00  0.00           N  
ATOM    753  H   VAL A  49     -14.796  -0.016 -18.809  1.00  0.00           H  
ATOM    754  CA  VAL A  49     -16.213  -1.581 -18.396  1.00  0.00           C  
ATOM    755  HA  VAL A  49     -17.290  -1.425 -18.462  1.00  0.00           H  
ATOM    756  CB  VAL A  49     -15.748  -2.233 -19.716  1.00  0.00           C  
ATOM    757  HB  VAL A  49     -14.657  -2.232 -19.760  1.00  0.00           H  
ATOM    758  CG1 VAL A  49     -16.235  -3.679 -19.890  1.00  0.00           C  
ATOM    759 HG11 VAL A  49     -15.760  -4.324 -19.150  1.00  0.00           H  
ATOM    760 HG12 VAL A  49     -17.317  -3.724 -19.765  1.00  0.00           H  
ATOM    761 HG13 VAL A  49     -15.966  -4.053 -20.880  1.00  0.00           H  
ATOM    762  CG2 VAL A  49     -16.295  -1.432 -20.900  1.00  0.00           C  
ATOM    763 HG21 VAL A  49     -15.868  -0.432 -20.907  1.00  0.00           H  
ATOM    764 HG22 VAL A  49     -16.033  -1.934 -21.825  1.00  0.00           H  
ATOM    765 HG23 VAL A  49     -17.381  -1.360 -20.837  1.00  0.00           H  
ATOM    766  C   VAL A  49     -15.998  -2.495 -17.191  1.00  0.00           C  
ATOM    767  O   VAL A  49     -16.962  -3.078 -16.692  1.00  0.00           O  
ATOM    768  N   LEU A  50     -14.772  -2.582 -16.662  1.00  0.00           N  
ATOM    769  H   LEU A  50     -14.014  -2.062 -17.096  1.00  0.00           H  
ATOM    770  CA  LEU A  50     -14.488  -3.393 -15.476  1.00  0.00           C  
ATOM    771  HA  LEU A  50     -14.793  -4.422 -15.670  1.00  0.00           H  
ATOM    772  CB  LEU A  50     -12.984  -3.367 -15.167  1.00  0.00           C  
ATOM    773  HB2 LEU A  50     -12.676  -2.324 -15.071  1.00  0.00           H  
ATOM    774  HB3 LEU A  50     -12.828  -3.848 -14.200  1.00  0.00           H  
ATOM    775  CG  LEU A  50     -12.084  -4.058 -16.211  1.00  0.00           C  
ATOM    776  HG  LEU A  50     -12.224  -3.612 -17.191  1.00  0.00           H  
ATOM    777  CD1 LEU A  50     -10.630  -3.855 -15.788  1.00  0.00           C  
ATOM    778 HD11 LEU A  50     -10.409  -2.789 -15.730  1.00  0.00           H  
ATOM    779 HD12 LEU A  50     -10.463  -4.308 -14.811  1.00  0.00           H  
ATOM    780 HD13 LEU A  50      -9.967  -4.314 -16.519  1.00  0.00           H  
ATOM    781  CD2 LEU A  50     -12.337  -5.561 -16.344  1.00  0.00           C  
ATOM    782 HD21 LEU A  50     -13.323  -5.731 -16.772  1.00  0.00           H  
ATOM    783 HD22 LEU A  50     -11.597  -6.011 -17.003  1.00  0.00           H  
ATOM    784 HD23 LEU A  50     -12.280  -6.042 -15.371  1.00  0.00           H  
ATOM    785  C   LEU A  50     -15.305  -2.929 -14.260  1.00  0.00           C  
ATOM    786  O   LEU A  50     -15.909  -3.763 -13.590  1.00  0.00           O  
ATOM    787  N   ARG A  51     -15.403  -1.618 -13.992  1.00  0.00           N  
ATOM    788  H   ARG A  51     -14.869  -0.967 -14.563  1.00  0.00           H  
ATOM    789  CA  ARG A  51     -16.226  -1.071 -12.898  1.00  0.00           C  
ATOM    790  HA  ARG A  51     -15.936  -1.572 -11.974  1.00  0.00           H  
ATOM    791  CB  ARG A  51     -15.928   0.431 -12.760  1.00  0.00           C  
ATOM    792  HB2 ARG A  51     -14.854   0.557 -12.627  1.00  0.00           H  
ATOM    793  HB3 ARG A  51     -16.198   0.928 -13.693  1.00  0.00           H  
ATOM    794  CG  ARG A  51     -16.655   1.147 -11.604  1.00  0.00           C  
ATOM    795  HG2 ARG A  51     -16.394   2.205 -11.639  1.00  0.00           H  
ATOM    796  HG3 ARG A  51     -17.729   1.072 -11.770  1.00  0.00           H  
ATOM    797  CD  ARG A  51     -16.346   0.618 -10.193  1.00  0.00           C  
ATOM    798  HD2 ARG A  51     -17.024   1.106  -9.493  1.00  0.00           H  
ATOM    799  HD3 ARG A  51     -16.555  -0.453 -10.155  1.00  0.00           H  
ATOM    800  NE  ARG A  51     -14.942   0.845  -9.793  1.00  0.00           N  
ATOM    801  HE  ARG A  51     -14.248   0.261 -10.265  1.00  0.00           H  
ATOM    802  CZ  ARG A  51     -14.470   1.588  -8.805  1.00  0.00           C  
ATOM    803  NH1 ARG A  51     -15.239   2.304  -8.030  1.00  0.00           N  
ATOM    804 HH11 ARG A  51     -16.229   2.168  -8.092  1.00  0.00           H  
ATOM    805 HH12 ARG A  51     -14.849   2.862  -7.292  1.00  0.00           H  
ATOM    806  NH2 ARG A  51     -13.196   1.623  -8.560  1.00  0.00           N  
ATOM    807 HH21 ARG A  51     -12.571   1.029  -9.117  1.00  0.00           H  
ATOM    808 HH22 ARG A  51     -12.813   2.246  -7.880  1.00  0.00           H  
ATOM    809  C   ARG A  51     -17.716  -1.356 -13.104  1.00  0.00           C  
ATOM    810  O   ARG A  51     -18.408  -1.686 -12.140  1.00  0.00           O  
ATOM    811  N   GLN A  52     -18.208  -1.275 -14.343  1.00  0.00           N  
ATOM    812  H   GLN A  52     -17.584  -0.990 -15.090  1.00  0.00           H  
ATOM    813  CA  GLN A  52     -19.600  -1.582 -14.678  1.00  0.00           C  
ATOM    814  HA  GLN A  52     -20.244  -1.011 -14.009  1.00  0.00           H  
ATOM    815  CB  GLN A  52     -19.910  -1.133 -16.118  1.00  0.00           C  
ATOM    816  HB2 GLN A  52     -19.095  -1.431 -16.778  1.00  0.00           H  
ATOM    817  HB3 GLN A  52     -20.821  -1.623 -16.464  1.00  0.00           H  
ATOM    818  CG  GLN A  52     -20.124   0.391 -16.185  1.00  0.00           C  
ATOM    819  HG2 GLN A  52     -21.029   0.638 -15.629  1.00  0.00           H  
ATOM    820  HG3 GLN A  52     -19.288   0.906 -15.712  1.00  0.00           H  
ATOM    821  CD  GLN A  52     -20.267   0.931 -17.608  1.00  0.00           C  
ATOM    822  OE1 GLN A  52     -19.884   0.325 -18.594  1.00  0.00           O  
ATOM    823  NE2 GLN A  52     -20.847   2.100 -17.779  1.00  0.00           N  
ATOM    824 HE21 GLN A  52     -20.953   2.381 -18.741  1.00  0.00           H  
ATOM    825 HE22 GLN A  52     -21.245   2.605 -17.008  1.00  0.00           H  
ATOM    826  C   GLN A  52     -19.962  -3.059 -14.452  1.00  0.00           C  
ATOM    827  O   GLN A  52     -21.112  -3.320 -14.107  1.00  0.00           O  
ATOM    828  N   PHE A  53     -19.005  -3.994 -14.535  1.00  0.00           N  
ATOM    829  H   PHE A  53     -18.078  -3.710 -14.832  1.00  0.00           H  
ATOM    830  CA  PHE A  53     -19.242  -5.433 -14.323  1.00  0.00           C  
ATOM    831  HA  PHE A  53     -20.058  -5.748 -14.974  1.00  0.00           H  
ATOM    832  CB  PHE A  53     -17.977  -6.205 -14.736  1.00  0.00           C  
ATOM    833  HB2 PHE A  53     -17.779  -6.017 -15.793  1.00  0.00           H  
ATOM    834  HB3 PHE A  53     -17.132  -5.817 -14.173  1.00  0.00           H  
ATOM    835  CG  PHE A  53     -18.028  -7.705 -14.511  1.00  0.00           C  
ATOM    836  CD1 PHE A  53     -17.316  -8.292 -13.445  1.00  0.00           C  
ATOM    837  HD1 PHE A  53     -16.744  -7.674 -12.771  1.00  0.00           H  
ATOM    838  CE1 PHE A  53     -17.326  -9.689 -13.272  1.00  0.00           C  
ATOM    839  HE1 PHE A  53     -16.748 -10.136 -12.477  1.00  0.00           H  
ATOM    840  CZ  PHE A  53     -18.048 -10.502 -14.163  1.00  0.00           C  
ATOM    841  HZ  PHE A  53     -18.026 -11.578 -14.058  1.00  0.00           H  
ATOM    842  CE2 PHE A  53     -18.773  -9.915 -15.215  1.00  0.00           C  
ATOM    843  HE2 PHE A  53     -19.326 -10.531 -15.907  1.00  0.00           H  
ATOM    844  CD2 PHE A  53     -18.764  -8.521 -15.389  1.00  0.00           C  
ATOM    845  HD2 PHE A  53     -19.314  -8.082 -16.208  1.00  0.00           H  
ATOM    846  C   PHE A  53     -19.661  -5.792 -12.885  1.00  0.00           C  
ATOM    847  O   PHE A  53     -20.585  -6.579 -12.691  1.00  0.00           O  
ATOM    848  N   TYR A  54     -19.004  -5.207 -11.874  1.00  0.00           N  
ATOM    849  H   TYR A  54     -18.253  -4.571 -12.108  1.00  0.00           H  
ATOM    850  CA  TYR A  54     -19.224  -5.539 -10.456  1.00  0.00           C  
ATOM    851  HA  TYR A  54     -19.930  -6.370 -10.406  1.00  0.00           H  
ATOM    852  CB  TYR A  54     -17.922  -6.051  -9.825  1.00  0.00           C  
ATOM    853  HB2 TYR A  54     -18.187  -6.543  -8.891  1.00  0.00           H  
ATOM    854  HB3 TYR A  54     -17.485  -6.812 -10.472  1.00  0.00           H  
ATOM    855  CG  TYR A  54     -16.884  -4.978  -9.534  1.00  0.00           C  
ATOM    856  CD1 TYR A  54     -15.998  -4.562 -10.545  1.00  0.00           C  
ATOM    857  HD1 TYR A  54     -16.037  -5.031 -11.516  1.00  0.00           H  
ATOM    858  CE1 TYR A  54     -15.077  -3.525 -10.300  1.00  0.00           C  
ATOM    859  HE1 TYR A  54     -14.413  -3.192 -11.086  1.00  0.00           H  
ATOM    860  CZ  TYR A  54     -15.028  -2.903  -9.036  1.00  0.00           C  
ATOM    861  OH  TYR A  54     -14.155  -1.887  -8.808  1.00  0.00           O  
ATOM    862  HH  TYR A  54     -13.710  -1.612  -9.637  1.00  0.00           H  
ATOM    863  CE2 TYR A  54     -15.897  -3.337  -8.014  1.00  0.00           C  
ATOM    864  HE2 TYR A  54     -15.859  -2.863  -7.042  1.00  0.00           H  
ATOM    865  CD2 TYR A  54     -16.819  -4.375  -8.263  1.00  0.00           C  
ATOM    866  HD2 TYR A  54     -17.484  -4.704  -7.477  1.00  0.00           H  
ATOM    867  C   TYR A  54     -19.865  -4.417  -9.621  1.00  0.00           C  
ATOM    868  O   TYR A  54     -20.104  -4.613  -8.431  1.00  0.00           O  
ATOM    869  N   SER A  55     -20.209  -3.269 -10.219  1.00  0.00           N  
ATOM    870  H   SER A  55     -19.916  -3.145 -11.179  1.00  0.00           H  
ATOM    871  CA  SER A  55     -20.849  -2.118  -9.541  1.00  0.00           C  
ATOM    872  HA  SER A  55     -20.123  -1.678  -8.856  1.00  0.00           H  
ATOM    873  CB  SER A  55     -21.226  -1.048 -10.578  1.00  0.00           C  
ATOM    874  HB2 SER A  55     -21.682  -0.205 -10.054  1.00  0.00           H  
ATOM    875  HB3 SER A  55     -20.330  -0.673 -11.068  1.00  0.00           H  
ATOM    876  OG  SER A  55     -22.141  -1.523 -11.555  1.00  0.00           O  
ATOM    877  HG  SER A  55     -21.692  -2.082 -12.206  1.00  0.00           H  
ATOM    878  C   SER A  55     -22.093  -2.465  -8.698  1.00  0.00           C  
ATOM    879  O   SER A  55     -22.395  -1.771  -7.726  1.00  0.00           O  
ATOM    880  N   HIE A  56     -22.799  -3.548  -9.031  1.00  0.00           N  
ATOM    881  H   HIE A  56     -22.513  -4.047  -9.860  1.00  0.00           H  
ATOM    882  CA  HIE A  56     -23.942  -4.070  -8.269  1.00  0.00           C  
ATOM    883  HA  HIE A  56     -24.544  -3.233  -7.913  1.00  0.00           H  
ATOM    884  CB  HIE A  56     -24.795  -4.896  -9.247  1.00  0.00           C  
ATOM    885  HB2 HIE A  56     -24.727  -4.455 -10.243  1.00  0.00           H  
ATOM    886  HB3 HIE A  56     -24.403  -5.911  -9.311  1.00  0.00           H  
ATOM    887  CG  HIE A  56     -26.261  -4.940  -8.911  1.00  0.00           C  
ATOM    888  ND1 HIE A  56     -27.095  -3.824  -8.831  1.00  0.00           N  
ATOM    889  CE1 HIE A  56     -28.335  -4.306  -8.659  1.00  0.00           C  
ATOM    890  HE1 HIE A  56     -29.223  -3.694  -8.574  1.00  0.00           H  
ATOM    891  NE2 HIE A  56     -28.320  -5.650  -8.634  1.00  0.00           N  
ATOM    892  HE2 HIE A  56     -29.132  -6.242  -8.522  1.00  0.00           H  
ATOM    893  CD2 HIE A  56     -27.020  -6.069  -8.815  1.00  0.00           C  
ATOM    894  HD2 HIE A  56     -26.668  -7.086  -8.919  1.00  0.00           H  
ATOM    895  C   HIE A  56     -23.498  -4.878  -7.032  1.00  0.00           C  
ATOM    896  O   HIE A  56     -23.994  -4.676  -5.925  1.00  0.00           O  
ATOM    897  N   HIE A  57     -22.501  -5.750  -7.208  1.00  0.00           N  
ATOM    898  H   HIE A  57     -22.077  -5.782  -8.124  1.00  0.00           H  
ATOM    899  CA  HIE A  57     -21.919  -6.638  -6.185  1.00  0.00           C  
ATOM    900  HA  HIE A  57     -22.726  -7.107  -5.624  1.00  0.00           H  
ATOM    901  CB  HIE A  57     -21.107  -7.719  -6.912  1.00  0.00           C  
ATOM    902  HB2 HIE A  57     -20.233  -7.245  -7.360  1.00  0.00           H  
ATOM    903  HB3 HIE A  57     -20.762  -8.448  -6.180  1.00  0.00           H  
ATOM    904  CG  HIE A  57     -21.826  -8.468  -8.007  1.00  0.00           C  
ATOM    905  ND1 HIE A  57     -21.187  -9.137  -9.053  1.00  0.00           N  
ATOM    906  CE1 HIE A  57     -22.168  -9.684  -9.790  1.00  0.00           C  
ATOM    907  HE1 HIE A  57     -22.006 -10.287 -10.675  1.00  0.00           H  
ATOM    908  NE2 HIE A  57     -23.370  -9.411  -9.252  1.00  0.00           N  
ATOM    909  HE2 HIE A  57     -24.261  -9.767  -9.583  1.00  0.00           H  
ATOM    910  CD2 HIE A  57     -23.174  -8.651  -8.122  1.00  0.00           C  
ATOM    911  HD2 HIE A  57     -23.936  -8.278  -7.451  1.00  0.00           H  
ATOM    912  C   HIE A  57     -21.008  -5.919  -5.172  1.00  0.00           C  
ATOM    913  O   HIE A  57     -20.812  -6.406  -4.057  1.00  0.00           O  
ATOM    914  N   GLU A  58     -20.474  -4.766  -5.582  1.00  0.00           N  
ATOM    915  H   GLU A  58     -20.592  -4.552  -6.568  1.00  0.00           H  
ATOM    916  CA  GLU A  58     -19.777  -3.746  -4.786  1.00  0.00           C  
ATOM    917  HA  GLU A  58     -18.890  -4.168  -4.309  1.00  0.00           H  
ATOM    918  CB  GLU A  58     -19.340  -2.650  -5.782  1.00  0.00           C  
ATOM    919  HB2 GLU A  58     -18.528  -3.033  -6.397  1.00  0.00           H  
ATOM    920  HB3 GLU A  58     -20.182  -2.465  -6.450  1.00  0.00           H  
ATOM    921  CG  GLU A  58     -18.941  -1.274  -5.229  1.00  0.00           C  
ATOM    922  HG2 GLU A  58     -18.841  -0.604  -6.086  1.00  0.00           H  
ATOM    923  HG3 GLU A  58     -19.750  -0.879  -4.611  1.00  0.00           H  
ATOM    924  CD  GLU A  58     -17.623  -1.233  -4.446  1.00  0.00           C  
ATOM    925  OE1 GLU A  58     -17.217  -0.119  -4.050  1.00  0.00           O  
ATOM    926  OE2 GLU A  58     -16.952  -2.276  -4.251  1.00  0.00           O  
ATOM    927  C   GLU A  58     -20.674  -3.170  -3.679  1.00  0.00           C  
ATOM    928  O   GLU A  58     -20.215  -2.986  -2.555  1.00  0.00           O  
ATOM    929  N   LYS A  59     -21.957  -2.921  -3.987  1.00  0.00           N  
ATOM    930  H   LYS A  59     -22.244  -3.106  -4.938  1.00  0.00           H  
ATOM    931  CA  LYS A  59     -22.983  -2.519  -3.011  1.00  0.00           C  
ATOM    932  HA  LYS A  59     -22.559  -1.804  -2.303  1.00  0.00           H  
ATOM    933  CB  LYS A  59     -24.179  -1.890  -3.740  1.00  0.00           C  
ATOM    934  HB2 LYS A  59     -24.362  -2.417  -4.677  1.00  0.00           H  
ATOM    935  HB3 LYS A  59     -25.073  -1.988  -3.120  1.00  0.00           H  
ATOM    936  CG  LYS A  59     -23.958  -0.400  -4.013  1.00  0.00           C  
ATOM    937  HG2 LYS A  59     -23.980   0.139  -3.064  1.00  0.00           H  
ATOM    938  HG3 LYS A  59     -22.990  -0.245  -4.492  1.00  0.00           H  
ATOM    939  CD  LYS A  59     -25.067   0.118  -4.933  1.00  0.00           C  
ATOM    940  HD2 LYS A  59     -24.922  -0.311  -5.927  1.00  0.00           H  
ATOM    941  HD3 LYS A  59     -26.038  -0.198  -4.546  1.00  0.00           H  
ATOM    942  CE  LYS A  59     -25.022   1.644  -5.003  1.00  0.00           C  
ATOM    943  HE2 LYS A  59     -25.273   2.041  -4.013  1.00  0.00           H  
ATOM    944  HE3 LYS A  59     -23.999   1.958  -5.239  1.00  0.00           H  
ATOM    945  NZ  LYS A  59     -25.971   2.150  -6.023  1.00  0.00           N  
ATOM    946  HZ1 LYS A  59     -26.895   1.777  -5.848  1.00  0.00           H  
ATOM    947  HZ2 LYS A  59     -25.676   1.854  -6.946  1.00  0.00           H  
ATOM    948  HZ3 LYS A  59     -26.012   3.161  -5.999  1.00  0.00           H  
ATOM    949  C   LYS A  59     -23.454  -3.700  -2.174  1.00  0.00           C  
ATOM    950  O   LYS A  59     -23.564  -3.589  -0.959  1.00  0.00           O  
ATOM    951  N   ASP A  60     -23.771  -4.818  -2.823  1.00  0.00           N  
ATOM    952  H   ASP A  60     -23.731  -4.817  -3.836  1.00  0.00           H  
ATOM    953  CA  ASP A  60     -24.215  -6.029  -2.143  1.00  0.00           C  
ATOM    954  HA  ASP A  60     -23.730  -6.079  -1.166  1.00  0.00           H  
ATOM    955  CB  ASP A  60     -25.724  -5.982  -1.892  1.00  0.00           C  
ATOM    956  HB2 ASP A  60     -25.962  -5.112  -1.277  1.00  0.00           H  
ATOM    957  HB3 ASP A  60     -26.250  -5.882  -2.843  1.00  0.00           H  
ATOM    958  CG  ASP A  60     -26.215  -7.238  -1.174  1.00  0.00           C  
ATOM    959  OD1 ASP A  60     -25.408  -8.090  -0.734  1.00  0.00           O  
ATOM    960  OD2 ASP A  60     -27.443  -7.373  -1.015  1.00  0.00           O  
ATOM    961  C   ASP A  60     -23.833  -7.287  -2.923  1.00  0.00           C  
ATOM    962  O   ASP A  60     -24.457  -7.659  -3.919  1.00  0.00           O  
ATOM    963  N   THR A  61     -22.826  -7.996  -2.423  1.00  0.00           N  
ATOM    964  H   THR A  61     -22.343  -7.630  -1.614  1.00  0.00           H  
ATOM    965  CA  THR A  61     -22.302  -9.200  -3.073  1.00  0.00           C  
ATOM    966  HA  THR A  61     -22.145  -8.955  -4.123  1.00  0.00           H  
ATOM    967  CB  THR A  61     -20.944  -9.606  -2.475  1.00  0.00           C  
ATOM    968  HB  THR A  61     -21.111 -10.294  -1.645  1.00  0.00           H  
ATOM    969  CG2 THR A  61     -20.041 -10.281  -3.506  1.00  0.00           C  
ATOM    970 HG21 THR A  61     -19.835  -9.592  -4.325  1.00  0.00           H  
ATOM    971 HG22 THR A  61     -19.103 -10.571  -3.039  1.00  0.00           H  
ATOM    972 HG23 THR A  61     -20.520 -11.175  -3.903  1.00  0.00           H  
ATOM    973  OG1 THR A  61     -20.234  -8.486  -1.977  1.00  0.00           O  
ATOM    974  HG1 THR A  61     -20.303  -7.776  -2.646  1.00  0.00           H  
ATOM    975  C   THR A  61     -23.290 -10.377  -3.044  1.00  0.00           C  
ATOM    976  O   THR A  61     -23.079 -11.348  -3.764  1.00  0.00           O  
ATOM    977  N   ARG A  62     -24.399 -10.313  -2.284  1.00  0.00           N  
ATOM    978  H   ARG A  62     -24.563  -9.469  -1.730  1.00  0.00           H  
ATOM    979  CA  ARG A  62     -25.511 -11.283  -2.388  1.00  0.00           C  
ATOM    980  HA  ARG A  62     -25.124 -12.298  -2.289  1.00  0.00           H  
ATOM    981  CB  ARG A  62     -26.553 -11.039  -1.282  1.00  0.00           C  
ATOM    982  HB2 ARG A  62     -26.992 -10.054  -1.438  1.00  0.00           H  
ATOM    983  HB3 ARG A  62     -27.355 -11.772  -1.388  1.00  0.00           H  
ATOM    984  CG  ARG A  62     -25.987 -11.148   0.147  1.00  0.00           C  
ATOM    985  HG2 ARG A  62     -25.690 -12.181   0.331  1.00  0.00           H  
ATOM    986  HG3 ARG A  62     -25.106 -10.516   0.258  1.00  0.00           H  
ATOM    987  CD  ARG A  62     -27.016 -10.730   1.209  1.00  0.00           C  
ATOM    988  HD2 ARG A  62     -27.900 -11.362   1.115  1.00  0.00           H  
ATOM    989  HD3 ARG A  62     -26.574 -10.881   2.196  1.00  0.00           H  
ATOM    990  NE  ARG A  62     -27.401  -9.316   1.054  1.00  0.00           N  
ATOM    991  HE  ARG A  62     -27.050  -8.831   0.219  1.00  0.00           H  
ATOM    992  CZ  ARG A  62     -28.154  -8.573   1.838  1.00  0.00           C  
ATOM    993  NH1 ARG A  62     -28.604  -9.004   2.982  1.00  0.00           N  
ATOM    994 HH11 ARG A  62     -28.374  -9.939   3.255  1.00  0.00           H  
ATOM    995 HH12 ARG A  62     -29.160  -8.403   3.557  1.00  0.00           H  
ATOM    996  NH2 ARG A  62     -28.472  -7.371   1.472  1.00  0.00           N  
ATOM    997 HH21 ARG A  62     -28.183  -7.111   0.520  1.00  0.00           H  
ATOM    998 HH22 ARG A  62     -29.053  -6.768   2.014  1.00  0.00           H  
ATOM    999  C   ARG A  62     -26.204 -11.217  -3.754  1.00  0.00           C  
ATOM   1000  O   ARG A  62     -26.688 -12.241  -4.228  1.00  0.00           O  
ATOM   1001  N   CYS A  63     -26.170 -10.066  -4.433  1.00  0.00           N  
ATOM   1002  H   CYS A  63     -25.718  -9.270  -4.000  1.00  0.00           H  
ATOM   1003  CA  CYS A  63     -26.694  -9.885  -5.796  1.00  0.00           C  
ATOM   1004  HA  CYS A  63     -27.699 -10.311  -5.829  1.00  0.00           H  
ATOM   1005  CB  CYS A  63     -26.815  -8.382  -6.098  1.00  0.00           C  
ATOM   1006  HB2 CYS A  63     -25.835  -7.904  -6.063  1.00  0.00           H  
ATOM   1007  HB3 CYS A  63     -27.225  -8.268  -7.101  1.00  0.00           H  
ATOM   1008  SG  CYS A  63     -27.935  -7.559  -4.929  1.00  0.00           S  
ATOM   1009  HG  CYS A  63     -27.104  -7.522  -3.879  1.00  0.00           H  
ATOM   1010  C   CYS A  63     -25.883 -10.621  -6.891  1.00  0.00           C  
ATOM   1011  O   CYS A  63     -26.113 -10.406  -8.081  1.00  0.00           O  
ATOM   1012  N   LEU A  64     -24.914 -11.460  -6.506  1.00  0.00           N  
ATOM   1013  H   LEU A  64     -24.725 -11.533  -5.517  1.00  0.00           H  
ATOM   1014  CA  LEU A  64     -24.122 -12.316  -7.389  1.00  0.00           C  
ATOM   1015  HA  LEU A  64     -23.876 -11.770  -8.297  1.00  0.00           H  
ATOM   1016  CB  LEU A  64     -22.829 -12.626  -6.619  1.00  0.00           C  
ATOM   1017  HB2 LEU A  64     -22.315 -11.686  -6.406  1.00  0.00           H  
ATOM   1018  HB3 LEU A  64     -23.107 -13.086  -5.669  1.00  0.00           H  
ATOM   1019  CG  LEU A  64     -21.856 -13.578  -7.323  1.00  0.00           C  
ATOM   1020  HG  LEU A  64     -22.348 -14.524  -7.525  1.00  0.00           H  
ATOM   1021  CD1 LEU A  64     -21.345 -12.999  -8.636  1.00  0.00           C  
ATOM   1022 HD11 LEU A  64     -21.021 -11.972  -8.485  1.00  0.00           H  
ATOM   1023 HD12 LEU A  64     -22.142 -13.014  -9.378  1.00  0.00           H  
ATOM   1024 HD13 LEU A  64     -20.518 -13.595  -9.015  1.00  0.00           H  
ATOM   1025  CD2 LEU A  64     -20.693 -13.862  -6.380  1.00  0.00           C  
ATOM   1026 HD21 LEU A  64     -20.209 -12.931  -6.095  1.00  0.00           H  
ATOM   1027 HD22 LEU A  64     -21.070 -14.347  -5.482  1.00  0.00           H  
ATOM   1028 HD23 LEU A  64     -19.986 -14.526  -6.870  1.00  0.00           H  
ATOM   1029  C   LEU A  64     -24.830 -13.614  -7.812  1.00  0.00           C  
ATOM   1030  O   LEU A  64     -24.545 -14.139  -8.885  1.00  0.00           O  
ATOM   1031  N   GLY A  65     -25.683 -14.174  -6.947  1.00  0.00           N  
ATOM   1032  H   GLY A  65     -25.904 -13.662  -6.103  1.00  0.00           H  
ATOM   1033  CA  GLY A  65     -26.379 -15.454  -7.165  1.00  0.00           C  
ATOM   1034  HA2 GLY A  65     -27.119 -15.586  -6.375  1.00  0.00           H  
ATOM   1035  HA3 GLY A  65     -26.910 -15.404  -8.116  1.00  0.00           H  
ATOM   1036  C   GLY A  65     -25.500 -16.722  -7.190  1.00  0.00           C  
ATOM   1037  O   GLY A  65     -26.037 -17.822  -7.286  1.00  0.00           O  
ATOM   1038  N   ALA A  66     -24.171 -16.604  -7.111  1.00  0.00           N  
ATOM   1039  H   ALA A  66     -23.783 -15.676  -7.081  1.00  0.00           H  
ATOM   1040  CA  ALA A  66     -23.256 -17.745  -7.167  1.00  0.00           C  
ATOM   1041  HA  ALA A  66     -23.555 -18.365  -8.015  1.00  0.00           H  
ATOM   1042  CB  ALA A  66     -21.828 -17.254  -7.434  1.00  0.00           C  
ATOM   1043  HB1 ALA A  66     -21.159 -18.106  -7.550  1.00  0.00           H  
ATOM   1044  HB2 ALA A  66     -21.801 -16.662  -8.349  1.00  0.00           H  
ATOM   1045  HB3 ALA A  66     -21.482 -16.654  -6.592  1.00  0.00           H  
ATOM   1046  C   ALA A  66     -23.294 -18.627  -5.904  1.00  0.00           C  
ATOM   1047  O   ALA A  66     -23.448 -18.145  -4.783  1.00  0.00           O  
ATOM   1048  N   THR A  67     -23.055 -19.928  -6.098  1.00  0.00           N  
ATOM   1049  H   THR A  67     -22.922 -20.235  -7.047  1.00  0.00           H  
ATOM   1050  CA  THR A  67     -22.866 -20.914  -5.018  1.00  0.00           C  
ATOM   1051  HA  THR A  67     -23.766 -20.909  -4.402  1.00  0.00           H  
ATOM   1052  CB  THR A  67     -22.710 -22.331  -5.598  1.00  0.00           C  
ATOM   1053  HB  THR A  67     -23.622 -22.597  -6.133  1.00  0.00           H  
ATOM   1054  CG2 THR A  67     -21.507 -22.501  -6.532  1.00  0.00           C  
ATOM   1055 HG21 THR A  67     -21.586 -21.824  -7.383  1.00  0.00           H  
ATOM   1056 HG22 THR A  67     -20.583 -22.293  -5.992  1.00  0.00           H  
ATOM   1057 HG23 THR A  67     -21.478 -23.525  -6.903  1.00  0.00           H  
ATOM   1058  OG1 THR A  67     -22.503 -23.256  -4.561  1.00  0.00           O  
ATOM   1059  HG1 THR A  67     -22.663 -24.137  -4.912  1.00  0.00           H  
ATOM   1060  C   THR A  67     -21.681 -20.563  -4.105  1.00  0.00           C  
ATOM   1061  O   THR A  67     -20.706 -19.946  -4.546  1.00  0.00           O  
ATOM   1062  N   ALA A  68     -21.734 -20.999  -2.840  1.00  0.00           N  
ATOM   1063  H   ALA A  68     -22.530 -21.558  -2.574  1.00  0.00           H  
ATOM   1064  CA  ALA A  68     -20.738 -20.706  -1.804  1.00  0.00           C  
ATOM   1065  HA  ALA A  68     -20.793 -19.643  -1.573  1.00  0.00           H  
ATOM   1066  CB  ALA A  68     -21.126 -21.483  -0.541  1.00  0.00           C  
ATOM   1067  HB1 ALA A  68     -22.134 -21.207  -0.226  1.00  0.00           H  
ATOM   1068  HB2 ALA A  68     -21.088 -22.557  -0.732  1.00  0.00           H  
ATOM   1069  HB3 ALA A  68     -20.430 -21.241   0.263  1.00  0.00           H  
ATOM   1070  C   ALA A  68     -19.286 -21.012  -2.226  1.00  0.00           C  
ATOM   1071  O   ALA A  68     -18.390 -20.230  -1.926  1.00  0.00           O  
ATOM   1072  N   GLN A  69     -19.053 -22.084  -2.996  1.00  0.00           N  
ATOM   1073  H   GLN A  69     -19.809 -22.754  -3.095  1.00  0.00           H  
ATOM   1074  CA  GLN A  69     -17.745 -22.437  -3.576  1.00  0.00           C  
ATOM   1075  HA  GLN A  69     -17.027 -22.533  -2.761  1.00  0.00           H  
ATOM   1076  CB  GLN A  69     -17.867 -23.796  -4.303  1.00  0.00           C  
ATOM   1077  HB2 GLN A  69     -18.869 -23.912  -4.720  1.00  0.00           H  
ATOM   1078  HB3 GLN A  69     -17.170 -23.815  -5.142  1.00  0.00           H  
ATOM   1079  CG  GLN A  69     -17.525 -25.009  -3.420  1.00  0.00           C  
ATOM   1080  HG2 GLN A  69     -17.473 -25.894  -4.055  1.00  0.00           H  
ATOM   1081  HG3 GLN A  69     -16.538 -24.863  -2.982  1.00  0.00           H  
ATOM   1082  CD  GLN A  69     -18.526 -25.303  -2.306  1.00  0.00           C  
ATOM   1083  OE1 GLN A  69     -19.621 -24.773  -2.246  1.00  0.00           O  
ATOM   1084  NE2 GLN A  69     -18.184 -26.175  -1.383  1.00  0.00           N  
ATOM   1085 HE21 GLN A  69     -18.868 -26.354  -0.667  1.00  0.00           H  
ATOM   1086 HE22 GLN A  69     -17.311 -26.668  -1.422  1.00  0.00           H  
ATOM   1087  C   GLN A  69     -17.148 -21.386  -4.543  1.00  0.00           C  
ATOM   1088  O   GLN A  69     -15.961 -21.476  -4.872  1.00  0.00           O  
ATOM   1089  N   GLN A  70     -17.932 -20.413  -5.017  1.00  0.00           N  
ATOM   1090  H   GLN A  70     -18.902 -20.411  -4.716  1.00  0.00           H  
ATOM   1091  CA  GLN A  70     -17.498 -19.349  -5.937  1.00  0.00           C  
ATOM   1092  HA  GLN A  70     -16.416 -19.393  -6.058  1.00  0.00           H  
ATOM   1093  CB  GLN A  70     -18.136 -19.574  -7.322  1.00  0.00           C  
ATOM   1094  HB2 GLN A  70     -19.219 -19.541  -7.200  1.00  0.00           H  
ATOM   1095  HB3 GLN A  70     -17.856 -18.752  -7.982  1.00  0.00           H  
ATOM   1096  CG  GLN A  70     -17.778 -20.912  -8.009  1.00  0.00           C  
ATOM   1097  HG2 GLN A  70     -17.978 -21.741  -7.330  1.00  0.00           H  
ATOM   1098  HG3 GLN A  70     -18.444 -21.035  -8.863  1.00  0.00           H  
ATOM   1099  CD  GLN A  70     -16.343 -21.030  -8.532  1.00  0.00           C  
ATOM   1100  OE1 GLN A  70     -15.604 -20.065  -8.696  1.00  0.00           O  
ATOM   1101  NE2 GLN A  70     -15.888 -22.215  -8.873  1.00  0.00           N  
ATOM   1102 HE21 GLN A  70     -14.964 -22.238  -9.270  1.00  0.00           H  
ATOM   1103 HE22 GLN A  70     -16.464 -23.037  -8.783  1.00  0.00           H  
ATOM   1104  C   GLN A  70     -17.811 -17.935  -5.403  1.00  0.00           C  
ATOM   1105  O   GLN A  70     -17.128 -16.983  -5.771  1.00  0.00           O  
ATOM   1106  N   PHE A  71     -18.787 -17.784  -4.499  1.00  0.00           N  
ATOM   1107  H   PHE A  71     -19.356 -18.594  -4.278  1.00  0.00           H  
ATOM   1108  CA  PHE A  71     -19.170 -16.506  -3.878  1.00  0.00           C  
ATOM   1109  HA  PHE A  71     -19.572 -15.849  -4.646  1.00  0.00           H  
ATOM   1110  CB  PHE A  71     -20.279 -16.800  -2.851  1.00  0.00           C  
ATOM   1111  HB2 PHE A  71     -21.175 -17.119  -3.385  1.00  0.00           H  
ATOM   1112  HB3 PHE A  71     -19.961 -17.638  -2.232  1.00  0.00           H  
ATOM   1113  CG  PHE A  71     -20.643 -15.653  -1.922  1.00  0.00           C  
ATOM   1114  CD1 PHE A  71     -21.588 -14.687  -2.317  1.00  0.00           C  
ATOM   1115  HD1 PHE A  71     -22.059 -14.753  -3.287  1.00  0.00           H  
ATOM   1116  CE1 PHE A  71     -21.950 -13.652  -1.437  1.00  0.00           C  
ATOM   1117  HE1 PHE A  71     -22.692 -12.930  -1.741  1.00  0.00           H  
ATOM   1118  CZ  PHE A  71     -21.373 -13.577  -0.157  1.00  0.00           C  
ATOM   1119  HZ  PHE A  71     -21.677 -12.798   0.525  1.00  0.00           H  
ATOM   1120  CE2 PHE A  71     -20.430 -14.542   0.243  1.00  0.00           C  
ATOM   1121  HE2 PHE A  71     -20.005 -14.507   1.236  1.00  0.00           H  
ATOM   1122  CD2 PHE A  71     -20.068 -15.578  -0.637  1.00  0.00           C  
ATOM   1123  HD2 PHE A  71     -19.361 -16.331  -0.316  1.00  0.00           H  
ATOM   1124  C   PHE A  71     -17.987 -15.766  -3.225  1.00  0.00           C  
ATOM   1125  O   PHE A  71     -17.776 -14.574  -3.461  1.00  0.00           O  
ATOM   1126  N   HIE A  72     -17.173 -16.474  -2.434  1.00  0.00           N  
ATOM   1127  H   HIE A  72     -17.348 -17.466  -2.307  1.00  0.00           H  
ATOM   1128  CA  HIE A  72     -15.997 -15.892  -1.776  1.00  0.00           C  
ATOM   1129  HA  HIE A  72     -16.288 -14.939  -1.333  1.00  0.00           H  
ATOM   1130  CB  HIE A  72     -15.529 -16.819  -0.645  1.00  0.00           C  
ATOM   1131  HB2 HIE A  72     -14.784 -16.284  -0.055  1.00  0.00           H  
ATOM   1132  HB3 HIE A  72     -16.372 -17.040   0.010  1.00  0.00           H  
ATOM   1133  CG  HIE A  72     -14.922 -18.125  -1.097  1.00  0.00           C  
ATOM   1134  ND1 HIE A  72     -15.408 -18.939  -2.122  1.00  0.00           N  
ATOM   1135  CE1 HIE A  72     -14.660 -20.051  -2.092  1.00  0.00           C  
ATOM   1136  HE1 HIE A  72     -14.803 -20.902  -2.744  1.00  0.00           H  
ATOM   1137  NE2 HIE A  72     -13.723 -19.963  -1.133  1.00  0.00           N  
ATOM   1138  HE2 HIE A  72     -13.062 -20.686  -0.885  1.00  0.00           H  
ATOM   1139  CD2 HIE A  72     -13.877 -18.756  -0.490  1.00  0.00           C  
ATOM   1140  HD2 HIE A  72     -13.326 -18.398   0.369  1.00  0.00           H  
ATOM   1141  C   HIE A  72     -14.874 -15.592  -2.775  1.00  0.00           C  
ATOM   1142  O   HIE A  72     -14.260 -14.529  -2.697  1.00  0.00           O  
ATOM   1143  N   ARG A  73     -14.659 -16.468  -3.768  1.00  0.00           N  
ATOM   1144  H   ARG A  73     -15.192 -17.329  -3.741  1.00  0.00           H  
ATOM   1145  CA  ARG A  73     -13.703 -16.236  -4.865  1.00  0.00           C  
ATOM   1146  HA  ARG A  73     -12.712 -16.079  -4.439  1.00  0.00           H  
ATOM   1147  CB  ARG A  73     -13.658 -17.425  -5.834  1.00  0.00           C  
ATOM   1148  HB2 ARG A  73     -14.640 -17.587  -6.280  1.00  0.00           H  
ATOM   1149  HB3 ARG A  73     -12.976 -17.141  -6.624  1.00  0.00           H  
ATOM   1150  CG  ARG A  73     -13.140 -18.747  -5.267  1.00  0.00           C  
ATOM   1151  HG2 ARG A  73     -12.212 -18.571  -4.721  1.00  0.00           H  
ATOM   1152  HG3 ARG A  73     -13.884 -19.179  -4.598  1.00  0.00           H  
ATOM   1153  CD  ARG A  73     -12.881 -19.699  -6.444  1.00  0.00           C  
ATOM   1154  HD2 ARG A  73     -13.832 -19.915  -6.933  1.00  0.00           H  
ATOM   1155  HD3 ARG A  73     -12.235 -19.213  -7.178  1.00  0.00           H  
ATOM   1156  NE  ARG A  73     -12.268 -20.963  -6.010  1.00  0.00           N  
ATOM   1157  HE  ARG A  73     -12.903 -21.727  -5.864  1.00  0.00           H  
ATOM   1158  CZ  ARG A  73     -10.978 -21.192  -5.836  1.00  0.00           C  
ATOM   1159  NH1 ARG A  73     -10.057 -20.281  -6.007  1.00  0.00           N  
ATOM   1160 HH11 ARG A  73     -10.308 -19.401  -6.435  1.00  0.00           H  
ATOM   1161 HH12 ARG A  73      -9.082 -20.487  -5.878  1.00  0.00           H  
ATOM   1162  NH2 ARG A  73     -10.579 -22.375  -5.468  1.00  0.00           N  
ATOM   1163 HH21 ARG A  73      -9.601 -22.558  -5.346  1.00  0.00           H  
ATOM   1164 HH22 ARG A  73     -11.245 -23.115  -5.361  1.00  0.00           H  
ATOM   1165  C   ARG A  73     -14.034 -14.974  -5.665  1.00  0.00           C  
ATOM   1166  O   ARG A  73     -13.140 -14.174  -5.931  1.00  0.00           O  
ATOM   1167  N   HIE A  74     -15.312 -14.759  -5.985  1.00  0.00           N  
ATOM   1168  H   HIE A  74     -15.987 -15.489  -5.776  1.00  0.00           H  
ATOM   1169  CA  HIE A  74     -15.775 -13.536  -6.648  1.00  0.00           C  
ATOM   1170  HA  HIE A  74     -15.197 -13.387  -7.561  1.00  0.00           H  
ATOM   1171  CB  HIE A  74     -17.243 -13.676  -7.051  1.00  0.00           C  
ATOM   1172  HB2 HIE A  74     -17.384 -14.627  -7.568  1.00  0.00           H  
ATOM   1173  HB3 HIE A  74     -17.858 -13.679  -6.150  1.00  0.00           H  
ATOM   1174  CG  HIE A  74     -17.699 -12.571  -7.974  1.00  0.00           C  
ATOM   1175  ND1 HIE A  74     -17.459 -12.521  -9.348  1.00  0.00           N  
ATOM   1176  CE1 HIE A  74     -18.077 -11.417  -9.792  1.00  0.00           C  
ATOM   1177  HE1 HIE A  74     -18.131 -11.113 -10.827  1.00  0.00           H  
ATOM   1178  NE2 HIE A  74     -18.671 -10.770  -8.778  1.00  0.00           N  
ATOM   1179  HE2 HIE A  74     -19.290  -9.964  -8.879  1.00  0.00           H  
ATOM   1180  CD2 HIE A  74     -18.431 -11.478  -7.622  1.00  0.00           C  
ATOM   1181  HD2 HIE A  74     -18.784 -11.238  -6.632  1.00  0.00           H  
ATOM   1182  C   HIE A  74     -15.572 -12.289  -5.780  1.00  0.00           C  
ATOM   1183  O   HIE A  74     -15.273 -11.226  -6.309  1.00  0.00           O  
ATOM   1184  N   LYS A  75     -15.640 -12.407  -4.449  1.00  0.00           N  
ATOM   1185  H   LYS A  75     -15.975 -13.284  -4.066  1.00  0.00           H  
ATOM   1186  CA  LYS A  75     -15.291 -11.308  -3.533  1.00  0.00           C  
ATOM   1187  HA  LYS A  75     -15.824 -10.423  -3.888  1.00  0.00           H  
ATOM   1188  CB  LYS A  75     -15.780 -11.656  -2.117  1.00  0.00           C  
ATOM   1189  HB2 LYS A  75     -16.566 -12.413  -2.178  1.00  0.00           H  
ATOM   1190  HB3 LYS A  75     -14.962 -12.059  -1.517  1.00  0.00           H  
ATOM   1191  CG  LYS A  75     -16.361 -10.403  -1.454  1.00  0.00           C  
ATOM   1192  HG2 LYS A  75     -15.554  -9.707  -1.216  1.00  0.00           H  
ATOM   1193  HG3 LYS A  75     -17.041  -9.920  -2.157  1.00  0.00           H  
ATOM   1194  CD  LYS A  75     -17.147 -10.739  -0.184  1.00  0.00           C  
ATOM   1195  HD2 LYS A  75     -17.858 -11.540  -0.397  1.00  0.00           H  
ATOM   1196  HD3 LYS A  75     -16.461 -11.057   0.603  1.00  0.00           H  
ATOM   1197  CE  LYS A  75     -17.906  -9.475   0.230  1.00  0.00           C  
ATOM   1198  HE2 LYS A  75     -17.185  -8.684   0.455  1.00  0.00           H  
ATOM   1199  HE3 LYS A  75     -18.501  -9.141  -0.628  1.00  0.00           H  
ATOM   1200  NZ  LYS A  75     -18.799  -9.715   1.385  1.00  0.00           N  
ATOM   1201  HZ1 LYS A  75     -19.469 -10.436   1.151  1.00  0.00           H  
ATOM   1202  HZ2 LYS A  75     -18.270  -9.999   2.200  1.00  0.00           H  
ATOM   1203  HZ3 LYS A  75     -19.304  -8.864   1.596  1.00  0.00           H  
ATOM   1204  C   LYS A  75     -13.802 -10.925  -3.566  1.00  0.00           C  
ATOM   1205  O   LYS A  75     -13.481  -9.741  -3.485  1.00  0.00           O  
ATOM   1206  N   GLN A  76     -12.908 -11.894  -3.770  1.00  0.00           N  
ATOM   1207  H   GLN A  76     -13.237 -12.851  -3.761  1.00  0.00           H  
ATOM   1208  CA  GLN A  76     -11.491 -11.630  -4.078  1.00  0.00           C  
ATOM   1209  HA  GLN A  76     -11.100 -10.907  -3.361  1.00  0.00           H  
ATOM   1210  CB  GLN A  76     -10.656 -12.917  -3.986  1.00  0.00           C  
ATOM   1211  HB2 GLN A  76     -11.064 -13.651  -4.674  1.00  0.00           H  
ATOM   1212  HB3 GLN A  76      -9.639 -12.697  -4.314  1.00  0.00           H  
ATOM   1213  CG  GLN A  76     -10.583 -13.554  -2.594  1.00  0.00           C  
ATOM   1214  HG2 GLN A  76     -10.117 -14.534  -2.696  1.00  0.00           H  
ATOM   1215  HG3 GLN A  76     -11.586 -13.699  -2.192  1.00  0.00           H  
ATOM   1216  CD  GLN A  76      -9.768 -12.711  -1.619  1.00  0.00           C  
ATOM   1217  OE1 GLN A  76     -10.147 -11.621  -1.226  1.00  0.00           O  
ATOM   1218  NE2 GLN A  76      -8.632 -13.193  -1.169  1.00  0.00           N  
ATOM   1219 HE21 GLN A  76      -8.089 -12.589  -0.575  1.00  0.00           H  
ATOM   1220 HE22 GLN A  76      -8.257 -14.052  -1.529  1.00  0.00           H  
ATOM   1221  C   GLN A  76     -11.311 -11.016  -5.473  1.00  0.00           C  
ATOM   1222  O   GLN A  76     -10.594 -10.026  -5.616  1.00  0.00           O  
ATOM   1223  N   LEU A  77     -11.998 -11.562  -6.487  1.00  0.00           N  
ATOM   1224  H   LEU A  77     -12.542 -12.396  -6.290  1.00  0.00           H  
ATOM   1225  CA  LEU A  77     -12.024 -11.043  -7.861  1.00  0.00           C  
ATOM   1226  HA  LEU A  77     -11.026 -11.136  -8.289  1.00  0.00           H  
ATOM   1227  CB  LEU A  77     -13.003 -11.903  -8.697  1.00  0.00           C  
ATOM   1228  HB2 LEU A  77     -12.867 -12.960  -8.460  1.00  0.00           H  
ATOM   1229  HB3 LEU A  77     -14.016 -11.636  -8.407  1.00  0.00           H  
ATOM   1230  CG  LEU A  77     -12.886 -11.719 -10.222  1.00  0.00           C  
ATOM   1231  HG  LEU A  77     -12.565 -10.702 -10.447  1.00  0.00           H  
ATOM   1232  CD1 LEU A  77     -11.880 -12.711 -10.808  1.00  0.00           C  
ATOM   1233 HD11 LEU A  77     -10.936 -12.653 -10.270  1.00  0.00           H  
ATOM   1234 HD12 LEU A  77     -12.262 -13.726 -10.734  1.00  0.00           H  
ATOM   1235 HD13 LEU A  77     -11.706 -12.476 -11.859  1.00  0.00           H  
ATOM   1236  CD2 LEU A  77     -14.228 -11.967 -10.919  1.00  0.00           C  
ATOM   1237 HD21 LEU A  77     -14.967 -11.252 -10.555  1.00  0.00           H  
ATOM   1238 HD22 LEU A  77     -14.115 -11.837 -11.997  1.00  0.00           H  
ATOM   1239 HD23 LEU A  77     -14.582 -12.976 -10.710  1.00  0.00           H  
ATOM   1240  C   LEU A  77     -12.403  -9.551  -7.863  1.00  0.00           C  
ATOM   1241  O   LEU A  77     -11.680  -8.731  -8.419  1.00  0.00           O  
ATOM   1242  N   ILE A  78     -13.465  -9.183  -7.134  1.00  0.00           N  
ATOM   1243  H   ILE A  78     -14.031  -9.919  -6.723  1.00  0.00           H  
ATOM   1244  CA  ILE A  78     -13.891  -7.794  -6.910  1.00  0.00           C  
ATOM   1245  HA  ILE A  78     -14.089  -7.333  -7.879  1.00  0.00           H  
ATOM   1246  CB  ILE A  78     -15.206  -7.774  -6.091  1.00  0.00           C  
ATOM   1247  HB  ILE A  78     -15.125  -8.504  -5.286  1.00  0.00           H  
ATOM   1248  CG2 ILE A  78     -15.485  -6.401  -5.446  1.00  0.00           C  
ATOM   1249 HG21 ILE A  78     -14.737  -6.175  -4.688  1.00  0.00           H  
ATOM   1250 HG22 ILE A  78     -15.469  -5.620  -6.205  1.00  0.00           H  
ATOM   1251 HG23 ILE A  78     -16.450  -6.388  -4.943  1.00  0.00           H  
ATOM   1252  CG1 ILE A  78     -16.372  -8.186  -7.015  1.00  0.00           C  
ATOM   1253 HG12 ILE A  78     -16.498  -7.421  -7.776  1.00  0.00           H  
ATOM   1254 HG13 ILE A  78     -16.122  -9.115  -7.528  1.00  0.00           H  
ATOM   1255  CD1 ILE A  78     -17.706  -8.405  -6.290  1.00  0.00           C  
ATOM   1256 HD11 ILE A  78     -18.085  -7.473  -5.875  1.00  0.00           H  
ATOM   1257 HD12 ILE A  78     -18.436  -8.768  -7.006  1.00  0.00           H  
ATOM   1258 HD13 ILE A  78     -17.584  -9.143  -5.497  1.00  0.00           H  
ATOM   1259  C   ILE A  78     -12.784  -6.960  -6.253  1.00  0.00           C  
ATOM   1260  O   ILE A  78     -12.468  -5.877  -6.744  1.00  0.00           O  
ATOM   1261  N   ARG A  79     -12.151  -7.441  -5.173  1.00  0.00           N  
ATOM   1262  H   ARG A  79     -12.427  -8.351  -4.818  1.00  0.00           H  
ATOM   1263  CA  ARG A  79     -11.047  -6.711  -4.512  1.00  0.00           C  
ATOM   1264  HA  ARG A  79     -11.397  -5.707  -4.273  1.00  0.00           H  
ATOM   1265  CB  ARG A  79     -10.622  -7.414  -3.208  1.00  0.00           C  
ATOM   1266  HB2 ARG A  79     -10.588  -8.492  -3.372  1.00  0.00           H  
ATOM   1267  HB3 ARG A  79      -9.613  -7.097  -2.946  1.00  0.00           H  
ATOM   1268  CG  ARG A  79     -11.544  -7.116  -2.006  1.00  0.00           C  
ATOM   1269  HG2 ARG A  79     -12.562  -7.410  -2.262  1.00  0.00           H  
ATOM   1270  HG3 ARG A  79     -11.226  -7.746  -1.176  1.00  0.00           H  
ATOM   1271  CD  ARG A  79     -11.553  -5.647  -1.524  1.00  0.00           C  
ATOM   1272  HD2 ARG A  79     -11.974  -5.018  -2.308  1.00  0.00           H  
ATOM   1273  HD3 ARG A  79     -12.219  -5.572  -0.662  1.00  0.00           H  
ATOM   1274  NE  ARG A  79     -10.203  -5.154  -1.171  1.00  0.00           N  
ATOM   1275  HE  ARG A  79      -9.582  -4.887  -1.922  1.00  0.00           H  
ATOM   1276  CZ  ARG A  79      -9.676  -5.043   0.039  1.00  0.00           C  
ATOM   1277  NH1 ARG A  79     -10.371  -5.073   1.136  1.00  0.00           N  
ATOM   1278 HH11 ARG A  79     -11.301  -4.648   1.062  1.00  0.00           H  
ATOM   1279 HH12 ARG A  79      -9.903  -4.936   2.010  1.00  0.00           H  
ATOM   1280  NH2 ARG A  79      -8.397  -4.875   0.162  1.00  0.00           N  
ATOM   1281 HH21 ARG A  79      -7.888  -4.592  -0.670  1.00  0.00           H  
ATOM   1282 HH22 ARG A  79      -8.003  -4.572   1.048  1.00  0.00           H  
ATOM   1283  C   ARG A  79      -9.850  -6.471  -5.437  1.00  0.00           C  
ATOM   1284  O   ARG A  79      -9.230  -5.416  -5.333  1.00  0.00           O  
ATOM   1285  N   PHE A  80      -9.545  -7.375  -6.373  1.00  0.00           N  
ATOM   1286  H   PHE A  80     -10.054  -8.253  -6.375  1.00  0.00           H  
ATOM   1287  CA  PHE A  80      -8.576  -7.107  -7.444  1.00  0.00           C  
ATOM   1288  HA  PHE A  80      -7.692  -6.647  -7.005  1.00  0.00           H  
ATOM   1289  CB  PHE A  80      -8.135  -8.407  -8.134  1.00  0.00           C  
ATOM   1290  HB2 PHE A  80      -9.019  -8.932  -8.493  1.00  0.00           H  
ATOM   1291  HB3 PHE A  80      -7.542  -8.125  -9.003  1.00  0.00           H  
ATOM   1292  CG  PHE A  80      -7.292  -9.357  -7.301  1.00  0.00           C  
ATOM   1293  CD1 PHE A  80      -7.799 -10.609  -6.905  1.00  0.00           C  
ATOM   1294  HD1 PHE A  80      -8.800 -10.899  -7.184  1.00  0.00           H  
ATOM   1295  CE1 PHE A  80      -7.003 -11.488  -6.148  1.00  0.00           C  
ATOM   1296  HE1 PHE A  80      -7.387 -12.453  -5.842  1.00  0.00           H  
ATOM   1297  CZ  PHE A  80      -5.698 -11.122  -5.784  1.00  0.00           C  
ATOM   1298  HZ  PHE A  80      -5.085 -11.806  -5.206  1.00  0.00           H  
ATOM   1299  CE2 PHE A  80      -5.178  -9.884  -6.199  1.00  0.00           C  
ATOM   1300  HE2 PHE A  80      -4.158  -9.626  -5.946  1.00  0.00           H  
ATOM   1301  CD2 PHE A  80      -5.969  -9.012  -6.969  1.00  0.00           C  
ATOM   1302  HD2 PHE A  80      -5.558  -8.075  -7.306  1.00  0.00           H  
ATOM   1303  C   PHE A  80      -9.114  -6.110  -8.487  1.00  0.00           C  
ATOM   1304  O   PHE A  80      -8.415  -5.152  -8.811  1.00  0.00           O  
ATOM   1305  N   LEU A  81     -10.346  -6.276  -8.990  1.00  0.00           N  
ATOM   1306  H   LEU A  81     -10.896  -7.071  -8.675  1.00  0.00           H  
ATOM   1307  CA  LEU A  81     -10.947  -5.370  -9.988  1.00  0.00           C  
ATOM   1308  HA  LEU A  81     -10.320  -5.365 -10.875  1.00  0.00           H  
ATOM   1309  CB  LEU A  81     -12.354  -5.864 -10.392  1.00  0.00           C  
ATOM   1310  HB2 LEU A  81     -12.932  -6.052  -9.486  1.00  0.00           H  
ATOM   1311  HB3 LEU A  81     -12.851  -5.058 -10.932  1.00  0.00           H  
ATOM   1312  CG  LEU A  81     -12.401  -7.119 -11.289  1.00  0.00           C  
ATOM   1313  HG  LEU A  81     -11.863  -7.939 -10.819  1.00  0.00           H  
ATOM   1314  CD1 LEU A  81     -13.850  -7.549 -11.519  1.00  0.00           C  
ATOM   1315 HD11 LEU A  81     -14.340  -7.716 -10.560  1.00  0.00           H  
ATOM   1316 HD12 LEU A  81     -14.387  -6.775 -12.066  1.00  0.00           H  
ATOM   1317 HD13 LEU A  81     -13.876  -8.479 -12.087  1.00  0.00           H  
ATOM   1318  CD2 LEU A  81     -11.788  -6.860 -12.664  1.00  0.00           C  
ATOM   1319 HD21 LEU A  81     -11.978  -7.708 -13.323  1.00  0.00           H  
ATOM   1320 HD22 LEU A  81     -12.224  -5.962 -13.098  1.00  0.00           H  
ATOM   1321 HD23 LEU A  81     -10.712  -6.745 -12.571  1.00  0.00           H  
ATOM   1322  C   LEU A  81     -10.995  -3.917  -9.481  1.00  0.00           C  
ATOM   1323  O   LEU A  81     -10.684  -2.999 -10.234  1.00  0.00           O  
ATOM   1324  N   LYS A  82     -11.262  -3.734  -8.181  1.00  0.00           N  
ATOM   1325  H   LYS A  82     -11.553  -4.565  -7.671  1.00  0.00           H  
ATOM   1326  CA  LYS A  82     -11.299  -2.461  -7.436  1.00  0.00           C  
ATOM   1327  HA  LYS A  82     -11.840  -1.731  -8.039  1.00  0.00           H  
ATOM   1328  CB  LYS A  82     -12.093  -2.730  -6.143  1.00  0.00           C  
ATOM   1329  HB2 LYS A  82     -12.991  -3.289  -6.414  1.00  0.00           H  
ATOM   1330  HB3 LYS A  82     -11.496  -3.353  -5.474  1.00  0.00           H  
ATOM   1331  CG  LYS A  82     -12.553  -1.472  -5.394  1.00  0.00           C  
ATOM   1332  HG2 LYS A  82     -11.692  -0.941  -4.989  1.00  0.00           H  
ATOM   1333  HG3 LYS A  82     -13.089  -0.820  -6.086  1.00  0.00           H  
ATOM   1334  CD  LYS A  82     -13.486  -1.864  -4.241  1.00  0.00           C  
ATOM   1335  HD2 LYS A  82     -14.315  -2.449  -4.644  1.00  0.00           H  
ATOM   1336  HD3 LYS A  82     -12.941  -2.470  -3.515  1.00  0.00           H  
ATOM   1337  CE  LYS A  82     -14.045  -0.614  -3.558  1.00  0.00           C  
ATOM   1338  HE2 LYS A  82     -13.245  -0.074  -3.047  1.00  0.00           H  
ATOM   1339  HE3 LYS A  82     -14.471   0.038  -4.327  1.00  0.00           H  
ATOM   1340  NZ  LYS A  82     -15.124  -0.966  -2.614  1.00  0.00           N  
ATOM   1341  HZ1 LYS A  82     -15.692  -0.150  -2.411  1.00  0.00           H  
ATOM   1342  HZ2 LYS A  82     -15.808  -1.544  -3.113  1.00  0.00           H  
ATOM   1343  HZ3 LYS A  82     -14.809  -1.430  -1.777  1.00  0.00           H  
ATOM   1344  C   LYS A  82      -9.924  -1.829  -7.175  1.00  0.00           C  
ATOM   1345  O   LYS A  82      -9.845  -0.669  -6.764  1.00  0.00           O  
ATOM   1346  N   ARG A  83      -8.830  -2.561  -7.421  1.00  0.00           N  
ATOM   1347  H   ARG A  83      -8.983  -3.524  -7.693  1.00  0.00           H  
ATOM   1348  CA  ARG A  83      -7.466  -2.009  -7.556  1.00  0.00           C  
ATOM   1349  HA  ARG A  83      -7.405  -1.036  -7.063  1.00  0.00           H  
ATOM   1350  CB  ARG A  83      -6.446  -2.949  -6.878  1.00  0.00           C  
ATOM   1351  HB2 ARG A  83      -6.572  -3.970  -7.243  1.00  0.00           H  
ATOM   1352  HB3 ARG A  83      -5.442  -2.619  -7.142  1.00  0.00           H  
ATOM   1353  CG  ARG A  83      -6.581  -2.923  -5.343  1.00  0.00           C  
ATOM   1354  HG2 ARG A  83      -6.636  -1.883  -5.023  1.00  0.00           H  
ATOM   1355  HG3 ARG A  83      -7.501  -3.421  -5.042  1.00  0.00           H  
ATOM   1356  CD  ARG A  83      -5.389  -3.547  -4.604  1.00  0.00           C  
ATOM   1357  HD2 ARG A  83      -4.487  -3.019  -4.911  1.00  0.00           H  
ATOM   1358  HD3 ARG A  83      -5.486  -3.381  -3.537  1.00  0.00           H  
ATOM   1359  NE  ARG A  83      -5.208  -4.987  -4.856  1.00  0.00           N  
ATOM   1360  HE  ARG A  83      -4.462  -5.194  -5.506  1.00  0.00           H  
ATOM   1361  CZ  ARG A  83      -5.790  -6.012  -4.254  1.00  0.00           C  
ATOM   1362  NH1 ARG A  83      -6.769  -5.897  -3.412  1.00  0.00           N  
ATOM   1363 HH11 ARG A  83      -7.093  -4.961  -3.165  1.00  0.00           H  
ATOM   1364 HH12 ARG A  83      -7.180  -6.696  -2.982  1.00  0.00           H  
ATOM   1365  NH2 ARG A  83      -5.354  -7.213  -4.487  1.00  0.00           N  
ATOM   1366 HH21 ARG A  83      -4.533  -7.333  -5.052  1.00  0.00           H  
ATOM   1367 HH22 ARG A  83      -5.779  -8.013  -4.053  1.00  0.00           H  
ATOM   1368  C   ARG A  83      -7.121  -1.735  -9.026  1.00  0.00           C  
ATOM   1369  O   ARG A  83      -6.636  -0.653  -9.357  1.00  0.00           O  
ATOM   1370  N   LEU A  84      -7.431  -2.691  -9.904  1.00  0.00           N  
ATOM   1371  H   LEU A  84      -7.859  -3.534  -9.540  1.00  0.00           H  
ATOM   1372  CA  LEU A  84      -7.148  -2.640 -11.338  1.00  0.00           C  
ATOM   1373  HA  LEU A  84      -6.069  -2.540 -11.465  1.00  0.00           H  
ATOM   1374  CB  LEU A  84      -7.598  -3.976 -11.960  1.00  0.00           C  
ATOM   1375  HB2 LEU A  84      -7.036  -4.785 -11.496  1.00  0.00           H  
ATOM   1376  HB3 LEU A  84      -8.650  -4.123 -11.719  1.00  0.00           H  
ATOM   1377  CG  LEU A  84      -7.451  -4.088 -13.488  1.00  0.00           C  
ATOM   1378  HG  LEU A  84      -8.093  -3.353 -13.971  1.00  0.00           H  
ATOM   1379  CD1 LEU A  84      -6.009  -3.890 -13.957  1.00  0.00           C  
ATOM   1380 HD11 LEU A  84      -5.706  -2.857 -13.788  1.00  0.00           H  
ATOM   1381 HD12 LEU A  84      -5.343  -4.556 -13.408  1.00  0.00           H  
ATOM   1382 HD13 LEU A  84      -5.938  -4.098 -15.023  1.00  0.00           H  
ATOM   1383  CD2 LEU A  84      -7.895  -5.480 -13.928  1.00  0.00           C  
ATOM   1384 HD21 LEU A  84      -7.927  -5.526 -15.016  1.00  0.00           H  
ATOM   1385 HD22 LEU A  84      -7.198  -6.228 -13.556  1.00  0.00           H  
ATOM   1386 HD23 LEU A  84      -8.892  -5.690 -13.547  1.00  0.00           H  
ATOM   1387  C   LEU A  84      -7.800  -1.434 -12.030  1.00  0.00           C  
ATOM   1388  O   LEU A  84      -7.105  -0.700 -12.728  1.00  0.00           O  
ATOM   1389  N   ASP A  85      -9.104  -1.213 -11.841  1.00  0.00           N  
ATOM   1390  H   ASP A  85      -9.635  -1.849 -11.249  1.00  0.00           H  
ATOM   1391  CA  ASP A  85      -9.824  -0.144 -12.538  1.00  0.00           C  
ATOM   1392  HA  ASP A  85      -9.544  -0.195 -13.590  1.00  0.00           H  
ATOM   1393  CB  ASP A  85     -11.348  -0.367 -12.499  1.00  0.00           C  
ATOM   1394  HB2 ASP A  85     -11.817   0.422 -13.087  1.00  0.00           H  
ATOM   1395  HB3 ASP A  85     -11.551  -1.318 -12.993  1.00  0.00           H  
ATOM   1396  CG  ASP A  85     -12.047  -0.398 -11.137  1.00  0.00           C  
ATOM   1397  OD1 ASP A  85     -13.198  -0.878 -11.067  1.00  0.00           O  
ATOM   1398  OD2 ASP A  85     -11.536   0.135 -10.133  1.00  0.00           O  
ATOM   1399  C   ASP A  85      -9.380   1.247 -12.066  1.00  0.00           C  
ATOM   1400  O   ASP A  85      -9.086   2.098 -12.903  1.00  0.00           O  
ATOM   1401  N   ARG A  86      -9.207   1.472 -10.755  1.00  0.00           N  
ATOM   1402  H   ARG A  86      -9.558   0.761 -10.119  1.00  0.00           H  
ATOM   1403  CA  ARG A  86      -8.737   2.765 -10.229  1.00  0.00           C  
ATOM   1404  HA  ARG A  86      -9.347   3.531 -10.715  1.00  0.00           H  
ATOM   1405  CB  ARG A  86      -9.022   2.912  -8.716  1.00  0.00           C  
ATOM   1406  HB2 ARG A  86      -9.026   3.981  -8.492  1.00  0.00           H  
ATOM   1407  HB3 ARG A  86     -10.032   2.541  -8.528  1.00  0.00           H  
ATOM   1408  CG  ARG A  86      -8.064   2.243  -7.707  1.00  0.00           C  
ATOM   1409  HG2 ARG A  86      -7.966   1.182  -7.927  1.00  0.00           H  
ATOM   1410  HG3 ARG A  86      -7.088   2.722  -7.783  1.00  0.00           H  
ATOM   1411  CD  ARG A  86      -8.614   2.422  -6.276  1.00  0.00           C  
ATOM   1412  HD2 ARG A  86      -8.934   3.459  -6.158  1.00  0.00           H  
ATOM   1413  HD3 ARG A  86      -9.493   1.793  -6.140  1.00  0.00           H  
ATOM   1414  NE  ARG A  86      -7.624   2.160  -5.213  1.00  0.00           N  
ATOM   1415  HE  ARG A  86      -7.015   2.952  -4.980  1.00  0.00           H  
ATOM   1416  CZ  ARG A  86      -7.566   1.147  -4.365  1.00  0.00           C  
ATOM   1417  NH1 ARG A  86      -8.313   0.086  -4.430  1.00  0.00           N  
ATOM   1418 HH11 ARG A  86      -8.950  -0.062  -5.201  1.00  0.00           H  
ATOM   1419 HH12 ARG A  86      -8.147  -0.620  -3.708  1.00  0.00           H  
ATOM   1420  NH2 ARG A  86      -6.734   1.167  -3.377  1.00  0.00           N  
ATOM   1421 HH21 ARG A  86      -6.147   1.994  -3.248  1.00  0.00           H  
ATOM   1422 HH22 ARG A  86      -6.764   0.427  -2.682  1.00  0.00           H  
ATOM   1423  C   ARG A  86      -7.307   3.090 -10.686  1.00  0.00           C  
ATOM   1424  O   ARG A  86      -7.065   4.227 -11.093  1.00  0.00           O  
ATOM   1425  N   ASN A  87      -6.394   2.110 -10.760  1.00  0.00           N  
ATOM   1426  H   ASN A  87      -6.643   1.175 -10.458  1.00  0.00           H  
ATOM   1427  CA  ASN A  87      -5.066   2.351 -11.346  1.00  0.00           C  
ATOM   1428  HA  ASN A  87      -4.691   3.292 -10.941  1.00  0.00           H  
ATOM   1429  CB  ASN A  87      -4.074   1.226 -10.958  1.00  0.00           C  
ATOM   1430  HB2 ASN A  87      -4.585   0.434 -10.414  1.00  0.00           H  
ATOM   1431  HB3 ASN A  87      -3.671   0.790 -11.867  1.00  0.00           H  
ATOM   1432  CG  ASN A  87      -2.896   1.687 -10.099  1.00  0.00           C  
ATOM   1433  OD1 ASN A  87      -2.941   2.677  -9.387  1.00  0.00           O  
ATOM   1434  ND2 ASN A  87      -1.792   0.977 -10.143  1.00  0.00           N  
ATOM   1435 HD21 ASN A  87      -1.039   1.211  -9.492  1.00  0.00           H  
ATOM   1436 HD22 ASN A  87      -1.674   0.246 -10.818  1.00  0.00           H  
ATOM   1437  C   ASN A  87      -5.138   2.577 -12.873  1.00  0.00           C  
ATOM   1438  O   ASN A  87      -4.451   3.466 -13.366  1.00  0.00           O  
ATOM   1439  N   LEU A  88      -5.974   1.852 -13.635  1.00  0.00           N  
ATOM   1440  H   LEU A  88      -6.538   1.130 -13.198  1.00  0.00           H  
ATOM   1441  CA  LEU A  88      -6.130   2.075 -15.087  1.00  0.00           C  
ATOM   1442  HA  LEU A  88      -5.140   2.067 -15.540  1.00  0.00           H  
ATOM   1443  CB  LEU A  88      -6.989   0.964 -15.722  1.00  0.00           C  
ATOM   1444  HB2 LEU A  88      -7.799   0.722 -15.032  1.00  0.00           H  
ATOM   1445  HB3 LEU A  88      -7.445   1.345 -16.638  1.00  0.00           H  
ATOM   1446  CG  LEU A  88      -6.216  -0.317 -16.077  1.00  0.00           C  
ATOM   1447  HG  LEU A  88      -5.591  -0.613 -15.234  1.00  0.00           H  
ATOM   1448  CD1 LEU A  88      -7.199  -1.445 -16.376  1.00  0.00           C  
ATOM   1449 HD11 LEU A  88      -7.847  -1.599 -15.515  1.00  0.00           H  
ATOM   1450 HD12 LEU A  88      -7.810  -1.202 -17.246  1.00  0.00           H  
ATOM   1451 HD13 LEU A  88      -6.636  -2.356 -16.560  1.00  0.00           H  
ATOM   1452  CD2 LEU A  88      -5.339  -0.143 -17.323  1.00  0.00           C  
ATOM   1453 HD21 LEU A  88      -4.763  -1.052 -17.488  1.00  0.00           H  
ATOM   1454 HD22 LEU A  88      -5.959   0.056 -18.196  1.00  0.00           H  
ATOM   1455 HD23 LEU A  88      -4.642   0.682 -17.185  1.00  0.00           H  
ATOM   1456  C   LEU A  88      -6.737   3.448 -15.418  1.00  0.00           C  
ATOM   1457  O   LEU A  88      -6.349   4.053 -16.417  1.00  0.00           O  
ATOM   1458  N   TRP A  89      -7.644   3.959 -14.582  1.00  0.00           N  
ATOM   1459  H   TRP A  89      -8.004   3.367 -13.840  1.00  0.00           H  
ATOM   1460  CA  TRP A  89      -8.118   5.344 -14.660  1.00  0.00           C  
ATOM   1461  HA  TRP A  89      -8.453   5.539 -15.679  1.00  0.00           H  
ATOM   1462  CB  TRP A  89      -9.299   5.564 -13.699  1.00  0.00           C  
ATOM   1463  HB2 TRP A  89      -9.282   4.813 -12.909  1.00  0.00           H  
ATOM   1464  HB3 TRP A  89      -9.177   6.535 -13.215  1.00  0.00           H  
ATOM   1465  CG  TRP A  89     -10.647   5.575 -14.354  1.00  0.00           C  
ATOM   1466  CD1 TRP A  89     -10.979   6.364 -15.399  1.00  0.00           C  
ATOM   1467  HD1 TRP A  89     -10.307   7.063 -15.882  1.00  0.00           H  
ATOM   1468  NE1 TRP A  89     -12.295   6.153 -15.747  1.00  0.00           N  
ATOM   1469  HE1 TRP A  89     -12.743   6.629 -16.520  1.00  0.00           H  
ATOM   1470  CE2 TRP A  89     -12.891   5.217 -14.936  1.00  0.00           C  
ATOM   1471  CZ2 TRP A  89     -14.184   4.679 -14.900  1.00  0.00           C  
ATOM   1472  HZ2 TRP A  89     -14.931   5.011 -15.608  1.00  0.00           H  
ATOM   1473  CH2 TRP A  89     -14.486   3.705 -13.935  1.00  0.00           C  
ATOM   1474  HH2 TRP A  89     -15.476   3.275 -13.895  1.00  0.00           H  
ATOM   1475  CZ3 TRP A  89     -13.495   3.289 -13.028  1.00  0.00           C  
ATOM   1476  HZ3 TRP A  89     -13.725   2.533 -12.294  1.00  0.00           H  
ATOM   1477  CE3 TRP A  89     -12.203   3.848 -13.066  1.00  0.00           C  
ATOM   1478  HE3 TRP A  89     -11.450   3.512 -12.368  1.00  0.00           H  
ATOM   1479  CD2 TRP A  89     -11.862   4.827 -14.025  1.00  0.00           C  
ATOM   1480  C   TRP A  89      -6.993   6.346 -14.376  1.00  0.00           C  
ATOM   1481  O   TRP A  89      -6.851   7.323 -15.113  1.00  0.00           O  
ATOM   1482  N   GLY A  90      -6.146   6.085 -13.374  1.00  0.00           N  
ATOM   1483  H   GLY A  90      -6.346   5.316 -12.743  1.00  0.00           H  
ATOM   1484  CA  GLY A  90      -4.940   6.884 -13.147  1.00  0.00           C  
ATOM   1485  HA2 GLY A  90      -5.223   7.907 -12.903  1.00  0.00           H  
ATOM   1486  HA3 GLY A  90      -4.394   6.459 -12.308  1.00  0.00           H  
ATOM   1487  C   GLY A  90      -4.011   6.908 -14.366  1.00  0.00           C  
ATOM   1488  O   GLY A  90      -3.621   7.979 -14.820  1.00  0.00           O  
ATOM   1489  N   LEU A  91      -3.737   5.739 -14.954  1.00  0.00           N  
ATOM   1490  H   LEU A  91      -4.090   4.898 -14.506  1.00  0.00           H  
ATOM   1491  CA  LEU A  91      -2.921   5.592 -16.165  1.00  0.00           C  
ATOM   1492  HA  LEU A  91      -1.950   6.051 -15.966  1.00  0.00           H  
ATOM   1493  CB  LEU A  91      -2.722   4.083 -16.424  1.00  0.00           C  
ATOM   1494  HB2 LEU A  91      -2.502   3.577 -15.482  1.00  0.00           H  
ATOM   1495  HB3 LEU A  91      -3.663   3.682 -16.802  1.00  0.00           H  
ATOM   1496  CG  LEU A  91      -1.599   3.753 -17.424  1.00  0.00           C  
ATOM   1497  HG  LEU A  91      -1.681   4.387 -18.307  1.00  0.00           H  
ATOM   1498  CD1 LEU A  91      -0.211   3.930 -16.806  1.00  0.00           C  
ATOM   1499 HD11 LEU A  91      -0.107   3.302 -15.922  1.00  0.00           H  
ATOM   1500 HD12 LEU A  91       0.564   3.666 -17.524  1.00  0.00           H  
ATOM   1501 HD13 LEU A  91      -0.055   4.967 -16.506  1.00  0.00           H  
ATOM   1502  CD2 LEU A  91      -1.719   2.294 -17.872  1.00  0.00           C  
ATOM   1503 HD21 LEU A  91      -2.704   2.111 -18.299  1.00  0.00           H  
ATOM   1504 HD22 LEU A  91      -0.963   2.073 -18.625  1.00  0.00           H  
ATOM   1505 HD23 LEU A  91      -1.578   1.630 -17.022  1.00  0.00           H  
ATOM   1506  C   LEU A  91      -3.535   6.314 -17.385  1.00  0.00           C  
ATOM   1507  O   LEU A  91      -2.809   6.850 -18.223  1.00  0.00           O  
ATOM   1508  N   ALA A  92      -4.867   6.387 -17.490  1.00  0.00           N  
ATOM   1509  H   ALA A  92      -5.437   5.890 -16.815  1.00  0.00           H  
ATOM   1510  CA  ALA A  92      -5.534   7.197 -18.506  1.00  0.00           C  
ATOM   1511  HA  ALA A  92      -5.110   6.954 -19.477  1.00  0.00           H  
ATOM   1512  CB  ALA A  92      -7.020   6.849 -18.531  1.00  0.00           C  
ATOM   1513  HB1 ALA A  92      -7.152   5.773 -18.605  1.00  0.00           H  
ATOM   1514  HB2 ALA A  92      -7.511   7.209 -17.627  1.00  0.00           H  
ATOM   1515  HB3 ALA A  92      -7.463   7.334 -19.401  1.00  0.00           H  
ATOM   1516  C   ALA A  92      -5.371   8.707 -18.280  1.00  0.00           C  
ATOM   1517  O   ALA A  92      -5.294   9.463 -19.251  1.00  0.00           O  
ATOM   1518  N   GLY A  93      -5.339   9.171 -17.027  1.00  0.00           N  
ATOM   1519  H   GLY A  93      -5.379   8.504 -16.259  1.00  0.00           H  
ATOM   1520  CA  GLY A  93      -5.424  10.597 -16.699  1.00  0.00           C  
ATOM   1521  HA2 GLY A  93      -5.414  10.706 -15.615  1.00  0.00           H  
ATOM   1522  HA3 GLY A  93      -4.565  11.129 -17.103  1.00  0.00           H  
ATOM   1523  C   GLY A  93      -6.712  11.232 -17.240  1.00  0.00           C  
ATOM   1524  O   GLY A  93      -6.672  12.336 -17.776  1.00  0.00           O  
ATOM   1525  N   LEU A  94      -7.819  10.489 -17.171  1.00  0.00           N  
ATOM   1526  H   LEU A  94      -7.750   9.607 -16.674  1.00  0.00           H  
ATOM   1527  CA  LEU A  94      -9.162  10.858 -17.619  1.00  0.00           C  
ATOM   1528  HA  LEU A  94      -9.248  11.944 -17.682  1.00  0.00           H  
ATOM   1529  CB  LEU A  94      -9.470  10.222 -18.991  1.00  0.00           C  
ATOM   1530  HB2 LEU A  94      -9.309   9.147 -18.901  1.00  0.00           H  
ATOM   1531  HB3 LEU A  94     -10.526  10.370 -19.220  1.00  0.00           H  
ATOM   1532  CG  LEU A  94      -8.649  10.743 -20.183  1.00  0.00           C  
ATOM   1533  HG  LEU A  94      -7.586  10.675 -19.963  1.00  0.00           H  
ATOM   1534  CD1 LEU A  94      -8.943   9.875 -21.406  1.00  0.00           C  
ATOM   1535 HD11 LEU A  94      -8.339  10.204 -22.252  1.00  0.00           H  
ATOM   1536 HD12 LEU A  94      -9.998   9.946 -21.671  1.00  0.00           H  
ATOM   1537 HD13 LEU A  94      -8.693   8.844 -21.172  1.00  0.00           H  
ATOM   1538  CD2 LEU A  94      -9.000  12.189 -20.534  1.00  0.00           C  
ATOM   1539 HD21 LEU A  94      -8.733  12.849 -19.709  1.00  0.00           H  
ATOM   1540 HD22 LEU A  94      -8.439  12.498 -21.416  1.00  0.00           H  
ATOM   1541 HD23 LEU A  94     -10.066  12.276 -20.747  1.00  0.00           H  
ATOM   1542  C   LEU A  94     -10.176  10.352 -16.586  1.00  0.00           C  
ATOM   1543  O   LEU A  94      -9.897   9.394 -15.873  1.00  0.00           O  
ATOM   1544  N   ASN A  95     -11.363  10.960 -16.539  1.00  0.00           N  
ATOM   1545  H   ASN A  95     -11.510  11.755 -17.138  1.00  0.00           H  
ATOM   1546  CA  ASN A  95     -12.422  10.583 -15.591  1.00  0.00           C  
ATOM   1547  HA  ASN A  95     -12.008   9.924 -14.821  1.00  0.00           H  
ATOM   1548  CB  ASN A  95     -12.919  11.864 -14.901  1.00  0.00           C  
ATOM   1549  HB2 ASN A  95     -13.406  12.504 -15.636  1.00  0.00           H  
ATOM   1550  HB3 ASN A  95     -13.646  11.602 -14.136  1.00  0.00           H  
ATOM   1551  CG  ASN A  95     -11.796  12.628 -14.223  1.00  0.00           C  
ATOM   1552  OD1 ASN A  95     -10.953  12.076 -13.546  1.00  0.00           O  
ATOM   1553  ND2 ASN A  95     -11.729  13.927 -14.397  1.00  0.00           N  
ATOM   1554 HD21 ASN A  95     -10.968  14.381 -13.921  1.00  0.00           H  
ATOM   1555 HD22 ASN A  95     -12.437  14.423 -14.903  1.00  0.00           H  
ATOM   1556  C   ASN A  95     -13.587   9.815 -16.241  1.00  0.00           C  
ATOM   1557  O   ASN A  95     -14.351   9.146 -15.553  1.00  0.00           O  
ATOM   1558  N   SER A  96     -13.761   9.953 -17.556  1.00  0.00           N  
ATOM   1559  H   SER A  96     -13.084  10.489 -18.079  1.00  0.00           H  
ATOM   1560  CA  SER A  96     -14.857   9.376 -18.336  1.00  0.00           C  
ATOM   1561  HA  SER A  96     -15.005   8.334 -18.049  1.00  0.00           H  
ATOM   1562  CB  SER A  96     -16.148  10.151 -18.051  1.00  0.00           C  
ATOM   1563  HB2 SER A  96     -16.395  10.060 -16.992  1.00  0.00           H  
ATOM   1564  HB3 SER A  96     -15.999  11.206 -18.287  1.00  0.00           H  
ATOM   1565  OG  SER A  96     -17.217   9.645 -18.822  1.00  0.00           O  
ATOM   1566  HG  SER A  96     -18.042  10.004 -18.483  1.00  0.00           H  
ATOM   1567  C   SER A  96     -14.516   9.440 -19.829  1.00  0.00           C  
ATOM   1568  O   SER A  96     -13.761  10.318 -20.250  1.00  0.00           O  
ATOM   1569  N   CYS A  97     -15.055   8.515 -20.624  1.00  0.00           N  
ATOM   1570  H   CYS A  97     -15.675   7.836 -20.202  1.00  0.00           H  
ATOM   1571  CA  CYS A  97     -14.907   8.440 -22.078  1.00  0.00           C  
ATOM   1572  HA  CYS A  97     -14.922   9.450 -22.490  1.00  0.00           H  
ATOM   1573  CB  CYS A  97     -13.563   7.778 -22.416  1.00  0.00           C  
ATOM   1574  HB2 CYS A  97     -13.461   7.691 -23.500  1.00  0.00           H  
ATOM   1575  HB3 CYS A  97     -12.744   8.392 -22.037  1.00  0.00           H  
ATOM   1576  SG  CYS A  97     -13.490   6.125 -21.668  1.00  0.00           S  
ATOM   1577  HG  CYS A  97     -14.729   5.745 -22.021  1.00  0.00           H  
ATOM   1578  C   CYS A  97     -16.065   7.623 -22.689  1.00  0.00           C  
ATOM   1579  O   CYS A  97     -16.590   6.729 -22.018  1.00  0.00           O  
ATOM   1580  N   PRO A  98     -16.453   7.850 -23.957  1.00  0.00           N  
ATOM   1581  CD  PRO A  98     -15.953   8.870 -24.868  1.00  0.00           C  
ATOM   1582  HD2 PRO A  98     -14.863   8.907 -24.880  1.00  0.00           H  
ATOM   1583  HD3 PRO A  98     -16.361   9.840 -24.580  1.00  0.00           H  
ATOM   1584  CG  PRO A  98     -16.478   8.481 -26.250  1.00  0.00           C  
ATOM   1585  HG2 PRO A  98     -15.768   7.811 -26.735  1.00  0.00           H  
ATOM   1586  HG3 PRO A  98     -16.666   9.359 -26.869  1.00  0.00           H  
ATOM   1587  CB  PRO A  98     -17.770   7.724 -25.939  1.00  0.00           C  
ATOM   1588  HB2 PRO A  98     -18.024   7.012 -26.726  1.00  0.00           H  
ATOM   1589  HB3 PRO A  98     -18.582   8.439 -25.798  1.00  0.00           H  
ATOM   1590  CA  PRO A  98     -17.472   7.032 -24.606  1.00  0.00           C  
ATOM   1591  HA  PRO A  98     -18.380   7.053 -24.002  1.00  0.00           H  
ATOM   1592  C   PRO A  98     -17.022   5.565 -24.766  1.00  0.00           C  
ATOM   1593  O   PRO A  98     -16.043   5.248 -25.443  1.00  0.00           O  
ATOM   1594  N   VAL A  99     -17.787   4.677 -24.134  1.00  0.00           N  
ATOM   1595  H   VAL A  99     -18.547   5.049 -23.583  1.00  0.00           H  
ATOM   1596  CA  VAL A  99     -17.805   3.220 -24.331  1.00  0.00           C  
ATOM   1597  HA  VAL A  99     -16.918   2.922 -24.890  1.00  0.00           H  
ATOM   1598  CB  VAL A  99     -17.789   2.516 -22.949  1.00  0.00           C  
ATOM   1599  HB  VAL A  99     -18.233   3.182 -22.207  1.00  0.00           H  
ATOM   1600  CG1 VAL A  99     -18.541   1.181 -22.853  1.00  0.00           C  
ATOM   1601 HG11 VAL A  99     -19.601   1.335 -23.058  1.00  0.00           H  
ATOM   1602 HG12 VAL A  99     -18.460   0.791 -21.837  1.00  0.00           H  
ATOM   1603 HG13 VAL A  99     -18.131   0.450 -23.549  1.00  0.00           H  
ATOM   1604  CG2 VAL A  99     -16.330   2.266 -22.557  1.00  0.00           C  
ATOM   1605 HG21 VAL A  99     -15.786   3.210 -22.557  1.00  0.00           H  
ATOM   1606 HG22 VAL A  99     -16.283   1.840 -21.556  1.00  0.00           H  
ATOM   1607 HG23 VAL A  99     -15.862   1.578 -23.261  1.00  0.00           H  
ATOM   1608  C   VAL A  99     -19.019   2.862 -25.197  1.00  0.00           C  
ATOM   1609  O   VAL A  99     -20.020   3.579 -25.176  1.00  0.00           O  
ATOM   1610  N   LYS A 100     -18.933   1.769 -25.967  1.00  0.00           N  
ATOM   1611  H   LYS A 100     -18.099   1.202 -25.917  1.00  0.00           H  
ATOM   1612  CA  LYS A 100     -20.010   1.305 -26.850  1.00  0.00           C  
ATOM   1613  HA  LYS A 100     -20.955   1.711 -26.473  1.00  0.00           H  
ATOM   1614  CB  LYS A 100     -19.801   1.856 -28.274  1.00  0.00           C  
ATOM   1615  HB2 LYS A 100     -19.653   2.935 -28.231  1.00  0.00           H  
ATOM   1616  HB3 LYS A 100     -18.934   1.387 -28.743  1.00  0.00           H  
ATOM   1617  CG  LYS A 100     -21.070   1.553 -29.071  1.00  0.00           C  
ATOM   1618  HG2 LYS A 100     -21.178   0.472 -29.151  1.00  0.00           H  
ATOM   1619  HG3 LYS A 100     -21.906   1.961 -28.507  1.00  0.00           H  
ATOM   1620  CD  LYS A 100     -21.170   2.129 -30.480  1.00  0.00           C  
ATOM   1621  HD2 LYS A 100     -21.112   3.218 -30.438  1.00  0.00           H  
ATOM   1622  HD3 LYS A 100     -20.382   1.719 -31.114  1.00  0.00           H  
ATOM   1623  CE  LYS A 100     -22.555   1.667 -30.955  1.00  0.00           C  
ATOM   1624  HE2 LYS A 100     -23.293   1.920 -30.184  1.00  0.00           H  
ATOM   1625  HE3 LYS A 100     -22.559   0.574 -31.007  1.00  0.00           H  
ATOM   1626  NZ  LYS A 100     -22.955   2.244 -32.253  1.00  0.00           N  
ATOM   1627  HZ1 LYS A 100     -23.874   1.892 -32.490  1.00  0.00           H  
ATOM   1628  HZ2 LYS A 100     -22.992   3.250 -32.180  1.00  0.00           H  
ATOM   1629  HZ3 LYS A 100     -22.302   1.972 -32.974  1.00  0.00           H  
ATOM   1630  C   LYS A 100     -20.148  -0.221 -26.835  1.00  0.00           C  
ATOM   1631  O   LYS A 100     -19.186  -0.934 -27.079  1.00  0.00           O  
ATOM   1632  N   GLU A 101     -21.373  -0.679 -26.616  1.00  0.00           N  
ATOM   1633  H   GLU A 101     -22.104   0.029 -26.565  1.00  0.00           H  
ATOM   1634  CA  GLU A 101     -21.846  -2.065 -26.482  1.00  0.00           C  
ATOM   1635  HA  GLU A 101     -21.308  -2.540 -25.659  1.00  0.00           H  
ATOM   1636  CB  GLU A 101     -23.347  -1.999 -26.116  1.00  0.00           C  
ATOM   1637  HB2 GLU A 101     -23.654  -2.977 -25.744  1.00  0.00           H  
ATOM   1638  HB3 GLU A 101     -23.476  -1.294 -25.294  1.00  0.00           H  
ATOM   1639  CG  GLU A 101     -24.306  -1.605 -27.270  1.00  0.00           C  
ATOM   1640  HG2 GLU A 101     -24.364  -2.436 -27.975  1.00  0.00           H  
ATOM   1641  HG3 GLU A 101     -25.305  -1.466 -26.854  1.00  0.00           H  
ATOM   1642  CD  GLU A 101     -23.892  -0.326 -28.018  1.00  0.00           C  
ATOM   1643  OE1 GLU A 101     -23.690  -0.379 -29.254  1.00  0.00           O  
ATOM   1644  OE2 GLU A 101     -23.652   0.697 -27.339  1.00  0.00           O  
ATOM   1645  C   GLU A 101     -21.691  -2.972 -27.715  1.00  0.00           C  
ATOM   1646  O   GLU A 101     -21.928  -4.174 -27.613  1.00  0.00           O  
ATOM   1647  N   ALA A 102     -21.383  -2.426 -28.893  1.00  0.00           N  
ATOM   1648  H   ALA A 102     -21.312  -1.422 -28.920  1.00  0.00           H  
ATOM   1649  CA  ALA A 102     -21.570  -3.132 -30.164  1.00  0.00           C  
ATOM   1650  HA  ALA A 102     -22.626  -3.397 -30.243  1.00  0.00           H  
ATOM   1651  CB  ALA A 102     -21.234  -2.164 -31.302  1.00  0.00           C  
ATOM   1652  HB1 ALA A 102     -21.884  -1.296 -31.239  1.00  0.00           H  
ATOM   1653  HB2 ALA A 102     -20.189  -1.859 -31.237  1.00  0.00           H  
ATOM   1654  HB3 ALA A 102     -21.404  -2.665 -32.257  1.00  0.00           H  
ATOM   1655  C   ALA A 102     -20.771  -4.443 -30.308  1.00  0.00           C  
ATOM   1656  O   ALA A 102     -21.226  -5.351 -31.001  1.00  0.00           O  
ATOM   1657  N   ASN A 103     -19.614  -4.553 -29.645  1.00  0.00           N  
ATOM   1658  H   ASN A 103     -19.377  -3.817 -28.997  1.00  0.00           H  
ATOM   1659  CA  ASN A 103     -18.790  -5.762 -29.627  1.00  0.00           C  
ATOM   1660  HA  ASN A 103     -19.258  -6.519 -30.261  1.00  0.00           H  
ATOM   1661  CB  ASN A 103     -17.396  -5.466 -30.210  1.00  0.00           C  
ATOM   1662  HB2 ASN A 103     -16.948  -4.634 -29.665  1.00  0.00           H  
ATOM   1663  HB3 ASN A 103     -16.766  -6.342 -30.066  1.00  0.00           H  
ATOM   1664  CG  ASN A 103     -17.378  -5.144 -31.697  1.00  0.00           C  
ATOM   1665  OD1 ASN A 103     -18.361  -5.126 -32.410  1.00  0.00           O  
ATOM   1666  ND2 ASN A 103     -16.218  -4.884 -32.244  1.00  0.00           N  
ATOM   1667 HD21 ASN A 103     -16.225  -4.736 -33.237  1.00  0.00           H  
ATOM   1668 HD22 ASN A 103     -15.398  -4.821 -31.670  1.00  0.00           H  
ATOM   1669  C   ASN A 103     -18.725  -6.347 -28.207  1.00  0.00           C  
ATOM   1670  O   ASN A 103     -18.762  -5.618 -27.217  1.00  0.00           O  
ATOM   1671  N   GLN A 104     -18.614  -7.672 -28.101  1.00  0.00           N  
ATOM   1672  H   GLN A 104     -18.506  -8.217 -28.944  1.00  0.00           H  
ATOM   1673  CA  GLN A 104     -18.802  -8.431 -26.858  1.00  0.00           C  
ATOM   1674  HA  GLN A 104     -18.663  -7.782 -25.993  1.00  0.00           H  
ATOM   1675  CB  GLN A 104     -20.236  -8.994 -26.832  1.00  0.00           C  
ATOM   1676  HB2 GLN A 104     -20.384  -9.599 -27.728  1.00  0.00           H  
ATOM   1677  HB3 GLN A 104     -20.339  -9.658 -25.978  1.00  0.00           H  
ATOM   1678  CG  GLN A 104     -21.356  -7.937 -26.778  1.00  0.00           C  
ATOM   1679  HG2 GLN A 104     -21.256  -7.244 -27.613  1.00  0.00           H  
ATOM   1680  HG3 GLN A 104     -22.314  -8.445 -26.895  1.00  0.00           H  
ATOM   1681  CD  GLN A 104     -21.398  -7.149 -25.470  1.00  0.00           C  
ATOM   1682  OE1 GLN A 104     -21.020  -7.607 -24.406  1.00  0.00           O  
ATOM   1683  NE2 GLN A 104     -21.886  -5.934 -25.482  1.00  0.00           N  
ATOM   1684 HE21 GLN A 104     -21.809  -5.420 -24.626  1.00  0.00           H  
ATOM   1685 HE22 GLN A 104     -22.032  -5.459 -26.370  1.00  0.00           H  
ATOM   1686  C   GLN A 104     -17.787  -9.581 -26.761  1.00  0.00           C  
ATOM   1687  O   GLN A 104     -17.479 -10.215 -27.771  1.00  0.00           O  
ATOM   1688  N   SER A 105     -17.285  -9.880 -25.561  1.00  0.00           N  
ATOM   1689  H   SER A 105     -17.563  -9.311 -24.761  1.00  0.00           H  
ATOM   1690  CA  SER A 105     -16.368 -11.005 -25.302  1.00  0.00           C  
ATOM   1691  HA  SER A 105     -16.676 -11.849 -25.918  1.00  0.00           H  
ATOM   1692  CB  SER A 105     -14.941 -10.602 -25.699  1.00  0.00           C  
ATOM   1693  HB2 SER A 105     -14.966 -10.016 -26.618  1.00  0.00           H  
ATOM   1694  HB3 SER A 105     -14.502  -9.993 -24.906  1.00  0.00           H  
ATOM   1695  OG  SER A 105     -14.144 -11.748 -25.927  1.00  0.00           O  
ATOM   1696  HG  SER A 105     -14.329 -12.073 -26.814  1.00  0.00           H  
ATOM   1697  C   SER A 105     -16.434 -11.446 -23.831  1.00  0.00           C  
ATOM   1698  O   SER A 105     -16.981 -10.717 -23.009  1.00  0.00           O  
ATOM   1699  N   THR A 106     -15.914 -12.618 -23.454  1.00  0.00           N  
ATOM   1700  H   THR A 106     -15.385 -13.162 -24.118  1.00  0.00           H  
ATOM   1701  CA  THR A 106     -15.881 -13.025 -22.030  1.00  0.00           C  
ATOM   1702  HA  THR A 106     -16.859 -12.831 -21.593  1.00  0.00           H  
ATOM   1703  CB  THR A 106     -15.610 -14.525 -21.827  1.00  0.00           C  
ATOM   1704  HB  THR A 106     -15.708 -14.748 -20.765  1.00  0.00           H  
ATOM   1705  CG2 THR A 106     -16.598 -15.405 -22.592  1.00  0.00           C  
ATOM   1706 HG21 THR A 106     -17.618 -15.092 -22.369  1.00  0.00           H  
ATOM   1707 HG22 THR A 106     -16.426 -15.340 -23.665  1.00  0.00           H  
ATOM   1708 HG23 THR A 106     -16.482 -16.442 -22.269  1.00  0.00           H  
ATOM   1709  OG1 THR A 106     -14.314 -14.892 -22.242  1.00  0.00           O  
ATOM   1710  HG1 THR A 106     -14.225 -15.816 -21.974  1.00  0.00           H  
ATOM   1711  C   THR A 106     -14.876 -12.188 -21.236  1.00  0.00           C  
ATOM   1712  O   THR A 106     -13.889 -11.692 -21.789  1.00  0.00           O  
ATOM   1713  N   LEU A 107     -15.106 -12.026 -19.929  1.00  0.00           N  
ATOM   1714  H   LEU A 107     -15.949 -12.422 -19.523  1.00  0.00           H  
ATOM   1715  CA  LEU A 107     -14.190 -11.295 -19.050  1.00  0.00           C  
ATOM   1716  HA  LEU A 107     -14.056 -10.305 -19.480  1.00  0.00           H  
ATOM   1717  CB  LEU A 107     -14.840 -11.113 -17.664  1.00  0.00           C  
ATOM   1718  HB2 LEU A 107     -15.773 -10.561 -17.787  1.00  0.00           H  
ATOM   1719  HB3 LEU A 107     -15.091 -12.095 -17.270  1.00  0.00           H  
ATOM   1720  CG  LEU A 107     -13.961 -10.384 -16.627  1.00  0.00           C  
ATOM   1721  HG  LEU A 107     -13.038 -10.943 -16.472  1.00  0.00           H  
ATOM   1722  CD1 LEU A 107     -13.617  -8.949 -17.045  1.00  0.00           C  
ATOM   1723 HD11 LEU A 107     -13.024  -8.474 -16.265  1.00  0.00           H  
ATOM   1724 HD12 LEU A 107     -13.028  -8.959 -17.960  1.00  0.00           H  
ATOM   1725 HD13 LEU A 107     -14.528  -8.375 -17.208  1.00  0.00           H  
ATOM   1726  CD2 LEU A 107     -14.689 -10.300 -15.287  1.00  0.00           C  
ATOM   1727 HD21 LEU A 107     -14.036  -9.866 -14.531  1.00  0.00           H  
ATOM   1728 HD22 LEU A 107     -15.583  -9.684 -15.397  1.00  0.00           H  
ATOM   1729 HD23 LEU A 107     -14.987 -11.299 -14.966  1.00  0.00           H  
ATOM   1730  C   LEU A 107     -12.795 -11.951 -19.006  1.00  0.00           C  
ATOM   1731  O   LEU A 107     -11.800 -11.236 -18.956  1.00  0.00           O  
ATOM   1732  N   GLU A 108     -12.693 -13.275 -19.121  1.00  0.00           N  
ATOM   1733  H   GLU A 108     -13.552 -13.818 -19.084  1.00  0.00           H  
ATOM   1734  CA  GLU A 108     -11.423 -14.011 -19.252  1.00  0.00           C  
ATOM   1735  HA  GLU A 108     -10.812 -13.834 -18.365  1.00  0.00           H  
ATOM   1736  CB  GLU A 108     -11.743 -15.518 -19.347  1.00  0.00           C  
ATOM   1737  HB2 GLU A 108     -12.499 -15.783 -18.607  1.00  0.00           H  
ATOM   1738  HB3 GLU A 108     -12.177 -15.730 -20.323  1.00  0.00           H  
ATOM   1739  CG  GLU A 108     -10.508 -16.414 -19.156  1.00  0.00           C  
ATOM   1740  HG2 GLU A 108     -10.800 -17.449 -19.351  1.00  0.00           H  
ATOM   1741  HG3 GLU A 108      -9.751 -16.135 -19.892  1.00  0.00           H  
ATOM   1742  CD  GLU A 108      -9.928 -16.316 -17.736  1.00  0.00           C  
ATOM   1743  OE1 GLU A 108      -8.688 -16.405 -17.593  1.00  0.00           O  
ATOM   1744  OE2 GLU A 108     -10.735 -16.108 -16.800  1.00  0.00           O  
ATOM   1745  C   GLU A 108     -10.624 -13.558 -20.491  1.00  0.00           C  
ATOM   1746  O   GLU A 108      -9.447 -13.199 -20.410  1.00  0.00           O  
ATOM   1747  N   ASN A 109     -11.303 -13.515 -21.642  1.00  0.00           N  
ATOM   1748  H   ASN A 109     -12.284 -13.764 -21.609  1.00  0.00           H  
ATOM   1749  CA  ASN A 109     -10.745 -13.089 -22.927  1.00  0.00           C  
ATOM   1750  HA  ASN A 109      -9.849 -13.677 -23.129  1.00  0.00           H  
ATOM   1751  CB  ASN A 109     -11.812 -13.373 -24.003  1.00  0.00           C  
ATOM   1752  HB2 ASN A 109     -12.277 -14.336 -23.793  1.00  0.00           H  
ATOM   1753  HB3 ASN A 109     -12.594 -12.615 -23.960  1.00  0.00           H  
ATOM   1754  CG  ASN A 109     -11.256 -13.428 -25.410  1.00  0.00           C  
ATOM   1755  OD1 ASN A 109     -11.089 -12.427 -26.098  1.00  0.00           O  
ATOM   1756  ND2 ASN A 109     -10.951 -14.616 -25.882  1.00  0.00           N  
ATOM   1757 HD21 ASN A 109     -10.579 -14.669 -26.811  1.00  0.00           H  
ATOM   1758 HD22 ASN A 109     -11.097 -15.431 -25.309  1.00  0.00           H  
ATOM   1759  C   ASN A 109     -10.340 -11.605 -22.887  1.00  0.00           C  
ATOM   1760  O   ASN A 109      -9.235 -11.242 -23.299  1.00  0.00           O  
ATOM   1761  N   PHE A 110     -11.202 -10.765 -22.311  1.00  0.00           N  
ATOM   1762  H   PHE A 110     -12.091 -11.146 -21.994  1.00  0.00           H  
ATOM   1763  CA  PHE A 110     -10.926  -9.359 -22.025  1.00  0.00           C  
ATOM   1764  HA  PHE A 110     -10.735  -8.840 -22.963  1.00  0.00           H  
ATOM   1765  CB  PHE A 110     -12.185  -8.759 -21.376  1.00  0.00           C  
ATOM   1766  HB2 PHE A 110     -13.045  -9.009 -21.999  1.00  0.00           H  
ATOM   1767  HB3 PHE A 110     -12.344  -9.236 -20.413  1.00  0.00           H  
ATOM   1768  CG  PHE A 110     -12.182  -7.261 -21.149  1.00  0.00           C  
ATOM   1769  CD1 PHE A 110     -11.462  -6.702 -20.075  1.00  0.00           C  
ATOM   1770  HD1 PHE A 110     -10.896  -7.342 -19.414  1.00  0.00           H  
ATOM   1771  CE1 PHE A 110     -11.500  -5.315 -19.844  1.00  0.00           C  
ATOM   1772  HE1 PHE A 110     -10.958  -4.887 -19.015  1.00  0.00           H  
ATOM   1773  CZ  PHE A 110     -12.281  -4.488 -20.667  1.00  0.00           C  
ATOM   1774  HZ  PHE A 110     -12.344  -3.430 -20.466  1.00  0.00           H  
ATOM   1775  CE2 PHE A 110     -13.005  -5.041 -21.734  1.00  0.00           C  
ATOM   1776  HE2 PHE A 110     -13.620  -4.405 -22.355  1.00  0.00           H  
ATOM   1777  CD2 PHE A 110     -12.955  -6.424 -21.978  1.00  0.00           C  
ATOM   1778  HD2 PHE A 110     -13.530  -6.844 -22.792  1.00  0.00           H  
ATOM   1779  C   PHE A 110      -9.675  -9.205 -21.143  1.00  0.00           C  
ATOM   1780  O   PHE A 110      -8.810  -8.385 -21.455  1.00  0.00           O  
ATOM   1781  N   LEU A 111      -9.523 -10.011 -20.085  1.00  0.00           N  
ATOM   1782  H   LEU A 111     -10.257 -10.687 -19.878  1.00  0.00           H  
ATOM   1783  CA  LEU A 111      -8.385  -9.941 -19.169  1.00  0.00           C  
ATOM   1784  HA  LEU A 111      -8.218  -8.891 -18.937  1.00  0.00           H  
ATOM   1785  CB  LEU A 111      -8.706 -10.670 -17.852  1.00  0.00           C  
ATOM   1786  HB2 LEU A 111      -9.120 -11.652 -18.096  1.00  0.00           H  
ATOM   1787  HB3 LEU A 111      -7.775 -10.834 -17.305  1.00  0.00           H  
ATOM   1788  CG  LEU A 111      -9.685  -9.920 -16.924  1.00  0.00           C  
ATOM   1789  HG  LEU A 111     -10.581  -9.631 -17.472  1.00  0.00           H  
ATOM   1790  CD1 LEU A 111     -10.079 -10.839 -15.769  1.00  0.00           C  
ATOM   1791 HD11 LEU A 111      -9.195 -11.150 -15.213  1.00  0.00           H  
ATOM   1792 HD12 LEU A 111     -10.774 -10.326 -15.105  1.00  0.00           H  
ATOM   1793 HD13 LEU A 111     -10.571 -11.725 -16.171  1.00  0.00           H  
ATOM   1794  CD2 LEU A 111      -9.076  -8.655 -16.307  1.00  0.00           C  
ATOM   1795 HD21 LEU A 111      -8.175  -8.904 -15.752  1.00  0.00           H  
ATOM   1796 HD22 LEU A 111      -8.835  -7.939 -17.089  1.00  0.00           H  
ATOM   1797 HD23 LEU A 111      -9.797  -8.191 -15.635  1.00  0.00           H  
ATOM   1798  C   LEU A 111      -7.066 -10.434 -19.775  1.00  0.00           C  
ATOM   1799  O   LEU A 111      -6.066  -9.743 -19.582  1.00  0.00           O  
ATOM   1800  N   GLU A 112      -6.989 -11.530 -20.546  1.00  0.00           N  
ATOM   1801  H   GLU A 112      -7.804 -12.136 -20.646  1.00  0.00           H  
ATOM   1802  CA  GLU A 112      -5.720 -11.826 -21.250  1.00  0.00           C  
ATOM   1803  HA  GLU A 112      -4.925 -11.760 -20.511  1.00  0.00           H  
ATOM   1804  CB  GLU A 112      -5.638 -13.240 -21.851  1.00  0.00           C  
ATOM   1805  HB2 GLU A 112      -5.797 -13.969 -21.054  1.00  0.00           H  
ATOM   1806  HB3 GLU A 112      -6.439 -13.355 -22.583  1.00  0.00           H  
ATOM   1807  CG  GLU A 112      -4.276 -13.528 -22.550  1.00  0.00           C  
ATOM   1808  HG2 GLU A 112      -4.293 -14.562 -22.900  1.00  0.00           H  
ATOM   1809  HG3 GLU A 112      -4.184 -12.895 -23.435  1.00  0.00           H  
ATOM   1810  CD  GLU A 112      -3.045 -13.335 -21.635  1.00  0.00           C  
ATOM   1811  OE1 GLU A 112      -2.094 -12.576 -21.970  1.00  0.00           O  
ATOM   1812  OE2 GLU A 112      -3.067 -13.928 -20.533  1.00  0.00           O  
ATOM   1813  C   GLU A 112      -5.396 -10.777 -22.322  1.00  0.00           C  
ATOM   1814  O   GLU A 112      -4.231 -10.424 -22.490  1.00  0.00           O  
ATOM   1815  N   ARG A 113      -6.385 -10.223 -23.035  1.00  0.00           N  
ATOM   1816  H   ARG A 113      -7.342 -10.530 -22.869  1.00  0.00           H  
ATOM   1817  CA  ARG A 113      -6.126  -9.180 -24.050  1.00  0.00           C  
ATOM   1818  HA  ARG A 113      -5.307  -9.514 -24.685  1.00  0.00           H  
ATOM   1819  CB  ARG A 113      -7.370  -8.992 -24.932  1.00  0.00           C  
ATOM   1820  HB2 ARG A 113      -8.251  -8.869 -24.299  1.00  0.00           H  
ATOM   1821  HB3 ARG A 113      -7.254  -8.098 -25.546  1.00  0.00           H  
ATOM   1822  CG  ARG A 113      -7.533 -10.219 -25.853  1.00  0.00           C  
ATOM   1823  HG2 ARG A 113      -6.790 -10.176 -26.650  1.00  0.00           H  
ATOM   1824  HG3 ARG A 113      -7.359 -11.133 -25.283  1.00  0.00           H  
ATOM   1825  CD  ARG A 113      -8.930 -10.342 -26.461  1.00  0.00           C  
ATOM   1826  HD2 ARG A 113      -8.997 -11.310 -26.961  1.00  0.00           H  
ATOM   1827  HD3 ARG A 113      -9.666 -10.319 -25.655  1.00  0.00           H  
ATOM   1828  NE  ARG A 113      -9.231  -9.287 -27.439  1.00  0.00           N  
ATOM   1829  HE  ARG A 113      -8.485  -8.683 -27.730  1.00  0.00           H  
ATOM   1830  CZ  ARG A 113     -10.428  -9.035 -27.930  1.00  0.00           C  
ATOM   1831  NH1 ARG A 113     -11.491  -9.723 -27.636  1.00  0.00           N  
ATOM   1832 HH11 ARG A 113     -11.444 -10.521 -27.011  1.00  0.00           H  
ATOM   1833 HH12 ARG A 113     -12.375  -9.339 -27.977  1.00  0.00           H  
ATOM   1834  NH2 ARG A 113     -10.587  -8.044 -28.747  1.00  0.00           N  
ATOM   1835 HH21 ARG A 113      -9.865  -7.380 -28.925  1.00  0.00           H  
ATOM   1836 HH22 ARG A 113     -11.560  -7.755 -28.891  1.00  0.00           H  
ATOM   1837  C   ARG A 113      -5.627  -7.883 -23.409  1.00  0.00           C  
ATOM   1838  O   ARG A 113      -4.606  -7.350 -23.841  1.00  0.00           O  
ATOM   1839  N   LEU A 114      -6.249  -7.445 -22.315  1.00  0.00           N  
ATOM   1840  H   LEU A 114      -7.101  -7.924 -22.035  1.00  0.00           H  
ATOM   1841  CA  LEU A 114      -5.775  -6.336 -21.479  1.00  0.00           C  
ATOM   1842  HA  LEU A 114      -5.717  -5.439 -22.098  1.00  0.00           H  
ATOM   1843  CB  LEU A 114      -6.800  -6.105 -20.357  1.00  0.00           C  
ATOM   1844  HB2 LEU A 114      -7.765  -5.884 -20.809  1.00  0.00           H  
ATOM   1845  HB3 LEU A 114      -6.913  -7.036 -19.801  1.00  0.00           H  
ATOM   1846  CG  LEU A 114      -6.449  -4.994 -19.349  1.00  0.00           C  
ATOM   1847  HG  LEU A 114      -5.546  -5.272 -18.805  1.00  0.00           H  
ATOM   1848  CD1 LEU A 114      -6.233  -3.625 -20.002  1.00  0.00           C  
ATOM   1849 HD11 LEU A 114      -5.348  -3.651 -20.636  1.00  0.00           H  
ATOM   1850 HD12 LEU A 114      -7.103  -3.351 -20.599  1.00  0.00           H  
ATOM   1851 HD13 LEU A 114      -6.077  -2.875 -19.226  1.00  0.00           H  
ATOM   1852  CD2 LEU A 114      -7.600  -4.883 -18.349  1.00  0.00           C  
ATOM   1853 HD21 LEU A 114      -8.498  -4.523 -18.850  1.00  0.00           H  
ATOM   1854 HD22 LEU A 114      -7.805  -5.860 -17.913  1.00  0.00           H  
ATOM   1855 HD23 LEU A 114      -7.332  -4.197 -17.551  1.00  0.00           H  
ATOM   1856  C   LEU A 114      -4.377  -6.600 -20.903  1.00  0.00           C  
ATOM   1857  O   LEU A 114      -3.508  -5.737 -20.984  1.00  0.00           O  
ATOM   1858  N   LYS A 115      -4.123  -7.802 -20.374  1.00  0.00           N  
ATOM   1859  H   LYS A 115      -4.889  -8.473 -20.319  1.00  0.00           H  
ATOM   1860  CA  LYS A 115      -2.806  -8.202 -19.852  1.00  0.00           C  
ATOM   1861  HA  LYS A 115      -2.450  -7.433 -19.170  1.00  0.00           H  
ATOM   1862  CB  LYS A 115      -2.972  -9.518 -19.081  1.00  0.00           C  
ATOM   1863  HB2 LYS A 115      -3.806  -9.400 -18.389  1.00  0.00           H  
ATOM   1864  HB3 LYS A 115      -3.226 -10.296 -19.802  1.00  0.00           H  
ATOM   1865  CG  LYS A 115      -1.744  -9.938 -18.249  1.00  0.00           C  
ATOM   1866  HG2 LYS A 115      -0.892 -10.125 -18.904  1.00  0.00           H  
ATOM   1867  HG3 LYS A 115      -1.484  -9.131 -17.564  1.00  0.00           H  
ATOM   1868  CD  LYS A 115      -2.043 -11.208 -17.428  1.00  0.00           C  
ATOM   1869  HD2 LYS A 115      -1.233 -11.397 -16.727  1.00  0.00           H  
ATOM   1870  HD3 LYS A 115      -2.960 -11.068 -16.857  1.00  0.00           H  
ATOM   1871  CE  LYS A 115      -2.179 -12.405 -18.368  1.00  0.00           C  
ATOM   1872  HE2 LYS A 115      -2.640 -12.060 -19.293  1.00  0.00           H  
ATOM   1873  HE3 LYS A 115      -1.189 -12.787 -18.642  1.00  0.00           H  
ATOM   1874  NZ  LYS A 115      -3.037 -13.499 -17.852  1.00  0.00           N  
ATOM   1875  HZ1 LYS A 115      -3.903 -13.174 -17.430  1.00  0.00           H  
ATOM   1876  HZ2 LYS A 115      -3.263 -14.091 -18.659  1.00  0.00           H  
ATOM   1877  HZ3 LYS A 115      -2.562 -14.055 -17.161  1.00  0.00           H  
ATOM   1878  C   LYS A 115      -1.756  -8.280 -20.957  1.00  0.00           C  
ATOM   1879  O   LYS A 115      -0.623  -7.884 -20.717  1.00  0.00           O  
ATOM   1880  N   THR A 116      -2.123  -8.700 -22.165  1.00  0.00           N  
ATOM   1881  H   THR A 116      -3.064  -9.064 -22.269  1.00  0.00           H  
ATOM   1882  CA  THR A 116      -1.267  -8.654 -23.355  1.00  0.00           C  
ATOM   1883  HA  THR A 116      -0.330  -9.151 -23.124  1.00  0.00           H  
ATOM   1884  CB  THR A 116      -1.914  -9.400 -24.534  1.00  0.00           C  
ATOM   1885  HB  THR A 116      -2.931  -9.047 -24.692  1.00  0.00           H  
ATOM   1886  CG2 THR A 116      -1.134  -9.258 -25.843  1.00  0.00           C  
ATOM   1887 HG21 THR A 116      -1.220  -8.240 -26.222  1.00  0.00           H  
ATOM   1888 HG22 THR A 116      -0.083  -9.495 -25.685  1.00  0.00           H  
ATOM   1889 HG23 THR A 116      -1.548  -9.937 -26.589  1.00  0.00           H  
ATOM   1890  OG1 THR A 116      -1.952 -10.776 -24.233  1.00  0.00           O  
ATOM   1891  HG1 THR A 116      -2.635 -10.926 -23.552  1.00  0.00           H  
ATOM   1892  C   THR A 116      -0.907  -7.218 -23.719  1.00  0.00           C  
ATOM   1893  O   THR A 116       0.276  -6.918 -23.850  1.00  0.00           O  
ATOM   1894  N   ILE A 117      -1.885  -6.310 -23.798  1.00  0.00           N  
ATOM   1895  H   ILE A 117      -2.847  -6.624 -23.703  1.00  0.00           H  
ATOM   1896  CA  ILE A 117      -1.651  -4.888 -24.110  1.00  0.00           C  
ATOM   1897  HA  ILE A 117      -1.089  -4.829 -25.042  1.00  0.00           H  
ATOM   1898  CB  ILE A 117      -3.004  -4.168 -24.324  1.00  0.00           C  
ATOM   1899  HB  ILE A 117      -3.662  -4.430 -23.494  1.00  0.00           H  
ATOM   1900  CG2 ILE A 117      -2.855  -2.632 -24.344  1.00  0.00           C  
ATOM   1901 HG21 ILE A 117      -2.136  -2.336 -25.111  1.00  0.00           H  
ATOM   1902 HG22 ILE A 117      -3.813  -2.159 -24.559  1.00  0.00           H  
ATOM   1903 HG23 ILE A 117      -2.520  -2.268 -23.373  1.00  0.00           H  
ATOM   1904  CG1 ILE A 117      -3.647  -4.653 -25.646  1.00  0.00           C  
ATOM   1905 HG12 ILE A 117      -3.138  -4.189 -26.493  1.00  0.00           H  
ATOM   1906 HG13 ILE A 117      -3.526  -5.732 -25.743  1.00  0.00           H  
ATOM   1907  CD1 ILE A 117      -5.149  -4.363 -25.739  1.00  0.00           C  
ATOM   1908 HD11 ILE A 117      -5.544  -4.802 -26.655  1.00  0.00           H  
ATOM   1909 HD12 ILE A 117      -5.666  -4.804 -24.886  1.00  0.00           H  
ATOM   1910 HD13 ILE A 117      -5.333  -3.290 -25.763  1.00  0.00           H  
ATOM   1911  C   ILE A 117      -0.787  -4.210 -23.037  1.00  0.00           C  
ATOM   1912  O   ILE A 117       0.176  -3.519 -23.364  1.00  0.00           O  
ATOM   1913  N   MET A 118      -1.063  -4.448 -21.751  1.00  0.00           N  
ATOM   1914  H   MET A 118      -1.884  -5.004 -21.532  1.00  0.00           H  
ATOM   1915  CA  MET A 118      -0.248  -3.943 -20.639  1.00  0.00           C  
ATOM   1916  HA  MET A 118      -0.130  -2.866 -20.744  1.00  0.00           H  
ATOM   1917  CB  MET A 118      -0.948  -4.224 -19.298  1.00  0.00           C  
ATOM   1918  HB2 MET A 118      -1.188  -5.286 -19.239  1.00  0.00           H  
ATOM   1919  HB3 MET A 118      -0.270  -3.987 -18.477  1.00  0.00           H  
ATOM   1920  CG  MET A 118      -2.239  -3.414 -19.100  1.00  0.00           C  
ATOM   1921  HG2 MET A 118      -2.879  -3.502 -19.977  1.00  0.00           H  
ATOM   1922  HG3 MET A 118      -2.776  -3.859 -18.263  1.00  0.00           H  
ATOM   1923  SD  MET A 118      -1.999  -1.658 -18.704  1.00  0.00           S  
ATOM   1924  CE  MET A 118      -2.250  -0.876 -20.318  1.00  0.00           C  
ATOM   1925  HE1 MET A 118      -3.266  -1.066 -20.662  1.00  0.00           H  
ATOM   1926  HE2 MET A 118      -2.107   0.199 -20.218  1.00  0.00           H  
ATOM   1927  HE3 MET A 118      -1.541  -1.265 -21.047  1.00  0.00           H  
ATOM   1928  C   MET A 118       1.170  -4.527 -20.656  1.00  0.00           C  
ATOM   1929  O   MET A 118       2.135  -3.784 -20.488  1.00  0.00           O  
ATOM   1930  N   ARG A 119       1.332  -5.830 -20.915  1.00  0.00           N  
ATOM   1931  H   ARG A 119       0.503  -6.400 -21.063  1.00  0.00           H  
ATOM   1932  CA  ARG A 119       2.643  -6.493 -21.023  1.00  0.00           C  
ATOM   1933  HA  ARG A 119       3.225  -6.307 -20.120  1.00  0.00           H  
ATOM   1934  CB  ARG A 119       2.379  -8.003 -21.153  1.00  0.00           C  
ATOM   1935  HB2 ARG A 119       1.793  -8.306 -20.285  1.00  0.00           H  
ATOM   1936  HB3 ARG A 119       1.787  -8.179 -22.052  1.00  0.00           H  
ATOM   1937  CG  ARG A 119       3.614  -8.909 -21.195  1.00  0.00           C  
ATOM   1938  HG2 ARG A 119       4.193  -8.715 -22.099  1.00  0.00           H  
ATOM   1939  HG3 ARG A 119       4.238  -8.696 -20.326  1.00  0.00           H  
ATOM   1940  CD  ARG A 119       3.190 -10.392 -21.147  1.00  0.00           C  
ATOM   1941  HD2 ARG A 119       4.092 -10.998 -21.036  1.00  0.00           H  
ATOM   1942  HD3 ARG A 119       2.573 -10.554 -20.262  1.00  0.00           H  
ATOM   1943  NE  ARG A 119       2.475 -10.820 -22.371  1.00  0.00           N  
ATOM   1944  HE  ARG A 119       2.990 -10.723 -23.230  1.00  0.00           H  
ATOM   1945  CZ  ARG A 119       1.239 -11.292 -22.489  1.00  0.00           C  
ATOM   1946  NH1 ARG A 119       0.429 -11.489 -21.490  1.00  0.00           N  
ATOM   1947 HH11 ARG A 119       0.731 -11.339 -20.553  1.00  0.00           H  
ATOM   1948 HH12 ARG A 119      -0.501 -11.888 -21.686  1.00  0.00           H  
ATOM   1949  NH2 ARG A 119       0.765 -11.582 -23.662  1.00  0.00           N  
ATOM   1950 HH21 ARG A 119       1.299 -11.437 -24.497  1.00  0.00           H  
ATOM   1951 HH22 ARG A 119      -0.225 -11.816 -23.737  1.00  0.00           H  
ATOM   1952  C   ARG A 119       3.453  -5.915 -22.182  1.00  0.00           C  
ATOM   1953  O   ARG A 119       4.650  -5.691 -22.041  1.00  0.00           O  
ATOM   1954  N   GLU A 120       2.786  -5.610 -23.293  1.00  0.00           N  
ATOM   1955  H   GLU A 120       1.808  -5.875 -23.348  1.00  0.00           H  
ATOM   1956  CA  GLU A 120       3.394  -5.047 -24.501  1.00  0.00           C  
ATOM   1957  HA  GLU A 120       4.378  -5.497 -24.568  1.00  0.00           H  
ATOM   1958  CB  GLU A 120       2.546  -5.524 -25.694  1.00  0.00           C  
ATOM   1959  HB2 GLU A 120       2.502  -6.613 -25.664  1.00  0.00           H  
ATOM   1960  HB3 GLU A 120       1.531  -5.149 -25.558  1.00  0.00           H  
ATOM   1961  CG  GLU A 120       2.994  -5.123 -27.102  1.00  0.00           C  
ATOM   1962  HG2 GLU A 120       2.316  -5.594 -27.817  1.00  0.00           H  
ATOM   1963  HG3 GLU A 120       2.865  -4.043 -27.208  1.00  0.00           H  
ATOM   1964  CD  GLU A 120       4.441  -5.476 -27.475  1.00  0.00           C  
ATOM   1965  OE1 GLU A 120       4.769  -5.267 -28.660  1.00  0.00           O  
ATOM   1966  OE2 GLU A 120       5.319  -5.668 -26.597  1.00  0.00           O  
ATOM   1967  C   GLU A 120       3.620  -3.516 -24.455  1.00  0.00           C  
ATOM   1968  O   GLU A 120       4.344  -2.942 -25.279  1.00  0.00           O  
ATOM   1969  N   LYS A 121       3.030  -2.848 -23.453  1.00  0.00           N  
ATOM   1970  H   LYS A 121       2.317  -3.350 -22.936  1.00  0.00           H  
ATOM   1971  CA  LYS A 121       3.384  -1.493 -23.004  1.00  0.00           C  
ATOM   1972  HA  LYS A 121       3.685  -0.915 -23.876  1.00  0.00           H  
ATOM   1973  CB  LYS A 121       2.131  -0.856 -22.370  1.00  0.00           C  
ATOM   1974  HB2 LYS A 121       1.298  -0.949 -23.070  1.00  0.00           H  
ATOM   1975  HB3 LYS A 121       1.862  -1.405 -21.468  1.00  0.00           H  
ATOM   1976  CG  LYS A 121       2.276   0.627 -21.995  1.00  0.00           C  
ATOM   1977  HG2 LYS A 121       1.344   0.957 -21.533  1.00  0.00           H  
ATOM   1978  HG3 LYS A 121       3.075   0.737 -21.262  1.00  0.00           H  
ATOM   1979  CD  LYS A 121       2.582   1.521 -23.204  1.00  0.00           C  
ATOM   1980  HD2 LYS A 121       3.570   1.265 -23.590  1.00  0.00           H  
ATOM   1981  HD3 LYS A 121       1.837   1.354 -23.985  1.00  0.00           H  
ATOM   1982  CE  LYS A 121       2.565   2.994 -22.785  1.00  0.00           C  
ATOM   1983  HE2 LYS A 121       1.527   3.332 -22.707  1.00  0.00           H  
ATOM   1984  HE3 LYS A 121       3.021   3.071 -21.793  1.00  0.00           H  
ATOM   1985  NZ  LYS A 121       3.334   3.830 -23.738  1.00  0.00           N  
ATOM   1986  HZ1 LYS A 121       3.044   3.664 -24.693  1.00  0.00           H  
ATOM   1987  HZ2 LYS A 121       3.238   4.812 -23.518  1.00  0.00           H  
ATOM   1988  HZ3 LYS A 121       4.325   3.592 -23.644  1.00  0.00           H  
ATOM   1989  C   LYS A 121       4.583  -1.511 -22.044  1.00  0.00           C  
ATOM   1990  O   LYS A 121       5.502  -0.708 -22.204  1.00  0.00           O  
ATOM   1991  N   TYR A 122       4.596  -2.455 -21.100  1.00  0.00           N  
ATOM   1992  H   TYR A 122       3.778  -3.048 -21.028  1.00  0.00           H  
ATOM   1993  CA  TYR A 122       5.651  -2.658 -20.097  1.00  0.00           C  
ATOM   1994  HA  TYR A 122       5.855  -1.710 -19.595  1.00  0.00           H  
ATOM   1995  CB  TYR A 122       5.106  -3.651 -19.058  1.00  0.00           C  
ATOM   1996  HB2 TYR A 122       4.163  -3.263 -18.671  1.00  0.00           H  
ATOM   1997  HB3 TYR A 122       4.879  -4.592 -19.559  1.00  0.00           H  
ATOM   1998  CG  TYR A 122       6.003  -3.938 -17.870  1.00  0.00           C  
ATOM   1999  CD1 TYR A 122       6.677  -5.172 -17.775  1.00  0.00           C  
ATOM   2000  HD1 TYR A 122       6.601  -5.892 -18.578  1.00  0.00           H  
ATOM   2001  CE1 TYR A 122       7.447  -5.471 -16.634  1.00  0.00           C  
ATOM   2002  HE1 TYR A 122       7.959  -6.419 -16.562  1.00  0.00           H  
ATOM   2003  CZ  TYR A 122       7.540  -4.535 -15.581  1.00  0.00           C  
ATOM   2004  OH  TYR A 122       8.260  -4.828 -14.465  1.00  0.00           O  
ATOM   2005  HH  TYR A 122       8.882  -5.541 -14.623  1.00  0.00           H  
ATOM   2006  CE2 TYR A 122       6.879  -3.294 -15.685  1.00  0.00           C  
ATOM   2007  HE2 TYR A 122       6.965  -2.578 -14.883  1.00  0.00           H  
ATOM   2008  CD2 TYR A 122       6.112  -2.996 -16.828  1.00  0.00           C  
ATOM   2009  HD2 TYR A 122       5.595  -2.048 -16.898  1.00  0.00           H  
ATOM   2010  C   TYR A 122       6.973  -3.138 -20.723  1.00  0.00           C  
ATOM   2011  O   TYR A 122       8.041  -2.660 -20.346  1.00  0.00           O  
ATOM   2012  N   SER A 123       6.906  -3.989 -21.756  1.00  0.00           N  
ATOM   2013  H   SER A 123       6.000  -4.381 -21.993  1.00  0.00           H  
ATOM   2014  CA  SER A 123       8.060  -4.452 -22.557  1.00  0.00           C  
ATOM   2015  HA  SER A 123       8.722  -5.036 -21.918  1.00  0.00           H  
ATOM   2016  CB  SER A 123       7.570  -5.350 -23.709  1.00  0.00           C  
ATOM   2017  HB2 SER A 123       8.433  -5.764 -24.231  1.00  0.00           H  
ATOM   2018  HB3 SER A 123       6.983  -6.173 -23.301  1.00  0.00           H  
ATOM   2019  OG  SER A 123       6.781  -4.607 -24.627  1.00  0.00           O  
ATOM   2020  HG  SER A 123       6.328  -5.206 -25.267  1.00  0.00           H  
ATOM   2021  C   SER A 123       8.886  -3.302 -23.148  1.00  0.00           C  
ATOM   2022  O   SER A 123      10.105  -3.402 -23.252  1.00  0.00           O  
ATOM   2023  N   LYS A 124       8.236  -2.181 -23.487  1.00  0.00           N  
ATOM   2024  H   LYS A 124       7.229  -2.209 -23.400  1.00  0.00           H  
ATOM   2025  CA  LYS A 124       8.860  -0.955 -24.019  1.00  0.00           C  
ATOM   2026  HA  LYS A 124       9.810  -1.229 -24.484  1.00  0.00           H  
ATOM   2027  CB  LYS A 124       7.959  -0.344 -25.102  1.00  0.00           C  
ATOM   2028  HB2 LYS A 124       6.964  -0.167 -24.686  1.00  0.00           H  
ATOM   2029  HB3 LYS A 124       8.372   0.604 -25.449  1.00  0.00           H  
ATOM   2030  CG  LYS A 124       7.873  -1.292 -26.299  1.00  0.00           C  
ATOM   2031  HG2 LYS A 124       8.851  -1.375 -26.777  1.00  0.00           H  
ATOM   2032  HG3 LYS A 124       7.589  -2.276 -25.936  1.00  0.00           H  
ATOM   2033  CD  LYS A 124       6.841  -0.807 -27.322  1.00  0.00           C  
ATOM   2034  HD2 LYS A 124       5.910  -0.554 -26.811  1.00  0.00           H  
ATOM   2035  HD3 LYS A 124       7.221   0.084 -27.823  1.00  0.00           H  
ATOM   2036  CE  LYS A 124       6.556  -1.897 -28.358  1.00  0.00           C  
ATOM   2037  HE2 LYS A 124       5.817  -1.520 -29.069  1.00  0.00           H  
ATOM   2038  HE3 LYS A 124       7.472  -2.130 -28.909  1.00  0.00           H  
ATOM   2039  NZ  LYS A 124       6.034  -3.114 -27.700  1.00  0.00           N  
ATOM   2040  HZ1 LYS A 124       5.659  -3.806 -28.359  1.00  0.00           H  
ATOM   2041  HZ2 LYS A 124       6.736  -3.619 -27.177  1.00  0.00           H  
ATOM   2042  HZ3 LYS A 124       5.296  -2.924 -27.024  1.00  0.00           H  
ATOM   2043  C   LYS A 124       9.235   0.059 -22.937  1.00  0.00           C  
ATOM   2044  O   LYS A 124       9.430   1.230 -23.247  1.00  0.00           O  
ATOM   2045  N   CYS A 125       9.305  -0.369 -21.677  1.00  0.00           N  
ATOM   2046  H   CYS A 125       9.083  -1.341 -21.493  1.00  0.00           H  
ATOM   2047  CA  CYS A 125       9.781   0.425 -20.543  1.00  0.00           C  
ATOM   2048  HA  CYS A 125       9.534  -0.146 -19.646  1.00  0.00           H  
ATOM   2049  CB  CYS A 125      11.315   0.516 -20.604  1.00  0.00           C  
ATOM   2050  HB2 CYS A 125      11.630   0.943 -21.557  1.00  0.00           H  
ATOM   2051  HB3 CYS A 125      11.681   1.159 -19.803  1.00  0.00           H  
ATOM   2052  SG  CYS A 125      12.025  -1.145 -20.393  1.00  0.00           S  
ATOM   2053  HG  CYS A 125      11.530  -1.707 -21.505  1.00  0.00           H  
ATOM   2054  C   CYS A 125       9.064   1.781 -20.351  1.00  0.00           C  
ATOM   2055  O   CYS A 125       9.625   2.693 -19.738  1.00  0.00           O  
ATOM   2056  N   SER A 126       7.809   1.892 -20.821  1.00  0.00           N  
ATOM   2057  H   SER A 126       7.407   1.063 -21.235  1.00  0.00           H  
ATOM   2058  CA  SER A 126       6.904   3.015 -20.508  1.00  0.00           C  
ATOM   2059  HA  SER A 126       7.374   3.957 -20.790  1.00  0.00           H  
ATOM   2060  CB  SER A 126       5.577   2.872 -21.241  1.00  0.00           C  
ATOM   2061  HB2 SER A 126       5.142   1.894 -21.013  1.00  0.00           H  
ATOM   2062  HB3 SER A 126       4.897   3.657 -20.901  1.00  0.00           H  
ATOM   2063  OG  SER A 126       5.820   3.004 -22.633  1.00  0.00           O  
ATOM   2064  HG  SER A 126       6.711   2.644 -22.764  1.00  0.00           H  
ATOM   2065  C   SER A 126       6.656   3.097 -19.009  1.00  0.00           C  
ATOM   2066  O   SER A 126       6.916   4.178 -18.452  1.00  0.00           O  
ATOM   2067  OXT SER A 126       6.357   2.052 -18.398  1.00  0.00           O  
TER    2068      SER   126                                                      
ATOM   2068  N   MET B 127     -20.816  22.055  23.274  1.00  0.00           N  
ATOM   2069  H1  MET B 127     -21.730  21.939  22.861  1.00  0.00           H  
ATOM   2070  H2  MET B 127     -20.808  21.665  24.211  1.00  0.00           H  
ATOM   2071  H3  MET B 127     -20.120  21.558  22.731  1.00  0.00           H  
ATOM   2072  CA  MET B 127     -20.453  23.486  23.361  1.00  0.00           C  
ATOM   2073  HA  MET B 127     -20.315  23.887  22.358  1.00  0.00           H  
ATOM   2074  CB  MET B 127     -21.536  24.300  24.096  1.00  0.00           C  
ATOM   2075  HB2 MET B 127     -22.510  24.104  23.645  1.00  0.00           H  
ATOM   2076  HB3 MET B 127     -21.575  23.975  25.137  1.00  0.00           H  
ATOM   2077  CG  MET B 127     -21.284  25.815  24.058  1.00  0.00           C  
ATOM   2078  HG2 MET B 127     -20.235  26.028  24.254  1.00  0.00           H  
ATOM   2079  HG3 MET B 127     -21.524  26.180  23.059  1.00  0.00           H  
ATOM   2080  SD  MET B 127     -22.244  26.766  25.260  1.00  0.00           S  
ATOM   2081  CE  MET B 127     -21.146  26.670  26.704  1.00  0.00           C  
ATOM   2082  HE1 MET B 127     -20.182  27.118  26.463  1.00  0.00           H  
ATOM   2083  HE2 MET B 127     -21.592  27.217  27.535  1.00  0.00           H  
ATOM   2084  HE3 MET B 127     -20.999  25.630  26.996  1.00  0.00           H  
ATOM   2085  C   MET B 127     -19.141  23.570  24.119  1.00  0.00           C  
ATOM   2086  O   MET B 127     -19.007  22.837  25.085  1.00  0.00           O  
ATOM   2087  N   HIE B 128     -18.180  24.408  23.751  1.00  0.00           N  
ATOM   2088  H   HIE B 128     -17.323  24.315  24.287  1.00  0.00           H  
ATOM   2089  CA  HIE B 128     -18.132  25.310  22.578  1.00  0.00           C  
ATOM   2090  HA  HIE B 128     -19.134  25.624  22.296  1.00  0.00           H  
ATOM   2091  CB  HIE B 128     -17.548  24.559  21.364  1.00  0.00           C  
ATOM   2092  HB2 HIE B 128     -17.072  25.256  20.676  1.00  0.00           H  
ATOM   2093  HB3 HIE B 128     -18.376  24.110  20.816  1.00  0.00           H  
ATOM   2094  CG  HIE B 128     -16.579  23.450  21.700  1.00  0.00           C  
ATOM   2095  ND1 HIE B 128     -16.835  22.087  21.536  1.00  0.00           N  
ATOM   2096  CE1 HIE B 128     -15.712  21.465  21.948  1.00  0.00           C  
ATOM   2097  HE1 HIE B 128     -15.537  20.396  21.923  1.00  0.00           H  
ATOM   2098  NE2 HIE B 128     -14.805  22.350  22.386  1.00  0.00           N  
ATOM   2099  HE2 HIE B 128     -13.849  22.096  22.674  1.00  0.00           H  
ATOM   2100  CD2 HIE B 128     -15.351  23.608  22.268  1.00  0.00           C  
ATOM   2101  HD2 HIE B 128     -14.886  24.541  22.527  1.00  0.00           H  
ATOM   2102  C   HIE B 128     -17.424  26.646  22.884  1.00  0.00           C  
ATOM   2103  O   HIE B 128     -17.173  27.445  21.992  1.00  0.00           O  
ATOM   2104  N   HIE B 129     -17.161  26.906  24.166  1.00  0.00           N  
ATOM   2105  H   HIE B 129     -17.353  26.174  24.838  1.00  0.00           H  
ATOM   2106  CA  HIE B 129     -16.513  28.100  24.721  1.00  0.00           C  
ATOM   2107  HA  HIE B 129     -17.052  28.996  24.409  1.00  0.00           H  
ATOM   2108  CB  HIE B 129     -16.565  27.965  26.255  1.00  0.00           C  
ATOM   2109  HB2 HIE B 129     -17.607  27.953  26.576  1.00  0.00           H  
ATOM   2110  HB3 HIE B 129     -16.092  28.841  26.699  1.00  0.00           H  
ATOM   2111  CG  HIE B 129     -15.884  26.714  26.778  1.00  0.00           C  
ATOM   2112  ND1 HIE B 129     -16.227  25.401  26.428  1.00  0.00           N  
ATOM   2113  CE1 HIE B 129     -15.321  24.608  27.023  1.00  0.00           C  
ATOM   2114  HE1 HIE B 129     -15.295  23.527  26.939  1.00  0.00           H  
ATOM   2115  NE2 HIE B 129     -14.445  25.351  27.721  1.00  0.00           N  
ATOM   2116  HE2 HIE B 129     -13.656  24.984  28.237  1.00  0.00           H  
ATOM   2117  CD2 HIE B 129     -14.778  26.681  27.578  1.00  0.00           C  
ATOM   2118  HD2 HIE B 129     -14.252  27.538  27.980  1.00  0.00           H  
ATOM   2119  C   HIE B 129     -15.058  28.263  24.267  1.00  0.00           C  
ATOM   2120  O   HIE B 129     -14.626  29.377  23.996  1.00  0.00           O  
ATOM   2121  N   HIE B 130     -14.327  27.149  24.173  1.00  0.00           N  
ATOM   2122  H   HIE B 130     -14.757  26.289  24.480  1.00  0.00           H  
ATOM   2123  CA  HIE B 130     -12.938  27.079  23.722  1.00  0.00           C  
ATOM   2124  HA  HIE B 130     -12.684  27.983  23.169  1.00  0.00           H  
ATOM   2125  CB  HIE B 130     -11.994  27.032  24.935  1.00  0.00           C  
ATOM   2126  HB2 HIE B 130     -12.318  26.241  25.612  1.00  0.00           H  
ATOM   2127  HB3 HIE B 130     -12.047  27.982  25.468  1.00  0.00           H  
ATOM   2128  CG  HIE B 130     -10.561  26.774  24.540  1.00  0.00           C  
ATOM   2129  ND1 HIE B 130      -9.845  27.507  23.593  1.00  0.00           N  
ATOM   2130  CE1 HIE B 130      -8.674  26.870  23.448  1.00  0.00           C  
ATOM   2131  HE1 HIE B 130      -7.903  27.156  22.747  1.00  0.00           H  
ATOM   2132  NE2 HIE B 130      -8.618  25.796  24.250  1.00  0.00           N  
ATOM   2133  HE2 HIE B 130      -7.905  25.078  24.205  1.00  0.00           H  
ATOM   2134  CD2 HIE B 130      -9.800  25.718  24.949  1.00  0.00           C  
ATOM   2135  HD2 HIE B 130     -10.110  24.932  25.622  1.00  0.00           H  
ATOM   2136  C   HIE B 130     -12.749  25.888  22.775  1.00  0.00           C  
ATOM   2137  O   HIE B 130     -12.393  24.796  23.205  1.00  0.00           O  
ATOM   2138  N   HIE B 131     -13.038  26.084  21.484  1.00  0.00           N  
ATOM   2139  H   HIE B 131     -13.394  26.998  21.230  1.00  0.00           H  
ATOM   2140  CA  HIE B 131     -12.516  25.235  20.389  1.00  0.00           C  
ATOM   2141  HA  HIE B 131     -12.075  24.341  20.834  1.00  0.00           H  
ATOM   2142  CB  HIE B 131     -13.626  24.743  19.435  1.00  0.00           C  
ATOM   2143  HB2 HIE B 131     -14.291  24.085  19.984  1.00  0.00           H  
ATOM   2144  HB3 HIE B 131     -13.163  24.128  18.663  1.00  0.00           H  
ATOM   2145  CG  HIE B 131     -14.479  25.774  18.735  1.00  0.00           C  
ATOM   2146  ND1 HIE B 131     -15.637  25.475  18.005  1.00  0.00           N  
ATOM   2147  CE1 HIE B 131     -16.031  26.637  17.460  1.00  0.00           C  
ATOM   2148  HE1 HIE B 131     -16.888  26.755  16.811  1.00  0.00           H  
ATOM   2149  NE2 HIE B 131     -15.188  27.628  17.791  1.00  0.00           N  
ATOM   2150  HE2 HIE B 131     -15.197  28.563  17.401  1.00  0.00           H  
ATOM   2151  CD2 HIE B 131     -14.209  27.106  18.601  1.00  0.00           C  
ATOM   2152  HD2 HIE B 131     -13.355  27.640  18.994  1.00  0.00           H  
ATOM   2153  C   HIE B 131     -11.352  25.924  19.660  1.00  0.00           C  
ATOM   2154  O   HIE B 131     -10.930  25.516  18.581  1.00  0.00           O  
ATOM   2155  N   HIE B 132     -10.824  26.995  20.256  1.00  0.00           N  
ATOM   2156  H   HIE B 132     -11.217  27.268  21.149  1.00  0.00           H  
ATOM   2157  CA  HIE B 132      -9.781  27.882  19.742  1.00  0.00           C  
ATOM   2158  HA  HIE B 132      -9.945  28.025  18.676  1.00  0.00           H  
ATOM   2159  CB  HIE B 132      -9.918  29.255  20.433  1.00  0.00           C  
ATOM   2160  HB2 HIE B 132      -9.248  29.964  19.946  1.00  0.00           H  
ATOM   2161  HB3 HIE B 132      -9.599  29.165  21.471  1.00  0.00           H  
ATOM   2162  CG  HIE B 132     -11.322  29.830  20.429  1.00  0.00           C  
ATOM   2163  ND1 HIE B 132     -12.437  29.265  21.059  1.00  0.00           N  
ATOM   2164  CE1 HIE B 132     -13.443  30.134  20.904  1.00  0.00           C  
ATOM   2165  HE1 HIE B 132     -14.436  30.005  21.319  1.00  0.00           H  
ATOM   2166  NE2 HIE B 132     -13.030  31.195  20.191  1.00  0.00           N  
ATOM   2167  HE2 HIE B 132     -13.594  32.007  19.981  1.00  0.00           H  
ATOM   2168  CD2 HIE B 132     -11.697  31.023  19.884  1.00  0.00           C  
ATOM   2169  HD2 HIE B 132     -11.055  31.714  19.357  1.00  0.00           H  
ATOM   2170  C   HIE B 132      -8.379  27.267  19.881  1.00  0.00           C  
ATOM   2171  O   HIE B 132      -7.379  27.981  19.975  1.00  0.00           O  
ATOM   2172  N   HIE B 133      -8.298  25.934  19.912  1.00  0.00           N  
ATOM   2173  H   HIE B 133      -9.158  25.414  19.803  1.00  0.00           H  
ATOM   2174  CA  HIE B 133      -7.047  25.180  19.873  1.00  0.00           C  
ATOM   2175  HA  HIE B 133      -6.449  25.462  20.741  1.00  0.00           H  
ATOM   2176  CB  HIE B 133      -7.317  23.671  19.930  1.00  0.00           C  
ATOM   2177  HB2 HIE B 133      -6.384  23.154  20.151  1.00  0.00           H  
ATOM   2178  HB3 HIE B 133      -7.682  23.336  18.956  1.00  0.00           H  
ATOM   2179  CG  HIE B 133      -8.326  23.284  20.969  1.00  0.00           C  
ATOM   2180  ND1 HIE B 133      -8.168  23.427  22.348  1.00  0.00           N  
ATOM   2181  CE1 HIE B 133      -9.327  23.001  22.879  1.00  0.00           C  
ATOM   2182  HE1 HIE B 133      -9.550  22.957  23.937  1.00  0.00           H  
ATOM   2183  NE2 HIE B 133     -10.179  22.621  21.917  1.00  0.00           N  
ATOM   2184  HE2 HIE B 133     -11.099  22.198  22.086  1.00  0.00           H  
ATOM   2185  CD2 HIE B 133      -9.561  22.778  20.703  1.00  0.00           C  
ATOM   2186  HD2 HIE B 133      -9.966  22.540  19.733  1.00  0.00           H  
ATOM   2187  C   HIE B 133      -6.289  25.530  18.597  1.00  0.00           C  
ATOM   2188  O   HIE B 133      -6.880  25.671  17.528  1.00  0.00           O  
ATOM   2189  N   LYS B 134      -4.972  25.683  18.697  1.00  0.00           N  
ATOM   2190  H   LYS B 134      -4.530  25.483  19.582  1.00  0.00           H  
ATOM   2191  CA  LYS B 134      -4.167  26.308  17.648  1.00  0.00           C  
ATOM   2192  HA  LYS B 134      -4.789  26.493  16.769  1.00  0.00           H  
ATOM   2193  CB  LYS B 134      -3.681  27.661  18.183  1.00  0.00           C  
ATOM   2194  HB2 LYS B 134      -4.519  28.164  18.673  1.00  0.00           H  
ATOM   2195  HB3 LYS B 134      -2.900  27.499  18.925  1.00  0.00           H  
ATOM   2196  CG  LYS B 134      -3.159  28.579  17.076  1.00  0.00           C  
ATOM   2197  HG2 LYS B 134      -2.323  28.107  16.559  1.00  0.00           H  
ATOM   2198  HG3 LYS B 134      -3.963  28.769  16.362  1.00  0.00           H  
ATOM   2199  CD  LYS B 134      -2.697  29.901  17.694  1.00  0.00           C  
ATOM   2200  HD2 LYS B 134      -3.492  30.301  18.327  1.00  0.00           H  
ATOM   2201  HD3 LYS B 134      -1.811  29.716  18.305  1.00  0.00           H  
ATOM   2202  CE  LYS B 134      -2.373  30.904  16.587  1.00  0.00           C  
ATOM   2203  HE2 LYS B 134      -1.605  30.472  15.936  1.00  0.00           H  
ATOM   2204  HE3 LYS B 134      -3.276  31.064  15.988  1.00  0.00           H  
ATOM   2205  NZ  LYS B 134      -1.900  32.185  17.161  1.00  0.00           N  
ATOM   2206  HZ1 LYS B 134      -1.723  32.857  16.426  1.00  0.00           H  
ATOM   2207  HZ2 LYS B 134      -1.042  32.031  17.676  1.00  0.00           H  
ATOM   2208  HZ3 LYS B 134      -2.593  32.562  17.795  1.00  0.00           H  
ATOM   2209  C   LYS B 134      -3.039  25.376  17.236  1.00  0.00           C  
ATOM   2210  O   LYS B 134      -2.331  24.867  18.101  1.00  0.00           O  
ATOM   2211  N   VAL B 135      -2.893  25.143  15.936  1.00  0.00           N  
ATOM   2212  H   VAL B 135      -3.530  25.590  15.300  1.00  0.00           H  
ATOM   2213  CA  VAL B 135      -1.784  24.366  15.365  1.00  0.00           C  
ATOM   2214  HA  VAL B 135      -1.674  23.451  15.946  1.00  0.00           H  
ATOM   2215  CB  VAL B 135      -2.097  23.949  13.911  1.00  0.00           C  
ATOM   2216  HB  VAL B 135      -2.280  24.845  13.317  1.00  0.00           H  
ATOM   2217  CG1 VAL B 135      -0.962  23.161  13.251  1.00  0.00           C  
ATOM   2218 HG11 VAL B 135      -0.080  23.790  13.128  1.00  0.00           H  
ATOM   2219 HG12 VAL B 135      -0.712  22.282  13.846  1.00  0.00           H  
ATOM   2220 HG13 VAL B 135      -1.278  22.841  12.260  1.00  0.00           H  
ATOM   2221  CG2 VAL B 135      -3.358  23.069  13.859  1.00  0.00           C  
ATOM   2222 HG21 VAL B 135      -3.564  22.781  12.828  1.00  0.00           H  
ATOM   2223 HG22 VAL B 135      -3.213  22.168  14.456  1.00  0.00           H  
ATOM   2224 HG23 VAL B 135      -4.221  23.616  14.232  1.00  0.00           H  
ATOM   2225  C   VAL B 135      -0.471  25.158  15.496  1.00  0.00           C  
ATOM   2226  O   VAL B 135      -0.457  26.380  15.357  1.00  0.00           O  
ATOM   2227  N   LEU B 136       0.614  24.447  15.803  1.00  0.00           N  
ATOM   2228  H   LEU B 136       0.467  23.454  15.935  1.00  0.00           H  
ATOM   2229  CA  LEU B 136       1.981  24.952  16.010  1.00  0.00           C  
ATOM   2230  HA  LEU B 136       1.993  26.030  15.838  1.00  0.00           H  
ATOM   2231  CB  LEU B 136       2.342  24.679  17.487  1.00  0.00           C  
ATOM   2232  HB2 LEU B 136       1.621  25.201  18.117  1.00  0.00           H  
ATOM   2233  HB3 LEU B 136       2.229  23.610  17.672  1.00  0.00           H  
ATOM   2234  CG  LEU B 136       3.762  25.088  17.927  1.00  0.00           C  
ATOM   2235  HG  LEU B 136       4.503  24.583  17.310  1.00  0.00           H  
ATOM   2236  CD1 LEU B 136       3.968  26.600  17.842  1.00  0.00           C  
ATOM   2237 HD11 LEU B 136       3.216  27.127  18.431  1.00  0.00           H  
ATOM   2238 HD12 LEU B 136       4.962  26.860  18.205  1.00  0.00           H  
ATOM   2239 HD13 LEU B 136       3.898  26.921  16.803  1.00  0.00           H  
ATOM   2240  CD2 LEU B 136       4.015  24.653  19.372  1.00  0.00           C  
ATOM   2241 HD21 LEU B 136       5.051  24.866  19.636  1.00  0.00           H  
ATOM   2242 HD22 LEU B 136       3.359  25.197  20.049  1.00  0.00           H  
ATOM   2243 HD23 LEU B 136       3.833  23.584  19.474  1.00  0.00           H  
ATOM   2244  C   LEU B 136       2.992  24.332  15.019  1.00  0.00           C  
ATOM   2245  O   LEU B 136       4.087  24.855  14.833  1.00  0.00           O  
ATOM   2246  N   GLN B 137       2.618  23.208  14.403  1.00  0.00           N  
ATOM   2247  H   GLN B 137       1.705  22.840  14.629  1.00  0.00           H  
ATOM   2248  CA  GLN B 137       3.306  22.520  13.308  1.00  0.00           C  
ATOM   2249  HA  GLN B 137       3.691  23.255  12.596  1.00  0.00           H  
ATOM   2250  CB  GLN B 137       4.460  21.646  13.851  1.00  0.00           C  
ATOM   2251  HB2 GLN B 137       4.387  21.578  14.933  1.00  0.00           H  
ATOM   2252  HB3 GLN B 137       4.372  20.636  13.445  1.00  0.00           H  
ATOM   2253  CG  GLN B 137       5.856  22.178  13.498  1.00  0.00           C  
ATOM   2254  HG2 GLN B 137       5.931  22.261  12.413  1.00  0.00           H  
ATOM   2255  HG3 GLN B 137       5.991  23.170  13.929  1.00  0.00           H  
ATOM   2256  CD  GLN B 137       6.971  21.261  14.013  1.00  0.00           C  
ATOM   2257  OE1 GLN B 137       7.039  20.875  15.178  1.00  0.00           O  
ATOM   2258  NE2 GLN B 137       7.907  20.862  13.178  1.00  0.00           N  
ATOM   2259 HE21 GLN B 137       8.590  20.212  13.514  1.00  0.00           H  
ATOM   2260 HE22 GLN B 137       7.847  21.117  12.206  1.00  0.00           H  
ATOM   2261  C   GLN B 137       2.249  21.659  12.599  1.00  0.00           C  
ATOM   2262  O   GLN B 137       1.554  20.884  13.264  1.00  0.00           O  
ATOM   2263  N   GLU B 138       2.088  21.844  11.290  1.00  0.00           N  
ATOM   2264  H   GLU B 138       2.622  22.598  10.850  1.00  0.00           H  
ATOM   2265  CA  GLU B 138       0.968  21.320  10.494  1.00  0.00           C  
ATOM   2266  HA  GLU B 138       0.063  21.635  11.000  1.00  0.00           H  
ATOM   2267  CB  GLU B 138       0.963  21.965   9.095  1.00  0.00           C  
ATOM   2268  HB2 GLU B 138       1.939  21.843   8.621  1.00  0.00           H  
ATOM   2269  HB3 GLU B 138       0.241  21.428   8.479  1.00  0.00           H  
ATOM   2270  CG  GLU B 138       0.543  23.443   9.083  1.00  0.00           C  
ATOM   2271  HG2 GLU B 138      -0.005  23.622   8.155  1.00  0.00           H  
ATOM   2272  HG3 GLU B 138      -0.144  23.644   9.908  1.00  0.00           H  
ATOM   2273  CD  GLU B 138       1.735  24.405   9.137  1.00  0.00           C  
ATOM   2274  OE1 GLU B 138       1.807  25.262   8.231  1.00  0.00           O  
ATOM   2275  OE2 GLU B 138       2.556  24.269  10.076  1.00  0.00           O  
ATOM   2276  C   GLU B 138       0.900  19.783  10.340  1.00  0.00           C  
ATOM   2277  O   GLU B 138       1.930  19.112  10.413  1.00  0.00           O  
ATOM   2278  N   PRO B 139      -0.299  19.221  10.058  1.00  0.00           N  
ATOM   2279  CD  PRO B 139      -1.598  19.869  10.200  1.00  0.00           C  
ATOM   2280  HD2 PRO B 139      -1.815  20.429   9.294  1.00  0.00           H  
ATOM   2281  HD3 PRO B 139      -1.640  20.526  11.068  1.00  0.00           H  
ATOM   2282  CG  PRO B 139      -2.614  18.749  10.384  1.00  0.00           C  
ATOM   2283  HG2 PRO B 139      -3.599  19.030  10.016  1.00  0.00           H  
ATOM   2284  HG3 PRO B 139      -2.668  18.472  11.436  1.00  0.00           H  
ATOM   2285  CB  PRO B 139      -2.006  17.609   9.578  1.00  0.00           C  
ATOM   2286  HB2 PRO B 139      -2.296  17.716   8.534  1.00  0.00           H  
ATOM   2287  HB3 PRO B 139      -2.328  16.646   9.968  1.00  0.00           H  
ATOM   2288  CA  PRO B 139      -0.492  17.805   9.738  1.00  0.00           C  
ATOM   2289  HA  PRO B 139      -0.178  17.221  10.591  1.00  0.00           H  
ATOM   2290  C   PRO B 139       0.296  17.298   8.521  1.00  0.00           C  
ATOM   2291  O   PRO B 139      -0.018  17.610   7.370  1.00  0.00           O  
ATOM   2292  N   THR B 140       1.281  16.431   8.770  1.00  0.00           N  
ATOM   2293  H   THR B 140       1.492  16.230   9.746  1.00  0.00           H  
ATOM   2294  CA  THR B 140       1.949  15.624   7.731  1.00  0.00           C  
ATOM   2295  HA  THR B 140       1.638  16.001   6.759  1.00  0.00           H  
ATOM   2296  CB  THR B 140       3.472  15.797   7.803  1.00  0.00           C  
ATOM   2297  HB  THR B 140       3.696  16.840   8.035  1.00  0.00           H  
ATOM   2298  CG2 THR B 140       4.161  14.905   8.833  1.00  0.00           C  
ATOM   2299 HG21 THR B 140       5.216  15.170   8.886  1.00  0.00           H  
ATOM   2300 HG22 THR B 140       3.709  15.057   9.815  1.00  0.00           H  
ATOM   2301 HG23 THR B 140       4.075  13.856   8.551  1.00  0.00           H  
ATOM   2302  OG1 THR B 140       4.021  15.502   6.539  1.00  0.00           O  
ATOM   2303  HG1 THR B 140       3.893  16.287   5.999  1.00  0.00           H  
ATOM   2304  C   THR B 140       1.492  14.160   7.791  1.00  0.00           C  
ATOM   2305  O   THR B 140       1.038  13.713   8.843  1.00  0.00           O  
ATOM   2306  N   CYS B 141       1.541  13.412   6.679  1.00  0.00           N  
ATOM   2307  H   CYS B 141       2.002  13.793   5.864  1.00  0.00           H  
ATOM   2308  CA  CYS B 141       0.906  12.086   6.551  1.00  0.00           C  
ATOM   2309  HA  CYS B 141       0.868  11.624   7.535  1.00  0.00           H  
ATOM   2310  CB  CYS B 141      -0.539  12.285   6.063  1.00  0.00           C  
ATOM   2311  HB2 CYS B 141      -1.050  12.977   6.733  1.00  0.00           H  
ATOM   2312  HB3 CYS B 141      -0.530  12.709   5.058  1.00  0.00           H  
ATOM   2313  SG  CYS B 141      -1.457  10.716   6.043  1.00  0.00           S  
ATOM   2314  HG  CYS B 141      -0.921  10.198   4.925  1.00  0.00           H  
ATOM   2315  C   CYS B 141       1.674  11.123   5.626  1.00  0.00           C  
ATOM   2316  O   CYS B 141       2.137  11.528   4.560  1.00  0.00           O  
ATOM   2317  N   VAL B 142       1.778   9.846   6.014  1.00  0.00           N  
ATOM   2318  H   VAL B 142       1.347   9.585   6.899  1.00  0.00           H  
ATOM   2319  CA  VAL B 142       2.478   8.787   5.260  1.00  0.00           C  
ATOM   2320  HA  VAL B 142       2.562   9.101   4.222  1.00  0.00           H  
ATOM   2321  CB  VAL B 142       3.922   8.559   5.768  1.00  0.00           C  
ATOM   2322  HB  VAL B 142       4.376   7.796   5.136  1.00  0.00           H  
ATOM   2323  CG1 VAL B 142       4.790   9.818   5.639  1.00  0.00           C  
ATOM   2324 HG11 VAL B 142       4.738  10.199   4.619  1.00  0.00           H  
ATOM   2325 HG12 VAL B 142       4.445  10.593   6.325  1.00  0.00           H  
ATOM   2326 HG13 VAL B 142       5.828   9.580   5.873  1.00  0.00           H  
ATOM   2327  CG2 VAL B 142       3.999   8.055   7.216  1.00  0.00           C  
ATOM   2328 HG21 VAL B 142       3.474   7.105   7.313  1.00  0.00           H  
ATOM   2329 HG22 VAL B 142       3.544   8.781   7.892  1.00  0.00           H  
ATOM   2330 HG23 VAL B 142       5.039   7.907   7.505  1.00  0.00           H  
ATOM   2331  C   VAL B 142       1.681   7.480   5.254  1.00  0.00           C  
ATOM   2332  O   VAL B 142       0.911   7.209   6.170  1.00  0.00           O  
ATOM   2333  N   SER B 143       1.861   6.657   4.226  1.00  0.00           N  
ATOM   2334  H   SER B 143       2.462   6.962   3.468  1.00  0.00           H  
ATOM   2335  CA  SER B 143       1.228   5.344   4.083  1.00  0.00           C  
ATOM   2336  HA  SER B 143       0.367   5.278   4.745  1.00  0.00           H  
ATOM   2337  CB  SER B 143       0.730   5.192   2.649  1.00  0.00           C  
ATOM   2338  HB2 SER B 143       0.204   6.092   2.348  1.00  0.00           H  
ATOM   2339  HB3 SER B 143       1.582   5.049   1.982  1.00  0.00           H  
ATOM   2340  OG  SER B 143      -0.147   4.093   2.556  1.00  0.00           O  
ATOM   2341  HG  SER B 143      -0.976   4.345   2.991  1.00  0.00           H  
ATOM   2342  C   SER B 143       2.172   4.187   4.403  1.00  0.00           C  
ATOM   2343  O   SER B 143       3.354   4.230   4.054  1.00  0.00           O  
ATOM   2344  N   ASP B 144       1.623   3.101   4.951  1.00  0.00           N  
ATOM   2345  H   ASP B 144       0.662   3.134   5.281  1.00  0.00           H  
ATOM   2346  CA  ASP B 144       2.266   1.782   4.954  1.00  0.00           C  
ATOM   2347  HA  ASP B 144       3.320   1.916   5.201  1.00  0.00           H  
ATOM   2348  CB  ASP B 144       1.638   0.902   6.045  1.00  0.00           C  
ATOM   2349  HB2 ASP B 144       2.285   0.037   6.170  1.00  0.00           H  
ATOM   2350  HB3 ASP B 144       1.646   1.457   6.985  1.00  0.00           H  
ATOM   2351  CG  ASP B 144       0.217   0.376   5.789  1.00  0.00           C  
ATOM   2352  OD1 ASP B 144      -0.475   0.747   4.815  1.00  0.00           O  
ATOM   2353  OD2 ASP B 144      -0.200  -0.496   6.579  1.00  0.00           O  
ATOM   2354  C   ASP B 144       2.208   1.052   3.596  1.00  0.00           C  
ATOM   2355  O   ASP B 144       2.817  -0.009   3.456  1.00  0.00           O  
ATOM   2356  N   TYR B 145       1.471   1.587   2.618  1.00  0.00           N  
ATOM   2357  H   TYR B 145       0.998   2.462   2.822  1.00  0.00           H  
ATOM   2358  CA  TYR B 145       1.176   0.972   1.323  1.00  0.00           C  
ATOM   2359  HA  TYR B 145       0.428   1.618   0.865  1.00  0.00           H  
ATOM   2360  CB  TYR B 145       2.417   1.031   0.412  1.00  0.00           C  
ATOM   2361  HB2 TYR B 145       3.136   1.735   0.829  1.00  0.00           H  
ATOM   2362  HB3 TYR B 145       2.909   0.061   0.394  1.00  0.00           H  
ATOM   2363  CG  TYR B 145       2.117   1.471  -1.006  1.00  0.00           C  
ATOM   2364  CD1 TYR B 145       2.280   2.823  -1.368  1.00  0.00           C  
ATOM   2365  HD1 TYR B 145       2.611   3.546  -0.637  1.00  0.00           H  
ATOM   2366  CE1 TYR B 145       2.023   3.232  -2.690  1.00  0.00           C  
ATOM   2367  HE1 TYR B 145       2.168   4.255  -2.989  1.00  0.00           H  
ATOM   2368  CZ  TYR B 145       1.597   2.291  -3.650  1.00  0.00           C  
ATOM   2369  OH  TYR B 145       1.440   2.679  -4.938  1.00  0.00           O  
ATOM   2370  HH  TYR B 145       1.425   1.908  -5.547  1.00  0.00           H  
ATOM   2371  CE2 TYR B 145       1.408   0.943  -3.280  1.00  0.00           C  
ATOM   2372  HE2 TYR B 145       1.070   0.229  -4.015  1.00  0.00           H  
ATOM   2373  CD2 TYR B 145       1.676   0.535  -1.959  1.00  0.00           C  
ATOM   2374  HD2 TYR B 145       1.545  -0.500  -1.675  1.00  0.00           H  
ATOM   2375  C   TYR B 145       0.502  -0.416   1.430  1.00  0.00           C  
ATOM   2376  O   TYR B 145       0.801  -1.334   0.663  1.00  0.00           O  
ATOM   2377  N   MET B 146      -0.388  -0.600   2.415  1.00  0.00           N  
ATOM   2378  H   MET B 146      -0.503   0.152   3.094  1.00  0.00           H  
ATOM   2379  CA  MET B 146      -1.101  -1.855   2.681  1.00  0.00           C  
ATOM   2380  HA  MET B 146      -1.220  -2.387   1.738  1.00  0.00           H  
ATOM   2381  CB  MET B 146      -0.261  -2.743   3.615  1.00  0.00           C  
ATOM   2382  HB2 MET B 146       0.624  -3.063   3.073  1.00  0.00           H  
ATOM   2383  HB3 MET B 146       0.058  -2.168   4.483  1.00  0.00           H  
ATOM   2384  CG  MET B 146      -1.007  -3.990   4.106  1.00  0.00           C  
ATOM   2385  HG2 MET B 146      -1.804  -3.676   4.781  1.00  0.00           H  
ATOM   2386  HG3 MET B 146      -1.462  -4.490   3.250  1.00  0.00           H  
ATOM   2387  SD  MET B 146       0.033  -5.187   4.983  1.00  0.00           S  
ATOM   2388  CE  MET B 146      -1.255  -6.332   5.539  1.00  0.00           C  
ATOM   2389  HE1 MET B 146      -1.984  -5.794   6.145  1.00  0.00           H  
ATOM   2390  HE2 MET B 146      -1.757  -6.769   4.675  1.00  0.00           H  
ATOM   2391  HE3 MET B 146      -0.803  -7.126   6.134  1.00  0.00           H  
ATOM   2392  C   MET B 146      -2.518  -1.655   3.231  1.00  0.00           C  
ATOM   2393  O   MET B 146      -3.442  -2.222   2.658  1.00  0.00           O  
ATOM   2394  N   SER B 147      -2.692  -0.927   4.341  1.00  0.00           N  
ATOM   2395  H   SER B 147      -1.881  -0.441   4.719  1.00  0.00           H  
ATOM   2396  CA  SER B 147      -4.008  -0.723   4.977  1.00  0.00           C  
ATOM   2397  HA  SER B 147      -4.707  -0.431   4.195  1.00  0.00           H  
ATOM   2398  CB  SER B 147      -4.514  -2.043   5.590  1.00  0.00           C  
ATOM   2399  HB2 SER B 147      -5.572  -1.932   5.835  1.00  0.00           H  
ATOM   2400  HB3 SER B 147      -4.427  -2.849   4.862  1.00  0.00           H  
ATOM   2401  OG  SER B 147      -3.805  -2.400   6.769  1.00  0.00           O  
ATOM   2402  HG  SER B 147      -4.228  -1.890   7.470  1.00  0.00           H  
ATOM   2403  C   SER B 147      -4.071   0.374   6.057  1.00  0.00           C  
ATOM   2404  O   SER B 147      -5.155   0.630   6.586  1.00  0.00           O  
ATOM   2405  N   ILE B 148      -2.943   0.982   6.449  1.00  0.00           N  
ATOM   2406  H   ILE B 148      -2.067   0.753   5.982  1.00  0.00           H  
ATOM   2407  CA  ILE B 148      -2.869   2.001   7.509  1.00  0.00           C  
ATOM   2408  HA  ILE B 148      -3.863   2.428   7.652  1.00  0.00           H  
ATOM   2409  CB  ILE B 148      -2.406   1.416   8.873  1.00  0.00           C  
ATOM   2410  HB  ILE B 148      -1.394   1.025   8.755  1.00  0.00           H  
ATOM   2411  CG2 ILE B 148      -2.364   2.530   9.944  1.00  0.00           C  
ATOM   2412 HG21 ILE B 148      -3.357   2.960  10.082  1.00  0.00           H  
ATOM   2413 HG22 ILE B 148      -2.005   2.141  10.895  1.00  0.00           H  
ATOM   2414 HG23 ILE B 148      -1.670   3.322   9.659  1.00  0.00           H  
ATOM   2415  CG1 ILE B 148      -3.314   0.250   9.327  1.00  0.00           C  
ATOM   2416 HG12 ILE B 148      -4.349   0.585   9.351  1.00  0.00           H  
ATOM   2417 HG13 ILE B 148      -3.237  -0.551   8.596  1.00  0.00           H  
ATOM   2418  CD1 ILE B 148      -2.969  -0.365  10.690  1.00  0.00           C  
ATOM   2419 HD11 ILE B 148      -3.203   0.333  11.495  1.00  0.00           H  
ATOM   2420 HD12 ILE B 148      -3.562  -1.268  10.839  1.00  0.00           H  
ATOM   2421 HD13 ILE B 148      -1.910  -0.625  10.723  1.00  0.00           H  
ATOM   2422  C   ILE B 148      -1.941   3.134   7.066  1.00  0.00           C  
ATOM   2423  O   ILE B 148      -0.770   2.930   6.752  1.00  0.00           O  
ATOM   2424  N   SER B 149      -2.450   4.359   7.093  1.00  0.00           N  
ATOM   2425  H   SER B 149      -3.432   4.470   7.331  1.00  0.00           H  
ATOM   2426  CA  SER B 149      -1.662   5.575   6.908  1.00  0.00           C  
ATOM   2427  HA  SER B 149      -0.627   5.311   6.700  1.00  0.00           H  
ATOM   2428  CB  SER B 149      -2.202   6.354   5.705  1.00  0.00           C  
ATOM   2429  HB2 SER B 149      -3.205   6.714   5.929  1.00  0.00           H  
ATOM   2430  HB3 SER B 149      -1.559   7.213   5.514  1.00  0.00           H  
ATOM   2431  OG  SER B 149      -2.254   5.519   4.549  1.00  0.00           O  
ATOM   2432  HG  SER B 149      -2.906   4.826   4.733  1.00  0.00           H  
ATOM   2433  C   SER B 149      -1.670   6.389   8.204  1.00  0.00           C  
ATOM   2434  O   SER B 149      -2.687   6.443   8.889  1.00  0.00           O  
ATOM   2435  N   THR B 150      -0.556   7.009   8.584  1.00  0.00           N  
ATOM   2436  H   THR B 150       0.247   6.978   7.964  1.00  0.00           H  
ATOM   2437  CA  THR B 150      -0.422   7.746   9.853  1.00  0.00           C  
ATOM   2438  HA  THR B 150      -1.340   7.658  10.433  1.00  0.00           H  
ATOM   2439  CB  THR B 150       0.711   7.157  10.712  1.00  0.00           C  
ATOM   2440  HB  THR B 150       1.645   7.193  10.147  1.00  0.00           H  
ATOM   2441  CG2 THR B 150       0.913   7.892  12.036  1.00  0.00           C  
ATOM   2442 HG21 THR B 150       1.328   8.884  11.856  1.00  0.00           H  
ATOM   2443 HG22 THR B 150      -0.038   7.992  12.560  1.00  0.00           H  
ATOM   2444 HG23 THR B 150       1.616   7.338  12.657  1.00  0.00           H  
ATOM   2445  OG1 THR B 150       0.430   5.813  11.031  1.00  0.00           O  
ATOM   2446  HG1 THR B 150      -0.347   5.801  11.617  1.00  0.00           H  
ATOM   2447  C   THR B 150      -0.196   9.229   9.587  1.00  0.00           C  
ATOM   2448  O   THR B 150       0.673   9.578   8.784  1.00  0.00           O  
ATOM   2449  N   CYS B 151      -0.949  10.090  10.279  1.00  0.00           N  
ATOM   2450  H   CYS B 151      -1.664   9.734  10.906  1.00  0.00           H  
ATOM   2451  CA  CYS B 151      -0.821  11.541  10.222  1.00  0.00           C  
ATOM   2452  HA  CYS B 151       0.013  11.784   9.574  1.00  0.00           H  
ATOM   2453  CB  CYS B 151      -2.106  12.093   9.594  1.00  0.00           C  
ATOM   2454  HB2 CYS B 151      -2.243  11.642   8.612  1.00  0.00           H  
ATOM   2455  HB3 CYS B 151      -2.950  11.818  10.229  1.00  0.00           H  
ATOM   2456  SG  CYS B 151      -2.057  13.897   9.423  1.00  0.00           S  
ATOM   2457  HG  CYS B 151      -0.814  13.966   8.924  1.00  0.00           H  
ATOM   2458  C   CYS B 151      -0.530  12.133  11.610  1.00  0.00           C  
ATOM   2459  O   CYS B 151      -1.151  11.722  12.590  1.00  0.00           O  
ATOM   2460  N   GLU B 152       0.390  13.098  11.697  1.00  0.00           N  
ATOM   2461  H   GLU B 152       0.844  13.421  10.850  1.00  0.00           H  
ATOM   2462  CA  GLU B 152       0.750  13.768  12.954  1.00  0.00           C  
ATOM   2463  HA  GLU B 152      -0.091  13.649  13.634  1.00  0.00           H  
ATOM   2464  CB  GLU B 152       1.948  13.076  13.638  1.00  0.00           C  
ATOM   2465  HB2 GLU B 152       2.041  13.492  14.642  1.00  0.00           H  
ATOM   2466  HB3 GLU B 152       1.724  12.014  13.742  1.00  0.00           H  
ATOM   2467  CG  GLU B 152       3.306  13.232  12.935  1.00  0.00           C  
ATOM   2468  HG2 GLU B 152       3.304  12.645  12.013  1.00  0.00           H  
ATOM   2469  HG3 GLU B 152       3.452  14.280  12.668  1.00  0.00           H  
ATOM   2470  CD  GLU B 152       4.471  12.778  13.834  1.00  0.00           C  
ATOM   2471  OE1 GLU B 152       5.524  13.458  13.811  1.00  0.00           O  
ATOM   2472  OE2 GLU B 152       4.305  11.769  14.556  1.00  0.00           O  
ATOM   2473  C   GLU B 152       0.938  15.285  12.791  1.00  0.00           C  
ATOM   2474  O   GLU B 152       1.265  15.775  11.710  1.00  0.00           O  
ATOM   2475  N   TRP B 153       0.684  16.020  13.877  1.00  0.00           N  
ATOM   2476  H   TRP B 153       0.423  15.514  14.717  1.00  0.00           H  
ATOM   2477  CA  TRP B 153       0.781  17.481  13.993  1.00  0.00           C  
ATOM   2478  HA  TRP B 153       1.609  17.830  13.372  1.00  0.00           H  
ATOM   2479  CB  TRP B 153      -0.511  18.137  13.486  1.00  0.00           C  
ATOM   2480  HB2 TRP B 153      -0.373  19.216  13.434  1.00  0.00           H  
ATOM   2481  HB3 TRP B 153      -0.663  17.799  12.473  1.00  0.00           H  
ATOM   2482  CG  TRP B 153      -1.787  17.861  14.222  1.00  0.00           C  
ATOM   2483  CD1 TRP B 153      -2.320  18.621  15.203  1.00  0.00           C  
ATOM   2484  HD1 TRP B 153      -1.867  19.525  15.597  1.00  0.00           H  
ATOM   2485  NE1 TRP B 153      -3.536  18.090  15.594  1.00  0.00           N  
ATOM   2486  HE1 TRP B 153      -4.113  18.502  16.316  1.00  0.00           H  
ATOM   2487  CE2 TRP B 153      -3.857  16.965  14.860  1.00  0.00           C  
ATOM   2488  CZ2 TRP B 153      -4.961  16.095  14.853  1.00  0.00           C  
ATOM   2489  HZ2 TRP B 153      -5.787  16.255  15.528  1.00  0.00           H  
ATOM   2490  CH2 TRP B 153      -4.969  15.006  13.963  1.00  0.00           C  
ATOM   2491  HH2 TRP B 153      -5.810  14.327  13.935  1.00  0.00           H  
ATOM   2492  CZ3 TRP B 153      -3.874  14.794  13.106  1.00  0.00           C  
ATOM   2493  HZ3 TRP B 153      -3.869  13.955  12.425  1.00  0.00           H  
ATOM   2494  CE3 TRP B 153      -2.775  15.670  13.124  1.00  0.00           C  
ATOM   2495  HE3 TRP B 153      -1.947  15.504  12.450  1.00  0.00           H  
ATOM   2496  CD2 TRP B 153      -2.735  16.775  13.999  1.00  0.00           C  
ATOM   2497  C   TRP B 153       1.051  17.923  15.438  1.00  0.00           C  
ATOM   2498  O   TRP B 153       1.078  17.116  16.370  1.00  0.00           O  
ATOM   2499  N   LYS B 154       1.212  19.234  15.646  1.00  0.00           N  
ATOM   2500  H   LYS B 154       1.173  19.846  14.831  1.00  0.00           H  
ATOM   2501  CA  LYS B 154       1.494  19.831  16.959  1.00  0.00           C  
ATOM   2502  HA  LYS B 154       1.399  19.060  17.725  1.00  0.00           H  
ATOM   2503  CB  LYS B 154       2.939  20.346  16.952  1.00  0.00           C  
ATOM   2504  HB2 LYS B 154       3.481  19.866  16.134  1.00  0.00           H  
ATOM   2505  HB3 LYS B 154       2.939  21.422  16.775  1.00  0.00           H  
ATOM   2506  CG  LYS B 154       3.709  20.041  18.241  1.00  0.00           C  
ATOM   2507  HG2 LYS B 154       3.203  20.493  19.094  1.00  0.00           H  
ATOM   2508  HG3 LYS B 154       3.737  18.959  18.381  1.00  0.00           H  
ATOM   2509  CD  LYS B 154       5.138  20.601  18.123  1.00  0.00           C  
ATOM   2510  HD2 LYS B 154       5.279  21.035  17.131  1.00  0.00           H  
ATOM   2511  HD3 LYS B 154       5.275  21.399  18.853  1.00  0.00           H  
ATOM   2512  CE  LYS B 154       6.191  19.507  18.336  1.00  0.00           C  
ATOM   2513  HE2 LYS B 154       6.308  19.325  19.408  1.00  0.00           H  
ATOM   2514  HE3 LYS B 154       5.830  18.584  17.870  1.00  0.00           H  
ATOM   2515  NZ  LYS B 154       7.478  19.890  17.711  1.00  0.00           N  
ATOM   2516  HZ1 LYS B 154       7.315  20.121  16.727  1.00  0.00           H  
ATOM   2517  HZ2 LYS B 154       7.867  20.716  18.142  1.00  0.00           H  
ATOM   2518  HZ3 LYS B 154       8.145  19.132  17.745  1.00  0.00           H  
ATOM   2519  C   LYS B 154       0.497  20.934  17.301  1.00  0.00           C  
ATOM   2520  O   LYS B 154       0.174  21.755  16.446  1.00  0.00           O  
ATOM   2521  N   MET B 155       0.068  20.990  18.556  1.00  0.00           N  
ATOM   2522  H   MET B 155       0.408  20.280  19.194  1.00  0.00           H  
ATOM   2523  CA  MET B 155      -0.779  22.038  19.127  1.00  0.00           C  
ATOM   2524  HA  MET B 155      -1.255  22.590  18.317  1.00  0.00           H  
ATOM   2525  CB  MET B 155      -1.891  21.406  19.985  1.00  0.00           C  
ATOM   2526  HB2 MET B 155      -1.442  20.943  20.864  1.00  0.00           H  
ATOM   2527  HB3 MET B 155      -2.565  22.191  20.328  1.00  0.00           H  
ATOM   2528  CG  MET B 155      -2.710  20.333  19.247  1.00  0.00           C  
ATOM   2529  HG2 MET B 155      -2.065  19.471  19.072  1.00  0.00           H  
ATOM   2530  HG3 MET B 155      -3.515  20.003  19.904  1.00  0.00           H  
ATOM   2531  SD  MET B 155      -3.429  20.827  17.652  1.00  0.00           S  
ATOM   2532  CE  MET B 155      -4.673  22.025  18.193  1.00  0.00           C  
ATOM   2533  HE1 MET B 155      -4.191  22.839  18.732  1.00  0.00           H  
ATOM   2534  HE2 MET B 155      -5.193  22.429  17.324  1.00  0.00           H  
ATOM   2535  HE3 MET B 155      -5.393  21.530  18.844  1.00  0.00           H  
ATOM   2536  C   MET B 155       0.050  23.040  19.948  1.00  0.00           C  
ATOM   2537  O   MET B 155       1.108  22.704  20.482  1.00  0.00           O  
ATOM   2538  N   ASN B 156      -0.441  24.275  20.074  1.00  0.00           N  
ATOM   2539  H   ASN B 156      -1.278  24.475  19.537  1.00  0.00           H  
ATOM   2540  CA  ASN B 156       0.148  25.401  20.822  1.00  0.00           C  
ATOM   2541  HA  ASN B 156       1.212  25.427  20.590  1.00  0.00           H  
ATOM   2542  CB  ASN B 156      -0.497  26.693  20.263  1.00  0.00           C  
ATOM   2543  HB2 ASN B 156      -0.578  26.597  19.180  1.00  0.00           H  
ATOM   2544  HB3 ASN B 156      -1.500  26.790  20.674  1.00  0.00           H  
ATOM   2545  CG  ASN B 156       0.255  27.999  20.508  1.00  0.00           C  
ATOM   2546  OD1 ASN B 156       0.638  28.695  19.583  1.00  0.00           O  
ATOM   2547  ND2 ASN B 156       0.444  28.414  21.737  1.00  0.00           N  
ATOM   2548 HD21 ASN B 156       0.950  29.268  21.872  1.00  0.00           H  
ATOM   2549 HD22 ASN B 156       0.123  27.835  22.508  1.00  0.00           H  
ATOM   2550  C   ASN B 156       0.040  25.229  22.365  1.00  0.00           C  
ATOM   2551  O   ASN B 156      -0.297  26.166  23.088  1.00  0.00           O  
ATOM   2552  N   GLY B 157       0.286  24.018  22.869  1.00  0.00           N  
ATOM   2553  H   GLY B 157       0.535  23.286  22.213  1.00  0.00           H  
ATOM   2554  CA  GLY B 157       0.127  23.624  24.272  1.00  0.00           C  
ATOM   2555  HA2 GLY B 157       1.095  23.694  24.765  1.00  0.00           H  
ATOM   2556  HA3 GLY B 157      -0.567  24.300  24.774  1.00  0.00           H  
ATOM   2557  C   GLY B 157      -0.420  22.194  24.418  1.00  0.00           C  
ATOM   2558  O   GLY B 157      -0.864  21.610  23.425  1.00  0.00           O  
ATOM   2559  N   PRO B 158      -0.405  21.606  25.631  1.00  0.00           N  
ATOM   2560  CD  PRO B 158       0.191  22.131  26.848  1.00  0.00           C  
ATOM   2561  HD2 PRO B 158      -0.501  22.835  27.312  1.00  0.00           H  
ATOM   2562  HD3 PRO B 158       1.154  22.609  26.665  1.00  0.00           H  
ATOM   2563  CG  PRO B 158       0.379  20.916  27.753  1.00  0.00           C  
ATOM   2564  HG2 PRO B 158       0.379  21.192  28.808  1.00  0.00           H  
ATOM   2565  HG3 PRO B 158       1.304  20.402  27.489  1.00  0.00           H  
ATOM   2566  CB  PRO B 158      -0.819  20.035  27.396  1.00  0.00           C  
ATOM   2567  HB2 PRO B 158      -1.683  20.352  27.982  1.00  0.00           H  
ATOM   2568  HB3 PRO B 158      -0.611  18.979  27.575  1.00  0.00           H  
ATOM   2569  CA  PRO B 158      -1.049  20.320  25.906  1.00  0.00           C  
ATOM   2570  HA  PRO B 158      -0.564  19.547  25.313  1.00  0.00           H  
ATOM   2571  C   PRO B 158      -2.542  20.373  25.568  1.00  0.00           C  
ATOM   2572  O   PRO B 158      -3.219  21.339  25.914  1.00  0.00           O  
ATOM   2573  N   THR B 159      -3.058  19.360  24.872  1.00  0.00           N  
ATOM   2574  H   THR B 159      -2.457  18.579  24.620  1.00  0.00           H  
ATOM   2575  CA  THR B 159      -4.429  19.348  24.336  1.00  0.00           C  
ATOM   2576  HA  THR B 159      -5.053  20.027  24.915  1.00  0.00           H  
ATOM   2577  CB  THR B 159      -4.428  19.838  22.874  1.00  0.00           C  
ATOM   2578  HB  THR B 159      -3.804  19.173  22.280  1.00  0.00           H  
ATOM   2579  CG2 THR B 159      -5.828  19.903  22.256  1.00  0.00           C  
ATOM   2580 HG21 THR B 159      -6.476  20.537  22.863  1.00  0.00           H  
ATOM   2581 HG22 THR B 159      -5.763  20.327  21.254  1.00  0.00           H  
ATOM   2582 HG23 THR B 159      -6.261  18.907  22.179  1.00  0.00           H  
ATOM   2583  OG1 THR B 159      -3.892  21.139  22.770  1.00  0.00           O  
ATOM   2584  HG1 THR B 159      -3.008  21.131  23.159  1.00  0.00           H  
ATOM   2585  C   THR B 159      -5.027  17.943  24.435  1.00  0.00           C  
ATOM   2586  O   THR B 159      -4.378  16.963  24.066  1.00  0.00           O  
ATOM   2587  N   GLN B 160      -6.283  17.814  24.887  1.00  0.00           N  
ATOM   2588  H   GLN B 160      -6.793  18.647  25.141  1.00  0.00           H  
ATOM   2589  CA  GLN B 160      -7.024  16.540  24.885  1.00  0.00           C  
ATOM   2590  HA  GLN B 160      -6.334  15.740  25.161  1.00  0.00           H  
ATOM   2591  CB  GLN B 160      -8.143  16.543  25.943  1.00  0.00           C  
ATOM   2592  HB2 GLN B 160      -8.863  17.335  25.735  1.00  0.00           H  
ATOM   2593  HB3 GLN B 160      -8.661  15.585  25.871  1.00  0.00           H  
ATOM   2594  CG  GLN B 160      -7.574  16.714  27.368  1.00  0.00           C  
ATOM   2595  HG2 GLN B 160      -6.539  16.373  27.380  1.00  0.00           H  
ATOM   2596  HG3 GLN B 160      -7.582  17.771  27.631  1.00  0.00           H  
ATOM   2597  CD  GLN B 160      -8.317  15.933  28.454  1.00  0.00           C  
ATOM   2598  OE1 GLN B 160      -9.436  15.477  28.314  1.00  0.00           O  
ATOM   2599  NE2 GLN B 160      -7.716  15.748  29.611  1.00  0.00           N  
ATOM   2600 HE21 GLN B 160      -8.243  15.227  30.289  1.00  0.00           H  
ATOM   2601 HE22 GLN B 160      -6.797  16.108  29.781  1.00  0.00           H  
ATOM   2602  C   GLN B 160      -7.524  16.211  23.470  1.00  0.00           C  
ATOM   2603  O   GLN B 160      -8.719  16.224  23.177  1.00  0.00           O  
ATOM   2604  N   CYS B 161      -6.577  15.964  22.562  1.00  0.00           N  
ATOM   2605  H   CYS B 161      -5.614  16.023  22.871  1.00  0.00           H  
ATOM   2606  CA  CYS B 161      -6.809  15.892  21.120  1.00  0.00           C  
ATOM   2607  HA  CYS B 161      -7.186  16.857  20.778  1.00  0.00           H  
ATOM   2608  CB  CYS B 161      -5.470  15.610  20.427  1.00  0.00           C  
ATOM   2609  HB2 CYS B 161      -5.045  14.668  20.785  1.00  0.00           H  
ATOM   2610  HB3 CYS B 161      -5.652  15.511  19.356  1.00  0.00           H  
ATOM   2611  SG  CYS B 161      -4.292  16.967  20.710  1.00  0.00           S  
ATOM   2612  HG  CYS B 161      -3.930  16.657  21.967  1.00  0.00           H  
ATOM   2613  C   CYS B 161      -7.847  14.838  20.717  1.00  0.00           C  
ATOM   2614  O   CYS B 161      -8.615  15.072  19.795  1.00  0.00           O  
ATOM   2615  N   SER B 162      -7.897  13.711  21.432  1.00  0.00           N  
ATOM   2616  H   SER B 162      -7.215  13.590  22.163  1.00  0.00           H  
ATOM   2617  CA  SER B 162      -8.841  12.607  21.192  1.00  0.00           C  
ATOM   2618  HA  SER B 162      -8.778  12.320  20.142  1.00  0.00           H  
ATOM   2619  CB  SER B 162      -8.378  11.414  22.036  1.00  0.00           C  
ATOM   2620  HB2 SER B 162      -7.293  11.349  21.977  1.00  0.00           H  
ATOM   2621  HB3 SER B 162      -8.666  11.571  23.077  1.00  0.00           H  
ATOM   2622  OG  SER B 162      -8.900  10.188  21.583  1.00  0.00           O  
ATOM   2623  HG  SER B 162      -8.452   9.988  20.737  1.00  0.00           H  
ATOM   2624  C   SER B 162     -10.314  12.969  21.483  1.00  0.00           C  
ATOM   2625  O   SER B 162     -11.216  12.259  21.053  1.00  0.00           O  
ATOM   2626  N   THR B 163     -10.569  14.085  22.184  1.00  0.00           N  
ATOM   2627  H   THR B 163      -9.781  14.647  22.477  1.00  0.00           H  
ATOM   2628  CA  THR B 163     -11.922  14.640  22.423  1.00  0.00           C  
ATOM   2629  HA  THR B 163     -12.676  13.925  22.090  1.00  0.00           H  
ATOM   2630  CB  THR B 163     -12.141  14.875  23.928  1.00  0.00           C  
ATOM   2631  HB  THR B 163     -11.333  15.501  24.316  1.00  0.00           H  
ATOM   2632  CG2 THR B 163     -13.477  15.526  24.285  1.00  0.00           C  
ATOM   2633 HG21 THR B 163     -13.508  16.551  23.914  1.00  0.00           H  
ATOM   2634 HG22 THR B 163     -14.294  14.951  23.851  1.00  0.00           H  
ATOM   2635 HG23 THR B 163     -13.585  15.551  25.369  1.00  0.00           H  
ATOM   2636  OG1 THR B 163     -12.116  13.636  24.597  1.00  0.00           O  
ATOM   2637  HG1 THR B 163     -11.255  13.244  24.441  1.00  0.00           H  
ATOM   2638  C   THR B 163     -12.171  15.937  21.645  1.00  0.00           C  
ATOM   2639  O   THR B 163     -13.239  16.122  21.064  1.00  0.00           O  
ATOM   2640  N   GLU B 164     -11.196  16.849  21.617  1.00  0.00           N  
ATOM   2641  H   GLU B 164     -10.355  16.678  22.153  1.00  0.00           H  
ATOM   2642  CA  GLU B 164     -11.364  18.176  21.001  1.00  0.00           C  
ATOM   2643  HA  GLU B 164     -12.350  18.563  21.261  1.00  0.00           H  
ATOM   2644  CB  GLU B 164     -10.305  19.128  21.577  1.00  0.00           C  
ATOM   2645  HB2 GLU B 164      -9.317  18.681  21.448  1.00  0.00           H  
ATOM   2646  HB3 GLU B 164     -10.320  20.057  21.009  1.00  0.00           H  
ATOM   2647  CG  GLU B 164     -10.515  19.448  23.068  1.00  0.00           C  
ATOM   2648  HG2 GLU B 164     -10.471  18.518  23.638  1.00  0.00           H  
ATOM   2649  HG3 GLU B 164      -9.677  20.064  23.405  1.00  0.00           H  
ATOM   2650  CD  GLU B 164     -11.834  20.187  23.374  1.00  0.00           C  
ATOM   2651  OE1 GLU B 164     -12.366  19.988  24.483  1.00  0.00           O  
ATOM   2652  OE2 GLU B 164     -12.306  20.990  22.529  1.00  0.00           O  
ATOM   2653  C   GLU B 164     -11.289  18.183  19.461  1.00  0.00           C  
ATOM   2654  O   GLU B 164     -11.819  19.105  18.829  1.00  0.00           O  
ATOM   2655  N   LEU B 165     -10.628  17.188  18.851  1.00  0.00           N  
ATOM   2656  H   LEU B 165     -10.285  16.423  19.422  1.00  0.00           H  
ATOM   2657  CA  LEU B 165     -10.275  17.171  17.429  1.00  0.00           C  
ATOM   2658  HA  LEU B 165     -10.731  18.036  16.952  1.00  0.00           H  
ATOM   2659  CB  LEU B 165      -8.744  17.289  17.260  1.00  0.00           C  
ATOM   2660  HB2 LEU B 165      -8.304  16.369  17.635  1.00  0.00           H  
ATOM   2661  HB3 LEU B 165      -8.520  17.350  16.195  1.00  0.00           H  
ATOM   2662  CG  LEU B 165      -8.046  18.460  17.976  1.00  0.00           C  
ATOM   2663  HG  LEU B 165      -8.248  18.424  19.046  1.00  0.00           H  
ATOM   2664  CD1 LEU B 165      -6.532  18.365  17.773  1.00  0.00           C  
ATOM   2665 HD11 LEU B 165      -6.040  19.161  18.332  1.00  0.00           H  
ATOM   2666 HD12 LEU B 165      -6.173  17.408  18.148  1.00  0.00           H  
ATOM   2667 HD13 LEU B 165      -6.292  18.456  16.715  1.00  0.00           H  
ATOM   2668  CD2 LEU B 165      -8.494  19.810  17.427  1.00  0.00           C  
ATOM   2669 HD21 LEU B 165      -7.947  20.615  17.915  1.00  0.00           H  
ATOM   2670 HD22 LEU B 165      -9.553  19.939  17.636  1.00  0.00           H  
ATOM   2671 HD23 LEU B 165      -8.334  19.850  16.350  1.00  0.00           H  
ATOM   2672  C   LEU B 165     -10.798  15.928  16.690  1.00  0.00           C  
ATOM   2673  O   LEU B 165     -10.886  14.829  17.235  1.00  0.00           O  
ATOM   2674  N   ARG B 166     -11.060  16.087  15.389  1.00  0.00           N  
ATOM   2675  H   ARG B 166     -10.968  17.027  15.008  1.00  0.00           H  
ATOM   2676  CA  ARG B 166     -11.341  15.001  14.435  1.00  0.00           C  
ATOM   2677  HA  ARG B 166     -10.862  14.084  14.793  1.00  0.00           H  
ATOM   2678  CB  ARG B 166     -12.857  14.736  14.345  1.00  0.00           C  
ATOM   2679  HB2 ARG B 166     -13.022  13.828  13.764  1.00  0.00           H  
ATOM   2680  HB3 ARG B 166     -13.251  14.575  15.351  1.00  0.00           H  
ATOM   2681  CG  ARG B 166     -13.612  15.896  13.679  1.00  0.00           C  
ATOM   2682  HG2 ARG B 166     -13.421  16.813  14.236  1.00  0.00           H  
ATOM   2683  HG3 ARG B 166     -13.248  16.022  12.660  1.00  0.00           H  
ATOM   2684  CD  ARG B 166     -15.124  15.665  13.601  1.00  0.00           C  
ATOM   2685  HD2 ARG B 166     -15.308  14.740  13.050  1.00  0.00           H  
ATOM   2686  HD3 ARG B 166     -15.533  15.547  14.607  1.00  0.00           H  
ATOM   2687  NE  ARG B 166     -15.777  16.788  12.895  1.00  0.00           N  
ATOM   2688  HE  ARG B 166     -15.980  16.639  11.919  1.00  0.00           H  
ATOM   2689  CZ  ARG B 166     -16.041  17.988  13.390  1.00  0.00           C  
ATOM   2690  NH1 ARG B 166     -15.872  18.251  14.656  1.00  0.00           N  
ATOM   2691 HH11 ARG B 166     -15.533  17.529  15.264  1.00  0.00           H  
ATOM   2692 HH12 ARG B 166     -16.082  19.168  15.044  1.00  0.00           H  
ATOM   2693  NH2 ARG B 166     -16.457  18.953  12.622  1.00  0.00           N  
ATOM   2694 HH21 ARG B 166     -16.513  18.823  11.627  1.00  0.00           H  
ATOM   2695 HH22 ARG B 166     -16.625  19.864  13.014  1.00  0.00           H  
ATOM   2696  C   ARG B 166     -10.737  15.339  13.075  1.00  0.00           C  
ATOM   2697  O   ARG B 166     -10.636  16.518  12.727  1.00  0.00           O  
ATOM   2698  N   LEU B 167     -10.385  14.321  12.295  1.00  0.00           N  
ATOM   2699  H   LEU B 167     -10.508  13.374  12.646  1.00  0.00           H  
ATOM   2700  CA  LEU B 167      -9.774  14.476  10.974  1.00  0.00           C  
ATOM   2701  HA  LEU B 167      -9.704  15.536  10.728  1.00  0.00           H  
ATOM   2702  CB  LEU B 167      -8.340  13.918  11.054  1.00  0.00           C  
ATOM   2703  HB2 LEU B 167      -7.799  14.465  11.826  1.00  0.00           H  
ATOM   2704  HB3 LEU B 167      -8.397  12.879  11.375  1.00  0.00           H  
ATOM   2705  CG  LEU B 167      -7.530  13.984   9.745  1.00  0.00           C  
ATOM   2706  HG  LEU B 167      -8.071  13.470   8.950  1.00  0.00           H  
ATOM   2707  CD1 LEU B 167      -7.266  15.430   9.321  1.00  0.00           C  
ATOM   2708 HD11 LEU B 167      -6.632  15.440   8.437  1.00  0.00           H  
ATOM   2709 HD12 LEU B 167      -8.205  15.918   9.067  1.00  0.00           H  
ATOM   2710 HD13 LEU B 167      -6.770  15.973  10.126  1.00  0.00           H  
ATOM   2711  CD2 LEU B 167      -6.180  13.297   9.941  1.00  0.00           C  
ATOM   2712 HD21 LEU B 167      -6.331  12.253  10.218  1.00  0.00           H  
ATOM   2713 HD22 LEU B 167      -5.609  13.329   9.014  1.00  0.00           H  
ATOM   2714 HD23 LEU B 167      -5.611  13.798  10.723  1.00  0.00           H  
ATOM   2715  C   LEU B 167     -10.652  13.819   9.899  1.00  0.00           C  
ATOM   2716  O   LEU B 167     -10.792  12.592   9.857  1.00  0.00           O  
ATOM   2717  N   LEU B 168     -11.264  14.644   9.044  1.00  0.00           N  
ATOM   2718  H   LEU B 168     -11.025  15.631   9.067  1.00  0.00           H  
ATOM   2719  CA  LEU B 168     -11.961  14.163   7.852  1.00  0.00           C  
ATOM   2720  HA  LEU B 168     -12.481  13.237   8.097  1.00  0.00           H  
ATOM   2721  CB  LEU B 168     -12.996  15.191   7.347  1.00  0.00           C  
ATOM   2722  HB2 LEU B 168     -12.635  16.208   7.502  1.00  0.00           H  
ATOM   2723  HB3 LEU B 168     -13.099  15.043   6.271  1.00  0.00           H  
ATOM   2724  CG  LEU B 168     -14.392  15.014   7.969  1.00  0.00           C  
ATOM   2725  HG  LEU B 168     -14.619  13.954   8.019  1.00  0.00           H  
ATOM   2726  CD1 LEU B 168     -14.511  15.620   9.370  1.00  0.00           C  
ATOM   2727 HD11 LEU B 168     -13.769  15.163  10.025  1.00  0.00           H  
ATOM   2728 HD12 LEU B 168     -14.349  16.694   9.320  1.00  0.00           H  
ATOM   2729 HD13 LEU B 168     -15.502  15.405   9.765  1.00  0.00           H  
ATOM   2730  CD2 LEU B 168     -15.457  15.653   7.078  1.00  0.00           C  
ATOM   2731 HD21 LEU B 168     -15.444  15.177   6.097  1.00  0.00           H  
ATOM   2732 HD22 LEU B 168     -15.264  16.719   6.966  1.00  0.00           H  
ATOM   2733 HD23 LEU B 168     -16.443  15.501   7.517  1.00  0.00           H  
ATOM   2734  C   LEU B 168     -10.945  13.842   6.750  1.00  0.00           C  
ATOM   2735  O   LEU B 168      -9.963  14.570   6.570  1.00  0.00           O  
ATOM   2736  N   TYR B 169     -11.220  12.784   5.983  1.00  0.00           N  
ATOM   2737  H   TYR B 169     -12.054  12.239   6.185  1.00  0.00           H  
ATOM   2738  CA  TYR B 169     -10.447  12.413   4.799  1.00  0.00           C  
ATOM   2739  HA  TYR B 169     -10.012  13.325   4.390  1.00  0.00           H  
ATOM   2740  CB  TYR B 169      -9.282  11.484   5.177  1.00  0.00           C  
ATOM   2741  HB2 TYR B 169      -8.629  11.405   4.308  1.00  0.00           H  
ATOM   2742  HB3 TYR B 169      -8.701  11.979   5.956  1.00  0.00           H  
ATOM   2743  CG  TYR B 169      -9.595  10.074   5.665  1.00  0.00           C  
ATOM   2744  CD1 TYR B 169      -9.964   9.853   7.009  1.00  0.00           C  
ATOM   2745  HD1 TYR B 169     -10.141  10.699   7.660  1.00  0.00           H  
ATOM   2746  CE1 TYR B 169     -10.038   8.537   7.516  1.00  0.00           C  
ATOM   2747  HE1 TYR B 169     -10.299   8.356   8.549  1.00  0.00           H  
ATOM   2748  CZ  TYR B 169      -9.746   7.437   6.678  1.00  0.00           C  
ATOM   2749  OH  TYR B 169      -9.731   6.172   7.174  1.00  0.00           O  
ATOM   2750  HH  TYR B 169      -9.483   5.516   6.500  1.00  0.00           H  
ATOM   2751  CE2 TYR B 169      -9.422   7.657   5.324  1.00  0.00           C  
ATOM   2752  HE2 TYR B 169      -9.211   6.810   4.687  1.00  0.00           H  
ATOM   2753  CD2 TYR B 169      -9.343   8.971   4.822  1.00  0.00           C  
ATOM   2754  HD2 TYR B 169      -9.046   9.129   3.795  1.00  0.00           H  
ATOM   2755  C   TYR B 169     -11.337  11.820   3.704  1.00  0.00           C  
ATOM   2756  O   TYR B 169     -12.298  11.111   3.991  1.00  0.00           O  
ATOM   2757  N   GLN B 170     -11.017  12.094   2.440  1.00  0.00           N  
ATOM   2758  H   GLN B 170     -10.202  12.668   2.253  1.00  0.00           H  
ATOM   2759  CA  GLN B 170     -11.792  11.638   1.281  1.00  0.00           C  
ATOM   2760  HA  GLN B 170     -12.322  10.719   1.541  1.00  0.00           H  
ATOM   2761  CB  GLN B 170     -12.842  12.705   0.919  1.00  0.00           C  
ATOM   2762  HB2 GLN B 170     -13.468  12.869   1.798  1.00  0.00           H  
ATOM   2763  HB3 GLN B 170     -12.337  13.643   0.692  1.00  0.00           H  
ATOM   2764  CG  GLN B 170     -13.749  12.329  -0.269  1.00  0.00           C  
ATOM   2765  HG2 GLN B 170     -13.185  12.395  -1.200  1.00  0.00           H  
ATOM   2766  HG3 GLN B 170     -14.085  11.304  -0.146  1.00  0.00           H  
ATOM   2767  CD  GLN B 170     -14.986  13.229  -0.378  1.00  0.00           C  
ATOM   2768  OE1 GLN B 170     -15.016  14.360   0.083  1.00  0.00           O  
ATOM   2769  NE2 GLN B 170     -16.065  12.778  -0.980  1.00  0.00           N  
ATOM   2770 HE21 GLN B 170     -16.855  13.388  -1.007  1.00  0.00           H  
ATOM   2771 HE22 GLN B 170     -16.086  11.842  -1.382  1.00  0.00           H  
ATOM   2772  C   GLN B 170     -10.846  11.319   0.121  1.00  0.00           C  
ATOM   2773  O   GLN B 170      -9.925  12.091  -0.150  1.00  0.00           O  
ATOM   2774  N   LEU B 171     -11.051  10.169  -0.527  1.00  0.00           N  
ATOM   2775  H   LEU B 171     -11.852   9.612  -0.266  1.00  0.00           H  
ATOM   2776  CA  LEU B 171     -10.313   9.752  -1.721  1.00  0.00           C  
ATOM   2777  HA  LEU B 171      -9.251   9.942  -1.570  1.00  0.00           H  
ATOM   2778  CB  LEU B 171     -10.534   8.236  -1.915  1.00  0.00           C  
ATOM   2779  HB2 LEU B 171     -10.280   7.710  -0.993  1.00  0.00           H  
ATOM   2780  HB3 LEU B 171     -11.598   8.081  -2.102  1.00  0.00           H  
ATOM   2781  CG  LEU B 171      -9.745   7.611  -3.081  1.00  0.00           C  
ATOM   2782  HG  LEU B 171      -9.820   8.246  -3.965  1.00  0.00           H  
ATOM   2783  CD1 LEU B 171      -8.269   7.420  -2.729  1.00  0.00           C  
ATOM   2784 HD11 LEU B 171      -7.819   8.368  -2.450  1.00  0.00           H  
ATOM   2785 HD12 LEU B 171      -7.738   7.008  -3.586  1.00  0.00           H  
ATOM   2786 HD13 LEU B 171      -8.171   6.728  -1.892  1.00  0.00           H  
ATOM   2787  CD2 LEU B 171     -10.313   6.234  -3.433  1.00  0.00           C  
ATOM   2788 HD21 LEU B 171     -11.359   6.334  -3.726  1.00  0.00           H  
ATOM   2789 HD22 LEU B 171      -9.751   5.805  -4.263  1.00  0.00           H  
ATOM   2790 HD23 LEU B 171     -10.248   5.569  -2.571  1.00  0.00           H  
ATOM   2791  C   LEU B 171     -10.797  10.567  -2.931  1.00  0.00           C  
ATOM   2792  O   LEU B 171     -11.995  10.613  -3.194  1.00  0.00           O  
ATOM   2793  N   VAL B 172      -9.890  11.176  -3.701  1.00  0.00           N  
ATOM   2794  H   VAL B 172      -8.909  11.076  -3.463  1.00  0.00           H  
ATOM   2795  CA  VAL B 172     -10.266  12.095  -4.804  1.00  0.00           C  
ATOM   2796  HA  VAL B 172     -11.052  12.745  -4.420  1.00  0.00           H  
ATOM   2797  CB  VAL B 172      -9.100  13.014  -5.231  1.00  0.00           C  
ATOM   2798  HB  VAL B 172      -9.498  13.758  -5.923  1.00  0.00           H  
ATOM   2799  CG1 VAL B 172      -8.509  13.793  -4.047  1.00  0.00           C  
ATOM   2800 HG11 VAL B 172      -9.307  14.333  -3.539  1.00  0.00           H  
ATOM   2801 HG12 VAL B 172      -8.030  13.117  -3.343  1.00  0.00           H  
ATOM   2802 HG13 VAL B 172      -7.772  14.508  -4.412  1.00  0.00           H  
ATOM   2803  CG2 VAL B 172      -7.982  12.265  -5.969  1.00  0.00           C  
ATOM   2804 HG21 VAL B 172      -7.601  11.447  -5.362  1.00  0.00           H  
ATOM   2805 HG22 VAL B 172      -8.362  11.859  -6.906  1.00  0.00           H  
ATOM   2806 HG23 VAL B 172      -7.168  12.950  -6.204  1.00  0.00           H  
ATOM   2807  C   VAL B 172     -10.883  11.396  -6.030  1.00  0.00           C  
ATOM   2808  O   VAL B 172     -11.273  12.062  -6.986  1.00  0.00           O  
ATOM   2809  N   PHE B 173     -10.965  10.063  -6.038  1.00  0.00           N  
ATOM   2810  H   PHE B 173     -10.725   9.574  -5.192  1.00  0.00           H  
ATOM   2811  CA  PHE B 173     -11.600   9.310  -7.119  1.00  0.00           C  
ATOM   2812  HA  PHE B 173     -11.200   9.686  -8.062  1.00  0.00           H  
ATOM   2813  CB  PHE B 173     -11.221   7.826  -7.007  1.00  0.00           C  
ATOM   2814  HB2 PHE B 173     -10.135   7.732  -7.050  1.00  0.00           H  
ATOM   2815  HB3 PHE B 173     -11.551   7.449  -6.038  1.00  0.00           H  
ATOM   2816  CG  PHE B 173     -11.830   6.972  -8.102  1.00  0.00           C  
ATOM   2817  CD1 PHE B 173     -11.237   6.932  -9.380  1.00  0.00           C  
ATOM   2818  HD1 PHE B 173     -10.310   7.457  -9.564  1.00  0.00           H  
ATOM   2819  CE1 PHE B 173     -11.868   6.237 -10.428  1.00  0.00           C  
ATOM   2820  HE1 PHE B 173     -11.427   6.230 -11.417  1.00  0.00           H  
ATOM   2821  CZ  PHE B 173     -13.091   5.581 -10.198  1.00  0.00           C  
ATOM   2822  HZ  PHE B 173     -13.595   5.074 -11.008  1.00  0.00           H  
ATOM   2823  CE2 PHE B 173     -13.677   5.609  -8.922  1.00  0.00           C  
ATOM   2824  HE2 PHE B 173     -14.633   5.134  -8.754  1.00  0.00           H  
ATOM   2825  CD2 PHE B 173     -13.047   6.301  -7.874  1.00  0.00           C  
ATOM   2826  HD2 PHE B 173     -13.525   6.362  -6.904  1.00  0.00           H  
ATOM   2827  C   PHE B 173     -13.125   9.532  -7.148  1.00  0.00           C  
ATOM   2828  O   PHE B 173     -13.758   9.734  -6.106  1.00  0.00           O  
ATOM   2829  N   LEU B 174     -13.719   9.462  -8.348  1.00  0.00           N  
ATOM   2830  H   LEU B 174     -13.150   9.188  -9.135  1.00  0.00           H  
ATOM   2831  CA  LEU B 174     -15.145   9.713  -8.589  1.00  0.00           C  
ATOM   2832  HA  LEU B 174     -15.312  10.783  -8.490  1.00  0.00           H  
ATOM   2833  CB  LEU B 174     -15.526   9.260 -10.013  1.00  0.00           C  
ATOM   2834  HB2 LEU B 174     -15.010   8.320 -10.223  1.00  0.00           H  
ATOM   2835  HB3 LEU B 174     -16.597   9.048 -10.044  1.00  0.00           H  
ATOM   2836  CG  LEU B 174     -15.215  10.268 -11.129  1.00  0.00           C  
ATOM   2837  HG  LEU B 174     -14.180  10.605 -11.054  1.00  0.00           H  
ATOM   2838  CD1 LEU B 174     -15.420   9.584 -12.481  1.00  0.00           C  
ATOM   2839 HD11 LEU B 174     -16.415   9.143 -12.544  1.00  0.00           H  
ATOM   2840 HD12 LEU B 174     -14.675   8.798 -12.616  1.00  0.00           H  
ATOM   2841 HD13 LEU B 174     -15.308  10.302 -13.290  1.00  0.00           H  
ATOM   2842  CD2 LEU B 174     -16.154  11.479 -11.068  1.00  0.00           C  
ATOM   2843 HD21 LEU B 174     -17.194  11.153 -11.114  1.00  0.00           H  
ATOM   2844 HD22 LEU B 174     -15.951  12.138 -11.911  1.00  0.00           H  
ATOM   2845 HD23 LEU B 174     -15.987  12.042 -10.151  1.00  0.00           H  
ATOM   2846  C   LEU B 174     -16.069   9.008  -7.583  1.00  0.00           C  
ATOM   2847  O   LEU B 174     -15.980   7.797  -7.391  1.00  0.00           O  
ATOM   2848  N   LEU B 175     -17.003   9.784  -7.017  1.00  0.00           N  
ATOM   2849  H   LEU B 175     -16.961  10.770  -7.216  1.00  0.00           H  
ATOM   2850  CA  LEU B 175     -18.091   9.327  -6.141  1.00  0.00           C  
ATOM   2851  HA  LEU B 175     -18.548  10.226  -5.728  1.00  0.00           H  
ATOM   2852  CB  LEU B 175     -19.186   8.603  -6.957  1.00  0.00           C  
ATOM   2853  HB2 LEU B 175     -18.764   7.669  -7.328  1.00  0.00           H  
ATOM   2854  HB3 LEU B 175     -20.006   8.345  -6.284  1.00  0.00           H  
ATOM   2855  CG  LEU B 175     -19.778   9.383  -8.147  1.00  0.00           C  
ATOM   2856  HG  LEU B 175     -18.985   9.631  -8.854  1.00  0.00           H  
ATOM   2857  CD1 LEU B 175     -20.800   8.500  -8.863  1.00  0.00           C  
ATOM   2858 HD11 LEU B 175     -21.187   9.023  -9.737  1.00  0.00           H  
ATOM   2859 HD12 LEU B 175     -20.318   7.580  -9.192  1.00  0.00           H  
ATOM   2860 HD13 LEU B 175     -21.623   8.257  -8.191  1.00  0.00           H  
ATOM   2861  CD2 LEU B 175     -20.487  10.674  -7.725  1.00  0.00           C  
ATOM   2862 HD21 LEU B 175     -19.769  11.370  -7.295  1.00  0.00           H  
ATOM   2863 HD22 LEU B 175     -20.945  11.147  -8.594  1.00  0.00           H  
ATOM   2864 HD23 LEU B 175     -21.257  10.453  -6.985  1.00  0.00           H  
ATOM   2865  C   LEU B 175     -17.647   8.538  -4.888  1.00  0.00           C  
ATOM   2866  O   LEU B 175     -18.467   7.834  -4.306  1.00  0.00           O  
ATOM   2867  N   SER B 176     -16.393   8.680  -4.453  1.00  0.00           N  
ATOM   2868  H   SER B 176     -15.743   9.204  -5.017  1.00  0.00           H  
ATOM   2869  CA  SER B 176     -15.933   8.187  -3.146  1.00  0.00           C  
ATOM   2870  HA  SER B 176     -16.244   7.149  -3.019  1.00  0.00           H  
ATOM   2871  CB  SER B 176     -14.405   8.264  -3.032  1.00  0.00           C  
ATOM   2872  HB2 SER B 176     -14.110   9.305  -2.901  1.00  0.00           H  
ATOM   2873  HB3 SER B 176     -14.088   7.700  -2.153  1.00  0.00           H  
ATOM   2874  OG  SER B 176     -13.756   7.752  -4.181  1.00  0.00           O  
ATOM   2875  HG  SER B 176     -13.812   8.450  -4.857  1.00  0.00           H  
ATOM   2876  C   SER B 176     -16.527   9.028  -2.010  1.00  0.00           C  
ATOM   2877  O   SER B 176     -16.507  10.258  -2.081  1.00  0.00           O  
ATOM   2878  N   GLU B 177     -17.016   8.408  -0.942  1.00  0.00           N  
ATOM   2879  H   GLU B 177     -17.131   7.392  -0.968  1.00  0.00           H  
ATOM   2880  CA  GLU B 177     -17.488   9.101   0.261  1.00  0.00           C  
ATOM   2881  HA  GLU B 177     -18.058   9.965  -0.074  1.00  0.00           H  
ATOM   2882  CB  GLU B 177     -18.477   8.211   1.040  1.00  0.00           C  
ATOM   2883  HB2 GLU B 177     -18.874   8.812   1.860  1.00  0.00           H  
ATOM   2884  HB3 GLU B 177     -19.325   7.965   0.399  1.00  0.00           H  
ATOM   2885  CG  GLU B 177     -17.902   6.924   1.659  1.00  0.00           C  
ATOM   2886  HG2 GLU B 177     -16.986   7.170   2.197  1.00  0.00           H  
ATOM   2887  HG3 GLU B 177     -18.623   6.566   2.397  1.00  0.00           H  
ATOM   2888  CD  GLU B 177     -17.619   5.772   0.676  1.00  0.00           C  
ATOM   2889  OE1 GLU B 177     -16.985   4.793   1.123  1.00  0.00           O  
ATOM   2890  OE2 GLU B 177     -17.995   5.871  -0.516  1.00  0.00           O  
ATOM   2891  C   GLU B 177     -16.352   9.663   1.151  1.00  0.00           C  
ATOM   2892  O   GLU B 177     -15.172   9.332   1.003  1.00  0.00           O  
ATOM   2893  N   ALA B 178     -16.717  10.560   2.076  1.00  0.00           N  
ATOM   2894  H   ALA B 178     -17.697  10.757   2.180  1.00  0.00           H  
ATOM   2895  CA  ALA B 178     -15.812  11.155   3.061  1.00  0.00           C  
ATOM   2896  HA  ALA B 178     -14.790  11.105   2.679  1.00  0.00           H  
ATOM   2897  CB  ALA B 178     -16.172  12.634   3.246  1.00  0.00           C  
ATOM   2898  HB1 ALA B 178     -15.456  13.098   3.925  1.00  0.00           H  
ATOM   2899  HB2 ALA B 178     -16.133  13.149   2.287  1.00  0.00           H  
ATOM   2900  HB3 ALA B 178     -17.174  12.726   3.668  1.00  0.00           H  
ATOM   2901  C   ALA B 178     -15.855  10.402   4.403  1.00  0.00           C  
ATOM   2902  O   ALA B 178     -16.923  10.216   4.991  1.00  0.00           O  
ATOM   2903  N   HIE B 179     -14.689  10.005   4.906  1.00  0.00           N  
ATOM   2904  H   HIE B 179     -13.851  10.257   4.393  1.00  0.00           H  
ATOM   2905  CA  HIE B 179     -14.498   9.304   6.177  1.00  0.00           C  
ATOM   2906  HA  HIE B 179     -15.450   8.855   6.470  1.00  0.00           H  
ATOM   2907  CB  HIE B 179     -13.480   8.169   5.972  1.00  0.00           C  
ATOM   2908  HB2 HIE B 179     -13.215   8.078   4.917  1.00  0.00           H  
ATOM   2909  HB3 HIE B 179     -12.564   8.382   6.518  1.00  0.00           H  
ATOM   2910  CG  HIE B 179     -14.025   6.850   6.437  1.00  0.00           C  
ATOM   2911  ND1 HIE B 179     -14.429   6.560   7.743  1.00  0.00           N  
ATOM   2912  CE1 HIE B 179     -14.904   5.304   7.700  1.00  0.00           C  
ATOM   2913  HE1 HIE B 179     -15.306   4.772   8.553  1.00  0.00           H  
ATOM   2914  NE2 HIE B 179     -14.826   4.810   6.450  1.00  0.00           N  
ATOM   2915  HE2 HIE B 179     -15.151   3.904   6.143  1.00  0.00           H  
ATOM   2916  CD2 HIE B 179     -14.281   5.776   5.638  1.00  0.00           C  
ATOM   2917  HD2 HIE B 179     -14.120   5.719   4.567  1.00  0.00           H  
ATOM   2918  C   HIE B 179     -14.077  10.243   7.317  1.00  0.00           C  
ATOM   2919  O   HIE B 179     -13.860  11.441   7.121  1.00  0.00           O  
ATOM   2920  N   THR B 180     -13.933   9.713   8.534  1.00  0.00           N  
ATOM   2921  H   THR B 180     -14.092   8.715   8.642  1.00  0.00           H  
ATOM   2922  CA  THR B 180     -13.406  10.448   9.700  1.00  0.00           C  
ATOM   2923  HA  THR B 180     -12.746  11.239   9.351  1.00  0.00           H  
ATOM   2924  CB  THR B 180     -14.549  11.113  10.491  1.00  0.00           C  
ATOM   2925  HB  THR B 180     -15.312  10.367  10.716  1.00  0.00           H  
ATOM   2926  CG2 THR B 180     -14.120  11.784  11.798  1.00  0.00           C  
ATOM   2927 HG21 THR B 180     -13.790  11.033  12.515  1.00  0.00           H  
ATOM   2928 HG22 THR B 180     -13.310  12.489  11.607  1.00  0.00           H  
ATOM   2929 HG23 THR B 180     -14.967  12.316  12.230  1.00  0.00           H  
ATOM   2930  OG1 THR B 180     -15.127  12.136   9.718  1.00  0.00           O  
ATOM   2931  HG1 THR B 180     -15.084  11.864   8.790  1.00  0.00           H  
ATOM   2932  C   THR B 180     -12.575   9.529  10.595  1.00  0.00           C  
ATOM   2933  O   THR B 180     -12.940   8.378  10.818  1.00  0.00           O  
ATOM   2934  N   CYS B 181     -11.479  10.054  11.141  1.00  0.00           N  
ATOM   2935  H   CYS B 181     -11.221  11.003  10.885  1.00  0.00           H  
ATOM   2936  CA  CYS B 181     -10.682   9.419  12.195  1.00  0.00           C  
ATOM   2937  HA  CYS B 181     -11.225   8.550  12.575  1.00  0.00           H  
ATOM   2938  CB  CYS B 181      -9.373   8.895  11.584  1.00  0.00           C  
ATOM   2939  HB2 CYS B 181      -8.712   8.533  12.373  1.00  0.00           H  
ATOM   2940  HB3 CYS B 181      -9.595   8.050  10.931  1.00  0.00           H  
ATOM   2941  SG  CYS B 181      -8.511  10.172  10.620  1.00  0.00           S  
ATOM   2942  HG  CYS B 181      -9.472  10.386   9.713  1.00  0.00           H  
ATOM   2943  C   CYS B 181     -10.491  10.364  13.402  1.00  0.00           C  
ATOM   2944  O   CYS B 181     -10.690  11.579  13.295  1.00  0.00           O  
ATOM   2945  N   ILE B 182     -10.156   9.794  14.566  1.00  0.00           N  
ATOM   2946  H   ILE B 182      -9.923   8.812  14.572  1.00  0.00           H  
ATOM   2947  CA  ILE B 182     -10.030  10.490  15.859  1.00  0.00           C  
ATOM   2948  HA  ILE B 182     -10.227  11.547  15.709  1.00  0.00           H  
ATOM   2949  CB  ILE B 182     -11.076   9.959  16.872  1.00  0.00           C  
ATOM   2950  HB  ILE B 182     -10.877   8.896  17.024  1.00  0.00           H  
ATOM   2951  CG2 ILE B 182     -10.932  10.642  18.243  1.00  0.00           C  
ATOM   2952 HG21 ILE B 182      -9.987  10.366  18.713  1.00  0.00           H  
ATOM   2953 HG22 ILE B 182     -10.975  11.728  18.146  1.00  0.00           H  
ATOM   2954 HG23 ILE B 182     -11.732  10.323  18.913  1.00  0.00           H  
ATOM   2955  CG1 ILE B 182     -12.539  10.074  16.378  1.00  0.00           C  
ATOM   2956 HG12 ILE B 182     -12.651   9.508  15.454  1.00  0.00           H  
ATOM   2957 HG13 ILE B 182     -13.189   9.602  17.116  1.00  0.00           H  
ATOM   2958  CD1 ILE B 182     -13.053  11.500  16.136  1.00  0.00           C  
ATOM   2959 HD11 ILE B 182     -13.041  12.072  17.064  1.00  0.00           H  
ATOM   2960 HD12 ILE B 182     -12.438  12.001  15.392  1.00  0.00           H  
ATOM   2961 HD13 ILE B 182     -14.079  11.453  15.771  1.00  0.00           H  
ATOM   2962  C   ILE B 182      -8.595  10.310  16.395  1.00  0.00           C  
ATOM   2963  O   ILE B 182      -8.074   9.196  16.297  1.00  0.00           O  
ATOM   2964  N   PRO B 183      -7.936  11.351  16.950  1.00  0.00           N  
ATOM   2965  CD  PRO B 183      -8.337  12.753  16.966  1.00  0.00           C  
ATOM   2966  HD2 PRO B 183      -8.905  12.965  17.873  1.00  0.00           H  
ATOM   2967  HD3 PRO B 183      -8.911  13.037  16.084  1.00  0.00           H  
ATOM   2968  CG  PRO B 183      -7.028  13.535  16.975  1.00  0.00           C  
ATOM   2969  HG2 PRO B 183      -7.140  14.521  17.418  1.00  0.00           H  
ATOM   2970  HG3 PRO B 183      -6.641  13.606  15.960  1.00  0.00           H  
ATOM   2971  CB  PRO B 183      -6.116  12.647  17.812  1.00  0.00           C  
ATOM   2972  HB2 PRO B 183      -6.302  12.833  18.871  1.00  0.00           H  
ATOM   2973  HB3 PRO B 183      -5.066  12.803  17.574  1.00  0.00           H  
ATOM   2974  CA  PRO B 183      -6.559  11.233  17.436  1.00  0.00           C  
ATOM   2975  HA  PRO B 183      -5.946  10.879  16.609  1.00  0.00           H  
ATOM   2976  C   PRO B 183      -6.370  10.279  18.620  1.00  0.00           C  
ATOM   2977  O   PRO B 183      -7.280  10.076  19.427  1.00  0.00           O  
ATOM   2978  N   GLU B 184      -5.151   9.758  18.757  1.00  0.00           N  
ATOM   2979  H   GLU B 184      -4.451  10.008  18.066  1.00  0.00           H  
ATOM   2980  CA  GLU B 184      -4.721   8.935  19.891  1.00  0.00           C  
ATOM   2981  HA  GLU B 184      -5.405   8.090  19.987  1.00  0.00           H  
ATOM   2982  CB  GLU B 184      -3.304   8.390  19.640  1.00  0.00           C  
ATOM   2983  HB2 GLU B 184      -2.652   9.231  19.396  1.00  0.00           H  
ATOM   2984  HB3 GLU B 184      -2.920   7.941  20.558  1.00  0.00           H  
ATOM   2985  CG  GLU B 184      -3.220   7.353  18.504  1.00  0.00           C  
ATOM   2986  HG2 GLU B 184      -3.670   7.769  17.600  1.00  0.00           H  
ATOM   2987  HG3 GLU B 184      -2.164   7.179  18.290  1.00  0.00           H  
ATOM   2988  CD  GLU B 184      -3.871   5.997  18.827  1.00  0.00           C  
ATOM   2989  OE1 GLU B 184      -4.372   5.828  19.964  1.00  0.00           O  
ATOM   2990  OE2 GLU B 184      -3.830   5.138  17.919  1.00  0.00           O  
ATOM   2991  C   GLU B 184      -4.752   9.723  21.212  1.00  0.00           C  
ATOM   2992  O   GLU B 184      -4.388  10.902  21.273  1.00  0.00           O  
ATOM   2993  N   ASN B 185      -5.168   9.072  22.300  1.00  0.00           N  
ATOM   2994  H   ASN B 185      -5.412   8.097  22.190  1.00  0.00           H  
ATOM   2995  CA  ASN B 185      -5.443   9.709  23.595  1.00  0.00           C  
ATOM   2996  HA  ASN B 185      -5.871  10.688  23.384  1.00  0.00           H  
ATOM   2997  CB  ASN B 185      -6.522   8.888  24.326  1.00  0.00           C  
ATOM   2998  HB2 ASN B 185      -7.331   8.647  23.637  1.00  0.00           H  
ATOM   2999  HB3 ASN B 185      -6.083   7.959  24.689  1.00  0.00           H  
ATOM   3000  CG  ASN B 185      -7.131   9.648  25.494  1.00  0.00           C  
ATOM   3001  OD1 ASN B 185      -7.135  10.869  25.541  1.00  0.00           O  
ATOM   3002  ND2 ASN B 185      -7.689   8.954  26.460  1.00  0.00           N  
ATOM   3003 HD21 ASN B 185      -8.100   9.484  27.205  1.00  0.00           H  
ATOM   3004 HD22 ASN B 185      -7.692   7.952  26.423  1.00  0.00           H  
ATOM   3005  C   ASN B 185      -4.185  10.000  24.449  1.00  0.00           C  
ATOM   3006  O   ASN B 185      -4.088   9.582  25.600  1.00  0.00           O  
ATOM   3007  N   ASN B 186      -3.196  10.696  23.878  1.00  0.00           N  
ATOM   3008  H   ASN B 186      -3.331  10.997  22.915  1.00  0.00           H  
ATOM   3009  CA  ASN B 186      -1.915  10.986  24.537  1.00  0.00           C  
ATOM   3010  HA  ASN B 186      -1.678  10.143  25.189  1.00  0.00           H  
ATOM   3011  CB  ASN B 186      -0.813  11.052  23.459  1.00  0.00           C  
ATOM   3012  HB2 ASN B 186       0.151  11.000  23.963  1.00  0.00           H  
ATOM   3013  HB3 ASN B 186      -0.893  10.187  22.802  1.00  0.00           H  
ATOM   3014  CG  ASN B 186      -0.819  12.311  22.602  1.00  0.00           C  
ATOM   3015  OD1 ASN B 186      -1.706  13.147  22.649  1.00  0.00           O  
ATOM   3016  ND2 ASN B 186       0.223  12.518  21.835  1.00  0.00           N  
ATOM   3017 HD21 ASN B 186       0.235  13.401  21.334  1.00  0.00           H  
ATOM   3018 HD22 ASN B 186       0.963  11.844  21.767  1.00  0.00           H  
ATOM   3019  C   ASN B 186      -1.924  12.235  25.455  1.00  0.00           C  
ATOM   3020  O   ASN B 186      -1.029  12.385  26.284  1.00  0.00           O  
ATOM   3021  N   GLY B 187      -2.895  13.144  25.289  1.00  0.00           N  
ATOM   3022  H   GLY B 187      -3.536  12.983  24.527  1.00  0.00           H  
ATOM   3023  CA  GLY B 187      -3.056  14.379  26.077  1.00  0.00           C  
ATOM   3024  HA2 GLY B 187      -4.003  14.844  25.805  1.00  0.00           H  
ATOM   3025  HA3 GLY B 187      -3.100  14.110  27.132  1.00  0.00           H  
ATOM   3026  C   GLY B 187      -1.956  15.444  25.915  1.00  0.00           C  
ATOM   3027  O   GLY B 187      -1.984  16.463  26.607  1.00  0.00           O  
ATOM   3028  N   GLY B 188      -0.980  15.219  25.030  1.00  0.00           N  
ATOM   3029  H   GLY B 188      -1.081  14.417  24.423  1.00  0.00           H  
ATOM   3030  CA  GLY B 188       0.214  16.054  24.891  1.00  0.00           C  
ATOM   3031  HA2 GLY B 188       0.515  16.419  25.874  1.00  0.00           H  
ATOM   3032  HA3 GLY B 188       1.023  15.436  24.502  1.00  0.00           H  
ATOM   3033  C   GLY B 188       0.036  17.264  23.969  1.00  0.00           C  
ATOM   3034  O   GLY B 188      -1.064  17.618  23.555  1.00  0.00           O  
ATOM   3035  N   ALA B 189       1.154  17.923  23.651  1.00  0.00           N  
ATOM   3036  H   ALA B 189       2.009  17.650  24.106  1.00  0.00           H  
ATOM   3037  CA  ALA B 189       1.213  18.970  22.622  1.00  0.00           C  
ATOM   3038  HA  ALA B 189       0.246  19.476  22.573  1.00  0.00           H  
ATOM   3039  CB  ALA B 189       2.263  20.008  23.038  1.00  0.00           C  
ATOM   3040  HB1 ALA B 189       2.020  20.411  24.022  1.00  0.00           H  
ATOM   3041  HB2 ALA B 189       3.256  19.557  23.066  1.00  0.00           H  
ATOM   3042  HB3 ALA B 189       2.264  20.829  22.319  1.00  0.00           H  
ATOM   3043  C   ALA B 189       1.493  18.415  21.208  1.00  0.00           C  
ATOM   3044  O   ALA B 189       1.066  19.009  20.225  1.00  0.00           O  
ATOM   3045  N   GLY B 190       2.191  17.280  21.076  1.00  0.00           N  
ATOM   3046  H   GLY B 190       2.457  16.795  21.916  1.00  0.00           H  
ATOM   3047  CA  GLY B 190       2.230  16.508  19.824  1.00  0.00           C  
ATOM   3048  HA2 GLY B 190       2.245  17.175  18.962  1.00  0.00           H  
ATOM   3049  HA3 GLY B 190       3.125  15.887  19.794  1.00  0.00           H  
ATOM   3050  C   GLY B 190       1.004  15.598  19.726  1.00  0.00           C  
ATOM   3051  O   GLY B 190       0.556  15.091  20.753  1.00  0.00           O  
ATOM   3052  N   CYS B 191       0.469  15.392  18.525  1.00  0.00           N  
ATOM   3053  H   CYS B 191       0.898  15.840  17.717  1.00  0.00           H  
ATOM   3054  CA  CYS B 191      -0.808  14.727  18.269  1.00  0.00           C  
ATOM   3055  HA  CYS B 191      -1.080  14.093  19.116  1.00  0.00           H  
ATOM   3056  CB  CYS B 191      -1.867  15.828  18.117  1.00  0.00           C  
ATOM   3057  HB2 CYS B 191      -1.970  16.354  19.067  1.00  0.00           H  
ATOM   3058  HB3 CYS B 191      -1.551  16.539  17.351  1.00  0.00           H  
ATOM   3059  SG  CYS B 191      -3.469  15.129  17.641  1.00  0.00           S  
ATOM   3060  HG  CYS B 191      -3.211  14.995  16.333  1.00  0.00           H  
ATOM   3061  C   CYS B 191      -0.715  13.841  17.018  1.00  0.00           C  
ATOM   3062  O   CYS B 191      -0.162  14.271  16.011  1.00  0.00           O  
ATOM   3063  N   VAL B 192      -1.272  12.629  17.071  1.00  0.00           N  
ATOM   3064  H   VAL B 192      -1.786  12.368  17.898  1.00  0.00           H  
ATOM   3065  CA  VAL B 192      -1.203  11.615  16.005  1.00  0.00           C  
ATOM   3066  HA  VAL B 192      -0.959  12.118  15.070  1.00  0.00           H  
ATOM   3067  CB  VAL B 192      -0.059  10.610  16.278  1.00  0.00           C  
ATOM   3068  HB  VAL B 192       0.867  11.178  16.379  1.00  0.00           H  
ATOM   3069  CG1 VAL B 192      -0.266   9.810  17.571  1.00  0.00           C  
ATOM   3070 HG11 VAL B 192       0.602   9.175  17.748  1.00  0.00           H  
ATOM   3071 HG12 VAL B 192      -0.383  10.480  18.421  1.00  0.00           H  
ATOM   3072 HG13 VAL B 192      -1.150   9.181  17.481  1.00  0.00           H  
ATOM   3073  CG2 VAL B 192       0.134   9.606  15.134  1.00  0.00           C  
ATOM   3074 HG21 VAL B 192       1.026   9.009  15.321  1.00  0.00           H  
ATOM   3075 HG22 VAL B 192      -0.727   8.942  15.045  1.00  0.00           H  
ATOM   3076 HG23 VAL B 192       0.278  10.142  14.197  1.00  0.00           H  
ATOM   3077  C   VAL B 192      -2.569  10.948  15.815  1.00  0.00           C  
ATOM   3078  O   VAL B 192      -3.330  10.779  16.768  1.00  0.00           O  
ATOM   3079  N   CYS B 193      -2.895  10.603  14.570  1.00  0.00           N  
ATOM   3080  H   CYS B 193      -2.229  10.812  13.830  1.00  0.00           H  
ATOM   3081  CA  CYS B 193      -4.195  10.091  14.150  1.00  0.00           C  
ATOM   3082  HA  CYS B 193      -4.646   9.519  14.964  1.00  0.00           H  
ATOM   3083  CB  CYS B 193      -5.084  11.300  13.836  1.00  0.00           C  
ATOM   3084  HB2 CYS B 193      -5.071  11.982  14.688  1.00  0.00           H  
ATOM   3085  HB3 CYS B 193      -4.693  11.825  12.963  1.00  0.00           H  
ATOM   3086  SG  CYS B 193      -6.792  10.782  13.531  1.00  0.00           S  
ATOM   3087  HG  CYS B 193      -6.613  10.190  12.339  1.00  0.00           H  
ATOM   3088  C   CYS B 193      -4.023   9.174  12.930  1.00  0.00           C  
ATOM   3089  O   CYS B 193      -3.406   9.569  11.938  1.00  0.00           O  
ATOM   3090  N   HIE B 194      -4.544   7.948  12.996  1.00  0.00           N  
ATOM   3091  H   HIE B 194      -5.055   7.683  13.826  1.00  0.00           H  
ATOM   3092  CA  HIE B 194      -4.404   6.947  11.934  1.00  0.00           C  
ATOM   3093  HA  HIE B 194      -3.522   7.194  11.341  1.00  0.00           H  
ATOM   3094  CB  HIE B 194      -4.143   5.562  12.536  1.00  0.00           C  
ATOM   3095  HB2 HIE B 194      -5.025   5.237  13.090  1.00  0.00           H  
ATOM   3096  HB3 HIE B 194      -3.961   4.849  11.732  1.00  0.00           H  
ATOM   3097  CG  HIE B 194      -2.951   5.553  13.459  1.00  0.00           C  
ATOM   3098  ND1 HIE B 194      -1.616   5.705  13.067  1.00  0.00           N  
ATOM   3099  CE1 HIE B 194      -0.905   5.696  14.207  1.00  0.00           C  
ATOM   3100  HE1 HIE B 194       0.172   5.788  14.261  1.00  0.00           H  
ATOM   3101  NE2 HIE B 194      -1.716   5.559  15.270  1.00  0.00           N  
ATOM   3102  HE2 HIE B 194      -1.442   5.522  16.244  1.00  0.00           H  
ATOM   3103  CD2 HIE B 194      -3.008   5.466  14.816  1.00  0.00           C  
ATOM   3104  HD2 HIE B 194      -3.895   5.358  15.428  1.00  0.00           H  
ATOM   3105  C   HIE B 194      -5.599   6.941  10.978  1.00  0.00           C  
ATOM   3106  O   HIE B 194      -6.746   7.148  11.373  1.00  0.00           O  
ATOM   3107  N   LEU B 195      -5.317   6.653   9.710  1.00  0.00           N  
ATOM   3108  H   LEU B 195      -4.349   6.447   9.487  1.00  0.00           H  
ATOM   3109  CA  LEU B 195      -6.243   6.653   8.584  1.00  0.00           C  
ATOM   3110  HA  LEU B 195      -7.255   6.854   8.941  1.00  0.00           H  
ATOM   3111  CB  LEU B 195      -5.866   7.750   7.567  1.00  0.00           C  
ATOM   3112  HB2 LEU B 195      -4.924   7.498   7.083  1.00  0.00           H  
ATOM   3113  HB3 LEU B 195      -6.639   7.745   6.796  1.00  0.00           H  
ATOM   3114  CG  LEU B 195      -5.759   9.169   8.157  1.00  0.00           C  
ATOM   3115  HG  LEU B 195      -6.396   9.247   9.035  1.00  0.00           H  
ATOM   3116  CD1 LEU B 195      -4.329   9.547   8.541  1.00  0.00           C  
ATOM   3117 HD11 LEU B 195      -4.336  10.549   8.965  1.00  0.00           H  
ATOM   3118 HD12 LEU B 195      -3.941   8.867   9.296  1.00  0.00           H  
ATOM   3119 HD13 LEU B 195      -3.679   9.522   7.667  1.00  0.00           H  
ATOM   3120  CD2 LEU B 195      -6.210  10.215   7.142  1.00  0.00           C  
ATOM   3121 HD21 LEU B 195      -7.237  10.011   6.853  1.00  0.00           H  
ATOM   3122 HD22 LEU B 195      -6.169  11.209   7.588  1.00  0.00           H  
ATOM   3123 HD23 LEU B 195      -5.575  10.179   6.259  1.00  0.00           H  
ATOM   3124  C   LEU B 195      -6.210   5.264   7.942  1.00  0.00           C  
ATOM   3125  O   LEU B 195      -5.211   4.860   7.350  1.00  0.00           O  
ATOM   3126  N   LEU B 196      -7.302   4.525   8.097  1.00  0.00           N  
ATOM   3127  H   LEU B 196      -8.112   4.964   8.510  1.00  0.00           H  
ATOM   3128  CA  LEU B 196      -7.465   3.158   7.606  1.00  0.00           C  
ATOM   3129  HA  LEU B 196      -6.506   2.638   7.656  1.00  0.00           H  
ATOM   3130  CB  LEU B 196      -8.476   2.435   8.519  1.00  0.00           C  
ATOM   3131  HB2 LEU B 196      -9.451   2.906   8.382  1.00  0.00           H  
ATOM   3132  HB3 LEU B 196      -8.559   1.395   8.199  1.00  0.00           H  
ATOM   3133  CG  LEU B 196      -8.131   2.477  10.024  1.00  0.00           C  
ATOM   3134  HG  LEU B 196      -8.045   3.511  10.360  1.00  0.00           H  
ATOM   3135  CD1 LEU B 196      -9.250   1.824  10.833  1.00  0.00           C  
ATOM   3136 HD11 LEU B 196     -10.184   2.359  10.655  1.00  0.00           H  
ATOM   3137 HD12 LEU B 196      -9.370   0.779  10.544  1.00  0.00           H  
ATOM   3138 HD13 LEU B 196      -9.017   1.884  11.897  1.00  0.00           H  
ATOM   3139  CD2 LEU B 196      -6.823   1.750  10.339  1.00  0.00           C  
ATOM   3140 HD21 LEU B 196      -5.996   2.250   9.836  1.00  0.00           H  
ATOM   3141 HD22 LEU B 196      -6.635   1.780  11.412  1.00  0.00           H  
ATOM   3142 HD23 LEU B 196      -6.882   0.713  10.008  1.00  0.00           H  
ATOM   3143  C   LEU B 196      -7.928   3.142   6.142  1.00  0.00           C  
ATOM   3144  O   LEU B 196      -8.630   4.062   5.713  1.00  0.00           O  
ATOM   3145  N   MET B 197      -7.606   2.081   5.398  1.00  0.00           N  
ATOM   3146  H   MET B 197      -6.974   1.389   5.786  1.00  0.00           H  
ATOM   3147  CA  MET B 197      -8.147   1.814   4.055  1.00  0.00           C  
ATOM   3148  HA  MET B 197      -9.199   2.098   4.056  1.00  0.00           H  
ATOM   3149  CB  MET B 197      -7.442   2.675   2.985  1.00  0.00           C  
ATOM   3150  HB2 MET B 197      -7.839   2.382   2.012  1.00  0.00           H  
ATOM   3151  HB3 MET B 197      -7.723   3.717   3.127  1.00  0.00           H  
ATOM   3152  CG  MET B 197      -5.908   2.566   2.902  1.00  0.00           C  
ATOM   3153  HG2 MET B 197      -5.631   1.511   2.911  1.00  0.00           H  
ATOM   3154  HG3 MET B 197      -5.613   2.965   1.932  1.00  0.00           H  
ATOM   3155  SD  MET B 197      -4.912   3.431   4.161  1.00  0.00           S  
ATOM   3156  CE  MET B 197      -5.504   5.142   3.984  1.00  0.00           C  
ATOM   3157  HE1 MET B 197      -6.568   5.198   4.207  1.00  0.00           H  
ATOM   3158  HE2 MET B 197      -4.979   5.788   4.685  1.00  0.00           H  
ATOM   3159  HE3 MET B 197      -5.326   5.492   2.968  1.00  0.00           H  
ATOM   3160  C   MET B 197      -8.088   0.320   3.696  1.00  0.00           C  
ATOM   3161  O   MET B 197      -7.242  -0.415   4.200  1.00  0.00           O  
ATOM   3162  N   ASP B 198      -8.977  -0.120   2.796  1.00  0.00           N  
ATOM   3163  H   ASP B 198      -9.705   0.507   2.494  1.00  0.00           H  
ATOM   3164  CA  ASP B 198      -9.063  -1.514   2.326  1.00  0.00           C  
ATOM   3165  HA  ASP B 198      -9.303  -2.153   3.178  1.00  0.00           H  
ATOM   3166  CB  ASP B 198     -10.180  -1.640   1.260  1.00  0.00           C  
ATOM   3167  HB2 ASP B 198     -10.380  -0.664   0.817  1.00  0.00           H  
ATOM   3168  HB3 ASP B 198      -9.830  -2.278   0.447  1.00  0.00           H  
ATOM   3169  CG  ASP B 198     -11.497  -2.223   1.791  1.00  0.00           C  
ATOM   3170  OD1 ASP B 198     -12.116  -3.011   1.034  1.00  0.00           O  
ATOM   3171  OD2 ASP B 198     -11.827  -1.976   2.964  1.00  0.00           O  
ATOM   3172  C   ASP B 198      -7.742  -2.033   1.731  1.00  0.00           C  
ATOM   3173  O   ASP B 198      -7.351  -3.168   2.010  1.00  0.00           O  
ATOM   3174  N   ASP B 199      -7.091  -1.221   0.890  1.00  0.00           N  
ATOM   3175  H   ASP B 199      -7.496  -0.311   0.730  1.00  0.00           H  
ATOM   3176  CA  ASP B 199      -5.788  -1.430   0.239  1.00  0.00           C  
ATOM   3177  HA  ASP B 199      -5.060  -1.699   1.001  1.00  0.00           H  
ATOM   3178  CB  ASP B 199      -5.856  -2.591  -0.773  1.00  0.00           C  
ATOM   3179  HB2 ASP B 199      -4.916  -2.641  -1.324  1.00  0.00           H  
ATOM   3180  HB3 ASP B 199      -5.929  -3.524  -0.212  1.00  0.00           H  
ATOM   3181  CG  ASP B 199      -7.011  -2.544  -1.778  1.00  0.00           C  
ATOM   3182  OD1 ASP B 199      -7.532  -3.644  -2.101  1.00  0.00           O  
ATOM   3183  OD2 ASP B 199      -7.304  -1.470  -2.347  1.00  0.00           O  
ATOM   3184  C   ASP B 199      -5.306  -0.113  -0.420  1.00  0.00           C  
ATOM   3185  O   ASP B 199      -6.011   0.894  -0.358  1.00  0.00           O  
ATOM   3186  N   VAL B 200      -4.117  -0.103  -1.043  1.00  0.00           N  
ATOM   3187  H   VAL B 200      -3.614  -0.972  -1.118  1.00  0.00           H  
ATOM   3188  CA  VAL B 200      -3.439   1.097  -1.593  1.00  0.00           C  
ATOM   3189  HA  VAL B 200      -4.169   1.897  -1.713  1.00  0.00           H  
ATOM   3190  CB  VAL B 200      -2.347   1.592  -0.608  1.00  0.00           C  
ATOM   3191  HB  VAL B 200      -1.614   0.794  -0.473  1.00  0.00           H  
ATOM   3192  CG1 VAL B 200      -1.599   2.834  -1.110  1.00  0.00           C  
ATOM   3193 HG11 VAL B 200      -2.301   3.640  -1.324  1.00  0.00           H  
ATOM   3194 HG12 VAL B 200      -0.884   3.164  -0.357  1.00  0.00           H  
ATOM   3195 HG13 VAL B 200      -1.036   2.597  -2.013  1.00  0.00           H  
ATOM   3196  CG2 VAL B 200      -2.908   1.952   0.776  1.00  0.00           C  
ATOM   3197 HG21 VAL B 200      -3.355   1.078   1.246  1.00  0.00           H  
ATOM   3198 HG22 VAL B 200      -2.109   2.306   1.426  1.00  0.00           H  
ATOM   3199 HG23 VAL B 200      -3.664   2.731   0.679  1.00  0.00           H  
ATOM   3200  C   VAL B 200      -2.828   0.807  -2.978  1.00  0.00           C  
ATOM   3201  O   VAL B 200      -2.277  -0.278  -3.177  1.00  0.00           O  
ATOM   3202  N   VAL B 201      -2.893   1.763  -3.917  1.00  0.00           N  
ATOM   3203  H   VAL B 201      -3.431   2.595  -3.685  1.00  0.00           H  
ATOM   3204  CA  VAL B 201      -2.259   1.734  -5.263  1.00  0.00           C  
ATOM   3205  HA  VAL B 201      -1.372   1.104  -5.214  1.00  0.00           H  
ATOM   3206  CB  VAL B 201      -3.197   1.129  -6.336  1.00  0.00           C  
ATOM   3207  HB  VAL B 201      -2.635   1.057  -7.266  1.00  0.00           H  
ATOM   3208  CG1 VAL B 201      -3.665  -0.294  -6.015  1.00  0.00           C  
ATOM   3209 HG11 VAL B 201      -4.191  -0.701  -6.878  1.00  0.00           H  
ATOM   3210 HG12 VAL B 201      -2.801  -0.922  -5.804  1.00  0.00           H  
ATOM   3211 HG13 VAL B 201      -4.334  -0.292  -5.155  1.00  0.00           H  
ATOM   3212  CG2 VAL B 201      -4.440   1.985  -6.604  1.00  0.00           C  
ATOM   3213 HG21 VAL B 201      -5.005   2.105  -5.683  1.00  0.00           H  
ATOM   3214 HG22 VAL B 201      -4.153   2.972  -6.965  1.00  0.00           H  
ATOM   3215 HG23 VAL B 201      -5.060   1.508  -7.362  1.00  0.00           H  
ATOM   3216  C   VAL B 201      -1.761   3.128  -5.709  1.00  0.00           C  
ATOM   3217  O   VAL B 201      -2.020   4.133  -5.040  1.00  0.00           O  
ATOM   3218  N   SER B 202      -1.035   3.206  -6.838  1.00  0.00           N  
ATOM   3219  H   SER B 202      -0.800   2.338  -7.312  1.00  0.00           H  
ATOM   3220  CA  SER B 202      -0.337   4.424  -7.300  1.00  0.00           C  
ATOM   3221  HA  SER B 202       0.378   4.691  -6.530  1.00  0.00           H  
ATOM   3222  CB  SER B 202       0.430   4.201  -8.611  1.00  0.00           C  
ATOM   3223  HB2 SER B 202      -0.239   3.797  -9.370  1.00  0.00           H  
ATOM   3224  HB3 SER B 202       0.819   5.158  -8.957  1.00  0.00           H  
ATOM   3225  OG  SER B 202       1.528   3.344  -8.435  1.00  0.00           O  
ATOM   3226  HG  SER B 202       1.154   2.443  -8.306  1.00  0.00           H  
ATOM   3227  C   SER B 202      -1.247   5.625  -7.535  1.00  0.00           C  
ATOM   3228  O   SER B 202      -0.838   6.762  -7.281  1.00  0.00           O  
ATOM   3229  N   ALA B 203      -2.466   5.387  -8.020  1.00  0.00           N  
ATOM   3230  H   ALA B 203      -2.697   4.429  -8.266  1.00  0.00           H  
ATOM   3231  CA  ALA B 203      -3.458   6.423  -8.291  1.00  0.00           C  
ATOM   3232  HA  ALA B 203      -2.971   7.250  -8.809  1.00  0.00           H  
ATOM   3233  CB  ALA B 203      -4.499   5.819  -9.242  1.00  0.00           C  
ATOM   3234  HB1 ALA B 203      -5.222   6.582  -9.529  1.00  0.00           H  
ATOM   3235  HB2 ALA B 203      -4.007   5.442 -10.139  1.00  0.00           H  
ATOM   3236  HB3 ALA B 203      -5.025   5.000  -8.748  1.00  0.00           H  
ATOM   3237  C   ALA B 203      -4.119   7.025  -7.029  1.00  0.00           C  
ATOM   3238  O   ALA B 203      -4.775   8.060  -7.132  1.00  0.00           O  
ATOM   3239  N   ASP B 204      -3.979   6.412  -5.847  1.00  0.00           N  
ATOM   3240  H   ASP B 204      -3.341   5.631  -5.759  1.00  0.00           H  
ATOM   3241  CA  ASP B 204      -4.662   6.896  -4.646  1.00  0.00           C  
ATOM   3242  HA  ASP B 204      -5.706   7.071  -4.917  1.00  0.00           H  
ATOM   3243  CB  ASP B 204      -4.676   5.821  -3.538  1.00  0.00           C  
ATOM   3244  HB2 ASP B 204      -3.650   5.534  -3.308  1.00  0.00           H  
ATOM   3245  HB3 ASP B 204      -5.105   6.259  -2.635  1.00  0.00           H  
ATOM   3246  CG  ASP B 204      -5.494   4.563  -3.886  1.00  0.00           C  
ATOM   3247  OD1 ASP B 204      -5.188   3.475  -3.344  1.00  0.00           O  
ATOM   3248  OD2 ASP B 204      -6.458   4.637  -4.675  1.00  0.00           O  
ATOM   3249  C   ASP B 204      -4.083   8.249  -4.179  1.00  0.00           C  
ATOM   3250  O   ASP B 204      -2.886   8.407  -3.926  1.00  0.00           O  
ATOM   3251  N   GLN B 205      -4.973   9.234  -4.046  1.00  0.00           N  
ATOM   3252  H   GLN B 205      -5.914   9.052  -4.365  1.00  0.00           H  
ATOM   3253  CA  GLN B 205      -4.729  10.541  -3.442  1.00  0.00           C  
ATOM   3254  HA  GLN B 205      -3.901  10.437  -2.742  1.00  0.00           H  
ATOM   3255  CB  GLN B 205      -4.309  11.572  -4.515  1.00  0.00           C  
ATOM   3256  HB2 GLN B 205      -3.372  11.229  -4.957  1.00  0.00           H  
ATOM   3257  HB3 GLN B 205      -5.061  11.607  -5.304  1.00  0.00           H  
ATOM   3258  CG  GLN B 205      -4.110  12.995  -3.949  1.00  0.00           C  
ATOM   3259  HG2 GLN B 205      -5.084  13.423  -3.707  1.00  0.00           H  
ATOM   3260  HG3 GLN B 205      -3.531  12.930  -3.030  1.00  0.00           H  
ATOM   3261  CD  GLN B 205      -3.369  13.974  -4.867  1.00  0.00           C  
ATOM   3262  OE1 GLN B 205      -2.929  13.674  -5.965  1.00  0.00           O  
ATOM   3263  NE2 GLN B 205      -3.169  15.199  -4.437  1.00  0.00           N  
ATOM   3264 HE21 GLN B 205      -2.715  15.826  -5.072  1.00  0.00           H  
ATOM   3265 HE22 GLN B 205      -3.477  15.480  -3.512  1.00  0.00           H  
ATOM   3266  C   GLN B 205      -5.965  10.960  -2.630  1.00  0.00           C  
ATOM   3267  O   GLN B 205      -7.108  10.689  -3.009  1.00  0.00           O  
ATOM   3268  N   TYR B 206      -5.721  11.621  -1.503  1.00  0.00           N  
ATOM   3269  H   TYR B 206      -4.754  11.812  -1.259  1.00  0.00           H  
ATOM   3270  CA  TYR B 206      -6.735  12.036  -0.542  1.00  0.00           C  
ATOM   3271  HA  TYR B 206      -7.720  11.777  -0.923  1.00  0.00           H  
ATOM   3272  CB  TYR B 206      -6.519  11.294   0.788  1.00  0.00           C  
ATOM   3273  HB2 TYR B 206      -5.523  11.535   1.160  1.00  0.00           H  
ATOM   3274  HB3 TYR B 206      -7.233  11.681   1.516  1.00  0.00           H  
ATOM   3275  CG  TYR B 206      -6.668   9.780   0.736  1.00  0.00           C  
ATOM   3276  CD1 TYR B 206      -5.571   8.961   0.394  1.00  0.00           C  
ATOM   3277  HD1 TYR B 206      -4.621   9.415   0.147  1.00  0.00           H  
ATOM   3278  CE1 TYR B 206      -5.708   7.558   0.390  1.00  0.00           C  
ATOM   3279  HE1 TYR B 206      -4.872   6.929   0.126  1.00  0.00           H  
ATOM   3280  CZ  TYR B 206      -6.942   6.967   0.753  1.00  0.00           C  
ATOM   3281  OH  TYR B 206      -7.071   5.616   0.806  1.00  0.00           O  
ATOM   3282  HH  TYR B 206      -6.431   5.161   0.251  1.00  0.00           H  
ATOM   3283  CE2 TYR B 206      -8.042   7.789   1.078  1.00  0.00           C  
ATOM   3284  HE2 TYR B 206      -8.987   7.331   1.332  1.00  0.00           H  
ATOM   3285  CD2 TYR B 206      -7.903   9.192   1.071  1.00  0.00           C  
ATOM   3286  HD2 TYR B 206      -8.743   9.817   1.337  1.00  0.00           H  
ATOM   3287  C   TYR B 206      -6.688  13.550  -0.318  1.00  0.00           C  
ATOM   3288  O   TYR B 206      -5.607  14.151  -0.302  1.00  0.00           O  
ATOM   3289  N   THR B 207      -7.841  14.170  -0.083  1.00  0.00           N  
ATOM   3290  H   THR B 207      -8.700  13.628  -0.148  1.00  0.00           H  
ATOM   3291  CA  THR B 207      -7.926  15.432   0.670  1.00  0.00           C  
ATOM   3292  HA  THR B 207      -7.041  16.039   0.472  1.00  0.00           H  
ATOM   3293  CB  THR B 207      -9.156  16.258   0.262  1.00  0.00           C  
ATOM   3294  HB  THR B 207      -9.255  17.109   0.938  1.00  0.00           H  
ATOM   3295  CG2 THR B 207      -9.024  16.794  -1.163  1.00  0.00           C  
ATOM   3296 HG21 THR B 207      -9.916  17.366  -1.414  1.00  0.00           H  
ATOM   3297 HG22 THR B 207      -8.150  17.440  -1.234  1.00  0.00           H  
ATOM   3298 HG23 THR B 207      -8.925  15.968  -1.864  1.00  0.00           H  
ATOM   3299  OG1 THR B 207     -10.336  15.494   0.325  1.00  0.00           O  
ATOM   3300  HG1 THR B 207     -10.669  15.525   1.227  1.00  0.00           H  
ATOM   3301  C   THR B 207      -7.968  15.139   2.169  1.00  0.00           C  
ATOM   3302  O   THR B 207      -8.457  14.085   2.587  1.00  0.00           O  
ATOM   3303  N   LEU B 208      -7.477  16.082   2.977  1.00  0.00           N  
ATOM   3304  H   LEU B 208      -7.112  16.930   2.556  1.00  0.00           H  
ATOM   3305  CA  LEU B 208      -7.482  16.037   4.442  1.00  0.00           C  
ATOM   3306  HA  LEU B 208      -8.137  15.238   4.792  1.00  0.00           H  
ATOM   3307  CB  LEU B 208      -6.047  15.785   4.956  1.00  0.00           C  
ATOM   3308  HB2 LEU B 208      -5.417  16.603   4.602  1.00  0.00           H  
ATOM   3309  HB3 LEU B 208      -6.068  15.831   6.047  1.00  0.00           H  
ATOM   3310  CG  LEU B 208      -5.374  14.461   4.544  1.00  0.00           C  
ATOM   3311  HG  LEU B 208      -5.392  14.352   3.458  1.00  0.00           H  
ATOM   3312  CD1 LEU B 208      -3.914  14.458   5.003  1.00  0.00           C  
ATOM   3313 HD11 LEU B 208      -3.451  13.499   4.776  1.00  0.00           H  
ATOM   3314 HD12 LEU B 208      -3.364  15.246   4.491  1.00  0.00           H  
ATOM   3315 HD13 LEU B 208      -3.861  14.622   6.080  1.00  0.00           H  
ATOM   3316  CD2 LEU B 208      -6.064  13.258   5.179  1.00  0.00           C  
ATOM   3317 HD21 LEU B 208      -5.562  12.340   4.879  1.00  0.00           H  
ATOM   3318 HD22 LEU B 208      -6.050  13.340   6.265  1.00  0.00           H  
ATOM   3319 HD23 LEU B 208      -7.093  13.219   4.830  1.00  0.00           H  
ATOM   3320  C   LEU B 208      -8.012  17.372   4.993  1.00  0.00           C  
ATOM   3321  O   LEU B 208      -7.466  18.418   4.641  1.00  0.00           O  
ATOM   3322  N   ASP B 209      -9.015  17.338   5.871  1.00  0.00           N  
ATOM   3323  H   ASP B 209      -9.404  16.431   6.121  1.00  0.00           H  
ATOM   3324  CA  ASP B 209      -9.570  18.513   6.557  1.00  0.00           C  
ATOM   3325  HA  ASP B 209      -8.912  19.368   6.402  1.00  0.00           H  
ATOM   3326  CB  ASP B 209     -10.957  18.888   5.992  1.00  0.00           C  
ATOM   3327  HB2 ASP B 209     -11.526  17.978   5.786  1.00  0.00           H  
ATOM   3328  HB3 ASP B 209     -11.495  19.436   6.767  1.00  0.00           H  
ATOM   3329  CG  ASP B 209     -10.933  19.779   4.737  1.00  0.00           C  
ATOM   3330  OD1 ASP B 209     -10.537  19.369   3.625  1.00  0.00           O  
ATOM   3331  OD2 ASP B 209     -11.382  20.941   4.822  1.00  0.00           O  
ATOM   3332  C   ASP B 209      -9.627  18.259   8.077  1.00  0.00           C  
ATOM   3333  O   ASP B 209     -10.373  17.402   8.555  1.00  0.00           O  
ATOM   3334  N   LEU B 210      -8.833  19.000   8.855  1.00  0.00           N  
ATOM   3335  H   LEU B 210      -8.294  19.742   8.418  1.00  0.00           H  
ATOM   3336  CA  LEU B 210      -8.783  18.913  10.320  1.00  0.00           C  
ATOM   3337  HA  LEU B 210      -9.007  17.889  10.617  1.00  0.00           H  
ATOM   3338  CB  LEU B 210      -7.348  19.243  10.776  1.00  0.00           C  
ATOM   3339  HB2 LEU B 210      -6.661  18.524  10.326  1.00  0.00           H  
ATOM   3340  HB3 LEU B 210      -7.097  20.232  10.389  1.00  0.00           H  
ATOM   3341  CG  LEU B 210      -7.131  19.263  12.302  1.00  0.00           C  
ATOM   3342  HG  LEU B 210      -7.824  19.964  12.768  1.00  0.00           H  
ATOM   3343  CD1 LEU B 210      -7.321  17.887  12.938  1.00  0.00           C  
ATOM   3344 HD11 LEU B 210      -6.632  17.166  12.495  1.00  0.00           H  
ATOM   3345 HD12 LEU B 210      -7.131  17.948  14.009  1.00  0.00           H  
ATOM   3346 HD13 LEU B 210      -8.340  17.543  12.792  1.00  0.00           H  
ATOM   3347  CD2 LEU B 210      -5.706  19.718  12.618  1.00  0.00           C  
ATOM   3348 HD21 LEU B 210      -5.532  20.714  12.211  1.00  0.00           H  
ATOM   3349 HD22 LEU B 210      -5.557  19.746  13.697  1.00  0.00           H  
ATOM   3350 HD23 LEU B 210      -4.988  19.022  12.184  1.00  0.00           H  
ATOM   3351  C   LEU B 210      -9.819  19.843  10.974  1.00  0.00           C  
ATOM   3352  O   LEU B 210      -9.837  21.040  10.683  1.00  0.00           O  
ATOM   3353  N   TRP B 211     -10.625  19.324  11.905  1.00  0.00           N  
ATOM   3354  H   TRP B 211     -10.548  18.335  12.123  1.00  0.00           H  
ATOM   3355  CA  TRP B 211     -11.664  20.077  12.626  1.00  0.00           C  
ATOM   3356  HA  TRP B 211     -11.631  21.122  12.318  1.00  0.00           H  
ATOM   3357  CB  TRP B 211     -13.044  19.526  12.249  1.00  0.00           C  
ATOM   3358  HB2 TRP B 211     -13.057  18.455  12.441  1.00  0.00           H  
ATOM   3359  HB3 TRP B 211     -13.779  19.987  12.910  1.00  0.00           H  
ATOM   3360  CG  TRP B 211     -13.486  19.765  10.838  1.00  0.00           C  
ATOM   3361  CD1 TRP B 211     -13.048  19.091   9.753  1.00  0.00           C  
ATOM   3362  HD1 TRP B 211     -12.318  18.289   9.778  1.00  0.00           H  
ATOM   3363  NE1 TRP B 211     -13.622  19.617   8.613  1.00  0.00           N  
ATOM   3364  HE1 TRP B 211     -13.371  19.318   7.678  1.00  0.00           H  
ATOM   3365  CE2 TRP B 211     -14.464  20.667   8.908  1.00  0.00           C  
ATOM   3366  CZ2 TRP B 211     -15.255  21.516   8.120  1.00  0.00           C  
ATOM   3367  HZ2 TRP B 211     -15.262  21.412   7.044  1.00  0.00           H  
ATOM   3368  CH2 TRP B 211     -16.033  22.505   8.749  1.00  0.00           C  
ATOM   3369  HH2 TRP B 211     -16.650  23.169   8.159  1.00  0.00           H  
ATOM   3370  CZ3 TRP B 211     -16.009  22.632  10.150  1.00  0.00           C  
ATOM   3371  HZ3 TRP B 211     -16.611  23.395  10.630  1.00  0.00           H  
ATOM   3372  CE3 TRP B 211     -15.203  21.780  10.929  1.00  0.00           C  
ATOM   3373  HE3 TRP B 211     -15.178  21.899  12.002  1.00  0.00           H  
ATOM   3374  CD2 TRP B 211     -14.405  20.782  10.330  1.00  0.00           C  
ATOM   3375  C   TRP B 211     -11.488  20.040  14.152  1.00  0.00           C  
ATOM   3376  O   TRP B 211     -11.216  18.985  14.725  1.00  0.00           O  
ATOM   3377  N   ALA B 212     -11.731  21.177  14.807  1.00  0.00           N  
ATOM   3378  H   ALA B 212     -12.015  21.986  14.262  1.00  0.00           H  
ATOM   3379  CA  ALA B 212     -11.831  21.336  16.256  1.00  0.00           C  
ATOM   3380  HA  ALA B 212     -11.607  20.395  16.754  1.00  0.00           H  
ATOM   3381  CB  ALA B 212     -10.822  22.397  16.698  1.00  0.00           C  
ATOM   3382  HB1 ALA B 212     -11.005  23.335  16.168  1.00  0.00           H  
ATOM   3383  HB2 ALA B 212     -10.925  22.573  17.768  1.00  0.00           H  
ATOM   3384  HB3 ALA B 212      -9.818  22.050  16.484  1.00  0.00           H  
ATOM   3385  C   ALA B 212     -13.249  21.777  16.628  1.00  0.00           C  
ATOM   3386  O   ALA B 212     -13.732  22.765  16.076  1.00  0.00           O  
ATOM   3387  N   GLY B 213     -13.931  21.083  17.545  1.00  0.00           N  
ATOM   3388  H   GLY B 213     -13.461  20.322  18.028  1.00  0.00           H  
ATOM   3389  CA  GLY B 213     -15.317  21.421  17.910  1.00  0.00           C  
ATOM   3390  HA2 GLY B 213     -15.732  20.625  18.528  1.00  0.00           H  
ATOM   3391  HA3 GLY B 213     -15.321  22.342  18.495  1.00  0.00           H  
ATOM   3392  C   GLY B 213     -16.224  21.604  16.679  1.00  0.00           C  
ATOM   3393  O   GLY B 213     -16.501  20.644  15.951  1.00  0.00           O  
ATOM   3394  N   GLN B 214     -16.664  22.840  16.417  1.00  0.00           N  
ATOM   3395  H   GLN B 214     -16.323  23.594  17.008  1.00  0.00           H  
ATOM   3396  CA  GLN B 214     -17.487  23.200  15.251  1.00  0.00           C  
ATOM   3397  HA  GLN B 214     -17.894  22.286  14.819  1.00  0.00           H  
ATOM   3398  CB  GLN B 214     -18.695  24.043  15.715  1.00  0.00           C  
ATOM   3399  HB2 GLN B 214     -18.348  24.882  16.321  1.00  0.00           H  
ATOM   3400  HB3 GLN B 214     -19.215  24.442  14.844  1.00  0.00           H  
ATOM   3401  CG  GLN B 214     -19.697  23.198  16.520  1.00  0.00           C  
ATOM   3402  HG2 GLN B 214     -20.009  22.345  15.917  1.00  0.00           H  
ATOM   3403  HG3 GLN B 214     -19.214  22.818  17.420  1.00  0.00           H  
ATOM   3404  CD  GLN B 214     -20.940  23.982  16.937  1.00  0.00           C  
ATOM   3405  OE1 GLN B 214     -20.991  24.587  17.993  1.00  0.00           O  
ATOM   3406  NE2 GLN B 214     -22.000  23.963  16.157  1.00  0.00           N  
ATOM   3407 HE21 GLN B 214     -22.797  24.495  16.469  1.00  0.00           H  
ATOM   3408 HE22 GLN B 214     -21.994  23.473  15.282  1.00  0.00           H  
ATOM   3409  C   GLN B 214     -16.721  23.864  14.081  1.00  0.00           C  
ATOM   3410  O   GLN B 214     -17.356  24.160  13.073  1.00  0.00           O  
ATOM   3411  N   GLN B 215     -15.400  24.076  14.162  1.00  0.00           N  
ATOM   3412  H   GLN B 215     -14.900  23.741  14.982  1.00  0.00           H  
ATOM   3413  CA  GLN B 215     -14.612  24.842  13.176  1.00  0.00           C  
ATOM   3414  HA  GLN B 215     -15.274  25.126  12.358  1.00  0.00           H  
ATOM   3415  CB  GLN B 215     -14.132  26.158  13.818  1.00  0.00           C  
ATOM   3416  HB2 GLN B 215     -13.678  26.776  13.042  1.00  0.00           H  
ATOM   3417  HB3 GLN B 215     -15.008  26.691  14.192  1.00  0.00           H  
ATOM   3418  CG  GLN B 215     -13.117  25.997  14.969  1.00  0.00           C  
ATOM   3419  HG2 GLN B 215     -13.544  25.371  15.750  1.00  0.00           H  
ATOM   3420  HG3 GLN B 215     -12.216  25.513  14.592  1.00  0.00           H  
ATOM   3421  CD  GLN B 215     -12.725  27.333  15.602  1.00  0.00           C  
ATOM   3422  OE1 GLN B 215     -13.321  28.374  15.379  1.00  0.00           O  
ATOM   3423  NE2 GLN B 215     -11.725  27.375  16.455  1.00  0.00           N  
ATOM   3424 HE21 GLN B 215     -11.516  28.279  16.826  1.00  0.00           H  
ATOM   3425 HE22 GLN B 215     -11.300  26.524  16.803  1.00  0.00           H  
ATOM   3426  C   GLN B 215     -13.457  24.052  12.526  1.00  0.00           C  
ATOM   3427  O   GLN B 215     -12.915  23.113  13.106  1.00  0.00           O  
ATOM   3428  N   LEU B 216     -13.070  24.436  11.306  1.00  0.00           N  
ATOM   3429  H   LEU B 216     -13.532  25.230  10.893  1.00  0.00           H  
ATOM   3430  CA  LEU B 216     -11.879  23.929  10.611  1.00  0.00           C  
ATOM   3431  HA  LEU B 216     -11.825  22.847  10.740  1.00  0.00           H  
ATOM   3432  CB  LEU B 216     -12.022  24.239   9.105  1.00  0.00           C  
ATOM   3433  HB2 LEU B 216     -12.987  23.876   8.747  1.00  0.00           H  
ATOM   3434  HB3 LEU B 216     -12.015  25.325   8.992  1.00  0.00           H  
ATOM   3435  CG  LEU B 216     -10.904  23.642   8.224  1.00  0.00           C  
ATOM   3436  HG  LEU B 216      -9.956  23.664   8.756  1.00  0.00           H  
ATOM   3437  CD1 LEU B 216     -11.217  22.200   7.835  1.00  0.00           C  
ATOM   3438 HD11 LEU B 216     -11.388  21.598   8.725  1.00  0.00           H  
ATOM   3439 HD12 LEU B 216     -12.104  22.159   7.203  1.00  0.00           H  
ATOM   3440 HD13 LEU B 216     -10.375  21.779   7.287  1.00  0.00           H  
ATOM   3441  CD2 LEU B 216     -10.722  24.447   6.938  1.00  0.00           C  
ATOM   3442 HD21 LEU B 216     -10.501  25.486   7.186  1.00  0.00           H  
ATOM   3443 HD22 LEU B 216      -9.882  24.036   6.381  1.00  0.00           H  
ATOM   3444 HD23 LEU B 216     -11.626  24.399   6.332  1.00  0.00           H  
ATOM   3445  C   LEU B 216     -10.608  24.569  11.206  1.00  0.00           C  
ATOM   3446  O   LEU B 216     -10.599  25.771  11.466  1.00  0.00           O  
ATOM   3447  N   LEU B 217      -9.543  23.784  11.397  1.00  0.00           N  
ATOM   3448  H   LEU B 217      -9.650  22.796  11.192  1.00  0.00           H  
ATOM   3449  CA  LEU B 217      -8.208  24.285  11.768  1.00  0.00           C  
ATOM   3450  HA  LEU B 217      -8.293  25.292  12.179  1.00  0.00           H  
ATOM   3451  CB  LEU B 217      -7.573  23.360  12.823  1.00  0.00           C  
ATOM   3452  HB2 LEU B 217      -7.565  22.341  12.436  1.00  0.00           H  
ATOM   3453  HB3 LEU B 217      -6.535  23.674  12.947  1.00  0.00           H  
ATOM   3454  CG  LEU B 217      -8.232  23.351  14.210  1.00  0.00           C  
ATOM   3455  HG  LEU B 217      -9.214  22.881  14.152  1.00  0.00           H  
ATOM   3456  CD1 LEU B 217      -7.333  22.545  15.155  1.00  0.00           C  
ATOM   3457 HD11 LEU B 217      -6.330  22.968  15.173  1.00  0.00           H  
ATOM   3458 HD12 LEU B 217      -7.284  21.511  14.820  1.00  0.00           H  
ATOM   3459 HD13 LEU B 217      -7.730  22.576  16.168  1.00  0.00           H  
ATOM   3460  CD2 LEU B 217      -8.378  24.754  14.796  1.00  0.00           C  
ATOM   3461 HD21 LEU B 217      -8.741  24.693  15.821  1.00  0.00           H  
ATOM   3462 HD22 LEU B 217      -7.416  25.267  14.793  1.00  0.00           H  
ATOM   3463 HD23 LEU B 217      -9.104  25.329  14.221  1.00  0.00           H  
ATOM   3464  C   LEU B 217      -7.239  24.393  10.586  1.00  0.00           C  
ATOM   3465  O   LEU B 217      -6.444  25.326  10.524  1.00  0.00           O  
ATOM   3466  N   TRP B 218      -7.249  23.399   9.697  1.00  0.00           N  
ATOM   3467  H   TRP B 218      -7.956  22.683   9.790  1.00  0.00           H  
ATOM   3468  CA  TRP B 218      -6.250  23.205   8.641  1.00  0.00           C  
ATOM   3469  HA  TRP B 218      -6.014  24.166   8.182  1.00  0.00           H  
ATOM   3470  CB  TRP B 218      -4.966  22.623   9.262  1.00  0.00           C  
ATOM   3471  HB2 TRP B 218      -4.522  23.374   9.917  1.00  0.00           H  
ATOM   3472  HB3 TRP B 218      -5.238  21.770   9.884  1.00  0.00           H  
ATOM   3473  CG  TRP B 218      -3.919  22.152   8.297  1.00  0.00           C  
ATOM   3474  CD1 TRP B 218      -2.833  22.856   7.907  1.00  0.00           C  
ATOM   3475  HD1 TRP B 218      -2.575  23.850   8.256  1.00  0.00           H  
ATOM   3476  NE1 TRP B 218      -2.098  22.112   7.003  1.00  0.00           N  
ATOM   3477  HE1 TRP B 218      -1.231  22.440   6.593  1.00  0.00           H  
ATOM   3478  CE2 TRP B 218      -2.667  20.879   6.774  1.00  0.00           C  
ATOM   3479  CZ2 TRP B 218      -2.288  19.777   5.995  1.00  0.00           C  
ATOM   3480  HZ2 TRP B 218      -1.359  19.793   5.444  1.00  0.00           H  
ATOM   3481  CH2 TRP B 218      -3.103  18.632   5.987  1.00  0.00           C  
ATOM   3482  HH2 TRP B 218      -2.805  17.759   5.423  1.00  0.00           H  
ATOM   3483  CZ3 TRP B 218      -4.285  18.612   6.749  1.00  0.00           C  
ATOM   3484  HZ3 TRP B 218      -4.904  17.728   6.757  1.00  0.00           H  
ATOM   3485  CE3 TRP B 218      -4.649  19.717   7.539  1.00  0.00           C  
ATOM   3486  HE3 TRP B 218      -5.548  19.676   8.137  1.00  0.00           H  
ATOM   3487  CD2 TRP B 218      -3.845  20.878   7.580  1.00  0.00           C  
ATOM   3488  C   TRP B 218      -6.800  22.271   7.560  1.00  0.00           C  
ATOM   3489  O   TRP B 218      -7.647  21.424   7.855  1.00  0.00           O  
ATOM   3490  N   LYS B 219      -6.299  22.373   6.324  1.00  0.00           N  
ATOM   3491  H   LYS B 219      -5.547  23.028   6.157  1.00  0.00           H  
ATOM   3492  CA  LYS B 219      -6.609  21.415   5.252  1.00  0.00           C  
ATOM   3493  HA  LYS B 219      -6.715  20.435   5.716  1.00  0.00           H  
ATOM   3494  CB  LYS B 219      -7.958  21.749   4.593  1.00  0.00           C  
ATOM   3495  HB2 LYS B 219      -8.159  21.001   3.824  1.00  0.00           H  
ATOM   3496  HB3 LYS B 219      -8.739  21.661   5.348  1.00  0.00           H  
ATOM   3497  CG  LYS B 219      -8.035  23.159   3.978  1.00  0.00           C  
ATOM   3498  HG2 LYS B 219      -7.825  23.902   4.749  1.00  0.00           H  
ATOM   3499  HG3 LYS B 219      -7.290  23.263   3.188  1.00  0.00           H  
ATOM   3500  CD  LYS B 219      -9.430  23.443   3.406  1.00  0.00           C  
ATOM   3501  HD2 LYS B 219     -10.173  23.258   4.184  1.00  0.00           H  
ATOM   3502  HD3 LYS B 219      -9.492  24.497   3.132  1.00  0.00           H  
ATOM   3503  CE  LYS B 219      -9.717  22.582   2.167  1.00  0.00           C  
ATOM   3504  HE2 LYS B 219      -9.723  23.226   1.282  1.00  0.00           H  
ATOM   3505  HE3 LYS B 219      -8.906  21.859   2.053  1.00  0.00           H  
ATOM   3506  NZ  LYS B 219     -10.993  21.839   2.296  1.00  0.00           N  
ATOM   3507  HZ1 LYS B 219     -11.158  21.222   1.518  1.00  0.00           H  
ATOM   3508  HZ2 LYS B 219     -11.779  22.450   2.451  1.00  0.00           H  
ATOM   3509  HZ3 LYS B 219     -10.956  21.226   3.126  1.00  0.00           H  
ATOM   3510  C   LYS B 219      -5.470  21.273   4.245  1.00  0.00           C  
ATOM   3511  O   LYS B 219      -4.734  22.225   3.995  1.00  0.00           O  
ATOM   3512  N   GLY B 220      -5.358  20.096   3.637  1.00  0.00           N  
ATOM   3513  H   GLY B 220      -6.041  19.383   3.873  1.00  0.00           H  
ATOM   3514  CA  GLY B 220      -4.287  19.745   2.704  1.00  0.00           C  
ATOM   3515  HA2 GLY B 220      -4.124  20.566   2.005  1.00  0.00           H  
ATOM   3516  HA3 GLY B 220      -3.366  19.595   3.267  1.00  0.00           H  
ATOM   3517  C   GLY B 220      -4.595  18.481   1.898  1.00  0.00           C  
ATOM   3518  O   GLY B 220      -5.755  18.125   1.690  1.00  0.00           O  
ATOM   3519  N   SER B 221      -3.552  17.797   1.424  1.00  0.00           N  
ATOM   3520  H   SER B 221      -2.615  18.086   1.675  1.00  0.00           H  
ATOM   3521  CA  SER B 221      -3.671  16.579   0.611  1.00  0.00           C  
ATOM   3522  HA  SER B 221      -4.563  16.043   0.934  1.00  0.00           H  
ATOM   3523  CB  SER B 221      -3.865  16.951  -0.868  1.00  0.00           C  
ATOM   3524  HB2 SER B 221      -4.753  17.578  -0.965  1.00  0.00           H  
ATOM   3525  HB3 SER B 221      -3.001  17.519  -1.216  1.00  0.00           H  
ATOM   3526  OG  SER B 221      -4.030  15.805  -1.684  1.00  0.00           O  
ATOM   3527  HG  SER B 221      -4.742  15.267  -1.282  1.00  0.00           H  
ATOM   3528  C   SER B 221      -2.479  15.635   0.817  1.00  0.00           C  
ATOM   3529  O   SER B 221      -1.402  16.052   1.241  1.00  0.00           O  
ATOM   3530  N   PHE B 222      -2.701  14.351   0.539  1.00  0.00           N  
ATOM   3531  H   PHE B 222      -3.612  14.107   0.168  1.00  0.00           H  
ATOM   3532  CA  PHE B 222      -1.809  13.233   0.838  1.00  0.00           C  
ATOM   3533  HA  PHE B 222      -0.779  13.589   0.885  1.00  0.00           H  
ATOM   3534  CB  PHE B 222      -2.196  12.701   2.229  1.00  0.00           C  
ATOM   3535  HB2 PHE B 222      -1.703  13.320   2.981  1.00  0.00           H  
ATOM   3536  HB3 PHE B 222      -3.271  12.827   2.365  1.00  0.00           H  
ATOM   3537  CG  PHE B 222      -1.867  11.251   2.503  1.00  0.00           C  
ATOM   3538  CD1 PHE B 222      -0.529  10.824   2.567  1.00  0.00           C  
ATOM   3539  HD1 PHE B 222       0.277  11.532   2.428  1.00  0.00           H  
ATOM   3540  CE1 PHE B 222      -0.237   9.474   2.824  1.00  0.00           C  
ATOM   3541  HE1 PHE B 222       0.789   9.142   2.857  1.00  0.00           H  
ATOM   3542  CZ  PHE B 222      -1.279   8.560   3.046  1.00  0.00           C  
ATOM   3543  HZ  PHE B 222      -1.056   7.531   3.277  1.00  0.00           H  
ATOM   3544  CE2 PHE B 222      -2.617   8.980   2.978  1.00  0.00           C  
ATOM   3545  HE2 PHE B 222      -3.418   8.273   3.149  1.00  0.00           H  
ATOM   3546  CD2 PHE B 222      -2.910  10.326   2.705  1.00  0.00           C  
ATOM   3547  HD2 PHE B 222      -3.940  10.650   2.675  1.00  0.00           H  
ATOM   3548  C   PHE B 222      -1.894  12.170  -0.272  1.00  0.00           C  
ATOM   3549  O   PHE B 222      -2.978  11.883  -0.779  1.00  0.00           O  
ATOM   3550  N   LYS B 223      -0.752  11.601  -0.677  1.00  0.00           N  
ATOM   3551  H   LYS B 223       0.103  11.882  -0.206  1.00  0.00           H  
ATOM   3552  CA  LYS B 223      -0.605  10.748  -1.869  1.00  0.00           C  
ATOM   3553  HA  LYS B 223      -1.561  10.287  -2.122  1.00  0.00           H  
ATOM   3554  CB  LYS B 223      -0.223  11.663  -3.047  1.00  0.00           C  
ATOM   3555  HB2 LYS B 223      -1.000  12.420  -3.165  1.00  0.00           H  
ATOM   3556  HB3 LYS B 223       0.713  12.174  -2.817  1.00  0.00           H  
ATOM   3557  CG  LYS B 223      -0.072  10.909  -4.375  1.00  0.00           C  
ATOM   3558  HG2 LYS B 223       0.746  10.196  -4.291  1.00  0.00           H  
ATOM   3559  HG3 LYS B 223      -0.994  10.372  -4.601  1.00  0.00           H  
ATOM   3560  CD  LYS B 223       0.232  11.900  -5.508  1.00  0.00           C  
ATOM   3561  HD2 LYS B 223      -0.622  12.570  -5.623  1.00  0.00           H  
ATOM   3562  HD3 LYS B 223       1.104  12.501  -5.247  1.00  0.00           H  
ATOM   3563  CE  LYS B 223       0.478  11.204  -6.851  1.00  0.00           C  
ATOM   3564  HE2 LYS B 223      -0.377  10.559  -7.075  1.00  0.00           H  
ATOM   3565  HE3 LYS B 223       0.533  11.972  -7.626  1.00  0.00           H  
ATOM   3566  NZ  LYS B 223       1.728  10.408  -6.836  1.00  0.00           N  
ATOM   3567  HZ1 LYS B 223       1.989  10.062  -7.756  1.00  0.00           H  
ATOM   3568  HZ2 LYS B 223       2.504  10.908  -6.429  1.00  0.00           H  
ATOM   3569  HZ3 LYS B 223       1.599   9.579  -6.256  1.00  0.00           H  
ATOM   3570  C   LYS B 223       0.422   9.624  -1.617  1.00  0.00           C  
ATOM   3571  O   LYS B 223       1.622   9.866  -1.783  1.00  0.00           O  
ATOM   3572  N   PRO B 224      -0.021   8.410  -1.222  1.00  0.00           N  
ATOM   3573  CD  PRO B 224      -1.399   8.092  -0.855  1.00  0.00           C  
ATOM   3574  HD2 PRO B 224      -2.017   8.052  -1.748  1.00  0.00           H  
ATOM   3575  HD3 PRO B 224      -1.801   8.825  -0.154  1.00  0.00           H  
ATOM   3576  CG  PRO B 224      -1.375   6.711  -0.205  1.00  0.00           C  
ATOM   3577  HG2 PRO B 224      -2.270   6.137  -0.447  1.00  0.00           H  
ATOM   3578  HG3 PRO B 224      -1.271   6.812   0.873  1.00  0.00           H  
ATOM   3579  CB  PRO B 224      -0.119   6.077  -0.795  1.00  0.00           C  
ATOM   3580  HB2 PRO B 224      -0.351   5.677  -1.784  1.00  0.00           H  
ATOM   3581  HB3 PRO B 224       0.284   5.292  -0.156  1.00  0.00           H  
ATOM   3582  CA  PRO B 224       0.841   7.262  -0.913  1.00  0.00           C  
ATOM   3583  HA  PRO B 224       1.306   7.435   0.056  1.00  0.00           H  
ATOM   3584  C   PRO B 224       1.948   6.959  -1.931  1.00  0.00           C  
ATOM   3585  O   PRO B 224       3.053   6.593  -1.539  1.00  0.00           O  
ATOM   3586  N   SER B 225       1.707   7.172  -3.229  1.00  0.00           N  
ATOM   3587  H   SER B 225       0.782   7.460  -3.518  1.00  0.00           H  
ATOM   3588  CA  SER B 225       2.741   7.150  -4.274  1.00  0.00           C  
ATOM   3589  HA  SER B 225       3.345   6.251  -4.140  1.00  0.00           H  
ATOM   3590  CB  SER B 225       2.071   7.030  -5.646  1.00  0.00           C  
ATOM   3591  HB2 SER B 225       2.803   7.194  -6.438  1.00  0.00           H  
ATOM   3592  HB3 SER B 225       1.690   6.015  -5.736  1.00  0.00           H  
ATOM   3593  OG  SER B 225       0.993   7.943  -5.779  1.00  0.00           O  
ATOM   3594  HG  SER B 225       0.272   7.483  -6.268  1.00  0.00           H  
ATOM   3595  C   SER B 225       3.693   8.357  -4.153  1.00  0.00           C  
ATOM   3596  O   SER B 225       3.632   9.327  -4.920  1.00  0.00           O  
ATOM   3597  N   BCN B 226       4.586   8.257  -3.165  1.00  0.00           N  
ATOM   3598  H27 BCN B 226       4.472   7.437  -2.578  1.00  0.00           H  
ATOM   3599  C2  BCN B 226       5.521   9.265  -2.709  1.00  0.00           C  
ATOM   3600  H   BCN B 226       5.199  10.227  -3.102  1.00  0.00           H  
ATOM   3601  C4  BCN B 226       6.943   8.990  -3.235  1.00  0.00           C  
ATOM   3602  H1  BCN B 226       7.642   9.741  -2.843  1.00  0.00           H  
ATOM   3603  H2  BCN B 226       7.285   8.025  -2.838  1.00  0.00           H  
ATOM   3604  C5  BCN B 226       7.065   8.947  -4.775  1.00  0.00           C  
ATOM   3605  H3  BCN B 226       8.048   8.533  -5.039  1.00  0.00           H  
ATOM   3606  H4  BCN B 226       6.329   8.244  -5.186  1.00  0.00           H  
ATOM   3607  C6  BCN B 226       6.923  10.338  -5.436  1.00  0.00           C  
ATOM   3608  H8  BCN B 226       7.834  10.919  -5.244  1.00  0.00           H  
ATOM   3609  H9  BCN B 226       6.090  10.901  -4.999  1.00  0.00           H  
ATOM   3610  C7  BCN B 226       6.702  10.219  -6.953  1.00  0.00           C  
ATOM   3611  H5  BCN B 226       7.431   9.517  -7.384  1.00  0.00           H  
ATOM   3612  H6  BCN B 226       6.853  11.198  -7.428  1.00  0.00           H  
ATOM   3613  N2  BCN B 226       5.340   9.763  -7.241  1.00  0.00           N  
ATOM   3614  H7  BCN B 226       4.678   9.642  -6.484  1.00  0.00           H  
ATOM   3615  C8  BCN B 226       4.954   9.355  -8.486  1.00  0.00           C  
ATOM   3616  O1  BCN B 226       5.696   9.325  -9.446  1.00  0.00           O  
ATOM   3617  O2  BCN B 226       3.637   9.012  -8.464  1.00  0.00           O  
ATOM   3618  C9  BCN B 226       3.138   8.264  -9.596  1.00  0.00           C  
ATOM   3619  H21 BCN B 226       3.342   7.192  -9.466  1.00  0.00           H  
ATOM   3620  H22 BCN B 226       3.617   8.589 -10.532  1.00  0.00           H  
ATOM   3621  C10 BCN B 226       1.634   8.500  -9.698  1.00  0.00           C  
ATOM   3622  H23 BCN B 226       1.100   8.330  -8.765  1.00  0.00           H  
ATOM   3623  C11 BCN B 226       0.903   8.039 -10.940  1.00  0.00           C  
ATOM   3624  H12 BCN B 226       1.519   7.635 -11.743  1.00  0.00           H  
ATOM   3625  C12 BCN B 226      -0.416   7.236 -10.805  1.00  0.00           C  
ATOM   3626  H13 BCN B 226      -0.964   7.577  -9.918  1.00  0.00           H  
ATOM   3627  H14 BCN B 226      -0.185   6.180 -10.635  1.00  0.00           H  
ATOM   3628  C13 BCN B 226      -1.349   7.329 -12.048  1.00  0.00           C  
ATOM   3629  H19 BCN B 226      -0.859   6.930 -12.945  1.00  0.00           H  
ATOM   3630  H20 BCN B 226      -2.276   6.777 -11.871  1.00  0.00           H  
ATOM   3631  C14 BCN B 226      -1.604   8.751 -12.197  1.00  0.00           C  
ATOM   3632  C15 BCN B 226      -1.457   9.913 -11.994  1.00  0.00           C  
ATOM   3633  C16 BCN B 226      -0.876  11.098 -11.391  1.00  0.00           C  
ATOM   3634  H17 BCN B 226      -1.662  11.764 -11.014  1.00  0.00           H  
ATOM   3635  H18 BCN B 226      -0.273  11.640 -12.130  1.00  0.00           H  
ATOM   3636  C17 BCN B 226       0.015  10.554 -10.229  1.00  0.00           C  
ATOM   3637  H15 BCN B 226       0.508  11.407  -9.750  1.00  0.00           H  
ATOM   3638  H16 BCN B 226      -0.632  10.097  -9.468  1.00  0.00           H  
ATOM   3639  C18 BCN B 226       1.099   9.536 -10.670  1.00  0.00           C  
ATOM   3640  H11 BCN B 226       1.826  10.009 -11.328  1.00  0.00           H  
ATOM   3641  C3  BCN B 226       5.496   9.388  -1.188  1.00  0.00           C  
ATOM   3642  O3  BCN B 226       6.494   9.266  -0.498  1.00  0.00           O  
ATOM   3643  N   HIE B 227       4.305   9.584  -0.610  1.00  0.00           N  
ATOM   3644  H   HIE B 227       3.478   9.608  -1.200  1.00  0.00           H  
ATOM   3645  CA  HIE B 227       4.107   9.639   0.845  1.00  0.00           C  
ATOM   3646  HA  HIE B 227       4.969  10.128   1.305  1.00  0.00           H  
ATOM   3647  CB  HIE B 227       2.864  10.490   1.168  1.00  0.00           C  
ATOM   3648  HB2 HIE B 227       1.979   9.988   0.782  1.00  0.00           H  
ATOM   3649  HB3 HIE B 227       2.765  10.543   2.250  1.00  0.00           H  
ATOM   3650  CG  HIE B 227       2.869  11.914   0.655  1.00  0.00           C  
ATOM   3651  ND1 HIE B 227       1.730  12.712   0.515  1.00  0.00           N  
ATOM   3652  CE1 HIE B 227       2.168  13.930   0.172  1.00  0.00           C  
ATOM   3653  HE1 HIE B 227       1.529  14.791   0.019  1.00  0.00           H  
ATOM   3654  NE2 HIE B 227       3.509  13.936   0.077  1.00  0.00           N  
ATOM   3655  HE2 HIE B 227       4.075  14.749  -0.122  1.00  0.00           H  
ATOM   3656  CD2 HIE B 227       3.970  12.676   0.388  1.00  0.00           C  
ATOM   3657  HD2 HIE B 227       5.000  12.357   0.456  1.00  0.00           H  
ATOM   3658  C   HIE B 227       4.030   8.223   1.452  1.00  0.00           C  
ATOM   3659  O   HIE B 227       2.979   7.815   1.947  1.00  0.00           O  
ATOM   3660  N   VAL B 228       5.133   7.464   1.416  1.00  0.00           N  
ATOM   3661  H   VAL B 228       5.951   7.863   0.966  1.00  0.00           H  
ATOM   3662  CA  VAL B 228       5.217   6.054   1.854  1.00  0.00           C  
ATOM   3663  HA  VAL B 228       4.310   5.823   2.407  1.00  0.00           H  
ATOM   3664  CB  VAL B 228       5.243   5.089   0.647  1.00  0.00           C  
ATOM   3665  HB  VAL B 228       4.297   5.203   0.124  1.00  0.00           H  
ATOM   3666  CG1 VAL B 228       6.374   5.381  -0.348  1.00  0.00           C  
ATOM   3667 HG11 VAL B 228       6.313   4.684  -1.184  1.00  0.00           H  
ATOM   3668 HG12 VAL B 228       6.276   6.391  -0.741  1.00  0.00           H  
ATOM   3669 HG13 VAL B 228       7.347   5.278   0.133  1.00  0.00           H  
ATOM   3670  CG2 VAL B 228       5.346   3.614   1.058  1.00  0.00           C  
ATOM   3671 HG21 VAL B 228       6.324   3.393   1.487  1.00  0.00           H  
ATOM   3672 HG22 VAL B 228       4.567   3.376   1.784  1.00  0.00           H  
ATOM   3673 HG23 VAL B 228       5.206   2.985   0.180  1.00  0.00           H  
ATOM   3674  C   VAL B 228       6.385   5.792   2.810  1.00  0.00           C  
ATOM   3675  O   VAL B 228       7.497   6.275   2.591  1.00  0.00           O  
ATOM   3676  N   LYS B 229       6.140   4.983   3.849  1.00  0.00           N  
ATOM   3677  H   LYS B 229       5.196   4.603   3.940  1.00  0.00           H  
ATOM   3678  CA  LYS B 229       7.136   4.528   4.833  1.00  0.00           C  
ATOM   3679  HA  LYS B 229       8.121   4.560   4.369  1.00  0.00           H  
ATOM   3680  CB  LYS B 229       7.141   5.497   6.033  1.00  0.00           C  
ATOM   3681  HB2 LYS B 229       7.329   6.507   5.663  1.00  0.00           H  
ATOM   3682  HB3 LYS B 229       6.162   5.487   6.515  1.00  0.00           H  
ATOM   3683  CG  LYS B 229       8.222   5.145   7.067  1.00  0.00           C  
ATOM   3684  HG2 LYS B 229       8.017   4.158   7.487  1.00  0.00           H  
ATOM   3685  HG3 LYS B 229       9.185   5.117   6.562  1.00  0.00           H  
ATOM   3686  CD  LYS B 229       8.285   6.177   8.206  1.00  0.00           C  
ATOM   3687  HD2 LYS B 229       8.511   7.161   7.787  1.00  0.00           H  
ATOM   3688  HD3 LYS B 229       7.315   6.215   8.706  1.00  0.00           H  
ATOM   3689  CE  LYS B 229       9.368   5.781   9.220  1.00  0.00           C  
ATOM   3690  HE2 LYS B 229       9.130   4.788   9.615  1.00  0.00           H  
ATOM   3691  HE3 LYS B 229      10.328   5.702   8.700  1.00  0.00           H  
ATOM   3692  NZ  LYS B 229       9.482   6.752  10.340  1.00  0.00           N  
ATOM   3693  HZ1 LYS B 229      10.185   6.428  11.014  1.00  0.00           H  
ATOM   3694  HZ2 LYS B 229       9.768   7.669  10.034  1.00  0.00           H  
ATOM   3695  HZ3 LYS B 229       8.628   6.822  10.868  1.00  0.00           H  
ATOM   3696  C   LYS B 229       6.794   3.084   5.244  1.00  0.00           C  
ATOM   3697  O   LYS B 229       5.717   2.880   5.803  1.00  0.00           O  
ATOM   3698  N   PRO B 230       7.646   2.082   4.959  1.00  0.00           N  
ATOM   3699  CD  PRO B 230       8.915   2.193   4.259  1.00  0.00           C  
ATOM   3700  HD2 PRO B 230       9.590   2.869   4.784  1.00  0.00           H  
ATOM   3701  HD3 PRO B 230       8.745   2.549   3.240  1.00  0.00           H  
ATOM   3702  CG  PRO B 230       9.515   0.791   4.219  1.00  0.00           C  
ATOM   3703  HG2 PRO B 230      10.233   0.678   5.028  1.00  0.00           H  
ATOM   3704  HG3 PRO B 230       9.990   0.599   3.258  1.00  0.00           H  
ATOM   3705  CB  PRO B 230       8.340  -0.158   4.445  1.00  0.00           C  
ATOM   3706  HB2 PRO B 230       8.648  -1.031   5.025  1.00  0.00           H  
ATOM   3707  HB3 PRO B 230       7.942  -0.477   3.480  1.00  0.00           H  
ATOM   3708  CA  PRO B 230       7.281   0.684   5.169  1.00  0.00           C  
ATOM   3709  HA  PRO B 230       6.331   0.522   4.670  1.00  0.00           H  
ATOM   3710  C   PRO B 230       7.094   0.299   6.648  1.00  0.00           C  
ATOM   3711  O   PRO B 230       7.600   0.952   7.567  1.00  0.00           O  
ATOM   3712  N   ARG B 231       6.362  -0.801   6.872  1.00  0.00           N  
ATOM   3713  H   ARG B 231       5.951  -1.241   6.056  1.00  0.00           H  
ATOM   3714  CA  ARG B 231       6.194  -1.464   8.178  1.00  0.00           C  
ATOM   3715  HA  ARG B 231       5.864  -0.715   8.901  1.00  0.00           H  
ATOM   3716  CB  ARG B 231       5.121  -2.568   8.063  1.00  0.00           C  
ATOM   3717  HB2 ARG B 231       5.396  -3.244   7.253  1.00  0.00           H  
ATOM   3718  HB3 ARG B 231       5.104  -3.136   8.996  1.00  0.00           H  
ATOM   3719  CG  ARG B 231       3.704  -2.030   7.797  1.00  0.00           C  
ATOM   3720  HG2 ARG B 231       3.414  -1.372   8.617  1.00  0.00           H  
ATOM   3721  HG3 ARG B 231       3.707  -1.463   6.871  1.00  0.00           H  
ATOM   3722  CD  ARG B 231       2.681  -3.171   7.668  1.00  0.00           C  
ATOM   3723  HD2 ARG B 231       2.905  -3.750   6.768  1.00  0.00           H  
ATOM   3724  HD3 ARG B 231       2.785  -3.827   8.533  1.00  0.00           H  
ATOM   3725  NE  ARG B 231       1.292  -2.665   7.587  1.00  0.00           N  
ATOM   3726  HE  ARG B 231       1.136  -1.736   7.202  1.00  0.00           H  
ATOM   3727  CZ  ARG B 231       0.184  -3.283   7.957  1.00  0.00           C  
ATOM   3728  NH1 ARG B 231       0.190  -4.477   8.471  1.00  0.00           N  
ATOM   3729 HH11 ARG B 231       1.064  -4.964   8.509  1.00  0.00           H  
ATOM   3730 HH12 ARG B 231      -0.651  -4.861   8.844  1.00  0.00           H  
ATOM   3731  NH2 ARG B 231      -0.970  -2.707   7.821  1.00  0.00           N  
ATOM   3732 HH21 ARG B 231      -0.960  -1.790   7.360  1.00  0.00           H  
ATOM   3733 HH22 ARG B 231      -1.846  -3.176   7.938  1.00  0.00           H  
ATOM   3734  C   ARG B 231       7.531  -2.040   8.678  1.00  0.00           C  
ATOM   3735  O   ARG B 231       8.340  -2.496   7.873  1.00  0.00           O  
ATOM   3736  N   ALA B 232       7.768  -2.019   9.991  1.00  0.00           N  
ATOM   3737  H   ALA B 232       7.049  -1.666  10.599  1.00  0.00           H  
ATOM   3738  CA  ALA B 232       8.997  -2.541  10.609  1.00  0.00           C  
ATOM   3739  HA  ALA B 232       9.837  -2.186  10.019  1.00  0.00           H  
ATOM   3740  CB  ALA B 232       9.134  -1.942  12.013  1.00  0.00           C  
ATOM   3741  HB1 ALA B 232       8.302  -2.262  12.641  1.00  0.00           H  
ATOM   3742  HB2 ALA B 232      10.066  -2.280  12.467  1.00  0.00           H  
ATOM   3743  HB3 ALA B 232       9.149  -0.853  11.958  1.00  0.00           H  
ATOM   3744  C   ALA B 232       9.021  -4.090  10.656  1.00  0.00           C  
ATOM   3745  O   ALA B 232       7.970  -4.685  10.912  1.00  0.00           O  
ATOM   3746  N   PRO B 233      10.172  -4.769  10.453  1.00  0.00           N  
ATOM   3747  CD  PRO B 233      11.457  -4.233  10.036  1.00  0.00           C  
ATOM   3748  HD2 PRO B 233      12.047  -3.980  10.919  1.00  0.00           H  
ATOM   3749  HD3 PRO B 233      11.356  -3.370   9.379  1.00  0.00           H  
ATOM   3750  CG  PRO B 233      12.125  -5.366   9.262  1.00  0.00           C  
ATOM   3751  HG2 PRO B 233      13.211  -5.292   9.294  1.00  0.00           H  
ATOM   3752  HG3 PRO B 233      11.768  -5.359   8.233  1.00  0.00           H  
ATOM   3753  CB  PRO B 233      11.616  -6.628   9.952  1.00  0.00           C  
ATOM   3754  HB2 PRO B 233      12.278  -6.900  10.771  1.00  0.00           H  
ATOM   3755  HB3 PRO B 233      11.539  -7.456   9.248  1.00  0.00           H  
ATOM   3756  CA  PRO B 233      10.242  -6.233  10.503  1.00  0.00           C  
ATOM   3757  HA  PRO B 233       9.473  -6.638   9.845  1.00  0.00           H  
ATOM   3758  C   PRO B 233      10.039  -6.795  11.917  1.00  0.00           C  
ATOM   3759  O   PRO B 233      10.478  -6.206  12.905  1.00  0.00           O  
ATOM   3760  N   GLY B 234       9.417  -7.972  12.011  1.00  0.00           N  
ATOM   3761  H   GLY B 234       9.153  -8.437  11.153  1.00  0.00           H  
ATOM   3762  CA  GLY B 234       9.135  -8.648  13.284  1.00  0.00           C  
ATOM   3763  HA2 GLY B 234       9.203  -7.934  14.106  1.00  0.00           H  
ATOM   3764  HA3 GLY B 234       8.113  -9.026  13.267  1.00  0.00           H  
ATOM   3765  C   GLY B 234      10.067  -9.823  13.596  1.00  0.00           C  
ATOM   3766  O   GLY B 234      10.860 -10.250  12.758  1.00  0.00           O  
ATOM   3767  N   ASN B 235       9.911 -10.389  14.797  1.00  0.00           N  
ATOM   3768  H   ASN B 235       9.179 -10.010  15.381  1.00  0.00           H  
ATOM   3769  CA  ASN B 235      10.398 -11.727  15.168  1.00  0.00           C  
ATOM   3770  HA  ASN B 235      10.186 -11.848  16.231  1.00  0.00           H  
ATOM   3771  CB  ASN B 235       9.582 -12.814  14.421  1.00  0.00           C  
ATOM   3772  HB2 ASN B 235       9.848 -12.794  13.365  1.00  0.00           H  
ATOM   3773  HB3 ASN B 235       9.885 -13.787  14.809  1.00  0.00           H  
ATOM   3774  CG  ASN B 235       8.062 -12.711  14.522  1.00  0.00           C  
ATOM   3775  OD1 ASN B 235       7.455 -11.655  14.463  1.00  0.00           O  
ATOM   3776  ND2 ASN B 235       7.381 -13.825  14.660  1.00  0.00           N  
ATOM   3777 HD21 ASN B 235       6.382 -13.736  14.724  1.00  0.00           H  
ATOM   3778 HD22 ASN B 235       7.848 -14.713  14.698  1.00  0.00           H  
ATOM   3779  C   ASN B 235      11.928 -11.937  15.053  1.00  0.00           C  
ATOM   3780  O   ASN B 235      12.376 -13.071  14.870  1.00  0.00           O  
ATOM   3781  N   LEU B 236      12.733 -10.868  15.141  1.00  0.00           N  
ATOM   3782  H   LEU B 236      12.319  -9.961  15.274  1.00  0.00           H  
ATOM   3783  CA  LEU B 236      14.188 -10.950  14.966  1.00  0.00           C  
ATOM   3784  HA  LEU B 236      14.362 -11.322  13.958  1.00  0.00           H  
ATOM   3785  CB  LEU B 236      14.841  -9.560  15.065  1.00  0.00           C  
ATOM   3786  HB2 LEU B 236      14.433  -8.916  14.286  1.00  0.00           H  
ATOM   3787  HB3 LEU B 236      14.580  -9.129  16.033  1.00  0.00           H  
ATOM   3788  CG  LEU B 236      16.382  -9.600  14.946  1.00  0.00           C  
ATOM   3789  HG  LEU B 236      16.795 -10.268  15.699  1.00  0.00           H  
ATOM   3790  CD1 LEU B 236      16.877 -10.045  13.572  1.00  0.00           C  
ATOM   3791 HD11 LEU B 236      16.592 -11.077  13.391  1.00  0.00           H  
ATOM   3792 HD12 LEU B 236      17.964  -9.991  13.536  1.00  0.00           H  
ATOM   3793 HD13 LEU B 236      16.460  -9.405  12.795  1.00  0.00           H  
ATOM   3794  CD2 LEU B 236      16.954  -8.216  15.202  1.00  0.00           C  
ATOM   3795 HD21 LEU B 236      18.042  -8.261  15.200  1.00  0.00           H  
ATOM   3796 HD22 LEU B 236      16.614  -7.534  14.428  1.00  0.00           H  
ATOM   3797 HD23 LEU B 236      16.607  -7.868  16.174  1.00  0.00           H  
ATOM   3798  C   LEU B 236      14.819 -11.950  15.948  1.00  0.00           C  
ATOM   3799  O   LEU B 236      14.724 -11.804  17.165  1.00  0.00           O  
ATOM   3800  N   THR B 237      15.492 -12.943  15.383  1.00  0.00           N  
ATOM   3801  H   THR B 237      15.553 -12.948  14.369  1.00  0.00           H  
ATOM   3802  CA  THR B 237      16.059 -14.106  16.060  1.00  0.00           C  
ATOM   3803  HA  THR B 237      15.995 -13.964  17.139  1.00  0.00           H  
ATOM   3804  CB  THR B 237      15.248 -15.364  15.703  1.00  0.00           C  
ATOM   3805  HB  THR B 237      15.244 -15.496  14.622  1.00  0.00           H  
ATOM   3806  CG2 THR B 237      15.767 -16.646  16.356  1.00  0.00           C  
ATOM   3807 HG21 THR B 237      15.869 -16.506  17.432  1.00  0.00           H  
ATOM   3808 HG22 THR B 237      15.062 -17.455  16.169  1.00  0.00           H  
ATOM   3809 HG23 THR B 237      16.728 -16.927  15.925  1.00  0.00           H  
ATOM   3810  OG1 THR B 237      13.922 -15.198  16.147  1.00  0.00           O  
ATOM   3811  HG1 THR B 237      13.538 -14.442  15.679  1.00  0.00           H  
ATOM   3812  C   THR B 237      17.532 -14.249  15.682  1.00  0.00           C  
ATOM   3813  O   THR B 237      17.949 -13.868  14.587  1.00  0.00           O  
ATOM   3814  N   VAL B 238      18.321 -14.784  16.610  1.00  0.00           N  
ATOM   3815  H   VAL B 238      17.888 -15.126  17.457  1.00  0.00           H  
ATOM   3816  CA  VAL B 238      19.768 -14.985  16.516  1.00  0.00           C  
ATOM   3817  HA  VAL B 238      20.100 -14.847  15.487  1.00  0.00           H  
ATOM   3818  CB  VAL B 238      20.488 -13.954  17.412  1.00  0.00           C  
ATOM   3819  HB  VAL B 238      19.912 -13.810  18.328  1.00  0.00           H  
ATOM   3820  CG1 VAL B 238      21.900 -14.390  17.806  1.00  0.00           C  
ATOM   3821 HG11 VAL B 238      22.438 -13.560  18.258  1.00  0.00           H  
ATOM   3822 HG12 VAL B 238      21.834 -15.197  18.534  1.00  0.00           H  
ATOM   3823 HG13 VAL B 238      22.445 -14.733  16.928  1.00  0.00           H  
ATOM   3824  CG2 VAL B 238      20.617 -12.600  16.710  1.00  0.00           C  
ATOM   3825 HG21 VAL B 238      19.673 -12.317  16.248  1.00  0.00           H  
ATOM   3826 HG22 VAL B 238      21.388 -12.667  15.948  1.00  0.00           H  
ATOM   3827 HG23 VAL B 238      20.906 -11.837  17.432  1.00  0.00           H  
ATOM   3828  C   VAL B 238      20.100 -16.419  16.932  1.00  0.00           C  
ATOM   3829  O   VAL B 238      19.549 -16.914  17.914  1.00  0.00           O  
ATOM   3830  N   HIE B 239      21.032 -17.066  16.228  1.00  0.00           N  
ATOM   3831  H   HIE B 239      21.409 -16.615  15.399  1.00  0.00           H  
ATOM   3832  CA  HIE B 239      21.539 -18.398  16.570  1.00  0.00           C  
ATOM   3833  HA  HIE B 239      21.439 -18.542  17.649  1.00  0.00           H  
ATOM   3834  CB  HIE B 239      20.663 -19.460  15.893  1.00  0.00           C  
ATOM   3835  HB2 HIE B 239      19.624 -19.322  16.196  1.00  0.00           H  
ATOM   3836  HB3 HIE B 239      20.727 -19.342  14.811  1.00  0.00           H  
ATOM   3837  CG  HIE B 239      21.086 -20.851  16.274  1.00  0.00           C  
ATOM   3838  ND1 HIE B 239      21.214 -21.302  17.585  1.00  0.00           N  
ATOM   3839  CE1 HIE B 239      21.712 -22.542  17.498  1.00  0.00           C  
ATOM   3840  HE1 HIE B 239      21.968 -23.158  18.349  1.00  0.00           H  
ATOM   3841  NE2 HIE B 239      21.890 -22.889  16.212  1.00  0.00           N  
ATOM   3842  HE2 HIE B 239      22.354 -23.729  15.901  1.00  0.00           H  
ATOM   3843  CD2 HIE B 239      21.501 -21.831  15.422  1.00  0.00           C  
ATOM   3844  HD2 HIE B 239      21.564 -21.763  14.350  1.00  0.00           H  
ATOM   3845  C   HIE B 239      23.024 -18.577  16.211  1.00  0.00           C  
ATOM   3846  O   HIE B 239      23.458 -18.182  15.126  1.00  0.00           O  
ATOM   3847  N   THR B 240      23.808 -19.178  17.111  1.00  0.00           N  
ATOM   3848  H   THR B 240      23.374 -19.557  17.941  1.00  0.00           H  
ATOM   3849  CA  THR B 240      25.240 -19.464  16.900  1.00  0.00           C  
ATOM   3850  HA  THR B 240      25.676 -18.649  16.323  1.00  0.00           H  
ATOM   3851  CB  THR B 240      26.015 -19.545  18.229  1.00  0.00           C  
ATOM   3852  HB  THR B 240      25.643 -20.388  18.812  1.00  0.00           H  
ATOM   3853  CG2 THR B 240      27.523 -19.704  18.027  1.00  0.00           C  
ATOM   3854 HG21 THR B 240      27.745 -20.647  17.529  1.00  0.00           H  
ATOM   3855 HG22 THR B 240      27.909 -18.880  17.425  1.00  0.00           H  
ATOM   3856 HG23 THR B 240      28.031 -19.704  18.993  1.00  0.00           H  
ATOM   3857  OG1 THR B 240      25.851 -18.359  18.982  1.00  0.00           O  
ATOM   3858  HG1 THR B 240      26.372 -18.480  19.785  1.00  0.00           H  
ATOM   3859  C   THR B 240      25.409 -20.761  16.104  1.00  0.00           C  
ATOM   3860  O   THR B 240      24.783 -21.776  16.409  1.00  0.00           O  
ATOM   3861  N   GLN B 241      26.261 -20.743  15.081  1.00  0.00           N  
ATOM   3862  H   GLN B 241      26.801 -19.900  14.911  1.00  0.00           H  
ATOM   3863  CA  GLN B 241      26.468 -21.835  14.126  1.00  0.00           C  
ATOM   3864  HA  GLN B 241      25.852 -22.688  14.411  1.00  0.00           H  
ATOM   3865  CB  GLN B 241      26.027 -21.365  12.726  1.00  0.00           C  
ATOM   3866  HB2 GLN B 241      26.357 -20.342  12.577  1.00  0.00           H  
ATOM   3867  HB3 GLN B 241      26.502 -21.973  11.955  1.00  0.00           H  
ATOM   3868  CG  GLN B 241      24.505 -21.408  12.528  1.00  0.00           C  
ATOM   3869  HG2 GLN B 241      24.003 -20.963  13.389  1.00  0.00           H  
ATOM   3870  HG3 GLN B 241      24.258 -20.814  11.648  1.00  0.00           H  
ATOM   3871  CD  GLN B 241      23.976 -22.823  12.304  1.00  0.00           C  
ATOM   3872  OE1 GLN B 241      24.694 -23.810  12.296  1.00  0.00           O  
ATOM   3873  NE2 GLN B 241      22.693 -22.978  12.073  1.00  0.00           N  
ATOM   3874 HE21 GLN B 241      22.390 -23.926  11.924  1.00  0.00           H  
ATOM   3875 HE22 GLN B 241      22.069 -22.192  12.052  1.00  0.00           H  
ATOM   3876  C   GLN B 241      27.917 -22.338  14.114  1.00  0.00           C  
ATOM   3877  O   GLN B 241      28.850 -21.664  14.552  1.00  0.00           O  
ATOM   3878  N   VAL B 242      28.103 -23.550  13.582  1.00  0.00           N  
ATOM   3879  H   VAL B 242      27.299 -24.032  13.207  1.00  0.00           H  
ATOM   3880  CA  VAL B 242      29.432 -24.149  13.377  1.00  0.00           C  
ATOM   3881  HA  VAL B 242      29.948 -24.136  14.337  1.00  0.00           H  
ATOM   3882  CB  VAL B 242      29.335 -25.620  12.922  1.00  0.00           C  
ATOM   3883  HB  VAL B 242      30.349 -26.013  12.834  1.00  0.00           H  
ATOM   3884  CG1 VAL B 242      28.607 -26.465  13.976  1.00  0.00           C  
ATOM   3885 HG11 VAL B 242      27.556 -26.180  14.038  1.00  0.00           H  
ATOM   3886 HG12 VAL B 242      28.669 -27.519  13.707  1.00  0.00           H  
ATOM   3887 HG13 VAL B 242      29.075 -26.325  14.950  1.00  0.00           H  
ATOM   3888  CG2 VAL B 242      28.638 -25.810  11.568  1.00  0.00           C  
ATOM   3889 HG21 VAL B 242      29.181 -25.272  10.791  1.00  0.00           H  
ATOM   3890 HG22 VAL B 242      28.624 -26.869  11.310  1.00  0.00           H  
ATOM   3891 HG23 VAL B 242      27.613 -25.441  11.610  1.00  0.00           H  
ATOM   3892  C   VAL B 242      30.283 -23.317  12.407  1.00  0.00           C  
ATOM   3893  O   VAL B 242      29.752 -22.589  11.569  1.00  0.00           O  
ATOM   3894  N   SER B 243      31.610 -23.445  12.513  1.00  0.00           N  
ATOM   3895  H   SER B 243      31.972 -24.111  13.174  1.00  0.00           H  
ATOM   3896  CA  SER B 243      32.590 -22.726  11.679  1.00  0.00           C  
ATOM   3897  HA  SER B 243      33.581 -22.962  12.065  1.00  0.00           H  
ATOM   3898  CB  SER B 243      32.559 -23.239  10.233  1.00  0.00           C  
ATOM   3899  HB2 SER B 243      31.601 -22.994   9.773  1.00  0.00           H  
ATOM   3900  HB3 SER B 243      33.355 -22.758   9.663  1.00  0.00           H  
ATOM   3901  OG  SER B 243      32.747 -24.645  10.212  1.00  0.00           O  
ATOM   3902  HG  SER B 243      32.771 -24.934   9.296  1.00  0.00           H  
ATOM   3903  C   SER B 243      32.454 -21.197  11.766  1.00  0.00           C  
ATOM   3904  O   SER B 243      32.122 -20.536  10.782  1.00  0.00           O  
ATOM   3905  N   ASP B 244      32.675 -20.656  12.975  1.00  0.00           N  
ATOM   3906  H   ASP B 244      32.904 -21.283  13.729  1.00  0.00           H  
ATOM   3907  CA  ASP B 244      32.712 -19.214  13.306  1.00  0.00           C  
ATOM   3908  HA  ASP B 244      32.639 -19.143  14.392  1.00  0.00           H  
ATOM   3909  CB  ASP B 244      34.076 -18.595  12.914  1.00  0.00           C  
ATOM   3910  HB2 ASP B 244      34.869 -19.257  13.266  1.00  0.00           H  
ATOM   3911  HB3 ASP B 244      34.136 -18.544  11.825  1.00  0.00           H  
ATOM   3912  CG  ASP B 244      34.333 -17.194  13.506  1.00  0.00           C  
ATOM   3913  OD1 ASP B 244      33.741 -16.860  14.557  1.00  0.00           O  
ATOM   3914  OD2 ASP B 244      35.157 -16.441  12.938  1.00  0.00           O  
ATOM   3915  C   ASP B 244      31.510 -18.417  12.767  1.00  0.00           C  
ATOM   3916  O   ASP B 244      31.639 -17.261  12.381  1.00  0.00           O  
ATOM   3917  N   THR B 245      30.334 -19.037  12.641  1.00  0.00           N  
ATOM   3918  H   THR B 245      30.243 -19.988  12.974  1.00  0.00           H  
ATOM   3919  CA  THR B 245      29.184 -18.398  11.995  1.00  0.00           C  
ATOM   3920  HA  THR B 245      29.519 -17.516  11.448  1.00  0.00           H  
ATOM   3921  CB  THR B 245      28.573 -19.325  10.937  1.00  0.00           C  
ATOM   3922  HB  THR B 245      28.336 -20.290  11.385  1.00  0.00           H  
ATOM   3923  CG2 THR B 245      27.320 -18.747  10.272  1.00  0.00           C  
ATOM   3924 HG21 THR B 245      26.520 -18.635  11.002  1.00  0.00           H  
ATOM   3925 HG22 THR B 245      27.551 -17.773   9.842  1.00  0.00           H  
ATOM   3926 HG23 THR B 245      26.986 -19.425   9.488  1.00  0.00           H  
ATOM   3927  OG1 THR B 245      29.491 -19.516   9.882  1.00  0.00           O  
ATOM   3928  HG1 THR B 245      30.322 -19.847  10.267  1.00  0.00           H  
ATOM   3929  C   THR B 245      28.173 -17.920  13.032  1.00  0.00           C  
ATOM   3930  O   THR B 245      27.714 -18.682  13.880  1.00  0.00           O  
ATOM   3931  N   LEU B 246      27.756 -16.662  12.929  1.00  0.00           N  
ATOM   3932  H   LEU B 246      28.214 -16.067  12.244  1.00  0.00           H  
ATOM   3933  CA  LEU B 246      26.519 -16.163  13.523  1.00  0.00           C  
ATOM   3934  HA  LEU B 246      26.200 -16.846  14.310  1.00  0.00           H  
ATOM   3935  CB  LEU B 246      26.793 -14.786  14.145  1.00  0.00           C  
ATOM   3936  HB2 LEU B 246      27.669 -14.860  14.792  1.00  0.00           H  
ATOM   3937  HB3 LEU B 246      27.030 -14.086  13.343  1.00  0.00           H  
ATOM   3938  CG  LEU B 246      25.618 -14.231  14.970  1.00  0.00           C  
ATOM   3939  HG  LEU B 246      24.716 -14.187  14.360  1.00  0.00           H  
ATOM   3940  CD1 LEU B 246      25.356 -15.084  16.212  1.00  0.00           C  
ATOM   3941 HD11 LEU B 246      24.923 -16.044  15.937  1.00  0.00           H  
ATOM   3942 HD12 LEU B 246      26.288 -15.249  16.755  1.00  0.00           H  
ATOM   3943 HD13 LEU B 246      24.670 -14.568  16.879  1.00  0.00           H  
ATOM   3944  CD2 LEU B 246      25.955 -12.816  15.433  1.00  0.00           C  
ATOM   3945 HD21 LEU B 246      26.837 -12.839  16.077  1.00  0.00           H  
ATOM   3946 HD22 LEU B 246      26.155 -12.183  14.572  1.00  0.00           H  
ATOM   3947 HD23 LEU B 246      25.119 -12.400  15.993  1.00  0.00           H  
ATOM   3948  C   LEU B 246      25.426 -16.115  12.449  1.00  0.00           C  
ATOM   3949  O   LEU B 246      25.694 -15.703  11.319  1.00  0.00           O  
ATOM   3950  N   LEU B 247      24.198 -16.509  12.792  1.00  0.00           N  
ATOM   3951  H   LEU B 247      24.039 -16.871  13.728  1.00  0.00           H  
ATOM   3952  CA  LEU B 247      23.031 -16.436  11.911  1.00  0.00           C  
ATOM   3953  HA  LEU B 247      23.319 -15.974  10.966  1.00  0.00           H  
ATOM   3954  CB  LEU B 247      22.545 -17.868  11.617  1.00  0.00           C  
ATOM   3955  HB2 LEU B 247      23.361 -18.431  11.162  1.00  0.00           H  
ATOM   3956  HB3 LEU B 247      22.302 -18.338  12.572  1.00  0.00           H  
ATOM   3957  CG  LEU B 247      21.302 -17.951  10.708  1.00  0.00           C  
ATOM   3958  HG  LEU B 247      20.498 -17.341  11.118  1.00  0.00           H  
ATOM   3959  CD1 LEU B 247      21.607 -17.492   9.280  1.00  0.00           C  
ATOM   3960 HD11 LEU B 247      20.724 -17.633   8.655  1.00  0.00           H  
ATOM   3961 HD12 LEU B 247      22.442 -18.052   8.868  1.00  0.00           H  
ATOM   3962 HD13 LEU B 247      21.837 -16.428   9.276  1.00  0.00           H  
ATOM   3963  CD2 LEU B 247      20.814 -19.400  10.646  1.00  0.00           C  
ATOM   3964 HD21 LEU B 247      19.913 -19.449  10.032  1.00  0.00           H  
ATOM   3965 HD22 LEU B 247      21.582 -20.043  10.220  1.00  0.00           H  
ATOM   3966 HD23 LEU B 247      20.557 -19.738  11.650  1.00  0.00           H  
ATOM   3967  C   LEU B 247      21.936 -15.564  12.538  1.00  0.00           C  
ATOM   3968  O   LEU B 247      21.576 -15.759  13.699  1.00  0.00           O  
ATOM   3969  N   LEU B 248      21.391 -14.637  11.752  1.00  0.00           N  
ATOM   3970  H   LEU B 248      21.766 -14.526  10.814  1.00  0.00           H  
ATOM   3971  CA  LEU B 248      20.258 -13.782  12.104  1.00  0.00           C  
ATOM   3972  HA  LEU B 248      19.901 -14.049  13.097  1.00  0.00           H  
ATOM   3973  CB  LEU B 248      20.678 -12.301  12.121  1.00  0.00           C  
ATOM   3974  HB2 LEU B 248      20.977 -11.998  11.117  1.00  0.00           H  
ATOM   3975  HB3 LEU B 248      19.794 -11.719  12.385  1.00  0.00           H  
ATOM   3976  CG  LEU B 248      21.809 -11.993  13.117  1.00  0.00           C  
ATOM   3977  HG  LEU B 248      21.870 -12.787  13.858  1.00  0.00           H  
ATOM   3978  CD1 LEU B 248      23.165 -11.881  12.419  1.00  0.00           C  
ATOM   3979 HD11 LEU B 248      23.937 -11.692  13.164  1.00  0.00           H  
ATOM   3980 HD12 LEU B 248      23.400 -12.815  11.910  1.00  0.00           H  
ATOM   3981 HD13 LEU B 248      23.152 -11.071  11.690  1.00  0.00           H  
ATOM   3982  CD2 LEU B 248      21.551 -10.669  13.839  1.00  0.00           C  
ATOM   3983 HD21 LEU B 248      22.329 -10.498  14.582  1.00  0.00           H  
ATOM   3984 HD22 LEU B 248      21.534  -9.848  13.123  1.00  0.00           H  
ATOM   3985 HD23 LEU B 248      20.589 -10.715  14.350  1.00  0.00           H  
ATOM   3986  C   LEU B 248      19.109 -13.988  11.116  1.00  0.00           C  
ATOM   3987  O   LEU B 248      19.351 -14.087   9.915  1.00  0.00           O  
ATOM   3988  N   THR B 249      17.873 -14.006  11.618  1.00  0.00           N  
ATOM   3989  H   THR B 249      17.769 -13.944  12.628  1.00  0.00           H  
ATOM   3990  CA  THR B 249      16.641 -14.195  10.827  1.00  0.00           C  
ATOM   3991  HA  THR B 249      16.826 -13.905   9.793  1.00  0.00           H  
ATOM   3992  CB  THR B 249      16.163 -15.662  10.834  1.00  0.00           C  
ATOM   3993  HB  THR B 249      15.285 -15.732  10.191  1.00  0.00           H  
ATOM   3994  CG2 THR B 249      17.200 -16.665  10.330  1.00  0.00           C  
ATOM   3995 HG21 THR B 249      16.758 -17.660  10.314  1.00  0.00           H  
ATOM   3996 HG22 THR B 249      17.502 -16.401   9.320  1.00  0.00           H  
ATOM   3997 HG23 THR B 249      18.072 -16.672  10.982  1.00  0.00           H  
ATOM   3998  OG1 THR B 249      15.789 -16.075  12.133  1.00  0.00           O  
ATOM   3999  HG1 THR B 249      15.118 -15.468  12.459  1.00  0.00           H  
ATOM   4000  C   THR B 249      15.508 -13.321  11.364  1.00  0.00           C  
ATOM   4001  O   THR B 249      15.411 -13.111  12.572  1.00  0.00           O  
ATOM   4002  N   TRP B 250      14.605 -12.852  10.508  1.00  0.00           N  
ATOM   4003  H   TRP B 250      14.721 -13.049   9.514  1.00  0.00           H  
ATOM   4004  CA  TRP B 250      13.432 -12.055  10.903  1.00  0.00           C  
ATOM   4005  HA  TRP B 250      13.137 -12.323  11.918  1.00  0.00           H  
ATOM   4006  CB  TRP B 250      13.814 -10.563  10.906  1.00  0.00           C  
ATOM   4007  HB2 TRP B 250      12.944  -9.953  11.146  1.00  0.00           H  
ATOM   4008  HB3 TRP B 250      14.533 -10.405  11.709  1.00  0.00           H  
ATOM   4009  CG  TRP B 250      14.430 -10.049   9.643  1.00  0.00           C  
ATOM   4010  CD1 TRP B 250      13.759  -9.523   8.594  1.00  0.00           C  
ATOM   4011  HD1 TRP B 250      12.684  -9.396   8.543  1.00  0.00           H  
ATOM   4012  NE1 TRP B 250      14.649  -9.225   7.582  1.00  0.00           N  
ATOM   4013  HE1 TRP B 250      14.371  -8.839   6.687  1.00  0.00           H  
ATOM   4014  CE2 TRP B 250      15.941  -9.566   7.923  1.00  0.00           C  
ATOM   4015  CZ2 TRP B 250      17.163  -9.499   7.242  1.00  0.00           C  
ATOM   4016  HZ2 TRP B 250      17.203  -9.165   6.218  1.00  0.00           H  
ATOM   4017  CH2 TRP B 250      18.335  -9.914   7.891  1.00  0.00           C  
ATOM   4018  HH2 TRP B 250      19.279  -9.879   7.365  1.00  0.00           H  
ATOM   4019  CZ3 TRP B 250      18.271 -10.405   9.206  1.00  0.00           C  
ATOM   4020  HZ3 TRP B 250      19.171 -10.753   9.690  1.00  0.00           H  
ATOM   4021  CE3 TRP B 250      17.036 -10.486   9.876  1.00  0.00           C  
ATOM   4022  HE3 TRP B 250      16.993 -10.889  10.874  1.00  0.00           H  
ATOM   4023  CD2 TRP B 250      15.838 -10.074   9.251  1.00  0.00           C  
ATOM   4024  C   TRP B 250      12.218 -12.360  10.010  1.00  0.00           C  
ATOM   4025  O   TRP B 250      12.245 -13.280   9.197  1.00  0.00           O  
ATOM   4026  N   SER B 251      11.118 -11.626  10.202  1.00  0.00           N  
ATOM   4027  H   SER B 251      11.143 -10.921  10.930  1.00  0.00           H  
ATOM   4028  CA  SER B 251       9.871 -11.787   9.443  1.00  0.00           C  
ATOM   4029  HA  SER B 251       9.933 -12.699   8.849  1.00  0.00           H  
ATOM   4030  CB  SER B 251       8.709 -11.974  10.421  1.00  0.00           C  
ATOM   4031  HB2 SER B 251       8.944 -12.793  11.103  1.00  0.00           H  
ATOM   4032  HB3 SER B 251       8.563 -11.060  10.998  1.00  0.00           H  
ATOM   4033  OG  SER B 251       7.528 -12.288   9.720  1.00  0.00           O  
ATOM   4034  HG  SER B 251       6.806 -12.386  10.347  1.00  0.00           H  
ATOM   4035  C   SER B 251       9.616 -10.619   8.480  1.00  0.00           C  
ATOM   4036  O   SER B 251       9.754  -9.452   8.862  1.00  0.00           O  
ATOM   4037  N   ASN B 252       9.216 -10.931   7.241  1.00  0.00           N  
ATOM   4038  H   ASN B 252       9.055 -11.903   7.032  1.00  0.00           H  
ATOM   4039  CA  ASN B 252       8.782  -9.945   6.251  1.00  0.00           C  
ATOM   4040  HA  ASN B 252       9.549  -9.175   6.170  1.00  0.00           H  
ATOM   4041  CB  ASN B 252       8.684 -10.630   4.875  1.00  0.00           C  
ATOM   4042  HB2 ASN B 252       9.621 -11.153   4.677  1.00  0.00           H  
ATOM   4043  HB3 ASN B 252       7.878 -11.364   4.879  1.00  0.00           H  
ATOM   4044  CG  ASN B 252       8.435  -9.645   3.743  1.00  0.00           C  
ATOM   4045  OD1 ASN B 252       7.754  -8.639   3.883  1.00  0.00           O  
ATOM   4046  ND2 ASN B 252       8.986  -9.891   2.578  1.00  0.00           N  
ATOM   4047 HD21 ASN B 252       8.797  -9.231   1.846  1.00  0.00           H  
ATOM   4048 HD22 ASN B 252       9.586 -10.685   2.437  1.00  0.00           H  
ATOM   4049  C   ASN B 252       7.435  -9.325   6.704  1.00  0.00           C  
ATOM   4050  O   ASN B 252       6.467 -10.067   6.881  1.00  0.00           O  
ATOM   4051  N   PRO B 253       7.341  -8.000   6.926  1.00  0.00           N  
ATOM   4052  CD  PRO B 253       8.431  -7.042   6.818  1.00  0.00           C  
ATOM   4053  HD2 PRO B 253       8.838  -7.029   5.809  1.00  0.00           H  
ATOM   4054  HD3 PRO B 253       9.214  -7.295   7.532  1.00  0.00           H  
ATOM   4055  CG  PRO B 253       7.841  -5.681   7.172  1.00  0.00           C  
ATOM   4056  HG2 PRO B 253       7.472  -5.193   6.270  1.00  0.00           H  
ATOM   4057  HG3 PRO B 253       8.575  -5.057   7.680  1.00  0.00           H  
ATOM   4058  CB  PRO B 253       6.672  -6.049   8.084  1.00  0.00           C  
ATOM   4059  HB2 PRO B 253       5.913  -5.271   8.119  1.00  0.00           H  
ATOM   4060  HB3 PRO B 253       7.048  -6.247   9.087  1.00  0.00           H  
ATOM   4061  CA  PRO B 253       6.150  -7.363   7.498  1.00  0.00           C  
ATOM   4062  HA  PRO B 253       5.783  -7.977   8.320  1.00  0.00           H  
ATOM   4063  C   PRO B 253       4.958  -7.188   6.529  1.00  0.00           C  
ATOM   4064  O   PRO B 253       3.975  -6.528   6.885  1.00  0.00           O  
ATOM   4065  N   TYR B 254       5.021  -7.791   5.335  1.00  0.00           N  
ATOM   4066  H   TYR B 254       5.838  -8.351   5.130  1.00  0.00           H  
ATOM   4067  CA  TYR B 254       3.973  -7.761   4.310  1.00  0.00           C  
ATOM   4068  HA  TYR B 254       3.083  -7.309   4.745  1.00  0.00           H  
ATOM   4069  CB  TYR B 254       4.422  -6.878   3.140  1.00  0.00           C  
ATOM   4070  HB2 TYR B 254       5.376  -7.244   2.756  1.00  0.00           H  
ATOM   4071  HB3 TYR B 254       3.696  -6.972   2.335  1.00  0.00           H  
ATOM   4072  CG  TYR B 254       4.546  -5.412   3.494  1.00  0.00           C  
ATOM   4073  CD1 TYR B 254       3.410  -4.584   3.432  1.00  0.00           C  
ATOM   4074  HD1 TYR B 254       2.456  -4.994   3.135  1.00  0.00           H  
ATOM   4075  CE1 TYR B 254       3.517  -3.218   3.742  1.00  0.00           C  
ATOM   4076  HE1 TYR B 254       2.659  -2.569   3.676  1.00  0.00           H  
ATOM   4077  CZ  TYR B 254       4.758  -2.685   4.137  1.00  0.00           C  
ATOM   4078  OH  TYR B 254       4.847  -1.367   4.427  1.00  0.00           O  
ATOM   4079  HH  TYR B 254       4.086  -0.889   4.030  1.00  0.00           H  
ATOM   4080  CE2 TYR B 254       5.893  -3.517   4.233  1.00  0.00           C  
ATOM   4081  HE2 TYR B 254       6.838  -3.102   4.547  1.00  0.00           H  
ATOM   4082  CD2 TYR B 254       5.783  -4.880   3.901  1.00  0.00           C  
ATOM   4083  HD2 TYR B 254       6.648  -5.525   3.960  1.00  0.00           H  
ATOM   4084  C   TYR B 254       3.599  -9.165   3.795  1.00  0.00           C  
ATOM   4085  O   TYR B 254       4.463 -10.041   3.716  1.00  0.00           O  
ATOM   4086  N   PRO B 255       2.327  -9.388   3.403  1.00  0.00           N  
ATOM   4087  CD  PRO B 255       1.200  -8.473   3.541  1.00  0.00           C  
ATOM   4088  HD2 PRO B 255       1.428  -7.492   3.123  1.00  0.00           H  
ATOM   4089  HD3 PRO B 255       0.940  -8.377   4.596  1.00  0.00           H  
ATOM   4090  CG  PRO B 255       0.038  -9.110   2.778  1.00  0.00           C  
ATOM   4091  HG2 PRO B 255       0.044  -8.767   1.742  1.00  0.00           H  
ATOM   4092  HG3 PRO B 255      -0.920  -8.890   3.249  1.00  0.00           H  
ATOM   4093  CB  PRO B 255       0.370 -10.601   2.831  1.00  0.00           C  
ATOM   4094  HB2 PRO B 255      -0.107 -11.151   2.018  1.00  0.00           H  
ATOM   4095  HB3 PRO B 255       0.062 -11.008   3.796  1.00  0.00           H  
ATOM   4096  CA  PRO B 255       1.899 -10.617   2.734  1.00  0.00           C  
ATOM   4097  HA  PRO B 255       2.290 -11.472   3.284  1.00  0.00           H  
ATOM   4098  C   PRO B 255       2.378 -10.668   1.265  1.00  0.00           C  
ATOM   4099  O   PRO B 255       2.605  -9.610   0.672  1.00  0.00           O  
ATOM   4100  N   PRO B 256       2.464 -11.857   0.630  1.00  0.00           N  
ATOM   4101  CD  PRO B 256       2.282 -13.171   1.234  1.00  0.00           C  
ATOM   4102  HD2 PRO B 256       1.221 -13.422   1.244  1.00  0.00           H  
ATOM   4103  HD3 PRO B 256       2.695 -13.225   2.242  1.00  0.00           H  
ATOM   4104  CG  PRO B 256       3.038 -14.142   0.331  1.00  0.00           C  
ATOM   4105  HG2 PRO B 256       2.613 -15.145   0.368  1.00  0.00           H  
ATOM   4106  HG3 PRO B 256       4.094 -14.157   0.609  1.00  0.00           H  
ATOM   4107  CB  PRO B 256       2.880 -13.505  -1.047  1.00  0.00           C  
ATOM   4108  HB2 PRO B 256       1.898 -13.758  -1.452  1.00  0.00           H  
ATOM   4109  HB3 PRO B 256       3.671 -13.817  -1.729  1.00  0.00           H  
ATOM   4110  CA  PRO B 256       2.957 -12.006  -0.748  1.00  0.00           C  
ATOM   4111  HA  PRO B 256       4.000 -11.707  -0.760  1.00  0.00           H  
ATOM   4112  C   PRO B 256       2.211 -11.200  -1.826  1.00  0.00           C  
ATOM   4113  O   PRO B 256       2.804 -10.837  -2.841  1.00  0.00           O  
ATOM   4114  N   ASP B 257       0.926 -10.910  -1.595  1.00  0.00           N  
ATOM   4115  H   ASP B 257       0.498 -11.344  -0.793  1.00  0.00           H  
ATOM   4116  CA  ASP B 257       0.052 -10.097  -2.460  1.00  0.00           C  
ATOM   4117  HA  ASP B 257       0.131 -10.465  -3.485  1.00  0.00           H  
ATOM   4118  CB  ASP B 257      -1.405 -10.260  -1.986  1.00  0.00           C  
ATOM   4119  HB2 ASP B 257      -1.484  -9.891  -0.961  1.00  0.00           H  
ATOM   4120  HB3 ASP B 257      -2.052  -9.643  -2.612  1.00  0.00           H  
ATOM   4121  CG  ASP B 257      -1.932 -11.693  -2.048  1.00  0.00           C  
ATOM   4122  OD1 ASP B 257      -2.679 -12.062  -1.117  1.00  0.00           O  
ATOM   4123  OD2 ASP B 257      -1.603 -12.388  -3.033  1.00  0.00           O  
ATOM   4124  C   ASP B 257       0.377  -8.592  -2.481  1.00  0.00           C  
ATOM   4125  O   ASP B 257      -0.122  -7.866  -3.344  1.00  0.00           O  
ATOM   4126  N   ASN B 258       1.159  -8.091  -1.520  1.00  0.00           N  
ATOM   4127  H   ASN B 258       1.624  -8.735  -0.889  1.00  0.00           H  
ATOM   4128  CA  ASN B 258       1.474  -6.671  -1.423  1.00  0.00           C  
ATOM   4129  HA  ASN B 258       0.565  -6.097  -1.605  1.00  0.00           H  
ATOM   4130  CB  ASN B 258       1.957  -6.375  -0.001  1.00  0.00           C  
ATOM   4131  HB2 ASN B 258       1.191  -6.673   0.716  1.00  0.00           H  
ATOM   4132  HB3 ASN B 258       2.865  -6.943   0.197  1.00  0.00           H  
ATOM   4133  CG  ASN B 258       2.264  -4.906   0.155  1.00  0.00           C  
ATOM   4134  OD1 ASN B 258       3.274  -4.418  -0.308  1.00  0.00           O  
ATOM   4135  ND2 ASN B 258       1.377  -4.153   0.743  1.00  0.00           N  
ATOM   4136 HD21 ASN B 258       1.545  -3.148   0.756  1.00  0.00           H  
ATOM   4137 HD22 ASN B 258       0.504  -4.526   1.060  1.00  0.00           H  
ATOM   4138  C   ASN B 258       2.509  -6.265  -2.484  1.00  0.00           C  
ATOM   4139  O   ASN B 258       3.549  -6.904  -2.626  1.00  0.00           O  
ATOM   4140  N   TYR B 259       2.278  -5.165  -3.201  1.00  0.00           N  
ATOM   4141  H   TYR B 259       1.414  -4.665  -3.055  1.00  0.00           H  
ATOM   4142  CA  TYR B 259       3.129  -4.763  -4.326  1.00  0.00           C  
ATOM   4143  HA  TYR B 259       3.158  -5.605  -5.019  1.00  0.00           H  
ATOM   4144  CB  TYR B 259       2.472  -3.583  -5.051  1.00  0.00           C  
ATOM   4145  HB2 TYR B 259       2.526  -2.701  -4.411  1.00  0.00           H  
ATOM   4146  HB3 TYR B 259       3.053  -3.376  -5.949  1.00  0.00           H  
ATOM   4147  CG  TYR B 259       1.028  -3.816  -5.468  1.00  0.00           C  
ATOM   4148  CD1 TYR B 259       0.741  -4.677  -6.544  1.00  0.00           C  
ATOM   4149  HD1 TYR B 259       1.544  -5.172  -7.062  1.00  0.00           H  
ATOM   4150  CE1 TYR B 259      -0.591  -4.910  -6.936  1.00  0.00           C  
ATOM   4151  HE1 TYR B 259      -0.808  -5.588  -7.745  1.00  0.00           H  
ATOM   4152  CZ  TYR B 259      -1.648  -4.281  -6.245  1.00  0.00           C  
ATOM   4153  OH  TYR B 259      -2.934  -4.509  -6.634  1.00  0.00           O  
ATOM   4154  HH  TYR B 259      -2.970  -4.713  -7.588  1.00  0.00           H  
ATOM   4155  CE2 TYR B 259      -1.362  -3.428  -5.156  1.00  0.00           C  
ATOM   4156  HE2 TYR B 259      -2.164  -2.937  -4.626  1.00  0.00           H  
ATOM   4157  CD2 TYR B 259      -0.027  -3.192  -4.773  1.00  0.00           C  
ATOM   4158  HD2 TYR B 259       0.181  -2.518  -3.951  1.00  0.00           H  
ATOM   4159  C   TYR B 259       4.593  -4.442  -3.949  1.00  0.00           C  
ATOM   4160  O   TYR B 259       5.455  -4.491  -4.839  1.00  0.00           O  
ATOM   4161  N   LEU B 260       4.880  -4.164  -2.665  1.00  0.00           N  
ATOM   4162  H   LEU B 260       4.106  -4.149  -2.007  1.00  0.00           H  
ATOM   4163  CA  LEU B 260       6.230  -4.019  -2.096  1.00  0.00           C  
ATOM   4164  HA  LEU B 260       6.834  -3.445  -2.785  1.00  0.00           H  
ATOM   4165  CB  LEU B 260       6.190  -3.242  -0.763  1.00  0.00           C  
ATOM   4166  HB2 LEU B 260       5.771  -3.891   0.006  1.00  0.00           H  
ATOM   4167  HB3 LEU B 260       7.225  -3.046  -0.478  1.00  0.00           H  
ATOM   4168  CG  LEU B 260       5.420  -1.906  -0.726  1.00  0.00           C  
ATOM   4169  HG  LEU B 260       4.354  -2.098  -0.827  1.00  0.00           H  
ATOM   4170  CD1 LEU B 260       5.670  -1.229   0.624  1.00  0.00           C  
ATOM   4171 HD11 LEU B 260       5.155  -0.270   0.658  1.00  0.00           H  
ATOM   4172 HD12 LEU B 260       5.278  -1.862   1.420  1.00  0.00           H  
ATOM   4173 HD13 LEU B 260       6.735  -1.064   0.782  1.00  0.00           H  
ATOM   4174  CD2 LEU B 260       5.829  -0.931  -1.828  1.00  0.00           C  
ATOM   4175 HD21 LEU B 260       6.884  -0.681  -1.746  1.00  0.00           H  
ATOM   4176 HD22 LEU B 260       5.622  -1.359  -2.807  1.00  0.00           H  
ATOM   4177 HD23 LEU B 260       5.240  -0.020  -1.728  1.00  0.00           H  
ATOM   4178  C   LEU B 260       6.957  -5.357  -1.846  1.00  0.00           C  
ATOM   4179  O   LEU B 260       8.186  -5.389  -1.805  1.00  0.00           O  
ATOM   4180  N   TYR B 261       6.232  -6.467  -1.668  1.00  0.00           N  
ATOM   4181  H   TYR B 261       5.223  -6.410  -1.789  1.00  0.00           H  
ATOM   4182  CA  TYR B 261       6.785  -7.750  -1.199  1.00  0.00           C  
ATOM   4183  HA  TYR B 261       7.204  -7.603  -0.201  1.00  0.00           H  
ATOM   4184  CB  TYR B 261       5.643  -8.774  -1.085  1.00  0.00           C  
ATOM   4185  HB2 TYR B 261       4.871  -8.370  -0.429  1.00  0.00           H  
ATOM   4186  HB3 TYR B 261       5.190  -8.914  -2.068  1.00  0.00           H  
ATOM   4187  CG  TYR B 261       6.062 -10.134  -0.557  1.00  0.00           C  
ATOM   4188  CD1 TYR B 261       6.475 -11.148  -1.446  1.00  0.00           C  
ATOM   4189  HD1 TYR B 261       6.492 -10.952  -2.506  1.00  0.00           H  
ATOM   4190  CE1 TYR B 261       6.847 -12.415  -0.956  1.00  0.00           C  
ATOM   4191  HE1 TYR B 261       7.161 -13.200  -1.626  1.00  0.00           H  
ATOM   4192  CZ  TYR B 261       6.795 -12.676   0.430  1.00  0.00           C  
ATOM   4193  OH  TYR B 261       7.144 -13.900   0.902  1.00  0.00           O  
ATOM   4194  HH  TYR B 261       7.008 -13.963   1.847  1.00  0.00           H  
ATOM   4195  CE2 TYR B 261       6.367 -11.668   1.319  1.00  0.00           C  
ATOM   4196  HE2 TYR B 261       6.305 -11.859   2.380  1.00  0.00           H  
ATOM   4197  CD2 TYR B 261       6.011 -10.399   0.824  1.00  0.00           C  
ATOM   4198  HD2 TYR B 261       5.676  -9.634   1.510  1.00  0.00           H  
ATOM   4199  C   TYR B 261       7.911  -8.310  -2.085  1.00  0.00           C  
ATOM   4200  O   TYR B 261       8.788  -9.012  -1.595  1.00  0.00           O  
ATOM   4201  N   ASN B 262       7.920  -7.984  -3.385  1.00  0.00           N  
ATOM   4202  H   ASN B 262       7.183  -7.375  -3.702  1.00  0.00           H  
ATOM   4203  CA  ASN B 262       8.919  -8.478  -4.346  1.00  0.00           C  
ATOM   4204  HA  ASN B 262       9.232  -9.474  -4.028  1.00  0.00           H  
ATOM   4205  CB  ASN B 262       8.289  -8.608  -5.744  1.00  0.00           C  
ATOM   4206  HB2 ASN B 262       8.242  -7.622  -6.201  1.00  0.00           H  
ATOM   4207  HB3 ASN B 262       8.939  -9.223  -6.367  1.00  0.00           H  
ATOM   4208  CG  ASN B 262       6.898  -9.204  -5.775  1.00  0.00           C  
ATOM   4209  OD1 ASN B 262       5.997  -8.611  -6.339  1.00  0.00           O  
ATOM   4210  ND2 ASN B 262       6.678 -10.349  -5.173  1.00  0.00           N  
ATOM   4211 HD21 ASN B 262       5.728 -10.686  -5.159  1.00  0.00           H  
ATOM   4212 HD22 ASN B 262       7.423 -10.849  -4.722  1.00  0.00           H  
ATOM   4213  C   ASN B 262      10.210  -7.638  -4.415  1.00  0.00           C  
ATOM   4214  O   ASN B 262      11.026  -7.887  -5.297  1.00  0.00           O  
ATOM   4215  N   HIE B 263      10.369  -6.619  -3.566  1.00  0.00           N  
ATOM   4216  H   HIE B 263       9.622  -6.412  -2.912  1.00  0.00           H  
ATOM   4217  CA  HIE B 263      11.542  -5.727  -3.565  1.00  0.00           C  
ATOM   4218  HA  HIE B 263      12.426  -6.329  -3.785  1.00  0.00           H  
ATOM   4219  CB  HIE B 263      11.406  -4.688  -4.693  1.00  0.00           C  
ATOM   4220  HB2 HIE B 263      12.260  -4.011  -4.663  1.00  0.00           H  
ATOM   4221  HB3 HIE B 263      11.445  -5.207  -5.652  1.00  0.00           H  
ATOM   4222  CG  HIE B 263      10.136  -3.877  -4.651  1.00  0.00           C  
ATOM   4223  ND1 HIE B 263       9.979  -2.646  -4.019  1.00  0.00           N  
ATOM   4224  CE1 HIE B 263       8.701  -2.292  -4.219  1.00  0.00           C  
ATOM   4225  HE1 HIE B 263       8.238  -1.403  -3.806  1.00  0.00           H  
ATOM   4226  NE2 HIE B 263       8.063  -3.220  -4.954  1.00  0.00           N  
ATOM   4227  HE2 HIE B 263       7.063  -3.228  -5.141  1.00  0.00           H  
ATOM   4228  CD2 HIE B 263       8.956  -4.228  -5.237  1.00  0.00           C  
ATOM   4229  HD2 HIE B 263       8.772  -5.133  -5.794  1.00  0.00           H  
ATOM   4230  C   HIE B 263      11.826  -5.092  -2.192  1.00  0.00           C  
ATOM   4231  O   HIE B 263      12.642  -4.178  -2.084  1.00  0.00           O  
ATOM   4232  N   LEU B 264      11.193  -5.594  -1.127  1.00  0.00           N  
ATOM   4233  H   LEU B 264      10.537  -6.345  -1.264  1.00  0.00           H  
ATOM   4234  CA  LEU B 264      11.544  -5.255   0.247  1.00  0.00           C  
ATOM   4235  HA  LEU B 264      11.616  -4.175   0.319  1.00  0.00           H  
ATOM   4236  CB  LEU B 264      10.420  -5.742   1.182  1.00  0.00           C  
ATOM   4237  HB2 LEU B 264       9.447  -5.569   0.721  1.00  0.00           H  
ATOM   4238  HB3 LEU B 264      10.528  -6.819   1.328  1.00  0.00           H  
ATOM   4239  CG  LEU B 264      10.460  -5.030   2.546  1.00  0.00           C  
ATOM   4240  HG  LEU B 264      11.497  -4.863   2.837  1.00  0.00           H  
ATOM   4241  CD1 LEU B 264       9.732  -3.684   2.478  1.00  0.00           C  
ATOM   4242 HD11 LEU B 264       8.691  -3.832   2.190  1.00  0.00           H  
ATOM   4243 HD12 LEU B 264       9.766  -3.188   3.447  1.00  0.00           H  
ATOM   4244 HD13 LEU B 264      10.219  -3.045   1.743  1.00  0.00           H  
ATOM   4245  CD2 LEU B 264       9.798  -5.879   3.627  1.00  0.00           C  
ATOM   4246 HD21 LEU B 264       9.778  -5.329   4.567  1.00  0.00           H  
ATOM   4247 HD22 LEU B 264       8.783  -6.136   3.328  1.00  0.00           H  
ATOM   4248 HD23 LEU B 264      10.369  -6.798   3.760  1.00  0.00           H  
ATOM   4249  C   LEU B 264      12.906  -5.876   0.615  1.00  0.00           C  
ATOM   4250  O   LEU B 264      13.074  -7.085   0.490  1.00  0.00           O  
ATOM   4251  N   THR B 265      13.868  -5.089   1.097  1.00  0.00           N  
ATOM   4252  H   THR B 265      13.695  -4.089   1.158  1.00  0.00           H  
ATOM   4253  CA  THR B 265      15.157  -5.607   1.605  1.00  0.00           C  
ATOM   4254  HA  THR B 265      14.984  -6.619   1.973  1.00  0.00           H  
ATOM   4255  CB  THR B 265      16.192  -5.738   0.474  1.00  0.00           C  
ATOM   4256  HB  THR B 265      15.732  -6.247  -0.373  1.00  0.00           H  
ATOM   4257  CG2 THR B 265      16.757  -4.403   0.002  1.00  0.00           C  
ATOM   4258 HG21 THR B 265      17.362  -4.568  -0.889  1.00  0.00           H  
ATOM   4259 HG22 THR B 265      15.942  -3.722  -0.246  1.00  0.00           H  
ATOM   4260 HG23 THR B 265      17.384  -3.972   0.782  1.00  0.00           H  
ATOM   4261  OG1 THR B 265      17.290  -6.502   0.918  1.00  0.00           O  
ATOM   4262  HG1 THR B 265      17.037  -7.448   0.850  1.00  0.00           H  
ATOM   4263  C   THR B 265      15.638  -4.807   2.822  1.00  0.00           C  
ATOM   4264  O   THR B 265      14.940  -3.890   3.264  1.00  0.00           O  
ATOM   4265  N   TYR B 266      16.766  -5.183   3.436  1.00  0.00           N  
ATOM   4266  H   TYR B 266      17.377  -5.831   2.948  1.00  0.00           H  
ATOM   4267  CA  TYR B 266      16.953  -4.994   4.881  1.00  0.00           C  
ATOM   4268  HA  TYR B 266      16.219  -4.268   5.217  1.00  0.00           H  
ATOM   4269  CB  TYR B 266      16.653  -6.307   5.629  1.00  0.00           C  
ATOM   4270  HB2 TYR B 266      17.510  -6.968   5.507  1.00  0.00           H  
ATOM   4271  HB3 TYR B 266      16.571  -6.088   6.695  1.00  0.00           H  
ATOM   4272  CG  TYR B 266      15.404  -7.061   5.190  1.00  0.00           C  
ATOM   4273  CD1 TYR B 266      14.137  -6.711   5.700  1.00  0.00           C  
ATOM   4274  HD1 TYR B 266      14.054  -5.896   6.406  1.00  0.00           H  
ATOM   4275  CE1 TYR B 266      12.986  -7.419   5.288  1.00  0.00           C  
ATOM   4276  HE1 TYR B 266      12.009  -7.152   5.665  1.00  0.00           H  
ATOM   4277  CZ  TYR B 266      13.099  -8.470   4.348  1.00  0.00           C  
ATOM   4278  OH  TYR B 266      12.004  -9.161   3.941  1.00  0.00           O  
ATOM   4279  HH  TYR B 266      12.224  -9.702   3.173  1.00  0.00           H  
ATOM   4280  CE2 TYR B 266      14.368  -8.821   3.848  1.00  0.00           C  
ATOM   4281  HE2 TYR B 266      14.466  -9.628   3.132  1.00  0.00           H  
ATOM   4282  CD2 TYR B 266      15.514  -8.126   4.272  1.00  0.00           C  
ATOM   4283  HD2 TYR B 266      16.479  -8.420   3.878  1.00  0.00           H  
ATOM   4284  C   TYR B 266      18.329  -4.448   5.293  1.00  0.00           C  
ATOM   4285  O   TYR B 266      19.362  -4.804   4.726  1.00  0.00           O  
ATOM   4286  N   ALA B 267      18.345  -3.641   6.357  1.00  0.00           N  
ATOM   4287  H   ALA B 267      17.457  -3.413   6.797  1.00  0.00           H  
ATOM   4288  CA  ALA B 267      19.560  -3.289   7.088  1.00  0.00           C  
ATOM   4289  HA  ALA B 267      20.393  -3.863   6.680  1.00  0.00           H  
ATOM   4290  CB  ALA B 267      19.901  -1.809   6.895  1.00  0.00           C  
ATOM   4291  HB1 ALA B 267      20.113  -1.622   5.842  1.00  0.00           H  
ATOM   4292  HB2 ALA B 267      19.067  -1.188   7.220  1.00  0.00           H  
ATOM   4293  HB3 ALA B 267      20.793  -1.562   7.473  1.00  0.00           H  
ATOM   4294  C   ALA B 267      19.439  -3.675   8.566  1.00  0.00           C  
ATOM   4295  O   ALA B 267      18.406  -3.462   9.206  1.00  0.00           O  
ATOM   4296  N   VAL B 268      20.524  -4.235   9.098  1.00  0.00           N  
ATOM   4297  H   VAL B 268      21.350  -4.285   8.504  1.00  0.00           H  
ATOM   4298  CA  VAL B 268      20.666  -4.776  10.454  1.00  0.00           C  
ATOM   4299  HA  VAL B 268      19.704  -4.738  10.961  1.00  0.00           H  
ATOM   4300  CB  VAL B 268      21.107  -6.257  10.388  1.00  0.00           C  
ATOM   4301  HB  VAL B 268      22.039  -6.315   9.827  1.00  0.00           H  
ATOM   4302  CG1 VAL B 268      21.354  -6.869  11.773  1.00  0.00           C  
ATOM   4303 HG11 VAL B 268      21.616  -7.921  11.666  1.00  0.00           H  
ATOM   4304 HG12 VAL B 268      22.182  -6.367  12.270  1.00  0.00           H  
ATOM   4305 HG13 VAL B 268      20.456  -6.788  12.386  1.00  0.00           H  
ATOM   4306  CG2 VAL B 268      20.072  -7.140   9.679  1.00  0.00           C  
ATOM   4307 HG21 VAL B 268      19.135  -7.133  10.231  1.00  0.00           H  
ATOM   4308 HG22 VAL B 268      19.895  -6.787   8.663  1.00  0.00           H  
ATOM   4309 HG23 VAL B 268      20.435  -8.166   9.619  1.00  0.00           H  
ATOM   4310  C   VAL B 268      21.665  -3.923  11.243  1.00  0.00           C  
ATOM   4311  O   VAL B 268      22.701  -3.524  10.719  1.00  0.00           O  
ATOM   4312  N   ASN B 269      21.384  -3.663  12.518  1.00  0.00           N  
ATOM   4313  H   ASN B 269      20.519  -4.041  12.895  1.00  0.00           H  
ATOM   4314  CA  ASN B 269      22.245  -2.925  13.442  1.00  0.00           C  
ATOM   4315  HA  ASN B 269      23.206  -2.731  12.967  1.00  0.00           H  
ATOM   4316  CB  ASN B 269      21.569  -1.571  13.733  1.00  0.00           C  
ATOM   4317  HB2 ASN B 269      21.629  -0.962  12.835  1.00  0.00           H  
ATOM   4318  HB3 ASN B 269      20.517  -1.751  13.951  1.00  0.00           H  
ATOM   4319  CG  ASN B 269      22.131  -0.748  14.883  1.00  0.00           C  
ATOM   4320  OD1 ASN B 269      21.389  -0.036  15.550  1.00  0.00           O  
ATOM   4321  ND2 ASN B 269      23.406  -0.809  15.197  1.00  0.00           N  
ATOM   4322 HD21 ASN B 269      23.703  -0.324  16.025  1.00  0.00           H  
ATOM   4323 HD22 ASN B 269      24.088  -1.321  14.642  1.00  0.00           H  
ATOM   4324  C   ASN B 269      22.496  -3.772  14.698  1.00  0.00           C  
ATOM   4325  O   ASN B 269      21.541  -4.228  15.329  1.00  0.00           O  
ATOM   4326  N   ILE B 270      23.773  -3.941  15.056  1.00  0.00           N  
ATOM   4327  H   ILE B 270      24.485  -3.479  14.499  1.00  0.00           H  
ATOM   4328  CA  ILE B 270      24.252  -4.661  16.250  1.00  0.00           C  
ATOM   4329  HA  ILE B 270      23.392  -4.994  16.825  1.00  0.00           H  
ATOM   4330  CB  ILE B 270      25.056  -5.919  15.823  1.00  0.00           C  
ATOM   4331  HB  ILE B 270      25.772  -5.618  15.055  1.00  0.00           H  
ATOM   4332  CG2 ILE B 270      25.865  -6.546  16.977  1.00  0.00           C  
ATOM   4333 HG21 ILE B 270      26.593  -5.837  17.371  1.00  0.00           H  
ATOM   4334 HG22 ILE B 270      25.199  -6.867  17.779  1.00  0.00           H  
ATOM   4335 HG23 ILE B 270      26.430  -7.408  16.625  1.00  0.00           H  
ATOM   4336  CG1 ILE B 270      24.083  -6.955  15.212  1.00  0.00           C  
ATOM   4337 HG12 ILE B 270      23.355  -7.247  15.969  1.00  0.00           H  
ATOM   4338 HG13 ILE B 270      23.545  -6.494  14.382  1.00  0.00           H  
ATOM   4339  CD1 ILE B 270      24.745  -8.225  14.664  1.00  0.00           C  
ATOM   4340 HD11 ILE B 270      25.574  -7.962  14.010  1.00  0.00           H  
ATOM   4341 HD12 ILE B 270      25.107  -8.853  15.478  1.00  0.00           H  
ATOM   4342 HD13 ILE B 270      24.012  -8.793  14.094  1.00  0.00           H  
ATOM   4343  C   ILE B 270      25.053  -3.706  17.151  1.00  0.00           C  
ATOM   4344  O   ILE B 270      25.730  -2.814  16.638  1.00  0.00           O  
ATOM   4345  N   TRP B 271      24.975  -3.864  18.476  1.00  0.00           N  
ATOM   4346  H   TRP B 271      24.385  -4.605  18.841  1.00  0.00           H  
ATOM   4347  CA  TRP B 271      25.744  -3.082  19.460  1.00  0.00           C  
ATOM   4348  HA  TRP B 271      26.751  -2.923  19.070  1.00  0.00           H  
ATOM   4349  CB  TRP B 271      25.089  -1.709  19.674  1.00  0.00           C  
ATOM   4350  HB2 TRP B 271      25.828  -1.060  20.145  1.00  0.00           H  
ATOM   4351  HB3 TRP B 271      24.858  -1.273  18.702  1.00  0.00           H  
ATOM   4352  CG  TRP B 271      23.838  -1.650  20.500  1.00  0.00           C  
ATOM   4353  CD1 TRP B 271      23.784  -1.187  21.769  1.00  0.00           C  
ATOM   4354  HD1 TRP B 271      24.641  -0.841  22.343  1.00  0.00           H  
ATOM   4355  NE1 TRP B 271      22.478  -1.190  22.213  1.00  0.00           N  
ATOM   4356  HE1 TRP B 271      22.221  -0.863  23.134  1.00  0.00           H  
ATOM   4357  CE2 TRP B 271      21.618  -1.673  21.251  1.00  0.00           C  
ATOM   4358  CZ2 TRP B 271      20.226  -1.854  21.220  1.00  0.00           C  
ATOM   4359  HZ2 TRP B 271      19.622  -1.553  22.064  1.00  0.00           H  
ATOM   4360  CH2 TRP B 271      19.637  -2.452  20.094  1.00  0.00           C  
ATOM   4361  HH2 TRP B 271      18.570  -2.616  20.065  1.00  0.00           H  
ATOM   4362  CZ3 TRP B 271      20.444  -2.846  19.012  1.00  0.00           C  
ATOM   4363  HZ3 TRP B 271      20.000  -3.339  18.161  1.00  0.00           H  
ATOM   4364  CE3 TRP B 271      21.833  -2.611  19.031  1.00  0.00           C  
ATOM   4365  HE3 TRP B 271      22.434  -2.906  18.184  1.00  0.00           H  
ATOM   4366  CD2 TRP B 271      22.463  -2.022  20.153  1.00  0.00           C  
ATOM   4367  C   TRP B 271      25.890  -3.831  20.792  1.00  0.00           C  
ATOM   4368  O   TRP B 271      25.113  -4.746  21.062  1.00  0.00           O  
ATOM   4369  N   SER B 272      26.891  -3.491  21.609  1.00  0.00           N  
ATOM   4370  H   SER B 272      27.501  -2.728  21.345  1.00  0.00           H  
ATOM   4371  CA  SER B 272      27.153  -4.148  22.901  1.00  0.00           C  
ATOM   4372  HA  SER B 272      26.975  -5.214  22.783  1.00  0.00           H  
ATOM   4373  CB  SER B 272      28.633  -3.986  23.261  1.00  0.00           C  
ATOM   4374  HB2 SER B 272      29.257  -4.362  22.449  1.00  0.00           H  
ATOM   4375  HB3 SER B 272      28.840  -2.931  23.404  1.00  0.00           H  
ATOM   4376  OG  SER B 272      28.946  -4.678  24.455  1.00  0.00           O  
ATOM   4377  HG  SER B 272      28.904  -5.629  24.267  1.00  0.00           H  
ATOM   4378  C   SER B 272      26.250  -3.643  24.044  1.00  0.00           C  
ATOM   4379  O   SER B 272      25.848  -2.483  24.061  1.00  0.00           O  
ATOM   4380  N   GLU B 273      25.973  -4.507  25.027  1.00  0.00           N  
ATOM   4381  H   GLU B 273      26.345  -5.447  24.924  1.00  0.00           H  
ATOM   4382  CA  GLU B 273      25.422  -4.155  26.352  1.00  0.00           C  
ATOM   4383  HA  GLU B 273      24.582  -3.467  26.240  1.00  0.00           H  
ATOM   4384  CB  GLU B 273      24.939  -5.441  27.050  1.00  0.00           C  
ATOM   4385  HB2 GLU B 273      25.753  -6.166  27.021  1.00  0.00           H  
ATOM   4386  HB3 GLU B 273      24.734  -5.240  28.101  1.00  0.00           H  
ATOM   4387  CG  GLU B 273      23.691  -6.098  26.444  1.00  0.00           C  
ATOM   4388  HG2 GLU B 273      23.679  -5.971  25.360  1.00  0.00           H  
ATOM   4389  HG3 GLU B 273      23.750  -7.168  26.642  1.00  0.00           H  
ATOM   4390  CD  GLU B 273      22.386  -5.567  27.054  1.00  0.00           C  
ATOM   4391  OE1 GLU B 273      21.576  -6.372  27.570  1.00  0.00           O  
ATOM   4392  OE2 GLU B 273      22.086  -4.361  26.960  1.00  0.00           O  
ATOM   4393  C   GLU B 273      26.457  -3.481  27.281  1.00  0.00           C  
ATOM   4394  O   GLU B 273      26.092  -2.963  28.335  1.00  0.00           O  
ATOM   4395  N   ASN B 274      27.748  -3.524  26.926  1.00  0.00           N  
ATOM   4396  H   ASN B 274      27.978  -3.987  26.054  1.00  0.00           H  
ATOM   4397  CA  ASN B 274      28.867  -3.091  27.773  1.00  0.00           C  
ATOM   4398  HA  ASN B 274      28.478  -2.682  28.706  1.00  0.00           H  
ATOM   4399  CB  ASN B 274      29.730  -4.327  28.096  1.00  0.00           C  
ATOM   4400  HB2 ASN B 274      30.160  -4.712  27.171  1.00  0.00           H  
ATOM   4401  HB3 ASN B 274      30.551  -4.025  28.749  1.00  0.00           H  
ATOM   4402  CG  ASN B 274      28.959  -5.448  28.767  1.00  0.00           C  
ATOM   4403  OD1 ASN B 274      28.606  -6.448  28.159  1.00  0.00           O  
ATOM   4404  ND2 ASN B 274      28.679  -5.321  30.043  1.00  0.00           N  
ATOM   4405 HD21 ASN B 274      28.131  -6.052  30.458  1.00  0.00           H  
ATOM   4406 HD22 ASN B 274      28.918  -4.476  30.530  1.00  0.00           H  
ATOM   4407  C   ASN B 274      29.734  -1.986  27.143  1.00  0.00           C  
ATOM   4408  O   ASN B 274      30.386  -1.240  27.869  1.00  0.00           O  
ATOM   4409  N   ASP B 275      29.757  -1.888  25.812  1.00  0.00           N  
ATOM   4410  H   ASP B 275      29.221  -2.560  25.282  1.00  0.00           H  
ATOM   4411  CA  ASP B 275      30.657  -1.012  25.053  1.00  0.00           C  
ATOM   4412  HA  ASP B 275      31.103  -0.268  25.714  1.00  0.00           H  
ATOM   4413  CB  ASP B 275      31.817  -1.878  24.533  1.00  0.00           C  
ATOM   4414  HB2 ASP B 275      32.313  -2.330  25.394  1.00  0.00           H  
ATOM   4415  HB3 ASP B 275      31.411  -2.687  23.924  1.00  0.00           H  
ATOM   4416  CG  ASP B 275      32.884  -1.150  23.710  1.00  0.00           C  
ATOM   4417  OD1 ASP B 275      33.922  -1.806  23.477  1.00  0.00           O  
ATOM   4418  OD2 ASP B 275      32.648   0.005  23.272  1.00  0.00           O  
ATOM   4419  C   ASP B 275      29.885  -0.263  23.946  1.00  0.00           C  
ATOM   4420  O   ASP B 275      29.715  -0.789  22.842  1.00  0.00           O  
ATOM   4421  N   PRO B 276      29.387   0.960  24.222  1.00  0.00           N  
ATOM   4422  CD  PRO B 276      29.301   1.571  25.543  1.00  0.00           C  
ATOM   4423  HD2 PRO B 276      30.194   2.171  25.725  1.00  0.00           H  
ATOM   4424  HD3 PRO B 276      29.175   0.829  26.333  1.00  0.00           H  
ATOM   4425  CG  PRO B 276      28.069   2.469  25.489  1.00  0.00           C  
ATOM   4426  HG2 PRO B 276      28.135   3.294  26.198  1.00  0.00           H  
ATOM   4427  HG3 PRO B 276      27.171   1.875  25.668  1.00  0.00           H  
ATOM   4428  CB  PRO B 276      28.089   2.955  24.041  1.00  0.00           C  
ATOM   4429  HB2 PRO B 276      28.792   3.784  23.950  1.00  0.00           H  
ATOM   4430  HB3 PRO B 276      27.096   3.258  23.705  1.00  0.00           H  
ATOM   4431  CA  PRO B 276      28.602   1.738  23.262  1.00  0.00           C  
ATOM   4432  HA  PRO B 276      27.747   1.131  22.961  1.00  0.00           H  
ATOM   4433  C   PRO B 276      29.347   2.171  21.987  1.00  0.00           C  
ATOM   4434  O   PRO B 276      28.694   2.644  21.059  1.00  0.00           O  
ATOM   4435  N   ALA B 277      30.677   2.024  21.915  1.00  0.00           N  
ATOM   4436  H   ALA B 277      31.160   1.548  22.670  1.00  0.00           H  
ATOM   4437  CA  ALA B 277      31.444   2.269  20.691  1.00  0.00           C  
ATOM   4438  HA  ALA B 277      30.943   3.039  20.103  1.00  0.00           H  
ATOM   4439  CB  ALA B 277      32.822   2.804  21.094  1.00  0.00           C  
ATOM   4440  HB1 ALA B 277      33.396   3.038  20.197  1.00  0.00           H  
ATOM   4441  HB2 ALA B 277      32.705   3.712  21.688  1.00  0.00           H  
ATOM   4442  HB3 ALA B 277      33.359   2.056  21.679  1.00  0.00           H  
ATOM   4443  C   ALA B 277      31.553   1.016  19.796  1.00  0.00           C  
ATOM   4444  O   ALA B 277      31.734   1.139  18.584  1.00  0.00           O  
ATOM   4445  N   ASP B 278      31.411  -0.187  20.363  1.00  0.00           N  
ATOM   4446  H   ASP B 278      31.306  -0.211  21.374  1.00  0.00           H  
ATOM   4447  CA  ASP B 278      31.446  -1.480  19.664  1.00  0.00           C  
ATOM   4448  HA  ASP B 278      32.248  -1.425  18.926  1.00  0.00           H  
ATOM   4449  CB  ASP B 278      31.817  -2.563  20.680  1.00  0.00           C  
ATOM   4450  HB2 ASP B 278      32.672  -2.203  21.246  1.00  0.00           H  
ATOM   4451  HB3 ASP B 278      30.988  -2.727  21.370  1.00  0.00           H  
ATOM   4452  CG  ASP B 278      32.238  -3.892  20.064  1.00  0.00           C  
ATOM   4453  OD1 ASP B 278      32.340  -4.869  20.835  1.00  0.00           O  
ATOM   4454  OD2 ASP B 278      32.600  -3.952  18.870  1.00  0.00           O  
ATOM   4455  C   ASP B 278      30.148  -1.790  18.888  1.00  0.00           C  
ATOM   4456  O   ASP B 278      29.514  -2.839  19.046  1.00  0.00           O  
ATOM   4457  N   PHE B 279      29.727  -0.837  18.057  1.00  0.00           N  
ATOM   4458  H   PHE B 279      30.327  -0.022  17.956  1.00  0.00           H  
ATOM   4459  CA  PHE B 279      28.472  -0.841  17.314  1.00  0.00           C  
ATOM   4460  HA  PHE B 279      27.928  -1.746  17.582  1.00  0.00           H  
ATOM   4461  CB  PHE B 279      27.607   0.346  17.777  1.00  0.00           C  
ATOM   4462  HB2 PHE B 279      26.641  -0.050  18.075  1.00  0.00           H  
ATOM   4463  HB3 PHE B 279      28.038   0.798  18.673  1.00  0.00           H  
ATOM   4464  CG  PHE B 279      27.356   1.442  16.762  1.00  0.00           C  
ATOM   4465  CD1 PHE B 279      26.146   1.464  16.046  1.00  0.00           C  
ATOM   4466  HD1 PHE B 279      25.418   0.689  16.216  1.00  0.00           H  
ATOM   4467  CE1 PHE B 279      25.885   2.495  15.126  1.00  0.00           C  
ATOM   4468  HE1 PHE B 279      24.953   2.516  14.582  1.00  0.00           H  
ATOM   4469  CZ  PHE B 279      26.840   3.507  14.923  1.00  0.00           C  
ATOM   4470  HZ  PHE B 279      26.645   4.306  14.223  1.00  0.00           H  
ATOM   4471  CE2 PHE B 279      28.055   3.482  15.632  1.00  0.00           C  
ATOM   4472  HE2 PHE B 279      28.792   4.257  15.475  1.00  0.00           H  
ATOM   4473  CD2 PHE B 279      28.314   2.450  16.552  1.00  0.00           C  
ATOM   4474  HD2 PHE B 279      29.247   2.431  17.099  1.00  0.00           H  
ATOM   4475  C   PHE B 279      28.717  -0.918  15.797  1.00  0.00           C  
ATOM   4476  O   PHE B 279      29.726  -0.441  15.279  1.00  0.00           O  
ATOM   4477  N   ARG B 280      27.812  -1.601  15.084  1.00  0.00           N  
ATOM   4478  H   ARG B 280      27.002  -1.959  15.582  1.00  0.00           H  
ATOM   4479  CA  ARG B 280      27.943  -1.945  13.658  1.00  0.00           C  
ATOM   4480  HA  ARG B 280      28.600  -1.212  13.183  1.00  0.00           H  
ATOM   4481  CB  ARG B 280      28.563  -3.348  13.491  1.00  0.00           C  
ATOM   4482  HB2 ARG B 280      27.963  -4.065  14.054  1.00  0.00           H  
ATOM   4483  HB3 ARG B 280      28.529  -3.638  12.439  1.00  0.00           H  
ATOM   4484  CG  ARG B 280      30.024  -3.425  13.955  1.00  0.00           C  
ATOM   4485  HG2 ARG B 280      30.647  -2.785  13.328  1.00  0.00           H  
ATOM   4486  HG3 ARG B 280      30.080  -3.068  14.979  1.00  0.00           H  
ATOM   4487  CD  ARG B 280      30.542  -4.872  13.886  1.00  0.00           C  
ATOM   4488  HD2 ARG B 280      29.815  -5.547  14.341  1.00  0.00           H  
ATOM   4489  HD3 ARG B 280      30.653  -5.149  12.837  1.00  0.00           H  
ATOM   4490  NE  ARG B 280      31.830  -5.058  14.577  1.00  0.00           N  
ATOM   4491  HE  ARG B 280      32.616  -5.356  14.027  1.00  0.00           H  
ATOM   4492  CZ  ARG B 280      32.049  -4.885  15.870  1.00  0.00           C  
ATOM   4493  NH1 ARG B 280      31.116  -4.569  16.712  1.00  0.00           N  
ATOM   4494 HH11 ARG B 280      30.166  -4.477  16.436  1.00  0.00           H  
ATOM   4495 HH12 ARG B 280      31.420  -4.356  17.662  1.00  0.00           H  
ATOM   4496  NH2 ARG B 280      33.226  -5.002  16.394  1.00  0.00           N  
ATOM   4497 HH21 ARG B 280      33.964  -5.489  15.924  1.00  0.00           H  
ATOM   4498 HH22 ARG B 280      33.288  -4.759  17.386  1.00  0.00           H  
ATOM   4499  C   ARG B 280      26.601  -1.882  12.936  1.00  0.00           C  
ATOM   4500  O   ARG B 280      25.531  -2.015  13.546  1.00  0.00           O  
ATOM   4501  N   ILE B 281      26.677  -1.740  11.615  1.00  0.00           N  
ATOM   4502  H   ILE B 281      27.597  -1.678  11.200  1.00  0.00           H  
ATOM   4503  CA  ILE B 281      25.561  -1.880  10.680  1.00  0.00           C  
ATOM   4504  HA  ILE B 281      24.735  -2.352  11.204  1.00  0.00           H  
ATOM   4505  CB  ILE B 281      25.070  -0.499  10.177  1.00  0.00           C  
ATOM   4506  HB  ILE B 281      25.938   0.074   9.842  1.00  0.00           H  
ATOM   4507  CG2 ILE B 281      24.103  -0.623   8.980  1.00  0.00           C  
ATOM   4508 HG21 ILE B 281      23.796   0.362   8.633  1.00  0.00           H  
ATOM   4509 HG22 ILE B 281      24.600  -1.104   8.137  1.00  0.00           H  
ATOM   4510 HG23 ILE B 281      23.224  -1.206   9.258  1.00  0.00           H  
ATOM   4511  CG1 ILE B 281      24.397   0.254  11.350  1.00  0.00           C  
ATOM   4512 HG12 ILE B 281      23.560  -0.341  11.718  1.00  0.00           H  
ATOM   4513 HG13 ILE B 281      25.119   0.366  12.161  1.00  0.00           H  
ATOM   4514  CD1 ILE B 281      23.884   1.662  11.022  1.00  0.00           C  
ATOM   4515 HD11 ILE B 281      23.034   1.613  10.342  1.00  0.00           H  
ATOM   4516 HD12 ILE B 281      23.557   2.145  11.943  1.00  0.00           H  
ATOM   4517 HD13 ILE B 281      24.681   2.255  10.575  1.00  0.00           H  
ATOM   4518  C   ILE B 281      25.983  -2.832   9.556  1.00  0.00           C  
ATOM   4519  O   ILE B 281      27.120  -2.796   9.093  1.00  0.00           O  
ATOM   4520  N   TYR B 282      25.041  -3.661   9.122  1.00  0.00           N  
ATOM   4521  H   TYR B 282      24.123  -3.582   9.546  1.00  0.00           H  
ATOM   4522  CA  TYR B 282      25.145  -4.576   7.989  1.00  0.00           C  
ATOM   4523  HA  TYR B 282      26.059  -4.365   7.432  1.00  0.00           H  
ATOM   4524  CB  TYR B 282      25.201  -6.027   8.490  1.00  0.00           C  
ATOM   4525  HB2 TYR B 282      24.240  -6.273   8.939  1.00  0.00           H  
ATOM   4526  HB3 TYR B 282      25.334  -6.688   7.633  1.00  0.00           H  
ATOM   4527  CG  TYR B 282      26.291  -6.321   9.507  1.00  0.00           C  
ATOM   4528  CD1 TYR B 282      26.030  -6.167  10.884  1.00  0.00           C  
ATOM   4529  HD1 TYR B 282      25.054  -5.838  11.212  1.00  0.00           H  
ATOM   4530  CE1 TYR B 282      27.036  -6.441  11.828  1.00  0.00           C  
ATOM   4531  HE1 TYR B 282      26.848  -6.335  12.884  1.00  0.00           H  
ATOM   4532  CZ  TYR B 282      28.299  -6.898  11.400  1.00  0.00           C  
ATOM   4533  OH  TYR B 282      29.240  -7.211  12.328  1.00  0.00           O  
ATOM   4534  HH  TYR B 282      29.807  -7.941  12.058  1.00  0.00           H  
ATOM   4535  CE2 TYR B 282      28.565  -7.046  10.021  1.00  0.00           C  
ATOM   4536  HE2 TYR B 282      29.538  -7.376   9.690  1.00  0.00           H  
ATOM   4537  CD2 TYR B 282      27.561  -6.753   9.077  1.00  0.00           C  
ATOM   4538  HD2 TYR B 282      27.768  -6.857   8.020  1.00  0.00           H  
ATOM   4539  C   TYR B 282      23.939  -4.356   7.069  1.00  0.00           C  
ATOM   4540  O   TYR B 282      22.871  -3.948   7.530  1.00  0.00           O  
ATOM   4541  N   GLN B 283      24.069  -4.639   5.775  1.00  0.00           N  
ATOM   4542  H   GLN B 283      24.946  -4.998   5.425  1.00  0.00           H  
ATOM   4543  CA  GLN B 283      23.018  -4.359   4.794  1.00  0.00           C  
ATOM   4544  HA  GLN B 283      22.047  -4.358   5.287  1.00  0.00           H  
ATOM   4545  CB  GLN B 283      23.250  -2.954   4.215  1.00  0.00           C  
ATOM   4546  HB2 GLN B 283      23.179  -2.237   5.035  1.00  0.00           H  
ATOM   4547  HB3 GLN B 283      24.257  -2.895   3.796  1.00  0.00           H  
ATOM   4548  CG  GLN B 283      22.241  -2.562   3.125  1.00  0.00           C  
ATOM   4549  HG2 GLN B 283      22.409  -3.174   2.237  1.00  0.00           H  
ATOM   4550  HG3 GLN B 283      21.226  -2.744   3.480  1.00  0.00           H  
ATOM   4551  CD  GLN B 283      22.355  -1.085   2.753  1.00  0.00           C  
ATOM   4552  OE1 GLN B 283      22.372  -0.198   3.590  1.00  0.00           O  
ATOM   4553  NE2 GLN B 283      22.409  -0.758   1.480  1.00  0.00           N  
ATOM   4554 HE21 GLN B 283      22.472   0.223   1.269  1.00  0.00           H  
ATOM   4555 HE22 GLN B 283      22.454  -1.480   0.784  1.00  0.00           H  
ATOM   4556  C   GLN B 283      22.974  -5.448   3.727  1.00  0.00           C  
ATOM   4557  O   GLN B 283      24.004  -5.790   3.146  1.00  0.00           O  
ATOM   4558  N   VAL B 284      21.782  -5.982   3.472  1.00  0.00           N  
ATOM   4559  H   VAL B 284      20.969  -5.621   3.964  1.00  0.00           H  
ATOM   4560  CA  VAL B 284      21.522  -6.905   2.364  1.00  0.00           C  
ATOM   4561  HA  VAL B 284      22.475  -7.249   1.962  1.00  0.00           H  
ATOM   4562  CB  VAL B 284      20.757  -8.168   2.818  1.00  0.00           C  
ATOM   4563  HB  VAL B 284      20.545  -8.765   1.931  1.00  0.00           H  
ATOM   4564  CG1 VAL B 284      21.616  -9.026   3.756  1.00  0.00           C  
ATOM   4565 HG11 VAL B 284      22.560  -9.275   3.273  1.00  0.00           H  
ATOM   4566 HG12 VAL B 284      21.818  -8.492   4.684  1.00  0.00           H  
ATOM   4567 HG13 VAL B 284      21.088  -9.952   3.992  1.00  0.00           H  
ATOM   4568  CG2 VAL B 284      19.429  -7.879   3.519  1.00  0.00           C  
ATOM   4569 HG21 VAL B 284      18.894  -8.816   3.682  1.00  0.00           H  
ATOM   4570 HG22 VAL B 284      19.608  -7.403   4.481  1.00  0.00           H  
ATOM   4571 HG23 VAL B 284      18.815  -7.230   2.901  1.00  0.00           H  
ATOM   4572  C   VAL B 284      20.815  -6.165   1.228  1.00  0.00           C  
ATOM   4573  O   VAL B 284      20.070  -5.209   1.438  1.00  0.00           O  
ATOM   4574  N   THR B 285      21.082  -6.597  -0.001  1.00  0.00           N  
ATOM   4575  H   THR B 285      21.806  -7.290  -0.134  1.00  0.00           H  
ATOM   4576  CA  THR B 285      20.296  -6.253  -1.198  1.00  0.00           C  
ATOM   4577  HA  THR B 285      19.784  -5.302  -1.054  1.00  0.00           H  
ATOM   4578  CB  THR B 285      21.241  -6.140  -2.402  1.00  0.00           C  
ATOM   4579  HB  THR B 285      20.656  -6.027  -3.316  1.00  0.00           H  
ATOM   4580  CG2 THR B 285      22.202  -4.958  -2.286  1.00  0.00           C  
ATOM   4581 HG21 THR B 285      22.861  -5.086  -1.427  1.00  0.00           H  
ATOM   4582 HG22 THR B 285      22.807  -4.887  -3.190  1.00  0.00           H  
ATOM   4583 HG23 THR B 285      21.635  -4.035  -2.166  1.00  0.00           H  
ATOM   4584  OG1 THR B 285      22.031  -7.308  -2.493  1.00  0.00           O  
ATOM   4585  HG1 THR B 285      22.454  -7.301  -3.355  1.00  0.00           H  
ATOM   4586  C   THR B 285      19.225  -7.307  -1.505  1.00  0.00           C  
ATOM   4587  O   THR B 285      18.449  -7.144  -2.444  1.00  0.00           O  
ATOM   4588  N   TYR B 286      19.231  -8.417  -0.761  1.00  0.00           N  
ATOM   4589  H   TYR B 286      19.838  -8.438   0.041  1.00  0.00           H  
ATOM   4590  CA  TYR B 286      18.481  -9.633  -1.049  1.00  0.00           C  
ATOM   4591  HA  TYR B 286      18.373  -9.704  -2.132  1.00  0.00           H  
ATOM   4592  CB  TYR B 286      19.296 -10.845  -0.544  1.00  0.00           C  
ATOM   4593  HB2 TYR B 286      20.282 -10.511  -0.214  1.00  0.00           H  
ATOM   4594  HB3 TYR B 286      18.807 -11.254   0.340  1.00  0.00           H  
ATOM   4595  CG  TYR B 286      19.542 -11.959  -1.553  1.00  0.00           C  
ATOM   4596  CD1 TYR B 286      19.965 -11.659  -2.865  1.00  0.00           C  
ATOM   4597  HD1 TYR B 286      20.096 -10.631  -3.175  1.00  0.00           H  
ATOM   4598  CE1 TYR B 286      20.248 -12.697  -3.774  1.00  0.00           C  
ATOM   4599  HE1 TYR B 286      20.575 -12.477  -4.779  1.00  0.00           H  
ATOM   4600  CZ  TYR B 286      20.127 -14.043  -3.374  1.00  0.00           C  
ATOM   4601  OH  TYR B 286      20.427 -15.039  -4.249  1.00  0.00           O  
ATOM   4602  HH  TYR B 286      20.300 -15.905  -3.861  1.00  0.00           H  
ATOM   4603  CE2 TYR B 286      19.718 -14.348  -2.058  1.00  0.00           C  
ATOM   4604  HE2 TYR B 286      19.636 -15.375  -1.737  1.00  0.00           H  
ATOM   4605  CD2 TYR B 286      19.436 -13.306  -1.153  1.00  0.00           C  
ATOM   4606  HD2 TYR B 286      19.162 -13.549  -0.137  1.00  0.00           H  
ATOM   4607  C   TYR B 286      17.063  -9.595  -0.462  1.00  0.00           C  
ATOM   4608  O   TYR B 286      16.822  -9.044   0.611  1.00  0.00           O  
ATOM   4609  N   LEU B 287      16.133 -10.238  -1.165  1.00  0.00           N  
ATOM   4610  H   LEU B 287      16.416 -10.679  -2.026  1.00  0.00           H  
ATOM   4611  CA  LEU B 287      14.721 -10.358  -0.782  1.00  0.00           C  
ATOM   4612  HA  LEU B 287      14.349  -9.362  -0.540  1.00  0.00           H  
ATOM   4613  CB  LEU B 287      14.009 -10.904  -2.038  1.00  0.00           C  
ATOM   4614  HB2 LEU B 287      14.422 -10.399  -2.914  1.00  0.00           H  
ATOM   4615  HB3 LEU B 287      14.236 -11.968  -2.133  1.00  0.00           H  
ATOM   4616  CG  LEU B 287      12.485 -10.721  -2.094  1.00  0.00           C  
ATOM   4617  HG  LEU B 287      12.002 -11.327  -1.327  1.00  0.00           H  
ATOM   4618  CD1 LEU B 287      12.103  -9.255  -1.915  1.00  0.00           C  
ATOM   4619 HD11 LEU B 287      12.769  -8.610  -2.488  1.00  0.00           H  
ATOM   4620 HD12 LEU B 287      12.161  -9.000  -0.858  1.00  0.00           H  
ATOM   4621 HD13 LEU B 287      11.085  -9.098  -2.239  1.00  0.00           H  
ATOM   4622  CD2 LEU B 287      11.982 -11.160  -3.474  1.00  0.00           C  
ATOM   4623 HD21 LEU B 287      12.371 -10.497  -4.249  1.00  0.00           H  
ATOM   4624 HD22 LEU B 287      10.895 -11.131  -3.487  1.00  0.00           H  
ATOM   4625 HD23 LEU B 287      12.306 -12.181  -3.677  1.00  0.00           H  
ATOM   4626  C   LEU B 287      14.518 -11.246   0.469  1.00  0.00           C  
ATOM   4627  O   LEU B 287      13.497 -11.180   1.151  1.00  0.00           O  
ATOM   4628  N   GLU B 288      15.532 -12.056   0.769  1.00  0.00           N  
ATOM   4629  H   GLU B 288      16.339 -11.992   0.174  1.00  0.00           H  
ATOM   4630  CA  GLU B 288      15.666 -12.963   1.910  1.00  0.00           C  
ATOM   4631  HA  GLU B 288      14.838 -13.670   1.902  1.00  0.00           H  
ATOM   4632  CB  GLU B 288      16.966 -13.741   1.654  1.00  0.00           C  
ATOM   4633  HB2 GLU B 288      16.841 -14.338   0.748  1.00  0.00           H  
ATOM   4634  HB3 GLU B 288      17.753 -13.013   1.458  1.00  0.00           H  
ATOM   4635  CG  GLU B 288      17.487 -14.640   2.779  1.00  0.00           C  
ATOM   4636  HG2 GLU B 288      18.343 -15.198   2.394  1.00  0.00           H  
ATOM   4637  HG3 GLU B 288      17.850 -13.997   3.582  1.00  0.00           H  
ATOM   4638  CD  GLU B 288      16.456 -15.620   3.342  1.00  0.00           C  
ATOM   4639  OE1 GLU B 288      16.623 -15.979   4.528  1.00  0.00           O  
ATOM   4640  OE2 GLU B 288      15.528 -16.012   2.602  1.00  0.00           O  
ATOM   4641  C   GLU B 288      15.734 -12.230   3.272  1.00  0.00           C  
ATOM   4642  O   GLU B 288      16.599 -11.365   3.453  1.00  0.00           O  
ATOM   4643  N   PRO B 289      14.882 -12.573   4.260  1.00  0.00           N  
ATOM   4644  CD  PRO B 289      13.716 -13.443   4.136  1.00  0.00           C  
ATOM   4645  HD2 PRO B 289      14.005 -14.467   3.899  1.00  0.00           H  
ATOM   4646  HD3 PRO B 289      13.053 -13.051   3.365  1.00  0.00           H  
ATOM   4647  CG  PRO B 289      13.003 -13.411   5.490  1.00  0.00           C  
ATOM   4648  HG2 PRO B 289      13.361 -14.229   6.117  1.00  0.00           H  
ATOM   4649  HG3 PRO B 289      11.919 -13.460   5.379  1.00  0.00           H  
ATOM   4650  CB  PRO B 289      13.452 -12.076   6.076  1.00  0.00           C  
ATOM   4651  HB2 PRO B 289      13.349 -12.042   7.159  1.00  0.00           H  
ATOM   4652  HB3 PRO B 289      12.874 -11.270   5.625  1.00  0.00           H  
ATOM   4653  CA  PRO B 289      14.907 -11.991   5.601  1.00  0.00           C  
ATOM   4654  HA  PRO B 289      15.189 -10.942   5.530  1.00  0.00           H  
ATOM   4655  C   PRO B 289      15.920 -12.672   6.550  1.00  0.00           C  
ATOM   4656  O   PRO B 289      15.591 -12.993   7.698  1.00  0.00           O  
ATOM   4657  N   SER B 290      17.168 -12.876   6.108  1.00  0.00           N  
ATOM   4658  H   SER B 290      17.408 -12.580   5.168  1.00  0.00           H  
ATOM   4659  CA  SER B 290      18.255 -13.377   6.964  1.00  0.00           C  
ATOM   4660  HA  SER B 290      18.061 -13.019   7.975  1.00  0.00           H  
ATOM   4661  CB  SER B 290      18.239 -14.913   7.038  1.00  0.00           C  
ATOM   4662  HB2 SER B 290      18.867 -15.238   7.863  1.00  0.00           H  
ATOM   4663  HB3 SER B 290      17.221 -15.258   7.229  1.00  0.00           H  
ATOM   4664  OG  SER B 290      18.731 -15.542   5.881  1.00  0.00           O  
ATOM   4665  HG  SER B 290      17.923 -15.734   5.327  1.00  0.00           H  
ATOM   4666  C   SER B 290      19.644 -12.835   6.599  1.00  0.00           C  
ATOM   4667  O   SER B 290      19.851 -12.186   5.570  1.00  0.00           O  
ATOM   4668  N   LEU B 291      20.610 -13.056   7.503  1.00  0.00           N  
ATOM   4669  H   LEU B 291      20.338 -13.556   8.345  1.00  0.00           H  
ATOM   4670  CA  LEU B 291      22.001 -12.597   7.405  1.00  0.00           C  
ATOM   4671  HA  LEU B 291      22.289 -12.595   6.354  1.00  0.00           H  
ATOM   4672  CB  LEU B 291      22.062 -11.149   7.936  1.00  0.00           C  
ATOM   4673  HB2 LEU B 291      21.469 -10.514   7.276  1.00  0.00           H  
ATOM   4674  HB3 LEU B 291      21.597 -11.134   8.923  1.00  0.00           H  
ATOM   4675  CG  LEU B 291      23.469 -10.537   8.065  1.00  0.00           C  
ATOM   4676  HG  LEU B 291      24.095 -11.173   8.688  1.00  0.00           H  
ATOM   4677  CD1 LEU B 291      24.133 -10.345   6.700  1.00  0.00           C  
ATOM   4678 HD11 LEU B 291      24.266 -11.305   6.206  1.00  0.00           H  
ATOM   4679 HD12 LEU B 291      23.522  -9.701   6.068  1.00  0.00           H  
ATOM   4680 HD13 LEU B 291      25.117  -9.896   6.834  1.00  0.00           H  
ATOM   4681  CD2 LEU B 291      23.372  -9.174   8.747  1.00  0.00           C  
ATOM   4682 HD21 LEU B 291      24.375  -8.777   8.897  1.00  0.00           H  
ATOM   4683 HD22 LEU B 291      22.792  -8.487   8.130  1.00  0.00           H  
ATOM   4684 HD23 LEU B 291      22.893  -9.278   9.720  1.00  0.00           H  
ATOM   4685  C   LEU B 291      22.960 -13.531   8.171  1.00  0.00           C  
ATOM   4686  O   LEU B 291      22.663 -13.952   9.288  1.00  0.00           O  
ATOM   4687  N   ARG B 292      24.144 -13.809   7.611  1.00  0.00           N  
ATOM   4688  H   ARG B 292      24.341 -13.389   6.715  1.00  0.00           H  
ATOM   4689  CA  ARG B 292      25.281 -14.403   8.344  1.00  0.00           C  
ATOM   4690  HA  ARG B 292      24.925 -14.807   9.291  1.00  0.00           H  
ATOM   4691  CB  ARG B 292      25.927 -15.540   7.540  1.00  0.00           C  
ATOM   4692  HB2 ARG B 292      26.109 -15.202   6.519  1.00  0.00           H  
ATOM   4693  HB3 ARG B 292      26.890 -15.782   7.994  1.00  0.00           H  
ATOM   4694  CG  ARG B 292      25.076 -16.815   7.532  1.00  0.00           C  
ATOM   4695  HG2 ARG B 292      24.890 -17.130   8.560  1.00  0.00           H  
ATOM   4696  HG3 ARG B 292      24.125 -16.619   7.036  1.00  0.00           H  
ATOM   4697  CD  ARG B 292      25.835 -17.921   6.785  1.00  0.00           C  
ATOM   4698  HD2 ARG B 292      26.040 -17.573   5.770  1.00  0.00           H  
ATOM   4699  HD3 ARG B 292      26.786 -18.097   7.294  1.00  0.00           H  
ATOM   4700  NE  ARG B 292      25.065 -19.179   6.725  1.00  0.00           N  
ATOM   4701  HE  ARG B 292      24.155 -19.170   7.156  1.00  0.00           H  
ATOM   4702  CZ  ARG B 292      25.442 -20.288   6.109  1.00  0.00           C  
ATOM   4703  NH1 ARG B 292      26.601 -20.395   5.524  1.00  0.00           N  
ATOM   4704 HH11 ARG B 292      27.265 -19.647   5.626  1.00  0.00           H  
ATOM   4705 HH12 ARG B 292      26.863 -21.244   5.062  1.00  0.00           H  
ATOM   4706  NH2 ARG B 292      24.665 -21.333   6.063  1.00  0.00           N  
ATOM   4707 HH21 ARG B 292      23.750 -21.303   6.478  1.00  0.00           H  
ATOM   4708 HH22 ARG B 292      24.982 -22.172   5.616  1.00  0.00           H  
ATOM   4709  C   ARG B 292      26.340 -13.355   8.687  1.00  0.00           C  
ATOM   4710  O   ARG B 292      26.493 -12.386   7.951  1.00  0.00           O  
ATOM   4711  N   ILE B 293      27.125 -13.608   9.731  1.00  0.00           N  
ATOM   4712  H   ILE B 293      26.930 -14.440  10.279  1.00  0.00           H  
ATOM   4713  CA  ILE B 293      28.351 -12.862  10.070  1.00  0.00           C  
ATOM   4714  HA  ILE B 293      28.731 -12.402   9.158  1.00  0.00           H  
ATOM   4715  CB  ILE B 293      28.105 -11.741  11.122  1.00  0.00           C  
ATOM   4716  HB  ILE B 293      28.333 -12.151  12.109  1.00  0.00           H  
ATOM   4717  CG2 ILE B 293      29.087 -10.580  10.862  1.00  0.00           C  
ATOM   4718 HG21 ILE B 293      29.087  -9.903  11.713  1.00  0.00           H  
ATOM   4719 HG22 ILE B 293      30.105 -10.948  10.755  1.00  0.00           H  
ATOM   4720 HG23 ILE B 293      28.797 -10.037   9.961  1.00  0.00           H  
ATOM   4721  CG1 ILE B 293      26.648 -11.219  11.182  1.00  0.00           C  
ATOM   4722 HG12 ILE B 293      26.350 -10.834  10.205  1.00  0.00           H  
ATOM   4723 HG13 ILE B 293      25.989 -12.047  11.448  1.00  0.00           H  
ATOM   4724  CD1 ILE B 293      26.421 -10.119  12.223  1.00  0.00           C  
ATOM   4725 HD11 ILE B 293      26.813 -10.427  13.192  1.00  0.00           H  
ATOM   4726 HD12 ILE B 293      26.911  -9.203  11.910  1.00  0.00           H  
ATOM   4727 HD13 ILE B 293      25.355  -9.919  12.309  1.00  0.00           H  
ATOM   4728  C   ILE B 293      29.405 -13.857  10.583  1.00  0.00           C  
ATOM   4729  O   ILE B 293      29.027 -14.919  11.075  1.00  0.00           O  
ATOM   4730  N   ALA B 294      30.697 -13.527  10.522  1.00  0.00           N  
ATOM   4731  H   ALA B 294      30.976 -12.670  10.077  1.00  0.00           H  
ATOM   4732  CA  ALA B 294      31.693 -14.216  11.345  1.00  0.00           C  
ATOM   4733  HA  ALA B 294      31.520 -15.284  11.251  1.00  0.00           H  
ATOM   4734  CB  ALA B 294      33.100 -13.938  10.806  1.00  0.00           C  
ATOM   4735  HB1 ALA B 294      33.836 -14.427  11.448  1.00  0.00           H  
ATOM   4736  HB2 ALA B 294      33.195 -14.348   9.801  1.00  0.00           H  
ATOM   4737  HB3 ALA B 294      33.302 -12.870  10.781  1.00  0.00           H  
ATOM   4738  C   ALA B 294      31.524 -13.813  12.826  1.00  0.00           C  
ATOM   4739  O   ALA B 294      31.523 -12.619  13.145  1.00  0.00           O  
ATOM   4740  N   ALA B 295      31.338 -14.785  13.720  1.00  0.00           N  
ATOM   4741  H   ALA B 295      31.460 -15.746  13.411  1.00  0.00           H  
ATOM   4742  CA  ALA B 295      31.044 -14.547  15.135  1.00  0.00           C  
ATOM   4743  HA  ALA B 295      30.196 -13.864  15.207  1.00  0.00           H  
ATOM   4744  CB  ALA B 295      30.641 -15.876  15.784  1.00  0.00           C  
ATOM   4745  HB1 ALA B 295      30.358 -15.706  16.823  1.00  0.00           H  
ATOM   4746  HB2 ALA B 295      29.794 -16.308  15.251  1.00  0.00           H  
ATOM   4747  HB3 ALA B 295      31.476 -16.576  15.755  1.00  0.00           H  
ATOM   4748  C   ALA B 295      32.224 -13.874  15.857  1.00  0.00           C  
ATOM   4749  O   ALA B 295      32.008 -13.002  16.694  1.00  0.00           O  
ATOM   4750  N   SER B 296      33.459 -14.179  15.449  1.00  0.00           N  
ATOM   4751  H   SER B 296      33.560 -14.997  14.847  1.00  0.00           H  
ATOM   4752  CA  SER B 296      34.699 -13.518  15.881  1.00  0.00           C  
ATOM   4753  HA  SER B 296      34.806 -13.667  16.956  1.00  0.00           H  
ATOM   4754  CB  SER B 296      35.891 -14.187  15.186  1.00  0.00           C  
ATOM   4755  HB2 SER B 296      36.816 -13.721  15.530  1.00  0.00           H  
ATOM   4756  HB3 SER B 296      35.916 -15.246  15.449  1.00  0.00           H  
ATOM   4757  OG  SER B 296      35.797 -14.062  13.779  1.00  0.00           O  
ATOM   4758  HG  SER B 296      35.546 -14.956  13.424  1.00  0.00           H  
ATOM   4759  C   SER B 296      34.740 -11.999  15.631  1.00  0.00           C  
ATOM   4760  O   SER B 296      35.560 -11.305  16.233  1.00  0.00           O  
ATOM   4761  N   THR B 297      33.836 -11.434  14.815  1.00  0.00           N  
ATOM   4762  H   THR B 297      33.189 -12.044  14.334  1.00  0.00           H  
ATOM   4763  CA  THR B 297      33.646  -9.967  14.724  1.00  0.00           C  
ATOM   4764  HA  THR B 297      34.638  -9.523  14.653  1.00  0.00           H  
ATOM   4765  CB  THR B 297      32.874  -9.530  13.467  1.00  0.00           C  
ATOM   4766  HB  THR B 297      32.892  -8.440  13.428  1.00  0.00           H  
ATOM   4767  CG2 THR B 297      33.518 -10.039  12.180  1.00  0.00           C  
ATOM   4768 HG21 THR B 297      33.526 -11.126  12.171  1.00  0.00           H  
ATOM   4769 HG22 THR B 297      32.962  -9.673  11.319  1.00  0.00           H  
ATOM   4770 HG23 THR B 297      34.547  -9.684  12.122  1.00  0.00           H  
ATOM   4771  OG1 THR B 297      31.522  -9.927  13.470  1.00  0.00           O  
ATOM   4772  HG1 THR B 297      31.503 -10.904  13.458  1.00  0.00           H  
ATOM   4773  C   THR B 297      33.006  -9.344  15.975  1.00  0.00           C  
ATOM   4774  O   THR B 297      32.944  -8.114  16.075  1.00  0.00           O  
ATOM   4775  N   LEU B 298      32.566 -10.173  16.929  1.00  0.00           N  
ATOM   4776  H   LEU B 298      32.653 -11.173  16.764  1.00  0.00           H  
ATOM   4777  CA  LEU B 298      32.086  -9.810  18.261  1.00  0.00           C  
ATOM   4778  HA  LEU B 298      32.112  -8.726  18.370  1.00  0.00           H  
ATOM   4779  CB  LEU B 298      30.630 -10.287  18.430  1.00  0.00           C  
ATOM   4780  HB2 LEU B 298      30.633 -11.379  18.432  1.00  0.00           H  
ATOM   4781  HB3 LEU B 298      30.264  -9.959  19.402  1.00  0.00           H  
ATOM   4782  CG  LEU B 298      29.650  -9.811  17.339  1.00  0.00           C  
ATOM   4783  HG  LEU B 298      29.992 -10.152  16.362  1.00  0.00           H  
ATOM   4784  CD1 LEU B 298      28.266 -10.417  17.578  1.00  0.00           C  
ATOM   4785 HD11 LEU B 298      28.351 -11.504  17.612  1.00  0.00           H  
ATOM   4786 HD12 LEU B 298      27.859 -10.067  18.527  1.00  0.00           H  
ATOM   4787 HD13 LEU B 298      27.594 -10.144  16.767  1.00  0.00           H  
ATOM   4788  CD2 LEU B 298      29.498  -8.288  17.299  1.00  0.00           C  
ATOM   4789 HD21 LEU B 298      28.810  -8.016  16.502  1.00  0.00           H  
ATOM   4790 HD22 LEU B 298      29.115  -7.931  18.253  1.00  0.00           H  
ATOM   4791 HD23 LEU B 298      30.463  -7.824  17.097  1.00  0.00           H  
ATOM   4792  C   LEU B 298      33.008 -10.409  19.341  1.00  0.00           C  
ATOM   4793  O   LEU B 298      33.626 -11.456  19.150  1.00  0.00           O  
ATOM   4794  N   LYS B 299      33.120  -9.739  20.490  1.00  0.00           N  
ATOM   4795  H   LYS B 299      32.541  -8.916  20.613  1.00  0.00           H  
ATOM   4796  CA  LYS B 299      33.953 -10.167  21.624  1.00  0.00           C  
ATOM   4797  HA  LYS B 299      34.915 -10.517  21.247  1.00  0.00           H  
ATOM   4798  CB  LYS B 299      34.167  -8.972  22.570  1.00  0.00           C  
ATOM   4799  HB2 LYS B 299      33.183  -8.630  22.885  1.00  0.00           H  
ATOM   4800  HB3 LYS B 299      34.708  -9.307  23.456  1.00  0.00           H  
ATOM   4801  CG  LYS B 299      34.920  -7.780  21.946  1.00  0.00           C  
ATOM   4802  HG2 LYS B 299      35.986  -8.007  21.901  1.00  0.00           H  
ATOM   4803  HG3 LYS B 299      34.559  -7.604  20.933  1.00  0.00           H  
ATOM   4804  CD  LYS B 299      34.687  -6.498  22.761  1.00  0.00           C  
ATOM   4805  HD2 LYS B 299      33.609  -6.339  22.842  1.00  0.00           H  
ATOM   4806  HD3 LYS B 299      35.098  -6.609  23.765  1.00  0.00           H  
ATOM   4807  CE  LYS B 299      35.328  -5.285  22.072  1.00  0.00           C  
ATOM   4808  HE2 LYS B 299      36.346  -5.139  22.442  1.00  0.00           H  
ATOM   4809  HE3 LYS B 299      35.375  -5.495  21.000  1.00  0.00           H  
ATOM   4810  NZ  LYS B 299      34.511  -4.065  22.259  1.00  0.00           N  
ATOM   4811  HZ1 LYS B 299      34.462  -3.690  23.204  1.00  0.00           H  
ATOM   4812  HZ2 LYS B 299      34.835  -3.275  21.721  1.00  0.00           H  
ATOM   4813  HZ3 LYS B 299      33.553  -4.245  21.957  1.00  0.00           H  
ATOM   4814  C   LYS B 299      33.281 -11.326  22.380  1.00  0.00           C  
ATOM   4815  O   LYS B 299      32.119 -11.207  22.760  1.00  0.00           O  
ATOM   4816  N   SER B 300      34.026 -12.394  22.680  1.00  0.00           N  
ATOM   4817  H   SER B 300      34.947 -12.480  22.283  1.00  0.00           H  
ATOM   4818  CA  SER B 300      33.578 -13.469  23.587  1.00  0.00           C  
ATOM   4819  HA  SER B 300      32.702 -13.957  23.156  1.00  0.00           H  
ATOM   4820  CB  SER B 300      34.681 -14.515  23.785  1.00  0.00           C  
ATOM   4821  HB2 SER B 300      35.469 -14.085  24.405  1.00  0.00           H  
ATOM   4822  HB3 SER B 300      34.269 -15.384  24.303  1.00  0.00           H  
ATOM   4823  OG  SER B 300      35.252 -14.917  22.555  1.00  0.00           O  
ATOM   4824  HG  SER B 300      34.599 -15.441  22.077  1.00  0.00           H  
ATOM   4825  C   SER B 300      33.204 -12.929  24.973  1.00  0.00           C  
ATOM   4826  O   SER B 300      33.818 -11.969  25.446  1.00  0.00           O  
ATOM   4827  N   GLY B 301      32.228 -13.541  25.649  1.00  0.00           N  
ATOM   4828  H   GLY B 301      31.825 -14.377  25.223  1.00  0.00           H  
ATOM   4829  CA  GLY B 301      31.768 -13.198  27.007  1.00  0.00           C  
ATOM   4830  HA2 GLY B 301      31.074 -13.972  27.337  1.00  0.00           H  
ATOM   4831  HA3 GLY B 301      32.630 -13.210  27.673  1.00  0.00           H  
ATOM   4832  C   GLY B 301      31.073 -11.834  27.171  1.00  0.00           C  
ATOM   4833  O   GLY B 301      30.263 -11.661  28.080  1.00  0.00           O  
ATOM   4834  N   ILE B 302      31.349 -10.867  26.296  1.00  0.00           N  
ATOM   4835  H   ILE B 302      32.048 -11.076  25.594  1.00  0.00           H  
ATOM   4836  CA  ILE B 302      30.587  -9.621  26.156  1.00  0.00           C  
ATOM   4837  HA  ILE B 302      30.456  -9.177  27.143  1.00  0.00           H  
ATOM   4838  CB  ILE B 302      31.362  -8.626  25.261  1.00  0.00           C  
ATOM   4839  HB  ILE B 302      31.565  -9.138  24.322  1.00  0.00           H  
ATOM   4840  CG2 ILE B 302      30.545  -7.370  24.912  1.00  0.00           C  
ATOM   4841 HG21 ILE B 302      31.164  -6.670  24.348  1.00  0.00           H  
ATOM   4842 HG22 ILE B 302      29.694  -7.640  24.289  1.00  0.00           H  
ATOM   4843 HG23 ILE B 302      30.184  -6.887  25.820  1.00  0.00           H  
ATOM   4844  CG1 ILE B 302      32.728  -8.213  25.866  1.00  0.00           C  
ATOM   4845 HG12 ILE B 302      33.309  -9.109  26.091  1.00  0.00           H  
ATOM   4846 HG13 ILE B 302      33.283  -7.656  25.113  1.00  0.00           H  
ATOM   4847  CD1 ILE B 302      32.666  -7.342  27.130  1.00  0.00           C  
ATOM   4848 HD11 ILE B 302      32.221  -6.374  26.903  1.00  0.00           H  
ATOM   4849 HD12 ILE B 302      32.089  -7.837  27.909  1.00  0.00           H  
ATOM   4850 HD13 ILE B 302      33.679  -7.176  27.498  1.00  0.00           H  
ATOM   4851  C   ILE B 302      29.193  -9.944  25.598  1.00  0.00           C  
ATOM   4852  O   ILE B 302      29.030 -10.820  24.747  1.00  0.00           O  
ATOM   4853  N   SER B 303      28.170  -9.227  26.071  1.00  0.00           N  
ATOM   4854  H   SER B 303      28.364  -8.483  26.729  1.00  0.00           H  
ATOM   4855  CA  SER B 303      26.807  -9.366  25.549  1.00  0.00           C  
ATOM   4856  HA  SER B 303      26.749 -10.303  24.998  1.00  0.00           H  
ATOM   4857  CB  SER B 303      25.808  -9.493  26.697  1.00  0.00           C  
ATOM   4858  HB2 SER B 303      26.134 -10.291  27.367  1.00  0.00           H  
ATOM   4859  HB3 SER B 303      25.770  -8.557  27.256  1.00  0.00           H  
ATOM   4860  OG  SER B 303      24.520  -9.808  26.205  1.00  0.00           O  
ATOM   4861  HG  SER B 303      24.606 -10.542  25.568  1.00  0.00           H  
ATOM   4862  C   SER B 303      26.463  -8.262  24.546  1.00  0.00           C  
ATOM   4863  O   SER B 303      26.974  -7.142  24.625  1.00  0.00           O  
ATOM   4864  N   TYR B 304      25.596  -8.579  23.584  1.00  0.00           N  
ATOM   4865  H   TYR B 304      25.178  -9.503  23.614  1.00  0.00           H  
ATOM   4866  CA  TYR B 304      25.226  -7.729  22.453  1.00  0.00           C  
ATOM   4867  HA  TYR B 304      25.486  -6.696  22.672  1.00  0.00           H  
ATOM   4868  CB  TYR B 304      25.983  -8.170  21.190  1.00  0.00           C  
ATOM   4869  HB2 TYR B 304      25.799  -9.231  21.021  1.00  0.00           H  
ATOM   4870  HB3 TYR B 304      25.569  -7.641  20.331  1.00  0.00           H  
ATOM   4871  CG  TYR B 304      27.478  -7.926  21.204  1.00  0.00           C  
ATOM   4872  CD1 TYR B 304      27.995  -6.757  20.612  1.00  0.00           C  
ATOM   4873  HD1 TYR B 304      27.328  -6.044  20.157  1.00  0.00           H  
ATOM   4874  CE1 TYR B 304      29.381  -6.526  20.587  1.00  0.00           C  
ATOM   4875  HE1 TYR B 304      29.775  -5.633  20.124  1.00  0.00           H  
ATOM   4876  CZ  TYR B 304      30.257  -7.487  21.131  1.00  0.00           C  
ATOM   4877  OH  TYR B 304      31.597  -7.304  21.052  1.00  0.00           O  
ATOM   4878  HH  TYR B 304      31.832  -6.356  20.908  1.00  0.00           H  
ATOM   4879  CE2 TYR B 304      29.742  -8.657  21.725  1.00  0.00           C  
ATOM   4880  HE2 TYR B 304      30.416  -9.390  22.143  1.00  0.00           H  
ATOM   4881  CD2 TYR B 304      28.354  -8.874  21.767  1.00  0.00           C  
ATOM   4882  HD2 TYR B 304      27.972  -9.775  22.228  1.00  0.00           H  
ATOM   4883  C   TYR B 304      23.721  -7.774  22.188  1.00  0.00           C  
ATOM   4884  O   TYR B 304      23.035  -8.736  22.537  1.00  0.00           O  
ATOM   4885  N   ARG B 305      23.211  -6.740  21.519  1.00  0.00           N  
ATOM   4886  H   ARG B 305      23.856  -5.994  21.274  1.00  0.00           H  
ATOM   4887  CA  ARG B 305      21.857  -6.647  20.969  1.00  0.00           C  
ATOM   4888  HA  ARG B 305      21.301  -7.548  21.224  1.00  0.00           H  
ATOM   4889  CB  ARG B 305      21.139  -5.428  21.559  1.00  0.00           C  
ATOM   4890  HB2 ARG B 305      21.737  -4.541  21.350  1.00  0.00           H  
ATOM   4891  HB3 ARG B 305      20.169  -5.314  21.075  1.00  0.00           H  
ATOM   4892  CG  ARG B 305      20.919  -5.542  23.070  1.00  0.00           C  
ATOM   4893  HG2 ARG B 305      20.277  -6.397  23.285  1.00  0.00           H  
ATOM   4894  HG3 ARG B 305      21.877  -5.676  23.576  1.00  0.00           H  
ATOM   4895  CD  ARG B 305      20.266  -4.255  23.578  1.00  0.00           C  
ATOM   4896  HD2 ARG B 305      20.905  -3.415  23.303  1.00  0.00           H  
ATOM   4897  HD3 ARG B 305      19.293  -4.126  23.103  1.00  0.00           H  
ATOM   4898  NE  ARG B 305      20.151  -4.268  25.039  1.00  0.00           N  
ATOM   4899  HE  ARG B 305      21.016  -4.152  25.574  1.00  0.00           H  
ATOM   4900  CZ  ARG B 305      19.101  -4.486  25.797  1.00  0.00           C  
ATOM   4901  NH1 ARG B 305      17.888  -4.584  25.323  1.00  0.00           N  
ATOM   4902 HH11 ARG B 305      17.747  -4.490  24.335  1.00  0.00           H  
ATOM   4903 HH12 ARG B 305      17.122  -4.745  25.946  1.00  0.00           H  
ATOM   4904  NH2 ARG B 305      19.283  -4.612  27.073  1.00  0.00           N  
ATOM   4905 HH21 ARG B 305      20.266  -4.642  27.382  1.00  0.00           H  
ATOM   4906 HH22 ARG B 305      18.541  -4.785  27.713  1.00  0.00           H  
ATOM   4907  C   ARG B 305      21.896  -6.549  19.447  1.00  0.00           C  
ATOM   4908  O   ARG B 305      22.888  -6.109  18.868  1.00  0.00           O  
ATOM   4909  N   ALA B 306      20.778  -6.902  18.818  1.00  0.00           N  
ATOM   4910  H   ALA B 306      20.014  -7.249  19.388  1.00  0.00           H  
ATOM   4911  CA  ALA B 306      20.550  -6.810  17.377  1.00  0.00           C  
ATOM   4912  HA  ALA B 306      21.279  -6.125  16.943  1.00  0.00           H  
ATOM   4913  CB  ALA B 306      20.763  -8.195  16.750  1.00  0.00           C  
ATOM   4914  HB1 ALA B 306      21.752  -8.575  17.004  1.00  0.00           H  
ATOM   4915  HB2 ALA B 306      20.016  -8.895  17.124  1.00  0.00           H  
ATOM   4916  HB3 ALA B 306      20.676  -8.128  15.664  1.00  0.00           H  
ATOM   4917  C   ALA B 306      19.141  -6.267  17.077  1.00  0.00           C  
ATOM   4918  O   ALA B 306      18.182  -6.628  17.759  1.00  0.00           O  
ATOM   4919  N   ARG B 307      19.003  -5.430  16.040  1.00  0.00           N  
ATOM   4920  H   ARG B 307      19.855  -5.138  15.565  1.00  0.00           H  
ATOM   4921  CA  ARG B 307      17.726  -4.940  15.476  1.00  0.00           C  
ATOM   4922  HA  ARG B 307      16.947  -5.670  15.682  1.00  0.00           H  
ATOM   4923  CB  ARG B 307      17.277  -3.645  16.172  1.00  0.00           C  
ATOM   4924  HB2 ARG B 307      16.274  -3.383  15.827  1.00  0.00           H  
ATOM   4925  HB3 ARG B 307      17.218  -3.835  17.245  1.00  0.00           H  
ATOM   4926  CG  ARG B 307      18.214  -2.456  15.925  1.00  0.00           C  
ATOM   4927  HG2 ARG B 307      19.236  -2.730  16.181  1.00  0.00           H  
ATOM   4928  HG3 ARG B 307      18.191  -2.189  14.872  1.00  0.00           H  
ATOM   4929  CD  ARG B 307      17.790  -1.251  16.769  1.00  0.00           C  
ATOM   4930  HD2 ARG B 307      16.791  -0.931  16.469  1.00  0.00           H  
ATOM   4931  HD3 ARG B 307      17.764  -1.547  17.819  1.00  0.00           H  
ATOM   4932  NE  ARG B 307      18.753  -0.154  16.609  1.00  0.00           N  
ATOM   4933  HE  ARG B 307      19.595  -0.355  16.084  1.00  0.00           H  
ATOM   4934  CZ  ARG B 307      18.720   1.040  17.159  1.00  0.00           C  
ATOM   4935  NH1 ARG B 307      17.718   1.454  17.880  1.00  0.00           N  
ATOM   4936 HH11 ARG B 307      16.922   0.852  17.979  1.00  0.00           H  
ATOM   4937 HH12 ARG B 307      17.725   2.366  18.292  1.00  0.00           H
[truncated: 31,105 more chars]
