# Supplementary material for: Insights into receptor structure and dynamics at the surface of living cells
Source: Nat Commun. 2023 Mar 22;14:1596. doi: 10.1038/s41467-023-37284-4 (PMC10033668; doi:10.1038/s41467-023-37284-4)
Supplement: Supplementary file 15 — Source Data [file 41467_2023_37284_MOESM15_ESM.zip › Source data/Main/Figure 5/b/Average structures of MD sub-trajectories/E94B/MD_sub-average_3bpn_E94B_4.pdb]

ATOM      1  N   CYS A   1      14.196  -2.475 -13.115  1.00  0.00           N  
ATOM      2  H1  CYS A   1      14.423  -2.079 -12.213  1.00  0.00           H  
ATOM      3  H2  CYS A   1      13.749  -1.759 -13.681  1.00  0.00           H  
ATOM      4  H3  CYS A   1      15.042  -2.804 -13.558  1.00  0.00           H  
ATOM      5  CA  CYS A   1      13.265  -3.604 -12.916  1.00  0.00           C  
ATOM      6  HA  CYS A   1      12.939  -3.965 -13.892  1.00  0.00           H  
ATOM      7  CB  CYS A   1      13.878  -4.775 -12.121  1.00  0.00           C  
ATOM      8  HB2 CYS A   1      13.895  -4.532 -11.053  1.00  0.00           H  
ATOM      9  HB3 CYS A   1      13.259  -5.669 -12.243  1.00  0.00           H  
ATOM     10  SG  CYS A   1      15.574  -5.112 -12.660  1.00  0.00           S  
ATOM     11  HG  CYS A   1      15.301  -5.980 -13.645  1.00  0.00           H  
ATOM     12  C   CYS A   1      12.065  -3.054 -12.179  1.00  0.00           C  
ATOM     13  O   CYS A   1      12.184  -2.697 -11.010  1.00  0.00           O  
ATOM     14  N   ASP A   2      10.964  -2.859 -12.887  1.00  0.00           N  
ATOM     15  H   ASP A   2      10.968  -3.075 -13.874  1.00  0.00           H  
ATOM     16  CA  ASP A   2      10.034  -1.813 -12.491  1.00  0.00           C  
ATOM     17  HA  ASP A   2      10.584  -1.047 -11.937  1.00  0.00           H  
ATOM     18  CB  ASP A   2       9.505  -1.088 -13.733  1.00  0.00           C  
ATOM     19  HB2 ASP A   2       9.018  -1.810 -14.389  1.00  0.00           H  
ATOM     20  HB3 ASP A   2       8.755  -0.359 -13.416  1.00  0.00           H  
ATOM     21  CG  ASP A   2      10.627  -0.368 -14.512  1.00  0.00           C  
ATOM     22  OD1 ASP A   2      11.814  -0.793 -14.410  1.00  0.00           O  
ATOM     23  OD2 ASP A   2      10.274   0.629 -15.171  1.00  0.00           O  
ATOM     24  C   ASP A   2       8.965  -2.363 -11.555  1.00  0.00           C  
ATOM     25  O   ASP A   2       8.133  -3.187 -11.933  1.00  0.00           O  
ATOM     26  N   ILE A   3       9.000  -1.897 -10.306  1.00  0.00           N  
ATOM     27  H   ILE A   3       9.733  -1.248 -10.061  1.00  0.00           H  
ATOM     28  CA  ILE A   3       8.137  -2.393  -9.221  1.00  0.00           C  
ATOM     29  HA  ILE A   3       8.314  -3.463  -9.111  1.00  0.00           H  
ATOM     30  CB  ILE A   3       8.539  -1.705  -7.896  1.00  0.00           C  
ATOM     31  HB  ILE A   3       8.750  -0.653  -8.101  1.00  0.00           H  
ATOM     32  CG2 ILE A   3       7.454  -1.755  -6.805  1.00  0.00           C  
ATOM     33 HG21 ILE A   3       6.567  -1.201  -7.115  1.00  0.00           H  
ATOM     34 HG22 ILE A   3       7.173  -2.784  -6.582  1.00  0.00           H  
ATOM     35 HG23 ILE A   3       7.821  -1.284  -5.895  1.00  0.00           H  
ATOM     36  CG1 ILE A   3       9.831  -2.390  -7.398  1.00  0.00           C  
ATOM     37 HG12 ILE A   3       9.589  -3.367  -6.973  1.00  0.00           H  
ATOM     38 HG13 ILE A   3      10.509  -2.554  -8.238  1.00  0.00           H  
ATOM     39  CD1 ILE A   3      10.602  -1.572  -6.364  1.00  0.00           C  
ATOM     40 HD11 ILE A   3      10.026  -1.468  -5.446  1.00  0.00           H  
ATOM     41 HD12 ILE A   3      11.527  -2.100  -6.147  1.00  0.00           H  
ATOM     42 HD13 ILE A   3      10.842  -0.587  -6.762  1.00  0.00           H  
ATOM     43  C   ILE A   3       6.652  -2.243  -9.559  1.00  0.00           C  
ATOM     44  O   ILE A   3       5.871  -3.107  -9.187  1.00  0.00           O  
ATOM     45  N   THR A   4       6.271  -1.236 -10.347  1.00  0.00           N  
ATOM     46  H   THR A   4       6.944  -0.520 -10.580  1.00  0.00           H  
ATOM     47  CA  THR A   4       4.904  -1.083 -10.863  1.00  0.00           C  
ATOM     48  HA  THR A   4       4.219  -1.129 -10.017  1.00  0.00           H  
ATOM     49  CB  THR A   4       4.745   0.298 -11.509  1.00  0.00           C  
ATOM     50  HB  THR A   4       5.340   0.330 -12.422  1.00  0.00           H  
ATOM     51  CG2 THR A   4       3.298   0.631 -11.856  1.00  0.00           C  
ATOM     52 HG21 THR A   4       2.668   0.508 -10.976  1.00  0.00           H  
ATOM     53 HG22 THR A   4       3.228   1.659 -12.206  1.00  0.00           H  
ATOM     54 HG23 THR A   4       2.937  -0.029 -12.644  1.00  0.00           H  
ATOM     55  OG1 THR A   4       5.231   1.296 -10.635  1.00  0.00           O  
ATOM     56  HG1 THR A   4       4.747   1.221  -9.790  1.00  0.00           H  
ATOM     57  C   THR A   4       4.499  -2.201 -11.841  1.00  0.00           C  
ATOM     58  O   THR A   4       3.345  -2.623 -11.830  1.00  0.00           O  
ATOM     59  N   LEU A   5       5.418  -2.772 -12.637  1.00  0.00           N  
ATOM     60  H   LEU A   5       6.386  -2.481 -12.556  1.00  0.00           H  
ATOM     61  CA  LEU A   5       5.122  -3.995 -13.406  1.00  0.00           C  
ATOM     62  HA  LEU A   5       4.200  -3.845 -13.969  1.00  0.00           H  
ATOM     63  CB  LEU A   5       6.258  -4.355 -14.382  1.00  0.00           C  
ATOM     64  HB2 LEU A   5       7.169  -4.502 -13.808  1.00  0.00           H  
ATOM     65  HB3 LEU A   5       6.014  -5.316 -14.841  1.00  0.00           H  
ATOM     66  CG  LEU A   5       6.544  -3.345 -15.500  1.00  0.00           C  
ATOM     67  HG  LEU A   5       6.741  -2.363 -15.072  1.00  0.00           H  
ATOM     68  CD1 LEU A   5       7.773  -3.803 -16.287  1.00  0.00           C  
ATOM     69 HD11 LEU A   5       8.045  -3.044 -17.018  1.00  0.00           H  
ATOM     70 HD12 LEU A   5       8.617  -3.941 -15.614  1.00  0.00           H  
ATOM     71 HD13 LEU A   5       7.567  -4.742 -16.800  1.00  0.00           H  
ATOM     72  CD2 LEU A   5       5.384  -3.248 -16.488  1.00  0.00           C  
ATOM     73 HD21 LEU A   5       4.500  -2.857 -15.986  1.00  0.00           H  
ATOM     74 HD22 LEU A   5       5.163  -4.234 -16.899  1.00  0.00           H  
ATOM     75 HD23 LEU A   5       5.652  -2.567 -17.293  1.00  0.00           H  
ATOM     76  C   LEU A   5       4.898  -5.193 -12.476  1.00  0.00           C  
ATOM     77  O   LEU A   5       3.965  -5.968 -12.679  1.00  0.00           O  
ATOM     78  N   GLN A   6       5.738  -5.341 -11.448  1.00  0.00           N  
ATOM     79  H   GLN A   6       6.484  -4.663 -11.350  1.00  0.00           H  
ATOM     80  CA  GLN A   6       5.607  -6.404 -10.444  1.00  0.00           C  
ATOM     81  HA  GLN A   6       5.588  -7.364 -10.957  1.00  0.00           H  
ATOM     82  CB  GLN A   6       6.841  -6.380  -9.529  1.00  0.00           C  
ATOM     83  HB2 GLN A   6       7.703  -6.616 -10.149  1.00  0.00           H  
ATOM     84  HB3 GLN A   6       6.991  -5.385  -9.114  1.00  0.00           H  
ATOM     85  CG  GLN A   6       6.756  -7.383  -8.366  1.00  0.00           C  
ATOM     86  HG2 GLN A   6       6.450  -6.866  -7.456  1.00  0.00           H  
ATOM     87  HG3 GLN A   6       6.006  -8.142  -8.590  1.00  0.00           H  
ATOM     88  CD  GLN A   6       8.079  -8.093  -8.111  1.00  0.00           C  
ATOM     89  OE1 GLN A   6       9.158  -7.523  -8.168  1.00  0.00           O  
ATOM     90  NE2 GLN A   6       8.039  -9.380  -7.845  1.00  0.00           N  
ATOM     91 HE21 GLN A   6       8.923  -9.842  -7.704  1.00  0.00           H  
ATOM     92 HE22 GLN A   6       7.162  -9.866  -7.806  1.00  0.00           H  
ATOM     93  C   GLN A   6       4.296  -6.294  -9.645  1.00  0.00           C  
ATOM     94  O   GLN A   6       3.607  -7.288  -9.424  1.00  0.00           O  
ATOM     95  N   GLU A   7       3.926  -5.081  -9.252  1.00  0.00           N  
ATOM     96  H   GLU A   7       4.589  -4.324  -9.405  1.00  0.00           H  
ATOM     97  CA  GLU A   7       2.677  -4.725  -8.583  1.00  0.00           C  
ATOM     98  HA  GLU A   7       2.586  -5.286  -7.651  1.00  0.00           H  
ATOM     99  CB  GLU A   7       2.798  -3.232  -8.243  1.00  0.00           C  
ATOM    100  HB2 GLU A   7       3.760  -3.073  -7.756  1.00  0.00           H  
ATOM    101  HB3 GLU A   7       2.780  -2.649  -9.163  1.00  0.00           H  
ATOM    102  CG  GLU A   7       1.749  -2.682  -7.289  1.00  0.00           C  
ATOM    103  HG2 GLU A   7       0.756  -2.752  -7.740  1.00  0.00           H  
ATOM    104  HG3 GLU A   7       1.770  -3.272  -6.379  1.00  0.00           H  
ATOM    105  CD  GLU A   7       2.096  -1.225  -6.972  1.00  0.00           C  
ATOM    106  OE1 GLU A   7       1.831  -0.367  -7.845  1.00  0.00           O  
ATOM    107  OE2 GLU A   7       2.667  -0.930  -5.899  1.00  0.00           O  
ATOM    108  C   GLU A   7       1.449  -5.049  -9.457  1.00  0.00           C  
ATOM    109  O   GLU A   7       0.484  -5.653  -8.975  1.00  0.00           O  
ATOM    110  N   ILE A   8       1.518  -4.776 -10.769  1.00  0.00           N  
ATOM    111  H   ILE A   8       2.332  -4.275 -11.121  1.00  0.00           H  
ATOM    112  CA  ILE A   8       0.474  -5.154 -11.733  1.00  0.00           C  
ATOM    113  HA  ILE A   8      -0.494  -4.852 -11.330  1.00  0.00           H  
ATOM    114  CB  ILE A   8       0.675  -4.396 -13.066  1.00  0.00           C  
ATOM    115  HB  ILE A   8       1.729  -4.448 -13.344  1.00  0.00           H  
ATOM    116  CG2 ILE A   8      -0.149  -5.020 -14.208  1.00  0.00           C  
ATOM    117 HG21 ILE A   8      -0.080  -4.408 -15.105  1.00  0.00           H  
ATOM    118 HG22 ILE A   8       0.244  -6.004 -14.458  1.00  0.00           H  
ATOM    119 HG23 ILE A   8      -1.194  -5.105 -13.916  1.00  0.00           H  
ATOM    120  CG1 ILE A   8       0.282  -2.914 -12.856  1.00  0.00           C  
ATOM    121 HG12 ILE A   8      -0.800  -2.829 -12.754  1.00  0.00           H  
ATOM    122 HG13 ILE A   8       0.728  -2.554 -11.930  1.00  0.00           H  
ATOM    123  CD1 ILE A   8       0.759  -1.976 -13.970  1.00  0.00           C  
ATOM    124 HD11 ILE A   8       0.570  -0.943 -13.679  1.00  0.00           H  
ATOM    125 HD12 ILE A   8       1.827  -2.111 -14.137  1.00  0.00           H  
ATOM    126 HD13 ILE A   8       0.220  -2.183 -14.890  1.00  0.00           H  
ATOM    127  C   ILE A   8       0.416  -6.678 -11.891  1.00  0.00           C  
ATOM    128  O   ILE A   8      -0.672  -7.243 -11.803  1.00  0.00           O  
ATOM    129  N   ILE A   9       1.553  -7.370 -12.031  1.00  0.00           N  
ATOM    130  H   ILE A   9       2.426  -6.851 -12.112  1.00  0.00           H  
ATOM    131  CA  ILE A   9       1.591  -8.842 -12.117  1.00  0.00           C  
ATOM    132  HA  ILE A   9       0.946  -9.150 -12.942  1.00  0.00           H  
ATOM    133  CB  ILE A   9       3.020  -9.355 -12.421  1.00  0.00           C  
ATOM    134  HB  ILE A   9       3.699  -8.917 -11.686  1.00  0.00           H  
ATOM    135  CG2 ILE A   9       3.109 -10.891 -12.307  1.00  0.00           C  
ATOM    136 HG21 ILE A   9       4.099 -11.238 -12.598  1.00  0.00           H  
ATOM    137 HG22 ILE A   9       2.944 -11.200 -11.277  1.00  0.00           H  
ATOM    138 HG23 ILE A   9       2.359 -11.360 -12.946  1.00  0.00           H  
ATOM    139  CG1 ILE A   9       3.474  -8.933 -13.837  1.00  0.00           C  
ATOM    140 HG12 ILE A   9       3.014  -9.581 -14.586  1.00  0.00           H  
ATOM    141 HG13 ILE A   9       3.137  -7.918 -14.038  1.00  0.00           H  
ATOM    142  CD1 ILE A   9       5.000  -8.950 -14.013  1.00  0.00           C  
ATOM    143 HD11 ILE A   9       5.381  -9.970 -13.976  1.00  0.00           H  
ATOM    144 HD12 ILE A   9       5.256  -8.518 -14.978  1.00  0.00           H  
ATOM    145 HD13 ILE A   9       5.476  -8.357 -13.232  1.00  0.00           H  
ATOM    146  C   ILE A   9       1.011  -9.477 -10.843  1.00  0.00           C  
ATOM    147  O   ILE A   9       0.190 -10.383 -10.931  1.00  0.00           O  
ATOM    148  N   LYS A  10       1.349  -8.976  -9.648  1.00  0.00           N  
ATOM    149  H   LYS A  10       2.050  -8.239  -9.624  1.00  0.00           H  
ATOM    150  CA  LYS A  10       0.746  -9.437  -8.385  1.00  0.00           C  
ATOM    151  HA  LYS A  10       0.801 -10.524  -8.379  1.00  0.00           H  
ATOM    152  CB  LYS A  10       1.569  -8.915  -7.190  1.00  0.00           C  
ATOM    153  HB2 LYS A  10       2.627  -9.119  -7.374  1.00  0.00           H  
ATOM    154  HB3 LYS A  10       1.438  -7.837  -7.084  1.00  0.00           H  
ATOM    155  CG  LYS A  10       1.147  -9.628  -5.895  1.00  0.00           C  
ATOM    156  HG2 LYS A  10       0.139  -9.314  -5.620  1.00  0.00           H  
ATOM    157  HG3 LYS A  10       1.139 -10.703  -6.078  1.00  0.00           H  
ATOM    158  CD  LYS A  10       2.078  -9.348  -4.713  1.00  0.00           C  
ATOM    159  HD2 LYS A  10       3.109  -9.589  -4.980  1.00  0.00           H  
ATOM    160  HD3 LYS A  10       2.009  -8.300  -4.425  1.00  0.00           H  
ATOM    161  CE  LYS A  10       1.629 -10.236  -3.553  1.00  0.00           C  
ATOM    162  HE2 LYS A  10       0.590 -10.003  -3.305  1.00  0.00           H  
ATOM    163  HE3 LYS A  10       1.671 -11.283  -3.861  1.00  0.00           H  
ATOM    164  NZ  LYS A  10       2.476 -10.045  -2.362  1.00  0.00           N  
ATOM    165  HZ1 LYS A  10       2.175 -10.676  -1.624  1.00  0.00           H  
ATOM    166  HZ2 LYS A  10       3.457 -10.216  -2.551  1.00  0.00           H  
ATOM    167  HZ3 LYS A  10       2.378  -9.113  -1.972  1.00  0.00           H  
ATOM    168  C   LYS A  10      -0.746  -9.091  -8.270  1.00  0.00           C  
ATOM    169  O   LYS A  10      -1.497  -9.854  -7.662  1.00  0.00           O  
ATOM    170  N   THR A  11      -1.196  -7.977  -8.848  1.00  0.00           N  
ATOM    171  H   THR A  11      -0.525  -7.364  -9.298  1.00  0.00           H  
ATOM    172  CA  THR A  11      -2.627  -7.641  -8.945  1.00  0.00           C  
ATOM    173  HA  THR A  11      -3.081  -7.734  -7.957  1.00  0.00           H  
ATOM    174  CB  THR A  11      -2.846  -6.194  -9.422  1.00  0.00           C  
ATOM    175  HB  THR A  11      -2.463  -6.065 -10.434  1.00  0.00           H  
ATOM    176  CG2 THR A  11      -4.316  -5.775  -9.382  1.00  0.00           C  
ATOM    177 HG21 THR A  11      -4.891  -6.346 -10.110  1.00  0.00           H  
ATOM    178 HG22 THR A  11      -4.723  -5.940  -8.384  1.00  0.00           H  
ATOM    179 HG23 THR A  11      -4.393  -4.716  -9.627  1.00  0.00           H  
ATOM    180  OG1 THR A  11      -2.184  -5.301  -8.564  1.00  0.00           O  
ATOM    181  HG1 THR A  11      -1.225  -5.344  -8.746  1.00  0.00           H  
ATOM    182  C   THR A  11      -3.348  -8.620  -9.870  1.00  0.00           C  
ATOM    183  O   THR A  11      -4.398  -9.135  -9.509  1.00  0.00           O  
ATOM    184  N   LEU A  12      -2.753  -8.964 -11.015  1.00  0.00           N  
ATOM    185  H   LEU A  12      -1.883  -8.505 -11.267  1.00  0.00           H  
ATOM    186  CA  LEU A  12      -3.279  -9.982 -11.920  1.00  0.00           C  
ATOM    187  HA  LEU A  12      -4.327  -9.756 -12.124  1.00  0.00           H  
ATOM    188  CB  LEU A  12      -2.501  -9.926 -13.252  1.00  0.00           C  
ATOM    189  HB2 LEU A  12      -1.439 -10.043 -13.038  1.00  0.00           H  
ATOM    190  HB3 LEU A  12      -2.814 -10.761 -13.879  1.00  0.00           H  
ATOM    191  CG  LEU A  12      -2.725  -8.612 -14.033  1.00  0.00           C  
ATOM    192  HG  LEU A  12      -2.733  -7.765 -13.349  1.00  0.00           H  
ATOM    193  CD1 LEU A  12      -1.632  -8.355 -15.070  1.00  0.00           C  
ATOM    194 HD11 LEU A  12      -1.739  -9.048 -15.898  1.00  0.00           H  
ATOM    195 HD12 LEU A  12      -1.743  -7.341 -15.454  1.00  0.00           H  
ATOM    196 HD13 LEU A  12      -0.650  -8.454 -14.611  1.00  0.00           H  
ATOM    197  CD2 LEU A  12      -4.058  -8.642 -14.777  1.00  0.00           C  
ATOM    198 HD21 LEU A  12      -4.875  -8.723 -14.062  1.00  0.00           H  
ATOM    199 HD22 LEU A  12      -4.184  -7.718 -15.338  1.00  0.00           H  
ATOM    200 HD23 LEU A  12      -4.094  -9.488 -15.467  1.00  0.00           H  
ATOM    201  C   LEU A  12      -3.263 -11.378 -11.271  1.00  0.00           C  
ATOM    202  O   LEU A  12      -4.204 -12.138 -11.475  1.00  0.00           O  
ATOM    203  N   ASN A  13      -2.269 -11.713 -10.438  1.00  0.00           N  
ATOM    204  H   ASN A  13      -1.466 -11.098 -10.398  1.00  0.00           H  
ATOM    205  CA  ASN A  13      -2.182 -13.018  -9.765  1.00  0.00           C  
ATOM    206  HA  ASN A  13      -2.378 -13.804 -10.496  1.00  0.00           H  
ATOM    207  CB  ASN A  13      -0.767 -13.224  -9.200  1.00  0.00           C  
ATOM    208  HB2 ASN A  13      -0.529 -12.414  -8.515  1.00  0.00           H  
ATOM    209  HB3 ASN A  13      -0.745 -14.155  -8.635  1.00  0.00           H  
ATOM    210  CG  ASN A  13       0.309 -13.314 -10.261  1.00  0.00           C  
ATOM    211  OD1 ASN A  13       0.072 -13.458 -11.447  1.00  0.00           O  
ATOM    212  ND2 ASN A  13       1.559 -13.270  -9.864  1.00  0.00           N  
ATOM    213 HD21 ASN A  13       2.246 -13.350 -10.590  1.00  0.00           H  
ATOM    214 HD22 ASN A  13       1.778 -13.232  -8.887  1.00  0.00           H  
ATOM    215  C   ASN A  13      -3.216 -13.197  -8.646  1.00  0.00           C  
ATOM    216  O   ASN A  13      -3.881 -14.226  -8.590  1.00  0.00           O  
ATOM    217  N   SER A  14      -3.378 -12.201  -7.772  1.00  0.00           N  
ATOM    218  H   SER A  14      -2.824 -11.363  -7.885  1.00  0.00           H  
ATOM    219  CA  SER A  14      -4.362 -12.245  -6.677  1.00  0.00           C  
ATOM    220  HA  SER A  14      -4.298 -13.220  -6.188  1.00  0.00           H  
ATOM    221  CB  SER A  14      -4.019 -11.185  -5.626  1.00  0.00           C  
ATOM    222  HB2 SER A  14      -4.803 -11.161  -4.867  1.00  0.00           H  
ATOM    223  HB3 SER A  14      -3.083 -11.454  -5.134  1.00  0.00           H  
ATOM    224  OG  SER A  14      -3.875  -9.910  -6.227  1.00  0.00           O  
ATOM    225  HG  SER A  14      -2.979  -9.861  -6.596  1.00  0.00           H  
ATOM    226  C   SER A  14      -5.803 -12.104  -7.191  1.00  0.00           C  
ATOM    227  O   SER A  14      -6.725 -12.670  -6.607  1.00  0.00           O  
ATOM    228  N   LEU A  15      -5.996 -11.446  -8.342  1.00  0.00           N  
ATOM    229  H   LEU A  15      -5.233 -10.896  -8.713  1.00  0.00           H  
ATOM    230  CA  LEU A  15      -7.233 -11.513  -9.125  1.00  0.00           C  
ATOM    231  HA  LEU A  15      -8.068 -11.306  -8.453  1.00  0.00           H  
ATOM    232  CB  LEU A  15      -7.176 -10.391 -10.180  1.00  0.00           C  
ATOM    233  HB2 LEU A  15      -6.957  -9.470  -9.639  1.00  0.00           H  
ATOM    234  HB3 LEU A  15      -6.355 -10.570 -10.875  1.00  0.00           H  
ATOM    235  CG  LEU A  15      -8.471 -10.152 -10.972  1.00  0.00           C  
ATOM    236  HG  LEU A  15      -9.307 -10.150 -10.276  1.00  0.00           H  
ATOM    237  CD1 LEU A  15      -8.403  -8.787 -11.666  1.00  0.00           C  
ATOM    238 HD11 LEU A  15      -7.631  -8.792 -12.436  1.00  0.00           H  
ATOM    239 HD12 LEU A  15      -9.366  -8.564 -12.125  1.00  0.00           H  
ATOM    240 HD13 LEU A  15      -8.177  -8.005 -10.947  1.00  0.00           H  
ATOM    241  CD2 LEU A  15      -8.717 -11.175 -12.082  1.00  0.00           C  
ATOM    242 HD21 LEU A  15      -9.501 -10.825 -12.753  1.00  0.00           H  
ATOM    243 HD22 LEU A  15      -7.802 -11.338 -12.650  1.00  0.00           H  
ATOM    244 HD23 LEU A  15      -9.058 -12.121 -11.671  1.00  0.00           H  
ATOM    245  C   LEU A  15      -7.468 -12.918  -9.721  1.00  0.00           C  
ATOM    246  O   LEU A  15      -8.571 -13.438  -9.593  1.00  0.00           O  
ATOM    247  N   THR A  16      -6.443 -13.564 -10.299  1.00  0.00           N  
ATOM    248  H   THR A  16      -5.548 -13.095 -10.347  1.00  0.00           H  
ATOM    249  CA  THR A  16      -6.563 -14.931 -10.858  1.00  0.00           C  
ATOM    250  HA  THR A  16      -7.350 -14.935 -11.614  1.00  0.00           H  
ATOM    251  CB  THR A  16      -5.252 -15.417 -11.526  1.00  0.00           C  
ATOM    252  HB  THR A  16      -4.482 -15.504 -10.757  1.00  0.00           H  
ATOM    253  CG2 THR A  16      -5.412 -16.782 -12.196  1.00  0.00           C  
ATOM    254 HG21 THR A  16      -5.615 -17.548 -11.447  1.00  0.00           H  
ATOM    255 HG22 THR A  16      -6.239 -16.753 -12.906  1.00  0.00           H  
ATOM    256 HG23 THR A  16      -4.499 -17.052 -12.721  1.00  0.00           H  
ATOM    257  OG1 THR A  16      -4.760 -14.544 -12.531  1.00  0.00           O  
ATOM    258  HG1 THR A  16      -4.770 -13.643 -12.162  1.00  0.00           H  
ATOM    259  C   THR A  16      -6.975 -15.931  -9.765  1.00  0.00           C  
ATOM    260  O   THR A  16      -7.864 -16.756  -9.968  1.00  0.00           O  
ATOM    261  N   GLU A  17      -6.387 -15.847  -8.566  1.00  0.00           N  
ATOM    262  H   GLU A  17      -5.655 -15.159  -8.426  1.00  0.00           H  
ATOM    263  CA  GLU A  17      -6.680 -16.789  -7.471  1.00  0.00           C  
ATOM    264  HA  GLU A  17      -6.691 -17.784  -7.909  1.00  0.00           H  
ATOM    265  CB  GLU A  17      -5.539 -16.763  -6.434  1.00  0.00           C  
ATOM    266  HB2 GLU A  17      -4.590 -16.844  -6.968  1.00  0.00           H  
ATOM    267  HB3 GLU A  17      -5.548 -15.796  -5.928  1.00  0.00           H  
ATOM    268  CG  GLU A  17      -5.575 -17.877  -5.364  1.00  0.00           C  
ATOM    269  HG2 GLU A  17      -4.663 -17.806  -4.767  1.00  0.00           H  
ATOM    270  HG3 GLU A  17      -6.414 -17.689  -4.693  1.00  0.00           H  
ATOM    271  CD  GLU A  17      -5.690 -19.306  -5.928  1.00  0.00           C  
ATOM    272  OE1 GLU A  17      -6.397 -20.161  -5.344  1.00  0.00           O  
ATOM    273  OE2 GLU A  17      -5.135 -19.597  -7.017  1.00  0.00           O  
ATOM    274  C   GLU A  17      -8.078 -16.581  -6.846  1.00  0.00           C  
ATOM    275  O   GLU A  17      -8.635 -17.501  -6.251  1.00  0.00           O  
ATOM    276  N   GLN A  18      -8.713 -15.419  -7.063  1.00  0.00           N  
ATOM    277  H   GLN A  18      -8.218 -14.700  -7.579  1.00  0.00           H  
ATOM    278  CA  GLN A  18     -10.085 -15.135  -6.610  1.00  0.00           C  
ATOM    279  HA  GLN A  18     -10.123 -15.341  -5.540  1.00  0.00           H  
ATOM    280  CB  GLN A  18     -10.376 -13.636  -6.842  1.00  0.00           C  
ATOM    281  HB2 GLN A  18      -9.577 -13.049  -6.385  1.00  0.00           H  
ATOM    282  HB3 GLN A  18     -10.357 -13.446  -7.912  1.00  0.00           H  
ATOM    283  CG  GLN A  18     -11.729 -13.106  -6.331  1.00  0.00           C  
ATOM    284  HG2 GLN A  18     -11.768 -12.037  -6.533  1.00  0.00           H  
ATOM    285  HG3 GLN A  18     -12.540 -13.574  -6.886  1.00  0.00           H  
ATOM    286  CD  GLN A  18     -11.977 -13.311  -4.837  1.00  0.00           C  
ATOM    287  OE1 GLN A  18     -13.091 -13.568  -4.410  1.00  0.00           O  
ATOM    288  NE2 GLN A  18     -10.973 -13.232  -3.989  1.00  0.00           N  
ATOM    289 HE21 GLN A  18     -11.175 -13.425  -3.024  1.00  0.00           H  
ATOM    290 HE22 GLN A  18     -10.039 -13.090  -4.332  1.00  0.00           H  
ATOM    291  C   GLN A  18     -11.148 -16.036  -7.275  1.00  0.00           C  
ATOM    292  O   GLN A  18     -12.249 -16.184  -6.733  1.00  0.00           O  
ATOM    293  N   LYS A  19     -10.826 -16.646  -8.430  1.00  0.00           N  
ATOM    294  H   LYS A  19      -9.890 -16.465  -8.784  1.00  0.00           H  
ATOM    295  CA  LYS A  19     -11.595 -17.718  -9.104  1.00  0.00           C  
ATOM    296  HA  LYS A  19     -11.266 -17.737 -10.146  1.00  0.00           H  
ATOM    297  CB  LYS A  19     -11.241 -19.093  -8.505  1.00  0.00           C  
ATOM    298  HB2 LYS A  19     -11.365 -19.067  -7.421  1.00  0.00           H  
ATOM    299  HB3 LYS A  19     -11.894 -19.861  -8.924  1.00  0.00           H  
ATOM    300  CG  LYS A  19      -9.785 -19.426  -8.871  1.00  0.00           C  
ATOM    301  HG2 LYS A  19      -9.716 -19.588  -9.948  1.00  0.00           H  
ATOM    302  HG3 LYS A  19      -9.159 -18.572  -8.624  1.00  0.00           H  
ATOM    303  CD  LYS A  19      -9.202 -20.638  -8.143  1.00  0.00           C  
ATOM    304  HD2 LYS A  19      -9.362 -20.525  -7.069  1.00  0.00           H  
ATOM    305  HD3 LYS A  19      -9.662 -21.560  -8.500  1.00  0.00           H  
ATOM    306  CE  LYS A  19      -7.702 -20.623  -8.447  1.00  0.00           C  
ATOM    307  HE2 LYS A  19      -7.524 -20.855  -9.501  1.00  0.00           H  
ATOM    308  HE3 LYS A  19      -7.344 -19.604  -8.272  1.00  0.00           H  
ATOM    309  NZ  LYS A  19      -6.923 -21.508  -7.560  1.00  0.00           N  
ATOM    310  HZ1 LYS A  19      -7.041 -22.490  -7.720  1.00  0.00           H  
ATOM    311  HZ2 LYS A  19      -5.946 -21.212  -7.614  1.00  0.00           H  
ATOM    312  HZ3 LYS A  19      -7.087 -21.246  -6.581  1.00  0.00           H  
ATOM    313  C   LYS A  19     -13.092 -17.410  -9.182  1.00  0.00           C  
ATOM    314  O   LYS A  19     -13.953 -18.113  -8.648  1.00  0.00           O  
ATOM    315  N   THR A  20     -13.370 -16.282  -9.826  1.00  0.00           N  
ATOM    316  H   THR A  20     -12.586 -15.830 -10.276  1.00  0.00           H  
ATOM    317  CA  THR A  20     -14.697 -15.907 -10.328  1.00  0.00           C  
ATOM    318  HA  THR A  20     -15.456 -16.180  -9.597  1.00  0.00           H  
ATOM    319  CB  THR A  20     -14.785 -14.390 -10.613  1.00  0.00           C  
ATOM    320  HB  THR A  20     -15.527 -14.236 -11.391  1.00  0.00           H  
ATOM    321  CG2 THR A  20     -15.231 -13.573  -9.417  1.00  0.00           C  
ATOM    322 HG21 THR A  20     -15.244 -12.516  -9.685  1.00  0.00           H  
ATOM    323 HG22 THR A  20     -16.247 -13.868  -9.162  1.00  0.00           H  
ATOM    324 HG23 THR A  20     -14.550 -13.730  -8.580  1.00  0.00           H  
ATOM    325  OG1 THR A  20     -13.580 -13.811 -11.050  1.00  0.00           O  
ATOM    326  HG1 THR A  20     -12.965 -13.773 -10.315  1.00  0.00           H  
ATOM    327  C   THR A  20     -14.988 -16.653 -11.630  1.00  0.00           C  
ATOM    328  O   THR A  20     -14.132 -16.715 -12.498  1.00  0.00           O  
ATOM    329  N   LEU A  21     -16.221 -17.134 -11.836  1.00  0.00           N  
ATOM    330  H   LEU A  21     -16.893 -17.115 -11.085  1.00  0.00           H  
ATOM    331  CA  LEU A  21     -16.688 -17.485 -13.195  1.00  0.00           C  
ATOM    332  HA  LEU A  21     -15.893 -18.031 -13.708  1.00  0.00           H  
ATOM    333  CB  LEU A  21     -17.932 -18.393 -13.096  1.00  0.00           C  
ATOM    334  HB2 LEU A  21     -18.503 -18.124 -12.206  1.00  0.00           H  
ATOM    335  HB3 LEU A  21     -18.579 -18.233 -13.960  1.00  0.00           H  
ATOM    336  CG  LEU A  21     -17.549 -19.884 -13.047  1.00  0.00           C  
ATOM    337  HG  LEU A  21     -16.700 -20.020 -12.376  1.00  0.00           H  
ATOM    338  CD1 LEU A  21     -18.711 -20.724 -12.510  1.00  0.00           C  
ATOM    339 HD11 LEU A  21     -18.432 -21.779 -12.523  1.00  0.00           H  
ATOM    340 HD12 LEU A  21     -18.931 -20.435 -11.489  1.00  0.00           H  
ATOM    341 HD13 LEU A  21     -19.593 -20.581 -13.135  1.00  0.00           H  
ATOM    342  CD2 LEU A  21     -17.188 -20.413 -14.435  1.00  0.00           C  
ATOM    343 HD21 LEU A  21     -16.340 -19.866 -14.850  1.00  0.00           H  
ATOM    344 HD22 LEU A  21     -16.913 -21.466 -14.379  1.00  0.00           H  
ATOM    345 HD23 LEU A  21     -18.034 -20.304 -15.115  1.00  0.00           H  
ATOM    346  C   LEU A  21     -16.944 -16.237 -14.068  1.00  0.00           C  
ATOM    347  O   LEU A  21     -17.171 -16.331 -15.267  1.00  0.00           O  
ATOM    348  N   CYS A  22     -16.899 -15.047 -13.471  1.00  0.00           N  
ATOM    349  H   CYS A  22     -16.726 -15.029 -12.482  1.00  0.00           H  
ATOM    350  CA  CYS A  22     -17.113 -13.761 -14.126  1.00  0.00           C  
ATOM    351  HA  CYS A  22     -18.071 -13.796 -14.647  1.00  0.00           H  
ATOM    352  CB  CYS A  22     -17.176 -12.687 -13.030  1.00  0.00           C  
ATOM    353  HB2 CYS A  22     -16.167 -12.502 -12.658  1.00  0.00           H  
ATOM    354  HB3 CYS A  22     -17.547 -11.756 -13.463  1.00  0.00           H  
ATOM    355  SG  CYS A  22     -18.240 -13.208 -11.642  1.00  0.00           S  
ATOM    356  HG  CYS A  22     -19.406 -12.881 -12.209  1.00  0.00           H  
ATOM    357  C   CYS A  22     -16.040 -13.397 -15.171  1.00  0.00           C  
ATOM    358  O   CYS A  22     -16.252 -12.474 -15.954  1.00  0.00           O  
ATOM    359  N   THR A  23     -14.891 -14.080 -15.202  1.00  0.00           N  
ATOM    360  H   THR A  23     -14.723 -14.833 -14.545  1.00  0.00           H  
ATOM    361  CA  THR A  23     -13.860 -13.856 -16.227  1.00  0.00           C  
ATOM    362  HA  THR A  23     -13.884 -12.803 -16.493  1.00  0.00           H  
ATOM    363  CB  THR A  23     -12.448 -14.113 -15.684  1.00  0.00           C  
ATOM    364  HB  THR A  23     -11.735 -13.921 -16.481  1.00  0.00           H  
ATOM    365  CG2 THR A  23     -12.094 -13.203 -14.508  1.00  0.00           C  
ATOM    366 HG21 THR A  23     -12.239 -12.161 -14.787  1.00  0.00           H  
ATOM    367 HG22 THR A  23     -12.717 -13.444 -13.647  1.00  0.00           H  
ATOM    368 HG23 THR A  23     -11.047 -13.361 -14.246  1.00  0.00           H  
ATOM    369  OG1 THR A  23     -12.311 -15.437 -15.252  1.00  0.00           O  
ATOM    370  HG1 THR A  23     -11.337 -15.589 -15.210  1.00  0.00           H  
ATOM    371  C   THR A  23     -14.131 -14.603 -17.543  1.00  0.00           C  
ATOM    372  O   THR A  23     -13.507 -14.286 -18.555  1.00  0.00           O  
ATOM    373  N   GLU A  24     -15.154 -15.467 -17.597  1.00  0.00           N  
ATOM    374  H   GLU A  24     -15.582 -15.770 -16.732  1.00  0.00           H  
ATOM    375  CA  GLU A  24     -15.769 -15.948 -18.852  1.00  0.00           C  
ATOM    376  HA  GLU A  24     -15.007 -16.402 -19.485  1.00  0.00           H  
ATOM    377  CB  GLU A  24     -16.847 -17.000 -18.527  1.00  0.00           C  
ATOM    378  HB2 GLU A  24     -17.551 -16.562 -17.819  1.00  0.00           H  
ATOM    379  HB3 GLU A  24     -17.417 -17.232 -19.429  1.00  0.00           H  
ATOM    380  CG  GLU A  24     -16.309 -18.315 -17.941  1.00  0.00           C  
ATOM    381  HG2 GLU A  24     -15.643 -18.098 -17.102  1.00  0.00           H  
ATOM    382  HG3 GLU A  24     -17.163 -18.868 -17.542  1.00  0.00           H  
ATOM    383  CD  GLU A  24     -15.587 -19.205 -18.969  1.00  0.00           C  
ATOM    384  OE1 GLU A  24     -15.316 -18.740 -20.100  1.00  0.00           O  
ATOM    385  OE2 GLU A  24     -15.325 -20.373 -18.613  1.00  0.00           O  
ATOM    386  C   GLU A  24     -16.440 -14.824 -19.665  1.00  0.00           C  
ATOM    387  O   GLU A  24     -16.694 -14.967 -20.862  1.00  0.00           O  
ATOM    388  N   LEU A  25     -16.762 -13.686 -19.037  1.00  0.00           N  
ATOM    389  H   LEU A  25     -16.480 -13.575 -18.074  1.00  0.00           H  
ATOM    390  CA  LEU A  25     -17.453 -12.587 -19.710  1.00  0.00           C  
ATOM    391  HA  LEU A  25     -18.334 -13.011 -20.190  1.00  0.00           H  
ATOM    392  CB  LEU A  25     -17.918 -11.533 -18.693  1.00  0.00           C  
ATOM    393  HB2 LEU A  25     -17.042 -11.196 -18.139  1.00  0.00           H  
ATOM    394  HB3 LEU A  25     -18.325 -10.677 -19.231  1.00  0.00           H  
ATOM    395  CG  LEU A  25     -18.983 -12.042 -17.702  1.00  0.00           C  
ATOM    396  HG  LEU A  25     -18.646 -12.965 -17.230  1.00  0.00           H  
ATOM    397  CD1 LEU A  25     -19.215 -11.001 -16.607  1.00  0.00           C  
ATOM    398 HD11 LEU A  25     -19.962 -11.370 -15.907  1.00  0.00           H  
ATOM    399 HD12 LEU A  25     -18.291 -10.833 -16.056  1.00  0.00           H  
ATOM    400 HD13 LEU A  25     -19.556 -10.061 -17.041  1.00  0.00           H  
ATOM    401  CD2 LEU A  25     -20.328 -12.304 -18.390  1.00  0.00           C  
ATOM    402 HD21 LEU A  25     -21.067 -12.601 -17.646  1.00  0.00           H  
ATOM    403 HD22 LEU A  25     -20.675 -11.406 -18.902  1.00  0.00           H  
ATOM    404 HD23 LEU A  25     -20.230 -13.120 -19.105  1.00  0.00           H  
ATOM    405  C   LEU A  25     -16.598 -11.973 -20.832  1.00  0.00           C  
ATOM    406  O   LEU A  25     -15.382 -11.814 -20.721  1.00  0.00           O  
ATOM    407  N   THR A  26     -17.271 -11.617 -21.925  1.00  0.00           N  
ATOM    408  H   THR A  26     -18.273 -11.718 -21.916  1.00  0.00           H  
ATOM    409  CA  THR A  26     -16.638 -11.097 -23.142  1.00  0.00           C  
ATOM    410  HA  THR A  26     -15.784 -11.729 -23.372  1.00  0.00           H  
ATOM    411  CB  THR A  26     -17.622 -11.198 -24.312  1.00  0.00           C  
ATOM    412  HB  THR A  26     -18.555 -10.698 -24.048  1.00  0.00           H  
ATOM    413  CG2 THR A  26     -17.096 -10.624 -25.621  1.00  0.00           C  
ATOM    414 HG21 THR A  26     -17.800 -10.842 -26.424  1.00  0.00           H  
ATOM    415 HG22 THR A  26     -16.979  -9.543 -25.547  1.00  0.00           H  
ATOM    416 HG23 THR A  26     -16.139 -11.093 -25.849  1.00  0.00           H  
ATOM    417  OG1 THR A  26     -17.875 -12.559 -24.568  1.00  0.00           O  
ATOM    418  HG1 THR A  26     -17.851 -13.046 -23.738  1.00  0.00           H  
ATOM    419  C   THR A  26     -16.136  -9.662 -22.965  1.00  0.00           C  
ATOM    420  O   THR A  26     -16.829  -8.832 -22.376  1.00  0.00           O  
ATOM    421  N   VAL A  27     -14.965  -9.353 -23.522  1.00  0.00           N  
ATOM    422  H   VAL A  27     -14.447 -10.103 -23.972  1.00  0.00           H  
ATOM    423  CA  VAL A  27     -14.321  -8.037 -23.513  1.00  0.00           C  
ATOM    424  HA  VAL A  27     -15.102  -7.280 -23.447  1.00  0.00           H  
ATOM    425  CB  VAL A  27     -13.432  -7.913 -22.256  1.00  0.00           C  
ATOM    426  HB  VAL A  27     -14.013  -8.231 -21.390  1.00  0.00           H  
ATOM    427  CG1 VAL A  27     -12.162  -8.772 -22.325  1.00  0.00           C  
ATOM    428 HG11 VAL A  27     -11.600  -8.664 -21.397  1.00  0.00           H  
ATOM    429 HG12 VAL A  27     -12.433  -9.820 -22.450  1.00  0.00           H  
ATOM    430 HG13 VAL A  27     -11.529  -8.461 -23.157  1.00  0.00           H  
ATOM    431  CG2 VAL A  27     -13.022  -6.461 -22.014  1.00  0.00           C  
ATOM    432 HG21 VAL A  27     -12.331  -6.143 -22.792  1.00  0.00           H  
ATOM    433 HG22 VAL A  27     -13.901  -5.815 -22.006  1.00  0.00           H  
ATOM    434 HG23 VAL A  27     -12.522  -6.381 -21.049  1.00  0.00           H  
ATOM    435  C   VAL A  27     -13.559  -7.806 -24.828  1.00  0.00           C  
ATOM    436  O   VAL A  27     -13.141  -8.756 -25.485  1.00  0.00           O  
ATOM    437  N   THR A  28     -13.380  -6.554 -25.239  1.00  0.00           N  
ATOM    438  H   THR A  28     -13.771  -5.804 -24.691  1.00  0.00           H  
ATOM    439  CA  THR A  28     -12.714  -6.165 -26.495  1.00  0.00           C  
ATOM    440  HA  THR A  28     -13.230  -6.637 -27.328  1.00  0.00           H  
ATOM    441  CB  THR A  28     -12.853  -4.645 -26.652  1.00  0.00           C  
ATOM    442  HB  THR A  28     -12.383  -4.147 -25.803  1.00  0.00           H  
ATOM    443  CG2 THR A  28     -12.245  -4.097 -27.934  1.00  0.00           C  
ATOM    444 HG21 THR A  28     -12.469  -3.034 -28.019  1.00  0.00           H  
ATOM    445 HG22 THR A  28     -11.162  -4.219 -27.920  1.00  0.00           H  
ATOM    446 HG23 THR A  28     -12.651  -4.629 -28.794  1.00  0.00           H  
ATOM    447  OG1 THR A  28     -14.221  -4.311 -26.663  1.00  0.00           O  
ATOM    448  HG1 THR A  28     -14.300  -3.378 -26.879  1.00  0.00           H  
ATOM    449  C   THR A  28     -11.230  -6.571 -26.539  1.00  0.00           C  
ATOM    450  O   THR A  28     -10.485  -6.256 -25.612  1.00  0.00           O  
ATOM    451  N   ASP A  29     -10.759  -7.213 -27.616  1.00  0.00           N  
ATOM    452  H   ASP A  29     -11.392  -7.379 -28.391  1.00  0.00           H  
ATOM    453  CA  ASP A  29      -9.335  -7.569 -27.780  1.00  0.00           C  
ATOM    454  HA  ASP A  29      -8.935  -7.810 -26.796  1.00  0.00           H  
ATOM    455  CB  ASP A  29      -9.139  -8.837 -28.635  1.00  0.00           C  
ATOM    456  HB2 ASP A  29      -9.696  -9.656 -28.177  1.00  0.00           H  
ATOM    457  HB3 ASP A  29      -9.542  -8.664 -29.631  1.00  0.00           H  
ATOM    458  CG  ASP A  29      -7.654  -9.244 -28.747  1.00  0.00           C  
ATOM    459  OD1 ASP A  29      -7.300 -10.099 -29.592  1.00  0.00           O  
ATOM    460  OD2 ASP A  29      -6.824  -8.733 -27.960  1.00  0.00           O  
ATOM    461  C   ASP A  29      -8.500  -6.393 -28.320  1.00  0.00           C  
ATOM    462  O   ASP A  29      -8.331  -6.210 -29.529  1.00  0.00           O  
ATOM    463  N   ILE A  30      -7.938  -5.597 -27.405  1.00  0.00           N  
ATOM    464  H   ILE A  30      -8.176  -5.762 -26.437  1.00  0.00           H  
ATOM    465  CA  ILE A  30      -6.996  -4.507 -27.734  1.00  0.00           C  
ATOM    466  HA  ILE A  30      -7.375  -4.012 -28.629  1.00  0.00           H  
ATOM    467  CB  ILE A  30      -6.946  -3.445 -26.611  1.00  0.00           C  
ATOM    468  HB  ILE A  30      -6.330  -2.620 -26.971  1.00  0.00           H  
ATOM    469  CG2 ILE A  30      -8.345  -2.858 -26.376  1.00  0.00           C  
ATOM    470 HG21 ILE A  30      -8.280  -2.015 -25.687  1.00  0.00           H  
ATOM    471 HG22 ILE A  30      -8.766  -2.514 -27.321  1.00  0.00           H  
ATOM    472 HG23 ILE A  30      -9.001  -3.618 -25.951  1.00  0.00           H  
ATOM    473  CG1 ILE A  30      -6.343  -3.957 -25.279  1.00  0.00           C  
ATOM    474 HG12 ILE A  30      -6.914  -3.559 -24.438  1.00  0.00           H  
ATOM    475 HG13 ILE A  30      -6.398  -5.047 -25.226  1.00  0.00           H  
ATOM    476  CD1 ILE A  30      -4.887  -3.522 -25.084  1.00  0.00           C  
ATOM    477 HD11 ILE A  30      -4.540  -3.863 -24.112  1.00  0.00           H  
ATOM    478 HD12 ILE A  30      -4.253  -3.956 -25.855  1.00  0.00           H  
ATOM    479 HD13 ILE A  30      -4.811  -2.437 -25.120  1.00  0.00           H  
ATOM    480  C   ILE A  30      -5.577  -4.979 -28.099  1.00  0.00           C  
ATOM    481  O   ILE A  30      -4.749  -4.152 -28.477  1.00  0.00           O  
ATOM    482  N   PHE A  31      -5.278  -6.278 -27.971  1.00  0.00           N  
ATOM    483  H   PHE A  31      -6.020  -6.934 -27.733  1.00  0.00           H  
ATOM    484  CA  PHE A  31      -3.953  -6.860 -28.216  1.00  0.00           C  
ATOM    485  HA  PHE A  31      -3.201  -6.074 -28.131  1.00  0.00           H  
ATOM    486  CB  PHE A  31      -3.653  -7.916 -27.144  1.00  0.00           C  
ATOM    487  HB2 PHE A  31      -4.332  -8.743 -27.314  1.00  0.00           H  
ATOM    488  HB3 PHE A  31      -2.636  -8.285 -27.278  1.00  0.00           H  
ATOM    489  CG  PHE A  31      -3.816  -7.489 -25.701  1.00  0.00           C  
ATOM    490  CD1 PHE A  31      -4.865  -8.023 -24.929  1.00  0.00           C  
ATOM    491  HD1 PHE A  31      -5.573  -8.710 -25.372  1.00  0.00           H  
ATOM    492  CE1 PHE A  31      -5.004  -7.651 -23.581  1.00  0.00           C  
ATOM    493  HE1 PHE A  31      -5.805  -8.063 -22.983  1.00  0.00           H  
ATOM    494  CZ  PHE A  31      -4.112  -6.731 -23.010  1.00  0.00           C  
ATOM    495  HZ  PHE A  31      -4.256  -6.421 -21.987  1.00  0.00           H  
ATOM    496  CE2 PHE A  31      -3.052  -6.210 -23.771  1.00  0.00           C  
ATOM    497  HE2 PHE A  31      -2.365  -5.503 -23.330  1.00  0.00           H  
ATOM    498  CD2 PHE A  31      -2.903  -6.592 -25.117  1.00  0.00           C  
ATOM    499  HD2 PHE A  31      -2.092  -6.188 -25.705  1.00  0.00           H  
ATOM    500  C   PHE A  31      -3.801  -7.455 -29.629  1.00  0.00           C  
ATOM    501  O   PHE A  31      -2.767  -8.059 -29.933  1.00  0.00           O  
ATOM    502  N   ALA A  32      -4.813  -7.333 -30.491  1.00  0.00           N  
ATOM    503  H   ALA A  32      -5.673  -6.921 -30.154  1.00  0.00           H  
ATOM    504  CA  ALA A  32      -4.653  -7.500 -31.934  1.00  0.00           C  
ATOM    505  HA  ALA A  32      -4.145  -8.448 -32.124  1.00  0.00           H  
ATOM    506  CB  ALA A  32      -6.051  -7.569 -32.559  1.00  0.00           C  
ATOM    507  HB1 ALA A  32      -5.972  -7.731 -33.634  1.00  0.00           H  
ATOM    508  HB2 ALA A  32      -6.604  -8.399 -32.113  1.00  0.00           H  
ATOM    509  HB3 ALA A  32      -6.584  -6.636 -32.369  1.00  0.00           H  
ATOM    510  C   ALA A  32      -3.788  -6.367 -32.537  1.00  0.00           C  
ATOM    511  O   ALA A  32      -3.508  -5.361 -31.885  1.00  0.00           O  
ATOM    512  N   ALA A  33      -3.362  -6.516 -33.797  1.00  0.00           N  
ATOM    513  H   ALA A  33      -3.634  -7.335 -34.313  1.00  0.00           H  
ATOM    514  CA  ALA A  33      -2.485  -5.547 -34.461  1.00  0.00           C  
ATOM    515  HA  ALA A  33      -1.573  -5.454 -33.870  1.00  0.00           H  
ATOM    516  CB  ALA A  33      -2.085  -6.097 -35.838  1.00  0.00           C  
ATOM    517  HB1 ALA A  33      -2.967  -6.227 -36.466  1.00  0.00           H  
ATOM    518  HB2 ALA A  33      -1.403  -5.398 -36.325  1.00  0.00           H  
ATOM    519  HB3 ALA A  33      -1.575  -7.055 -35.722  1.00  0.00           H  
ATOM    520  C   ALA A  33      -3.133  -4.146 -34.545  1.00  0.00           C  
ATOM    521  O   ALA A  33      -4.066  -3.915 -35.315  1.00  0.00           O  
ATOM    522  N   SER A  34      -2.596  -3.203 -33.769  1.00  0.00           N  
ATOM    523  H   SER A  34      -1.857  -3.480 -33.136  1.00  0.00           H  
ATOM    524  CA  SER A  34      -3.055  -1.815 -33.695  1.00  0.00           C  
ATOM    525  HA  SER A  34      -3.743  -1.618 -34.518  1.00  0.00           H  
ATOM    526  CB  SER A  34      -3.825  -1.575 -32.390  1.00  0.00           C  
ATOM    527  HB2 SER A  34      -4.665  -2.267 -32.337  1.00  0.00           H  
ATOM    528  HB3 SER A  34      -3.176  -1.759 -31.532  1.00  0.00           H  
ATOM    529  OG  SER A  34      -4.316  -0.245 -32.340  1.00  0.00           O  
ATOM    530  HG  SER A  34      -3.602   0.341 -32.035  1.00  0.00           H  
ATOM    531  C   SER A  34      -1.879  -0.848 -33.798  1.00  0.00           C  
ATOM    532  O   SER A  34      -0.830  -1.079 -33.204  1.00  0.00           O  
ATOM    533  N   LYS A  35      -2.086   0.280 -34.487  1.00  0.00           N  
ATOM    534  H   LYS A  35      -3.004   0.421 -34.874  1.00  0.00           H  
ATOM    535  CA  LYS A  35      -1.197   1.442 -34.360  1.00  0.00           C  
ATOM    536  HA  LYS A  35      -0.169   1.130 -34.570  1.00  0.00           H  
ATOM    537  CB  LYS A  35      -1.606   2.561 -35.334  1.00  0.00           C  
ATOM    538  HB2 LYS A  35      -2.682   2.727 -35.271  1.00  0.00           H  
ATOM    539  HB3 LYS A  35      -1.106   3.483 -35.031  1.00  0.00           H  
ATOM    540  CG  LYS A  35      -1.202   2.255 -36.784  1.00  0.00           C  
ATOM    541  HG2 LYS A  35      -0.131   2.046 -36.812  1.00  0.00           H  
ATOM    542  HG3 LYS A  35      -1.745   1.379 -37.140  1.00  0.00           H  
ATOM    543  CD  LYS A  35      -1.501   3.454 -37.698  1.00  0.00           C  
ATOM    544  HD2 LYS A  35      -2.582   3.594 -37.768  1.00  0.00           H  
ATOM    545  HD3 LYS A  35      -1.053   4.350 -37.262  1.00  0.00           H  
ATOM    546  CE  LYS A  35      -0.906   3.221 -39.093  1.00  0.00           C  
ATOM    547  HE2 LYS A  35      -1.374   2.336 -39.538  1.00  0.00           H  
ATOM    548  HE3 LYS A  35       0.162   3.007 -38.975  1.00  0.00           H  
ATOM    549  NZ  LYS A  35      -1.087   4.402 -39.975  1.00  0.00           N  
ATOM    550  HZ1 LYS A  35      -0.616   4.256 -40.860  1.00  0.00           H  
ATOM    551  HZ2 LYS A  35      -2.068   4.568 -40.161  1.00  0.00           H  
ATOM    552  HZ3 LYS A  35      -0.694   5.231 -39.544  1.00  0.00           H  
ATOM    553  C   LYS A  35      -1.222   1.958 -32.918  1.00  0.00           C  
ATOM    554  O   LYS A  35      -2.215   1.783 -32.204  1.00  0.00           O  
ATOM    555  N   ASN A  36      -0.148   2.640 -32.539  1.00  0.00           N  
ATOM    556  H   ASN A  36       0.625   2.719 -33.187  1.00  0.00           H  
ATOM    557  CA  ASN A  36      -0.005   3.445 -31.335  1.00  0.00           C  
ATOM    558  HA  ASN A  36      -0.964   3.914 -31.096  1.00  0.00           H  
ATOM    559  CB  ASN A  36       0.390   2.517 -30.159  1.00  0.00           C  
ATOM    560  HB2 ASN A  36       0.343   3.092 -29.241  1.00  0.00           H  
ATOM    561  HB3 ASN A  36      -0.330   1.705 -30.083  1.00  0.00           H  
ATOM    562  CG  ASN A  36       1.794   1.929 -30.229  1.00  0.00           C  
ATOM    563  OD1 ASN A  36       2.758   2.638 -30.417  1.00  0.00           O  
ATOM    564  ND2 ASN A  36       1.973   0.641 -30.040  1.00  0.00           N  
ATOM    565 HD21 ASN A  36       2.941   0.330 -30.003  1.00  0.00           H  
ATOM    566 HD22 ASN A  36       1.210   0.013 -29.905  1.00  0.00           H  
ATOM    567  C   ASN A  36       1.006   4.585 -31.605  1.00  0.00           C  
ATOM    568  O   ASN A  36       1.622   4.637 -32.673  1.00  0.00           O  
ATOM    569  N   THR A  37       1.145   5.502 -30.650  1.00  0.00           N  
ATOM    570  H   THR A  37       0.460   5.500 -29.899  1.00  0.00           H  
ATOM    571  CA  THR A  37       2.246   6.477 -30.530  1.00  0.00           C  
ATOM    572  HA  THR A  37       2.701   6.644 -31.507  1.00  0.00           H  
ATOM    573  CB  THR A  37       1.712   7.818 -29.998  1.00  0.00           C  
ATOM    574  HB  THR A  37       2.555   8.498 -29.867  1.00  0.00           H  
ATOM    575  CG2 THR A  37       0.719   8.467 -30.961  1.00  0.00           C  
ATOM    576 HG21 THR A  37      -0.173   7.850 -31.057  1.00  0.00           H  
ATOM    577 HG22 THR A  37       0.437   9.446 -30.577  1.00  0.00           H  
ATOM    578 HG23 THR A  37       1.186   8.587 -31.937  1.00  0.00           H  
ATOM    579  OG1 THR A  37       1.063   7.659 -28.753  1.00  0.00           O  
ATOM    580  HG1 THR A  37       0.242   7.141 -28.902  1.00  0.00           H  
ATOM    581  C   THR A  37       3.357   5.987 -29.591  1.00  0.00           C  
ATOM    582  O   THR A  37       4.481   6.481 -29.635  1.00  0.00           O  
ATOM    583  N   THR A  38       3.038   5.015 -28.735  1.00  0.00           N  
ATOM    584  H   THR A  38       2.099   4.654 -28.787  1.00  0.00           H  
ATOM    585  CA  THR A  38       3.953   4.289 -27.850  1.00  0.00           C  
ATOM    586  HA  THR A  38       4.817   3.961 -28.432  1.00  0.00           H  
ATOM    587  CB  THR A  38       4.433   5.201 -26.696  1.00  0.00           C  
ATOM    588  HB  THR A  38       5.151   5.915 -27.101  1.00  0.00           H  
ATOM    589  CG2 THR A  38       3.318   6.004 -26.017  1.00  0.00           C  
ATOM    590 HG21 THR A  38       2.503   5.348 -25.721  1.00  0.00           H  
ATOM    591 HG22 THR A  38       3.716   6.522 -25.145  1.00  0.00           H  
ATOM    592 HG23 THR A  38       2.929   6.753 -26.707  1.00  0.00           H  
ATOM    593  OG1 THR A  38       5.083   4.462 -25.676  1.00  0.00           O  
ATOM    594  HG1 THR A  38       5.874   4.097 -26.088  1.00  0.00           H  
ATOM    595  C   THR A  38       3.243   3.046 -27.302  1.00  0.00           C  
ATOM    596  O   THR A  38       2.023   3.045 -27.125  1.00  0.00           O  
ATOM    597  N   GLU A  39       4.003   2.021 -26.915  1.00  0.00           N  
ATOM    598  H   GLU A  39       4.927   1.969 -27.348  1.00  0.00           H  
ATOM    599  CA  GLU A  39       3.527   0.803 -26.220  1.00  0.00           C  
ATOM    600  HA  GLU A  39       2.958   0.194 -26.925  1.00  0.00           H  
ATOM    601  CB  GLU A  39       4.722  -0.031 -25.688  1.00  0.00           C  
ATOM    602  HB2 GLU A  39       5.070   0.411 -24.751  1.00  0.00           H  
ATOM    603  HB3 GLU A  39       4.344  -1.024 -25.446  1.00  0.00           H  
ATOM    604  CG  GLU A  39       5.958  -0.197 -26.592  1.00  0.00           C  
ATOM    605  HG2 GLU A  39       6.693   0.553 -26.281  1.00  0.00           H  
ATOM    606  HG3 GLU A  39       6.407  -1.178 -26.420  1.00  0.00           H  
ATOM    607  CD  GLU A  39       5.636   0.008 -28.075  1.00  0.00           C  
ATOM    608  OE1 GLU A  39       6.071   1.075 -28.563  1.00  0.00           O  
ATOM    609  OE2 GLU A  39       4.810  -0.764 -28.612  1.00  0.00           O  
ATOM    610  C   GLU A  39       2.636   1.140 -25.014  1.00  0.00           C  
ATOM    611  O   GLU A  39       1.653   0.460 -24.715  1.00  0.00           O  
ATOM    612  N   LYS A  40       2.973   2.248 -24.341  1.00  0.00           N  
ATOM    613  H   LYS A  40       3.754   2.776 -24.715  1.00  0.00           H  
ATOM    614  CA  LYS A  40       2.240   2.812 -23.209  1.00  0.00           C  
ATOM    615  HA  LYS A  40       2.220   2.090 -22.395  1.00  0.00           H  
ATOM    616  CB  LYS A  40       2.973   4.080 -22.759  1.00  0.00           C  
ATOM    617  HB2 LYS A  40       3.158   4.728 -23.613  1.00  0.00           H  
ATOM    618  HB3 LYS A  40       2.325   4.629 -22.091  1.00  0.00           H  
ATOM    619  CG  LYS A  40       4.304   3.787 -22.055  1.00  0.00           C  
ATOM    620  HG2 LYS A  40       4.156   3.012 -21.301  1.00  0.00           H  
ATOM    621  HG3 LYS A  40       5.036   3.439 -22.787  1.00  0.00           H  
ATOM    622  CD  LYS A  40       4.818   5.058 -21.372  1.00  0.00           C  
ATOM    623  HD2 LYS A  40       4.915   5.857 -22.109  1.00  0.00           H  
ATOM    624  HD3 LYS A  40       4.092   5.361 -20.616  1.00  0.00           H  
ATOM    625  CE  LYS A  40       6.167   4.795 -20.701  1.00  0.00           C  
ATOM    626  HE2 LYS A  40       6.093   3.865 -20.129  1.00  0.00           H  
ATOM    627  HE3 LYS A  40       6.925   4.662 -21.480  1.00  0.00           H  
ATOM    628  NZ  LYS A  40       6.533   5.910 -19.797  1.00  0.00           N  
ATOM    629  HZ1 LYS A  40       5.847   5.976 -19.052  1.00  0.00           H  
ATOM    630  HZ2 LYS A  40       7.445   5.755 -19.386  1.00  0.00           H  
ATOM    631  HZ3 LYS A  40       6.545   6.784 -20.306  1.00  0.00           H  
ATOM    632  C   LYS A  40       0.779   3.132 -23.537  1.00  0.00           C  
ATOM    633  O   LYS A  40      -0.091   2.905 -22.700  1.00  0.00           O  
ATOM    634  N   GLU A  41       0.491   3.572 -24.758  1.00  0.00           N  
ATOM    635  H   GLU A  41       1.241   3.632 -25.438  1.00  0.00           H  
ATOM    636  CA  GLU A  41      -0.871   3.816 -25.232  1.00  0.00           C  
ATOM    637  HA  GLU A  41      -1.358   4.526 -24.565  1.00  0.00           H  
ATOM    638  CB  GLU A  41      -0.783   4.439 -26.631  1.00  0.00           C  
ATOM    639  HB2 GLU A  41      -0.003   5.201 -26.640  1.00  0.00           H  
ATOM    640  HB3 GLU A  41      -0.509   3.648 -27.324  1.00  0.00           H  
ATOM    641  CG  GLU A  41      -2.087   5.075 -27.119  1.00  0.00           C  
ATOM    642  HG2 GLU A  41      -2.911   4.384 -26.940  1.00  0.00           H  
ATOM    643  HG3 GLU A  41      -2.274   5.989 -26.554  1.00  0.00           H  
ATOM    644  CD  GLU A  41      -2.009   5.391 -28.617  1.00  0.00           C  
ATOM    645  OE1 GLU A  41      -1.009   5.991 -29.055  1.00  0.00           O  
ATOM    646  OE2 GLU A  41      -2.899   4.926 -29.367  1.00  0.00           O  
ATOM    647  C   GLU A  41      -1.709   2.525 -25.224  1.00  0.00           C  
ATOM    648  O   GLU A  41      -2.905   2.566 -24.954  1.00  0.00           O  
ATOM    649  N   THR A  42      -1.088   1.353 -25.414  1.00  0.00           N  
ATOM    650  H   THR A  42      -0.082   1.347 -25.558  1.00  0.00           H  
ATOM    651  CA  THR A  42      -1.782   0.068 -25.243  1.00  0.00           C  
ATOM    652  HA  THR A  42      -2.738   0.157 -25.750  1.00  0.00           H  
ATOM    653  CB  THR A  42      -1.029  -1.068 -25.957  1.00  0.00           C  
ATOM    654  HB  THR A  42       0.019  -0.799 -26.086  1.00  0.00           H  
ATOM    655  CG2 THR A  42      -1.083  -2.443 -25.286  1.00  0.00           C  
ATOM    656 HG21 THR A  42      -2.117  -2.752 -25.134  1.00  0.00           H  
ATOM    657 HG22 THR A  42      -0.573  -3.178 -25.910  1.00  0.00           H  
ATOM    658 HG23 THR A  42      -0.568  -2.400 -24.325  1.00  0.00           H  
ATOM    659  OG1 THR A  42      -1.621  -1.198 -27.234  1.00  0.00           O  
ATOM    660  HG1 THR A  42      -1.265  -2.000 -27.632  1.00  0.00           H  
ATOM    661  C   THR A  42      -2.137  -0.227 -23.779  1.00  0.00           C  
ATOM    662  O   THR A  42      -3.216  -0.761 -23.526  1.00  0.00           O  
ATOM    663  N   PHE A  43      -1.321   0.174 -22.794  1.00  0.00           N  
ATOM    664  H   PHE A  43      -0.439   0.611 -23.034  1.00  0.00           H  
ATOM    665  CA  PHE A  43      -1.716   0.083 -21.377  1.00  0.00           C  
ATOM    666  HA  PHE A  43      -2.062  -0.931 -21.182  1.00  0.00           H  
ATOM    667  CB  PHE A  43      -0.515   0.369 -20.459  1.00  0.00           C  
ATOM    668  HB2 PHE A  43      -0.291   1.433 -20.514  1.00  0.00           H  
ATOM    669  HB3 PHE A  43      -0.813   0.159 -19.431  1.00  0.00           H  
ATOM    670  CG  PHE A  43       0.773  -0.395 -20.745  1.00  0.00           C  
ATOM    671  CD1 PHE A  43       0.761  -1.690 -21.308  1.00  0.00           C  
ATOM    672  HD1 PHE A  43      -0.173  -2.176 -21.546  1.00  0.00           H  
ATOM    673  CE1 PHE A  43       1.970  -2.352 -21.587  1.00  0.00           C  
ATOM    674  HE1 PHE A  43       1.958  -3.335 -22.037  1.00  0.00           H  
ATOM    675  CZ  PHE A  43       3.196  -1.735 -21.286  1.00  0.00           C  
ATOM    676  HZ  PHE A  43       4.121  -2.246 -21.509  1.00  0.00           H  
ATOM    677  CE2 PHE A  43       3.214  -0.456 -20.703  1.00  0.00           C  
ATOM    678  HE2 PHE A  43       4.152   0.023 -20.470  1.00  0.00           H  
ATOM    679  CD2 PHE A  43       2.006   0.211 -20.438  1.00  0.00           C  
ATOM    680  HD2 PHE A  43       2.023   1.201 -20.003  1.00  0.00           H  
ATOM    681  C   PHE A  43      -2.897   1.019 -21.053  1.00  0.00           C  
ATOM    682  O   PHE A  43      -3.829   0.621 -20.352  1.00  0.00           O  
ATOM    683  N   CYS A  44      -2.912   2.213 -21.662  1.00  0.00           N  
ATOM    684  H   CYS A  44      -2.095   2.467 -22.209  1.00  0.00           H  
ATOM    685  CA  CYS A  44      -4.042   3.147 -21.612  1.00  0.00           C  
ATOM    686  HA  CYS A  44      -4.285   3.343 -20.564  1.00  0.00           H  
ATOM    687  CB  CYS A  44      -3.609   4.478 -22.250  1.00  0.00           C  
ATOM    688  HB2 CYS A  44      -2.696   4.826 -21.777  1.00  0.00           H  
ATOM    689  HB3 CYS A  44      -3.419   4.350 -23.315  1.00  0.00           H  
ATOM    690  SG  CYS A  44      -4.882   5.751 -22.021  1.00  0.00           S  
ATOM    691  HG  CYS A  44      -5.702   5.321 -22.992  1.00  0.00           H  
ATOM    692  C   CYS A  44      -5.308   2.549 -22.267  1.00  0.00           C  
ATOM    693  O   CYS A  44      -6.398   2.659 -21.705  1.00  0.00           O  
ATOM    694  N   ARG A  45      -5.189   1.842 -23.406  1.00  0.00           N  
ATOM    695  H   ARG A  45      -4.295   1.879 -23.893  1.00  0.00           H  
ATOM    696  CA  ARG A  45      -6.293   1.065 -24.014  1.00  0.00           C  
ATOM    697  HA  ARG A  45      -7.147   1.725 -24.169  1.00  0.00           H  
ATOM    698  CB  ARG A  45      -5.868   0.467 -25.372  1.00  0.00           C  
ATOM    699  HB2 ARG A  45      -4.786   0.402 -25.423  1.00  0.00           H  
ATOM    700  HB3 ARG A  45      -6.263  -0.546 -25.457  1.00  0.00           H  
ATOM    701  CG  ARG A  45      -6.393   1.259 -26.577  1.00  0.00           C  
ATOM    702  HG2 ARG A  45      -7.481   1.276 -26.533  1.00  0.00           H  
ATOM    703  HG3 ARG A  45      -6.032   2.283 -26.530  1.00  0.00           H  
ATOM    704  CD  ARG A  45      -5.976   0.633 -27.917  1.00  0.00           C  
ATOM    705  HD2 ARG A  45      -6.141  -0.444 -27.877  1.00  0.00           H  
ATOM    706  HD3 ARG A  45      -6.615   1.031 -28.707  1.00  0.00           H  
ATOM    707  NE  ARG A  45      -4.564   0.907 -28.244  1.00  0.00           N  
ATOM    708  HE  ARG A  45      -3.905   0.157 -28.103  1.00  0.00           H  
ATOM    709  CZ  ARG A  45      -4.083   2.048 -28.708  1.00  0.00           C  
ATOM    710  NH1 ARG A  45      -4.823   3.071 -29.013  1.00  0.00           N  
ATOM    711 HH11 ARG A  45      -5.828   3.046 -28.894  1.00  0.00           H  
ATOM    712 HH12 ARG A  45      -4.338   3.921 -29.306  1.00  0.00           H  
ATOM    713  NH2 ARG A  45      -2.810   2.198 -28.899  1.00  0.00           N  
ATOM    714 HH21 ARG A  45      -2.161   1.460 -28.705  1.00  0.00           H  
ATOM    715 HH22 ARG A  45      -2.527   3.108 -29.259  1.00  0.00           H  
ATOM    716  C   ARG A  45      -6.787  -0.049 -23.090  1.00  0.00           C  
ATOM    717  O   ARG A  45      -7.996  -0.210 -22.949  1.00  0.00           O  
ATOM    718  N   ALA A  46      -5.882  -0.792 -22.453  1.00  0.00           N  
ATOM    719  H   ALA A  46      -4.902  -0.618 -22.642  1.00  0.00           H  
ATOM    720  CA  ALA A  46      -6.246  -1.860 -21.522  1.00  0.00           C  
ATOM    721  HA  ALA A  46      -6.888  -2.570 -22.046  1.00  0.00           H  
ATOM    722  CB  ALA A  46      -4.982  -2.604 -21.069  1.00  0.00           C  
ATOM    723  HB1 ALA A  46      -4.334  -1.944 -20.493  1.00  0.00           H  
ATOM    724  HB2 ALA A  46      -5.268  -3.452 -20.446  1.00  0.00           H  
ATOM    725  HB3 ALA A  46      -4.435  -2.970 -21.937  1.00  0.00           H  
ATOM    726  C   ALA A  46      -7.044  -1.307 -20.326  1.00  0.00           C  
ATOM    727  O   ALA A  46      -8.131  -1.804 -20.038  1.00  0.00           O  
ATOM    728  N   ALA A  47      -6.536  -0.242 -19.694  1.00  0.00           N  
ATOM    729  H   ALA A  47      -5.626   0.101 -19.988  1.00  0.00           H  
ATOM    730  CA  ALA A  47      -7.195   0.468 -18.599  1.00  0.00           C  
ATOM    731  HA  ALA A  47      -7.365  -0.226 -17.775  1.00  0.00           H  
ATOM    732  CB  ALA A  47      -6.245   1.568 -18.117  1.00  0.00           C  
ATOM    733  HB1 ALA A  47      -5.266   1.153 -17.888  1.00  0.00           H  
ATOM    734  HB2 ALA A  47      -6.129   2.340 -18.879  1.00  0.00           H  
ATOM    735  HB3 ALA A  47      -6.648   2.018 -17.212  1.00  0.00           H  
ATOM    736  C   ALA A  47      -8.559   1.041 -19.021  1.00  0.00           C  
ATOM    737  O   ALA A  47      -9.556   0.828 -18.332  1.00  0.00           O  
ATOM    738  N   THR A  48      -8.628   1.664 -20.203  1.00  0.00           N  
ATOM    739  H   THR A  48      -7.759   1.843 -20.692  1.00  0.00           H  
ATOM    740  CA  THR A  48      -9.881   2.169 -20.791  1.00  0.00           C  
ATOM    741  HA  THR A  48     -10.315   2.893 -20.103  1.00  0.00           H  
ATOM    742  CB  THR A  48      -9.625   2.889 -22.131  1.00  0.00           C  
ATOM    743  HB  THR A  48      -9.211   2.186 -22.854  1.00  0.00           H  
ATOM    744  CG2 THR A  48     -10.890   3.513 -22.718  1.00  0.00           C  
ATOM    745 HG21 THR A  48     -10.631   4.076 -23.615  1.00  0.00           H  
ATOM    746 HG22 THR A  48     -11.608   2.739 -22.988  1.00  0.00           H  
ATOM    747 HG23 THR A  48     -11.340   4.189 -21.991  1.00  0.00           H  
ATOM    748  OG1 THR A  48      -8.710   3.948 -21.959  1.00  0.00           O  
ATOM    749  HG1 THR A  48      -7.834   3.548 -21.812  1.00  0.00           H  
ATOM    750  C   THR A  48     -10.914   1.051 -20.976  1.00  0.00           C  
ATOM    751  O   THR A  48     -12.058   1.201 -20.552  1.00  0.00           O  
ATOM    752  N   VAL A  49     -10.521  -0.091 -21.548  1.00  0.00           N  
ATOM    753  H   VAL A  49      -9.563  -0.162 -21.878  1.00  0.00           H  
ATOM    754  CA  VAL A  49     -11.420  -1.236 -21.778  1.00  0.00           C  
ATOM    755  HA  VAL A  49     -12.343  -0.857 -22.218  1.00  0.00           H  
ATOM    756  CB  VAL A  49     -10.785  -2.207 -22.798  1.00  0.00           C  
ATOM    757  HB  VAL A  49      -9.723  -2.324 -22.580  1.00  0.00           H  
ATOM    758  CG1 VAL A  49     -11.405  -3.606 -22.829  1.00  0.00           C  
ATOM    759 HG11 VAL A  49     -12.480  -3.531 -22.997  1.00  0.00           H  
ATOM    760 HG12 VAL A  49     -10.953  -4.200 -23.625  1.00  0.00           H  
ATOM    761 HG13 VAL A  49     -11.218  -4.116 -21.884  1.00  0.00           H  
ATOM    762  CG2 VAL A  49     -10.956  -1.614 -24.201  1.00  0.00           C  
ATOM    763 HG21 VAL A  49     -10.587  -2.309 -24.950  1.00  0.00           H  
ATOM    764 HG22 VAL A  49     -12.011  -1.425 -24.399  1.00  0.00           H  
ATOM    765 HG23 VAL A  49     -10.401  -0.679 -24.282  1.00  0.00           H  
ATOM    766  C   VAL A  49     -11.845  -1.920 -20.474  1.00  0.00           C  
ATOM    767  O   VAL A  49     -13.031  -2.209 -20.307  1.00  0.00           O  
ATOM    768  N   LEU A  50     -10.933  -2.135 -19.521  1.00  0.00           N  
ATOM    769  H   LEU A  50      -9.968  -1.888 -19.710  1.00  0.00           H  
ATOM    770  CA  LEU A  50     -11.267  -2.708 -18.210  1.00  0.00           C  
ATOM    771  HA  LEU A  50     -11.780  -3.658 -18.360  1.00  0.00           H  
ATOM    772  CB  LEU A  50      -9.985  -2.939 -17.392  1.00  0.00           C  
ATOM    773  HB2 LEU A  50      -9.409  -2.011 -17.389  1.00  0.00           H  
ATOM    774  HB3 LEU A  50     -10.266  -3.156 -16.359  1.00  0.00           H  
ATOM    775  CG  LEU A  50      -9.090  -4.085 -17.896  1.00  0.00           C  
ATOM    776  HG  LEU A  50      -8.867  -3.952 -18.952  1.00  0.00           H  
ATOM    777  CD1 LEU A  50      -7.777  -4.057 -17.108  1.00  0.00           C  
ATOM    778 HD11 LEU A  50      -7.286  -3.094 -17.250  1.00  0.00           H  
ATOM    779 HD12 LEU A  50      -7.975  -4.213 -16.048  1.00  0.00           H  
ATOM    780 HD13 LEU A  50      -7.115  -4.843 -17.475  1.00  0.00           H  
ATOM    781  CD2 LEU A  50      -9.744  -5.458 -17.716  1.00  0.00           C  
ATOM    782 HD21 LEU A  50     -10.025  -5.611 -16.675  1.00  0.00           H  
ATOM    783 HD22 LEU A  50     -10.629  -5.534 -18.346  1.00  0.00           H  
ATOM    784 HD23 LEU A  50      -9.049  -6.241 -18.015  1.00  0.00           H  
ATOM    785  C   LEU A  50     -12.236  -1.806 -17.434  1.00  0.00           C  
ATOM    786  O   LEU A  50     -13.201  -2.305 -16.855  1.00  0.00           O  
ATOM    787  N   ARG A  51     -12.034  -0.481 -17.467  1.00  0.00           N  
ATOM    788  H   ARG A  51     -11.197  -0.134 -17.934  1.00  0.00           H  
ATOM    789  CA  ARG A  51     -12.980   0.495 -16.902  1.00  0.00           C  
ATOM    790  HA  ARG A  51     -13.140   0.251 -15.851  1.00  0.00           H  
ATOM    791  CB  ARG A  51     -12.373   1.902 -17.032  1.00  0.00           C  
ATOM    792  HB2 ARG A  51     -11.427   1.924 -16.490  1.00  0.00           H  
ATOM    793  HB3 ARG A  51     -12.149   2.088 -18.082  1.00  0.00           H  
ATOM    794  CG  ARG A  51     -13.274   3.053 -16.539  1.00  0.00           C  
ATOM    795  HG2 ARG A  51     -12.790   4.002 -16.770  1.00  0.00           H  
ATOM    796  HG3 ARG A  51     -14.223   3.038 -17.071  1.00  0.00           H  
ATOM    797  CD  ARG A  51     -13.542   3.008 -15.034  1.00  0.00           C  
ATOM    798  HD2 ARG A  51     -14.258   3.790 -14.775  1.00  0.00           H  
ATOM    799  HD3 ARG A  51     -13.999   2.051 -14.769  1.00  0.00           H  
ATOM    800  NE  ARG A  51     -12.286   3.178 -14.282  1.00  0.00           N  
ATOM    801  HE  ARG A  51     -11.680   2.361 -14.209  1.00  0.00           H  
ATOM    802  CZ  ARG A  51     -11.862   4.211 -13.584  1.00  0.00           C  
ATOM    803  NH1 ARG A  51     -12.497   5.352 -13.601  1.00  0.00           N  
ATOM    804 HH11 ARG A  51     -13.336   5.421 -14.145  1.00  0.00           H  
ATOM    805 HH12 ARG A  51     -12.230   6.094 -12.979  1.00  0.00           H  
ATOM    806  NH2 ARG A  51     -10.786   4.096 -12.856  1.00  0.00           N  
ATOM    807 HH21 ARG A  51     -10.365   3.167 -12.783  1.00  0.00           H  
ATOM    808 HH22 ARG A  51     -10.447   4.848 -12.287  1.00  0.00           H  
ATOM    809  C   ARG A  51     -14.341   0.427 -17.588  1.00  0.00           C  
ATOM    810  O   ARG A  51     -15.363   0.414 -16.898  1.00  0.00           O  
ATOM    811  N   GLN A  52     -14.376   0.389 -18.921  1.00  0.00           N  
ATOM    812  H   GLN A  52     -13.500   0.435 -19.433  1.00  0.00           H  
ATOM    813  CA  GLN A  52     -15.625   0.355 -19.681  1.00  0.00           C  
ATOM    814  HA  GLN A  52     -16.223   1.219 -19.392  1.00  0.00           H  
ATOM    815  CB  GLN A  52     -15.305   0.476 -21.177  1.00  0.00           C  
ATOM    816  HB2 GLN A  52     -14.658   1.342 -21.329  1.00  0.00           H  
ATOM    817  HB3 GLN A  52     -14.773  -0.417 -21.511  1.00  0.00           H  
ATOM    818  CG  GLN A  52     -16.568   0.668 -22.027  1.00  0.00           C  
ATOM    819  HG2 GLN A  52     -17.210  -0.209 -21.951  1.00  0.00           H  
ATOM    820  HG3 GLN A  52     -17.120   1.532 -21.652  1.00  0.00           H  
ATOM    821  CD  GLN A  52     -16.229   0.891 -23.496  1.00  0.00           C  
ATOM    822  OE1 GLN A  52     -15.322   0.296 -24.052  1.00  0.00           O  
ATOM    823  NE2 GLN A  52     -16.934   1.764 -24.180  1.00  0.00           N  
ATOM    824 HE21 GLN A  52     -16.699   1.833 -25.159  1.00  0.00           H  
ATOM    825 HE22 GLN A  52     -17.686   2.278 -23.767  1.00  0.00           H  
ATOM    826  C   GLN A  52     -16.454  -0.898 -19.358  1.00  0.00           C  
ATOM    827  O   GLN A  52     -17.666  -0.792 -19.179  1.00  0.00           O  
ATOM    828  N   PHE A  53     -15.790  -2.048 -19.195  1.00  0.00           N  
ATOM    829  H   PHE A  53     -14.797  -2.059 -19.406  1.00  0.00           H  
ATOM    830  CA  PHE A  53     -16.403  -3.296 -18.742  1.00  0.00           C  
ATOM    831  HA  PHE A  53     -17.165  -3.589 -19.465  1.00  0.00           H  
ATOM    832  CB  PHE A  53     -15.322  -4.389 -18.738  1.00  0.00           C  
ATOM    833  HB2 PHE A  53     -14.955  -4.518 -19.758  1.00  0.00           H  
ATOM    834  HB3 PHE A  53     -14.476  -4.051 -18.143  1.00  0.00           H  
ATOM    835  CG  PHE A  53     -15.755  -5.742 -18.206  1.00  0.00           C  
ATOM    836  CD1 PHE A  53     -15.587  -6.048 -16.841  1.00  0.00           C  
ATOM    837  HD1 PHE A  53     -15.173  -5.313 -16.166  1.00  0.00           H  
ATOM    838  CE1 PHE A  53     -15.935  -7.320 -16.354  1.00  0.00           C  
ATOM    839  HE1 PHE A  53     -15.785  -7.556 -15.311  1.00  0.00           H  
ATOM    840  CZ  PHE A  53     -16.447  -8.293 -17.231  1.00  0.00           C  
ATOM    841  HZ  PHE A  53     -16.686  -9.280 -16.861  1.00  0.00           H  
ATOM    842  CE2 PHE A  53     -16.616  -7.990 -18.595  1.00  0.00           C  
ATOM    843  HE2 PHE A  53     -16.986  -8.739 -19.281  1.00  0.00           H  
ATOM    844  CD2 PHE A  53     -16.277  -6.715 -19.081  1.00  0.00           C  
ATOM    845  HD2 PHE A  53     -16.399  -6.495 -20.133  1.00  0.00           H  
ATOM    846  C   PHE A  53     -17.119  -3.148 -17.384  1.00  0.00           C  
ATOM    847  O   PHE A  53     -18.329  -3.376 -17.318  1.00  0.00           O  
ATOM    848  N   TYR A  54     -16.426  -2.738 -16.307  1.00  0.00           N  
ATOM    849  H   TYR A  54     -15.443  -2.510 -16.408  1.00  0.00           H  
ATOM    850  CA  TYR A  54     -17.046  -2.718 -14.968  1.00  0.00           C  
ATOM    851  HA  TYR A  54     -17.748  -3.552 -14.938  1.00  0.00           H  
ATOM    852  CB  TYR A  54     -16.029  -3.018 -13.858  1.00  0.00           C  
ATOM    853  HB2 TYR A  54     -16.610  -3.307 -12.984  1.00  0.00           H  
ATOM    854  HB3 TYR A  54     -15.440  -3.889 -14.145  1.00  0.00           H  
ATOM    855  CG  TYR A  54     -15.100  -1.896 -13.426  1.00  0.00           C  
ATOM    856  CD1 TYR A  54     -13.746  -1.906 -13.813  1.00  0.00           C  
ATOM    857  HD1 TYR A  54     -13.376  -2.695 -14.452  1.00  0.00           H  
ATOM    858  CE1 TYR A  54     -12.868  -0.902 -13.363  1.00  0.00           C  
ATOM    859  HE1 TYR A  54     -11.831  -0.905 -13.667  1.00  0.00           H  
ATOM    860  CZ  TYR A  54     -13.344   0.115 -12.511  1.00  0.00           C  
ATOM    861  OH  TYR A  54     -12.508   1.077 -12.052  1.00  0.00           O  
ATOM    862  HH  TYR A  54     -11.654   1.062 -12.537  1.00  0.00           H  
ATOM    863  CE2 TYR A  54     -14.697   0.126 -12.119  1.00  0.00           C  
ATOM    864  HE2 TYR A  54     -15.052   0.916 -11.476  1.00  0.00           H  
ATOM    865  CD2 TYR A  54     -15.571  -0.881 -12.570  1.00  0.00           C  
ATOM    866  HD2 TYR A  54     -16.604  -0.877 -12.248  1.00  0.00           H  
ATOM    867  C   TYR A  54     -17.898  -1.474 -14.665  1.00  0.00           C  
ATOM    868  O   TYR A  54     -18.742  -1.516 -13.765  1.00  0.00           O  
ATOM    869  N   SER A  55     -17.758  -0.384 -15.430  1.00  0.00           N  
ATOM    870  H   SER A  55     -17.024  -0.383 -16.128  1.00  0.00           H  
ATOM    871  CA  SER A  55     -18.600   0.824 -15.277  1.00  0.00           C  
ATOM    872  HA  SER A  55     -18.450   1.234 -14.279  1.00  0.00           H  
ATOM    873  CB  SER A  55     -18.225   1.898 -16.301  1.00  0.00           C  
ATOM    874  HB2 SER A  55     -18.296   1.489 -17.311  1.00  0.00           H  
ATOM    875  HB3 SER A  55     -18.919   2.735 -16.211  1.00  0.00           H  
ATOM    876  OG  SER A  55     -16.919   2.375 -16.074  1.00  0.00           O  
ATOM    877  HG  SER A  55     -16.303   1.660 -16.324  1.00  0.00           H  
ATOM    878  C   SER A  55     -20.098   0.542 -15.438  1.00  0.00           C  
ATOM    879  O   SER A  55     -20.920   1.275 -14.894  1.00  0.00           O  
ATOM    880  N   HIE A  56     -20.465  -0.513 -16.171  1.00  0.00           N  
ATOM    881  H   HIE A  56     -19.743  -1.060 -16.621  1.00  0.00           H  
ATOM    882  CA  HIE A  56     -21.850  -0.969 -16.307  1.00  0.00           C  
ATOM    883  HA  HIE A  56     -22.502  -0.107 -16.452  1.00  0.00           H  
ATOM    884  CB  HIE A  56     -21.928  -1.844 -17.565  1.00  0.00           C  
ATOM    885  HB2 HIE A  56     -21.397  -1.345 -18.376  1.00  0.00           H  
ATOM    886  HB3 HIE A  56     -21.426  -2.796 -17.378  1.00  0.00           H  
ATOM    887  CG  HIE A  56     -23.329  -2.103 -18.048  1.00  0.00           C  
ATOM    888  ND1 HIE A  56     -24.218  -1.127 -18.510  1.00  0.00           N  
ATOM    889  CE1 HIE A  56     -25.307  -1.797 -18.915  1.00  0.00           C  
ATOM    890  HE1 HIE A  56     -26.190  -1.333 -19.332  1.00  0.00           H  
ATOM    891  NE2 HIE A  56     -25.141  -3.121 -18.747  1.00  0.00           N  
ATOM    892  HE2 HIE A  56     -25.813  -3.832 -18.995  1.00  0.00           H  
ATOM    893  CD2 HIE A  56     -23.894  -3.334 -18.207  1.00  0.00           C  
ATOM    894  HD2 HIE A  56     -23.436  -4.284 -17.966  1.00  0.00           H  
ATOM    895  C   HIE A  56     -22.347  -1.702 -15.048  1.00  0.00           C  
ATOM    896  O   HIE A  56     -23.443  -1.428 -14.564  1.00  0.00           O  
ATOM    897  N   HIE A  57     -21.516  -2.576 -14.467  1.00  0.00           N  
ATOM    898  H   HIE A  57     -20.596  -2.693 -14.869  1.00  0.00           H  
ATOM    899  CA  HIE A  57     -21.863  -3.405 -13.300  1.00  0.00           C  
ATOM    900  HA  HIE A  57     -22.873  -3.796 -13.441  1.00  0.00           H  
ATOM    901  CB  HIE A  57     -20.883  -4.586 -13.190  1.00  0.00           C  
ATOM    902  HB2 HIE A  57     -19.947  -4.214 -12.774  1.00  0.00           H  
ATOM    903  HB3 HIE A  57     -21.291  -5.320 -12.493  1.00  0.00           H  
ATOM    904  CG  HIE A  57     -20.550  -5.288 -14.484  1.00  0.00           C  
ATOM    905  ND1 HIE A  57     -19.261  -5.662 -14.854  1.00  0.00           N  
ATOM    906  CE1 HIE A  57     -19.361  -6.163 -16.096  1.00  0.00           C  
ATOM    907  HE1 HIE A  57     -18.522  -6.488 -16.697  1.00  0.00           H  
ATOM    908  NE2 HIE A  57     -20.644  -6.173 -16.495  1.00  0.00           N  
ATOM    909  HE2 HIE A  57     -20.967  -6.482 -17.401  1.00  0.00           H  
ATOM    910  CD2 HIE A  57     -21.410  -5.625 -15.489  1.00  0.00           C  
ATOM    911  HD2 HIE A  57     -22.476  -5.456 -15.502  1.00  0.00           H  
ATOM    912  C   HIE A  57     -21.864  -2.626 -11.976  1.00  0.00           C  
ATOM    913  O   HIE A  57     -22.536  -3.026 -11.028  1.00  0.00           O  
ATOM    914  N   GLU A  58     -21.125  -1.518 -11.895  1.00  0.00           N  
ATOM    915  H   GLU A  58     -20.499  -1.301 -12.664  1.00  0.00           H  
ATOM    916  CA  GLU A  58     -21.216  -0.560 -10.781  1.00  0.00           C  
ATOM    917  HA  GLU A  58     -21.182  -1.093  -9.832  1.00  0.00           H  
ATOM    918  CB  GLU A  58     -20.027   0.414 -10.843  1.00  0.00           C  
ATOM    919  HB2 GLU A  58     -19.815   0.645 -11.889  1.00  0.00           H  
ATOM    920  HB3 GLU A  58     -20.288   1.353 -10.352  1.00  0.00           H  
ATOM    921  CG  GLU A  58     -18.763  -0.161 -10.187  1.00  0.00           C  
ATOM    922  HG2 GLU A  58     -18.671  -1.225 -10.419  1.00  0.00           H  
ATOM    923  HG3 GLU A  58     -17.898   0.345 -10.624  1.00  0.00           H  
ATOM    924  CD  GLU A  58     -18.736   0.077  -8.668  1.00  0.00           C  
ATOM    925  OE1 GLU A  58     -18.629   1.253  -8.254  1.00  0.00           O  
ATOM    926  OE2 GLU A  58     -18.656  -0.903  -7.890  1.00  0.00           O  
ATOM    927  C   GLU A  58     -22.532   0.233 -10.794  1.00  0.00           C  
ATOM    928  O   GLU A  58     -23.032   0.592  -9.733  1.00  0.00           O  
ATOM    929  N   LYS A  59     -23.094   0.493 -11.982  1.00  0.00           N  
ATOM    930  H   LYS A  59     -22.637   0.109 -12.799  1.00  0.00           H  
ATOM    931  CA  LYS A  59     -24.250   1.379 -12.198  1.00  0.00           C  
ATOM    932  HA  LYS A  59     -24.137   2.255 -11.555  1.00  0.00           H  
ATOM    933  CB  LYS A  59     -24.206   1.807 -13.666  1.00  0.00           C  
ATOM    934  HB2 LYS A  59     -23.178   2.074 -13.913  1.00  0.00           H  
ATOM    935  HB3 LYS A  59     -24.500   0.966 -14.295  1.00  0.00           H  
ATOM    936  CG  LYS A  59     -25.088   3.014 -13.982  1.00  0.00           C  
ATOM    937  HG2 LYS A  59     -26.125   2.812 -13.709  1.00  0.00           H  
ATOM    938  HG3 LYS A  59     -24.724   3.879 -13.425  1.00  0.00           H  
ATOM    939  CD  LYS A  59     -24.990   3.278 -15.488  1.00  0.00           C  
ATOM    940  HD2 LYS A  59     -23.938   3.282 -15.782  1.00  0.00           H  
ATOM    941  HD3 LYS A  59     -25.505   2.476 -16.021  1.00  0.00           H  
ATOM    942  CE  LYS A  59     -25.610   4.628 -15.841  1.00  0.00           C  
ATOM    943  HE2 LYS A  59     -26.654   4.639 -15.514  1.00  0.00           H  
ATOM    944  HE3 LYS A  59     -25.075   5.404 -15.284  1.00  0.00           H  
ATOM    945  NZ  LYS A  59     -25.511   4.874 -17.299  1.00  0.00           N  
ATOM    946  HZ1 LYS A  59     -25.816   5.811 -17.527  1.00  0.00           H  
ATOM    947  HZ2 LYS A  59     -24.553   4.760 -17.603  1.00  0.00           H  
ATOM    948  HZ3 LYS A  59     -26.086   4.209 -17.802  1.00  0.00           H  
ATOM    949  C   LYS A  59     -25.594   0.740 -11.830  1.00  0.00           C  
ATOM    950  O   LYS A  59     -26.408   1.366 -11.161  1.00  0.00           O  
ATOM    951  N   ASP A  60     -25.799  -0.508 -12.245  1.00  0.00           N  
ATOM    952  H   ASP A  60     -25.107  -0.902 -12.867  1.00  0.00           H  
ATOM    953  CA  ASP A  60     -26.736  -1.448 -11.623  1.00  0.00           C  
ATOM    954  HA  ASP A  60     -26.763  -1.254 -10.549  1.00  0.00           H  
ATOM    955  CB  ASP A  60     -28.178  -1.297 -12.149  1.00  0.00           C  
ATOM    956  HB2 ASP A  60     -28.509  -0.271 -11.981  1.00  0.00           H  
ATOM    957  HB3 ASP A  60     -28.190  -1.482 -13.225  1.00  0.00           H  
ATOM    958  CG  ASP A  60     -29.179  -2.250 -11.467  1.00  0.00           C  
ATOM    959  OD1 ASP A  60     -28.774  -3.169 -10.717  1.00  0.00           O  
ATOM    960  OD2 ASP A  60     -30.403  -2.084 -11.670  1.00  0.00           O  
ATOM    961  C   ASP A  60     -26.197  -2.863 -11.845  1.00  0.00           C  
ATOM    962  O   ASP A  60     -26.180  -3.378 -12.967  1.00  0.00           O  
ATOM    963  N   THR A  61     -25.748  -3.506 -10.770  1.00  0.00           N  
ATOM    964  H   THR A  61     -25.788  -3.044  -9.873  1.00  0.00           H  
ATOM    965  CA  THR A  61     -25.107  -4.822 -10.840  1.00  0.00           C  
ATOM    966  HA  THR A  61     -24.297  -4.763 -11.565  1.00  0.00           H  
ATOM    967  CB  THR A  61     -24.496  -5.179  -9.469  1.00  0.00           C  
ATOM    968  HB  THR A  61     -25.293  -5.486  -8.791  1.00  0.00           H  
ATOM    969  CG2 THR A  61     -23.444  -6.282  -9.550  1.00  0.00           C  
ATOM    970 HG21 THR A  61     -23.877  -7.186  -9.970  1.00  0.00           H  
ATOM    971 HG22 THR A  61     -22.613  -5.956 -10.176  1.00  0.00           H  
ATOM    972 HG23 THR A  61     -23.079  -6.507  -8.547  1.00  0.00           H  
ATOM    973  OG1 THR A  61     -23.822  -4.066  -8.902  1.00  0.00           O  
ATOM    974  HG1 THR A  61     -23.312  -3.657  -9.632  1.00  0.00           H  
ATOM    975  C   THR A  61     -26.068  -5.908 -11.355  1.00  0.00           C  
ATOM    976  O   THR A  61     -25.615  -6.916 -11.900  1.00  0.00           O  
ATOM    977  N   ARG A  62     -27.396  -5.706 -11.272  1.00  0.00           N  
ATOM    978  H   ARG A  62     -27.718  -4.795 -10.936  1.00  0.00           H  
ATOM    979  CA  ARG A  62     -28.422  -6.678 -11.709  1.00  0.00           C  
ATOM    980  HA  ARG A  62     -28.273  -7.612 -11.169  1.00  0.00           H  
ATOM    981  CB  ARG A  62     -29.831  -6.151 -11.391  1.00  0.00           C  
ATOM    982  HB2 ARG A  62     -29.972  -5.190 -11.887  1.00  0.00           H  
ATOM    983  HB3 ARG A  62     -30.566  -6.849 -11.796  1.00  0.00           H  
ATOM    984  CG  ARG A  62     -30.091  -6.011  -9.879  1.00  0.00           C  
ATOM    985  HG2 ARG A  62     -29.970  -6.989  -9.413  1.00  0.00           H  
ATOM    986  HG3 ARG A  62     -29.368  -5.330  -9.430  1.00  0.00           H  
ATOM    987  CD  ARG A  62     -31.508  -5.503  -9.582  1.00  0.00           C  
ATOM    988  HD2 ARG A  62     -32.227  -6.181 -10.046  1.00  0.00           H  
ATOM    989  HD3 ARG A  62     -31.657  -5.521  -8.501  1.00  0.00           H  
ATOM    990  NE  ARG A  62     -31.727  -4.130 -10.076  1.00  0.00           N  
ATOM    991  HE  ARG A  62     -30.922  -3.643 -10.486  1.00  0.00           H  
ATOM    992  CZ  ARG A  62     -32.857  -3.448 -10.078  1.00  0.00           C  
ATOM    993  NH1 ARG A  62     -33.971  -3.921  -9.583  1.00  0.00           N  
ATOM    994 HH11 ARG A  62     -33.954  -4.836  -9.175  1.00  0.00           H  
ATOM    995 HH12 ARG A  62     -34.806  -3.373  -9.619  1.00  0.00           H  
ATOM    996  NH2 ARG A  62     -32.881  -2.261 -10.599  1.00  0.00           N  
ATOM    997 HH21 ARG A  62     -32.006  -1.946 -11.039  1.00  0.00           H  
ATOM    998 HH22 ARG A  62     -33.700  -1.695 -10.634  1.00  0.00           H  
ATOM    999  C   ARG A  62     -28.339  -7.058 -13.191  1.00  0.00           C  
ATOM   1000  O   ARG A  62     -28.819  -8.130 -13.548  1.00  0.00           O  
ATOM   1001  N   CYS A  63     -27.678  -6.260 -14.032  1.00  0.00           N  
ATOM   1002  H   CYS A  63     -27.279  -5.409 -13.661  1.00  0.00           H  
ATOM   1003  CA  CYS A  63     -27.461  -6.579 -15.450  1.00  0.00           C  
ATOM   1004  HA  CYS A  63     -28.436  -6.742 -15.913  1.00  0.00           H  
ATOM   1005  CB  CYS A  63     -26.804  -5.374 -16.139  1.00  0.00           C  
ATOM   1006  HB2 CYS A  63     -26.693  -5.606 -17.199  1.00  0.00           H  
ATOM   1007  HB3 CYS A  63     -27.438  -4.492 -16.036  1.00  0.00           H  
ATOM   1008  SG  CYS A  63     -25.165  -5.030 -15.438  1.00  0.00           S  
ATOM   1009  HG  CYS A  63     -25.560  -4.207 -14.448  1.00  0.00           H  
ATOM   1010  C   CYS A  63     -26.660  -7.878 -15.702  1.00  0.00           C  
ATOM   1011  O   CYS A  63     -26.663  -8.371 -16.827  1.00  0.00           O  
ATOM   1012  N   LEU A  64     -26.017  -8.459 -14.678  1.00  0.00           N  
ATOM   1013  H   LEU A  64     -25.998  -7.961 -13.796  1.00  0.00           H  
ATOM   1014  CA  LEU A  64     -25.386  -9.787 -14.743  1.00  0.00           C  
ATOM   1015  HA  LEU A  64     -24.840  -9.881 -15.682  1.00  0.00           H  
ATOM   1016  CB  LEU A  64     -24.413  -9.938 -13.557  1.00  0.00           C  
ATOM   1017  HB2 LEU A  64     -24.934  -9.647 -12.643  1.00  0.00           H  
ATOM   1018  HB3 LEU A  64     -24.144 -10.991 -13.455  1.00  0.00           H  
ATOM   1019  CG  LEU A  64     -23.109  -9.135 -13.672  1.00  0.00           C  
ATOM   1020  HG  LEU A  64     -23.332  -8.082 -13.843  1.00  0.00           H  
ATOM   1021  CD1 LEU A  64     -22.351  -9.276 -12.353  1.00  0.00           C  
ATOM   1022 HD11 LEU A  64     -22.111 -10.321 -12.160  1.00  0.00           H  
ATOM   1023 HD12 LEU A  64     -21.431  -8.703 -12.422  1.00  0.00           H  
ATOM   1024 HD13 LEU A  64     -22.953  -8.877 -11.537  1.00  0.00           H  
ATOM   1025  CD2 LEU A  64     -22.210  -9.658 -14.796  1.00  0.00           C  
ATOM   1026 HD21 LEU A  64     -21.261  -9.122 -14.783  1.00  0.00           H  
ATOM   1027 HD22 LEU A  64     -22.022 -10.723 -14.661  1.00  0.00           H  
ATOM   1028 HD23 LEU A  64     -22.682  -9.496 -15.763  1.00  0.00           H  
ATOM   1029  C   LEU A  64     -26.366 -10.974 -14.698  1.00  0.00           C  
ATOM   1030  O   LEU A  64     -25.981 -12.070 -15.095  1.00  0.00           O  
ATOM   1031  N   GLY A  65     -27.567 -10.818 -14.126  1.00  0.00           N  
ATOM   1032  H   GLY A  65     -27.869  -9.879 -13.888  1.00  0.00           H  
ATOM   1033  CA  GLY A  65     -28.528 -11.916 -13.901  1.00  0.00           C  
ATOM   1034  HA2 GLY A  65     -29.437 -11.498 -13.468  1.00  0.00           H  
ATOM   1035  HA3 GLY A  65     -28.786 -12.352 -14.867  1.00  0.00           H  
ATOM   1036  C   GLY A  65     -28.062 -13.068 -12.983  1.00  0.00           C  
ATOM   1037  O   GLY A  65     -28.806 -14.025 -12.780  1.00  0.00           O  
ATOM   1038  N   ALA A  66     -26.838 -13.008 -12.449  1.00  0.00           N  
ATOM   1039  H   ALA A  66     -26.279 -12.210 -12.696  1.00  0.00           H  
ATOM   1040  CA  ALA A  66     -26.183 -14.095 -11.724  1.00  0.00           C  
ATOM   1041  HA  ALA A  66     -26.340 -15.015 -12.290  1.00  0.00           H  
ATOM   1042  CB  ALA A  66     -24.676 -13.795 -11.705  1.00  0.00           C  
ATOM   1043  HB1 ALA A  66     -24.317 -13.639 -12.724  1.00  0.00           H  
ATOM   1044  HB2 ALA A  66     -24.477 -12.901 -11.113  1.00  0.00           H  
ATOM   1045  HB3 ALA A  66     -24.135 -14.636 -11.273  1.00  0.00           H  
ATOM   1046  C   ALA A  66     -26.732 -14.330 -10.300  1.00  0.00           C  
ATOM   1047  O   ALA A  66     -27.374 -13.469  -9.699  1.00  0.00           O  
ATOM   1048  N   THR A  67     -26.414 -15.497  -9.720  1.00  0.00           N  
ATOM   1049  H   THR A  67     -25.878 -16.169 -10.245  1.00  0.00           H  
ATOM   1050  CA  THR A  67     -26.721 -15.794  -8.307  1.00  0.00           C  
ATOM   1051  HA  THR A  67     -27.781 -15.588  -8.162  1.00  0.00           H  
ATOM   1052  CB  THR A  67     -26.485 -17.272  -7.923  1.00  0.00           C  
ATOM   1053  HB  THR A  67     -27.007 -17.453  -6.983  1.00  0.00           H  
ATOM   1054  CG2 THR A  67     -27.000 -18.279  -8.951  1.00  0.00           C  
ATOM   1055 HG21 THR A  67     -26.401 -18.234  -9.862  1.00  0.00           H  
ATOM   1056 HG22 THR A  67     -26.941 -19.287  -8.540  1.00  0.00           H  
ATOM   1057 HG23 THR A  67     -28.040 -18.058  -9.194  1.00  0.00           H  
ATOM   1058  OG1 THR A  67     -25.122 -17.569  -7.718  1.00  0.00           O  
ATOM   1059  HG1 THR A  67     -25.064 -18.505  -7.499  1.00  0.00           H  
ATOM   1060  C   THR A  67     -25.936 -14.877  -7.359  1.00  0.00           C  
ATOM   1061  O   THR A  67     -24.801 -14.492  -7.649  1.00  0.00           O  
ATOM   1062  N   ALA A  68     -26.496 -14.578  -6.181  1.00  0.00           N  
ATOM   1063  H   ALA A  68     -27.439 -14.890  -6.008  1.00  0.00           H  
ATOM   1064  CA  ALA A  68     -25.906 -13.658  -5.200  1.00  0.00           C  
ATOM   1065  HA  ALA A  68     -25.885 -12.658  -5.632  1.00  0.00           H  
ATOM   1066  CB  ALA A  68     -26.839 -13.610  -3.984  1.00  0.00           C  
ATOM   1067  HB1 ALA A  68     -27.831 -13.273  -4.288  1.00  0.00           H  
ATOM   1068  HB2 ALA A  68     -26.917 -14.597  -3.524  1.00  0.00           H  
ATOM   1069  HB3 ALA A  68     -26.444 -12.908  -3.248  1.00  0.00           H  
ATOM   1070  C   ALA A  68     -24.460 -14.018  -4.780  1.00  0.00           C  
ATOM   1071  O   ALA A  68     -23.651 -13.133  -4.507  1.00  0.00           O  
ATOM   1072  N   GLN A  69     -24.106 -15.308  -4.766  1.00  0.00           N  
ATOM   1073  H   GLN A  69     -24.800 -15.997  -5.008  1.00  0.00           H  
ATOM   1074  CA  GLN A  69     -22.758 -15.764  -4.419  1.00  0.00           C  
ATOM   1075  HA  GLN A  69     -22.460 -15.258  -3.499  1.00  0.00           H  
ATOM   1076  CB  GLN A  69     -22.818 -17.273  -4.138  1.00  0.00           C  
ATOM   1077  HB2 GLN A  69     -23.635 -17.466  -3.440  1.00  0.00           H  
ATOM   1078  HB3 GLN A  69     -23.022 -17.810  -5.066  1.00  0.00           H  
ATOM   1079  CG  GLN A  69     -21.517 -17.797  -3.513  1.00  0.00           C  
ATOM   1080  HG2 GLN A  69     -20.703 -17.723  -4.233  1.00  0.00           H  
ATOM   1081  HG3 GLN A  69     -21.271 -17.178  -2.648  1.00  0.00           H  
ATOM   1082  CD  GLN A  69     -21.629 -19.249  -3.057  1.00  0.00           C  
ATOM   1083  OE1 GLN A  69     -22.359 -20.054  -3.609  1.00  0.00           O  
ATOM   1084  NE2 GLN A  69     -20.882 -19.647  -2.050  1.00  0.00           N  
ATOM   1085 HE21 GLN A  69     -21.009 -20.605  -1.773  1.00  0.00           H  
ATOM   1086 HE22 GLN A  69     -20.318 -19.001  -1.531  1.00  0.00           H  
ATOM   1087  C   GLN A  69     -21.707 -15.414  -5.493  1.00  0.00           C  
ATOM   1088  O   GLN A  69     -20.580 -15.051  -5.154  1.00  0.00           O  
ATOM   1089  N   GLN A  70     -22.075 -15.470  -6.781  1.00  0.00           N  
ATOM   1090  H   GLN A  70     -23.035 -15.711  -7.002  1.00  0.00           H  
ATOM   1091  CA  GLN A  70     -21.234 -14.965  -7.877  1.00  0.00           C  
ATOM   1092  HA  GLN A  70     -20.198 -15.246  -7.690  1.00  0.00           H  
ATOM   1093  CB  GLN A  70     -21.678 -15.571  -9.220  1.00  0.00           C  
ATOM   1094  HB2 GLN A  70     -22.721 -15.303  -9.390  1.00  0.00           H  
ATOM   1095  HB3 GLN A  70     -21.087 -15.123 -10.022  1.00  0.00           H  
ATOM   1096  CG  GLN A  70     -21.555 -17.104  -9.315  1.00  0.00           C  
ATOM   1097  HG2 GLN A  70     -22.093 -17.569  -8.489  1.00  0.00           H  
ATOM   1098  HG3 GLN A  70     -22.037 -17.418 -10.241  1.00  0.00           H  
ATOM   1099  CD  GLN A  70     -20.119 -17.639  -9.329  1.00  0.00           C  
ATOM   1100  OE1 GLN A  70     -19.133 -16.952  -9.117  1.00  0.00           O  
ATOM   1101  NE2 GLN A  70     -19.935 -18.915  -9.582  1.00  0.00           N  
ATOM   1102 HE21 GLN A  70     -18.978 -19.224  -9.590  1.00  0.00           H  
ATOM   1103 HE22 GLN A  70     -20.714 -19.524  -9.761  1.00  0.00           H  
ATOM   1104  C   GLN A  70     -21.269 -13.431  -7.948  1.00  0.00           C  
ATOM   1105  O   GLN A  70     -20.242 -12.803  -8.186  1.00  0.00           O  
ATOM   1106  N   PHE A  71     -22.422 -12.822  -7.655  1.00  0.00           N  
ATOM   1107  H   PHE A  71     -23.237 -13.413  -7.526  1.00  0.00           H  
ATOM   1108  CA  PHE A  71     -22.616 -11.371  -7.514  1.00  0.00           C  
ATOM   1109  HA  PHE A  71     -22.465 -10.897  -8.483  1.00  0.00           H  
ATOM   1110  CB  PHE A  71     -24.071 -11.158  -7.050  1.00  0.00           C  
ATOM   1111  HB2 PHE A  71     -24.662 -12.015  -7.362  1.00  0.00           H  
ATOM   1112  HB3 PHE A  71     -24.098 -11.132  -5.963  1.00  0.00           H  
ATOM   1113  CG  PHE A  71     -24.846  -9.971  -7.575  1.00  0.00           C  
ATOM   1114  CD1 PHE A  71     -25.063  -9.842  -8.958  1.00  0.00           C  
ATOM   1115  HD1 PHE A  71     -24.575 -10.511  -9.651  1.00  0.00           H  
ATOM   1116  CE1 PHE A  71     -25.976  -8.890  -9.438  1.00  0.00           C  
ATOM   1117  HE1 PHE A  71     -26.167  -8.832 -10.498  1.00  0.00           H  
ATOM   1118  CZ  PHE A  71     -26.659  -8.049  -8.543  1.00  0.00           C  
ATOM   1119  HZ  PHE A  71     -27.372  -7.326  -8.912  1.00  0.00           H  
ATOM   1120  CE2 PHE A  71     -26.438  -8.169  -7.161  1.00  0.00           C  
ATOM   1121  HE2 PHE A  71     -26.987  -7.548  -6.468  1.00  0.00           H  
ATOM   1122  CD2 PHE A  71     -25.540  -9.137  -6.677  1.00  0.00           C  
ATOM   1123  HD2 PHE A  71     -25.425  -9.272  -5.610  1.00  0.00           H  
ATOM   1124  C   PHE A  71     -21.608 -10.768  -6.515  1.00  0.00           C  
ATOM   1125  O   PHE A  71     -20.901  -9.813  -6.836  1.00  0.00           O  
ATOM   1126  N   HIE A  72     -21.461 -11.391  -5.336  1.00  0.00           N  
ATOM   1127  H   HIE A  72     -22.113 -12.135  -5.102  1.00  0.00           H  
ATOM   1128  CA  HIE A  72     -20.468 -11.003  -4.329  1.00  0.00           C  
ATOM   1129  HA  HIE A  72     -20.598  -9.945  -4.096  1.00  0.00           H  
ATOM   1130  CB  HIE A  72     -20.709 -11.787  -3.032  1.00  0.00           C  
ATOM   1131  HB2 HIE A  72     -21.731 -11.612  -2.691  1.00  0.00           H  
ATOM   1132  HB3 HIE A  72     -20.593 -12.854  -3.229  1.00  0.00           H  
ATOM   1133  CG  HIE A  72     -19.764 -11.379  -1.928  1.00  0.00           C  
ATOM   1134  ND1 HIE A  72     -19.649 -10.089  -1.405  1.00  0.00           N  
ATOM   1135  CE1 HIE A  72     -18.692 -10.157  -0.469  1.00  0.00           C  
ATOM   1136  HE1 HIE A  72     -18.358  -9.317   0.125  1.00  0.00           H  
ATOM   1137  NE2 HIE A  72     -18.211 -11.408  -0.377  1.00  0.00           N  
ATOM   1138  HE2 HIE A  72     -17.469 -11.702   0.242  1.00  0.00           H  
ATOM   1139  CD2 HIE A  72     -18.877 -12.196  -1.290  1.00  0.00           C  
ATOM   1140  HD2 HIE A  72     -18.725 -13.248  -1.478  1.00  0.00           H  
ATOM   1141  C   HIE A  72     -19.025 -11.159  -4.830  1.00  0.00           C  
ATOM   1142  O   HIE A  72     -18.247 -10.208  -4.742  1.00  0.00           O  
ATOM   1143  N   ARG A  73     -18.659 -12.301  -5.435  1.00  0.00           N  
ATOM   1144  H   ARG A  73     -19.329 -13.058  -5.510  1.00  0.00           H  
ATOM   1145  CA  ARG A  73     -17.308 -12.462  -6.006  1.00  0.00           C  
ATOM   1146  HA  ARG A  73     -16.578 -12.226  -5.229  1.00  0.00           H  
ATOM   1147  CB  ARG A  73     -17.050 -13.897  -6.478  1.00  0.00           C  
ATOM   1148  HB2 ARG A  73     -17.810 -14.195  -7.204  1.00  0.00           H  
ATOM   1149  HB3 ARG A  73     -16.083 -13.878  -6.966  1.00  0.00           H  
ATOM   1150  CG  ARG A  73     -16.931 -14.956  -5.377  1.00  0.00           C  
ATOM   1151  HG2 ARG A  73     -16.269 -14.590  -4.590  1.00  0.00           H  
ATOM   1152  HG3 ARG A  73     -17.914 -15.166  -4.956  1.00  0.00           H  
ATOM   1153  CD  ARG A  73     -16.328 -16.232  -5.993  1.00  0.00           C  
ATOM   1154  HD2 ARG A  73     -16.982 -16.575  -6.798  1.00  0.00           H  
ATOM   1155  HD3 ARG A  73     -15.358 -15.991  -6.433  1.00  0.00           H  
ATOM   1156  NE  ARG A  73     -16.191 -17.308  -4.994  1.00  0.00           N  
ATOM   1157  HE  ARG A  73     -17.050 -17.672  -4.628  1.00  0.00           H  
ATOM   1158  CZ  ARG A  73     -15.077 -17.846  -4.526  1.00  0.00           C  
ATOM   1159  NH1 ARG A  73     -13.880 -17.524  -4.919  1.00  0.00           N  
ATOM   1160 HH11 ARG A  73     -13.732 -16.843  -5.663  1.00  0.00           H  
ATOM   1161 HH12 ARG A  73     -13.057 -17.964  -4.553  1.00  0.00           H  
ATOM   1162  NH2 ARG A  73     -15.146 -18.765  -3.608  1.00  0.00           N  
ATOM   1163 HH21 ARG A  73     -16.033 -19.072  -3.265  1.00  0.00           H  
ATOM   1164 HH22 ARG A  73     -14.299 -19.156  -3.243  1.00  0.00           H  
ATOM   1165  C   ARG A  73     -17.016 -11.468  -7.144  1.00  0.00           C  
ATOM   1166  O   ARG A  73     -15.884 -11.007  -7.248  1.00  0.00           O  
ATOM   1167  N   HIE A  74     -18.007 -11.075  -7.954  1.00  0.00           N  
ATOM   1168  H   HIE A  74     -18.903 -11.542  -7.869  1.00  0.00           H  
ATOM   1169  CA  HIE A  74     -17.853 -10.028  -8.980  1.00  0.00           C  
ATOM   1170  HA  HIE A  74     -16.980 -10.261  -9.591  1.00  0.00           H  
ATOM   1171  CB  HIE A  74     -19.067  -9.986  -9.918  1.00  0.00           C  
ATOM   1172  HB2 HIE A  74     -19.309 -10.997 -10.240  1.00  0.00           H  
ATOM   1173  HB3 HIE A  74     -19.938  -9.589  -9.394  1.00  0.00           H  
ATOM   1174  CG  HIE A  74     -18.794  -9.152 -11.147  1.00  0.00           C  
ATOM   1175  ND1 HIE A  74     -18.038  -9.567 -12.244  1.00  0.00           N  
ATOM   1176  CE1 HIE A  74     -18.040  -8.540 -13.105  1.00  0.00           C  
ATOM   1177  HE1 HIE A  74     -17.574  -8.550 -14.079  1.00  0.00           H  
ATOM   1178  NE2 HIE A  74     -18.734  -7.510 -12.603  1.00  0.00           N  
ATOM   1179  HE2 HIE A  74     -18.914  -6.644 -13.111  1.00  0.00           H  
ATOM   1180  CD2 HIE A  74     -19.212  -7.871 -11.360  1.00  0.00           C  
ATOM   1181  HD2 HIE A  74     -19.824  -7.282 -10.694  1.00  0.00           H  
ATOM   1182  C   HIE A  74     -17.624  -8.645  -8.356  1.00  0.00           C  
ATOM   1183  O   HIE A  74     -16.740  -7.903  -8.779  1.00  0.00           O  
ATOM   1184  N   LYS A  75     -18.364  -8.304  -7.292  1.00  0.00           N  
ATOM   1185  H   LYS A  75     -19.099  -8.942  -6.999  1.00  0.00           H  
ATOM   1186  CA  LYS A  75     -18.104  -7.095  -6.488  1.00  0.00           C  
ATOM   1187  HA  LYS A  75     -18.202  -6.227  -7.140  1.00  0.00           H  
ATOM   1188  CB  LYS A  75     -19.140  -7.005  -5.349  1.00  0.00           C  
ATOM   1189  HB2 LYS A  75     -20.103  -7.385  -5.693  1.00  0.00           H  
ATOM   1190  HB3 LYS A  75     -18.820  -7.647  -4.526  1.00  0.00           H  
ATOM   1191  CG  LYS A  75     -19.327  -5.575  -4.811  1.00  0.00           C  
ATOM   1192  HG2 LYS A  75     -19.528  -5.629  -3.739  1.00  0.00           H  
ATOM   1193  HG3 LYS A  75     -18.411  -5.000  -4.956  1.00  0.00           H  
ATOM   1194  CD  LYS A  75     -20.502  -4.857  -5.495  1.00  0.00           C  
ATOM   1195  HD2 LYS A  75     -20.321  -4.815  -6.570  1.00  0.00           H  
ATOM   1196  HD3 LYS A  75     -21.418  -5.423  -5.311  1.00  0.00           H  
ATOM   1197  CE  LYS A  75     -20.670  -3.438  -4.937  1.00  0.00           C  
ATOM   1198  HE2 LYS A  75     -20.959  -3.510  -3.883  1.00  0.00           H  
ATOM   1199  HE3 LYS A  75     -19.706  -2.923  -4.984  1.00  0.00           H  
ATOM   1200  NZ  LYS A  75     -21.677  -2.663  -5.707  1.00  0.00           N  
ATOM   1201  HZ1 LYS A  75     -22.550  -3.171  -5.780  1.00  0.00           H  
ATOM   1202  HZ2 LYS A  75     -21.851  -1.765  -5.273  1.00  0.00           H  
ATOM   1203  HZ3 LYS A  75     -21.337  -2.481  -6.645  1.00  0.00           H  
ATOM   1204  C   LYS A  75     -16.665  -7.097  -5.942  1.00  0.00           C  
ATOM   1205  O   LYS A  75     -15.979  -6.074  -5.988  1.00  0.00           O  
ATOM   1206  N   GLN A  76     -16.185  -8.257  -5.486  1.00  0.00           N  
ATOM   1207  H   GLN A  76     -16.832  -9.037  -5.426  1.00  0.00           H  
ATOM   1208  CA  GLN A  76     -14.817  -8.463  -5.007  1.00  0.00           C  
ATOM   1209  HA  GLN A  76     -14.590  -7.647  -4.321  1.00  0.00           H  
ATOM   1210  CB  GLN A  76     -14.773  -9.775  -4.199  1.00  0.00           C  
ATOM   1211  HB2 GLN A  76     -15.648  -9.776  -3.548  1.00  0.00           H  
ATOM   1212  HB3 GLN A  76     -14.849 -10.634  -4.866  1.00  0.00           H  
ATOM   1213  CG  GLN A  76     -13.514  -9.932  -3.322  1.00  0.00           C  
ATOM   1214  HG2 GLN A  76     -12.733 -10.432  -3.896  1.00  0.00           H  
ATOM   1215  HG3 GLN A  76     -13.147  -8.943  -3.047  1.00  0.00           H  
ATOM   1216  CD  GLN A  76     -13.760 -10.706  -2.019  1.00  0.00           C  
ATOM   1217  OE1 GLN A  76     -14.785 -11.324  -1.779  1.00  0.00           O  
ATOM   1218  NE2 GLN A  76     -12.824 -10.679  -1.093  1.00  0.00           N  
ATOM   1219 HE21 GLN A  76     -13.028 -11.194  -0.252  1.00  0.00           H  
ATOM   1220 HE22 GLN A  76     -11.963 -10.182  -1.241  1.00  0.00           H  
ATOM   1221  C   GLN A  76     -13.771  -8.390  -6.140  1.00  0.00           C  
ATOM   1222  O   GLN A  76     -12.720  -7.790  -5.943  1.00  0.00           O  
ATOM   1223  N   LEU A  77     -14.073  -8.878  -7.351  1.00  0.00           N  
ATOM   1224  H   LEU A  77     -14.926  -9.423  -7.429  1.00  0.00           H  
ATOM   1225  CA  LEU A  77     -13.268  -8.718  -8.576  1.00  0.00           C  
ATOM   1226  HA  LEU A  77     -12.279  -9.143  -8.403  1.00  0.00           H  
ATOM   1227  CB  LEU A  77     -13.952  -9.525  -9.707  1.00  0.00           C  
ATOM   1228  HB2 LEU A  77     -13.897 -10.586  -9.461  1.00  0.00           H  
ATOM   1229  HB3 LEU A  77     -15.000  -9.255  -9.736  1.00  0.00           H  
ATOM   1230  CG  LEU A  77     -13.409  -9.312 -11.133  1.00  0.00           C  
ATOM   1231  HG  LEU A  77     -13.369  -8.249 -11.362  1.00  0.00           H  
ATOM   1232  CD1 LEU A  77     -12.012  -9.902 -11.271  1.00  0.00           C  
ATOM   1233 HD11 LEU A  77     -11.650  -9.743 -12.287  1.00  0.00           H  
ATOM   1234 HD12 LEU A  77     -11.346  -9.398 -10.576  1.00  0.00           H  
ATOM   1235 HD13 LEU A  77     -12.032 -10.974 -11.065  1.00  0.00           H  
ATOM   1236  CD2 LEU A  77     -14.321  -9.975 -12.162  1.00  0.00           C  
ATOM   1237 HD21 LEU A  77     -13.925  -9.819 -13.165  1.00  0.00           H  
ATOM   1238 HD22 LEU A  77     -14.386 -11.045 -11.968  1.00  0.00           H  
ATOM   1239 HD23 LEU A  77     -15.318  -9.538 -12.103  1.00  0.00           H  
ATOM   1240  C   LEU A  77     -13.077  -7.235  -8.951  1.00  0.00           C  
ATOM   1241  O   LEU A  77     -11.956  -6.788  -9.209  1.00  0.00           O  
ATOM   1242  N   ILE A  78     -14.156  -6.445  -8.922  1.00  0.00           N  
ATOM   1243  H   ILE A  78     -15.057  -6.877  -8.727  1.00  0.00           H  
ATOM   1244  CA  ILE A  78     -14.124  -4.999  -9.215  1.00  0.00           C  
ATOM   1245  HA  ILE A  78     -13.738  -4.868 -10.226  1.00  0.00           H  
ATOM   1246  CB  ILE A  78     -15.560  -4.419  -9.181  1.00  0.00           C  
ATOM   1247  HB  ILE A  78     -16.049  -4.750  -8.265  1.00  0.00           H  
ATOM   1248  CG2 ILE A  78     -15.564  -2.876  -9.187  1.00  0.00           C  
ATOM   1249 HG21 ILE A  78     -16.584  -2.495  -9.174  1.00  0.00           H  
ATOM   1250 HG22 ILE A  78     -15.074  -2.493  -8.294  1.00  0.00           H  
ATOM   1251 HG23 ILE A  78     -15.052  -2.504 -10.077  1.00  0.00           H  
ATOM   1252  CG1 ILE A  78     -16.355  -4.960 -10.392  1.00  0.00           C  
ATOM   1253 HG12 ILE A  78     -15.930  -4.548 -11.304  1.00  0.00           H  
ATOM   1254 HG13 ILE A  78     -16.245  -6.041 -10.453  1.00  0.00           H  
ATOM   1255  CD1 ILE A  78     -17.859  -4.660 -10.351  1.00  0.00           C  
ATOM   1256 HD11 ILE A  78     -18.340  -5.137 -11.201  1.00  0.00           H  
ATOM   1257 HD12 ILE A  78     -18.292  -5.054  -9.430  1.00  0.00           H  
ATOM   1258 HD13 ILE A  78     -18.045  -3.589 -10.416  1.00  0.00           H  
ATOM   1259  C   ILE A  78     -13.158  -4.244  -8.283  1.00  0.00           C  
ATOM   1260  O   ILE A  78     -12.502  -3.300  -8.720  1.00  0.00           O  
ATOM   1261  N   ARG A  79     -12.988  -4.685  -7.030  1.00  0.00           N  
ATOM   1262  H   ARG A  79     -13.565  -5.464  -6.730  1.00  0.00           H  
ATOM   1263  CA  ARG A  79     -12.017  -4.111  -6.076  1.00  0.00           C  
ATOM   1264  HA  ARG A  79     -12.200  -3.038  -6.024  1.00  0.00           H  
ATOM   1265  CB  ARG A  79     -12.275  -4.736  -4.689  1.00  0.00           C  
ATOM   1266  HB2 ARG A  79     -13.350  -4.735  -4.502  1.00  0.00           H  
ATOM   1267  HB3 ARG A  79     -11.943  -5.771  -4.711  1.00  0.00           H  
ATOM   1268  CG  ARG A  79     -11.599  -4.070  -3.478  1.00  0.00           C  
ATOM   1269  HG2 ARG A  79     -11.921  -4.609  -2.588  1.00  0.00           H  
ATOM   1270  HG3 ARG A  79     -10.517  -4.181  -3.550  1.00  0.00           H  
ATOM   1271  CD  ARG A  79     -11.950  -2.592  -3.282  1.00  0.00           C  
ATOM   1272  HD2 ARG A  79     -12.982  -2.407  -3.585  1.00  0.00           H  
ATOM   1273  HD3 ARG A  79     -11.862  -2.355  -2.222  1.00  0.00           H  
ATOM   1274  NE  ARG A  79     -11.026  -1.730  -4.027  1.00  0.00           N  
ATOM   1275  HE  ARG A  79     -10.108  -2.105  -4.260  1.00  0.00           H  
ATOM   1276  CZ  ARG A  79     -11.172  -0.460  -4.326  1.00  0.00           C  
ATOM   1277  NH1 ARG A  79     -12.222   0.246  -4.032  1.00  0.00           N  
ATOM   1278 HH11 ARG A  79     -12.721  -0.067  -3.192  1.00  0.00           H  
ATOM   1279 HH12 ARG A  79     -12.149   1.242  -4.076  1.00  0.00           H  
ATOM   1280  NH2 ARG A  79     -10.205   0.159  -4.916  1.00  0.00           N  
ATOM   1281 HH21 ARG A  79      -9.284  -0.289  -4.838  1.00  0.00           H  
ATOM   1282 HH22 ARG A  79     -10.227   1.153  -5.001  1.00  0.00           H  
ATOM   1283  C   ARG A  79     -10.555  -4.268  -6.528  1.00  0.00           C  
ATOM   1284  O   ARG A  79      -9.744  -3.403  -6.217  1.00  0.00           O  
ATOM   1285  N   PHE A  80     -10.216  -5.308  -7.300  1.00  0.00           N  
ATOM   1286  H   PHE A  80     -10.936  -5.986  -7.515  1.00  0.00           H  
ATOM   1287  CA  PHE A  80      -8.938  -5.409  -8.023  1.00  0.00           C  
ATOM   1288  HA  PHE A  80      -8.136  -5.066  -7.371  1.00  0.00           H  
ATOM   1289  CB  PHE A  80      -8.630  -6.862  -8.428  1.00  0.00           C  
ATOM   1290  HB2 PHE A  80      -9.408  -7.217  -9.103  1.00  0.00           H  
ATOM   1291  HB3 PHE A  80      -7.695  -6.860  -8.987  1.00  0.00           H  
ATOM   1292  CG  PHE A  80      -8.495  -7.860  -7.296  1.00  0.00           C  
ATOM   1293  CD1 PHE A  80      -7.224  -8.257  -6.841  1.00  0.00           C  
ATOM   1294  HD1 PHE A  80      -6.330  -7.873  -7.311  1.00  0.00           H  
ATOM   1295  CE1 PHE A  80      -7.119  -9.155  -5.763  1.00  0.00           C  
ATOM   1296  HE1 PHE A  80      -6.151  -9.446  -5.390  1.00  0.00           H  
ATOM   1297  CZ  PHE A  80      -8.272  -9.697  -5.171  1.00  0.00           C  
ATOM   1298  HZ  PHE A  80      -8.177 -10.407  -4.361  1.00  0.00           H  
ATOM   1299  CE2 PHE A  80      -9.539  -9.336  -5.655  1.00  0.00           C  
ATOM   1300  HE2 PHE A  80     -10.431  -9.774  -5.225  1.00  0.00           H  
ATOM   1301  CD2 PHE A  80      -9.645  -8.423  -6.718  1.00  0.00           C  
ATOM   1302  HD2 PHE A  80     -10.615  -8.160  -7.106  1.00  0.00           H  
ATOM   1303  C   PHE A  80      -8.924  -4.530  -9.283  1.00  0.00           C  
ATOM   1304  O   PHE A  80      -7.949  -3.817  -9.523  1.00  0.00           O  
ATOM   1305  N   LEU A  81      -9.991  -4.558 -10.097  1.00  0.00           N  
ATOM   1306  H   LEU A  81     -10.754  -5.188  -9.867  1.00  0.00           H  
ATOM   1307  CA  LEU A  81     -10.060  -3.764 -11.336  1.00  0.00           C  
ATOM   1308  HA  LEU A  81      -9.216  -4.051 -11.965  1.00  0.00           H  
ATOM   1309  CB  LEU A  81     -11.351  -4.067 -12.123  1.00  0.00           C  
ATOM   1310  HB2 LEU A  81     -12.209  -3.790 -11.510  1.00  0.00           H  
ATOM   1311  HB3 LEU A  81     -11.357  -3.423 -13.003  1.00  0.00           H  
ATOM   1312  CG  LEU A  81     -11.521  -5.525 -12.603  1.00  0.00           C  
ATOM   1313  HG  LEU A  81     -11.565  -6.186 -11.740  1.00  0.00           H  
ATOM   1314  CD1 LEU A  81     -12.823  -5.674 -13.391  1.00  0.00           C  
ATOM   1315 HD11 LEU A  81     -12.965  -6.720 -13.665  1.00  0.00           H  
ATOM   1316 HD12 LEU A  81     -13.666  -5.359 -12.778  1.00  0.00           H  
ATOM   1317 HD13 LEU A  81     -12.786  -5.072 -14.299  1.00  0.00           H  
ATOM   1318  CD2 LEU A  81     -10.372  -5.978 -13.509  1.00  0.00           C  
ATOM   1319 HD21 LEU A  81      -9.452  -6.062 -12.935  1.00  0.00           H  
ATOM   1320 HD22 LEU A  81     -10.598  -6.957 -13.931  1.00  0.00           H  
ATOM   1321 HD23 LEU A  81     -10.237  -5.263 -14.320  1.00  0.00           H  
ATOM   1322  C   LEU A  81      -9.895  -2.252 -11.075  1.00  0.00           C  
ATOM   1323  O   LEU A  81      -9.134  -1.614 -11.799  1.00  0.00           O  
ATOM   1324  N   LYS A  82     -10.500  -1.734  -9.990  1.00  0.00           N  
ATOM   1325  H   LYS A  82     -11.149  -2.352  -9.512  1.00  0.00           H  
ATOM   1326  CA  LYS A  82     -10.367  -0.366  -9.431  1.00  0.00           C  
ATOM   1327  HA  LYS A  82     -10.555   0.349 -10.237  1.00  0.00           H  
ATOM   1328  CB  LYS A  82     -11.423  -0.159  -8.318  1.00  0.00           C  
ATOM   1329  HB2 LYS A  82     -11.417  -1.019  -7.647  1.00  0.00           H  
ATOM   1330  HB3 LYS A  82     -11.153   0.718  -7.729  1.00  0.00           H  
ATOM   1331  CG  LYS A  82     -12.847   0.086  -8.847  1.00  0.00           C  
ATOM   1332  HG2 LYS A  82     -12.830   0.976  -9.474  1.00  0.00           H  
ATOM   1333  HG3 LYS A  82     -13.175  -0.765  -9.443  1.00  0.00           H  
ATOM   1334  CD  LYS A  82     -13.840   0.328  -7.697  1.00  0.00           C  
ATOM   1335  HD2 LYS A  82     -13.925  -0.580  -7.099  1.00  0.00           H  
ATOM   1336  HD3 LYS A  82     -13.464   1.134  -7.064  1.00  0.00           H  
ATOM   1337  CE  LYS A  82     -15.220   0.726  -8.242  1.00  0.00           C  
ATOM   1338  HE2 LYS A  82     -15.109   1.625  -8.856  1.00  0.00           H  
ATOM   1339  HE3 LYS A  82     -15.594  -0.074  -8.889  1.00  0.00           H  
ATOM   1340  NZ  LYS A  82     -16.198   0.988  -7.156  1.00  0.00           N  
ATOM   1341  HZ1 LYS A  82     -16.453   0.141  -6.667  1.00  0.00           H  
ATOM   1342  HZ2 LYS A  82     -15.899   1.714  -6.521  1.00  0.00           H  
ATOM   1343  HZ3 LYS A  82     -17.090   1.302  -7.559  1.00  0.00           H  
ATOM   1344  C   LYS A  82      -8.968   0.007  -8.888  1.00  0.00           C  
ATOM   1345  O   LYS A  82      -8.786   1.124  -8.397  1.00  0.00           O  
ATOM   1346  N   ARG A  83      -7.974  -0.889  -8.938  1.00  0.00           N  
ATOM   1347  H   ARG A  83      -8.214  -1.815  -9.263  1.00  0.00           H  
ATOM   1348  CA  ARG A  83      -6.548  -0.563  -8.697  1.00  0.00           C  
ATOM   1349  HA  ARG A  83      -6.447   0.518  -8.629  1.00  0.00           H  
ATOM   1350  CB  ARG A  83      -6.076  -1.105  -7.336  1.00  0.00           C  
ATOM   1351  HB2 ARG A  83      -5.031  -0.827  -7.208  1.00  0.00           H  
ATOM   1352  HB3 ARG A  83      -6.644  -0.603  -6.553  1.00  0.00           H  
ATOM   1353  CG  ARG A  83      -6.222  -2.619  -7.129  1.00  0.00           C  
ATOM   1354  HG2 ARG A  83      -7.280  -2.877  -7.134  1.00  0.00           H  
ATOM   1355  HG3 ARG A  83      -5.707  -3.159  -7.923  1.00  0.00           H  
ATOM   1356  CD  ARG A  83      -5.625  -3.016  -5.775  1.00  0.00           C  
ATOM   1357  HD2 ARG A  83      -4.561  -2.777  -5.787  1.00  0.00           H  
ATOM   1358  HD3 ARG A  83      -6.070  -2.407  -4.998  1.00  0.00           H  
ATOM   1359  NE  ARG A  83      -5.805  -4.451  -5.473  1.00  0.00           N  
ATOM   1360  HE  ARG A  83      -5.015  -5.033  -5.715  1.00  0.00           H  
ATOM   1361  CZ  ARG A  83      -6.780  -5.006  -4.765  1.00  0.00           C  
ATOM   1362  NH1 ARG A  83      -7.732  -4.321  -4.205  1.00  0.00           N  
ATOM   1363 HH11 ARG A  83      -7.773  -3.305  -4.320  1.00  0.00           H  
ATOM   1364 HH12 ARG A  83      -8.415  -4.750  -3.621  1.00  0.00           H  
ATOM   1365  NH2 ARG A  83      -6.818  -6.294  -4.576  1.00  0.00           N  
ATOM   1366 HH21 ARG A  83      -6.125  -6.891  -4.989  1.00  0.00           H  
ATOM   1367 HH22 ARG A  83      -7.587  -6.708  -4.083  1.00  0.00           H  
ATOM   1368  C   ARG A  83      -5.632  -0.934  -9.866  1.00  0.00           C  
ATOM   1369  O   ARG A  83      -4.675  -0.218 -10.138  1.00  0.00           O  
ATOM   1370  N   LEU A  84      -5.984  -1.979 -10.615  1.00  0.00           N  
ATOM   1371  H   LEU A  84      -6.769  -2.534 -10.303  1.00  0.00           H  
ATOM   1372  CA  LEU A  84      -5.331  -2.375 -11.862  1.00  0.00           C  
ATOM   1373  HA  LEU A  84      -4.270  -2.531 -11.659  1.00  0.00           H  
ATOM   1374  CB  LEU A  84      -5.965  -3.712 -12.296  1.00  0.00           C  
ATOM   1375  HB2 LEU A  84      -5.832  -4.440 -11.496  1.00  0.00           H  
ATOM   1376  HB3 LEU A  84      -7.036  -3.555 -12.419  1.00  0.00           H  
ATOM   1377  CG  LEU A  84      -5.426  -4.313 -13.604  1.00  0.00           C  
ATOM   1378  HG  LEU A  84      -5.631  -3.633 -14.429  1.00  0.00           H  
ATOM   1379  CD1 LEU A  84      -3.924  -4.596 -13.541  1.00  0.00           C  
ATOM   1380 HD11 LEU A  84      -3.612  -5.098 -14.456  1.00  0.00           H  
ATOM   1381 HD12 LEU A  84      -3.373  -3.659 -13.464  1.00  0.00           H  
ATOM   1382 HD13 LEU A  84      -3.696  -5.229 -12.685  1.00  0.00           H  
ATOM   1383  CD2 LEU A  84      -6.150  -5.632 -13.874  1.00  0.00           C  
ATOM   1384 HD21 LEU A  84      -5.848  -6.022 -14.845  1.00  0.00           H  
ATOM   1385 HD22 LEU A  84      -5.916  -6.363 -13.100  1.00  0.00           H  
ATOM   1386 HD23 LEU A  84      -7.226  -5.465 -13.897  1.00  0.00           H  
ATOM   1387  C   LEU A  84      -5.441  -1.300 -12.959  1.00  0.00           C  
ATOM   1388  O   LEU A  84      -4.439  -0.973 -13.591  1.00  0.00           O  
ATOM   1389  N   ASP A  85      -6.634  -0.730 -13.175  1.00  0.00           N  
ATOM   1390  H   ASP A  85      -7.427  -1.003 -12.603  1.00  0.00           H  
ATOM   1391  CA  ASP A  85      -6.853   0.271 -14.226  1.00  0.00           C  
ATOM   1392  HA  ASP A  85      -6.473  -0.144 -15.161  1.00  0.00           H  
ATOM   1393  CB  ASP A  85      -8.358   0.529 -14.456  1.00  0.00           C  
ATOM   1394  HB2 ASP A  85      -8.452   1.185 -15.320  1.00  0.00           H  
ATOM   1395  HB3 ASP A  85      -8.820  -0.420 -14.729  1.00  0.00           H  
ATOM   1396  CG  ASP A  85      -9.192   1.139 -13.316  1.00  0.00           C  
ATOM   1397  OD1 ASP A  85     -10.407   1.338 -13.525  1.00  0.00           O  
ATOM   1398  OD2 ASP A  85      -8.691   1.493 -12.231  1.00  0.00           O  
ATOM   1399  C   ASP A  85      -6.044   1.554 -13.980  1.00  0.00           C  
ATOM   1400  O   ASP A  85      -5.277   1.972 -14.848  1.00  0.00           O  
ATOM   1401  N   ARG A  86      -6.120   2.147 -12.782  1.00  0.00           N  
ATOM   1402  H   ARG A  86      -6.850   1.802 -12.160  1.00  0.00           H  
ATOM   1403  CA  ARG A  86      -5.410   3.392 -12.436  1.00  0.00           C  
ATOM   1404  HA  ARG A  86      -5.645   4.121 -13.214  1.00  0.00           H  
ATOM   1405  CB  ARG A  86      -5.946   3.977 -11.109  1.00  0.00           C  
ATOM   1406  HB2 ARG A  86      -5.621   5.017 -11.046  1.00  0.00           H  
ATOM   1407  HB3 ARG A  86      -7.036   3.988 -11.169  1.00  0.00           H  
ATOM   1408  CG  ARG A  86      -5.530   3.277  -9.796  1.00  0.00           C  
ATOM   1409  HG2 ARG A  86      -5.657   2.203  -9.899  1.00  0.00           H  
ATOM   1410  HG3 ARG A  86      -4.478   3.493  -9.604  1.00  0.00           H  
ATOM   1411  CD  ARG A  86      -6.383   3.775  -8.609  1.00  0.00           C  
ATOM   1412  HD2 ARG A  86      -6.539   4.849  -8.727  1.00  0.00           H  
ATOM   1413  HD3 ARG A  86      -7.363   3.296  -8.641  1.00  0.00           H  
ATOM   1414  NE  ARG A  86      -5.735   3.577  -7.290  1.00  0.00           N  
ATOM   1415  HE  ARG A  86      -4.925   4.177  -7.103  1.00  0.00           H  
ATOM   1416  CZ  ARG A  86      -6.132   2.887  -6.230  1.00  0.00           C  
ATOM   1417  NH1 ARG A  86      -7.161   2.096  -6.238  1.00  0.00           N  
ATOM   1418 HH11 ARG A  86      -7.679   1.919  -7.087  1.00  0.00           H  
ATOM   1419 HH12 ARG A  86      -7.321   1.533  -5.400  1.00  0.00           H  
ATOM   1420  NH2 ARG A  86      -5.488   2.976  -5.104  1.00  0.00           N  
ATOM   1421 HH21 ARG A  86      -4.675   3.597  -5.034  1.00  0.00           H  
ATOM   1422 HH22 ARG A  86      -5.810   2.526  -4.253  1.00  0.00           H  
ATOM   1423  C   ARG A  86      -3.885   3.240 -12.501  1.00  0.00           C  
ATOM   1424  O   ARG A  86      -3.199   4.145 -12.971  1.00  0.00           O  
ATOM   1425  N   ASN A  87      -3.359   2.070 -12.123  1.00  0.00           N  
ATOM   1426  H   ASN A  87      -3.988   1.362 -11.776  1.00  0.00           H  
ATOM   1427  CA  ASN A  87      -1.926   1.763 -12.213  1.00  0.00           C  
ATOM   1428  HA  ASN A  87      -1.387   2.619 -11.809  1.00  0.00           H  
ATOM   1429  CB  ASN A  87      -1.621   0.530 -11.333  1.00  0.00           C  
ATOM   1430  HB2 ASN A  87      -2.395   0.416 -10.582  1.00  0.00           H  
ATOM   1431  HB3 ASN A  87      -1.622  -0.370 -11.947  1.00  0.00           H  
ATOM   1432  CG  ASN A  87      -0.328   0.620 -10.534  1.00  0.00           C  
ATOM   1433  OD1 ASN A  87       0.170   1.686 -10.195  1.00  0.00           O  
ATOM   1434  ND2 ASN A  87       0.226  -0.504 -10.151  1.00  0.00           N  
ATOM   1435 HD21 ASN A  87       0.955  -0.427  -9.438  1.00  0.00           H  
ATOM   1436 HD22 ASN A  87      -0.158  -1.390 -10.414  1.00  0.00           H  
ATOM   1437  C   ASN A  87      -1.449   1.589 -13.673  1.00  0.00           C  
ATOM   1438  O   ASN A  87      -0.367   2.063 -14.012  1.00  0.00           O  
ATOM   1439  N   LEU A  88      -2.258   0.983 -14.556  1.00  0.00           N  
ATOM   1440  H   LEU A  88      -3.145   0.617 -14.227  1.00  0.00           H  
ATOM   1441  CA  LEU A  88      -1.981   0.891 -15.998  1.00  0.00           C  
ATOM   1442  HA  LEU A  88      -0.962   0.535 -16.143  1.00  0.00           H  
ATOM   1443  CB  LEU A  88      -2.963  -0.101 -16.648  1.00  0.00           C  
ATOM   1444  HB2 LEU A  88      -3.963   0.141 -16.288  1.00  0.00           H  
ATOM   1445  HB3 LEU A  88      -2.957   0.047 -17.729  1.00  0.00           H  
ATOM   1446  CG  LEU A  88      -2.680  -1.583 -16.352  1.00  0.00           C  
ATOM   1447  HG  LEU A  88      -2.481  -1.721 -15.290  1.00  0.00           H  
ATOM   1448  CD1 LEU A  88      -3.906  -2.414 -16.732  1.00  0.00           C  
ATOM   1449 HD11 LEU A  88      -4.101  -2.334 -17.802  1.00  0.00           H  
ATOM   1450 HD12 LEU A  88      -3.740  -3.454 -16.465  1.00  0.00           H  
ATOM   1451 HD13 LEU A  88      -4.780  -2.053 -16.190  1.00  0.00           H  
ATOM   1452  CD2 LEU A  88      -1.487  -2.110 -17.155  1.00  0.00           C  
ATOM   1453 HD21 LEU A  88      -1.298  -3.146 -16.877  1.00  0.00           H  
ATOM   1454 HD22 LEU A  88      -1.701  -2.053 -18.221  1.00  0.00           H  
ATOM   1455 HD23 LEU A  88      -0.597  -1.522 -16.942  1.00  0.00           H  
ATOM   1456  C   LEU A  88      -2.064   2.259 -16.697  1.00  0.00           C  
ATOM   1457  O   LEU A  88      -1.260   2.529 -17.590  1.00  0.00           O  
ATOM   1458  N   TRP A  89      -2.986   3.135 -16.280  1.00  0.00           N  
ATOM   1459  H   TRP A  89      -3.687   2.823 -15.614  1.00  0.00           H  
ATOM   1460  CA  TRP A  89      -3.036   4.532 -16.732  1.00  0.00           C  
ATOM   1461  HA  TRP A  89      -3.010   4.549 -17.821  1.00  0.00           H  
ATOM   1462  CB  TRP A  89      -4.346   5.187 -16.261  1.00  0.00           C  
ATOM   1463  HB2 TRP A  89      -4.679   4.732 -15.328  1.00  0.00           H  
ATOM   1464  HB3 TRP A  89      -4.149   6.239 -16.048  1.00  0.00           H  
ATOM   1465  CG  TRP A  89      -5.467   5.161 -17.256  1.00  0.00           C  
ATOM   1466  CD1 TRP A  89      -5.350   5.573 -18.536  1.00  0.00           C  
ATOM   1467  HD1 TRP A  89      -4.435   5.930 -18.985  1.00  0.00           H  
ATOM   1468  NE1 TRP A  89      -6.568   5.516 -19.169  1.00  0.00           N  
ATOM   1469  HE1 TRP A  89      -6.716   5.848 -20.112  1.00  0.00           H  
ATOM   1470  CE2 TRP A  89      -7.542   5.029 -18.338  1.00  0.00           C  
ATOM   1471  CZ2 TRP A  89      -8.904   4.781 -18.535  1.00  0.00           C  
ATOM   1472  HZ2 TRP A  89      -9.362   5.005 -19.487  1.00  0.00           H  
ATOM   1473  CH2 TRP A  89      -9.646   4.230 -17.483  1.00  0.00           C  
ATOM   1474  HH2 TRP A  89     -10.689   4.011 -17.627  1.00  0.00           H  
ATOM   1475  CZ3 TRP A  89      -9.022   3.950 -16.254  1.00  0.00           C  
ATOM   1476  HZ3 TRP A  89      -9.592   3.501 -15.458  1.00  0.00           H  
ATOM   1477  CE3 TRP A  89      -7.656   4.236 -16.058  1.00  0.00           C  
ATOM   1478  HE3 TRP A  89      -7.189   4.013 -15.112  1.00  0.00           H  
ATOM   1479  CD2 TRP A  89      -6.873   4.781 -17.100  1.00  0.00           C  
ATOM   1480  C   TRP A  89      -1.812   5.338 -16.272  1.00  0.00           C  
ATOM   1481  O   TRP A  89      -1.191   6.031 -17.080  1.00  0.00           O  
ATOM   1482  N   GLY A  90      -1.396   5.200 -15.009  1.00  0.00           N  
ATOM   1483  H   GLY A  90      -1.965   4.665 -14.360  1.00  0.00           H  
ATOM   1484  CA  GLY A  90      -0.176   5.844 -14.506  1.00  0.00           C  
ATOM   1485  HA2 GLY A  90      -0.260   6.924 -14.622  1.00  0.00           H  
ATOM   1486  HA3 GLY A  90      -0.063   5.616 -13.447  1.00  0.00           H  
ATOM   1487  C   GLY A  90       1.082   5.368 -15.248  1.00  0.00           C  
ATOM   1488  O   GLY A  90       1.898   6.180 -15.682  1.00  0.00           O  
ATOM   1489  N   LEU A  91       1.193   4.055 -15.480  1.00  0.00           N  
ATOM   1490  H   LEU A  91       0.482   3.445 -15.086  1.00  0.00           H  
ATOM   1491  CA  LEU A  91       2.265   3.457 -16.284  1.00  0.00           C  
ATOM   1492  HA  LEU A  91       3.223   3.753 -15.852  1.00  0.00           H  
ATOM   1493  CB  LEU A  91       2.129   1.926 -16.190  1.00  0.00           C  
ATOM   1494  HB2 LEU A  91       2.165   1.625 -15.141  1.00  0.00           H  
ATOM   1495  HB3 LEU A  91       1.146   1.653 -16.578  1.00  0.00           H  
ATOM   1496  CG  LEU A  91       3.197   1.136 -16.967  1.00  0.00           C  
ATOM   1497  HG  LEU A  91       3.243   1.479 -17.998  1.00  0.00           H  
ATOM   1498  CD1 LEU A  91       4.588   1.259 -16.343  1.00  0.00           C  
ATOM   1499 HD11 LEU A  91       4.909   2.300 -16.344  1.00  0.00           H  
ATOM   1500 HD12 LEU A  91       4.561   0.900 -15.314  1.00  0.00           H  
ATOM   1501 HD13 LEU A  91       5.307   0.669 -16.910  1.00  0.00           H  
ATOM   1502  CD2 LEU A  91       2.804  -0.337 -16.986  1.00  0.00           C  
ATOM   1503 HD21 LEU A  91       3.530  -0.906 -17.566  1.00  0.00           H  
ATOM   1504 HD22 LEU A  91       2.770  -0.725 -15.969  1.00  0.00           H  
ATOM   1505 HD23 LEU A  91       1.824  -0.452 -17.448  1.00  0.00           H  
ATOM   1506  C   LEU A  91       2.238   3.943 -17.748  1.00  0.00           C  
ATOM   1507  O   LEU A  91       3.296   4.094 -18.369  1.00  0.00           O  
ATOM   1508  N   ALA A  92       1.045   4.196 -18.300  1.00  0.00           N  
ATOM   1509  H   ALA A  92       0.212   3.985 -17.764  1.00  0.00           H  
ATOM   1510  CA  ALA A  92       0.874   4.753 -19.635  1.00  0.00           C  
ATOM   1511  HA  ALA A  92       1.482   4.159 -20.310  1.00  0.00           H  
ATOM   1512  CB  ALA A  92      -0.587   4.617 -20.072  1.00  0.00           C  
ATOM   1513  HB1 ALA A  92      -0.908   3.580 -20.012  1.00  0.00           H  
ATOM   1514  HB2 ALA A  92      -1.241   5.229 -19.455  1.00  0.00           H  
ATOM   1515  HB3 ALA A  92      -0.666   4.958 -21.103  1.00  0.00           H  
ATOM   1516  C   ALA A  92       1.312   6.227 -19.744  1.00  0.00           C  
ATOM   1517  O   ALA A  92       1.785   6.645 -20.799  1.00  0.00           O  
ATOM   1518  N   GLY A  93       1.146   7.019 -18.680  1.00  0.00           N  
ATOM   1519  H   GLY A  93       0.739   6.621 -17.837  1.00  0.00           H  
ATOM   1520  CA  GLY A  93       1.345   8.471 -18.727  1.00  0.00           C  
ATOM   1521  HA2 GLY A  93       1.252   8.870 -17.718  1.00  0.00           H  
ATOM   1522  HA3 GLY A  93       2.345   8.689 -19.099  1.00  0.00           H  
ATOM   1523  C   GLY A  93       0.328   9.197 -19.619  1.00  0.00           C  
ATOM   1524  O   GLY A  93       0.610  10.286 -20.111  1.00  0.00           O  
ATOM   1525  N   LEU A  94      -0.830   8.577 -19.862  1.00  0.00           N  
ATOM   1526  H   LEU A  94      -1.012   7.722 -19.355  1.00  0.00           H  
ATOM   1527  CA  LEU A  94      -1.913   9.065 -20.719  1.00  0.00           C  
ATOM   1528  HA  LEU A  94      -1.760  10.123 -20.929  1.00  0.00           H  
ATOM   1529  CB  LEU A  94      -1.946   8.275 -22.044  1.00  0.00           C  
ATOM   1530  HB2 LEU A  94      -1.996   7.213 -21.803  1.00  0.00           H  
ATOM   1531  HB3 LEU A  94      -2.861   8.529 -22.581  1.00  0.00           H  
ATOM   1532  CG  LEU A  94      -0.753   8.510 -22.989  1.00  0.00           C  
ATOM   1533  HG  LEU A  94       0.183   8.317 -22.467  1.00  0.00           H  
ATOM   1534  CD1 LEU A  94      -0.856   7.548 -24.174  1.00  0.00           C  
ATOM   1535 HD11 LEU A  94      -1.788   7.712 -24.716  1.00  0.00           H  
ATOM   1536 HD12 LEU A  94      -0.819   6.526 -23.804  1.00  0.00           H  
ATOM   1537 HD13 LEU A  94      -0.018   7.701 -24.855  1.00  0.00           H  
ATOM   1538  CD2 LEU A  94      -0.740   9.934 -23.546  1.00  0.00           C  
ATOM   1539 HD21 LEU A  94      -1.683  10.152 -24.049  1.00  0.00           H  
ATOM   1540 HD22 LEU A  94      -0.572  10.649 -22.742  1.00  0.00           H  
ATOM   1541 HD23 LEU A  94       0.074  10.036 -24.264  1.00  0.00           H  
ATOM   1542  C   LEU A  94      -3.246   8.918 -19.983  1.00  0.00           C  
ATOM   1543  O   LEU A  94      -3.428   7.981 -19.217  1.00  0.00           O  
ATOM   1544  N   ASN A  95      -4.184   9.827 -20.250  1.00  0.00           N  
ATOM   1545  H   ASN A  95      -3.937  10.568 -20.883  1.00  0.00           H  
ATOM   1546  CA  ASN A  95      -5.546   9.793 -19.694  1.00  0.00           C  
ATOM   1547  HA  ASN A  95      -5.545   9.248 -18.744  1.00  0.00           H  
ATOM   1548  CB  ASN A  95      -5.993  11.243 -19.438  1.00  0.00           C  
ATOM   1549  HB2 ASN A  95      -5.810  11.850 -20.327  1.00  0.00           H  
ATOM   1550  HB3 ASN A  95      -7.065  11.251 -19.250  1.00  0.00           H  
ATOM   1551  CG  ASN A  95      -5.312  11.867 -18.234  1.00  0.00           C  
ATOM   1552  OD1 ASN A  95      -5.300  11.331 -17.145  1.00  0.00           O  
ATOM   1553  ND2 ASN A  95      -4.726  13.031 -18.380  1.00  0.00           N  
ATOM   1554 HD21 ASN A  95      -4.242  13.372 -17.566  1.00  0.00           H  
ATOM   1555 HD22 ASN A  95      -4.714  13.503 -19.262  1.00  0.00           H  
ATOM   1556  C   ASN A  95      -6.571   9.085 -20.602  1.00  0.00           C  
ATOM   1557  O   ASN A  95      -7.601   8.617 -20.126  1.00  0.00           O  
ATOM   1558  N   SER A  96      -6.329   9.063 -21.916  1.00  0.00           N  
ATOM   1559  H   SER A  96      -5.445   9.420 -22.248  1.00  0.00           H  
ATOM   1560  CA  SER A  96      -7.245   8.543 -22.938  1.00  0.00           C  
ATOM   1561  HA  SER A  96      -7.673   7.599 -22.596  1.00  0.00           H  
ATOM   1562  CB  SER A  96      -8.391   9.537 -23.167  1.00  0.00           C  
ATOM   1563  HB2 SER A  96      -8.927   9.691 -22.230  1.00  0.00           H  
ATOM   1564  HB3 SER A  96      -7.980  10.491 -23.502  1.00  0.00           H  
ATOM   1565  OG  SER A  96      -9.293   9.050 -24.143  1.00  0.00           O  
ATOM   1566  HG  SER A  96     -10.035   9.658 -24.208  1.00  0.00           H  
ATOM   1567  C   SER A  96      -6.504   8.294 -24.256  1.00  0.00           C  
ATOM   1568  O   SER A  96      -5.534   8.986 -24.569  1.00  0.00           O  
ATOM   1569  N   CYS A  97      -6.963   7.310 -25.024  1.00  0.00           N  
ATOM   1570  H   CYS A  97      -7.784   6.815 -24.702  1.00  0.00           H  
ATOM   1571  CA  CYS A  97      -6.472   6.948 -26.351  1.00  0.00           C  
ATOM   1572  HA  CYS A  97      -6.235   7.858 -26.904  1.00  0.00           H  
ATOM   1573  CB  CYS A  97      -5.199   6.103 -26.206  1.00  0.00           C  
ATOM   1574  HB2 CYS A  97      -4.838   5.799 -27.190  1.00  0.00           H  
ATOM   1575  HB3 CYS A  97      -4.423   6.696 -25.718  1.00  0.00           H  
ATOM   1576  SG  CYS A  97      -5.546   4.630 -25.209  1.00  0.00           S  
ATOM   1577  HG  CYS A  97      -6.689   4.293 -25.822  1.00  0.00           H  
ATOM   1578  C   CYS A  97      -7.577   6.175 -27.099  1.00  0.00           C  
ATOM   1579  O   CYS A  97      -8.410   5.534 -26.450  1.00  0.00           O  
ATOM   1580  N   PRO A  98      -7.615   6.182 -28.444  1.00  0.00           N  
ATOM   1581  CD  PRO A  98      -6.696   6.843 -29.358  1.00  0.00           C  
ATOM   1582  HD2 PRO A  98      -5.654   6.686 -29.078  1.00  0.00           H  
ATOM   1583  HD3 PRO A  98      -6.922   7.911 -29.388  1.00  0.00           H  
ATOM   1584  CG  PRO A  98      -6.969   6.218 -30.725  1.00  0.00           C  
ATOM   1585  HG2 PRO A  98      -6.383   5.304 -30.833  1.00  0.00           H  
ATOM   1586  HG3 PRO A  98      -6.754   6.914 -31.537  1.00  0.00           H  
ATOM   1587  CB  PRO A  98      -8.456   5.869 -30.657  1.00  0.00           C  
ATOM   1588  HB2 PRO A  98      -8.714   5.055 -31.336  1.00  0.00           H  
ATOM   1589  HB3 PRO A  98      -9.049   6.756 -30.891  1.00  0.00           H  
ATOM   1590  CA  PRO A  98      -8.668   5.493 -29.188  1.00  0.00           C  
ATOM   1591  HA  PRO A  98      -9.634   5.888 -28.867  1.00  0.00           H  
ATOM   1592  C   PRO A  98      -8.672   3.972 -28.954  1.00  0.00           C  
ATOM   1593  O   PRO A  98      -7.623   3.333 -28.826  1.00  0.00           O  
ATOM   1594  N   VAL A  99      -9.881   3.411 -28.928  1.00  0.00           N  
ATOM   1595  H   VAL A  99     -10.670   4.020 -29.086  1.00  0.00           H  
ATOM   1596  CA  VAL A  99     -10.215   1.981 -28.792  1.00  0.00           C  
ATOM   1597  HA  VAL A  99      -9.306   1.407 -28.621  1.00  0.00           H  
ATOM   1598  CB  VAL A  99     -11.152   1.780 -27.569  1.00  0.00           C  
ATOM   1599  HB  VAL A  99     -12.061   2.360 -27.729  1.00  0.00           H  
ATOM   1600  CG1 VAL A  99     -11.556   0.318 -27.313  1.00  0.00           C  
ATOM   1601 HG11 VAL A  99     -10.678  -0.326 -27.290  1.00  0.00           H  
ATOM   1602 HG12 VAL A  99     -12.075   0.243 -26.356  1.00  0.00           H  
ATOM   1603 HG13 VAL A  99     -12.263  -0.020 -28.069  1.00  0.00           H  
ATOM   1604  CG2 VAL A  99     -10.496   2.278 -26.270  1.00  0.00           C  
ATOM   1605 HG21 VAL A  99      -9.605   1.697 -26.046  1.00  0.00           H  
ATOM   1606 HG22 VAL A  99     -11.198   2.174 -25.443  1.00  0.00           H  
ATOM   1607 HG23 VAL A  99     -10.234   3.333 -26.347  1.00  0.00           H  
ATOM   1608  C   VAL A  99     -10.839   1.490 -30.113  1.00  0.00           C  
ATOM   1609  O   VAL A  99     -11.159   2.300 -30.983  1.00  0.00           O  
ATOM   1610  N   LYS A 100     -10.985   0.171 -30.290  1.00  0.00           N  
ATOM   1611  H   LYS A 100     -10.689  -0.440 -29.543  1.00  0.00           H  
ATOM   1612  CA  LYS A 100     -11.746  -0.445 -31.388  1.00  0.00           C  
ATOM   1613  HA  LYS A 100     -12.539   0.247 -31.688  1.00  0.00           H  
ATOM   1614  CB  LYS A 100     -10.821  -0.732 -32.586  1.00  0.00           C  
ATOM   1615  HB2 LYS A 100      -9.775  -0.666 -32.281  1.00  0.00           H  
ATOM   1616  HB3 LYS A 100     -10.995  -1.752 -32.931  1.00  0.00           H  
ATOM   1617  CG  LYS A 100     -11.074   0.213 -33.765  1.00  0.00           C  
ATOM   1618  HG2 LYS A 100     -12.133   0.183 -34.028  1.00  0.00           H  
ATOM   1619  HG3 LYS A 100     -10.800   1.233 -33.494  1.00  0.00           H  
ATOM   1620  CD  LYS A 100     -10.240  -0.251 -34.966  1.00  0.00           C  
ATOM   1621  HD2 LYS A 100      -9.180  -0.113 -34.740  1.00  0.00           H  
ATOM   1622  HD3 LYS A 100     -10.431  -1.313 -35.137  1.00  0.00           H  
ATOM   1623  CE  LYS A 100     -10.619   0.533 -36.225  1.00  0.00           C  
ATOM   1624  HE2 LYS A 100     -10.348   1.585 -36.085  1.00  0.00           H  
ATOM   1625  HE3 LYS A 100     -11.706   0.483 -36.344  1.00  0.00           H  
ATOM   1626  NZ  LYS A 100      -9.952  -0.034 -37.424  1.00  0.00           N  
ATOM   1627  HZ1 LYS A 100      -8.948   0.037 -37.336  1.00  0.00           H  
ATOM   1628  HZ2 LYS A 100     -10.197  -1.012 -37.524  1.00  0.00           H  
ATOM   1629  HZ3 LYS A 100     -10.246   0.459 -38.258  1.00  0.00           H  
ATOM   1630  C   LYS A 100     -12.423  -1.735 -30.926  1.00  0.00           C  
ATOM   1631  O   LYS A 100     -11.753  -2.703 -30.595  1.00  0.00           O  
ATOM   1632  N   GLU A 101     -13.742  -1.774 -31.003  1.00  0.00           N  
ATOM   1633  H   GLU A 101     -14.195  -0.888 -31.224  1.00  0.00           H  
ATOM   1634  CA  GLU A 101     -14.642  -2.859 -30.591  1.00  0.00           C  
ATOM   1635  HA  GLU A 101     -14.369  -3.195 -29.591  1.00  0.00           H  
ATOM   1636  CB  GLU A 101     -16.076  -2.287 -30.525  1.00  0.00           C  
ATOM   1637  HB2 GLU A 101     -16.409  -2.008 -31.527  1.00  0.00           H  
ATOM   1638  HB3 GLU A 101     -16.731  -3.085 -30.173  1.00  0.00           H  
ATOM   1639  CG  GLU A 101     -16.260  -1.081 -29.573  1.00  0.00           C  
ATOM   1640  HG2 GLU A 101     -17.268  -1.145 -29.160  1.00  0.00           H  
ATOM   1641  HG3 GLU A 101     -15.570  -1.180 -28.731  1.00  0.00           H  
ATOM   1642  CD  GLU A 101     -16.088   0.306 -30.237  1.00  0.00           C  
ATOM   1643  OE1 GLU A 101     -17.022   1.126 -30.125  1.00  0.00           O  
ATOM   1644  OE2 GLU A 101     -15.016   0.551 -30.844  1.00  0.00           O  
ATOM   1645  C   GLU A 101     -14.578  -4.099 -31.511  1.00  0.00           C  
ATOM   1646  O   GLU A 101     -15.263  -5.091 -31.278  1.00  0.00           O  
ATOM   1647  N   ALA A 102     -13.762  -4.038 -32.568  1.00  0.00           N  
ATOM   1648  H   ALA A 102     -13.188  -3.215 -32.629  1.00  0.00           H  
ATOM   1649  CA  ALA A 102     -13.783  -4.927 -33.730  1.00  0.00           C  
ATOM   1650  HA  ALA A 102     -14.778  -4.886 -34.176  1.00  0.00           H  
ATOM   1651  CB  ALA A 102     -12.772  -4.363 -34.739  1.00  0.00           C  
ATOM   1652  HB1 ALA A 102     -13.035  -3.336 -34.992  1.00  0.00           H  
ATOM   1653  HB2 ALA A 102     -11.766  -4.390 -34.315  1.00  0.00           H  
ATOM   1654  HB3 ALA A 102     -12.791  -4.968 -35.647  1.00  0.00           H  
ATOM   1655  C   ALA A 102     -13.492  -6.413 -33.439  1.00  0.00           C  
ATOM   1656  O   ALA A 102     -13.996  -7.264 -34.165  1.00  0.00           O  
ATOM   1657  N   ASN A 103     -12.713  -6.721 -32.399  1.00  0.00           N  
ATOM   1658  H   ASN A 103     -12.459  -5.973 -31.771  1.00  0.00           H  
ATOM   1659  CA  ASN A 103     -12.405  -8.083 -31.949  1.00  0.00           C  
ATOM   1660  HA  ASN A 103     -12.975  -8.807 -32.536  1.00  0.00           H  
ATOM   1661  CB  ASN A 103     -10.901  -8.382 -32.105  1.00  0.00           C  
ATOM   1662  HB2 ASN A 103     -10.335  -7.582 -31.627  1.00  0.00           H  
ATOM   1663  HB3 ASN A 103     -10.668  -9.313 -31.590  1.00  0.00           H  
ATOM   1664  CG  ASN A 103     -10.411  -8.546 -33.528  1.00  0.00           C  
ATOM   1665  OD1 ASN A 103     -11.134  -8.819 -34.465  1.00  0.00           O  
ATOM   1666  ND2 ASN A 103      -9.124  -8.403 -33.736  1.00  0.00           N  
ATOM   1667 HD21 ASN A 103      -8.813  -8.590 -34.670  1.00  0.00           H  
ATOM   1668 HD22 ASN A 103      -8.510  -8.253 -32.956  1.00  0.00           H  
ATOM   1669  C   ASN A 103     -12.802  -8.245 -30.480  1.00  0.00           C  
ATOM   1670  O   ASN A 103     -12.762  -7.280 -29.716  1.00  0.00           O  
ATOM   1671  N   GLN A 104     -13.102  -9.473 -30.049  1.00  0.00           N  
ATOM   1672  H   GLN A 104     -13.070 -10.249 -30.696  1.00  0.00           H  
ATOM   1673  CA  GLN A 104     -13.443  -9.777 -28.656  1.00  0.00           C  
ATOM   1674  HA  GLN A 104     -13.088  -8.962 -28.029  1.00  0.00           H  
ATOM   1675  CB  GLN A 104     -14.967  -9.864 -28.454  1.00  0.00           C  
ATOM   1676  HB2 GLN A 104     -15.338 -10.806 -28.859  1.00  0.00           H  
ATOM   1677  HB3 GLN A 104     -15.130  -9.878 -27.381  1.00  0.00           H  
ATOM   1678  CG  GLN A 104     -15.792  -8.690 -29.017  1.00  0.00           C  
ATOM   1679  HG2 GLN A 104     -16.733  -8.635 -28.470  1.00  0.00           H  
ATOM   1680  HG3 GLN A 104     -15.263  -7.751 -28.852  1.00  0.00           H  
ATOM   1681  CD  GLN A 104     -16.142  -8.856 -30.495  1.00  0.00           C  
ATOM   1682  OE1 GLN A 104     -16.493  -9.924 -30.967  1.00  0.00           O  
ATOM   1683  NE2 GLN A 104     -16.069  -7.816 -31.293  1.00  0.00           N  
ATOM   1684 HE21 GLN A 104     -16.296  -7.976 -32.257  1.00  0.00           H  
ATOM   1685 HE22 GLN A 104     -15.779  -6.896 -30.971  1.00  0.00           H  
ATOM   1686  C   GLN A 104     -12.741 -11.046 -28.145  1.00  0.00           C  
ATOM   1687  O   GLN A 104     -12.284 -11.883 -28.920  1.00  0.00           O  
ATOM   1688  N   SER A 105     -12.666 -11.168 -26.822  1.00  0.00           N  
ATOM   1689  H   SER A 105     -13.054 -10.408 -26.269  1.00  0.00           H  
ATOM   1690  CA  SER A 105     -12.011 -12.227 -26.050  1.00  0.00           C  
ATOM   1691  HA  SER A 105     -11.945 -13.139 -26.644  1.00  0.00           H  
ATOM   1692  CB  SER A 105     -10.595 -11.744 -25.698  1.00  0.00           C  
ATOM   1693  HB2 SER A 105     -10.025 -11.626 -26.622  1.00  0.00           H  
ATOM   1694  HB3 SER A 105     -10.656 -10.771 -25.208  1.00  0.00           H  
ATOM   1695  OG  SER A 105      -9.904 -12.638 -24.849  1.00  0.00           O  
ATOM   1696  HG  SER A 105     -10.222 -12.526 -23.933  1.00  0.00           H  
ATOM   1697  C   SER A 105     -12.826 -12.510 -24.782  1.00  0.00           C  
ATOM   1698  O   SER A 105     -13.622 -11.669 -24.369  1.00  0.00           O  
ATOM   1699  N   THR A 106     -12.598 -13.636 -24.103  1.00  0.00           N  
ATOM   1700  H   THR A 106     -11.921 -14.294 -24.461  1.00  0.00           H  
ATOM   1701  CA  THR A 106     -12.918 -13.732 -22.666  1.00  0.00           C  
ATOM   1702  HA  THR A 106     -13.944 -13.401 -22.502  1.00  0.00           H  
ATOM   1703  CB  THR A 106     -12.807 -15.166 -22.126  1.00  0.00           C  
ATOM   1704  HB  THR A 106     -12.956 -15.146 -21.047  1.00  0.00           H  
ATOM   1705  CG2 THR A 106     -13.854 -16.096 -22.731  1.00  0.00           C  
ATOM   1706 HG21 THR A 106     -13.792 -17.078 -22.259  1.00  0.00           H  
ATOM   1707 HG22 THR A 106     -14.848 -15.695 -22.538  1.00  0.00           H  
ATOM   1708 HG23 THR A 106     -13.711 -16.194 -23.806  1.00  0.00           H  
ATOM   1709  OG1 THR A 106     -11.536 -15.716 -22.390  1.00  0.00           O  
ATOM   1710  HG1 THR A 106     -11.586 -16.624 -22.069  1.00  0.00           H  
ATOM   1711  C   THR A 106     -11.996 -12.811 -21.866  1.00  0.00           C  
ATOM   1712  O   THR A 106     -10.858 -12.535 -22.276  1.00  0.00           O  
ATOM   1713  N   LEU A 107     -12.482 -12.325 -20.722  1.00  0.00           N  
ATOM   1714  H   LEU A 107     -13.448 -12.529 -20.472  1.00  0.00           H  
ATOM   1715  CA  LEU A 107     -11.704 -11.512 -19.789  1.00  0.00           C  
ATOM   1716  HA  LEU A 107     -11.246 -10.702 -20.353  1.00  0.00           H  
ATOM   1717  CB  LEU A 107     -12.673 -10.891 -18.764  1.00  0.00           C  
ATOM   1718  HB2 LEU A 107     -13.385 -10.255 -19.293  1.00  0.00           H  
ATOM   1719  HB3 LEU A 107     -13.238 -11.696 -18.300  1.00  0.00           H  
ATOM   1720  CG  LEU A 107     -11.999 -10.069 -17.652  1.00  0.00           C  
ATOM   1721  HG  LEU A 107     -11.269 -10.688 -17.138  1.00  0.00           H  
ATOM   1722  CD1 LEU A 107     -11.315  -8.810 -18.191  1.00  0.00           C  
ATOM   1723 HD11 LEU A 107     -10.870  -8.257 -17.366  1.00  0.00           H  
ATOM   1724 HD12 LEU A 107     -10.526  -9.081 -18.890  1.00  0.00           H  
ATOM   1725 HD13 LEU A 107     -12.046  -8.180 -18.699  1.00  0.00           H  
ATOM   1726  CD2 LEU A 107     -13.032  -9.621 -16.621  1.00  0.00           C  
ATOM   1727 HD21 LEU A 107     -12.536  -9.095 -15.806  1.00  0.00           H  
ATOM   1728 HD22 LEU A 107     -13.757  -8.962 -17.095  1.00  0.00           H  
ATOM   1729 HD23 LEU A 107     -13.553 -10.487 -16.214  1.00  0.00           H  
ATOM   1730  C   LEU A 107     -10.558 -12.314 -19.145  1.00  0.00           C  
ATOM   1731  O   LEU A 107      -9.483 -11.763 -18.938  1.00  0.00           O  
ATOM   1732  N   GLU A 108     -10.733 -13.614 -18.902  1.00  0.00           N  
ATOM   1733  H   GLU A 108     -11.667 -13.999 -19.014  1.00  0.00           H  
ATOM   1734  CA  GLU A 108      -9.669 -14.495 -18.389  1.00  0.00           C  
ATOM   1735  HA  GLU A 108      -9.324 -14.108 -17.430  1.00  0.00           H  
ATOM   1736  CB  GLU A 108     -10.237 -15.914 -18.191  1.00  0.00           C  
ATOM   1737  HB2 GLU A 108     -11.182 -15.860 -17.654  1.00  0.00           H  
ATOM   1738  HB3 GLU A 108     -10.457 -16.344 -19.170  1.00  0.00           H  
ATOM   1739  CG  GLU A 108      -9.289 -16.870 -17.442  1.00  0.00           C  
ATOM   1740  HG2 GLU A 108      -9.750 -17.860 -17.433  1.00  0.00           H  
ATOM   1741  HG3 GLU A 108      -8.357 -16.952 -18.004  1.00  0.00           H  
ATOM   1742  CD  GLU A 108      -8.981 -16.450 -15.992  1.00  0.00           C  
ATOM   1743  OE1 GLU A 108      -8.039 -17.025 -15.402  1.00  0.00           O  
ATOM   1744  OE2 GLU A 108      -9.678 -15.545 -15.473  1.00  0.00           O  
ATOM   1745  C   GLU A 108      -8.456 -14.534 -19.335  1.00  0.00           C  
ATOM   1746  O   GLU A 108      -7.315 -14.311 -18.930  1.00  0.00           O  
ATOM   1747  N   ASN A 109      -8.713 -14.742 -20.632  1.00  0.00           N  
ATOM   1748  H   ASN A 109      -9.676 -14.874 -20.916  1.00  0.00           H  
ATOM   1749  CA  ASN A 109      -7.672 -14.752 -21.655  1.00  0.00           C  
ATOM   1750  HA  ASN A 109      -6.887 -15.441 -21.336  1.00  0.00           H  
ATOM   1751  CB  ASN A 109      -8.287 -15.257 -22.964  1.00  0.00           C  
ATOM   1752  HB2 ASN A 109      -8.823 -16.187 -22.775  1.00  0.00           H  
ATOM   1753  HB3 ASN A 109      -8.998 -14.528 -23.344  1.00  0.00           H  
ATOM   1754  CG  ASN A 109      -7.229 -15.509 -24.021  1.00  0.00           C  
ATOM   1755  OD1 ASN A 109      -6.772 -14.631 -24.736  1.00  0.00           O  
ATOM   1756  ND2 ASN A 109      -6.794 -16.741 -24.146  1.00  0.00           N  
ATOM   1757 HD21 ASN A 109      -6.122 -16.907 -24.868  1.00  0.00           H  
ATOM   1758 HD22 ASN A 109      -7.163 -17.460 -23.550  1.00  0.00           H  
ATOM   1759  C   ASN A 109      -7.026 -13.370 -21.820  1.00  0.00           C  
ATOM   1760  O   ASN A 109      -5.801 -13.268 -21.879  1.00  0.00           O  
ATOM   1761  N   PHE A 110      -7.830 -12.301 -21.808  1.00  0.00           N  
ATOM   1762  H   PHE A 110      -8.831 -12.458 -21.744  1.00  0.00           H  
ATOM   1763  CA  PHE A 110      -7.348 -10.915 -21.835  1.00  0.00           C  
ATOM   1764  HA  PHE A 110      -6.797 -10.753 -22.761  1.00  0.00           H  
ATOM   1765  CB  PHE A 110      -8.583  -9.995 -21.830  1.00  0.00           C  
ATOM   1766  HB2 PHE A 110      -9.212 -10.264 -22.679  1.00  0.00           H  
ATOM   1767  HB3 PHE A 110      -9.159 -10.197 -20.931  1.00  0.00           H  
ATOM   1768  CG  PHE A 110      -8.331  -8.499 -21.875  1.00  0.00           C  
ATOM   1769  CD1 PHE A 110      -7.951  -7.806 -20.709  1.00  0.00           C  
ATOM   1770  HD1 PHE A 110      -7.815  -8.342 -19.781  1.00  0.00           H  
ATOM   1771  CE1 PHE A 110      -7.766  -6.412 -20.742  1.00  0.00           C  
ATOM   1772  HE1 PHE A 110      -7.478  -5.881 -19.848  1.00  0.00           H  
ATOM   1773  CZ  PHE A 110      -7.982  -5.702 -21.935  1.00  0.00           C  
ATOM   1774  HZ  PHE A 110      -7.865  -4.630 -21.955  1.00  0.00           H  
ATOM   1775  CE2 PHE A 110      -8.376  -6.388 -23.095  1.00  0.00           C  
ATOM   1776  HE2 PHE A 110      -8.565  -5.841 -24.007  1.00  0.00           H  
ATOM   1777  CD2 PHE A 110      -8.549  -7.783 -23.068  1.00  0.00           C  
ATOM   1778  HD2 PHE A 110      -8.870  -8.298 -23.964  1.00  0.00           H  
ATOM   1779  C   PHE A 110      -6.389 -10.621 -20.666  1.00  0.00           C  
ATOM   1780  O   PHE A 110      -5.338 -10.002 -20.858  1.00  0.00           O  
ATOM   1781  N   LEU A 111      -6.709 -11.103 -19.459  1.00  0.00           N  
ATOM   1782  H   LEU A 111      -7.585 -11.613 -19.364  1.00  0.00           H  
ATOM   1783  CA  LEU A 111      -5.898 -10.932 -18.254  1.00  0.00           C  
ATOM   1784  HA  LEU A 111      -5.559  -9.897 -18.210  1.00  0.00           H  
ATOM   1785  CB  LEU A 111      -6.762 -11.205 -17.012  1.00  0.00           C  
ATOM   1786  HB2 LEU A 111      -7.212 -12.195 -17.119  1.00  0.00           H  
ATOM   1787  HB3 LEU A 111      -6.121 -11.233 -16.130  1.00  0.00           H  
ATOM   1788  CG  LEU A 111      -7.880 -10.165 -16.772  1.00  0.00           C  
ATOM   1789  HG  LEU A 111      -8.423  -9.963 -17.692  1.00  0.00           H  
ATOM   1790  CD1 LEU A 111      -8.846 -10.706 -15.721  1.00  0.00           C  
ATOM   1791 HD11 LEU A 111      -9.320 -11.613 -16.098  1.00  0.00           H  
ATOM   1792 HD12 LEU A 111      -8.297 -10.958 -14.820  1.00  0.00           H  
ATOM   1793 HD13 LEU A 111      -9.617  -9.969 -15.499  1.00  0.00           H  
ATOM   1794  CD2 LEU A 111      -7.347  -8.825 -16.259  1.00  0.00           C  
ATOM   1795 HD21 LEU A 111      -8.175  -8.128 -16.149  1.00  0.00           H  
ATOM   1796 HD22 LEU A 111      -6.869  -8.965 -15.294  1.00  0.00           H  
ATOM   1797 HD23 LEU A 111      -6.634  -8.411 -16.970  1.00  0.00           H  
ATOM   1798  C   LEU A 111      -4.626 -11.794 -18.255  1.00  0.00           C  
ATOM   1799  O   LEU A 111      -3.572 -11.271 -17.904  1.00  0.00           O  
ATOM   1800  N   GLU A 112      -4.649 -13.061 -18.694  1.00  0.00           N  
ATOM   1801  H   GLU A 112      -5.544 -13.498 -18.912  1.00  0.00           H  
ATOM   1802  CA  GLU A 112      -3.401 -13.828 -18.878  1.00  0.00           C  
ATOM   1803  HA  GLU A 112      -2.820 -13.735 -17.963  1.00  0.00           H  
ATOM   1804  CB  GLU A 112      -3.658 -15.332 -19.089  1.00  0.00           C  
ATOM   1805  HB2 GLU A 112      -4.250 -15.708 -18.250  1.00  0.00           H  
ATOM   1806  HB3 GLU A 112      -4.240 -15.466 -20.006  1.00  0.00           H  
ATOM   1807  CG  GLU A 112      -2.352 -16.160 -19.200  1.00  0.00           C  
ATOM   1808  HG2 GLU A 112      -2.629 -17.208 -19.337  1.00  0.00           H  
ATOM   1809  HG3 GLU A 112      -1.807 -15.858 -20.097  1.00  0.00           H  
ATOM   1810  CD  GLU A 112      -1.444 -16.041 -17.961  1.00  0.00           C  
ATOM   1811  OE1 GLU A 112      -0.301 -15.514 -18.067  1.00  0.00           O  
ATOM   1812  OE2 GLU A 112      -1.918 -16.430 -16.866  1.00  0.00           O  
ATOM   1813  C   GLU A 112      -2.524 -13.260 -20.006  1.00  0.00           C  
ATOM   1814  O   GLU A 112      -1.309 -13.203 -19.845  1.00  0.00           O  
ATOM   1815  N   ARG A 113      -3.095 -12.773 -21.115  1.00  0.00           N  
ATOM   1816  H   ARG A 113      -4.106 -12.863 -21.207  1.00  0.00           H  
ATOM   1817  CA  ARG A 113      -2.353 -12.124 -22.219  1.00  0.00           C  
ATOM   1818  HA  ARG A 113      -1.561 -12.799 -22.542  1.00  0.00           H  
ATOM   1819  CB  ARG A 113      -3.337 -11.922 -23.390  1.00  0.00           C  
ATOM   1820  HB2 ARG A 113      -3.864 -12.868 -23.526  1.00  0.00           H  
ATOM   1821  HB3 ARG A 113      -4.077 -11.170 -23.109  1.00  0.00           H  
ATOM   1822  CG  ARG A 113      -2.735 -11.546 -24.756  1.00  0.00           C  
ATOM   1823  HG2 ARG A 113      -2.387 -10.512 -24.739  1.00  0.00           H  
ATOM   1824  HG3 ARG A 113      -1.906 -12.214 -24.995  1.00  0.00           H  
ATOM   1825  CD  ARG A 113      -3.848 -11.717 -25.810  1.00  0.00           C  
ATOM   1826  HD2 ARG A 113      -4.156 -12.764 -25.827  1.00  0.00           H  
ATOM   1827  HD3 ARG A 113      -4.706 -11.118 -25.498  1.00  0.00           H  
ATOM   1828  NE  ARG A 113      -3.464 -11.309 -27.177  1.00  0.00           N  
ATOM   1829  HE  ARG A 113      -2.517 -11.024 -27.346  1.00  0.00           H  
ATOM   1830  CZ  ARG A 113      -4.327 -11.182 -28.176  1.00  0.00           C  
ATOM   1831  NH1 ARG A 113      -5.557 -11.584 -28.090  1.00  0.00           N  
ATOM   1832 HH11 ARG A 113      -5.914 -11.966 -27.239  1.00  0.00           H  
ATOM   1833 HH12 ARG A 113      -6.228 -11.182 -28.751  1.00  0.00           H  
ATOM   1834  NH2 ARG A 113      -4.007 -10.604 -29.299  1.00  0.00           N  
ATOM   1835 HH21 ARG A 113      -3.153 -10.075 -29.398  1.00  0.00           H  
ATOM   1836 HH22 ARG A 113      -4.774 -10.427 -29.930  1.00  0.00           H  
ATOM   1837  C   ARG A 113      -1.667 -10.835 -21.745  1.00  0.00           C  
ATOM   1838  O   ARG A 113      -0.486 -10.633 -22.019  1.00  0.00           O  
ATOM   1839  N   LEU A 114      -2.363 -10.028 -20.941  1.00  0.00           N  
ATOM   1840  H   LEU A 114      -3.344 -10.252 -20.798  1.00  0.00           H  
ATOM   1841  CA  LEU A 114      -1.834  -8.835 -20.270  1.00  0.00           C  
ATOM   1842  HA  LEU A 114      -1.392  -8.181 -21.023  1.00  0.00           H  
ATOM   1843  CB  LEU A 114      -3.021  -8.112 -19.613  1.00  0.00           C  
ATOM   1844  HB2 LEU A 114      -3.741  -7.850 -20.386  1.00  0.00           H  
ATOM   1845  HB3 LEU A 114      -3.516  -8.816 -18.941  1.00  0.00           H  
ATOM   1846  CG  LEU A 114      -2.680  -6.852 -18.799  1.00  0.00           C  
ATOM   1847  HG  LEU A 114      -2.010  -7.112 -17.979  1.00  0.00           H  
ATOM   1848  CD1 LEU A 114      -2.033  -5.740 -19.633  1.00  0.00           C  
ATOM   1849 HD11 LEU A 114      -1.959  -4.830 -19.036  1.00  0.00           H  
ATOM   1850 HD12 LEU A 114      -1.030  -6.043 -19.932  1.00  0.00           H  
ATOM   1851 HD13 LEU A 114      -2.631  -5.536 -20.519  1.00  0.00           H  
ATOM   1852  CD2 LEU A 114      -3.981  -6.318 -18.201  1.00  0.00           C  
ATOM   1853 HD21 LEU A 114      -4.473  -7.099 -17.621  1.00  0.00           H  
ATOM   1854 HD22 LEU A 114      -3.760  -5.481 -17.542  1.00  0.00           H  
ATOM   1855 HD23 LEU A 114      -4.651  -5.986 -18.994  1.00  0.00           H  
ATOM   1856  C   LEU A 114      -0.746  -9.170 -19.237  1.00  0.00           C  
ATOM   1857  O   LEU A 114       0.332  -8.578 -19.259  1.00  0.00           O  
ATOM   1858  N   LYS A 115      -1.008 -10.142 -18.354  1.00  0.00           N  
ATOM   1859  H   LYS A 115      -1.936 -10.558 -18.384  1.00  0.00           H  
ATOM   1860  CA  LYS A 115      -0.065 -10.666 -17.348  1.00  0.00           C  
ATOM   1861  HA  LYS A 115       0.266  -9.852 -16.706  1.00  0.00           H  
ATOM   1862  CB  LYS A 115      -0.817 -11.716 -16.512  1.00  0.00           C  
ATOM   1863  HB2 LYS A 115      -1.720 -11.264 -16.107  1.00  0.00           H  
ATOM   1864  HB3 LYS A 115      -1.114 -12.513 -17.191  1.00  0.00           H  
ATOM   1865  CG  LYS A 115      -0.038 -12.336 -15.340  1.00  0.00           C  
ATOM   1866  HG2 LYS A 115       0.780 -12.934 -15.746  1.00  0.00           H  
ATOM   1867  HG3 LYS A 115       0.387 -11.540 -14.726  1.00  0.00           H  
ATOM   1868  CD  LYS A 115      -0.915 -13.239 -14.442  1.00  0.00           C  
ATOM   1869  HD2 LYS A 115      -0.250 -13.886 -13.871  1.00  0.00           H  
ATOM   1870  HD3 LYS A 115      -1.500 -12.632 -13.752  1.00  0.00           H  
ATOM   1871  CE  LYS A 115      -1.856 -14.115 -15.269  1.00  0.00           C  
ATOM   1872  HE2 LYS A 115      -2.592 -13.499 -15.791  1.00  0.00           H  
ATOM   1873  HE3 LYS A 115      -1.227 -14.578 -16.033  1.00  0.00           H  
ATOM   1874  NZ  LYS A 115      -2.544 -15.195 -14.520  1.00  0.00           N  
ATOM   1875  HZ1 LYS A 115      -3.378 -14.883 -14.025  1.00  0.00           H  
ATOM   1876  HZ2 LYS A 115      -2.807 -15.903 -15.214  1.00  0.00           H  
ATOM   1877  HZ3 LYS A 115      -1.911 -15.654 -13.887  1.00  0.00           H  
ATOM   1878  C   LYS A 115       1.184 -11.249 -18.006  1.00  0.00           C  
ATOM   1879  O   LYS A 115       2.280 -11.083 -17.485  1.00  0.00           O  
ATOM   1880  N   THR A 116       1.025 -11.865 -19.174  1.00  0.00           N  
ATOM   1881  H   THR A 116       0.068 -12.029 -19.474  1.00  0.00           H  
ATOM   1882  CA  THR A 116       2.104 -12.350 -20.046  1.00  0.00           C  
ATOM   1883  HA  THR A 116       2.796 -12.937 -19.446  1.00  0.00           H  
ATOM   1884  CB  THR A 116       1.542 -13.275 -21.141  1.00  0.00           C  
ATOM   1885  HB  THR A 116       0.717 -12.791 -21.662  1.00  0.00           H  
ATOM   1886  CG2 THR A 116       2.585 -13.698 -22.177  1.00  0.00           C  
ATOM   1887 HG21 THR A 116       2.178 -14.491 -22.805  1.00  0.00           H  
ATOM   1888 HG22 THR A 116       2.835 -12.853 -22.818  1.00  0.00           H  
ATOM   1889 HG23 THR A 116       3.490 -14.053 -21.685  1.00  0.00           H  
ATOM   1890  OG1 THR A 116       1.062 -14.457 -20.539  1.00  0.00           O  
ATOM   1891  HG1 THR A 116       0.197 -14.246 -20.132  1.00  0.00           H  
ATOM   1892  C   THR A 116       2.923 -11.209 -20.646  1.00  0.00           C  
ATOM   1893  O   THR A 116       4.145 -11.243 -20.536  1.00  0.00           O  
ATOM   1894  N   ILE A 117       2.292 -10.173 -21.214  1.00  0.00           N  
ATOM   1895  H   ILE A 117       1.282 -10.213 -21.317  1.00  0.00           H  
ATOM   1896  CA  ILE A 117       2.992  -8.979 -21.726  1.00  0.00           C  
ATOM   1897  HA  ILE A 117       3.720  -9.291 -22.477  1.00  0.00           H  
ATOM   1898  CB  ILE A 117       1.980  -8.020 -22.404  1.00  0.00           C  
ATOM   1899  HB  ILE A 117       1.100  -7.944 -21.763  1.00  0.00           H  
ATOM   1900  CG2 ILE A 117       2.544  -6.597 -22.593  1.00  0.00           C  
ATOM   1901 HG21 ILE A 117       2.729  -6.130 -21.626  1.00  0.00           H  
ATOM   1902 HG22 ILE A 117       3.476  -6.637 -23.159  1.00  0.00           H  
ATOM   1903 HG23 ILE A 117       1.832  -5.970 -23.126  1.00  0.00           H  
ATOM   1904  CG1 ILE A 117       1.545  -8.600 -23.772  1.00  0.00           C  
ATOM   1905 HG12 ILE A 117       2.337  -8.438 -24.505  1.00  0.00           H  
ATOM   1906 HG13 ILE A 117       1.397  -9.678 -23.682  1.00  0.00           H  
ATOM   1907  CD1 ILE A 117       0.234  -8.007 -24.305  1.00  0.00           C  
ATOM   1908 HD11 ILE A 117      -0.033  -8.504 -25.237  1.00  0.00           H  
ATOM   1909 HD12 ILE A 117      -0.567  -8.163 -23.582  1.00  0.00           H  
ATOM   1910 HD13 ILE A 117       0.344  -6.942 -24.501  1.00  0.00           H  
ATOM   1911  C   ILE A 117       3.790  -8.293 -20.606  1.00  0.00           C  
ATOM   1912  O   ILE A 117       4.959  -7.962 -20.792  1.00  0.00           O  
ATOM   1913  N   MET A 118       3.189  -8.138 -19.422  1.00  0.00           N  
ATOM   1914  H   MET A 118       2.214  -8.408 -19.342  1.00  0.00           H  
ATOM   1915  CA  MET A 118       3.864  -7.576 -18.244  1.00  0.00           C  
ATOM   1916  HA  MET A 118       4.268  -6.594 -18.497  1.00  0.00           H  
ATOM   1917  CB  MET A 118       2.851  -7.402 -17.098  1.00  0.00           C  
ATOM   1918  HB2 MET A 118       2.377  -8.363 -16.896  1.00  0.00           H  
ATOM   1919  HB3 MET A 118       3.379  -7.084 -16.199  1.00  0.00           H  
ATOM   1920  CG  MET A 118       1.755  -6.370 -17.401  1.00  0.00           C  
ATOM   1921  HG2 MET A 118       1.418  -6.486 -18.430  1.00  0.00           H  
ATOM   1922  HG3 MET A 118       0.901  -6.569 -16.753  1.00  0.00           H  
ATOM   1923  SD  MET A 118       2.261  -4.650 -17.140  1.00  0.00           S  
ATOM   1924  CE  MET A 118       1.418  -3.850 -18.527  1.00  0.00           C  
ATOM   1925  HE1 MET A 118       1.590  -2.774 -18.484  1.00  0.00           H  
ATOM   1926  HE2 MET A 118       1.817  -4.240 -19.463  1.00  0.00           H  
ATOM   1927  HE3 MET A 118       0.348  -4.049 -18.474  1.00  0.00           H  
ATOM   1928  C   MET A 118       5.053  -8.451 -17.805  1.00  0.00           C  
ATOM   1929  O   MET A 118       6.125  -7.926 -17.515  1.00  0.00           O  
ATOM   1930  N   ARG A 119       4.885  -9.781 -17.781  1.00  0.00           N  
ATOM   1931  H   ARG A 119       3.961 -10.137 -18.007  1.00  0.00           H  
ATOM   1932  CA  ARG A 119       5.924 -10.767 -17.422  1.00  0.00           C  
ATOM   1933  HA  ARG A 119       6.342 -10.498 -16.451  1.00  0.00           H  
ATOM   1934  CB  ARG A 119       5.235 -12.140 -17.310  1.00  0.00           C  
ATOM   1935  HB2 ARG A 119       4.432 -12.051 -16.579  1.00  0.00           H  
ATOM   1936  HB3 ARG A 119       4.798 -12.398 -18.275  1.00  0.00           H  
ATOM   1937  CG  ARG A 119       6.135 -13.296 -16.856  1.00  0.00           C  
ATOM   1938  HG2 ARG A 119       6.910 -13.483 -17.600  1.00  0.00           H  
ATOM   1939  HG3 ARG A 119       6.618 -13.016 -15.919  1.00  0.00           H  
ATOM   1940  CD  ARG A 119       5.315 -14.582 -16.622  1.00  0.00           C  
ATOM   1941  HD2 ARG A 119       5.976 -15.319 -16.161  1.00  0.00           H  
ATOM   1942  HD3 ARG A 119       4.515 -14.368 -15.912  1.00  0.00           H  
ATOM   1943  NE  ARG A 119       4.773 -15.162 -17.874  1.00  0.00           N  
ATOM   1944  HE  ARG A 119       5.459 -15.493 -18.533  1.00  0.00           H  
ATOM   1945  CZ  ARG A 119       3.505 -15.304 -18.245  1.00  0.00           C  
ATOM   1946  NH1 ARG A 119       2.481 -14.937 -17.526  1.00  0.00           N  
ATOM   1947 HH11 ARG A 119       2.631 -14.545 -16.625  1.00  0.00           H  
ATOM   1948 HH12 ARG A 119       1.523 -15.152 -17.840  1.00  0.00           H  
ATOM   1949  NH2 ARG A 119       3.243 -15.822 -19.404  1.00  0.00           N  
ATOM   1950 HH21 ARG A 119       3.961 -16.145 -20.024  1.00  0.00           H  
ATOM   1951 HH22 ARG A 119       2.286 -15.737 -19.746  1.00  0.00           H  
ATOM   1952  C   ARG A 119       7.103 -10.773 -18.403  1.00  0.00           C  
ATOM   1953  O   ARG A 119       8.245 -10.859 -17.962  1.00  0.00           O  
ATOM   1954  N   GLU A 120       6.847 -10.625 -19.702  1.00  0.00           N  
ATOM   1955  H   GLU A 120       5.877 -10.595 -19.994  1.00  0.00           H  
ATOM   1956  CA  GLU A 120       7.879 -10.428 -20.733  1.00  0.00           C  
ATOM   1957  HA  GLU A 120       8.624 -11.225 -20.678  1.00  0.00           H  
ATOM   1958  CB  GLU A 120       7.223 -10.446 -22.130  1.00  0.00           C  
ATOM   1959  HB2 GLU A 120       6.156 -10.238 -22.036  1.00  0.00           H  
ATOM   1960  HB3 GLU A 120       7.643  -9.653 -22.754  1.00  0.00           H  
ATOM   1961  CG  GLU A 120       7.407 -11.782 -22.860  1.00  0.00           C  
ATOM   1962  HG2 GLU A 120       7.376 -12.609 -22.147  1.00  0.00           H  
ATOM   1963  HG3 GLU A 120       6.577 -11.912 -23.558  1.00  0.00           H  
ATOM   1964  CD  GLU A 120       8.726 -11.771 -23.638  1.00  0.00           C  
ATOM   1965  OE1 GLU A 120       8.706 -11.570 -24.871  1.00  0.00           O  
ATOM   1966  OE2 GLU A 120       9.812 -11.851 -23.026  1.00  0.00           O  
ATOM   1967  C   GLU A 120       8.630  -9.110 -20.522  1.00  0.00           C  
ATOM   1968  O   GLU A 120       9.859  -9.100 -20.450  1.00  0.00           O  
ATOM   1969  N   LYS A 121       7.897  -8.002 -20.365  1.00  0.00           N  
ATOM   1970  H   LYS A 121       6.888  -8.091 -20.457  1.00  0.00           H  
ATOM   1971  CA  LYS A 121       8.470  -6.662 -20.171  1.00  0.00           C  
ATOM   1972  HA  LYS A 121       9.144  -6.443 -21.007  1.00  0.00           H  
ATOM   1973  CB  LYS A 121       7.308  -5.650 -20.181  1.00  0.00           C  
ATOM   1974  HB2 LYS A 121       6.738  -5.795 -21.098  1.00  0.00           H  
ATOM   1975  HB3 LYS A 121       6.649  -5.809 -19.319  1.00  0.00           H  
ATOM   1976  CG  LYS A 121       7.819  -4.208 -20.182  1.00  0.00           C  
ATOM   1977  HG2 LYS A 121       8.299  -4.016 -19.231  1.00  0.00           H  
ATOM   1978  HG3 LYS A 121       8.566  -4.092 -20.970  1.00  0.00           H  
ATOM   1979  CD  LYS A 121       6.687  -3.192 -20.388  1.00  0.00           C  
ATOM   1980  HD2 LYS A 121       6.297  -3.316 -21.400  1.00  0.00           H  
ATOM   1981  HD3 LYS A 121       5.892  -3.394 -19.666  1.00  0.00           H  
ATOM   1982  CE  LYS A 121       7.164  -1.744 -20.193  1.00  0.00           C  
ATOM   1983  HE2 LYS A 121       6.310  -1.074 -20.295  1.00  0.00           H  
ATOM   1984  HE3 LYS A 121       7.576  -1.648 -19.182  1.00  0.00           H  
ATOM   1985  NZ  LYS A 121       8.211  -1.360 -21.165  1.00  0.00           N  
ATOM   1986  HZ1 LYS A 121       7.991  -1.521 -22.134  1.00  0.00           H  
ATOM   1987  HZ2 LYS A 121       8.600  -0.439 -21.019  1.00  0.00           H  
ATOM   1988  HZ3 LYS A 121       9.053  -1.919 -20.979  1.00  0.00           H  
ATOM   1989  C   LYS A 121       9.330  -6.575 -18.901  1.00  0.00           C  
ATOM   1990  O   LYS A 121      10.446  -6.063 -18.956  1.00  0.00           O  
ATOM   1991  N   TYR A 122       8.850  -7.137 -17.785  1.00  0.00           N  
ATOM   1992  H   TYR A 122       7.912  -7.524 -17.817  1.00  0.00           H  
ATOM   1993  CA  TYR A 122       9.584  -7.237 -16.517  1.00  0.00           C  
ATOM   1994  HA  TYR A 122       9.925  -6.241 -16.234  1.00  0.00           H  
ATOM   1995  CB  TYR A 122       8.627  -7.747 -15.426  1.00  0.00           C  
ATOM   1996  HB2 TYR A 122       7.800  -7.042 -15.332  1.00  0.00           H  
ATOM   1997  HB3 TYR A 122       8.200  -8.697 -15.752  1.00  0.00           H  
ATOM   1998  CG  TYR A 122       9.247  -7.949 -14.052  1.00  0.00           C  
ATOM   1999  CD1 TYR A 122       9.752  -9.213 -13.682  1.00  0.00           C  
ATOM   2000  HD1 TYR A 122       9.742 -10.031 -14.390  1.00  0.00           H  
ATOM   2001  CE1 TYR A 122      10.277  -9.416 -12.389  1.00  0.00           C  
ATOM   2002  HE1 TYR A 122      10.667 -10.380 -12.098  1.00  0.00           H  
ATOM   2003  CZ  TYR A 122      10.293  -8.357 -11.456  1.00  0.00           C  
ATOM   2004  OH  TYR A 122      10.735  -8.575 -10.188  1.00  0.00           O  
ATOM   2005  HH  TYR A 122      10.321  -7.984  -9.539  1.00  0.00           H  
ATOM   2006  CE2 TYR A 122       9.819  -7.082 -11.838  1.00  0.00           C  
ATOM   2007  HE2 TYR A 122       9.857  -6.264 -11.134  1.00  0.00           H  
ATOM   2008  CD2 TYR A 122       9.299  -6.881 -13.133  1.00  0.00           C  
ATOM   2009  HD2 TYR A 122       8.934  -5.904 -13.416  1.00  0.00           H  
ATOM   2010  C   TYR A 122      10.830  -8.127 -16.632  1.00  0.00           C  
ATOM   2011  O   TYR A 122      11.908  -7.705 -16.225  1.00  0.00           O  
ATOM   2012  N   SER A 123      10.695  -9.315 -17.236  1.00  0.00           N  
ATOM   2013  H   SER A 123       9.775  -9.597 -17.556  1.00  0.00           H  
ATOM   2014  CA  SER A 123      11.818 -10.231 -17.497  1.00  0.00           C  
ATOM   2015  HA  SER A 123      12.233 -10.572 -16.551  1.00  0.00           H  
ATOM   2016  CB  SER A 123      11.295 -11.452 -18.264  1.00  0.00           C  
ATOM   2017  HB2 SER A 123      10.562 -11.980 -17.653  1.00  0.00           H  
ATOM   2018  HB3 SER A 123      10.808 -11.121 -19.181  1.00  0.00           H  
ATOM   2019  OG  SER A 123      12.340 -12.338 -18.597  1.00  0.00           O  
ATOM   2020  HG  SER A 123      12.121 -12.777 -19.424  1.00  0.00           H  
ATOM   2021  C   SER A 123      12.947  -9.548 -18.279  1.00  0.00           C  
ATOM   2022  O   SER A 123      14.109  -9.573 -17.873  1.00  0.00           O  
ATOM   2023  N   LYS A 124      12.595  -8.856 -19.368  1.00  0.00           N  
ATOM   2024  H   LYS A 124      11.613  -8.863 -19.632  1.00  0.00           H  
ATOM   2025  CA  LYS A 124      13.529  -8.106 -20.222  1.00  0.00           C  
ATOM   2026  HA  LYS A 124      14.449  -8.682 -20.328  1.00  0.00           H  
ATOM   2027  CB  LYS A 124      12.886  -7.941 -21.609  1.00  0.00           C  
ATOM   2028  HB2 LYS A 124      11.866  -7.566 -21.498  1.00  0.00           H  
ATOM   2029  HB3 LYS A 124      13.453  -7.224 -22.206  1.00  0.00           H  
ATOM   2030  CG  LYS A 124      12.887  -9.287 -22.349  1.00  0.00           C  
ATOM   2031  HG2 LYS A 124      13.911  -9.511 -22.654  1.00  0.00           H  
ATOM   2032  HG3 LYS A 124      12.545 -10.084 -21.687  1.00  0.00           H  
ATOM   2033  CD  LYS A 124      11.978  -9.275 -23.578  1.00  0.00           C  
ATOM   2034  HD2 LYS A 124      10.938  -9.234 -23.245  1.00  0.00           H  
ATOM   2035  HD3 LYS A 124      12.201  -8.411 -24.205  1.00  0.00           H  
ATOM   2036  CE  LYS A 124      12.234 -10.570 -24.352  1.00  0.00           C  
ATOM   2037  HE2 LYS A 124      13.234 -10.529 -24.790  1.00  0.00           H  
ATOM   2038  HE3 LYS A 124      12.189 -11.403 -23.641  1.00  0.00           H  
ATOM   2039  NZ  LYS A 124      11.211 -10.794 -25.393  1.00  0.00           N  
ATOM   2040  HZ1 LYS A 124      11.424 -11.591 -25.969  1.00  0.00           H  
ATOM   2041  HZ2 LYS A 124      10.326 -11.040 -24.930  1.00  0.00           H  
ATOM   2042  HZ3 LYS A 124      11.037  -9.976 -25.952  1.00  0.00           H  
ATOM   2043  C   LYS A 124      13.974  -6.766 -19.631  1.00  0.00           C  
ATOM   2044  O   LYS A 124      14.767  -6.083 -20.270  1.00  0.00           O  
ATOM   2045  N   CYS A 125      13.466  -6.368 -18.460  1.00  0.00           N  
ATOM   2046  H   CYS A 125      12.828  -6.996 -17.989  1.00  0.00           H  
ATOM   2047  CA  CYS A 125      13.762  -5.083 -17.816  1.00  0.00           C  
ATOM   2048  HA  CYS A 125      13.000  -4.920 -17.056  1.00  0.00           H  
ATOM   2049  CB  CYS A 125      15.125  -5.177 -17.110  1.00  0.00           C  
ATOM   2050  HB2 CYS A 125      15.893  -5.432 -17.844  1.00  0.00           H  
ATOM   2051  HB3 CYS A 125      15.376  -4.206 -16.682  1.00  0.00           H  
ATOM   2052  SG  CYS A 125      15.062  -6.434 -15.799  1.00  0.00           S  
ATOM   2053  HG  CYS A 125      14.830  -7.494 -16.592  1.00  0.00           H  
ATOM   2054  C   CYS A 125      13.644  -3.876 -18.772  1.00  0.00           C  
ATOM   2055  O   CYS A 125      14.492  -2.982 -18.748  1.00  0.00           O  
ATOM   2056  N   SER A 126      12.628  -3.912 -19.645  1.00  0.00           N  
ATOM   2057  H   SER A 126      11.921  -4.626 -19.514  1.00  0.00           H  
ATOM   2058  CA  SER A 126      12.449  -3.027 -20.810  1.00  0.00           C  
ATOM   2059  HA  SER A 126      13.222  -2.266 -20.816  1.00  0.00           H  
ATOM   2060  CB  SER A 126      12.556  -3.833 -22.104  1.00  0.00           C  
ATOM   2061  HB2 SER A 126      11.820  -4.637 -22.078  1.00  0.00           H  
ATOM   2062  HB3 SER A 126      12.329  -3.180 -22.952  1.00  0.00           H  
ATOM   2063  OG  SER A 126      13.861  -4.360 -22.260  1.00  0.00           O  
ATOM   2064  HG  SER A 126      14.148  -4.782 -21.431  1.00  0.00           H  
ATOM   2065  C   SER A 126      11.121  -2.287 -20.767  1.00  0.00           C  
ATOM   2066  O   SER A 126      10.800  -1.524 -21.701  1.00  0.00           O  
ATOM   2067  OXT SER A 126      10.309  -2.505 -19.846  1.00  0.00           O  
TER    2068      SER   126                                                      
ATOM   2068  N   MET B 127     -15.988  23.071  18.364  1.00  0.00           N  
ATOM   2069  H1  MET B 127     -15.022  22.994  18.060  1.00  0.00           H  
ATOM   2070  H2  MET B 127     -16.568  22.737  17.613  1.00  0.00           H  
ATOM   2071  H3  MET B 127     -16.082  22.511  19.198  1.00  0.00           H  
ATOM   2072  CA  MET B 127     -16.239  24.492  18.662  1.00  0.00           C  
ATOM   2073  HA  MET B 127     -15.939  25.068  17.786  1.00  0.00           H  
ATOM   2074  CB  MET B 127     -17.716  24.806  18.940  1.00  0.00           C  
ATOM   2075  HB2 MET B 127     -18.291  24.563  18.045  1.00  0.00           H  
ATOM   2076  HB3 MET B 127     -18.083  24.194  19.767  1.00  0.00           H  
ATOM   2077  CG  MET B 127     -17.922  26.292  19.276  1.00  0.00           C  
ATOM   2078  HG2 MET B 127     -17.678  26.458  20.326  1.00  0.00           H  
ATOM   2079  HG3 MET B 127     -17.226  26.879  18.677  1.00  0.00           H  
ATOM   2080  SD  MET B 127     -19.584  26.935  18.939  1.00  0.00           S  
ATOM   2081  CE  MET B 127     -20.572  26.069  20.185  1.00  0.00           C  
ATOM   2082  HE1 MET B 127     -21.604  26.413  20.122  1.00  0.00           H  
ATOM   2083  HE2 MET B 127     -20.541  24.996  20.001  1.00  0.00           H  
ATOM   2084  HE3 MET B 127     -20.184  26.284  21.181  1.00  0.00           H  
ATOM   2085  C   MET B 127     -15.342  24.932  19.807  1.00  0.00           C  
ATOM   2086  O   MET B 127     -15.435  24.376  20.898  1.00  0.00           O  
ATOM   2087  N   HIE B 128     -14.522  25.949  19.550  1.00  0.00           N  
ATOM   2088  H   HIE B 128     -14.491  26.275  18.592  1.00  0.00           H  
ATOM   2089  CA  HIE B 128     -13.564  26.587  20.455  1.00  0.00           C  
ATOM   2090  HA  HIE B 128     -13.683  26.203  21.470  1.00  0.00           H  
ATOM   2091  CB  HIE B 128     -12.159  26.235  19.952  1.00  0.00           C  
ATOM   2092  HB2 HIE B 128     -12.057  26.601  18.929  1.00  0.00           H  
ATOM   2093  HB3 HIE B 128     -12.057  25.149  19.942  1.00  0.00           H  
ATOM   2094  CG  HIE B 128     -11.015  26.778  20.760  1.00  0.00           C  
ATOM   2095  ND1 HIE B 128     -10.792  26.512  22.109  1.00  0.00           N  
ATOM   2096  CE1 HIE B 128      -9.603  27.063  22.397  1.00  0.00           C  
ATOM   2097  HE1 HIE B 128      -9.129  27.020  23.369  1.00  0.00           H  
ATOM   2098  NE2 HIE B 128      -9.073  27.642  21.306  1.00  0.00           N  
ATOM   2099  HE2 HIE B 128      -8.163  28.081  21.256  1.00  0.00           H  
ATOM   2100  CD2 HIE B 128      -9.953  27.471  20.260  1.00  0.00           C  
ATOM   2101  HD2 HIE B 128      -9.819  27.784  19.231  1.00  0.00           H  
ATOM   2102  C   HIE B 128     -13.818  28.098  20.462  1.00  0.00           C  
ATOM   2103  O   HIE B 128     -14.334  28.632  19.481  1.00  0.00           O  
ATOM   2104  N   HIE B 129     -13.460  28.812  21.531  1.00  0.00           N  
ATOM   2105  H   HIE B 129     -12.957  28.360  22.287  1.00  0.00           H  
ATOM   2106  CA  HIE B 129     -13.779  30.246  21.680  1.00  0.00           C  
ATOM   2107  HA  HIE B 129     -14.810  30.401  21.360  1.00  0.00           H  
ATOM   2108  CB  HIE B 129     -13.687  30.637  23.163  1.00  0.00           C  
ATOM   2109  HB2 HIE B 129     -14.304  29.958  23.754  1.00  0.00           H  
ATOM   2110  HB3 HIE B 129     -14.088  31.643  23.294  1.00  0.00           H  
ATOM   2111  CG  HIE B 129     -12.280  30.603  23.695  1.00  0.00           C  
ATOM   2112  ND1 HIE B 129     -11.635  29.475  24.199  1.00  0.00           N  
ATOM   2113  CE1 HIE B 129     -10.380  29.863  24.466  1.00  0.00           C  
ATOM   2114  HE1 HIE B 129      -9.616  29.218  24.878  1.00  0.00           H  
ATOM   2115  NE2 HIE B 129     -10.205  31.156  24.141  1.00  0.00           N  
ATOM   2116  HE2 HIE B 129      -9.342  31.674  24.220  1.00  0.00           H  
ATOM   2117  CD2 HIE B 129     -11.395  31.638  23.649  1.00  0.00           C  
ATOM   2118  HD2 HIE B 129     -11.594  32.625  23.247  1.00  0.00           H  
ATOM   2119  C   HIE B 129     -12.922  31.188  20.807  1.00  0.00           C  
ATOM   2120  O   HIE B 129     -12.975  32.402  20.980  1.00  0.00           O  
ATOM   2121  N   HIE B 130     -12.109  30.648  19.896  1.00  0.00           N  
ATOM   2122  H   HIE B 130     -12.176  29.653  19.744  1.00  0.00           H  
ATOM   2123  CA  HIE B 130     -11.087  31.373  19.141  1.00  0.00           C  
ATOM   2124  HA  HIE B 130     -11.333  32.437  19.107  1.00  0.00           H  
ATOM   2125  CB  HIE B 130      -9.756  31.217  19.889  1.00  0.00           C  
ATOM   2126  HB2 HIE B 130      -9.589  30.165  20.105  1.00  0.00           H  
ATOM   2127  HB3 HIE B 130      -9.829  31.744  20.842  1.00  0.00           H  
ATOM   2128  CG  HIE B 130      -8.553  31.739  19.152  1.00  0.00           C  
ATOM   2129  ND1 HIE B 130      -8.142  33.069  19.126  1.00  0.00           N  
ATOM   2130  CE1 HIE B 130      -7.022  33.091  18.392  1.00  0.00           C  
ATOM   2131  HE1 HIE B 130      -6.458  33.987  18.167  1.00  0.00           H  
ATOM   2132  NE2 HIE B 130      -6.733  31.860  17.934  1.00  0.00           N  
ATOM   2133  HE2 HIE B 130      -5.982  31.627  17.289  1.00  0.00           H  
ATOM   2134  CD2 HIE B 130      -7.690  30.991  18.406  1.00  0.00           C  
ATOM   2135  HD2 HIE B 130      -7.759  29.926  18.223  1.00  0.00           H  
ATOM   2136  C   HIE B 130     -11.028  30.846  17.703  1.00  0.00           C  
ATOM   2137  O   HIE B 130     -10.830  29.651  17.481  1.00  0.00           O  
ATOM   2138  N   HIE B 131     -11.227  31.742  16.734  1.00  0.00           N  
ATOM   2139  H   HIE B 131     -11.387  32.707  16.996  1.00  0.00           H  
ATOM   2140  CA  HIE B 131     -11.357  31.432  15.303  1.00  0.00           C  
ATOM   2141  HA  HIE B 131     -11.676  30.395  15.181  1.00  0.00           H  
ATOM   2142  CB  HIE B 131     -12.439  32.344  14.710  1.00  0.00           C  
ATOM   2143  HB2 HIE B 131     -13.366  32.220  15.270  1.00  0.00           H  
ATOM   2144  HB3 HIE B 131     -12.618  32.023  13.686  1.00  0.00           H  
ATOM   2145  CG  HIE B 131     -12.068  33.809  14.688  1.00  0.00           C  
ATOM   2146  ND1 HIE B 131     -11.595  34.541  15.780  1.00  0.00           N  
ATOM   2147  CE1 HIE B 131     -11.419  35.792  15.343  1.00  0.00           C  
ATOM   2148  HE1 HIE B 131     -11.060  36.607  15.958  1.00  0.00           H  
ATOM   2149  NE2 HIE B 131     -11.764  35.888  14.048  1.00  0.00           N  
ATOM   2150  HE2 HIE B 131     -11.752  36.742  13.510  1.00  0.00           H  
ATOM   2151  CD2 HIE B 131     -12.171  34.643  13.614  1.00  0.00           C  
ATOM   2152  HD2 HIE B 131     -12.515  34.372  12.627  1.00  0.00           H  
ATOM   2153  C   HIE B 131     -10.055  31.592  14.509  1.00  0.00           C  
ATOM   2154  O   HIE B 131      -9.933  31.024  13.427  1.00  0.00           O  
ATOM   2155  N   HIE B 132      -9.068  32.334  15.026  1.00  0.00           N  
ATOM   2156  H   HIE B 132      -9.247  32.795  15.908  1.00  0.00           H  
ATOM   2157  CA  HIE B 132      -7.731  32.468  14.423  1.00  0.00           C  
ATOM   2158  HA  HIE B 132      -7.850  32.532  13.340  1.00  0.00           H  
ATOM   2159  CB  HIE B 132      -7.056  33.774  14.884  1.00  0.00           C  
ATOM   2160  HB2 HIE B 132      -5.974  33.677  14.795  1.00  0.00           H  
ATOM   2161  HB3 HIE B 132      -7.291  33.952  15.929  1.00  0.00           H  
ATOM   2162  CG  HIE B 132      -7.434  35.012  14.107  1.00  0.00           C  
ATOM   2163  ND1 HIE B 132      -6.692  36.193  14.118  1.00  0.00           N  
ATOM   2164  CE1 HIE B 132      -7.320  37.037  13.290  1.00  0.00           C  
ATOM   2165  HE1 HIE B 132      -6.981  38.042  13.072  1.00  0.00           H  
ATOM   2166  NE2 HIE B 132      -8.413  36.454  12.769  1.00  0.00           N  
ATOM   2167  HE2 HIE B 132      -9.037  36.881  12.099  1.00  0.00           H  
ATOM   2168  CD2 HIE B 132      -8.509  35.177  13.280  1.00  0.00           C  
ATOM   2169  HD2 HIE B 132      -9.276  34.441  13.073  1.00  0.00           H  
ATOM   2170  C   HIE B 132      -6.873  31.208  14.633  1.00  0.00           C  
ATOM   2171  O   HIE B 132      -5.787  31.242  15.220  1.00  0.00           O  
ATOM   2172  N   HIE B 133      -7.376  30.085  14.121  1.00  0.00           N  
ATOM   2173  H   HIE B 133      -8.292  30.152  13.691  1.00  0.00           H  
ATOM   2174  CA  HIE B 133      -6.628  28.850  13.912  1.00  0.00           C  
ATOM   2175  HA  HIE B 133      -6.250  28.497  14.871  1.00  0.00           H  
ATOM   2176  CB  HIE B 133      -7.546  27.767  13.335  1.00  0.00           C  
ATOM   2177  HB2 HIE B 133      -6.949  26.900  13.052  1.00  0.00           H  
ATOM   2178  HB3 HIE B 133      -8.059  28.144  12.449  1.00  0.00           H  
ATOM   2179  CG  HIE B 133      -8.551  27.331  14.359  1.00  0.00           C  
ATOM   2180  ND1 HIE B 133      -8.224  26.609  15.504  1.00  0.00           N  
ATOM   2181  CE1 HIE B 133      -9.320  26.645  16.272  1.00  0.00           C  
ATOM   2182  HE1 HIE B 133      -9.382  26.226  17.267  1.00  0.00           H  
ATOM   2183  NE2 HIE B 133     -10.307  27.321  15.660  1.00  0.00           N  
ATOM   2184  HE2 HIE B 133     -11.182  27.583  16.097  1.00  0.00           H  
ATOM   2185  CD2 HIE B 133      -9.839  27.767  14.447  1.00  0.00           C  
ATOM   2186  HD2 HIE B 133     -10.340  28.428  13.752  1.00  0.00           H  
ATOM   2187  C   HIE B 133      -5.448  29.117  12.985  1.00  0.00           C  
ATOM   2188  O   HIE B 133      -5.586  29.741  11.933  1.00  0.00           O  
ATOM   2189  N   LYS B 134      -4.268  28.660  13.400  1.00  0.00           N  
ATOM   2190  H   LYS B 134      -4.233  28.180  14.288  1.00  0.00           H  
ATOM   2191  CA  LYS B 134      -3.004  28.957  12.728  1.00  0.00           C  
ATOM   2192  HA  LYS B 134      -3.196  29.098  11.664  1.00  0.00           H  
ATOM   2193  CB  LYS B 134      -2.461  30.275  13.296  1.00  0.00           C  
ATOM   2194  HB2 LYS B 134      -3.261  31.018  13.287  1.00  0.00           H  
ATOM   2195  HB3 LYS B 134      -2.151  30.126  14.329  1.00  0.00           H  
ATOM   2196  CG  LYS B 134      -1.290  30.818  12.472  1.00  0.00           C  
ATOM   2197  HG2 LYS B 134      -0.464  30.106  12.491  1.00  0.00           H  
ATOM   2198  HG3 LYS B 134      -1.614  30.966  11.441  1.00  0.00           H  
ATOM   2199  CD  LYS B 134      -0.812  32.153  13.051  1.00  0.00           C  
ATOM   2200  HD2 LYS B 134      -1.638  32.867  13.062  1.00  0.00           H  
ATOM   2201  HD3 LYS B 134      -0.475  31.992  14.074  1.00  0.00           H  
ATOM   2202  CE  LYS B 134       0.338  32.698  12.201  1.00  0.00           C  
ATOM   2203  HE2 LYS B 134       1.060  31.891  12.030  1.00  0.00           H  
ATOM   2204  HE3 LYS B 134      -0.065  33.001  11.229  1.00  0.00           H  
ATOM   2205  NZ  LYS B 134       1.008  33.840  12.870  1.00  0.00           N  
ATOM   2206  HZ1 LYS B 134       0.330  34.545  13.130  1.00  0.00           H  
ATOM   2207  HZ2 LYS B 134       1.475  33.512  13.708  1.00  0.00           H  
ATOM   2208  HZ3 LYS B 134       1.700  34.255  12.258  1.00  0.00           H  
ATOM   2209  C   LYS B 134      -2.033  27.798  12.887  1.00  0.00           C  
ATOM   2210  O   LYS B 134      -1.948  27.209  13.964  1.00  0.00           O  
ATOM   2211  N   VAL B 135      -1.332  27.458  11.811  1.00  0.00           N  
ATOM   2212  H   VAL B 135      -1.450  28.004  10.973  1.00  0.00           H  
ATOM   2213  CA  VAL B 135      -0.329  26.391  11.776  1.00  0.00           C  
ATOM   2214  HA  VAL B 135      -0.665  25.570  12.412  1.00  0.00           H  
ATOM   2215  CB  VAL B 135      -0.206  25.840  10.342  1.00  0.00           C  
ATOM   2216  HB  VAL B 135       0.083  26.653   9.675  1.00  0.00           H  
ATOM   2217  CG1 VAL B 135       0.834  24.729  10.228  1.00  0.00           C  
ATOM   2218 HG11 VAL B 135       0.830  24.352   9.207  1.00  0.00           H  
ATOM   2219 HG12 VAL B 135       1.829  25.117  10.438  1.00  0.00           H  
ATOM   2220 HG13 VAL B 135       0.595  23.913  10.912  1.00  0.00           H  
ATOM   2221  CG2 VAL B 135      -1.546  25.266   9.854  1.00  0.00           C  
ATOM   2222 HG21 VAL B 135      -2.294  26.053   9.813  1.00  0.00           H  
ATOM   2223 HG22 VAL B 135      -1.431  24.863   8.847  1.00  0.00           H  
ATOM   2224 HG23 VAL B 135      -1.885  24.472  10.520  1.00  0.00           H  
ATOM   2225  C   VAL B 135       1.010  26.906  12.326  1.00  0.00           C  
ATOM   2226  O   VAL B 135       1.432  28.015  12.007  1.00  0.00           O  
ATOM   2227  N   LEU B 136       1.660  26.099  13.166  1.00  0.00           N  
ATOM   2228  H   LEU B 136       1.209  25.218  13.386  1.00  0.00           H  
ATOM   2229  CA  LEU B 136       3.005  26.325  13.715  1.00  0.00           C  
ATOM   2230  HA  LEU B 136       3.289  27.366  13.553  1.00  0.00           H  
ATOM   2231  CB  LEU B 136       2.944  26.057  15.230  1.00  0.00           C  
ATOM   2232  HB2 LEU B 136       2.229  26.750  15.661  1.00  0.00           H  
ATOM   2233  HB3 LEU B 136       2.567  25.046  15.382  1.00  0.00           H  
ATOM   2234  CG  LEU B 136       4.276  26.189  15.996  1.00  0.00           C  
ATOM   2235  HG  LEU B 136       5.012  25.498  15.586  1.00  0.00           H  
ATOM   2236  CD1 LEU B 136       4.830  27.613  15.944  1.00  0.00           C  
ATOM   2237 HD11 LEU B 136       4.100  28.320  16.337  1.00  0.00           H  
ATOM   2238 HD12 LEU B 136       5.748  27.674  16.530  1.00  0.00           H  
ATOM   2239 HD13 LEU B 136       5.073  27.877  14.915  1.00  0.00           H  
ATOM   2240  CD2 LEU B 136       4.063  25.822  17.464  1.00  0.00           C  
ATOM   2241 HD21 LEU B 136       5.008  25.897  18.002  1.00  0.00           H  
ATOM   2242 HD22 LEU B 136       3.334  26.491  17.918  1.00  0.00           H  
ATOM   2243 HD23 LEU B 136       3.697  24.798  17.537  1.00  0.00           H  
ATOM   2244  C   LEU B 136       4.076  25.452  13.040  1.00  0.00           C  
ATOM   2245  O   LEU B 136       5.239  25.833  12.985  1.00  0.00           O  
ATOM   2246  N   GLN B 137       3.685  24.276  12.542  1.00  0.00           N  
ATOM   2247  H   GLN B 137       2.710  24.025  12.633  1.00  0.00           H  
ATOM   2248  CA  GLN B 137       4.521  23.371  11.749  1.00  0.00           C  
ATOM   2249  HA  GLN B 137       5.257  23.960  11.199  1.00  0.00           H  
ATOM   2250  CB  GLN B 137       5.264  22.388  12.672  1.00  0.00           C  
ATOM   2251  HB2 GLN B 137       5.817  22.955  13.423  1.00  0.00           H  
ATOM   2252  HB3 GLN B 137       4.536  21.753  13.176  1.00  0.00           H  
ATOM   2253  CG  GLN B 137       6.248  21.486  11.910  1.00  0.00           C  
ATOM   2254  HG2 GLN B 137       5.707  20.874  11.187  1.00  0.00           H  
ATOM   2255  HG3 GLN B 137       6.953  22.115  11.366  1.00  0.00           H  
ATOM   2256  CD  GLN B 137       7.039  20.551  12.823  1.00  0.00           C  
ATOM   2257  OE1 GLN B 137       6.744  20.347  13.997  1.00  0.00           O  
ATOM   2258  NE2 GLN B 137       8.098  19.948  12.325  1.00  0.00           N  
ATOM   2259 HE21 GLN B 137       8.603  19.309  12.910  1.00  0.00           H  
ATOM   2260 HE22 GLN B 137       8.331  20.072  11.352  1.00  0.00           H  
ATOM   2261  C   GLN B 137       3.618  22.647  10.747  1.00  0.00           C  
ATOM   2262  O   GLN B 137       2.596  22.095  11.157  1.00  0.00           O  
ATOM   2263  N   GLU B 138       3.965  22.710   9.459  1.00  0.00           N  
ATOM   2264  H   GLU B 138       4.831  23.159   9.207  1.00  0.00           H  
ATOM   2265  CA  GLU B 138       3.091  22.307   8.348  1.00  0.00           C  
ATOM   2266  HA  GLU B 138       2.172  22.863   8.464  1.00  0.00           H  
ATOM   2267  CB  GLU B 138       3.705  22.720   7.001  1.00  0.00           C  
ATOM   2268  HB2 GLU B 138       4.772  22.483   6.991  1.00  0.00           H  
ATOM   2269  HB3 GLU B 138       3.218  22.153   6.206  1.00  0.00           H  
ATOM   2270  CG  GLU B 138       3.494  24.215   6.735  1.00  0.00           C  
ATOM   2271  HG2 GLU B 138       2.431  24.445   6.849  1.00  0.00           H  
ATOM   2272  HG3 GLU B 138       4.046  24.793   7.478  1.00  0.00           H  
ATOM   2273  CD  GLU B 138       3.932  24.599   5.317  1.00  0.00           C  
ATOM   2274  OE1 GLU B 138       4.794  25.497   5.210  1.00  0.00           O  
ATOM   2275  OE2 GLU B 138       3.375  24.003   4.363  1.00  0.00           O  
ATOM   2276  C   GLU B 138       2.727  20.810   8.305  1.00  0.00           C  
ATOM   2277  O   GLU B 138       3.533  19.980   8.732  1.00  0.00           O  
ATOM   2278  N   PRO B 139       1.541  20.458   7.756  1.00  0.00           N  
ATOM   2279  CD  PRO B 139       0.435  21.347   7.423  1.00  0.00           C  
ATOM   2280  HD2 PRO B 139       0.584  21.731   6.418  1.00  0.00           H  
ATOM   2281  HD3 PRO B 139       0.329  22.168   8.130  1.00  0.00           H  
ATOM   2282  CG  PRO B 139      -0.829  20.495   7.483  1.00  0.00           C  
ATOM   2283  HG2 PRO B 139      -1.605  20.874   6.819  1.00  0.00           H  
ATOM   2284  HG3 PRO B 139      -1.197  20.455   8.508  1.00  0.00           H  
ATOM   2285  CB  PRO B 139      -0.330  19.121   7.055  1.00  0.00           C  
ATOM   2286  HB2 PRO B 139      -0.346  19.058   5.968  1.00  0.00           H  
ATOM   2287  HB3 PRO B 139      -0.936  18.325   7.488  1.00  0.00           H  
ATOM   2288  CA  PRO B 139       1.114  19.075   7.570  1.00  0.00           C  
ATOM   2289  HA  PRO B 139       1.109  18.608   8.543  1.00  0.00           H  
ATOM   2290  C   PRO B 139       2.006  18.228   6.659  1.00  0.00           C  
ATOM   2291  O   PRO B 139       2.239  18.548   5.493  1.00  0.00           O  
ATOM   2292  N   THR B 140       2.420  17.073   7.176  1.00  0.00           N  
ATOM   2293  H   THR B 140       2.190  16.888   8.150  1.00  0.00           H  
ATOM   2294  CA  THR B 140       3.052  15.996   6.398  1.00  0.00           C  
ATOM   2295  HA  THR B 140       3.048  16.285   5.348  1.00  0.00           H  
ATOM   2296  CB  THR B 140       4.519  15.818   6.805  1.00  0.00           C  
ATOM   2297  HB  THR B 140       5.010  16.792   6.798  1.00  0.00           H  
ATOM   2298  CG2 THR B 140       4.709  15.180   8.181  1.00  0.00           C  
ATOM   2299 HG21 THR B 140       4.222  15.791   8.942  1.00  0.00           H  
ATOM   2300 HG22 THR B 140       4.287  14.175   8.200  1.00  0.00           H  
ATOM   2301 HG23 THR B 140       5.773  15.122   8.405  1.00  0.00           H  
ATOM   2302  OG1 THR B 140       5.155  14.999   5.851  1.00  0.00           O  
ATOM   2303  HG1 THR B 140       5.448  15.577   5.143  1.00  0.00           H  
ATOM   2304  C   THR B 140       2.239  14.704   6.493  1.00  0.00           C  
ATOM   2305  O   THR B 140       1.452  14.544   7.425  1.00  0.00           O  
ATOM   2306  N   CYS B 141       2.356  13.806   5.508  1.00  0.00           N  
ATOM   2307  H   CYS B 141       3.102  13.933   4.839  1.00  0.00           H  
ATOM   2308  CA  CYS B 141       1.512  12.613   5.361  1.00  0.00           C  
ATOM   2309  HA  CYS B 141       1.135  12.336   6.343  1.00  0.00           H  
ATOM   2310  CB  CYS B 141       0.308  12.969   4.473  1.00  0.00           C  
ATOM   2311  HB2 CYS B 141      -0.216  13.817   4.916  1.00  0.00           H  
ATOM   2312  HB3 CYS B 141       0.659  13.255   3.484  1.00  0.00           H  
ATOM   2313  SG  CYS B 141      -0.862  11.587   4.318  1.00  0.00           S  
ATOM   2314  HG  CYS B 141      -0.175  10.861   3.422  1.00  0.00           H  
ATOM   2315  C   CYS B 141       2.305  11.408   4.822  1.00  0.00           C  
ATOM   2316  O   CYS B 141       3.189  11.565   3.977  1.00  0.00           O  
ATOM   2317  N   VAL B 142       1.986  10.204   5.305  1.00  0.00           N  
ATOM   2318  H   VAL B 142       1.263  10.157   6.022  1.00  0.00           H  
ATOM   2319  CA  VAL B 142       2.750   8.977   5.038  1.00  0.00           C  
ATOM   2320  HA  VAL B 142       3.195   9.062   4.048  1.00  0.00           H  
ATOM   2321  CB  VAL B 142       3.914   8.884   6.048  1.00  0.00           C  
ATOM   2322  HB  VAL B 142       4.529   9.778   5.931  1.00  0.00           H  
ATOM   2323  CG1 VAL B 142       3.496   8.803   7.523  1.00  0.00           C  
ATOM   2324 HG11 VAL B 142       2.922   7.897   7.713  1.00  0.00           H  
ATOM   2325 HG12 VAL B 142       4.385   8.804   8.155  1.00  0.00           H  
ATOM   2326 HG13 VAL B 142       2.892   9.671   7.789  1.00  0.00           H  
ATOM   2327  CG2 VAL B 142       4.806   7.686   5.747  1.00  0.00           C  
ATOM   2328 HG21 VAL B 142       5.688   7.723   6.385  1.00  0.00           H  
ATOM   2329 HG22 VAL B 142       4.269   6.753   5.917  1.00  0.00           H  
ATOM   2330 HG23 VAL B 142       5.135   7.740   4.716  1.00  0.00           H  
ATOM   2331  C   VAL B 142       1.843   7.736   5.028  1.00  0.00           C  
ATOM   2332  O   VAL B 142       1.028   7.553   5.930  1.00  0.00           O  
ATOM   2333  N   SER B 143       1.954   6.896   3.995  1.00  0.00           N  
ATOM   2334  H   SER B 143       2.668   7.093   3.303  1.00  0.00           H  
ATOM   2335  CA  SER B 143       1.157   5.670   3.836  1.00  0.00           C  
ATOM   2336  HA  SER B 143       0.178   5.824   4.280  1.00  0.00           H  
ATOM   2337  CB  SER B 143       0.952   5.376   2.346  1.00  0.00           C  
ATOM   2338  HB2 SER B 143       0.635   6.278   1.835  1.00  0.00           H  
ATOM   2339  HB3 SER B 143       1.897   5.069   1.906  1.00  0.00           H  
ATOM   2340  OG  SER B 143      -0.009   4.359   2.134  1.00  0.00           O  
ATOM   2341  HG  SER B 143      -0.880   4.706   2.386  1.00  0.00           H  
ATOM   2342  C   SER B 143       1.781   4.454   4.522  1.00  0.00           C  
ATOM   2343  O   SER B 143       3.006   4.340   4.578  1.00  0.00           O  
ATOM   2344  N   ASP B 144       0.949   3.497   4.939  1.00  0.00           N  
ATOM   2345  H   ASP B 144      -0.049   3.691   4.966  1.00  0.00           H  
ATOM   2346  CA  ASP B 144       1.358   2.118   5.226  1.00  0.00           C  
ATOM   2347  HA  ASP B 144       2.343   2.136   5.690  1.00  0.00           H  
ATOM   2348  CB  ASP B 144       0.393   1.495   6.247  1.00  0.00           C  
ATOM   2349  HB2 ASP B 144       0.845   0.574   6.613  1.00  0.00           H  
ATOM   2350  HB3 ASP B 144       0.288   2.169   7.100  1.00  0.00           H  
ATOM   2351  CG  ASP B 144      -0.996   1.145   5.716  1.00  0.00           C  
ATOM   2352  OD1 ASP B 144      -1.398   1.515   4.587  1.00  0.00           O  
ATOM   2353  OD2 ASP B 144      -1.695   0.399   6.431  1.00  0.00           O  
ATOM   2354  C   ASP B 144       1.473   1.222   3.970  1.00  0.00           C  
ATOM   2355  O   ASP B 144       1.817   0.049   4.095  1.00  0.00           O  
ATOM   2356  N   TYR B 145       1.168   1.727   2.771  1.00  0.00           N  
ATOM   2357  H   TYR B 145       0.868   2.695   2.751  1.00  0.00           H  
ATOM   2358  CA  TYR B 145       1.088   0.983   1.500  1.00  0.00           C  
ATOM   2359  HA  TYR B 145       0.666   1.694   0.789  1.00  0.00           H  
ATOM   2360  CB  TYR B 145       2.492   0.627   0.981  1.00  0.00           C  
ATOM   2361  HB2 TYR B 145       3.228   1.256   1.476  1.00  0.00           H  
ATOM   2362  HB3 TYR B 145       2.730  -0.400   1.258  1.00  0.00           H  
ATOM   2363  CG  TYR B 145       2.652   0.809  -0.517  1.00  0.00           C  
ATOM   2364  CD1 TYR B 145       2.793   2.106  -1.053  1.00  0.00           C  
ATOM   2365  HD1 TYR B 145       2.779   2.966  -0.398  1.00  0.00           H  
ATOM   2366  CE1 TYR B 145       2.946   2.285  -2.441  1.00  0.00           C  
ATOM   2367  HE1 TYR B 145       3.055   3.271  -2.862  1.00  0.00           H  
ATOM   2368  CZ  TYR B 145       2.940   1.167  -3.300  1.00  0.00           C  
ATOM   2369  OH  TYR B 145       3.101   1.349  -4.637  1.00  0.00           O  
ATOM   2370  HH  TYR B 145       2.905   0.531  -5.149  1.00  0.00           H  
ATOM   2371  CE2 TYR B 145       2.791  -0.130  -2.764  1.00  0.00           C  
ATOM   2372  HE2 TYR B 145       2.781  -0.983  -3.423  1.00  0.00           H  
ATOM   2373  CD2 TYR B 145       2.648  -0.308  -1.375  1.00  0.00           C  
ATOM   2374  HD2 TYR B 145       2.515  -1.300  -0.966  1.00  0.00           H  
ATOM   2375  C   TYR B 145       0.103  -0.210   1.501  1.00  0.00           C  
ATOM   2376  O   TYR B 145       0.286  -1.202   0.788  1.00  0.00           O  
ATOM   2377  N   MET B 146      -0.953  -0.136   2.318  1.00  0.00           N  
ATOM   2378  H   MET B 146      -1.006   0.665   2.946  1.00  0.00           H  
ATOM   2379  CA  MET B 146      -2.001  -1.157   2.431  1.00  0.00           C  
ATOM   2380  HA  MET B 146      -1.996  -1.754   1.520  1.00  0.00           H  
ATOM   2381  CB  MET B 146      -1.689  -2.106   3.602  1.00  0.00           C  
ATOM   2382  HB2 MET B 146      -0.787  -2.665   3.359  1.00  0.00           H  
ATOM   2383  HB3 MET B 146      -1.508  -1.525   4.505  1.00  0.00           H  
ATOM   2384  CG  MET B 146      -2.825  -3.100   3.877  1.00  0.00           C  
ATOM   2385  HG2 MET B 146      -3.682  -2.550   4.269  1.00  0.00           H  
ATOM   2386  HG3 MET B 146      -3.122  -3.564   2.935  1.00  0.00           H  
ATOM   2387  SD  MET B 146      -2.428  -4.419   5.057  1.00  0.00           S  
ATOM   2388  CE  MET B 146      -4.056  -5.212   5.140  1.00  0.00           C  
ATOM   2389  HE1 MET B 146      -4.020  -6.050   5.837  1.00  0.00           H  
ATOM   2390  HE2 MET B 146      -4.798  -4.489   5.481  1.00  0.00           H  
ATOM   2391  HE3 MET B 146      -4.342  -5.576   4.152  1.00  0.00           H  
ATOM   2392  C   MET B 146      -3.416  -0.576   2.530  1.00  0.00           C  
ATOM   2393  O   MET B 146      -4.252  -0.957   1.716  1.00  0.00           O  
ATOM   2394  N   SER B 147      -3.708   0.274   3.522  1.00  0.00           N  
ATOM   2395  H   SER B 147      -2.943   0.596   4.112  1.00  0.00           H  
ATOM   2396  CA  SER B 147      -5.072   0.794   3.762  1.00  0.00           C  
ATOM   2397  HA  SER B 147      -5.480   1.111   2.802  1.00  0.00           H  
ATOM   2398  CB  SER B 147      -5.976  -0.330   4.303  1.00  0.00           C  
ATOM   2399  HB2 SER B 147      -7.018  -0.029   4.176  1.00  0.00           H  
ATOM   2400  HB3 SER B 147      -5.822  -1.243   3.728  1.00  0.00           H  
ATOM   2401  OG  SER B 147      -5.748  -0.593   5.682  1.00  0.00           O  
ATOM   2402  HG  SER B 147      -6.253   0.089   6.143  1.00  0.00           H  
ATOM   2403  C   SER B 147      -5.178   2.008   4.707  1.00  0.00           C  
ATOM   2404  O   SER B 147      -6.293   2.467   4.969  1.00  0.00           O  
ATOM   2405  N   ILE B 148      -4.072   2.500   5.283  1.00  0.00           N  
ATOM   2406  H   ILE B 148      -3.167   2.100   5.042  1.00  0.00           H  
ATOM   2407  CA  ILE B 148      -4.068   3.619   6.242  1.00  0.00           C  
ATOM   2408  HA  ILE B 148      -4.973   4.211   6.096  1.00  0.00           H  
ATOM   2409  CB  ILE B 148      -4.056   3.132   7.717  1.00  0.00           C  
ATOM   2410  HB  ILE B 148      -3.164   2.520   7.871  1.00  0.00           H  
ATOM   2411  CG2 ILE B 148      -3.984   4.337   8.681  1.00  0.00           C  
ATOM   2412 HG21 ILE B 148      -4.848   4.987   8.538  1.00  0.00           H  
ATOM   2413 HG22 ILE B 148      -3.952   4.004   9.717  1.00  0.00           H  
ATOM   2414 HG23 ILE B 148      -3.071   4.913   8.521  1.00  0.00           H  
ATOM   2415  CG1 ILE B 148      -5.297   2.263   8.033  1.00  0.00           C  
ATOM   2416 HG12 ILE B 148      -6.202   2.834   7.821  1.00  0.00           H  
ATOM   2417 HG13 ILE B 148      -5.287   1.395   7.380  1.00  0.00           H  
ATOM   2418  CD1 ILE B 148      -5.382   1.725   9.467  1.00  0.00           C  
ATOM   2419 HD11 ILE B 148      -6.201   1.007   9.532  1.00  0.00           H  
ATOM   2420 HD12 ILE B 148      -4.449   1.227   9.732  1.00  0.00           H  
ATOM   2421 HD13 ILE B 148      -5.583   2.535  10.168  1.00  0.00           H  
ATOM   2422  C   ILE B 148      -2.875   4.535   5.960  1.00  0.00           C  
ATOM   2423  O   ILE B 148      -1.727   4.096   5.913  1.00  0.00           O  
ATOM   2424  N   SER B 149      -3.139   5.831   5.815  1.00  0.00           N  
ATOM   2425  H   SER B 149      -4.108   6.135   5.852  1.00  0.00           H  
ATOM   2426  CA  SER B 149      -2.101   6.846   5.627  1.00  0.00           C  
ATOM   2427  HA  SER B 149      -1.126   6.396   5.791  1.00  0.00           H  
ATOM   2428  CB  SER B 149      -2.139   7.380   4.191  1.00  0.00           C  
ATOM   2429  HB2 SER B 149      -3.045   7.964   4.040  1.00  0.00           H  
ATOM   2430  HB3 SER B 149      -1.281   8.036   4.050  1.00  0.00           H  
ATOM   2431  OG  SER B 149      -2.096   6.328   3.231  1.00  0.00           O  
ATOM   2432  HG  SER B 149      -2.927   5.836   3.299  1.00  0.00           H  
ATOM   2433  C   SER B 149      -2.260   7.959   6.662  1.00  0.00           C  
ATOM   2434  O   SER B 149      -3.292   8.620   6.717  1.00  0.00           O  
ATOM   2435  N   THR B 150      -1.268   8.157   7.528  1.00  0.00           N  
ATOM   2436  H   THR B 150      -0.397   7.656   7.386  1.00  0.00           H  
ATOM   2437  CA  THR B 150      -1.343   9.093   8.661  1.00  0.00           C  
ATOM   2438  HA  THR B 150      -2.387   9.225   8.951  1.00  0.00           H  
ATOM   2439  CB  THR B 150      -0.597   8.523   9.875  1.00  0.00           C  
ATOM   2440  HB  THR B 150       0.426   8.283   9.581  1.00  0.00           H  
ATOM   2441  CG2 THR B 150      -0.548   9.463  11.082  1.00  0.00           C  
ATOM   2442 HG21 THR B 150      -1.541   9.857  11.302  1.00  0.00           H  
ATOM   2443 HG22 THR B 150      -0.169   8.924  11.950  1.00  0.00           H  
ATOM   2444 HG23 THR B 150       0.127  10.294  10.880  1.00  0.00           H  
ATOM   2445  OG1 THR B 150      -1.243   7.338  10.282  1.00  0.00           O  
ATOM   2446  HG1 THR B 150      -2.124   7.588  10.613  1.00  0.00           H  
ATOM   2447  C   THR B 150      -0.789  10.461   8.285  1.00  0.00           C  
ATOM   2448  O   THR B 150       0.248  10.541   7.624  1.00  0.00           O  
ATOM   2449  N   CYS B 151      -1.449  11.526   8.742  1.00  0.00           N  
ATOM   2450  H   CYS B 151      -2.295  11.385   9.282  1.00  0.00           H  
ATOM   2451  CA  CYS B 151      -1.031  12.914   8.580  1.00  0.00           C  
ATOM   2452  HA  CYS B 151      -0.041  12.920   8.138  1.00  0.00           H  
ATOM   2453  CB  CYS B 151      -2.007  13.591   7.603  1.00  0.00           C  
ATOM   2454  HB2 CYS B 151      -1.991  13.055   6.653  1.00  0.00           H  
ATOM   2455  HB3 CYS B 151      -3.018  13.537   8.010  1.00  0.00           H  
ATOM   2456  SG  CYS B 151      -1.574  15.332   7.314  1.00  0.00           S  
ATOM   2457  HG  CYS B 151      -0.273  15.128   7.060  1.00  0.00           H  
ATOM   2458  C   CYS B 151      -0.929  13.608   9.951  1.00  0.00           C  
ATOM   2459  O   CYS B 151      -1.752  13.354  10.831  1.00  0.00           O  
ATOM   2460  N   GLU B 152       0.072  14.470  10.138  1.00  0.00           N  
ATOM   2461  H   GLU B 152       0.714  14.649   9.374  1.00  0.00           H  
ATOM   2462  CA  GLU B 152       0.270  15.232  11.380  1.00  0.00           C  
ATOM   2463  HA  GLU B 152      -0.708  15.346  11.841  1.00  0.00           H  
ATOM   2464  CB  GLU B 152       1.151  14.450  12.374  1.00  0.00           C  
ATOM   2465  HB2 GLU B 152       1.089  14.953  13.339  1.00  0.00           H  
ATOM   2466  HB3 GLU B 152       0.739  13.447  12.497  1.00  0.00           H  
ATOM   2467  CG  GLU B 152       2.639  14.340  12.006  1.00  0.00           C  
ATOM   2468  HG2 GLU B 152       2.751  13.655  11.162  1.00  0.00           H  
ATOM   2469  HG3 GLU B 152       3.016  15.318  11.699  1.00  0.00           H  
ATOM   2470  CD  GLU B 152       3.456  13.838  13.209  1.00  0.00           C  
ATOM   2471  OE1 GLU B 152       4.456  14.512  13.556  1.00  0.00           O  
ATOM   2472  OE2 GLU B 152       3.062  12.801  13.788  1.00  0.00           O  
ATOM   2473  C   GLU B 152       0.798  16.655  11.128  1.00  0.00           C  
ATOM   2474  O   GLU B 152       1.399  16.922  10.089  1.00  0.00           O  
ATOM   2475  N   TRP B 153       0.541  17.572  12.067  1.00  0.00           N  
ATOM   2476  H   TRP B 153       0.047  17.249  12.897  1.00  0.00           H  
ATOM   2477  CA  TRP B 153       0.969  18.983  12.051  1.00  0.00           C  
ATOM   2478  HA  TRP B 153       1.982  19.038  11.648  1.00  0.00           H  
ATOM   2479  CB  TRP B 153       0.051  19.814  11.134  1.00  0.00           C  
ATOM   2480  HB2 TRP B 153       0.424  20.834  11.074  1.00  0.00           H  
ATOM   2481  HB3 TRP B 153       0.132  19.403  10.138  1.00  0.00           H  
ATOM   2482  CG  TRP B 153      -1.412  19.876  11.441  1.00  0.00           C  
ATOM   2483  CD1 TRP B 153      -2.035  20.862  12.123  1.00  0.00           C  
ATOM   2484  HD1 TRP B 153      -1.542  21.730  12.545  1.00  0.00           H  
ATOM   2485  NE1 TRP B 153      -3.393  20.609  12.163  1.00  0.00           N  
ATOM   2486  HE1 TRP B 153      -4.051  21.218  12.632  1.00  0.00           H  
ATOM   2487  CE2 TRP B 153      -3.717  19.454  11.478  1.00  0.00           C  
ATOM   2488  CZ2 TRP B 153      -4.928  18.789  11.221  1.00  0.00           C  
ATOM   2489  HZ2 TRP B 153      -5.858  19.182  11.599  1.00  0.00           H  
ATOM   2490  CH2 TRP B 153      -4.912  17.594  10.480  1.00  0.00           C  
ATOM   2491  HH2 TRP B 153      -5.834  17.065  10.278  1.00  0.00           H  
ATOM   2492  CZ3 TRP B 153      -3.692  17.089   9.998  1.00  0.00           C  
ATOM   2493  HZ3 TRP B 153      -3.668  16.170   9.428  1.00  0.00           H  
ATOM   2494  CE3 TRP B 153      -2.486  17.765  10.256  1.00  0.00           C  
ATOM   2495  HE3 TRP B 153      -1.561  17.376   9.855  1.00  0.00           H  
ATOM   2496  CD2 TRP B 153      -2.463  18.955  11.016  1.00  0.00           C  
ATOM   2497  C   TRP B 153       0.993  19.586  13.467  1.00  0.00           C  
ATOM   2498  O   TRP B 153       0.577  18.940  14.433  1.00  0.00           O  
ATOM   2499  N   LYS B 154       1.441  20.841  13.618  1.00  0.00           N  
ATOM   2500  H   LYS B 154       1.758  21.333  12.784  1.00  0.00           H  
ATOM   2501  CA  LYS B 154       1.292  21.597  14.881  1.00  0.00           C  
ATOM   2502  HA  LYS B 154       0.745  20.973  15.589  1.00  0.00           H  
ATOM   2503  CB  LYS B 154       2.647  21.915  15.534  1.00  0.00           C  
ATOM   2504  HB2 LYS B 154       3.253  22.520  14.862  1.00  0.00           H  
ATOM   2505  HB3 LYS B 154       2.458  22.500  16.436  1.00  0.00           H  
ATOM   2506  CG  LYS B 154       3.401  20.636  15.927  1.00  0.00           C  
ATOM   2507  HG2 LYS B 154       2.722  19.992  16.485  1.00  0.00           H  
ATOM   2508  HG3 LYS B 154       3.726  20.108  15.028  1.00  0.00           H  
ATOM   2509  CD  LYS B 154       4.617  20.933  16.814  1.00  0.00           C  
ATOM   2510  HD2 LYS B 154       5.342  21.547  16.273  1.00  0.00           H  
ATOM   2511  HD3 LYS B 154       4.279  21.488  17.692  1.00  0.00           H  
ATOM   2512  CE  LYS B 154       5.250  19.613  17.281  1.00  0.00           C  
ATOM   2513  HE2 LYS B 154       5.647  19.747  18.291  1.00  0.00           H  
ATOM   2514  HE3 LYS B 154       4.460  18.857  17.332  1.00  0.00           H  
ATOM   2515  NZ  LYS B 154       6.326  19.153  16.370  1.00  0.00           N  
ATOM   2516  HZ1 LYS B 154       6.081  19.332  15.395  1.00  0.00           H  
ATOM   2517  HZ2 LYS B 154       6.514  18.166  16.480  1.00  0.00           H  
ATOM   2518  HZ3 LYS B 154       7.175  19.681  16.513  1.00  0.00           H  
ATOM   2519  C   LYS B 154       0.445  22.854  14.718  1.00  0.00           C  
ATOM   2520  O   LYS B 154       0.587  23.580  13.736  1.00  0.00           O  
ATOM   2521  N   MET B 155      -0.392  23.131  15.716  1.00  0.00           N  
ATOM   2522  H   MET B 155      -0.403  22.486  16.499  1.00  0.00           H  
ATOM   2523  CA  MET B 155      -1.142  24.384  15.861  1.00  0.00           C  
ATOM   2524  HA  MET B 155      -1.325  24.800  14.870  1.00  0.00           H  
ATOM   2525  CB  MET B 155      -2.503  24.113  16.528  1.00  0.00           C  
ATOM   2526  HB2 MET B 155      -2.337  23.700  17.525  1.00  0.00           H  
ATOM   2527  HB3 MET B 155      -3.038  25.056  16.640  1.00  0.00           H  
ATOM   2528  CG  MET B 155      -3.383  23.137  15.733  1.00  0.00           C  
ATOM   2529  HG2 MET B 155      -2.916  22.151  15.750  1.00  0.00           H  
ATOM   2530  HG3 MET B 155      -4.342  23.048  16.244  1.00  0.00           H  
ATOM   2531  SD  MET B 155      -3.699  23.584  14.000  1.00  0.00           S  
ATOM   2532  CE  MET B 155      -4.693  25.088  14.215  1.00  0.00           C  
ATOM   2533  HE1 MET B 155      -5.010  25.454  13.239  1.00  0.00           H  
ATOM   2534  HE2 MET B 155      -5.575  24.870  14.818  1.00  0.00           H  
ATOM   2535  HE3 MET B 155      -4.101  25.856  14.712  1.00  0.00           H  
ATOM   2536  C   MET B 155      -0.345  25.430  16.655  1.00  0.00           C  
ATOM   2537  O   MET B 155       0.499  25.088  17.481  1.00  0.00           O  
ATOM   2538  N   ASN B 156      -0.633  26.716  16.443  1.00  0.00           N  
ATOM   2539  H   ASN B 156      -1.310  26.927  15.717  1.00  0.00           H  
ATOM   2540  CA  ASN B 156      -0.009  27.862  17.126  1.00  0.00           C  
ATOM   2541  HA  ASN B 156       1.063  27.675  17.178  1.00  0.00           H  
ATOM   2542  CB  ASN B 156      -0.237  29.104  16.227  1.00  0.00           C  
ATOM   2543  HB2 ASN B 156      -0.175  28.798  15.183  1.00  0.00           H  
ATOM   2544  HB3 ASN B 156      -1.235  29.496  16.415  1.00  0.00           H  
ATOM   2545  CG  ASN B 156       0.764  30.242  16.383  1.00  0.00           C  
ATOM   2546  OD1 ASN B 156       1.247  30.814  15.416  1.00  0.00           O  
ATOM   2547  ND2 ASN B 156       1.103  30.645  17.582  1.00  0.00           N  
ATOM   2548 HD21 ASN B 156       1.760  31.395  17.656  1.00  0.00           H  
ATOM   2549 HD22 ASN B 156       0.600  30.281  18.386  1.00  0.00           H  
ATOM   2550  C   ASN B 156      -0.475  28.021  18.601  1.00  0.00           C  
ATOM   2551  O   ASN B 156      -0.626  29.137  19.092  1.00  0.00           O  
ATOM   2552  N   GLY B 157      -0.728  26.919  19.310  1.00  0.00           N  
ATOM   2553  H   GLY B 157      -0.554  26.025  18.864  1.00  0.00           H  
ATOM   2554  CA  GLY B 157      -1.220  26.890  20.691  1.00  0.00           C  
ATOM   2555  HA2 GLY B 157      -0.361  26.824  21.358  1.00  0.00           H  
ATOM   2556  HA3 GLY B 157      -1.758  27.812  20.914  1.00  0.00           H  
ATOM   2557  C   GLY B 157      -2.166  25.709  20.971  1.00  0.00           C  
ATOM   2558  O   GLY B 157      -2.543  24.994  20.037  1.00  0.00           O  
ATOM   2559  N   PRO B 158      -2.566  25.483  22.239  1.00  0.00           N  
ATOM   2560  CD  PRO B 158      -2.098  26.164  23.437  1.00  0.00           C  
ATOM   2561  HD2 PRO B 158      -2.705  27.054  23.607  1.00  0.00           H  
ATOM   2562  HD3 PRO B 158      -1.042  26.429  23.377  1.00  0.00           H  
ATOM   2563  CG  PRO B 158      -2.314  25.163  24.571  1.00  0.00           C  
ATOM   2564  HG2 PRO B 158      -2.431  25.660  25.534  1.00  0.00           H  
ATOM   2565  HG3 PRO B 158      -1.484  24.455  24.599  1.00  0.00           H  
ATOM   2566  CB  PRO B 158      -3.591  24.443  24.143  1.00  0.00           C  
ATOM   2567  HB2 PRO B 158      -4.456  25.033  24.452  1.00  0.00           H  
ATOM   2568  HB3 PRO B 158      -3.648  23.438  24.564  1.00  0.00           H  
ATOM   2569  CA  PRO B 158      -3.484  24.406  22.613  1.00  0.00           C  
ATOM   2570  HA  PRO B 158      -3.025  23.465  22.323  1.00  0.00           H  
ATOM   2571  C   PRO B 158      -4.854  24.549  21.937  1.00  0.00           C  
ATOM   2572  O   PRO B 158      -5.509  25.583  22.067  1.00  0.00           O  
ATOM   2573  N   THR B 159      -5.281  23.512  21.215  1.00  0.00           N  
ATOM   2574  H   THR B 159      -4.704  22.675  21.183  1.00  0.00           H  
ATOM   2575  CA  THR B 159      -6.436  23.548  20.307  1.00  0.00           C  
ATOM   2576  HA  THR B 159      -7.085  24.381  20.576  1.00  0.00           H  
ATOM   2577  CB  THR B 159      -5.950  23.767  18.860  1.00  0.00           C  
ATOM   2578  HB  THR B 159      -5.282  22.954  18.581  1.00  0.00           H  
ATOM   2579  CG2 THR B 159      -7.096  23.834  17.850  1.00  0.00           C  
ATOM   2580 HG21 THR B 159      -7.847  24.549  18.184  1.00  0.00           H  
ATOM   2581 HG22 THR B 159      -6.710  24.157  16.883  1.00  0.00           H  
ATOM   2582 HG23 THR B 159      -7.549  22.853  17.727  1.00  0.00           H  
ATOM   2583  OG1 THR B 159      -5.237  24.980  18.739  1.00  0.00           O  
ATOM   2584  HG1 THR B 159      -4.421  24.907  19.254  1.00  0.00           H  
ATOM   2585  C   THR B 159      -7.241  22.250  20.407  1.00  0.00           C  
ATOM   2586  O   THR B 159      -6.662  21.165  20.420  1.00  0.00           O  
ATOM   2587  N   GLN B 160      -8.578  22.330  20.429  1.00  0.00           N  
ATOM   2588  H   GLN B 160      -9.013  23.242  20.413  1.00  0.00           H  
ATOM   2589  CA  GLN B 160      -9.469  21.158  20.368  1.00  0.00           C  
ATOM   2590  HA  GLN B 160      -9.042  20.362  20.977  1.00  0.00           H  
ATOM   2591  CB  GLN B 160     -10.858  21.500  20.943  1.00  0.00           C  
ATOM   2592  HB2 GLN B 160     -11.329  22.237  20.291  1.00  0.00           H  
ATOM   2593  HB3 GLN B 160     -11.470  20.597  20.926  1.00  0.00           H  
ATOM   2594  CG  GLN B 160     -10.871  22.070  22.375  1.00  0.00           C  
ATOM   2595  HG2 GLN B 160     -10.282  22.985  22.413  1.00  0.00           H  
ATOM   2596  HG3 GLN B 160     -11.900  22.342  22.607  1.00  0.00           H  
ATOM   2597  CD  GLN B 160     -10.375  21.123  23.473  1.00  0.00           C  
ATOM   2598  OE1 GLN B 160      -9.702  20.128  23.265  1.00  0.00           O  
ATOM   2599  NE2 GLN B 160     -10.666  21.411  24.723  1.00  0.00           N  
ATOM   2600 HE21 GLN B 160     -10.344  20.749  25.405  1.00  0.00           H  
ATOM   2601 HE22 GLN B 160     -11.236  22.206  24.945  1.00  0.00           H  
ATOM   2602  C   GLN B 160      -9.548  20.600  18.935  1.00  0.00           C  
ATOM   2603  O   GLN B 160     -10.552  20.745  18.238  1.00  0.00           O  
ATOM   2604  N   CYS B 161      -8.432  20.046  18.452  1.00  0.00           N  
ATOM   2605  H   CYS B 161      -7.633  20.005  19.071  1.00  0.00           H  
ATOM   2606  CA  CYS B 161      -8.214  19.789  17.027  1.00  0.00           C  
ATOM   2607  HA  CYS B 161      -8.275  20.740  16.505  1.00  0.00           H  
ATOM   2608  CB  CYS B 161      -6.807  19.215  16.814  1.00  0.00           C  
ATOM   2609  HB2 CYS B 161      -6.702  18.261  17.337  1.00  0.00           H  
ATOM   2610  HB3 CYS B 161      -6.676  19.030  15.746  1.00  0.00           H  
ATOM   2611  SG  CYS B 161      -5.517  20.377  17.367  1.00  0.00           S  
ATOM   2612  HG  CYS B 161      -5.595  20.153  18.690  1.00  0.00           H  
ATOM   2613  C   CYS B 161      -9.285  18.880  16.400  1.00  0.00           C  
ATOM   2614  O   CYS B 161      -9.726  19.158  15.291  1.00  0.00           O  
ATOM   2615  N   SER B 162      -9.741  17.861  17.129  1.00  0.00           N  
ATOM   2616  H   SER B 162      -9.360  17.711  18.053  1.00  0.00           H  
ATOM   2617  CA  SER B 162     -10.817  16.939  16.744  1.00  0.00           C  
ATOM   2618  HA  SER B 162     -10.555  16.463  15.799  1.00  0.00           H  
ATOM   2619  CB  SER B 162     -10.898  15.846  17.815  1.00  0.00           C  
ATOM   2620  HB2 SER B 162     -11.763  15.210  17.627  1.00  0.00           H  
ATOM   2621  HB3 SER B 162      -9.994  15.238  17.767  1.00  0.00           H  
ATOM   2622  OG  SER B 162     -10.995  16.438  19.104  1.00  0.00           O  
ATOM   2623  HG  SER B 162     -11.164  15.736  19.770  1.00  0.00           H  
ATOM   2624  C   SER B 162     -12.194  17.598  16.559  1.00  0.00           C  
ATOM   2625  O   SER B 162     -13.049  17.015  15.894  1.00  0.00           O  
ATOM   2626  N   THR B 163     -12.427  18.803  17.096  1.00  0.00           N  
ATOM   2627  H   THR B 163     -11.711  19.213  17.682  1.00  0.00           H  
ATOM   2628  CA  THR B 163     -13.696  19.545  16.945  1.00  0.00           C  
ATOM   2629  HA  THR B 163     -14.374  18.951  16.335  1.00  0.00           H  
ATOM   2630  CB  THR B 163     -14.401  19.755  18.294  1.00  0.00           C  
ATOM   2631  HB  THR B 163     -15.316  20.322  18.115  1.00  0.00           H  
ATOM   2632  CG2 THR B 163     -14.809  18.433  18.940  1.00  0.00           C  
ATOM   2633 HG21 THR B 163     -15.394  18.633  19.836  1.00  0.00           H  
ATOM   2634 HG22 THR B 163     -15.408  17.853  18.240  1.00  0.00           H  
ATOM   2635 HG23 THR B 163     -13.922  17.863  19.213  1.00  0.00           H  
ATOM   2636  OG1 THR B 163     -13.621  20.468  19.227  1.00  0.00           O  
ATOM   2637  HG1 THR B 163     -13.395  21.364  18.880  1.00  0.00           H  
ATOM   2638  C   THR B 163     -13.579  20.880  16.213  1.00  0.00           C  
ATOM   2639  O   THR B 163     -14.613  21.481  15.911  1.00  0.00           O  
ATOM   2640  N   GLU B 164     -12.363  21.357  15.927  1.00  0.00           N  
ATOM   2641  H   GLU B 164     -11.572  20.877  16.341  1.00  0.00           H  
ATOM   2642  CA  GLU B 164     -12.109  22.611  15.198  1.00  0.00           C  
ATOM   2643  HA  GLU B 164     -13.030  23.186  15.100  1.00  0.00           H  
ATOM   2644  CB  GLU B 164     -11.083  23.477  15.956  1.00  0.00           C  
ATOM   2645  HB2 GLU B 164     -10.167  22.906  16.100  1.00  0.00           H  
ATOM   2646  HB3 GLU B 164     -10.835  24.332  15.325  1.00  0.00           H  
ATOM   2647  CG  GLU B 164     -11.505  24.027  17.326  1.00  0.00           C  
ATOM   2648  HG2 GLU B 164     -10.896  23.555  18.098  1.00  0.00           H  
ATOM   2649  HG3 GLU B 164     -11.283  25.092  17.361  1.00  0.00           H  
ATOM   2650  CD  GLU B 164     -12.979  23.826  17.651  1.00  0.00           C  
ATOM   2651  OE1 GLU B 164     -13.308  22.931  18.461  1.00  0.00           O  
ATOM   2652  OE2 GLU B 164     -13.841  24.564  17.125  1.00  0.00           O  
ATOM   2653  C   GLU B 164     -11.607  22.392  13.767  1.00  0.00           C  
ATOM   2654  O   GLU B 164     -11.914  23.204  12.888  1.00  0.00           O  
ATOM   2655  N   LEU B 165     -10.839  21.323  13.517  1.00  0.00           N  
ATOM   2656  H   LEU B 165     -10.683  20.645  14.259  1.00  0.00           H  
ATOM   2657  CA  LEU B 165     -10.213  21.052  12.223  1.00  0.00           C  
ATOM   2658  HA  LEU B 165     -10.437  21.878  11.552  1.00  0.00           H  
ATOM   2659  CB  LEU B 165      -8.678  20.982  12.359  1.00  0.00           C  
ATOM   2660  HB2 LEU B 165      -8.407  20.200  13.067  1.00  0.00           H  
ATOM   2661  HB3 LEU B 165      -8.282  20.686  11.388  1.00  0.00           H  
ATOM   2662  CG  LEU B 165      -8.023  22.318  12.769  1.00  0.00           C  
ATOM   2663  HG  LEU B 165      -8.708  23.140  12.568  1.00  0.00           H  
ATOM   2664  CD1 LEU B 165      -7.658  22.337  14.251  1.00  0.00           C  
ATOM   2665 HD11 LEU B 165      -7.273  23.318  14.524  1.00  0.00           H  
ATOM   2666 HD12 LEU B 165      -8.550  22.143  14.835  1.00  0.00           H  
ATOM   2667 HD13 LEU B 165      -6.910  21.574  14.469  1.00  0.00           H  
ATOM   2668  CD2 LEU B 165      -6.734  22.560  11.981  1.00  0.00           C  
ATOM   2669 HD21 LEU B 165      -6.038  21.739  12.148  1.00  0.00           H  
ATOM   2670 HD22 LEU B 165      -6.970  22.628  10.920  1.00  0.00           H  
ATOM   2671 HD23 LEU B 165      -6.280  23.498  12.295  1.00  0.00           H  
ATOM   2672  C   LEU B 165     -10.770  19.796  11.545  1.00  0.00           C  
ATOM   2673  O   LEU B 165     -11.274  18.874  12.184  1.00  0.00           O  
ATOM   2674  N   ARG B 166     -10.641  19.761  10.218  1.00  0.00           N  
ATOM   2675  H   ARG B 166     -10.221  20.576   9.772  1.00  0.00           H  
ATOM   2676  CA  ARG B 166     -10.818  18.550   9.401  1.00  0.00           C  
ATOM   2677  HA  ARG B 166     -10.425  17.706   9.969  1.00  0.00           H  
ATOM   2678  CB  ARG B 166     -12.306  18.261   9.127  1.00  0.00           C  
ATOM   2679  HB2 ARG B 166     -12.377  17.342   8.542  1.00  0.00           H  
ATOM   2680  HB3 ARG B 166     -12.803  18.086  10.082  1.00  0.00           H  
ATOM   2681  CG  ARG B 166     -13.040  19.386   8.380  1.00  0.00           C  
ATOM   2682  HG2 ARG B 166     -12.942  20.317   8.938  1.00  0.00           H  
ATOM   2683  HG3 ARG B 166     -12.593  19.515   7.394  1.00  0.00           H  
ATOM   2684  CD  ARG B 166     -14.531  19.051   8.221  1.00  0.00           C  
ATOM   2685  HD2 ARG B 166     -14.624  18.124   7.653  1.00  0.00           H  
ATOM   2686  HD3 ARG B 166     -14.972  18.882   9.205  1.00  0.00           H  
ATOM   2687  NE  ARG B 166     -15.243  20.129   7.508  1.00  0.00           N  
ATOM   2688  HE  ARG B 166     -15.230  20.081   6.502  1.00  0.00           H  
ATOM   2689  CZ  ARG B 166     -15.739  21.231   8.042  1.00  0.00           C  
ATOM   2690  NH1 ARG B 166     -15.891  21.395   9.320  1.00  0.00           N  
ATOM   2691 HH11 ARG B 166     -15.613  20.661   9.943  1.00  0.00           H  
ATOM   2692 HH12 ARG B 166     -16.015  22.327   9.681  1.00  0.00           H  
ATOM   2693  NH2 ARG B 166     -16.071  22.228   7.283  1.00  0.00           N  
ATOM   2694 HH21 ARG B 166     -15.810  22.229   6.313  1.00  0.00           H  
ATOM   2695 HH22 ARG B 166     -16.355  23.092   7.713  1.00  0.00           H  
ATOM   2696  C   ARG B 166      -9.985  18.646   8.127  1.00  0.00           C  
ATOM   2697  O   ARG B 166      -9.790  19.738   7.592  1.00  0.00           O  
ATOM   2698  N   LEU B 167      -9.494  17.507   7.648  1.00  0.00           N  
ATOM   2699  H   LEU B 167      -9.783  16.638   8.088  1.00  0.00           H  
ATOM   2700  CA  LEU B 167      -8.574  17.405   6.516  1.00  0.00           C  
ATOM   2701  HA  LEU B 167      -8.272  18.403   6.194  1.00  0.00           H  
ATOM   2702  CB  LEU B 167      -7.314  16.665   6.998  1.00  0.00           C  
ATOM   2703  HB2 LEU B 167      -6.847  17.248   7.792  1.00  0.00           H  
ATOM   2704  HB3 LEU B 167      -7.627  15.717   7.433  1.00  0.00           H  
ATOM   2705  CG  LEU B 167      -6.263  16.376   5.909  1.00  0.00           C  
ATOM   2706  HG  LEU B 167      -6.726  15.863   5.068  1.00  0.00           H  
ATOM   2707  CD1 LEU B 167      -5.586  17.653   5.415  1.00  0.00           C  
ATOM   2708 HD11 LEU B 167      -6.307  18.274   4.889  1.00  0.00           H  
ATOM   2709 HD12 LEU B 167      -5.169  18.208   6.256  1.00  0.00           H  
ATOM   2710 HD13 LEU B 167      -4.785  17.401   4.723  1.00  0.00           H  
ATOM   2711  CD2 LEU B 167      -5.180  15.470   6.486  1.00  0.00           C  
ATOM   2712 HD21 LEU B 167      -4.436  15.251   5.722  1.00  0.00           H  
ATOM   2713 HD22 LEU B 167      -4.690  15.964   7.324  1.00  0.00           H  
ATOM   2714 HD23 LEU B 167      -5.624  14.535   6.826  1.00  0.00           H  
ATOM   2715  C   LEU B 167      -9.278  16.724   5.336  1.00  0.00           C  
ATOM   2716  O   LEU B 167      -9.778  15.607   5.460  1.00  0.00           O  
ATOM   2717  N   LEU B 168      -9.347  17.410   4.202  1.00  0.00           N  
ATOM   2718  H   LEU B 168      -8.877  18.309   4.151  1.00  0.00           H  
ATOM   2719  CA  LEU B 168      -9.927  16.920   2.957  1.00  0.00           C  
ATOM   2720  HA  LEU B 168     -10.669  16.153   3.179  1.00  0.00           H  
ATOM   2721  CB  LEU B 168     -10.633  18.070   2.218  1.00  0.00           C  
ATOM   2722  HB2 LEU B 168      -9.911  18.852   1.987  1.00  0.00           H  
ATOM   2723  HB3 LEU B 168     -10.986  17.662   1.269  1.00  0.00           H  
ATOM   2724  CG  LEU B 168     -11.840  18.687   2.961  1.00  0.00           C  
ATOM   2725  HG  LEU B 168     -12.385  17.901   3.479  1.00  0.00           H  
ATOM   2726  CD1 LEU B 168     -11.476  19.778   3.979  1.00  0.00           C  
ATOM   2727 HD11 LEU B 168     -10.904  19.356   4.802  1.00  0.00           H  
ATOM   2728 HD12 LEU B 168     -10.875  20.550   3.497  1.00  0.00           H  
ATOM   2729 HD13 LEU B 168     -12.380  20.219   4.393  1.00  0.00           H  
ATOM   2730  CD2 LEU B 168     -12.787  19.338   1.950  1.00  0.00           C  
ATOM   2731 HD21 LEU B 168     -13.666  19.728   2.459  1.00  0.00           H  
ATOM   2732 HD22 LEU B 168     -12.273  20.143   1.424  1.00  0.00           H  
ATOM   2733 HD23 LEU B 168     -13.114  18.591   1.226  1.00  0.00           H  
ATOM   2734  C   LEU B 168      -8.826  16.284   2.098  1.00  0.00           C  
ATOM   2735  O   LEU B 168      -7.684  16.755   2.098  1.00  0.00           O  
ATOM   2736  N   TYR B 169      -9.154  15.218   1.363  1.00  0.00           N  
ATOM   2737  H   TYR B 169     -10.112  14.882   1.371  1.00  0.00           H  
ATOM   2738  CA  TYR B 169      -8.194  14.544   0.487  1.00  0.00           C  
ATOM   2739  HA  TYR B 169      -7.502  15.302   0.124  1.00  0.00           H  
ATOM   2740  CB  TYR B 169      -7.366  13.512   1.274  1.00  0.00           C  
ATOM   2741  HB2 TYR B 169      -6.588  13.136   0.610  1.00  0.00           H  
ATOM   2742  HB3 TYR B 169      -6.856  14.029   2.089  1.00  0.00           H  
ATOM   2743  CG  TYR B 169      -8.104  12.318   1.867  1.00  0.00           C  
ATOM   2744  CD1 TYR B 169      -8.757  12.427   3.111  1.00  0.00           C  
ATOM   2745  HD1 TYR B 169      -8.779  13.379   3.623  1.00  0.00           H  
ATOM   2746  CE1 TYR B 169      -9.349  11.293   3.703  1.00  0.00           C  
ATOM   2747  HE1 TYR B 169      -9.841  11.358   4.661  1.00  0.00           H  
ATOM   2748  CZ  TYR B 169      -9.287  10.044   3.052  1.00  0.00           C  
ATOM   2749  OH  TYR B 169      -9.841   8.951   3.632  1.00  0.00           O  
ATOM   2750  HH  TYR B 169      -9.712   8.154   3.089  1.00  0.00           H  
ATOM   2751  CE2 TYR B 169      -8.645   9.933   1.803  1.00  0.00           C  
ATOM   2752  HE2 TYR B 169      -8.615   8.976   1.300  1.00  0.00           H  
ATOM   2753  CD2 TYR B 169      -8.058  11.070   1.215  1.00  0.00           C  
ATOM   2754  HD2 TYR B 169      -7.558  10.978   0.264  1.00  0.00           H  
ATOM   2755  C   TYR B 169      -8.863  13.926  -0.742  1.00  0.00           C  
ATOM   2756  O   TYR B 169      -9.912  13.298  -0.638  1.00  0.00           O  
ATOM   2757  N   GLN B 170      -8.246  14.062  -1.915  1.00  0.00           N  
ATOM   2758  H   GLN B 170      -7.380  14.592  -1.939  1.00  0.00           H  
ATOM   2759  CA  GLN B 170      -8.781  13.573  -3.196  1.00  0.00           C  
ATOM   2760  HA  GLN B 170      -9.471  12.747  -3.013  1.00  0.00           H  
ATOM   2761  CB  GLN B 170      -9.560  14.712  -3.885  1.00  0.00           C  
ATOM   2762  HB2 GLN B 170     -10.347  15.054  -3.212  1.00  0.00           H  
ATOM   2763  HB3 GLN B 170      -8.883  15.550  -4.056  1.00  0.00           H  
ATOM   2764  CG  GLN B 170     -10.197  14.308  -5.228  1.00  0.00           C  
ATOM   2765  HG2 GLN B 170      -9.418  14.148  -5.969  1.00  0.00           H  
ATOM   2766  HG3 GLN B 170     -10.747  13.378  -5.102  1.00  0.00           H  
ATOM   2767  CD  GLN B 170     -11.147  15.370  -5.775  1.00  0.00           C  
ATOM   2768  OE1 GLN B 170     -10.974  16.562  -5.582  1.00  0.00           O  
ATOM   2769  NE2 GLN B 170     -12.184  14.995  -6.487  1.00  0.00           N  
ATOM   2770 HE21 GLN B 170     -12.786  15.722  -6.817  1.00  0.00           H  
ATOM   2771 HE22 GLN B 170     -12.392  14.010  -6.640  1.00  0.00           H  
ATOM   2772  C   GLN B 170      -7.643  13.068  -4.084  1.00  0.00           C  
ATOM   2773  O   GLN B 170      -6.634  13.761  -4.227  1.00  0.00           O  
ATOM   2774  N   LEU B 171      -7.786  11.881  -4.691  1.00  0.00           N  
ATOM   2775  H   LEU B 171      -8.647  11.369  -4.561  1.00  0.00           H  
ATOM   2776  CA  LEU B 171      -6.847  11.396  -5.720  1.00  0.00           C  
ATOM   2777  HA  LEU B 171      -5.848  11.340  -5.294  1.00  0.00           H  
ATOM   2778  CB  LEU B 171      -7.257  10.005  -6.256  1.00  0.00           C  
ATOM   2779  HB2 LEU B 171      -8.342   9.976  -6.325  1.00  0.00           H  
ATOM   2780  HB3 LEU B 171      -6.874   9.902  -7.273  1.00  0.00           H  
ATOM   2781  CG  LEU B 171      -6.791   8.766  -5.475  1.00  0.00           C  
ATOM   2782  HG  LEU B 171      -7.188   8.807  -4.462  1.00  0.00           H  
ATOM   2783  CD1 LEU B 171      -7.333   7.512  -6.165  1.00  0.00           C  
ATOM   2784 HD11 LEU B 171      -8.422   7.560  -6.220  1.00  0.00           H  
ATOM   2785 HD12 LEU B 171      -6.929   7.434  -7.175  1.00  0.00           H  
ATOM   2786 HD13 LEU B 171      -7.045   6.625  -5.599  1.00  0.00           H  
ATOM   2787  CD2 LEU B 171      -5.265   8.642  -5.431  1.00  0.00           C  
ATOM   2788 HD21 LEU B 171      -4.983   7.685  -4.989  1.00  0.00           H  
ATOM   2789 HD22 LEU B 171      -4.847   9.437  -4.814  1.00  0.00           H  
ATOM   2790 HD23 LEU B 171      -4.847   8.704  -6.436  1.00  0.00           H  
ATOM   2791  C   LEU B 171      -6.809  12.373  -6.905  1.00  0.00           C  
ATOM   2792  O   LEU B 171      -7.851  12.787  -7.403  1.00  0.00           O  
ATOM   2793  N   VAL B 172      -5.613  12.673  -7.418  1.00  0.00           N  
ATOM   2794  H   VAL B 172      -4.787  12.286  -6.970  1.00  0.00           H  
ATOM   2795  CA  VAL B 172      -5.433  13.496  -8.632  1.00  0.00           C  
ATOM   2796  HA  VAL B 172      -6.068  14.376  -8.528  1.00  0.00           H  
ATOM   2797  CB  VAL B 172      -3.979  13.999  -8.787  1.00  0.00           C  
ATOM   2798  HB  VAL B 172      -3.964  14.720  -9.604  1.00  0.00           H  
ATOM   2799  CG1 VAL B 172      -3.485  14.738  -7.535  1.00  0.00           C  
ATOM   2800 HG11 VAL B 172      -4.181  15.538  -7.287  1.00  0.00           H  
ATOM   2801 HG12 VAL B 172      -3.408  14.059  -6.688  1.00  0.00           H  
ATOM   2802 HG13 VAL B 172      -2.505  15.173  -7.727  1.00  0.00           H  
ATOM   2803  CG2 VAL B 172      -2.985  12.886  -9.142  1.00  0.00           C  
ATOM   2804 HG21 VAL B 172      -3.229  12.459 -10.114  1.00  0.00           H  
ATOM   2805 HG22 VAL B 172      -1.976  13.295  -9.197  1.00  0.00           H  
ATOM   2806 HG23 VAL B 172      -3.009  12.098  -8.393  1.00  0.00           H  
ATOM   2807  C   VAL B 172      -5.898  12.786  -9.915  1.00  0.00           C  
ATOM   2808  O   VAL B 172      -5.972  13.414 -10.969  1.00  0.00           O  
ATOM   2809  N   PHE B 173      -6.204  11.484  -9.851  1.00  0.00           N  
ATOM   2810  H   PHE B 173      -6.174  11.042  -8.948  1.00  0.00           H  
ATOM   2811  CA  PHE B 173      -6.752  10.725 -10.975  1.00  0.00           C  
ATOM   2812  HA  PHE B 173      -6.157  10.970 -11.856  1.00  0.00           H  
ATOM   2813  CB  PHE B 173      -6.613   9.213 -10.732  1.00  0.00           C  
ATOM   2814  HB2 PHE B 173      -5.569   8.978 -10.518  1.00  0.00           H  
ATOM   2815  HB3 PHE B 173      -7.208   8.929  -9.862  1.00  0.00           H  
ATOM   2816  CG  PHE B 173      -7.060   8.406 -11.936  1.00  0.00           C  
ATOM   2817  CD1 PHE B 173      -6.190   8.242 -13.032  1.00  0.00           C  
ATOM   2818  HD1 PHE B 173      -5.177   8.615 -12.983  1.00  0.00           H  
ATOM   2819  CE1 PHE B 173      -6.650   7.633 -14.212  1.00  0.00           C  
ATOM   2820  HE1 PHE B 173      -5.990   7.530 -15.064  1.00  0.00           H  
ATOM   2821  CZ  PHE B 173      -7.981   7.193 -14.306  1.00  0.00           C  
ATOM   2822  HZ  PHE B 173      -8.340   6.761 -15.231  1.00  0.00           H  
ATOM   2823  CE2 PHE B 173      -8.847   7.342 -13.209  1.00  0.00           C  
ATOM   2824  HE2 PHE B 173      -9.878   7.036 -13.292  1.00  0.00           H  
ATOM   2825  CD2 PHE B 173      -8.387   7.942 -12.024  1.00  0.00           C  
ATOM   2826  HD2 PHE B 173      -9.074   8.106 -11.203  1.00  0.00           H  
ATOM   2827  C   PHE B 173      -8.210  11.116 -11.281  1.00  0.00           C  
ATOM   2828  O   PHE B 173      -9.004  11.392 -10.377  1.00  0.00           O  
ATOM   2829  N   LEU B 174      -8.572  11.072 -12.569  1.00  0.00           N  
ATOM   2830  H   LEU B 174      -7.895  10.712 -13.225  1.00  0.00           H  
ATOM   2831  CA  LEU B 174      -9.863  11.525 -13.096  1.00  0.00           C  
ATOM   2832  HA  LEU B 174      -9.884  12.613 -13.026  1.00  0.00           H  
ATOM   2833  CB  LEU B 174      -9.995  11.116 -14.576  1.00  0.00           C  
ATOM   2834  HB2 LEU B 174      -9.968  10.025 -14.627  1.00  0.00           H  
ATOM   2835  HB3 LEU B 174     -10.976  11.437 -14.933  1.00  0.00           H  
ATOM   2836  CG  LEU B 174      -8.924  11.669 -15.533  1.00  0.00           C  
ATOM   2837  HG  LEU B 174      -7.936  11.335 -15.215  1.00  0.00           H  
ATOM   2838  CD1 LEU B 174      -9.193  11.131 -16.936  1.00  0.00           C  
ATOM   2839 HD11 LEU B 174     -10.198  11.399 -17.262  1.00  0.00           H  
ATOM   2840 HD12 LEU B 174      -9.083  10.046 -16.944  1.00  0.00           H  
ATOM   2841 HD13 LEU B 174      -8.471  11.558 -17.625  1.00  0.00           H  
ATOM   2842  CD2 LEU B 174      -8.939  13.197 -15.607  1.00  0.00           C  
ATOM   2843 HD21 LEU B 174      -8.201  13.533 -16.336  1.00  0.00           H  
ATOM   2844 HD22 LEU B 174      -8.666  13.620 -14.641  1.00  0.00           H  
ATOM   2845 HD23 LEU B 174      -9.925  13.554 -15.902  1.00  0.00           H  
ATOM   2846  C   LEU B 174     -11.076  10.982 -12.321  1.00  0.00           C  
ATOM   2847  O   LEU B 174     -11.174   9.788 -12.054  1.00  0.00           O  
ATOM   2848  N   LEU B 175     -12.040  11.872 -12.060  1.00  0.00           N  
ATOM   2849  H   LEU B 175     -11.868  12.824 -12.336  1.00  0.00           H  
ATOM   2850  CA  LEU B 175     -13.368  11.566 -11.500  1.00  0.00           C  
ATOM   2851  HA  LEU B 175     -13.839  12.519 -11.266  1.00  0.00           H  
ATOM   2852  CB  LEU B 175     -14.246  10.875 -12.572  1.00  0.00           C  
ATOM   2853  HB2 LEU B 175     -13.803   9.903 -12.791  1.00  0.00           H  
ATOM   2854  HB3 LEU B 175     -15.236  10.691 -12.151  1.00  0.00           H  
ATOM   2855  CG  LEU B 175     -14.427  11.644 -13.895  1.00  0.00           C  
ATOM   2856  HG  LEU B 175     -13.454  11.919 -14.302  1.00  0.00           H  
ATOM   2857  CD1 LEU B 175     -15.131  10.756 -14.921  1.00  0.00           C  
ATOM   2858 HD11 LEU B 175     -15.261  11.298 -15.856  1.00  0.00           H  
ATOM   2859 HD12 LEU B 175     -14.522   9.873 -15.113  1.00  0.00           H  
ATOM   2860 HD13 LEU B 175     -16.105  10.443 -14.541  1.00  0.00           H  
ATOM   2861  CD2 LEU B 175     -15.265  12.912 -13.721  1.00  0.00           C  
ATOM   2862 HD21 LEU B 175     -16.240  12.658 -13.303  1.00  0.00           H  
ATOM   2863 HD22 LEU B 175     -14.760  13.606 -13.052  1.00  0.00           H  
ATOM   2864 HD23 LEU B 175     -15.406  13.400 -14.684  1.00  0.00           H  
ATOM   2865  C   LEU B 175     -13.356  10.813 -10.147  1.00  0.00           C  
ATOM   2866  O   LEU B 175     -14.297  10.083  -9.854  1.00  0.00           O  
ATOM   2867  N   SER B 176     -12.306  10.969  -9.332  1.00  0.00           N  
ATOM   2868  H   SER B 176     -11.553  11.567  -9.635  1.00  0.00           H  
ATOM   2869  CA  SER B 176     -12.217  10.351  -7.992  1.00  0.00           C  
ATOM   2870  HA  SER B 176     -12.606   9.332  -8.041  1.00  0.00           H  
ATOM   2871  CB  SER B 176     -10.760  10.287  -7.518  1.00  0.00           C  
ATOM   2872  HB2 SER B 176     -10.370  11.299  -7.392  1.00  0.00           H  
ATOM   2873  HB3 SER B 176     -10.727   9.776  -6.554  1.00  0.00           H  
ATOM   2874  OG  SER B 176      -9.938   9.586  -8.432  1.00  0.00           O  
ATOM   2875  HG  SER B 176      -9.713  10.207  -9.148  1.00  0.00           H  
ATOM   2876  C   SER B 176     -13.009  11.116  -6.920  1.00  0.00           C  
ATOM   2877  O   SER B 176     -13.025  12.348  -6.944  1.00  0.00           O  
ATOM   2878  N   GLU B 177     -13.545  10.421  -5.912  1.00  0.00           N  
ATOM   2879  H   GLU B 177     -13.702   9.419  -6.028  1.00  0.00           H  
ATOM   2880  CA  GLU B 177     -14.143  11.046  -4.715  1.00  0.00           C  
ATOM   2881  HA  GLU B 177     -14.999  11.636  -5.042  1.00  0.00           H  
ATOM   2882  CB  GLU B 177     -14.646   9.983  -3.720  1.00  0.00           C  
ATOM   2883  HB2 GLU B 177     -13.960   9.136  -3.717  1.00  0.00           H  
ATOM   2884  HB3 GLU B 177     -14.651  10.408  -2.715  1.00  0.00           H  
ATOM   2885  CG  GLU B 177     -16.069   9.495  -3.997  1.00  0.00           C  
ATOM   2886  HG2 GLU B 177     -16.334   8.748  -3.244  1.00  0.00           H  
ATOM   2887  HG3 GLU B 177     -16.751  10.342  -3.888  1.00  0.00           H  
ATOM   2888  CD  GLU B 177     -16.204   8.881  -5.389  1.00  0.00           C  
ATOM   2889  OE1 GLU B 177     -17.204   9.201  -6.065  1.00  0.00           O  
ATOM   2890  OE2 GLU B 177     -15.282   8.122  -5.777  1.00  0.00           O  
ATOM   2891  C   GLU B 177     -13.191  11.980  -3.943  1.00  0.00           C  
ATOM   2892  O   GLU B 177     -12.016  11.666  -3.708  1.00  0.00           O  
ATOM   2893  N   ALA B 178     -13.752  13.098  -3.471  1.00  0.00           N  
ATOM   2894  H   ALA B 178     -14.721  13.257  -3.699  1.00  0.00           H  
ATOM   2895  CA  ALA B 178     -13.174  13.970  -2.449  1.00  0.00           C  
ATOM   2896  HA  ALA B 178     -12.087  13.912  -2.506  1.00  0.00           H  
ATOM   2897  CB  ALA B 178     -13.588  15.423  -2.732  1.00  0.00           C  
ATOM   2898  HB1 ALA B 178     -14.672  15.526  -2.681  1.00  0.00           H  
ATOM   2899  HB2 ALA B 178     -13.138  16.079  -1.986  1.00  0.00           H  
ATOM   2900  HB3 ALA B 178     -13.240  15.725  -3.719  1.00  0.00           H  
ATOM   2901  C   ALA B 178     -13.596  13.507  -1.041  1.00  0.00           C  
ATOM   2902  O   ALA B 178     -14.737  13.696  -0.617  1.00  0.00           O  
ATOM   2903  N   HIE B 179     -12.662  12.895  -0.321  1.00  0.00           N  
ATOM   2904  H   HIE B 179     -11.730  12.844  -0.713  1.00  0.00           H  
ATOM   2905  CA  HIE B 179     -12.838  12.366   1.030  1.00  0.00           C  
ATOM   2906  HA  HIE B 179     -13.868  12.023   1.148  1.00  0.00           H  
ATOM   2907  CB  HIE B 179     -11.915  11.153   1.197  1.00  0.00           C  
ATOM   2908  HB2 HIE B 179     -10.884  11.467   1.048  1.00  0.00           H  
ATOM   2909  HB3 HIE B 179     -12.011  10.755   2.208  1.00  0.00           H  
ATOM   2910  CG  HIE B 179     -12.231  10.038   0.238  1.00  0.00           C  
ATOM   2911  ND1 HIE B 179     -13.238   9.090   0.421  1.00  0.00           N  
ATOM   2912  CE1 HIE B 179     -13.264   8.367  -0.708  1.00  0.00           C  
ATOM   2913  HE1 HIE B 179     -13.958   7.560  -0.906  1.00  0.00           H  
ATOM   2914  NE2 HIE B 179     -12.338   8.813  -1.574  1.00  0.00           N  
ATOM   2915  HE2 HIE B 179     -12.234   8.488  -2.525  1.00  0.00           H  
ATOM   2916  CD2 HIE B 179     -11.681   9.874  -0.998  1.00  0.00           C  
ATOM   2917  HD2 HIE B 179     -10.940  10.513  -1.456  1.00  0.00           H  
ATOM   2918  C   HIE B 179     -12.563  13.426   2.103  1.00  0.00           C  
ATOM   2919  O   HIE B 179     -12.167  14.561   1.829  1.00  0.00           O  
ATOM   2920  N   THR B 180     -12.780  13.065   3.366  1.00  0.00           N  
ATOM   2921  H   THR B 180     -13.101  12.122   3.549  1.00  0.00           H  
ATOM   2922  CA  THR B 180     -12.523  13.920   4.534  1.00  0.00           C  
ATOM   2923  HA  THR B 180     -11.653  14.542   4.338  1.00  0.00           H  
ATOM   2924  CB  THR B 180     -13.723  14.841   4.799  1.00  0.00           C  
ATOM   2925  HB  THR B 180     -14.633  14.242   4.844  1.00  0.00           H  
ATOM   2926  CG2 THR B 180     -13.623  15.689   6.069  1.00  0.00           C  
ATOM   2927 HG21 THR B 180     -12.684  16.246   6.067  1.00  0.00           H  
ATOM   2928 HG22 THR B 180     -14.457  16.390   6.090  1.00  0.00           H  
ATOM   2929 HG23 THR B 180     -13.677  15.058   6.955  1.00  0.00           H  
ATOM   2930  OG1 THR B 180     -13.834  15.772   3.753  1.00  0.00           O  
ATOM   2931  HG1 THR B 180     -13.513  15.355   2.938  1.00  0.00           H  
ATOM   2932  C   THR B 180     -12.224  13.063   5.758  1.00  0.00           C  
ATOM   2933  O   THR B 180     -12.826  12.007   5.929  1.00  0.00           O  
ATOM   2934  N   CYS B 181     -11.322  13.528   6.620  1.00  0.00           N  
ATOM   2935  H   CYS B 181     -10.872  14.416   6.411  1.00  0.00           H  
ATOM   2936  CA  CYS B 181     -10.954  12.901   7.888  1.00  0.00           C  
ATOM   2937  HA  CYS B 181     -11.744  12.201   8.173  1.00  0.00           H  
ATOM   2938  CB  CYS B 181      -9.671  12.074   7.690  1.00  0.00           C  
ATOM   2939  HB2 CYS B 181      -9.340  11.676   8.651  1.00  0.00           H  
ATOM   2940  HB3 CYS B 181      -9.893  11.219   7.048  1.00  0.00           H  
ATOM   2941  SG  CYS B 181      -8.316  13.028   6.938  1.00  0.00           S  
ATOM   2942  HG  CYS B 181      -8.980  13.502   5.885  1.00  0.00           H  
ATOM   2943  C   CYS B 181     -10.871  13.952   9.014  1.00  0.00           C  
ATOM   2944  O   CYS B 181     -10.744  15.154   8.760  1.00  0.00           O  
ATOM   2945  N   ILE B 182     -11.016  13.505  10.262  1.00  0.00           N  
ATOM   2946  H   ILE B 182     -11.020  12.508  10.426  1.00  0.00           H  
ATOM   2947  CA  ILE B 182     -11.093  14.358  11.456  1.00  0.00           C  
ATOM   2948  HA  ILE B 182     -11.005  15.399  11.156  1.00  0.00           H  
ATOM   2949  CB  ILE B 182     -12.462  14.195  12.162  1.00  0.00           C  
ATOM   2950  HB  ILE B 182     -12.523  13.177  12.557  1.00  0.00           H  
ATOM   2951  CG2 ILE B 182     -12.566  15.174  13.343  1.00  0.00           C  
ATOM   2952 HG21 ILE B 182     -13.506  15.042  13.876  1.00  0.00           H  
ATOM   2953 HG22 ILE B 182     -11.777  14.984  14.070  1.00  0.00           H  
ATOM   2954 HG23 ILE B 182     -12.496  16.206  12.997  1.00  0.00           H  
ATOM   2955  CG1 ILE B 182     -13.644  14.402  11.178  1.00  0.00           C  
ATOM   2956 HG12 ILE B 182     -13.594  15.409  10.756  1.00  0.00           H  
ATOM   2957 HG13 ILE B 182     -13.557  13.684  10.360  1.00  0.00           H  
ATOM   2958  CD1 ILE B 182     -15.032  14.185  11.795  1.00  0.00           C  
ATOM   2959 HD11 ILE B 182     -15.777  14.160  11.002  1.00  0.00           H  
ATOM   2960 HD12 ILE B 182     -15.279  14.998  12.474  1.00  0.00           H  
ATOM   2961 HD13 ILE B 182     -15.058  13.237  12.333  1.00  0.00           H  
ATOM   2962  C   ILE B 182      -9.922  13.986  12.379  1.00  0.00           C  
ATOM   2963  O   ILE B 182      -9.625  12.792  12.475  1.00  0.00           O  
ATOM   2964  N   PRO B 183      -9.242  14.947  13.035  1.00  0.00           N  
ATOM   2965  CD  PRO B 183      -9.325  16.391  12.846  1.00  0.00           C  
ATOM   2966  HD2 PRO B 183     -10.108  16.802  13.486  1.00  0.00           H  
ATOM   2967  HD3 PRO B 183      -9.506  16.662  11.806  1.00  0.00           H  
ATOM   2968  CG  PRO B 183      -7.965  16.934  13.277  1.00  0.00           C  
ATOM   2969  HG2 PRO B 183      -8.025  17.966  13.617  1.00  0.00           H  
ATOM   2970  HG3 PRO B 183      -7.254  16.837  12.456  1.00  0.00           H  
ATOM   2971  CB  PRO B 183      -7.584  15.983  14.407  1.00  0.00           C  
ATOM   2972  HB2 PRO B 183      -8.099  16.276  15.322  1.00  0.00           H  
ATOM   2973  HB3 PRO B 183      -6.510  15.948  14.570  1.00  0.00           H  
ATOM   2974  CA  PRO B 183      -8.115  14.639  13.908  1.00  0.00           C  
ATOM   2975  HA  PRO B 183      -7.353  14.165  13.294  1.00  0.00           H  
ATOM   2976  C   PRO B 183      -8.446  13.709  15.079  1.00  0.00           C  
ATOM   2977  O   PRO B 183      -9.551  13.731  15.621  1.00  0.00           O  
ATOM   2978  N   GLU B 184      -7.441  12.952  15.506  1.00  0.00           N  
ATOM   2979  H   GLU B 184      -6.555  13.042  15.026  1.00  0.00           H  
ATOM   2980  CA  GLU B 184      -7.459  12.185  16.744  1.00  0.00           C  
ATOM   2981  HA  GLU B 184      -8.286  11.475  16.699  1.00  0.00           H  
ATOM   2982  CB  GLU B 184      -6.133  11.422  16.907  1.00  0.00           C  
ATOM   2983  HB2 GLU B 184      -5.304  12.094  16.682  1.00  0.00           H  
ATOM   2984  HB3 GLU B 184      -6.017  11.104  17.944  1.00  0.00           H  
ATOM   2985  CG  GLU B 184      -6.035  10.186  16.002  1.00  0.00           C  
ATOM   2986  HG2 GLU B 184      -6.204  10.482  14.963  1.00  0.00           H  
ATOM   2987  HG3 GLU B 184      -5.015   9.797  16.067  1.00  0.00           H  
ATOM   2988  CD  GLU B 184      -7.009   9.060  16.389  1.00  0.00           C  
ATOM   2989  OE1 GLU B 184      -7.732   9.211  17.403  1.00  0.00           O  
ATOM   2990  OE2 GLU B 184      -6.987   8.041  15.663  1.00  0.00           O  
ATOM   2991  C   GLU B 184      -7.704  13.090  17.955  1.00  0.00           C  
ATOM   2992  O   GLU B 184      -7.319  14.265  17.979  1.00  0.00           O  
ATOM   2993  N   ASN B 185      -8.333  12.535  18.993  1.00  0.00           N  
ATOM   2994  H   ASN B 185      -8.570  11.554  18.925  1.00  0.00           H  
ATOM   2995  CA  ASN B 185      -8.843  13.293  20.143  1.00  0.00           C  
ATOM   2996  HA  ASN B 185      -9.225  14.228  19.734  1.00  0.00           H  
ATOM   2997  CB  ASN B 185     -10.028  12.510  20.750  1.00  0.00           C  
ATOM   2998  HB2 ASN B 185     -10.513  11.915  19.975  1.00  0.00           H  
ATOM   2999  HB3 ASN B 185      -9.663  11.833  21.523  1.00  0.00           H  
ATOM   3000  CG  ASN B 185     -11.102  13.417  21.323  1.00  0.00           C  
ATOM   3001  OD1 ASN B 185     -11.267  14.564  20.941  1.00  0.00           O  
ATOM   3002  ND2 ASN B 185     -11.921  12.931  22.221  1.00  0.00           N  
ATOM   3003 HD21 ASN B 185     -12.619  13.565  22.564  1.00  0.00           H  
ATOM   3004 HD22 ASN B 185     -11.807  11.994  22.556  1.00  0.00           H  
ATOM   3005  C   ASN B 185      -7.746  13.706  21.159  1.00  0.00           C  
ATOM   3006  O   ASN B 185      -7.935  13.641  22.370  1.00  0.00           O  
ATOM   3007  N   ASN B 186      -6.580  14.100  20.646  1.00  0.00           N  
ATOM   3008  H   ASN B 186      -6.549  14.165  19.634  1.00  0.00           H  
ATOM   3009  CA  ASN B 186      -5.324  14.348  21.357  1.00  0.00           C  
ATOM   3010  HA  ASN B 186      -5.131  13.516  22.041  1.00  0.00           H  
ATOM   3011  CB  ASN B 186      -4.228  14.391  20.270  1.00  0.00           C  
ATOM   3012  HB2 ASN B 186      -4.402  13.603  19.537  1.00  0.00           H  
ATOM   3013  HB3 ASN B 186      -4.262  15.351  19.752  1.00  0.00           H  
ATOM   3014  CG  ASN B 186      -2.832  14.163  20.819  1.00  0.00           C  
ATOM   3015  OD1 ASN B 186      -2.592  13.251  21.589  1.00  0.00           O  
ATOM   3016  ND2 ASN B 186      -1.850  14.932  20.412  1.00  0.00           N  
ATOM   3017 HD21 ASN B 186      -0.942  14.687  20.752  1.00  0.00           H  
ATOM   3018 HD22 ASN B 186      -2.005  15.697  19.764  1.00  0.00           H  
ATOM   3019  C   ASN B 186      -5.310  15.652  22.182  1.00  0.00           C  
ATOM   3020  O   ASN B 186      -4.498  15.801  23.096  1.00  0.00           O  
ATOM   3021  N   GLY B 187      -6.154  16.630  21.825  1.00  0.00           N  
ATOM   3022  H   GLY B 187      -6.804  16.445  21.079  1.00  0.00           H  
ATOM   3023  CA  GLY B 187      -6.045  17.998  22.340  1.00  0.00           C  
ATOM   3024  HA2 GLY B 187      -6.823  18.625  21.906  1.00  0.00           H  
ATOM   3025  HA3 GLY B 187      -6.188  17.979  23.421  1.00  0.00           H  
ATOM   3026  C   GLY B 187      -4.675  18.618  22.023  1.00  0.00           C  
ATOM   3027  O   GLY B 187      -4.127  18.415  20.939  1.00  0.00           O  
ATOM   3028  N   GLY B 188      -4.109  19.348  22.990  1.00  0.00           N  
ATOM   3029  H   GLY B 188      -4.615  19.446  23.857  1.00  0.00           H  
ATOM   3030  CA  GLY B 188      -2.739  19.866  22.921  1.00  0.00           C  
ATOM   3031  HA2 GLY B 188      -2.519  20.429  23.827  1.00  0.00           H  
ATOM   3032  HA3 GLY B 188      -2.058  19.015  22.881  1.00  0.00           H  
ATOM   3033  C   GLY B 188      -2.457  20.771  21.714  1.00  0.00           C  
ATOM   3034  O   GLY B 188      -3.357  21.393  21.157  1.00  0.00           O  
ATOM   3035  N   ALA B 189      -1.181  20.881  21.330  1.00  0.00           N  
ATOM   3036  H   ALA B 189      -0.484  20.400  21.874  1.00  0.00           H  
ATOM   3037  CA  ALA B 189      -0.741  21.643  20.150  1.00  0.00           C  
ATOM   3038  HA  ALA B 189      -1.583  22.210  19.749  1.00  0.00           H  
ATOM   3039  CB  ALA B 189       0.316  22.661  20.603  1.00  0.00           C  
ATOM   3040  HB1 ALA B 189      -0.094  23.296  21.389  1.00  0.00           H  
ATOM   3041  HB2 ALA B 189       1.203  22.146  20.973  1.00  0.00           H  
ATOM   3042  HB3 ALA B 189       0.596  23.292  19.757  1.00  0.00           H  
ATOM   3043  C   ALA B 189      -0.223  20.760  18.993  1.00  0.00           C  
ATOM   3044  O   ALA B 189      -0.045  21.260  17.883  1.00  0.00           O  
ATOM   3045  N   GLY B 190       0.035  19.468  19.233  1.00  0.00           N  
ATOM   3046  H   GLY B 190      -0.261  19.089  20.120  1.00  0.00           H  
ATOM   3047  CA  GLY B 190       0.431  18.496  18.206  1.00  0.00           C  
ATOM   3048  HA2 GLY B 190       0.864  19.004  17.344  1.00  0.00           H  
ATOM   3049  HA3 GLY B 190       1.171  17.806  18.610  1.00  0.00           H  
ATOM   3050  C   GLY B 190      -0.779  17.688  17.751  1.00  0.00           C  
ATOM   3051  O   GLY B 190      -1.479  17.129  18.593  1.00  0.00           O  
ATOM   3052  N   CYS B 191      -1.031  17.658  16.444  1.00  0.00           N  
ATOM   3053  H   CYS B 191      -0.360  18.078  15.805  1.00  0.00           H  
ATOM   3054  CA  CYS B 191      -2.276  17.183  15.849  1.00  0.00           C  
ATOM   3055  HA  CYS B 191      -2.947  16.818  16.629  1.00  0.00           H  
ATOM   3056  CB  CYS B 191      -2.937  18.389  15.171  1.00  0.00           C  
ATOM   3057  HB2 CYS B 191      -3.151  19.150  15.924  1.00  0.00           H  
ATOM   3058  HB3 CYS B 191      -2.258  18.807  14.424  1.00  0.00           H  
ATOM   3059  SG  CYS B 191      -4.479  17.897  14.363  1.00  0.00           S  
ATOM   3060  HG  CYS B 191      -3.929  17.313  13.284  1.00  0.00           H  
ATOM   3061  C   CYS B 191      -2.008  16.039  14.867  1.00  0.00           C  
ATOM   3062  O   CYS B 191      -1.137  16.167  14.013  1.00  0.00           O  
ATOM   3063  N   VAL B 192      -2.785  14.958  14.968  1.00  0.00           N  
ATOM   3064  H   VAL B 192      -3.523  14.974  15.657  1.00  0.00           H  
ATOM   3065  CA  VAL B 192      -2.702  13.738  14.147  1.00  0.00           C  
ATOM   3066  HA  VAL B 192      -1.989  13.887  13.335  1.00  0.00           H  
ATOM   3067  CB  VAL B 192      -2.221  12.545  15.003  1.00  0.00           C  
ATOM   3068  HB  VAL B 192      -2.873  12.456  15.873  1.00  0.00           H  
ATOM   3069  CG1 VAL B 192      -2.262  11.210  14.248  1.00  0.00           C  
ATOM   3070 HG11 VAL B 192      -1.664  11.281  13.339  1.00  0.00           H  
ATOM   3071 HG12 VAL B 192      -1.859  10.419  14.881  1.00  0.00           H  
ATOM   3072 HG13 VAL B 192      -3.288  10.943  13.997  1.00  0.00           H  
ATOM   3073  CG2 VAL B 192      -0.786  12.755  15.504  1.00  0.00           C  
ATOM   3074 HG21 VAL B 192      -0.722  13.657  16.111  1.00  0.00           H  
ATOM   3075 HG22 VAL B 192      -0.476  11.909  16.116  1.00  0.00           H  
ATOM   3076 HG23 VAL B 192      -0.102  12.847  14.660  1.00  0.00           H  
ATOM   3077  C   VAL B 192      -4.077  13.453  13.537  1.00  0.00           C  
ATOM   3078  O   VAL B 192      -5.086  13.656  14.204  1.00  0.00           O  
ATOM   3079  N   CYS B 193      -4.138  12.991  12.287  1.00  0.00           N  
ATOM   3080  H   CYS B 193      -3.264  12.898  11.774  1.00  0.00           H  
ATOM   3081  CA  CYS B 193      -5.366  12.762  11.520  1.00  0.00           C  
ATOM   3082  HA  CYS B 193      -6.159  12.412  12.185  1.00  0.00           H  
ATOM   3083  CB  CYS B 193      -5.764  14.110  10.907  1.00  0.00           C  
ATOM   3084  HB2 CYS B 193      -5.815  14.861  11.696  1.00  0.00           H  
ATOM   3085  HB3 CYS B 193      -5.002  14.414  10.187  1.00  0.00           H  
ATOM   3086  SG  CYS B 193      -7.373  14.007  10.084  1.00  0.00           S  
ATOM   3087  HG  CYS B 193      -7.008  13.252   9.036  1.00  0.00           H  
ATOM   3088  C   CYS B 193      -5.128  11.711  10.417  1.00  0.00           C  
ATOM   3089  O   CYS B 193      -4.146  11.808   9.685  1.00  0.00           O  
ATOM   3090  N   HIE B 194      -6.006  10.711  10.273  1.00  0.00           N  
ATOM   3091  H   HIE B 194      -6.833  10.707  10.853  1.00  0.00           H  
ATOM   3092  CA  HIE B 194      -5.760   9.539   9.405  1.00  0.00           C  
ATOM   3093  HA  HIE B 194      -4.720   9.557   9.076  1.00  0.00           H  
ATOM   3094  CB  HIE B 194      -5.935   8.235  10.198  1.00  0.00           C  
ATOM   3095  HB2 HIE B 194      -6.987   8.117  10.465  1.00  0.00           H  
ATOM   3096  HB3 HIE B 194      -5.653   7.394   9.563  1.00  0.00           H  
ATOM   3097  CG  HIE B 194      -5.109   8.170  11.456  1.00  0.00           C  
ATOM   3098  ND1 HIE B 194      -3.713   8.107  11.516  1.00  0.00           N  
ATOM   3099  CE1 HIE B 194      -3.411   8.067  12.826  1.00  0.00           C  
ATOM   3100  HE1 HIE B 194      -2.405   8.013  13.223  1.00  0.00           H  
ATOM   3101  NE2 HIE B 194      -4.530   8.104  13.572  1.00  0.00           N  
ATOM   3102  HE2 HIE B 194      -4.597   8.058  14.583  1.00  0.00           H  
ATOM   3103  CD2 HIE B 194      -5.607   8.172  12.724  1.00  0.00           C  
ATOM   3104  HD2 HIE B 194      -6.648   8.204  13.023  1.00  0.00           H  
ATOM   3105  C   HIE B 194      -6.631   9.513   8.142  1.00  0.00           C  
ATOM   3106  O   HIE B 194      -7.852   9.630   8.220  1.00  0.00           O  
ATOM   3107  N   LEU B 195      -5.999   9.288   6.987  1.00  0.00           N  
ATOM   3108  H   LEU B 195      -4.991   9.176   7.021  1.00  0.00           H  
ATOM   3109  CA  LEU B 195      -6.614   9.056   5.683  1.00  0.00           C  
ATOM   3110  HA  LEU B 195      -7.593   9.540   5.654  1.00  0.00           H  
ATOM   3111  CB  LEU B 195      -5.732   9.655   4.567  1.00  0.00           C  
ATOM   3112  HB2 LEU B 195      -4.765   9.158   4.580  1.00  0.00           H  
ATOM   3113  HB3 LEU B 195      -6.213   9.399   3.622  1.00  0.00           H  
ATOM   3114  CG  LEU B 195      -5.492  11.180   4.565  1.00  0.00           C  
ATOM   3115  HG  LEU B 195      -6.448  11.696   4.627  1.00  0.00           H  
ATOM   3116  CD1 LEU B 195      -4.574  11.703   5.679  1.00  0.00           C  
ATOM   3117 HD11 LEU B 195      -4.315  12.743   5.492  1.00  0.00           H  
ATOM   3118 HD12 LEU B 195      -5.079  11.657   6.640  1.00  0.00           H  
ATOM   3119 HD13 LEU B 195      -3.657  11.113   5.722  1.00  0.00           H  
ATOM   3120  CD2 LEU B 195      -4.821  11.554   3.238  1.00  0.00           C  
ATOM   3121 HD21 LEU B 195      -3.847  11.071   3.160  1.00  0.00           H  
ATOM   3122 HD22 LEU B 195      -5.448  11.246   2.404  1.00  0.00           H  
ATOM   3123 HD23 LEU B 195      -4.693  12.632   3.198  1.00  0.00           H  
ATOM   3124  C   LEU B 195      -6.798   7.543   5.449  1.00  0.00           C  
ATOM   3125  O   LEU B 195      -5.834   6.776   5.506  1.00  0.00           O  
ATOM   3126  N   LEU B 196      -8.030   7.129   5.164  1.00  0.00           N  
ATOM   3127  H   LEU B 196      -8.751   7.832   5.076  1.00  0.00           H  
ATOM   3128  CA  LEU B 196      -8.428   5.752   4.861  1.00  0.00           C  
ATOM   3129  HA  LEU B 196      -7.643   5.061   5.172  1.00  0.00           H  
ATOM   3130  CB  LEU B 196      -9.718   5.425   5.642  1.00  0.00           C  
ATOM   3131  HB2 LEU B 196     -10.506   6.086   5.277  1.00  0.00           H  
ATOM   3132  HB3 LEU B 196     -10.018   4.400   5.415  1.00  0.00           H  
ATOM   3133  CG  LEU B 196      -9.622   5.586   7.175  1.00  0.00           C  
ATOM   3134  HG  LEU B 196      -9.263   6.585   7.422  1.00  0.00           H  
ATOM   3135  CD1 LEU B 196     -11.006   5.423   7.802  1.00  0.00           C  
ATOM   3136 HD11 LEU B 196     -11.682   6.175   7.393  1.00  0.00           H  
ATOM   3137 HD12 LEU B 196     -11.406   4.431   7.592  1.00  0.00           H  
ATOM   3138 HD13 LEU B 196     -10.943   5.570   8.880  1.00  0.00           H  
ATOM   3139  CD2 LEU B 196      -8.687   4.555   7.806  1.00  0.00           C  
ATOM   3140 HD21 LEU B 196      -9.033   3.546   7.580  1.00  0.00           H  
ATOM   3141 HD22 LEU B 196      -7.678   4.689   7.420  1.00  0.00           H  
ATOM   3142 HD23 LEU B 196      -8.666   4.696   8.887  1.00  0.00           H  
ATOM   3143  C   LEU B 196      -8.641   5.564   3.349  1.00  0.00           C  
ATOM   3144  O   LEU B 196      -9.058   6.498   2.656  1.00  0.00           O  
ATOM   3145  N   MET B 197      -8.395   4.349   2.857  1.00  0.00           N  
ATOM   3146  H   MET B 197      -7.998   3.653   3.477  1.00  0.00           H  
ATOM   3147  CA  MET B 197      -8.656   3.911   1.476  1.00  0.00           C  
ATOM   3148  HA  MET B 197      -9.634   4.290   1.170  1.00  0.00           H  
ATOM   3149  CB  MET B 197      -7.594   4.494   0.517  1.00  0.00           C  
ATOM   3150  HB2 MET B 197      -7.837   4.148  -0.488  1.00  0.00           H  
ATOM   3151  HB3 MET B 197      -7.681   5.580   0.501  1.00  0.00           H  
ATOM   3152  CG  MET B 197      -6.127   4.107   0.794  1.00  0.00           C  
ATOM   3153  HG2 MET B 197      -6.068   3.027   0.923  1.00  0.00           H  
ATOM   3154  HG3 MET B 197      -5.562   4.347  -0.107  1.00  0.00           H  
ATOM   3155  SD  MET B 197      -5.259   4.897   2.195  1.00  0.00           S  
ATOM   3156  CE  MET B 197      -5.407   6.654   1.765  1.00  0.00           C  
ATOM   3157  HE1 MET B 197      -5.050   6.817   0.749  1.00  0.00           H  
ATOM   3158  HE2 MET B 197      -6.449   6.964   1.839  1.00  0.00           H  
ATOM   3159  HE3 MET B 197      -4.814   7.248   2.459  1.00  0.00           H  
ATOM   3160  C   MET B 197      -8.698   2.374   1.374  1.00  0.00           C  
ATOM   3161  O   MET B 197      -8.036   1.696   2.158  1.00  0.00           O  
ATOM   3162  N   ASP B 198      -9.438   1.807   0.409  1.00  0.00           N  
ATOM   3163  H   ASP B 198     -10.102   2.370  -0.117  1.00  0.00           H  
ATOM   3164  CA  ASP B 198      -9.522   0.348   0.210  1.00  0.00           C  
ATOM   3165  HA  ASP B 198      -9.874  -0.105   1.138  1.00  0.00           H  
ATOM   3166  CB  ASP B 198     -10.501  -0.030  -0.921  1.00  0.00           C  
ATOM   3167  HB2 ASP B 198      -9.989   0.142  -1.870  1.00  0.00           H  
ATOM   3168  HB3 ASP B 198     -10.686  -1.102  -0.849  1.00  0.00           H  
ATOM   3169  CG  ASP B 198     -11.840   0.702  -1.030  1.00  0.00           C  
ATOM   3170  OD1 ASP B 198     -12.817   0.014  -1.413  1.00  0.00           O  
ATOM   3171  OD2 ASP B 198     -11.861   1.945  -0.937  1.00  0.00           O  
ATOM   3172  C   ASP B 198      -8.186  -0.322  -0.167  1.00  0.00           C  
ATOM   3173  O   ASP B 198      -7.983  -1.496   0.137  1.00  0.00           O  
ATOM   3174  N   ASP B 199      -7.331   0.387  -0.912  1.00  0.00           N  
ATOM   3175  H   ASP B 199      -7.575   1.336  -1.162  1.00  0.00           H  
ATOM   3176  CA  ASP B 199      -6.080  -0.122  -1.469  1.00  0.00           C  
ATOM   3177  HA  ASP B 199      -5.528  -0.632  -0.676  1.00  0.00           H  
ATOM   3178  CB  ASP B 199      -6.371  -1.147  -2.585  1.00  0.00           C  
ATOM   3179  HB2 ASP B 199      -5.443  -1.353  -3.121  1.00  0.00           H  
ATOM   3180  HB3 ASP B 199      -6.675  -2.082  -2.113  1.00  0.00           H  
ATOM   3181  CG  ASP B 199      -7.458  -0.752  -3.597  1.00  0.00           C  
ATOM   3182  OD1 ASP B 199      -8.208  -1.651  -4.050  1.00  0.00           O  
ATOM   3183  OD2 ASP B 199      -7.498   0.394  -4.091  1.00  0.00           O  
ATOM   3184  C   ASP B 199      -5.195   1.028  -1.990  1.00  0.00           C  
ATOM   3185  O   ASP B 199      -5.691   2.101  -2.342  1.00  0.00           O  
ATOM   3186  N   VAL B 200      -3.884   0.775  -2.063  1.00  0.00           N  
ATOM   3187  H   VAL B 200      -3.567  -0.145  -1.801  1.00  0.00           H  
ATOM   3188  CA  VAL B 200      -2.840   1.727  -2.481  1.00  0.00           C  
ATOM   3189  HA  VAL B 200      -3.312   2.597  -2.930  1.00  0.00           H  
ATOM   3190  CB  VAL B 200      -2.027   2.213  -1.260  1.00  0.00           C  
ATOM   3191  HB  VAL B 200      -1.634   1.344  -0.730  1.00  0.00           H  
ATOM   3192  CG1 VAL B 200      -0.843   3.108  -1.641  1.00  0.00           C  
ATOM   3193 HG11 VAL B 200      -0.107   2.539  -2.210  1.00  0.00           H  
ATOM   3194 HG12 VAL B 200      -1.190   3.953  -2.237  1.00  0.00           H  
ATOM   3195 HG13 VAL B 200      -0.356   3.467  -0.735  1.00  0.00           H  
ATOM   3196  CG2 VAL B 200      -2.901   3.018  -0.287  1.00  0.00           C  
ATOM   3197 HG21 VAL B 200      -3.713   2.396   0.087  1.00  0.00           H  
ATOM   3198 HG22 VAL B 200      -2.307   3.346   0.564  1.00  0.00           H  
ATOM   3199 HG23 VAL B 200      -3.320   3.886  -0.796  1.00  0.00           H  
ATOM   3200  C   VAL B 200      -1.938   1.091  -3.545  1.00  0.00           C  
ATOM   3201  O   VAL B 200      -1.624  -0.097  -3.445  1.00  0.00           O  
ATOM   3202  N   VAL B 201      -1.529   1.871  -4.556  1.00  0.00           N  
ATOM   3203  H   VAL B 201      -1.869   2.830  -4.548  1.00  0.00           H  
ATOM   3204  CA  VAL B 201      -0.667   1.468  -5.694  1.00  0.00           C  
ATOM   3205  HA  VAL B 201      -0.032   0.642  -5.369  1.00  0.00           H  
ATOM   3206  CB  VAL B 201      -1.501   0.967  -6.898  1.00  0.00           C  
ATOM   3207  HB  VAL B 201      -0.814   0.746  -7.713  1.00  0.00           H  
ATOM   3208  CG1 VAL B 201      -2.224  -0.346  -6.593  1.00  0.00           C  
ATOM   3209 HG11 VAL B 201      -3.006  -0.189  -5.851  1.00  0.00           H  
ATOM   3210 HG12 VAL B 201      -2.665  -0.735  -7.509  1.00  0.00           H  
ATOM   3211 HG13 VAL B 201      -1.505  -1.074  -6.216  1.00  0.00           H  
ATOM   3212  CG2 VAL B 201      -2.516   1.993  -7.425  1.00  0.00           C  
ATOM   3213 HG21 VAL B 201      -2.006   2.914  -7.707  1.00  0.00           H  
ATOM   3214 HG22 VAL B 201      -3.029   1.593  -8.299  1.00  0.00           H  
ATOM   3215 HG23 VAL B 201      -3.247   2.222  -6.652  1.00  0.00           H  
ATOM   3216  C   VAL B 201       0.287   2.586  -6.156  1.00  0.00           C  
ATOM   3217  O   VAL B 201       0.178   3.737  -5.729  1.00  0.00           O  
ATOM   3218  N   SER B 202       1.234   2.257  -7.049  1.00  0.00           N  
ATOM   3219  H   SER B 202       1.254   1.294  -7.375  1.00  0.00           H  
ATOM   3220  CA  SER B 202       2.331   3.129  -7.500  1.00  0.00           C  
ATOM   3221  HA  SER B 202       2.981   3.329  -6.652  1.00  0.00           H  
ATOM   3222  CB  SER B 202       3.169   2.458  -8.599  1.00  0.00           C  
ATOM   3223  HB2 SER B 202       2.542   2.279  -9.471  1.00  0.00           H  
ATOM   3224  HB3 SER B 202       3.966   3.143  -8.884  1.00  0.00           H  
ATOM   3225  OG  SER B 202       3.787   1.247  -8.213  1.00  0.00           O  
ATOM   3226  HG  SER B 202       3.064   0.601  -8.003  1.00  0.00           H  
ATOM   3227  C   SER B 202       1.860   4.465  -8.079  1.00  0.00           C  
ATOM   3228  O   SER B 202       2.510   5.487  -7.851  1.00  0.00           O  
ATOM   3229  N   ALA B 203       0.764   4.458  -8.843  1.00  0.00           N  
ATOM   3230  H   ALA B 203       0.333   3.561  -9.043  1.00  0.00           H  
ATOM   3231  CA  ALA B 203       0.216   5.651  -9.492  1.00  0.00           C  
ATOM   3232  HA  ALA B 203       1.034   6.181  -9.977  1.00  0.00           H  
ATOM   3233  CB  ALA B 203      -0.767   5.188 -10.572  1.00  0.00           C  
ATOM   3234  HB1 ALA B 203      -1.163   6.059 -11.094  1.00  0.00           H  
ATOM   3235  HB2 ALA B 203      -0.255   4.548 -11.289  1.00  0.00           H  
ATOM   3236  HB3 ALA B 203      -1.594   4.643 -10.113  1.00  0.00           H  
ATOM   3237  C   ALA B 203      -0.464   6.653  -8.534  1.00  0.00           C  
ATOM   3238  O   ALA B 203      -0.760   7.774  -8.947  1.00  0.00           O  
ATOM   3239  N   ASP B 204      -0.747   6.263  -7.286  1.00  0.00           N  
ATOM   3240  H   ASP B 204      -0.452   5.343  -6.983  1.00  0.00           H  
ATOM   3241  CA  ASP B 204      -1.528   7.084  -6.358  1.00  0.00           C  
ATOM   3242  HA  ASP B 204      -2.438   7.383  -6.880  1.00  0.00           H  
ATOM   3243  CB  ASP B 204      -1.976   6.291  -5.120  1.00  0.00           C  
ATOM   3244  HB2 ASP B 204      -1.106   5.846  -4.632  1.00  0.00           H  
ATOM   3245  HB3 ASP B 204      -2.427   6.989  -4.411  1.00  0.00           H  
ATOM   3246  CG  ASP B 204      -3.020   5.207  -5.414  1.00  0.00           C  
ATOM   3247  OD1 ASP B 204      -3.185   4.325  -4.547  1.00  0.00           O  
ATOM   3248  OD2 ASP B 204      -3.736   5.269  -6.437  1.00  0.00           O  
ATOM   3249  C   ASP B 204      -0.801   8.372  -5.945  1.00  0.00           C  
ATOM   3250  O   ASP B 204       0.299   8.368  -5.387  1.00  0.00           O  
ATOM   3251  N   GLN B 205      -1.504   9.489  -6.130  1.00  0.00           N  
ATOM   3252  H   GLN B 205      -2.369   9.419  -6.647  1.00  0.00           H  
ATOM   3253  CA  GLN B 205      -1.164  10.786  -5.568  1.00  0.00           C  
ATOM   3254  HA  GLN B 205      -0.601  10.618  -4.651  1.00  0.00           H  
ATOM   3255  CB  GLN B 205      -0.265  11.569  -6.539  1.00  0.00           C  
ATOM   3256  HB2 GLN B 205       0.652  10.995  -6.676  1.00  0.00           H  
ATOM   3257  HB3 GLN B 205      -0.762  11.657  -7.505  1.00  0.00           H  
ATOM   3258  CG  GLN B 205       0.084  12.974  -6.020  1.00  0.00           C  
ATOM   3259  HG2 GLN B 205      -0.792  13.618  -6.108  1.00  0.00           H  
ATOM   3260  HG3 GLN B 205       0.350  12.906  -4.965  1.00  0.00           H  
ATOM   3261  CD  GLN B 205       1.254  13.641  -6.744  1.00  0.00           C  
ATOM   3262  OE1 GLN B 205       1.919  13.089  -7.607  1.00  0.00           O  
ATOM   3263  NE2 GLN B 205       1.569  14.862  -6.387  1.00  0.00           N  
ATOM   3264 HE21 GLN B 205       2.320  15.301  -6.886  1.00  0.00           H  
ATOM   3265 HE22 GLN B 205       1.034  15.323  -5.657  1.00  0.00           H  
ATOM   3266  C   GLN B 205      -2.452  11.519  -5.190  1.00  0.00           C  
ATOM   3267  O   GLN B 205      -3.409  11.571  -5.963  1.00  0.00           O  
ATOM   3268  N   TYR B 206      -2.469  12.074  -3.983  1.00  0.00           N  
ATOM   3269  H   TYR B 206      -1.621  12.035  -3.427  1.00  0.00           H  
ATOM   3270  CA  TYR B 206      -3.592  12.808  -3.414  1.00  0.00           C  
ATOM   3271  HA  TYR B 206      -4.472  12.664  -4.035  1.00  0.00           H  
ATOM   3272  CB  TYR B 206      -3.913  12.276  -2.009  1.00  0.00           C  
ATOM   3273  HB2 TYR B 206      -3.003  12.303  -1.411  1.00  0.00           H  
ATOM   3274  HB3 TYR B 206      -4.628  12.954  -1.538  1.00  0.00           H  
ATOM   3275  CG  TYR B 206      -4.493  10.870  -1.972  1.00  0.00           C  
ATOM   3276  CD1 TYR B 206      -3.648   9.740  -1.988  1.00  0.00           C  
ATOM   3277  HD1 TYR B 206      -2.576   9.878  -2.015  1.00  0.00           H  
ATOM   3278  CE1 TYR B 206      -4.199   8.440  -1.985  1.00  0.00           C  
ATOM   3279  HE1 TYR B 206      -3.556   7.573  -2.012  1.00  0.00           H  
ATOM   3280  CZ  TYR B 206      -5.604   8.273  -1.948  1.00  0.00           C  
ATOM   3281  OH  TYR B 206      -6.162   7.034  -1.986  1.00  0.00           O  
ATOM   3282  HH  TYR B 206      -5.606   6.381  -2.421  1.00  0.00           H  
ATOM   3283  CE2 TYR B 206      -6.445   9.404  -1.896  1.00  0.00           C  
ATOM   3284  HE2 TYR B 206      -7.516   9.264  -1.865  1.00  0.00           H  
ATOM   3285  CD2 TYR B 206      -5.890  10.697  -1.918  1.00  0.00           C  
ATOM   3286  HD2 TYR B 206      -6.539  11.560  -1.898  1.00  0.00           H  
ATOM   3287  C   TYR B 206      -3.271  14.300  -3.368  1.00  0.00           C  
ATOM   3288  O   TYR B 206      -2.154  14.695  -3.024  1.00  0.00           O  
ATOM   3289  N   THR B 207      -4.256  15.140  -3.669  1.00  0.00           N  
ATOM   3290  H   THR B 207      -5.135  14.728  -3.970  1.00  0.00           H  
ATOM   3291  CA  THR B 207      -4.322  16.538  -3.201  1.00  0.00           C  
ATOM   3292  HA  THR B 207      -3.325  16.977  -3.194  1.00  0.00           H  
ATOM   3293  CB  THR B 207      -5.207  17.384  -4.128  1.00  0.00           C  
ATOM   3294  HB  THR B 207      -6.184  16.908  -4.227  1.00  0.00           H  
ATOM   3295  CG2 THR B 207      -5.401  18.831  -3.674  1.00  0.00           C  
ATOM   3296 HG21 THR B 207      -4.433  19.296  -3.485  1.00  0.00           H  
ATOM   3297 HG22 THR B 207      -5.930  19.387  -4.446  1.00  0.00           H  
ATOM   3298 HG23 THR B 207      -6.001  18.856  -2.764  1.00  0.00           H  
ATOM   3299  OG1 THR B 207      -4.601  17.451  -5.395  1.00  0.00           O  
ATOM   3300  HG1 THR B 207      -5.296  17.339  -6.048  1.00  0.00           H  
ATOM   3301  C   THR B 207      -4.879  16.565  -1.778  1.00  0.00           C  
ATOM   3302  O   THR B 207      -5.779  15.780  -1.471  1.00  0.00           O  
ATOM   3303  N   LEU B 208      -4.358  17.454  -0.925  1.00  0.00           N  
ATOM   3304  H   LEU B 208      -3.664  18.110  -1.274  1.00  0.00           H  
ATOM   3305  CA  LEU B 208      -4.773  17.636   0.472  1.00  0.00           C  
ATOM   3306  HA  LEU B 208      -5.637  17.007   0.687  1.00  0.00           H  
ATOM   3307  CB  LEU B 208      -3.625  17.254   1.430  1.00  0.00           C  
ATOM   3308  HB2 LEU B 208      -2.825  17.985   1.303  1.00  0.00           H  
ATOM   3309  HB3 LEU B 208      -4.004  17.358   2.447  1.00  0.00           H  
ATOM   3310  CG  LEU B 208      -2.990  15.859   1.291  1.00  0.00           C  
ATOM   3311  HG  LEU B 208      -2.496  15.770   0.322  1.00  0.00           H  
ATOM   3312  CD1 LEU B 208      -1.942  15.690   2.395  1.00  0.00           C  
ATOM   3313 HD11 LEU B 208      -1.158  16.437   2.277  1.00  0.00           H  
ATOM   3314 HD12 LEU B 208      -2.406  15.810   3.376  1.00  0.00           H  
ATOM   3315 HD13 LEU B 208      -1.495  14.700   2.344  1.00  0.00           H  
ATOM   3316  CD2 LEU B 208      -4.003  14.727   1.438  1.00  0.00           C  
ATOM   3317 HD21 LEU B 208      -3.496  13.764   1.397  1.00  0.00           H  
ATOM   3318 HD22 LEU B 208      -4.527  14.828   2.389  1.00  0.00           H  
ATOM   3319 HD23 LEU B 208      -4.726  14.775   0.628  1.00  0.00           H  
ATOM   3320  C   LEU B 208      -5.165  19.097   0.742  1.00  0.00           C  
ATOM   3321  O   LEU B 208      -4.402  19.996   0.385  1.00  0.00           O  
ATOM   3322  N   ASP B 209      -6.272  19.329   1.450  1.00  0.00           N  
ATOM   3323  H   ASP B 209      -6.836  18.529   1.722  1.00  0.00           H  
ATOM   3324  CA  ASP B 209      -6.695  20.657   1.923  1.00  0.00           C  
ATOM   3325  HA  ASP B 209      -5.858  21.352   1.838  1.00  0.00           H  
ATOM   3326  CB  ASP B 209      -7.848  21.235   1.083  1.00  0.00           C  
ATOM   3327  HB2 ASP B 209      -8.679  20.531   1.071  1.00  0.00           H  
ATOM   3328  HB3 ASP B 209      -8.198  22.146   1.568  1.00  0.00           H  
ATOM   3329  CG  ASP B 209      -7.472  21.582  -0.355  1.00  0.00           C  
ATOM   3330  OD1 ASP B 209      -7.217  20.665  -1.181  1.00  0.00           O  
ATOM   3331  OD2 ASP B 209      -7.454  22.774  -0.714  1.00  0.00           O  
ATOM   3332  C   ASP B 209      -7.106  20.605   3.399  1.00  0.00           C  
ATOM   3333  O   ASP B 209      -8.003  19.854   3.778  1.00  0.00           O  
ATOM   3334  N   LEU B 210      -6.480  21.420   4.247  1.00  0.00           N  
ATOM   3335  H   LEU B 210      -5.803  22.075   3.868  1.00  0.00           H  
ATOM   3336  CA  LEU B 210      -6.825  21.528   5.666  1.00  0.00           C  
ATOM   3337  HA  LEU B 210      -7.265  20.584   5.987  1.00  0.00           H  
ATOM   3338  CB  LEU B 210      -5.542  21.753   6.482  1.00  0.00           C  
ATOM   3339  HB2 LEU B 210      -4.849  20.935   6.282  1.00  0.00           H  
ATOM   3340  HB3 LEU B 210      -5.083  22.678   6.136  1.00  0.00           H  
ATOM   3341  CG  LEU B 210      -5.758  21.861   8.004  1.00  0.00           C  
ATOM   3342  HG  LEU B 210      -6.432  22.690   8.223  1.00  0.00           H  
ATOM   3343  CD1 LEU B 210      -6.341  20.578   8.598  1.00  0.00           C  
ATOM   3344 HD11 LEU B 210      -7.337  20.395   8.205  1.00  0.00           H  
ATOM   3345 HD12 LEU B 210      -5.694  19.731   8.366  1.00  0.00           H  
ATOM   3346 HD13 LEU B 210      -6.417  20.677   9.679  1.00  0.00           H  
ATOM   3347  CD2 LEU B 210      -4.423  22.138   8.691  1.00  0.00           C  
ATOM   3348 HD21 LEU B 210      -3.993  23.064   8.309  1.00  0.00           H  
ATOM   3349 HD22 LEU B 210      -4.570  22.231   9.767  1.00  0.00           H  
ATOM   3350 HD23 LEU B 210      -3.728  21.318   8.503  1.00  0.00           H  
ATOM   3351  C   LEU B 210      -7.860  22.639   5.896  1.00  0.00           C  
ATOM   3352  O   LEU B 210      -7.659  23.775   5.468  1.00  0.00           O  
ATOM   3353  N   TRP B 211      -8.921  22.323   6.638  1.00  0.00           N  
ATOM   3354  H   TRP B 211      -9.009  21.365   6.964  1.00  0.00           H  
ATOM   3355  CA  TRP B 211      -9.942  23.259   7.116  1.00  0.00           C  
ATOM   3356  HA  TRP B 211      -9.775  24.237   6.669  1.00  0.00           H  
ATOM   3357  CB  TRP B 211     -11.317  22.752   6.657  1.00  0.00           C  
ATOM   3358  HB2 TRP B 211     -11.270  22.538   5.589  1.00  0.00           H  
ATOM   3359  HB3 TRP B 211     -11.514  21.804   7.159  1.00  0.00           H  
ATOM   3360  CG  TRP B 211     -12.495  23.649   6.901  1.00  0.00           C  
ATOM   3361  CD1 TRP B 211     -13.049  24.473   5.981  1.00  0.00           C  
ATOM   3362  HD1 TRP B 211     -12.682  24.606   4.969  1.00  0.00           H  
ATOM   3363  NE1 TRP B 211     -14.140  25.119   6.528  1.00  0.00           N  
ATOM   3364  HE1 TRP B 211     -14.641  25.874   6.067  1.00  0.00           H  
ATOM   3365  CE2 TRP B 211     -14.363  24.715   7.824  1.00  0.00           C  
ATOM   3366  CZ2 TRP B 211     -15.378  25.004   8.746  1.00  0.00           C  
ATOM   3367  HZ2 TRP B 211     -16.189  25.664   8.473  1.00  0.00           H  
ATOM   3368  CH2 TRP B 211     -15.280  24.495  10.050  1.00  0.00           C  
ATOM   3369  HH2 TRP B 211     -16.013  24.772  10.799  1.00  0.00           H  
ATOM   3370  CZ3 TRP B 211     -14.189  23.682  10.402  1.00  0.00           C  
ATOM   3371  HZ3 TRP B 211     -14.086  23.336  11.425  1.00  0.00           H  
ATOM   3372  CE3 TRP B 211     -13.221  23.329   9.441  1.00  0.00           C  
ATOM   3373  HE3 TRP B 211     -12.400  22.687   9.728  1.00  0.00           H  
ATOM   3374  CD2 TRP B 211     -13.283  23.832   8.121  1.00  0.00           C  
ATOM   3375  C   TRP B 211      -9.873  23.427   8.641  1.00  0.00           C  
ATOM   3376  O   TRP B 211      -9.574  22.467   9.359  1.00  0.00           O  
ATOM   3377  N   ALA B 212     -10.188  24.627   9.137  1.00  0.00           N  
ATOM   3378  H   ALA B 212     -10.411  25.369   8.480  1.00  0.00           H  
ATOM   3379  CA  ALA B 212     -10.241  24.977  10.553  1.00  0.00           C  
ATOM   3380  HA  ALA B 212     -10.506  24.090  11.123  1.00  0.00           H  
ATOM   3381  CB  ALA B 212      -8.847  25.439  10.985  1.00  0.00           C  
ATOM   3382  HB1 ALA B 212      -8.614  26.395  10.515  1.00  0.00           H  
ATOM   3383  HB2 ALA B 212      -8.827  25.551  12.069  1.00  0.00           H  
ATOM   3384  HB3 ALA B 212      -8.100  24.706  10.687  1.00  0.00           H  
ATOM   3385  C   ALA B 212     -11.282  26.078  10.843  1.00  0.00           C  
ATOM   3386  O   ALA B 212     -11.319  27.090  10.141  1.00  0.00           O  
ATOM   3387  N   GLY B 213     -12.078  25.910  11.907  1.00  0.00           N  
ATOM   3388  H   GLY B 213     -12.009  25.016  12.385  1.00  0.00           H  
ATOM   3389  CA  GLY B 213     -13.011  26.900  12.481  1.00  0.00           C  
ATOM   3390  HA2 GLY B 213     -13.392  26.520  13.428  1.00  0.00           H  
ATOM   3391  HA3 GLY B 213     -12.466  27.823  12.684  1.00  0.00           H  
ATOM   3392  C   GLY B 213     -14.214  27.256  11.595  1.00  0.00           C  
ATOM   3393  O   GLY B 213     -15.360  26.968  11.931  1.00  0.00           O  
ATOM   3394  N   GLN B 214     -13.936  27.848  10.435  1.00  0.00           N  
ATOM   3395  H   GLN B 214     -12.957  28.061  10.290  1.00  0.00           H  
ATOM   3396  CA  GLN B 214     -14.888  28.212   9.381  1.00  0.00           C  
ATOM   3397  HA  GLN B 214     -15.744  27.544   9.440  1.00  0.00           H  
ATOM   3398  CB  GLN B 214     -15.420  29.635   9.627  1.00  0.00           C  
ATOM   3399  HB2 GLN B 214     -16.097  29.884   8.809  1.00  0.00           H  
ATOM   3400  HB3 GLN B 214     -16.015  29.638  10.542  1.00  0.00           H  
ATOM   3401  CG  GLN B 214     -14.342  30.732   9.712  1.00  0.00           C  
ATOM   3402  HG2 GLN B 214     -13.428  30.417   9.214  1.00  0.00           H  
ATOM   3403  HG3 GLN B 214     -14.710  31.624   9.202  1.00  0.00           H  
ATOM   3404  CD  GLN B 214     -14.025  31.089  11.159  1.00  0.00           C  
ATOM   3405  OE1 GLN B 214     -13.363  30.364  11.880  1.00  0.00           O  
ATOM   3406  NE2 GLN B 214     -14.524  32.189  11.672  1.00  0.00           N  
ATOM   3407 HE21 GLN B 214     -14.376  32.302  12.658  1.00  0.00           H  
ATOM   3408 HE22 GLN B 214     -15.086  32.805  11.116  1.00  0.00           H  
ATOM   3409  C   GLN B 214     -14.298  28.084   7.961  1.00  0.00           C  
ATOM   3410  O   GLN B 214     -15.053  28.103   6.989  1.00  0.00           O  
ATOM   3411  N   GLN B 215     -12.977  27.938   7.806  1.00  0.00           N  
ATOM   3412  H   GLN B 215     -12.405  27.763   8.626  1.00  0.00           H  
ATOM   3413  CA  GLN B 215     -12.255  28.254   6.566  1.00  0.00           C  
ATOM   3414  HA  GLN B 215     -12.949  28.201   5.726  1.00  0.00           H  
ATOM   3415  CB  GLN B 215     -11.748  29.705   6.666  1.00  0.00           C  
ATOM   3416  HB2 GLN B 215     -11.332  30.011   5.706  1.00  0.00           H  
ATOM   3417  HB3 GLN B 215     -12.611  30.342   6.867  1.00  0.00           H  
ATOM   3418  CG  GLN B 215     -10.676  29.915   7.759  1.00  0.00           C  
ATOM   3419  HG2 GLN B 215     -10.915  29.330   8.645  1.00  0.00           H  
ATOM   3420  HG3 GLN B 215      -9.713  29.569   7.383  1.00  0.00           H  
ATOM   3421  CD  GLN B 215     -10.552  31.366   8.220  1.00  0.00           C  
ATOM   3422  OE1 GLN B 215     -11.513  32.110   8.331  1.00  0.00           O  
ATOM   3423  NE2 GLN B 215      -9.368  31.830   8.543  1.00  0.00           N  
ATOM   3424 HE21 GLN B 215      -9.341  32.774   8.878  1.00  0.00           H  
ATOM   3425 HE22 GLN B 215      -8.565  31.230   8.506  1.00  0.00           H  
ATOM   3426  C   GLN B 215     -11.103  27.282   6.269  1.00  0.00           C  
ATOM   3427  O   GLN B 215     -10.624  26.569   7.146  1.00  0.00           O  
ATOM   3428  N   LEU B 216     -10.627  27.263   5.017  1.00  0.00           N  
ATOM   3429  H   LEU B 216     -11.007  27.922   4.355  1.00  0.00           H  
ATOM   3430  CA  LEU B 216      -9.367  26.600   4.661  1.00  0.00           C  
ATOM   3431  HA  LEU B 216      -9.368  25.602   5.090  1.00  0.00           H  
ATOM   3432  CB  LEU B 216      -9.218  26.465   3.133  1.00  0.00           C  
ATOM   3433  HB2 LEU B 216      -9.309  27.457   2.684  1.00  0.00           H  
ATOM   3434  HB3 LEU B 216      -8.215  26.093   2.915  1.00  0.00           H  
ATOM   3435  CG  LEU B 216     -10.236  25.517   2.471  1.00  0.00           C  
ATOM   3436  HG  LEU B 216     -11.248  25.887   2.648  1.00  0.00           H  
ATOM   3437  CD1 LEU B 216      -9.994  25.475   0.964  1.00  0.00           C  
ATOM   3438 HD11 LEU B 216     -10.045  26.481   0.550  1.00  0.00           H  
ATOM   3439 HD12 LEU B 216      -9.012  25.046   0.753  1.00  0.00           H  
ATOM   3440 HD13 LEU B 216     -10.754  24.861   0.482  1.00  0.00           H  
ATOM   3441  CD2 LEU B 216     -10.132  24.088   3.005  1.00  0.00           C  
ATOM   3442 HD21 LEU B 216      -9.099  23.745   2.939  1.00  0.00           H  
ATOM   3443 HD22 LEU B 216     -10.764  23.420   2.421  1.00  0.00           H  
ATOM   3444 HD23 LEU B 216     -10.449  24.051   4.043  1.00  0.00           H  
ATOM   3445  C   LEU B 216      -8.166  27.334   5.271  1.00  0.00           C  
ATOM   3446  O   LEU B 216      -8.182  28.556   5.405  1.00  0.00           O  
ATOM   3447  N   LEU B 217      -7.137  26.568   5.635  1.00  0.00           N  
ATOM   3448  H   LEU B 217      -7.253  25.568   5.515  1.00  0.00           H  
ATOM   3449  CA  LEU B 217      -5.961  27.035   6.380  1.00  0.00           C  
ATOM   3450  HA  LEU B 217      -5.982  28.125   6.420  1.00  0.00           H  
ATOM   3451  CB  LEU B 217      -6.107  26.484   7.814  1.00  0.00           C  
ATOM   3452  HB2 LEU B 217      -7.058  26.832   8.224  1.00  0.00           H  
ATOM   3453  HB3 LEU B 217      -6.145  25.395   7.759  1.00  0.00           H  
ATOM   3454  CG  LEU B 217      -4.981  26.874   8.788  1.00  0.00           C  
ATOM   3455  HG  LEU B 217      -4.030  26.504   8.409  1.00  0.00           H  
ATOM   3456  CD1 LEU B 217      -4.892  28.388   8.983  1.00  0.00           C  
ATOM   3457 HD11 LEU B 217      -5.848  28.775   9.337  1.00  0.00           H  
ATOM   3458 HD12 LEU B 217      -4.118  28.622   9.708  1.00  0.00           H  
ATOM   3459 HD13 LEU B 217      -4.630  28.870   8.042  1.00  0.00           H  
ATOM   3460  CD2 LEU B 217      -5.238  26.232  10.154  1.00  0.00           C  
ATOM   3461 HD21 LEU B 217      -6.185  26.590  10.557  1.00  0.00           H  
ATOM   3462 HD22 LEU B 217      -5.274  25.147  10.048  1.00  0.00           H  
ATOM   3463 HD23 LEU B 217      -4.438  26.493  10.844  1.00  0.00           H  
ATOM   3464  C   LEU B 217      -4.618  26.647   5.728  1.00  0.00           C  
ATOM   3465  O   LEU B 217      -3.623  27.344   5.911  1.00  0.00           O  
ATOM   3466  N   TRP B 218      -4.577  25.541   4.978  1.00  0.00           N  
ATOM   3467  H   TRP B 218      -5.428  25.010   4.858  1.00  0.00           H  
ATOM   3468  CA  TRP B 218      -3.378  25.033   4.293  1.00  0.00           C  
ATOM   3469  HA  TRP B 218      -2.830  25.875   3.866  1.00  0.00           H  
ATOM   3470  CB  TRP B 218      -2.468  24.344   5.325  1.00  0.00           C  
ATOM   3471  HB2 TRP B 218      -2.090  25.100   6.015  1.00  0.00           H  
ATOM   3472  HB3 TRP B 218      -3.064  23.645   5.908  1.00  0.00           H  
ATOM   3473  CG  TRP B 218      -1.303  23.581   4.778  1.00  0.00           C  
ATOM   3474  CD1 TRP B 218      -0.042  24.048   4.651  1.00  0.00           C  
ATOM   3475  HD1 TRP B 218       0.300  25.037   4.933  1.00  0.00           H  
ATOM   3476  NE1 TRP B 218       0.768  23.069   4.115  1.00  0.00           N  
ATOM   3477  HE1 TRP B 218       1.780  23.215   3.984  1.00  0.00           H  
ATOM   3478  CE2 TRP B 218       0.067  21.908   3.864  1.00  0.00           C  
ATOM   3479  CZ2 TRP B 218       0.431  20.642   3.384  1.00  0.00           C  
ATOM   3480  HZ2 TRP B 218       1.465  20.434   3.148  1.00  0.00           H  
ATOM   3481  CH2 TRP B 218      -0.553  19.646   3.261  1.00  0.00           C  
ATOM   3482  HH2 TRP B 218      -0.277  18.657   2.926  1.00  0.00           H  
ATOM   3483  CZ3 TRP B 218      -1.887  19.930   3.606  1.00  0.00           C  
ATOM   3484  HZ3 TRP B 218      -2.641  19.164   3.518  1.00  0.00           H  
ATOM   3485  CE3 TRP B 218      -2.241  21.198   4.102  1.00  0.00           C  
ATOM   3486  HE3 TRP B 218      -3.262  21.398   4.389  1.00  0.00           H  
ATOM   3487  CD2 TRP B 218      -1.270  22.213   4.261  1.00  0.00           C  
ATOM   3488  C   TRP B 218      -3.755  24.090   3.138  1.00  0.00           C  
ATOM   3489  O   TRP B 218      -4.843  23.511   3.151  1.00  0.00           O  
ATOM   3490  N   LYS B 219      -2.868  23.904   2.153  1.00  0.00           N  
ATOM   3491  H   LYS B 219      -1.950  24.323   2.248  1.00  0.00           H  
ATOM   3492  CA  LYS B 219      -3.073  23.008   0.999  1.00  0.00           C  
ATOM   3493  HA  LYS B 219      -3.739  22.199   1.296  1.00  0.00           H  
ATOM   3494  CB  LYS B 219      -3.741  23.805  -0.136  1.00  0.00           C  
ATOM   3495  HB2 LYS B 219      -4.652  24.263   0.252  1.00  0.00           H  
ATOM   3496  HB3 LYS B 219      -3.066  24.600  -0.458  1.00  0.00           H  
ATOM   3497  CG  LYS B 219      -4.118  22.941  -1.350  1.00  0.00           C  
ATOM   3498  HG2 LYS B 219      -3.232  22.460  -1.763  1.00  0.00           H  
ATOM   3499  HG3 LYS B 219      -4.818  22.173  -1.032  1.00  0.00           H  
ATOM   3500  CD  LYS B 219      -4.757  23.812  -2.441  1.00  0.00           C  
ATOM   3501  HD2 LYS B 219      -5.548  24.426  -2.003  1.00  0.00           H  
ATOM   3502  HD3 LYS B 219      -3.990  24.480  -2.839  1.00  0.00           H  
ATOM   3503  CE  LYS B 219      -5.343  22.992  -3.598  1.00  0.00           C  
ATOM   3504  HE2 LYS B 219      -5.591  23.685  -4.406  1.00  0.00           H  
ATOM   3505  HE3 LYS B 219      -4.590  22.288  -3.963  1.00  0.00           H  
ATOM   3506  NZ  LYS B 219      -6.568  22.273  -3.181  1.00  0.00           N  
ATOM   3507  HZ1 LYS B 219      -7.129  22.831  -2.532  1.00  0.00           H  
ATOM   3508  HZ2 LYS B 219      -7.139  21.926  -3.931  1.00  0.00           H  
ATOM   3509  HZ3 LYS B 219      -6.379  21.497  -2.540  1.00  0.00           H  
ATOM   3510  C   LYS B 219      -1.747  22.383   0.550  1.00  0.00           C  
ATOM   3511  O   LYS B 219      -0.748  23.091   0.455  1.00  0.00           O  
ATOM   3512  N   GLY B 220      -1.753  21.099   0.203  1.00  0.00           N  
ATOM   3513  H   GLY B 220      -2.630  20.594   0.266  1.00  0.00           H  
ATOM   3514  CA  GLY B 220      -0.564  20.377  -0.257  1.00  0.00           C  
ATOM   3515  HA2 GLY B 220       0.057  21.038  -0.860  1.00  0.00           H  
ATOM   3516  HA3 GLY B 220       0.020  20.078   0.612  1.00  0.00           H  
ATOM   3517  C   GLY B 220      -0.899  19.137  -1.090  1.00  0.00           C  
ATOM   3518  O   GLY B 220      -1.990  19.010  -1.647  1.00  0.00           O  
ATOM   3519  N   SER B 221       0.045  18.198  -1.189  1.00  0.00           N  
ATOM   3520  H   SER B 221       0.912  18.321  -0.683  1.00  0.00           H  
ATOM   3521  CA  SER B 221      -0.132  16.914  -1.883  1.00  0.00           C  
ATOM   3522  HA  SER B 221      -1.166  16.596  -1.748  1.00  0.00           H  
ATOM   3523  CB  SER B 221       0.118  17.079  -3.392  1.00  0.00           C  
ATOM   3524  HB2 SER B 221      -0.596  17.801  -3.793  1.00  0.00           H  
ATOM   3525  HB3 SER B 221       1.126  17.466  -3.545  1.00  0.00           H  
ATOM   3526  OG  SER B 221      -0.013  15.855  -4.102  1.00  0.00           O  
ATOM   3527  HG  SER B 221      -0.887  15.475  -3.871  1.00  0.00           H  
ATOM   3528  C   SER B 221       0.762  15.829  -1.270  1.00  0.00           C  
ATOM   3529  O   SER B 221       1.767  16.128  -0.625  1.00  0.00           O  
ATOM   3530  N   PHE B 222       0.383  14.565  -1.460  1.00  0.00           N  
ATOM   3531  H   PHE B 222      -0.442  14.410  -2.030  1.00  0.00           H  
ATOM   3532  CA  PHE B 222       0.981  13.385  -0.836  1.00  0.00           C  
ATOM   3533  HA  PHE B 222       2.031  13.588  -0.622  1.00  0.00           H  
ATOM   3534  CB  PHE B 222       0.260  13.147   0.502  1.00  0.00           C  
ATOM   3535  HB2 PHE B 222       0.818  13.666   1.282  1.00  0.00           H  
ATOM   3536  HB3 PHE B 222      -0.727  13.608   0.457  1.00  0.00           H  
ATOM   3537  CG  PHE B 222       0.064  11.704   0.909  1.00  0.00           C  
ATOM   3538  CD1 PHE B 222       1.157  10.931   1.340  1.00  0.00           C  
ATOM   3539  HD1 PHE B 222       2.143  11.371   1.400  1.00  0.00           H  
ATOM   3540  CE1 PHE B 222       0.963   9.586   1.700  1.00  0.00           C  
ATOM   3541  HE1 PHE B 222       1.803   8.986   2.015  1.00  0.00           H  
ATOM   3542  CZ  PHE B 222      -0.325   9.027   1.648  1.00  0.00           C  
ATOM   3543  HZ  PHE B 222      -0.488   8.004   1.940  1.00  0.00           H  
ATOM   3544  CE2 PHE B 222      -1.418   9.795   1.222  1.00  0.00           C  
ATOM   3545  HE2 PHE B 222      -2.408   9.359   1.186  1.00  0.00           H  
ATOM   3546  CD2 PHE B 222      -1.223  11.134   0.854  1.00  0.00           C  
ATOM   3547  HD2 PHE B 222      -2.070  11.732   0.553  1.00  0.00           H  
ATOM   3548  C   PHE B 222       0.929  12.177  -1.790  1.00  0.00           C  
ATOM   3549  O   PHE B 222      -0.046  11.999  -2.519  1.00  0.00           O  
ATOM   3550  N   LYS B 223       1.987  11.358  -1.812  1.00  0.00           N  
ATOM   3551  H   LYS B 223       2.758  11.562  -1.179  1.00  0.00           H  
ATOM   3552  CA  LYS B 223       2.221  10.333  -2.842  1.00  0.00           C  
ATOM   3553  HA  LYS B 223       1.284  10.060  -3.328  1.00  0.00           H  
ATOM   3554  CB  LYS B 223       3.114  10.988  -3.910  1.00  0.00           C  
ATOM   3555  HB2 LYS B 223       2.603  11.874  -4.294  1.00  0.00           H  
ATOM   3556  HB3 LYS B 223       4.049  11.312  -3.446  1.00  0.00           H  
ATOM   3557  CG  LYS B 223       3.433  10.065  -5.089  1.00  0.00           C  
ATOM   3558  HG2 LYS B 223       3.974   9.189  -4.734  1.00  0.00           H  
ATOM   3559  HG3 LYS B 223       2.508   9.745  -5.567  1.00  0.00           H  
ATOM   3560  CD  LYS B 223       4.291  10.828  -6.106  1.00  0.00           C  
ATOM   3561  HD2 LYS B 223       3.721  11.681  -6.479  1.00  0.00           H  
ATOM   3562  HD3 LYS B 223       5.195  11.204  -5.623  1.00  0.00           H  
ATOM   3563  CE  LYS B 223       4.675   9.949  -7.295  1.00  0.00           C  
ATOM   3564  HE2 LYS B 223       3.759   9.528  -7.722  1.00  0.00           H  
ATOM   3565  HE3 LYS B 223       5.150  10.579  -8.052  1.00  0.00           H  
ATOM   3566  NZ  LYS B 223       5.591   8.863  -6.885  1.00  0.00           N  
ATOM   3567  HZ1 LYS B 223       6.015   8.386  -7.673  1.00  0.00           H  
ATOM   3568  HZ2 LYS B 223       6.312   9.181  -6.252  1.00  0.00           H  
ATOM   3569  HZ3 LYS B 223       5.078   8.147  -6.371  1.00  0.00           H  
ATOM   3570  C   LYS B 223       2.841   9.064  -2.232  1.00  0.00           C  
ATOM   3571  O   LYS B 223       4.061   9.044  -2.038  1.00  0.00           O  
ATOM   3572  N   PRO B 224       2.041   8.016  -1.934  1.00  0.00           N  
ATOM   3573  CD  PRO B 224       0.583   8.004  -2.015  1.00  0.00           C  
ATOM   3574  HD2 PRO B 224       0.275   7.890  -3.051  1.00  0.00           H  
ATOM   3575  HD3 PRO B 224       0.152   8.912  -1.590  1.00  0.00           H  
ATOM   3576  CG  PRO B 224       0.112   6.784  -1.226  1.00  0.00           C  
ATOM   3577  HG2 PRO B 224      -0.792   6.351  -1.656  1.00  0.00           H  
ATOM   3578  HG3 PRO B 224      -0.053   7.055  -0.186  1.00  0.00           H  
ATOM   3579  CB  PRO B 224       1.301   5.836  -1.327  1.00  0.00           C  
ATOM   3580  HB2 PRO B 224       1.260   5.310  -2.283  1.00  0.00           H  
ATOM   3581  HB3 PRO B 224       1.328   5.124  -0.503  1.00  0.00           H  
ATOM   3582  CA  PRO B 224       2.501   6.783  -1.289  1.00  0.00           C  
ATOM   3583  HA  PRO B 224       2.745   7.008  -0.250  1.00  0.00           H  
ATOM   3584  C   PRO B 224       3.717   6.119  -1.940  1.00  0.00           C  
ATOM   3585  O   PRO B 224       4.548   5.560  -1.230  1.00  0.00           O  
ATOM   3586  N   SER B 225       3.868   6.205  -3.267  1.00  0.00           N  
ATOM   3587  H   SER B 225       3.147   6.656  -3.816  1.00  0.00           H  
ATOM   3588  CA  SER B 225       5.097   5.806  -3.970  1.00  0.00           C  
ATOM   3589  HA  SER B 225       5.418   4.847  -3.559  1.00  0.00           H  
ATOM   3590  CB  SER B 225       4.812   5.554  -5.459  1.00  0.00           C  
ATOM   3591  HB2 SER B 225       5.749   5.360  -5.986  1.00  0.00           H  
ATOM   3592  HB3 SER B 225       4.189   4.663  -5.533  1.00  0.00           H  
ATOM   3593  OG  SER B 225       4.127   6.629  -6.078  1.00  0.00           O  
ATOM   3594  HG  SER B 225       3.457   6.236  -6.685  1.00  0.00           H  
ATOM   3595  C   SER B 225       6.232   6.810  -3.694  1.00  0.00           C  
ATOM   3596  O   SER B 225       6.597   7.639  -4.537  1.00  0.00           O  
ATOM   3597  N   BCN B 226       6.772   6.710  -2.475  1.00  0.00           N  
ATOM   3598  H27 BCN B 226       6.293   6.059  -1.862  1.00  0.00           H  
ATOM   3599  C2  BCN B 226       7.785   7.552  -1.870  1.00  0.00           C  
ATOM   3600  H   BCN B 226       7.793   8.497  -2.408  1.00  0.00           H  
ATOM   3601  C4  BCN B 226       9.194   6.933  -2.010  1.00  0.00           C  
ATOM   3602  H1  BCN B 226       9.936   7.579  -1.519  1.00  0.00           H  
ATOM   3603  H2  BCN B 226       9.225   5.980  -1.462  1.00  0.00           H  
ATOM   3604  C5  BCN B 226       9.651   6.670  -3.469  1.00  0.00           C  
ATOM   3605  H3  BCN B 226      10.562   6.057  -3.447  1.00  0.00           H  
ATOM   3606  H4  BCN B 226       8.902   6.065  -3.993  1.00  0.00           H  
ATOM   3607  C6  BCN B 226       9.955   7.966  -4.260  1.00  0.00           C  
ATOM   3608  H8  BCN B 226      10.882   8.405  -3.871  1.00  0.00           H  
ATOM   3609  H9  BCN B 226       9.167   8.713  -4.106  1.00  0.00           H  
ATOM   3610  C7  BCN B 226      10.113   7.709  -5.773  1.00  0.00           C  
ATOM   3611  H5  BCN B 226      10.779   6.849  -5.939  1.00  0.00           H  
ATOM   3612  H6  BCN B 226      10.578   8.586  -6.244  1.00  0.00           H  
ATOM   3613  N2  BCN B 226       8.818   7.460  -6.419  1.00  0.00           N  
ATOM   3614  H7  BCN B 226       7.983   7.399  -5.848  1.00  0.00           H  
ATOM   3615  C8  BCN B 226       8.709   7.202  -7.759  1.00  0.00           C  
ATOM   3616  O1  BCN B 226       9.647   7.173  -8.529  1.00  0.00           O  
ATOM   3617  O2  BCN B 226       7.399   7.052  -8.099  1.00  0.00           O  
ATOM   3618  C9  BCN B 226       7.155   6.638  -9.460  1.00  0.00           C  
ATOM   3619  H21 BCN B 226       7.609   5.651  -9.630  1.00  0.00           H  
ATOM   3620  H22 BCN B 226       7.611   7.344 -10.167  1.00  0.00           H  
ATOM   3621  C10 BCN B 226       5.649   6.542  -9.706  1.00  0.00           C  
ATOM   3622  H23 BCN B 226       5.100   6.152  -8.851  1.00  0.00           H  
ATOM   3623  C11 BCN B 226       5.196   6.029 -11.059  1.00  0.00           C  
ATOM   3624  H12 BCN B 226       5.963   5.921 -11.823  1.00  0.00           H  
ATOM   3625  C12 BCN B 226       4.202   4.838 -11.112  1.00  0.00           C  
ATOM   3626  H13 BCN B 226       3.535   4.890 -10.247  1.00  0.00           H  
ATOM   3627  H14 BCN B 226       4.765   3.903 -11.013  1.00  0.00           H  
ATOM   3628  C13 BCN B 226       3.327   4.758 -12.399  1.00  0.00           C  
ATOM   3629  H19 BCN B 226       3.941   4.605 -13.295  1.00  0.00           H  
ATOM   3630  H20 BCN B 226       2.584   3.953 -12.328  1.00  0.00           H  
ATOM   3631  C14 BCN B 226       2.669   6.046 -12.451  1.00  0.00           C  
ATOM   3632  C15 BCN B 226       2.438   7.175 -12.153  1.00  0.00           C  
ATOM   3633  C16 BCN B 226       2.581   8.422 -11.429  1.00  0.00           C  
ATOM   3634  H17 BCN B 226       1.606   8.767 -11.062  1.00  0.00           H  
ATOM   3635  H18 BCN B 226       3.007   9.190 -12.086  1.00  0.00           H  
ATOM   3636  C17 BCN B 226       3.545   8.091 -10.246  1.00  0.00           C  
ATOM   3637  H15 BCN B 226       3.719   9.021  -9.700  1.00  0.00           H  
ATOM   3638  H16 BCN B 226       3.033   7.417  -9.549  1.00  0.00           H  
ATOM   3639  C18 BCN B 226       4.917   7.481 -10.650  1.00  0.00           C  
ATOM   3640  H11 BCN B 226       5.521   8.213 -11.184  1.00  0.00           H  
ATOM   3641  C3  BCN B 226       7.438   7.894  -0.417  1.00  0.00           C  
ATOM   3642  O3  BCN B 226       8.192   7.662   0.514  1.00  0.00           O  
ATOM   3643  N   HIE B 227       6.262   8.496  -0.192  1.00  0.00           N  
ATOM   3644  H   HIE B 227       5.636   8.656  -0.977  1.00  0.00           H  
ATOM   3645  CA  HIE B 227       5.791   8.900   1.147  1.00  0.00           C  
ATOM   3646  HA  HIE B 227       6.637   9.285   1.718  1.00  0.00           H  
ATOM   3647  CB  HIE B 227       4.749  10.027   1.022  1.00  0.00           C  
ATOM   3648  HB2 HIE B 227       3.890   9.660   0.464  1.00  0.00           H  
ATOM   3649  HB3 HIE B 227       4.400  10.272   2.024  1.00  0.00           H  
ATOM   3650  CG  HIE B 227       5.218  11.318   0.390  1.00  0.00           C  
ATOM   3651  ND1 HIE B 227       4.368  12.286  -0.159  1.00  0.00           N  
ATOM   3652  CE1 HIE B 227       5.144  13.342  -0.446  1.00  0.00           C  
ATOM   3653  HE1 HIE B 227       4.780  14.279  -0.849  1.00  0.00           H  
ATOM   3654  NE2 HIE B 227       6.423  13.084  -0.121  1.00  0.00           N  
ATOM   3655  HE2 HIE B 227       7.187  13.745  -0.180  1.00  0.00           H  
ATOM   3656  CD2 HIE B 227       6.489  11.817   0.417  1.00  0.00           C  
ATOM   3657  HD2 HIE B 227       7.359  11.335   0.842  1.00  0.00           H  
ATOM   3658  C   HIE B 227       5.239   7.707   1.945  1.00  0.00           C  
ATOM   3659  O   HIE B 227       4.025   7.573   2.122  1.00  0.00           O  
ATOM   3660  N   VAL B 228       6.123   6.819   2.419  1.00  0.00           N  
ATOM   3661  H   VAL B 228       7.109   6.987   2.245  1.00  0.00           H  
ATOM   3662  CA  VAL B 228       5.746   5.489   2.934  1.00  0.00           C  
ATOM   3663  HA  VAL B 228       4.694   5.526   3.207  1.00  0.00           H  
ATOM   3664  CB  VAL B 228       5.883   4.455   1.790  1.00  0.00           C  
ATOM   3665  HB  VAL B 228       5.872   4.982   0.837  1.00  0.00           H  
ATOM   3666  CG1 VAL B 228       7.166   3.627   1.816  1.00  0.00           C  
ATOM   3667 HG11 VAL B 228       8.027   4.294   1.839  1.00  0.00           H  
ATOM   3668 HG12 VAL B 228       7.223   3.013   0.916  1.00  0.00           H  
ATOM   3669 HG13 VAL B 228       7.178   2.974   2.689  1.00  0.00           H  
ATOM   3670  CG2 VAL B 228       4.704   3.488   1.780  1.00  0.00           C  
ATOM   3671 HG21 VAL B 228       4.638   2.944   2.722  1.00  0.00           H  
ATOM   3672 HG22 VAL B 228       3.787   4.047   1.617  1.00  0.00           H  
ATOM   3673 HG23 VAL B 228       4.829   2.786   0.955  1.00  0.00           H  
ATOM   3674  C   VAL B 228       6.512   5.100   4.211  1.00  0.00           C  
ATOM   3675  O   VAL B 228       7.702   5.392   4.342  1.00  0.00           O  
ATOM   3676  N   LYS B 229       5.828   4.436   5.154  1.00  0.00           N  
ATOM   3677  H   LYS B 229       4.834   4.285   4.983  1.00  0.00           H  
ATOM   3678  CA  LYS B 229       6.375   3.906   6.421  1.00  0.00           C  
ATOM   3679  HA  LYS B 229       7.446   3.758   6.302  1.00  0.00           H  
ATOM   3680  CB  LYS B 229       6.180   4.938   7.548  1.00  0.00           C  
ATOM   3681  HB2 LYS B 229       6.686   5.859   7.260  1.00  0.00           H  
ATOM   3682  HB3 LYS B 229       5.115   5.148   7.671  1.00  0.00           H  
ATOM   3683  CG  LYS B 229       6.760   4.465   8.893  1.00  0.00           C  
ATOM   3684  HG2 LYS B 229       6.254   3.555   9.216  1.00  0.00           H  
ATOM   3685  HG3 LYS B 229       7.817   4.242   8.757  1.00  0.00           H  
ATOM   3686  CD  LYS B 229       6.594   5.532   9.986  1.00  0.00           C  
ATOM   3687  HD2 LYS B 229       7.061   6.463   9.659  1.00  0.00           H  
ATOM   3688  HD3 LYS B 229       5.529   5.706  10.149  1.00  0.00           H  
ATOM   3689  CE  LYS B 229       7.248   5.059  11.292  1.00  0.00           C  
ATOM   3690  HE2 LYS B 229       6.867   4.064  11.539  1.00  0.00           H  
ATOM   3691  HE3 LYS B 229       8.327   4.965  11.136  1.00  0.00           H  
ATOM   3692  NZ  LYS B 229       6.988   5.984  12.423  1.00  0.00           N  
ATOM   3693  HZ1 LYS B 229       7.368   6.903  12.257  1.00  0.00           H  
ATOM   3694  HZ2 LYS B 229       6.004   6.049  12.635  1.00  0.00           H  
ATOM   3695  HZ3 LYS B 229       7.442   5.632  13.277  1.00  0.00           H  
ATOM   3696  C   LYS B 229       5.684   2.574   6.772  1.00  0.00           C  
ATOM   3697  O   LYS B 229       4.462   2.569   6.895  1.00  0.00           O  
ATOM   3698  N   PRO B 230       6.410   1.450   6.944  1.00  0.00           N  
ATOM   3699  CD  PRO B 230       7.840   1.271   6.732  1.00  0.00           C  
ATOM   3700  HD2 PRO B 230       8.372   1.448   7.668  1.00  0.00           H  
ATOM   3701  HD3 PRO B 230       8.228   1.919   5.946  1.00  0.00           H  
ATOM   3702  CG  PRO B 230       8.012  -0.182   6.299  1.00  0.00           C  
ATOM   3703  HG2 PRO B 230       8.975  -0.580   6.614  1.00  0.00           H  
ATOM   3704  HG3 PRO B 230       7.899  -0.258   5.217  1.00  0.00           H  
ATOM   3705  CB  PRO B 230       6.862  -0.908   6.992  1.00  0.00           C  
ATOM   3706  HB2 PRO B 230       7.195  -1.271   7.962  1.00  0.00           H  
ATOM   3707  HB3 PRO B 230       6.502  -1.743   6.393  1.00  0.00           H  
ATOM   3708  CA  PRO B 230       5.770   0.153   7.158  1.00  0.00           C  
ATOM   3709  HA  PRO B 230       5.044   0.021   6.360  1.00  0.00           H  
ATOM   3710  C   PRO B 230       5.052   0.000   8.510  1.00  0.00           C  
ATOM   3711  O   PRO B 230       5.383   0.661   9.499  1.00  0.00           O  
ATOM   3712  N   ARG B 231       4.116  -0.956   8.570  1.00  0.00           N  
ATOM   3713  H   ARG B 231       3.858  -1.392   7.691  1.00  0.00           H  
ATOM   3714  CA  ARG B 231       3.540  -1.503   9.812  1.00  0.00           C  
ATOM   3715  HA  ARG B 231       3.198  -0.668  10.424  1.00  0.00           H  
ATOM   3716  CB  ARG B 231       2.330  -2.403   9.464  1.00  0.00           C  
ATOM   3717  HB2 ARG B 231       2.658  -3.182   8.774  1.00  0.00           H  
ATOM   3718  HB3 ARG B 231       1.980  -2.888  10.377  1.00  0.00           H  
ATOM   3719  CG  ARG B 231       1.146  -1.638   8.829  1.00  0.00           C  
ATOM   3720  HG2 ARG B 231       0.780  -0.897   9.540  1.00  0.00           H  
ATOM   3721  HG3 ARG B 231       1.488  -1.122   7.933  1.00  0.00           H  
ATOM   3722  CD  ARG B 231      -0.014  -2.575   8.438  1.00  0.00           C  
ATOM   3723  HD2 ARG B 231       0.340  -3.270   7.672  1.00  0.00           H  
ATOM   3724  HD3 ARG B 231      -0.300  -3.151   9.317  1.00  0.00           H  
ATOM   3725  NE  ARG B 231      -1.189  -1.830   7.924  1.00  0.00           N  
ATOM   3726  HE  ARG B 231      -1.029  -0.924   7.481  1.00  0.00           H  
ATOM   3727  CZ  ARG B 231      -2.462  -2.192   7.921  1.00  0.00           C  
ATOM   3728  NH1 ARG B 231      -2.860  -3.326   8.418  1.00  0.00           N  
ATOM   3729 HH11 ARG B 231      -2.156  -3.956   8.748  1.00  0.00           H  
ATOM   3730 HH12 ARG B 231      -3.829  -3.566   8.399  1.00  0.00           H  
ATOM   3731  NH2 ARG B 231      -3.363  -1.403   7.418  1.00  0.00           N  
ATOM   3732 HH21 ARG B 231      -2.994  -0.564   6.960  1.00  0.00           H  
ATOM   3733 HH22 ARG B 231      -4.331  -1.636   7.309  1.00  0.00           H  
ATOM   3734  C   ARG B 231       4.606  -2.245  10.648  1.00  0.00           C  
ATOM   3735  O   ARG B 231       5.591  -2.747  10.109  1.00  0.00           O  
ATOM   3736  N   ALA B 232       4.437  -2.301  11.971  1.00  0.00           N  
ATOM   3737  H   ALA B 232       3.596  -1.915  12.366  1.00  0.00           H  
ATOM   3738  CA  ALA B 232       5.402  -2.928  12.891  1.00  0.00           C  
ATOM   3739  HA  ALA B 232       6.397  -2.619  12.579  1.00  0.00           H  
ATOM   3740  CB  ALA B 232       5.179  -2.367  14.301  1.00  0.00           C  
ATOM   3741  HB1 ALA B 232       5.918  -2.791  14.982  1.00  0.00           H  
ATOM   3742  HB2 ALA B 232       5.294  -1.282  14.298  1.00  0.00           H  
ATOM   3743  HB3 ALA B 232       4.182  -2.626  14.658  1.00  0.00           H  
ATOM   3744  C   ALA B 232       5.330  -4.480  12.885  1.00  0.00           C  
ATOM   3745  O   ALA B 232       4.238  -5.025  12.701  1.00  0.00           O  
ATOM   3746  N   PRO B 233       6.443  -5.220  13.092  1.00  0.00           N  
ATOM   3747  CD  PRO B 233       7.824  -4.762  13.118  1.00  0.00           C  
ATOM   3748  HD2 PRO B 233       8.124  -4.557  14.147  1.00  0.00           H  
ATOM   3749  HD3 PRO B 233       7.985  -3.886  12.494  1.00  0.00           H  
ATOM   3750  CG  PRO B 233       8.632  -5.928  12.554  1.00  0.00           C  
ATOM   3751  HG2 PRO B 233       9.664  -5.917  12.904  1.00  0.00           H  
ATOM   3752  HG3 PRO B 233       8.594  -5.903  11.465  1.00  0.00           H  
ATOM   3753  CB  PRO B 233       7.871  -7.152  13.060  1.00  0.00           C  
ATOM   3754  HB2 PRO B 233       8.217  -7.416  14.058  1.00  0.00           H  
ATOM   3755  HB3 PRO B 233       7.986  -7.999  12.385  1.00  0.00           H  
ATOM   3756  CA  PRO B 233       6.414  -6.687  13.134  1.00  0.00           C  
ATOM   3757  HA  PRO B 233       5.889  -7.046  12.251  1.00  0.00           H  
ATOM   3758  C   PRO B 233       5.716  -7.249  14.381  1.00  0.00           C  
ATOM   3759  O   PRO B 233       5.911  -6.766  15.496  1.00  0.00           O  
ATOM   3760  N   GLY B 234       4.947  -8.322  14.198  1.00  0.00           N  
ATOM   3761  H   GLY B 234       4.899  -8.715  13.268  1.00  0.00           H  
ATOM   3762  CA  GLY B 234       4.234  -9.012  15.278  1.00  0.00           C  
ATOM   3763  HA2 GLY B 234       4.040  -8.314  16.093  1.00  0.00           H  
ATOM   3764  HA3 GLY B 234       3.269  -9.358  14.908  1.00  0.00           H  
ATOM   3765  C   GLY B 234       4.983 -10.223  15.842  1.00  0.00           C  
ATOM   3766  O   GLY B 234       5.878 -10.767  15.195  1.00  0.00           O  
ATOM   3767  N   ASN B 235       4.555 -10.677  17.025  1.00  0.00           N  
ATOM   3768  H   ASN B 235       3.744 -10.211  17.410  1.00  0.00           H  
ATOM   3769  CA  ASN B 235       4.827 -12.014  17.573  1.00  0.00           C  
ATOM   3770  HA  ASN B 235       4.554 -11.983  18.629  1.00  0.00           H  
ATOM   3771  CB  ASN B 235       3.886 -13.045  16.901  1.00  0.00           C  
ATOM   3772  HB2 ASN B 235       4.121 -13.109  15.838  1.00  0.00           H  
ATOM   3773  HB3 ASN B 235       4.083 -14.022  17.341  1.00  0.00           H  
ATOM   3774  CG  ASN B 235       2.394 -12.751  17.037  1.00  0.00           C  
ATOM   3775  OD1 ASN B 235       1.930 -11.624  16.971  1.00  0.00           O  
ATOM   3776  ND2 ASN B 235       1.579 -13.763  17.229  1.00  0.00           N  
ATOM   3777 HD21 ASN B 235       0.598 -13.548  17.282  1.00  0.00           H  
ATOM   3778 HD22 ASN B 235       1.938 -14.700  17.250  1.00  0.00           H  
ATOM   3779  C   ASN B 235       6.319 -12.435  17.559  1.00  0.00           C  
ATOM   3780  O   ASN B 235       6.645 -13.531  17.107  1.00  0.00           O  
ATOM   3781  N   LEU B 236       7.226 -11.569  18.032  1.00  0.00           N  
ATOM   3782  H   LEU B 236       6.910 -10.677  18.369  1.00  0.00           H  
ATOM   3783  CA  LEU B 236       8.653 -11.892  18.169  1.00  0.00           C  
ATOM   3784  HA  LEU B 236       8.998 -12.287  17.214  1.00  0.00           H  
ATOM   3785  CB  LEU B 236       9.451 -10.606  18.470  1.00  0.00           C  
ATOM   3786  HB2 LEU B 236       9.344  -9.919  17.628  1.00  0.00           H  
ATOM   3787  HB3 LEU B 236       9.003 -10.136  19.348  1.00  0.00           H  
ATOM   3788  CG  LEU B 236      10.954 -10.828  18.761  1.00  0.00           C  
ATOM   3789  HG  LEU B 236      11.078 -11.554  19.563  1.00  0.00           H  
ATOM   3790  CD1 LEU B 236      11.749 -11.289  17.545  1.00  0.00           C  
ATOM   3791 HD11 LEU B 236      11.607 -10.598  16.715  1.00  0.00           H  
ATOM   3792 HD12 LEU B 236      11.426 -12.281  17.253  1.00  0.00           H  
ATOM   3793 HD13 LEU B 236      12.808 -11.343  17.791  1.00  0.00           H  
ATOM   3794  CD2 LEU B 236      11.585  -9.528  19.226  1.00  0.00           C  
ATOM   3795 HD21 LEU B 236      11.548  -8.801  18.418  1.00  0.00           H  
ATOM   3796 HD22 LEU B 236      11.027  -9.156  20.084  1.00  0.00           H  
ATOM   3797 HD23 LEU B 236      12.619  -9.706  19.516  1.00  0.00           H  
ATOM   3798  C   LEU B 236       8.901 -12.970  19.241  1.00  0.00           C  
ATOM   3799  O   LEU B 236       8.414 -12.869  20.368  1.00  0.00           O  
ATOM   3800  N   THR B 237       9.744 -13.950  18.921  1.00  0.00           N  
ATOM   3801  H   THR B 237      10.089 -13.980  17.964  1.00  0.00           H  
ATOM   3802  CA  THR B 237      10.209 -15.008  19.829  1.00  0.00           C  
ATOM   3803  HA  THR B 237      10.077 -14.661  20.853  1.00  0.00           H  
ATOM   3804  CB  THR B 237       9.321 -16.255  19.677  1.00  0.00           C  
ATOM   3805  HB  THR B 237       8.275 -15.953  19.753  1.00  0.00           H  
ATOM   3806  CG2 THR B 237       9.516 -17.004  18.359  1.00  0.00           C  
ATOM   3807 HG21 THR B 237      10.539 -17.369  18.273  1.00  0.00           H  
ATOM   3808 HG22 THR B 237       8.832 -17.851  18.321  1.00  0.00           H  
ATOM   3809 HG23 THR B 237       9.294 -16.339  17.524  1.00  0.00           H  
ATOM   3810  OG1 THR B 237       9.594 -17.157  20.720  1.00  0.00           O  
ATOM   3811  HG1 THR B 237       8.894 -17.080  21.375  1.00  0.00           H  
ATOM   3812  C   THR B 237      11.710 -15.295  19.655  1.00  0.00           C  
ATOM   3813  O   THR B 237      12.342 -14.803  18.717  1.00  0.00           O  
ATOM   3814  N   VAL B 238      12.292 -16.060  20.580  1.00  0.00           N  
ATOM   3815  H   VAL B 238      11.692 -16.517  21.258  1.00  0.00           H  
ATOM   3816  CA  VAL B 238      13.726 -16.370  20.661  1.00  0.00           C  
ATOM   3817  HA  VAL B 238      14.116 -16.397  19.648  1.00  0.00           H  
ATOM   3818  CB  VAL B 238      14.497 -15.263  21.418  1.00  0.00           C  
ATOM   3819  HB  VAL B 238      14.433 -14.357  20.816  1.00  0.00           H  
ATOM   3820  CG1 VAL B 238      13.913 -14.926  22.797  1.00  0.00           C  
ATOM   3821 HG11 VAL B 238      14.409 -14.042  23.194  1.00  0.00           H  
ATOM   3822 HG12 VAL B 238      12.850 -14.708  22.727  1.00  0.00           H  
ATOM   3823 HG13 VAL B 238      14.052 -15.760  23.485  1.00  0.00           H  
ATOM   3824  CG2 VAL B 238      15.987 -15.596  21.609  1.00  0.00           C  
ATOM   3825 HG21 VAL B 238      16.511 -14.719  21.991  1.00  0.00           H  
ATOM   3826 HG22 VAL B 238      16.110 -16.413  22.321  1.00  0.00           H  
ATOM   3827 HG23 VAL B 238      16.432 -15.888  20.658  1.00  0.00           H  
ATOM   3828  C   VAL B 238      13.942 -17.754  21.275  1.00  0.00           C  
ATOM   3829  O   VAL B 238      13.345 -18.082  22.297  1.00  0.00           O  
ATOM   3830  N   HIE B 239      14.811 -18.552  20.650  1.00  0.00           N  
ATOM   3831  H   HIE B 239      15.238 -18.195  19.802  1.00  0.00           H  
ATOM   3832  CA  HIE B 239      15.203 -19.903  21.066  1.00  0.00           C  
ATOM   3833  HA  HIE B 239      14.753 -20.144  22.033  1.00  0.00           H  
ATOM   3834  CB  HIE B 239      14.725 -20.938  20.034  1.00  0.00           C  
ATOM   3835  HB2 HIE B 239      14.871 -20.546  19.026  1.00  0.00           H  
ATOM   3836  HB3 HIE B 239      15.335 -21.839  20.126  1.00  0.00           H  
ATOM   3837  CG  HIE B 239      13.296 -21.366  20.213  1.00  0.00           C  
ATOM   3838  ND1 HIE B 239      12.825 -22.102  21.300  1.00  0.00           N  
ATOM   3839  CE1 HIE B 239      11.531 -22.335  21.051  1.00  0.00           C  
ATOM   3840  HE1 HIE B 239      10.877 -22.891  21.710  1.00  0.00           H  
ATOM   3841  NE2 HIE B 239      11.175 -21.802  19.869  1.00  0.00           N  
ATOM   3842  HE2 HIE B 239      10.254 -21.851  19.461  1.00  0.00           H  
ATOM   3843  CD2 HIE B 239      12.281 -21.188  19.320  1.00  0.00           C  
ATOM   3844  HD2 HIE B 239      12.347 -20.677  18.370  1.00  0.00           H  
ATOM   3845  C   HIE B 239      16.719 -20.028  21.194  1.00  0.00           C  
ATOM   3846  O   HIE B 239      17.453 -19.565  20.318  1.00  0.00           O  
ATOM   3847  N   THR B 240      17.181 -20.753  22.210  1.00  0.00           N  
ATOM   3848  H   THR B 240      16.535 -21.068  22.918  1.00  0.00           H  
ATOM   3849  CA  THR B 240      18.556 -21.267  22.275  1.00  0.00           C  
ATOM   3850  HA  THR B 240      19.233 -20.498  21.908  1.00  0.00           H  
ATOM   3851  CB  THR B 240      18.944 -21.543  23.739  1.00  0.00           C  
ATOM   3852  HB  THR B 240      18.227 -22.237  24.182  1.00  0.00           H  
ATOM   3853  CG2 THR B 240      20.355 -22.104  23.905  1.00  0.00           C  
ATOM   3854 HG21 THR B 240      21.078 -21.443  23.427  1.00  0.00           H  
ATOM   3855 HG22 THR B 240      20.586 -22.183  24.967  1.00  0.00           H  
ATOM   3856 HG23 THR B 240      20.416 -23.098  23.461  1.00  0.00           H  
ATOM   3857  OG1 THR B 240      18.891 -20.312  24.422  1.00  0.00           O  
ATOM   3858  HG1 THR B 240      18.869 -20.482  25.397  1.00  0.00           H  
ATOM   3859  C   THR B 240      18.721 -22.496  21.362  1.00  0.00           C  
ATOM   3860  O   THR B 240      17.870 -23.386  21.331  1.00  0.00           O  
ATOM   3861  N   GLN B 241      19.803 -22.538  20.584  1.00  0.00           N  
ATOM   3862  H   GLN B 241      20.466 -21.772  20.656  1.00  0.00           H  
ATOM   3863  CA  GLN B 241      20.182 -23.628  19.677  1.00  0.00           C  
ATOM   3864  HA  GLN B 241      19.418 -24.406  19.722  1.00  0.00           H  
ATOM   3865  CB  GLN B 241      20.271 -23.128  18.214  1.00  0.00           C  
ATOM   3866  HB2 GLN B 241      21.117 -22.449  18.122  1.00  0.00           H  
ATOM   3867  HB3 GLN B 241      20.482 -23.989  17.579  1.00  0.00           H  
ATOM   3868  CG  GLN B 241      19.019 -22.415  17.666  1.00  0.00           C  
ATOM   3869  HG2 GLN B 241      18.177 -22.585  18.338  1.00  0.00           H  
ATOM   3870  HG3 GLN B 241      19.204 -21.340  17.641  1.00  0.00           H  
ATOM   3871  CD  GLN B 241      18.627 -22.893  16.263  1.00  0.00           C  
ATOM   3872  OE1 GLN B 241      19.195 -22.530  15.235  1.00  0.00           O  
ATOM   3873  NE2 GLN B 241      17.628 -23.739  16.151  1.00  0.00           N  
ATOM   3874 HE21 GLN B 241      17.324 -23.995  15.229  1.00  0.00           H  
ATOM   3875 HE22 GLN B 241      17.149 -24.056  16.978  1.00  0.00           H  
ATOM   3876  C   GLN B 241      21.518 -24.271  20.103  1.00  0.00           C  
ATOM   3877  O   GLN B 241      22.270 -23.742  20.922  1.00  0.00           O  
ATOM   3878  N   VAL B 242      21.840 -25.419  19.499  1.00  0.00           N  
ATOM   3879  H   VAL B 242      21.192 -25.800  18.831  1.00  0.00           H  
ATOM   3880  CA  VAL B 242      23.182 -26.024  19.571  1.00  0.00           C  
ATOM   3881  HA  VAL B 242      23.424 -26.178  20.623  1.00  0.00           H  
ATOM   3882  CB  VAL B 242      23.222 -27.398  18.865  1.00  0.00           C  
ATOM   3883  HB  VAL B 242      24.232 -27.798  18.960  1.00  0.00           H  
ATOM   3884  CG1 VAL B 242      22.271 -28.395  19.540  1.00  0.00           C  
ATOM   3885 HG11 VAL B 242      22.395 -29.382  19.092  1.00  0.00           H  
ATOM   3886 HG12 VAL B 242      21.234 -28.081  19.423  1.00  0.00           H  
ATOM   3887 HG13 VAL B 242      22.505 -28.464  20.603  1.00  0.00           H  
ATOM   3888  CG2 VAL B 242      22.881 -27.331  17.369  1.00  0.00           C  
ATOM   3889 HG21 VAL B 242      22.952 -28.327  16.932  1.00  0.00           H  
ATOM   3890 HG22 VAL B 242      23.592 -26.683  16.854  1.00  0.00           H  
ATOM   3891 HG23 VAL B 242      21.872 -26.949  17.219  1.00  0.00           H  
ATOM   3892  C   VAL B 242      24.256 -25.086  18.992  1.00  0.00           C  
ATOM   3893  O   VAL B 242      23.950 -24.229  18.165  1.00  0.00           O  
ATOM   3894  N   SER B 243      25.514 -25.282  19.401  1.00  0.00           N  
ATOM   3895  H   SER B 243      25.680 -26.018  20.066  1.00  0.00           H  
ATOM   3896  CA  SER B 243      26.689 -24.553  18.887  1.00  0.00           C  
ATOM   3897  HA  SER B 243      27.551 -24.887  19.462  1.00  0.00           H  
ATOM   3898  CB  SER B 243      26.966 -24.935  17.424  1.00  0.00           C  
ATOM   3899  HB2 SER B 243      26.123 -24.636  16.798  1.00  0.00           H  
ATOM   3900  HB3 SER B 243      27.860 -24.417  17.074  1.00  0.00           H  
ATOM   3901  OG  SER B 243      27.159 -26.336  17.314  1.00  0.00           O  
ATOM   3902  HG  SER B 243      28.080 -26.527  17.511  1.00  0.00           H  
ATOM   3903  C   SER B 243      26.618 -23.031  19.092  1.00  0.00           C  
ATOM   3904  O   SER B 243      26.595 -22.265  18.132  1.00  0.00           O  
ATOM   3905  N   ASP B 244      26.576 -22.616  20.364  1.00  0.00           N  
ATOM   3906  H   ASP B 244      26.582 -23.317  21.085  1.00  0.00           H  
ATOM   3907  CA  ASP B 244      26.633 -21.217  20.827  1.00  0.00           C  
ATOM   3908  HA  ASP B 244      26.256 -21.218  21.851  1.00  0.00           H  
ATOM   3909  CB  ASP B 244      28.087 -20.704  20.899  1.00  0.00           C  
ATOM   3910  HB2 ASP B 244      28.721 -21.489  21.310  1.00  0.00           H  
ATOM   3911  HB3 ASP B 244      28.460 -20.465  19.902  1.00  0.00           H  
ATOM   3912  CG  ASP B 244      28.178 -19.484  21.827  1.00  0.00           C  
ATOM   3913  OD1 ASP B 244      28.579 -18.378  21.395  1.00  0.00           O  
ATOM   3914  OD2 ASP B 244      27.807 -19.644  23.006  1.00  0.00           O  
ATOM   3915  C   ASP B 244      25.709 -20.257  20.058  1.00  0.00           C  
ATOM   3916  O   ASP B 244      26.110 -19.159  19.696  1.00  0.00           O  
ATOM   3917  N   THR B 245      24.485 -20.674  19.731  1.00  0.00           N  
ATOM   3918  H   THR B 245      24.173 -21.576  20.063  1.00  0.00           H  
ATOM   3919  CA  THR B 245      23.617 -19.944  18.793  1.00  0.00           C  
ATOM   3920  HA  THR B 245      24.057 -18.977  18.551  1.00  0.00           H  
ATOM   3921  CB  THR B 245      23.507 -20.719  17.468  1.00  0.00           C  
ATOM   3922  HB  THR B 245      23.217 -21.747  17.674  1.00  0.00           H  
ATOM   3923  CG2 THR B 245      22.510 -20.117  16.477  1.00  0.00           C  
ATOM   3924 HG21 THR B 245      22.569 -20.667  15.539  1.00  0.00           H  
ATOM   3925 HG22 THR B 245      21.496 -20.202  16.865  1.00  0.00           H  
ATOM   3926 HG23 THR B 245      22.748 -19.066  16.306  1.00  0.00           H  
ATOM   3927  OG1 THR B 245      24.742 -20.722  16.790  1.00  0.00           O  
ATOM   3928  HG1 THR B 245      25.390 -21.200  17.341  1.00  0.00           H  
ATOM   3929  C   THR B 245      22.249 -19.671  19.408  1.00  0.00           C  
ATOM   3930  O   THR B 245      21.627 -20.565  19.969  1.00  0.00           O  
ATOM   3931  N   LEU B 246      21.745 -18.450  19.252  1.00  0.00           N  
ATOM   3932  H   LEU B 246      22.332 -17.761  18.796  1.00  0.00           H  
ATOM   3933  CA  LEU B 246      20.334 -18.101  19.412  1.00  0.00           C  
ATOM   3934  HA  LEU B 246      19.827 -18.898  19.955  1.00  0.00           H  
ATOM   3935  CB  LEU B 246      20.175 -16.798  20.220  1.00  0.00           C  
ATOM   3936  HB2 LEU B 246      20.579 -15.979  19.627  1.00  0.00           H  
ATOM   3937  HB3 LEU B 246      19.109 -16.611  20.360  1.00  0.00           H  
ATOM   3938  CG  LEU B 246      20.859 -16.773  21.601  1.00  0.00           C  
ATOM   3939  HG  LEU B 246      21.935 -16.883  21.480  1.00  0.00           H  
ATOM   3940  CD1 LEU B 246      20.589 -15.429  22.274  1.00  0.00           C  
ATOM   3941 HD11 LEU B 246      21.059 -15.413  23.256  1.00  0.00           H  
ATOM   3942 HD12 LEU B 246      19.516 -15.278  22.397  1.00  0.00           H  
ATOM   3943 HD13 LEU B 246      21.009 -14.625  21.673  1.00  0.00           H  
ATOM   3944  CD2 LEU B 246      20.349 -17.871  22.529  1.00  0.00           C  
ATOM   3945 HD21 LEU B 246      20.675 -18.841  22.163  1.00  0.00           H  
ATOM   3946 HD22 LEU B 246      20.756 -17.738  23.531  1.00  0.00           H  
ATOM   3947 HD23 LEU B 246      19.260 -17.847  22.589  1.00  0.00           H  
ATOM   3948  C   LEU B 246      19.670 -17.970  18.034  1.00  0.00           C  
ATOM   3949  O   LEU B 246      20.307 -17.576  17.052  1.00  0.00           O  
ATOM   3950  N   LEU B 247      18.369 -18.247  17.974  1.00  0.00           N  
ATOM   3951  H   LEU B 247      17.928 -18.573  18.831  1.00  0.00           H  
ATOM   3952  CA  LEU B 247      17.505 -18.059  16.809  1.00  0.00           C  
ATOM   3953  HA  LEU B 247      18.058 -17.552  16.018  1.00  0.00           H  
ATOM   3954  CB  LEU B 247      17.060 -19.443  16.298  1.00  0.00           C  
ATOM   3955  HB2 LEU B 247      17.938 -19.992  15.957  1.00  0.00           H  
ATOM   3956  HB3 LEU B 247      16.626 -19.984  17.140  1.00  0.00           H  
ATOM   3957  CG  LEU B 247      16.013 -19.405  15.166  1.00  0.00           C  
ATOM   3958  HG  LEU B 247      15.160 -18.793  15.460  1.00  0.00           H  
ATOM   3959  CD1 LEU B 247      16.613 -18.850  13.877  1.00  0.00           C  
ATOM   3960 HD11 LEU B 247      15.869 -18.903  13.081  1.00  0.00           H  
ATOM   3961 HD12 LEU B 247      16.882 -17.802  14.008  1.00  0.00           H  
ATOM   3962 HD13 LEU B 247      17.487 -19.426  13.583  1.00  0.00           H  
ATOM   3963  CD2 LEU B 247      15.506 -20.821  14.893  1.00  0.00           C  
ATOM   3964 HD21 LEU B 247      15.085 -21.242  15.806  1.00  0.00           H  
ATOM   3965 HD22 LEU B 247      14.720 -20.781  14.137  1.00  0.00           H  
ATOM   3966 HD23 LEU B 247      16.319 -21.452  14.537  1.00  0.00           H  
ATOM   3967  C   LEU B 247      16.316 -17.179  17.199  1.00  0.00           C  
ATOM   3968  O   LEU B 247      15.546 -17.545  18.084  1.00  0.00           O  
ATOM   3969  N   LEU B 248      16.153 -16.045  16.517  1.00  0.00           N  
ATOM   3970  H   LEU B 248      16.821 -15.831  15.783  1.00  0.00           H  
ATOM   3971  CA  LEU B 248      15.028 -15.121  16.666  1.00  0.00           C  
ATOM   3972  HA  LEU B 248      14.428 -15.436  17.520  1.00  0.00           H  
ATOM   3973  CB  LEU B 248      15.532 -13.694  16.959  1.00  0.00           C  
ATOM   3974  HB2 LEU B 248      16.197 -13.362  16.160  1.00  0.00           H  
ATOM   3975  HB3 LEU B 248      14.658 -13.039  16.960  1.00  0.00           H  
ATOM   3976  CG  LEU B 248      16.239 -13.588  18.328  1.00  0.00           C  
ATOM   3977  HG  LEU B 248      15.909 -14.404  18.964  1.00  0.00           H  
ATOM   3978  CD1 LEU B 248      17.765 -13.650  18.210  1.00  0.00           C  
ATOM   3979 HD11 LEU B 248      18.066 -14.592  17.753  1.00  0.00           H  
ATOM   3980 HD12 LEU B 248      18.126 -12.824  17.597  1.00  0.00           H  
ATOM   3981 HD13 LEU B 248      18.213 -13.589  19.201  1.00  0.00           H  
ATOM   3982  CD2 LEU B 248      15.875 -12.279  19.029  1.00  0.00           C  
ATOM   3983 HD21 LEU B 248      16.372 -12.228  19.998  1.00  0.00           H  
ATOM   3984 HD22 LEU B 248      16.171 -11.432  18.413  1.00  0.00           H  
ATOM   3985 HD23 LEU B 248      14.797 -12.246  19.192  1.00  0.00           H  
ATOM   3986  C   LEU B 248      14.115 -15.173  15.437  1.00  0.00           C  
ATOM   3987  O   LEU B 248      14.581 -15.366  14.313  1.00  0.00           O  
ATOM   3988  N   THR B 249      12.808 -15.041  15.666  1.00  0.00           N  
ATOM   3989  H   THR B 249      12.508 -14.853  16.618  1.00  0.00           H  
ATOM   3990  CA  THR B 249      11.755 -15.210  14.641  1.00  0.00           C  
ATOM   3991  HA  THR B 249      12.151 -14.960  13.656  1.00  0.00           H  
ATOM   3992  CB  THR B 249      11.242 -16.664  14.610  1.00  0.00           C  
ATOM   3993  HB  THR B 249      10.666 -16.858  15.515  1.00  0.00           H  
ATOM   3994  CG2 THR B 249      10.364 -16.962  13.396  1.00  0.00           C  
ATOM   3995 HG21 THR B 249      10.900 -16.717  12.476  1.00  0.00           H  
ATOM   3996 HG22 THR B 249       9.442 -16.385  13.438  1.00  0.00           H  
ATOM   3997 HG23 THR B 249      10.107 -18.022  13.383  1.00  0.00           H  
ATOM   3998  OG1 THR B 249      12.309 -17.586  14.571  1.00  0.00           O  
ATOM   3999  HG1 THR B 249      12.843 -17.432  15.352  1.00  0.00           H  
ATOM   4000  C   THR B 249      10.585 -14.273  14.938  1.00  0.00           C  
ATOM   4001  O   THR B 249      10.247 -14.073  16.104  1.00  0.00           O  
ATOM   4002  N   TRP B 250       9.948 -13.712  13.915  1.00  0.00           N  
ATOM   4003  H   TRP B 250      10.265 -13.917  12.968  1.00  0.00           H  
ATOM   4004  CA  TRP B 250       8.794 -12.808  14.047  1.00  0.00           C  
ATOM   4005  HA  TRP B 250       8.244 -13.044  14.959  1.00  0.00           H  
ATOM   4006  CB  TRP B 250       9.305 -11.360  14.157  1.00  0.00           C  
ATOM   4007  HB2 TRP B 250       8.460 -10.671  14.152  1.00  0.00           H  
ATOM   4008  HB3 TRP B 250       9.786 -11.253  15.128  1.00  0.00           H  
ATOM   4009  CG  TRP B 250      10.295 -10.920  13.116  1.00  0.00           C  
ATOM   4010  CD1 TRP B 250       9.990 -10.296  11.956  1.00  0.00           C  
ATOM   4011  HD1 TRP B 250       8.986 -10.038  11.640  1.00  0.00           H  
ATOM   4012  NE1 TRP B 250      11.146 -10.067  11.236  1.00  0.00           N  
ATOM   4013  HE1 TRP B 250      11.167  -9.588  10.341  1.00  0.00           H  
ATOM   4014  CE2 TRP B 250      12.253 -10.577  11.876  1.00  0.00           C  
ATOM   4015  CZ2 TRP B 250      13.610 -10.636  11.535  1.00  0.00           C  
ATOM   4016  HZ2 TRP B 250      13.946 -10.286  10.573  1.00  0.00           H  
ATOM   4017  CH2 TRP B 250      14.520 -11.196  12.444  1.00  0.00           C  
ATOM   4018  HH2 TRP B 250      15.566 -11.250  12.189  1.00  0.00           H  
ATOM   4019  CZ3 TRP B 250      14.063 -11.709  13.669  1.00  0.00           C  
ATOM   4020  HZ3 TRP B 250      14.767 -12.168  14.350  1.00  0.00           H  
ATOM   4021  CE3 TRP B 250      12.693 -11.664  13.992  1.00  0.00           C  
ATOM   4022  HE3 TRP B 250      12.348 -12.080  14.922  1.00  0.00           H  
ATOM   4023  CD2 TRP B 250      11.748 -11.103  13.101  1.00  0.00           C  
ATOM   4024  C   TRP B 250       7.812 -13.007  12.881  1.00  0.00           C  
ATOM   4025  O   TRP B 250       8.048 -13.828  11.999  1.00  0.00           O  
ATOM   4026  N   SER B 251       6.677 -12.305  12.888  1.00  0.00           N  
ATOM   4027  H   SER B 251       6.506 -11.673  13.664  1.00  0.00           H  
ATOM   4028  CA  SER B 251       5.747 -12.284  11.751  1.00  0.00           C  
ATOM   4029  HA  SER B 251       5.871 -13.208  11.184  1.00  0.00           H  
ATOM   4030  CB  SER B 251       4.297 -12.259  12.238  1.00  0.00           C  
ATOM   4031  HB2 SER B 251       4.139 -13.103  12.912  1.00  0.00           H  
ATOM   4032  HB3 SER B 251       4.099 -11.331  12.776  1.00  0.00           H  
ATOM   4033  OG  SER B 251       3.405 -12.376  11.141  1.00  0.00           O  
ATOM   4034  HG  SER B 251       3.292 -11.516  10.710  1.00  0.00           H  
ATOM   4035  C   SER B 251       6.024 -11.113  10.803  1.00  0.00           C  
ATOM   4036  O   SER B 251       6.390 -10.019  11.241  1.00  0.00           O  
ATOM   4037  N   ASN B 252       5.748 -11.313   9.510  1.00  0.00           N  
ATOM   4038  H   ASN B 252       5.383 -12.216   9.246  1.00  0.00           H  
ATOM   4039  CA  ASN B 252       5.689 -10.229   8.527  1.00  0.00           C  
ATOM   4040  HA  ASN B 252       6.649  -9.716   8.549  1.00  0.00           H  
ATOM   4041  CB  ASN B 252       5.518 -10.859   7.133  1.00  0.00           C  
ATOM   4042  HB2 ASN B 252       6.198 -11.706   7.044  1.00  0.00           H  
ATOM   4043  HB3 ASN B 252       4.499 -11.226   7.019  1.00  0.00           H  
ATOM   4044  CG  ASN B 252       5.812  -9.886   6.001  1.00  0.00           C  
ATOM   4045  OD1 ASN B 252       5.181  -8.850   5.864  1.00  0.00           O  
ATOM   4046  ND2 ASN B 252       6.793 -10.181   5.176  1.00  0.00           N  
ATOM   4047 HD21 ASN B 252       6.929  -9.575   4.381  1.00  0.00           H  
ATOM   4048 HD22 ASN B 252       7.292 -11.050   5.249  1.00  0.00           H  
ATOM   4049  C   ASN B 252       4.542  -9.244   8.892  1.00  0.00           C  
ATOM   4050  O   ASN B 252       3.470  -9.727   9.280  1.00  0.00           O  
ATOM   4051  N   PRO B 253       4.723  -7.906   8.805  1.00  0.00           N  
ATOM   4052  CD  PRO B 253       5.995  -7.226   8.585  1.00  0.00           C  
ATOM   4053  HD2 PRO B 253       6.155  -7.080   7.517  1.00  0.00           H  
ATOM   4054  HD3 PRO B 253       6.836  -7.763   9.023  1.00  0.00           H  
ATOM   4055  CG  PRO B 253       5.877  -5.875   9.279  1.00  0.00           C  
ATOM   4056  HG2 PRO B 253       6.480  -5.113   8.784  1.00  0.00           H  
ATOM   4057  HG3 PRO B 253       6.174  -5.973  10.321  1.00  0.00           H  
ATOM   4058  CB  PRO B 253       4.388  -5.563   9.195  1.00  0.00           C  
ATOM   4059  HB2 PRO B 253       4.198  -5.008   8.279  1.00  0.00           H  
ATOM   4060  HB3 PRO B 253       4.052  -4.982  10.053  1.00  0.00           H  
ATOM   4061  CA  PRO B 253       3.683  -6.924   9.153  1.00  0.00           C  
ATOM   4062  HA  PRO B 253       3.315  -7.156  10.153  1.00  0.00           H  
ATOM   4063  C   PRO B 253       2.469  -6.862   8.202  1.00  0.00           C  
ATOM   4064  O   PRO B 253       1.545  -6.078   8.439  1.00  0.00           O  
ATOM   4065  N   TYR B 254       2.475  -7.637   7.112  1.00  0.00           N  
ATOM   4066  H   TYR B 254       3.256  -8.265   6.972  1.00  0.00           H  
ATOM   4067  CA  TYR B 254       1.460  -7.603   6.056  1.00  0.00           C  
ATOM   4068  HA  TYR B 254       0.604  -7.033   6.415  1.00  0.00           H  
ATOM   4069  CB  TYR B 254       2.027  -6.886   4.823  1.00  0.00           C  
ATOM   4070  HB2 TYR B 254       2.940  -7.388   4.502  1.00  0.00           H  
ATOM   4071  HB3 TYR B 254       1.315  -6.962   4.004  1.00  0.00           H  
ATOM   4072  CG  TYR B 254       2.329  -5.424   5.061  1.00  0.00           C  
ATOM   4073  CD1 TYR B 254       1.360  -4.446   4.771  1.00  0.00           C  
ATOM   4074  HD1 TYR B 254       0.408  -4.731   4.350  1.00  0.00           H  
ATOM   4075  CE1 TYR B 254       1.637  -3.091   5.022  1.00  0.00           C  
ATOM   4076  HE1 TYR B 254       0.910  -2.325   4.800  1.00  0.00           H  
ATOM   4077  CZ  TYR B 254       2.882  -2.723   5.566  1.00  0.00           C  
ATOM   4078  OH  TYR B 254       3.151  -1.419   5.789  1.00  0.00           O  
ATOM   4079  HH  TYR B 254       2.652  -0.870   5.146  1.00  0.00           H  
ATOM   4080  CE2 TYR B 254       3.847  -3.701   5.872  1.00  0.00           C  
ATOM   4081  HE2 TYR B 254       4.797  -3.409   6.289  1.00  0.00           H  
ATOM   4082  CD2 TYR B 254       3.569  -5.052   5.609  1.00  0.00           C  
ATOM   4083  HD2 TYR B 254       4.301  -5.812   5.842  1.00  0.00           H  
ATOM   4084  C   TYR B 254       0.973  -9.008   5.673  1.00  0.00           C  
ATOM   4085  O   TYR B 254       1.732  -9.976   5.794  1.00  0.00           O  
ATOM   4086  N   PRO B 255      -0.271  -9.135   5.166  1.00  0.00           N  
ATOM   4087  CD  PRO B 255      -1.282  -8.090   5.028  1.00  0.00           C  
ATOM   4088  HD2 PRO B 255      -0.868  -7.174   4.609  1.00  0.00           H  
ATOM   4089  HD3 PRO B 255      -1.728  -7.887   6.003  1.00  0.00           H  
ATOM   4090  CG  PRO B 255      -2.344  -8.653   4.084  1.00  0.00           C  
ATOM   4091  HG2 PRO B 255      -2.075  -8.430   3.050  1.00  0.00           H  
ATOM   4092  HG3 PRO B 255      -3.336  -8.266   4.314  1.00  0.00           H  
ATOM   4093  CB  PRO B 255      -2.250 -10.158   4.328  1.00  0.00           C  
ATOM   4094  HB2 PRO B 255      -2.627 -10.731   3.479  1.00  0.00           H  
ATOM   4095  HB3 PRO B 255      -2.802 -10.415   5.234  1.00  0.00           H  
ATOM   4096  CA  PRO B 255      -0.752 -10.375   4.564  1.00  0.00           C  
ATOM   4097  HA  PRO B 255      -0.610 -11.188   5.273  1.00  0.00           H  
ATOM   4098  C   PRO B 255      -0.016 -10.681   3.243  1.00  0.00           C  
ATOM   4099  O   PRO B 255       0.433  -9.747   2.568  1.00  0.00           O  
ATOM   4100  N   PRO B 256       0.037 -11.958   2.805  1.00  0.00           N  
ATOM   4101  CD  PRO B 256      -0.430 -13.143   3.514  1.00  0.00           C  
ATOM   4102  HD2 PRO B 256      -1.494 -13.287   3.323  1.00  0.00           H  
ATOM   4103  HD3 PRO B 256      -0.237 -13.085   4.585  1.00  0.00           H  
ATOM   4104  CG  PRO B 256       0.361 -14.309   2.930  1.00  0.00           C  
ATOM   4105  HG2 PRO B 256      -0.184 -15.249   3.009  1.00  0.00           H  
ATOM   4106  HG3 PRO B 256       1.330 -14.382   3.426  1.00  0.00           H  
ATOM   4107  CB  PRO B 256       0.555 -13.882   1.479  1.00  0.00           C  
ATOM   4108  HB2 PRO B 256      -0.347 -14.114   0.909  1.00  0.00           H  
ATOM   4109  HB3 PRO B 256       1.423 -14.366   1.029  1.00  0.00           H  
ATOM   4110  CA  PRO B 256       0.747 -12.365   1.589  1.00  0.00           C  
ATOM   4111  HA  PRO B 256       1.805 -12.156   1.729  1.00  0.00           H  
ATOM   4112  C   PRO B 256       0.301 -11.652   0.309  1.00  0.00           C  
ATOM   4113  O   PRO B 256       1.110 -11.511  -0.603  1.00  0.00           O  
ATOM   4114  N   ASP B 257      -0.945 -11.173   0.233  1.00  0.00           N  
ATOM   4115  H   ASP B 257      -1.592 -11.456   0.953  1.00  0.00           H  
ATOM   4116  CA  ASP B 257      -1.522 -10.459  -0.920  1.00  0.00           C  
ATOM   4117  HA  ASP B 257      -1.387 -11.066  -1.817  1.00  0.00           H  
ATOM   4118  CB  ASP B 257      -3.036 -10.243  -0.715  1.00  0.00           C  
ATOM   4119  HB2 ASP B 257      -3.176  -9.561   0.128  1.00  0.00           H  
ATOM   4120  HB3 ASP B 257      -3.439  -9.758  -1.607  1.00  0.00           H  
ATOM   4121  CG  ASP B 257      -3.867 -11.505  -0.463  1.00  0.00           C  
ATOM   4122  OD1 ASP B 257      -3.353 -12.611  -0.745  1.00  0.00           O  
ATOM   4123  OD2 ASP B 257      -5.009 -11.310   0.010  1.00  0.00           O  
ATOM   4124  C   ASP B 257      -0.896  -9.077  -1.176  1.00  0.00           C  
ATOM   4125  O   ASP B 257      -0.855  -8.619  -2.320  1.00  0.00           O  
ATOM   4126  N   ASN B 258      -0.413  -8.395  -0.131  1.00  0.00           N  
ATOM   4127  H   ASN B 258      -0.361  -8.870   0.766  1.00  0.00           H  
ATOM   4128  CA  ASN B 258      -0.001  -6.990  -0.219  1.00  0.00           C  
ATOM   4129  HA  ASN B 258      -0.804  -6.435  -0.708  1.00  0.00           H  
ATOM   4130  CB  ASN B 258       0.175  -6.440   1.204  1.00  0.00           C  
ATOM   4131  HB2 ASN B 258      -0.771  -6.482   1.741  1.00  0.00           H  
ATOM   4132  HB3 ASN B 258       0.907  -7.053   1.730  1.00  0.00           H  
ATOM   4133  CG  ASN B 258       0.686  -5.015   1.179  1.00  0.00           C  
ATOM   4134  OD1 ASN B 258       1.881  -4.785   1.198  1.00  0.00           O  
ATOM   4135  ND2 ASN B 258      -0.179  -4.043   1.042  1.00  0.00           N  
ATOM   4136 HD21 ASN B 258       0.190  -3.094   0.991  1.00  0.00           H  
ATOM   4137 HD22 ASN B 258      -1.164  -4.214   1.017  1.00  0.00           H  
ATOM   4138  C   ASN B 258       1.266  -6.801  -1.078  1.00  0.00           C  
ATOM   4139  O   ASN B 258       2.162  -7.642  -1.073  1.00  0.00           O  
ATOM   4140  N   TYR B 259       1.385  -5.689  -1.799  1.00  0.00           N  
ATOM   4141  H   TYR B 259       0.626  -5.023  -1.802  1.00  0.00           H  
ATOM   4142  CA  TYR B 259       2.517  -5.440  -2.697  1.00  0.00           C  
ATOM   4143  HA  TYR B 259       2.609  -6.288  -3.375  1.00  0.00           H  
ATOM   4144  CB  TYR B 259       2.188  -4.200  -3.538  1.00  0.00           C  
ATOM   4145  HB2 TYR B 259       2.213  -3.317  -2.900  1.00  0.00           H  
ATOM   4146  HB3 TYR B 259       2.952  -4.075  -4.307  1.00  0.00           H  
ATOM   4147  CG  TYR B 259       0.826  -4.295  -4.207  1.00  0.00           C  
ATOM   4148  CD1 TYR B 259       0.557  -5.362  -5.089  1.00  0.00           C  
ATOM   4149  HD1 TYR B 259       1.323  -6.085  -5.310  1.00  0.00           H  
ATOM   4150  CE1 TYR B 259      -0.703  -5.475  -5.699  1.00  0.00           C  
ATOM   4151  HE1 TYR B 259      -0.908  -6.284  -6.379  1.00  0.00           H  
ATOM   4152  CZ  TYR B 259      -1.705  -4.521  -5.425  1.00  0.00           C  
ATOM   4153  OH  TYR B 259      -2.899  -4.627  -6.063  1.00  0.00           O  
ATOM   4154  HH  TYR B 259      -2.730  -4.855  -6.997  1.00  0.00           H  
ATOM   4155  CE2 TYR B 259      -1.446  -3.457  -4.533  1.00  0.00           C  
ATOM   4156  HE2 TYR B 259      -2.204  -2.712  -4.339  1.00  0.00           H  
ATOM   4157  CD2 TYR B 259      -0.177  -3.343  -3.932  1.00  0.00           C  
ATOM   4158  HD2 TYR B 259       0.025  -2.507  -3.274  1.00  0.00           H  
ATOM   4159  C   TYR B 259       3.868  -5.312  -1.971  1.00  0.00           C  
ATOM   4160  O   TYR B 259       4.859  -5.899  -2.409  1.00  0.00           O  
ATOM   4161  N   LEU B 260       3.900  -4.612  -0.830  1.00  0.00           N  
ATOM   4162  H   LEU B 260       3.021  -4.276  -0.454  1.00  0.00           H  
ATOM   4163  CA  LEU B 260       5.101  -4.348  -0.025  1.00  0.00           C  
ATOM   4164  HA  LEU B 260       5.868  -3.953  -0.689  1.00  0.00           H  
ATOM   4165  CB  LEU B 260       4.732  -3.285   1.036  1.00  0.00           C  
ATOM   4166  HB2 LEU B 260       4.013  -2.580   0.617  1.00  0.00           H  
ATOM   4167  HB3 LEU B 260       4.243  -3.789   1.872  1.00  0.00           H  
ATOM   4168  CG  LEU B 260       5.924  -2.478   1.579  1.00  0.00           C  
ATOM   4169  HG  LEU B 260       6.722  -3.153   1.885  1.00  0.00           H  
ATOM   4170  CD1 LEU B 260       6.454  -1.512   0.521  1.00  0.00           C  
ATOM   4171 HD11 LEU B 260       6.912  -2.066  -0.295  1.00  0.00           H  
ATOM   4172 HD12 LEU B 260       5.641  -0.901   0.126  1.00  0.00           H  
ATOM   4173 HD13 LEU B 260       7.207  -0.856   0.952  1.00  0.00           H  
ATOM   4174  CD2 LEU B 260       5.502  -1.648   2.792  1.00  0.00           C  
ATOM   4175 HD21 LEU B 260       6.354  -1.082   3.170  1.00  0.00           H  
ATOM   4176 HD22 LEU B 260       4.706  -0.956   2.514  1.00  0.00           H  
ATOM   4177 HD23 LEU B 260       5.142  -2.307   3.582  1.00  0.00           H  
ATOM   4178  C   LEU B 260       5.656  -5.624   0.640  1.00  0.00           C  
ATOM   4179  O   LEU B 260       6.853  -5.720   0.916  1.00  0.00           O  
ATOM   4180  N   TYR B 261       4.797  -6.633   0.840  1.00  0.00           N  
ATOM   4181  H   TYR B 261       3.834  -6.445   0.594  1.00  0.00           H  
ATOM   4182  CA  TYR B 261       5.082  -7.922   1.498  1.00  0.00           C  
ATOM   4183  HA  TYR B 261       5.197  -7.760   2.567  1.00  0.00           H  
ATOM   4184  CB  TYR B 261       3.876  -8.853   1.297  1.00  0.00           C  
ATOM   4185  HB2 TYR B 261       2.985  -8.379   1.709  1.00  0.00           H  
ATOM   4186  HB3 TYR B 261       3.721  -8.984   0.230  1.00  0.00           H  
ATOM   4187  CG  TYR B 261       4.008 -10.241   1.898  1.00  0.00           C  
ATOM   4188  CD1 TYR B 261       4.459 -11.321   1.110  1.00  0.00           C  
ATOM   4189  HD1 TYR B 261       4.744 -11.159   0.082  1.00  0.00           H  
ATOM   4190  CE1 TYR B 261       4.539 -12.614   1.663  1.00  0.00           C  
ATOM   4191  HE1 TYR B 261       4.879 -13.451   1.072  1.00  0.00           H  
ATOM   4192  CZ  TYR B 261       4.166 -12.831   3.006  1.00  0.00           C  
ATOM   4193  OH  TYR B 261       4.210 -14.083   3.527  1.00  0.00           O  
ATOM   4194  HH  TYR B 261       4.092 -14.082   4.477  1.00  0.00           H  
ATOM   4195  CE2 TYR B 261       3.722 -11.751   3.796  1.00  0.00           C  
ATOM   4196  HE2 TYR B 261       3.418 -11.907   4.820  1.00  0.00           H  
ATOM   4197  CD2 TYR B 261       3.651 -10.460   3.241  1.00  0.00           C  
ATOM   4198  HD2 TYR B 261       3.309  -9.634   3.847  1.00  0.00           H  
ATOM   4199  C   TYR B 261       6.347  -8.627   0.984  1.00  0.00           C  
ATOM   4200  O   TYR B 261       7.054  -9.262   1.761  1.00  0.00           O  
ATOM   4201  N   ASN B 262       6.637  -8.509  -0.318  1.00  0.00           N  
ATOM   4202  H   ASN B 262       6.032  -7.918  -0.872  1.00  0.00           H  
ATOM   4203  CA  ASN B 262       7.777  -9.159  -0.978  1.00  0.00           C  
ATOM   4204  HA  ASN B 262       7.973 -10.110  -0.475  1.00  0.00           H  
ATOM   4205  CB  ASN B 262       7.389  -9.454  -2.439  1.00  0.00           C  
ATOM   4206  HB2 ASN B 262       6.994  -8.556  -2.915  1.00  0.00           H  
ATOM   4207  HB3 ASN B 262       8.273  -9.767  -2.996  1.00  0.00           H  
ATOM   4208  CG  ASN B 262       6.367 -10.567  -2.524  1.00  0.00           C  
ATOM   4209  OD1 ASN B 262       5.176 -10.356  -2.688  1.00  0.00           O  
ATOM   4210  ND2 ASN B 262       6.791 -11.797  -2.375  1.00  0.00           N  
ATOM   4211 HD21 ASN B 262       6.117 -12.537  -2.453  1.00  0.00           H  
ATOM   4212 HD22 ASN B 262       7.760 -11.972  -2.170  1.00  0.00           H  
ATOM   4213  C   ASN B 262       9.108  -8.390  -0.888  1.00  0.00           C  
ATOM   4214  O   ASN B 262      10.114  -8.889  -1.379  1.00  0.00           O  
ATOM   4215  N   HIE B 263       9.124  -7.201  -0.280  1.00  0.00           N  
ATOM   4216  H   HIE B 263       8.265  -6.872   0.143  1.00  0.00           H  
ATOM   4217  CA  HIE B 263      10.263  -6.271  -0.299  1.00  0.00           C  
ATOM   4218  HA  HIE B 263      11.117  -6.745  -0.787  1.00  0.00           H  
ATOM   4219  CB  HIE B 263       9.879  -5.041  -1.130  1.00  0.00           C  
ATOM   4220  HB2 HIE B 263       9.029  -4.541  -0.664  1.00  0.00           H  
ATOM   4221  HB3 HIE B 263      10.714  -4.342  -1.124  1.00  0.00           H  
ATOM   4222  CG  HIE B 263       9.538  -5.353  -2.566  1.00  0.00           C  
ATOM   4223  ND1 HIE B 263      10.455  -5.682  -3.569  1.00  0.00           N  
ATOM   4224  CE1 HIE B 263       9.733  -5.827  -4.690  1.00  0.00           C  
ATOM   4225  HE1 HIE B 263      10.147  -6.075  -5.660  1.00  0.00           H  
ATOM   4226  NE2 HIE B 263       8.431  -5.602  -4.441  1.00  0.00           N  
ATOM   4227  HE2 HIE B 263       7.689  -5.607  -5.123  1.00  0.00           H  
ATOM   4228  CD2 HIE B 263       8.286  -5.312  -3.105  1.00  0.00           C  
ATOM   4229  HD2 HIE B 263       7.368  -5.070  -2.583  1.00  0.00           H  
ATOM   4230  C   HIE B 263      10.741  -5.847   1.095  1.00  0.00           C  
ATOM   4231  O   HIE B 263      11.709  -5.093   1.200  1.00  0.00           O  
ATOM   4232  N   LEU B 264      10.077  -6.306   2.158  1.00  0.00           N  
ATOM   4233  H   LEU B 264       9.349  -6.985   2.001  1.00  0.00           H  
ATOM   4234  CA  LEU B 264      10.415  -5.986   3.545  1.00  0.00           C  
ATOM   4235  HA  LEU B 264      10.666  -4.926   3.608  1.00  0.00           H  
ATOM   4236  CB  LEU B 264       9.178  -6.243   4.421  1.00  0.00           C  
ATOM   4237  HB2 LEU B 264       8.765  -7.216   4.149  1.00  0.00           H  
ATOM   4238  HB3 LEU B 264       9.474  -6.300   5.469  1.00  0.00           H  
ATOM   4239  CG  LEU B 264       8.122  -5.138   4.240  1.00  0.00           C  
ATOM   4240  HG  LEU B 264       8.223  -4.681   3.256  1.00  0.00           H  
ATOM   4241  CD1 LEU B 264       6.716  -5.711   4.343  1.00  0.00           C  
ATOM   4242 HD11 LEU B 264       6.581  -6.449   3.557  1.00  0.00           H  
ATOM   4243 HD12 LEU B 264       5.988  -4.912   4.201  1.00  0.00           H  
ATOM   4244 HD13 LEU B 264       6.576  -6.190   5.311  1.00  0.00           H  
ATOM   4245  CD2 LEU B 264       8.284  -4.052   5.300  1.00  0.00           C  
ATOM   4246 HD21 LEU B 264       8.051  -4.457   6.285  1.00  0.00           H  
ATOM   4247 HD22 LEU B 264       7.608  -3.231   5.072  1.00  0.00           H  
ATOM   4248 HD23 LEU B 264       9.309  -3.679   5.292  1.00  0.00           H  
ATOM   4249  C   LEU B 264      11.619  -6.788   4.059  1.00  0.00           C  
ATOM   4250  O   LEU B 264      11.685  -7.996   3.877  1.00  0.00           O  
ATOM   4251  N   THR B 265      12.510  -6.119   4.788  1.00  0.00           N  
ATOM   4252  H   THR B 265      12.376  -5.117   4.873  1.00  0.00           H  
ATOM   4253  CA  THR B 265      13.634  -6.700   5.553  1.00  0.00           C  
ATOM   4254  HA  THR B 265      13.380  -7.731   5.792  1.00  0.00           H  
ATOM   4255  CB  THR B 265      14.911  -6.750   4.695  1.00  0.00           C  
ATOM   4256  HB  THR B 265      14.708  -7.297   3.773  1.00  0.00           H  
ATOM   4257  CG2 THR B 265      15.465  -5.373   4.351  1.00  0.00           C  
ATOM   4258 HG21 THR B 265      15.804  -4.901   5.265  1.00  0.00           H  
ATOM   4259 HG22 THR B 265      16.310  -5.486   3.671  1.00  0.00           H  
ATOM   4260 HG23 THR B 265      14.702  -4.762   3.868  1.00  0.00           H  
ATOM   4261  OG1 THR B 265      15.935  -7.404   5.401  1.00  0.00           O  
ATOM   4262  HG1 THR B 265      15.837  -8.370   5.270  1.00  0.00           H  
ATOM   4263  C   THR B 265      13.816  -5.961   6.895  1.00  0.00           C  
ATOM   4264  O   THR B 265      13.084  -5.007   7.176  1.00  0.00           O  
ATOM   4265  N   TYR B 266      14.724  -6.409   7.772  1.00  0.00           N  
ATOM   4266  H   TYR B 266      15.416  -7.072   7.436  1.00  0.00           H  
ATOM   4267  CA  TYR B 266      14.579  -6.225   9.227  1.00  0.00           C  
ATOM   4268  HA  TYR B 266      13.856  -5.432   9.401  1.00  0.00           H  
ATOM   4269  CB  TYR B 266      13.995  -7.510   9.838  1.00  0.00           C  
ATOM   4270  HB2 TYR B 266      14.712  -8.317   9.688  1.00  0.00           H  
ATOM   4271  HB3 TYR B 266      13.876  -7.372  10.914  1.00  0.00           H  
ATOM   4272  CG  TYR B 266      12.652  -7.924   9.262  1.00  0.00           C  
ATOM   4273  CD1 TYR B 266      11.477  -7.292   9.713  1.00  0.00           C  
ATOM   4274  HD1 TYR B 266      11.536  -6.540  10.485  1.00  0.00           H  
ATOM   4275  CE1 TYR B 266      10.232  -7.629   9.147  1.00  0.00           C  
ATOM   4276  HE1 TYR B 266       9.325  -7.145   9.471  1.00  0.00           H  
ATOM   4277  CZ  TYR B 266      10.166  -8.583   8.113  1.00  0.00           C  
ATOM   4278  OH  TYR B 266       8.970  -8.873   7.546  1.00  0.00           O  
ATOM   4279  HH  TYR B 266       9.110  -9.381   6.742  1.00  0.00           H  
ATOM   4280  CE2 TYR B 266      11.339  -9.235   7.677  1.00  0.00           C  
ATOM   4281  HE2 TYR B 266      11.293  -9.970   6.883  1.00  0.00           H  
ATOM   4282  CD2 TYR B 266      12.578  -8.916   8.263  1.00  0.00           C  
ATOM   4283  HD2 TYR B 266      13.474  -9.427   7.928  1.00  0.00           H  
ATOM   4284  C   TYR B 266      15.852  -5.815   9.982  1.00  0.00           C  
ATOM   4285  O   TYR B 266      16.972  -6.149   9.600  1.00  0.00           O  
ATOM   4286  N   ALA B 267      15.665  -5.156  11.128  1.00  0.00           N  
ATOM   4287  H   ALA B 267      14.718  -4.894  11.385  1.00  0.00           H  
ATOM   4288  CA  ALA B 267      16.704  -4.981  12.136  1.00  0.00           C  
ATOM   4289  HA  ALA B 267      17.499  -5.704  11.949  1.00  0.00           H  
ATOM   4290  CB  ALA B 267      17.312  -3.579  12.024  1.00  0.00           C  
ATOM   4291  HB1 ALA B 267      18.096  -3.458  12.772  1.00  0.00           H  
ATOM   4292  HB2 ALA B 267      17.752  -3.449  11.035  1.00  0.00           H  
ATOM   4293  HB3 ALA B 267      16.540  -2.825  12.178  1.00  0.00           H  
ATOM   4294  C   ALA B 267      16.148  -5.275  13.534  1.00  0.00           C  
ATOM   4295  O   ALA B 267      15.087  -4.774  13.917  1.00  0.00           O  
ATOM   4296  N   VAL B 268      16.896  -6.073  14.295  1.00  0.00           N  
ATOM   4297  H   VAL B 268      17.779  -6.392  13.906  1.00  0.00           H  
ATOM   4298  CA  VAL B 268      16.624  -6.472  15.679  1.00  0.00           C  
ATOM   4299  HA  VAL B 268      15.563  -6.350  15.890  1.00  0.00           H  
ATOM   4300  CB  VAL B 268      16.980  -7.964  15.869  1.00  0.00           C  
ATOM   4301  HB  VAL B 268      18.033  -8.102  15.626  1.00  0.00           H  
ATOM   4302  CG1 VAL B 268      16.763  -8.448  17.308  1.00  0.00           C  
ATOM   4303 HG11 VAL B 268      17.035  -9.500  17.381  1.00  0.00           H  
ATOM   4304 HG12 VAL B 268      17.397  -7.892  17.995  1.00  0.00           H  
ATOM   4305 HG13 VAL B 268      15.717  -8.329  17.594  1.00  0.00           H  
ATOM   4306  CG2 VAL B 268      16.159  -8.882  14.952  1.00  0.00           C  
ATOM   4307 HG21 VAL B 268      16.446  -9.921  15.109  1.00  0.00           H  
ATOM   4308 HG22 VAL B 268      15.098  -8.778  15.169  1.00  0.00           H  
ATOM   4309 HG23 VAL B 268      16.337  -8.636  13.905  1.00  0.00           H  
ATOM   4310  C   VAL B 268      17.426  -5.586  16.639  1.00  0.00           C  
ATOM   4311  O   VAL B 268      18.613  -5.351  16.422  1.00  0.00           O  
ATOM   4312  N   ASN B 269      16.807  -5.135  17.731  1.00  0.00           N  
ATOM   4313  H   ASN B 269      15.838  -5.413  17.855  1.00  0.00           H  
ATOM   4314  CA  ASN B 269      17.456  -4.512  18.890  1.00  0.00           C  
ATOM   4315  HA  ASN B 269      18.516  -4.365  18.685  1.00  0.00           H  
ATOM   4316  CB  ASN B 269      16.803  -3.132  19.119  1.00  0.00           C  
ATOM   4317  HB2 ASN B 269      17.112  -2.478  18.308  1.00  0.00           H  
ATOM   4318  HB3 ASN B 269      15.720  -3.245  19.072  1.00  0.00           H  
ATOM   4319  CG  ASN B 269      17.119  -2.408  20.422  1.00  0.00           C  
ATOM   4320  OD1 ASN B 269      16.259  -1.762  21.006  1.00  0.00           O  
ATOM   4321  ND2 ASN B 269      18.323  -2.474  20.934  1.00  0.00           N  
ATOM   4322 HD21 ASN B 269      18.487  -2.024  21.823  1.00  0.00           H  
ATOM   4323 HD22 ASN B 269      19.063  -3.033  20.530  1.00  0.00           H  
ATOM   4324  C   ASN B 269      17.317  -5.453  20.098  1.00  0.00           C  
ATOM   4325  O   ASN B 269      16.204  -5.867  20.421  1.00  0.00           O  
ATOM   4326  N   ILE B 270      18.432  -5.766  20.760  1.00  0.00           N  
ATOM   4327  H   ILE B 270      19.306  -5.357  20.446  1.00  0.00           H  
ATOM   4328  CA  ILE B 270      18.493  -6.522  22.019  1.00  0.00           C  
ATOM   4329  HA  ILE B 270      17.484  -6.764  22.339  1.00  0.00           H  
ATOM   4330  CB  ILE B 270      19.262  -7.850  21.806  1.00  0.00           C  
ATOM   4331  HB  ILE B 270      20.145  -7.632  21.203  1.00  0.00           H  
ATOM   4332  CG2 ILE B 270      19.742  -8.502  23.117  1.00  0.00           C  
ATOM   4333 HG21 ILE B 270      18.905  -8.656  23.797  1.00  0.00           H  
ATOM   4334 HG22 ILE B 270      20.201  -9.468  22.918  1.00  0.00           H  
ATOM   4335 HG23 ILE B 270      20.491  -7.876  23.603  1.00  0.00           H  
ATOM   4336  CG1 ILE B 270      18.363  -8.845  21.036  1.00  0.00           C  
ATOM   4337 HG12 ILE B 270      17.659  -9.297  21.733  1.00  0.00           H  
ATOM   4338 HG13 ILE B 270      17.787  -8.313  20.280  1.00  0.00           H  
ATOM   4339  CD1 ILE B 270      19.134  -9.955  20.314  1.00  0.00           C  
ATOM   4340 HD11 ILE B 270      19.687 -10.565  21.027  1.00  0.00           H  
ATOM   4341 HD12 ILE B 270      18.431 -10.593  19.780  1.00  0.00           H  
ATOM   4342 HD13 ILE B 270      19.824  -9.517  19.595  1.00  0.00           H  
ATOM   4343  C   ILE B 270      19.099  -5.621  23.100  1.00  0.00           C  
ATOM   4344  O   ILE B 270      19.969  -4.803  22.795  1.00  0.00           O  
ATOM   4345  N   TRP B 271      18.640  -5.752  24.344  1.00  0.00           N  
ATOM   4346  H   TRP B 271      17.915  -6.440  24.528  1.00  0.00           H  
ATOM   4347  CA  TRP B 271      19.181  -5.020  25.494  1.00  0.00           C  
ATOM   4348  HA  TRP B 271      20.254  -4.904  25.350  1.00  0.00           H  
ATOM   4349  CB  TRP B 271      18.568  -3.617  25.583  1.00  0.00           C  
ATOM   4350  HB2 TRP B 271      19.215  -3.023  26.230  1.00  0.00           H  
ATOM   4351  HB3 TRP B 271      18.591  -3.156  24.596  1.00  0.00           H  
ATOM   4352  CG  TRP B 271      17.173  -3.491  26.116  1.00  0.00           C  
ATOM   4353  CD1 TRP B 271      16.872  -3.018  27.346  1.00  0.00           C  
ATOM   4354  HD1 TRP B 271      17.605  -2.718  28.092  1.00  0.00           H  
ATOM   4355  NE1 TRP B 271      15.504  -2.956  27.501  1.00  0.00           N  
ATOM   4356  HE1 TRP B 271      15.072  -2.632  28.353  1.00  0.00           H  
ATOM   4357  CE2 TRP B 271      14.848  -3.394  26.371  1.00  0.00           C  
ATOM   4358  CZ2 TRP B 271      13.489  -3.496  26.037  1.00  0.00           C  
ATOM   4359  HZ2 TRP B 271      12.734  -3.158  26.732  1.00  0.00           H  
ATOM   4360  CH2 TRP B 271      13.129  -4.065  24.805  1.00  0.00           C  
ATOM   4361  HH2 TRP B 271      12.086  -4.165  24.544  1.00  0.00           H  
ATOM   4362  CZ3 TRP B 271      14.128  -4.522  23.926  1.00  0.00           C  
ATOM   4363  HZ3 TRP B 271      13.852  -5.002  23.000  1.00  0.00           H  
ATOM   4364  CE3 TRP B 271      15.491  -4.373  24.252  1.00  0.00           C  
ATOM   4365  HE3 TRP B 271      16.248  -4.719  23.565  1.00  0.00           H  
ATOM   4366  CD2 TRP B 271      15.890  -3.799  25.481  1.00  0.00           C  
ATOM   4367  C   TRP B 271      18.991  -5.783  26.805  1.00  0.00           C  
ATOM   4368  O   TRP B 271      18.092  -6.617  26.917  1.00  0.00           O  
ATOM   4369  N   SER B 272      19.864  -5.528  27.778  1.00  0.00           N  
ATOM   4370  H   SER B 272      20.615  -4.870  27.592  1.00  0.00           H  
ATOM   4371  CA  SER B 272      19.817  -6.161  29.100  1.00  0.00           C  
ATOM   4372  HA  SER B 272      19.654  -7.229  28.962  1.00  0.00           H  
ATOM   4373  CB  SER B 272      21.171  -5.999  29.789  1.00  0.00           C  
ATOM   4374  HB2 SER B 272      21.964  -6.374  29.142  1.00  0.00           H  
ATOM   4375  HB3 SER B 272      21.345  -4.945  29.996  1.00  0.00           H  
ATOM   4376  OG  SER B 272      21.182  -6.728  30.996  1.00  0.00           O  
ATOM   4377  HG  SER B 272      21.268  -7.662  30.755  1.00  0.00           H  
ATOM   4378  C   SER B 272      18.691  -5.618  29.996  1.00  0.00           C  
ATOM   4379  O   SER B 272      18.328  -4.446  29.919  1.00  0.00           O  
ATOM   4380  N   GLU B 273      18.158  -6.463  30.885  1.00  0.00           N  
ATOM   4381  H   GLU B 273      18.509  -7.415  30.883  1.00  0.00           H  
ATOM   4382  CA  GLU B 273      17.323  -6.058  32.031  1.00  0.00           C  
ATOM   4383  HA  GLU B 273      16.786  -5.143  31.778  1.00  0.00           H  
ATOM   4384  CB  GLU B 273      16.280  -7.152  32.341  1.00  0.00           C  
ATOM   4385  HB2 GLU B 273      16.800  -8.052  32.673  1.00  0.00           H  
ATOM   4386  HB3 GLU B 273      15.659  -6.807  33.169  1.00  0.00           H  
ATOM   4387  CG  GLU B 273      15.370  -7.516  31.153  1.00  0.00           C  
ATOM   4388  HG2 GLU B 273      15.502  -6.792  30.346  1.00  0.00           H  
ATOM   4389  HG3 GLU B 273      15.674  -8.494  30.767  1.00  0.00           H  
ATOM   4390  CD  GLU B 273      13.881  -7.544  31.527  1.00  0.00           C  
ATOM   4391  OE1 GLU B 273      13.262  -6.472  31.710  1.00  0.00           O  
ATOM   4392  OE2 GLU B 273      13.271  -8.635  31.519  1.00  0.00           O  
ATOM   4393  C   GLU B 273      18.158  -5.737  33.292  1.00  0.00           C  
ATOM   4394  O   GLU B 273      17.605  -5.328  34.311  1.00  0.00           O  
ATOM   4395  N   ASN B 274      19.482  -5.938  33.247  1.00  0.00           N  
ATOM   4396  H   ASN B 274      19.879  -6.287  32.382  1.00  0.00           H  
ATOM   4397  CA  ASN B 274      20.409  -5.675  34.354  1.00  0.00           C  
ATOM   4398  HA  ASN B 274      19.847  -5.488  35.270  1.00  0.00           H  
ATOM   4399  CB  ASN B 274      21.292  -6.918  34.553  1.00  0.00           C  
ATOM   4400  HB2 ASN B 274      21.829  -7.120  33.631  1.00  0.00           H  
ATOM   4401  HB3 ASN B 274      22.030  -6.702  35.325  1.00  0.00           H  
ATOM   4402  CG  ASN B 274      20.525  -8.159  34.967  1.00  0.00           C  
ATOM   4403  OD1 ASN B 274      20.280  -9.080  34.203  1.00  0.00           O  
ATOM   4404  ND2 ASN B 274      20.151  -8.246  36.219  1.00  0.00           N  
ATOM   4405 HD21 ASN B 274      19.680  -9.089  36.489  1.00  0.00           H  
ATOM   4406 HD22 ASN B 274      20.347  -7.492  36.853  1.00  0.00           H  
ATOM   4407  C   ASN B 274      21.311  -4.448  34.137  1.00  0.00           C  
ATOM   4408  O   ASN B 274      21.749  -3.845  35.113  1.00  0.00           O  
ATOM   4409  N   ASP B 275      21.628  -4.110  32.883  1.00  0.00           N  
ATOM   4410  H   ASP B 275      21.248  -4.670  32.131  1.00  0.00           H  
ATOM   4411  CA  ASP B 275      22.689  -3.163  32.518  1.00  0.00           C  
ATOM   4412  HA  ASP B 275      22.964  -2.556  33.380  1.00  0.00           H  
ATOM   4413  CB  ASP B 275      23.936  -3.991  32.159  1.00  0.00           C  
ATOM   4414  HB2 ASP B 275      24.218  -4.580  33.034  1.00  0.00           H  
ATOM   4415  HB3 ASP B 275      23.676  -4.695  31.366  1.00  0.00           H  
ATOM   4416  CG  ASP B 275      25.166  -3.193  31.709  1.00  0.00           C  
ATOM   4417  OD1 ASP B 275      26.211  -3.864  31.535  1.00  0.00           O  
ATOM   4418  OD2 ASP B 275      25.055  -1.958  31.506  1.00  0.00           O  
ATOM   4419  C   ASP B 275      22.217  -2.231  31.380  1.00  0.00           C  
ATOM   4420  O   ASP B 275      22.192  -2.653  30.222  1.00  0.00           O  
ATOM   4421  N   PRO B 276      21.819  -0.973  31.674  1.00  0.00           N  
ATOM   4422  CD  PRO B 276      21.649  -0.415  33.008  1.00  0.00           C  
ATOM   4423  HD2 PRO B 276      22.591   0.030  33.334  1.00  0.00           H  
ATOM   4424  HD3 PRO B 276      21.314  -1.165  33.726  1.00  0.00           H  
ATOM   4425  CG  PRO B 276      20.581   0.666  32.867  1.00  0.00           C  
ATOM   4426  HG2 PRO B 276      20.693   1.449  33.618  1.00  0.00           H  
ATOM   4427  HG3 PRO B 276      19.589   0.216  32.922  1.00  0.00           H  
ATOM   4428  CB  PRO B 276      20.832   1.191  31.456  1.00  0.00           C  
ATOM   4429  HB2 PRO B 276      21.653   1.911  31.480  1.00  0.00           H  
ATOM   4430  HB3 PRO B 276      19.938   1.651  31.031  1.00  0.00           H  
ATOM   4431  CA  PRO B 276      21.249  -0.061  30.676  1.00  0.00           C  
ATOM   4432  HA  PRO B 276      20.357  -0.530  30.260  1.00  0.00           H  
ATOM   4433  C   PRO B 276      22.176   0.316  29.510  1.00  0.00           C  
ATOM   4434  O   PRO B 276      21.679   0.811  28.499  1.00  0.00           O  
ATOM   4435  N   ALA B 277      23.493   0.113  29.631  1.00  0.00           N  
ATOM   4436  H   ALA B 277      23.841  -0.372  30.453  1.00  0.00           H  
ATOM   4437  CA  ALA B 277      24.443   0.343  28.540  1.00  0.00           C  
ATOM   4438  HA  ALA B 277      24.082   1.157  27.910  1.00  0.00           H  
ATOM   4439  CB  ALA B 277      25.776   0.771  29.164  1.00  0.00           C  
ATOM   4440  HB1 ALA B 277      26.165  -0.029  29.796  1.00  0.00           H  
ATOM   4441  HB2 ALA B 277      26.496   0.987  28.374  1.00  0.00           H  
ATOM   4442  HB3 ALA B 277      25.629   1.668  29.767  1.00  0.00           H  
ATOM   4443  C   ALA B 277      24.617  -0.890  27.630  1.00  0.00           C  
ATOM   4444  O   ALA B 277      25.140  -0.775  26.521  1.00  0.00           O  
ATOM   4445  N   ASP B 278      24.196  -2.070  28.089  1.00  0.00           N  
ATOM   4446  H   ASP B 278      23.751  -2.098  29.001  1.00  0.00           H  
ATOM   4447  CA  ASP B 278      24.369  -3.343  27.393  1.00  0.00           C  
ATOM   4448  HA  ASP B 278      25.325  -3.310  26.867  1.00  0.00           H  
ATOM   4449  CB  ASP B 278      24.436  -4.464  28.425  1.00  0.00           C  
ATOM   4450  HB2 ASP B 278      25.099  -4.141  29.221  1.00  0.00           H  
ATOM   4451  HB3 ASP B 278      23.453  -4.638  28.860  1.00  0.00           H  
ATOM   4452  CG  ASP B 278      25.007  -5.761  27.867  1.00  0.00           C  
ATOM   4453  OD1 ASP B 278      25.829  -5.714  26.931  1.00  0.00           O  
ATOM   4454  OD2 ASP B 278      24.853  -6.798  28.553  1.00  0.00           O  
ATOM   4455  C   ASP B 278      23.276  -3.591  26.350  1.00  0.00           C  
ATOM   4456  O   ASP B 278      22.417  -4.468  26.502  1.00  0.00           O  
ATOM   4457  N   PHE B 279      23.290  -2.788  25.285  1.00  0.00           N  
ATOM   4458  H   PHE B 279      23.994  -2.057  25.250  1.00  0.00           H  
ATOM   4459  CA  PHE B 279      22.397  -2.959  24.144  1.00  0.00           C  
ATOM   4460  HA  PHE B 279      21.918  -3.930  24.260  1.00  0.00           H  
ATOM   4461  CB  PHE B 279      21.260  -1.927  24.157  1.00  0.00           C  
ATOM   4462  HB2 PHE B 279      20.465  -2.302  23.514  1.00  0.00           H  
ATOM   4463  HB3 PHE B 279      20.857  -1.875  25.167  1.00  0.00           H  
ATOM   4464  CG  PHE B 279      21.584  -0.523  23.689  1.00  0.00           C  
ATOM   4465  CD1 PHE B 279      21.724   0.516  24.628  1.00  0.00           C  
ATOM   4466  HD1 PHE B 279      21.665   0.305  25.688  1.00  0.00           H  
ATOM   4467  CE1 PHE B 279      21.935   1.834  24.189  1.00  0.00           C  
ATOM   4468  HE1 PHE B 279      22.039   2.628  24.914  1.00  0.00           H  
ATOM   4469  CZ  PHE B 279      22.020   2.115  22.813  1.00  0.00           C  
ATOM   4470  HZ  PHE B 279      22.195   3.128  22.481  1.00  0.00           H  
ATOM   4471  CE2 PHE B 279      21.889   1.078  21.874  1.00  0.00           C  
ATOM   4472  HE2 PHE B 279      21.973   1.290  20.819  1.00  0.00           H  
ATOM   4473  CD2 PHE B 279      21.661  -0.238  22.311  1.00  0.00           C  
ATOM   4474  HD2 PHE B 279      21.556  -1.031  21.587  1.00  0.00           H  
ATOM   4475  C   PHE B 279      23.136  -3.043  22.811  1.00  0.00           C  
ATOM   4476  O   PHE B 279      24.216  -2.491  22.599  1.00  0.00           O  
ATOM   4477  N   ARG B 280      22.515  -3.779  21.887  1.00  0.00           N  
ATOM   4478  H   ARG B 280      21.615  -4.177  22.148  1.00  0.00           H  
ATOM   4479  CA  ARG B 280      23.042  -4.113  20.564  1.00  0.00           C  
ATOM   4480  HA  ARG B 280      23.806  -3.378  20.299  1.00  0.00           H  
ATOM   4481  CB  ARG B 280      23.689  -5.513  20.594  1.00  0.00           C  
ATOM   4482  HB2 ARG B 280      22.941  -6.250  20.892  1.00  0.00           H  
ATOM   4483  HB3 ARG B 280      24.029  -5.758  19.587  1.00  0.00           H  
ATOM   4484  CG  ARG B 280      24.884  -5.591  21.563  1.00  0.00           C  
ATOM   4485  HG2 ARG B 280      25.598  -4.800  21.326  1.00  0.00           H  
ATOM   4486  HG3 ARG B 280      24.533  -5.438  22.584  1.00  0.00           H  
ATOM   4487  CD  ARG B 280      25.603  -6.942  21.523  1.00  0.00           C  
ATOM   4488  HD2 ARG B 280      26.337  -6.946  22.331  1.00  0.00           H  
ATOM   4489  HD3 ARG B 280      24.885  -7.740  21.720  1.00  0.00           H  
ATOM   4490  NE  ARG B 280      26.276  -7.166  20.224  1.00  0.00           N  
ATOM   4491  HE  ARG B 280      25.814  -6.804  19.408  1.00  0.00           H  
ATOM   4492  CZ  ARG B 280      27.424  -7.786  20.041  1.00  0.00           C  
ATOM   4493  NH1 ARG B 280      28.050  -8.387  21.016  1.00  0.00           N  
ATOM   4494 HH11 ARG B 280      27.557  -8.521  21.899  1.00  0.00           H  
ATOM   4495 HH12 ARG B 280      28.961  -8.789  20.895  1.00  0.00           H  
ATOM   4496  NH2 ARG B 280      27.966  -7.808  18.854  1.00  0.00           N  
ATOM   4497 HH21 ARG B 280      27.502  -7.353  18.090  1.00  0.00           H  
ATOM   4498 HH22 ARG B 280      28.854  -8.251  18.720  1.00  0.00           H  
ATOM   4499  C   ARG B 280      21.935  -4.021  19.520  1.00  0.00           C  
ATOM   4500  O   ARG B 280      20.740  -4.080  19.838  1.00  0.00           O  
ATOM   4501  N   ILE B 281      22.345  -3.892  18.264  1.00  0.00           N  
ATOM   4502  H   ILE B 281      23.338  -3.879  18.082  1.00  0.00           H  
ATOM   4503  CA  ILE B 281      21.481  -3.980  17.091  1.00  0.00           C  
ATOM   4504  HA  ILE B 281      20.525  -4.392  17.397  1.00  0.00           H  
ATOM   4505  CB  ILE B 281      21.221  -2.578  16.479  1.00  0.00           C  
ATOM   4506  HB  ILE B 281      22.180  -2.067  16.370  1.00  0.00           H  
ATOM   4507  CG2 ILE B 281      20.570  -2.662  15.084  1.00  0.00           C  
ATOM   4508 HG21 ILE B 281      21.230  -3.182  14.389  1.00  0.00           H  
ATOM   4509 HG22 ILE B 281      19.618  -3.189  15.140  1.00  0.00           H  
ATOM   4510 HG23 ILE B 281      20.411  -1.666  14.673  1.00  0.00           H  
ATOM   4511  CG1 ILE B 281      20.326  -1.754  17.440  1.00  0.00           C  
ATOM   4512 HG12 ILE B 281      19.351  -2.235  17.519  1.00  0.00           H  
ATOM   4513 HG13 ILE B 281      20.778  -1.746  18.432  1.00  0.00           H  
ATOM   4514  CD1 ILE B 281      20.123  -0.285  17.046  1.00  0.00           C  
ATOM   4515 HD11 ILE B 281      19.585   0.226  17.844  1.00  0.00           H  
ATOM   4516 HD12 ILE B 281      21.090   0.198  16.908  1.00  0.00           H  
ATOM   4517 HD13 ILE B 281      19.538  -0.207  16.131  1.00  0.00           H  
ATOM   4518  C   ILE B 281      22.121  -4.984  16.129  1.00  0.00           C  
ATOM   4519  O   ILE B 281      23.344  -5.022  15.995  1.00  0.00           O  
ATOM   4520  N   TYR B 282      21.292  -5.786  15.468  1.00  0.00           N  
ATOM   4521  H   TYR B 282      20.295  -5.689  15.639  1.00  0.00           H  
ATOM   4522  CA  TYR B 282      21.691  -6.769  14.466  1.00  0.00           C  
ATOM   4523  HA  TYR B 282      22.719  -6.583  14.152  1.00  0.00           H  
ATOM   4524  CB  TYR B 282      21.607  -8.190  15.046  1.00  0.00           C  
ATOM   4525  HB2 TYR B 282      20.556  -8.426  15.215  1.00  0.00           H  
ATOM   4526  HB3 TYR B 282      21.977  -8.879  14.286  1.00  0.00           H  
ATOM   4527  CG  TYR B 282      22.345  -8.464  16.348  1.00  0.00           C  
ATOM   4528  CD1 TYR B 282      21.738  -8.129  17.575  1.00  0.00           C  
ATOM   4529  HD1 TYR B 282      20.776  -7.633  17.581  1.00  0.00           H  
ATOM   4530  CE1 TYR B 282      22.374  -8.449  18.789  1.00  0.00           C  
ATOM   4531  HE1 TYR B 282      21.919  -8.195  19.733  1.00  0.00           H  
ATOM   4532  CZ  TYR B 282      23.596  -9.150  18.785  1.00  0.00           C  
ATOM   4533  OH  TYR B 282      24.187  -9.449  19.969  1.00  0.00           O  
ATOM   4534  HH  TYR B 282      24.459 -10.378  20.068  1.00  0.00           H  
ATOM   4535  CE2 TYR B 282      24.205  -9.493  17.559  1.00  0.00           C  
ATOM   4536  HE2 TYR B 282      25.140 -10.031  17.560  1.00  0.00           H  
ATOM   4537  CD2 TYR B 282      23.585  -9.137  16.342  1.00  0.00           C  
ATOM   4538  HD2 TYR B 282      24.045  -9.408  15.401  1.00  0.00           H  
ATOM   4539  C   TYR B 282      20.756  -6.614  13.260  1.00  0.00           C  
ATOM   4540  O   TYR B 282      19.536  -6.698  13.414  1.00  0.00           O  
ATOM   4541  N   GLN B 283      21.307  -6.337  12.077  1.00  0.00           N  
ATOM   4542  H   GLN B 283      22.310  -6.330  11.987  1.00  0.00           H  
ATOM   4543  CA  GLN B 283      20.526  -6.117  10.856  1.00  0.00           C  
ATOM   4544  HA  GLN B 283      19.488  -5.942  11.133  1.00  0.00           H  
ATOM   4545  CB  GLN B 283      21.002  -4.840  10.146  1.00  0.00           C  
ATOM   4546  HB2 GLN B 283      20.923  -4.020  10.860  1.00  0.00           H  
ATOM   4547  HB3 GLN B 283      22.049  -4.940   9.856  1.00  0.00           H  
ATOM   4548  CG  GLN B 283      20.158  -4.525   8.894  1.00  0.00           C  
ATOM   4549  HG2 GLN B 283      20.577  -5.059   8.040  1.00  0.00           H  
ATOM   4550  HG3 GLN B 283      19.141  -4.881   9.038  1.00  0.00           H  
ATOM   4551  CD  GLN B 283      20.041  -3.038   8.563  1.00  0.00           C  
ATOM   4552  OE1 GLN B 283      20.048  -2.165   9.414  1.00  0.00           O  
ATOM   4553  NE2 GLN B 283      19.890  -2.687   7.307  1.00  0.00           N  
ATOM   4554 HE21 GLN B 283      19.760  -1.707   7.129  1.00  0.00           H  
ATOM   4555 HE22 GLN B 283      19.886  -3.380   6.581  1.00  0.00           H  
ATOM   4556  C   GLN B 283      20.540  -7.355   9.954  1.00  0.00           C  
ATOM   4557  O   GLN B 283      21.576  -7.994   9.775  1.00  0.00           O  
ATOM   4558  N   VAL B 284      19.377  -7.683   9.396  1.00  0.00           N  
ATOM   4559  H   VAL B 284      18.587  -7.065   9.551  1.00  0.00           H  
ATOM   4560  CA  VAL B 284      19.153  -8.769   8.441  1.00  0.00           C  
ATOM   4561  HA  VAL B 284      19.875  -9.563   8.632  1.00  0.00           H  
ATOM   4562  CB  VAL B 284      17.728  -9.346   8.624  1.00  0.00           C  
ATOM   4563  HB  VAL B 284      16.998  -8.622   8.260  1.00  0.00           H  
ATOM   4564  CG1 VAL B 284      17.537 -10.656   7.856  1.00  0.00           C  
ATOM   4565 HG11 VAL B 284      16.524 -11.033   8.012  1.00  0.00           H  
ATOM   4566 HG12 VAL B 284      18.249 -11.408   8.198  1.00  0.00           H  
ATOM   4567 HG13 VAL B 284      17.658 -10.481   6.797  1.00  0.00           H  
ATOM   4568  CG2 VAL B 284      17.411  -9.645  10.098  1.00  0.00           C  
ATOM   4569 HG21 VAL B 284      16.451 -10.155  10.174  1.00  0.00           H  
ATOM   4570 HG22 VAL B 284      18.187 -10.281  10.517  1.00  0.00           H  
ATOM   4571 HG23 VAL B 284      17.350  -8.721  10.670  1.00  0.00           H  
ATOM   4572  C   VAL B 284      19.369  -8.228   7.024  1.00  0.00           C  
ATOM   4573  O   VAL B 284      18.909  -7.137   6.697  1.00  0.00           O  
ATOM   4574  N   THR B 285      20.084  -8.968   6.175  1.00  0.00           N  
ATOM   4575  H   THR B 285      20.538  -9.804   6.517  1.00  0.00           H  
ATOM   4576  CA  THR B 285      20.236  -8.686   4.731  1.00  0.00           C  
ATOM   4577  HA  THR B 285      20.190  -7.612   4.554  1.00  0.00           H  
ATOM   4578  CB  THR B 285      21.588  -9.215   4.226  1.00  0.00           C  
ATOM   4579  HB  THR B 285      21.559  -9.304   3.138  1.00  0.00           H  
ATOM   4580  CG2 THR B 285      22.748  -8.295   4.596  1.00  0.00           C  
ATOM   4581 HG21 THR B 285      22.611  -7.335   4.101  1.00  0.00           H  
ATOM   4582 HG22 THR B 285      22.780  -8.145   5.674  1.00  0.00           H  
ATOM   4583 HG23 THR B 285      23.686  -8.733   4.258  1.00  0.00           H  
ATOM   4584  OG1 THR B 285      21.836 -10.493   4.776  1.00  0.00           O  
ATOM   4585  HG1 THR B 285      22.594 -10.871   4.321  1.00  0.00           H  
ATOM   4586  C   THR B 285      19.146  -9.331   3.872  1.00  0.00           C  
ATOM   4587  O   THR B 285      18.952  -8.932   2.729  1.00  0.00           O  
ATOM   4588  N   TYR B 286      18.468 -10.353   4.389  1.00  0.00           N  
ATOM   4589  H   TYR B 286      18.728 -10.653   5.313  1.00  0.00           H  
ATOM   4590  CA  TYR B 286      17.422 -11.114   3.707  1.00  0.00           C  
ATOM   4591  HA  TYR B 286      17.586 -11.038   2.632  1.00  0.00           H  
ATOM   4592  CB  TYR B 286      17.539 -12.595   4.105  1.00  0.00           C  
ATOM   4593  HB2 TYR B 286      17.199 -12.707   5.138  1.00  0.00           H  
ATOM   4594  HB3 TYR B 286      16.868 -13.186   3.479  1.00  0.00           H  
ATOM   4595  CG  TYR B 286      18.941 -13.170   3.981  1.00  0.00           C  
ATOM   4596  CD1 TYR B 286      19.600 -13.164   2.734  1.00  0.00           C  
ATOM   4597  HD1 TYR B 286      19.102 -12.769   1.860  1.00  0.00           H  
ATOM   4598  CE1 TYR B 286      20.913 -13.664   2.623  1.00  0.00           C  
ATOM   4599  HE1 TYR B 286      21.411 -13.654   1.668  1.00  0.00           H  
ATOM   4600  CZ  TYR B 286      21.573 -14.172   3.763  1.00  0.00           C  
ATOM   4601  OH  TYR B 286      22.840 -14.658   3.665  1.00  0.00           O  
ATOM   4602  HH  TYR B 286      23.129 -14.729   2.754  1.00  0.00           H  
ATOM   4603  CE2 TYR B 286      20.911 -14.179   5.009  1.00  0.00           C  
ATOM   4604  HE2 TYR B 286      21.419 -14.575   5.874  1.00  0.00           H  
ATOM   4605  CD2 TYR B 286      19.596 -13.685   5.117  1.00  0.00           C  
ATOM   4606  HD2 TYR B 286      19.090 -13.705   6.073  1.00  0.00           H  
ATOM   4607  C   TYR B 286      16.007 -10.586   3.995  1.00  0.00           C  
ATOM   4608  O   TYR B 286      15.741  -9.985   5.034  1.00  0.00           O  
ATOM   4609  N   LEU B 287      15.073 -10.882   3.090  1.00  0.00           N  
ATOM   4610  H   LEU B 287      15.356 -11.358   2.247  1.00  0.00           H  
ATOM   4611  CA  LEU B 287      13.635 -10.615   3.253  1.00  0.00           C  
ATOM   4612  HA  LEU B 287      13.506  -9.584   3.583  1.00  0.00           H  
ATOM   4613  CB  LEU B 287      12.964 -10.804   1.879  1.00  0.00           C  
ATOM   4614  HB2 LEU B 287      13.076 -11.851   1.594  1.00  0.00           H  
ATOM   4615  HB3 LEU B 287      11.896 -10.602   1.983  1.00  0.00           H  
ATOM   4616  CG  LEU B 287      13.528  -9.920   0.744  1.00  0.00           C  
ATOM   4617  HG  LEU B 287      14.614 -10.011   0.698  1.00  0.00           H  
ATOM   4618  CD1 LEU B 287      12.977 -10.391  -0.600  1.00  0.00           C  
ATOM   4619 HD11 LEU B 287      13.344 -11.394  -0.815  1.00  0.00           H  
ATOM   4620 HD12 LEU B 287      11.891 -10.410  -0.565  1.00  0.00           H  
ATOM   4621 HD13 LEU B 287      13.300  -9.716  -1.392  1.00  0.00           H  
ATOM   4622  CD2 LEU B 287      13.175  -8.449   0.947  1.00  0.00           C  
ATOM   4623 HD21 LEU B 287      13.644  -8.076   1.855  1.00  0.00           H  
ATOM   4624 HD22 LEU B 287      13.530  -7.858   0.104  1.00  0.00           H  
ATOM   4625 HD23 LEU B 287      12.094  -8.347   1.035  1.00  0.00           H  
ATOM   4626  C   LEU B 287      12.962 -11.512   4.320  1.00  0.00           C  
ATOM   4627  O   LEU B 287      11.794 -11.335   4.661  1.00  0.00           O  
ATOM   4628  N   GLU B 288      13.707 -12.491   4.832  1.00  0.00           N  
ATOM   4629  H   GLU B 288      14.669 -12.536   4.555  1.00  0.00           H  
ATOM   4630  CA  GLU B 288      13.257 -13.506   5.777  1.00  0.00           C  
ATOM   4631  HA  GLU B 288      12.355 -13.957   5.368  1.00  0.00           H  
ATOM   4632  CB  GLU B 288      14.366 -14.576   5.857  1.00  0.00           C  
ATOM   4633  HB2 GLU B 288      14.618 -14.896   4.845  1.00  0.00           H  
ATOM   4634  HB3 GLU B 288      15.262 -14.131   6.294  1.00  0.00           H  
ATOM   4635  CG  GLU B 288      13.995 -15.820   6.674  1.00  0.00           C  
ATOM   4636  HG2 GLU B 288      14.825 -16.529   6.625  1.00  0.00           H  
ATOM   4637  HG3 GLU B 288      13.873 -15.530   7.719  1.00  0.00           H  
ATOM   4638  CD  GLU B 288      12.711 -16.498   6.172  1.00  0.00           C  
ATOM   4639  OE1 GLU B 288      12.022 -17.101   7.020  1.00  0.00           O  
ATOM   4640  OE2 GLU B 288      12.397 -16.360   4.968  1.00  0.00           O  
ATOM   4641  C   GLU B 288      12.955 -12.909   7.166  1.00  0.00           C  
ATOM   4642  O   GLU B 288      13.812 -12.209   7.717  1.00  0.00           O  
ATOM   4643  N   PRO B 289      11.790 -13.179   7.787  1.00  0.00           N  
ATOM   4644  CD  PRO B 289      10.637 -13.868   7.219  1.00  0.00           C  
ATOM   4645  HD2 PRO B 289      10.890 -14.862   6.861  1.00  0.00           H  
ATOM   4646  HD3 PRO B 289      10.231 -13.272   6.400  1.00  0.00           H  
ATOM   4647  CG  PRO B 289       9.610 -13.973   8.345  1.00  0.00           C  
ATOM   4648  HG2 PRO B 289       9.782 -14.887   8.916  1.00  0.00           H  
ATOM   4649  HG3 PRO B 289       8.588 -13.941   7.965  1.00  0.00           H  
ATOM   4650  CB  PRO B 289       9.940 -12.754   9.204  1.00  0.00           C  
ATOM   4651  HB2 PRO B 289       9.558 -12.843  10.218  1.00  0.00           H  
ATOM   4652  HB3 PRO B 289       9.533 -11.858   8.731  1.00  0.00           H  
ATOM   4653  CA  PRO B 289      11.470 -12.713   9.139  1.00  0.00           C  
ATOM   4654  HA  PRO B 289      11.795 -11.679   9.231  1.00  0.00           H  
ATOM   4655  C   PRO B 289      12.180 -13.518  10.254  1.00  0.00           C  
ATOM   4656  O   PRO B 289      11.574 -13.882  11.268  1.00  0.00           O  
ATOM   4657  N   SER B 290      13.478 -13.797  10.098  1.00  0.00           N  
ATOM   4658  H   SER B 290      13.948 -13.433   9.273  1.00  0.00           H  
ATOM   4659  CA  SER B 290      14.282 -14.527  11.082  1.00  0.00           C  
ATOM   4660  HA  SER B 290      13.906 -14.268  12.072  1.00  0.00           H  
ATOM   4661  CB  SER B 290      14.085 -16.037  10.888  1.00  0.00           C  
ATOM   4662  HB2 SER B 290      13.018 -16.270  10.904  1.00  0.00           H  
ATOM   4663  HB3 SER B 290      14.489 -16.333   9.920  1.00  0.00           H  
ATOM   4664  OG  SER B 290      14.734 -16.768  11.910  1.00  0.00           O  
ATOM   4665  HG  SER B 290      14.337 -16.524  12.761  1.00  0.00           H  
ATOM   4666  C   SER B 290      15.767 -14.139  11.052  1.00  0.00           C  
ATOM   4667  O   SER B 290      16.288 -13.639  10.053  1.00  0.00           O  
ATOM   4668  N   LEU B 291      16.458 -14.369  12.177  1.00  0.00           N  
ATOM   4669  H   LEU B 291      15.949 -14.804  12.942  1.00  0.00           H  
ATOM   4670  CA  LEU B 291      17.879 -14.083  12.380  1.00  0.00           C  
ATOM   4671  HA  LEU B 291      18.392 -14.205  11.426  1.00  0.00           H  
ATOM   4672  CB  LEU B 291      18.010 -12.615  12.829  1.00  0.00           C  
ATOM   4673  HB2 LEU B 291      17.666 -11.975  12.017  1.00  0.00           H  
ATOM   4674  HB3 LEU B 291      17.349 -12.467  13.684  1.00  0.00           H  
ATOM   4675  CG  LEU B 291      19.423 -12.172  13.239  1.00  0.00           C  
ATOM   4676  HG  LEU B 291      19.807 -12.842  14.006  1.00  0.00           H  
ATOM   4677  CD1 LEU B 291      20.396 -12.154  12.060  1.00  0.00           C  
ATOM   4678 HD11 LEU B 291      20.053 -11.463  11.292  1.00  0.00           H  
ATOM   4679 HD12 LEU B 291      21.383 -11.848  12.410  1.00  0.00           H  
ATOM   4680 HD13 LEU B 291      20.487 -13.150  11.634  1.00  0.00           H  
ATOM   4681  CD2 LEU B 291      19.371 -10.775  13.849  1.00  0.00           C  
ATOM   4682 HD21 LEU B 291      20.377 -10.496  14.144  1.00  0.00           H  
ATOM   4683 HD22 LEU B 291      18.982 -10.055  13.128  1.00  0.00           H  
ATOM   4684 HD23 LEU B 291      18.743 -10.783  14.739  1.00  0.00           H  
ATOM   4685  C   LEU B 291      18.511 -15.040  13.404  1.00  0.00           C  
ATOM   4686  O   LEU B 291      17.971 -15.238  14.491  1.00  0.00           O  
ATOM   4687  N   ARG B 292      19.707 -15.567  13.107  1.00  0.00           N  
ATOM   4688  H   ARG B 292      20.111 -15.324  12.214  1.00  0.00           H  
ATOM   4689  CA  ARG B 292      20.598 -16.174  14.114  1.00  0.00           C  
ATOM   4690  HA  ARG B 292      20.004 -16.515  14.960  1.00  0.00           H  
ATOM   4691  CB  ARG B 292      21.363 -17.369  13.533  1.00  0.00           C  
ATOM   4692  HB2 ARG B 292      21.735 -17.117  12.537  1.00  0.00           H  
ATOM   4693  HB3 ARG B 292      22.222 -17.574  14.174  1.00  0.00           H  
ATOM   4694  CG  ARG B 292      20.517 -18.645  13.474  1.00  0.00           C  
ATOM   4695  HG2 ARG B 292      20.180 -18.901  14.480  1.00  0.00           H  
ATOM   4696  HG3 ARG B 292      19.650 -18.492  12.829  1.00  0.00           H  
ATOM   4697  CD  ARG B 292      21.389 -19.772  12.912  1.00  0.00           C  
ATOM   4698  HD2 ARG B 292      21.546 -19.584  11.847  1.00  0.00           H  
ATOM   4699  HD3 ARG B 292      22.358 -19.756  13.414  1.00  0.00           H  
ATOM   4700  NE  ARG B 292      20.787 -21.100  13.117  1.00  0.00           N  
ATOM   4701  HE  ARG B 292      20.117 -21.205  13.870  1.00  0.00           H  
ATOM   4702  CZ  ARG B 292      21.097 -22.208  12.477  1.00  0.00           C  
ATOM   4703  NH1 ARG B 292      21.992 -22.246  11.527  1.00  0.00           N  
ATOM   4704 HH11 ARG B 292      22.489 -21.401  11.306  1.00  0.00           H  
ATOM   4705 HH12 ARG B 292      22.215 -23.107  11.065  1.00  0.00           H  
ATOM   4706  NH2 ARG B 292      20.493 -23.310  12.804  1.00  0.00           N  
ATOM   4707 HH21 ARG B 292      19.856 -23.267  13.596  1.00  0.00           H  
ATOM   4708 HH22 ARG B 292      20.676 -24.170  12.326  1.00  0.00           H  
ATOM   4709  C   ARG B 292      21.598 -15.158  14.664  1.00  0.00           C  
ATOM   4710  O   ARG B 292      22.081 -14.311  13.917  1.00  0.00           O  
ATOM   4711  N   ILE B 293      21.976 -15.305  15.931  1.00  0.00           N  
ATOM   4712  H   ILE B 293      21.557 -16.064  16.463  1.00  0.00           H  
ATOM   4713  CA  ILE B 293      23.125 -14.616  16.548  1.00  0.00           C  
ATOM   4714  HA  ILE B 293      23.806 -14.303  15.755  1.00  0.00           H  
ATOM   4715  CB  ILE B 293      22.703 -13.344  17.330  1.00  0.00           C  
ATOM   4716  HB  ILE B 293      23.620 -12.894  17.715  1.00  0.00           H  
ATOM   4717  CG2 ILE B 293      22.056 -12.309  16.393  1.00  0.00           C  
ATOM   4718 HG21 ILE B 293      21.949 -11.352  16.899  1.00  0.00           H  
ATOM   4719 HG22 ILE B 293      22.681 -12.161  15.513  1.00  0.00           H  
ATOM   4720 HG23 ILE B 293      21.071 -12.652  16.075  1.00  0.00           H  
ATOM   4721  CG1 ILE B 293      21.798 -13.649  18.544  1.00  0.00           C  
ATOM   4722 HG12 ILE B 293      20.847 -14.054  18.195  1.00  0.00           H  
ATOM   4723 HG13 ILE B 293      22.281 -14.395  19.174  1.00  0.00           H  
ATOM   4724  CD1 ILE B 293      21.519 -12.428  19.429  1.00  0.00           C  
ATOM   4725 HD11 ILE B 293      20.959 -11.676  18.875  1.00  0.00           H  
ATOM   4726 HD12 ILE B 293      20.923 -12.733  20.287  1.00  0.00           H  
ATOM   4727 HD13 ILE B 293      22.458 -12.002  19.782  1.00  0.00           H  
ATOM   4728  C   ILE B 293      23.901 -15.600  17.431  1.00  0.00           C  
ATOM   4729  O   ILE B 293      23.311 -16.541  17.953  1.00  0.00           O  
ATOM   4730  N   ALA B 294      25.208 -15.397  17.615  1.00  0.00           N  
ATOM   4731  H   ALA B 294      25.666 -14.616  17.179  1.00  0.00           H  
ATOM   4732  CA  ALA B 294      25.956 -16.187  18.590  1.00  0.00           C  
ATOM   4733  HA  ALA B 294      25.699 -17.233  18.431  1.00  0.00           H  
ATOM   4734  CB  ALA B 294      27.462 -16.049  18.350  1.00  0.00           C  
ATOM   4735  HB1 ALA B 294      28.005 -16.619  19.108  1.00  0.00           H  
ATOM   4736  HB2 ALA B 294      27.715 -16.454  17.369  1.00  0.00           H  
ATOM   4737  HB3 ALA B 294      27.772 -15.009  18.398  1.00  0.00           H  
ATOM   4738  C   ALA B 294      25.534 -15.802  20.021  1.00  0.00           C  
ATOM   4739  O   ALA B 294      25.341 -14.618  20.315  1.00  0.00           O  
ATOM   4740  N   ALA B 295      25.379 -16.780  20.910  1.00  0.00           N  
ATOM   4741  H   ALA B 295      25.644 -17.718  20.622  1.00  0.00           H  
ATOM   4742  CA  ALA B 295      24.905 -16.594  22.280  1.00  0.00           C  
ATOM   4743  HA  ALA B 295      23.997 -15.987  22.258  1.00  0.00           H  
ATOM   4744  CB  ALA B 295      24.545 -17.965  22.866  1.00  0.00           C  
ATOM   4745  HB1 ALA B 295      25.432 -18.597  22.924  1.00  0.00           H  
ATOM   4746  HB2 ALA B 295      24.139 -17.835  23.869  1.00  0.00           H  
ATOM   4747  HB3 ALA B 295      23.796 -18.454  22.244  1.00  0.00           H  
ATOM   4748  C   ALA B 295      25.939 -15.842  23.132  1.00  0.00           C  
ATOM   4749  O   ALA B 295      25.574 -14.904  23.841  1.00  0.00           O  
ATOM   4750  N   SER B 296      27.233 -16.133  22.957  1.00  0.00           N  
ATOM   4751  H   SER B 296      27.469 -16.952  22.399  1.00  0.00           H  
ATOM   4752  CA  SER B 296      28.356 -15.380  23.550  1.00  0.00           C  
ATOM   4753  HA  SER B 296      28.244 -15.401  24.634  1.00  0.00           H  
ATOM   4754  CB  SER B 296      29.677 -16.074  23.202  1.00  0.00           C  
ATOM   4755  HB2 SER B 296      30.509 -15.514  23.631  1.00  0.00           H  
ATOM   4756  HB3 SER B 296      29.681 -17.081  23.622  1.00  0.00           H  
ATOM   4757  OG  SER B 296      29.841 -16.159  21.800  1.00  0.00           O  
ATOM   4758  HG  SER B 296      29.426 -17.020  21.533  1.00  0.00           H  
ATOM   4759  C   SER B 296      28.435 -13.896  23.139  1.00  0.00           C  
ATOM   4760  O   SER B 296      29.268 -13.159  23.667  1.00  0.00           O  
ATOM   4761  N   THR B 297      27.566 -13.403  22.241  1.00  0.00           N  
ATOM   4762  H   THR B 297      26.896 -14.041  21.833  1.00  0.00           H  
ATOM   4763  CA  THR B 297      27.390 -11.950  22.050  1.00  0.00           C  
ATOM   4764  HA  THR B 297      28.387 -11.513  22.009  1.00  0.00           H  
ATOM   4765  CB  THR B 297      26.687 -11.581  20.731  1.00  0.00           C  
ATOM   4766  HB  THR B 297      26.679 -10.497  20.662  1.00  0.00           H  
ATOM   4767  CG2 THR B 297      27.430 -12.093  19.504  1.00  0.00           C  
ATOM   4768 HG21 THR B 297      26.909 -11.781  18.602  1.00  0.00           H  
ATOM   4769 HG22 THR B 297      28.443 -11.692  19.497  1.00  0.00           H  
ATOM   4770 HG23 THR B 297      27.481 -13.176  19.541  1.00  0.00           H  
ATOM   4771  OG1 THR B 297      25.340 -11.982  20.642  1.00  0.00           O  
ATOM   4772  HG1 THR B 297      25.320 -12.962  20.590  1.00  0.00           H  
ATOM   4773  C   THR B 297      26.687 -11.254  23.221  1.00  0.00           C  
ATOM   4774  O   THR B 297      26.732 -10.019  23.271  1.00  0.00           O  
ATOM   4775  N   LEU B 298      26.068 -12.020  24.132  1.00  0.00           N  
ATOM   4776  H   LEU B 298      26.094 -13.027  23.994  1.00  0.00           H  
ATOM   4777  CA  LEU B 298      25.388 -11.596  25.361  1.00  0.00           C  
ATOM   4778  HA  LEU B 298      25.355 -10.506  25.402  1.00  0.00           H  
ATOM   4779  CB  LEU B 298      23.941 -12.138  25.348  1.00  0.00           C  
ATOM   4780  HB2 LEU B 298      23.984 -13.222  25.470  1.00  0.00           H  
ATOM   4781  HB3 LEU B 298      23.417 -11.739  26.213  1.00  0.00           H  
ATOM   4782  CG  LEU B 298      23.105 -11.841  24.086  1.00  0.00           C  
ATOM   4783  HG  LEU B 298      23.553 -12.341  23.227  1.00  0.00           H  
ATOM   4784  CD1 LEU B 298      21.684 -12.376  24.263  1.00  0.00           C  
ATOM   4785 HD11 LEU B 298      21.113 -12.229  23.348  1.00  0.00           H  
ATOM   4786 HD12 LEU B 298      21.726 -13.444  24.482  1.00  0.00           H  
ATOM   4787 HD13 LEU B 298      21.187 -11.865  25.089  1.00  0.00           H  
ATOM   4788  CD2 LEU B 298      22.997 -10.346  23.781  1.00  0.00           C  
ATOM   4789 HD21 LEU B 298      22.518  -9.833  24.616  1.00  0.00           H  
ATOM   4790 HD22 LEU B 298      23.986  -9.924  23.618  1.00  0.00           H  
ATOM   4791 HD23 LEU B 298      22.412 -10.205  22.875  1.00  0.00           H  
ATOM   4792  C   LEU B 298      26.136 -12.096  26.620  1.00  0.00           C  
ATOM   4793  O   LEU B 298      26.842 -13.104  26.589  1.00  0.00           O  
ATOM   4794  N   LYS B 299      25.995 -11.402  27.754  1.00  0.00           N  
ATOM   4795  H   LYS B 299      25.359 -10.612  27.749  1.00  0.00           H  
ATOM   4796  CA  LYS B 299      26.624 -11.769  29.036  1.00  0.00           C  
ATOM   4797  HA  LYS B 299      27.663 -12.028  28.835  1.00  0.00           H  
ATOM   4798  CB  LYS B 299      26.591 -10.577  30.013  1.00  0.00           C  
ATOM   4799  HB2 LYS B 299      25.551 -10.300  30.179  1.00  0.00           H  
ATOM   4800  HB3 LYS B 299      27.009 -10.907  30.964  1.00  0.00           H  
ATOM   4801  CG  LYS B 299      27.357  -9.320  29.554  1.00  0.00           C  
ATOM   4802  HG2 LYS B 299      28.392  -9.590  29.338  1.00  0.00           H  
ATOM   4803  HG3 LYS B 299      26.902  -8.921  28.646  1.00  0.00           H  
ATOM   4804  CD  LYS B 299      27.335  -8.235  30.650  1.00  0.00           C  
ATOM   4805  HD2 LYS B 299      26.301  -8.009  30.919  1.00  0.00           H  
ATOM   4806  HD3 LYS B 299      27.838  -8.626  31.536  1.00  0.00           H  
ATOM   4807  CE  LYS B 299      28.058  -6.950  30.208  1.00  0.00           C  
ATOM   4808  HE2 LYS B 299      28.740  -6.624  30.997  1.00  0.00           H  
ATOM   4809  HE3 LYS B 299      28.647  -7.180  29.316  1.00  0.00           H  
ATOM   4810  NZ  LYS B 299      27.106  -5.859  29.902  1.00  0.00           N  
ATOM   4811  HZ1 LYS B 299      27.483  -5.181  29.257  1.00  0.00           H  
ATOM   4812  HZ2 LYS B 299      26.268  -6.245  29.466  1.00  0.00           H  
ATOM   4813  HZ3 LYS B 299      26.802  -5.319  30.720  1.00  0.00           H  
ATOM   4814  C   LYS B 299      25.941 -13.001  29.662  1.00  0.00           C  
ATOM   4815  O   LYS B 299      24.718 -13.069  29.747  1.00  0.00           O  
ATOM   4816  N   SER B 300      26.735 -13.945  30.174  1.00  0.00           N  
ATOM   4817  H   SER B 300      27.727 -13.829  30.071  1.00  0.00           H  
ATOM   4818  CA  SER B 300      26.238 -15.128  30.904  1.00  0.00           C  
ATOM   4819  HA  SER B 300      25.535 -15.654  30.257  1.00  0.00           H  
ATOM   4820  CB  SER B 300      27.412 -16.066  31.225  1.00  0.00           C  
ATOM   4821  HB2 SER B 300      27.915 -16.343  30.298  1.00  0.00           H  
ATOM   4822  HB3 SER B 300      28.119 -15.526  31.857  1.00  0.00           H  
ATOM   4823  OG  SER B 300      27.018 -17.241  31.914  1.00  0.00           O  
ATOM   4824  HG  SER B 300      26.672 -17.888  31.289  1.00  0.00           H  
ATOM   4825  C   SER B 300      25.492 -14.740  32.191  1.00  0.00           C  
ATOM   4826  O   SER B 300      25.895 -13.807  32.884  1.00  0.00           O  
ATOM   4827  N   GLY B 301      24.390 -15.432  32.505  1.00  0.00           N  
ATOM   4828  H   GLY B 301      24.084 -16.145  31.860  1.00  0.00           H  
ATOM   4829  CA  GLY B 301      23.582 -15.245  33.722  1.00  0.00           C  
ATOM   4830  HA2 GLY B 301      22.900 -16.090  33.819  1.00  0.00           H  
ATOM   4831  HA3 GLY B 301      24.250 -15.244  34.586  1.00  0.00           H  
ATOM   4832  C   GLY B 301      22.748 -13.955  33.784  1.00  0.00           C  
ATOM   4833  O   GLY B 301      21.828 -13.865  34.596  1.00  0.00           O  
ATOM   4834  N   ILE B 302      23.036 -12.977  32.927  1.00  0.00           N  
ATOM   4835  H   ILE B 302      23.807 -13.137  32.295  1.00  0.00           H  
ATOM   4836  CA  ILE B 302      22.296 -11.722  32.760  1.00  0.00           C  
ATOM   4837  HA  ILE B 302      22.021 -11.336  33.742  1.00  0.00           H  
ATOM   4838  CB  ILE B 302      23.233 -10.702  32.068  1.00  0.00           C  
ATOM   4839  HB  ILE B 302      23.653 -11.198  31.194  1.00  0.00           H  
ATOM   4840  CG2 ILE B 302      22.517  -9.451  31.543  1.00  0.00           C  
ATOM   4841 HG21 ILE B 302      23.245  -8.770  31.097  1.00  0.00           H  
ATOM   4842 HG22 ILE B 302      21.791  -9.722  30.780  1.00  0.00           H  
ATOM   4843 HG23 ILE B 302      22.000  -8.952  32.353  1.00  0.00           H  
ATOM   4844  CG1 ILE B 302      24.425 -10.300  32.977  1.00  0.00           C  
ATOM   4845 HG12 ILE B 302      24.915 -11.200  33.353  1.00  0.00           H  
ATOM   4846 HG13 ILE B 302      25.161  -9.769  32.373  1.00  0.00           H  
ATOM   4847  CD1 ILE B 302      24.092  -9.397  34.173  1.00  0.00           C  
ATOM   4848 HD11 ILE B 302      23.286  -9.823  34.768  1.00  0.00           H  
ATOM   4849 HD12 ILE B 302      24.977  -9.293  34.800  1.00  0.00           H  
ATOM   4850 HD13 ILE B 302      23.808  -8.407  33.821  1.00  0.00           H  
ATOM   4851  C   ILE B 302      20.990 -11.977  31.983  1.00  0.00           C  
ATOM   4852  O   ILE B 302      20.950 -12.789  31.060  1.00  0.00           O  
ATOM   4853  N   SER B 303      19.905 -11.294  32.360  1.00  0.00           N  
ATOM   4854  H   SER B 303      20.023 -10.573  33.067  1.00  0.00           H  
ATOM   4855  CA  SER B 303      18.619 -11.353  31.650  1.00  0.00           C  
ATOM   4856  HA  SER B 303      18.565 -12.308  31.126  1.00  0.00           H  
ATOM   4857  CB  SER B 303      17.453 -11.310  32.644  1.00  0.00           C  
ATOM   4858  HB2 SER B 303      17.679 -11.966  33.485  1.00  0.00           H  
ATOM   4859  HB3 SER B 303      17.329 -10.293  33.017  1.00  0.00           H  
ATOM   4860  OG  SER B 303      16.251 -11.763  32.037  1.00  0.00           O  
ATOM   4861  HG  SER B 303      16.413 -12.691  31.812  1.00  0.00           H  
ATOM   4862  C   SER B 303      18.521 -10.243  30.597  1.00  0.00           C  
ATOM   4863  O   SER B 303      19.077  -9.156  30.773  1.00  0.00           O  
ATOM   4864  N   TYR B 304      17.801 -10.507  29.505  1.00  0.00           N  
ATOM   4865  H   TYR B 304      17.343 -11.410  29.451  1.00  0.00           H  
ATOM   4866  CA  TYR B 304      17.723  -9.673  28.302  1.00  0.00           C  
ATOM   4867  HA  TYR B 304      18.045  -8.660  28.537  1.00  0.00           H  
ATOM   4868  CB  TYR B 304      18.659 -10.246  27.220  1.00  0.00           C  
ATOM   4869  HB2 TYR B 304      18.475 -11.316  27.125  1.00  0.00           H  
ATOM   4870  HB3 TYR B 304      18.409  -9.798  26.256  1.00  0.00           H  
ATOM   4871  CG  TYR B 304      20.134 -10.005  27.459  1.00  0.00           C  
ATOM   4872  CD1 TYR B 304      20.730  -8.828  26.965  1.00  0.00           C  
ATOM   4873  HD1 TYR B 304      20.144  -8.127  26.396  1.00  0.00           H  
ATOM   4874  CE1 TYR B 304      22.086  -8.555  27.217  1.00  0.00           C  
ATOM   4875  HE1 TYR B 304      22.541  -7.641  26.863  1.00  0.00           H  
ATOM   4876  CZ  TYR B 304      22.861  -9.492  27.926  1.00  0.00           C  
ATOM   4877  OH  TYR B 304      24.174  -9.249  28.151  1.00  0.00           O  
ATOM   4878  HH  TYR B 304      24.376  -8.283  28.225  1.00  0.00           H  
ATOM   4879  CE2 TYR B 304      22.280 -10.696  28.377  1.00  0.00           C  
ATOM   4880  HE2 TYR B 304      22.884 -11.420  28.904  1.00  0.00           H  
ATOM   4881  CD2 TYR B 304      20.913 -10.946  28.158  1.00  0.00           C  
ATOM   4882  HD2 TYR B 304      20.467 -11.857  28.537  1.00  0.00           H  
ATOM   4883  C   TYR B 304      16.300  -9.576  27.735  1.00  0.00           C  
ATOM   4884  O   TYR B 304      15.425 -10.402  28.013  1.00  0.00           O  
ATOM   4885  N   ARG B 305      16.093  -8.579  26.868  1.00  0.00           N  
ATOM   4886  H   ARG B 305      16.861  -7.924  26.735  1.00  0.00           H  
ATOM   4887  CA  ARG B 305      14.938  -8.417  25.976  1.00  0.00           C  
ATOM   4888  HA  ARG B 305      14.321  -9.309  26.040  1.00  0.00           H  
ATOM   4889  CB  ARG B 305      14.103  -7.196  26.383  1.00  0.00           C  
ATOM   4890  HB2 ARG B 305      14.762  -6.331  26.472  1.00  0.00           H  
ATOM   4891  HB3 ARG B 305      13.365  -6.992  25.606  1.00  0.00           H  
ATOM   4892  CG  ARG B 305      13.356  -7.404  27.698  1.00  0.00           C  
ATOM   4893  HG2 ARG B 305      12.700  -8.272  27.620  1.00  0.00           H  
ATOM   4894  HG3 ARG B 305      14.073  -7.567  28.503  1.00  0.00           H  
ATOM   4895  CD  ARG B 305      12.527  -6.152  27.993  1.00  0.00           C  
ATOM   4896  HD2 ARG B 305      13.192  -5.290  27.955  1.00  0.00           H  
ATOM   4897  HD3 ARG B 305      11.753  -6.029  27.232  1.00  0.00           H  
ATOM   4898  NE  ARG B 305      11.956  -6.220  29.340  1.00  0.00           N  
ATOM   4899  HE  ARG B 305      12.604  -6.081  30.118  1.00  0.00           H  
ATOM   4900  CZ  ARG B 305      10.772  -6.619  29.740  1.00  0.00           C  
ATOM   4901  NH1 ARG B 305       9.779  -6.832  28.917  1.00  0.00           N  
ATOM   4902 HH11 ARG B 305       9.936  -6.684  27.934  1.00  0.00           H  
ATOM   4903 HH12 ARG B 305       8.891  -7.124  29.271  1.00  0.00           H  
ATOM   4904  NH2 ARG B 305      10.607  -6.805  31.014  1.00  0.00           N  
ATOM   4905 HH21 ARG B 305      11.464  -6.735  31.583  1.00  0.00           H  
ATOM   4906 HH22 ARG B 305       9.738  -7.079  31.416  1.00  0.00           H  
ATOM   4907  C   ARG B 305      15.364  -8.267  24.521  1.00  0.00           C  
ATOM   4908  O   ARG B 305      16.474  -7.831  24.225  1.00  0.00           O  
ATOM   4909  N   ALA B 306      14.431  -8.565  23.623  1.00  0.00           N  
ATOM   4910  H   ALA B 306      13.552  -8.931  23.972  1.00  0.00           H  
ATOM   4911  CA  ALA B 306      14.557  -8.402  22.179  1.00  0.00           C  
ATOM   4912  HA  ALA B 306      15.418  -7.768  21.963  1.00  0.00           H  
ATOM   4913  CB  ALA B 306      14.804  -9.779  21.550  1.00  0.00           C  
ATOM   4914  HB1 ALA B 306      15.635 -10.277  22.051  1.00  0.00           H  
ATOM   4915  HB2 ALA B 306      13.915 -10.400  21.652  1.00  0.00           H  
ATOM   4916  HB3 ALA B 306      15.044  -9.662  20.493  1.00  0.00           H  
ATOM   4917  C   ALA B 306      13.306  -7.730  21.588  1.00  0.00           C  
ATOM   4918  O   ALA B 306      12.187  -8.007  22.024  1.00  0.00           O  
ATOM   4919  N   ARG B 307      13.492  -6.883  20.569  1.00  0.00           N  
ATOM   4920  H   ARG B 307      14.458  -6.671  20.319  1.00  0.00           H  
ATOM   4921  CA  ARG B 307      12.447  -6.294  19.705  1.00  0.00           C  
ATOM   4922  HA  ARG B 307      11.598  -6.970  19.663  1.00  0.00           H  
ATOM   4923  CB  ARG B 307      11.911  -4.983  20.304  1.00  0.00           C  
ATOM   4924  HB2 ARG B 307      11.073  -4.632  19.700  1.00  0.00           H  
ATOM   4925  HB3 ARG B 307      11.530  -5.197  21.303  1.00  0.00           H  
ATOM   4926  CG  ARG B 307      12.960  -3.868  20.398  1.00  0.00           C  
ATOM   4927  HG2 ARG B 307      13.838  -4.227  20.932  1.00  0.00           H  
ATOM   4928  HG3 ARG B 307      13.270  -3.577  19.398  1.00  0.00           H  
ATOM   4929  CD  ARG B 307      12.389  -2.649  21.128  1.00  0.00           C  
ATOM   4930  HD2 ARG B 307      11.561  -2.238  20.551  1.00  0.00           H  
ATOM   4931  HD3 ARG B 307      12.017  -2.961  22.106  1.00  0.00           H  
ATOM   4932  NE  ARG B 307      13.434  -1.633  21.310  1.00  0.00           N  
ATOM   4933  HE  ARG B 307      14.381  -1.905  21.072  1.00  0.00           H  
ATOM   4934  CZ  ARG B 307      13.334  -0.446  21.868  1.00  0.00           C  
ATOM   4935  NH1 ARG B 307      12.195   0.058  22.259  1.00  0.00           N  
ATOM   4936 HH11 ARG B 307      11.358  -0.470  22.093  1.00  0.00           H  
ATOM   4937 HH12 ARG B 307      12.156   0.945  22.722  1.00  0.00           H
[truncated: 31,105 more chars]
