# Supplementary material for: Insights into receptor structure and dynamics at the surface of living cells
Source: Nat Commun. 2023 Mar 22;14:1596. doi: 10.1038/s41467-023-37284-4 (PMC10033668; doi:10.1038/s41467-023-37284-4)
Supplement: Supplementary file 15 — Source Data [file 41467_2023_37284_MOESM15_ESM.zip › Source data/Main/Figure 5/b/Average structures of MD sub-trajectories/E94B/MD_sub-average_3bpn_E94B_5.pdb]

ATOM      1  N   CYS A   1       7.587  -4.096 -17.855  1.00  0.00           N  
ATOM      2  H1  CYS A   1       7.029  -3.425 -18.381  1.00  0.00           H  
ATOM      3  H2  CYS A   1       7.914  -4.778 -18.526  1.00  0.00           H  
ATOM      4  H3  CYS A   1       8.344  -3.627 -17.383  1.00  0.00           H  
ATOM      5  CA  CYS A   1       6.696  -4.768 -16.898  1.00  0.00           C  
ATOM      6  HA  CYS A   1       5.877  -5.214 -17.461  1.00  0.00           H  
ATOM      7  CB  CYS A   1       7.421  -5.908 -16.153  1.00  0.00           C  
ATOM      8  HB2 CYS A   1       8.053  -6.457 -16.853  1.00  0.00           H  
ATOM      9  HB3 CYS A   1       8.040  -5.508 -15.346  1.00  0.00           H  
ATOM     10  SG  CYS A   1       6.185  -7.055 -15.479  1.00  0.00           S  
ATOM     11  HG  CYS A   1       6.864  -8.199 -15.667  1.00  0.00           H  
ATOM     12  C   CYS A   1       6.083  -3.714 -15.993  1.00  0.00           C  
ATOM     13  O   CYS A   1       6.736  -3.285 -15.043  1.00  0.00           O  
ATOM     14  N   ASP A   2       4.874  -3.257 -16.309  1.00  0.00           N  
ATOM     15  H   ASP A   2       4.424  -3.609 -17.159  1.00  0.00           H  
ATOM     16  CA  ASP A   2       4.138  -2.279 -15.503  1.00  0.00           C  
ATOM     17  HA  ASP A   2       4.772  -1.404 -15.346  1.00  0.00           H  
ATOM     18  CB  ASP A   2       2.861  -1.825 -16.243  1.00  0.00           C  
ATOM     19  HB2 ASP A   2       2.423  -2.688 -16.747  1.00  0.00           H  
ATOM     20  HB3 ASP A   2       2.145  -1.467 -15.502  1.00  0.00           H  
ATOM     21  CG  ASP A   2       3.048  -0.694 -17.264  1.00  0.00           C  
ATOM     22  OD1 ASP A   2       2.046  -0.366 -17.941  1.00  0.00           O  
ATOM     23  OD2 ASP A   2       4.150  -0.104 -17.291  1.00  0.00           O  
ATOM     24  C   ASP A   2       3.781  -2.853 -14.119  1.00  0.00           C  
ATOM     25  O   ASP A   2       2.956  -3.760 -13.987  1.00  0.00           O  
ATOM     26  N   ILE A   3       4.353  -2.296 -13.044  1.00  0.00           N  
ATOM     27  H   ILE A   3       5.072  -1.602 -13.189  1.00  0.00           H  
ATOM     28  CA  ILE A   3       4.011  -2.692 -11.660  1.00  0.00           C  
ATOM     29  HA  ILE A   3       4.165  -3.767 -11.561  1.00  0.00           H  
ATOM     30  CB  ILE A   3       4.935  -1.983 -10.640  1.00  0.00           C  
ATOM     31  HB  ILE A   3       4.931  -0.912 -10.853  1.00  0.00           H  
ATOM     32  CG2 ILE A   3       4.446  -2.180  -9.190  1.00  0.00           C  
ATOM     33 HG21 ILE A   3       3.468  -1.719  -9.044  1.00  0.00           H  
ATOM     34 HG22 ILE A   3       4.379  -3.242  -8.954  1.00  0.00           H  
ATOM     35 HG23 ILE A   3       5.123  -1.698  -8.484  1.00  0.00           H  
ATOM     36  CG1 ILE A   3       6.375  -2.520 -10.806  1.00  0.00           C  
ATOM     37 HG12 ILE A   3       6.401  -3.578 -10.542  1.00  0.00           H  
ATOM     38 HG13 ILE A   3       6.674  -2.430 -11.850  1.00  0.00           H  
ATOM     39  CD1 ILE A   3       7.430  -1.780  -9.976  1.00  0.00           C  
ATOM     40 HD11 ILE A   3       7.358  -0.705 -10.149  1.00  0.00           H  
ATOM     41 HD12 ILE A   3       7.303  -1.990  -8.914  1.00  0.00           H  
ATOM     42 HD13 ILE A   3       8.417  -2.123 -10.282  1.00  0.00           H  
ATOM     43  C   ILE A   3       2.522  -2.440 -11.374  1.00  0.00           C  
ATOM     44  O   ILE A   3       1.869  -3.258 -10.731  1.00  0.00           O  
ATOM     45  N   THR A   4       1.953  -1.368 -11.929  1.00  0.00           N  
ATOM     46  H   THR A   4       2.541  -0.694 -12.398  1.00  0.00           H  
ATOM     47  CA  THR A   4       0.513  -1.075 -11.863  1.00  0.00           C  
ATOM     48  HA  THR A   4       0.201  -1.102 -10.819  1.00  0.00           H  
ATOM     49  CB  THR A   4       0.251   0.340 -12.400  1.00  0.00           C  
ATOM     50  HB  THR A   4       0.395   0.342 -13.481  1.00  0.00           H  
ATOM     51  CG2 THR A   4      -1.163   0.831 -12.096  1.00  0.00           C  
ATOM     52 HG21 THR A   4      -1.372   0.709 -11.036  1.00  0.00           H  
ATOM     53 HG22 THR A   4      -1.265   1.881 -12.365  1.00  0.00           H  
ATOM     54 HG23 THR A   4      -1.890   0.254 -12.666  1.00  0.00           H  
ATOM     55  OG1 THR A   4       1.173   1.250 -11.842  1.00  0.00           O  
ATOM     56  HG1 THR A   4       1.099   1.186 -10.871  1.00  0.00           H  
ATOM     57  C   THR A   4      -0.338  -2.100 -12.633  1.00  0.00           C  
ATOM     58  O   THR A   4      -1.467  -2.382 -12.239  1.00  0.00           O  
ATOM     59  N   LEU A   5       0.196  -2.730 -13.687  1.00  0.00           N  
ATOM     60  H   LEU A   5       1.165  -2.554 -13.925  1.00  0.00           H  
ATOM     61  CA  LEU A   5      -0.479  -3.840 -14.364  1.00  0.00           C  
ATOM     62  HA  LEU A   5      -1.520  -3.556 -14.523  1.00  0.00           H  
ATOM     63  CB  LEU A   5       0.179  -4.076 -15.733  1.00  0.00           C  
ATOM     64  HB2 LEU A   5       0.246  -3.124 -16.258  1.00  0.00           H  
ATOM     65  HB3 LEU A   5       1.188  -4.450 -15.575  1.00  0.00           H  
ATOM     66  CG  LEU A   5      -0.554  -5.075 -16.640  1.00  0.00           C  
ATOM     67  HG  LEU A   5      -0.787  -5.983 -16.085  1.00  0.00           H  
ATOM     68  CD1 LEU A   5      -1.846  -4.477 -17.199  1.00  0.00           C  
ATOM     69 HD11 LEU A   5      -2.296  -5.169 -17.909  1.00  0.00           H  
ATOM     70 HD12 LEU A   5      -2.548  -4.297 -16.387  1.00  0.00           H  
ATOM     71 HD13 LEU A   5      -1.630  -3.535 -17.705  1.00  0.00           H  
ATOM     72  CD2 LEU A   5       0.340  -5.455 -17.818  1.00  0.00           C  
ATOM     73 HD21 LEU A   5      -0.191  -6.149 -18.466  1.00  0.00           H  
ATOM     74 HD22 LEU A   5       0.621  -4.563 -18.381  1.00  0.00           H  
ATOM     75 HD23 LEU A   5       1.253  -5.932 -17.456  1.00  0.00           H  
ATOM     76  C   LEU A   5      -0.477  -5.097 -13.480  1.00  0.00           C  
ATOM     77  O   LEU A   5      -1.523  -5.726 -13.321  1.00  0.00           O  
ATOM     78  N   GLN A   6       0.655  -5.425 -12.840  1.00  0.00           N  
ATOM     79  H   GLN A   6       1.483  -4.864 -13.023  1.00  0.00           H  
ATOM     80  CA  GLN A   6       0.718  -6.500 -11.835  1.00  0.00           C  
ATOM     81  HA  GLN A   6       0.443  -7.442 -12.309  1.00  0.00           H  
ATOM     82  CB  GLN A   6       2.132  -6.638 -11.239  1.00  0.00           C  
ATOM     83  HB2 GLN A   6       2.369  -5.738 -10.672  1.00  0.00           H  
ATOM     84  HB3 GLN A   6       2.118  -7.471 -10.534  1.00  0.00           H  
ATOM     85  CG  GLN A   6       3.269  -6.881 -12.242  1.00  0.00           C  
ATOM     86  HG2 GLN A   6       3.104  -7.826 -12.759  1.00  0.00           H  
ATOM     87  HG3 GLN A   6       3.281  -6.089 -12.987  1.00  0.00           H  
ATOM     88  CD  GLN A   6       4.639  -6.918 -11.561  1.00  0.00           C  
ATOM     89  OE1 GLN A   6       4.779  -6.951 -10.345  1.00  0.00           O  
ATOM     90  NE2 GLN A   6       5.717  -6.934 -12.308  1.00  0.00           N  
ATOM     91 HE21 GLN A   6       6.598  -6.973 -11.831  1.00  0.00           H  
ATOM     92 HE22 GLN A   6       5.648  -6.851 -13.312  1.00  0.00           H  
ATOM     93  C   GLN A   6      -0.267  -6.246 -10.681  1.00  0.00           C  
ATOM     94  O   GLN A   6      -0.990  -7.150 -10.265  1.00  0.00           O  
ATOM     95  N   GLU A   7      -0.327  -5.011 -10.183  1.00  0.00           N  
ATOM     96  H   GLU A   7       0.352  -4.335 -10.528  1.00  0.00           H  
ATOM     97  CA  GLU A   7      -1.197  -4.576  -9.090  1.00  0.00           C  
ATOM     98  HA  GLU A   7      -0.985  -5.173  -8.204  1.00  0.00           H  
ATOM     99  CB  GLU A   7      -0.830  -3.117  -8.795  1.00  0.00           C  
ATOM    100  HB2 GLU A   7       0.254  -3.026  -8.771  1.00  0.00           H  
ATOM    101  HB3 GLU A   7      -1.205  -2.498  -9.608  1.00  0.00           H  
ATOM    102  CG  GLU A   7      -1.335  -2.564  -7.466  1.00  0.00           C  
ATOM    103  HG2 GLU A   7      -2.424  -2.634  -7.423  1.00  0.00           H  
ATOM    104  HG3 GLU A   7      -0.906  -3.160  -6.665  1.00  0.00           H  
ATOM    105  CD  GLU A   7      -0.892  -1.103  -7.327  1.00  0.00           C  
ATOM    106  OE1 GLU A   7      -1.099  -0.329  -8.287  1.00  0.00           O  
ATOM    107  OE2 GLU A   7      -0.335  -0.691  -6.289  1.00  0.00           O  
ATOM    108  C   GLU A   7      -2.691  -4.741  -9.432  1.00  0.00           C  
ATOM    109  O   GLU A   7      -3.458  -5.285  -8.627  1.00  0.00           O  
ATOM    110  N   ILE A   8      -3.110  -4.352 -10.644  1.00  0.00           N  
ATOM    111  H   ILE A   8      -2.450  -3.864 -11.249  1.00  0.00           H  
ATOM    112  CA  ILE A   8      -4.487  -4.549 -11.128  1.00  0.00           C  
ATOM    113  HA  ILE A   8      -5.167  -4.253 -10.327  1.00  0.00           H  
ATOM    114  CB  ILE A   8      -4.799  -3.636 -12.339  1.00  0.00           C  
ATOM    115  HB  ILE A   8      -4.059  -3.824 -13.119  1.00  0.00           H  
ATOM    116  CG2 ILE A   8      -6.203  -3.957 -12.888  1.00  0.00           C  
ATOM    117 HG21 ILE A   8      -6.935  -3.924 -12.083  1.00  0.00           H  
ATOM    118 HG22 ILE A   8      -6.490  -3.243 -13.657  1.00  0.00           H  
ATOM    119 HG23 ILE A   8      -6.213  -4.950 -13.334  1.00  0.00           H  
ATOM    120  CG1 ILE A   8      -4.738  -2.144 -11.929  1.00  0.00           C  
ATOM    121 HG12 ILE A   8      -5.610  -1.890 -11.329  1.00  0.00           H  
ATOM    122 HG13 ILE A   8      -3.862  -1.973 -11.312  1.00  0.00           H  
ATOM    123  CD1 ILE A   8      -4.640  -1.175 -13.115  1.00  0.00           C  
ATOM    124 HD11 ILE A   8      -3.803  -1.460 -13.754  1.00  0.00           H  
ATOM    125 HD12 ILE A   8      -5.563  -1.183 -13.693  1.00  0.00           H  
ATOM    126 HD13 ILE A   8      -4.472  -0.164 -12.742  1.00  0.00           H  
ATOM    127  C   ILE A   8      -4.780  -6.032 -11.414  1.00  0.00           C  
ATOM    128  O   ILE A   8      -5.845  -6.512 -11.023  1.00  0.00           O  
ATOM    129  N   ILE A   9      -3.841  -6.797 -11.984  1.00  0.00           N  
ATOM    130  H   ILE A   9      -2.983  -6.349 -12.302  1.00  0.00           H  
ATOM    131  CA  ILE A   9      -3.958  -8.264 -12.123  1.00  0.00           C  
ATOM    132  HA  ILE A   9      -4.834  -8.486 -12.729  1.00  0.00           H  
ATOM    133  CB  ILE A   9      -2.709  -8.837 -12.845  1.00  0.00           C  
ATOM    134  HB  ILE A   9      -1.833  -8.342 -12.429  1.00  0.00           H  
ATOM    135  CG2 ILE A   9      -2.500 -10.346 -12.611  1.00  0.00           C  
ATOM    136 HG21 ILE A   9      -2.229 -10.535 -11.572  1.00  0.00           H  
ATOM    137 HG22 ILE A   9      -3.411 -10.898 -12.848  1.00  0.00           H  
ATOM    138 HG23 ILE A   9      -1.685 -10.707 -13.238  1.00  0.00           H  
ATOM    139  CG1 ILE A   9      -2.720  -8.526 -14.363  1.00  0.00           C  
ATOM    140 HG12 ILE A   9      -2.998  -7.484 -14.516  1.00  0.00           H  
ATOM    141 HG13 ILE A   9      -1.703  -8.645 -14.738  1.00  0.00           H  
ATOM    142  CD1 ILE A   9      -3.645  -9.395 -15.230  1.00  0.00           C  
ATOM    143 HD11 ILE A   9      -3.550  -9.087 -16.269  1.00  0.00           H  
ATOM    144 HD12 ILE A   9      -3.358 -10.444 -15.170  1.00  0.00           H  
ATOM    145 HD13 ILE A   9      -4.682  -9.277 -14.915  1.00  0.00           H  
ATOM    146  C   ILE A   9      -4.203  -8.905 -10.746  1.00  0.00           C  
ATOM    147  O   ILE A   9      -5.162  -9.659 -10.571  1.00  0.00           O  
ATOM    148  N   LYS A  10      -3.420  -8.543  -9.720  1.00  0.00           N  
ATOM    149  H   LYS A  10      -2.651  -7.905  -9.917  1.00  0.00           H  
ATOM    150  CA  LYS A  10      -3.616  -9.011  -8.336  1.00  0.00           C  
ATOM    151  HA  LYS A  10      -3.670 -10.100  -8.359  1.00  0.00           H  
ATOM    152  CB  LYS A  10      -2.402  -8.594  -7.483  1.00  0.00           C  
ATOM    153  HB2 LYS A  10      -1.489  -8.845  -8.027  1.00  0.00           H  
ATOM    154  HB3 LYS A  10      -2.415  -7.515  -7.315  1.00  0.00           H  
ATOM    155  CG  LYS A  10      -2.376  -9.329  -6.134  1.00  0.00           C  
ATOM    156  HG2 LYS A  10      -3.232  -9.022  -5.530  1.00  0.00           H  
ATOM    157  HG3 LYS A  10      -2.446 -10.403  -6.319  1.00  0.00           H  
ATOM    158  CD  LYS A  10      -1.086  -9.048  -5.350  1.00  0.00           C  
ATOM    159  HD2 LYS A  10      -0.220  -9.281  -5.970  1.00  0.00           H  
ATOM    160  HD3 LYS A  10      -1.056  -7.997  -5.059  1.00  0.00           H  
ATOM    161  CE  LYS A  10      -1.067  -9.928  -4.098  1.00  0.00           C  
ATOM    162  HE2 LYS A  10      -1.929  -9.674  -3.476  1.00  0.00           H  
ATOM    163  HE3 LYS A  10      -1.166 -10.976  -4.392  1.00  0.00           H  
ATOM    164  NZ  LYS A  10       0.170  -9.747  -3.311  1.00  0.00           N  
ATOM    165  HZ1 LYS A  10       1.014  -9.982  -3.824  1.00  0.00           H  
ATOM    166  HZ2 LYS A  10       0.261  -8.800  -2.957  1.00  0.00           H  
ATOM    167  HZ3 LYS A  10       0.137 -10.336  -2.483  1.00  0.00           H  
ATOM    168  C   LYS A  10      -4.942  -8.529  -7.736  1.00  0.00           C  
ATOM    169  O   LYS A  10      -5.595  -9.287  -7.020  1.00  0.00           O  
ATOM    170  N   THR A  11      -5.387  -7.313  -8.055  1.00  0.00           N  
ATOM    171  H   THR A  11      -4.772  -6.717  -8.599  1.00  0.00           H  
ATOM    172  CA  THR A  11      -6.698  -6.787  -7.638  1.00  0.00           C  
ATOM    173  HA  THR A  11      -6.786  -6.888  -6.556  1.00  0.00           H  
ATOM    174  CB  THR A  11      -6.838  -5.294  -7.970  1.00  0.00           C  
ATOM    175  HB  THR A  11      -6.805  -5.145  -9.047  1.00  0.00           H  
ATOM    176  CG2 THR A  11      -8.123  -4.672  -7.423  1.00  0.00           C  
ATOM    177 HG21 THR A  11      -8.993  -5.100  -7.921  1.00  0.00           H  
ATOM    178 HG22 THR A  11      -8.199  -4.849  -6.349  1.00  0.00           H  
ATOM    179 HG23 THR A  11      -8.112  -3.597  -7.607  1.00  0.00           H  
ATOM    180  OG1 THR A  11      -5.785  -4.581  -7.371  1.00  0.00           O  
ATOM    181  HG1 THR A  11      -4.961  -4.789  -7.853  1.00  0.00           H  
ATOM    182  C   THR A  11      -7.852  -7.578  -8.259  1.00  0.00           C  
ATOM    183  O   THR A  11      -8.784  -7.922  -7.546  1.00  0.00           O  
ATOM    184  N   LEU A  12      -7.780  -7.931  -9.547  1.00  0.00           N  
ATOM    185  H   LEU A  12      -6.983  -7.608 -10.089  1.00  0.00           H  
ATOM    186  CA  LEU A  12      -8.793  -8.733 -10.242  1.00  0.00           C  
ATOM    187  HA  LEU A  12      -9.782  -8.333 -10.011  1.00  0.00           H  
ATOM    188  CB  LEU A  12      -8.552  -8.633 -11.760  1.00  0.00           C  
ATOM    189  HB2 LEU A  12      -7.513  -8.897 -11.966  1.00  0.00           H  
ATOM    190  HB3 LEU A  12      -9.190  -9.357 -12.264  1.00  0.00           H  
ATOM    191  CG  LEU A  12      -8.854  -7.242 -12.355  1.00  0.00           C  
ATOM    192  HG  LEU A  12      -8.440  -6.465 -11.716  1.00  0.00           H  
ATOM    193  CD1 LEU A  12      -8.235  -7.104 -13.744  1.00  0.00           C  
ATOM    194 HD11 LEU A  12      -8.664  -7.839 -14.419  1.00  0.00           H  
ATOM    195 HD12 LEU A  12      -7.156  -7.245 -13.681  1.00  0.00           H  
ATOM    196 HD13 LEU A  12      -8.430  -6.104 -14.133  1.00  0.00           H  
ATOM    197  CD2 LEU A  12     -10.362  -7.023 -12.482  1.00  0.00           C  
ATOM    198 HD21 LEU A  12     -10.837  -7.078 -11.505  1.00  0.00           H  
ATOM    199 HD22 LEU A  12     -10.553  -6.037 -12.900  1.00  0.00           H  
ATOM    200 HD23 LEU A  12     -10.800  -7.779 -13.139  1.00  0.00           H  
ATOM    201  C   LEU A  12      -8.803 -10.197  -9.771  1.00  0.00           C  
ATOM    202  O   LEU A  12      -9.872 -10.790  -9.634  1.00  0.00           O  
ATOM    203  N   ASN A  13      -7.641 -10.779  -9.457  1.00  0.00           N  
ATOM    204  H   ASN A  13      -6.780 -10.297  -9.691  1.00  0.00           H  
ATOM    205  CA  ASN A  13      -7.554 -12.118  -8.860  1.00  0.00           C  
ATOM    206  HA  ASN A  13      -8.121 -12.822  -9.471  1.00  0.00           H  
ATOM    207  CB  ASN A  13      -6.092 -12.591  -8.816  1.00  0.00           C  
ATOM    208  HB2 ASN A  13      -5.488 -11.856  -8.287  1.00  0.00           H  
ATOM    209  HB3 ASN A  13      -6.049 -13.523  -8.251  1.00  0.00           H  
ATOM    210  CG  ASN A  13      -5.452 -12.858 -10.164  1.00  0.00           C  
ATOM    211  OD1 ASN A  13      -6.043 -12.756 -11.228  1.00  0.00           O  
ATOM    212  ND2 ASN A  13      -4.202 -13.257 -10.143  1.00  0.00           N  
ATOM    213 HD21 ASN A  13      -3.762 -13.406 -11.033  1.00  0.00           H  
ATOM    214 HD22 ASN A  13      -3.723 -13.382  -9.270  1.00  0.00           H  
ATOM    215  C   ASN A  13      -8.158 -12.172  -7.445  1.00  0.00           C  
ATOM    216  O   ASN A  13      -9.000 -13.022  -7.173  1.00  0.00           O  
ATOM    217  N   SER A  14      -7.749 -11.271  -6.546  1.00  0.00           N  
ATOM    218  H   SER A  14      -7.074 -10.570  -6.828  1.00  0.00           H  
ATOM    219  CA  SER A  14      -8.222 -11.258  -5.147  1.00  0.00           C  
ATOM    220  HA  SER A  14      -8.135 -12.269  -4.741  1.00  0.00           H  
ATOM    221  CB  SER A  14      -7.333 -10.341  -4.298  1.00  0.00           C  
ATOM    222  HB2 SER A  14      -7.742 -10.273  -3.289  1.00  0.00           H  
ATOM    223  HB3 SER A  14      -6.330 -10.767  -4.232  1.00  0.00           H  
ATOM    224  OG  SER A  14      -7.246  -9.046  -4.869  1.00  0.00           O  
ATOM    225  HG  SER A  14      -6.583  -9.095  -5.580  1.00  0.00           H  
ATOM    226  C   SER A  14      -9.699 -10.857  -5.020  1.00  0.00           C  
ATOM    227  O   SER A  14     -10.370 -11.270  -4.071  1.00  0.00           O  
ATOM    228  N   LEU A  15     -10.215 -10.111  -6.003  1.00  0.00           N  
ATOM    229  H   LEU A  15      -9.565  -9.706  -6.666  1.00  0.00           H  
ATOM    230  CA  LEU A  15     -11.640  -9.863  -6.234  1.00  0.00           C  
ATOM    231  HA  LEU A  15     -12.098  -9.509  -5.309  1.00  0.00           H  
ATOM    232  CB  LEU A  15     -11.709  -8.752  -7.295  1.00  0.00           C  
ATOM    233  HB2 LEU A  15     -11.193  -7.874  -6.906  1.00  0.00           H  
ATOM    234  HB3 LEU A  15     -11.153  -9.106  -8.161  1.00  0.00           H  
ATOM    235  CG  LEU A  15     -13.097  -8.309  -7.781  1.00  0.00           C  
ATOM    236  HG  LEU A  15     -13.781  -9.155  -7.848  1.00  0.00           H  
ATOM    237  CD1 LEU A  15     -13.672  -7.238  -6.864  1.00  0.00           C  
ATOM    238 HD11 LEU A  15     -13.106  -6.317  -6.981  1.00  0.00           H  
ATOM    239 HD12 LEU A  15     -13.621  -7.582  -5.831  1.00  0.00           H  
ATOM    240 HD13 LEU A  15     -14.710  -7.050  -7.135  1.00  0.00           H  
ATOM    241  CD2 LEU A  15     -12.936  -7.673  -9.162  1.00  0.00           C  
ATOM    242 HD21 LEU A  15     -12.146  -6.925  -9.146  1.00  0.00           H  
ATOM    243 HD22 LEU A  15     -12.691  -8.448  -9.889  1.00  0.00           H  
ATOM    244 HD23 LEU A  15     -13.869  -7.194  -9.451  1.00  0.00           H  
ATOM    245  C   LEU A  15     -12.383 -11.142  -6.674  1.00  0.00           C  
ATOM    246  O   LEU A  15     -13.442 -11.434  -6.125  1.00  0.00           O  
ATOM    247  N   THR A  16     -11.818 -11.917  -7.611  1.00  0.00           N  
ATOM    248  H   THR A  16     -10.933 -11.621  -7.999  1.00  0.00           H  
ATOM    249  CA  THR A  16     -12.405 -13.188  -8.093  1.00  0.00           C  
ATOM    250  HA  THR A  16     -13.385 -12.981  -8.528  1.00  0.00           H  
ATOM    251  CB  THR A  16     -11.526 -13.842  -9.189  1.00  0.00           C  
ATOM    252  HB  THR A  16     -10.562 -14.108  -8.761  1.00  0.00           H  
ATOM    253  CG2 THR A  16     -12.147 -15.113  -9.768  1.00  0.00           C  
ATOM    254 HG21 THR A  16     -12.219 -15.884  -9.000  1.00  0.00           H  
ATOM    255 HG22 THR A  16     -13.145 -14.897 -10.154  1.00  0.00           H  
ATOM    256 HG23 THR A  16     -11.523 -15.494 -10.575  1.00  0.00           H  
ATOM    257  OG1 THR A  16     -11.290 -12.973 -10.288  1.00  0.00           O  
ATOM    258  HG1 THR A  16     -10.887 -12.161  -9.929  1.00  0.00           H  
ATOM    259  C   THR A  16     -12.623 -14.177  -6.933  1.00  0.00           C  
ATOM    260  O   THR A  16     -13.695 -14.766  -6.804  1.00  0.00           O  
ATOM    261  N   GLU A  17     -11.640 -14.333  -6.038  1.00  0.00           N  
ATOM    262  H   GLU A  17     -10.758 -13.859  -6.198  1.00  0.00           H  
ATOM    263  CA  GLU A  17     -11.752 -15.256  -4.893  1.00  0.00           C  
ATOM    264  HA  GLU A  17     -12.129 -16.192  -5.289  1.00  0.00           H  
ATOM    265  CB  GLU A  17     -10.373 -15.540  -4.262  1.00  0.00           C  
ATOM    266  HB2 GLU A  17      -9.804 -14.612  -4.202  1.00  0.00           H  
ATOM    267  HB3 GLU A  17     -10.514 -15.903  -3.245  1.00  0.00           H  
ATOM    268  CG  GLU A  17      -9.553 -16.599  -5.023  1.00  0.00           C  
ATOM    269  HG2 GLU A  17      -9.291 -16.203  -6.008  1.00  0.00           H  
ATOM    270  HG3 GLU A  17      -8.623 -16.773  -4.477  1.00  0.00           H  
ATOM    271  CD  GLU A  17     -10.295 -17.939  -5.183  1.00  0.00           C  
ATOM    272  OE1 GLU A  17     -10.513 -18.407  -6.319  1.00  0.00           O  
ATOM    273  OE2 GLU A  17     -10.770 -18.526  -4.181  1.00  0.00           O  
ATOM    274  C   GLU A  17     -12.797 -14.863  -3.829  1.00  0.00           C  
ATOM    275  O   GLU A  17     -13.154 -15.696  -2.997  1.00  0.00           O  
ATOM    276  N   GLN A  18     -13.382 -13.655  -3.865  1.00  0.00           N  
ATOM    277  H   GLN A  18     -13.108 -12.998  -4.588  1.00  0.00           H  
ATOM    278  CA  GLN A  18     -14.481 -13.303  -2.947  1.00  0.00           C  
ATOM    279  HA  GLN A  18     -14.184 -13.609  -1.942  1.00  0.00           H  
ATOM    280  CB  GLN A  18     -14.723 -11.782  -2.933  1.00  0.00           C  
ATOM    281  HB2 GLN A  18     -15.083 -11.463  -3.912  1.00  0.00           H  
ATOM    282  HB3 GLN A  18     -15.500 -11.565  -2.200  1.00  0.00           H  
ATOM    283  CG  GLN A  18     -13.483 -10.952  -2.562  1.00  0.00           C  
ATOM    284  HG2 GLN A  18     -12.781 -10.977  -3.393  1.00  0.00           H  
ATOM    285  HG3 GLN A  18     -13.780  -9.914  -2.422  1.00  0.00           H  
ATOM    286  CD  GLN A  18     -12.794 -11.443  -1.290  1.00  0.00           C  
ATOM    287  OE1 GLN A  18     -13.417 -11.613  -0.245  1.00  0.00           O  
ATOM    288  NE2 GLN A  18     -11.505 -11.702  -1.342  1.00  0.00           N  
ATOM    289 HE21 GLN A  18     -11.061 -12.090  -0.530  1.00  0.00           H  
ATOM    290 HE22 GLN A  18     -11.012 -11.608  -2.229  1.00  0.00           H  
ATOM    291  C   GLN A  18     -15.795 -14.054  -3.240  1.00  0.00           C  
ATOM    292  O   GLN A  18     -16.608 -14.218  -2.325  1.00  0.00           O  
ATOM    293  N   LYS A  19     -16.002 -14.506  -4.490  1.00  0.00           N  
ATOM    294  H   LYS A  19     -15.261 -14.332  -5.164  1.00  0.00           H  
ATOM    295  CA  LYS A  19     -17.104 -15.396  -4.934  1.00  0.00           C  
ATOM    296  HA  LYS A  19     -17.176 -15.288  -6.020  1.00  0.00           H  
ATOM    297  CB  LYS A  19     -16.753 -16.876  -4.660  1.00  0.00           C  
ATOM    298  HB2 LYS A  19     -16.642 -17.039  -3.585  1.00  0.00           H  
ATOM    299  HB3 LYS A  19     -17.551 -17.517  -5.039  1.00  0.00           H  
ATOM    300  CG  LYS A  19     -15.443 -17.224  -5.381  1.00  0.00           C  
ATOM    301  HG2 LYS A  19     -15.552 -17.010  -6.445  1.00  0.00           H  
ATOM    302  HG3 LYS A  19     -14.668 -16.572  -4.988  1.00  0.00           H  
ATOM    303  CD  LYS A  19     -14.947 -18.665  -5.224  1.00  0.00           C  
ATOM    304  HD2 LYS A  19     -15.016 -18.977  -4.181  1.00  0.00           H  
ATOM    305  HD3 LYS A  19     -15.516 -19.337  -5.867  1.00  0.00           H  
ATOM    306  CE  LYS A  19     -13.479 -18.588  -5.653  1.00  0.00           C  
ATOM    307  HE2 LYS A  19     -13.408 -18.176  -6.664  1.00  0.00           H  
ATOM    308  HE3 LYS A  19     -12.987 -17.881  -4.978  1.00  0.00           H  
ATOM    309  NZ  LYS A  19     -12.725 -19.852  -5.569  1.00  0.00           N  
ATOM    310  HZ1 LYS A  19     -12.774 -20.248  -4.644  1.00  0.00           H  
ATOM    311  HZ2 LYS A  19     -11.737 -19.572  -5.669  1.00  0.00           H  
ATOM    312  HZ3 LYS A  19     -12.948 -20.495  -6.309  1.00  0.00           H  
ATOM    313  C   LYS A  19     -18.484 -14.962  -4.426  1.00  0.00           C  
ATOM    314  O   LYS A  19     -19.308 -15.752  -3.972  1.00  0.00           O  
ATOM    315  N   THR A  20     -18.712 -13.654  -4.458  1.00  0.00           N  
ATOM    316  H   THR A  20     -17.987 -13.070  -4.845  1.00  0.00           H  
ATOM    317  CA  THR A  20     -19.974 -13.011  -4.089  1.00  0.00           C  
ATOM    318  HA  THR A  20     -20.429 -13.545  -3.253  1.00  0.00           H  
ATOM    319  CB  THR A  20     -19.723 -11.552  -3.680  1.00  0.00           C  
ATOM    320  HB  THR A  20     -20.682 -11.079  -3.482  1.00  0.00           H  
ATOM    321  CG2 THR A  20     -18.859 -11.426  -2.431  1.00  0.00           C  
ATOM    322 HG21 THR A  20     -17.842 -11.750  -2.647  1.00  0.00           H  
ATOM    323 HG22 THR A  20     -18.837 -10.385  -2.104  1.00  0.00           H  
ATOM    324 HG23 THR A  20     -19.279 -12.049  -1.648  1.00  0.00           H  
ATOM    325  OG1 THR A  20     -19.067 -10.851  -4.708  1.00  0.00           O  
ATOM    326  HG1 THR A  20     -19.383 -11.200  -5.557  1.00  0.00           H  
ATOM    327  C   THR A  20     -20.947 -13.006  -5.266  1.00  0.00           C  
ATOM    328  O   THR A  20     -20.568 -12.600  -6.360  1.00  0.00           O  
ATOM    329  N   LEU A  21     -22.232 -13.265  -5.003  1.00  0.00           N  
ATOM    330  H   LEU A  21     -22.459 -13.646  -4.099  1.00  0.00           H  
ATOM    331  CA  LEU A  21     -23.337 -13.101  -5.970  1.00  0.00           C  
ATOM    332  HA  LEU A  21     -23.213 -13.821  -6.784  1.00  0.00           H  
ATOM    333  CB  LEU A  21     -24.672 -13.372  -5.246  1.00  0.00           C  
ATOM    334  HB2 LEU A  21     -24.773 -12.643  -4.440  1.00  0.00           H  
ATOM    335  HB3 LEU A  21     -25.488 -13.196  -5.947  1.00  0.00           H  
ATOM    336  CG  LEU A  21     -24.841 -14.785  -4.657  1.00  0.00           C  
ATOM    337  HG  LEU A  21     -23.973 -15.039  -4.050  1.00  0.00           H  
ATOM    338  CD1 LEU A  21     -26.068 -14.805  -3.743  1.00  0.00           C  
ATOM    339 HD11 LEU A  21     -25.945 -14.081  -2.938  1.00  0.00           H  
ATOM    340 HD12 LEU A  21     -26.961 -14.560  -4.320  1.00  0.00           H  
ATOM    341 HD13 LEU A  21     -26.186 -15.798  -3.309  1.00  0.00           H  
ATOM    342  CD2 LEU A  21     -25.019 -15.850  -5.738  1.00  0.00           C  
ATOM    343 HD21 LEU A  21     -25.864 -15.597  -6.379  1.00  0.00           H  
ATOM    344 HD22 LEU A  21     -25.194 -16.823  -5.281  1.00  0.00           H  
ATOM    345 HD23 LEU A  21     -24.120 -15.914  -6.351  1.00  0.00           H  
ATOM    346  C   LEU A  21     -23.393 -11.699  -6.618  1.00  0.00           C  
ATOM    347  O   LEU A  21     -24.029 -11.507  -7.647  1.00  0.00           O  
ATOM    348  N   CYS A  22     -22.713 -10.712  -6.030  1.00  0.00           N  
ATOM    349  H   CYS A  22     -22.236 -10.923  -5.171  1.00  0.00           H  
ATOM    350  CA  CYS A  22     -22.563  -9.354  -6.538  1.00  0.00           C  
ATOM    351  HA  CYS A  22     -23.537  -8.866  -6.548  1.00  0.00           H  
ATOM    352  CB  CYS A  22     -21.640  -8.614  -5.561  1.00  0.00           C  
ATOM    353  HB2 CYS A  22     -20.643  -9.046  -5.629  1.00  0.00           H  
ATOM    354  HB3 CYS A  22     -21.576  -7.559  -5.835  1.00  0.00           H  
ATOM    355  SG  CYS A  22     -22.250  -8.777  -3.857  1.00  0.00           S  
ATOM    356  HG  CYS A  22     -23.045  -7.692  -3.905  1.00  0.00           H  
ATOM    357  C   CYS A  22     -21.990  -9.265  -7.965  1.00  0.00           C  
ATOM    358  O   CYS A  22     -22.174  -8.234  -8.604  1.00  0.00           O  
ATOM    359  N   THR A  23     -21.293 -10.288  -8.474  1.00  0.00           N  
ATOM    360  H   THR A  23     -21.150 -11.134  -7.931  1.00  0.00           H  
ATOM    361  CA  THR A  23     -20.749 -10.282  -9.846  1.00  0.00           C  
ATOM    362  HA  THR A  23     -20.518  -9.254 -10.105  1.00  0.00           H  
ATOM    363  CB  THR A  23     -19.420 -11.038  -9.934  1.00  0.00           C  
ATOM    364  HB  THR A  23     -19.070 -10.999 -10.964  1.00  0.00           H  
ATOM    365  CG2 THR A  23     -18.343 -10.418  -9.040  1.00  0.00           C  
ATOM    366 HG21 THR A  23     -17.400 -10.940  -9.214  1.00  0.00           H  
ATOM    367 HG22 THR A  23     -18.215  -9.363  -9.287  1.00  0.00           H  
ATOM    368 HG23 THR A  23     -18.617 -10.519  -7.989  1.00  0.00           H  
ATOM    369  OG1 THR A  23     -19.579 -12.372  -9.546  1.00  0.00           O  
ATOM    370  HG1 THR A  23     -18.864 -12.853 -10.034  1.00  0.00           H  
ATOM    371  C   THR A  23     -21.741 -10.758 -10.918  1.00  0.00           C  
ATOM    372  O   THR A  23     -21.538 -10.480 -12.099  1.00  0.00           O  
ATOM    373  N   GLU A  24     -22.886 -11.330 -10.530  1.00  0.00           N  
ATOM    374  H   GLU A  24     -23.004 -11.577  -9.555  1.00  0.00           H  
ATOM    375  CA  GLU A  24     -24.031 -11.548 -11.437  1.00  0.00           C  
ATOM    376  HA  GLU A  24     -23.682 -12.030 -12.351  1.00  0.00           H  
ATOM    377  CB  GLU A  24     -25.077 -12.450 -10.753  1.00  0.00           C  
ATOM    378  HB2 GLU A  24     -25.399 -11.971  -9.828  1.00  0.00           H  
ATOM    379  HB3 GLU A  24     -25.957 -12.527 -11.391  1.00  0.00           H  
ATOM    380  CG  GLU A  24     -24.589 -13.871 -10.426  1.00  0.00           C  
ATOM    381  HG2 GLU A  24     -23.689 -13.814  -9.808  1.00  0.00           H  
ATOM    382  HG3 GLU A  24     -25.362 -14.354  -9.822  1.00  0.00           H  
ATOM    383  CD  GLU A  24     -24.316 -14.740 -11.669  1.00  0.00           C  
ATOM    384  OE1 GLU A  24     -24.415 -14.227 -12.810  1.00  0.00           O  
ATOM    385  OE2 GLU A  24     -24.037 -15.941 -11.463  1.00  0.00           O  
ATOM    386  C   GLU A  24     -24.716 -10.234 -11.850  1.00  0.00           C  
ATOM    387  O   GLU A  24     -25.404 -10.169 -12.869  1.00  0.00           O  
ATOM    388  N   LEU A  25     -24.544  -9.166 -11.060  1.00  0.00           N  
ATOM    389  H   LEU A  25     -23.916  -9.261 -10.275  1.00  0.00           H  
ATOM    390  CA  LEU A  25     -25.206  -7.882 -11.278  1.00  0.00           C  
ATOM    391  HA  LEU A  25     -26.280  -8.061 -11.306  1.00  0.00           H  
ATOM    392  CB  LEU A  25     -24.891  -6.911 -10.131  1.00  0.00           C  
ATOM    393  HB2 LEU A  25     -23.809  -6.779 -10.101  1.00  0.00           H  
ATOM    394  HB3 LEU A  25     -25.341  -5.945 -10.359  1.00  0.00           H  
ATOM    395  CG  LEU A  25     -25.380  -7.363  -8.744  1.00  0.00           C  
ATOM    396  HG  LEU A  25     -25.015  -8.366  -8.527  1.00  0.00           H  
ATOM    397  CD1 LEU A  25     -24.843  -6.415  -7.674  1.00  0.00           C  
ATOM    398 HD11 LEU A  25     -23.755  -6.436  -7.689  1.00  0.00           H  
ATOM    399 HD12 LEU A  25     -25.195  -5.401  -7.859  1.00  0.00           H  
ATOM    400 HD13 LEU A  25     -25.179  -6.740  -6.689  1.00  0.00           H  
ATOM    401  CD2 LEU A  25     -26.907  -7.361  -8.639  1.00  0.00           C  
ATOM    402 HD21 LEU A  25     -27.302  -6.371  -8.867  1.00  0.00           H  
ATOM    403 HD22 LEU A  25     -27.327  -8.091  -9.330  1.00  0.00           H  
ATOM    404 HD23 LEU A  25     -27.205  -7.643  -7.629  1.00  0.00           H  
ATOM    405  C   LEU A  25     -24.805  -7.280 -12.630  1.00  0.00           C  
ATOM    406  O   LEU A  25     -23.628  -7.214 -12.984  1.00  0.00           O  
ATOM    407  N   THR A  26     -25.802  -6.823 -13.389  1.00  0.00           N  
ATOM    408  H   THR A  26     -26.739  -6.848 -13.022  1.00  0.00           H  
ATOM    409  CA  THR A  26     -25.598  -6.326 -14.753  1.00  0.00           C  
ATOM    410  HA  THR A  26     -24.942  -7.032 -15.255  1.00  0.00           H  
ATOM    411  CB  THR A  26     -26.921  -6.305 -15.527  1.00  0.00           C  
ATOM    412  HB  THR A  26     -27.635  -5.676 -14.995  1.00  0.00           H  
ATOM    413  CG2 THR A  26     -26.804  -5.808 -16.966  1.00  0.00           C  
ATOM    414 HG21 THR A  26     -26.474  -4.771 -16.977  1.00  0.00           H  
ATOM    415 HG22 THR A  26     -26.095  -6.420 -17.525  1.00  0.00           H  
ATOM    416 HG23 THR A  26     -27.779  -5.860 -17.451  1.00  0.00           H  
ATOM    417  OG1 THR A  26     -27.424  -7.620 -15.599  1.00  0.00           O  
ATOM    418  HG1 THR A  26     -27.122  -8.116 -14.833  1.00  0.00           H  
ATOM    419  C   THR A  26     -24.910  -4.958 -14.776  1.00  0.00           C  
ATOM    420  O   THR A  26     -25.232  -4.067 -13.986  1.00  0.00           O  
ATOM    421  N   VAL A  27     -23.985  -4.793 -15.723  1.00  0.00           N  
ATOM    422  H   VAL A  27     -23.821  -5.585 -16.336  1.00  0.00           H  
ATOM    423  CA  VAL A  27     -23.253  -3.568 -16.065  1.00  0.00           C  
ATOM    424  HA  VAL A  27     -23.750  -2.719 -15.593  1.00  0.00           H  
ATOM    425  CB  VAL A  27     -21.794  -3.618 -15.552  1.00  0.00           C  
ATOM    426  HB  VAL A  27     -21.321  -2.666 -15.798  1.00  0.00           H  
ATOM    427  CG1 VAL A  27     -21.746  -3.758 -14.032  1.00  0.00           C  
ATOM    428 HG11 VAL A  27     -22.133  -4.731 -13.726  1.00  0.00           H  
ATOM    429 HG12 VAL A  27     -20.723  -3.649 -13.676  1.00  0.00           H  
ATOM    430 HG13 VAL A  27     -22.359  -2.979 -13.596  1.00  0.00           H  
ATOM    431  CG2 VAL A  27     -20.941  -4.731 -16.169  1.00  0.00           C  
ATOM    432 HG21 VAL A  27     -21.372  -5.708 -15.947  1.00  0.00           H  
ATOM    433 HG22 VAL A  27     -20.880  -4.605 -17.250  1.00  0.00           H  
ATOM    434 HG23 VAL A  27     -19.931  -4.688 -15.760  1.00  0.00           H  
ATOM    435  C   VAL A  27     -23.296  -3.346 -17.581  1.00  0.00           C  
ATOM    436  O   VAL A  27     -23.653  -4.241 -18.346  1.00  0.00           O  
ATOM    437  N   THR A  28     -22.878  -2.164 -18.032  1.00  0.00           N  
ATOM    438  H   THR A  28     -22.538  -1.493 -17.363  1.00  0.00           H  
ATOM    439  CA  THR A  28     -22.651  -1.894 -19.462  1.00  0.00           C  
ATOM    440  HA  THR A  28     -23.559  -2.124 -20.017  1.00  0.00           H  
ATOM    441  CB  THR A  28     -22.321  -0.408 -19.664  1.00  0.00           C  
ATOM    442  HB  THR A  28     -21.482  -0.138 -19.021  1.00  0.00           H  
ATOM    443  CG2 THR A  28     -21.970  -0.045 -21.100  1.00  0.00           C  
ATOM    444 HG21 THR A  28     -21.914   1.038 -21.199  1.00  0.00           H  
ATOM    445 HG22 THR A  28     -21.008  -0.472 -21.380  1.00  0.00           H  
ATOM    446 HG23 THR A  28     -22.743  -0.432 -21.765  1.00  0.00           H  
ATOM    447  OG1 THR A  28     -23.437   0.373 -19.300  1.00  0.00           O  
ATOM    448  HG1 THR A  28     -23.918  -0.112 -18.629  1.00  0.00           H  
ATOM    449  C   THR A  28     -21.514  -2.762 -20.015  1.00  0.00           C  
ATOM    450  O   THR A  28     -20.426  -2.787 -19.436  1.00  0.00           O  
ATOM    451  N   ASP A  29     -21.725  -3.423 -21.153  1.00  0.00           N  
ATOM    452  H   ASP A  29     -22.631  -3.328 -21.600  1.00  0.00           H  
ATOM    453  CA  ASP A  29     -20.646  -4.078 -21.906  1.00  0.00           C  
ATOM    454  HA  ASP A  29     -19.925  -4.489 -21.201  1.00  0.00           H  
ATOM    455  CB  ASP A  29     -21.194  -5.278 -22.702  1.00  0.00           C  
ATOM    456  HB2 ASP A  29     -21.697  -5.948 -22.007  1.00  0.00           H  
ATOM    457  HB3 ASP A  29     -21.934  -4.926 -23.415  1.00  0.00           H  
ATOM    458  CG  ASP A  29     -20.119  -6.078 -23.460  1.00  0.00           C  
ATOM    459  OD1 ASP A  29     -18.962  -5.610 -23.543  1.00  0.00           O  
ATOM    460  OD2 ASP A  29     -20.428  -7.176 -23.960  1.00  0.00           O  
ATOM    461  C   ASP A  29     -19.902  -3.045 -22.774  1.00  0.00           C  
ATOM    462  O   ASP A  29     -20.352  -2.656 -23.851  1.00  0.00           O  
ATOM    463  N   ILE A  30     -18.741  -2.585 -22.294  1.00  0.00           N  
ATOM    464  H   ILE A  30     -18.468  -2.888 -21.371  1.00  0.00           H  
ATOM    465  CA  ILE A  30     -17.875  -1.631 -23.009  1.00  0.00           C  
ATOM    466  HA  ILE A  30     -18.521  -0.864 -23.437  1.00  0.00           H  
ATOM    467  CB  ILE A  30     -16.908  -0.934 -22.025  1.00  0.00           C  
ATOM    468  HB  ILE A  30     -16.396  -0.148 -22.583  1.00  0.00           H  
ATOM    469  CG2 ILE A  30     -17.685  -0.248 -20.887  1.00  0.00           C  
ATOM    470 HG21 ILE A  30     -18.110  -0.989 -20.216  1.00  0.00           H  
ATOM    471 HG22 ILE A  30     -17.032   0.419 -20.324  1.00  0.00           H  
ATOM    472 HG23 ILE A  30     -18.510   0.334 -21.295  1.00  0.00           H  
ATOM    473  CG1 ILE A  30     -15.834  -1.903 -21.482  1.00  0.00           C  
ATOM    474 HG12 ILE A  30     -16.294  -2.613 -20.794  1.00  0.00           H  
ATOM    475 HG13 ILE A  30     -15.390  -2.462 -22.304  1.00  0.00           H  
ATOM    476  CD1 ILE A  30     -14.684  -1.190 -20.771  1.00  0.00           C  
ATOM    477 HD11 ILE A  30     -13.937  -1.923 -20.467  1.00  0.00           H  
ATOM    478 HD12 ILE A  30     -14.218  -0.468 -21.442  1.00  0.00           H  
ATOM    479 HD13 ILE A  30     -15.060  -0.683 -19.886  1.00  0.00           H  
ATOM    480  C   ILE A  30     -17.096  -2.238 -24.195  1.00  0.00           C  
ATOM    481  O   ILE A  30     -16.310  -1.527 -24.833  1.00  0.00           O  
ATOM    482  N   PHE A  31     -17.237  -3.546 -24.444  1.00  0.00           N  
ATOM    483  H   PHE A  31     -17.932  -4.059 -23.905  1.00  0.00           H  
ATOM    484  CA  PHE A  31     -16.438  -4.338 -25.384  1.00  0.00           C  
ATOM    485  HA  PHE A  31     -15.611  -3.732 -25.753  1.00  0.00           H  
ATOM    486  CB  PHE A  31     -15.848  -5.553 -24.641  1.00  0.00           C  
ATOM    487  HB2 PHE A  31     -16.635  -6.296 -24.513  1.00  0.00           H  
ATOM    488  HB3 PHE A  31     -15.092  -6.010 -25.281  1.00  0.00           H  
ATOM    489  CG  PHE A  31     -15.229  -5.283 -23.272  1.00  0.00           C  
ATOM    490  CD1 PHE A  31     -15.962  -5.542 -22.094  1.00  0.00           C  
ATOM    491  HD1 PHE A  31     -16.979  -5.902 -22.157  1.00  0.00           H  
ATOM    492  CE1 PHE A  31     -15.371  -5.357 -20.831  1.00  0.00           C  
ATOM    493  HE1 PHE A  31     -15.934  -5.569 -19.931  1.00  0.00           H  
ATOM    494  CZ  PHE A  31     -14.044  -4.909 -20.735  1.00  0.00           C  
ATOM    495  HZ  PHE A  31     -13.596  -4.769 -19.761  1.00  0.00           H  
ATOM    496  CE2 PHE A  31     -13.313  -4.639 -21.904  1.00  0.00           C  
ATOM    497  HE2 PHE A  31     -12.295  -4.287 -21.828  1.00  0.00           H  
ATOM    498  CD2 PHE A  31     -13.900  -4.828 -23.170  1.00  0.00           C  
ATOM    499  HD2 PHE A  31     -13.333  -4.622 -24.065  1.00  0.00           H  
ATOM    500  C   PHE A  31     -17.262  -4.797 -26.605  1.00  0.00           C  
ATOM    501  O   PHE A  31     -16.750  -4.827 -27.729  1.00  0.00           O  
ATOM    502  N   ALA A  32     -18.541  -5.130 -26.413  1.00  0.00           N  
ATOM    503  H   ALA A  32     -18.891  -5.163 -25.456  1.00  0.00           H  
ATOM    504  CA  ALA A  32     -19.470  -5.428 -27.505  1.00  0.00           C  
ATOM    505  HA  ALA A  32     -19.077  -6.282 -28.057  1.00  0.00           H  
ATOM    506  CB  ALA A  32     -20.825  -5.835 -26.925  1.00  0.00           C  
ATOM    507  HB1 ALA A  32     -21.563  -5.939 -27.721  1.00  0.00           H  
ATOM    508  HB2 ALA A  32     -20.733  -6.791 -26.412  1.00  0.00           H  
ATOM    509  HB3 ALA A  32     -21.161  -5.079 -26.217  1.00  0.00           H  
ATOM    510  C   ALA A  32     -19.607  -4.246 -28.487  1.00  0.00           C  
ATOM    511  O   ALA A  32     -19.796  -3.097 -28.086  1.00  0.00           O  
ATOM    512  N   ALA A  33     -19.477  -4.544 -29.787  1.00  0.00           N  
ATOM    513  H   ALA A  33     -19.343  -5.516 -30.018  1.00  0.00           H  
ATOM    514  CA  ALA A  33     -19.446  -3.587 -30.907  1.00  0.00           C  
ATOM    515  HA  ALA A  33     -19.158  -4.156 -31.791  1.00  0.00           H  
ATOM    516  CB  ALA A  33     -20.872  -3.070 -31.160  1.00  0.00           C  
ATOM    517  HB1 ALA A  33     -21.196  -2.443 -30.328  1.00  0.00           H  
ATOM    518  HB2 ALA A  33     -20.892  -2.479 -32.077  1.00  0.00           H  
ATOM    519  HB3 ALA A  33     -21.559  -3.911 -31.269  1.00  0.00           H  
ATOM    520  C   ALA A  33     -18.389  -2.455 -30.795  1.00  0.00           C  
ATOM    521  O   ALA A  33     -18.397  -1.518 -31.594  1.00  0.00           O  
ATOM    522  N   SER A  34     -17.484  -2.534 -29.817  1.00  0.00           N  
ATOM    523  H   SER A  34     -17.496  -3.353 -29.223  1.00  0.00           H  
ATOM    524  CA  SER A  34     -16.609  -1.433 -29.410  1.00  0.00           C  
ATOM    525  HA  SER A  34     -17.158  -0.499 -29.537  1.00  0.00           H  
ATOM    526  CB  SER A  34     -16.317  -1.595 -27.920  1.00  0.00           C  
ATOM    527  HB2 SER A  34     -17.259  -1.744 -27.389  1.00  0.00           H  
ATOM    528  HB3 SER A  34     -15.684  -2.471 -27.770  1.00  0.00           H  
ATOM    529  OG  SER A  34     -15.674  -0.457 -27.386  1.00  0.00           O  
ATOM    530  HG  SER A  34     -15.765  -0.537 -26.421  1.00  0.00           H  
ATOM    531  C   SER A  34     -15.314  -1.342 -30.227  1.00  0.00           C  
ATOM    532  O   SER A  34     -14.842  -2.329 -30.798  1.00  0.00           O  
ATOM    533  N   LYS A  35     -14.710  -0.147 -30.257  1.00  0.00           N  
ATOM    534  H   LYS A  35     -15.125   0.586 -29.696  1.00  0.00           H  
ATOM    535  CA  LYS A  35     -13.384   0.117 -30.831  1.00  0.00           C  
ATOM    536  HA  LYS A  35     -12.796  -0.799 -30.775  1.00  0.00           H  
ATOM    537  CB  LYS A  35     -13.468   0.553 -32.304  1.00  0.00           C  
ATOM    538  HB2 LYS A  35     -14.114   1.429 -32.390  1.00  0.00           H  
ATOM    539  HB3 LYS A  35     -12.466   0.837 -32.631  1.00  0.00           H  
ATOM    540  CG  LYS A  35     -13.982  -0.557 -33.231  1.00  0.00           C  
ATOM    541  HG2 LYS A  35     -13.429  -1.478 -33.033  1.00  0.00           H  
ATOM    542  HG3 LYS A  35     -15.042  -0.728 -33.041  1.00  0.00           H  
ATOM    543  CD  LYS A  35     -13.789  -0.172 -34.700  1.00  0.00           C  
ATOM    544  HD2 LYS A  35     -14.315   0.763 -34.902  1.00  0.00           H  
ATOM    545  HD3 LYS A  35     -12.722  -0.039 -34.895  1.00  0.00           H  
ATOM    546  CE  LYS A  35     -14.344  -1.291 -35.585  1.00  0.00           C  
ATOM    547  HE2 LYS A  35     -13.868  -2.232 -35.291  1.00  0.00           H  
ATOM    548  HE3 LYS A  35     -15.417  -1.389 -35.391  1.00  0.00           H  
ATOM    549  NZ  LYS A  35     -14.098  -1.016 -37.022  1.00  0.00           N  
ATOM    550  HZ1 LYS A  35     -14.469  -1.764 -37.595  1.00  0.00           H  
ATOM    551  HZ2 LYS A  35     -14.543  -0.148 -37.293  1.00  0.00           H  
ATOM    552  HZ3 LYS A  35     -13.104  -0.938 -37.194  1.00  0.00           H  
ATOM    553  C   LYS A  35     -12.646   1.178 -30.019  1.00  0.00           C  
ATOM    554  O   LYS A  35     -13.233   2.182 -29.620  1.00  0.00           O  
ATOM    555  N   ASN A  36     -11.348   0.942 -29.850  1.00  0.00           N  
ATOM    556  H   ASN A  36     -10.965   0.102 -30.255  1.00  0.00           H  
ATOM    557  CA  ASN A  36     -10.374   1.822 -29.214  1.00  0.00           C  
ATOM    558  HA  ASN A  36     -10.785   2.829 -29.101  1.00  0.00           H  
ATOM    559  CB  ASN A  36     -10.025   1.266 -27.821  1.00  0.00           C  
ATOM    560  HB2 ASN A  36      -9.487   0.326 -27.946  1.00  0.00           H  
ATOM    561  HB3 ASN A  36      -9.352   1.961 -27.331  1.00  0.00           H  
ATOM    562  CG  ASN A  36     -11.222   1.025 -26.914  1.00  0.00           C  
ATOM    563  OD1 ASN A  36     -12.050   1.873 -26.633  1.00  0.00           O  
ATOM    564  ND2 ASN A  36     -11.376  -0.158 -26.383  1.00  0.00           N  
ATOM    565 HD21 ASN A  36     -12.134  -0.231 -25.732  1.00  0.00           H  
ATOM    566 HD22 ASN A  36     -10.599  -0.792 -26.350  1.00  0.00           H  
ATOM    567  C   ASN A  36      -9.111   1.896 -30.095  1.00  0.00           C  
ATOM    568  O   ASN A  36      -8.785   0.932 -30.790  1.00  0.00           O  
ATOM    569  N   THR A  37      -8.385   3.008 -30.032  1.00  0.00           N  
ATOM    570  H   THR A  37      -8.743   3.765 -29.451  1.00  0.00           H  
ATOM    571  CA  THR A  37      -7.021   3.187 -30.571  1.00  0.00           C  
ATOM    572  HA  THR A  37      -6.926   2.622 -31.497  1.00  0.00           H  
ATOM    573  CB  THR A  37      -6.752   4.669 -30.887  1.00  0.00           C  
ATOM    574  HB  THR A  37      -5.793   4.734 -31.400  1.00  0.00           H  
ATOM    575  CG2 THR A  37      -7.814   5.298 -31.792  1.00  0.00           C  
ATOM    576 HG21 THR A  37      -7.511   6.314 -32.045  1.00  0.00           H  
ATOM    577 HG22 THR A  37      -7.908   4.716 -32.708  1.00  0.00           H  
ATOM    578 HG23 THR A  37      -8.777   5.338 -31.282  1.00  0.00           H  
ATOM    579  OG1 THR A  37      -6.669   5.448 -29.716  1.00  0.00           O  
ATOM    580  HG1 THR A  37      -7.497   5.336 -29.194  1.00  0.00           H  
ATOM    581  C   THR A  37      -5.935   2.674 -29.611  1.00  0.00           C  
ATOM    582  O   THR A  37      -4.847   2.299 -30.041  1.00  0.00           O  
ATOM    583  N   THR A  38      -6.234   2.607 -28.310  1.00  0.00           N  
ATOM    584  H   THR A  38      -7.126   2.996 -28.025  1.00  0.00           H  
ATOM    585  CA  THR A  38      -5.348   2.098 -27.249  1.00  0.00           C  
ATOM    586  HA  THR A  38      -4.717   1.313 -27.668  1.00  0.00           H  
ATOM    587  CB  THR A  38      -4.418   3.208 -26.712  1.00  0.00           C  
ATOM    588  HB  THR A  38      -3.679   3.445 -27.479  1.00  0.00           H  
ATOM    589  CG2 THR A  38      -5.147   4.503 -26.344  1.00  0.00           C  
ATOM    590 HG21 THR A  38      -4.448   5.203 -25.888  1.00  0.00           H  
ATOM    591 HG22 THR A  38      -5.552   4.969 -27.243  1.00  0.00           H  
ATOM    592 HG23 THR A  38      -5.967   4.301 -25.658  1.00  0.00           H  
ATOM    593  OG1 THR A  38      -3.737   2.783 -25.543  1.00  0.00           O  
ATOM    594  HG1 THR A  38      -3.132   2.070 -25.791  1.00  0.00           H  
ATOM    595  C   THR A  38      -6.165   1.480 -26.115  1.00  0.00           C  
ATOM    596  O   THR A  38      -7.269   1.934 -25.808  1.00  0.00           O  
ATOM    597  N   GLU A  39      -5.610   0.482 -25.421  1.00  0.00           N  
ATOM    598  H   GLU A  39      -4.676   0.157 -25.672  1.00  0.00           H  
ATOM    599  CA  GLU A  39      -6.205  -0.086 -24.209  1.00  0.00           C  
ATOM    600  HA  GLU A  39      -7.178  -0.482 -24.488  1.00  0.00           H  
ATOM    601  CB  GLU A  39      -5.354  -1.262 -23.686  1.00  0.00           C  
ATOM    602  HB2 GLU A  39      -5.970  -1.793 -22.959  1.00  0.00           H  
ATOM    603  HB3 GLU A  39      -5.160  -1.966 -24.496  1.00  0.00           H  
ATOM    604  CG  GLU A  39      -4.033  -0.905 -22.975  1.00  0.00           C  
ATOM    605  HG2 GLU A  39      -4.194  -0.080 -22.281  1.00  0.00           H  
ATOM    606  HG3 GLU A  39      -3.745  -1.774 -22.377  1.00  0.00           H  
ATOM    607  CD  GLU A  39      -2.845  -0.568 -23.886  1.00  0.00           C  
ATOM    608  OE1 GLU A  39      -1.717  -0.497 -23.351  1.00  0.00           O  
ATOM    609  OE2 GLU A  39      -3.003  -0.450 -25.122  1.00  0.00           O  
ATOM    610  C   GLU A  39      -6.457   0.960 -23.110  1.00  0.00           C  
ATOM    611  O   GLU A  39      -7.282   0.726 -22.234  1.00  0.00           O  
ATOM    612  N   LYS A  40      -5.809   2.131 -23.177  1.00  0.00           N  
ATOM    613  H   LYS A  40      -5.164   2.260 -23.952  1.00  0.00           H  
ATOM    614  CA  LYS A  40      -6.053   3.258 -22.267  1.00  0.00           C  
ATOM    615  HA  LYS A  40      -5.959   2.899 -21.241  1.00  0.00           H  
ATOM    616  CB  LYS A  40      -4.987   4.340 -22.503  1.00  0.00           C  
ATOM    617  HB2 LYS A  40      -4.986   4.637 -23.551  1.00  0.00           H  
ATOM    618  HB3 LYS A  40      -5.225   5.218 -21.903  1.00  0.00           H  
ATOM    619  CG  LYS A  40      -3.594   3.816 -22.109  1.00  0.00           C  
ATOM    620  HG2 LYS A  40      -3.600   3.564 -21.049  1.00  0.00           H  
ATOM    621  HG3 LYS A  40      -3.369   2.909 -22.671  1.00  0.00           H  
ATOM    622  CD  LYS A  40      -2.482   4.832 -22.391  1.00  0.00           C  
ATOM    623  HD2 LYS A  40      -2.460   5.030 -23.464  1.00  0.00           H  
ATOM    624  HD3 LYS A  40      -2.679   5.770 -21.872  1.00  0.00           H  
ATOM    625  CE  LYS A  40      -1.124   4.258 -21.964  1.00  0.00           C  
ATOM    626  HE2 LYS A  40      -1.030   3.254 -22.390  1.00  0.00           H  
ATOM    627  HE3 LYS A  40      -0.333   4.879 -22.394  1.00  0.00           H  
ATOM    628  NZ  LYS A  40      -0.969   4.203 -20.485  1.00  0.00           N  
ATOM    629  HZ1 LYS A  40      -0.146   3.682 -20.217  1.00  0.00           H  
ATOM    630  HZ2 LYS A  40      -0.913   5.130 -20.085  1.00  0.00           H  
ATOM    631  HZ3 LYS A  40      -1.773   3.768 -20.031  1.00  0.00           H  
ATOM    632  C   LYS A  40      -7.481   3.799 -22.382  1.00  0.00           C  
ATOM    633  O   LYS A  40      -8.069   4.134 -21.355  1.00  0.00           O  
ATOM    634  N   GLU A  41      -8.095   3.798 -23.569  1.00  0.00           N  
ATOM    635  H   GLU A  41      -7.607   3.449 -24.385  1.00  0.00           H  
ATOM    636  CA  GLU A  41      -9.535   4.069 -23.679  1.00  0.00           C  
ATOM    637  HA  GLU A  41      -9.768   5.022 -23.205  1.00  0.00           H  
ATOM    638  CB  GLU A  41      -9.994   4.131 -25.136  1.00  0.00           C  
ATOM    639  HB2 GLU A  41      -9.671   3.211 -25.612  1.00  0.00           H  
ATOM    640  HB3 GLU A  41     -11.084   4.162 -25.157  1.00  0.00           H  
ATOM    641  CG  GLU A  41      -9.458   5.328 -25.922  1.00  0.00           C  
ATOM    642  HG2 GLU A  41      -9.944   6.242 -25.564  1.00  0.00           H  
ATOM    643  HG3 GLU A  41      -8.382   5.416 -25.754  1.00  0.00           H  
ATOM    644  CD  GLU A  41      -9.729   5.118 -27.417  1.00  0.00           C  
ATOM    645  OE1 GLU A  41      -8.739   4.926 -28.162  1.00  0.00           O  
ATOM    646  OE2 GLU A  41     -10.914   5.072 -27.817  1.00  0.00           O  
ATOM    647  C   GLU A  41     -10.347   2.982 -22.970  1.00  0.00           C  
ATOM    648  O   GLU A  41     -11.265   3.307 -22.222  1.00  0.00           O  
ATOM    649  N   THR A  42      -9.980   1.704 -23.137  1.00  0.00           N  
ATOM    650  H   THR A  42      -9.220   1.499 -23.774  1.00  0.00           H  
ATOM    651  CA  THR A  42     -10.641   0.575 -22.459  1.00  0.00           C  
ATOM    652  HA  THR A  42     -11.690   0.570 -22.752  1.00  0.00           H  
ATOM    653  CB  THR A  42     -10.017  -0.786 -22.814  1.00  0.00           C  
ATOM    654  HB  THR A  42      -9.115  -0.947 -22.224  1.00  0.00           H  
ATOM    655  CG2 THR A  42     -10.989  -1.929 -22.536  1.00  0.00           C  
ATOM    656 HG21 THR A  42     -10.522  -2.876 -22.794  1.00  0.00           H  
ATOM    657 HG22 THR A  42     -11.255  -1.948 -21.479  1.00  0.00           H  
ATOM    658 HG23 THR A  42     -11.894  -1.801 -23.131  1.00  0.00           H  
ATOM    659  OG1 THR A  42      -9.672  -0.901 -24.172  1.00  0.00           O  
ATOM    660  HG1 THR A  42      -9.133  -1.691 -24.258  1.00  0.00           H  
ATOM    661  C   THR A  42     -10.573   0.710 -20.940  1.00  0.00           C  
ATOM    662  O   THR A  42     -11.575   0.512 -20.258  1.00  0.00           O  
ATOM    663  N   PHE A  43      -9.407   1.040 -20.383  1.00  0.00           N  
ATOM    664  H   PHE A  43      -8.588   1.130 -20.979  1.00  0.00           H  
ATOM    665  CA  PHE A  43      -9.231   1.203 -18.939  1.00  0.00           C  
ATOM    666  HA  PHE A  43      -9.635   0.327 -18.432  1.00  0.00           H  
ATOM    667  CB  PHE A  43      -7.734   1.299 -18.612  1.00  0.00           C  
ATOM    668  HB2 PHE A  43      -7.346   2.206 -19.076  1.00  0.00           H  
ATOM    669  HB3 PHE A  43      -7.629   1.411 -17.533  1.00  0.00           H  
ATOM    670  CG  PHE A  43      -6.839   0.141 -19.043  1.00  0.00           C  
ATOM    671  CD1 PHE A  43      -7.349  -1.142 -19.348  1.00  0.00           C  
ATOM    672  HD1 PHE A  43      -8.406  -1.347 -19.280  1.00  0.00           H  
ATOM    673  CE1 PHE A  43      -6.480  -2.173 -19.754  1.00  0.00           C  
ATOM    674  HE1 PHE A  43      -6.874  -3.150 -19.997  1.00  0.00           H  
ATOM    675  CZ  PHE A  43      -5.098  -1.935 -19.841  1.00  0.00           C  
ATOM    676  HZ  PHE A  43      -4.428  -2.725 -20.152  1.00  0.00           H  
ATOM    677  CE2 PHE A  43      -4.585  -0.664 -19.527  1.00  0.00           C  
ATOM    678  HE2 PHE A  43      -3.521  -0.478 -19.597  1.00  0.00           H  
ATOM    679  CD2 PHE A  43      -5.453   0.367 -19.129  1.00  0.00           C  
ATOM    680  HD2 PHE A  43      -5.052   1.341 -18.888  1.00  0.00           H  
ATOM    681  C   PHE A  43     -10.015   2.413 -18.410  1.00  0.00           C  
ATOM    682  O   PHE A  43     -10.660   2.304 -17.369  1.00  0.00           O  
ATOM    683  N   CYS A  44     -10.058   3.523 -19.160  1.00  0.00           N  
ATOM    684  H   CYS A  44      -9.512   3.555 -20.017  1.00  0.00           H  
ATOM    685  CA  CYS A  44     -10.864   4.695 -18.807  1.00  0.00           C  
ATOM    686  HA  CYS A  44     -10.617   4.996 -17.786  1.00  0.00           H  
ATOM    687  CB  CYS A  44     -10.493   5.838 -19.759  1.00  0.00           C  
ATOM    688  HB2 CYS A  44      -9.414   5.978 -19.774  1.00  0.00           H  
ATOM    689  HB3 CYS A  44     -10.822   5.589 -20.769  1.00  0.00           H  
ATOM    690  SG  CYS A  44     -11.298   7.372 -19.217  1.00  0.00           S  
ATOM    691  HG  CYS A  44     -10.443   7.713 -18.238  1.00  0.00           H  
ATOM    692  C   CYS A  44     -12.375   4.393 -18.847  1.00  0.00           C  
ATOM    693  O   CYS A  44     -13.094   4.671 -17.885  1.00  0.00           O  
ATOM    694  N   ARG A  45     -12.859   3.745 -19.919  1.00  0.00           N  
ATOM    695  H   ARG A  45     -12.217   3.554 -20.686  1.00  0.00           H  
ATOM    696  CA  ARG A  45     -14.253   3.273 -20.052  1.00  0.00           C  
ATOM    697  HA  ARG A  45     -14.931   4.122 -19.937  1.00  0.00           H  
ATOM    698  CB  ARG A  45     -14.462   2.644 -21.443  1.00  0.00           C  
ATOM    699  HB2 ARG A  45     -13.653   1.943 -21.656  1.00  0.00           H  
ATOM    700  HB3 ARG A  45     -15.404   2.093 -21.438  1.00  0.00           H  
ATOM    701  CG  ARG A  45     -14.538   3.704 -22.551  1.00  0.00           C  
ATOM    702  HG2 ARG A  45     -15.370   4.368 -22.323  1.00  0.00           H  
ATOM    703  HG3 ARG A  45     -13.627   4.300 -22.555  1.00  0.00           H  
ATOM    704  CD  ARG A  45     -14.739   3.101 -23.950  1.00  0.00           C  
ATOM    705  HD2 ARG A  45     -13.784   2.705 -24.305  1.00  0.00           H  
ATOM    706  HD3 ARG A  45     -15.456   2.280 -23.890  1.00  0.00           H  
ATOM    707  NE  ARG A  45     -15.263   4.131 -24.872  1.00  0.00           N  
ATOM    708  HE  ARG A  45     -15.923   4.788 -24.476  1.00  0.00           H  
ATOM    709  CZ  ARG A  45     -14.889   4.422 -26.107  1.00  0.00           C  
ATOM    710  NH1 ARG A  45     -14.054   3.718 -26.810  1.00  0.00           N  
ATOM    711 HH11 ARG A  45     -13.549   2.936 -26.410  1.00  0.00           H  
ATOM    712 HH12 ARG A  45     -13.693   4.024 -27.699  1.00  0.00           H  
ATOM    713  NH2 ARG A  45     -15.401   5.476 -26.670  1.00  0.00           N  
ATOM    714 HH21 ARG A  45     -16.059   6.032 -26.134  1.00  0.00           H  
ATOM    715 HH22 ARG A  45     -15.077   5.752 -27.577  1.00  0.00           H  
ATOM    716  C   ARG A  45     -14.634   2.270 -18.962  1.00  0.00           C  
ATOM    717  O   ARG A  45     -15.745   2.334 -18.438  1.00  0.00           O  
ATOM    718  N   ALA A  46     -13.721   1.369 -18.591  1.00  0.00           N  
ATOM    719  H   ALA A  46     -12.854   1.325 -19.111  1.00  0.00           H  
ATOM    720  CA  ALA A  46     -13.926   0.401 -17.517  1.00  0.00           C  
ATOM    721  HA  ALA A  46     -14.861  -0.124 -17.705  1.00  0.00           H  
ATOM    722  CB  ALA A  46     -12.782  -0.621 -17.517  1.00  0.00           C  
ATOM    723  HB1 ALA A  46     -12.738  -1.133 -18.477  1.00  0.00           H  
ATOM    724  HB2 ALA A  46     -11.829  -0.126 -17.327  1.00  0.00           H  
ATOM    725  HB3 ALA A  46     -12.960  -1.360 -16.734  1.00  0.00           H  
ATOM    726  C   ALA A  46     -14.050   1.091 -16.155  1.00  0.00           C  
ATOM    727  O   ALA A  46     -15.027   0.868 -15.446  1.00  0.00           O  
ATOM    728  N   ALA A  47     -13.100   1.970 -15.825  1.00  0.00           N  
ATOM    729  H   ALA A  47     -12.311   2.088 -16.455  1.00  0.00           H  
ATOM    730  CA  ALA A  47     -13.103   2.768 -14.606  1.00  0.00           C  
ATOM    731  HA  ALA A  47     -13.078   2.097 -13.746  1.00  0.00           H  
ATOM    732  CB  ALA A  47     -11.826   3.613 -14.610  1.00  0.00           C  
ATOM    733  HB1 ALA A  47     -10.956   2.977 -14.761  1.00  0.00           H  
ATOM    734  HB2 ALA A  47     -11.863   4.357 -15.407  1.00  0.00           H  
ATOM    735  HB3 ALA A  47     -11.724   4.112 -13.651  1.00  0.00           H  
ATOM    736  C   ALA A  47     -14.365   3.643 -14.490  1.00  0.00           C  
ATOM    737  O   ALA A  47     -14.993   3.672 -13.433  1.00  0.00           O  
ATOM    738  N   THR A  48     -14.773   4.273 -15.596  1.00  0.00           N  
ATOM    739  H   THR A  48     -14.162   4.225 -16.402  1.00  0.00           H  
ATOM    740  CA  THR A  48     -16.003   5.073 -15.716  1.00  0.00           C  
ATOM    741  HA  THR A  48     -15.969   5.883 -14.988  1.00  0.00           H  
ATOM    742  CB  THR A  48     -16.096   5.704 -17.123  1.00  0.00           C  
ATOM    743  HB  THR A  48     -16.063   4.920 -17.877  1.00  0.00           H  
ATOM    744  CG2 THR A  48     -17.359   6.535 -17.340  1.00  0.00           C  
ATOM    745 HG21 THR A  48     -17.429   7.305 -16.571  1.00  0.00           H  
ATOM    746 HG22 THR A  48     -17.314   7.013 -18.318  1.00  0.00           H  
ATOM    747 HG23 THR A  48     -18.243   5.899 -17.302  1.00  0.00           H  
ATOM    748  OG1 THR A  48     -15.016   6.584 -17.342  1.00  0.00           O  
ATOM    749  HG1 THR A  48     -14.206   6.055 -17.411  1.00  0.00           H  
ATOM    750  C   THR A  48     -17.246   4.230 -15.403  1.00  0.00           C  
ATOM    751  O   THR A  48     -18.053   4.610 -14.560  1.00  0.00           O  
ATOM    752  N   VAL A  49     -17.389   3.059 -16.035  1.00  0.00           N  
ATOM    753  H   VAL A  49     -16.675   2.780 -16.701  1.00  0.00           H  
ATOM    754  CA  VAL A  49     -18.540   2.152 -15.839  1.00  0.00           C  
ATOM    755  HA  VAL A  49     -19.450   2.750 -15.887  1.00  0.00           H  
ATOM    756  CB  VAL A  49     -18.609   1.108 -16.979  1.00  0.00           C  
ATOM    757  HB  VAL A  49     -17.616   0.693 -17.159  1.00  0.00           H  
ATOM    758  CG1 VAL A  49     -19.566  -0.062 -16.708  1.00  0.00           C  
ATOM    759 HG11 VAL A  49     -20.562   0.315 -16.470  1.00  0.00           H  
ATOM    760 HG12 VAL A  49     -19.624  -0.713 -17.582  1.00  0.00           H  
ATOM    761 HG13 VAL A  49     -19.201  -0.663 -15.874  1.00  0.00           H  
ATOM    762  CG2 VAL A  49     -19.106   1.809 -18.249  1.00  0.00           C  
ATOM    763 HG21 VAL A  49     -19.184   1.094 -19.065  1.00  0.00           H  
ATOM    764 HG22 VAL A  49     -20.090   2.246 -18.082  1.00  0.00           H  
ATOM    765 HG23 VAL A  49     -18.408   2.594 -18.536  1.00  0.00           H  
ATOM    766  C   VAL A  49     -18.545   1.506 -14.450  1.00  0.00           C  
ATOM    767  O   VAL A  49     -19.607   1.410 -13.834  1.00  0.00           O  
ATOM    768  N   LEU A  50     -17.377   1.133 -13.913  1.00  0.00           N  
ATOM    769  H   LEU A  50     -16.541   1.233 -14.479  1.00  0.00           H  
ATOM    770  CA  LEU A  50     -17.243   0.549 -12.572  1.00  0.00           C  
ATOM    771  HA  LEU A  50     -17.964  -0.262 -12.472  1.00  0.00           H  
ATOM    772  CB  LEU A  50     -15.820  -0.006 -12.371  1.00  0.00           C  
ATOM    773  HB2 LEU A  50     -15.100   0.753 -12.680  1.00  0.00           H  
ATOM    774  HB3 LEU A  50     -15.665  -0.191 -11.307  1.00  0.00           H  
ATOM    775  CG  LEU A  50     -15.536  -1.316 -13.128  1.00  0.00           C  
ATOM    776  HG  LEU A  50     -15.794  -1.208 -14.178  1.00  0.00           H  
ATOM    777  CD1 LEU A  50     -14.045  -1.653 -13.016  1.00  0.00           C  
ATOM    778 HD11 LEU A  50     -13.767  -1.767 -11.968  1.00  0.00           H  
ATOM    779 HD12 LEU A  50     -13.822  -2.574 -13.554  1.00  0.00           H  
ATOM    780 HD13 LEU A  50     -13.459  -0.843 -13.454  1.00  0.00           H  
ATOM    781  CD2 LEU A  50     -16.342  -2.480 -12.547  1.00  0.00           C  
ATOM    782 HD21 LEU A  50     -17.405  -2.340 -12.738  1.00  0.00           H  
ATOM    783 HD22 LEU A  50     -16.038  -3.417 -13.013  1.00  0.00           H  
ATOM    784 HD23 LEU A  50     -16.176  -2.553 -11.474  1.00  0.00           H  
ATOM    785  C   LEU A  50     -17.581   1.561 -11.472  1.00  0.00           C  
ATOM    786  O   LEU A  50     -18.388   1.250 -10.596  1.00  0.00           O  
ATOM    787  N   ARG A  51     -17.011   2.774 -11.538  1.00  0.00           N  
ATOM    788  H   ARG A  51     -16.332   2.943 -12.278  1.00  0.00           H  
ATOM    789  CA  ARG A  51     -17.319   3.876 -10.611  1.00  0.00           C  
ATOM    790  HA  ARG A  51     -17.107   3.545  -9.593  1.00  0.00           H  
ATOM    791  CB  ARG A  51     -16.431   5.094 -10.945  1.00  0.00           C  
ATOM    792  HB2 ARG A  51     -15.385   4.805 -10.833  1.00  0.00           H  
ATOM    793  HB3 ARG A  51     -16.585   5.355 -11.994  1.00  0.00           H  
ATOM    794  CG  ARG A  51     -16.685   6.370 -10.111  1.00  0.00           C  
ATOM    795  HG2 ARG A  51     -16.009   7.149 -10.468  1.00  0.00           H  
ATOM    796  HG3 ARG A  51     -17.703   6.718 -10.297  1.00  0.00           H  
ATOM    797  CD  ARG A  51     -16.492   6.227  -8.593  1.00  0.00           C  
ATOM    798  HD2 ARG A  51     -16.757   7.174  -8.121  1.00  0.00           H  
ATOM    799  HD3 ARG A  51     -17.182   5.470  -8.214  1.00  0.00           H  
ATOM    800  NE  ARG A  51     -15.111   5.837  -8.248  1.00  0.00           N  
ATOM    801  HE  ARG A  51     -14.813   4.931  -8.602  1.00  0.00           H  
ATOM    802  CZ  ARG A  51     -14.255   6.404  -7.418  1.00  0.00           C  
ATOM    803  NH1 ARG A  51     -14.485   7.550  -6.836  1.00  0.00           N  
ATOM    804 HH11 ARG A  51     -15.366   8.004  -6.994  1.00  0.00           H  
ATOM    805 HH12 ARG A  51     -13.800   7.973  -6.237  1.00  0.00           H  
ATOM    806  NH2 ARG A  51     -13.118   5.834  -7.153  1.00  0.00           N  
ATOM    807 HH21 ARG A  51     -12.896   4.921  -7.559  1.00  0.00           H  
ATOM    808 HH22 ARG A  51     -12.465   6.273  -6.541  1.00  0.00           H  
ATOM    809  C   ARG A  51     -18.804   4.224 -10.663  1.00  0.00           C  
ATOM    810  O   ARG A  51     -19.401   4.415  -9.608  1.00  0.00           O  
ATOM    811  N   GLN A  52     -19.408   4.265 -11.854  1.00  0.00           N  
ATOM    812  H   GLN A  52     -18.845   4.128 -12.687  1.00  0.00           H  
ATOM    813  CA  GLN A  52     -20.833   4.575 -12.020  1.00  0.00           C  
ATOM    814  HA  GLN A  52     -21.042   5.502 -11.483  1.00  0.00           H  
ATOM    815  CB  GLN A  52     -21.131   4.801 -13.514  1.00  0.00           C  
ATOM    816  HB2 GLN A  52     -20.441   5.548 -13.910  1.00  0.00           H  
ATOM    817  HB3 GLN A  52     -20.954   3.868 -14.051  1.00  0.00           H  
ATOM    818  CG  GLN A  52     -22.565   5.267 -13.824  1.00  0.00           C  
ATOM    819  HG2 GLN A  52     -22.743   5.118 -14.889  1.00  0.00           H  
ATOM    820  HG3 GLN A  52     -23.295   4.663 -13.288  1.00  0.00           H  
ATOM    821  CD  GLN A  52     -22.797   6.742 -13.496  1.00  0.00           C  
ATOM    822  OE1 GLN A  52     -22.578   7.216 -12.395  1.00  0.00           O  
ATOM    823  NE2 GLN A  52     -23.248   7.532 -14.450  1.00  0.00           N  
ATOM    824 HE21 GLN A  52     -23.324   8.505 -14.214  1.00  0.00           H  
ATOM    825 HE22 GLN A  52     -23.438   7.171 -15.368  1.00  0.00           H  
ATOM    826  C   GLN A  52     -21.739   3.489 -11.415  1.00  0.00           C  
ATOM    827  O   GLN A  52     -22.677   3.820 -10.695  1.00  0.00           O  
ATOM    828  N   PHE A  53     -21.436   2.208 -11.653  1.00  0.00           N  
ATOM    829  H   PHE A  53     -20.648   2.009 -12.262  1.00  0.00           H  
ATOM    830  CA  PHE A  53     -22.226   1.065 -11.176  1.00  0.00           C  
ATOM    831  HA  PHE A  53     -23.204   1.084 -11.659  1.00  0.00           H  
ATOM    832  CB  PHE A  53     -21.508  -0.225 -11.609  1.00  0.00           C  
ATOM    833  HB2 PHE A  53     -21.664  -0.367 -12.679  1.00  0.00           H  
ATOM    834  HB3 PHE A  53     -20.435  -0.098 -11.469  1.00  0.00           H  
ATOM    835  CG  PHE A  53     -21.915  -1.495 -10.883  1.00  0.00           C  
ATOM    836  CD1 PHE A  53     -21.098  -2.005  -9.855  1.00  0.00           C  
ATOM    837  HD1 PHE A  53     -20.210  -1.469  -9.553  1.00  0.00           H  
ATOM    838  CE1 PHE A  53     -21.423  -3.223  -9.234  1.00  0.00           C  
ATOM    839  HE1 PHE A  53     -20.793  -3.616  -8.448  1.00  0.00           H  
ATOM    840  CZ  PHE A  53     -22.537  -3.959  -9.674  1.00  0.00           C  
ATOM    841  HZ  PHE A  53     -22.750  -4.920  -9.231  1.00  0.00           H  
ATOM    842  CE2 PHE A  53     -23.363  -3.446 -10.692  1.00  0.00           C  
ATOM    843  HE2 PHE A  53     -24.210  -4.015 -11.050  1.00  0.00           H  
ATOM    844  CD2 PHE A  53     -23.071  -2.198 -11.269  1.00  0.00           C  
ATOM    845  HD2 PHE A  53     -23.704  -1.811 -12.054  1.00  0.00           H  
ATOM    846  C   PHE A  53     -22.487   1.103  -9.663  1.00  0.00           C  
ATOM    847  O   PHE A  53     -23.645   1.093  -9.236  1.00  0.00           O  
ATOM    848  N   TYR A  54     -21.428   1.184  -8.846  1.00  0.00           N  
ATOM    849  H   TYR A  54     -20.498   1.230  -9.245  1.00  0.00           H  
ATOM    850  CA  TYR A  54     -21.579   1.157  -7.386  1.00  0.00           C  
ATOM    851  HA  TYR A  54     -22.454   0.550  -7.156  1.00  0.00           H  
ATOM    852  CB  TYR A  54     -20.397   0.446  -6.719  1.00  0.00           C  
ATOM    853  HB2 TYR A  54     -20.688   0.240  -5.690  1.00  0.00           H  
ATOM    854  HB3 TYR A  54     -20.240  -0.517  -7.206  1.00  0.00           H  
ATOM    855  CG  TYR A  54     -19.095   1.220  -6.685  1.00  0.00           C  
ATOM    856  CD1 TYR A  54     -18.056   0.902  -7.579  1.00  0.00           C  
ATOM    857  HD1 TYR A  54     -18.189   0.105  -8.297  1.00  0.00           H  
ATOM    858  CE1 TYR A  54     -16.857   1.637  -7.558  1.00  0.00           C  
ATOM    859  HE1 TYR A  54     -16.065   1.412  -8.257  1.00  0.00           H  
ATOM    860  CZ  TYR A  54     -16.699   2.691  -6.633  1.00  0.00           C  
ATOM    861  OH  TYR A  54     -15.554   3.407  -6.582  1.00  0.00           O  
ATOM    862  HH  TYR A  54     -15.026   3.274  -7.405  1.00  0.00           H  
ATOM    863  CE2 TYR A  54     -17.731   3.001  -5.730  1.00  0.00           C  
ATOM    864  HE2 TYR A  54     -17.606   3.821  -5.043  1.00  0.00           H  
ATOM    865  CD2 TYR A  54     -18.923   2.259  -5.750  1.00  0.00           C  
ATOM    866  HD2 TYR A  54     -19.712   2.499  -5.053  1.00  0.00           H  
ATOM    867  C   TYR A  54     -21.857   2.535  -6.767  1.00  0.00           C  
ATOM    868  O   TYR A  54     -22.288   2.598  -5.612  1.00  0.00           O  
ATOM    869  N   SER A  55     -21.684   3.637  -7.512  1.00  0.00           N  
ATOM    870  H   SER A  55     -21.286   3.551  -8.439  1.00  0.00           H  
ATOM    871  CA  SER A  55     -22.105   4.972  -7.039  1.00  0.00           C  
ATOM    872  HA  SER A  55     -21.644   5.152  -6.066  1.00  0.00           H  
ATOM    873  CB  SER A  55     -21.642   6.091  -7.977  1.00  0.00           C  
ATOM    874  HB2 SER A  55     -21.971   5.887  -8.998  1.00  0.00           H  
ATOM    875  HB3 SER A  55     -22.071   7.038  -7.648  1.00  0.00           H  
ATOM    876  OG  SER A  55     -20.236   6.202  -7.937  1.00  0.00           O  
ATOM    877  HG  SER A  55     -19.891   5.498  -8.525  1.00  0.00           H  
ATOM    878  C   SER A  55     -23.621   5.090  -6.840  1.00  0.00           C  
ATOM    879  O   SER A  55     -24.065   5.995  -6.135  1.00  0.00           O  
ATOM    880  N   HIE A  56     -24.427   4.187  -7.416  1.00  0.00           N  
ATOM    881  H   HIE A  56     -24.018   3.507  -8.048  1.00  0.00           H  
ATOM    882  CA  HIE A  56     -25.851   4.064  -7.065  1.00  0.00           C  
ATOM    883  HA  HIE A  56     -26.261   5.061  -6.894  1.00  0.00           H  
ATOM    884  CB  HIE A  56     -26.618   3.448  -8.241  1.00  0.00           C  
ATOM    885  HB2 HIE A  56     -26.298   3.932  -9.165  1.00  0.00           H  
ATOM    886  HB3 HIE A  56     -26.380   2.386  -8.318  1.00  0.00           H  
ATOM    887  CG  HIE A  56     -28.114   3.623  -8.135  1.00  0.00           C  
ATOM    888  ND1 HIE A  56     -28.792   4.842  -8.243  1.00  0.00           N  
ATOM    889  CE1 HIE A  56     -30.097   4.541  -8.176  1.00  0.00           C  
ATOM    890  HE1 HIE A  56     -30.898   5.265  -8.244  1.00  0.00           H  
ATOM    891  NE2 HIE A  56     -30.270   3.215  -8.039  1.00  0.00           N  
ATOM    892  HE2 HIE A  56     -31.163   2.745  -7.997  1.00  0.00           H  
ATOM    893  CD2 HIE A  56     -29.030   2.619  -8.004  1.00  0.00           C  
ATOM    894  HD2 HIE A  56     -28.814   1.563  -7.918  1.00  0.00           H  
ATOM    895  C   HIE A  56     -26.072   3.273  -5.765  1.00  0.00           C  
ATOM    896  O   HIE A  56     -26.882   3.667  -4.931  1.00  0.00           O  
ATOM    897  N   HIE A  57     -25.323   2.185  -5.550  1.00  0.00           N  
ATOM    898  H   HIE A  57     -24.642   1.925  -6.249  1.00  0.00           H  
ATOM    899  CA  HIE A  57     -25.494   1.304  -4.379  1.00  0.00           C  
ATOM    900  HA  HIE A  57     -26.555   1.081  -4.261  1.00  0.00           H  
ATOM    901  CB  HIE A  57     -24.744  -0.019  -4.597  1.00  0.00           C  
ATOM    902  HB2 HIE A  57     -23.671   0.177  -4.566  1.00  0.00           H  
ATOM    903  HB3 HIE A  57     -24.985  -0.697  -3.778  1.00  0.00           H  
ATOM    904  CG  HIE A  57     -25.054  -0.722  -5.896  1.00  0.00           C  
ATOM    905  ND1 HIE A  57     -24.131  -1.479  -6.616  1.00  0.00           N  
ATOM    906  CE1 HIE A  57     -24.757  -1.844  -7.744  1.00  0.00           C  
ATOM    907  HE1 HIE A  57     -24.290  -2.383  -8.553  1.00  0.00           H  
ATOM    908  NE2 HIE A  57     -26.028  -1.411  -7.740  1.00  0.00           N  
ATOM    909  HE2 HIE A  57     -26.685  -1.520  -8.501  1.00  0.00           H  
ATOM    910  CD2 HIE A  57     -26.237  -0.704  -6.579  1.00  0.00           C  
ATOM    911  HD2 HIE A  57     -27.139  -0.186  -6.288  1.00  0.00           H  
ATOM    912  C   HIE A  57     -25.048   1.949  -3.064  1.00  0.00           C  
ATOM    913  O   HIE A  57     -25.712   1.760  -2.050  1.00  0.00           O  
ATOM    914  N   GLU A  58     -23.979   2.754  -3.065  1.00  0.00           N  
ATOM    915  H   GLU A  58     -23.453   2.860  -3.927  1.00  0.00           H  
ATOM    916  CA  GLU A  58     -23.578   3.543  -1.886  1.00  0.00           C  
ATOM    917  HA  GLU A  58     -23.552   2.888  -1.016  1.00  0.00           H  
ATOM    918  CB  GLU A  58     -22.160   4.124  -2.087  1.00  0.00           C  
ATOM    919  HB2 GLU A  58     -22.111   4.609  -3.065  1.00  0.00           H  
ATOM    920  HB3 GLU A  58     -21.999   4.898  -1.338  1.00  0.00           H  
ATOM    921  CG  GLU A  58     -21.027   3.073  -1.989  1.00  0.00           C  
ATOM    922  HG2 GLU A  58     -21.457   2.084  -1.818  1.00  0.00           H  
ATOM    923  HG3 GLU A  58     -20.517   3.035  -2.955  1.00  0.00           H  
ATOM    924  CD  GLU A  58     -19.968   3.361  -0.902  1.00  0.00           C  
ATOM    925  OE1 GLU A  58     -19.343   2.404  -0.383  1.00  0.00           O  
ATOM    926  OE2 GLU A  58     -19.637   4.538  -0.633  1.00  0.00           O  
ATOM    927  C   GLU A  58     -24.591   4.655  -1.524  1.00  0.00           C  
ATOM    928  O   GLU A  58     -24.493   5.233  -0.444  1.00  0.00           O  
ATOM    929  N   LYS A  59     -25.561   4.956  -2.401  1.00  0.00           N  
ATOM    930  H   LYS A  59     -25.625   4.397  -3.242  1.00  0.00           H  
ATOM    931  CA  LYS A  59     -26.466   6.110  -2.285  1.00  0.00           C  
ATOM    932  HA  LYS A  59     -25.947   6.899  -1.737  1.00  0.00           H  
ATOM    933  CB  LYS A  59     -26.761   6.583  -3.711  1.00  0.00           C  
ATOM    934  HB2 LYS A  59     -25.880   6.400  -4.328  1.00  0.00           H  
ATOM    935  HB3 LYS A  59     -27.592   6.008  -4.122  1.00  0.00           H  
ATOM    936  CG  LYS A  59     -27.086   8.073  -3.794  1.00  0.00           C  
ATOM    937  HG2 LYS A  59     -27.986   8.297  -3.219  1.00  0.00           H  
ATOM    938  HG3 LYS A  59     -26.246   8.648  -3.400  1.00  0.00           H  
ATOM    939  CD  LYS A  59     -27.303   8.418  -5.269  1.00  0.00           C  
ATOM    940  HD2 LYS A  59     -26.456   8.047  -5.851  1.00  0.00           H  
ATOM    941  HD3 LYS A  59     -28.214   7.927  -5.618  1.00  0.00           H  
ATOM    942  CE  LYS A  59     -27.413   9.929  -5.457  1.00  0.00           C  
ATOM    943  HE2 LYS A  59     -26.506  10.392  -5.054  1.00  0.00           H  
ATOM    944  HE3 LYS A  59     -28.268  10.299  -4.881  1.00  0.00           H  
ATOM    945  NZ  LYS A  59     -27.563  10.255  -6.895  1.00  0.00           N  
ATOM    946  HZ1 LYS A  59     -28.421   9.855  -7.253  1.00  0.00           H  
ATOM    947  HZ2 LYS A  59     -27.577  11.256  -7.035  1.00  0.00           H  
ATOM    948  HZ3 LYS A  59     -26.790   9.859  -7.416  1.00  0.00           H  
ATOM    949  C   LYS A  59     -27.764   5.827  -1.520  1.00  0.00           C  
ATOM    950  O   LYS A  59     -28.250   6.691  -0.797  1.00  0.00           O  
ATOM    951  N   ASP A  60     -28.322   4.631  -1.696  1.00  0.00           N  
ATOM    952  H   ASP A  60     -27.856   4.001  -2.334  1.00  0.00           H  
ATOM    953  CA  ASP A  60     -29.505   4.127  -0.983  1.00  0.00           C  
ATOM    954  HA  ASP A  60     -29.473   4.473   0.053  1.00  0.00           H  
ATOM    955  CB  ASP A  60     -30.798   4.671  -1.626  1.00  0.00           C  
ATOM    956  HB2 ASP A  60     -30.769   5.761  -1.597  1.00  0.00           H  
ATOM    957  HB3 ASP A  60     -30.828   4.369  -2.675  1.00  0.00           H  
ATOM    958  CG  ASP A  60     -32.095   4.205  -0.942  1.00  0.00           C  
ATOM    959  OD1 ASP A  60     -32.067   3.353  -0.025  1.00  0.00           O  
ATOM    960  OD2 ASP A  60     -33.176   4.710  -1.314  1.00  0.00           O  
ATOM    961  C   ASP A  60     -29.482   2.593  -0.990  1.00  0.00           C  
ATOM    962  O   ASP A  60     -29.655   1.963  -2.036  1.00  0.00           O  
ATOM    963  N   THR A  61     -29.290   1.975   0.180  1.00  0.00           N  
ATOM    964  H   THR A  61     -29.248   2.534   1.019  1.00  0.00           H  
ATOM    965  CA  THR A  61     -29.111   0.517   0.308  1.00  0.00           C  
ATOM    966  HA  THR A  61     -28.232   0.235  -0.268  1.00  0.00           H  
ATOM    967  CB  THR A  61     -28.879   0.100   1.774  1.00  0.00           C  
ATOM    968  HB  THR A  61     -28.586  -0.950   1.792  1.00  0.00           H  
ATOM    969  CG2 THR A  61     -27.789   0.921   2.463  1.00  0.00           C  
ATOM    970 HG21 THR A  61     -27.521   0.439   3.403  1.00  0.00           H  
ATOM    971 HG22 THR A  61     -26.909   0.975   1.825  1.00  0.00           H  
ATOM    972 HG23 THR A  61     -28.145   1.930   2.669  1.00  0.00           H  
ATOM    973  OG1 THR A  61     -30.053   0.254   2.546  1.00  0.00           O  
ATOM    974  HG1 THR A  61     -30.604  -0.519   2.396  1.00  0.00           H  
ATOM    975  C   THR A  61     -30.293  -0.278  -0.248  1.00  0.00           C  
ATOM    976  O   THR A  61     -30.132  -1.430  -0.656  1.00  0.00           O  
ATOM    977  N   ARG A  62     -31.486   0.333  -0.274  1.00  0.00           N  
ATOM    978  H   ARG A  62     -31.512   1.312   0.013  1.00  0.00           H  
ATOM    979  CA  ARG A  62     -32.750  -0.280  -0.703  1.00  0.00           C  
ATOM    980  HA  ARG A  62     -32.890  -1.222  -0.173  1.00  0.00           H  
ATOM    981  CB  ARG A  62     -33.917   0.665  -0.362  1.00  0.00           C  
ATOM    982  HB2 ARG A  62     -33.793   1.589  -0.928  1.00  0.00           H  
ATOM    983  HB3 ARG A  62     -34.851   0.200  -0.682  1.00  0.00           H  
ATOM    984  CG  ARG A  62     -34.019   0.981   1.143  1.00  0.00           C  
ATOM    985  HG2 ARG A  62     -34.225   0.055   1.681  1.00  0.00           H  
ATOM    986  HG3 ARG A  62     -33.077   1.385   1.514  1.00  0.00           H  
ATOM    987  CD  ARG A  62     -35.130   1.992   1.458  1.00  0.00           C  
ATOM    988  HD2 ARG A  62     -36.077   1.604   1.077  1.00  0.00           H  
ATOM    989  HD3 ARG A  62     -35.200   2.094   2.542  1.00  0.00           H  
ATOM    990  NE  ARG A  62     -34.854   3.313   0.862  1.00  0.00           N  
ATOM    991  HE  ARG A  62     -33.963   3.416   0.361  1.00  0.00           H  
ATOM    992  CZ  ARG A  62     -35.616   4.389   0.891  1.00  0.00           C  
ATOM    993  NH1 ARG A  62     -36.729   4.445   1.576  1.00  0.00           N  
ATOM    994 HH11 ARG A  62     -36.990   3.644   2.118  1.00  0.00           H  
ATOM    995 HH12 ARG A  62     -37.276   5.282   1.577  1.00  0.00           H  
ATOM    996  NH2 ARG A  62     -35.270   5.439   0.215  1.00  0.00           N  
ATOM    997 HH21 ARG A  62     -34.442   5.335  -0.387  1.00  0.00           H  
ATOM    998 HH22 ARG A  62     -35.812   6.274   0.184  1.00  0.00           H  
ATOM    999  C   ARG A  62     -32.777  -0.622  -2.193  1.00  0.00           C  
ATOM   1000  O   ARG A  62     -33.574  -1.469  -2.580  1.00  0.00           O  
ATOM   1001  N   CYS A  63     -31.928  -0.017  -3.030  1.00  0.00           N  
ATOM   1002  H   CYS A  63     -31.287   0.673  -2.655  1.00  0.00           H  
ATOM   1003  CA  CYS A  63     -31.945  -0.257  -4.480  1.00  0.00           C  
ATOM   1004  HA  CYS A  63     -32.966  -0.098  -4.830  1.00  0.00           H  
ATOM   1005  CB  CYS A  63     -31.049   0.775  -5.179  1.00  0.00           C  
ATOM   1006  HB2 CYS A  63     -31.180   0.667  -6.257  1.00  0.00           H  
ATOM   1007  HB3 CYS A  63     -31.345   1.784  -4.885  1.00  0.00           H  
ATOM   1008  SG  CYS A  63     -29.299   0.514  -4.781  1.00  0.00           S  
ATOM   1009  HG  CYS A  63     -29.291   1.148  -3.593  1.00  0.00           H  
ATOM   1010  C   CYS A  63     -31.588  -1.704  -4.892  1.00  0.00           C  
ATOM   1011  O   CYS A  63     -31.970  -2.129  -5.979  1.00  0.00           O  
ATOM   1012  N   LEU A  64     -30.919  -2.474  -4.022  1.00  0.00           N  
ATOM   1013  H   LEU A  64     -30.594  -2.040  -3.168  1.00  0.00           H  
ATOM   1014  CA  LEU A  64     -30.687  -3.920  -4.192  1.00  0.00           C  
ATOM   1015  HA  LEU A  64     -30.662  -4.156  -5.257  1.00  0.00           H  
ATOM   1016  CB  LEU A  64     -29.330  -4.297  -3.557  1.00  0.00           C  
ATOM   1017  HB2 LEU A  64     -29.298  -3.894  -2.543  1.00  0.00           H  
ATOM   1018  HB3 LEU A  64     -29.273  -5.384  -3.475  1.00  0.00           H  
ATOM   1019  CG  LEU A  64     -28.081  -3.831  -4.324  1.00  0.00           C  
ATOM   1020  HG  LEU A  64     -28.088  -2.745  -4.423  1.00  0.00           H  
ATOM   1021  CD1 LEU A  64     -26.839  -4.250  -3.536  1.00  0.00           C  
ATOM   1022 HD11 LEU A  64     -25.949  -3.945  -4.083  1.00  0.00           H  
ATOM   1023 HD12 LEU A  64     -26.835  -3.757  -2.566  1.00  0.00           H  
ATOM   1024 HD13 LEU A  64     -26.819  -5.332  -3.400  1.00  0.00           H  
ATOM   1025  CD2 LEU A  64     -27.967  -4.464  -5.714  1.00  0.00           C  
ATOM   1026 HD21 LEU A  64     -28.014  -5.551  -5.637  1.00  0.00           H  
ATOM   1027 HD22 LEU A  64     -27.019  -4.179  -6.171  1.00  0.00           H  
ATOM   1028 HD23 LEU A  64     -28.774  -4.112  -6.354  1.00  0.00           H  
ATOM   1029  C   LEU A  64     -31.794  -4.814  -3.595  1.00  0.00           C  
ATOM   1030  O   LEU A  64     -31.731  -6.032  -3.745  1.00  0.00           O  
ATOM   1031  N   GLY A  65     -32.752  -4.245  -2.851  1.00  0.00           N  
ATOM   1032  H   GLY A  65     -32.797  -3.234  -2.835  1.00  0.00           H  
ATOM   1033  CA  GLY A  65     -33.792  -4.967  -2.096  1.00  0.00           C  
ATOM   1034  HA2 GLY A  65     -34.478  -4.237  -1.668  1.00  0.00           H  
ATOM   1035  HA3 GLY A  65     -34.354  -5.592  -2.790  1.00  0.00           H  
ATOM   1036  C   GLY A  65     -33.294  -5.873  -0.954  1.00  0.00           C  
ATOM   1037  O   GLY A  65     -34.097  -6.523  -0.285  1.00  0.00           O  
ATOM   1038  N   ALA A  66     -31.980  -5.958  -0.742  1.00  0.00           N  
ATOM   1039  H   ALA A  66     -31.385  -5.395  -1.325  1.00  0.00           H  
ATOM   1040  CA  ALA A  66     -31.343  -6.996   0.057  1.00  0.00           C  
ATOM   1041  HA  ALA A  66     -31.960  -7.894  -0.013  1.00  0.00           H  
ATOM   1042  CB  ALA A  66     -29.993  -7.308  -0.600  1.00  0.00           C  
ATOM   1043  HB1 ALA A  66     -30.125  -7.449  -1.674  1.00  0.00           H  
ATOM   1044  HB2 ALA A  66     -29.295  -6.487  -0.428  1.00  0.00           H  
ATOM   1045  HB3 ALA A  66     -29.595  -8.228  -0.183  1.00  0.00           H  
ATOM   1046  C   ALA A  66     -31.199  -6.640   1.552  1.00  0.00           C  
ATOM   1047  O   ALA A  66     -30.987  -5.485   1.921  1.00  0.00           O  
ATOM   1048  N   THR A  67     -31.269  -7.647   2.431  1.00  0.00           N  
ATOM   1049  H   THR A  67     -31.533  -8.563   2.103  1.00  0.00           H  
ATOM   1050  CA  THR A  67     -31.039  -7.475   3.878  1.00  0.00           C  
ATOM   1051  HA  THR A  67     -31.715  -6.693   4.223  1.00  0.00           H  
ATOM   1052  CB  THR A  67     -31.375  -8.759   4.657  1.00  0.00           C  
ATOM   1053  HB  THR A  67     -31.375  -8.538   5.724  1.00  0.00           H  
ATOM   1054  CG2 THR A  67     -30.412  -9.918   4.398  1.00  0.00           C  
ATOM   1055 HG21 THR A  67     -29.407  -9.660   4.731  1.00  0.00           H  
ATOM   1056 HG22 THR A  67     -30.399 -10.162   3.336  1.00  0.00           H  
ATOM   1057 HG23 THR A  67     -30.747 -10.792   4.958  1.00  0.00           H  
ATOM   1058  OG1 THR A  67     -32.653  -9.218   4.287  1.00  0.00           O  
ATOM   1059  HG1 THR A  67     -33.321  -8.624   4.640  1.00  0.00           H  
ATOM   1060  C   THR A  67     -29.611  -7.010   4.203  1.00  0.00           C  
ATOM   1061  O   THR A  67     -28.676  -7.228   3.430  1.00  0.00           O  
ATOM   1062  N   ALA A  68     -29.423  -6.416   5.388  1.00  0.00           N  
ATOM   1063  H   ALA A  68     -30.218  -6.280   5.993  1.00  0.00           H  
ATOM   1064  CA  ALA A  68     -28.176  -5.744   5.768  1.00  0.00           C  
ATOM   1065  HA  ALA A  68     -28.045  -4.891   5.100  1.00  0.00           H  
ATOM   1066  CB  ALA A  68     -28.334  -5.199   7.192  1.00  0.00           C  
ATOM   1067  HB1 ALA A  68     -27.431  -4.655   7.476  1.00  0.00           H  
ATOM   1068  HB2 ALA A  68     -29.180  -4.511   7.235  1.00  0.00           H  
ATOM   1069  HB3 ALA A  68     -28.493  -6.017   7.897  1.00  0.00           H  
ATOM   1070  C   ALA A  68     -26.905  -6.607   5.627  1.00  0.00           C  
ATOM   1071  O   ALA A  68     -25.906  -6.099   5.127  1.00  0.00           O  
ATOM   1072  N   GLN A  69     -26.925  -7.902   5.981  1.00  0.00           N  
ATOM   1073  H   GLN A  69     -27.732  -8.265   6.478  1.00  0.00           H  
ATOM   1074  CA  GLN A  69     -25.783  -8.808   5.758  1.00  0.00           C  
ATOM   1075  HA  GLN A  69     -24.918  -8.419   6.296  1.00  0.00           H  
ATOM   1076  CB  GLN A  69     -26.088 -10.228   6.272  1.00  0.00           C  
ATOM   1077  HB2 GLN A  69     -27.049 -10.572   5.882  1.00  0.00           H  
ATOM   1078  HB3 GLN A  69     -25.322 -10.891   5.868  1.00  0.00           H  
ATOM   1079  CG  GLN A  69     -26.046 -10.387   7.800  1.00  0.00           C  
ATOM   1080  HG2 GLN A  69     -25.765 -11.418   8.015  1.00  0.00           H  
ATOM   1081  HG3 GLN A  69     -25.275  -9.745   8.226  1.00  0.00           H  
ATOM   1082  CD  GLN A  69     -27.376 -10.115   8.495  1.00  0.00           C  
ATOM   1083  OE1 GLN A  69     -28.253  -9.425   7.996  1.00  0.00           O  
ATOM   1084  NE2 GLN A  69     -27.581 -10.654   9.677  1.00  0.00           N  
ATOM   1085 HE21 GLN A  69     -28.467 -10.461  10.110  1.00  0.00           H  
ATOM   1086 HE22 GLN A  69     -26.888 -11.237  10.113  1.00  0.00           H  
ATOM   1087  C   GLN A  69     -25.379  -8.914   4.279  1.00  0.00           C  
ATOM   1088  O   GLN A  69     -24.190  -8.891   3.963  1.00  0.00           O  
ATOM   1089  N   GLN A  70     -26.353  -9.011   3.370  1.00  0.00           N  
ATOM   1090  H   GLN A  70     -27.309  -8.904   3.678  1.00  0.00           H  
ATOM   1091  CA  GLN A  70     -26.100  -9.071   1.927  1.00  0.00           C  
ATOM   1092  HA  GLN A  70     -25.355  -9.841   1.726  1.00  0.00           H  
ATOM   1093  CB  GLN A  70     -27.391  -9.410   1.165  1.00  0.00           C  
ATOM   1094  HB2 GLN A  70     -28.114  -8.628   1.382  1.00  0.00           H  
ATOM   1095  HB3 GLN A  70     -27.188  -9.384   0.092  1.00  0.00           H  
ATOM   1096  CG  GLN A  70     -28.047 -10.758   1.513  1.00  0.00           C  
ATOM   1097  HG2 GLN A  70     -28.122 -10.876   2.592  1.00  0.00           H  
ATOM   1098  HG3 GLN A  70     -29.060 -10.744   1.111  1.00  0.00           H  
ATOM   1099  CD  GLN A  70     -27.329 -11.978   0.933  1.00  0.00           C  
ATOM   1100  OE1 GLN A  70     -26.138 -11.991   0.679  1.00  0.00           O  
ATOM   1101  NE2 GLN A  70     -28.035 -13.069   0.714  1.00  0.00           N  
ATOM   1102 HE21 GLN A  70     -27.525 -13.851   0.340  1.00  0.00           H  
ATOM   1103 HE22 GLN A  70     -29.021 -13.098   0.894  1.00  0.00           H  
ATOM   1104  C   GLN A  70     -25.533  -7.739   1.424  1.00  0.00           C  
ATOM   1105  O   GLN A  70     -24.531  -7.727   0.710  1.00  0.00           O  
ATOM   1106  N   PHE A  71     -26.111  -6.609   1.854  1.00  0.00           N  
ATOM   1107  H   PHE A  71     -26.941  -6.671   2.435  1.00  0.00           H  
ATOM   1108  CA  PHE A  71     -25.567  -5.288   1.528  1.00  0.00           C  
ATOM   1109  HA  PHE A  71     -25.474  -5.222   0.442  1.00  0.00           H  
ATOM   1110  CB  PHE A  71     -26.532  -4.185   1.984  1.00  0.00           C  
ATOM   1111  HB2 PHE A  71     -27.536  -4.412   1.621  1.00  0.00           H  
ATOM   1112  HB3 PHE A  71     -26.566  -4.156   3.074  1.00  0.00           H  
ATOM   1113  CG  PHE A  71     -26.112  -2.829   1.450  1.00  0.00           C  
ATOM   1114  CD1 PHE A  71     -25.210  -2.028   2.176  1.00  0.00           C  
ATOM   1115  HD1 PHE A  71     -24.876  -2.342   3.154  1.00  0.00           H  
ATOM   1116  CE1 PHE A  71     -24.713  -0.839   1.614  1.00  0.00           C  
ATOM   1117  HE1 PHE A  71     -24.020  -0.226   2.167  1.00  0.00           H  
ATOM   1118  CZ  PHE A  71     -25.115  -0.451   0.324  1.00  0.00           C  
ATOM   1119  HZ  PHE A  71     -24.731   0.460  -0.114  1.00  0.00           H  
ATOM   1120  CE2 PHE A  71     -26.037  -1.235  -0.392  1.00  0.00           C  
ATOM   1121  HE2 PHE A  71     -26.359  -0.920  -1.376  1.00  0.00           H  
ATOM   1122  CD2 PHE A  71     -26.543  -2.418   0.174  1.00  0.00           C  
ATOM   1123  HD2 PHE A  71     -27.254  -3.016  -0.378  1.00  0.00           H  
ATOM   1124  C   PHE A  71     -24.154  -5.078   2.106  1.00  0.00           C  
ATOM   1125  O   PHE A  71     -23.298  -4.487   1.452  1.00  0.00           O  
ATOM   1126  N   HIE A  72     -23.857  -5.621   3.290  1.00  0.00           N  
ATOM   1127  H   HIE A  72     -24.609  -6.045   3.826  1.00  0.00           H  
ATOM   1128  CA  HIE A  72     -22.512  -5.624   3.878  1.00  0.00           C  
ATOM   1129  HA  HIE A  72     -22.133  -4.602   3.899  1.00  0.00           H  
ATOM   1130  CB  HIE A  72     -22.591  -6.124   5.328  1.00  0.00           C  
ATOM   1131  HB2 HIE A  72     -23.256  -5.467   5.890  1.00  0.00           H  
ATOM   1132  HB3 HIE A  72     -23.015  -7.126   5.346  1.00  0.00           H  
ATOM   1133  CG  HIE A  72     -21.263  -6.158   6.037  1.00  0.00           C  
ATOM   1134  ND1 HIE A  72     -20.496  -5.037   6.355  1.00  0.00           N  
ATOM   1135  CE1 HIE A  72     -19.422  -5.500   7.010  1.00  0.00           C  
ATOM   1136  HE1 HIE A  72     -18.629  -4.877   7.404  1.00  0.00           H  
ATOM   1137  NE2 HIE A  72     -19.478  -6.840   7.117  1.00  0.00           N  
ATOM   1138  HE2 HIE A  72     -18.797  -7.414   7.593  1.00  0.00           H  
ATOM   1139  CD2 HIE A  72     -20.635  -7.274   6.508  1.00  0.00           C  
ATOM   1140  HD2 HIE A  72     -20.993  -8.291   6.430  1.00  0.00           H  
ATOM   1141  C   HIE A  72     -21.521  -6.438   3.036  1.00  0.00           C  
ATOM   1142  O   HIE A  72     -20.448  -5.938   2.700  1.00  0.00           O  
ATOM   1143  N   ARG A  73     -21.889  -7.648   2.591  1.00  0.00           N  
ATOM   1144  H   ARG A  73     -22.785  -8.019   2.897  1.00  0.00           H  
ATOM   1145  CA  ARG A  73     -21.053  -8.461   1.684  1.00  0.00           C  
ATOM   1146  HA  ARG A  73     -20.060  -8.523   2.127  1.00  0.00           H  
ATOM   1147  CB  ARG A  73     -21.648  -9.878   1.586  1.00  0.00           C  
ATOM   1148  HB2 ARG A  73     -21.837 -10.251   2.594  1.00  0.00           H  
ATOM   1149  HB3 ARG A  73     -22.609  -9.823   1.069  1.00  0.00           H  
ATOM   1150  CG  ARG A  73     -20.760 -10.904   0.856  1.00  0.00           C  
ATOM   1151  HG2 ARG A  73     -21.290 -11.858   0.854  1.00  0.00           H  
ATOM   1152  HG3 ARG A  73     -20.631 -10.591  -0.180  1.00  0.00           H  
ATOM   1153  CD  ARG A  73     -19.376 -11.108   1.500  1.00  0.00           C  
ATOM   1154  HD2 ARG A  73     -18.794 -10.192   1.371  1.00  0.00           H  
ATOM   1155  HD3 ARG A  73     -19.505 -11.293   2.568  1.00  0.00           H  
ATOM   1156  NE  ARG A  73     -18.652 -12.248   0.893  1.00  0.00           N  
ATOM   1157  HE  ARG A  73     -19.182 -12.857   0.295  1.00  0.00           H  
ATOM   1158  CZ  ARG A  73     -17.368 -12.544   1.018  1.00  0.00           C  
ATOM   1159  NH1 ARG A  73     -16.551 -11.875   1.777  1.00  0.00           N  
ATOM   1160 HH11 ARG A  73     -16.902 -11.083   2.307  1.00  0.00           H  
ATOM   1161 HH12 ARG A  73     -15.562 -12.053   1.740  1.00  0.00           H  
ATOM   1162  NH2 ARG A  73     -16.834 -13.521   0.347  1.00  0.00           N  
ATOM   1163 HH21 ARG A  73     -17.293 -13.930  -0.461  1.00  0.00           H  
ATOM   1164 HH22 ARG A  73     -15.846 -13.681   0.419  1.00  0.00           H  
ATOM   1165  C   ARG A  73     -20.860  -7.793   0.311  1.00  0.00           C  
ATOM   1166  O   ARG A  73     -19.758  -7.838  -0.231  1.00  0.00           O  
ATOM   1167  N   HIE A  74     -21.868  -7.093  -0.210  1.00  0.00           N  
ATOM   1168  H   HIE A  74     -22.773  -7.163   0.243  1.00  0.00           H  
ATOM   1169  CA  HIE A  74     -21.743  -6.246  -1.406  1.00  0.00           C  
ATOM   1170  HA  HIE A  74     -21.282  -6.828  -2.204  1.00  0.00           H  
ATOM   1171  CB  HIE A  74     -23.141  -5.821  -1.872  1.00  0.00           C  
ATOM   1172  HB2 HIE A  74     -23.764  -6.708  -1.993  1.00  0.00           H  
ATOM   1173  HB3 HIE A  74     -23.602  -5.190  -1.113  1.00  0.00           H  
ATOM   1174  CG  HIE A  74     -23.123  -5.078  -3.183  1.00  0.00           C  
ATOM   1175  ND1 HIE A  74     -22.897  -5.659  -4.431  1.00  0.00           N  
ATOM   1176  CE1 HIE A  74     -22.987  -4.656  -5.318  1.00  0.00           C  
ATOM   1177  HE1 HIE A  74     -22.885  -4.762  -6.390  1.00  0.00           H  
ATOM   1178  NE2 HIE A  74     -23.265  -3.501  -4.695  1.00  0.00           N  
ATOM   1179  HE2 HIE A  74     -23.448  -2.619  -5.173  1.00  0.00           H  
ATOM   1180  CD2 HIE A  74     -23.349  -3.743  -3.342  1.00  0.00           C  
ATOM   1181  HD2 HIE A  74     -23.585  -3.031  -2.561  1.00  0.00           H  
ATOM   1182  C   HIE A  74     -20.830  -5.030  -1.182  1.00  0.00           C  
ATOM   1183  O   HIE A  74     -19.962  -4.743  -2.004  1.00  0.00           O  
ATOM   1184  N   LYS A  75     -20.937  -4.348  -0.038  1.00  0.00           N  
ATOM   1185  H   LYS A  75     -21.709  -4.576   0.581  1.00  0.00           H  
ATOM   1186  CA  LYS A  75     -20.026  -3.264   0.366  1.00  0.00           C  
ATOM   1187  HA  LYS A  75     -20.000  -2.532  -0.439  1.00  0.00           H  
ATOM   1188  CB  LYS A  75     -20.611  -2.574   1.611  1.00  0.00           C  
ATOM   1189  HB2 LYS A  75     -21.640  -2.291   1.383  1.00  0.00           H  
ATOM   1190  HB3 LYS A  75     -20.628  -3.267   2.455  1.00  0.00           H  
ATOM   1191  CG  LYS A  75     -19.830  -1.312   2.009  1.00  0.00           C  
ATOM   1192  HG2 LYS A  75     -18.917  -1.602   2.532  1.00  0.00           H  
ATOM   1193  HG3 LYS A  75     -19.562  -0.758   1.108  1.00  0.00           H  
ATOM   1194  CD  LYS A  75     -20.678  -0.396   2.904  1.00  0.00           C  
ATOM   1195  HD2 LYS A  75     -21.551  -0.078   2.332  1.00  0.00           H  
ATOM   1196  HD3 LYS A  75     -21.008  -0.945   3.789  1.00  0.00           H  
ATOM   1197  CE  LYS A  75     -19.859   0.831   3.328  1.00  0.00           C  
ATOM   1198  HE2 LYS A  75     -19.227   0.553   4.179  1.00  0.00           H  
ATOM   1199  HE3 LYS A  75     -19.200   1.111   2.499  1.00  0.00           H  
ATOM   1200  NZ  LYS A  75     -20.726   1.990   3.665  1.00  0.00           N  
ATOM   1201  HZ1 LYS A  75     -21.438   1.739   4.339  1.00  0.00           H  
ATOM   1202  HZ2 LYS A  75     -20.171   2.750   4.039  1.00  0.00           H  
ATOM   1203  HZ3 LYS A  75     -21.177   2.333   2.822  1.00  0.00           H  
ATOM   1204  C   LYS A  75     -18.580  -3.751   0.557  1.00  0.00           C  
ATOM   1205  O   LYS A  75     -17.640  -3.016   0.255  1.00  0.00           O  
ATOM   1206  N   GLN A  76     -18.384  -5.009   0.959  1.00  0.00           N  
ATOM   1207  H   GLN A  76     -19.195  -5.531   1.274  1.00  0.00           H  
ATOM   1208  CA  GLN A  76     -17.069  -5.661   0.994  1.00  0.00           C  
ATOM   1209  HA  GLN A  76     -16.386  -5.001   1.533  1.00  0.00           H  
ATOM   1210  CB  GLN A  76     -17.181  -6.976   1.788  1.00  0.00           C  
ATOM   1211  HB2 GLN A  76     -17.784  -6.800   2.681  1.00  0.00           H  
ATOM   1212  HB3 GLN A  76     -17.682  -7.725   1.178  1.00  0.00           H  
ATOM   1213  CG  GLN A  76     -15.821  -7.534   2.236  1.00  0.00           C  
ATOM   1214  HG2 GLN A  76     -15.204  -7.756   1.365  1.00  0.00           H  
ATOM   1215  HG3 GLN A  76     -15.311  -6.779   2.837  1.00  0.00           H  
ATOM   1216  CD  GLN A  76     -15.964  -8.809   3.065  1.00  0.00           C  
ATOM   1217  OE1 GLN A  76     -16.989  -9.473   3.095  1.00  0.00           O  
ATOM   1218  NE2 GLN A  76     -14.938  -9.253   3.754  1.00  0.00           N  
ATOM   1219 HE21 GLN A  76     -15.099 -10.051   4.346  1.00  0.00           H  
ATOM   1220 HE22 GLN A  76     -14.060  -8.763   3.753  1.00  0.00           H  
ATOM   1221  C   GLN A  76     -16.480  -5.880  -0.417  1.00  0.00           C  
ATOM   1222  O   GLN A  76     -15.276  -5.705  -0.602  1.00  0.00           O  
ATOM   1223  N   LEU A  77     -17.315  -6.175  -1.425  1.00  0.00           N  
ATOM   1224  H   LEU A  77     -18.286  -6.352  -1.193  1.00  0.00           H  
ATOM   1225  CA  LEU A  77     -16.935  -6.223  -2.851  1.00  0.00           C  
ATOM   1226  HA  LEU A  77     -16.026  -6.818  -2.934  1.00  0.00           H  
ATOM   1227  CB  LEU A  77     -18.067  -6.961  -3.616  1.00  0.00           C  
ATOM   1228  HB2 LEU A  77     -18.323  -7.855  -3.045  1.00  0.00           H  
ATOM   1229  HB3 LEU A  77     -18.959  -6.339  -3.623  1.00  0.00           H  
ATOM   1230  CG  LEU A  77     -17.829  -7.431  -5.067  1.00  0.00           C  
ATOM   1231  HG  LEU A  77     -18.703  -8.010  -5.358  1.00  0.00           H  
ATOM   1232  CD1 LEU A  77     -17.706  -6.290  -6.075  1.00  0.00           C  
ATOM   1233 HD11 LEU A  77     -17.806  -6.690  -7.085  1.00  0.00           H  
ATOM   1234 HD12 LEU A  77     -18.498  -5.561  -5.905  1.00  0.00           H  
ATOM   1235 HD13 LEU A  77     -16.733  -5.813  -5.988  1.00  0.00           H  
ATOM   1236  CD2 LEU A  77     -16.611  -8.344  -5.190  1.00  0.00           C  
ATOM   1237 HD21 LEU A  77     -16.536  -8.725  -6.210  1.00  0.00           H  
ATOM   1238 HD22 LEU A  77     -15.706  -7.801  -4.934  1.00  0.00           H  
ATOM   1239 HD23 LEU A  77     -16.727  -9.192  -4.515  1.00  0.00           H  
ATOM   1240  C   LEU A  77     -16.606  -4.811  -3.397  1.00  0.00           C  
ATOM   1241  O   LEU A  77     -15.546  -4.602  -3.997  1.00  0.00           O  
ATOM   1242  N   ILE A  78     -17.436  -3.803  -3.087  1.00  0.00           N  
ATOM   1243  H   ILE A  78     -18.308  -4.047  -2.621  1.00  0.00           H  
ATOM   1244  CA  ILE A  78     -17.205  -2.386  -3.453  1.00  0.00           C  
ATOM   1245  HA  ILE A  78     -17.192  -2.320  -4.541  1.00  0.00           H  
ATOM   1246  CB  ILE A  78     -18.368  -1.489  -2.947  1.00  0.00           C  
ATOM   1247  HB  ILE A  78     -18.534  -1.701  -1.893  1.00  0.00           H  
ATOM   1248  CG2 ILE A  78     -18.036   0.013  -3.073  1.00  0.00           C  
ATOM   1249 HG21 ILE A  78     -18.864   0.628  -2.727  1.00  0.00           H  
ATOM   1250 HG22 ILE A  78     -17.184   0.269  -2.446  1.00  0.00           H  
ATOM   1251 HG23 ILE A  78     -17.808   0.261  -4.111  1.00  0.00           H  
ATOM   1252  CG1 ILE A  78     -19.663  -1.807  -3.733  1.00  0.00           C  
ATOM   1253 HG12 ILE A  78     -19.523  -1.526  -4.776  1.00  0.00           H  
ATOM   1254 HG13 ILE A  78     -19.845  -2.879  -3.717  1.00  0.00           H  
ATOM   1255  CD1 ILE A  78     -20.927  -1.123  -3.189  1.00  0.00           C  
ATOM   1256 HD11 ILE A  78     -21.784  -1.430  -3.783  1.00  0.00           H  
ATOM   1257 HD12 ILE A  78     -21.093  -1.409  -2.150  1.00  0.00           H  
ATOM   1258 HD13 ILE A  78     -20.852  -0.039  -3.262  1.00  0.00           H  
ATOM   1259  C   ILE A  78     -15.832  -1.868  -2.974  1.00  0.00           C  
ATOM   1260  O   ILE A  78     -15.201  -1.082  -3.681  1.00  0.00           O  
ATOM   1261  N   ARG A  79     -15.310  -2.345  -1.833  1.00  0.00           N  
ATOM   1262  H   ARG A  79     -15.893  -2.971  -1.287  1.00  0.00           H  
ATOM   1263  CA  ARG A  79     -13.968  -1.989  -1.319  1.00  0.00           C  
ATOM   1264  HA  ARG A  79     -13.910  -0.902  -1.256  1.00  0.00           H  
ATOM   1265  CB  ARG A  79     -13.809  -2.570   0.098  1.00  0.00           C  
ATOM   1266  HB2 ARG A  79     -14.690  -2.304   0.685  1.00  0.00           H  
ATOM   1267  HB3 ARG A  79     -13.779  -3.657   0.028  1.00  0.00           H  
ATOM   1268  CG  ARG A  79     -12.565  -2.111   0.886  1.00  0.00           C  
ATOM   1269  HG2 ARG A  79     -12.597  -2.615   1.854  1.00  0.00           H  
ATOM   1270  HG3 ARG A  79     -11.657  -2.443   0.383  1.00  0.00           H  
ATOM   1271  CD  ARG A  79     -12.493  -0.599   1.151  1.00  0.00           C  
ATOM   1272  HD2 ARG A  79     -13.504  -0.199   1.251  1.00  0.00           H  
ATOM   1273  HD3 ARG A  79     -11.990  -0.451   2.109  1.00  0.00           H  
ATOM   1274  NE  ARG A  79     -11.738   0.129   0.109  1.00  0.00           N  
ATOM   1275  HE  ARG A  79     -11.028  -0.382  -0.416  1.00  0.00           H  
ATOM   1276  CZ  ARG A  79     -11.769   1.425  -0.131  1.00  0.00           C  
ATOM   1277  NH1 ARG A  79     -12.555   2.237   0.509  1.00  0.00           N  
ATOM   1278 HH11 ARG A  79     -12.782   1.925   1.462  1.00  0.00           H  
ATOM   1279 HH12 ARG A  79     -12.405   3.222   0.439  1.00  0.00           H  
ATOM   1280  NH2 ARG A  79     -10.975   1.947  -1.013  1.00  0.00           N  
ATOM   1281 HH21 ARG A  79     -10.193   1.359  -1.321  1.00  0.00           H  
ATOM   1282 HH22 ARG A  79     -10.847   2.937  -1.058  1.00  0.00           H  
ATOM   1283  C   ARG A  79     -12.820  -2.409  -2.250  1.00  0.00           C  
ATOM   1284  O   ARG A  79     -11.785  -1.748  -2.262  1.00  0.00           O  
ATOM   1285  N   PHE A  80     -12.991  -3.449  -3.066  1.00  0.00           N  
ATOM   1286  H   PHE A  80     -13.869  -3.955  -3.036  1.00  0.00           H  
ATOM   1287  CA  PHE A  80     -12.065  -3.725  -4.171  1.00  0.00           C  
ATOM   1288  HA  PHE A  80     -11.041  -3.566  -3.832  1.00  0.00           H  
ATOM   1289  CB  PHE A  80     -12.198  -5.180  -4.628  1.00  0.00           C  
ATOM   1290  HB2 PHE A  80     -13.241  -5.361  -4.883  1.00  0.00           H  
ATOM   1291  HB3 PHE A  80     -11.604  -5.301  -5.535  1.00  0.00           H  
ATOM   1292  CG  PHE A  80     -11.761  -6.236  -3.629  1.00  0.00           C  
ATOM   1293  CD1 PHE A  80     -10.544  -6.922  -3.811  1.00  0.00           C  
ATOM   1294  HD1 PHE A  80      -9.915  -6.706  -4.663  1.00  0.00           H  
ATOM   1295  CE1 PHE A  80     -10.156  -7.917  -2.897  1.00  0.00           C  
ATOM   1296  HE1 PHE A  80      -9.236  -8.465  -3.049  1.00  0.00           H  
ATOM   1297  CZ  PHE A  80     -10.978  -8.229  -1.801  1.00  0.00           C  
ATOM   1298  HZ  PHE A  80     -10.680  -9.004  -1.108  1.00  0.00           H  
ATOM   1299  CE2 PHE A  80     -12.202  -7.561  -1.627  1.00  0.00           C  
ATOM   1300  HE2 PHE A  80     -12.855  -7.826  -0.806  1.00  0.00           H  
ATOM   1301  CD2 PHE A  80     -12.597  -6.575  -2.548  1.00  0.00           C  
ATOM   1302  HD2 PHE A  80     -13.556  -6.094  -2.432  1.00  0.00           H  
ATOM   1303  C   PHE A  80     -12.311  -2.782  -5.359  1.00  0.00           C  
ATOM   1304  O   PHE A  80     -11.360  -2.230  -5.915  1.00  0.00           O  
ATOM   1305  N   LEU A  81     -13.575  -2.559  -5.743  1.00  0.00           N  
ATOM   1306  H   LEU A  81     -14.321  -3.037  -5.250  1.00  0.00           H  
ATOM   1307  CA  LEU A  81     -13.920  -1.683  -6.873  1.00  0.00           C  
ATOM   1308  HA  LEU A  81     -13.431  -2.078  -7.763  1.00  0.00           H  
ATOM   1309  CB  LEU A  81     -15.438  -1.694  -7.134  1.00  0.00           C  
ATOM   1310  HB2 LEU A  81     -15.947  -1.230  -6.290  1.00  0.00           H  
ATOM   1311  HB3 LEU A  81     -15.627  -1.076  -8.012  1.00  0.00           H  
ATOM   1312  CG  LEU A  81     -16.061  -3.083  -7.381  1.00  0.00           C  
ATOM   1313  HG  LEU A  81     -15.998  -3.669  -6.468  1.00  0.00           H  
ATOM   1314  CD1 LEU A  81     -17.533  -2.917  -7.756  1.00  0.00           C  
ATOM   1315 HD11 LEU A  81     -18.063  -2.389  -6.964  1.00  0.00           H  
ATOM   1316 HD12 LEU A  81     -17.622  -2.354  -8.687  1.00  0.00           H  
ATOM   1317 HD13 LEU A  81     -17.994  -3.895  -7.894  1.00  0.00           H  
ATOM   1318  CD2 LEU A  81     -15.369  -3.847  -8.511  1.00  0.00           C  
ATOM   1319 HD21 LEU A  81     -14.352  -4.108  -8.221  1.00  0.00           H  
ATOM   1320 HD22 LEU A  81     -15.909  -4.772  -8.715  1.00  0.00           H  
ATOM   1321 HD23 LEU A  81     -15.350  -3.239  -9.413  1.00  0.00           H  
ATOM   1322  C   LEU A  81     -13.384  -0.252  -6.689  1.00  0.00           C  
ATOM   1323  O   LEU A  81     -12.774   0.275  -7.615  1.00  0.00           O  
ATOM   1324  N   LYS A  82     -13.492   0.309  -5.474  1.00  0.00           N  
ATOM   1325  H   LYS A  82     -14.045  -0.202  -4.793  1.00  0.00           H  
ATOM   1326  CA  LYS A  82     -12.946   1.617  -5.056  1.00  0.00           C  
ATOM   1327  HA  LYS A  82     -13.359   2.382  -5.717  1.00  0.00           H  
ATOM   1328  CB  LYS A  82     -13.388   1.922  -3.605  1.00  0.00           C  
ATOM   1329  HB2 LYS A  82     -13.344   1.014  -3.001  1.00  0.00           H  
ATOM   1330  HB3 LYS A  82     -12.699   2.648  -3.170  1.00  0.00           H  
ATOM   1331  CG  LYS A  82     -14.795   2.537  -3.540  1.00  0.00           C  
ATOM   1332  HG2 LYS A  82     -14.780   3.467  -4.107  1.00  0.00           H  
ATOM   1333  HG3 LYS A  82     -15.514   1.854  -3.993  1.00  0.00           H  
ATOM   1334  CD  LYS A  82     -15.238   2.861  -2.105  1.00  0.00           C  
ATOM   1335  HD2 LYS A  82     -15.429   1.931  -1.569  1.00  0.00           H  
ATOM   1336  HD3 LYS A  82     -14.447   3.413  -1.595  1.00  0.00           H  
ATOM   1337  CE  LYS A  82     -16.507   3.725  -2.140  1.00  0.00           C  
ATOM   1338  HE2 LYS A  82     -16.276   4.663  -2.653  1.00  0.00           H  
ATOM   1339  HE3 LYS A  82     -17.275   3.205  -2.723  1.00  0.00           H  
ATOM   1340  NZ  LYS A  82     -17.035   4.021  -0.785  1.00  0.00           N  
ATOM   1341  HZ1 LYS A  82     -16.358   4.405  -0.145  1.00  0.00           H  
ATOM   1342  HZ2 LYS A  82     -17.833   4.663  -0.839  1.00  0.00           H  
ATOM   1343  HZ3 LYS A  82     -17.517   3.213  -0.394  1.00  0.00           H  
ATOM   1344  C   LYS A  82     -11.422   1.772  -5.192  1.00  0.00           C  
ATOM   1345  O   LYS A  82     -10.938   2.901  -5.112  1.00  0.00           O  
ATOM   1346  N   ARG A  83     -10.643   0.693  -5.368  1.00  0.00           N  
ATOM   1347  H   ARG A  83     -11.108  -0.205  -5.379  1.00  0.00           H  
ATOM   1348  CA  ARG A  83      -9.198   0.750  -5.700  1.00  0.00           C  
ATOM   1349  HA  ARG A  83      -8.876   1.790  -5.691  1.00  0.00           H  
ATOM   1350  CB  ARG A  83      -8.347   0.040  -4.639  1.00  0.00           C  
ATOM   1351  HB2 ARG A  83      -7.301   0.138  -4.927  1.00  0.00           H  
ATOM   1352  HB3 ARG A  83      -8.477   0.572  -3.702  1.00  0.00           H  
ATOM   1353  CG  ARG A  83      -8.663  -1.444  -4.396  1.00  0.00           C  
ATOM   1354  HG2 ARG A  83      -9.652  -1.531  -3.952  1.00  0.00           H  
ATOM   1355  HG3 ARG A  83      -8.629  -1.994  -5.337  1.00  0.00           H  
ATOM   1356  CD  ARG A  83      -7.621  -2.026  -3.436  1.00  0.00           C  
ATOM   1357  HD2 ARG A  83      -6.644  -1.965  -3.915  1.00  0.00           H  
ATOM   1358  HD3 ARG A  83      -7.567  -1.418  -2.543  1.00  0.00           H  
ATOM   1359  NE  ARG A  83      -7.895  -3.426  -3.063  1.00  0.00           N  
ATOM   1360  HE  ARG A  83      -7.345  -4.112  -3.566  1.00  0.00           H  
ATOM   1361  CZ  ARG A  83      -8.623  -3.858  -2.048  1.00  0.00           C  
ATOM   1362  NH1 ARG A  83      -9.241  -3.065  -1.227  1.00  0.00           N  
ATOM   1363 HH11 ARG A  83      -9.198  -2.048  -1.353  1.00  0.00           H  
ATOM   1364 HH12 ARG A  83      -9.780  -3.409  -0.462  1.00  0.00           H  
ATOM   1365  NH2 ARG A  83      -8.764  -5.132  -1.830  1.00  0.00           N  
ATOM   1366 HH21 ARG A  83      -8.363  -5.801  -2.462  1.00  0.00           H  
ATOM   1367 HH22 ARG A  83      -9.355  -5.449  -1.083  1.00  0.00           H  
ATOM   1368  C   ARG A  83      -8.879   0.293  -7.118  1.00  0.00           C  
ATOM   1369  O   ARG A  83      -7.981   0.850  -7.737  1.00  0.00           O  
ATOM   1370  N   LEU A  84      -9.668  -0.634  -7.658  1.00  0.00           N  
ATOM   1371  H   LEU A  84     -10.381  -1.047  -7.072  1.00  0.00           H  
ATOM   1372  CA  LEU A  84      -9.603  -1.063  -9.051  1.00  0.00           C  
ATOM   1373  HA  LEU A  84      -8.602  -1.446  -9.253  1.00  0.00           H  
ATOM   1374  CB  LEU A  84     -10.624  -2.204  -9.221  1.00  0.00           C  
ATOM   1375  HB2 LEU A  84     -10.356  -3.018  -8.547  1.00  0.00           H  
ATOM   1376  HB3 LEU A  84     -11.600  -1.830  -8.917  1.00  0.00           H  
ATOM   1377  CG  LEU A  84     -10.769  -2.764 -10.644  1.00  0.00           C  
ATOM   1378  HG  LEU A  84     -11.105  -1.976 -11.316  1.00  0.00           H  
ATOM   1379  CD1 LEU A  84      -9.456  -3.346 -11.161  1.00  0.00           C  
ATOM   1380 HD11 LEU A  84      -9.079  -4.100 -10.472  1.00  0.00           H  
ATOM   1381 HD12 LEU A  84      -9.615  -3.797 -12.140  1.00  0.00           H  
ATOM   1382 HD13 LEU A  84      -8.722  -2.549 -11.272  1.00  0.00           H  
ATOM   1383  CD2 LEU A  84     -11.818  -3.875 -10.636  1.00  0.00           C  
ATOM   1384 HD21 LEU A  84     -12.770  -3.488 -10.273  1.00  0.00           H  
ATOM   1385 HD22 LEU A  84     -11.964  -4.248 -11.650  1.00  0.00           H  
ATOM   1386 HD23 LEU A  84     -11.495  -4.696  -9.999  1.00  0.00           H  
ATOM   1387  C   LEU A  84      -9.860   0.104 -10.020  1.00  0.00           C  
ATOM   1388  O   LEU A  84      -9.080   0.306 -10.948  1.00  0.00           O  
ATOM   1389  N   ASP A  85     -10.929   0.877  -9.802  1.00  0.00           N  
ATOM   1390  H   ASP A  85     -11.511   0.690  -8.990  1.00  0.00           H  
ATOM   1391  CA  ASP A  85     -11.362   1.913 -10.743  1.00  0.00           C  
ATOM   1392  HA  ASP A  85     -11.414   1.451 -11.730  1.00  0.00           H  
ATOM   1393  CB  ASP A  85     -12.790   2.402 -10.428  1.00  0.00           C  
ATOM   1394  HB2 ASP A  85     -13.071   3.130 -11.190  1.00  0.00           H  
ATOM   1395  HB3 ASP A  85     -13.459   1.548 -10.542  1.00  0.00           H  
ATOM   1396  CG  ASP A  85     -13.067   3.029  -9.053  1.00  0.00           C  
ATOM   1397  OD1 ASP A  85     -14.254   3.273  -8.764  1.00  0.00           O  
ATOM   1398  OD2 ASP A  85     -12.156   3.369  -8.267  1.00  0.00           O  
ATOM   1399  C   ASP A  85     -10.341   3.054 -10.879  1.00  0.00           C  
ATOM   1400  O   ASP A  85      -9.880   3.327 -11.985  1.00  0.00           O  
ATOM   1401  N   ARG A  86      -9.916   3.680  -9.775  1.00  0.00           N  
ATOM   1402  H   ARG A  86     -10.412   3.452  -8.916  1.00  0.00           H  
ATOM   1403  CA  ARG A  86      -8.968   4.808  -9.777  1.00  0.00           C  
ATOM   1404  HA  ARG A  86      -9.372   5.576 -10.441  1.00  0.00           H  
ATOM   1405  CB  ARG A  86      -8.883   5.437  -8.369  1.00  0.00           C  
ATOM   1406  HB2 ARG A  86      -8.333   6.376  -8.453  1.00  0.00           H  
ATOM   1407  HB3 ARG A  86      -9.899   5.685  -8.054  1.00  0.00           H  
ATOM   1408  CG  ARG A  86      -8.214   4.596  -7.259  1.00  0.00           C  
ATOM   1409  HG2 ARG A  86      -8.623   3.586  -7.252  1.00  0.00           H  
ATOM   1410  HG3 ARG A  86      -7.141   4.545  -7.450  1.00  0.00           H  
ATOM   1411  CD  ARG A  86      -8.463   5.245  -5.882  1.00  0.00           C  
ATOM   1412  HD2 ARG A  86      -8.397   6.328  -5.996  1.00  0.00           H  
ATOM   1413  HD3 ARG A  86      -9.474   5.009  -5.549  1.00  0.00           H  
ATOM   1414  NE  ARG A  86      -7.473   4.854  -4.858  1.00  0.00           N  
ATOM   1415  HE  ARG A  86      -6.568   5.338  -4.878  1.00  0.00           H  
ATOM   1416  CZ  ARG A  86      -7.612   4.085  -3.791  1.00  0.00           C  
ATOM   1417  NH1 ARG A  86      -8.681   3.411  -3.494  1.00  0.00           N  
ATOM   1418 HH11 ARG A  86      -9.476   3.401  -4.118  1.00  0.00           H  
ATOM   1419 HH12 ARG A  86      -8.598   2.754  -2.717  1.00  0.00           H  
ATOM   1420  NH2 ARG A  86      -6.640   3.937  -2.953  1.00  0.00           N  
ATOM   1421 HH21 ARG A  86      -5.739   4.398  -3.124  1.00  0.00           H  
ATOM   1422 HH22 ARG A  86      -6.742   3.394  -2.106  1.00  0.00           H  
ATOM   1423  C   ARG A  86      -7.610   4.442 -10.382  1.00  0.00           C  
ATOM   1424  O   ARG A  86      -7.035   5.242 -11.118  1.00  0.00           O  
ATOM   1425  N   ASN A  87      -7.143   3.211 -10.153  1.00  0.00           N  
ATOM   1426  H   ASN A  87      -7.680   2.610  -9.546  1.00  0.00           H  
ATOM   1427  CA  ASN A  87      -5.893   2.693 -10.720  1.00  0.00           C  
ATOM   1428  HA  ASN A  87      -5.129   3.461 -10.583  1.00  0.00           H  
ATOM   1429  CB  ASN A  87      -5.494   1.428  -9.931  1.00  0.00           C  
ATOM   1430  HB2 ASN A  87      -5.964   1.444  -8.953  1.00  0.00           H  
ATOM   1431  HB3 ASN A  87      -5.842   0.539 -10.461  1.00  0.00           H  
ATOM   1432  CG  ASN A  87      -4.011   1.319  -9.639  1.00  0.00           C  
ATOM   1433  OD1 ASN A  87      -3.311   2.302  -9.463  1.00  0.00           O  
ATOM   1434  ND2 ASN A  87      -3.507   0.119  -9.517  1.00  0.00           N  
ATOM   1435 HD21 ASN A  87      -2.539   0.051  -9.191  1.00  0.00           H  
ATOM   1436 HD22 ASN A  87      -4.083  -0.692  -9.586  1.00  0.00           H  
ATOM   1437  C   ASN A  87      -5.995   2.428 -12.238  1.00  0.00           C  
ATOM   1438  O   ASN A  87      -5.058   2.742 -12.970  1.00  0.00           O  
ATOM   1439  N   LEU A  88      -7.135   1.922 -12.740  1.00  0.00           N  
ATOM   1440  H   LEU A  88      -7.869   1.643 -12.095  1.00  0.00           H  
ATOM   1441  CA  LEU A  88      -7.417   1.859 -14.186  1.00  0.00           C  
ATOM   1442  HA  LEU A  88      -6.606   1.333 -14.691  1.00  0.00           H  
ATOM   1443  CB  LEU A  88      -8.741   1.112 -14.435  1.00  0.00           C  
ATOM   1444  HB2 LEU A  88      -9.484   1.509 -13.744  1.00  0.00           H  
ATOM   1445  HB3 LEU A  88      -9.092   1.331 -15.444  1.00  0.00           H  
ATOM   1446  CG  LEU A  88      -8.678  -0.413 -14.268  1.00  0.00           C  
ATOM   1447  HG  LEU A  88      -8.097  -0.664 -13.381  1.00  0.00           H  
ATOM   1448  CD1 LEU A  88     -10.095  -0.958 -14.093  1.00  0.00           C  
ATOM   1449 HD11 LEU A  88     -10.676  -0.810 -15.005  1.00  0.00           H  
ATOM   1450 HD12 LEU A  88     -10.041  -2.012 -13.840  1.00  0.00           H  
ATOM   1451 HD13 LEU A  88     -10.588  -0.442 -13.270  1.00  0.00           H  
ATOM   1452  CD2 LEU A  88      -8.052  -1.085 -15.492  1.00  0.00           C  
ATOM   1453 HD21 LEU A  88      -7.038  -0.715 -15.643  1.00  0.00           H  
ATOM   1454 HD22 LEU A  88      -8.015  -2.162 -15.336  1.00  0.00           H  
ATOM   1455 HD23 LEU A  88      -8.642  -0.870 -16.383  1.00  0.00           H  
ATOM   1456  C   LEU A  88      -7.503   3.263 -14.813  1.00  0.00           C  
ATOM   1457  O   LEU A  88      -7.030   3.471 -15.931  1.00  0.00           O  
ATOM   1458  N   TRP A  89      -8.079   4.231 -14.096  1.00  0.00           N  
ATOM   1459  H   TRP A  89      -8.537   3.970 -13.228  1.00  0.00           H  
ATOM   1460  CA  TRP A  89      -8.160   5.631 -14.532  1.00  0.00           C  
ATOM   1461  HA  TRP A  89      -8.615   5.653 -15.523  1.00  0.00           H  
ATOM   1462  CB  TRP A  89      -9.075   6.403 -13.564  1.00  0.00           C  
ATOM   1463  HB2 TRP A  89      -9.709   5.696 -13.031  1.00  0.00           H  
ATOM   1464  HB3 TRP A  89      -8.468   6.909 -12.813  1.00  0.00           H  
ATOM   1465  CG  TRP A  89      -9.993   7.402 -14.198  1.00  0.00           C  
ATOM   1466  CD1 TRP A  89      -9.624   8.385 -15.049  1.00  0.00           C  
ATOM   1467  HD1 TRP A  89      -8.610   8.577 -15.383  1.00  0.00           H  
ATOM   1468  NE1 TRP A  89     -10.738   9.094 -15.449  1.00  0.00           N  
ATOM   1469  HE1 TRP A  89     -10.698   9.850 -16.123  1.00  0.00           H  
ATOM   1470  CE2 TRP A  89     -11.891   8.601 -14.881  1.00  0.00           C  
ATOM   1471  CZ2 TRP A  89     -13.243   8.961 -14.988  1.00  0.00           C  
ATOM   1472  HZ2 TRP A  89     -13.537   9.782 -15.624  1.00  0.00           H  
ATOM   1473  CH2 TRP A  89     -14.204   8.233 -14.266  1.00  0.00           C  
ATOM   1474  HH2 TRP A  89     -15.251   8.490 -14.355  1.00  0.00           H  
ATOM   1475  CZ3 TRP A  89     -13.800   7.169 -13.438  1.00  0.00           C  
ATOM   1476  HZ3 TRP A  89     -14.540   6.606 -12.884  1.00  0.00           H  
ATOM   1477  CE3 TRP A  89     -12.438   6.828 -13.332  1.00  0.00           C  
ATOM   1478  HE3 TRP A  89     -12.138   6.023 -12.681  1.00  0.00           H  
ATOM   1479  CD2 TRP A  89     -11.446   7.522 -14.061  1.00  0.00           C  
ATOM   1480  C   TRP A  89      -6.764   6.280 -14.650  1.00  0.00           C  
ATOM   1481  O   TRP A  89      -6.478   6.975 -15.628  1.00  0.00           O  
ATOM   1482  N   GLY A  90      -5.864   6.000 -13.699  1.00  0.00           N  
ATOM   1483  H   GLY A  90      -6.185   5.485 -12.886  1.00  0.00           H  
ATOM   1484  CA  GLY A  90      -4.463   6.441 -13.722  1.00  0.00           C  
ATOM   1485  HA2 GLY A  90      -4.424   7.522 -13.858  1.00  0.00           H  
ATOM   1486  HA3 GLY A  90      -4.000   6.198 -12.766  1.00  0.00           H  
ATOM   1487  C   GLY A  90      -3.633   5.782 -14.828  1.00  0.00           C  
ATOM   1488  O   GLY A  90      -2.950   6.474 -15.580  1.00  0.00           O  
ATOM   1489  N   LEU A  91      -3.749   4.457 -14.999  1.00  0.00           N  
ATOM   1490  H   LEU A  91      -4.288   3.925 -14.320  1.00  0.00           H  
ATOM   1491  CA  LEU A  91      -3.066   3.725 -16.080  1.00  0.00           C  
ATOM   1492  HA  LEU A  91      -2.012   4.000 -16.030  1.00  0.00           H  
ATOM   1493  CB  LEU A  91      -3.196   2.211 -15.812  1.00  0.00           C  
ATOM   1494  HB2 LEU A  91      -2.876   2.011 -14.789  1.00  0.00           H  
ATOM   1495  HB3 LEU A  91      -4.250   1.941 -15.890  1.00  0.00           H  
ATOM   1496  CG  LEU A  91      -2.381   1.307 -16.763  1.00  0.00           C  
ATOM   1497  HG  LEU A  91      -2.691   1.484 -17.792  1.00  0.00           H  
ATOM   1498  CD1 LEU A  91      -0.873   1.546 -16.652  1.00  0.00           C  
ATOM   1499 HD11 LEU A  91      -0.620   2.553 -16.978  1.00  0.00           H  
ATOM   1500 HD12 LEU A  91      -0.542   1.407 -15.623  1.00  0.00           H  
ATOM   1501 HD13 LEU A  91      -0.336   0.838 -17.288  1.00  0.00           H  
ATOM   1502  CD2 LEU A  91      -2.649  -0.164 -16.443  1.00  0.00           C  
ATOM   1503 HD21 LEU A  91      -2.093  -0.799 -17.135  1.00  0.00           H  
ATOM   1504 HD22 LEU A  91      -2.326  -0.386 -15.425  1.00  0.00           H  
ATOM   1505 HD23 LEU A  91      -3.712  -0.378 -16.546  1.00  0.00           H  
ATOM   1506  C   LEU A  91      -3.572   4.121 -17.486  1.00  0.00           C  
ATOM   1507  O   LEU A  91      -2.832   4.020 -18.470  1.00  0.00           O  
ATOM   1508  N   ALA A  92      -4.812   4.602 -17.599  1.00  0.00           N  
ATOM   1509  H   ALA A  92      -5.414   4.579 -16.785  1.00  0.00           H  
ATOM   1510  CA  ALA A  92      -5.305   5.273 -18.795  1.00  0.00           C  
ATOM   1511  HA  ALA A  92      -5.075   4.654 -19.659  1.00  0.00           H  
ATOM   1512  CB  ALA A  92      -6.828   5.416 -18.707  1.00  0.00           C  
ATOM   1513  HB1 ALA A  92      -7.291   4.435 -18.610  1.00  0.00           H  
ATOM   1514  HB2 ALA A  92      -7.113   6.024 -17.851  1.00  0.00           H  
ATOM   1515  HB3 ALA A  92      -7.188   5.896 -19.616  1.00  0.00           H  
ATOM   1516  C   ALA A  92      -4.639   6.643 -19.007  1.00  0.00           C  
ATOM   1517  O   ALA A  92      -4.133   6.914 -20.094  1.00  0.00           O  
ATOM   1518  N   GLY A  93      -4.646   7.507 -17.984  1.00  0.00           N  
ATOM   1519  H   GLY A  93      -5.026   7.200 -17.094  1.00  0.00           H  
ATOM   1520  CA  GLY A  93      -4.228   8.912 -18.107  1.00  0.00           C  
ATOM   1521  HA2 GLY A  93      -4.068   9.314 -17.107  1.00  0.00           H  
ATOM   1522  HA3 GLY A  93      -3.289   8.965 -18.659  1.00  0.00           H  
ATOM   1523  C   GLY A  93      -5.258   9.806 -18.821  1.00  0.00           C  
ATOM   1524  O   GLY A  93      -4.941  10.930 -19.204  1.00  0.00           O  
ATOM   1525  N   LEU A  94      -6.482   9.310 -19.015  1.00  0.00           N  
ATOM   1526  H   LEU A  94      -6.672   8.406 -18.613  1.00  0.00           H  
ATOM   1527  CA  LEU A  94      -7.599  10.010 -19.657  1.00  0.00           C  
ATOM   1528  HA  LEU A  94      -7.228  10.886 -20.190  1.00  0.00           H  
ATOM   1529  CB  LEU A  94      -8.283   9.066 -20.668  1.00  0.00           C  
ATOM   1530  HB2 LEU A  94      -8.662   8.207 -20.118  1.00  0.00           H  
ATOM   1531  HB3 LEU A  94      -9.141   9.583 -21.101  1.00  0.00           H  
ATOM   1532  CG  LEU A  94      -7.399   8.535 -21.814  1.00  0.00           C  
ATOM   1533  HG  LEU A  94      -6.551   7.989 -21.400  1.00  0.00           H  
ATOM   1534  CD1 LEU A  94      -8.209   7.572 -22.682  1.00  0.00           C  
ATOM   1535 HD11 LEU A  94      -7.570   7.156 -23.463  1.00  0.00           H  
ATOM   1536 HD12 LEU A  94      -8.587   6.755 -22.070  1.00  0.00           H  
ATOM   1537 HD13 LEU A  94      -9.044   8.095 -23.147  1.00  0.00           H  
ATOM   1538  CD2 LEU A  94      -6.883   9.660 -22.709  1.00  0.00           C  
ATOM   1539 HD21 LEU A  94      -6.209  10.303 -22.142  1.00  0.00           H  
ATOM   1540 HD22 LEU A  94      -6.328   9.238 -23.547  1.00  0.00           H  
ATOM   1541 HD23 LEU A  94      -7.717  10.249 -23.091  1.00  0.00           H  
ATOM   1542  C   LEU A  94      -8.605  10.480 -18.595  1.00  0.00           C  
ATOM   1543  O   LEU A  94      -9.140   9.659 -17.854  1.00  0.00           O  
ATOM   1544  N   ASN A  95      -8.923  11.782 -18.544  1.00  0.00           N  
ATOM   1545  H   ASN A  95      -8.403  12.419 -19.125  1.00  0.00           H  
ATOM   1546  CA  ASN A  95      -9.905  12.325 -17.587  1.00  0.00           C  
ATOM   1547  HA  ASN A  95      -9.571  12.095 -16.571  1.00  0.00           H  
ATOM   1548  CB  ASN A  95      -9.998  13.858 -17.743  1.00  0.00           C  
ATOM   1549  HB2 ASN A  95     -10.154  14.110 -18.790  1.00  0.00           H  
ATOM   1550  HB3 ASN A  95     -10.859  14.216 -17.177  1.00  0.00           H  
ATOM   1551  CG  ASN A  95      -8.788  14.604 -17.207  1.00  0.00           C  
ATOM   1552  OD1 ASN A  95      -8.249  14.291 -16.165  1.00  0.00           O  
ATOM   1553  ND2 ASN A  95      -8.314  15.617 -17.897  1.00  0.00           N  
ATOM   1554 HD21 ASN A  95      -7.496  16.059 -17.513  1.00  0.00           H  
ATOM   1555 HD22 ASN A  95      -8.751  15.923 -18.745  1.00  0.00           H  
ATOM   1556  C   ASN A  95     -11.314  11.713 -17.738  1.00  0.00           C  
ATOM   1557  O   ASN A  95     -12.053  11.635 -16.762  1.00  0.00           O  
ATOM   1558  N   SER A  96     -11.688  11.297 -18.951  1.00  0.00           N  
ATOM   1559  H   SER A  96     -11.008  11.344 -19.695  1.00  0.00           H  
ATOM   1560  CA  SER A  96     -12.979  10.696 -19.311  1.00  0.00           C  
ATOM   1561  HA  SER A  96     -13.244   9.933 -18.578  1.00  0.00           H  
ATOM   1562  CB  SER A  96     -14.062  11.786 -19.320  1.00  0.00           C  
ATOM   1563  HB2 SER A  96     -14.209  12.151 -18.302  1.00  0.00           H  
ATOM   1564  HB3 SER A  96     -13.726  12.616 -19.945  1.00  0.00           H  
ATOM   1565  OG  SER A  96     -15.295  11.310 -19.827  1.00  0.00           O  
ATOM   1566  HG  SER A  96     -15.955  12.000 -19.705  1.00  0.00           H  
ATOM   1567  C   SER A  96     -12.888  10.042 -20.695  1.00  0.00           C  
ATOM   1568  O   SER A  96     -12.088  10.473 -21.529  1.00  0.00           O  
ATOM   1569  N   CYS A  97     -13.734   9.040 -20.949  1.00  0.00           N  
ATOM   1570  H   CYS A  97     -14.343   8.745 -20.201  1.00  0.00           H  
ATOM   1571  CA  CYS A  97     -13.952   8.442 -22.264  1.00  0.00           C  
ATOM   1572  HA  CYS A  97     -13.775   9.206 -23.018  1.00  0.00           H  
ATOM   1573  CB  CYS A  97     -12.915   7.331 -22.473  1.00  0.00           C  
ATOM   1574  HB2 CYS A  97     -11.912   7.722 -22.291  1.00  0.00           H  
ATOM   1575  HB3 CYS A  97     -13.111   6.521 -21.768  1.00  0.00           H  
ATOM   1576  SG  CYS A  97     -13.024   6.712 -24.175  1.00  0.00           S  
ATOM   1577  HG  CYS A  97     -12.299   7.676 -24.760  1.00  0.00           H  
ATOM   1578  C   CYS A  97     -15.406   7.917 -22.369  1.00  0.00           C  
ATOM   1579  O   CYS A  97     -15.746   6.943 -21.688  1.00  0.00           O  
ATOM   1580  N   PRO A  98     -16.289   8.542 -23.175  1.00  0.00           N  
ATOM   1581  CD  PRO A  98     -16.018   9.654 -24.077  1.00  0.00           C  
ATOM   1582  HD2 PRO A  98     -15.148   9.456 -24.704  1.00  0.00           H  
ATOM   1583  HD3 PRO A  98     -15.869  10.566 -23.494  1.00  0.00           H  
ATOM   1584  CG  PRO A  98     -17.264   9.795 -24.952  1.00  0.00           C  
ATOM   1585  HG2 PRO A  98     -17.182   9.135 -25.817  1.00  0.00           H  
ATOM   1586  HG3 PRO A  98     -17.422  10.826 -25.269  1.00  0.00           H  
ATOM   1587  CB  PRO A  98     -18.384   9.304 -24.036  1.00  0.00           C  
ATOM   1588  HB2 PRO A  98     -19.246   8.948 -24.603  1.00  0.00           H  
ATOM   1589  HB3 PRO A  98     -18.682  10.111 -23.364  1.00  0.00           H  
ATOM   1590  CA  PRO A  98     -17.712   8.190 -23.228  1.00  0.00           C  
ATOM   1591  HA  PRO A  98     -18.120   8.194 -22.216  1.00  0.00           H  
ATOM   1592  C   PRO A  98     -17.955   6.801 -23.841  1.00  0.00           C  
ATOM   1593  O   PRO A  98     -17.191   6.335 -24.691  1.00  0.00           O  
ATOM   1594  N   VAL A  99     -19.040   6.143 -23.429  1.00  0.00           N  
ATOM   1595  H   VAL A  99     -19.668   6.602 -22.781  1.00  0.00           H  
ATOM   1596  CA  VAL A  99     -19.374   4.751 -23.778  1.00  0.00           C  
ATOM   1597  HA  VAL A  99     -19.065   4.572 -24.808  1.00  0.00           H  
ATOM   1598  CB  VAL A  99     -18.581   3.795 -22.865  1.00  0.00           C  
ATOM   1599  HB  VAL A  99     -17.547   4.133 -22.865  1.00  0.00           H  
ATOM   1600  CG1 VAL A  99     -19.063   3.795 -21.409  1.00  0.00           C  
ATOM   1601 HG11 VAL A  99     -20.075   3.393 -21.334  1.00  0.00           H  
ATOM   1602 HG12 VAL A  99     -19.055   4.810 -21.009  1.00  0.00           H  
ATOM   1603 HG13 VAL A  99     -18.393   3.182 -20.809  1.00  0.00           H  
ATOM   1604  CG2 VAL A  99     -18.566   2.360 -23.395  1.00  0.00           C  
ATOM   1605 HG21 VAL A  99     -18.311   2.351 -24.455  1.00  0.00           H  
ATOM   1606 HG22 VAL A  99     -19.528   1.871 -23.237  1.00  0.00           H  
ATOM   1607 HG23 VAL A  99     -17.798   1.806 -22.863  1.00  0.00           H  
ATOM   1608  C   VAL A  99     -20.890   4.526 -23.709  1.00  0.00           C  
ATOM   1609  O   VAL A  99     -21.587   5.334 -23.100  1.00  0.00           O  
ATOM   1610  N   LYS A 100     -21.404   3.479 -24.367  1.00  0.00           N  
ATOM   1611  H   LYS A 100     -20.769   2.796 -24.750  1.00  0.00           H  
ATOM   1612  CA  LYS A 100     -22.843   3.249 -24.565  1.00  0.00           C  
ATOM   1613  HA  LYS A 100     -23.388   4.148 -24.258  1.00  0.00           H  
ATOM   1614  CB  LYS A 100     -23.144   3.003 -26.055  1.00  0.00           C  
ATOM   1615  HB2 LYS A 100     -22.249   2.660 -26.577  1.00  0.00           H  
ATOM   1616  HB3 LYS A 100     -23.900   2.219 -26.138  1.00  0.00           H  
ATOM   1617  CG  LYS A 100     -23.701   4.262 -26.727  1.00  0.00           C  
ATOM   1618  HG2 LYS A 100     -24.569   4.607 -26.166  1.00  0.00           H  
ATOM   1619  HG3 LYS A 100     -22.948   5.051 -26.727  1.00  0.00           H  
ATOM   1620  CD  LYS A 100     -24.132   3.952 -28.165  1.00  0.00           C  
ATOM   1621  HD2 LYS A 100     -23.245   3.870 -28.796  1.00  0.00           H  
ATOM   1622  HD3 LYS A 100     -24.677   3.006 -28.183  1.00  0.00           H  
ATOM   1623  CE  LYS A 100     -25.055   5.065 -28.664  1.00  0.00           C  
ATOM   1624  HE2 LYS A 100     -24.522   6.019 -28.606  1.00  0.00           H  
ATOM   1625  HE3 LYS A 100     -25.913   5.118 -27.983  1.00  0.00           H  
ATOM   1626  NZ  LYS A 100     -25.513   4.801 -30.049  1.00  0.00           N  
ATOM   1627  HZ1 LYS A 100     -26.049   3.942 -30.071  1.00  0.00           H  
ATOM   1628  HZ2 LYS A 100     -26.107   5.554 -30.372  1.00  0.00           H  
ATOM   1629  HZ3 LYS A 100     -24.720   4.712 -30.669  1.00  0.00           H  
ATOM   1630  C   LYS A 100     -23.414   2.111 -23.723  1.00  0.00           C  
ATOM   1631  O   LYS A 100     -23.026   0.960 -23.868  1.00  0.00           O  
ATOM   1632  N   GLU A 101     -24.455   2.452 -22.978  1.00  0.00           N  
ATOM   1633  H   GLU A 101     -24.694   3.441 -23.000  1.00  0.00           H  
ATOM   1634  CA  GLU A 101     -25.458   1.584 -22.350  1.00  0.00           C  
ATOM   1635  HA  GLU A 101     -25.006   1.073 -21.498  1.00  0.00           H  
ATOM   1636  CB  GLU A 101     -26.587   2.510 -21.853  1.00  0.00           C  
ATOM   1637  HB2 GLU A 101     -27.251   1.923 -21.219  1.00  0.00           H  
ATOM   1638  HB3 GLU A 101     -26.143   3.284 -21.227  1.00  0.00           H  
ATOM   1639  CG  GLU A 101     -27.455   3.188 -22.947  1.00  0.00           C  
ATOM   1640  HG2 GLU A 101     -28.091   2.428 -23.398  1.00  0.00           H  
ATOM   1641  HG3 GLU A 101     -28.114   3.911 -22.460  1.00  0.00           H  
ATOM   1642  CD  GLU A 101     -26.663   3.898 -24.066  1.00  0.00           C  
ATOM   1643  OE1 GLU A 101     -26.734   3.465 -25.240  1.00  0.00           O  
ATOM   1644  OE2 GLU A 101     -25.847   4.783 -23.736  1.00  0.00           O  
ATOM   1645  C   GLU A 101     -26.079   0.508 -23.264  1.00  0.00           C  
ATOM   1646  O   GLU A 101     -26.641  -0.464 -22.765  1.00  0.00           O  
ATOM   1647  N   ALA A 102     -26.012   0.678 -24.588  1.00  0.00           N  
ATOM   1648  H   ALA A 102     -25.679   1.576 -24.913  1.00  0.00           H  
ATOM   1649  CA  ALA A 102     -26.692  -0.165 -25.574  1.00  0.00           C  
ATOM   1650  HA  ALA A 102     -27.763  -0.085 -25.393  1.00  0.00           H  
ATOM   1651  CB  ALA A 102     -26.394   0.412 -26.964  1.00  0.00           C  
ATOM   1652  HB1 ALA A 102     -26.708   1.456 -27.005  1.00  0.00           H  
ATOM   1653  HB2 ALA A 102     -25.326   0.340 -27.172  1.00  0.00           H  
ATOM   1654  HB3 ALA A 102     -26.945  -0.157 -27.714  1.00  0.00           H  
ATOM   1655  C   ALA A 102     -26.339  -1.666 -25.517  1.00  0.00           C  
ATOM   1656  O   ALA A 102     -27.121  -2.478 -26.006  1.00  0.00           O  
ATOM   1657  N   ASN A 103     -25.200  -2.036 -24.921  1.00  0.00           N  
ATOM   1658  H   ASN A 103     -24.652  -1.315 -24.472  1.00  0.00           H  
ATOM   1659  CA  ASN A 103     -24.825  -3.424 -24.649  1.00  0.00           C  
ATOM   1660  HA  ASN A 103     -25.620  -4.080 -25.012  1.00  0.00           H  
ATOM   1661  CB  ASN A 103     -23.548  -3.787 -25.424  1.00  0.00           C  
ATOM   1662  HB2 ASN A 103     -22.731  -3.139 -25.103  1.00  0.00           H  
ATOM   1663  HB3 ASN A 103     -23.282  -4.819 -25.196  1.00  0.00           H  
ATOM   1664  CG  ASN A 103     -23.712  -3.699 -26.932  1.00  0.00           C  
ATOM   1665  OD1 ASN A 103     -24.579  -4.309 -27.529  1.00  0.00           O  
ATOM   1666  ND2 ASN A 103     -22.863  -2.978 -27.624  1.00  0.00           N  
ATOM   1667 HD21 ASN A 103     -22.996  -2.981 -28.616  1.00  0.00           H  
ATOM   1668 HD22 ASN A 103     -22.057  -2.569 -27.179  1.00  0.00           H  
ATOM   1669  C   ASN A 103     -24.701  -3.670 -23.134  1.00  0.00           C  
ATOM   1670  O   ASN A 103     -24.322  -2.782 -22.368  1.00  0.00           O  
ATOM   1671  N   GLN A 104     -25.019  -4.889 -22.691  1.00  0.00           N  
ATOM   1672  H   GLN A 104     -25.244  -5.603 -23.369  1.00  0.00           H  
ATOM   1673  CA  GLN A 104     -25.180  -5.254 -21.277  1.00  0.00           C  
ATOM   1674  HA  GLN A 104     -24.696  -4.508 -20.646  1.00  0.00           H  
ATOM   1675  CB  GLN A 104     -26.680  -5.297 -20.920  1.00  0.00           C  
ATOM   1676  HB2 GLN A 104     -27.148  -6.054 -21.552  1.00  0.00           H  
ATOM   1677  HB3 GLN A 104     -26.793  -5.627 -19.887  1.00  0.00           H  
ATOM   1678  CG  GLN A 104     -27.459  -3.978 -21.118  1.00  0.00           C  
ATOM   1679  HG2 GLN A 104     -27.222  -3.531 -22.083  1.00  0.00           H  
ATOM   1680  HG3 GLN A 104     -28.522  -4.215 -21.132  1.00  0.00           H  
ATOM   1681  CD  GLN A 104     -27.250  -2.956 -20.003  1.00  0.00           C  
ATOM   1682  OE1 GLN A 104     -27.347  -3.242 -18.823  1.00  0.00           O  
ATOM   1683  NE2 GLN A 104     -27.008  -1.704 -20.304  1.00  0.00           N  
ATOM   1684 HE21 GLN A 104     -26.907  -1.069 -19.540  1.00  0.00           H  
ATOM   1685 HE22 GLN A 104     -26.912  -1.404 -21.273  1.00  0.00           H  
ATOM   1686  C   GLN A 104     -24.529  -6.617 -20.986  1.00  0.00           C  
ATOM   1687  O   GLN A 104     -24.644  -7.539 -21.790  1.00  0.00           O  
ATOM   1688  N   SER A 105     -23.881  -6.762 -19.828  1.00  0.00           N  
ATOM   1689  H   SER A 105     -23.839  -5.957 -19.207  1.00  0.00           H  
ATOM   1690  CA  SER A 105     -23.198  -7.989 -19.378  1.00  0.00           C  
ATOM   1691  HA  SER A 105     -23.644  -8.856 -19.866  1.00  0.00           H  
ATOM   1692  CB  SER A 105     -21.714  -7.918 -19.778  1.00  0.00           C  
ATOM   1693  HB2 SER A 105     -21.642  -7.949 -20.866  1.00  0.00           H  
ATOM   1694  HB3 SER A 105     -21.289  -6.975 -19.431  1.00  0.00           H  
ATOM   1695  OG  SER A 105     -20.955  -8.988 -19.241  1.00  0.00           O  
ATOM   1696  HG  SER A 105     -20.782  -8.813 -18.298  1.00  0.00           H  
ATOM   1697  C   SER A 105     -23.336  -8.165 -17.863  1.00  0.00           C  
ATOM   1698  O   SER A 105     -23.565  -7.190 -17.153  1.00  0.00           O  
ATOM   1699  N   THR A 106     -23.116  -9.372 -17.334  1.00  0.00           N  
ATOM   1700  H   THR A 106     -22.889 -10.138 -17.949  1.00  0.00           H  
ATOM   1701  CA  THR A 106     -22.782  -9.536 -15.906  1.00  0.00           C  
ATOM   1702  HA  THR A 106     -23.555  -9.053 -15.307  1.00  0.00           H  
ATOM   1703  CB  THR A 106     -22.733 -11.013 -15.468  1.00  0.00           C  
ATOM   1704  HB  THR A 106     -22.554 -11.041 -14.394  1.00  0.00           H  
ATOM   1705  CG2 THR A 106     -24.042 -11.747 -15.746  1.00  0.00           C  
ATOM   1706 HG21 THR A 106     -24.196 -11.872 -16.816  1.00  0.00           H  
ATOM   1707 HG22 THR A 106     -24.023 -12.725 -15.263  1.00  0.00           H  
ATOM   1708 HG23 THR A 106     -24.873 -11.181 -15.327  1.00  0.00           H  
ATOM   1709  OG1 THR A 106     -21.707 -11.745 -16.106  1.00  0.00           O  
ATOM   1710  HG1 THR A 106     -21.696 -12.596 -15.646  1.00  0.00           H  
ATOM   1711  C   THR A 106     -21.446  -8.854 -15.589  1.00  0.00           C  
ATOM   1712  O   THR A 106     -20.567  -8.762 -16.458  1.00  0.00           O  
ATOM   1713  N   LEU A 107     -21.276  -8.379 -14.353  1.00  0.00           N  
ATOM   1714  H   LEU A 107     -22.064  -8.383 -13.712  1.00  0.00           H  
ATOM   1715  CA  LEU A 107     -20.001  -7.864 -13.841  1.00  0.00           C  
ATOM   1716  HA  LEU A 107     -19.672  -7.070 -14.508  1.00  0.00           H  
ATOM   1717  CB  LEU A 107     -20.263  -7.237 -12.456  1.00  0.00           C  
ATOM   1718  HB2 LEU A 107     -20.951  -6.402 -12.582  1.00  0.00           H  
ATOM   1719  HB3 LEU A 107     -20.769  -7.979 -11.844  1.00  0.00           H  
ATOM   1720  CG  LEU A 107     -19.023  -6.744 -11.687  1.00  0.00           C  
ATOM   1721  HG  LEU A 107     -18.347  -7.581 -11.531  1.00  0.00           H  
ATOM   1722  CD1 LEU A 107     -18.279  -5.616 -12.409  1.00  0.00           C  
ATOM   1723 HD11 LEU A 107     -17.410  -5.314 -11.825  1.00  0.00           H  
ATOM   1724 HD12 LEU A 107     -17.938  -5.961 -13.383  1.00  0.00           H  
ATOM   1725 HD13 LEU A 107     -18.940  -4.761 -12.547  1.00  0.00           H  
ATOM   1726  CD2 LEU A 107     -19.430  -6.213 -10.314  1.00  0.00           C  
ATOM   1727 HD21 LEU A 107     -19.943  -6.994  -9.752  1.00  0.00           H  
ATOM   1728 HD22 LEU A 107     -18.547  -5.902  -9.758  1.00  0.00           H  
ATOM   1729 HD23 LEU A 107     -20.104  -5.368 -10.439  1.00  0.00           H  
ATOM   1730  C   LEU A 107     -18.891  -8.942 -13.838  1.00  0.00           C  
ATOM   1731  O   LEU A 107     -17.725  -8.610 -14.025  1.00  0.00           O  
ATOM   1732  N   GLU A 108     -19.238 -10.225 -13.703  1.00  0.00           N  
ATOM   1733  H   GLU A 108     -20.201 -10.418 -13.448  1.00  0.00           H  
ATOM   1734  CA  GLU A 108     -18.311 -11.366 -13.809  1.00  0.00           C  
ATOM   1735  HA  GLU A 108     -17.518 -11.238 -13.071  1.00  0.00           H  
ATOM   1736  CB  GLU A 108     -19.061 -12.678 -13.494  1.00  0.00           C  
ATOM   1737  HB2 GLU A 108     -19.647 -12.557 -12.583  1.00  0.00           H  
ATOM   1738  HB3 GLU A 108     -19.764 -12.892 -14.300  1.00  0.00           H  
ATOM   1739  CG  GLU A 108     -18.119 -13.887 -13.335  1.00  0.00           C  
ATOM   1740  HG2 GLU A 108     -18.729 -14.785 -13.213  1.00  0.00           H  
ATOM   1741  HG3 GLU A 108     -17.533 -14.009 -14.249  1.00  0.00           H  
ATOM   1742  CD  GLU A 108     -17.185 -13.753 -12.120  1.00  0.00           C  
ATOM   1743  OE1 GLU A 108     -17.680 -13.283 -11.068  1.00  0.00           O  
ATOM   1744  OE2 GLU A 108     -15.982 -14.072 -12.249  1.00  0.00           O  
ATOM   1745  C   GLU A 108     -17.650 -11.441 -15.197  1.00  0.00           C  
ATOM   1746  O   GLU A 108     -16.429 -11.342 -15.319  1.00  0.00           O  
ATOM   1747  N   ASN A 109     -18.452 -11.529 -16.270  1.00  0.00           N  
ATOM   1748  H   ASN A 109     -19.454 -11.540 -16.117  1.00  0.00           H  
ATOM   1749  CA  ASN A 109     -17.942 -11.566 -17.649  1.00  0.00           C  
ATOM   1750  HA  ASN A 109     -17.231 -12.393 -17.743  1.00  0.00           H  
ATOM   1751  CB  ASN A 109     -19.109 -11.784 -18.633  1.00  0.00           C  
ATOM   1752  HB2 ASN A 109     -20.048 -11.446 -18.195  1.00  0.00           H  
ATOM   1753  HB3 ASN A 109     -18.944 -11.197 -19.538  1.00  0.00           H  
ATOM   1754  CG  ASN A 109     -19.228 -13.231 -19.073  1.00  0.00           C  
ATOM   1755  OD1 ASN A 109     -18.345 -13.788 -19.704  1.00  0.00           O  
ATOM   1756  ND2 ASN A 109     -20.341 -13.869 -18.797  1.00  0.00           N  
ATOM   1757 HD21 ASN A 109     -20.400 -14.824 -19.099  1.00  0.00           H  
ATOM   1758 HD22 ASN A 109     -21.051 -13.412 -18.249  1.00  0.00           H  
ATOM   1759  C   ASN A 109     -17.168 -10.288 -18.001  1.00  0.00           C  
ATOM   1760  O   ASN A 109     -16.132 -10.352 -18.662  1.00  0.00           O  
ATOM   1761  N   PHE A 110     -17.628  -9.130 -17.518  1.00  0.00           N  
ATOM   1762  H   PHE A 110     -18.473  -9.151 -16.959  1.00  0.00           H  
ATOM   1763  CA  PHE A 110     -16.945  -7.847 -17.683  1.00  0.00           C  
ATOM   1764  HA  PHE A 110     -16.827  -7.635 -18.746  1.00  0.00           H  
ATOM   1765  CB  PHE A 110     -17.856  -6.772 -17.072  1.00  0.00           C  
ATOM   1766  HB2 PHE A 110     -18.809  -6.783 -17.606  1.00  0.00           H  
ATOM   1767  HB3 PHE A 110     -18.073  -7.041 -16.042  1.00  0.00           H  
ATOM   1768  CG  PHE A 110     -17.326  -5.353 -17.063  1.00  0.00           C  
ATOM   1769  CD1 PHE A 110     -16.403  -4.949 -16.081  1.00  0.00           C  
ATOM   1770  HD1 PHE A 110     -16.033  -5.661 -15.359  1.00  0.00           H  
ATOM   1771  CE1 PHE A 110     -15.978  -3.612 -16.020  1.00  0.00           C  
ATOM   1772  HE1 PHE A 110     -15.270  -3.308 -15.266  1.00  0.00           H  
ATOM   1773  CZ  PHE A 110     -16.499  -2.665 -16.915  1.00  0.00           C  
ATOM   1774  HZ  PHE A 110     -16.208  -1.628 -16.836  1.00  0.00           H  
ATOM   1775  CE2 PHE A 110     -17.423  -3.067 -17.892  1.00  0.00           C  
ATOM   1776  HE2 PHE A 110     -17.852  -2.340 -18.562  1.00  0.00           H  
ATOM   1777  CD2 PHE A 110     -17.830  -4.408 -17.975  1.00  0.00           C  
ATOM   1778  HD2 PHE A 110     -18.566  -4.696 -18.713  1.00  0.00           H  
ATOM   1779  C   PHE A 110     -15.539  -7.876 -17.054  1.00  0.00           C  
ATOM   1780  O   PHE A 110     -14.555  -7.503 -17.700  1.00  0.00           O  
ATOM   1781  N   LEU A 111     -15.417  -8.358 -15.814  1.00  0.00           N  
ATOM   1782  H   LEU A 111     -16.249  -8.684 -15.328  1.00  0.00           H  
ATOM   1783  CA  LEU A 111     -14.135  -8.462 -15.115  1.00  0.00           C  
ATOM   1784  HA  LEU A 111     -13.605  -7.514 -15.213  1.00  0.00           H  
ATOM   1785  CB  LEU A 111     -14.388  -8.739 -13.625  1.00  0.00           C  
ATOM   1786  HB2 LEU A 111     -15.050  -9.605 -13.555  1.00  0.00           H  
ATOM   1787  HB3 LEU A 111     -13.447  -9.010 -13.148  1.00  0.00           H  
ATOM   1788  CG  LEU A 111     -15.012  -7.560 -12.853  1.00  0.00           C  
ATOM   1789  HG  LEU A 111     -15.828  -7.124 -13.421  1.00  0.00           H  
ATOM   1790  CD1 LEU A 111     -15.562  -8.087 -11.528  1.00  0.00           C  
ATOM   1791 HD11 LEU A 111     -16.372  -8.789 -11.732  1.00  0.00           H  
ATOM   1792 HD12 LEU A 111     -14.791  -8.633 -10.991  1.00  0.00           H  
ATOM   1793 HD13 LEU A 111     -15.947  -7.270 -10.919  1.00  0.00           H  
ATOM   1794  CD2 LEU A 111     -14.006  -6.439 -12.575  1.00  0.00           C  
ATOM   1795 HD21 LEU A 111     -13.184  -6.827 -11.980  1.00  0.00           H  
ATOM   1796 HD22 LEU A 111     -13.630  -6.036 -13.514  1.00  0.00           H  
ATOM   1797 HD23 LEU A 111     -14.501  -5.639 -12.024  1.00  0.00           H  
ATOM   1798  C   LEU A 111     -13.224  -9.539 -15.722  1.00  0.00           C  
ATOM   1799  O   LEU A 111     -12.015  -9.321 -15.827  1.00  0.00           O  
ATOM   1800  N   GLU A 112     -13.758 -10.675 -16.176  1.00  0.00           N  
ATOM   1801  H   GLU A 112     -14.742 -10.867 -15.986  1.00  0.00           H  
ATOM   1802  CA  GLU A 112     -12.961 -11.677 -16.891  1.00  0.00           C  
ATOM   1803  HA  GLU A 112     -12.055 -11.852 -16.314  1.00  0.00           H  
ATOM   1804  CB  GLU A 112     -13.721 -13.015 -16.963  1.00  0.00           C  
ATOM   1805  HB2 GLU A 112     -14.095 -13.261 -15.968  1.00  0.00           H  
ATOM   1806  HB3 GLU A 112     -14.581 -12.908 -17.629  1.00  0.00           H  
ATOM   1807  CG  GLU A 112     -12.846 -14.186 -17.454  1.00  0.00           C  
ATOM   1808  HG2 GLU A 112     -13.451 -15.094 -17.458  1.00  0.00           H  
ATOM   1809  HG3 GLU A 112     -12.552 -13.990 -18.488  1.00  0.00           H  
ATOM   1810  CD  GLU A 112     -11.587 -14.416 -16.595  1.00  0.00           C  
ATOM   1811  OE1 GLU A 112     -11.682 -14.640 -15.368  1.00  0.00           O  
ATOM   1812  OE2 GLU A 112     -10.459 -14.319 -17.141  1.00  0.00           O  
ATOM   1813  C   GLU A 112     -12.503 -11.160 -18.271  1.00  0.00           C  
ATOM   1814  O   GLU A 112     -11.355 -11.385 -18.650  1.00  0.00           O  
ATOM   1815  N   ARG A 113     -13.319 -10.378 -18.996  1.00  0.00           N  
ATOM   1816  H   ARG A 113     -14.268 -10.232 -18.651  1.00  0.00           H  
ATOM   1817  CA  ARG A 113     -12.916  -9.706 -20.248  1.00  0.00           C  
ATOM   1818  HA  ARG A 113     -12.492 -10.459 -20.908  1.00  0.00           H  
ATOM   1819  CB  ARG A 113     -14.166  -9.099 -20.919  1.00  0.00           C  
ATOM   1820  HB2 ARG A 113     -14.948  -9.857 -20.979  1.00  0.00           H  
ATOM   1821  HB3 ARG A 113     -14.540  -8.288 -20.292  1.00  0.00           H  
ATOM   1822  CG  ARG A 113     -13.920  -8.548 -22.334  1.00  0.00           C  
ATOM   1823  HG2 ARG A 113     -14.737  -7.878 -22.587  1.00  0.00           H  
ATOM   1824  HG3 ARG A 113     -13.005  -7.956 -22.338  1.00  0.00           H  
ATOM   1825  CD  ARG A 113     -13.829  -9.625 -23.428  1.00  0.00           C  
ATOM   1826  HD2 ARG A 113     -13.148  -9.259 -24.200  1.00  0.00           H  
ATOM   1827  HD3 ARG A 113     -13.411 -10.542 -23.006  1.00  0.00           H  
ATOM   1828  NE  ARG A 113     -15.147  -9.898 -24.051  1.00  0.00           N  
ATOM   1829  HE  ARG A 113     -15.946  -9.441 -23.640  1.00  0.00           H  
ATOM   1830  CZ  ARG A 113     -15.387 -10.635 -25.125  1.00  0.00           C  
ATOM   1831  NH1 ARG A 113     -14.444 -11.327 -25.707  1.00  0.00           N  
ATOM   1832 HH11 ARG A 113     -13.532 -11.334 -25.285  1.00  0.00           H  
ATOM   1833 HH12 ARG A 113     -14.650 -11.927 -26.484  1.00  0.00           H  
ATOM   1834  NH2 ARG A 113     -16.591 -10.694 -25.632  1.00  0.00           N  
ATOM   1835 HH21 ARG A 113     -17.345 -10.167 -25.213  1.00  0.00           H  
ATOM   1836 HH22 ARG A 113     -16.782 -11.256 -26.441  1.00  0.00           H  
ATOM   1837  C   ARG A 113     -11.812  -8.662 -20.006  1.00  0.00           C  
ATOM   1838  O   ARG A 113     -10.844  -8.617 -20.768  1.00  0.00           O  
ATOM   1839  N   LEU A 114     -11.911  -7.866 -18.940  1.00  0.00           N  
ATOM   1840  H   LEU A 114     -12.764  -7.929 -18.392  1.00  0.00           H  
ATOM   1841  CA  LEU A 114     -10.901  -6.877 -18.535  1.00  0.00           C  
ATOM   1842  HA  LEU A 114     -10.700  -6.222 -19.382  1.00  0.00           H  
ATOM   1843  CB  LEU A 114     -11.514  -6.050 -17.392  1.00  0.00           C  
ATOM   1844  HB2 LEU A 114     -12.419  -5.563 -17.758  1.00  0.00           H  
ATOM   1845  HB3 LEU A 114     -11.812  -6.736 -16.599  1.00  0.00           H  
ATOM   1846  CG  LEU A 114     -10.593  -4.985 -16.772  1.00  0.00           C  
ATOM   1847  HG  LEU A 114      -9.682  -5.451 -16.398  1.00  0.00           H  
ATOM   1848  CD1 LEU A 114     -10.224  -3.881 -17.770  1.00  0.00           C  
ATOM   1849 HD11 LEU A 114     -11.128  -3.429 -18.182  1.00  0.00           H  
ATOM   1850 HD12 LEU A 114      -9.634  -3.116 -17.266  1.00  0.00           H  
ATOM   1851 HD13 LEU A 114      -9.623  -4.301 -18.577  1.00  0.00           H  
ATOM   1852  CD2 LEU A 114     -11.332  -4.355 -15.593  1.00  0.00           C  
ATOM   1853 HD21 LEU A 114     -10.682  -3.626 -15.120  1.00  0.00           H  
ATOM   1854 HD22 LEU A 114     -12.244  -3.864 -15.934  1.00  0.00           H  
ATOM   1855 HD23 LEU A 114     -11.586  -5.125 -14.865  1.00  0.00           H  
ATOM   1856  C   LEU A 114      -9.569  -7.536 -18.126  1.00  0.00           C  
ATOM   1857  O   LEU A 114      -8.501  -7.164 -18.614  1.00  0.00           O  
ATOM   1858  N   LYS A 115      -9.644  -8.580 -17.291  1.00  0.00           N  
ATOM   1859  H   LYS A 115     -10.564  -8.815 -16.925  1.00  0.00           H  
ATOM   1860  CA  LYS A 115      -8.514  -9.430 -16.882  1.00  0.00           C  
ATOM   1861  HA  LYS A 115      -7.744  -8.806 -16.428  1.00  0.00           H  
ATOM   1862  CB  LYS A 115      -9.049 -10.425 -15.834  1.00  0.00           C  
ATOM   1863  HB2 LYS A 115      -9.573  -9.857 -15.064  1.00  0.00           H  
ATOM   1864  HB3 LYS A 115      -9.776 -11.072 -16.328  1.00  0.00           H  
ATOM   1865  CG  LYS A 115      -8.005 -11.307 -15.120  1.00  0.00           C  
ATOM   1866  HG2 LYS A 115      -7.622 -12.041 -15.831  1.00  0.00           H  
ATOM   1867  HG3 LYS A 115      -7.173 -10.684 -14.788  1.00  0.00           H  
ATOM   1868  CD  LYS A 115      -8.590 -12.046 -13.891  1.00  0.00           C  
ATOM   1869  HD2 LYS A 115      -7.880 -12.808 -13.567  1.00  0.00           H  
ATOM   1870  HD3 LYS A 115      -8.726 -11.343 -13.072  1.00  0.00           H  
ATOM   1871  CE  LYS A 115      -9.938 -12.696 -14.231  1.00  0.00           C  
ATOM   1872  HE2 LYS A 115     -10.649 -11.922 -14.532  1.00  0.00           H  
ATOM   1873  HE3 LYS A 115      -9.781 -13.339 -15.103  1.00  0.00           H  
ATOM   1874  NZ  LYS A 115     -10.556 -13.517 -13.156  1.00  0.00           N  
ATOM   1875  HZ1 LYS A 115      -9.903 -14.166 -12.753  1.00  0.00           H  
ATOM   1876  HZ2 LYS A 115     -10.986 -12.973 -12.411  1.00  0.00           H  
ATOM   1877  HZ3 LYS A 115     -11.291 -14.072 -13.614  1.00  0.00           H  
ATOM   1878  C   LYS A 115      -7.874 -10.113 -18.094  1.00  0.00           C  
ATOM   1879  O   LYS A 115      -6.651 -10.127 -18.211  1.00  0.00           O  
ATOM   1880  N   THR A 116      -8.686 -10.603 -19.034  1.00  0.00           N  
ATOM   1881  H   THR A 116      -9.682 -10.602 -18.838  1.00  0.00           H  
ATOM   1882  CA  THR A 116      -8.229 -11.184 -20.308  1.00  0.00           C  
ATOM   1883  HA  THR A 116      -7.548 -12.003 -20.084  1.00  0.00           H  
ATOM   1884  CB  THR A 116      -9.408 -11.766 -21.109  1.00  0.00           C  
ATOM   1885  HB  THR A 116     -10.171 -11.003 -21.261  1.00  0.00           H  
ATOM   1886  CG2 THR A 116      -9.006 -12.334 -22.470  1.00  0.00           C  
ATOM   1887 HG21 THR A 116      -8.683 -11.536 -23.138  1.00  0.00           H  
ATOM   1888 HG22 THR A 116      -8.197 -13.054 -22.351  1.00  0.00           H  
ATOM   1889 HG23 THR A 116      -9.863 -12.834 -22.922  1.00  0.00           H  
ATOM   1890  OG1 THR A 116      -9.961 -12.841 -20.391  1.00  0.00           O  
ATOM   1891  HG1 THR A 116     -10.536 -12.461 -19.696  1.00  0.00           H  
ATOM   1892  C   THR A 116      -7.438 -10.186 -21.153  1.00  0.00           C  
ATOM   1893  O   THR A 116      -6.363 -10.537 -21.626  1.00  0.00           O  
ATOM   1894  N   ILE A 117      -7.895  -8.938 -21.293  1.00  0.00           N  
ATOM   1895  H   ILE A 117      -8.801  -8.697 -20.902  1.00  0.00           H  
ATOM   1896  CA  ILE A 117      -7.142  -7.901 -22.021  1.00  0.00           C  
ATOM   1897  HA  ILE A 117      -6.899  -8.282 -23.015  1.00  0.00           H  
ATOM   1898  CB  ILE A 117      -8.017  -6.637 -22.189  1.00  0.00           C  
ATOM   1899  HB  ILE A 117      -8.498  -6.425 -21.233  1.00  0.00           H  
ATOM   1900  CG2 ILE A 117      -7.203  -5.390 -22.590  1.00  0.00           C  
ATOM   1901 HG21 ILE A 117      -7.857  -4.530 -22.720  1.00  0.00           H  
ATOM   1902 HG22 ILE A 117      -6.481  -5.138 -21.813  1.00  0.00           H  
ATOM   1903 HG23 ILE A 117      -6.665  -5.580 -23.520  1.00  0.00           H  
ATOM   1904  CG1 ILE A 117      -9.105  -6.934 -23.247  1.00  0.00           C  
ATOM   1905 HG12 ILE A 117      -8.648  -6.981 -24.236  1.00  0.00           H  
ATOM   1906 HG13 ILE A 117      -9.554  -7.906 -23.046  1.00  0.00           H  
ATOM   1907  CD1 ILE A 117     -10.241  -5.910 -23.266  1.00  0.00           C  
ATOM   1908 HD11 ILE A 117      -9.882  -4.953 -23.642  1.00  0.00           H  
ATOM   1909 HD12 ILE A 117     -11.036  -6.267 -23.922  1.00  0.00           H  
ATOM   1910 HD13 ILE A 117     -10.636  -5.793 -22.257  1.00  0.00           H  
ATOM   1911  C   ILE A 117      -5.796  -7.610 -21.341  1.00  0.00           C  
ATOM   1912  O   ILE A 117      -4.791  -7.420 -22.025  1.00  0.00           O  
ATOM   1913  N   MET A 118      -5.741  -7.611 -20.005  1.00  0.00           N  
ATOM   1914  H   MET A 118      -6.604  -7.721 -19.484  1.00  0.00           H  
ATOM   1915  CA  MET A 118      -4.486  -7.424 -19.268  1.00  0.00           C  
ATOM   1916  HA  MET A 118      -3.952  -6.594 -19.733  1.00  0.00           H  
ATOM   1917  CB  MET A 118      -4.788  -7.020 -17.820  1.00  0.00           C  
ATOM   1918  HB2 MET A 118      -5.448  -7.748 -17.347  1.00  0.00           H  
ATOM   1919  HB3 MET A 118      -3.849  -6.975 -17.266  1.00  0.00           H  
ATOM   1920  CG  MET A 118      -5.429  -5.629 -17.775  1.00  0.00           C  
ATOM   1921  HG2 MET A 118      -4.819  -4.955 -18.377  1.00  0.00           H  
ATOM   1922  HG3 MET A 118      -6.427  -5.665 -18.211  1.00  0.00           H  
ATOM   1923  SD  MET A 118      -5.543  -4.936 -16.110  1.00  0.00           S  
ATOM   1924  CE  MET A 118      -5.519  -3.177 -16.541  1.00  0.00           C  
ATOM   1925  HE1 MET A 118      -4.635  -2.952 -17.140  1.00  0.00           H  
ATOM   1926  HE2 MET A 118      -6.414  -2.931 -17.111  1.00  0.00           H  
ATOM   1927  HE3 MET A 118      -5.491  -2.577 -15.634  1.00  0.00           H  
ATOM   1928  C   MET A 118      -3.526  -8.626 -19.345  1.00  0.00           C  
ATOM   1929  O   MET A 118      -2.311  -8.407 -19.370  1.00  0.00           O  
ATOM   1930  N   ARG A 119      -4.021  -9.874 -19.468  1.00  0.00           N  
ATOM   1931  H   ARG A 119      -5.030  -9.992 -19.413  1.00  0.00           H  
ATOM   1932  CA  ARG A 119      -3.163 -11.061 -19.698  1.00  0.00           C  
ATOM   1933  HA  ARG A 119      -2.509 -11.197 -18.837  1.00  0.00           H  
ATOM   1934  CB  ARG A 119      -3.975 -12.357 -19.910  1.00  0.00           C  
ATOM   1935  HB2 ARG A 119      -4.729 -12.189 -20.678  1.00  0.00           H  
ATOM   1936  HB3 ARG A 119      -3.290 -13.115 -20.294  1.00  0.00           H  
ATOM   1937  CG  ARG A 119      -4.647 -12.950 -18.659  1.00  0.00           C  
ATOM   1938  HG2 ARG A 119      -3.894 -13.104 -17.883  1.00  0.00           H  
ATOM   1939  HG3 ARG A 119      -5.403 -12.264 -18.287  1.00  0.00           H  
ATOM   1940  CD  ARG A 119      -5.303 -14.297 -19.010  1.00  0.00           C  
ATOM   1941  HD2 ARG A 119      -5.959 -14.155 -19.872  1.00  0.00           H  
ATOM   1942  HD3 ARG A 119      -4.522 -14.998 -19.308  1.00  0.00           H  
ATOM   1943  NE  ARG A 119      -6.056 -14.872 -17.873  1.00  0.00           N  
ATOM   1944  HE  ARG A 119      -5.518 -15.303 -17.144  1.00  0.00           H  
ATOM   1945  CZ  ARG A 119      -7.367 -14.833 -17.689  1.00  0.00           C  
ATOM   1946  NH1 ARG A 119      -8.187 -14.341 -18.559  1.00  0.00           N  
ATOM   1947 HH11 ARG A 119      -7.905 -14.061 -19.475  1.00  0.00           H  
ATOM   1948 HH12 ARG A 119      -9.181 -14.296 -18.304  1.00  0.00           H  
ATOM   1949  NH2 ARG A 119      -7.922 -15.287 -16.605  1.00  0.00           N  
ATOM   1950 HH21 ARG A 119      -7.419 -15.781 -15.899  1.00  0.00           H  
ATOM   1951 HH22 ARG A 119      -8.941 -15.158 -16.550  1.00  0.00           H  
ATOM   1952  C   ARG A 119      -2.240 -10.865 -20.906  1.00  0.00           C  
ATOM   1953  O   ARG A 119      -1.070 -11.236 -20.832  1.00  0.00           O  
ATOM   1954  N   GLU A 120      -2.748 -10.274 -21.987  1.00  0.00           N  
ATOM   1955  H   GLU A 120      -3.716  -9.981 -21.947  1.00  0.00           H  
ATOM   1956  CA  GLU A 120      -2.044 -10.108 -23.273  1.00  0.00           C  
ATOM   1957  HA  GLU A 120      -1.557 -11.057 -23.490  1.00  0.00           H  
ATOM   1958  CB  GLU A 120      -3.124  -9.860 -24.350  1.00  0.00           C  
ATOM   1959  HB2 GLU A 120      -3.877 -10.645 -24.253  1.00  0.00           H  
ATOM   1960  HB3 GLU A 120      -3.620  -8.917 -24.117  1.00  0.00           H  
ATOM   1961  CG  GLU A 120      -2.705  -9.803 -25.833  1.00  0.00           C  
ATOM   1962  HG2 GLU A 120      -3.614  -9.744 -26.434  1.00  0.00           H  
ATOM   1963  HG3 GLU A 120      -2.159  -8.872 -25.990  1.00  0.00           H  
ATOM   1964  CD  GLU A 120      -1.834 -10.959 -26.357  1.00  0.00           C  
ATOM   1965  OE1 GLU A 120      -1.297 -10.792 -27.478  1.00  0.00           O  
ATOM   1966  OE2 GLU A 120      -1.563 -11.923 -25.615  1.00  0.00           O  
ATOM   1967  C   GLU A 120      -0.909  -9.049 -23.264  1.00  0.00           C  
ATOM   1968  O   GLU A 120      -0.168  -8.909 -24.243  1.00  0.00           O  
ATOM   1969  N   LYS A 121      -0.731  -8.340 -22.136  1.00  0.00           N  
ATOM   1970  H   LYS A 121      -1.424  -8.468 -21.408  1.00  0.00           H  
ATOM   1971  CA  LYS A 121       0.477  -7.562 -21.793  1.00  0.00           C  
ATOM   1972  HA  LYS A 121       1.158  -7.529 -22.646  1.00  0.00           H  
ATOM   1973  CB  LYS A 121       0.070  -6.122 -21.424  1.00  0.00           C  
ATOM   1974  HB2 LYS A 121      -0.913  -6.115 -20.951  1.00  0.00           H  
ATOM   1975  HB3 LYS A 121       0.786  -5.740 -20.696  1.00  0.00           H  
ATOM   1976  CG  LYS A 121       0.077  -5.175 -22.635  1.00  0.00           C  
ATOM   1977  HG2 LYS A 121       1.042  -5.273 -23.136  1.00  0.00           H  
ATOM   1978  HG3 LYS A 121      -0.709  -5.461 -23.337  1.00  0.00           H  
ATOM   1979  CD  LYS A 121      -0.117  -3.710 -22.196  1.00  0.00           C  
ATOM   1980  HD2 LYS A 121      -1.179  -3.463 -22.159  1.00  0.00           H  
ATOM   1981  HD3 LYS A 121       0.288  -3.576 -21.192  1.00  0.00           H  
ATOM   1982  CE  LYS A 121       0.637  -2.738 -23.113  1.00  0.00           C  
ATOM   1983  HE2 LYS A 121       0.818  -1.815 -22.551  1.00  0.00           H  
ATOM   1984  HE3 LYS A 121       1.606  -3.175 -23.365  1.00  0.00           H  
ATOM   1985  NZ  LYS A 121      -0.126  -2.403 -24.338  1.00  0.00           N  
ATOM   1986  HZ1 LYS A 121       0.435  -1.886 -24.997  1.00  0.00           H  
ATOM   1987  HZ2 LYS A 121      -0.541  -3.214 -24.770  1.00  0.00           H  
ATOM   1988  HZ3 LYS A 121      -0.874  -1.755 -24.073  1.00  0.00           H  
ATOM   1989  C   LYS A 121       1.281  -8.214 -20.660  1.00  0.00           C  
ATOM   1990  O   LYS A 121       2.491  -8.401 -20.783  1.00  0.00           O  
ATOM   1991  N   TYR A 122       0.596  -8.609 -19.585  1.00  0.00           N  
ATOM   1992  H   TYR A 122      -0.400  -8.426 -19.575  1.00  0.00           H  
ATOM   1993  CA  TYR A 122       1.183  -9.180 -18.367  1.00  0.00           C  
ATOM   1994  HA  TYR A 122       1.832  -8.433 -17.908  1.00  0.00           H  
ATOM   1995  CB  TYR A 122       0.030  -9.482 -17.394  1.00  0.00           C  
ATOM   1996  HB2 TYR A 122      -0.396  -8.537 -17.051  1.00  0.00           H  
ATOM   1997  HB3 TYR A 122      -0.751 -10.006 -17.943  1.00  0.00           H  
ATOM   1998  CG  TYR A 122       0.388 -10.321 -16.182  1.00  0.00           C  
ATOM   1999  CD1 TYR A 122      -0.114 -11.633 -16.067  1.00  0.00           C  
ATOM   2000  HD1 TYR A 122      -0.753 -12.041 -16.837  1.00  0.00           H  
ATOM   2001  CE1 TYR A 122       0.229 -12.427 -14.958  1.00  0.00           C  
ATOM   2002  HE1 TYR A 122      -0.134 -13.439 -14.867  1.00  0.00           H  
ATOM   2003  CZ  TYR A 122       1.084 -11.912 -13.963  1.00  0.00           C  
ATOM   2004  OH  TYR A 122       1.421 -12.692 -12.904  1.00  0.00           O  
ATOM   2005  HH  TYR A 122       2.257 -12.429 -12.515  1.00  0.00           H  
ATOM   2006  CE2 TYR A 122       1.576 -10.591 -14.066  1.00  0.00           C  
ATOM   2007  HE2 TYR A 122       2.233 -10.197 -13.308  1.00  0.00           H  
ATOM   2008  CD2 TYR A 122       1.223  -9.797 -15.175  1.00  0.00           C  
ATOM   2009  HD2 TYR A 122       1.609  -8.790 -15.265  1.00  0.00           H  
ATOM   2010  C   TYR A 122       2.051 -10.421 -18.640  1.00  0.00           C  
ATOM   2011  O   TYR A 122       3.181 -10.493 -18.167  1.00  0.00           O  
ATOM   2012  N   SER A 123       1.579 -11.350 -19.480  1.00  0.00           N  
ATOM   2013  H   SER A 123       0.656 -11.204 -19.873  1.00  0.00           H  
ATOM   2014  CA  SER A 123       2.322 -12.554 -19.910  1.00  0.00           C  
ATOM   2015  HA  SER A 123       2.548 -13.166 -19.036  1.00  0.00           H  
ATOM   2016  CB  SER A 123       1.440 -13.367 -20.864  1.00  0.00           C  
ATOM   2017  HB2 SER A 123       2.018 -14.205 -21.262  1.00  0.00           H  
ATOM   2018  HB3 SER A 123       0.578 -13.758 -20.321  1.00  0.00           H  
ATOM   2019  OG  SER A 123       0.987 -12.558 -21.937  1.00  0.00           O  
ATOM   2020  HG  SER A 123       0.151 -12.129 -21.676  1.00  0.00           H  
ATOM   2021  C   SER A 123       3.655 -12.254 -20.615  1.00  0.00           C  
ATOM   2022  O   SER A 123       4.616 -13.010 -20.490  1.00  0.00           O  
ATOM   2023  N   LYS A 124       3.725 -11.128 -21.331  1.00  0.00           N  
ATOM   2024  H   LYS A 124       2.895 -10.553 -21.364  1.00  0.00           H  
ATOM   2025  CA  LYS A 124       4.908 -10.637 -22.050  1.00  0.00           C  
ATOM   2026  HA  LYS A 124       5.509 -11.489 -22.375  1.00  0.00           H  
ATOM   2027  CB  LYS A 124       4.450  -9.849 -23.289  1.00  0.00           C  
ATOM   2028  HB2 LYS A 124       3.932  -8.947 -22.961  1.00  0.00           H  
ATOM   2029  HB3 LYS A 124       5.325  -9.548 -23.870  1.00  0.00           H  
ATOM   2030  CG  LYS A 124       3.514 -10.666 -24.191  1.00  0.00           C  
ATOM   2031  HG2 LYS A 124       4.047 -11.528 -24.596  1.00  0.00           H  
ATOM   2032  HG3 LYS A 124       2.657 -11.018 -23.616  1.00  0.00           H  
ATOM   2033  CD  LYS A 124       2.977  -9.803 -25.328  1.00  0.00           C  
ATOM   2034  HD2 LYS A 124       2.543  -8.897 -24.900  1.00  0.00           H  
ATOM   2035  HD3 LYS A 124       3.782  -9.530 -26.011  1.00  0.00           H  
ATOM   2036  CE  LYS A 124       1.897 -10.595 -26.064  1.00  0.00           C  
ATOM   2037  HE2 LYS A 124       2.358 -11.299 -26.763  1.00  0.00           H  
ATOM   2038  HE3 LYS A 124       1.314 -11.171 -25.334  1.00  0.00           H  
ATOM   2039  NZ  LYS A 124       0.977  -9.681 -26.759  1.00  0.00           N  
ATOM   2040  HZ1 LYS A 124       0.254 -10.229 -27.238  1.00  0.00           H  
ATOM   2041  HZ2 LYS A 124       0.466  -9.142 -26.065  1.00  0.00           H  
ATOM   2042  HZ3 LYS A 124       1.434  -9.085 -27.424  1.00  0.00           H  
ATOM   2043  C   LYS A 124       5.809  -9.775 -21.165  1.00  0.00           C  
ATOM   2044  O   LYS A 124       6.784  -9.217 -21.660  1.00  0.00           O  
ATOM   2045  N   CYS A 125       5.457  -9.607 -19.886  1.00  0.00           N  
ATOM   2046  H   CYS A 125       4.647 -10.110 -19.544  1.00  0.00           H  
ATOM   2047  CA  CYS A 125       6.100  -8.673 -18.965  1.00  0.00           C  
ATOM   2048  HA  CYS A 125       5.465  -8.616 -18.080  1.00  0.00           H  
ATOM   2049  CB  CYS A 125       7.457  -9.243 -18.518  1.00  0.00           C  
ATOM   2050  HB2 CYS A 125       8.092  -9.416 -19.390  1.00  0.00           H  
ATOM   2051  HB3 CYS A 125       7.957  -8.531 -17.866  1.00  0.00           H  
ATOM   2052  SG  CYS A 125       7.210 -10.794 -17.603  1.00  0.00           S  
ATOM   2053  HG  CYS A 125       6.757 -11.534 -18.641  1.00  0.00           H  
ATOM   2054  C   CYS A 125       6.163  -7.231 -19.516  1.00  0.00           C  
ATOM   2055  O   CYS A 125       7.138  -6.518 -19.249  1.00  0.00           O  
ATOM   2056  N   SER A 126       5.139  -6.803 -20.274  1.00  0.00           N  
ATOM   2057  H   SER A 126       4.348  -7.425 -20.401  1.00  0.00           H  
ATOM   2058  CA  SER A 126       4.976  -5.403 -20.716  1.00  0.00           C  
ATOM   2059  HA  SER A 126       5.873  -5.080 -21.242  1.00  0.00           H  
ATOM   2060  CB  SER A 126       3.779  -5.247 -21.641  1.00  0.00           C  
ATOM   2061  HB2 SER A 126       2.879  -5.553 -21.110  1.00  0.00           H  
ATOM   2062  HB3 SER A 126       3.690  -4.201 -21.946  1.00  0.00           H  
ATOM   2063  OG  SER A 126       3.996  -6.065 -22.768  1.00  0.00           O  
ATOM   2064  HG  SER A 126       4.832  -6.520 -22.608  1.00  0.00           H  
ATOM   2065  C   SER A 126       4.820  -4.462 -19.533  1.00  0.00           C  
ATOM   2066  O   SER A 126       5.619  -3.510 -19.478  1.00  0.00           O  
ATOM   2067  OXT SER A 126       4.067  -4.792 -18.595  1.00  0.00           O  
TER    2068      SER   126                                                      
ATOM   2068  N   MET B 127      -4.236  25.240  23.980  1.00  0.00           N  
ATOM   2069  H1  MET B 127      -5.243  25.187  23.969  1.00  0.00           H  
ATOM   2070  H2  MET B 127      -3.845  24.539  24.595  1.00  0.00           H  
ATOM   2071  H3  MET B 127      -3.908  25.028  23.040  1.00  0.00           H  
ATOM   2072  CA  MET B 127      -3.767  26.584  24.357  1.00  0.00           C  
ATOM   2073  HA  MET B 127      -4.052  27.281  23.569  1.00  0.00           H  
ATOM   2074  CB  MET B 127      -4.396  27.056  25.678  1.00  0.00           C  
ATOM   2075  HB2 MET B 127      -5.481  27.037  25.591  1.00  0.00           H  
ATOM   2076  HB3 MET B 127      -4.107  26.384  26.484  1.00  0.00           H  
ATOM   2077  CG  MET B 127      -3.946  28.478  26.028  1.00  0.00           C  
ATOM   2078  HG2 MET B 127      -4.326  28.741  27.017  1.00  0.00           H  
ATOM   2079  HG3 MET B 127      -2.856  28.515  26.077  1.00  0.00           H  
ATOM   2080  SD  MET B 127      -4.515  29.721  24.836  1.00  0.00           S  
ATOM   2081  CE  MET B 127      -6.120  30.151  25.559  1.00  0.00           C  
ATOM   2082  HE1 MET B 127      -6.613  30.887  24.923  1.00  0.00           H  
ATOM   2083  HE2 MET B 127      -6.744  29.261  25.638  1.00  0.00           H  
ATOM   2084  HE3 MET B 127      -5.967  30.580  26.550  1.00  0.00           H  
ATOM   2085  C   MET B 127      -2.250  26.584  24.437  1.00  0.00           C  
ATOM   2086  O   MET B 127      -1.698  26.042  25.390  1.00  0.00           O  
ATOM   2087  N   HIE B 128      -1.587  27.156  23.438  1.00  0.00           N  
ATOM   2088  H   HIE B 128      -2.103  27.401  22.600  1.00  0.00           H  
ATOM   2089  CA  HIE B 128      -0.146  27.390  23.432  1.00  0.00           C  
ATOM   2090  HA  HIE B 128       0.354  26.495  23.803  1.00  0.00           H  
ATOM   2091  CB  HIE B 128       0.301  27.635  21.986  1.00  0.00           C  
ATOM   2092  HB2 HIE B 128       0.002  28.639  21.691  1.00  0.00           H  
ATOM   2093  HB3 HIE B 128      -0.208  26.942  21.323  1.00  0.00           H  
ATOM   2094  CG  HIE B 128       1.780  27.465  21.772  1.00  0.00           C  
ATOM   2095  ND1 HIE B 128       2.588  26.538  22.437  1.00  0.00           N  
ATOM   2096  CE1 HIE B 128       3.784  26.611  21.835  1.00  0.00           C  
ATOM   2097  HE1 HIE B 128       4.641  26.004  22.088  1.00  0.00           H  
ATOM   2098  NE2 HIE B 128       3.763  27.518  20.848  1.00  0.00           N  
ATOM   2099  HE2 HIE B 128       4.530  27.713  20.222  1.00  0.00           H  
ATOM   2100  CD2 HIE B 128       2.504  28.062  20.785  1.00  0.00           C  
ATOM   2101  HD2 HIE B 128       2.135  28.772  20.055  1.00  0.00           H  
ATOM   2102  C   HIE B 128       0.246  28.562  24.340  1.00  0.00           C  
ATOM   2103  O   HIE B 128      -0.590  29.396  24.677  1.00  0.00           O  
ATOM   2104  N   HIE B 129       1.526  28.652  24.706  1.00  0.00           N  
ATOM   2105  H   HIE B 129       2.178  27.968  24.340  1.00  0.00           H  
ATOM   2106  CA  HIE B 129       2.071  29.829  25.406  1.00  0.00           C  
ATOM   2107  HA  HIE B 129       1.329  30.190  26.121  1.00  0.00           H  
ATOM   2108  CB  HIE B 129       3.327  29.432  26.194  1.00  0.00           C  
ATOM   2109  HB2 HIE B 129       3.039  28.731  26.977  1.00  0.00           H  
ATOM   2110  HB3 HIE B 129       3.735  30.319  26.680  1.00  0.00           H  
ATOM   2111  CG  HIE B 129       4.408  28.804  25.348  1.00  0.00           C  
ATOM   2112  ND1 HIE B 129       5.198  29.472  24.415  1.00  0.00           N  
ATOM   2113  CE1 HIE B 129       5.987  28.541  23.863  1.00  0.00           C  
ATOM   2114  HE1 HIE B 129       6.719  28.743  23.092  1.00  0.00           H  
ATOM   2115  NE2 HIE B 129       5.735  27.333  24.396  1.00  0.00           N  
ATOM   2116  HE2 HIE B 129       6.173  26.461  24.119  1.00  0.00           H  
ATOM   2117  CD2 HIE B 129       4.739  27.480  25.336  1.00  0.00           C  
ATOM   2118  HD2 HIE B 129       4.291  26.707  25.943  1.00  0.00           H  
ATOM   2119  C   HIE B 129       2.348  31.017  24.469  1.00  0.00           C  
ATOM   2120  O   HIE B 129       2.614  32.116  24.946  1.00  0.00           O  
ATOM   2121  N   HIE B 130       2.247  30.822  23.150  1.00  0.00           N  
ATOM   2122  H   HIE B 130       2.018  29.897  22.820  1.00  0.00           H  
ATOM   2123  CA  HIE B 130       2.456  31.866  22.147  1.00  0.00           C  
ATOM   2124  HA  HIE B 130       2.432  32.839  22.643  1.00  0.00           H  
ATOM   2125  CB  HIE B 130       3.847  31.694  21.528  1.00  0.00           C  
ATOM   2126  HB2 HIE B 130       3.834  30.866  20.818  1.00  0.00           H  
ATOM   2127  HB3 HIE B 130       4.564  31.455  22.315  1.00  0.00           H  
ATOM   2128  CG  HIE B 130       4.317  32.940  20.831  1.00  0.00           C  
ATOM   2129  ND1 HIE B 130       3.849  33.408  19.606  1.00  0.00           N  
ATOM   2130  CE1 HIE B 130       4.451  34.588  19.412  1.00  0.00           C  
ATOM   2131  HE1 HIE B 130       4.292  35.216  18.546  1.00  0.00           H  
ATOM   2132  NE2 HIE B 130       5.260  34.882  20.446  1.00  0.00           N  
ATOM   2133  HE2 HIE B 130       5.805  35.724  20.549  1.00  0.00           H  
ATOM   2134  CD2 HIE B 130       5.180  33.854  21.356  1.00  0.00           C  
ATOM   2135  HD2 HIE B 130       5.661  33.788  22.323  1.00  0.00           H  
ATOM   2136  C   HIE B 130       1.345  31.864  21.091  1.00  0.00           C  
ATOM   2137  O   HIE B 130       0.874  30.803  20.679  1.00  0.00           O  
ATOM   2138  N   HIE B 131       0.904  33.045  20.650  1.00  0.00           N  
ATOM   2139  H   HIE B 131       1.368  33.891  20.961  1.00  0.00           H  
ATOM   2140  CA  HIE B 131      -0.194  33.194  19.686  1.00  0.00           C  
ATOM   2141  HA  HIE B 131      -0.996  32.510  19.966  1.00  0.00           H  
ATOM   2142  CB  HIE B 131      -0.734  34.630  19.767  1.00  0.00           C  
ATOM   2143  HB2 HIE B 131      -0.996  34.857  20.801  1.00  0.00           H  
ATOM   2144  HB3 HIE B 131      -1.647  34.701  19.175  1.00  0.00           H  
ATOM   2145  CG  HIE B 131       0.244  35.669  19.276  1.00  0.00           C  
ATOM   2146  ND1 HIE B 131       1.294  36.209  20.019  1.00  0.00           N  
ATOM   2147  CE1 HIE B 131       1.929  37.054  19.195  1.00  0.00           C  
ATOM   2148  HE1 HIE B 131       2.788  37.649  19.477  1.00  0.00           H  
ATOM   2149  NE2 HIE B 131       1.350  37.057  17.982  1.00  0.00           N  
ATOM   2150  HE2 HIE B 131       1.642  37.618  17.195  1.00  0.00           H  
ATOM   2151  CD2 HIE B 131       0.284  36.185  18.014  1.00  0.00           C  
ATOM   2152  HD2 HIE B 131      -0.387  35.929  17.205  1.00  0.00           H  
ATOM   2153  C   HIE B 131       0.187  32.844  18.236  1.00  0.00           C  
ATOM   2154  O   HIE B 131      -0.682  32.877  17.366  1.00  0.00           O  
ATOM   2155  N   HIE B 132       1.459  32.546  17.951  1.00  0.00           N  
ATOM   2156  H   HIE B 132       2.137  32.567  18.706  1.00  0.00           H  
ATOM   2157  CA  HIE B 132       1.965  32.342  16.593  1.00  0.00           C  
ATOM   2158  HA  HIE B 132       1.121  32.315  15.903  1.00  0.00           H  
ATOM   2159  CB  HIE B 132       2.828  33.549  16.201  1.00  0.00           C  
ATOM   2160  HB2 HIE B 132       3.805  33.472  16.680  1.00  0.00           H  
ATOM   2161  HB3 HIE B 132       2.349  34.461  16.558  1.00  0.00           H  
ATOM   2162  CG  HIE B 132       3.018  33.679  14.713  1.00  0.00           C  
ATOM   2163  ND1 HIE B 132       4.015  33.061  13.959  1.00  0.00           N  
ATOM   2164  CE1 HIE B 132       3.778  33.400  12.685  1.00  0.00           C  
ATOM   2165  HE1 HIE B 132       4.370  33.066  11.843  1.00  0.00           H  
ATOM   2166  NE2 HIE B 132       2.705  34.208  12.605  1.00  0.00           N  
ATOM   2167  HE2 HIE B 132       2.342  34.615  11.755  1.00  0.00           H  
ATOM   2168  CD2 HIE B 132       2.204  34.384  13.876  1.00  0.00           C  
ATOM   2169  HD2 HIE B 132       1.328  34.950  14.164  1.00  0.00           H  
ATOM   2170  C   HIE B 132       2.703  31.006  16.456  1.00  0.00           C  
ATOM   2171  O   HIE B 132       3.799  30.813  16.984  1.00  0.00           O  
ATOM   2172  N   HIE B 133       2.093  30.067  15.731  1.00  0.00           N  
ATOM   2173  H   HIE B 133       1.206  30.286  15.309  1.00  0.00           H  
ATOM   2174  CA  HIE B 133       2.711  28.783  15.405  1.00  0.00           C  
ATOM   2175  HA  HIE B 133       3.294  28.453  16.268  1.00  0.00           H  
ATOM   2176  CB  HIE B 133       1.637  27.726  15.139  1.00  0.00           C  
ATOM   2177  HB2 HIE B 133       2.093  26.863  14.653  1.00  0.00           H  
ATOM   2178  HB3 HIE B 133       0.867  28.128  14.479  1.00  0.00           H  
ATOM   2179  CG  HIE B 133       1.034  27.263  16.431  1.00  0.00           C  
ATOM   2180  ND1 HIE B 133       1.723  26.503  17.372  1.00  0.00           N  
ATOM   2181  CE1 HIE B 133       0.902  26.400  18.425  1.00  0.00           C  
ATOM   2182  HE1 HIE B 133       1.145  25.879  19.343  1.00  0.00           H  
ATOM   2183  NE2 HIE B 133      -0.249  27.054  18.191  1.00  0.00           N  
ATOM   2184  HE2 HIE B 133      -1.013  27.131  18.850  1.00  0.00           H  
ATOM   2185  CD2 HIE B 133      -0.188  27.607  16.932  1.00  0.00           C  
ATOM   2186  HD2 HIE B 133      -0.926  28.233  16.449  1.00  0.00           H  
ATOM   2187  C   HIE B 133       3.668  28.906  14.226  1.00  0.00           C  
ATOM   2188  O   HIE B 133       3.354  29.535  13.219  1.00  0.00           O  
ATOM   2189  N   LYS B 134       4.827  28.250  14.331  1.00  0.00           N  
ATOM   2190  H   LYS B 134       5.014  27.765  15.197  1.00  0.00           H  
ATOM   2191  CA  LYS B 134       5.895  28.300  13.328  1.00  0.00           C  
ATOM   2192  HA  LYS B 134       5.452  28.485  12.348  1.00  0.00           H  
ATOM   2193  CB  LYS B 134       6.807  29.494  13.659  1.00  0.00           C  
ATOM   2194  HB2 LYS B 134       6.212  30.410  13.653  1.00  0.00           H  
ATOM   2195  HB3 LYS B 134       7.226  29.364  14.658  1.00  0.00           H  
ATOM   2196  CG  LYS B 134       7.949  29.638  12.649  1.00  0.00           C  
ATOM   2197  HG2 LYS B 134       8.577  28.752  12.714  1.00  0.00           H  
ATOM   2198  HG3 LYS B 134       7.548  29.721  11.638  1.00  0.00           H  
ATOM   2199  CD  LYS B 134       8.821  30.854  12.954  1.00  0.00           C  
ATOM   2200  HD2 LYS B 134       8.274  31.775  12.742  1.00  0.00           H  
ATOM   2201  HD3 LYS B 134       9.085  30.837  14.012  1.00  0.00           H  
ATOM   2202  CE  LYS B 134      10.084  30.766  12.089  1.00  0.00           C  
ATOM   2203  HE2 LYS B 134      10.372  29.711  12.008  1.00  0.00           H  
ATOM   2204  HE3 LYS B 134       9.859  31.132  11.082  1.00  0.00           H  
ATOM   2205  NZ  LYS B 134      11.198  31.516  12.709  1.00  0.00           N  
ATOM   2206  HZ1 LYS B 134      10.935  32.477  12.874  1.00  0.00           H  
ATOM   2207  HZ2 LYS B 134      11.418  31.063  13.596  1.00  0.00           H  
ATOM   2208  HZ3 LYS B 134      12.019  31.485  12.119  1.00  0.00           H  
ATOM   2209  C   LYS B 134       6.654  26.973  13.265  1.00  0.00           C  
ATOM   2210  O   LYS B 134       7.002  26.407  14.301  1.00  0.00           O  
ATOM   2211  N   VAL B 135       6.932  26.505  12.051  1.00  0.00           N  
ATOM   2212  H   VAL B 135       6.609  27.032  11.256  1.00  0.00           H  
ATOM   2213  CA  VAL B 135       7.816  25.364  11.768  1.00  0.00           C  
ATOM   2214  HA  VAL B 135       7.710  24.654  12.587  1.00  0.00           H  
ATOM   2215  CB  VAL B 135       7.421  24.620  10.470  1.00  0.00           C  
ATOM   2216  HB  VAL B 135       8.306  24.132  10.061  1.00  0.00           H  
ATOM   2217  CG1 VAL B 135       6.400  23.520  10.779  1.00  0.00           C  
ATOM   2218 HG11 VAL B 135       5.536  23.932  11.298  1.00  0.00           H  
ATOM   2219 HG12 VAL B 135       6.073  23.046   9.854  1.00  0.00           H  
ATOM   2220 HG13 VAL B 135       6.862  22.756  11.402  1.00  0.00           H  
ATOM   2221  CG2 VAL B 135       6.847  25.541   9.383  1.00  0.00           C  
ATOM   2222 HG21 VAL B 135       5.867  25.921   9.673  1.00  0.00           H  
ATOM   2223 HG22 VAL B 135       6.731  24.974   8.458  1.00  0.00           H  
ATOM   2224 HG23 VAL B 135       7.531  26.369   9.196  1.00  0.00           H  
ATOM   2225  C   VAL B 135       9.296  25.769  11.736  1.00  0.00           C  
ATOM   2226  O   VAL B 135       9.651  26.891  11.377  1.00  0.00           O  
ATOM   2227  N   LEU B 136      10.147  24.824  12.136  1.00  0.00           N  
ATOM   2228  H   LEU B 136       9.719  23.958  12.440  1.00  0.00           H  
ATOM   2229  CA  LEU B 136      11.618  24.866  12.147  1.00  0.00           C  
ATOM   2230  HA  LEU B 136      11.957  25.864  11.863  1.00  0.00           H  
ATOM   2231  CB  LEU B 136      12.053  24.563  13.594  1.00  0.00           C  
ATOM   2232  HB2 LEU B 136      11.545  25.256  14.263  1.00  0.00           H  
ATOM   2233  HB3 LEU B 136      11.711  23.557  13.841  1.00  0.00           H  
ATOM   2234  CG  LEU B 136      13.566  24.639  13.872  1.00  0.00           C  
ATOM   2235  HG  LEU B 136      14.115  24.032  13.155  1.00  0.00           H  
ATOM   2236  CD1 LEU B 136      14.079  26.079  13.815  1.00  0.00           C  
ATOM   2237 HD11 LEU B 136      13.939  26.477  12.810  1.00  0.00           H  
ATOM   2238 HD12 LEU B 136      13.547  26.704  14.531  1.00  0.00           H  
ATOM   2239 HD13 LEU B 136      15.146  26.096  14.039  1.00  0.00           H  
ATOM   2240  CD2 LEU B 136      13.850  24.082  15.266  1.00  0.00           C  
ATOM   2241 HD21 LEU B 136      14.918  24.155  15.477  1.00  0.00           H  
ATOM   2242 HD22 LEU B 136      13.560  23.032  15.306  1.00  0.00           H  
ATOM   2243 HD23 LEU B 136      13.292  24.639  16.018  1.00  0.00           H  
ATOM   2244  C   LEU B 136      12.231  23.862  11.146  1.00  0.00           C  
ATOM   2245  O   LEU B 136      13.355  24.043  10.696  1.00  0.00           O  
ATOM   2246  N   GLN B 137      11.469  22.820  10.807  1.00  0.00           N  
ATOM   2247  H   GLN B 137      10.570  22.742  11.259  1.00  0.00           H  
ATOM   2248  CA  GLN B 137      11.648  21.899   9.682  1.00  0.00           C  
ATOM   2249  HA  GLN B 137      12.131  22.421   8.851  1.00  0.00           H  
ATOM   2250  CB  GLN B 137      12.524  20.706  10.101  1.00  0.00           C  
ATOM   2251  HB2 GLN B 137      13.480  21.092  10.459  1.00  0.00           H  
ATOM   2252  HB3 GLN B 137      12.037  20.165  10.911  1.00  0.00           H  
ATOM   2253  CG  GLN B 137      12.791  19.725   8.950  1.00  0.00           C  
ATOM   2254  HG2 GLN B 137      11.868  19.220   8.667  1.00  0.00           H  
ATOM   2255  HG3 GLN B 137      13.145  20.287   8.084  1.00  0.00           H  
ATOM   2256  CD  GLN B 137      13.838  18.667   9.294  1.00  0.00           C  
ATOM   2257  OE1 GLN B 137      14.158  18.385  10.447  1.00  0.00           O  
ATOM   2258  NE2 GLN B 137      14.429  18.042   8.302  1.00  0.00           N  
ATOM   2259 HE21 GLN B 137      15.119  17.345   8.508  1.00  0.00           H  
ATOM   2260 HE22 GLN B 137      14.155  18.269   7.358  1.00  0.00           H  
ATOM   2261  C   GLN B 137      10.238  21.473   9.243  1.00  0.00           C  
ATOM   2262  O   GLN B 137       9.376  21.257  10.102  1.00  0.00           O  
ATOM   2263  N   GLU B 138       9.974  21.446   7.941  1.00  0.00           N  
ATOM   2264  H   GLU B 138      10.757  21.490   7.284  1.00  0.00           H  
ATOM   2265  CA  GLU B 138       8.631  21.324   7.359  1.00  0.00           C  
ATOM   2266  HA  GLU B 138       7.961  21.863   8.022  1.00  0.00           H  
ATOM   2267  CB  GLU B 138       8.579  22.050   5.997  1.00  0.00           C  
ATOM   2268  HB2 GLU B 138       7.560  21.988   5.621  1.00  0.00           H  
ATOM   2269  HB3 GLU B 138       8.785  23.110   6.155  1.00  0.00           H  
ATOM   2270  CG  GLU B 138       9.514  21.514   4.900  1.00  0.00           C  
ATOM   2271  HG2 GLU B 138       9.444  20.425   4.850  1.00  0.00           H  
ATOM   2272  HG3 GLU B 138       9.165  21.905   3.941  1.00  0.00           H  
ATOM   2273  CD  GLU B 138      10.965  21.965   5.123  1.00  0.00           C  
ATOM   2274  OE1 GLU B 138      11.730  21.200   5.759  1.00  0.00           O  
ATOM   2275  OE2 GLU B 138      11.268  23.118   4.754  1.00  0.00           O  
ATOM   2276  C   GLU B 138       8.109  19.868   7.272  1.00  0.00           C  
ATOM   2277  O   GLU B 138       8.894  18.924   7.378  1.00  0.00           O  
ATOM   2278  N   PRO B 139       6.786  19.659   7.095  1.00  0.00           N  
ATOM   2279  CD  PRO B 139       5.725  20.648   7.235  1.00  0.00           C  
ATOM   2280  HD2 PRO B 139       5.514  21.082   6.263  1.00  0.00           H  
ATOM   2281  HD3 PRO B 139       5.966  21.429   7.954  1.00  0.00           H  
ATOM   2282  CG  PRO B 139       4.509  19.874   7.729  1.00  0.00           C  
ATOM   2283  HG2 PRO B 139       3.576  20.363   7.447  1.00  0.00           H  
ATOM   2284  HG3 PRO B 139       4.571  19.749   8.810  1.00  0.00           H  
ATOM   2285  CB  PRO B 139       4.674  18.523   7.043  1.00  0.00           C  
ATOM   2286  HB2 PRO B 139       4.276  18.582   6.031  1.00  0.00           H  
ATOM   2287  HB3 PRO B 139       4.180  17.731   7.604  1.00  0.00           H  
ATOM   2288  CA  PRO B 139       6.194  18.325   7.012  1.00  0.00           C  
ATOM   2289  HA  PRO B 139       6.472  17.792   7.909  1.00  0.00           H  
ATOM   2290  C   PRO B 139       6.649  17.477   5.817  1.00  0.00           C  
ATOM   2291  O   PRO B 139       6.398  17.807   4.656  1.00  0.00           O  
ATOM   2292  N   THR B 140       7.217  16.306   6.114  1.00  0.00           N  
ATOM   2293  H   THR B 140       7.397  16.110   7.096  1.00  0.00           H  
ATOM   2294  CA  THR B 140       7.357  15.206   5.144  1.00  0.00           C  
ATOM   2295  HA  THR B 140       7.071  15.584   4.164  1.00  0.00           H  
ATOM   2296  CB  THR B 140       8.821  14.758   5.026  1.00  0.00           C  
ATOM   2297  HB  THR B 140       9.466  15.628   5.156  1.00  0.00           H  
ATOM   2298  CG2 THR B 140       9.247  13.678   6.017  1.00  0.00           C  
ATOM   2299 HG21 THR B 140       8.739  12.738   5.802  1.00  0.00           H  
ATOM   2300 HG22 THR B 140      10.322  13.525   5.932  1.00  0.00           H  
ATOM   2301 HG23 THR B 140       9.013  13.996   7.034  1.00  0.00           H  
ATOM   2302  OG1 THR B 140       9.027  14.256   3.727  1.00  0.00           O  
ATOM   2303  HG1 THR B 140       9.194  15.023   3.173  1.00  0.00           H  
ATOM   2304  C   THR B 140       6.377  14.069   5.457  1.00  0.00           C  
ATOM   2305  O   THR B 140       5.855  13.998   6.570  1.00  0.00           O  
ATOM   2306  N   CYS B 141       6.077  13.196   4.488  1.00  0.00           N  
ATOM   2307  H   CYS B 141       6.608  13.241   3.629  1.00  0.00           H  
ATOM   2308  CA  CYS B 141       5.096  12.108   4.629  1.00  0.00           C  
ATOM   2309  HA  CYS B 141       5.040  11.836   5.679  1.00  0.00           H  
ATOM   2310  CB  CYS B 141       3.712  12.630   4.206  1.00  0.00           C  
ATOM   2311  HB2 CYS B 141       3.472  13.508   4.807  1.00  0.00           H  
ATOM   2312  HB3 CYS B 141       3.736  12.920   3.155  1.00  0.00           H  
ATOM   2313  SG  CYS B 141       2.407  11.385   4.458  1.00  0.00           S  
ATOM   2314  HG  CYS B 141       2.595  10.691   3.323  1.00  0.00           H  
ATOM   2315  C   CYS B 141       5.512  10.845   3.851  1.00  0.00           C  
ATOM   2316  O   CYS B 141       6.005  10.944   2.727  1.00  0.00           O  
ATOM   2317  N   VAL B 142       5.305   9.658   4.433  1.00  0.00           N  
ATOM   2318  H   VAL B 142       4.907   9.654   5.371  1.00  0.00           H  
ATOM   2319  CA  VAL B 142       5.746   8.367   3.883  1.00  0.00           C  
ATOM   2320  HA  VAL B 142       5.790   8.465   2.799  1.00  0.00           H  
ATOM   2321  CB  VAL B 142       7.180   8.058   4.367  1.00  0.00           C  
ATOM   2322  HB  VAL B 142       7.801   8.931   4.161  1.00  0.00           H  
ATOM   2323  CG1 VAL B 142       7.301   7.741   5.865  1.00  0.00           C  
ATOM   2324 HG11 VAL B 142       6.849   8.541   6.452  1.00  0.00           H  
ATOM   2325 HG12 VAL B 142       6.809   6.799   6.103  1.00  0.00           H  
ATOM   2326 HG13 VAL B 142       8.354   7.667   6.137  1.00  0.00           H  
ATOM   2327  CG2 VAL B 142       7.774   6.887   3.583  1.00  0.00           C  
ATOM   2328 HG21 VAL B 142       7.197   5.979   3.755  1.00  0.00           H  
ATOM   2329 HG22 VAL B 142       7.777   7.129   2.524  1.00  0.00           H  
ATOM   2330 HG23 VAL B 142       8.804   6.723   3.898  1.00  0.00           H  
ATOM   2331  C   VAL B 142       4.751   7.244   4.200  1.00  0.00           C  
ATOM   2332  O   VAL B 142       4.321   7.081   5.342  1.00  0.00           O  
ATOM   2333  N   SER B 143       4.349   6.475   3.187  1.00  0.00           N  
ATOM   2334  H   SER B 143       4.764   6.622   2.273  1.00  0.00           H  
ATOM   2335  CA  SER B 143       3.360   5.402   3.322  1.00  0.00           C  
ATOM   2336  HA  SER B 143       2.663   5.661   4.112  1.00  0.00           H  
ATOM   2337  CB  SER B 143       2.563   5.276   2.026  1.00  0.00           C  
ATOM   2338  HB2 SER B 143       2.220   6.262   1.718  1.00  0.00           H  
ATOM   2339  HB3 SER B 143       3.205   4.864   1.245  1.00  0.00           H  
ATOM   2340  OG  SER B 143       1.444   4.437   2.218  1.00  0.00           O  
ATOM   2341  HG  SER B 143       0.814   4.918   2.779  1.00  0.00           H  
ATOM   2342  C   SER B 143       3.982   4.056   3.687  1.00  0.00           C  
ATOM   2343  O   SER B 143       5.086   3.747   3.244  1.00  0.00           O  
ATOM   2344  N   ASP B 144       3.235   3.214   4.403  1.00  0.00           N  
ATOM   2345  H   ASP B 144       2.355   3.538   4.797  1.00  0.00           H  
ATOM   2346  CA  ASP B 144       3.532   1.785   4.547  1.00  0.00           C  
ATOM   2347  HA  ASP B 144       4.613   1.668   4.599  1.00  0.00           H  
ATOM   2348  CB  ASP B 144       2.956   1.249   5.870  1.00  0.00           C  
ATOM   2349  HB2 ASP B 144       3.425   0.284   6.068  1.00  0.00           H  
ATOM   2350  HB3 ASP B 144       3.247   1.918   6.681  1.00  0.00           H  
ATOM   2351  CG  ASP B 144       1.436   1.047   5.914  1.00  0.00           C  
ATOM   2352  OD1 ASP B 144       0.689   1.437   4.990  1.00  0.00           O  
ATOM   2353  OD2 ASP B 144       0.974   0.415   6.886  1.00  0.00           O  
ATOM   2354  C   ASP B 144       3.050   0.931   3.355  1.00  0.00           C  
ATOM   2355  O   ASP B 144       3.295  -0.273   3.340  1.00  0.00           O  
ATOM   2356  N   TYR B 145       2.364   1.519   2.369  1.00  0.00           N  
ATOM   2357  H   TYR B 145       2.206   2.516   2.456  1.00  0.00           H  
ATOM   2358  CA  TYR B 145       1.729   0.843   1.225  1.00  0.00           C  
ATOM   2359  HA  TYR B 145       1.135   1.611   0.729  1.00  0.00           H  
ATOM   2360  CB  TYR B 145       2.796   0.396   0.206  1.00  0.00           C  
ATOM   2361  HB2 TYR B 145       3.704   0.967   0.385  1.00  0.00           H  
ATOM   2362  HB3 TYR B 145       3.048  -0.649   0.386  1.00  0.00           H  
ATOM   2363  CG  TYR B 145       2.424   0.584  -1.257  1.00  0.00           C  
ATOM   2364  CD1 TYR B 145       2.891   1.714  -1.962  1.00  0.00           C  
ATOM   2365  HD1 TYR B 145       3.488   2.459  -1.454  1.00  0.00           H  
ATOM   2366  CE1 TYR B 145       2.604   1.864  -3.334  1.00  0.00           C  
ATOM   2367  HE1 TYR B 145       2.960   2.722  -3.885  1.00  0.00           H  
ATOM   2368  CZ  TYR B 145       1.829   0.891  -4.003  1.00  0.00           C  
ATOM   2369  OH  TYR B 145       1.585   0.995  -5.337  1.00  0.00           O  
ATOM   2370  HH  TYR B 145       0.882   0.380  -5.638  1.00  0.00           H  
ATOM   2371  CE2 TYR B 145       1.332  -0.217  -3.294  1.00  0.00           C  
ATOM   2372  HE2 TYR B 145       0.721  -0.936  -3.814  1.00  0.00           H  
ATOM   2373  CD2 TYR B 145       1.639  -0.377  -1.928  1.00  0.00           C  
ATOM   2374  HD2 TYR B 145       1.278  -1.244  -1.399  1.00  0.00           H  
ATOM   2375  C   TYR B 145       0.715  -0.256   1.624  1.00  0.00           C  
ATOM   2376  O   TYR B 145       0.556  -1.270   0.939  1.00  0.00           O  
ATOM   2377  N   MET B 146       0.009  -0.085   2.748  1.00  0.00           N  
ATOM   2378  H   MET B 146       0.245   0.706   3.348  1.00  0.00           H  
ATOM   2379  CA  MET B 146      -1.051  -0.999   3.194  1.00  0.00           C  
ATOM   2380  HA  MET B 146      -1.452  -1.511   2.318  1.00  0.00           H  
ATOM   2381  CB  MET B 146      -0.472  -2.070   4.136  1.00  0.00           C  
ATOM   2382  HB2 MET B 146       0.284  -2.639   3.597  1.00  0.00           H  
ATOM   2383  HB3 MET B 146       0.000  -1.591   4.995  1.00  0.00           H  
ATOM   2384  CG  MET B 146      -1.565  -3.029   4.630  1.00  0.00           C  
ATOM   2385  HG2 MET B 146      -2.278  -2.466   5.232  1.00  0.00           H  
ATOM   2386  HG3 MET B 146      -2.094  -3.424   3.763  1.00  0.00           H  
ATOM   2387  SD  MET B 146      -0.994  -4.429   5.629  1.00  0.00           S  
ATOM   2388  CE  MET B 146      -2.600  -5.182   5.995  1.00  0.00           C  
ATOM   2389  HE1 MET B 146      -3.252  -4.448   6.469  1.00  0.00           H  
ATOM   2390  HE2 MET B 146      -3.060  -5.527   5.068  1.00  0.00           H  
ATOM   2391  HE3 MET B 146      -2.461  -6.030   6.666  1.00  0.00           H  
ATOM   2392  C   MET B 146      -2.249  -0.291   3.832  1.00  0.00           C  
ATOM   2393  O   MET B 146      -3.371  -0.560   3.414  1.00  0.00           O  
ATOM   2394  N   SER B 147      -2.034   0.549   4.849  1.00  0.00           N  
ATOM   2395  H   SER B 147      -1.071   0.769   5.090  1.00  0.00           H  
ATOM   2396  CA  SER B 147      -3.132   1.222   5.570  1.00  0.00           C  
ATOM   2397  HA  SER B 147      -3.829   1.608   4.825  1.00  0.00           H  
ATOM   2398  CB  SER B 147      -3.906   0.208   6.438  1.00  0.00           C  
ATOM   2399  HB2 SER B 147      -4.836   0.673   6.773  1.00  0.00           H  
ATOM   2400  HB3 SER B 147      -4.172  -0.660   5.834  1.00  0.00           H  
ATOM   2401  OG  SER B 147      -3.173  -0.227   7.579  1.00  0.00           O  
ATOM   2402  HG  SER B 147      -3.364   0.417   8.275  1.00  0.00           H  
ATOM   2403  C   SER B 147      -2.716   2.421   6.439  1.00  0.00           C  
ATOM   2404  O   SER B 147      -3.594   3.053   7.031  1.00  0.00           O  
ATOM   2405  N   ILE B 148      -1.418   2.727   6.583  1.00  0.00           N  
ATOM   2406  H   ILE B 148      -0.718   2.204   6.061  1.00  0.00           H  
ATOM   2407  CA  ILE B 148      -0.918   3.798   7.461  1.00  0.00           C  
ATOM   2408  HA  ILE B 148      -1.734   4.491   7.674  1.00  0.00           H  
ATOM   2409  CB  ILE B 148      -0.406   3.246   8.819  1.00  0.00           C  
ATOM   2410  HB  ILE B 148       0.399   2.537   8.618  1.00  0.00           H  
ATOM   2411  CG2 ILE B 148       0.166   4.390   9.684  1.00  0.00           C  
ATOM   2412 HG21 ILE B 148       1.014   4.864   9.191  1.00  0.00           H  
ATOM   2413 HG22 ILE B 148      -0.604   5.142   9.869  1.00  0.00           H  
ATOM   2414 HG23 ILE B 148       0.533   4.014  10.637  1.00  0.00           H  
ATOM   2415  CG1 ILE B 148      -1.518   2.503   9.598  1.00  0.00           C  
ATOM   2416 HG12 ILE B 148      -2.307   3.209   9.852  1.00  0.00           H  
ATOM   2417 HG13 ILE B 148      -1.945   1.735   8.960  1.00  0.00           H  
ATOM   2418  CD1 ILE B 148      -1.056   1.795  10.878  1.00  0.00           C  
ATOM   2419 HD11 ILE B 148      -1.874   1.186  11.264  1.00  0.00           H  
ATOM   2420 HD12 ILE B 148      -0.204   1.149  10.659  1.00  0.00           H  
ATOM   2421 HD13 ILE B 148      -0.781   2.522  11.642  1.00  0.00           H  
ATOM   2422  C   ILE B 148       0.181   4.579   6.738  1.00  0.00           C  
ATOM   2423  O   ILE B 148       1.161   4.008   6.265  1.00  0.00           O  
ATOM   2424  N   SER B 149       0.073   5.903   6.706  1.00  0.00           N  
ATOM   2425  H   SER B 149      -0.748   6.327   7.130  1.00  0.00           H  
ATOM   2426  CA  SER B 149       1.141   6.790   6.235  1.00  0.00           C  
ATOM   2427  HA  SER B 149       2.023   6.193   6.018  1.00  0.00           H  
ATOM   2428  CB  SER B 149       0.747   7.502   4.935  1.00  0.00           C  
ATOM   2429  HB2 SER B 149      -0.005   8.258   5.145  1.00  0.00           H  
ATOM   2430  HB3 SER B 149       1.628   7.991   4.515  1.00  0.00           H  
ATOM   2431  OG  SER B 149       0.217   6.580   3.988  1.00  0.00           O  
ATOM   2432  HG  SER B 149      -0.677   6.361   4.292  1.00  0.00           H  
ATOM   2433  C   SER B 149       1.534   7.754   7.349  1.00  0.00           C  
ATOM   2434  O   SER B 149       0.680   8.396   7.953  1.00  0.00           O  
ATOM   2435  N   THR B 150       2.826   7.828   7.661  1.00  0.00           N  
ATOM   2436  H   THR B 150       3.490   7.386   7.031  1.00  0.00           H  
ATOM   2437  CA  THR B 150       3.360   8.664   8.750  1.00  0.00           C  
ATOM   2438  HA  THR B 150       2.589   8.830   9.505  1.00  0.00           H  
ATOM   2439  CB  THR B 150       4.549   7.978   9.438  1.00  0.00           C  
ATOM   2440  HB  THR B 150       5.356   7.846   8.718  1.00  0.00           H  
ATOM   2441  CG2 THR B 150       5.080   8.752  10.646  1.00  0.00           C  
ATOM   2442 HG21 THR B 150       5.805   8.139  11.182  1.00  0.00           H  
ATOM   2443 HG22 THR B 150       5.579   9.664  10.322  1.00  0.00           H  
ATOM   2444 HG23 THR B 150       4.261   9.007  11.320  1.00  0.00           H  
ATOM   2445  OG1 THR B 150       4.145   6.710   9.895  1.00  0.00           O  
ATOM   2446  HG1 THR B 150       3.638   6.301   9.191  1.00  0.00           H  
ATOM   2447  C   THR B 150       3.802  10.014   8.203  1.00  0.00           C  
ATOM   2448  O   THR B 150       4.425  10.068   7.143  1.00  0.00           O  
ATOM   2449  N   CYS B 151       3.517  11.087   8.938  1.00  0.00           N  
ATOM   2450  H   CYS B 151       2.955  10.972   9.776  1.00  0.00           H  
ATOM   2451  CA  CYS B 151       3.946  12.448   8.633  1.00  0.00           C  
ATOM   2452  HA  CYS B 151       4.683  12.409   7.835  1.00  0.00           H  
ATOM   2453  CB  CYS B 151       2.721  13.227   8.128  1.00  0.00           C  
ATOM   2454  HB2 CYS B 151       2.339  12.739   7.231  1.00  0.00           H  
ATOM   2455  HB3 CYS B 151       1.942  13.210   8.893  1.00  0.00           H  
ATOM   2456  SG  CYS B 151       3.119  14.953   7.733  1.00  0.00           S  
ATOM   2457  HG  CYS B 151       4.195  14.699   6.968  1.00  0.00           H  
ATOM   2458  C   CYS B 151       4.634  13.076   9.856  1.00  0.00           C  
ATOM   2459  O   CYS B 151       4.164  12.905  10.982  1.00  0.00           O  
ATOM   2460  N   GLU B 152       5.746  13.788   9.653  1.00  0.00           N  
ATOM   2461  H   GLU B 152       6.058  13.936   8.699  1.00  0.00           H  
ATOM   2462  CA  GLU B 152       6.566  14.377  10.725  1.00  0.00           C  
ATOM   2463  HA  GLU B 152       5.911  14.552  11.577  1.00  0.00           H  
ATOM   2464  CB  GLU B 152       7.652  13.391  11.197  1.00  0.00           C  
ATOM   2465  HB2 GLU B 152       8.062  13.777  12.130  1.00  0.00           H  
ATOM   2466  HB3 GLU B 152       7.187  12.430  11.410  1.00  0.00           H  
ATOM   2467  CG  GLU B 152       8.814  13.150  10.223  1.00  0.00           C  
ATOM   2468  HG2 GLU B 152       8.447  12.618   9.340  1.00  0.00           H  
ATOM   2469  HG3 GLU B 152       9.222  14.108   9.896  1.00  0.00           H  
ATOM   2470  CD  GLU B 152       9.930  12.358  10.920  1.00  0.00           C  
ATOM   2471  OE1 GLU B 152      10.040  11.140  10.648  1.00  0.00           O  
ATOM   2472  OE2 GLU B 152      10.669  12.986  11.718  1.00  0.00           O  
ATOM   2473  C   GLU B 152       7.161  15.745  10.345  1.00  0.00           C  
ATOM   2474  O   GLU B 152       7.361  16.030   9.164  1.00  0.00           O  
ATOM   2475  N   TRP B 153       7.397  16.597  11.352  1.00  0.00           N  
ATOM   2476  H   TRP B 153       7.229  16.254  12.294  1.00  0.00           H  
ATOM   2477  CA  TRP B 153       7.938  17.965  11.229  1.00  0.00           C  
ATOM   2478  HA  TRP B 153       8.727  17.963  10.474  1.00  0.00           H  
ATOM   2479  CB  TRP B 153       6.837  18.937  10.763  1.00  0.00           C  
ATOM   2480  HB2 TRP B 153       7.278  19.911  10.563  1.00  0.00           H  
ATOM   2481  HB3 TRP B 153       6.462  18.577   9.813  1.00  0.00           H  
ATOM   2482  CG  TRP B 153       5.642  19.144  11.646  1.00  0.00           C  
ATOM   2483  CD1 TRP B 153       5.513  20.092  12.602  1.00  0.00           C  
ATOM   2484  HD1 TRP B 153       6.272  20.820  12.859  1.00  0.00           H  
ATOM   2485  NE1 TRP B 153       4.259  20.005  13.177  1.00  0.00           N  
ATOM   2486  HE1 TRP B 153       3.951  20.613  13.927  1.00  0.00           H  
ATOM   2487  CE2 TRP B 153       3.495  19.022  12.578  1.00  0.00           C  
ATOM   2488  CZ2 TRP B 153       2.175  18.581  12.765  1.00  0.00           C  
ATOM   2489  HZ2 TRP B 153       1.548  19.045  13.511  1.00  0.00           H  
ATOM   2490  CH2 TRP B 153       1.688  17.522  11.979  1.00  0.00           C  
ATOM   2491  HH2 TRP B 153       0.671  17.170  12.099  1.00  0.00           H  
ATOM   2492  CZ3 TRP B 153       2.527  16.917  11.027  1.00  0.00           C  
ATOM   2493  HZ3 TRP B 153       2.158  16.100  10.422  1.00  0.00           H  
ATOM   2494  CE3 TRP B 153       3.850  17.363  10.850  1.00  0.00           C  
ATOM   2495  HE3 TRP B 153       4.481  16.891  10.109  1.00  0.00           H  
ATOM   2496  CD2 TRP B 153       4.369  18.427  11.619  1.00  0.00           C  
ATOM   2497  C   TRP B 153       8.548  18.459  12.556  1.00  0.00           C  
ATOM   2498  O   TRP B 153       8.501  17.762  13.574  1.00  0.00           O  
ATOM   2499  N   LYS B 154       9.094  19.685  12.585  1.00  0.00           N  
ATOM   2500  H   LYS B 154       9.107  20.221  11.717  1.00  0.00           H  
ATOM   2501  CA  LYS B 154       9.546  20.345  13.829  1.00  0.00           C  
ATOM   2502  HA  LYS B 154       9.212  19.752  14.678  1.00  0.00           H  
ATOM   2503  CB  LYS B 154      11.081  20.414  13.893  1.00  0.00           C  
ATOM   2504  HB2 LYS B 154      11.457  20.899  12.993  1.00  0.00           H  
ATOM   2505  HB3 LYS B 154      11.381  21.014  14.754  1.00  0.00           H  
ATOM   2506  CG  LYS B 154      11.702  19.017  14.037  1.00  0.00           C  
ATOM   2507  HG2 LYS B 154      11.457  18.616  15.021  1.00  0.00           H  
ATOM   2508  HG3 LYS B 154      11.291  18.354  13.276  1.00  0.00           H  
ATOM   2509  CD  LYS B 154      13.222  19.038  13.869  1.00  0.00           C  
ATOM   2510  HD2 LYS B 154      13.460  19.481  12.900  1.00  0.00           H  
ATOM   2511  HD3 LYS B 154      13.681  19.635  14.659  1.00  0.00           H  
ATOM   2512  CE  LYS B 154      13.726  17.589  13.938  1.00  0.00           C  
ATOM   2513  HE2 LYS B 154      14.123  17.392  14.938  1.00  0.00           H  
ATOM   2514  HE3 LYS B 154      12.873  16.921  13.780  1.00  0.00           H  
ATOM   2515  NZ  LYS B 154      14.736  17.310  12.892  1.00  0.00           N  
ATOM   2516  HZ1 LYS B 154      14.366  17.589  11.979  1.00  0.00           H  
ATOM   2517  HZ2 LYS B 154      15.577  17.847  13.033  1.00  0.00           H  
ATOM   2518  HZ3 LYS B 154      14.954  16.325  12.846  1.00  0.00           H  
ATOM   2519  C   LYS B 154       8.923  21.726  14.003  1.00  0.00           C  
ATOM   2520  O   LYS B 154       8.871  22.505  13.055  1.00  0.00           O  
ATOM   2521  N   MET B 155       8.505  22.052  15.222  1.00  0.00           N  
ATOM   2522  H   MET B 155       8.634  21.362  15.955  1.00  0.00           H  
ATOM   2523  CA  MET B 155       8.057  23.388  15.625  1.00  0.00           C  
ATOM   2524  HA  MET B 155       7.624  23.894  14.763  1.00  0.00           H  
ATOM   2525  CB  MET B 155       6.964  23.264  16.701  1.00  0.00           C  
ATOM   2526  HB2 MET B 155       7.383  22.761  17.573  1.00  0.00           H  
ATOM   2527  HB3 MET B 155       6.644  24.260  17.007  1.00  0.00           H  
ATOM   2528  CG  MET B 155       5.737  22.468  16.230  1.00  0.00           C  
ATOM   2529  HG2 MET B 155       6.038  21.434  16.058  1.00  0.00           H  
ATOM   2530  HG3 MET B 155       5.006  22.462  17.039  1.00  0.00           H  
ATOM   2531  SD  MET B 155       4.916  23.076  14.726  1.00  0.00           S  
ATOM   2532  CE  MET B 155       4.206  24.627  15.343  1.00  0.00           C  
ATOM   2533  HE1 MET B 155       5.001  25.291  15.681  1.00  0.00           H  
ATOM   2534  HE2 MET B 155       3.649  25.110  14.541  1.00  0.00           H  
ATOM   2535  HE3 MET B 155       3.533  24.421  16.176  1.00  0.00           H  
ATOM   2536  C   MET B 155       9.225  24.253  16.130  1.00  0.00           C  
ATOM   2537  O   MET B 155      10.243  23.737  16.592  1.00  0.00           O  
ATOM   2538  N   ASN B 156       9.072  25.580  16.096  1.00  0.00           N  
ATOM   2539  H   ASN B 156       8.227  25.929  15.652  1.00  0.00           H  
ATOM   2540  CA  ASN B 156      10.015  26.583  16.631  1.00  0.00           C  
ATOM   2541  HA  ASN B 156      11.016  26.298  16.299  1.00  0.00           H  
ATOM   2542  CB  ASN B 156       9.655  27.942  15.962  1.00  0.00           C  
ATOM   2543  HB2 ASN B 156       9.395  27.755  14.920  1.00  0.00           H  
ATOM   2544  HB3 ASN B 156       8.774  28.350  16.458  1.00  0.00           H  
ATOM   2545  CG  ASN B 156      10.736  29.026  15.944  1.00  0.00           C  
ATOM   2546  OD1 ASN B 156      11.101  29.573  14.906  1.00  0.00           O  
ATOM   2547  ND2 ASN B 156      11.260  29.426  17.073  1.00  0.00           N  
ATOM   2548 HD21 ASN B 156      11.955  30.145  17.059  1.00  0.00           H  
ATOM   2549 HD22 ASN B 156      10.951  28.994  17.942  1.00  0.00           H  
ATOM   2550  C   ASN B 156      10.063  26.595  18.194  1.00  0.00           C  
ATOM   2551  O   ASN B 156      10.188  27.649  18.815  1.00  0.00           O  
ATOM   2552  N   GLY B 157       9.922  25.439  18.852  1.00  0.00           N  
ATOM   2553  H   GLY B 157       9.826  24.598  18.295  1.00  0.00           H  
ATOM   2554  CA  GLY B 157       9.900  25.267  20.312  1.00  0.00           C  
ATOM   2555  HA2 GLY B 157      10.911  25.042  20.649  1.00  0.00           H  
ATOM   2556  HA3 GLY B 157       9.577  26.191  20.793  1.00  0.00           H  
ATOM   2557  C   GLY B 157       8.961  24.136  20.773  1.00  0.00           C  
ATOM   2558  O   GLY B 157       8.234  23.581  19.946  1.00  0.00           O  
ATOM   2559  N   PRO B 158       8.951  23.774  22.073  1.00  0.00           N  
ATOM   2560  CD  PRO B 158       9.799  24.300  23.128  1.00  0.00           C  
ATOM   2561  HD2 PRO B 158       9.367  25.229  23.506  1.00  0.00           H  
ATOM   2562  HD3 PRO B 158      10.822  24.468  22.789  1.00  0.00           H  
ATOM   2563  CG  PRO B 158       9.783  23.238  24.225  1.00  0.00           C  
ATOM   2564  HG2 PRO B 158       9.945  23.677  25.210  1.00  0.00           H  
ATOM   2565  HG3 PRO B 158      10.539  22.481  24.012  1.00  0.00           H  
ATOM   2566  CB  PRO B 158       8.390  22.618  24.109  1.00  0.00           C  
ATOM   2567  HB2 PRO B 158       7.698  23.168  24.749  1.00  0.00           H  
ATOM   2568  HB3 PRO B 158       8.398  21.565  24.390  1.00  0.00           H  
ATOM   2569  CA  PRO B 158       8.011  22.798  22.632  1.00  0.00           C  
ATOM   2570  HA  PRO B 158       8.127  21.848  22.110  1.00  0.00           H  
ATOM   2571  C   PRO B 158       6.567  23.290  22.484  1.00  0.00           C  
ATOM   2572  O   PRO B 158       6.275  24.451  22.790  1.00  0.00           O  
ATOM   2573  N   THR B 159       5.683  22.414  22.005  1.00  0.00           N  
ATOM   2574  H   THR B 159       5.964  21.442  21.903  1.00  0.00           H  
ATOM   2575  CA  THR B 159       4.324  22.755  21.559  1.00  0.00           C  
ATOM   2576  HA  THR B 159       3.937  23.587  22.147  1.00  0.00           H  
ATOM   2577  CB  THR B 159       4.335  23.167  20.072  1.00  0.00           C  
ATOM   2578  HB  THR B 159       4.696  22.333  19.470  1.00  0.00           H  
ATOM   2579  CG2 THR B 159       2.947  23.571  19.573  1.00  0.00           C  
ATOM   2580 HG21 THR B 159       2.289  22.704  19.534  1.00  0.00           H  
ATOM   2581 HG22 THR B 159       2.523  24.324  20.235  1.00  0.00           H  
ATOM   2582 HG23 THR B 159       3.028  23.984  18.567  1.00  0.00           H  
ATOM   2583  OG1 THR B 159       5.189  24.269  19.849  1.00  0.00           O  
ATOM   2584  HG1 THR B 159       6.100  23.956  19.930  1.00  0.00           H  
ATOM   2585  C   THR B 159       3.404  21.546  21.736  1.00  0.00           C  
ATOM   2586  O   THR B 159       3.731  20.465  21.250  1.00  0.00           O  
ATOM   2587  N   GLN B 160       2.239  21.712  22.375  1.00  0.00           N  
ATOM   2588  H   GLN B 160       2.000  22.630  22.718  1.00  0.00           H  
ATOM   2589  CA  GLN B 160       1.229  20.648  22.508  1.00  0.00           C  
ATOM   2590  HA  GLN B 160       1.740  19.717  22.744  1.00  0.00           H  
ATOM   2591  CB  GLN B 160       0.239  20.958  23.649  1.00  0.00           C  
ATOM   2592  HB2 GLN B 160      -0.232  21.922  23.447  1.00  0.00           H  
ATOM   2593  HB3 GLN B 160      -0.546  20.199  23.646  1.00  0.00           H  
ATOM   2594  CG  GLN B 160       0.851  21.005  25.064  1.00  0.00           C  
ATOM   2595  HG2 GLN B 160       1.696  21.692  25.083  1.00  0.00           H  
ATOM   2596  HG3 GLN B 160       0.089  21.397  25.738  1.00  0.00           H  
ATOM   2597  CD  GLN B 160       1.311  19.646  25.597  1.00  0.00           C  
ATOM   2598  OE1 GLN B 160       1.920  18.843  24.916  1.00  0.00           O  
ATOM   2599  NE2 GLN B 160       1.074  19.332  26.855  1.00  0.00           N  
ATOM   2600 HE21 GLN B 160       1.391  18.417  27.129  1.00  0.00           H  
ATOM   2601 HE22 GLN B 160       0.555  19.940  27.457  1.00  0.00           H  
ATOM   2602  C   GLN B 160       0.517  20.397  21.170  1.00  0.00           C  
ATOM   2603  O   GLN B 160      -0.628  20.783  20.956  1.00  0.00           O  
ATOM   2604  N   CYS B 161       1.236  19.799  20.221  1.00  0.00           N  
ATOM   2605  H   CYS B 161       2.202  19.586  20.437  1.00  0.00           H  
ATOM   2606  CA  CYS B 161       0.794  19.669  18.835  1.00  0.00           C  
ATOM   2607  HA  CYS B 161       0.605  20.668  18.444  1.00  0.00           H  
ATOM   2608  CB  CYS B 161       1.923  19.035  18.010  1.00  0.00           C  
ATOM   2609  HB2 CYS B 161       2.171  18.044  18.400  1.00  0.00           H  
ATOM   2610  HB3 CYS B 161       1.579  18.920  16.982  1.00  0.00           H  
ATOM   2611  SG  CYS B 161       3.408  20.092  18.011  1.00  0.00           S  
ATOM   2612  HG  CYS B 161       3.784  19.883  19.287  1.00  0.00           H  
ATOM   2613  C   CYS B 161      -0.530  18.896  18.707  1.00  0.00           C  
ATOM   2614  O   CYS B 161      -1.346  19.262  17.869  1.00  0.00           O  
ATOM   2615  N   SER B 162      -0.773  17.913  19.579  1.00  0.00           N  
ATOM   2616  H   SER B 162      -0.064  17.682  20.259  1.00  0.00           H  
ATOM   2617  CA  SER B 162      -2.020  17.138  19.679  1.00  0.00           C  
ATOM   2618  HA  SER B 162      -2.215  16.660  18.720  1.00  0.00           H  
ATOM   2619  CB  SER B 162      -1.817  16.030  20.721  1.00  0.00           C  
ATOM   2620  HB2 SER B 162      -2.742  15.461  20.836  1.00  0.00           H  
ATOM   2621  HB3 SER B 162      -1.034  15.355  20.376  1.00  0.00           H  
ATOM   2622  OG  SER B 162      -1.431  16.581  21.971  1.00  0.00           O  
ATOM   2623  HG  SER B 162      -1.478  15.878  22.652  1.00  0.00           H  
ATOM   2624  C   SER B 162      -3.266  17.970  20.035  1.00  0.00           C  
ATOM   2625  O   SER B 162      -4.386  17.517  19.799  1.00  0.00           O  
ATOM   2626  N   THR B 163      -3.106  19.193  20.558  1.00  0.00           N  
ATOM   2627  H   THR B 163      -2.168  19.501  20.781  1.00  0.00           H  
ATOM   2628  CA  THR B 163      -4.214  20.140  20.783  1.00  0.00           C  
ATOM   2629  HA  THR B 163      -5.154  19.654  20.524  1.00  0.00           H  
ATOM   2630  CB  THR B 163      -4.330  20.549  22.264  1.00  0.00           C  
ATOM   2631  HB  THR B 163      -5.207  21.189  22.371  1.00  0.00           H  
ATOM   2632  CG2 THR B 163      -4.516  19.341  23.183  1.00  0.00           C  
ATOM   2633 HG21 THR B 163      -4.693  19.684  24.202  1.00  0.00           H  
ATOM   2634 HG22 THR B 163      -5.367  18.747  22.850  1.00  0.00           H  
ATOM   2635 HG23 THR B 163      -3.618  18.720  23.172  1.00  0.00           H  
ATOM   2636  OG1 THR B 163      -3.211  21.256  22.755  1.00  0.00           O  
ATOM   2637  HG1 THR B 163      -3.228  22.156  22.363  1.00  0.00           H  
ATOM   2638  C   THR B 163      -4.138  21.367  19.876  1.00  0.00           C  
ATOM   2639  O   THR B 163      -5.177  21.887  19.472  1.00  0.00           O  
ATOM   2640  N   GLU B 164      -2.937  21.830  19.521  1.00  0.00           N  
ATOM   2641  H   GLU B 164      -2.115  21.371  19.902  1.00  0.00           H  
ATOM   2642  CA  GLU B 164      -2.768  23.090  18.787  1.00  0.00           C  
ATOM   2643  HA  GLU B 164      -3.603  23.753  19.018  1.00  0.00           H  
ATOM   2644  CB  GLU B 164      -1.475  23.782  19.238  1.00  0.00           C  
ATOM   2645  HB2 GLU B 164      -0.622  23.156  18.988  1.00  0.00           H  
ATOM   2646  HB3 GLU B 164      -1.394  24.707  18.673  1.00  0.00           H  
ATOM   2647  CG  GLU B 164      -1.356  24.136  20.723  1.00  0.00           C  
ATOM   2648  HG2 GLU B 164      -1.007  23.263  21.271  1.00  0.00           H  
ATOM   2649  HG3 GLU B 164      -0.585  24.894  20.839  1.00  0.00           H  
ATOM   2650  CD  GLU B 164      -2.665  24.599  21.362  1.00  0.00           C  
ATOM   2651  OE1 GLU B 164      -3.386  23.751  21.929  1.00  0.00           O  
ATOM   2652  OE2 GLU B 164      -2.942  25.814  21.455  1.00  0.00           O  
ATOM   2653  C   GLU B 164      -2.761  22.935  17.259  1.00  0.00           C  
ATOM   2654  O   GLU B 164      -3.042  23.908  16.555  1.00  0.00           O  
ATOM   2655  N   LEU B 165      -2.444  21.746  16.731  1.00  0.00           N  
ATOM   2656  H   LEU B 165      -2.305  20.958  17.360  1.00  0.00           H  
ATOM   2657  CA  LEU B 165      -2.315  21.483  15.296  1.00  0.00           C  
ATOM   2658  HA  LEU B 165      -2.636  22.369  14.750  1.00  0.00           H  
ATOM   2659  CB  LEU B 165      -0.843  21.210  14.914  1.00  0.00           C  
ATOM   2660  HB2 LEU B 165      -0.435  20.427  15.553  1.00  0.00           H  
ATOM   2661  HB3 LEU B 165      -0.837  20.832  13.891  1.00  0.00           H  
ATOM   2662  CG  LEU B 165       0.064  22.456  14.971  1.00  0.00           C  
ATOM   2663  HG  LEU B 165      -0.549  23.348  14.876  1.00  0.00           H  
ATOM   2664  CD1 LEU B 165       0.858  22.552  16.270  1.00  0.00           C  
ATOM   2665 HD11 LEU B 165       1.584  21.742  16.331  1.00  0.00           H  
ATOM   2666 HD12 LEU B 165       1.373  23.512  16.315  1.00  0.00           H  
ATOM   2667 HD13 LEU B 165       0.177  22.490  17.109  1.00  0.00           H  
ATOM   2668  CD2 LEU B 165       1.088  22.454  13.835  1.00  0.00           C  
ATOM   2669 HD21 LEU B 165       1.706  21.558  13.892  1.00  0.00           H  
ATOM   2670 HD22 LEU B 165       0.566  22.479  12.879  1.00  0.00           H  
ATOM   2671 HD23 LEU B 165       1.722  23.337  13.907  1.00  0.00           H  
ATOM   2672  C   LEU B 165      -3.231  20.348  14.826  1.00  0.00           C  
ATOM   2673  O   LEU B 165      -3.614  19.461  15.585  1.00  0.00           O  
ATOM   2674  N   ARG B 166      -3.570  20.363  13.533  1.00  0.00           N  
ATOM   2675  H   ARG B 166      -3.223  21.138  12.967  1.00  0.00           H  
ATOM   2676  CA  ARG B 166      -4.213  19.237  12.831  1.00  0.00           C  
ATOM   2677  HA  ARG B 166      -3.807  18.312  13.241  1.00  0.00           H  
ATOM   2678  CB  ARG B 166      -5.733  19.203  13.069  1.00  0.00           C  
ATOM   2679  HB2 ARG B 166      -6.136  18.304  12.599  1.00  0.00           H  
ATOM   2680  HB3 ARG B 166      -5.918  19.131  14.142  1.00  0.00           H  
ATOM   2681  CG  ARG B 166      -6.473  20.428  12.517  1.00  0.00           C  
ATOM   2682  HG2 ARG B 166      -6.097  21.328  13.004  1.00  0.00           H  
ATOM   2683  HG3 ARG B 166      -6.299  20.507  11.444  1.00  0.00           H  
ATOM   2684  CD  ARG B 166      -7.983  20.311  12.759  1.00  0.00           C  
ATOM   2685  HD2 ARG B 166      -8.354  19.425  12.241  1.00  0.00           H  
ATOM   2686  HD3 ARG B 166      -8.176  20.185  13.826  1.00  0.00           H  
ATOM   2687  NE  ARG B 166      -8.682  21.500  12.237  1.00  0.00           N  
ATOM   2688  HE  ARG B 166      -8.961  21.469  11.270  1.00  0.00           H  
ATOM   2689  CZ  ARG B 166      -8.836  22.654  12.865  1.00  0.00           C  
ATOM   2690  NH1 ARG B 166      -8.589  22.823  14.134  1.00  0.00           N  
ATOM   2691 HH11 ARG B 166      -8.269  22.047  14.688  1.00  0.00           H  
ATOM   2692 HH12 ARG B 166      -8.686  23.736  14.544  1.00  0.00           H  
ATOM   2693  NH2 ARG B 166      -9.242  23.700  12.211  1.00  0.00           N  
ATOM   2694 HH21 ARG B 166      -9.361  23.659  11.217  1.00  0.00           H  
ATOM   2695 HH22 ARG B 166      -9.186  24.604  12.656  1.00  0.00           H  
ATOM   2696  C   ARG B 166      -3.861  19.255  11.349  1.00  0.00           C  
ATOM   2697  O   ARG B 166      -3.719  20.321  10.752  1.00  0.00           O  
ATOM   2698  N   LEU B 167      -3.732  18.079  10.745  1.00  0.00           N  
ATOM   2699  H   LEU B 167      -3.967  17.240  11.269  1.00  0.00           H  
ATOM   2700  CA  LEU B 167      -3.344  17.897   9.348  1.00  0.00           C  
ATOM   2701  HA  LEU B 167      -3.015  18.847   8.924  1.00  0.00           H  
ATOM   2702  CB  LEU B 167      -2.150  16.923   9.323  1.00  0.00           C  
ATOM   2703  HB2 LEU B 167      -1.342  17.338   9.927  1.00  0.00           H  
ATOM   2704  HB3 LEU B 167      -2.464  15.998   9.802  1.00  0.00           H  
ATOM   2705  CG  LEU B 167      -1.597  16.587   7.926  1.00  0.00           C  
ATOM   2706  HG  LEU B 167      -2.407  16.282   7.265  1.00  0.00           H  
ATOM   2707  CD1 LEU B 167      -0.863  17.780   7.317  1.00  0.00           C  
ATOM   2708 HD11 LEU B 167      -0.415  17.493   6.368  1.00  0.00           H  
ATOM   2709 HD12 LEU B 167      -1.567  18.584   7.133  1.00  0.00           H  
ATOM   2710 HD13 LEU B 167      -0.079  18.123   7.993  1.00  0.00           H  
ATOM   2711  CD2 LEU B 167      -0.597  15.438   8.031  1.00  0.00           C  
ATOM   2712 HD21 LEU B 167      -0.203  15.199   7.044  1.00  0.00           H  
ATOM   2713 HD22 LEU B 167       0.228  15.715   8.688  1.00  0.00           H  
ATOM   2714 HD23 LEU B 167      -1.096  14.556   8.430  1.00  0.00           H  
ATOM   2715  C   LEU B 167      -4.554  17.408   8.543  1.00  0.00           C  
ATOM   2716  O   LEU B 167      -5.096  16.338   8.826  1.00  0.00           O  
ATOM   2717  N   LEU B 168      -4.979  18.177   7.541  1.00  0.00           N  
ATOM   2718  H   LEU B 168      -4.451  19.018   7.323  1.00  0.00           H  
ATOM   2719  CA  LEU B 168      -5.928  17.710   6.533  1.00  0.00           C  
ATOM   2720  HA  LEU B 168      -6.596  16.982   6.991  1.00  0.00           H  
ATOM   2721  CB  LEU B 168      -6.790  18.867   5.996  1.00  0.00           C  
ATOM   2722  HB2 LEU B 168      -6.153  19.690   5.671  1.00  0.00           H  
ATOM   2723  HB3 LEU B 168      -7.314  18.490   5.116  1.00  0.00           H  
ATOM   2724  CG  LEU B 168      -7.843  19.367   7.007  1.00  0.00           C  
ATOM   2725  HG  LEU B 168      -8.118  18.552   7.672  1.00  0.00           H  
ATOM   2726  CD1 LEU B 168      -7.339  20.538   7.856  1.00  0.00           C  
ATOM   2727 HD11 LEU B 168      -7.058  21.371   7.210  1.00  0.00           H  
ATOM   2728 HD12 LEU B 168      -6.469  20.225   8.432  1.00  0.00           H  
ATOM   2729 HD13 LEU B 168      -8.121  20.851   8.544  1.00  0.00           H  
ATOM   2730  CD2 LEU B 168      -9.110  19.828   6.283  1.00  0.00           C  
ATOM   2731 HD21 LEU B 168      -9.527  18.996   5.714  1.00  0.00           H  
ATOM   2732 HD22 LEU B 168      -9.859  20.151   7.005  1.00  0.00           H  
ATOM   2733 HD23 LEU B 168      -8.876  20.645   5.600  1.00  0.00           H  
ATOM   2734  C   LEU B 168      -5.188  16.986   5.401  1.00  0.00           C  
ATOM   2735  O   LEU B 168      -4.065  17.354   5.041  1.00  0.00           O  
ATOM   2736  N   TYR B 169      -5.845  15.981   4.820  1.00  0.00           N  
ATOM   2737  H   TYR B 169      -6.769  15.738   5.164  1.00  0.00           H  
ATOM   2738  CA  TYR B 169      -5.354  15.277   3.636  1.00  0.00           C  
ATOM   2739  HA  TYR B 169      -4.747  15.979   3.069  1.00  0.00           H  
ATOM   2740  CB  TYR B 169      -4.439  14.105   4.032  1.00  0.00           C  
ATOM   2741  HB2 TYR B 169      -4.009  13.693   3.118  1.00  0.00           H  
ATOM   2742  HB3 TYR B 169      -3.609  14.508   4.614  1.00  0.00           H  
ATOM   2743  CG  TYR B 169      -5.055  12.965   4.831  1.00  0.00           C  
ATOM   2744  CD1 TYR B 169      -5.216  13.086   6.226  1.00  0.00           C  
ATOM   2745  HD1 TYR B 169      -4.968  14.017   6.717  1.00  0.00           H  
ATOM   2746  CE1 TYR B 169      -5.673  11.989   6.983  1.00  0.00           C  
ATOM   2747  HE1 TYR B 169      -5.789  12.062   8.053  1.00  0.00           H  
ATOM   2748  CZ  TYR B 169      -5.970  10.767   6.344  1.00  0.00           C  
ATOM   2749  OH  TYR B 169      -6.380   9.707   7.083  1.00  0.00           O  
ATOM   2750  HH  TYR B 169      -6.434   8.896   6.546  1.00  0.00           H  
ATOM   2751  CE2 TYR B 169      -5.819  10.646   4.947  1.00  0.00           C  
ATOM   2752  HE2 TYR B 169      -6.055   9.707   4.465  1.00  0.00           H  
ATOM   2753  CD2 TYR B 169      -5.368  11.747   4.194  1.00  0.00           C  
ATOM   2754  HD2 TYR B 169      -5.243  11.650   3.125  1.00  0.00           H  
ATOM   2755  C   TYR B 169      -6.503  14.844   2.721  1.00  0.00           C  
ATOM   2756  O   TYR B 169      -7.514  14.324   3.185  1.00  0.00           O  
ATOM   2757  N   GLN B 170      -6.347  15.028   1.408  1.00  0.00           N  
ATOM   2758  H   GLN B 170      -5.476  15.427   1.075  1.00  0.00           H  
ATOM   2759  CA  GLN B 170      -7.369  14.697   0.404  1.00  0.00           C  
ATOM   2760  HA  GLN B 170      -8.069  13.975   0.830  1.00  0.00           H  
ATOM   2761  CB  GLN B 170      -8.171  15.955   0.032  1.00  0.00           C  
ATOM   2762  HB2 GLN B 170      -8.618  16.354   0.943  1.00  0.00           H  
ATOM   2763  HB3 GLN B 170      -7.497  16.710  -0.375  1.00  0.00           H  
ATOM   2764  CG  GLN B 170      -9.290  15.679  -0.992  1.00  0.00           C  
ATOM   2765  HG2 GLN B 170      -8.858  15.484  -1.973  1.00  0.00           H  
ATOM   2766  HG3 GLN B 170      -9.846  14.797  -0.685  1.00  0.00           H  
ATOM   2767  CD  GLN B 170     -10.272  16.840  -1.117  1.00  0.00           C  
ATOM   2768  OE1 GLN B 170      -9.984  17.976  -0.778  1.00  0.00           O  
ATOM   2769  NE2 GLN B 170     -11.475  16.615  -1.590  1.00  0.00           N  
ATOM   2770 HE21 GLN B 170     -12.081  17.407  -1.658  1.00  0.00           H  
ATOM   2771 HE22 GLN B 170     -11.783  15.683  -1.855  1.00  0.00           H  
ATOM   2772  C   GLN B 170      -6.725  14.048  -0.822  1.00  0.00           C  
ATOM   2773  O   GLN B 170      -5.656  14.478  -1.261  1.00  0.00           O  
ATOM   2774  N   LEU B 171      -7.352  12.989  -1.342  1.00  0.00           N  
ATOM   2775  H   LEU B 171      -8.244  12.728  -0.948  1.00  0.00           H  
ATOM   2776  CA  LEU B 171      -6.897  12.260  -2.529  1.00  0.00           C  
ATOM   2777  HA  LEU B 171      -5.819  12.115  -2.443  1.00  0.00           H  
ATOM   2778  CB  LEU B 171      -7.581  10.874  -2.546  1.00  0.00           C  
ATOM   2779  HB2 LEU B 171      -7.400  10.371  -1.596  1.00  0.00           H  
ATOM   2780  HB3 LEU B 171      -8.653  11.036  -2.628  1.00  0.00           H  
ATOM   2781  CG  LEU B 171      -7.154   9.929  -3.686  1.00  0.00           C  
ATOM   2782  HG  LEU B 171      -7.186  10.464  -4.634  1.00  0.00           H  
ATOM   2783  CD1 LEU B 171      -5.741   9.395  -3.467  1.00  0.00           C  
ATOM   2784 HD11 LEU B 171      -5.041  10.207  -3.306  1.00  0.00           H  
ATOM   2785 HD12 LEU B 171      -5.438   8.824  -4.345  1.00  0.00           H  
ATOM   2786 HD13 LEU B 171      -5.723   8.738  -2.599  1.00  0.00           H  
ATOM   2787  CD2 LEU B 171      -8.081   8.715  -3.788  1.00  0.00           C  
ATOM   2788 HD21 LEU B 171      -8.086   8.169  -2.844  1.00  0.00           H  
ATOM   2789 HD22 LEU B 171      -7.727   8.054  -4.578  1.00  0.00           H  
ATOM   2790 HD23 LEU B 171      -9.096   9.040  -4.019  1.00  0.00           H  
ATOM   2791  C   LEU B 171      -7.174  13.089  -3.798  1.00  0.00           C  
ATOM   2792  O   LEU B 171      -8.261  13.634  -3.964  1.00  0.00           O  
ATOM   2793  N   VAL B 172      -6.194  13.183  -4.699  1.00  0.00           N  
ATOM   2794  H   VAL B 172      -5.311  12.733  -4.476  1.00  0.00           H  
ATOM   2795  CA  VAL B 172      -6.233  14.010  -5.927  1.00  0.00           C  
ATOM   2796  HA  VAL B 172      -6.607  14.998  -5.658  1.00  0.00           H  
ATOM   2797  CB  VAL B 172      -4.779  14.178  -6.436  1.00  0.00           C  
ATOM   2798  HB  VAL B 172      -4.301  13.199  -6.446  1.00  0.00           H  
ATOM   2799  CG1 VAL B 172      -4.621  14.763  -7.844  1.00  0.00           C  
ATOM   2800 HG11 VAL B 172      -3.567  14.921  -8.069  1.00  0.00           H  
ATOM   2801 HG12 VAL B 172      -5.019  14.068  -8.584  1.00  0.00           H  
ATOM   2802 HG13 VAL B 172      -5.155  15.711  -7.918  1.00  0.00           H  
ATOM   2803  CG2 VAL B 172      -3.992  15.099  -5.485  1.00  0.00           C  
ATOM   2804 HG21 VAL B 172      -4.420  16.101  -5.513  1.00  0.00           H  
ATOM   2805 HG22 VAL B 172      -4.037  14.726  -4.462  1.00  0.00           H  
ATOM   2806 HG23 VAL B 172      -2.949  15.146  -5.794  1.00  0.00           H  
ATOM   2807  C   VAL B 172      -7.204  13.481  -7.007  1.00  0.00           C  
ATOM   2808  O   VAL B 172      -7.520  14.175  -7.972  1.00  0.00           O  
ATOM   2809  N   PHE B 173      -7.725  12.263  -6.838  1.00  0.00           N  
ATOM   2810  H   PHE B 173      -7.520  11.787  -5.978  1.00  0.00           H  
ATOM   2811  CA  PHE B 173      -8.706  11.670  -7.746  1.00  0.00           C  
ATOM   2812  HA  PHE B 173      -8.339  11.813  -8.764  1.00  0.00           H  
ATOM   2813  CB  PHE B 173      -8.789  10.157  -7.486  1.00  0.00           C  
ATOM   2814  HB2 PHE B 173      -7.798   9.718  -7.612  1.00  0.00           H  
ATOM   2815  HB3 PHE B 173      -9.100   9.987  -6.455  1.00  0.00           H  
ATOM   2816  CG  PHE B 173      -9.756   9.463  -8.419  1.00  0.00           C  
ATOM   2817  CD1 PHE B 173      -9.351   9.138  -9.727  1.00  0.00           C  
ATOM   2818  HD1 PHE B 173      -8.325   9.298 -10.030  1.00  0.00           H  
ATOM   2819  CE1 PHE B 173     -10.289   8.647 -10.652  1.00  0.00           C  
ATOM   2820  HE1 PHE B 173      -9.986   8.435 -11.667  1.00  0.00           H  
ATOM   2821  CZ  PHE B 173     -11.630   8.479 -10.270  1.00  0.00           C  
ATOM   2822  HZ  PHE B 173     -12.360   8.133 -10.987  1.00  0.00           H  
ATOM   2823  CE2 PHE B 173     -12.034   8.798  -8.964  1.00  0.00           C  
ATOM   2824  HE2 PHE B 173     -13.076   8.727  -8.697  1.00  0.00           H  
ATOM   2825  CD2 PHE B 173     -11.097   9.278  -8.033  1.00  0.00           C  
ATOM   2826  HD2 PHE B 173     -11.423   9.574  -7.043  1.00  0.00           H  
ATOM   2827  C   PHE B 173     -10.086  12.357  -7.659  1.00  0.00           C  
ATOM   2828  O   PHE B 173     -10.504  12.808  -6.590  1.00  0.00           O  
ATOM   2829  N   LEU B 174     -10.821  12.371  -8.780  1.00  0.00           N  
ATOM   2830  H   LEU B 174     -10.446  11.894  -9.585  1.00  0.00           H  
ATOM   2831  CA  LEU B 174     -12.130  13.021  -8.919  1.00  0.00           C  
ATOM   2832  HA  LEU B 174     -11.971  14.096  -8.852  1.00  0.00           H  
ATOM   2833  CB  LEU B 174     -12.749  12.696 -10.294  1.00  0.00           C  
ATOM   2834  HB2 LEU B 174     -12.833  11.612 -10.381  1.00  0.00           H  
ATOM   2835  HB3 LEU B 174     -13.762  13.100 -10.320  1.00  0.00           H  
ATOM   2836  CG  LEU B 174     -11.990  13.234 -11.523  1.00  0.00           C  
ATOM   2837  HG  LEU B 174     -10.974  12.840 -11.522  1.00  0.00           H  
ATOM   2838  CD1 LEU B 174     -12.689  12.764 -12.799  1.00  0.00           C  
ATOM   2839 HD11 LEU B 174     -12.715  11.673 -12.826  1.00  0.00           H  
ATOM   2840 HD12 LEU B 174     -13.710  13.147 -12.833  1.00  0.00           H  
ATOM   2841 HD13 LEU B 174     -12.142  13.114 -13.676  1.00  0.00           H  
ATOM   2842  CD2 LEU B 174     -11.934  14.765 -11.546  1.00  0.00           C  
ATOM   2843 HD21 LEU B 174     -12.941  15.180 -11.499  1.00  0.00           H  
ATOM   2844 HD22 LEU B 174     -11.342  15.135 -10.710  1.00  0.00           H  
ATOM   2845 HD23 LEU B 174     -11.455  15.094 -12.468  1.00  0.00           H  
ATOM   2846  C   LEU B 174     -13.122  12.644  -7.803  1.00  0.00           C  
ATOM   2847  O   LEU B 174     -13.336  11.472  -7.501  1.00  0.00           O  
ATOM   2848  N   LEU B 175     -13.769  13.674  -7.244  1.00  0.00           N  
ATOM   2849  H   LEU B 175     -13.509  14.595  -7.556  1.00  0.00           H  
ATOM   2850  CA  LEU B 175     -14.828  13.593  -6.225  1.00  0.00           C  
ATOM   2851  HA  LEU B 175     -15.025  14.614  -5.901  1.00  0.00           H  
ATOM   2852  CB  LEU B 175     -16.139  13.060  -6.849  1.00  0.00           C  
ATOM   2853  HB2 LEU B 175     -15.981  12.017  -7.127  1.00  0.00           H  
ATOM   2854  HB3 LEU B 175     -16.921  13.075  -6.089  1.00  0.00           H  
ATOM   2855  CG  LEU B 175     -16.656  13.826  -8.082  1.00  0.00           C  
ATOM   2856  HG  LEU B 175     -15.875  13.883  -8.840  1.00  0.00           H  
ATOM   2857  CD1 LEU B 175     -17.846  13.085  -8.691  1.00  0.00           C  
ATOM   2858 HD11 LEU B 175     -18.193  13.613  -9.579  1.00  0.00           H  
ATOM   2859 HD12 LEU B 175     -17.541  12.078  -8.979  1.00  0.00           H  
ATOM   2860 HD13 LEU B 175     -18.656  13.019  -7.966  1.00  0.00           H  
ATOM   2861  CD2 LEU B 175     -17.112  15.245  -7.733  1.00  0.00           C  
ATOM   2862 HD21 LEU B 175     -17.875  15.212  -6.954  1.00  0.00           H  
ATOM   2863 HD22 LEU B 175     -16.268  15.835  -7.380  1.00  0.00           H  
ATOM   2864 HD23 LEU B 175     -17.527  15.732  -8.617  1.00  0.00           H  
ATOM   2865  C   LEU B 175     -14.439  12.862  -4.920  1.00  0.00           C  
ATOM   2866  O   LEU B 175     -15.325  12.469  -4.166  1.00  0.00           O  
ATOM   2867  N   SER B 176     -13.144  12.680  -4.639  1.00  0.00           N  
ATOM   2868  H   SER B 176     -12.456  12.995  -5.306  1.00  0.00           H  
ATOM   2869  CA  SER B 176     -12.667  12.091  -3.374  1.00  0.00           C  
ATOM   2870  HA  SER B 176     -13.192  11.152  -3.200  1.00  0.00           H  
ATOM   2871  CB  SER B 176     -11.166  11.797  -3.428  1.00  0.00           C  
ATOM   2872  HB2 SER B 176     -10.616  12.739  -3.413  1.00  0.00           H  
ATOM   2873  HB3 SER B 176     -10.898  11.218  -2.543  1.00  0.00           H  
ATOM   2874  OG  SER B 176     -10.803  11.072  -4.590  1.00  0.00           O  
ATOM   2875  HG  SER B 176     -10.701  11.729  -5.307  1.00  0.00           H  
ATOM   2876  C   SER B 176     -12.924  13.014  -2.176  1.00  0.00           C  
ATOM   2877  O   SER B 176     -12.839  14.237  -2.303  1.00  0.00           O  
ATOM   2878  N   GLU B 177     -13.167  12.458  -0.990  1.00  0.00           N  
ATOM   2879  H   GLU B 177     -13.203  11.439  -0.903  1.00  0.00           H  
ATOM   2880  CA  GLU B 177     -13.368  13.230   0.240  1.00  0.00           C  
ATOM   2881  HA  GLU B 177     -13.834  14.171  -0.050  1.00  0.00           H  
ATOM   2882  CB  GLU B 177     -14.388  12.536   1.162  1.00  0.00           C  
ATOM   2883  HB2 GLU B 177     -14.646  13.247   1.948  1.00  0.00           H  
ATOM   2884  HB3 GLU B 177     -15.305  12.344   0.602  1.00  0.00           H  
ATOM   2885  CG  GLU B 177     -13.925  11.239   1.846  1.00  0.00           C  
ATOM   2886  HG2 GLU B 177     -12.881  11.337   2.140  1.00  0.00           H  
ATOM   2887  HG3 GLU B 177     -14.507  11.116   2.762  1.00  0.00           H  
ATOM   2888  CD  GLU B 177     -14.103   9.992   0.968  1.00  0.00           C  
ATOM   2889  OE1 GLU B 177     -13.352   9.869  -0.029  1.00  0.00           O  
ATOM   2890  OE2 GLU B 177     -14.961   9.150   1.320  1.00  0.00           O  
ATOM   2891  C   GLU B 177     -12.061  13.626   0.963  1.00  0.00           C  
ATOM   2892  O   GLU B 177     -10.981  13.062   0.756  1.00  0.00           O  
ATOM   2893  N   ALA B 178     -12.165  14.659   1.805  1.00  0.00           N  
ATOM   2894  H   ALA B 178     -13.073  15.065   1.959  1.00  0.00           H  
ATOM   2895  CA  ALA B 178     -11.071  15.190   2.615  1.00  0.00           C  
ATOM   2896  HA  ALA B 178     -10.120  14.893   2.171  1.00  0.00           H  
ATOM   2897  CB  ALA B 178     -11.140  16.722   2.592  1.00  0.00           C  
ATOM   2898  HB1 ALA B 178     -12.066  17.062   3.058  1.00  0.00           H  
ATOM   2899  HB2 ALA B 178     -10.292  17.136   3.139  1.00  0.00           H  
ATOM   2900  HB3 ALA B 178     -11.103  17.081   1.565  1.00  0.00           H  
ATOM   2901  C   ALA B 178     -11.120  14.644   4.052  1.00  0.00           C  
ATOM   2902  O   ALA B 178     -12.143  14.730   4.732  1.00  0.00           O  
ATOM   2903  N   HIE B 179      -9.990  14.132   4.525  1.00  0.00           N  
ATOM   2904  H   HIE B 179      -9.180  14.133   3.915  1.00  0.00           H  
ATOM   2905  CA  HIE B 179      -9.797  13.596   5.870  1.00  0.00           C  
ATOM   2906  HA  HIE B 179     -10.774  13.396   6.318  1.00  0.00           H  
ATOM   2907  CB  HIE B 179      -9.070  12.252   5.742  1.00  0.00           C  
ATOM   2908  HB2 HIE B 179      -8.207  12.355   5.084  1.00  0.00           H  
ATOM   2909  HB3 HIE B 179      -8.723  11.920   6.719  1.00  0.00           H  
ATOM   2910  CG  HIE B 179      -9.997  11.197   5.210  1.00  0.00           C  
ATOM   2911  ND1 HIE B 179     -10.951  10.539   5.987  1.00  0.00           N  
ATOM   2912  CE1 HIE B 179     -11.683   9.817   5.129  1.00  0.00           C  
ATOM   2913  HE1 HIE B 179     -12.525   9.198   5.411  1.00  0.00           H  
ATOM   2914  NE2 HIE B 179     -11.244   9.993   3.872  1.00  0.00           N  
ATOM   2915  HE2 HIE B 179     -11.684   9.610   3.044  1.00  0.00           H  
ATOM   2916  CD2 HIE B 179     -10.185  10.873   3.899  1.00  0.00           C  
ATOM   2917  HD2 HIE B 179      -9.663  11.293   3.051  1.00  0.00           H  
ATOM   2918  C   HIE B 179      -9.063  14.579   6.786  1.00  0.00           C  
ATOM   2919  O   HIE B 179      -8.602  15.644   6.372  1.00  0.00           O  
ATOM   2920  N   THR B 180      -8.959  14.224   8.066  1.00  0.00           N  
ATOM   2921  H   THR B 180      -9.344  13.328   8.342  1.00  0.00           H  
ATOM   2922  CA  THR B 180      -8.222  14.976   9.092  1.00  0.00           C  
ATOM   2923  HA  THR B 180      -7.451  15.581   8.618  1.00  0.00           H  
ATOM   2924  CB  THR B 180      -9.160  15.918   9.863  1.00  0.00           C  
ATOM   2925  HB  THR B 180     -10.007  15.346  10.244  1.00  0.00           H  
ATOM   2926  CG2 THR B 180      -8.501  16.666  11.022  1.00  0.00           C  
ATOM   2927 HG21 THR B 180      -7.627  17.208  10.655  1.00  0.00           H  
ATOM   2928 HG22 THR B 180      -9.219  17.373  11.437  1.00  0.00           H  
ATOM   2929 HG23 THR B 180      -8.204  15.974  11.809  1.00  0.00           H  
ATOM   2930  OG1 THR B 180      -9.634  16.926   9.004  1.00  0.00           O  
ATOM   2931  HG1 THR B 180      -9.753  16.542   8.127  1.00  0.00           H  
ATOM   2932  C   THR B 180      -7.542  14.003  10.046  1.00  0.00           C  
ATOM   2933  O   THR B 180      -8.149  13.017  10.455  1.00  0.00           O  
ATOM   2934  N   CYS B 181      -6.305  14.299  10.428  1.00  0.00           N  
ATOM   2935  H   CYS B 181      -5.859  15.128  10.040  1.00  0.00           H  
ATOM   2936  CA  CYS B 181      -5.589  13.611  11.497  1.00  0.00           C  
ATOM   2937  HA  CYS B 181      -6.305  13.029  12.080  1.00  0.00           H  
ATOM   2938  CB  CYS B 181      -4.591  12.614  10.889  1.00  0.00           C  
ATOM   2939  HB2 CYS B 181      -4.006  12.147  11.684  1.00  0.00           H  
ATOM   2940  HB3 CYS B 181      -5.144  11.822  10.379  1.00  0.00           H  
ATOM   2941  SG  CYS B 181      -3.467  13.405   9.702  1.00  0.00           S  
ATOM   2942  HG  CYS B 181      -4.396  14.031   8.964  1.00  0.00           H  
ATOM   2943  C   CYS B 181      -4.980  14.638  12.466  1.00  0.00           C  
ATOM   2944  O   CYS B 181      -4.834  15.821  12.135  1.00  0.00           O  
ATOM   2945  N   ILE B 182      -4.705  14.210  13.697  1.00  0.00           N  
ATOM   2946  H   ILE B 182      -4.741  13.219  13.891  1.00  0.00           H  
ATOM   2947  CA  ILE B 182      -4.253  15.066  14.802  1.00  0.00           C  
ATOM   2948  HA  ILE B 182      -4.087  16.069  14.420  1.00  0.00           H  
ATOM   2949  CB  ILE B 182      -5.352  15.177  15.888  1.00  0.00           C  
ATOM   2950  HB  ILE B 182      -5.620  14.169  16.211  1.00  0.00           H  
ATOM   2951  CG2 ILE B 182      -4.853  15.949  17.120  1.00  0.00           C  
ATOM   2952 HG21 ILE B 182      -3.985  15.457  17.559  1.00  0.00           H  
ATOM   2953 HG22 ILE B 182      -4.598  16.977  16.856  1.00  0.00           H  
ATOM   2954 HG23 ILE B 182      -5.617  15.967  17.897  1.00  0.00           H  
ATOM   2955  CG1 ILE B 182      -6.612  15.857  15.295  1.00  0.00           C  
ATOM   2956 HG12 ILE B 182      -6.342  16.845  14.922  1.00  0.00           H  
ATOM   2957 HG13 ILE B 182      -6.972  15.269  14.452  1.00  0.00           H  
ATOM   2958  CD1 ILE B 182      -7.793  16.011  16.262  1.00  0.00           C  
ATOM   2959 HD11 ILE B 182      -8.667  16.357  15.709  1.00  0.00           H  
ATOM   2960 HD12 ILE B 182      -8.024  15.051  16.726  1.00  0.00           H  
ATOM   2961 HD13 ILE B 182      -7.563  16.746  17.034  1.00  0.00           H  
ATOM   2962  C   ILE B 182      -2.919  14.504  15.325  1.00  0.00           C  
ATOM   2963  O   ILE B 182      -2.774  13.278  15.347  1.00  0.00           O  
ATOM   2964  N   PRO B 183      -1.933  15.347  15.692  1.00  0.00           N  
ATOM   2965  CD  PRO B 183      -1.881  16.792  15.522  1.00  0.00           C  
ATOM   2966  HD2 PRO B 183      -2.291  17.279  16.407  1.00  0.00           H  
ATOM   2967  HD3 PRO B 183      -2.402  17.131  14.629  1.00  0.00           H  
ATOM   2968  CG  PRO B 183      -0.401  17.128  15.384  1.00  0.00           C  
ATOM   2969  HG2 PRO B 183      -0.186  18.151  15.682  1.00  0.00           H  
ATOM   2970  HG3 PRO B 183      -0.080  16.947  14.358  1.00  0.00           H  
ATOM   2971  CB  PRO B 183       0.245  16.108  16.315  1.00  0.00           C  
ATOM   2972  HB2 PRO B 183       0.173  16.453  17.346  1.00  0.00           H  
ATOM   2973  HB3 PRO B 183       1.280  15.908  16.049  1.00  0.00           H  
ATOM   2974  CA  PRO B 183      -0.622  14.868  16.112  1.00  0.00           C  
ATOM   2975  HA  PRO B 183      -0.209  14.290  15.287  1.00  0.00           H  
ATOM   2976  C   PRO B 183      -0.619  13.984  17.361  1.00  0.00           C  
ATOM   2977  O   PRO B 183      -1.480  14.083  18.235  1.00  0.00           O  
ATOM   2978  N   GLU B 184       0.416  13.154  17.434  1.00  0.00           N  
ATOM   2979  H   GLU B 184       1.103  13.202  16.691  1.00  0.00           H  
ATOM   2980  CA  GLU B 184       0.723  12.286  18.562  1.00  0.00           C  
ATOM   2981  HA  GLU B 184      -0.174  11.702  18.772  1.00  0.00           H  
ATOM   2982  CB  GLU B 184       1.859  11.338  18.144  1.00  0.00           C  
ATOM   2983  HB2 GLU B 184       1.588  10.886  17.189  1.00  0.00           H  
ATOM   2984  HB3 GLU B 184       2.770  11.918  17.995  1.00  0.00           H  
ATOM   2985  CG  GLU B 184       2.155  10.202  19.129  1.00  0.00           C  
ATOM   2986  HG2 GLU B 184       2.906   9.543  18.686  1.00  0.00           H  
ATOM   2987  HG3 GLU B 184       2.575  10.616  20.050  1.00  0.00           H  
ATOM   2988  CD  GLU B 184       0.886   9.402  19.438  1.00  0.00           C  
ATOM   2989  OE1 GLU B 184       0.597   8.461  18.667  1.00  0.00           O  
ATOM   2990  OE2 GLU B 184       0.197   9.789  20.411  1.00  0.00           O  
ATOM   2991  C   GLU B 184       1.059  13.093  19.828  1.00  0.00           C  
ATOM   2992  O   GLU B 184       1.578  14.210  19.767  1.00  0.00           O  
ATOM   2993  N   ASN B 185       0.752  12.532  20.995  1.00  0.00           N  
ATOM   2994  H   ASN B 185       0.406  11.570  20.965  1.00  0.00           H  
ATOM   2995  CA  ASN B 185       0.607  13.270  22.252  1.00  0.00           C  
ATOM   2996  HA  ASN B 185       0.176  14.236  21.987  1.00  0.00           H  
ATOM   2997  CB  ASN B 185      -0.418  12.496  23.105  1.00  0.00           C  
ATOM   2998  HB2 ASN B 185      -1.172  12.044  22.458  1.00  0.00           H  
ATOM   2999  HB3 ASN B 185       0.090  11.696  23.641  1.00  0.00           H  
ATOM   3000  CG  ASN B 185      -1.159  13.385  24.082  1.00  0.00           C  
ATOM   3001  OD1 ASN B 185      -1.434  14.548  23.825  1.00  0.00           O  
ATOM   3002  ND2 ASN B 185      -1.546  12.859  25.223  1.00  0.00           N  
ATOM   3003 HD21 ASN B 185      -2.037  13.469  25.848  1.00  0.00           H  
ATOM   3004 HD22 ASN B 185      -1.300  11.912  25.444  1.00  0.00           H  
ATOM   3005  C   ASN B 185       1.932  13.595  22.987  1.00  0.00           C  
ATOM   3006  O   ASN B 185       2.003  13.527  24.213  1.00  0.00           O  
ATOM   3007  N   ASN B 186       3.014  13.886  22.255  1.00  0.00           N  
ATOM   3008  H   ASN B 186       2.882  13.993  21.253  1.00  0.00           H  
ATOM   3009  CA  ASN B 186       4.381  13.955  22.794  1.00  0.00           C  
ATOM   3010  HA  ASN B 186       4.427  13.297  23.665  1.00  0.00           H  
ATOM   3011  CB  ASN B 186       5.353  13.387  21.741  1.00  0.00           C  
ATOM   3012  HB2 ASN B 186       6.283  13.137  22.251  1.00  0.00           H  
ATOM   3013  HB3 ASN B 186       4.950  12.468  21.314  1.00  0.00           H  
ATOM   3014  CG  ASN B 186       5.673  14.354  20.611  1.00  0.00           C  
ATOM   3015  OD1 ASN B 186       4.882  15.193  20.217  1.00  0.00           O  
ATOM   3016  ND2 ASN B 186       6.879  14.304  20.100  1.00  0.00           N  
ATOM   3017 HD21 ASN B 186       7.094  14.984  19.376  1.00  0.00           H  
ATOM   3018 HD22 ASN B 186       7.532  13.606  20.396  1.00  0.00           H  
ATOM   3019  C   ASN B 186       4.835  15.347  23.298  1.00  0.00           C  
ATOM   3020  O   ASN B 186       5.805  15.420  24.051  1.00  0.00           O  
ATOM   3021  N   GLY B 187       4.198  16.441  22.863  1.00  0.00           N  
ATOM   3022  H   GLY B 187       3.469  16.293  22.179  1.00  0.00           H  
ATOM   3023  CA  GLY B 187       4.416  17.822  23.343  1.00  0.00           C  
ATOM   3024  HA2 GLY B 187       3.643  18.454  22.911  1.00  0.00           H  
ATOM   3025  HA3 GLY B 187       4.281  17.827  24.424  1.00  0.00           H  
ATOM   3026  C   GLY B 187       5.775  18.488  23.046  1.00  0.00           C  
ATOM   3027  O   GLY B 187       5.974  19.670  23.344  1.00  0.00           O  
ATOM   3028  N   GLY B 188       6.731  17.749  22.481  1.00  0.00           N  
ATOM   3029  H   GLY B 188       6.508  16.783  22.294  1.00  0.00           H  
ATOM   3030  CA  GLY B 188       8.081  18.229  22.188  1.00  0.00           C  
ATOM   3031  HA2 GLY B 188       8.466  18.753  23.062  1.00  0.00           H  
ATOM   3032  HA3 GLY B 188       8.723  17.370  21.999  1.00  0.00           H  
ATOM   3033  C   GLY B 188       8.169  19.179  20.987  1.00  0.00           C  
ATOM   3034  O   GLY B 188       7.181  19.545  20.361  1.00  0.00           O  
ATOM   3035  N   ALA B 189       9.394  19.584  20.641  1.00  0.00           N  
ATOM   3036  H   ALA B 189      10.180  19.315  21.207  1.00  0.00           H  
ATOM   3037  CA  ALA B 189       9.632  20.372  19.427  1.00  0.00           C  
ATOM   3038  HA  ALA B 189       8.847  21.127  19.345  1.00  0.00           H  
ATOM   3039  CB  ALA B 189      10.970  21.103  19.568  1.00  0.00           C  
ATOM   3040  HB1 ALA B 189      10.960  21.723  20.466  1.00  0.00           H  
ATOM   3041  HB2 ALA B 189      11.786  20.382  19.628  1.00  0.00           H  
ATOM   3042  HB3 ALA B 189      11.121  21.746  18.698  1.00  0.00           H  
ATOM   3043  C   ALA B 189       9.572  19.533  18.132  1.00  0.00           C  
ATOM   3044  O   ALA B 189       9.277  20.078  17.073  1.00  0.00           O  
ATOM   3045  N   GLY B 190       9.837  18.222  18.195  1.00  0.00           N  
ATOM   3046  H   GLY B 190       9.990  17.820  19.105  1.00  0.00           H  
ATOM   3047  CA  GLY B 190       9.601  17.286  17.088  1.00  0.00           C  
ATOM   3048  HA2 GLY B 190       9.708  17.795  16.132  1.00  0.00           H  
ATOM   3049  HA3 GLY B 190      10.321  16.471  17.127  1.00  0.00           H  
ATOM   3050  C   GLY B 190       8.196  16.696  17.172  1.00  0.00           C  
ATOM   3051  O   GLY B 190       7.784  16.277  18.253  1.00  0.00           O  
ATOM   3052  N   CYS B 191       7.477  16.671  16.053  1.00  0.00           N  
ATOM   3053  H   CYS B 191       7.912  16.965  15.183  1.00  0.00           H  
ATOM   3054  CA  CYS B 191       6.054  16.350  15.976  1.00  0.00           C  
ATOM   3055  HA  CYS B 191       5.696  15.984  16.941  1.00  0.00           H  
ATOM   3056  CB  CYS B 191       5.321  17.659  15.658  1.00  0.00           C  
ATOM   3057  HB2 CYS B 191       5.480  18.364  16.476  1.00  0.00           H  
ATOM   3058  HB3 CYS B 191       5.719  18.089  14.737  1.00  0.00           H  
ATOM   3059  SG  CYS B 191       3.545  17.377  15.466  1.00  0.00           S  
ATOM   3060  HG  CYS B 191       3.571  16.909  14.205  1.00  0.00           H  
ATOM   3061  C   CYS B 191       5.797  15.258  14.927  1.00  0.00           C  
ATOM   3062  O   CYS B 191       6.414  15.269  13.864  1.00  0.00           O  
ATOM   3063  N   VAL B 192       4.871  14.342  15.221  1.00  0.00           N  
ATOM   3064  H   VAL B 192       4.362  14.445  16.090  1.00  0.00           H  
ATOM   3065  CA  VAL B 192       4.460  13.212  14.371  1.00  0.00           C  
ATOM   3066  HA  VAL B 192       4.792  13.406  13.351  1.00  0.00           H  
ATOM   3067  CB  VAL B 192       5.129  11.897  14.855  1.00  0.00           C  
ATOM   3068  HB  VAL B 192       5.562  12.062  15.844  1.00  0.00           H  
ATOM   3069  CG1 VAL B 192       4.214  10.671  14.969  1.00  0.00           C  
ATOM   3070 HG11 VAL B 192       4.789   9.817  15.329  1.00  0.00           H  
ATOM   3071 HG12 VAL B 192       3.777  10.427  14.000  1.00  0.00           H  
ATOM   3072 HG13 VAL B 192       3.423  10.871  15.690  1.00  0.00           H  
ATOM   3073  CG2 VAL B 192       6.264  11.504  13.909  1.00  0.00           C  
ATOM   3074 HG21 VAL B 192       5.862  11.299  12.916  1.00  0.00           H  
ATOM   3075 HG22 VAL B 192       6.988  12.316  13.848  1.00  0.00           H  
ATOM   3076 HG23 VAL B 192       6.774  10.611  14.273  1.00  0.00           H  
ATOM   3077  C   VAL B 192       2.931  13.143  14.328  1.00  0.00           C  
ATOM   3078  O   VAL B 192       2.264  13.446  15.316  1.00  0.00           O  
ATOM   3079  N   CYS B 193       2.371  12.751  13.183  1.00  0.00           N  
ATOM   3080  H   CYS B 193       2.988  12.575  12.394  1.00  0.00           H  
ATOM   3081  CA  CYS B 193       0.933  12.674  12.924  1.00  0.00           C  
ATOM   3082  HA  CYS B 193       0.413  12.416  13.850  1.00  0.00           H  
ATOM   3083  CB  CYS B 193       0.479  14.063  12.463  1.00  0.00           C  
ATOM   3084  HB2 CYS B 193       0.791  14.799  13.205  1.00  0.00           H  
ATOM   3085  HB3 CYS B 193       0.956  14.304  11.512  1.00  0.00           H  
ATOM   3086  SG  CYS B 193      -1.323  14.134  12.287  1.00  0.00           S  
ATOM   3087  HG  CYS B 193      -1.446  13.380  11.182  1.00  0.00           H  
ATOM   3088  C   CYS B 193       0.625  11.596  11.868  1.00  0.00           C  
ATOM   3089  O   CYS B 193       1.325  11.502  10.860  1.00  0.00           O  
ATOM   3090  N   HIE B 194      -0.419  10.785  12.079  1.00  0.00           N  
ATOM   3091  H   HIE B 194      -0.986  10.942  12.899  1.00  0.00           H  
ATOM   3092  CA  HIE B 194      -0.668   9.560  11.294  1.00  0.00           C  
ATOM   3093  HA  HIE B 194       0.183   9.387  10.633  1.00  0.00           H  
ATOM   3094  CB  HIE B 194      -0.725   8.343  12.226  1.00  0.00           C  
ATOM   3095  HB2 HIE B 194      -1.545   8.462  12.935  1.00  0.00           H  
ATOM   3096  HB3 HIE B 194      -0.920   7.451  11.629  1.00  0.00           H  
ATOM   3097  CG  HIE B 194       0.562   8.129  12.980  1.00  0.00           C  
ATOM   3098  ND1 HIE B 194       1.756   7.682  12.410  1.00  0.00           N  
ATOM   3099  CE1 HIE B 194       2.648   7.650  13.410  1.00  0.00           C  
ATOM   3100  HE1 HIE B 194       3.680   7.342  13.300  1.00  0.00           H  
ATOM   3101  NE2 HIE B 194       2.080   8.058  14.560  1.00  0.00           N  
ATOM   3102  HE2 HIE B 194       2.538   8.117  15.461  1.00  0.00           H  
ATOM   3103  CD2 HIE B 194       0.765   8.371  14.307  1.00  0.00           C  
ATOM   3104  HD2 HIE B 194       0.035   8.729  15.022  1.00  0.00           H  
ATOM   3105  C   HIE B 194      -1.914   9.633  10.403  1.00  0.00           C  
ATOM   3106  O   HIE B 194      -3.016   9.913  10.870  1.00  0.00           O  
ATOM   3107  N   LEU B 195      -1.735   9.326   9.119  1.00  0.00           N  
ATOM   3108  H   LEU B 195      -0.808   9.040   8.821  1.00  0.00           H  
ATOM   3109  CA  LEU B 195      -2.777   9.271   8.100  1.00  0.00           C  
ATOM   3110  HA  LEU B 195      -3.637   9.861   8.422  1.00  0.00           H  
ATOM   3111  CB  LEU B 195      -2.252   9.853   6.771  1.00  0.00           C  
ATOM   3112  HB2 LEU B 195      -1.419   9.244   6.428  1.00  0.00           H  
ATOM   3113  HB3 LEU B 195      -3.061   9.739   6.048  1.00  0.00           H  
ATOM   3114  CG  LEU B 195      -1.814  11.334   6.756  1.00  0.00           C  
ATOM   3115  HG  LEU B 195      -2.579  11.944   7.233  1.00  0.00           H  
ATOM   3116  CD1 LEU B 195      -0.455  11.615   7.413  1.00  0.00           C  
ATOM   3117 HD11 LEU B 195       0.302  10.932   7.028  1.00  0.00           H  
ATOM   3118 HD12 LEU B 195      -0.146  12.639   7.211  1.00  0.00           H  
ATOM   3119 HD13 LEU B 195      -0.522  11.502   8.493  1.00  0.00           H  
ATOM   3120  CD2 LEU B 195      -1.671  11.785   5.301  1.00  0.00           C  
ATOM   3121 HD21 LEU B 195      -1.458  12.852   5.279  1.00  0.00           H  
ATOM   3122 HD22 LEU B 195      -0.859  11.243   4.817  1.00  0.00           H  
ATOM   3123 HD23 LEU B 195      -2.599  11.604   4.764  1.00  0.00           H  
ATOM   3124  C   LEU B 195      -3.213   7.807   7.914  1.00  0.00           C  
ATOM   3125  O   LEU B 195      -2.389   6.947   7.600  1.00  0.00           O  
ATOM   3126  N   LEU B 196      -4.503   7.529   8.091  1.00  0.00           N  
ATOM   3127  H   LEU B 196      -5.117   8.290   8.344  1.00  0.00           H  
ATOM   3128  CA  LEU B 196      -5.132   6.240   7.780  1.00  0.00           C  
ATOM   3129  HA  LEU B 196      -4.384   5.447   7.837  1.00  0.00           H  
ATOM   3130  CB  LEU B 196      -6.233   5.960   8.822  1.00  0.00           C  
ATOM   3131  HB2 LEU B 196      -6.861   6.849   8.904  1.00  0.00           H  
ATOM   3132  HB3 LEU B 196      -6.869   5.144   8.476  1.00  0.00           H  
ATOM   3133  CG  LEU B 196      -5.671   5.594  10.209  1.00  0.00           C  
ATOM   3134  HG  LEU B 196      -4.831   6.245  10.449  1.00  0.00           H  
ATOM   3135  CD1 LEU B 196      -6.730   5.779  11.296  1.00  0.00           C  
ATOM   3136 HD11 LEU B 196      -6.308   5.531  12.270  1.00  0.00           H  
ATOM   3137 HD12 LEU B 196      -7.063   6.817  11.312  1.00  0.00           H  
ATOM   3138 HD13 LEU B 196      -7.586   5.134  11.097  1.00  0.00           H  
ATOM   3139  CD2 LEU B 196      -5.204   4.139  10.253  1.00  0.00           C  
ATOM   3140 HD21 LEU B 196      -4.773   3.927  11.230  1.00  0.00           H  
ATOM   3141 HD22 LEU B 196      -6.047   3.471  10.077  1.00  0.00           H  
ATOM   3142 HD23 LEU B 196      -4.449   3.970   9.488  1.00  0.00           H  
ATOM   3143  C   LEU B 196      -5.703   6.216   6.352  1.00  0.00           C  
ATOM   3144  O   LEU B 196      -6.140   7.248   5.835  1.00  0.00           O  
ATOM   3145  N   MET B 197      -5.750   5.023   5.752  1.00  0.00           N  
ATOM   3146  H   MET B 197      -5.349   4.230   6.240  1.00  0.00           H  
ATOM   3147  CA  MET B 197      -6.360   4.736   4.447  1.00  0.00           C  
ATOM   3148  HA  MET B 197      -7.158   5.454   4.256  1.00  0.00           H  
ATOM   3149  CB  MET B 197      -5.315   4.831   3.315  1.00  0.00           C  
ATOM   3150  HB2 MET B 197      -4.521   4.102   3.488  1.00  0.00           H  
ATOM   3151  HB3 MET B 197      -5.816   4.556   2.385  1.00  0.00           H  
ATOM   3152  CG  MET B 197      -4.683   6.214   3.097  1.00  0.00           C  
ATOM   3153  HG2 MET B 197      -4.383   6.266   2.050  1.00  0.00           H  
ATOM   3154  HG3 MET B 197      -5.439   6.982   3.260  1.00  0.00           H  
ATOM   3155  SD  MET B 197      -3.204   6.601   4.083  1.00  0.00           S  
ATOM   3156  CE  MET B 197      -2.864   8.263   3.446  1.00  0.00           C  
ATOM   3157  HE1 MET B 197      -3.722   8.907   3.634  1.00  0.00           H  
ATOM   3158  HE2 MET B 197      -1.987   8.673   3.948  1.00  0.00           H  
ATOM   3159  HE3 MET B 197      -2.678   8.211   2.374  1.00  0.00           H  
ATOM   3160  C   MET B 197      -6.963   3.320   4.434  1.00  0.00           C  
ATOM   3161  O   MET B 197      -6.339   2.396   4.954  1.00  0.00           O  
ATOM   3162  N   ASP B 198      -8.117   3.124   3.780  1.00  0.00           N  
ATOM   3163  H   ASP B 198      -8.668   3.924   3.517  1.00  0.00           H  
ATOM   3164  CA  ASP B 198      -8.691   1.782   3.549  1.00  0.00           C  
ATOM   3165  HA  ASP B 198      -8.832   1.281   4.508  1.00  0.00           H  
ATOM   3166  CB  ASP B 198     -10.047   1.872   2.822  1.00  0.00           C  
ATOM   3167  HB2 ASP B 198      -9.955   2.588   2.003  1.00  0.00           H  
ATOM   3168  HB3 ASP B 198     -10.238   0.897   2.375  1.00  0.00           H  
ATOM   3169  CG  ASP B 198     -11.285   2.225   3.653  1.00  0.00           C  
ATOM   3170  OD1 ASP B 198     -12.395   1.921   3.144  1.00  0.00           O  
ATOM   3171  OD2 ASP B 198     -11.147   2.810   4.742  1.00  0.00           O  
ATOM   3172  C   ASP B 198      -7.802   0.877   2.673  1.00  0.00           C  
ATOM   3173  O   ASP B 198      -7.772  -0.337   2.867  1.00  0.00           O  
ATOM   3174  N   ASP B 199      -7.151   1.452   1.656  1.00  0.00           N  
ATOM   3175  H   ASP B 199      -7.257   2.446   1.521  1.00  0.00           H  
ATOM   3176  CA  ASP B 199      -6.230   0.782   0.739  1.00  0.00           C  
ATOM   3177  HA  ASP B 199      -5.550   0.162   1.328  1.00  0.00           H  
ATOM   3178  CB  ASP B 199      -6.979  -0.139  -0.245  1.00  0.00           C  
ATOM   3179  HB2 ASP B 199      -6.277  -0.467  -1.015  1.00  0.00           H  
ATOM   3180  HB3 ASP B 199      -7.273  -1.037   0.301  1.00  0.00           H  
ATOM   3181  CG  ASP B 199      -8.233   0.431  -0.929  1.00  0.00           C  
ATOM   3182  OD1 ASP B 199      -9.208  -0.342  -1.081  1.00  0.00           O  
ATOM   3183  OD2 ASP B 199      -8.255   1.574  -1.438  1.00  0.00           O  
ATOM   3184  C   ASP B 199      -5.371   1.810  -0.014  1.00  0.00           C  
ATOM   3185  O   ASP B 199      -5.772   2.965  -0.183  1.00  0.00           O  
ATOM   3186  N   VAL B 200      -4.195   1.371  -0.477  1.00  0.00           N  
ATOM   3187  H   VAL B 200      -3.957   0.402  -0.320  1.00  0.00           H  
ATOM   3188  CA  VAL B 200      -3.225   2.168  -1.248  1.00  0.00           C  
ATOM   3189  HA  VAL B 200      -3.703   3.098  -1.540  1.00  0.00           H  
ATOM   3190  CB  VAL B 200      -1.991   2.541  -0.396  1.00  0.00           C  
ATOM   3191  HB  VAL B 200      -1.484   1.627  -0.085  1.00  0.00           H  
ATOM   3192  CG1 VAL B 200      -0.989   3.404  -1.175  1.00  0.00           C  
ATOM   3193 HG11 VAL B 200      -1.484   4.301  -1.551  1.00  0.00           H  
ATOM   3194 HG12 VAL B 200      -0.163   3.686  -0.523  1.00  0.00           H  
ATOM   3195 HG13 VAL B 200      -0.575   2.843  -2.014  1.00  0.00           H  
ATOM   3196  CG2 VAL B 200      -2.380   3.330   0.866  1.00  0.00           C  
ATOM   3197 HG21 VAL B 200      -2.938   4.225   0.588  1.00  0.00           H  
ATOM   3198 HG22 VAL B 200      -2.997   2.712   1.517  1.00  0.00           H  
ATOM   3199 HG23 VAL B 200      -1.484   3.615   1.417  1.00  0.00           H  
ATOM   3200  C   VAL B 200      -2.819   1.424  -2.526  1.00  0.00           C  
ATOM   3201  O   VAL B 200      -2.583   0.217  -2.478  1.00  0.00           O  
ATOM   3202  N   VAL B 201      -2.760   2.139  -3.654  1.00  0.00           N  
ATOM   3203  H   VAL B 201      -3.010   3.124  -3.578  1.00  0.00           H  
ATOM   3204  CA  VAL B 201      -2.395   1.653  -5.002  1.00  0.00           C  
ATOM   3205  HA  VAL B 201      -1.810   0.741  -4.896  1.00  0.00           H  
ATOM   3206  CB  VAL B 201      -3.651   1.316  -5.839  1.00  0.00           C  
ATOM   3207  HB  VAL B 201      -3.323   1.028  -6.836  1.00  0.00           H  
ATOM   3208  CG1 VAL B 201      -4.413   0.112  -5.280  1.00  0.00           C  
ATOM   3209 HG11 VAL B 201      -4.843   0.353  -4.308  1.00  0.00           H  
ATOM   3210 HG12 VAL B 201      -5.204  -0.173  -5.973  1.00  0.00           H  
ATOM   3211 HG13 VAL B 201      -3.724  -0.726  -5.174  1.00  0.00           H  
ATOM   3212  CG2 VAL B 201      -4.626   2.495  -6.000  1.00  0.00           C  
ATOM   3213 HG21 VAL B 201      -5.018   2.791  -5.028  1.00  0.00           H  
ATOM   3214 HG22 VAL B 201      -4.113   3.348  -6.446  1.00  0.00           H  
ATOM   3215 HG23 VAL B 201      -5.453   2.206  -6.647  1.00  0.00           H  
ATOM   3216  C   VAL B 201      -1.503   2.655  -5.759  1.00  0.00           C  
ATOM   3217  O   VAL B 201      -1.316   3.792  -5.314  1.00  0.00           O  
ATOM   3218  N   SER B 202      -0.984   2.257  -6.932  1.00  0.00           N  
ATOM   3219  H   SER B 202      -1.135   1.290  -7.213  1.00  0.00           H  
ATOM   3220  CA  SER B 202      -0.040   3.045  -7.745  1.00  0.00           C  
ATOM   3221  HA  SER B 202       0.903   3.077  -7.209  1.00  0.00           H  
ATOM   3222  CB  SER B 202       0.223   2.413  -9.117  1.00  0.00           C  
ATOM   3223  HB2 SER B 202      -0.712   2.346  -9.672  1.00  0.00           H  
ATOM   3224  HB3 SER B 202       0.893   3.073  -9.667  1.00  0.00           H  
ATOM   3225  OG  SER B 202       0.835   1.139  -9.068  1.00  0.00           O  
ATOM   3226  HG  SER B 202       0.164   0.514  -8.690  1.00  0.00           H  
ATOM   3227  C   SER B 202      -0.507   4.476  -8.038  1.00  0.00           C  
ATOM   3228  O   SER B 202       0.301   5.406  -7.981  1.00  0.00           O  
ATOM   3229  N   ALA B 203      -1.789   4.652  -8.370  1.00  0.00           N  
ATOM   3230  H   ALA B 203      -2.374   3.827  -8.454  1.00  0.00           H  
ATOM   3231  CA  ALA B 203      -2.373   5.939  -8.748  1.00  0.00           C  
ATOM   3232  HA  ALA B 203      -1.646   6.458  -9.368  1.00  0.00           H  
ATOM   3233  CB  ALA B 203      -3.605   5.666  -9.619  1.00  0.00           C  
ATOM   3234  HB1 ALA B 203      -3.326   5.046 -10.471  1.00  0.00           H  
ATOM   3235  HB2 ALA B 203      -4.365   5.158  -9.024  1.00  0.00           H  
ATOM   3236  HB3 ALA B 203      -4.012   6.609  -9.986  1.00  0.00           H  
ATOM   3237  C   ALA B 203      -2.691   6.894  -7.574  1.00  0.00           C  
ATOM   3238  O   ALA B 203      -3.210   7.985  -7.811  1.00  0.00           O  
ATOM   3239  N   ASP B 204      -2.423   6.528  -6.319  1.00  0.00           N  
ATOM   3240  H   ASP B 204      -1.993   5.628  -6.142  1.00  0.00           H  
ATOM   3241  CA  ASP B 204      -2.686   7.422  -5.188  1.00  0.00           C  
ATOM   3242  HA  ASP B 204      -3.661   7.874  -5.362  1.00  0.00           H  
ATOM   3243  CB  ASP B 204      -2.791   6.640  -3.873  1.00  0.00           C  
ATOM   3244  HB2 ASP B 204      -1.898   6.026  -3.738  1.00  0.00           H  
ATOM   3245  HB3 ASP B 204      -2.840   7.351  -3.047  1.00  0.00           H  
ATOM   3246  CG  ASP B 204      -4.045   5.767  -3.811  1.00  0.00           C  
ATOM   3247  OD1 ASP B 204      -3.997   4.678  -3.207  1.00  0.00           O  
ATOM   3248  OD2 ASP B 204      -5.118   6.175  -4.308  1.00  0.00           O  
ATOM   3249  C   ASP B 204      -1.681   8.582  -5.077  1.00  0.00           C  
ATOM   3250  O   ASP B 204      -0.466   8.396  -4.984  1.00  0.00           O  
ATOM   3251  N   GLN B 205      -2.220   9.800  -4.994  1.00  0.00           N  
ATOM   3252  H   GLN B 205      -3.220   9.881  -5.125  1.00  0.00           H  
ATOM   3253  CA  GLN B 205      -1.510  11.017  -4.618  1.00  0.00           C  
ATOM   3254  HA  GLN B 205      -0.669  10.742  -3.981  1.00  0.00           H  
ATOM   3255  CB  GLN B 205      -0.955  11.738  -5.861  1.00  0.00           C  
ATOM   3256  HB2 GLN B 205      -0.252  11.068  -6.358  1.00  0.00           H  
ATOM   3257  HB3 GLN B 205      -1.772  11.955  -6.550  1.00  0.00           H  
ATOM   3258  CG  GLN B 205      -0.240  13.054  -5.497  1.00  0.00           C  
ATOM   3259  HG2 GLN B 205      -0.976  13.788  -5.173  1.00  0.00           H  
ATOM   3260  HG3 GLN B 205       0.441  12.868  -4.669  1.00  0.00           H  
ATOM   3261  CD  GLN B 205       0.583  13.666  -6.629  1.00  0.00           C  
ATOM   3262  OE1 GLN B 205       0.724  13.144  -7.721  1.00  0.00           O  
ATOM   3263  NE2 GLN B 205       1.202  14.798  -6.387  1.00  0.00           N  
ATOM   3264 HE21 GLN B 205       1.693  15.211  -7.157  1.00  0.00           H  
ATOM   3265 HE22 GLN B 205       1.088  15.260  -5.491  1.00  0.00           H  
ATOM   3266  C   GLN B 205      -2.456  11.899  -3.798  1.00  0.00           C  
ATOM   3267  O   GLN B 205      -3.622  12.065  -4.155  1.00  0.00           O  
ATOM   3268  N   TYR B 206      -1.943  12.460  -2.708  1.00  0.00           N  
ATOM   3269  H   TYR B 206      -0.957  12.317  -2.511  1.00  0.00           H  
ATOM   3270  CA  TYR B 206      -2.690  13.306  -1.783  1.00  0.00           C  
ATOM   3271  HA  TYR B 206      -3.735  13.335  -2.082  1.00  0.00           H  
ATOM   3272  CB  TYR B 206      -2.618  12.719  -0.364  1.00  0.00           C  
ATOM   3273  HB2 TYR B 206      -1.575  12.559  -0.101  1.00  0.00           H  
ATOM   3274  HB3 TYR B 206      -3.013  13.455   0.337  1.00  0.00           H  
ATOM   3275  CG  TYR B 206      -3.379  11.419  -0.167  1.00  0.00           C  
ATOM   3276  CD1 TYR B 206      -2.808  10.181  -0.525  1.00  0.00           C  
ATOM   3277  HD1 TYR B 206      -1.806  10.150  -0.931  1.00  0.00           H  
ATOM   3278  CE1 TYR B 206      -3.548   8.989  -0.372  1.00  0.00           C  
ATOM   3279  HE1 TYR B 206      -3.118   8.039  -0.655  1.00  0.00           H  
ATOM   3280  CZ  TYR B 206      -4.861   9.041   0.149  1.00  0.00           C  
ATOM   3281  OH  TYR B 206      -5.601   7.912   0.279  1.00  0.00           O  
ATOM   3282  HH  TYR B 206      -5.307   7.209  -0.305  1.00  0.00           H  
ATOM   3283  CE2 TYR B 206      -5.413  10.275   0.541  1.00  0.00           C  
ATOM   3284  HE2 TYR B 206      -6.417  10.300   0.942  1.00  0.00           H  
ATOM   3285  CD2 TYR B 206      -4.674  11.460   0.381  1.00  0.00           C  
ATOM   3286  HD2 TYR B 206      -5.105  12.406   0.672  1.00  0.00           H  
ATOM   3287  C   TYR B 206      -2.152  14.739  -1.808  1.00  0.00           C  
ATOM   3288  O   TYR B 206      -0.947  14.961  -1.982  1.00  0.00           O  
ATOM   3289  N   THR B 207      -3.021  15.721  -1.582  1.00  0.00           N  
ATOM   3290  H   THR B 207      -4.004  15.472  -1.486  1.00  0.00           H  
ATOM   3291  CA  THR B 207      -2.621  17.041  -1.060  1.00  0.00           C  
ATOM   3292  HA  THR B 207      -1.607  17.271  -1.385  1.00  0.00           H  
ATOM   3293  CB  THR B 207      -3.526  18.174  -1.566  1.00  0.00           C  
ATOM   3294  HB  THR B 207      -3.229  19.104  -1.080  1.00  0.00           H  
ATOM   3295  CG2 THR B 207      -3.391  18.355  -3.076  1.00  0.00           C  
ATOM   3296 HG21 THR B 207      -3.739  17.460  -3.591  1.00  0.00           H  
ATOM   3297 HG22 THR B 207      -3.997  19.203  -3.393  1.00  0.00           H  
ATOM   3298 HG23 THR B 207      -2.348  18.542  -3.332  1.00  0.00           H  
ATOM   3299  OG1 THR B 207      -4.885  17.929  -1.295  1.00  0.00           O  
ATOM   3300  HG1 THR B 207      -5.016  17.893  -0.343  1.00  0.00           H  
ATOM   3301  C   THR B 207      -2.627  17.006   0.467  1.00  0.00           C  
ATOM   3302  O   THR B 207      -3.475  16.334   1.056  1.00  0.00           O  
ATOM   3303  N   LEU B 208      -1.703  17.734   1.099  1.00  0.00           N  
ATOM   3304  H   LEU B 208      -1.088  18.320   0.540  1.00  0.00           H  
ATOM   3305  CA  LEU B 208      -1.544  17.827   2.553  1.00  0.00           C  
ATOM   3306  HA  LEU B 208      -2.349  17.291   3.061  1.00  0.00           H  
ATOM   3307  CB  LEU B 208      -0.187  17.219   2.969  1.00  0.00           C  
ATOM   3308  HB2 LEU B 208       0.602  17.809   2.501  1.00  0.00           H  
ATOM   3309  HB3 LEU B 208      -0.092  17.338   4.048  1.00  0.00           H  
ATOM   3310  CG  LEU B 208       0.078  15.743   2.625  1.00  0.00           C  
ATOM   3311  HG  LEU B 208       0.068  15.606   1.543  1.00  0.00           H  
ATOM   3312  CD1 LEU B 208       1.458  15.349   3.160  1.00  0.00           C  
ATOM   3313 HD11 LEU B 208       1.509  15.521   4.236  1.00  0.00           H  
ATOM   3314 HD12 LEU B 208       1.641  14.293   2.972  1.00  0.00           H  
ATOM   3315 HD13 LEU B 208       2.229  15.940   2.667  1.00  0.00           H  
ATOM   3316  CD2 LEU B 208      -0.948  14.806   3.254  1.00  0.00           C  
ATOM   3317 HD21 LEU B 208      -0.987  14.970   4.332  1.00  0.00           H  
ATOM   3318 HD22 LEU B 208      -1.929  15.005   2.828  1.00  0.00           H  
ATOM   3319 HD23 LEU B 208      -0.684  13.768   3.053  1.00  0.00           H  
ATOM   3320  C   LEU B 208      -1.600  19.298   2.987  1.00  0.00           C  
ATOM   3321  O   LEU B 208      -0.804  20.092   2.487  1.00  0.00           O  
ATOM   3322  N   ASP B 209      -2.465  19.635   3.946  1.00  0.00           N  
ATOM   3323  H   ASP B 209      -3.069  18.911   4.326  1.00  0.00           H  
ATOM   3324  CA  ASP B 209      -2.586  20.981   4.527  1.00  0.00           C  
ATOM   3325  HA  ASP B 209      -1.783  21.618   4.153  1.00  0.00           H  
ATOM   3326  CB  ASP B 209      -3.925  21.636   4.128  1.00  0.00           C  
ATOM   3327  HB2 ASP B 209      -4.713  20.881   4.130  1.00  0.00           H  
ATOM   3328  HB3 ASP B 209      -4.188  22.380   4.881  1.00  0.00           H  
ATOM   3329  CG  ASP B 209      -3.907  22.332   2.765  1.00  0.00           C  
ATOM   3330  OD1 ASP B 209      -4.700  23.281   2.561  1.00  0.00           O  
ATOM   3331  OD2 ASP B 209      -3.073  22.016   1.887  1.00  0.00           O  
ATOM   3332  C   ASP B 209      -2.447  20.923   6.056  1.00  0.00           C  
ATOM   3333  O   ASP B 209      -3.330  20.411   6.749  1.00  0.00           O  
ATOM   3334  N   LEU B 210      -1.347  21.462   6.595  1.00  0.00           N  
ATOM   3335  H   LEU B 210      -0.716  21.964   5.978  1.00  0.00           H  
ATOM   3336  CA  LEU B 210      -1.101  21.522   8.038  1.00  0.00           C  
ATOM   3337  HA  LEU B 210      -1.610  20.676   8.502  1.00  0.00           H  
ATOM   3338  CB  LEU B 210       0.400  21.382   8.347  1.00  0.00           C  
ATOM   3339  HB2 LEU B 210       0.755  20.429   7.958  1.00  0.00           H  
ATOM   3340  HB3 LEU B 210       0.934  22.177   7.830  1.00  0.00           H  
ATOM   3341  CG  LEU B 210       0.722  21.472   9.854  1.00  0.00           C  
ATOM   3342  HG  LEU B 210       0.429  22.451  10.232  1.00  0.00           H  
ATOM   3343  CD1 LEU B 210       0.003  20.394  10.669  1.00  0.00           C  
ATOM   3344 HD11 LEU B 210      -1.070  20.569  10.675  1.00  0.00           H  
ATOM   3345 HD12 LEU B 210       0.214  19.409  10.251  1.00  0.00           H  
ATOM   3346 HD13 LEU B 210       0.353  20.418  11.698  1.00  0.00           H  
ATOM   3347  CD2 LEU B 210       2.223  21.319  10.087  1.00  0.00           C  
ATOM   3348 HD21 LEU B 210       2.454  21.498  11.136  1.00  0.00           H  
ATOM   3349 HD22 LEU B 210       2.534  20.306   9.832  1.00  0.00           H  
ATOM   3350 HD23 LEU B 210       2.772  22.036   9.476  1.00  0.00           H  
ATOM   3351  C   LEU B 210      -1.686  22.804   8.633  1.00  0.00           C  
ATOM   3352  O   LEU B 210      -1.210  23.907   8.366  1.00  0.00           O  
ATOM   3353  N   TRP B 211      -2.691  22.652   9.486  1.00  0.00           N  
ATOM   3354  H   TRP B 211      -2.995  21.709   9.703  1.00  0.00           H  
ATOM   3355  CA  TRP B 211      -3.375  23.732  10.195  1.00  0.00           C  
ATOM   3356  HA  TRP B 211      -3.185  24.674   9.684  1.00  0.00           H  
ATOM   3357  CB  TRP B 211      -4.877  23.427  10.104  1.00  0.00           C  
ATOM   3358  HB2 TRP B 211      -5.084  22.998   9.120  1.00  0.00           H  
ATOM   3359  HB3 TRP B 211      -5.118  22.660  10.840  1.00  0.00           H  
ATOM   3360  CG  TRP B 211      -5.830  24.566  10.285  1.00  0.00           C  
ATOM   3361  CD1 TRP B 211      -6.398  25.266   9.276  1.00  0.00           C  
ATOM   3362  HD1 TRP B 211      -6.202  25.098   8.222  1.00  0.00           H  
ATOM   3363  NE1 TRP B 211      -7.282  26.193   9.793  1.00  0.00           N  
ATOM   3364  HE1 TRP B 211      -7.818  26.832   9.221  1.00  0.00           H  
ATOM   3365  CE2 TRP B 211      -7.334  26.129  11.168  1.00  0.00           C  
ATOM   3366  CZ2 TRP B 211      -8.099  26.805  12.129  1.00  0.00           C  
ATOM   3367  HZ2 TRP B 211      -8.795  27.580  11.830  1.00  0.00           H  
ATOM   3368  CH2 TRP B 211      -7.887  26.528  13.489  1.00  0.00           C  
ATOM   3369  HH2 TRP B 211      -8.419  27.091  14.249  1.00  0.00           H  
ATOM   3370  CZ3 TRP B 211      -6.932  25.567  13.868  1.00  0.00           C  
ATOM   3371  HZ3 TRP B 211      -6.743  25.391  14.920  1.00  0.00           H  
ATOM   3372  CE3 TRP B 211      -6.193  24.867  12.894  1.00  0.00           C  
ATOM   3373  HE3 TRP B 211      -5.464  24.129  13.196  1.00  0.00           H  
ATOM   3374  CD2 TRP B 211      -6.375  25.129  11.518  1.00  0.00           C  
ATOM   3375  C   TRP B 211      -2.856  23.854  11.640  1.00  0.00           C  
ATOM   3376  O   TRP B 211      -2.522  22.845  12.267  1.00  0.00           O  
ATOM   3377  N   ALA B 212      -2.804  25.073  12.182  1.00  0.00           N  
ATOM   3378  H   ALA B 212      -3.103  25.862  11.616  1.00  0.00           H  
ATOM   3379  CA  ALA B 212      -2.287  25.377  13.517  1.00  0.00           C  
ATOM   3380  HA  ALA B 212      -2.439  24.511  14.160  1.00  0.00           H  
ATOM   3381  CB  ALA B 212      -0.780  25.639  13.403  1.00  0.00           C  
ATOM   3382  HB1 ALA B 212      -0.356  25.735  14.401  1.00  0.00           H  
ATOM   3383  HB2 ALA B 212      -0.295  24.810  12.890  1.00  0.00           H  
ATOM   3384  HB3 ALA B 212      -0.600  26.557  12.844  1.00  0.00           H  
ATOM   3385  C   ALA B 212      -2.997  26.581  14.164  1.00  0.00           C  
ATOM   3386  O   ALA B 212      -3.015  27.673  13.596  1.00  0.00           O  
ATOM   3387  N   GLY B 213      -3.542  26.401  15.370  1.00  0.00           N  
ATOM   3388  H   GLY B 213      -3.456  25.472  15.778  1.00  0.00           H  
ATOM   3389  CA  GLY B 213      -4.163  27.434  16.211  1.00  0.00           C  
ATOM   3390  HA2 GLY B 213      -4.408  26.998  17.180  1.00  0.00           H  
ATOM   3391  HA3 GLY B 213      -3.444  28.237  16.374  1.00  0.00           H  
ATOM   3392  C   GLY B 213      -5.445  28.050  15.635  1.00  0.00           C  
ATOM   3393  O   GLY B 213      -6.534  27.804  16.143  1.00  0.00           O  
ATOM   3394  N   GLN B 214      -5.300  28.846  14.575  1.00  0.00           N  
ATOM   3395  H   GLN B 214      -4.359  28.925  14.211  1.00  0.00           H  
ATOM   3396  CA  GLN B 214      -6.347  29.634  13.912  1.00  0.00           C  
ATOM   3397  HA  GLN B 214      -7.327  29.322  14.275  1.00  0.00           H  
ATOM   3398  CB  GLN B 214      -6.110  31.108  14.307  1.00  0.00           C  
ATOM   3399  HB2 GLN B 214      -5.865  31.162  15.369  1.00  0.00           H  
ATOM   3400  HB3 GLN B 214      -5.243  31.475  13.754  1.00  0.00           H  
ATOM   3401  CG  GLN B 214      -7.286  32.064  14.052  1.00  0.00           C  
ATOM   3402  HG2 GLN B 214      -7.716  31.912  13.064  1.00  0.00           H  
ATOM   3403  HG3 GLN B 214      -6.908  33.086  14.088  1.00  0.00           H  
ATOM   3404  CD  GLN B 214      -8.379  31.911  15.102  1.00  0.00           C  
ATOM   3405  OE1 GLN B 214      -9.170  30.986  15.096  1.00  0.00           O  
ATOM   3406  NE2 GLN B 214      -8.471  32.823  16.044  1.00  0.00           N  
ATOM   3407 HE21 GLN B 214      -9.207  32.687  16.713  1.00  0.00           H  
ATOM   3408 HE22 GLN B 214      -7.894  33.643  16.023  1.00  0.00           H  
ATOM   3409  C   GLN B 214      -6.332  29.468  12.377  1.00  0.00           C  
ATOM   3410  O   GLN B 214      -7.270  29.882  11.699  1.00  0.00           O  
ATOM   3411  N   GLN B 215      -5.255  28.910  11.806  1.00  0.00           N  
ATOM   3412  H   GLN B 215      -4.550  28.489  12.398  1.00  0.00           H  
ATOM   3413  CA  GLN B 215      -4.900  29.149  10.404  1.00  0.00           C  
ATOM   3414  HA  GLN B 215      -5.817  29.268   9.825  1.00  0.00           H  
ATOM   3415  CB  GLN B 215      -4.115  30.475  10.328  1.00  0.00           C  
ATOM   3416  HB2 GLN B 215      -4.028  30.787   9.286  1.00  0.00           H  
ATOM   3417  HB3 GLN B 215      -4.683  31.245  10.854  1.00  0.00           H  
ATOM   3418  CG  GLN B 215      -2.701  30.367  10.930  1.00  0.00           C  
ATOM   3419  HG2 GLN B 215      -2.740  29.852  11.888  1.00  0.00           H  
ATOM   3420  HG3 GLN B 215      -2.069  29.786  10.258  1.00  0.00           H  
ATOM   3421  CD  GLN B 215      -2.056  31.726  11.174  1.00  0.00           C  
ATOM   3422  OE1 GLN B 215      -2.651  32.649  11.701  1.00  0.00           O  
ATOM   3423  NE2 GLN B 215      -0.808  31.904  10.808  1.00  0.00           N  
ATOM   3424 HE21 GLN B 215      -0.418  32.806  11.006  1.00  0.00           H  
ATOM   3425 HE22 GLN B 215      -0.310  31.174  10.331  1.00  0.00           H  
ATOM   3426  C   GLN B 215      -4.104  28.009   9.756  1.00  0.00           C  
ATOM   3427  O   GLN B 215      -3.571  27.118  10.412  1.00  0.00           O  
ATOM   3428  N   LEU B 216      -3.990  28.076   8.430  1.00  0.00           N  
ATOM   3429  H   LEU B 216      -4.412  28.864   7.966  1.00  0.00           H  
ATOM   3430  CA  LEU B 216      -3.143  27.213   7.610  1.00  0.00           C  
ATOM   3431  HA  LEU B 216      -3.254  26.185   7.957  1.00  0.00           H  
ATOM   3432  CB  LEU B 216      -3.704  27.321   6.180  1.00  0.00           C  
ATOM   3433  HB2 LEU B 216      -4.769  27.091   6.237  1.00  0.00           H  
ATOM   3434  HB3 LEU B 216      -3.609  28.355   5.844  1.00  0.00           H  
ATOM   3435  CG  LEU B 216      -3.083  26.418   5.101  1.00  0.00           C  
ATOM   3436  HG  LEU B 216      -2.097  26.791   4.824  1.00  0.00           H  
ATOM   3437  CD1 LEU B 216      -4.004  26.446   3.881  1.00  0.00           C  
ATOM   3438 HD11 LEU B 216      -5.013  26.142   4.160  1.00  0.00           H  
ATOM   3439 HD12 LEU B 216      -4.030  27.447   3.454  1.00  0.00           H  
ATOM   3440 HD13 LEU B 216      -3.651  25.735   3.140  1.00  0.00           H  
ATOM   3441  CD2 LEU B 216      -2.958  24.969   5.556  1.00  0.00           C  
ATOM   3442 HD21 LEU B 216      -2.652  24.345   4.717  1.00  0.00           H  
ATOM   3443 HD22 LEU B 216      -3.908  24.604   5.943  1.00  0.00           H  
ATOM   3444 HD23 LEU B 216      -2.188  24.889   6.316  1.00  0.00           H  
ATOM   3445  C   LEU B 216      -1.660  27.619   7.744  1.00  0.00           C  
ATOM   3446  O   LEU B 216      -1.296  28.745   7.413  1.00  0.00           O  
ATOM   3447  N   LEU B 217      -0.819  26.709   8.250  1.00  0.00           N  
ATOM   3448  H   LEU B 217      -1.191  25.798   8.495  1.00  0.00           H  
ATOM   3449  CA  LEU B 217       0.615  26.920   8.501  1.00  0.00           C  
ATOM   3450  HA  LEU B 217       0.789  27.983   8.672  1.00  0.00           H  
ATOM   3451  CB  LEU B 217       0.972  26.146   9.792  1.00  0.00           C  
ATOM   3452  HB2 LEU B 217       0.341  26.518  10.599  1.00  0.00           H  
ATOM   3453  HB3 LEU B 217       0.728  25.094   9.641  1.00  0.00           H  
ATOM   3454  CG  LEU B 217       2.443  26.218  10.249  1.00  0.00           C  
ATOM   3455  HG  LEU B 217       3.088  25.810   9.471  1.00  0.00           H  
ATOM   3456  CD1 LEU B 217       2.884  27.648  10.561  1.00  0.00           C  
ATOM   3457 HD11 LEU B 217       2.236  28.082  11.322  1.00  0.00           H  
ATOM   3458 HD12 LEU B 217       3.910  27.643  10.922  1.00  0.00           H  
ATOM   3459 HD13 LEU B 217       2.841  28.257   9.658  1.00  0.00           H  
ATOM   3460  CD2 LEU B 217       2.634  25.373  11.513  1.00  0.00           C  
ATOM   3461 HD21 LEU B 217       2.350  24.339  11.309  1.00  0.00           H  
ATOM   3462 HD22 LEU B 217       3.681  25.391  11.816  1.00  0.00           H  
ATOM   3463 HD23 LEU B 217       2.019  25.764  12.322  1.00  0.00           H  
ATOM   3464  C   LEU B 217       1.513  26.506   7.317  1.00  0.00           C  
ATOM   3465  O   LEU B 217       2.531  27.147   7.069  1.00  0.00           O  
ATOM   3466  N   TRP B 218       1.157  25.434   6.603  1.00  0.00           N  
ATOM   3467  H   TRP B 218       0.305  24.947   6.858  1.00  0.00           H  
ATOM   3468  CA  TRP B 218       1.947  24.858   5.506  1.00  0.00           C  
ATOM   3469  HA  TRP B 218       2.396  25.666   4.927  1.00  0.00           H  
ATOM   3470  CB  TRP B 218       3.082  24.006   6.104  1.00  0.00           C  
ATOM   3471  HB2 TRP B 218       3.787  24.668   6.612  1.00  0.00           H  
ATOM   3472  HB3 TRP B 218       2.658  23.350   6.863  1.00  0.00           H  
ATOM   3473  CG  TRP B 218       3.850  23.138   5.152  1.00  0.00           C  
ATOM   3474  CD1 TRP B 218       5.053  23.430   4.609  1.00  0.00           C  
ATOM   3475  HD1 TRP B 218       5.618  24.335   4.801  1.00  0.00           H  
ATOM   3476  NE1 TRP B 218       5.466  22.386   3.802  1.00  0.00           N  
ATOM   3477  HE1 TRP B 218       6.359  22.367   3.326  1.00  0.00           H  
ATOM   3478  CE2 TRP B 218       4.550  21.356   3.796  1.00  0.00           C  
ATOM   3479  CZ2 TRP B 218       4.539  20.088   3.198  1.00  0.00           C  
ATOM   3480  HZ2 TRP B 218       5.386  19.750   2.619  1.00  0.00           H  
ATOM   3481  CH2 TRP B 218       3.438  19.242   3.412  1.00  0.00           C  
ATOM   3482  HH2 TRP B 218       3.430  18.247   2.990  1.00  0.00           H  
ATOM   3483  CZ3 TRP B 218       2.362  19.683   4.202  1.00  0.00           C  
ATOM   3484  HZ3 TRP B 218       1.520  19.032   4.373  1.00  0.00           H  
ATOM   3485  CE3 TRP B 218       2.388  20.951   4.808  1.00  0.00           C  
ATOM   3486  HE3 TRP B 218       1.567  21.256   5.437  1.00  0.00           H  
ATOM   3487  CD2 TRP B 218       3.490  21.818   4.632  1.00  0.00           C  
ATOM   3488  C   TRP B 218       1.054  24.035   4.563  1.00  0.00           C  
ATOM   3489  O   TRP B 218       0.030  23.503   4.996  1.00  0.00           O  
ATOM   3490  N   LYS B 219       1.449  23.907   3.290  1.00  0.00           N  
ATOM   3491  H   LYS B 219       2.354  24.285   3.044  1.00  0.00           H  
ATOM   3492  CA  LYS B 219       0.768  23.110   2.250  1.00  0.00           C  
ATOM   3493  HA  LYS B 219       0.067  22.412   2.715  1.00  0.00           H  
ATOM   3494  CB  LYS B 219      -0.007  24.015   1.274  1.00  0.00           C  
ATOM   3495  HB2 LYS B 219       0.703  24.666   0.760  1.00  0.00           H  
ATOM   3496  HB3 LYS B 219      -0.474  23.371   0.529  1.00  0.00           H  
ATOM   3497  CG  LYS B 219      -1.094  24.885   1.918  1.00  0.00           C  
ATOM   3498  HG2 LYS B 219      -1.815  24.250   2.427  1.00  0.00           H  
ATOM   3499  HG3 LYS B 219      -0.638  25.538   2.663  1.00  0.00           H  
ATOM   3500  CD  LYS B 219      -1.806  25.774   0.881  1.00  0.00           C  
ATOM   3501  HD2 LYS B 219      -2.508  26.428   1.396  1.00  0.00           H  
ATOM   3502  HD3 LYS B 219      -1.059  26.420   0.417  1.00  0.00           H  
ATOM   3503  CE  LYS B 219      -2.557  25.031  -0.238  1.00  0.00           C  
ATOM   3504  HE2 LYS B 219      -3.053  25.776  -0.864  1.00  0.00           H  
ATOM   3505  HE3 LYS B 219      -1.830  24.499  -0.858  1.00  0.00           H  
ATOM   3506  NZ  LYS B 219      -3.563  24.070   0.273  1.00  0.00           N  
ATOM   3507  HZ1 LYS B 219      -4.197  23.716  -0.422  1.00  0.00           H  
ATOM   3508  HZ2 LYS B 219      -3.125  23.251   0.709  1.00  0.00           H  
ATOM   3509  HZ3 LYS B 219      -4.109  24.399   1.069  1.00  0.00           H  
ATOM   3510  C   LYS B 219       1.784  22.299   1.443  1.00  0.00           C  
ATOM   3511  O   LYS B 219       2.837  22.827   1.093  1.00  0.00           O  
ATOM   3512  N   GLY B 220       1.426  21.080   1.050  1.00  0.00           N  
ATOM   3513  H   GLY B 220       0.551  20.711   1.410  1.00  0.00           H  
ATOM   3514  CA  GLY B 220       2.248  20.220   0.194  1.00  0.00           C  
ATOM   3515  HA2 GLY B 220       2.726  20.823  -0.579  1.00  0.00           H  
ATOM   3516  HA3 GLY B 220       3.036  19.775   0.800  1.00  0.00           H  
ATOM   3517  C   GLY B 220       1.469  19.096  -0.494  1.00  0.00           C  
ATOM   3518  O   GLY B 220       0.239  19.104  -0.570  1.00  0.00           O  
ATOM   3519  N   SER B 221       2.192  18.103  -1.013  1.00  0.00           N  
ATOM   3520  H   SER B 221       3.198  18.118  -0.896  1.00  0.00           H  
ATOM   3521  CA  SER B 221       1.623  16.912  -1.660  1.00  0.00           C  
ATOM   3522  HA  SER B 221       0.683  16.674  -1.165  1.00  0.00           H  
ATOM   3523  CB  SER B 221       1.323  17.189  -3.140  1.00  0.00           C  
ATOM   3524  HB2 SER B 221       0.643  18.039  -3.217  1.00  0.00           H  
ATOM   3525  HB3 SER B 221       2.253  17.440  -3.656  1.00  0.00           H  
ATOM   3526  OG  SER B 221       0.735  16.059  -3.765  1.00  0.00           O  
ATOM   3527  HG  SER B 221      -0.022  15.773  -3.214  1.00  0.00           H  
ATOM   3528  C   SER B 221       2.549  15.704  -1.493  1.00  0.00           C  
ATOM   3529  O   SER B 221       3.762  15.860  -1.376  1.00  0.00           O  
ATOM   3530  N   PHE B 222       1.973  14.501  -1.466  1.00  0.00           N  
ATOM   3531  H   PHE B 222       0.973  14.444  -1.627  1.00  0.00           H  
ATOM   3532  CA  PHE B 222       2.675  13.244  -1.204  1.00  0.00           C  
ATOM   3533  HA  PHE B 222       3.700  13.354  -1.555  1.00  0.00           H  
ATOM   3534  CB  PHE B 222       2.736  13.020   0.320  1.00  0.00           C  
ATOM   3535  HB2 PHE B 222       3.765  13.182   0.644  1.00  0.00           H  
ATOM   3536  HB3 PHE B 222       2.133  13.779   0.820  1.00  0.00           H  
ATOM   3537  CG  PHE B 222       2.276  11.666   0.817  1.00  0.00           C  
ATOM   3538  CD1 PHE B 222       3.190  10.605   0.915  1.00  0.00           C  
ATOM   3539  HD1 PHE B 222       4.226  10.767   0.658  1.00  0.00           H  
ATOM   3540  CE1 PHE B 222       2.762   9.343   1.362  1.00  0.00           C  
ATOM   3541  HE1 PHE B 222       3.469   8.528   1.430  1.00  0.00           H  
ATOM   3542  CZ  PHE B 222       1.417   9.148   1.725  1.00  0.00           C  
ATOM   3543  HZ  PHE B 222       1.084   8.182   2.077  1.00  0.00           H  
ATOM   3544  CE2 PHE B 222       0.501  10.210   1.636  1.00  0.00           C  
ATOM   3545  HE2 PHE B 222      -0.532  10.059   1.921  1.00  0.00           H  
ATOM   3546  CD2 PHE B 222       0.933  11.469   1.186  1.00  0.00           C  
ATOM   3547  HD2 PHE B 222       0.238  12.293   1.137  1.00  0.00           H  
ATOM   3548  C   PHE B 222       2.056  12.082  -2.006  1.00  0.00           C  
ATOM   3549  O   PHE B 222       0.848  12.053  -2.251  1.00  0.00           O  
ATOM   3550  N   LYS B 223       2.894  11.141  -2.453  1.00  0.00           N  
ATOM   3551  H   LYS B 223       3.867  11.220  -2.167  1.00  0.00           H  
ATOM   3552  CA  LYS B 223       2.569  10.119  -3.460  1.00  0.00           C  
ATOM   3553  HA  LYS B 223       1.488   9.993  -3.526  1.00  0.00           H  
ATOM   3554  CB  LYS B 223       3.055  10.644  -4.828  1.00  0.00           C  
ATOM   3555  HB2 LYS B 223       2.596  11.618  -5.001  1.00  0.00           H  
ATOM   3556  HB3 LYS B 223       4.138  10.780  -4.802  1.00  0.00           H  
ATOM   3557  CG  LYS B 223       2.683   9.719  -5.999  1.00  0.00           C  
ATOM   3558  HG2 LYS B 223       3.250   8.791  -5.936  1.00  0.00           H  
ATOM   3559  HG3 LYS B 223       1.626   9.476  -5.925  1.00  0.00           H  
ATOM   3560  CD  LYS B 223       2.909  10.379  -7.368  1.00  0.00           C  
ATOM   3561  HD2 LYS B 223       2.462   9.751  -8.141  1.00  0.00           H  
ATOM   3562  HD3 LYS B 223       2.372  11.325  -7.378  1.00  0.00           H  
ATOM   3563  CE  LYS B 223       4.376  10.664  -7.723  1.00  0.00           C  
ATOM   3564  HE2 LYS B 223       4.387  11.348  -8.576  1.00  0.00           H  
ATOM   3565  HE3 LYS B 223       4.863  11.167  -6.883  1.00  0.00           H  
ATOM   3566  NZ  LYS B 223       5.101   9.424  -8.082  1.00  0.00           N  
ATOM   3567  HZ1 LYS B 223       4.577   8.869  -8.742  1.00  0.00           H  
ATOM   3568  HZ2 LYS B 223       6.006   9.598  -8.512  1.00  0.00           H  
ATOM   3569  HZ3 LYS B 223       5.257   8.832  -7.267  1.00  0.00           H  
ATOM   3570  C   LYS B 223       3.197   8.765  -3.080  1.00  0.00           C  
ATOM   3571  O   LYS B 223       4.389   8.583  -3.345  1.00  0.00           O  
ATOM   3572  N   PRO B 224       2.433   7.831  -2.470  1.00  0.00           N  
ATOM   3573  CD  PRO B 224       1.075   8.028  -1.971  1.00  0.00           C  
ATOM   3574  HD2 PRO B 224       0.378   8.036  -2.802  1.00  0.00           H  
ATOM   3575  HD3 PRO B 224       0.986   8.954  -1.400  1.00  0.00           H  
ATOM   3576  CG  PRO B 224       0.760   6.830  -1.077  1.00  0.00           C  
ATOM   3577  HG2 PRO B 224      -0.295   6.560  -1.120  1.00  0.00           H  
ATOM   3578  HG3 PRO B 224       1.060   7.045  -0.054  1.00  0.00           H  
ATOM   3579  CB  PRO B 224       1.652   5.733  -1.651  1.00  0.00           C  
ATOM   3580  HB2 PRO B 224       1.170   5.295  -2.527  1.00  0.00           H  
ATOM   3581  HB3 PRO B 224       1.877   4.963  -0.913  1.00  0.00           H  
ATOM   3582  CA  PRO B 224       2.909   6.503  -2.063  1.00  0.00           C  
ATOM   3583  HA  PRO B 224       3.551   6.620  -1.189  1.00  0.00           H  
ATOM   3584  C   PRO B 224       3.694   5.743  -3.136  1.00  0.00           C  
ATOM   3585  O   PRO B 224       4.660   5.059  -2.805  1.00  0.00           O  
ATOM   3586  N   SER B 225       3.382   5.943  -4.424  1.00  0.00           N  
ATOM   3587  H   SER B 225       2.529   6.435  -4.651  1.00  0.00           H  
ATOM   3588  CA  SER B 225       4.291   5.586  -5.525  1.00  0.00           C  
ATOM   3589  HA  SER B 225       4.604   4.549  -5.390  1.00  0.00           H  
ATOM   3590  CB  SER B 225       3.596   5.671  -6.879  1.00  0.00           C  
ATOM   3591  HB2 SER B 225       3.117   6.644  -7.005  1.00  0.00           H  
ATOM   3592  HB3 SER B 225       4.313   5.498  -7.684  1.00  0.00           H  
ATOM   3593  OG  SER B 225       2.637   4.660  -6.891  1.00  0.00           O  
ATOM   3594  HG  SER B 225       1.787   5.020  -7.209  1.00  0.00           H  
ATOM   3595  C   SER B 225       5.547   6.456  -5.514  1.00  0.00           C  
ATOM   3596  O   SER B 225       5.659   7.436  -6.259  1.00  0.00           O  
ATOM   3597  N   BCN B 226       6.481   6.079  -4.642  1.00  0.00           N  
ATOM   3598  H27 BCN B 226       6.193   5.346  -4.001  1.00  0.00           H  
ATOM   3599  C2  BCN B 226       7.749   6.736  -4.406  1.00  0.00           C  
ATOM   3600  H   BCN B 226       7.738   7.693  -4.925  1.00  0.00           H  
ATOM   3601  C4  BCN B 226       8.904   5.912  -5.010  1.00  0.00           C  
ATOM   3602  H1  BCN B 226       9.853   6.444  -4.861  1.00  0.00           H  
ATOM   3603  H2  BCN B 226       9.005   4.973  -4.447  1.00  0.00           H  
ATOM   3604  C5  BCN B 226       8.750   5.556  -6.516  1.00  0.00           C  
ATOM   3605  H3  BCN B 226       9.544   4.843  -6.778  1.00  0.00           H  
ATOM   3606  H4  BCN B 226       7.804   5.029  -6.691  1.00  0.00           H  
ATOM   3607  C6  BCN B 226       8.862   6.780  -7.459  1.00  0.00           C  
ATOM   3608  H8  BCN B 226       9.849   7.239  -7.313  1.00  0.00           H  
ATOM   3609  H9  BCN B 226       8.121   7.544  -7.198  1.00  0.00           H  
ATOM   3610  C7  BCN B 226       8.710   6.408  -8.952  1.00  0.00           C  
ATOM   3611  H5  BCN B 226       9.330   5.531  -9.176  1.00  0.00           H  
ATOM   3612  H6  BCN B 226       9.096   7.236  -9.564  1.00  0.00           H  
ATOM   3613  N2  BCN B 226       7.319   6.136  -9.349  1.00  0.00           N  
ATOM   3614  H7  BCN B 226       6.972   5.187  -9.360  1.00  0.00           H  
ATOM   3615  C8  BCN B 226       6.495   7.075  -9.902  1.00  0.00           C  
ATOM   3616  O1  BCN B 226       6.744   8.265  -9.991  1.00  0.00           O  
ATOM   3617  O2  BCN B 226       5.317   6.502 -10.258  1.00  0.00           O  
ATOM   3618  C9  BCN B 226       4.445   7.217 -11.156  1.00  0.00           C  
ATOM   3619  H21 BCN B 226       4.828   7.156 -12.184  1.00  0.00           H  
ATOM   3620  H22 BCN B 226       4.389   8.278 -10.881  1.00  0.00           H  
ATOM   3621  C10 BCN B 226       3.040   6.624 -11.074  1.00  0.00           C  
ATOM   3622  H23 BCN B 226       2.837   6.111 -10.134  1.00  0.00           H  
ATOM   3623  C11 BCN B 226       2.329   6.096 -12.307  1.00  0.00           C  
ATOM   3624  H12 BCN B 226       2.858   6.195 -13.253  1.00  0.00           H  
ATOM   3625  C12 BCN B 226       1.556   4.751 -12.251  1.00  0.00           C  
ATOM   3626  H13 BCN B 226       1.152   4.607 -11.241  1.00  0.00           H  
ATOM   3627  H14 BCN B 226       2.257   3.922 -12.414  1.00  0.00           H  
ATOM   3628  C13 BCN B 226       0.388   4.627 -13.281  1.00  0.00           C  
ATOM   3629  H19 BCN B 226       0.758   4.699 -14.311  1.00  0.00           H  
ATOM   3630  H20 BCN B 226      -0.147   3.679 -13.167  1.00  0.00           H  
ATOM   3631  C14 BCN B 226      -0.488   5.745 -12.982  1.00  0.00           C  
ATOM   3632  C15 BCN B 226      -0.816   6.772 -12.476  1.00  0.00           C  
ATOM   3633  C16 BCN B 226      -0.669   7.954 -11.646  1.00  0.00           C  
ATOM   3634  H17 BCN B 226      -1.543   8.087 -10.997  1.00  0.00           H  
ATOM   3635  H18 BCN B 226      -0.561   8.847 -12.275  1.00  0.00           H  
ATOM   3636  C17 BCN B 226       0.628   7.690 -10.817  1.00  0.00           C  
ATOM   3637  H15 BCN B 226       0.809   8.552 -10.163  1.00  0.00           H  
ATOM   3638  H16 BCN B 226       0.459   6.837 -10.149  1.00  0.00           H  
ATOM   3639  C18 BCN B 226       1.896   7.422 -11.671  1.00  0.00           C  
ATOM   3640  H11 BCN B 226       2.156   8.300 -12.260  1.00  0.00           H  
ATOM   3641  C3  BCN B 226       7.954   7.065  -2.924  1.00  0.00           C  
ATOM   3642  O3  BCN B 226       8.940   6.711  -2.302  1.00  0.00           O  
ATOM   3643  N   HIE B 227       6.988   7.759  -2.308  1.00  0.00           N  
ATOM   3644  H   HIE B 227       6.157   8.004  -2.838  1.00  0.00           H  
ATOM   3645  CA  HIE B 227       7.011   8.114  -0.880  1.00  0.00           C  
ATOM   3646  HA  HIE B 227       8.035   8.352  -0.585  1.00  0.00           H  
ATOM   3647  CB  HIE B 227       6.152   9.367  -0.647  1.00  0.00           C  
ATOM   3648  HB2 HIE B 227       5.115   9.141  -0.894  1.00  0.00           H  
ATOM   3649  HB3 HIE B 227       6.191   9.601   0.417  1.00  0.00           H  
ATOM   3650  CG  HIE B 227       6.560  10.618  -1.390  1.00  0.00           C  
ATOM   3651  ND1 HIE B 227       5.703  11.682  -1.680  1.00  0.00           N  
ATOM   3652  CE1 HIE B 227       6.477  12.666  -2.161  1.00  0.00           C  
ATOM   3653  HE1 HIE B 227       6.120  13.652  -2.432  1.00  0.00           H  
ATOM   3654  NE2 HIE B 227       7.760  12.273  -2.204  1.00  0.00           N  
ATOM   3655  HE2 HIE B 227       8.541  12.865  -2.447  1.00  0.00           H  
ATOM   3656  CD2 HIE B 227       7.835  10.986  -1.715  1.00  0.00           C  
ATOM   3657  HD2 HIE B 227       8.732  10.404  -1.542  1.00  0.00           H  
ATOM   3658  C   HIE B 227       6.563   6.935   0.006  1.00  0.00           C  
ATOM   3659  O   HIE B 227       5.490   6.968   0.611  1.00  0.00           O  
ATOM   3660  N   VAL B 228       7.375   5.875   0.067  1.00  0.00           N  
ATOM   3661  H   VAL B 228       8.233   5.904  -0.478  1.00  0.00           H  
ATOM   3662  CA  VAL B 228       7.042   4.591   0.717  1.00  0.00           C  
ATOM   3663  HA  VAL B 228       6.241   4.777   1.428  1.00  0.00           H  
ATOM   3664  CB  VAL B 228       6.479   3.580  -0.318  1.00  0.00           C  
ATOM   3665  HB  VAL B 228       5.494   3.939  -0.612  1.00  0.00           H  
ATOM   3666  CG1 VAL B 228       7.333   3.462  -1.585  1.00  0.00           C  
ATOM   3667 HG11 VAL B 228       6.938   2.679  -2.231  1.00  0.00           H  
ATOM   3668 HG12 VAL B 228       7.310   4.397  -2.138  1.00  0.00           H  
ATOM   3669 HG13 VAL B 228       8.361   3.233  -1.319  1.00  0.00           H  
ATOM   3670  CG2 VAL B 228       6.290   2.165   0.245  1.00  0.00           C  
ATOM   3671 HG21 VAL B 228       5.675   2.200   1.144  1.00  0.00           H  
ATOM   3672 HG22 VAL B 228       5.786   1.547  -0.498  1.00  0.00           H  
ATOM   3673 HG23 VAL B 228       7.253   1.708   0.475  1.00  0.00           H  
ATOM   3674  C   VAL B 228       8.217   4.028   1.526  1.00  0.00           C  
ATOM   3675  O   VAL B 228       9.372   4.136   1.110  1.00  0.00           O  
ATOM   3676  N   LYS B 229       7.914   3.405   2.675  1.00  0.00           N  
ATOM   3677  H   LYS B 229       6.933   3.393   2.951  1.00  0.00           H  
ATOM   3678  CA  LYS B 229       8.855   2.706   3.571  1.00  0.00           C  
ATOM   3679  HA  LYS B 229       9.759   2.469   3.015  1.00  0.00           H  
ATOM   3680  CB  LYS B 229       9.248   3.656   4.716  1.00  0.00           C  
ATOM   3681  HB2 LYS B 229       9.795   4.498   4.288  1.00  0.00           H  
ATOM   3682  HB3 LYS B 229       8.340   4.038   5.192  1.00  0.00           H  
ATOM   3683  CG  LYS B 229      10.125   2.992   5.793  1.00  0.00           C  
ATOM   3684  HG2 LYS B 229       9.561   2.198   6.287  1.00  0.00           H  
ATOM   3685  HG3 LYS B 229      11.004   2.551   5.324  1.00  0.00           H  
ATOM   3686  CD  LYS B 229      10.551   4.023   6.846  1.00  0.00           C  
ATOM   3687  HD2 LYS B 229      11.114   4.820   6.360  1.00  0.00           H  
ATOM   3688  HD3 LYS B 229       9.659   4.447   7.306  1.00  0.00           H  
ATOM   3689  CE  LYS B 229      11.416   3.362   7.925  1.00  0.00           C  
ATOM   3690  HE2 LYS B 229      10.870   2.513   8.348  1.00  0.00           H  
ATOM   3691  HE3 LYS B 229      12.329   2.972   7.464  1.00  0.00           H  
ATOM   3692  NZ  LYS B 229      11.769   4.310   9.011  1.00  0.00           N  
ATOM   3693  HZ1 LYS B 229      10.944   4.678   9.462  1.00  0.00           H  
ATOM   3694  HZ2 LYS B 229      12.288   3.806   9.743  1.00  0.00           H  
ATOM   3695  HZ3 LYS B 229      12.352   5.068   8.690  1.00  0.00           H  
ATOM   3696  C   LYS B 229       8.203   1.415   4.107  1.00  0.00           C  
ATOM   3697  O   LYS B 229       7.070   1.499   4.580  1.00  0.00           O  
ATOM   3698  N   PRO B 230       8.845   0.232   4.035  1.00  0.00           N  
ATOM   3699  CD  PRO B 230      10.114  -0.070   3.390  1.00  0.00           C  
ATOM   3700  HD2 PRO B 230      10.920  -0.011   4.125  1.00  0.00           H  
ATOM   3701  HD3 PRO B 230      10.327   0.588   2.547  1.00  0.00           H  
ATOM   3702  CG  PRO B 230       9.979  -1.502   2.878  1.00  0.00           C  
ATOM   3703  HG2 PRO B 230      10.938  -2.011   2.853  1.00  0.00           H  
ATOM   3704  HG3 PRO B 230       9.521  -1.493   1.888  1.00  0.00           H  
ATOM   3705  CB  PRO B 230       9.036  -2.163   3.878  1.00  0.00           C  
ATOM   3706  HB2 PRO B 230       9.615  -2.622   4.676  1.00  0.00           H  
ATOM   3707  HB3 PRO B 230       8.418  -2.921   3.395  1.00  0.00           H  
ATOM   3708  CA  PRO B 230       8.179  -1.013   4.423  1.00  0.00           C  
ATOM   3709  HA  PRO B 230       7.222  -1.033   3.907  1.00  0.00           H  
ATOM   3710  C   PRO B 230       7.936  -1.151   5.937  1.00  0.00           C  
ATOM   3711  O   PRO B 230       8.663  -0.591   6.762  1.00  0.00           O  
ATOM   3712  N   ARG B 231       6.954  -1.986   6.307  1.00  0.00           N  
ATOM   3713  H   ARG B 231       6.368  -2.350   5.564  1.00  0.00           H  
ATOM   3714  CA  ARG B 231       6.793  -2.554   7.663  1.00  0.00           C  
ATOM   3715  HA  ARG B 231       6.829  -1.736   8.384  1.00  0.00           H  
ATOM   3716  CB  ARG B 231       5.420  -3.259   7.766  1.00  0.00           C  
ATOM   3717  HB2 ARG B 231       5.343  -4.010   6.977  1.00  0.00           H  
ATOM   3718  HB3 ARG B 231       5.363  -3.776   8.725  1.00  0.00           H  
ATOM   3719  CG  ARG B 231       4.218  -2.293   7.660  1.00  0.00           C  
ATOM   3720  HG2 ARG B 231       4.297  -1.541   8.447  1.00  0.00           H  
ATOM   3721  HG3 ARG B 231       4.239  -1.793   6.693  1.00  0.00           H  
ATOM   3722  CD  ARG B 231       2.877  -3.035   7.804  1.00  0.00           C  
ATOM   3723  HD2 ARG B 231       2.785  -3.754   6.986  1.00  0.00           H  
ATOM   3724  HD3 ARG B 231       2.895  -3.590   8.743  1.00  0.00           H  
ATOM   3725  NE  ARG B 231       1.709  -2.118   7.800  1.00  0.00           N  
ATOM   3726  HE  ARG B 231       1.827  -1.171   7.438  1.00  0.00           H  
ATOM   3727  CZ  ARG B 231       0.473  -2.390   8.176  1.00  0.00           C  
ATOM   3728  NH1 ARG B 231       0.132  -3.553   8.648  1.00  0.00           N  
ATOM   3729 HH11 ARG B 231       0.822  -4.279   8.645  1.00  0.00           H  
ATOM   3730 HH12 ARG B 231      -0.816  -3.719   8.912  1.00  0.00           H  
ATOM   3731  NH2 ARG B 231      -0.451  -1.486   8.086  1.00  0.00           N  
ATOM   3732 HH21 ARG B 231      -0.162  -0.588   7.686  1.00  0.00           H  
ATOM   3733 HH22 ARG B 231      -1.427  -1.666   8.221  1.00  0.00           H  
ATOM   3734  C   ARG B 231       7.967  -3.499   8.006  1.00  0.00           C  
ATOM   3735  O   ARG B 231       8.654  -3.984   7.108  1.00  0.00           O  
ATOM   3736  N   ALA B 232       8.220  -3.765   9.292  1.00  0.00           N  
ATOM   3737  H   ALA B 232       7.605  -3.394   9.994  1.00  0.00           H  
ATOM   3738  CA  ALA B 232       9.314  -4.638   9.742  1.00  0.00           C  
ATOM   3739  HA  ALA B 232      10.196  -4.389   9.154  1.00  0.00           H  
ATOM   3740  CB  ALA B 232       9.625  -4.303  11.204  1.00  0.00           C  
ATOM   3741  HB1 ALA B 232       9.897  -3.252  11.295  1.00  0.00           H  
ATOM   3742  HB2 ALA B 232       8.755  -4.511  11.827  1.00  0.00           H  
ATOM   3743  HB3 ALA B 232      10.459  -4.913  11.550  1.00  0.00           H  
ATOM   3744  C   ALA B 232       8.997  -6.148   9.570  1.00  0.00           C  
ATOM   3745  O   ALA B 232       7.831  -6.532   9.699  1.00  0.00           O  
ATOM   3746  N   PRO B 233       9.991  -7.027   9.314  1.00  0.00           N  
ATOM   3747  CD  PRO B 233      11.368  -6.733   8.949  1.00  0.00           C  
ATOM   3748  HD2 PRO B 233      11.989  -6.723   9.845  1.00  0.00           H  
ATOM   3749  HD3 PRO B 233      11.464  -5.794   8.407  1.00  0.00           H  
ATOM   3750  CG  PRO B 233      11.777  -7.882   8.032  1.00  0.00           C  
ATOM   3751  HG2 PRO B 233      12.854  -8.045   8.036  1.00  0.00           H  
ATOM   3752  HG3 PRO B 233      11.423  -7.678   7.022  1.00  0.00           H  
ATOM   3753  CB  PRO B 233      11.020  -9.079   8.606  1.00  0.00           C  
ATOM   3754  HB2 PRO B 233      11.614  -9.552   9.386  1.00  0.00           H  
ATOM   3755  HB3 PRO B 233      10.777  -9.802   7.827  1.00  0.00           H  
ATOM   3756  CA  PRO B 233       9.756  -8.470   9.219  1.00  0.00           C  
ATOM   3757  HA  PRO B 233       8.918  -8.650   8.545  1.00  0.00           H  
ATOM   3758  C   PRO B 233       9.437  -9.106  10.579  1.00  0.00           C  
ATOM   3759  O   PRO B 233       9.997  -8.720  11.606  1.00  0.00           O  
ATOM   3760  N   GLY B 234       8.569 -10.120  10.580  1.00  0.00           N  
ATOM   3761  H   GLY B 234       8.192 -10.431   9.695  1.00  0.00           H  
ATOM   3762  CA  GLY B 234       8.173 -10.852  11.785  1.00  0.00           C  
ATOM   3763  HA2 GLY B 234       8.345 -10.233  12.666  1.00  0.00           H  
ATOM   3764  HA3 GLY B 234       7.105 -11.060  11.736  1.00  0.00           H  
ATOM   3765  C   GLY B 234       8.908 -12.182  11.981  1.00  0.00           C  
ATOM   3766  O   GLY B 234       9.549 -12.706  11.070  1.00  0.00           O  
ATOM   3767  N   ASN B 235       8.748 -12.749  13.181  1.00  0.00           N  
ATOM   3768  H   ASN B 235       8.152 -12.255  13.833  1.00  0.00           H  
ATOM   3769  CA  ASN B 235       8.925 -14.176  13.482  1.00  0.00           C  
ATOM   3770  HA  ASN B 235       8.946 -14.265  14.569  1.00  0.00           H  
ATOM   3771  CB  ASN B 235       7.676 -14.955  12.999  1.00  0.00           C  
ATOM   3772  HB2 ASN B 235       7.627 -14.913  11.912  1.00  0.00           H  
ATOM   3773  HB3 ASN B 235       7.790 -16.001  13.283  1.00  0.00           H  
ATOM   3774  CG  ASN B 235       6.343 -14.457  13.550  1.00  0.00           C  
ATOM   3775  OD1 ASN B 235       6.205 -13.370  14.090  1.00  0.00           O  
ATOM   3776  ND2 ASN B 235       5.295 -15.241  13.433  1.00  0.00           N  
ATOM   3777 HD21 ASN B 235       4.427 -14.887  13.800  1.00  0.00           H  
ATOM   3778 HD22 ASN B 235       5.376 -16.143  12.999  1.00  0.00           H  
ATOM   3779  C   ASN B 235      10.268 -14.787  13.014  1.00  0.00           C  
ATOM   3780  O   ASN B 235      10.285 -15.864  12.422  1.00  0.00           O  
ATOM   3781  N   LEU B 236      11.390 -14.096  13.257  1.00  0.00           N  
ATOM   3782  H   LEU B 236      11.313 -13.208  13.725  1.00  0.00           H  
ATOM   3783  CA  LEU B 236      12.737 -14.567  12.909  1.00  0.00           C  
ATOM   3784  HA  LEU B 236      12.717 -14.890  11.869  1.00  0.00           H  
ATOM   3785  CB  LEU B 236      13.710 -13.379  13.025  1.00  0.00           C  
ATOM   3786  HB2 LEU B 236      13.435 -12.620  12.292  1.00  0.00           H  
ATOM   3787  HB3 LEU B 236      13.584 -12.944  14.018  1.00  0.00           H  
ATOM   3788  CG  LEU B 236      15.200 -13.735  12.851  1.00  0.00           C  
ATOM   3789  HG  LEU B 236      15.475 -14.531  13.537  1.00  0.00           H  
ATOM   3790  CD1 LEU B 236      15.568 -14.153  11.431  1.00  0.00           C  
ATOM   3791 HD11 LEU B 236      16.636 -14.361  11.371  1.00  0.00           H  
ATOM   3792 HD12 LEU B 236      15.037 -15.060  11.167  1.00  0.00           H  
ATOM   3793 HD13 LEU B 236      15.313 -13.364  10.725  1.00  0.00           H  
ATOM   3794  CD2 LEU B 236      16.048 -12.524  13.200  1.00  0.00           C  
ATOM   3795 HD21 LEU B 236      15.837 -11.725  12.492  1.00  0.00           H  
ATOM   3796 HD22 LEU B 236      15.807 -12.189  14.209  1.00  0.00           H  
ATOM   3797 HD23 LEU B 236      17.103 -12.792  13.146  1.00  0.00           H  
ATOM   3798  C   LEU B 236      13.199 -15.764  13.768  1.00  0.00           C  
ATOM   3799  O   LEU B 236      13.083 -15.750  14.994  1.00  0.00           O  
ATOM   3800  N   THR B 237      13.839 -16.744  13.129  1.00  0.00           N  
ATOM   3801  H   THR B 237      13.877 -16.697  12.115  1.00  0.00           H  
ATOM   3802  CA  THR B 237      14.452 -17.927  13.748  1.00  0.00           C  
ATOM   3803  HA  THR B 237      14.692 -17.686  14.782  1.00  0.00           H  
ATOM   3804  CB  THR B 237      13.428 -19.080  13.780  1.00  0.00           C  
ATOM   3805  HB  THR B 237      12.517 -18.728  14.266  1.00  0.00           H  
ATOM   3806  CG2 THR B 237      13.065 -19.621  12.398  1.00  0.00           C  
ATOM   3807 HG21 THR B 237      13.959 -19.976  11.883  1.00  0.00           H  
ATOM   3808 HG22 THR B 237      12.369 -20.453  12.509  1.00  0.00           H  
ATOM   3809 HG23 THR B 237      12.586 -18.840  11.809  1.00  0.00           H  
ATOM   3810  OG1 THR B 237      13.933 -20.172  14.511  1.00  0.00           O  
ATOM   3811  HG1 THR B 237      13.674 -20.088  15.431  1.00  0.00           H  
ATOM   3812  C   THR B 237      15.788 -18.309  13.076  1.00  0.00           C  
ATOM   3813  O   THR B 237      16.149 -17.778  12.021  1.00  0.00           O  
ATOM   3814  N   VAL B 238      16.548 -19.195  13.721  1.00  0.00           N  
ATOM   3815  H   VAL B 238      16.132 -19.660  14.520  1.00  0.00           H  
ATOM   3816  CA  VAL B 238      17.880 -19.679  13.331  1.00  0.00           C  
ATOM   3817  HA  VAL B 238      17.944 -19.661  12.245  1.00  0.00           H  
ATOM   3818  CB  VAL B 238      18.991 -18.752  13.878  1.00  0.00           C  
ATOM   3819  HB  VAL B 238      18.860 -17.776  13.409  1.00  0.00           H  
ATOM   3820  CG1 VAL B 238      18.935 -18.537  15.396  1.00  0.00           C  
ATOM   3821 HG11 VAL B 238      19.635 -17.755  15.679  1.00  0.00           H  
ATOM   3822 HG12 VAL B 238      17.939 -18.226  15.708  1.00  0.00           H  
ATOM   3823 HG13 VAL B 238      19.186 -19.458  15.923  1.00  0.00           H  
ATOM   3824  CG2 VAL B 238      20.399 -19.251  13.520  1.00  0.00           C  
ATOM   3825 HG21 VAL B 238      20.469 -19.434  12.449  1.00  0.00           H  
ATOM   3826 HG22 VAL B 238      21.137 -18.498  13.798  1.00  0.00           H  
ATOM   3827 HG23 VAL B 238      20.623 -20.176  14.056  1.00  0.00           H  
ATOM   3828  C   VAL B 238      18.040 -21.132  13.791  1.00  0.00           C  
ATOM   3829  O   VAL B 238      17.676 -21.460  14.916  1.00  0.00           O  
ATOM   3830  N   HIE B 239      18.556 -22.008  12.921  1.00  0.00           N  
ATOM   3831  H   HIE B 239      18.763 -21.679  11.984  1.00  0.00           H  
ATOM   3832  CA  HIE B 239      18.627 -23.458  13.156  1.00  0.00           C  
ATOM   3833  HA  HIE B 239      18.639 -23.649  14.232  1.00  0.00           H  
ATOM   3834  CB  HIE B 239      17.356 -24.103  12.579  1.00  0.00           C  
ATOM   3835  HB2 HIE B 239      16.484 -23.573  12.965  1.00  0.00           H  
ATOM   3836  HB3 HIE B 239      17.357 -24.004  11.492  1.00  0.00           H  
ATOM   3837  CG  HIE B 239      17.206 -25.556  12.943  1.00  0.00           C  
ATOM   3838  ND1 HIE B 239      16.579 -26.031  14.092  1.00  0.00           N  
ATOM   3839  CE1 HIE B 239      16.767 -27.356  14.100  1.00  0.00           C  
ATOM   3840  HE1 HIE B 239      16.430 -28.014  14.890  1.00  0.00           H  
ATOM   3841  NE2 HIE B 239      17.477 -27.734  13.023  1.00  0.00           N  
ATOM   3842  HE2 HIE B 239      17.829 -28.666  12.855  1.00  0.00           H  
ATOM   3843  CD2 HIE B 239      17.766 -26.609  12.283  1.00  0.00           C  
ATOM   3844  HD2 HIE B 239      18.395 -26.547  11.407  1.00  0.00           H  
ATOM   3845  C   HIE B 239      19.888 -24.086  12.539  1.00  0.00           C  
ATOM   3846  O   HIE B 239      20.182 -23.859  11.363  1.00  0.00           O  
ATOM   3847  N   THR B 240      20.627 -24.892  13.303  1.00  0.00           N  
ATOM   3848  H   THR B 240      20.366 -25.014  14.271  1.00  0.00           H  
ATOM   3849  CA  THR B 240      21.864 -25.563  12.854  1.00  0.00           C  
ATOM   3850  HA  THR B 240      22.476 -24.841  12.318  1.00  0.00           H  
ATOM   3851  CB  THR B 240      22.675 -26.015  14.087  1.00  0.00           C  
ATOM   3852  HB  THR B 240      22.067 -26.683  14.698  1.00  0.00           H  
ATOM   3853  CG2 THR B 240      23.979 -26.724  13.720  1.00  0.00           C  
ATOM   3854 HG21 THR B 240      24.576 -26.094  13.061  1.00  0.00           H  
ATOM   3855 HG22 THR B 240      24.547 -26.930  14.628  1.00  0.00           H  
ATOM   3856 HG23 THR B 240      23.766 -27.672  13.226  1.00  0.00           H  
ATOM   3857  OG1 THR B 240      23.010 -24.867  14.839  1.00  0.00           O  
ATOM   3858  HG1 THR B 240      23.356 -25.134  15.721  1.00  0.00           H  
ATOM   3859  C   THR B 240      21.581 -26.723  11.884  1.00  0.00           C  
ATOM   3860  O   THR B 240      20.716 -27.559  12.143  1.00  0.00           O  
ATOM   3861  N   GLN B 241      22.306 -26.809  10.762  1.00  0.00           N  
ATOM   3862  H   GLN B 241      22.968 -26.070  10.550  1.00  0.00           H  
ATOM   3863  CA  GLN B 241      22.234 -27.896   9.772  1.00  0.00           C  
ATOM   3864  HA  GLN B 241      21.598 -28.685  10.171  1.00  0.00           H  
ATOM   3865  CB  GLN B 241      21.603 -27.416   8.446  1.00  0.00           C  
ATOM   3866  HB2 GLN B 241      22.289 -26.747   7.926  1.00  0.00           H  
ATOM   3867  HB3 GLN B 241      21.465 -28.293   7.811  1.00  0.00           H  
ATOM   3868  CG  GLN B 241      20.241 -26.723   8.598  1.00  0.00           C  
ATOM   3869  HG2 GLN B 241      19.669 -27.239   9.368  1.00  0.00           H  
ATOM   3870  HG3 GLN B 241      20.390 -25.690   8.917  1.00  0.00           H  
ATOM   3871  CD  GLN B 241      19.437 -26.735   7.297  1.00  0.00           C  
ATOM   3872  OE1 GLN B 241      19.921 -26.471   6.205  1.00  0.00           O  
ATOM   3873  NE2 GLN B 241      18.157 -27.036   7.349  1.00  0.00           N  
ATOM   3874 HE21 GLN B 241      17.643 -26.969   6.491  1.00  0.00           H  
ATOM   3875 HE22 GLN B 241      17.726 -27.252   8.230  1.00  0.00           H  
ATOM   3876  C   GLN B 241      23.611 -28.531   9.495  1.00  0.00           C  
ATOM   3877  O   GLN B 241      24.663 -27.960   9.787  1.00  0.00           O  
ATOM   3878  N   VAL B 242      23.584 -29.730   8.899  1.00  0.00           N  
ATOM   3879  H   VAL B 242      22.683 -30.118   8.674  1.00  0.00           H  
ATOM   3880  CA  VAL B 242      24.767 -30.492   8.456  1.00  0.00           C  
ATOM   3881  HA  VAL B 242      25.362 -30.724   9.340  1.00  0.00           H  
ATOM   3882  CB  VAL B 242      24.366 -31.821   7.781  1.00  0.00           C  
ATOM   3883  HB  VAL B 242      25.235 -32.215   7.252  1.00  0.00           H  
ATOM   3884  CG1 VAL B 242      23.966 -32.869   8.824  1.00  0.00           C  
ATOM   3885 HG11 VAL B 242      23.096 -32.536   9.390  1.00  0.00           H  
ATOM   3886 HG12 VAL B 242      24.797 -33.038   9.509  1.00  0.00           H  
ATOM   3887 HG13 VAL B 242      23.733 -33.811   8.325  1.00  0.00           H  
ATOM   3888  CG2 VAL B 242      23.224 -31.674   6.762  1.00  0.00           C  
ATOM   3889 HG21 VAL B 242      23.464 -30.884   6.049  1.00  0.00           H  
ATOM   3890 HG22 VAL B 242      22.285 -31.438   7.261  1.00  0.00           H  
ATOM   3891 HG23 VAL B 242      23.104 -32.609   6.214  1.00  0.00           H  
ATOM   3892  C   VAL B 242      25.679 -29.698   7.510  1.00  0.00           C  
ATOM   3893  O   VAL B 242      25.216 -28.831   6.768  1.00  0.00           O  
ATOM   3894  N   SER B 243      26.975 -30.030   7.541  1.00  0.00           N  
ATOM   3895  H   SER B 243      27.252 -30.775   8.158  1.00  0.00           H  
ATOM   3896  CA  SER B 243      28.061 -29.258   6.915  1.00  0.00           C  
ATOM   3897  HA  SER B 243      28.996 -29.746   7.191  1.00  0.00           H  
ATOM   3898  CB  SER B 243      27.981 -29.289   5.381  1.00  0.00           C  
ATOM   3899  HB2 SER B 243      27.072 -28.789   5.048  1.00  0.00           H  
ATOM   3900  HB3 SER B 243      28.840 -28.760   4.965  1.00  0.00           H  
ATOM   3901  OG  SER B 243      27.983 -30.630   4.913  1.00  0.00           O  
ATOM   3902  HG  SER B 243      28.853 -31.003   5.073  1.00  0.00           H  
ATOM   3903  C   SER B 243      28.166 -27.844   7.494  1.00  0.00           C  
ATOM   3904  O   SER B 243      28.225 -26.855   6.764  1.00  0.00           O  
ATOM   3905  N   ASP B 244      28.149 -27.779   8.829  1.00  0.00           N  
ATOM   3906  H   ASP B 244      28.230 -28.656   9.329  1.00  0.00           H  
ATOM   3907  CA  ASP B 244      28.466 -26.622   9.673  1.00  0.00           C  
ATOM   3908  HA  ASP B 244      28.031 -26.838  10.649  1.00  0.00           H  
ATOM   3909  CB  ASP B 244      29.985 -26.528   9.911  1.00  0.00           C  
ATOM   3910  HB2 ASP B 244      30.470 -26.263   8.969  1.00  0.00           H  
ATOM   3911  HB3 ASP B 244      30.173 -25.721  10.622  1.00  0.00           H  
ATOM   3912  CG  ASP B 244      30.638 -27.817  10.452  1.00  0.00           C  
ATOM   3913  OD1 ASP B 244      29.947 -28.860  10.576  1.00  0.00           O  
ATOM   3914  OD2 ASP B 244      31.848 -27.732  10.749  1.00  0.00           O  
ATOM   3915  C   ASP B 244      27.786 -25.324   9.208  1.00  0.00           C  
ATOM   3916  O   ASP B 244      28.386 -24.250   9.141  1.00  0.00           O  
ATOM   3917  N   THR B 245      26.509 -25.442   8.842  1.00  0.00           N  
ATOM   3918  H   THR B 245      26.071 -26.351   8.960  1.00  0.00           H  
ATOM   3919  CA  THR B 245      25.739 -24.402   8.158  1.00  0.00           C  
ATOM   3920  HA  THR B 245      26.323 -23.486   8.105  1.00  0.00           H  
ATOM   3921  CB  THR B 245      25.439 -24.826   6.714  1.00  0.00           C  
ATOM   3922  HB  THR B 245      25.036 -25.840   6.707  1.00  0.00           H  
ATOM   3923  CG2 THR B 245      24.455 -23.897   5.997  1.00  0.00           C  
ATOM   3924 HG21 THR B 245      24.416 -24.163   4.942  1.00  0.00           H  
ATOM   3925 HG22 THR B 245      23.458 -24.010   6.425  1.00  0.00           H  
ATOM   3926 HG23 THR B 245      24.783 -22.862   6.103  1.00  0.00           H  
ATOM   3927  OG1 THR B 245      26.624 -24.789   5.951  1.00  0.00           O  
ATOM   3928  HG1 THR B 245      27.217 -25.484   6.298  1.00  0.00           H  
ATOM   3929  C   THR B 245      24.469 -24.095   8.937  1.00  0.00           C  
ATOM   3930  O   THR B 245      23.609 -24.948   9.118  1.00  0.00           O  
ATOM   3931  N   LEU B 246      24.325 -22.855   9.385  1.00  0.00           N  
ATOM   3932  H   LEU B 246      25.053 -22.180   9.176  1.00  0.00           H  
ATOM   3933  CA  LEU B 246      23.091 -22.334   9.961  1.00  0.00           C  
ATOM   3934  HA  LEU B 246      22.634 -23.096  10.594  1.00  0.00           H  
ATOM   3935  CB  LEU B 246      23.428 -21.100  10.815  1.00  0.00           C  
ATOM   3936  HB2 LEU B 246      23.940 -20.401  10.167  1.00  0.00           H  
ATOM   3937  HB3 LEU B 246      22.510 -20.627  11.166  1.00  0.00           H  
ATOM   3938  CG  LEU B 246      24.342 -21.395  12.016  1.00  0.00           C  
ATOM   3939  HG  LEU B 246      25.126 -22.093  11.728  1.00  0.00           H  
ATOM   3940  CD1 LEU B 246      25.014 -20.120  12.526  1.00  0.00           C  
ATOM   3941 HD11 LEU B 246      24.261 -19.384  12.805  1.00  0.00           H  
ATOM   3942 HD12 LEU B 246      25.618 -20.360  13.402  1.00  0.00           H  
ATOM   3943 HD13 LEU B 246      25.662 -19.708  11.753  1.00  0.00           H  
ATOM   3944  CD2 LEU B 246      23.530 -22.007  13.146  1.00  0.00           C  
ATOM   3945 HD21 LEU B 246      22.900 -22.810  12.782  1.00  0.00           H  
ATOM   3946 HD22 LEU B 246      24.217 -22.425  13.880  1.00  0.00           H  
ATOM   3947 HD23 LEU B 246      22.903 -21.252  13.619  1.00  0.00           H  
ATOM   3948  C   LEU B 246      22.093 -21.976   8.852  1.00  0.00           C  
ATOM   3949  O   LEU B 246      22.475 -21.509   7.775  1.00  0.00           O  
ATOM   3950  N   LEU B 247      20.806 -22.120   9.155  1.00  0.00           N  
ATOM   3951  H   LEU B 247      20.573 -22.562  10.040  1.00  0.00           H  
ATOM   3952  CA  LEU B 247      19.695 -21.618   8.352  1.00  0.00           C  
ATOM   3953  HA  LEU B 247      20.082 -21.116   7.464  1.00  0.00           H  
ATOM   3954  CB  LEU B 247      18.821 -22.808   7.912  1.00  0.00           C  
ATOM   3955  HB2 LEU B 247      19.430 -23.506   7.336  1.00  0.00           H  
ATOM   3956  HB3 LEU B 247      18.479 -23.328   8.809  1.00  0.00           H  
ATOM   3957  CG  LEU B 247      17.587 -22.405   7.081  1.00  0.00           C  
ATOM   3958  HG  LEU B 247      17.007 -21.651   7.610  1.00  0.00           H  
ATOM   3959  CD1 LEU B 247      18.003 -21.858   5.717  1.00  0.00           C  
ATOM   3960 HD11 LEU B 247      17.111 -21.678   5.114  1.00  0.00           H  
ATOM   3961 HD12 LEU B 247      18.525 -20.908   5.833  1.00  0.00           H  
ATOM   3962 HD13 LEU B 247      18.638 -22.578   5.207  1.00  0.00           H  
ATOM   3963  CD2 LEU B 247      16.694 -23.624   6.857  1.00  0.00           C  
ATOM   3964 HD21 LEU B 247      17.236 -24.387   6.301  1.00  0.00           H  
ATOM   3965 HD22 LEU B 247      16.376 -24.024   7.820  1.00  0.00           H  
ATOM   3966 HD23 LEU B 247      15.805 -23.324   6.300  1.00  0.00           H  
ATOM   3967  C   LEU B 247      18.897 -20.602   9.173  1.00  0.00           C  
ATOM   3968  O   LEU B 247      18.383 -20.942  10.237  1.00  0.00           O  
ATOM   3969  N   LEU B 248      18.768 -19.377   8.665  1.00  0.00           N  
ATOM   3970  H   LEU B 248      19.239 -19.170   7.789  1.00  0.00           H  
ATOM   3971  CA  LEU B 248      17.858 -18.355   9.184  1.00  0.00           C  
ATOM   3972  HA  LEU B 248      17.566 -18.628  10.198  1.00  0.00           H  
ATOM   3973  CB  LEU B 248      18.546 -16.979   9.252  1.00  0.00           C  
ATOM   3974  HB2 LEU B 248      18.846 -16.669   8.250  1.00  0.00           H  
ATOM   3975  HB3 LEU B 248      17.800 -16.265   9.602  1.00  0.00           H  
ATOM   3976  CG  LEU B 248      19.760 -16.944  10.205  1.00  0.00           C  
ATOM   3977  HG  LEU B 248      19.712 -17.783  10.897  1.00  0.00           H  
ATOM   3978  CD1 LEU B 248      21.084 -17.003   9.438  1.00  0.00           C  
ATOM   3979 HD11 LEU B 248      21.158 -16.164   8.747  1.00  0.00           H  
ATOM   3980 HD12 LEU B 248      21.918 -16.971  10.139  1.00  0.00           H  
ATOM   3981 HD13 LEU B 248      21.141 -17.936   8.877  1.00  0.00           H  
ATOM   3982  CD2 LEU B 248      19.760 -15.656  11.028  1.00  0.00           C  
ATOM   3983 HD21 LEU B 248      20.633 -15.631  11.681  1.00  0.00           H  
ATOM   3984 HD22 LEU B 248      19.770 -14.791  10.368  1.00  0.00           H  
ATOM   3985 HD23 LEU B 248      18.862 -15.627  11.648  1.00  0.00           H  
ATOM   3986  C   LEU B 248      16.579 -18.292   8.340  1.00  0.00           C  
ATOM   3987  O   LEU B 248      16.604 -18.540   7.130  1.00  0.00           O  
ATOM   3988  N   THR B 249      15.459 -17.964   8.981  1.00  0.00           N  
ATOM   3989  H   THR B 249      15.518 -17.779   9.979  1.00  0.00           H  
ATOM   3990  CA  THR B 249      14.130 -17.829   8.354  1.00  0.00           C  
ATOM   3991  HA  THR B 249      14.243 -17.500   7.320  1.00  0.00           H  
ATOM   3992  CB  THR B 249      13.381 -19.175   8.350  1.00  0.00           C  
ATOM   3993  HB  THR B 249      13.218 -19.494   9.379  1.00  0.00           H  
ATOM   3994  CG2 THR B 249      12.035 -19.128   7.626  1.00  0.00           C  
ATOM   3995 HG21 THR B 249      11.627 -20.137   7.554  1.00  0.00           H  
ATOM   3996 HG22 THR B 249      11.325 -18.508   8.173  1.00  0.00           H  
ATOM   3997 HG23 THR B 249      12.168 -18.728   6.620  1.00  0.00           H  
ATOM   3998  OG1 THR B 249      14.141 -20.160   7.690  1.00  0.00           O  
ATOM   3999  HG1 THR B 249      15.059 -20.032   7.941  1.00  0.00           H  
ATOM   4000  C   THR B 249      13.314 -16.774   9.102  1.00  0.00           C  
ATOM   4001  O   THR B 249      13.417 -16.670  10.324  1.00  0.00           O  
ATOM   4002  N   TRP B 250      12.508 -15.994   8.385  1.00  0.00           N  
ATOM   4003  H   TRP B 250      12.488 -16.117   7.374  1.00  0.00           H  
ATOM   4004  CA  TRP B 250      11.577 -14.999   8.937  1.00  0.00           C  
ATOM   4005  HA  TRP B 250      11.283 -15.287   9.947  1.00  0.00           H  
ATOM   4006  CB  TRP B 250      12.280 -13.632   9.007  1.00  0.00           C  
ATOM   4007  HB2 TRP B 250      11.585 -12.879   9.378  1.00  0.00           H  
ATOM   4008  HB3 TRP B 250      13.079 -13.708   9.745  1.00  0.00           H  
ATOM   4009  CG  TRP B 250      12.891 -13.139   7.729  1.00  0.00           C  
ATOM   4010  CD1 TRP B 250      12.291 -12.338   6.820  1.00  0.00           C  
ATOM   4011  HD1 TRP B 250      11.282 -11.950   6.906  1.00  0.00           H  
ATOM   4012  NE1 TRP B 250      13.147 -12.120   5.757  1.00  0.00           N  
ATOM   4013  HE1 TRP B 250      12.911 -11.541   4.957  1.00  0.00           H  
ATOM   4014  CE2 TRP B 250      14.336 -12.799   5.915  1.00  0.00           C  
ATOM   4015  CZ2 TRP B 250      15.485 -12.922   5.122  1.00  0.00           C  
ATOM   4016  HZ2 TRP B 250      15.524 -12.466   4.146  1.00  0.00           H  
ATOM   4017  CH2 TRP B 250      16.565 -13.683   5.598  1.00  0.00           C  
ATOM   4018  HH2 TRP B 250      17.449 -13.807   4.990  1.00  0.00           H  
ATOM   4019  CZ3 TRP B 250      16.487 -14.308   6.853  1.00  0.00           C  
ATOM   4020  HZ3 TRP B 250      17.314 -14.907   7.203  1.00  0.00           H  
ATOM   4021  CE3 TRP B 250      15.323 -14.189   7.635  1.00  0.00           C  
ATOM   4022  HE3 TRP B 250      15.262 -14.690   8.587  1.00  0.00           H  
ATOM   4023  CD2 TRP B 250      14.213 -13.440   7.183  1.00  0.00           C  
ATOM   4024  C   TRP B 250      10.288 -14.960   8.103  1.00  0.00           C  
ATOM   4025  O   TRP B 250      10.123 -15.757   7.182  1.00  0.00           O  
ATOM   4026  N   SER B 251       9.352 -14.067   8.431  1.00  0.00           N  
ATOM   4027  H   SER B 251       9.527 -13.449   9.217  1.00  0.00           H  
ATOM   4028  CA  SER B 251       8.111 -13.871   7.668  1.00  0.00           C  
ATOM   4029  HA  SER B 251       8.089 -14.619   6.874  1.00  0.00           H  
ATOM   4030  CB  SER B 251       6.891 -14.190   8.552  1.00  0.00           C  
ATOM   4031  HB2 SER B 251       6.286 -14.939   8.044  1.00  0.00           H  
ATOM   4032  HB3 SER B 251       7.225 -14.617   9.500  1.00  0.00           H  
ATOM   4033  OG  SER B 251       6.078 -13.074   8.829  1.00  0.00           O  
ATOM   4034  HG  SER B 251       5.194 -13.364   9.076  1.00  0.00           H  
ATOM   4035  C   SER B 251       8.070 -12.520   6.937  1.00  0.00           C  
ATOM   4036  O   SER B 251       8.753 -11.560   7.310  1.00  0.00           O  
ATOM   4037  N   ASN B 252       7.292 -12.467   5.848  1.00  0.00           N  
ATOM   4038  H   ASN B 252       6.735 -13.277   5.631  1.00  0.00           H  
ATOM   4039  CA  ASN B 252       7.062 -11.258   5.047  1.00  0.00           C  
ATOM   4040  HA  ASN B 252       8.032 -10.873   4.749  1.00  0.00           H  
ATOM   4041  CB  ASN B 252       6.301 -11.667   3.767  1.00  0.00           C  
ATOM   4042  HB2 ASN B 252       6.765 -12.559   3.349  1.00  0.00           H  
ATOM   4043  HB3 ASN B 252       5.271 -11.914   4.023  1.00  0.00           H  
ATOM   4044  CG  ASN B 252       6.264 -10.593   2.683  1.00  0.00           C  
ATOM   4045  OD1 ASN B 252       5.823  -9.472   2.895  1.00  0.00           O  
ATOM   4046  ND2 ASN B 252       6.726 -10.904   1.489  1.00  0.00           N  
ATOM   4047 HD21 ASN B 252       6.585 -10.237   0.738  1.00  0.00           H  
ATOM   4048 HD22 ASN B 252       7.025 -11.840   1.287  1.00  0.00           H  
ATOM   4049  C   ASN B 252       6.298 -10.202   5.891  1.00  0.00           C  
ATOM   4050  O   ASN B 252       5.328 -10.578   6.555  1.00  0.00           O  
ATOM   4051  N   PRO B 253       6.688  -8.906   5.883  1.00  0.00           N  
ATOM   4052  CD  PRO B 253       7.911  -8.403   5.264  1.00  0.00           C  
ATOM   4053  HD2 PRO B 253       7.741  -8.262   4.199  1.00  0.00           H  
ATOM   4054  HD3 PRO B 253       8.751  -9.077   5.427  1.00  0.00           H  
ATOM   4055  CG  PRO B 253       8.223  -7.067   5.929  1.00  0.00           C  
ATOM   4056  HG2 PRO B 253       8.681  -6.367   5.230  1.00  0.00           H  
ATOM   4057  HG3 PRO B 253       8.873  -7.224   6.784  1.00  0.00           H  
ATOM   4058  CB  PRO B 253       6.859  -6.581   6.400  1.00  0.00           C  
ATOM   4059  HB2 PRO B 253       6.392  -6.019   5.593  1.00  0.00           H  
ATOM   4060  HB3 PRO B 253       6.934  -5.961   7.289  1.00  0.00           H  
ATOM   4061  CA  PRO B 253       6.056  -7.849   6.693  1.00  0.00           C  
ATOM   4062  HA  PRO B 253       6.178  -8.111   7.744  1.00  0.00           H  
ATOM   4063  C   PRO B 253       4.560  -7.569   6.442  1.00  0.00           C  
ATOM   4064  O   PRO B 253       3.958  -6.747   7.137  1.00  0.00           O  
ATOM   4065  N   TYR B 254       3.963  -8.204   5.432  1.00  0.00           N  
ATOM   4066  H   TYR B 254       4.500  -8.901   4.935  1.00  0.00           H  
ATOM   4067  CA  TYR B 254       2.594  -7.973   4.970  1.00  0.00           C  
ATOM   4068  HA  TYR B 254       2.066  -7.374   5.711  1.00  0.00           H  
ATOM   4069  CB  TYR B 254       2.634  -7.191   3.648  1.00  0.00           C  
ATOM   4070  HB2 TYR B 254       3.171  -7.781   2.904  1.00  0.00           H  
ATOM   4071  HB3 TYR B 254       1.616  -7.065   3.288  1.00  0.00           H  
ATOM   4072  CG  TYR B 254       3.277  -5.824   3.745  1.00  0.00           C  
ATOM   4073  CD1 TYR B 254       2.497  -4.698   4.077  1.00  0.00           C  
ATOM   4074  HD1 TYR B 254       1.437  -4.808   4.240  1.00  0.00           H  
ATOM   4075  CE1 TYR B 254       3.094  -3.428   4.171  1.00  0.00           C  
ATOM   4076  HE1 TYR B 254       2.504  -2.557   4.413  1.00  0.00           H  
ATOM   4077  CZ  TYR B 254       4.477  -3.289   3.944  1.00  0.00           C  
ATOM   4078  OH  TYR B 254       5.052  -2.065   4.048  1.00  0.00           O  
ATOM   4079  HH  TYR B 254       4.410  -1.366   3.798  1.00  0.00           H  
ATOM   4080  CE2 TYR B 254       5.263  -4.414   3.626  1.00  0.00           C  
ATOM   4081  HE2 TYR B 254       6.323  -4.299   3.457  1.00  0.00           H  
ATOM   4082  CD2 TYR B 254       4.658  -5.678   3.514  1.00  0.00           C  
ATOM   4083  HD2 TYR B 254       5.251  -6.547   3.260  1.00  0.00           H  
ATOM   4084  C   TYR B 254       1.834  -9.297   4.781  1.00  0.00           C  
ATOM   4085  O   TYR B 254       2.459 -10.328   4.520  1.00  0.00           O  
ATOM   4086  N   PRO B 255       0.487  -9.294   4.848  1.00  0.00           N  
ATOM   4087  CD  PRO B 255      -0.389  -8.182   5.198  1.00  0.00           C  
ATOM   4088  HD2 PRO B 255      -0.076  -7.249   4.732  1.00  0.00           H  
ATOM   4089  HD3 PRO B 255      -0.411  -8.069   6.283  1.00  0.00           H  
ATOM   4090  CG  PRO B 255      -1.777  -8.575   4.689  1.00  0.00           C  
ATOM   4091  HG2 PRO B 255      -1.892  -8.259   3.651  1.00  0.00           H  
ATOM   4092  HG3 PRO B 255      -2.569  -8.156   5.308  1.00  0.00           H  
ATOM   4093  CB  PRO B 255      -1.751 -10.101   4.764  1.00  0.00           C  
ATOM   4094  HB2 PRO B 255      -2.467 -10.553   4.076  1.00  0.00           H  
ATOM   4095  HB3 PRO B 255      -1.958 -10.419   5.787  1.00  0.00           H  
ATOM   4096  CA  PRO B 255      -0.302 -10.440   4.407  1.00  0.00           C  
ATOM   4097  HA  PRO B 255       0.014 -11.318   4.967  1.00  0.00           H  
ATOM   4098  C   PRO B 255      -0.132 -10.677   2.890  1.00  0.00           C  
ATOM   4099  O   PRO B 255       0.093  -9.713   2.149  1.00  0.00           O  
ATOM   4100  N   PRO B 256      -0.317 -11.919   2.393  1.00  0.00           N  
ATOM   4101  CD  PRO B 256      -0.548 -13.138   3.158  1.00  0.00           C  
ATOM   4102  HD2 PRO B 256      -1.612 -13.230   3.381  1.00  0.00           H  
ATOM   4103  HD3 PRO B 256       0.035 -13.169   4.077  1.00  0.00           H  
ATOM   4104  CG  PRO B 256      -0.107 -14.285   2.252  1.00  0.00           C  
ATOM   4105  HG2 PRO B 256      -0.645 -15.207   2.473  1.00  0.00           H  
ATOM   4106  HG3 PRO B 256       0.971 -14.433   2.344  1.00  0.00           H  
ATOM   4107  CB  PRO B 256      -0.436 -13.751   0.862  1.00  0.00           C  
ATOM   4108  HB2 PRO B 256      -1.500 -13.892   0.661  1.00  0.00           H  
ATOM   4109  HB3 PRO B 256       0.168 -14.233   0.092  1.00  0.00           H  
ATOM   4110  CA  PRO B 256      -0.113 -12.259   0.981  1.00  0.00           C  
ATOM   4111  HA  PRO B 256       0.939 -12.115   0.748  1.00  0.00           H  
ATOM   4112  C   PRO B 256      -0.920 -11.440  -0.033  1.00  0.00           C  
ATOM   4113  O   PRO B 256      -0.485 -11.312  -1.176  1.00  0.00           O  
ATOM   4114  N   ASP B 257      -2.064 -10.867   0.349  1.00  0.00           N  
ATOM   4115  H   ASP B 257      -2.433 -11.099   1.260  1.00  0.00           H  
ATOM   4116  CA  ASP B 257      -2.909 -10.037  -0.526  1.00  0.00           C  
ATOM   4117  HA  ASP B 257      -3.100 -10.580  -1.454  1.00  0.00           H  
ATOM   4118  CB  ASP B 257      -4.253  -9.781   0.165  1.00  0.00           C  
ATOM   4119  HB2 ASP B 257      -4.085  -9.179   1.061  1.00  0.00           H  
ATOM   4120  HB3 ASP B 257      -4.904  -9.220  -0.507  1.00  0.00           H  
ATOM   4121  CG  ASP B 257      -4.948 -11.078   0.551  1.00  0.00           C  
ATOM   4122  OD1 ASP B 257      -5.244 -11.220   1.757  1.00  0.00           O  
ATOM   4123  OD2 ASP B 257      -5.116 -11.916  -0.361  1.00  0.00           O  
ATOM   4124  C   ASP B 257      -2.297  -8.678  -0.887  1.00  0.00           C  
ATOM   4125  O   ASP B 257      -2.610  -8.123  -1.940  1.00  0.00           O  
ATOM   4126  N   ASN B 258      -1.432  -8.125  -0.031  1.00  0.00           N  
ATOM   4127  H   ASN B 258      -1.134  -8.676   0.769  1.00  0.00           H  
ATOM   4128  CA  ASN B 258      -0.920  -6.760  -0.166  1.00  0.00           C  
ATOM   4129  HA  ASN B 258      -1.770  -6.077  -0.241  1.00  0.00           H  
ATOM   4130  CB  ASN B 258      -0.129  -6.439   1.107  1.00  0.00           C  
ATOM   4131  HB2 ASN B 258      -0.795  -6.413   1.969  1.00  0.00           H  
ATOM   4132  HB3 ASN B 258       0.616  -7.218   1.262  1.00  0.00           H  
ATOM   4133  CG  ASN B 258       0.601  -5.122   0.987  1.00  0.00           C  
ATOM   4134  OD1 ASN B 258       1.756  -5.080   0.610  1.00  0.00           O  
ATOM   4135  ND2 ASN B 258      -0.077  -4.021   1.193  1.00  0.00           N  
ATOM   4136 HD21 ASN B 258       0.434  -3.142   1.105  1.00  0.00           H  
ATOM   4137 HD22 ASN B 258      -1.043  -4.029   1.457  1.00  0.00           H  
ATOM   4138  C   ASN B 258      -0.067  -6.573  -1.437  1.00  0.00           C  
ATOM   4139  O   ASN B 258       0.628  -7.490  -1.866  1.00  0.00           O  
ATOM   4140  N   TYR B 259      -0.083  -5.390  -2.046  1.00  0.00           N  
ATOM   4141  H   TYR B 259      -0.685  -4.657  -1.699  1.00  0.00           H  
ATOM   4142  CA  TYR B 259       0.613  -5.162  -3.316  1.00  0.00           C  
ATOM   4143  HA  TYR B 259       0.380  -5.989  -3.987  1.00  0.00           H  
ATOM   4144  CB  TYR B 259       0.037  -3.889  -3.936  1.00  0.00           C  
ATOM   4145  HB2 TYR B 259       0.289  -3.048  -3.291  1.00  0.00           H  
ATOM   4146  HB3 TYR B 259       0.508  -3.722  -4.903  1.00  0.00           H  
ATOM   4147  CG  TYR B 259      -1.473  -3.949  -4.118  1.00  0.00           C  
ATOM   4148  CD1 TYR B 259      -2.039  -4.943  -4.943  1.00  0.00           C  
ATOM   4149  HD1 TYR B 259      -1.402  -5.639  -5.464  1.00  0.00           H  
ATOM   4150  CE1 TYR B 259      -3.433  -5.004  -5.123  1.00  0.00           C  
ATOM   4151  HE1 TYR B 259      -3.865  -5.749  -5.772  1.00  0.00           H  
ATOM   4152  CZ  TYR B 259      -4.269  -4.075  -4.470  1.00  0.00           C  
ATOM   4153  OH  TYR B 259      -5.605  -4.106  -4.709  1.00  0.00           O  
ATOM   4154  HH  TYR B 259      -5.744  -4.289  -5.656  1.00  0.00           H  
ATOM   4155  CE2 TYR B 259      -3.707  -3.096  -3.623  1.00  0.00           C  
ATOM   4156  HE2 TYR B 259      -4.340  -2.366  -3.142  1.00  0.00           H  
ATOM   4157  CD2 TYR B 259      -2.310  -3.029  -3.455  1.00  0.00           C  
ATOM   4158  HD2 TYR B 259      -1.880  -2.246  -2.843  1.00  0.00           H  
ATOM   4159  C   TYR B 259       2.151  -5.118  -3.202  1.00  0.00           C  
ATOM   4160  O   TYR B 259       2.834  -5.643  -4.083  1.00  0.00           O  
ATOM   4161  N   LEU B 260       2.691  -4.566  -2.106  1.00  0.00           N  
ATOM   4162  H   LEU B 260       2.068  -4.244  -1.377  1.00  0.00           H  
ATOM   4163  CA  LEU B 260       4.137  -4.446  -1.855  1.00  0.00           C  
ATOM   4164  HA  LEU B 260       4.602  -4.133  -2.789  1.00  0.00           H  
ATOM   4165  CB  LEU B 260       4.361  -3.348  -0.793  1.00  0.00           C  
ATOM   4166  HB2 LEU B 260       3.726  -2.492  -1.023  1.00  0.00           H  
ATOM   4167  HB3 LEU B 260       4.060  -3.734   0.183  1.00  0.00           H  
ATOM   4168  CG  LEU B 260       5.820  -2.854  -0.703  1.00  0.00           C  
ATOM   4169  HG  LEU B 260       6.495  -3.698  -0.581  1.00  0.00           H  
ATOM   4170  CD1 LEU B 260       6.214  -2.074  -1.957  1.00  0.00           C  
ATOM   4171 HD11 LEU B 260       7.198  -1.626  -1.825  1.00  0.00           H  
ATOM   4172 HD12 LEU B 260       6.263  -2.738  -2.817  1.00  0.00           H  
ATOM   4173 HD13 LEU B 260       5.488  -1.283  -2.153  1.00  0.00           H  
ATOM   4174  CD2 LEU B 260       6.007  -1.938   0.506  1.00  0.00           C  
ATOM   4175 HD21 LEU B 260       5.367  -1.062   0.414  1.00  0.00           H  
ATOM   4176 HD22 LEU B 260       5.751  -2.481   1.414  1.00  0.00           H  
ATOM   4177 HD23 LEU B 260       7.046  -1.616   0.572  1.00  0.00           H  
ATOM   4178  C   LEU B 260       4.799  -5.777  -1.445  1.00  0.00           C  
ATOM   4179  O   LEU B 260       5.977  -5.985  -1.726  1.00  0.00           O  
ATOM   4180  N   TYR B 261       4.024  -6.715  -0.881  1.00  0.00           N  
ATOM   4181  H   TYR B 261       3.075  -6.440  -0.662  1.00  0.00           H  
ATOM   4182  CA  TYR B 261       4.431  -8.079  -0.494  1.00  0.00           C  
ATOM   4183  HA  TYR B 261       4.973  -8.046   0.451  1.00  0.00           H  
ATOM   4184  CB  TYR B 261       3.140  -8.895  -0.298  1.00  0.00           C  
ATOM   4185  HB2 TYR B 261       2.538  -8.424   0.478  1.00  0.00           H  
ATOM   4186  HB3 TYR B 261       2.574  -8.850  -1.224  1.00  0.00           H  
ATOM   4187  CG  TYR B 261       3.306 -10.366   0.038  1.00  0.00           C  
ATOM   4188  CD1 TYR B 261       3.436 -11.323  -0.988  1.00  0.00           C  
ATOM   4189  HD1 TYR B 261       3.441 -11.008  -2.021  1.00  0.00           H  
ATOM   4190  CE1 TYR B 261       3.572 -12.689  -0.670  1.00  0.00           C  
ATOM   4191  HE1 TYR B 261       3.681 -13.418  -1.457  1.00  0.00           H  
ATOM   4192  CZ  TYR B 261       3.562 -13.098   0.682  1.00  0.00           C  
ATOM   4193  OH  TYR B 261       3.686 -14.411   0.998  1.00  0.00           O  
ATOM   4194  HH  TYR B 261       4.009 -14.931   0.261  1.00  0.00           H  
ATOM   4195  CE2 TYR B 261       3.403 -12.145   1.706  1.00  0.00           C  
ATOM   4196  HE2 TYR B 261       3.374 -12.463   2.738  1.00  0.00           H  
ATOM   4197  CD2 TYR B 261       3.280 -10.782   1.380  1.00  0.00           C  
ATOM   4198  HD2 TYR B 261       3.172 -10.051   2.167  1.00  0.00           H  
ATOM   4199  C   TYR B 261       5.323  -8.786  -1.529  1.00  0.00           C  
ATOM   4200  O   TYR B 261       6.248  -9.510  -1.161  1.00  0.00           O  
ATOM   4201  N   ASN B 262       5.027  -8.593  -2.821  1.00  0.00           N  
ATOM   4202  H   ASN B 262       4.284  -7.938  -3.022  1.00  0.00           H  
ATOM   4203  CA  ASN B 262       5.695  -9.244  -3.952  1.00  0.00           C  
ATOM   4204  HA  ASN B 262       5.918 -10.278  -3.679  1.00  0.00           H  
ATOM   4205  CB  ASN B 262       4.726  -9.235  -5.150  1.00  0.00           C  
ATOM   4206  HB2 ASN B 262       4.215  -8.273  -5.218  1.00  0.00           H  
ATOM   4207  HB3 ASN B 262       5.292  -9.366  -6.074  1.00  0.00           H  
ATOM   4208  CG  ASN B 262       3.705 -10.349  -5.061  1.00  0.00           C  
ATOM   4209  OD1 ASN B 262       2.656 -10.237  -4.443  1.00  0.00           O  
ATOM   4210  ND2 ASN B 262       3.996 -11.485  -5.654  1.00  0.00           N  
ATOM   4211 HD21 ASN B 262       3.342 -12.240  -5.567  1.00  0.00           H  
ATOM   4212 HD22 ASN B 262       4.864 -11.581  -6.157  1.00  0.00           H  
ATOM   4213  C   ASN B 262       7.041  -8.623  -4.365  1.00  0.00           C  
ATOM   4214  O   ASN B 262       7.744  -9.237  -5.164  1.00  0.00           O  
ATOM   4215  N   HIE B 263       7.396  -7.439  -3.855  1.00  0.00           N  
ATOM   4216  H   HIE B 263       6.775  -6.996  -3.185  1.00  0.00           H  
ATOM   4217  CA  HIE B 263       8.545  -6.650  -4.334  1.00  0.00           C  
ATOM   4218  HA  HIE B 263       8.973  -7.133  -5.215  1.00  0.00           H  
ATOM   4219  CB  HIE B 263       8.025  -5.278  -4.785  1.00  0.00           C  
ATOM   4220  HB2 HIE B 263       7.421  -4.828  -3.996  1.00  0.00           H  
ATOM   4221  HB3 HIE B 263       8.870  -4.620  -4.968  1.00  0.00           H  
ATOM   4222  CG  HIE B 263       7.224  -5.366  -6.058  1.00  0.00           C  
ATOM   4223  ND1 HIE B 263       7.778  -5.529  -7.332  1.00  0.00           N  
ATOM   4224  CE1 HIE B 263       6.734  -5.638  -8.169  1.00  0.00           C  
ATOM   4225  HE1 HIE B 263       6.812  -5.785  -9.238  1.00  0.00           H  
ATOM   4226  NE2 HIE B 263       5.576  -5.559  -7.495  1.00  0.00           N  
ATOM   4227  HE2 HIE B 263       4.661  -5.656  -7.915  1.00  0.00           H  
ATOM   4228  CD2 HIE B 263       5.862  -5.388  -6.157  1.00  0.00           C  
ATOM   4229  HD2 HIE B 263       5.154  -5.318  -5.341  1.00  0.00           H  
ATOM   4230  C   HIE B 263       9.715  -6.530  -3.346  1.00  0.00           C  
ATOM   4231  O   HIE B 263      10.681  -5.818  -3.624  1.00  0.00           O  
ATOM   4232  N   LEU B 264       9.642  -7.192  -2.190  1.00  0.00           N  
ATOM   4233  H   LEU B 264       8.867  -7.818  -2.049  1.00  0.00           H  
ATOM   4234  CA  LEU B 264      10.621  -7.033  -1.111  1.00  0.00           C  
ATOM   4235  HA  LEU B 264      10.918  -5.987  -1.102  1.00  0.00           H  
ATOM   4236  CB  LEU B 264       9.942  -7.335   0.240  1.00  0.00           C  
ATOM   4237  HB2 LEU B 264       9.522  -8.341   0.195  1.00  0.00           H  
ATOM   4238  HB3 LEU B 264      10.684  -7.320   1.040  1.00  0.00           H  
ATOM   4239  CG  LEU B 264       8.823  -6.323   0.577  1.00  0.00           C  
ATOM   4240  HG  LEU B 264       8.200  -6.160  -0.298  1.00  0.00           H  
ATOM   4241  CD1 LEU B 264       7.925  -6.857   1.686  1.00  0.00           C  
ATOM   4242 HD11 LEU B 264       7.510  -7.822   1.394  1.00  0.00           H  
ATOM   4243 HD12 LEU B 264       8.504  -6.975   2.600  1.00  0.00           H  
ATOM   4244 HD13 LEU B 264       7.105  -6.161   1.856  1.00  0.00           H  
ATOM   4245  CD2 LEU B 264       9.372  -4.972   1.048  1.00  0.00           C  
ATOM   4246 HD21 LEU B 264      10.041  -4.558   0.298  1.00  0.00           H  
ATOM   4247 HD22 LEU B 264       8.545  -4.277   1.194  1.00  0.00           H  
ATOM   4248 HD23 LEU B 264       9.913  -5.086   1.984  1.00  0.00           H  
ATOM   4249  C   LEU B 264      11.922  -7.833  -1.331  1.00  0.00           C  
ATOM   4250  O   LEU B 264      11.973  -8.815  -2.062  1.00  0.00           O  
ATOM   4251  N   THR B 265      12.980  -7.391  -0.657  1.00  0.00           N  
ATOM   4252  H   THR B 265      12.860  -6.511  -0.163  1.00  0.00           H  
ATOM   4253  CA  THR B 265      14.306  -8.022  -0.511  1.00  0.00           C  
ATOM   4254  HA  THR B 265      14.166  -9.103  -0.507  1.00  0.00           H  
ATOM   4255  CB  THR B 265      15.258  -7.696  -1.697  1.00  0.00           C  
ATOM   4256  HB  THR B 265      15.267  -8.567  -2.353  1.00  0.00           H  
ATOM   4257  CG2 THR B 265      14.842  -6.503  -2.568  1.00  0.00           C  
ATOM   4258 HG21 THR B 265      13.937  -6.755  -3.122  1.00  0.00           H  
ATOM   4259 HG22 THR B 265      15.629  -6.273  -3.286  1.00  0.00           H  
ATOM   4260 HG23 THR B 265      14.644  -5.628  -1.949  1.00  0.00           H  
ATOM   4261  OG1 THR B 265      16.600  -7.463  -1.304  1.00  0.00           O  
ATOM   4262  HG1 THR B 265      17.055  -8.321  -1.250  1.00  0.00           H  
ATOM   4263  C   THR B 265      14.858  -7.637   0.875  1.00  0.00           C  
ATOM   4264  O   THR B 265      14.339  -6.708   1.506  1.00  0.00           O  
ATOM   4265  N   TYR B 266      15.855  -8.360   1.404  1.00  0.00           N  
ATOM   4266  H   TYR B 266      16.296  -9.062   0.825  1.00  0.00           H  
ATOM   4267  CA  TYR B 266      16.219  -8.303   2.831  1.00  0.00           C  
ATOM   4268  HA  TYR B 266      15.700  -7.459   3.279  1.00  0.00           H  
ATOM   4269  CB  TYR B 266      15.700  -9.561   3.559  1.00  0.00           C  
ATOM   4270  HB2 TYR B 266      16.215 -10.437   3.171  1.00  0.00           H  
ATOM   4271  HB3 TYR B 266      15.956  -9.487   4.616  1.00  0.00           H  
ATOM   4272  CG  TYR B 266      14.202  -9.796   3.458  1.00  0.00           C  
ATOM   4273  CD1 TYR B 266      13.326  -9.153   4.355  1.00  0.00           C  
ATOM   4274  HD1 TYR B 266      13.723  -8.497   5.114  1.00  0.00           H  
ATOM   4275  CE1 TYR B 266      11.935  -9.355   4.260  1.00  0.00           C  
ATOM   4276  HE1 TYR B 266      11.255  -8.860   4.934  1.00  0.00           H  
ATOM   4277  CZ  TYR B 266      11.412 -10.201   3.261  1.00  0.00           C  
ATOM   4278  OH  TYR B 266      10.070 -10.381   3.170  1.00  0.00           O  
ATOM   4279  HH  TYR B 266       9.851 -10.872   2.373  1.00  0.00           H  
ATOM   4280  CE2 TYR B 266      12.290 -10.866   2.378  1.00  0.00           C  
ATOM   4281  HE2 TYR B 266      11.899 -11.524   1.616  1.00  0.00           H  
ATOM   4282  CD2 TYR B 266      13.681 -10.667   2.479  1.00  0.00           C  
ATOM   4283  HD2 TYR B 266      14.343 -11.183   1.793  1.00  0.00           H  
ATOM   4284  C   TYR B 266      17.713  -8.067   3.125  1.00  0.00           C  
ATOM   4285  O   TYR B 266      18.600  -8.308   2.303  1.00  0.00           O  
ATOM   4286  N   ALA B 267      17.986  -7.623   4.353  1.00  0.00           N  
ATOM   4287  H   ALA B 267      17.205  -7.383   4.956  1.00  0.00           H  
ATOM   4288  CA  ALA B 267      19.310  -7.637   4.961  1.00  0.00           C  
ATOM   4289  HA  ALA B 267      19.939  -8.348   4.421  1.00  0.00           H  
ATOM   4290  CB  ALA B 267      19.953  -6.251   4.841  1.00  0.00           C  
ATOM   4291  HB1 ALA B 267      20.936  -6.261   5.313  1.00  0.00           H  
ATOM   4292  HB2 ALA B 267      20.075  -5.996   3.788  1.00  0.00           H  
ATOM   4293  HB3 ALA B 267      19.323  -5.503   5.324  1.00  0.00           H  
ATOM   4294  C   ALA B 267      19.208  -8.112   6.417  1.00  0.00           C  
ATOM   4295  O   ALA B 267      18.335  -7.673   7.172  1.00  0.00           O  
ATOM   4296  N   VAL B 268      20.120  -9.000   6.810  1.00  0.00           N  
ATOM   4297  H   VAL B 268      20.846  -9.253   6.142  1.00  0.00           H  
ATOM   4298  CA  VAL B 268      20.243  -9.574   8.155  1.00  0.00           C  
ATOM   4299  HA  VAL B 268      19.340  -9.365   8.728  1.00  0.00           H  
ATOM   4300  CB  VAL B 268      20.395 -11.108   8.061  1.00  0.00           C  
ATOM   4301  HB  VAL B 268      21.261 -11.336   7.440  1.00  0.00           H  
ATOM   4302  CG1 VAL B 268      20.606 -11.761   9.431  1.00  0.00           C  
ATOM   4303 HG11 VAL B 268      20.694 -12.840   9.314  1.00  0.00           H  
ATOM   4304 HG12 VAL B 268      21.524 -11.398   9.886  1.00  0.00           H  
ATOM   4305 HG13 VAL B 268      19.763 -11.540  10.088  1.00  0.00           H  
ATOM   4306  CG2 VAL B 268      19.162 -11.773   7.432  1.00  0.00           C  
ATOM   4307 HG21 VAL B 268      18.285 -11.594   8.051  1.00  0.00           H  
ATOM   4308 HG22 VAL B 268      18.981 -11.380   6.432  1.00  0.00           H  
ATOM   4309 HG23 VAL B 268      19.321 -12.848   7.351  1.00  0.00           H  
ATOM   4310  C   VAL B 268      21.433  -8.936   8.872  1.00  0.00           C  
ATOM   4311  O   VAL B 268      22.508  -8.805   8.292  1.00  0.00           O  
ATOM   4312  N   ASN B 269      21.266  -8.569  10.142  1.00  0.00           N  
ATOM   4313  H   ASN B 269      20.358  -8.755  10.560  1.00  0.00           H  
ATOM   4314  CA  ASN B 269      22.332  -8.155  11.060  1.00  0.00           C  
ATOM   4315  HA  ASN B 269      23.267  -8.056  10.511  1.00  0.00           H  
ATOM   4316  CB  ASN B 269      21.945  -6.784  11.647  1.00  0.00           C  
ATOM   4317  HB2 ASN B 269      21.974  -6.056  10.845  1.00  0.00           H  
ATOM   4318  HB3 ASN B 269      20.927  -6.846  12.027  1.00  0.00           H  
ATOM   4319  CG  ASN B 269      22.818  -6.244  12.768  1.00  0.00           C  
ATOM   4320  OD1 ASN B 269      22.335  -5.579  13.675  1.00  0.00           O  
ATOM   4321  ND2 ASN B 269      24.101  -6.500  12.779  1.00  0.00           N  
ATOM   4322 HD21 ASN B 269      24.659  -6.172  13.552  1.00  0.00           H  
ATOM   4323 HD22 ASN B 269      24.562  -7.052  12.063  1.00  0.00           H  
ATOM   4324  C   ASN B 269      22.515  -9.230  12.146  1.00  0.00           C  
ATOM   4325  O   ASN B 269      21.545  -9.585  12.817  1.00  0.00           O  
ATOM   4326  N   ILE B 270      23.753  -9.699  12.326  1.00  0.00           N  
ATOM   4327  H   ILE B 270      24.496  -9.265  11.788  1.00  0.00           H  
ATOM   4328  CA  ILE B 270      24.181 -10.676  13.342  1.00  0.00           C  
ATOM   4329  HA  ILE B 270      23.331 -10.928  13.973  1.00  0.00           H  
ATOM   4330  CB  ILE B 270      24.698 -11.987  12.687  1.00  0.00           C  
ATOM   4331  HB  ILE B 270      25.594 -11.751  12.115  1.00  0.00           H  
ATOM   4332  CG2 ILE B 270      25.095 -13.030  13.751  1.00  0.00           C  
ATOM   4333 HG21 ILE B 270      25.875 -12.637  14.405  1.00  0.00           H  
ATOM   4334 HG22 ILE B 270      24.228 -13.310  14.351  1.00  0.00           H  
ATOM   4335 HG23 ILE B 270      25.503 -13.925  13.283  1.00  0.00           H  
ATOM   4336  CG1 ILE B 270      23.651 -12.559  11.701  1.00  0.00           C  
ATOM   4337 HG12 ILE B 270      22.690 -12.636  12.206  1.00  0.00           H  
ATOM   4338 HG13 ILE B 270      23.538 -11.857  10.879  1.00  0.00           H  
ATOM   4339  CD1 ILE B 270      23.981 -13.922  11.077  1.00  0.00           C  
ATOM   4340 HD11 ILE B 270      24.990 -13.906  10.664  1.00  0.00           H  
ATOM   4341 HD12 ILE B 270      23.903 -14.711  11.827  1.00  0.00           H  
ATOM   4342 HD13 ILE B 270      23.270 -14.135  10.275  1.00  0.00           H  
ATOM   4343  C   ILE B 270      25.245 -10.010  14.227  1.00  0.00           C  
ATOM   4344  O   ILE B 270      26.063  -9.238  13.716  1.00  0.00           O  
ATOM   4345  N   TRP B 271      25.228 -10.269  15.536  1.00  0.00           N  
ATOM   4346  H   TRP B 271      24.509 -10.885  15.905  1.00  0.00           H  
ATOM   4347  CA  TRP B 271      26.234  -9.763  16.478  1.00  0.00           C  
ATOM   4348  HA  TRP B 271      27.198  -9.771  15.971  1.00  0.00           H  
ATOM   4349  CB  TRP B 271      25.921  -8.312  16.870  1.00  0.00           C  
ATOM   4350  HB2 TRP B 271      26.837  -7.873  17.270  1.00  0.00           H  
ATOM   4351  HB3 TRP B 271      25.667  -7.749  15.974  1.00  0.00           H  
ATOM   4352  CG  TRP B 271      24.832  -8.107  17.882  1.00  0.00           C  
ATOM   4353  CD1 TRP B 271      25.050  -7.802  19.181  1.00  0.00           C  
ATOM   4354  HD1 TRP B 271      26.031  -7.687  19.635  1.00  0.00           H  
ATOM   4355  NE1 TRP B 271      23.847  -7.683  19.844  1.00  0.00           N  
ATOM   4356  HE1 TRP B 271      23.794  -7.492  20.833  1.00  0.00           H  
ATOM   4357  CE2 TRP B 271      22.782  -7.904  19.001  1.00  0.00           C  
ATOM   4358  CZ2 TRP B 271      21.393  -7.883  19.195  1.00  0.00           C  
ATOM   4359  HZ2 TRP B 271      20.986  -7.632  20.164  1.00  0.00           H  
ATOM   4360  CH2 TRP B 271      20.545  -8.194  18.119  1.00  0.00           C  
ATOM   4361  HH2 TRP B 271      19.475  -8.186  18.258  1.00  0.00           H  
ATOM   4362  CZ3 TRP B 271      21.097  -8.528  16.870  1.00  0.00           C  
ATOM   4363  HZ3 TRP B 271      20.449  -8.801  16.051  1.00  0.00           H  
ATOM   4364  CE3 TRP B 271      22.493  -8.520  16.679  1.00  0.00           C  
ATOM   4365  HE3 TRP B 271      22.902  -8.775  15.713  1.00  0.00           H  
ATOM   4366  CD2 TRP B 271      23.377  -8.207  17.737  1.00  0.00           C  
ATOM   4367  C   TRP B 271      26.381 -10.647  17.725  1.00  0.00           C  
ATOM   4368  O   TRP B 271      25.457 -11.381  18.087  1.00  0.00           O  
ATOM   4369  N   SER B 272      27.555 -10.599  18.357  1.00  0.00           N  
ATOM   4370  H   SER B 272      28.273  -9.992  17.975  1.00  0.00           H  
ATOM   4371  CA  SER B 272      27.886 -11.356  19.575  1.00  0.00           C  
ATOM   4372  HA  SER B 272      27.540 -12.381  19.451  1.00  0.00           H  
ATOM   4373  CB  SER B 272      29.409 -11.396  19.743  1.00  0.00           C  
ATOM   4374  HB2 SER B 272      29.870 -11.759  18.824  1.00  0.00           H  
ATOM   4375  HB3 SER B 272      29.770 -10.389  19.944  1.00  0.00           H  
ATOM   4376  OG  SER B 272      29.778 -12.248  20.812  1.00  0.00           O  
ATOM   4377  HG  SER B 272      29.666 -13.158  20.504  1.00  0.00           H  
ATOM   4378  C   SER B 272      27.238 -10.784  20.846  1.00  0.00           C  
ATOM   4379  O   SER B 272      27.023  -9.579  20.955  1.00  0.00           O  
ATOM   4380  N   GLU B 273      26.975 -11.635  21.844  1.00  0.00           N  
ATOM   4381  H   GLU B 273      27.150 -12.621  21.681  1.00  0.00           H  
ATOM   4382  CA  GLU B 273      26.683 -11.214  23.226  1.00  0.00           C  
ATOM   4383  HA  GLU B 273      26.197 -10.240  23.200  1.00  0.00           H  
ATOM   4384  CB  GLU B 273      25.708 -12.199  23.899  1.00  0.00           C  
ATOM   4385  HB2 GLU B 273      26.196 -13.163  24.027  1.00  0.00           H  
ATOM   4386  HB3 GLU B 273      25.469 -11.812  24.890  1.00  0.00           H  
ATOM   4387  CG  GLU B 273      24.392 -12.396  23.125  1.00  0.00           C  
ATOM   4388  HG2 GLU B 273      24.173 -11.498  22.540  1.00  0.00           H  
ATOM   4389  HG3 GLU B 273      24.511 -13.229  22.426  1.00  0.00           H  
ATOM   4390  CD  GLU B 273      23.204 -12.674  24.056  1.00  0.00           C  
ATOM   4391  OE1 GLU B 273      22.943 -13.858  24.376  1.00  0.00           O  
ATOM   4392  OE2 GLU B 273      22.455 -11.729  24.397  1.00  0.00           O  
ATOM   4393  C   GLU B 273      27.957 -11.031  24.085  1.00  0.00           C  
ATOM   4394  O   GLU B 273      27.871 -10.542  25.209  1.00  0.00           O  
ATOM   4395  N   ASN B 274      29.133 -11.417  23.571  1.00  0.00           N  
ATOM   4396  H   ASN B 274      29.132 -11.814  22.639  1.00  0.00           H  
ATOM   4397  CA  ASN B 274      30.433 -11.287  24.243  1.00  0.00           C  
ATOM   4398  HA  ASN B 274      30.281 -11.126  25.313  1.00  0.00           H  
ATOM   4399  CB  ASN B 274      31.226 -12.590  24.031  1.00  0.00           C  
ATOM   4400  HB2 ASN B 274      31.183 -12.886  22.986  1.00  0.00           H  
ATOM   4401  HB3 ASN B 274      32.273 -12.402  24.266  1.00  0.00           H  
ATOM   4402  CG  ASN B 274      30.745 -13.742  24.890  1.00  0.00           C  
ATOM   4403  OD1 ASN B 274      29.790 -14.446  24.599  1.00  0.00           O  
ATOM   4404  ND2 ASN B 274      31.433 -13.989  25.980  1.00  0.00           N  
ATOM   4405 HD21 ASN B 274      31.111 -14.755  26.542  1.00  0.00           H  
ATOM   4406 HD22 ASN B 274      32.199 -13.393  26.242  1.00  0.00           H  
ATOM   4407  C   ASN B 274      31.285 -10.110  23.736  1.00  0.00           C  
ATOM   4408  O   ASN B 274      32.063  -9.550  24.505  1.00  0.00           O  
ATOM   4409  N   ASP B 275      31.202  -9.788  22.443  1.00  0.00           N  
ATOM   4410  H   ASP B 275      30.534 -10.291  21.876  1.00  0.00           H  
ATOM   4411  CA  ASP B 275      32.210  -8.993  21.729  1.00  0.00           C  
ATOM   4412  HA  ASP B 275      32.861  -8.483  22.438  1.00  0.00           H  
ATOM   4413  CB  ASP B 275      33.110  -9.972  20.950  1.00  0.00           C  
ATOM   4414  HB2 ASP B 275      33.597 -10.636  21.669  1.00  0.00           H  
ATOM   4415  HB3 ASP B 275      32.486 -10.588  20.300  1.00  0.00           H  
ATOM   4416  CG  ASP B 275      34.198  -9.318  20.088  1.00  0.00           C  
ATOM   4417  OD1 ASP B 275      34.245  -8.073  19.989  1.00  0.00           O  
ATOM   4418  OD2 ASP B 275      34.971 -10.112  19.496  1.00  0.00           O  
ATOM   4419  C   ASP B 275      31.545  -7.933  20.829  1.00  0.00           C  
ATOM   4420  O   ASP B 275      31.087  -8.267  19.734  1.00  0.00           O  
ATOM   4421  N   PRO B 276      31.490  -6.653  21.250  1.00  0.00           N  
ATOM   4422  CD  PRO B 276      31.830  -6.165  22.579  1.00  0.00           C  
ATOM   4423  HD2 PRO B 276      32.888  -5.903  22.610  1.00  0.00           H  
ATOM   4424  HD3 PRO B 276      31.601  -6.897  23.354  1.00  0.00           H  
ATOM   4425  CG  PRO B 276      30.973  -4.918  22.781  1.00  0.00           C  
ATOM   4426  HG2 PRO B 276      31.432  -4.219  23.481  1.00  0.00           H  
ATOM   4427  HG3 PRO B 276      29.976  -5.208  23.115  1.00  0.00           H  
ATOM   4428  CB  PRO B 276      30.900  -4.344  21.367  1.00  0.00           C  
ATOM   4429  HB2 PRO B 276      31.811  -3.777  21.161  1.00  0.00           H  
ATOM   4430  HB3 PRO B 276      30.018  -3.717  21.232  1.00  0.00           H  
ATOM   4431  CA  PRO B 276      30.843  -5.592  20.478  1.00  0.00           C  
ATOM   4432  HA  PRO B 276      29.800  -5.874  20.328  1.00  0.00           H  
ATOM   4433  C   PRO B 276      31.459  -5.308  19.099  1.00  0.00           C  
ATOM   4434  O   PRO B 276      30.789  -4.683  18.278  1.00  0.00           O  
ATOM   4435  N   ALA B 277      32.701  -5.729  18.827  1.00  0.00           N  
ATOM   4436  H   ALA B 277      33.184  -6.319  19.500  1.00  0.00           H  
ATOM   4437  CA  ALA B 277      33.309  -5.604  17.500  1.00  0.00           C  
ATOM   4438  HA  ALA B 277      32.977  -4.671  17.040  1.00  0.00           H  
ATOM   4439  CB  ALA B 277      34.830  -5.533  17.675  1.00  0.00           C  
ATOM   4440  HB1 ALA B 277      35.198  -6.456  18.125  1.00  0.00           H  
ATOM   4441  HB2 ALA B 277      35.302  -5.397  16.702  1.00  0.00           H  
ATOM   4442  HB3 ALA B 277      35.090  -4.691  18.318  1.00  0.00           H  
ATOM   4443  C   ALA B 277      32.903  -6.750  16.550  1.00  0.00           C  
ATOM   4444  O   ALA B 277      32.981  -6.603  15.328  1.00  0.00           O  
ATOM   4445  N   ASP B 278      32.454  -7.886  17.089  1.00  0.00           N  
ATOM   4446  H   ASP B 278      32.405  -7.933  18.101  1.00  0.00           H  
ATOM   4447  CA  ASP B 278      31.986  -9.053  16.331  1.00  0.00           C  
ATOM   4448  HA  ASP B 278      32.631  -9.152  15.458  1.00  0.00           H  
ATOM   4449  CB  ASP B 278      32.164 -10.304  17.188  1.00  0.00           C  
ATOM   4450  HB2 ASP B 278      33.097 -10.199  17.736  1.00  0.00           H  
ATOM   4451  HB3 ASP B 278      31.365 -10.374  17.923  1.00  0.00           H  
ATOM   4452  CG  ASP B 278      32.254 -11.599  16.382  1.00  0.00           C  
ATOM   4453  OD1 ASP B 278      32.409 -11.572  15.146  1.00  0.00           O  
ATOM   4454  OD2 ASP B 278      32.354 -12.659  17.043  1.00  0.00           O  
ATOM   4455  C   ASP B 278      30.550  -8.869  15.813  1.00  0.00           C  
ATOM   4456  O   ASP B 278      29.607  -9.573  16.184  1.00  0.00           O  
ATOM   4457  N   PHE B 279      30.389  -7.846  14.977  1.00  0.00           N  
ATOM   4458  H   PHE B 279      31.226  -7.312  14.756  1.00  0.00           H  
ATOM   4459  CA  PHE B 279      29.135  -7.339  14.438  1.00  0.00           C  
ATOM   4460  HA  PHE B 279      28.318  -8.005  14.717  1.00  0.00           H  
ATOM   4461  CB  PHE B 279      28.872  -5.961  15.075  1.00  0.00           C  
ATOM   4462  HB2 PHE B 279      28.476  -6.115  16.080  1.00  0.00           H  
ATOM   4463  HB3 PHE B 279      29.826  -5.440  15.191  1.00  0.00           H  
ATOM   4464  CG  PHE B 279      27.948  -5.037  14.304  1.00  0.00           C  
ATOM   4465  CD1 PHE B 279      28.481  -4.212  13.297  1.00  0.00           C  
ATOM   4466  HD1 PHE B 279      29.541  -4.253  13.076  1.00  0.00           H  
ATOM   4467  CE1 PHE B 279      27.650  -3.327  12.590  1.00  0.00           C  
ATOM   4468  HE1 PHE B 279      28.075  -2.692  11.826  1.00  0.00           H  
ATOM   4469  CZ  PHE B 279      26.280  -3.255  12.897  1.00  0.00           C  
ATOM   4470  HZ  PHE B 279      25.650  -2.560  12.361  1.00  0.00           H  
ATOM   4471  CE2 PHE B 279      25.745  -4.067  13.914  1.00  0.00           C  
ATOM   4472  HE2 PHE B 279      24.699  -3.993  14.168  1.00  0.00           H  
ATOM   4473  CD2 PHE B 279      26.577  -4.961  14.615  1.00  0.00           C  
ATOM   4474  HD2 PHE B 279      26.177  -5.566  15.415  1.00  0.00           H  
ATOM   4475  C   PHE B 279      29.218  -7.310  12.906  1.00  0.00           C  
ATOM   4476  O   PHE B 279      30.190  -6.818  12.330  1.00  0.00           O  
ATOM   4477  N   ARG B 280      28.199  -7.862  12.231  1.00  0.00           N  
ATOM   4478  H   ARG B 280      27.440  -8.272  12.770  1.00  0.00           H  
ATOM   4479  CA  ARG B 280      28.142  -7.972  10.765  1.00  0.00           C  
ATOM   4480  HA  ARG B 280      28.748  -7.165  10.348  1.00  0.00           H  
ATOM   4481  CB  ARG B 280      28.737  -9.319  10.301  1.00  0.00           C  
ATOM   4482  HB2 ARG B 280      28.290 -10.141  10.862  1.00  0.00           H  
ATOM   4483  HB3 ARG B 280      28.490  -9.459   9.247  1.00  0.00           H  
ATOM   4484  CG  ARG B 280      30.269  -9.358  10.444  1.00  0.00           C  
ATOM   4485  HG2 ARG B 280      30.666  -8.394  10.121  1.00  0.00           H  
ATOM   4486  HG3 ARG B 280      30.543  -9.501  11.491  1.00  0.00           H  
ATOM   4487  CD  ARG B 280      30.921 -10.436   9.566  1.00  0.00           C  
ATOM   4488  HD2 ARG B 280      30.219 -10.764   8.798  1.00  0.00           H  
ATOM   4489  HD3 ARG B 280      31.756  -9.962   9.050  1.00  0.00           H  
ATOM   4490  NE  ARG B 280      31.391 -11.608  10.337  1.00  0.00           N  
ATOM   4491  HE  ARG B 280      30.744 -11.998  11.007  1.00  0.00           H  
ATOM   4492  CZ  ARG B 280      32.564 -12.209  10.227  1.00  0.00           C  
ATOM   4493  NH1 ARG B 280      33.498 -11.770   9.429  1.00  0.00           N  
ATOM   4494 HH11 ARG B 280      33.339 -10.905   8.946  1.00  0.00           H  
ATOM   4495 HH12 ARG B 280      34.407 -12.191   9.440  1.00  0.00           H  
ATOM   4496  NH2 ARG B 280      32.865 -13.269  10.913  1.00  0.00           N  
ATOM   4497 HH21 ARG B 280      32.196 -13.703  11.546  1.00  0.00           H  
ATOM   4498 HH22 ARG B 280      33.765 -13.697  10.844  1.00  0.00           H  
ATOM   4499  C   ARG B 280      26.739  -7.774  10.197  1.00  0.00           C  
ATOM   4500  O   ARG B 280      25.727  -7.931  10.889  1.00  0.00           O  
ATOM   4501  N   ILE B 281      26.693  -7.469   8.904  1.00  0.00           N  
ATOM   4502  H   ILE B 281      27.568  -7.433   8.404  1.00  0.00           H  
ATOM   4503  CA  ILE B 281      25.487  -7.460   8.075  1.00  0.00           C  
ATOM   4504  HA  ILE B 281      24.670  -7.887   8.649  1.00  0.00           H  
ATOM   4505  CB  ILE B 281      25.094  -6.008   7.698  1.00  0.00           C  
ATOM   4506  HB  ILE B 281      25.997  -5.472   7.402  1.00  0.00           H  
ATOM   4507  CG2 ILE B 281      24.103  -5.940   6.517  1.00  0.00           C  
ATOM   4508 HG21 ILE B 281      23.189  -6.485   6.755  1.00  0.00           H  
ATOM   4509 HG22 ILE B 281      23.863  -4.906   6.276  1.00  0.00           H  
ATOM   4510 HG23 ILE B 281      24.557  -6.366   5.621  1.00  0.00           H  
ATOM   4511  CG1 ILE B 281      24.489  -5.315   8.943  1.00  0.00           C  
ATOM   4512 HG12 ILE B 281      23.560  -5.818   9.208  1.00  0.00           H  
ATOM   4513 HG13 ILE B 281      25.177  -5.419   9.782  1.00  0.00           H  
ATOM   4514  CD1 ILE B 281      24.203  -3.816   8.788  1.00  0.00           C  
ATOM   4515 HD11 ILE B 281      23.897  -3.409   9.753  1.00  0.00           H  
ATOM   4516 HD12 ILE B 281      25.105  -3.299   8.456  1.00  0.00           H  
ATOM   4517 HD13 ILE B 281      23.398  -3.648   8.073  1.00  0.00           H  
ATOM   4518  C   ILE B 281      25.715  -8.394   6.879  1.00  0.00           C  
ATOM   4519  O   ILE B 281      26.842  -8.539   6.407  1.00  0.00           O  
ATOM   4520  N   TYR B 282      24.639  -9.021   6.410  1.00  0.00           N  
ATOM   4521  H   TYR B 282      23.756  -8.855   6.881  1.00  0.00           H  
ATOM   4522  CA  TYR B 282      24.613  -9.951   5.284  1.00  0.00           C  
ATOM   4523  HA  TYR B 282      25.499  -9.796   4.666  1.00  0.00           H  
ATOM   4524  CB  TYR B 282      24.632 -11.389   5.814  1.00  0.00           C  
ATOM   4525  HB2 TYR B 282      23.699 -11.572   6.350  1.00  0.00           H  
ATOM   4526  HB3 TYR B 282      24.651 -12.072   4.963  1.00  0.00           H  
ATOM   4527  CG  TYR B 282      25.795 -11.723   6.734  1.00  0.00           C  
ATOM   4528  CD1 TYR B 282      25.627 -11.682   8.134  1.00  0.00           C  
ATOM   4529  HD1 TYR B 282      24.680 -11.368   8.554  1.00  0.00           H  
ATOM   4530  CE1 TYR B 282      26.680 -12.083   8.982  1.00  0.00           C  
ATOM   4531  HE1 TYR B 282      26.557 -12.087  10.053  1.00  0.00           H  
ATOM   4532  CZ  TYR B 282      27.894 -12.545   8.431  1.00  0.00           C  
ATOM   4533  OH  TYR B 282      28.850 -13.053   9.253  1.00  0.00           O  
ATOM   4534  HH  TYR B 282      28.996 -13.988   9.077  1.00  0.00           H  
ATOM   4535  CE2 TYR B 282      28.084 -12.533   7.032  1.00  0.00           C  
ATOM   4536  HE2 TYR B 282      29.017 -12.877   6.613  1.00  0.00           H  
ATOM   4537  CD2 TYR B 282      27.036 -12.112   6.188  1.00  0.00           C  
ATOM   4538  HD2 TYR B 282      27.168 -12.126   5.116  1.00  0.00           H  
ATOM   4539  C   TYR B 282      23.364  -9.684   4.431  1.00  0.00           C  
ATOM   4540  O   TYR B 282      22.300  -9.378   4.972  1.00  0.00           O  
ATOM   4541  N   GLN B 283      23.483  -9.765   3.105  1.00  0.00           N  
ATOM   4542  H   GLN B 283      24.349 -10.090   2.702  1.00  0.00           H  
ATOM   4543  CA  GLN B 283      22.468  -9.248   2.178  1.00  0.00           C  
ATOM   4544  HA  GLN B 283      21.706  -8.726   2.756  1.00  0.00           H  
ATOM   4545  CB  GLN B 283      23.137  -8.216   1.257  1.00  0.00           C  
ATOM   4546  HB2 GLN B 283      23.945  -7.750   1.824  1.00  0.00           H  
ATOM   4547  HB3 GLN B 283      23.588  -8.716   0.398  1.00  0.00           H  
ATOM   4548  CG  GLN B 283      22.183  -7.111   0.771  1.00  0.00           C  
ATOM   4549  HG2 GLN B 283      21.635  -7.464  -0.105  1.00  0.00           H  
ATOM   4550  HG3 GLN B 283      21.460  -6.872   1.553  1.00  0.00           H  
ATOM   4551  CD  GLN B 283      22.924  -5.815   0.449  1.00  0.00           C  
ATOM   4552  OE1 GLN B 283      23.856  -5.406   1.121  1.00  0.00           O  
ATOM   4553  NE2 GLN B 283      22.520  -5.087  -0.563  1.00  0.00           N  
ATOM   4554 HE21 GLN B 283      23.050  -4.250  -0.740  1.00  0.00           H  
ATOM   4555 HE22 GLN B 283      21.734  -5.368  -1.121  1.00  0.00           H  
ATOM   4556  C   GLN B 283      21.760 -10.365   1.404  1.00  0.00           C  
ATOM   4557  O   GLN B 283      22.395 -11.333   0.987  1.00  0.00           O  
ATOM   4558  N   VAL B 284      20.447 -10.222   1.204  1.00  0.00           N  
ATOM   4559  H   VAL B 284      19.987  -9.390   1.563  1.00  0.00           H  
ATOM   4560  CA  VAL B 284      19.585 -11.225   0.562  1.00  0.00           C  
ATOM   4561  HA  VAL B 284      20.156 -12.137   0.392  1.00  0.00           H  
ATOM   4562  CB  VAL B 284      18.398 -11.602   1.471  1.00  0.00           C  
ATOM   4563  HB  VAL B 284      17.758 -10.731   1.586  1.00  0.00           H  
ATOM   4564  CG1 VAL B 284      17.556 -12.734   0.874  1.00  0.00           C  
ATOM   4565 HG11 VAL B 284      17.103 -12.418  -0.065  1.00  0.00           H  
ATOM   4566 HG12 VAL B 284      18.169 -13.620   0.711  1.00  0.00           H  
ATOM   4567 HG13 VAL B 284      16.747 -12.998   1.557  1.00  0.00           H  
ATOM   4568  CG2 VAL B 284      18.856 -12.048   2.866  1.00  0.00           C  
ATOM   4569 HG21 VAL B 284      19.472 -12.944   2.786  1.00  0.00           H  
ATOM   4570 HG22 VAL B 284      19.419 -11.258   3.362  1.00  0.00           H  
ATOM   4571 HG23 VAL B 284      17.980 -12.272   3.471  1.00  0.00           H  
ATOM   4572  C   VAL B 284      19.122 -10.691  -0.792  1.00  0.00           C  
ATOM   4573  O   VAL B 284      18.212  -9.860  -0.883  1.00  0.00           O  
ATOM   4574  N   THR B 285      19.756 -11.169  -1.864  1.00  0.00           N  
ATOM   4575  H   THR B 285      20.488 -11.852  -1.721  1.00  0.00           H  
ATOM   4576  CA  THR B 285      19.466 -10.818  -3.269  1.00  0.00           C  
ATOM   4577  HA  THR B 285      19.287  -9.745  -3.332  1.00  0.00           H  
ATOM   4578  CB  THR B 285      20.677 -11.148  -4.163  1.00  0.00           C  
ATOM   4579  HB  THR B 285      20.444 -10.903  -5.199  1.00  0.00           H  
ATOM   4580  CG2 THR B 285      21.931 -10.369  -3.764  1.00  0.00           C  
ATOM   4581 HG21 THR B 285      22.731 -10.591  -4.471  1.00  0.00           H  
ATOM   4582 HG22 THR B 285      21.722  -9.300  -3.789  1.00  0.00           H  
ATOM   4583 HG23 THR B 285      22.255 -10.653  -2.762  1.00  0.00           H  
ATOM   4584  OG1 THR B 285      20.967 -12.524  -4.064  1.00  0.00           O  
ATOM   4585  HG1 THR B 285      20.263 -13.001  -4.523  1.00  0.00           H  
ATOM   4586  C   THR B 285      18.201 -11.510  -3.801  1.00  0.00           C  
ATOM   4587  O   THR B 285      18.138 -11.879  -4.972  1.00  0.00           O  
ATOM   4588  N   TYR B 286      17.211 -11.738  -2.938  1.00  0.00           N  
ATOM   4589  H   TYR B 286      17.291 -11.352  -2.005  1.00  0.00           H  
ATOM   4590  CA  TYR B 286      16.017 -12.528  -3.216  1.00  0.00           C  
ATOM   4591  HA  TYR B 286      15.807 -12.487  -4.286  1.00  0.00           H  
ATOM   4592  CB  TYR B 286      16.246 -13.999  -2.820  1.00  0.00           C  
ATOM   4593  HB2 TYR B 286      16.374 -14.055  -1.738  1.00  0.00           H  
ATOM   4594  HB3 TYR B 286      15.349 -14.571  -3.061  1.00  0.00           H  
ATOM   4595  CG  TYR B 286      17.421 -14.687  -3.491  1.00  0.00           C  
ATOM   4596  CD1 TYR B 286      17.335 -15.064  -4.846  1.00  0.00           C  
ATOM   4597  HD1 TYR B 286      16.446 -14.835  -5.416  1.00  0.00           H  
ATOM   4598  CE1 TYR B 286      18.403 -15.741  -5.464  1.00  0.00           C  
ATOM   4599  HE1 TYR B 286      18.329 -16.037  -6.497  1.00  0.00           H  
ATOM   4600  CZ  TYR B 286      19.565 -16.043  -4.722  1.00  0.00           C  
ATOM   4601  OH  TYR B 286      20.584 -16.723  -5.306  1.00  0.00           O  
ATOM   4602  HH  TYR B 286      20.341 -17.049  -6.173  1.00  0.00           H  
ATOM   4603  CE2 TYR B 286      19.662 -15.646  -3.372  1.00  0.00           C  
ATOM   4604  HE2 TYR B 286      20.556 -15.881  -2.815  1.00  0.00           H  
ATOM   4605  CD2 TYR B 286      18.589 -14.971  -2.756  1.00  0.00           C  
ATOM   4606  HD2 TYR B 286      18.655 -14.686  -1.714  1.00  0.00           H  
ATOM   4607  C   TYR B 286      14.796 -11.975  -2.473  1.00  0.00           C  
ATOM   4608  O   TYR B 286      14.918 -11.340  -1.425  1.00  0.00           O  
ATOM   4609  N   LEU B 287      13.622 -12.290  -3.027  1.00  0.00           N  
ATOM   4610  H   LEU B 287      13.641 -12.760  -3.916  1.00  0.00           H  
ATOM   4611  CA  LEU B 287      12.304 -12.140  -2.401  1.00  0.00           C  
ATOM   4612  HA  LEU B 287      12.226 -11.147  -1.966  1.00  0.00           H  
ATOM   4613  CB  LEU B 287      11.280 -12.291  -3.545  1.00  0.00           C  
ATOM   4614  HB2 LEU B 287      11.484 -11.516  -4.287  1.00  0.00           H  
ATOM   4615  HB3 LEU B 287      11.445 -13.259  -4.022  1.00  0.00           H  
ATOM   4616  CG  LEU B 287       9.792 -12.211  -3.165  1.00  0.00           C  
ATOM   4617  HG  LEU B 287       9.541 -13.015  -2.474  1.00  0.00           H  
ATOM   4618  CD1 LEU B 287       9.434 -10.868  -2.529  1.00  0.00           C  
ATOM   4619 HD11 LEU B 287       8.364 -10.820  -2.339  1.00  0.00           H  
ATOM   4620 HD12 LEU B 287       9.728 -10.053  -3.191  1.00  0.00           H  
ATOM   4621 HD13 LEU B 287       9.957 -10.758  -1.579  1.00  0.00           H  
ATOM   4622  CD2 LEU B 287       8.948 -12.389  -4.431  1.00  0.00           C  
ATOM   4623 HD21 LEU B 287       9.182 -13.346  -4.898  1.00  0.00           H  
ATOM   4624 HD22 LEU B 287       9.158 -11.582  -5.134  1.00  0.00           H  
ATOM   4625 HD23 LEU B 287       7.891 -12.368  -4.173  1.00  0.00           H  
ATOM   4626  C   LEU B 287      12.077 -13.153  -1.262  1.00  0.00           C  
ATOM   4627  O   LEU B 287      11.268 -12.924  -0.366  1.00  0.00           O  
ATOM   4628  N   GLU B 288      12.817 -14.262  -1.300  1.00  0.00           N  
ATOM   4629  H   GLU B 288      13.463 -14.367  -2.060  1.00  0.00           H  
ATOM   4630  CA  GLU B 288      12.775 -15.347  -0.324  1.00  0.00           C  
ATOM   4631  HA  GLU B 288      11.752 -15.718  -0.298  1.00  0.00           H  
ATOM   4632  CB  GLU B 288      13.692 -16.475  -0.835  1.00  0.00           C  
ATOM   4633  HB2 GLU B 288      13.432 -16.705  -1.870  1.00  0.00           H  
ATOM   4634  HB3 GLU B 288      14.724 -16.121  -0.833  1.00  0.00           H  
ATOM   4635  CG  GLU B 288      13.626 -17.774  -0.018  1.00  0.00           C  
ATOM   4636  HG2 GLU B 288      14.311 -18.495  -0.469  1.00  0.00           H  
ATOM   4637  HG3 GLU B 288      13.984 -17.565   0.993  1.00  0.00           H  
ATOM   4638  CD  GLU B 288      12.221 -18.394   0.047  1.00  0.00           C  
ATOM   4639  OE1 GLU B 288      11.370 -18.048  -0.804  1.00  0.00           O  
ATOM   4640  OE2 GLU B 288      12.005 -19.186   0.986  1.00  0.00           O  
ATOM   4641  C   GLU B 288      13.202 -14.874   1.082  1.00  0.00           C  
ATOM   4642  O   GLU B 288      14.289 -14.300   1.225  1.00  0.00           O  
ATOM   4643  N   PRO B 289      12.396 -15.101   2.138  1.00  0.00           N  
ATOM   4644  CD  PRO B 289      11.054 -15.678   2.095  1.00  0.00           C  
ATOM   4645  HD2 PRO B 289      11.070 -16.703   1.728  1.00  0.00           H  
ATOM   4646  HD3 PRO B 289      10.416 -15.061   1.460  1.00  0.00           H  
ATOM   4647  CG  PRO B 289      10.526 -15.652   3.529  1.00  0.00           C  
ATOM   4648  HG2 PRO B 289      10.779 -16.587   4.033  1.00  0.00           H  
ATOM   4649  HG3 PRO B 289       9.450 -15.477   3.561  1.00  0.00           H  
ATOM   4650  CB  PRO B 289      11.308 -14.499   4.151  1.00  0.00           C  
ATOM   4651  HB2 PRO B 289      11.342 -14.560   5.237  1.00  0.00           H  
ATOM   4652  HB3 PRO B 289      10.861 -13.551   3.848  1.00  0.00           H  
ATOM   4653  CA  PRO B 289      12.687 -14.644   3.496  1.00  0.00           C  
ATOM   4654  HA  PRO B 289      13.157 -13.663   3.448  1.00  0.00           H  
ATOM   4655  C   PRO B 289      13.651 -15.587   4.250  1.00  0.00           C  
ATOM   4656  O   PRO B 289      13.368 -16.025   5.369  1.00  0.00           O  
ATOM   4657  N   SER B 290      14.799 -15.920   3.648  1.00  0.00           N  
ATOM   4658  H   SER B 290      15.007 -15.507   2.744  1.00  0.00           H  
ATOM   4659  CA  SER B 290      15.768 -16.856   4.234  1.00  0.00           C  
ATOM   4660  HA  SER B 290      15.687 -16.786   5.318  1.00  0.00           H  
ATOM   4661  CB  SER B 290      15.389 -18.291   3.839  1.00  0.00           C  
ATOM   4662  HB2 SER B 290      14.361 -18.496   4.145  1.00  0.00           H  
ATOM   4663  HB3 SER B 290      15.459 -18.398   2.755  1.00  0.00           H  
ATOM   4664  OG  SER B 290      16.252 -19.230   4.456  1.00  0.00           O  
ATOM   4665  HG  SER B 290      16.112 -19.175   5.416  1.00  0.00           H  
ATOM   4666  C   SER B 290      17.229 -16.529   3.890  1.00  0.00           C  
ATOM   4667  O   SER B 290      17.529 -15.853   2.903  1.00  0.00           O  
ATOM   4668  N   LEU B 291      18.151 -17.018   4.730  1.00  0.00           N  
ATOM   4669  H   LEU B 291      17.804 -17.555   5.516  1.00  0.00           H  
ATOM   4670  CA  LEU B 291      19.602 -16.937   4.541  1.00  0.00           C  
ATOM   4671  HA  LEU B 291      19.809 -16.928   3.470  1.00  0.00           H  
ATOM   4672  CB  LEU B 291      20.084 -15.604   5.149  1.00  0.00           C  
ATOM   4673  HB2 LEU B 291      19.575 -14.786   4.641  1.00  0.00           H  
ATOM   4674  HB3 LEU B 291      19.782 -15.581   6.197  1.00  0.00           H  
ATOM   4675  CG  LEU B 291      21.600 -15.351   5.077  1.00  0.00           C  
ATOM   4676  HG  LEU B 291      22.131 -16.181   5.537  1.00  0.00           H  
ATOM   4677  CD1 LEU B 291      22.086 -15.179   3.636  1.00  0.00           C  
ATOM   4678 HD11 LEU B 291      21.552 -14.361   3.152  1.00  0.00           H  
ATOM   4679 HD12 LEU B 291      23.154 -14.964   3.631  1.00  0.00           H  
ATOM   4680 HD13 LEU B 291      21.923 -16.097   3.074  1.00  0.00           H  
ATOM   4681  CD2 LEU B 291      21.942 -14.083   5.858  1.00  0.00           C  
ATOM   4682 HD21 LEU B 291      21.431 -13.227   5.416  1.00  0.00           H  
ATOM   4683 HD22 LEU B 291      21.639 -14.197   6.899  1.00  0.00           H  
ATOM   4684 HD23 LEU B 291      23.019 -13.921   5.822  1.00  0.00           H  
ATOM   4685  C   LEU B 291      20.315 -18.153   5.166  1.00  0.00           C  
ATOM   4686  O   LEU B 291      20.168 -18.417   6.360  1.00  0.00           O  
ATOM   4687  N   ARG B 292      21.138 -18.871   4.390  1.00  0.00           N  
ATOM   4688  H   ARG B 292      21.248 -18.577   3.431  1.00  0.00           H  
ATOM   4689  CA  ARG B 292      22.121 -19.826   4.939  1.00  0.00           C  
ATOM   4690  HA  ARG B 292      21.723 -20.269   5.853  1.00  0.00           H  
ATOM   4691  CB  ARG B 292      22.437 -20.949   3.944  1.00  0.00           C  
ATOM   4692  HB2 ARG B 292      22.696 -20.521   2.973  1.00  0.00           H  
ATOM   4693  HB3 ARG B 292      23.300 -21.504   4.316  1.00  0.00           H  
ATOM   4694  CG  ARG B 292      21.267 -21.928   3.794  1.00  0.00           C  
ATOM   4695  HG2 ARG B 292      20.996 -22.312   4.778  1.00  0.00           H  
ATOM   4696  HG3 ARG B 292      20.409 -21.418   3.354  1.00  0.00           H  
ATOM   4697  CD  ARG B 292      21.694 -23.098   2.900  1.00  0.00           C  
ATOM   4698  HD2 ARG B 292      21.960 -22.709   1.915  1.00  0.00           H  
ATOM   4699  HD3 ARG B 292      22.580 -23.556   3.346  1.00  0.00           H  
ATOM   4700  NE  ARG B 292      20.621 -24.103   2.758  1.00  0.00           N  
ATOM   4701  HE  ARG B 292      19.676 -23.770   2.863  1.00  0.00           H  
ATOM   4702  CZ  ARG B 292      20.781 -25.389   2.492  1.00  0.00           C  
ATOM   4703  NH1 ARG B 292      21.961 -25.916   2.309  1.00  0.00           N  
ATOM   4704 HH11 ARG B 292      22.770 -25.329   2.416  1.00  0.00           H  
ATOM   4705 HH12 ARG B 292      22.069 -26.896   2.126  1.00  0.00           H  
ATOM   4706  NH2 ARG B 292      19.751 -26.177   2.383  1.00  0.00           N  
ATOM   4707 HH21 ARG B 292      18.825 -25.817   2.534  1.00  0.00           H  
ATOM   4708 HH22 ARG B 292      19.888 -27.159   2.233  1.00  0.00           H  
ATOM   4709  C   ARG B 292      23.410 -19.104   5.319  1.00  0.00           C  
ATOM   4710  O   ARG B 292      23.811 -18.178   4.618  1.00  0.00           O  
ATOM   4711  N   ILE B 293      24.088 -19.533   6.384  1.00  0.00           N  
ATOM   4712  H   ILE B 293      23.712 -20.302   6.936  1.00  0.00           H  
ATOM   4713  CA  ILE B 293      25.384 -18.957   6.769  1.00  0.00           C  
ATOM   4714  HA  ILE B 293      25.889 -18.680   5.842  1.00  0.00           H  
ATOM   4715  CB  ILE B 293      25.158 -17.661   7.594  1.00  0.00           C  
ATOM   4716  HB  ILE B 293      24.170 -17.274   7.331  1.00  0.00           H  
ATOM   4717  CG2 ILE B 293      25.161 -17.845   9.120  1.00  0.00           C  
ATOM   4718 HG21 ILE B 293      24.367 -18.534   9.386  1.00  0.00           H  
ATOM   4719 HG22 ILE B 293      24.948 -16.905   9.625  1.00  0.00           H  
ATOM   4720 HG23 ILE B 293      26.122 -18.223   9.472  1.00  0.00           H  
ATOM   4721  CG1 ILE B 293      26.161 -16.585   7.158  1.00  0.00           C  
ATOM   4722 HG12 ILE B 293      27.169 -16.848   7.481  1.00  0.00           H  
ATOM   4723 HG13 ILE B 293      26.152 -16.516   6.069  1.00  0.00           H  
ATOM   4724  CD1 ILE B 293      25.789 -15.206   7.700  1.00  0.00           C  
ATOM   4725 HD11 ILE B 293      26.319 -14.467   7.115  1.00  0.00           H  
ATOM   4726 HD12 ILE B 293      24.718 -15.024   7.596  1.00  0.00           H  
ATOM   4727 HD13 ILE B 293      26.081 -15.115   8.746  1.00  0.00           H  
ATOM   4728  C   ILE B 293      26.282 -19.999   7.443  1.00  0.00           C  
ATOM   4729  O   ILE B 293      25.813 -20.812   8.234  1.00  0.00           O  
ATOM   4730  N   ALA B 294      27.575 -20.013   7.113  1.00  0.00           N  
ATOM   4731  H   ALA B 294      27.926 -19.339   6.453  1.00  0.00           H  
ATOM   4732  CA  ALA B 294      28.515 -20.980   7.682  1.00  0.00           C  
ATOM   4733  HA  ALA B 294      28.069 -21.977   7.632  1.00  0.00           H  
ATOM   4734  CB  ALA B 294      29.788 -21.010   6.825  1.00  0.00           C  
ATOM   4735  HB1 ALA B 294      30.486 -21.745   7.228  1.00  0.00           H  
ATOM   4736  HB2 ALA B 294      29.534 -21.302   5.805  1.00  0.00           H  
ATOM   4737  HB3 ALA B 294      30.269 -20.034   6.810  1.00  0.00           H  
ATOM   4738  C   ALA B 294      28.793 -20.655   9.161  1.00  0.00           C  
ATOM   4739  O   ALA B 294      29.184 -19.534   9.494  1.00  0.00           O  
ATOM   4740  N   ALA B 295      28.605 -21.628  10.050  1.00  0.00           N  
ATOM   4741  H   ALA B 295      28.319 -22.546   9.716  1.00  0.00           H  
ATOM   4742  CA  ALA B 295      28.783 -21.464  11.493  1.00  0.00           C  
ATOM   4743  HA  ALA B 295      28.135 -20.653  11.829  1.00  0.00           H  
ATOM   4744  CB  ALA B 295      28.337 -22.760  12.174  1.00  0.00           C  
ATOM   4745  HB1 ALA B 295      28.990 -23.581  11.872  1.00  0.00           H  
ATOM   4746  HB2 ALA B 295      28.389 -22.637  13.257  1.00  0.00           H  
ATOM   4747  HB3 ALA B 295      27.311 -22.998  11.891  1.00  0.00           H  
ATOM   4748  C   ALA B 295      30.227 -21.095  11.877  1.00  0.00           C  
ATOM   4749  O   ALA B 295      30.446 -20.382  12.851  1.00  0.00           O  
ATOM   4750  N   SER B 296      31.211 -21.489  11.063  1.00  0.00           N  
ATOM   4751  H   SER B 296      30.959 -22.067  10.276  1.00  0.00           H  
ATOM   4752  CA  SER B 296      32.624 -21.085  11.168  1.00  0.00           C  
ATOM   4753  HA  SER B 296      32.982 -21.324  12.170  1.00  0.00           H  
ATOM   4754  CB  SER B 296      33.441 -21.899  10.161  1.00  0.00           C  
ATOM   4755  HB2 SER B 296      34.490 -21.602  10.211  1.00  0.00           H  
ATOM   4756  HB3 SER B 296      33.362 -22.958  10.413  1.00  0.00           H  
ATOM   4757  OG  SER B 296      32.948 -21.698   8.846  1.00  0.00           O  
ATOM   4758  HG  SER B 296      33.371 -22.340   8.266  1.00  0.00           H  
ATOM   4759  C   SER B 296      32.875 -19.583  10.948  1.00  0.00           C  
ATOM   4760  O   SER B 296      33.976 -19.101  11.208  1.00  0.00           O  
ATOM   4761  N   THR B 297      31.874 -18.812  10.503  1.00  0.00           N  
ATOM   4762  H   THR B 297      30.999 -19.267  10.267  1.00  0.00           H  
ATOM   4763  CA  THR B 297      31.923 -17.336  10.524  1.00  0.00           C  
ATOM   4764  HA  THR B 297      32.937 -17.029  10.270  1.00  0.00           H  
ATOM   4765  CB  THR B 297      30.982 -16.692   9.492  1.00  0.00           C  
ATOM   4766  HB  THR B 297      31.142 -15.612   9.517  1.00  0.00           H  
ATOM   4767  CG2 THR B 297      31.240 -17.159   8.062  1.00  0.00           C  
ATOM   4768 HG21 THR B 297      30.548 -16.656   7.386  1.00  0.00           H  
ATOM   4769 HG22 THR B 297      32.263 -16.914   7.776  1.00  0.00           H  
ATOM   4770 HG23 THR B 297      31.098 -18.235   7.987  1.00  0.00           H  
ATOM   4771  OG1 THR B 297      29.629 -16.928   9.790  1.00  0.00           O  
ATOM   4772  HG1 THR B 297      29.458 -17.885   9.677  1.00  0.00           H  
ATOM   4773  C   THR B 297      31.634 -16.736  11.906  1.00  0.00           C  
ATOM   4774  O   THR B 297      31.777 -15.522  12.069  1.00  0.00           O  
ATOM   4775  N   LEU B 298      31.253 -17.547  12.897  1.00  0.00           N  
ATOM   4776  H   LEU B 298      31.192 -18.544  12.710  1.00  0.00           H  
ATOM   4777  CA  LEU B 298      31.023 -17.160  14.290  1.00  0.00           C  
ATOM   4778  HA  LEU B 298      31.108 -16.077  14.393  1.00  0.00           H  
ATOM   4779  CB  LEU B 298      29.602 -17.586  14.713  1.00  0.00           C  
ATOM   4780  HB2 LEU B 298      29.561 -18.675  14.732  1.00  0.00           H  
ATOM   4781  HB3 LEU B 298      29.423 -17.237  15.727  1.00  0.00           H  
ATOM   4782  CG  LEU B 298      28.460 -17.077  13.809  1.00  0.00           C  
ATOM   4783  HG  LEU B 298      28.579 -17.483  12.804  1.00  0.00           H  
ATOM   4784  CD1 LEU B 298      27.110 -17.549  14.349  1.00  0.00           C  
ATOM   4785 HD11 LEU B 298      26.930 -17.118  15.335  1.00  0.00           H  
ATOM   4786 HD12 LEU B 298      26.311 -17.250  13.672  1.00  0.00           H  
ATOM   4787 HD13 LEU B 298      27.109 -18.636  14.432  1.00  0.00           H  
ATOM   4788  CD2 LEU B 298      28.422 -15.549  13.724  1.00  0.00           C  
ATOM   4789 HD21 LEU B 298      29.336 -15.175  13.265  1.00  0.00           H  
ATOM   4790 HD22 LEU B 298      27.579 -15.242  13.107  1.00  0.00           H  
ATOM   4791 HD23 LEU B 298      28.318 -15.123  14.721  1.00  0.00           H  
ATOM   4792  C   LEU B 298      32.098 -17.792  15.187  1.00  0.00           C  
ATOM   4793  O   LEU B 298      32.688 -18.818  14.847  1.00  0.00           O  
ATOM   4794  N   LYS B 299      32.375 -17.197  16.348  1.00  0.00           N  
ATOM   4795  H   LYS B 299      31.853 -16.367  16.608  1.00  0.00           H  
ATOM   4796  CA  LYS B 299      33.310 -17.760  17.329  1.00  0.00           C  
ATOM   4797  HA  LYS B 299      34.181 -18.132  16.787  1.00  0.00           H  
ATOM   4798  CB  LYS B 299      33.783 -16.686  18.324  1.00  0.00           C  
ATOM   4799  HB2 LYS B 299      32.921 -16.287  18.856  1.00  0.00           H  
ATOM   4800  HB3 LYS B 299      34.444 -17.161  19.052  1.00  0.00           H  
ATOM   4801  CG  LYS B 299      34.541 -15.528  17.648  1.00  0.00           C  
ATOM   4802  HG2 LYS B 299      35.384 -15.935  17.090  1.00  0.00           H  
ATOM   4803  HG3 LYS B 299      33.882 -15.016  16.948  1.00  0.00           H  
ATOM   4804  CD  LYS B 299      35.069 -14.514  18.677  1.00  0.00           C  
ATOM   4805  HD2 LYS B 299      34.242 -14.129  19.278  1.00  0.00           H  
ATOM   4806  HD3 LYS B 299      35.768 -15.026  19.340  1.00  0.00           H  
ATOM   4807  CE  LYS B 299      35.807 -13.358  17.983  1.00  0.00           C  
ATOM   4808  HE2 LYS B 299      36.656 -13.056  18.596  1.00  0.00           H  
ATOM   4809  HE3 LYS B 299      36.178 -13.717  17.015  1.00  0.00           H  
ATOM   4810  NZ  LYS B 299      34.935 -12.178  17.798  1.00  0.00           N  
ATOM   4811  HZ1 LYS B 299      34.002 -12.477  17.523  1.00  0.00           H  
ATOM   4812  HZ2 LYS B 299      34.841 -11.594  18.643  1.00  0.00           H  
ATOM   4813  HZ3 LYS B 299      35.268 -11.552  17.084  1.00  0.00           H  
ATOM   4814  C   LYS B 299      32.665 -18.954  18.042  1.00  0.00           C  
ATOM   4815  O   LYS B 299      31.553 -18.866  18.560  1.00  0.00           O  
ATOM   4816  N   SER B 300      33.393 -20.071  18.094  1.00  0.00           N  
ATOM   4817  H   SER B 300      34.300 -20.064  17.662  1.00  0.00           H  
ATOM   4818  CA  SER B 300      32.965 -21.274  18.825  1.00  0.00           C  
ATOM   4819  HA  SER B 300      31.997 -21.585  18.432  1.00  0.00           H  
ATOM   4820  CB  SER B 300      33.968 -22.412  18.606  1.00  0.00           C  
ATOM   4821  HB2 SER B 300      34.107 -22.578  17.536  1.00  0.00           H  
ATOM   4822  HB3 SER B 300      34.926 -22.133  19.047  1.00  0.00           H  
ATOM   4823  OG  SER B 300      33.518 -23.610  19.206  1.00  0.00           O  
ATOM   4824  HG  SER B 300      32.917 -24.062  18.603  1.00  0.00           H  
ATOM   4825  C   SER B 300      32.807 -20.977  20.322  1.00  0.00           C  
ATOM   4826  O   SER B 300      33.577 -20.195  20.877  1.00  0.00           O  
ATOM   4827  N   GLY B 301      31.793 -21.559  20.969  1.00  0.00           N  
ATOM   4828  H   GLY B 301      31.190 -22.183  20.452  1.00  0.00           H  
ATOM   4829  CA  GLY B 301      31.531 -21.375  22.403  1.00  0.00           C  
ATOM   4830  HA2 GLY B 301      30.745 -22.068  22.705  1.00  0.00           H  
ATOM   4831  HA3 GLY B 301      32.435 -21.613  22.965  1.00  0.00           H  
ATOM   4832  C   GLY B 301      31.086 -19.963  22.811  1.00  0.00           C  
ATOM   4833  O   GLY B 301      31.093 -19.654  24.000  1.00  0.00           O  
ATOM   4834  N   ILE B 302      30.705 -19.106  21.856  1.00  0.00           N  
ATOM   4835  H   ILE B 302      30.709 -19.417  20.894  1.00  0.00           H  
ATOM   4836  CA  ILE B 302      30.224 -17.741  22.099  1.00  0.00           C  
ATOM   4837  HA  ILE B 302      30.219 -17.556  23.174  1.00  0.00           H  
ATOM   4838  CB  ILE B 302      31.208 -16.722  21.470  1.00  0.00           C  
ATOM   4839  HB  ILE B 302      31.512 -17.093  20.492  1.00  0.00           H  
ATOM   4840  CG2 ILE B 302      30.593 -15.329  21.249  1.00  0.00           C  
ATOM   4841 HG21 ILE B 302      30.304 -14.894  22.201  1.00  0.00           H  
ATOM   4842 HG22 ILE B 302      31.308 -14.679  20.746  1.00  0.00           H  
ATOM   4843 HG23 ILE B 302      29.712 -15.397  20.615  1.00  0.00           H  
ATOM   4844  CG1 ILE B 302      32.455 -16.658  22.388  1.00  0.00           C  
ATOM   4845 HG12 ILE B 302      32.138 -16.449  23.411  1.00  0.00           H  
ATOM   4846 HG13 ILE B 302      32.936 -17.637  22.386  1.00  0.00           H  
ATOM   4847  CD1 ILE B 302      33.522 -15.624  22.017  1.00  0.00           C  
ATOM   4848 HD11 ILE B 302      33.826 -15.764  20.984  1.00  0.00           H  
ATOM   4849 HD12 ILE B 302      33.139 -14.613  22.158  1.00  0.00           H  
ATOM   4850 HD13 ILE B 302      34.392 -15.759  22.661  1.00  0.00           H  
ATOM   4851  C   ILE B 302      28.760 -17.613  21.659  1.00  0.00           C  
ATOM   4852  O   ILE B 302      28.310 -18.236  20.698  1.00  0.00           O  
ATOM   4853  N   SER B 303      27.998 -16.823  22.417  1.00  0.00           N  
ATOM   4854  H   SER B 303      28.459 -16.306  23.153  1.00  0.00           H  
ATOM   4855  CA  SER B 303      26.580 -16.549  22.173  1.00  0.00           C  
ATOM   4856  HA  SER B 303      26.119 -17.434  21.730  1.00  0.00           H  
ATOM   4857  CB  SER B 303      25.904 -16.285  23.520  1.00  0.00           C  
ATOM   4858  HB2 SER B 303      26.057 -17.156  24.159  1.00  0.00           H  
ATOM   4859  HB3 SER B 303      26.368 -15.421  23.997  1.00  0.00           H  
ATOM   4860  OG  SER B 303      24.514 -16.065  23.391  1.00  0.00           O  
ATOM   4861  HG  SER B 303      24.340 -15.113  23.308  1.00  0.00           H  
ATOM   4862  C   SER B 303      26.392 -15.379  21.203  1.00  0.00           C  
ATOM   4863  O   SER B 303      27.141 -14.403  21.255  1.00  0.00           O  
ATOM   4864  N   TYR B 304      25.365 -15.441  20.356  1.00  0.00           N  
ATOM   4865  H   TYR B 304      24.771 -16.265  20.399  1.00  0.00           H  
ATOM   4866  CA  TYR B 304      25.047 -14.464  19.310  1.00  0.00           C  
ATOM   4867  HA  TYR B 304      25.565 -13.528  19.519  1.00  0.00           H  
ATOM   4868  CB  TYR B 304      25.523 -14.982  17.939  1.00  0.00           C  
ATOM   4869  HB2 TYR B 304      25.129 -15.985  17.776  1.00  0.00           H  
ATOM   4870  HB3 TYR B 304      25.108 -14.349  17.153  1.00  0.00           H  
ATOM   4871  CG  TYR B 304      27.026 -14.996  17.765  1.00  0.00           C  
ATOM   4872  CD1 TYR B 304      27.666 -13.892  17.173  1.00  0.00           C  
ATOM   4873  HD1 TYR B 304      27.081 -13.069  16.797  1.00  0.00           H  
ATOM   4874  CE1 TYR B 304      29.069 -13.843  17.088  1.00  0.00           C  
ATOM   4875  HE1 TYR B 304      29.565 -12.986  16.654  1.00  0.00           H  
ATOM   4876  CZ  TYR B 304      29.830 -14.924  17.572  1.00  0.00           C  
ATOM   4877  OH  TYR B 304      31.180 -14.879  17.514  1.00  0.00           O  
ATOM   4878  HH  TYR B 304      31.535 -13.980  17.300  1.00  0.00           H  
ATOM   4879  CE2 TYR B 304      29.188 -16.057  18.114  1.00  0.00           C  
ATOM   4880  HE2 TYR B 304      29.775 -16.892  18.471  1.00  0.00           H  
ATOM   4881  CD2 TYR B 304      27.787 -16.090  18.217  1.00  0.00           C  
ATOM   4882  HD2 TYR B 304      27.302 -16.944  18.671  1.00  0.00           H  
ATOM   4883  C   TYR B 304      23.548 -14.150  19.251  1.00  0.00           C  
ATOM   4884  O   TYR B 304      22.699 -14.914  19.715  1.00  0.00           O  
ATOM   4885  N   ARG B 305      23.209 -13.031  18.610  1.00  0.00           N  
ATOM   4886  H   ARG B 305      23.967 -12.440  18.272  1.00  0.00           H  
ATOM   4887  CA  ARG B 305      21.845 -12.673  18.205  1.00  0.00           C  
ATOM   4888  HA  ARG B 305      21.205 -13.547  18.311  1.00  0.00           H  
ATOM   4889  CB  ARG B 305      21.288 -11.554  19.095  1.00  0.00           C  
ATOM   4890  HB2 ARG B 305      21.954 -10.693  19.055  1.00  0.00           H  
ATOM   4891  HB3 ARG B 305      20.313 -11.250  18.714  1.00  0.00           H  
ATOM   4892  CG  ARG B 305      21.127 -12.001  20.551  1.00  0.00           C  
ATOM   4893  HG2 ARG B 305      20.669 -12.990  20.590  1.00  0.00           H  
ATOM   4894  HG3 ARG B 305      22.113 -12.050  21.017  1.00  0.00           H  
ATOM   4895  CD  ARG B 305      20.242 -11.015  21.318  1.00  0.00           C  
ATOM   4896  HD2 ARG B 305      20.597  -9.999  21.129  1.00  0.00           H  
ATOM   4897  HD3 ARG B 305      19.216 -11.103  20.959  1.00  0.00           H  
ATOM   4898  NE  ARG B 305      20.327 -11.287  22.759  1.00  0.00           N  
ATOM   4899  HE  ARG B 305      21.265 -11.282  23.164  1.00  0.00           H  
ATOM   4900  CZ  ARG B 305      19.393 -11.567  23.641  1.00  0.00           C  
ATOM   4901  NH1 ARG B 305      18.120 -11.589  23.356  1.00  0.00           N  
ATOM   4902 HH11 ARG B 305      17.835 -11.323  22.431  1.00  0.00           H  
ATOM   4903 HH12 ARG B 305      17.452 -11.789  24.071  1.00  0.00           H  
ATOM   4904  NH2 ARG B 305      19.769 -11.822  24.859  1.00  0.00           N  
ATOM   4905 HH21 ARG B 305      20.788 -11.811  25.017  1.00  0.00           H  
ATOM   4906 HH22 ARG B 305      19.129 -11.944  25.615  1.00  0.00           H  
ATOM   4907  C   ARG B 305      21.785 -12.293  16.734  1.00  0.00           C  
ATOM   4908  O   ARG B 305      22.792 -11.938  16.124  1.00  0.00           O  
ATOM   4909  N   ALA B 306      20.578 -12.352  16.177  1.00  0.00           N  
ATOM   4910  H   ALA B 306      19.802 -12.659  16.752  1.00  0.00           H  
ATOM   4911  CA  ALA B 306      20.290 -11.963  14.802  1.00  0.00           C  
ATOM   4912  HA  ALA B 306      21.077 -11.295  14.459  1.00  0.00           H  
ATOM   4913  CB  ALA B 306      20.308 -13.208  13.907  1.00  0.00           C  
ATOM   4914  HB1 ALA B 306      19.539 -13.913  14.223  1.00  0.00           H  
ATOM   4915  HB2 ALA B 306      20.126 -12.921  12.871  1.00  0.00           H  
ATOM   4916  HB3 ALA B 306      21.282 -13.693  13.973  1.00  0.00           H  
ATOM   4917  C   ALA B 306      18.958 -11.203  14.705  1.00  0.00           C  
ATOM   4918  O   ALA B 306      18.014 -11.495  15.439  1.00  0.00           O  
ATOM   4919  N   ARG B 307      18.878 -10.248  13.776  1.00  0.00           N  
ATOM   4920  H   ARG B 307      19.715 -10.077  13.221  1.00  0.00           H  
ATOM   4921  CA  ARG B 307      17.679  -9.474  13.405  1.00  0.00           C  
ATOM   4922  HA  ARG B 307      16.791 -10.067  13.615  1.00  0.00           H  
ATOM   4923  CB  ARG B 307      17.559  -8.201  14.260  1.00  0.00           C  
ATOM   4924  HB2 ARG B 307      16.621  -7.697  14.018  1.00  0.00           H  
ATOM   4925  HB3 ARG B 307      17.516  -8.493  15.310  1.00  0.00           H  
ATOM   4926  CG  ARG B 307      18.722  -7.220  14.062  1.00  0.00           C  
ATOM   4927  HG2 ARG B 307      19.670  -7.732  14.223  1.00  0.00           H  
ATOM   4928  HG3 ARG B 307      18.708  -6.843  13.042  1.00  0.00           H  
ATOM   4929  CD  ARG B 307      18.627  -6.039  15.033  1.00  0.00           C  
ATOM   4930  HD2 ARG B 307      17.721  -5.469  14.822  1.00  0.00           H  
ATOM   4931  HD3 ARG B 307      18.575  -6.423  16.054  1.00  0.00           H  
ATOM   4932  NE  ARG B 307      19.815  -5.184  14.904  1.00  0.00           N  
ATOM   4933  HE  ARG B 307      20.579  -5.545  14.345  1.00  0.00           H  
ATOM   4934  CZ  ARG B 307      20.082  -4.054  15.522  1.00  0.00           C  
ATOM   4935  NH1 ARG B 307      19.224  -3.457  16.298  1.00  0.00           N  
ATOM   4936 HH11 ARG B 307      18.335  -3.896  16.450  1.00  0.00           H  
ATOM   4937 HH12 ARG B 307      19.464  -2.605  16.765  1.00  0.00           H
[truncated: 31,105 more chars]
