# Supplementary material for: Insights into receptor structure and dynamics at the surface of living cells
Source: Nat Commun. 2023 Mar 22;14:1596. doi: 10.1038/s41467-023-37284-4 (PMC10033668; doi:10.1038/s41467-023-37284-4)
Supplement: Supplementary file 15 — Source Data [file 41467_2023_37284_MOESM15_ESM.zip › Source data/Main/Figure 5/b/Average structures of MD sub-trajectories/E94B/MD_sub-average_3bpn_E94B_6.pdb]

ATOM      1  N   CYS A   1       1.092  -0.008 -19.015  1.00  0.00           N  
ATOM      2  H1  CYS A   1       1.198  -0.222 -20.003  1.00  0.00           H  
ATOM      3  H2  CYS A   1       0.092   0.097 -18.854  1.00  0.00           H  
ATOM      4  H3  CYS A   1       1.551   0.849 -18.766  1.00  0.00           H  
ATOM      5  CA  CYS A   1       1.600  -1.148 -18.228  1.00  0.00           C  
ATOM      6  HA  CYS A   1       1.279  -2.060 -18.730  1.00  0.00           H  
ATOM      7  CB  CYS A   1       3.135  -1.168 -18.117  1.00  0.00           C  
ATOM      8  HB2 CYS A   1       3.477  -0.300 -17.548  1.00  0.00           H  
ATOM      9  HB3 CYS A   1       3.446  -2.071 -17.587  1.00  0.00           H  
ATOM     10  SG  CYS A   1       3.884  -1.140 -19.772  1.00  0.00           S  
ATOM     11  HG  CYS A   1       3.398  -2.300 -20.244  1.00  0.00           H  
ATOM     12  C   CYS A   1       0.896  -1.128 -16.885  1.00  0.00           C  
ATOM     13  O   CYS A   1       1.429  -0.662 -15.878  1.00  0.00           O  
ATOM     14  N   ASP A   2      -0.366  -1.530 -16.907  1.00  0.00           N  
ATOM     15  H   ASP A   2      -0.713  -1.937 -17.781  1.00  0.00           H  
ATOM     16  CA  ASP A   2      -1.371  -0.953 -16.019  1.00  0.00           C  
ATOM     17  HA  ASP A   2      -1.008   0.025 -15.698  1.00  0.00           H  
ATOM     18  CB  ASP A   2      -2.659  -0.666 -16.808  1.00  0.00           C  
ATOM     19  HB2 ASP A   2      -3.049  -1.606 -17.201  1.00  0.00           H  
ATOM     20  HB3 ASP A   2      -3.396  -0.241 -16.123  1.00  0.00           H  
ATOM     21  CG  ASP A   2      -2.457   0.319 -17.978  1.00  0.00           C  
ATOM     22  OD1 ASP A   2      -1.346   0.897 -18.103  1.00  0.00           O  
ATOM     23  OD2 ASP A   2      -3.437   0.507 -18.729  1.00  0.00           O  
ATOM     24  C   ASP A   2      -1.541  -1.785 -14.744  1.00  0.00           C  
ATOM     25  O   ASP A   2      -2.481  -2.561 -14.572  1.00  0.00           O  
ATOM     26  N   ILE A   3      -0.597  -1.595 -13.818  1.00  0.00           N  
ATOM     27  H   ILE A   3       0.172  -0.989 -14.082  1.00  0.00           H  
ATOM     28  CA  ILE A   3      -0.465  -2.338 -12.554  1.00  0.00           C  
ATOM     29  HA  ILE A   3      -0.354  -3.390 -12.814  1.00  0.00           H  
ATOM     30  CB  ILE A   3       0.822  -1.907 -11.811  1.00  0.00           C  
ATOM     31  HB  ILE A   3       0.862  -2.469 -10.876  1.00  0.00           H  
ATOM     32  CG2 ILE A   3       2.059  -2.315 -12.634  1.00  0.00           C  
ATOM     33 HG21 ILE A   3       1.996  -3.369 -12.909  1.00  0.00           H  
ATOM     34 HG22 ILE A   3       2.132  -1.718 -13.543  1.00  0.00           H  
ATOM     35 HG23 ILE A   3       2.966  -2.167 -12.049  1.00  0.00           H  
ATOM     36  CG1 ILE A   3       0.831  -0.399 -11.462  1.00  0.00           C  
ATOM     37 HG12 ILE A   3       0.829   0.195 -12.378  1.00  0.00           H  
ATOM     38 HG13 ILE A   3      -0.069  -0.161 -10.896  1.00  0.00           H  
ATOM     39  CD1 ILE A   3       2.038   0.030 -10.617  1.00  0.00           C  
ATOM     40 HD11 ILE A   3       1.909   1.065 -10.300  1.00  0.00           H  
ATOM     41 HD12 ILE A   3       2.119  -0.606  -9.735  1.00  0.00           H  
ATOM     42 HD13 ILE A   3       2.958  -0.037 -11.197  1.00  0.00           H  
ATOM     43  C   ILE A   3      -1.699  -2.266 -11.635  1.00  0.00           C  
ATOM     44  O   ILE A   3      -1.849  -3.107 -10.753  1.00  0.00           O  
ATOM     45  N   THR A   4      -2.631  -1.341 -11.863  1.00  0.00           N  
ATOM     46  H   THR A   4      -2.451  -0.637 -12.565  1.00  0.00           H  
ATOM     47  CA  THR A   4      -3.946  -1.334 -11.198  1.00  0.00           C  
ATOM     48  HA  THR A   4      -3.789  -1.403 -10.121  1.00  0.00           H  
ATOM     49  CB  THR A   4      -4.658  -0.001 -11.470  1.00  0.00           C  
ATOM     50  HB  THR A   4      -4.881   0.068 -12.536  1.00  0.00           H  
ATOM     51  CG2 THR A   4      -5.959   0.156 -10.689  1.00  0.00           C  
ATOM     52 HG21 THR A   4      -6.383   1.141 -10.875  1.00  0.00           H  
ATOM     53 HG22 THR A   4      -6.683  -0.594 -11.002  1.00  0.00           H  
ATOM     54 HG23 THR A   4      -5.766   0.043  -9.624  1.00  0.00           H  
ATOM     55  OG1 THR A   4      -3.814   1.080 -11.123  1.00  0.00           O  
ATOM     56  HG1 THR A   4      -3.540   0.973 -10.194  1.00  0.00           H  
ATOM     57  C   THR A   4      -4.823  -2.533 -11.615  1.00  0.00           C  
ATOM     58  O   THR A   4      -5.544  -3.079 -10.782  1.00  0.00           O  
ATOM     59  N   LEU A   5      -4.721  -3.031 -12.858  1.00  0.00           N  
ATOM     60  H   LEU A   5      -4.070  -2.595 -13.504  1.00  0.00           H  
ATOM     61  CA  LEU A   5      -5.325  -4.315 -13.262  1.00  0.00           C  
ATOM     62  HA  LEU A   5      -6.397  -4.298 -13.064  1.00  0.00           H  
ATOM     63  CB  LEU A   5      -5.081  -4.576 -14.766  1.00  0.00           C  
ATOM     64  HB2 LEU A   5      -4.004  -4.641 -14.927  1.00  0.00           H  
ATOM     65  HB3 LEU A   5      -5.500  -5.551 -15.021  1.00  0.00           H  
ATOM     66  CG  LEU A   5      -5.645  -3.535 -15.749  1.00  0.00           C  
ATOM     67  HG  LEU A   5      -5.320  -2.535 -15.460  1.00  0.00           H  
ATOM     68  CD1 LEU A   5      -5.122  -3.829 -17.155  1.00  0.00           C  
ATOM     69 HD11 LEU A   5      -4.030  -3.831 -17.148  1.00  0.00           H  
ATOM     70 HD12 LEU A   5      -5.450  -3.048 -17.842  1.00  0.00           H  
ATOM     71 HD13 LEU A   5      -5.482  -4.795 -17.504  1.00  0.00           H  
ATOM     72  CD2 LEU A   5      -7.171  -3.574 -15.799  1.00  0.00           C  
ATOM     73 HD21 LEU A   5      -7.513  -4.561 -16.108  1.00  0.00           H  
ATOM     74 HD22 LEU A   5      -7.532  -2.827 -16.504  1.00  0.00           H  
ATOM     75 HD23 LEU A   5      -7.577  -3.348 -14.815  1.00  0.00           H  
ATOM     76  C   LEU A   5      -4.721  -5.478 -12.456  1.00  0.00           C  
ATOM     77  O   LEU A   5      -5.439  -6.329 -11.937  1.00  0.00           O  
ATOM     78  N   GLN A   6      -3.394  -5.482 -12.307  1.00  0.00           N  
ATOM     79  H   GLN A   6      -2.874  -4.728 -12.736  1.00  0.00           H  
ATOM     80  CA  GLN A   6      -2.653  -6.481 -11.541  1.00  0.00           C  
ATOM     81  HA  GLN A   6      -2.894  -7.470 -11.934  1.00  0.00           H  
ATOM     82  CB  GLN A   6      -1.158  -6.216 -11.777  1.00  0.00           C  
ATOM     83  HB2 GLN A   6      -1.000  -6.048 -12.842  1.00  0.00           H  
ATOM     84  HB3 GLN A   6      -0.864  -5.311 -11.252  1.00  0.00           H  
ATOM     85  CG  GLN A   6      -0.231  -7.347 -11.333  1.00  0.00           C  
ATOM     86  HG2 GLN A   6      -0.338  -7.510 -10.260  1.00  0.00           H  
ATOM     87  HG3 GLN A   6      -0.507  -8.264 -11.858  1.00  0.00           H  
ATOM     88  CD  GLN A   6       1.233  -7.025 -11.630  1.00  0.00           C  
ATOM     89  OE1 GLN A   6       1.609  -5.963 -12.089  1.00  0.00           O  
ATOM     90  NE2 GLN A   6       2.139  -7.924 -11.331  1.00  0.00           N  
ATOM     91 HE21 GLN A   6       3.091  -7.668 -11.542  1.00  0.00           H  
ATOM     92 HE22 GLN A   6       1.875  -8.811 -10.950  1.00  0.00           H  
ATOM     93  C   GLN A   6      -3.050  -6.454 -10.051  1.00  0.00           C  
ATOM     94  O   GLN A   6      -3.322  -7.495  -9.456  1.00  0.00           O  
ATOM     95  N   GLU A   7      -3.168  -5.260  -9.468  1.00  0.00           N  
ATOM     96  H   GLU A   7      -2.904  -4.454 -10.026  1.00  0.00           H  
ATOM     97  CA  GLU A   7      -3.626  -4.988  -8.097  1.00  0.00           C  
ATOM     98  HA  GLU A   7      -2.978  -5.511  -7.391  1.00  0.00           H  
ATOM     99  CB  GLU A   7      -3.468  -3.470  -7.879  1.00  0.00           C  
ATOM    100  HB2 GLU A   7      -2.456  -3.185  -8.171  1.00  0.00           H  
ATOM    101  HB3 GLU A   7      -4.166  -2.956  -8.536  1.00  0.00           H  
ATOM    102  CG  GLU A   7      -3.677  -2.964  -6.449  1.00  0.00           C  
ATOM    103  HG2 GLU A   7      -4.676  -3.242  -6.104  1.00  0.00           H  
ATOM    104  HG3 GLU A   7      -2.940  -3.438  -5.809  1.00  0.00           H  
ATOM    105  CD  GLU A   7      -3.516  -1.437  -6.401  1.00  0.00           C  
ATOM    106  OE1 GLU A   7      -4.300  -0.747  -7.093  1.00  0.00           O  
ATOM    107  OE2 GLU A   7      -2.615  -0.905  -5.717  1.00  0.00           O  
ATOM    108  C   GLU A   7      -5.075  -5.463  -7.864  1.00  0.00           C  
ATOM    109  O   GLU A   7      -5.370  -6.124  -6.860  1.00  0.00           O  
ATOM    110  N   ILE A   8      -5.977  -5.199  -8.822  1.00  0.00           N  
ATOM    111  H   ILE A   8      -5.680  -4.628  -9.613  1.00  0.00           H  
ATOM    112  CA  ILE A   8      -7.374  -5.667  -8.795  1.00  0.00           C  
ATOM    113  HA  ILE A   8      -7.776  -5.453  -7.804  1.00  0.00           H  
ATOM    114  CB  ILE A   8      -8.253  -4.909  -9.819  1.00  0.00           C  
ATOM    115  HB  ILE A   8      -7.738  -4.889 -10.782  1.00  0.00           H  
ATOM    116  CG2 ILE A   8      -9.610  -5.616 -10.013  1.00  0.00           C  
ATOM    117 HG21 ILE A   8      -9.470  -6.544 -10.566  1.00  0.00           H  
ATOM    118 HG22 ILE A   8     -10.057  -5.837  -9.045  1.00  0.00           H  
ATOM    119 HG23 ILE A   8     -10.301  -4.997 -10.576  1.00  0.00           H  
ATOM    120  CG1 ILE A   8      -8.463  -3.458  -9.327  1.00  0.00           C  
ATOM    121 HG12 ILE A   8      -9.130  -3.453  -8.462  1.00  0.00           H  
ATOM    122 HG13 ILE A   8      -7.502  -3.053  -9.013  1.00  0.00           H  
ATOM    123  CD1 ILE A   8      -9.016  -2.506 -10.394  1.00  0.00           C  
ATOM    124 HD11 ILE A   8     -10.051  -2.748 -10.623  1.00  0.00           H  
ATOM    125 HD12 ILE A   8      -8.977  -1.483 -10.019  1.00  0.00           H  
ATOM    126 HD13 ILE A   8      -8.411  -2.576 -11.298  1.00  0.00           H  
ATOM    127  C   ILE A   8      -7.466  -7.186  -8.976  1.00  0.00           C  
ATOM    128  O   ILE A   8      -8.182  -7.826  -8.210  1.00  0.00           O  
ATOM    129  N   ILE A   9      -6.716  -7.792  -9.902  1.00  0.00           N  
ATOM    130  H   ILE A   9      -6.149  -7.214 -10.518  1.00  0.00           H  
ATOM    131  CA  ILE A   9      -6.644  -9.257 -10.035  1.00  0.00           C  
ATOM    132  HA  ILE A   9      -7.659  -9.638 -10.150  1.00  0.00           H  
ATOM    133  CB  ILE A   9      -5.838  -9.678 -11.288  1.00  0.00           C  
ATOM    134  HB  ILE A   9      -4.937  -9.066 -11.354  1.00  0.00           H  
ATOM    135  CG2 ILE A   9      -5.403 -11.159 -11.244  1.00  0.00           C  
ATOM    136 HG21 ILE A   9      -4.738 -11.334 -10.399  1.00  0.00           H  
ATOM    137 HG22 ILE A   9      -6.277 -11.807 -11.154  1.00  0.00           H  
ATOM    138 HG23 ILE A   9      -4.846 -11.420 -12.142  1.00  0.00           H  
ATOM    139  CG1 ILE A   9      -6.717  -9.412 -12.531  1.00  0.00           C  
ATOM    140 HG12 ILE A   9      -7.632 -10.003 -12.467  1.00  0.00           H  
ATOM    141 HG13 ILE A   9      -7.000  -8.360 -12.544  1.00  0.00           H  
ATOM    142  CD1 ILE A   9      -6.034  -9.722 -13.865  1.00  0.00           C  
ATOM    143 HD11 ILE A   9      -6.644  -9.326 -14.672  1.00  0.00           H  
ATOM    144 HD12 ILE A   9      -5.052  -9.250 -13.891  1.00  0.00           H  
ATOM    145 HD13 ILE A   9      -5.934 -10.798 -14.006  1.00  0.00           H  
ATOM    146  C   ILE A   9      -6.111  -9.878  -8.745  1.00  0.00           C  
ATOM    147  O   ILE A   9      -6.732 -10.794  -8.220  1.00  0.00           O  
ATOM    148  N   LYS A  10      -5.039  -9.343  -8.152  1.00  0.00           N  
ATOM    149  H   LYS A  10      -4.569  -8.566  -8.612  1.00  0.00           H  
ATOM    150  CA  LYS A  10      -4.522  -9.820  -6.859  1.00  0.00           C  
ATOM    151  HA  LYS A  10      -4.325 -10.887  -6.959  1.00  0.00           H  
ATOM    152  CB  LYS A  10      -3.200  -9.098  -6.551  1.00  0.00           C  
ATOM    153  HB2 LYS A  10      -2.602  -9.060  -7.464  1.00  0.00           H  
ATOM    154  HB3 LYS A  10      -3.399  -8.076  -6.225  1.00  0.00           H  
ATOM    155  CG  LYS A  10      -2.380  -9.842  -5.489  1.00  0.00           C  
ATOM    156  HG2 LYS A  10      -2.913  -9.838  -4.537  1.00  0.00           H  
ATOM    157  HG3 LYS A  10      -2.244 -10.875  -5.813  1.00  0.00           H  
ATOM    158  CD  LYS A  10      -1.003  -9.194  -5.301  1.00  0.00           C  
ATOM    159  HD2 LYS A  10      -0.528  -9.033  -6.270  1.00  0.00           H  
ATOM    160  HD3 LYS A  10      -1.121  -8.237  -4.792  1.00  0.00           H  
ATOM    161  CE  LYS A  10      -0.120 -10.116  -4.460  1.00  0.00           C  
ATOM    162  HE2 LYS A  10      -0.633 -10.333  -3.518  1.00  0.00           H  
ATOM    163  HE3 LYS A  10       0.026 -11.062  -4.987  1.00  0.00           H  
ATOM    164  NZ  LYS A  10       1.187  -9.496  -4.164  1.00  0.00           N  
ATOM    165  HZ1 LYS A  10       1.708 -10.095  -3.525  1.00  0.00           H  
ATOM    166  HZ2 LYS A  10       1.751  -9.331  -4.993  1.00  0.00           H  
ATOM    167  HZ3 LYS A  10       1.078  -8.618  -3.662  1.00  0.00           H  
ATOM    168  C   LYS A  10      -5.559  -9.675  -5.736  1.00  0.00           C  
ATOM    169  O   LYS A  10      -5.675 -10.569  -4.899  1.00  0.00           O  
ATOM    170  N   THR A  11      -6.373  -8.617  -5.755  1.00  0.00           N  
ATOM    171  H   THR A  11      -6.186  -7.898  -6.446  1.00  0.00           H  
ATOM    172  CA  THR A  11      -7.513  -8.443  -4.836  1.00  0.00           C  
ATOM    173  HA  THR A  11      -7.159  -8.597  -3.816  1.00  0.00           H  
ATOM    174  CB  THR A  11      -8.086  -7.016  -4.906  1.00  0.00           C  
ATOM    175  HB  THR A  11      -8.510  -6.829  -5.892  1.00  0.00           H  
ATOM    176  CG2 THR A  11      -9.159  -6.752  -3.848  1.00  0.00           C  
ATOM    177 HG21 THR A  11      -8.770  -6.978  -2.856  1.00  0.00           H  
ATOM    178 HG22 THR A  11      -9.452  -5.701  -3.885  1.00  0.00           H  
ATOM    179 HG23 THR A  11     -10.040  -7.362  -4.043  1.00  0.00           H  
ATOM    180  OG1 THR A  11      -7.072  -6.069  -4.662  1.00  0.00           O  
ATOM    181  HG1 THR A  11      -6.522  -5.993  -5.465  1.00  0.00           H  
ATOM    182  C   THR A  11      -8.623  -9.474  -5.082  1.00  0.00           C  
ATOM    183  O   THR A  11      -9.118 -10.052  -4.123  1.00  0.00           O  
ATOM    184  N   LEU A  12      -8.995  -9.743  -6.338  1.00  0.00           N  
ATOM    185  H   LEU A  12      -8.543  -9.231  -7.090  1.00  0.00           H  
ATOM    186  CA  LEU A  12     -10.042 -10.716  -6.691  1.00  0.00           C  
ATOM    187  HA  LEU A  12     -10.916 -10.539  -6.064  1.00  0.00           H  
ATOM    188  CB  LEU A  12     -10.444 -10.524  -8.169  1.00  0.00           C  
ATOM    189  HB2 LEU A  12      -9.538 -10.531  -8.777  1.00  0.00           H  
ATOM    190  HB3 LEU A  12     -11.059 -11.367  -8.480  1.00  0.00           H  
ATOM    191  CG  LEU A  12     -11.233  -9.229  -8.450  1.00  0.00           C  
ATOM    192  HG  LEU A  12     -10.748  -8.383  -7.966  1.00  0.00           H  
ATOM    193  CD1 LEU A  12     -11.310  -8.946  -9.948  1.00  0.00           C  
ATOM    194 HD11 LEU A  12     -10.310  -8.942 -10.381  1.00  0.00           H  
ATOM    195 HD12 LEU A  12     -11.924  -9.704 -10.428  1.00  0.00           H  
ATOM    196 HD13 LEU A  12     -11.765  -7.967 -10.108  1.00  0.00           H  
ATOM    197  CD2 LEU A  12     -12.672  -9.333  -7.942  1.00  0.00           C  
ATOM    198 HD21 LEU A  12     -13.218  -8.430  -8.213  1.00  0.00           H  
ATOM    199 HD22 LEU A  12     -13.172 -10.194  -8.386  1.00  0.00           H  
ATOM    200 HD23 LEU A  12     -12.681  -9.430  -6.858  1.00  0.00           H  
ATOM    201  C   LEU A  12      -9.595 -12.163  -6.412  1.00  0.00           C  
ATOM    202  O   LEU A  12     -10.373 -12.959  -5.887  1.00  0.00           O  
ATOM    203  N   ASN A  13      -8.332 -12.488  -6.695  1.00  0.00           N  
ATOM    204  H   ASN A  13      -7.774 -11.797  -7.182  1.00  0.00           H  
ATOM    205  CA  ASN A  13      -7.703 -13.774  -6.387  1.00  0.00           C  
ATOM    206  HA  ASN A  13      -8.275 -14.577  -6.860  1.00  0.00           H  
ATOM    207  CB  ASN A  13      -6.260 -13.811  -6.924  1.00  0.00           C  
ATOM    208  HB2 ASN A  13      -5.709 -12.945  -6.557  1.00  0.00           H  
ATOM    209  HB3 ASN A  13      -5.778 -14.709  -6.535  1.00  0.00           H  
ATOM    210  CG  ASN A  13      -6.126 -13.853  -8.436  1.00  0.00           C  
ATOM    211  OD1 ASN A  13      -7.075 -13.832  -9.203  1.00  0.00           O  
ATOM    212  ND2 ASN A  13      -4.909 -13.953  -8.912  1.00  0.00           N  
ATOM    213 HD21 ASN A  13      -4.820 -13.985  -9.911  1.00  0.00           H  
ATOM    214 HD22 ASN A  13      -4.126 -14.031  -8.290  1.00  0.00           H  
ATOM    215  C   ASN A  13      -7.699 -14.053  -4.880  1.00  0.00           C  
ATOM    216  O   ASN A  13      -8.198 -15.094  -4.472  1.00  0.00           O  
ATOM    217  N   SER A  14      -7.172 -13.138  -4.059  1.00  0.00           N  
ATOM    218  H   SER A  14      -6.773 -12.300  -4.453  1.00  0.00           H  
ATOM    219  CA  SER A  14      -7.115 -13.318  -2.598  1.00  0.00           C  
ATOM    220  HA  SER A  14      -6.697 -14.302  -2.383  1.00  0.00           H  
ATOM    221  CB  SER A  14      -6.187 -12.274  -1.967  1.00  0.00           C  
ATOM    222  HB2 SER A  14      -6.247 -12.350  -0.880  1.00  0.00           H  
ATOM    223  HB3 SER A  14      -5.159 -12.480  -2.270  1.00  0.00           H  
ATOM    224  OG  SER A  14      -6.529 -10.959  -2.371  1.00  0.00           O  
ATOM    225  HG  SER A  14      -6.157 -10.812  -3.260  1.00  0.00           H  
ATOM    226  C   SER A  14      -8.510 -13.288  -1.962  1.00  0.00           C  
ATOM    227  O   SER A  14      -8.788 -14.092  -1.080  1.00  0.00           O  
ATOM    228  N   LEU A  15      -9.431 -12.466  -2.478  1.00  0.00           N  
ATOM    229  H   LEU A  15      -9.139 -11.776  -3.160  1.00  0.00           H  
ATOM    230  CA  LEU A  15     -10.852 -12.526  -2.123  1.00  0.00           C  
ATOM    231  HA  LEU A  15     -10.947 -12.368  -1.047  1.00  0.00           H  
ATOM    232  CB  LEU A  15     -11.576 -11.380  -2.853  1.00  0.00           C  
ATOM    233  HB2 LEU A  15     -11.215 -10.434  -2.450  1.00  0.00           H  
ATOM    234  HB3 LEU A  15     -11.302 -11.427  -3.905  1.00  0.00           H  
ATOM    235  CG  LEU A  15     -13.112 -11.388  -2.800  1.00  0.00           C  
ATOM    236  HG  LEU A  15     -13.487 -12.264  -3.328  1.00  0.00           H  
ATOM    237  CD1 LEU A  15     -13.666 -11.388  -1.380  1.00  0.00           C  
ATOM    238 HD11 LEU A  15     -14.747 -11.437  -1.441  1.00  0.00           H  
ATOM    239 HD12 LEU A  15     -13.324 -12.265  -0.833  1.00  0.00           H  
ATOM    240 HD13 LEU A  15     -13.359 -10.490  -0.847  1.00  0.00           H  
ATOM    241  CD2 LEU A  15     -13.646 -10.135  -3.500  1.00  0.00           C  
ATOM    242 HD21 LEU A  15     -14.735 -10.149  -3.497  1.00  0.00           H  
ATOM    243 HD22 LEU A  15     -13.305  -9.237  -2.984  1.00  0.00           H  
ATOM    244 HD23 LEU A  15     -13.301 -10.114  -4.533  1.00  0.00           H  
ATOM    245  C   LEU A  15     -11.467 -13.906  -2.429  1.00  0.00           C  
ATOM    246  O   LEU A  15     -12.217 -14.426  -1.610  1.00  0.00           O  
ATOM    247  N   THR A  16     -11.118 -14.531  -3.564  1.00  0.00           N  
ATOM    248  H   THR A  16     -10.474 -14.060  -4.184  1.00  0.00           H  
ATOM    249  CA  THR A  16     -11.591 -15.886  -3.924  1.00  0.00           C  
ATOM    250  HA  THR A  16     -12.680 -15.864  -3.959  1.00  0.00           H  
ATOM    251  CB  THR A  16     -11.078 -16.336  -5.311  1.00  0.00           C  
ATOM    252  HB  THR A  16      -9.996 -16.430  -5.285  1.00  0.00           H  
ATOM    253  CG2 THR A  16     -11.652 -17.676  -5.774  1.00  0.00           C  
ATOM    254 HG21 THR A  16     -11.299 -18.479  -5.127  1.00  0.00           H  
ATOM    255 HG22 THR A  16     -12.742 -17.641  -5.760  1.00  0.00           H  
ATOM    256 HG23 THR A  16     -11.305 -17.897  -6.782  1.00  0.00           H  
ATOM    257  OG1 THR A  16     -11.431 -15.412  -6.325  1.00  0.00           O  
ATOM    258  HG1 THR A  16     -11.123 -14.536  -6.020  1.00  0.00           H  
ATOM    259  C   THR A  16     -11.196 -16.931  -2.873  1.00  0.00           C  
ATOM    260  O   THR A  16     -11.944 -17.887  -2.676  1.00  0.00           O  
ATOM    261  N   GLU A  17     -10.072 -16.744  -2.177  1.00  0.00           N  
ATOM    262  H   GLU A  17      -9.496 -15.947  -2.407  1.00  0.00           H  
ATOM    263  CA  GLU A  17      -9.590 -17.630  -1.107  1.00  0.00           C  
ATOM    264  HA  GLU A  17      -9.765 -18.665  -1.402  1.00  0.00           H  
ATOM    265  CB  GLU A  17      -8.076 -17.400  -0.961  1.00  0.00           C  
ATOM    266  HB2 GLU A  17      -7.647 -17.124  -1.925  1.00  0.00           H  
ATOM    267  HB3 GLU A  17      -7.908 -16.568  -0.275  1.00  0.00           H  
ATOM    268  CG  GLU A  17      -7.330 -18.633  -0.440  1.00  0.00           C  
ATOM    269  HG2 GLU A  17      -6.307 -18.332  -0.204  1.00  0.00           H  
ATOM    270  HG3 GLU A  17      -7.796 -18.979   0.483  1.00  0.00           H  
ATOM    271  CD  GLU A  17      -7.300 -19.759  -1.483  1.00  0.00           C  
ATOM    272  OE1 GLU A  17      -6.433 -19.680  -2.381  1.00  0.00           O  
ATOM    273  OE2 GLU A  17      -8.157 -20.671  -1.408  1.00  0.00           O  
ATOM    274  C   GLU A  17     -10.299 -17.407   0.248  1.00  0.00           C  
ATOM    275  O   GLU A  17     -10.455 -18.332   1.045  1.00  0.00           O  
ATOM    276  N   GLN A  18     -10.770 -16.182   0.530  1.00  0.00           N  
ATOM    277  H   GLN A  18     -10.638 -15.469  -0.177  1.00  0.00           H  
ATOM    278  CA  GLN A  18     -11.433 -15.766   1.783  1.00  0.00           C  
ATOM    279  HA  GLN A  18     -10.898 -16.221   2.613  1.00  0.00           H  
ATOM    280  CB  GLN A  18     -11.328 -14.233   1.946  1.00  0.00           C  
ATOM    281  HB2 GLN A  18     -11.800 -13.765   1.081  1.00  0.00           H  
ATOM    282  HB3 GLN A  18     -11.881 -13.920   2.835  1.00  0.00           H  
ATOM    283  CG  GLN A  18      -9.882 -13.712   2.052  1.00  0.00           C  
ATOM    284  HG2 GLN A  18      -9.273 -14.130   1.261  1.00  0.00           H  
ATOM    285  HG3 GLN A  18      -9.909 -12.636   1.911  1.00  0.00           H  
ATOM    286  CD  GLN A  18      -9.207 -14.003   3.394  1.00  0.00           C  
ATOM    287  OE1 GLN A  18      -9.657 -13.575   4.451  1.00  0.00           O  
ATOM    288  NE2 GLN A  18      -8.105 -14.727   3.419  1.00  0.00           N  
ATOM    289 HE21 GLN A  18      -7.723 -14.954   4.319  1.00  0.00           H  
ATOM    290 HE22 GLN A  18      -7.742 -15.124   2.565  1.00  0.00           H  
ATOM    291  C   GLN A  18     -12.887 -16.281   1.892  1.00  0.00           C  
ATOM    292  O   GLN A  18     -13.834 -15.527   2.130  1.00  0.00           O  
ATOM    293  N   LYS A  19     -13.073 -17.593   1.701  1.00  0.00           N  
ATOM    294  H   LYS A  19     -12.231 -18.135   1.518  1.00  0.00           H  
ATOM    295  CA  LYS A  19     -14.370 -18.270   1.580  1.00  0.00           C  
ATOM    296  HA  LYS A  19     -14.852 -17.892   0.678  1.00  0.00           H  
ATOM    297  CB  LYS A  19     -14.138 -19.786   1.427  1.00  0.00           C  
ATOM    298  HB2 LYS A  19     -13.468 -20.117   2.223  1.00  0.00           H  
ATOM    299  HB3 LYS A  19     -15.084 -20.315   1.557  1.00  0.00           H  
ATOM    300  CG  LYS A  19     -13.532 -20.199   0.073  1.00  0.00           C  
ATOM    301  HG2 LYS A  19     -12.655 -19.587  -0.141  1.00  0.00           H  
ATOM    302  HG3 LYS A  19     -13.208 -21.239   0.144  1.00  0.00           H  
ATOM    303  CD  LYS A  19     -14.540 -20.075  -1.081  1.00  0.00           C  
ATOM    304  HD2 LYS A  19     -15.398 -20.719  -0.884  1.00  0.00           H  
ATOM    305  HD3 LYS A  19     -14.888 -19.045  -1.156  1.00  0.00           H  
ATOM    306  CE  LYS A  19     -13.897 -20.505  -2.405  1.00  0.00           C  
ATOM    307  HE2 LYS A  19     -12.829 -20.681  -2.238  1.00  0.00           H  
ATOM    308  HE3 LYS A  19     -14.350 -21.445  -2.730  1.00  0.00           H  
ATOM    309  NZ  LYS A  19     -14.058 -19.466  -3.447  1.00  0.00           N  
ATOM    310  HZ1 LYS A  19     -15.033 -19.174  -3.596  1.00  0.00           H  
ATOM    311  HZ2 LYS A  19     -13.527 -18.641  -3.178  1.00  0.00           H  
ATOM    312  HZ3 LYS A  19     -13.707 -19.774  -4.338  1.00  0.00           H  
ATOM    313  C   LYS A  19     -15.327 -17.982   2.746  1.00  0.00           C  
ATOM    314  O   LYS A  19     -15.066 -18.286   3.911  1.00  0.00           O  
ATOM    315  N   THR A  20     -16.510 -17.478   2.403  1.00  0.00           N  
ATOM    316  H   THR A  20     -16.656 -17.233   1.432  1.00  0.00           H  
ATOM    317  CA  THR A  20     -17.635 -17.244   3.316  1.00  0.00           C  
ATOM    318  HA  THR A  20     -17.588 -17.979   4.119  1.00  0.00           H  
ATOM    319  CB  THR A  20     -17.554 -15.848   3.960  1.00  0.00           C  
ATOM    320  HB  THR A  20     -16.628 -15.771   4.527  1.00  0.00           H  
ATOM    321  CG2 THR A  20     -17.624 -14.677   2.978  1.00  0.00           C  
ATOM    322 HG21 THR A  20     -16.763 -14.715   2.307  1.00  0.00           H  
ATOM    323 HG22 THR A  20     -18.536 -14.714   2.384  1.00  0.00           H  
ATOM    324 HG23 THR A  20     -17.589 -13.735   3.524  1.00  0.00           H  
ATOM    325  OG1 THR A  20     -18.643 -15.696   4.841  1.00  0.00           O  
ATOM    326  HG1 THR A  20     -18.733 -14.746   4.983  1.00  0.00           H  
ATOM    327  C   THR A  20     -18.962 -17.431   2.585  1.00  0.00           C  
ATOM    328  O   THR A  20     -19.087 -17.058   1.426  1.00  0.00           O  
ATOM    329  N   LEU A  21     -19.987 -17.950   3.273  1.00  0.00           N  
ATOM    330  H   LEU A  21     -19.830 -18.192   4.237  1.00  0.00           H  
ATOM    331  CA  LEU A  21     -21.341 -18.155   2.717  1.00  0.00           C  
ATOM    332  HA  LEU A  21     -21.250 -18.754   1.805  1.00  0.00           H  
ATOM    333  CB  LEU A  21     -22.205 -18.919   3.749  1.00  0.00           C  
ATOM    334  HB2 LEU A  21     -21.638 -19.118   4.660  1.00  0.00           H  
ATOM    335  HB3 LEU A  21     -23.052 -18.292   4.034  1.00  0.00           H  
ATOM    336  CG  LEU A  21     -22.755 -20.253   3.204  1.00  0.00           C  
ATOM    337  HG  LEU A  21     -23.191 -20.089   2.219  1.00  0.00           H  
ATOM    338  CD1 LEU A  21     -21.654 -21.310   3.103  1.00  0.00           C  
ATOM    339 HD11 LEU A  21     -20.877 -20.976   2.416  1.00  0.00           H  
ATOM    340 HD12 LEU A  21     -21.219 -21.504   4.081  1.00  0.00           H  
ATOM    341 HD13 LEU A  21     -22.078 -22.235   2.709  1.00  0.00           H  
ATOM    342  CD2 LEU A  21     -23.841 -20.799   4.132  1.00  0.00           C  
ATOM    343 HD21 LEU A  21     -24.232 -21.732   3.723  1.00  0.00           H  
ATOM    344 HD22 LEU A  21     -23.434 -20.984   5.125  1.00  0.00           H  
ATOM    345 HD23 LEU A  21     -24.662 -20.085   4.195  1.00  0.00           H  
ATOM    346  C   LEU A  21     -22.041 -16.844   2.290  1.00  0.00           C  
ATOM    347  O   LEU A  21     -23.102 -16.885   1.678  1.00  0.00           O  
ATOM    348  N   CYS A  22     -21.468 -15.680   2.599  1.00  0.00           N  
ATOM    349  H   CYS A  22     -20.602 -15.701   3.113  1.00  0.00           H  
ATOM    350  CA  CYS A  22     -22.002 -14.379   2.197  1.00  0.00           C  
ATOM    351  HA  CYS A  22     -23.075 -14.369   2.400  1.00  0.00           H  
ATOM    352  CB  CYS A  22     -21.341 -13.293   3.058  1.00  0.00           C  
ATOM    353  HB2 CYS A  22     -20.278 -13.240   2.825  1.00  0.00           H  
ATOM    354  HB3 CYS A  22     -21.790 -12.325   2.823  1.00  0.00           H  
ATOM    355  SG  CYS A  22     -21.560 -13.660   4.828  1.00  0.00           S  
ATOM    356  HG  CYS A  22     -22.792 -13.142   4.933  1.00  0.00           H  
ATOM    357  C   CYS A  22     -21.849 -14.078   0.689  1.00  0.00           C  
ATOM    358  O   CYS A  22     -22.496 -13.157   0.195  1.00  0.00           O  
ATOM    359  N   THR A  23     -21.036 -14.831  -0.065  1.00  0.00           N  
ATOM    360  H   THR A  23     -20.512 -15.599   0.345  1.00  0.00           H  
ATOM    361  CA  THR A  23     -20.938 -14.679  -1.529  1.00  0.00           C  
ATOM    362  HA  THR A  23     -21.000 -13.620  -1.762  1.00  0.00           H  
ATOM    363  CB  THR A  23     -19.590 -15.172  -2.054  1.00  0.00           C  
ATOM    364  HB  THR A  23     -19.595 -15.099  -3.140  1.00  0.00           H  
ATOM    365  CG2 THR A  23     -18.415 -14.343  -1.535  1.00  0.00           C  
ATOM    366 HG21 THR A  23     -18.316 -14.462  -0.457  1.00  0.00           H  
ATOM    367 HG22 THR A  23     -17.502 -14.692  -2.020  1.00  0.00           H  
ATOM    368 HG23 THR A  23     -18.568 -13.293  -1.781  1.00  0.00           H  
ATOM    369  OG1 THR A  23     -19.395 -16.508  -1.682  1.00  0.00           O  
ATOM    370  HG1 THR A  23     -18.697 -16.842  -2.293  1.00  0.00           H  
ATOM    371  C   THR A  23     -22.071 -15.358  -2.314  1.00  0.00           C  
ATOM    372  O   THR A  23     -22.195 -15.128  -3.516  1.00  0.00           O  
ATOM    373  N   GLU A  24     -22.945 -16.125  -1.657  1.00  0.00           N  
ATOM    374  H   GLU A  24     -22.771 -16.339  -0.686  1.00  0.00           H  
ATOM    375  CA  GLU A  24     -24.167 -16.681  -2.262  1.00  0.00           C  
ATOM    376  HA  GLU A  24     -23.950 -16.893  -3.305  1.00  0.00           H  
ATOM    377  CB  GLU A  24     -24.496 -18.012  -1.554  1.00  0.00           C  
ATOM    378  HB2 GLU A  24     -23.573 -18.582  -1.439  1.00  0.00           H  
ATOM    379  HB3 GLU A  24     -24.851 -17.778  -0.549  1.00  0.00           H  
ATOM    380  CG  GLU A  24     -25.532 -18.938  -2.222  1.00  0.00           C  
ATOM    381  HG2 GLU A  24     -25.675 -19.791  -1.554  1.00  0.00           H  
ATOM    382  HG3 GLU A  24     -26.494 -18.427  -2.277  1.00  0.00           H  
ATOM    383  CD  GLU A  24     -25.149 -19.470  -3.620  1.00  0.00           C  
ATOM    384  OE1 GLU A  24     -24.152 -18.993  -4.219  1.00  0.00           O  
ATOM    385  OE2 GLU A  24     -25.874 -20.375  -4.091  1.00  0.00           O  
ATOM    386  C   GLU A  24     -25.343 -15.677  -2.266  1.00  0.00           C  
ATOM    387  O   GLU A  24     -26.421 -15.944  -2.791  1.00  0.00           O  
ATOM    388  N   LEU A  25     -25.149 -14.480  -1.700  1.00  0.00           N  
ATOM    389  H   LEU A  25     -24.232 -14.271  -1.335  1.00  0.00           H  
ATOM    390  CA  LEU A  25     -26.148 -13.409  -1.714  1.00  0.00           C  
ATOM    391  HA  LEU A  25     -27.112 -13.853  -1.469  1.00  0.00           H  
ATOM    392  CB  LEU A  25     -25.798 -12.372  -0.635  1.00  0.00           C  
ATOM    393  HB2 LEU A  25     -24.806 -11.988  -0.866  1.00  0.00           H  
ATOM    394  HB3 LEU A  25     -26.511 -11.548  -0.692  1.00  0.00           H  
ATOM    395  CG  LEU A  25     -25.780 -12.920   0.807  1.00  0.00           C  
ATOM    396  HG  LEU A  25     -25.127 -13.790   0.871  1.00  0.00           H  
ATOM    397  CD1 LEU A  25     -25.242 -11.857   1.765  1.00  0.00           C  
ATOM    398 HD11 LEU A  25     -24.211 -11.622   1.512  1.00  0.00           H  
ATOM    399 HD12 LEU A  25     -25.847 -10.952   1.700  1.00  0.00           H  
ATOM    400 HD13 LEU A  25     -25.263 -12.234   2.787  1.00  0.00           H  
ATOM    401  CD2 LEU A  25     -27.171 -13.327   1.302  1.00  0.00           C  
ATOM    402 HD21 LEU A  25     -27.108 -13.669   2.335  1.00  0.00           H  
ATOM    403 HD22 LEU A  25     -27.859 -12.484   1.240  1.00  0.00           H  
ATOM    404 HD23 LEU A  25     -27.550 -14.152   0.699  1.00  0.00           H  
ATOM    405  C   LEU A  25     -26.291 -12.777  -3.115  1.00  0.00           C  
ATOM    406  O   LEU A  25     -25.326 -12.668  -3.874  1.00  0.00           O  
ATOM    407  N   THR A  26     -27.511 -12.343  -3.452  1.00  0.00           N  
ATOM    408  H   THR A  26     -28.237 -12.391  -2.757  1.00  0.00           H  
ATOM    409  CA  THR A  26     -27.857 -11.849  -4.799  1.00  0.00           C  
ATOM    410  HA  THR A  26     -27.300 -12.448  -5.517  1.00  0.00           H  
ATOM    411  CB  THR A  26     -29.346 -12.074  -5.109  1.00  0.00           C  
ATOM    412  HB  THR A  26     -29.962 -11.531  -4.390  1.00  0.00           H  
ATOM    413  CG2 THR A  26     -29.747 -11.661  -6.523  1.00  0.00           C  
ATOM    414 HG21 THR A  26     -29.689 -10.580  -6.642  1.00  0.00           H  
ATOM    415 HG22 THR A  26     -29.096 -12.150  -7.247  1.00  0.00           H  
ATOM    416 HG23 THR A  26     -30.777 -11.967  -6.710  1.00  0.00           H  
ATOM    417  OG1 THR A  26     -29.643 -13.449  -5.030  1.00  0.00           O  
ATOM    418  HG1 THR A  26     -29.648 -13.726  -4.113  1.00  0.00           H  
ATOM    419  C   THR A  26     -27.483 -10.379  -5.022  1.00  0.00           C  
ATOM    420  O   THR A  26     -27.734  -9.532  -4.163  1.00  0.00           O  
ATOM    421  N   VAL A  27     -26.962 -10.071  -6.214  1.00  0.00           N  
ATOM    422  H   VAL A  27     -26.800 -10.849  -6.850  1.00  0.00           H  
ATOM    423  CA  VAL A  27     -26.641  -8.736  -6.749  1.00  0.00           C  
ATOM    424  HA  VAL A  27     -27.140  -7.985  -6.138  1.00  0.00           H  
ATOM    425  CB  VAL A  27     -25.120  -8.463  -6.700  1.00  0.00           C  
ATOM    426  HB  VAL A  27     -24.944  -7.505  -7.187  1.00  0.00           H  
ATOM    427  CG1 VAL A  27     -24.619  -8.327  -5.260  1.00  0.00           C  
ATOM    428 HG11 VAL A  27     -24.667  -9.287  -4.745  1.00  0.00           H  
ATOM    429 HG12 VAL A  27     -23.590  -7.971  -5.263  1.00  0.00           H  
ATOM    430 HG13 VAL A  27     -25.239  -7.606  -4.730  1.00  0.00           H  
ATOM    431  CG2 VAL A  27     -24.273  -9.517  -7.429  1.00  0.00           C  
ATOM    432 HG21 VAL A  27     -24.605  -9.617  -8.462  1.00  0.00           H  
ATOM    433 HG22 VAL A  27     -23.226  -9.212  -7.426  1.00  0.00           H  
ATOM    434 HG23 VAL A  27     -24.358 -10.484  -6.932  1.00  0.00           H  
ATOM    435  C   VAL A  27     -27.172  -8.573  -8.186  1.00  0.00           C  
ATOM    436  O   VAL A  27     -27.474  -9.558  -8.858  1.00  0.00           O  
ATOM    437  N   THR A  28     -27.273  -7.331  -8.680  1.00  0.00           N  
ATOM    438  H   THR A  28     -26.972  -6.562  -8.105  1.00  0.00           H  
ATOM    439  CA  THR A  28     -27.648  -7.054 -10.085  1.00  0.00           C  
ATOM    440  HA  THR A  28     -28.592  -7.552 -10.302  1.00  0.00           H  
ATOM    441  CB  THR A  28     -27.845  -5.547 -10.332  1.00  0.00           C  
ATOM    442  HB  THR A  28     -26.961  -5.009  -9.992  1.00  0.00           H  
ATOM    443  CG2 THR A  28     -28.100  -5.188 -11.797  1.00  0.00           C  
ATOM    444 HG21 THR A  28     -27.205  -5.363 -12.397  1.00  0.00           H  
ATOM    445 HG22 THR A  28     -28.920  -5.791 -12.192  1.00  0.00           H  
ATOM    446 HG23 THR A  28     -28.365  -4.133 -11.873  1.00  0.00           H  
ATOM    447  OG1 THR A  28     -28.969  -5.082  -9.621  1.00  0.00           O  
ATOM    448  HG1 THR A  28     -28.789  -5.084  -8.681  1.00  0.00           H  
ATOM    449  C   THR A  28     -26.591  -7.601 -11.050  1.00  0.00           C  
ATOM    450  O   THR A  28     -25.410  -7.279 -10.928  1.00  0.00           O  
ATOM    451  N   ASP A  29     -26.997  -8.396 -12.040  1.00  0.00           N  
ATOM    452  H   ASP A  29     -27.996  -8.533 -12.156  1.00  0.00           H  
ATOM    453  CA  ASP A  29     -26.115  -8.888 -13.099  1.00  0.00           C  
ATOM    454  HA  ASP A  29     -25.133  -9.088 -12.664  1.00  0.00           H  
ATOM    455  CB  ASP A  29     -26.627 -10.229 -13.651  1.00  0.00           C  
ATOM    456  HB2 ASP A  29     -26.766 -10.917 -12.818  1.00  0.00           H  
ATOM    457  HB3 ASP A  29     -27.592 -10.082 -14.134  1.00  0.00           H  
ATOM    458  CG  ASP A  29     -25.653 -10.863 -14.650  1.00  0.00           C  
ATOM    459  OD1 ASP A  29     -24.725 -10.178 -15.133  1.00  0.00           O  
ATOM    460  OD2 ASP A  29     -25.785 -12.071 -14.947  1.00  0.00           O  
ATOM    461  C   ASP A  29     -25.931  -7.816 -14.184  1.00  0.00           C  
ATOM    462  O   ASP A  29     -26.678  -7.743 -15.160  1.00  0.00           O  
ATOM    463  N   ILE A  30     -24.890  -6.999 -14.009  1.00  0.00           N  
ATOM    464  H   ILE A  30     -24.382  -7.093 -13.141  1.00  0.00           H  
ATOM    465  CA  ILE A  30     -24.478  -5.921 -14.930  1.00  0.00           C  
ATOM    466  HA  ILE A  30     -25.357  -5.310 -15.133  1.00  0.00           H  
ATOM    467  CB  ILE A  30     -23.415  -5.025 -14.242  1.00  0.00           C  
ATOM    468  HB  ILE A  30     -23.254  -4.165 -14.894  1.00  0.00           H  
ATOM    469  CG2 ILE A  30     -23.934  -4.485 -12.891  1.00  0.00           C  
ATOM    470 HG21 ILE A  30     -23.270  -3.717 -12.500  1.00  0.00           H  
ATOM    471 HG22 ILE A  30     -24.926  -4.054 -13.014  1.00  0.00           H  
ATOM    472 HG23 ILE A  30     -24.006  -5.283 -12.155  1.00  0.00           H  
ATOM    473  CG1 ILE A  30     -22.055  -5.748 -14.078  1.00  0.00           C  
ATOM    474 HG12 ILE A  30     -22.153  -6.557 -13.355  1.00  0.00           H  
ATOM    475 HG13 ILE A  30     -21.754  -6.185 -15.029  1.00  0.00           H  
ATOM    476  CD1 ILE A  30     -20.912  -4.828 -13.643  1.00  0.00           C  
ATOM    477 HD11 ILE A  30     -20.802  -4.012 -14.356  1.00  0.00           H  
ATOM    478 HD12 ILE A  30     -21.106  -4.430 -12.650  1.00  0.00           H  
ATOM    479 HD13 ILE A  30     -19.983  -5.397 -13.614  1.00  0.00           H  
ATOM    480  C   ILE A  30     -23.967  -6.418 -16.302  1.00  0.00           C  
ATOM    481  O   ILE A  30     -23.684  -5.602 -17.186  1.00  0.00           O  
ATOM    482  N   PHE A  31     -23.791  -7.737 -16.453  1.00  0.00           N  
ATOM    483  H   PHE A  31     -24.078  -8.340 -15.686  1.00  0.00           H  
ATOM    484  CA  PHE A  31     -23.238  -8.415 -17.628  1.00  0.00           C  
ATOM    485  HA  PHE A  31     -22.750  -7.677 -18.265  1.00  0.00           H  
ATOM    486  CB  PHE A  31     -22.173  -9.434 -17.173  1.00  0.00           C  
ATOM    487  HB2 PHE A  31     -22.693 -10.326 -16.839  1.00  0.00           H  
ATOM    488  HB3 PHE A  31     -21.582  -9.721 -18.044  1.00  0.00           H  
ATOM    489  CG  PHE A  31     -21.222  -9.022 -16.054  1.00  0.00           C  
ATOM    490  CD1 PHE A  31     -21.427  -9.494 -14.739  1.00  0.00           C  
ATOM    491  HD1 PHE A  31     -22.281 -10.116 -14.514  1.00  0.00           H  
ATOM    492  CE1 PHE A  31     -20.523  -9.162 -13.713  1.00  0.00           C  
ATOM    493  HE1 PHE A  31     -20.681  -9.523 -12.705  1.00  0.00           H  
ATOM    494  CZ  PHE A  31     -19.407  -8.359 -13.996  1.00  0.00           C  
ATOM    495  HZ  PHE A  31     -18.715  -8.103 -13.206  1.00  0.00           H  
ATOM    496  CE2 PHE A  31     -19.198  -7.885 -15.302  1.00  0.00           C  
ATOM    497  HE2 PHE A  31     -18.337  -7.268 -15.514  1.00  0.00           H  
ATOM    498  CD2 PHE A  31     -20.101  -8.218 -16.330  1.00  0.00           C  
ATOM    499  HD2 PHE A  31     -19.930  -7.858 -17.334  1.00  0.00           H  
ATOM    500  C   PHE A  31     -24.319  -9.129 -18.473  1.00  0.00           C  
ATOM    501  O   PHE A  31     -24.144  -9.299 -19.679  1.00  0.00           O  
ATOM    502  N   ALA A  32     -25.435  -9.557 -17.870  1.00  0.00           N  
ATOM    503  H   ALA A  32     -25.510  -9.422 -16.866  1.00  0.00           H  
ATOM    504  CA  ALA A  32     -26.513 -10.295 -18.537  1.00  0.00           C  
ATOM    505  HA  ALA A  32     -26.109 -11.231 -18.924  1.00  0.00           H  
ATOM    506  CB  ALA A  32     -27.580 -10.637 -17.501  1.00  0.00           C  
ATOM    507  HB1 ALA A  32     -27.229 -11.432 -16.851  1.00  0.00           H  
ATOM    508  HB2 ALA A  32     -27.796  -9.747 -16.911  1.00  0.00           H  
ATOM    509  HB3 ALA A  32     -28.491 -10.975 -17.996  1.00  0.00           H  
ATOM    510  C   ALA A  32     -27.141  -9.518 -19.707  1.00  0.00           C  
ATOM    511  O   ALA A  32     -27.734  -8.457 -19.512  1.00  0.00           O  
ATOM    512  N   ALA A  33     -26.991 -10.060 -20.924  1.00  0.00           N  
ATOM    513  H   ALA A  33     -26.483 -10.927 -20.981  1.00  0.00           H  
ATOM    514  CA  ALA A  33     -27.389  -9.438 -22.197  1.00  0.00           C  
ATOM    515  HA  ALA A  33     -26.924 -10.025 -22.989  1.00  0.00           H  
ATOM    516  CB  ALA A  33     -28.908  -9.571 -22.376  1.00  0.00           C  
ATOM    517  HB1 ALA A  33     -29.193  -9.235 -23.374  1.00  0.00           H  
ATOM    518  HB2 ALA A  33     -29.210 -10.612 -22.255  1.00  0.00           H  
ATOM    519  HB3 ALA A  33     -29.425  -8.958 -21.636  1.00  0.00           H  
ATOM    520  C   ALA A  33     -26.860  -7.995 -22.397  1.00  0.00           C  
ATOM    521  O   ALA A  33     -27.370  -7.247 -23.236  1.00  0.00           O  
ATOM    522  N   SER A  34     -25.851  -7.608 -21.611  1.00  0.00           N  
ATOM    523  H   SER A  34     -25.432  -8.299 -21.002  1.00  0.00           H  
ATOM    524  CA  SER A  34     -25.393  -6.231 -21.464  1.00  0.00           C  
ATOM    525  HA  SER A  34     -26.269  -5.591 -21.354  1.00  0.00           H  
ATOM    526  CB  SER A  34     -24.576  -6.121 -20.176  1.00  0.00           C  
ATOM    527  HB2 SER A  34     -25.137  -6.597 -19.369  1.00  0.00           H  
ATOM    528  HB3 SER A  34     -23.629  -6.649 -20.300  1.00  0.00           H  
ATOM    529  OG  SER A  34     -24.323  -4.782 -19.807  1.00  0.00           O  
ATOM    530  HG  SER A  34     -24.002  -4.823 -18.888  1.00  0.00           H  
ATOM    531  C   SER A  34     -24.605  -5.753 -22.682  1.00  0.00           C  
ATOM    532  O   SER A  34     -24.027  -6.549 -23.428  1.00  0.00           O  
ATOM    533  N   LYS A  35     -24.585  -4.435 -22.890  1.00  0.00           N  
ATOM    534  H   LYS A  35     -25.019  -3.848 -22.188  1.00  0.00           H  
ATOM    535  CA  LYS A  35     -23.775  -3.770 -23.913  1.00  0.00           C  
ATOM    536  HA  LYS A  35     -22.930  -4.420 -24.152  1.00  0.00           H  
ATOM    537  CB  LYS A  35     -24.572  -3.514 -25.204  1.00  0.00           C  
ATOM    538  HB2 LYS A  35     -25.459  -2.918 -24.978  1.00  0.00           H  
ATOM    539  HB3 LYS A  35     -23.942  -2.950 -25.894  1.00  0.00           H  
ATOM    540  CG  LYS A  35     -24.991  -4.827 -25.881  1.00  0.00           C  
ATOM    541  HG2 LYS A  35     -24.122  -5.482 -25.960  1.00  0.00           H  
ATOM    542  HG3 LYS A  35     -25.752  -5.321 -25.275  1.00  0.00           H  
ATOM    543  CD  LYS A  35     -25.552  -4.600 -27.286  1.00  0.00           C  
ATOM    544  HD2 LYS A  35     -26.413  -3.932 -27.232  1.00  0.00           H  
ATOM    545  HD3 LYS A  35     -24.778  -4.149 -27.911  1.00  0.00           H  
ATOM    546  CE  LYS A  35     -25.972  -5.957 -27.859  1.00  0.00           C  
ATOM    547  HE2 LYS A  35     -25.121  -6.643 -27.782  1.00  0.00           H  
ATOM    548  HE3 LYS A  35     -26.781  -6.362 -27.239  1.00  0.00           H  
ATOM    549  NZ  LYS A  35     -26.405  -5.840 -29.273  1.00  0.00           N  
ATOM    550  HZ1 LYS A  35     -26.681  -6.744 -29.635  1.00  0.00           H  
ATOM    551  HZ2 LYS A  35     -27.190  -5.206 -29.345  1.00  0.00           H  
ATOM    552  HZ3 LYS A  35     -25.645  -5.482 -29.838  1.00  0.00           H  
ATOM    553  C   LYS A  35     -23.183  -2.490 -23.341  1.00  0.00           C  
ATOM    554  O   LYS A  35     -23.818  -1.788 -22.555  1.00  0.00           O  
ATOM    555  N   ASN A  36     -21.956  -2.220 -23.762  1.00  0.00           N  
ATOM    556  H   ASN A  36     -21.506  -2.896 -24.361  1.00  0.00           H  
ATOM    557  CA  ASN A  36     -21.106  -1.147 -23.280  1.00  0.00           C  
ATOM    558  HA  ASN A  36     -21.714  -0.256 -23.100  1.00  0.00           H  
ATOM    559  CB  ASN A  36     -20.440  -1.565 -21.950  1.00  0.00           C  
ATOM    560  HB2 ASN A  36     -19.701  -0.817 -21.680  1.00  0.00           H  
ATOM    561  HB3 ASN A  36     -21.200  -1.579 -21.175  1.00  0.00           H  
ATOM    562  CG  ASN A  36     -19.791  -2.944 -21.969  1.00  0.00           C  
ATOM    563  OD1 ASN A  36     -20.449  -3.972 -21.997  1.00  0.00           O  
ATOM    564  ND2 ASN A  36     -18.483  -3.021 -21.940  1.00  0.00           N  
ATOM    565 HD21 ASN A  36     -18.085  -3.932 -22.073  1.00  0.00           H  
ATOM    566 HD22 ASN A  36     -17.943  -2.181 -21.791  1.00  0.00           H  
ATOM    567  C   ASN A  36     -20.075  -0.809 -24.369  1.00  0.00           C  
ATOM    568  O   ASN A  36     -19.563  -1.689 -25.057  1.00  0.00           O  
ATOM    569  N   THR A  37     -19.780   0.475 -24.518  1.00  0.00           N  
ATOM    570  H   THR A  37     -20.232   1.123 -23.874  1.00  0.00           H  
ATOM    571  CA  THR A  37     -18.784   1.044 -25.442  1.00  0.00           C  
ATOM    572  HA  THR A  37     -18.868   0.551 -26.410  1.00  0.00           H  
ATOM    573  CB  THR A  37     -19.062   2.543 -25.624  1.00  0.00           C  
ATOM    574  HB  THR A  37     -18.315   2.953 -26.304  1.00  0.00           H  
ATOM    575  CG2 THR A  37     -20.445   2.810 -26.221  1.00  0.00           C  
ATOM    576 HG21 THR A  37     -20.555   3.877 -26.413  1.00  0.00           H  
ATOM    577 HG22 THR A  37     -20.547   2.268 -27.162  1.00  0.00           H  
ATOM    578 HG23 THR A  37     -21.229   2.491 -25.533  1.00  0.00           H  
ATOM    579  OG1 THR A  37     -18.975   3.228 -24.393  1.00  0.00           O  
ATOM    580  HG1 THR A  37     -19.649   2.881 -23.773  1.00  0.00           H  
ATOM    581  C   THR A  37     -17.341   0.854 -24.958  1.00  0.00           C  
ATOM    582  O   THR A  37     -16.397   0.947 -25.739  1.00  0.00           O  
ATOM    583  N   THR A  38     -17.156   0.571 -23.669  1.00  0.00           N  
ATOM    584  H   THR A  38     -17.979   0.563 -23.082  1.00  0.00           H  
ATOM    585  CA  THR A  38     -15.863   0.341 -23.014  1.00  0.00           C  
ATOM    586  HA  THR A  38     -15.227  -0.234 -23.689  1.00  0.00           H  
ATOM    587  CB  THR A  38     -15.148   1.677 -22.716  1.00  0.00           C  
ATOM    588  HB  THR A  38     -14.833   2.126 -23.659  1.00  0.00           H  
ATOM    589  CG2 THR A  38     -16.029   2.690 -21.976  1.00  0.00           C  
ATOM    590 HG21 THR A  38     -15.450   3.583 -21.746  1.00  0.00           H  
ATOM    591 HG22 THR A  38     -16.868   2.987 -22.606  1.00  0.00           H  
ATOM    592 HG23 THR A  38     -16.415   2.260 -21.054  1.00  0.00           H  
ATOM    593  OG1 THR A  38     -14.005   1.479 -21.900  1.00  0.00           O  
ATOM    594  HG1 THR A  38     -13.385   0.900 -22.371  1.00  0.00           H  
ATOM    595  C   THR A  38     -16.065  -0.473 -21.736  1.00  0.00           C  
ATOM    596  O   THR A  38     -17.138  -0.462 -21.130  1.00  0.00           O  
ATOM    597  N   GLU A  39     -15.019  -1.166 -21.286  1.00  0.00           N  
ATOM    598  H   GLU A  39     -14.160  -1.161 -21.836  1.00  0.00           H  
ATOM    599  CA  GLU A  39     -14.942  -1.835 -19.986  1.00  0.00           C  
ATOM    600  HA  GLU A  39     -15.732  -2.583 -19.942  1.00  0.00           H  
ATOM    601  CB  GLU A  39     -13.584  -2.557 -19.868  1.00  0.00           C  
ATOM    602  HB2 GLU A  39     -13.645  -3.202 -18.991  1.00  0.00           H  
ATOM    603  HB3 GLU A  39     -13.445  -3.213 -20.727  1.00  0.00           H  
ATOM    604  CG  GLU A  39     -12.329  -1.671 -19.697  1.00  0.00           C  
ATOM    605  HG2 GLU A  39     -12.505  -0.917 -18.929  1.00  0.00           H  
ATOM    606  HG3 GLU A  39     -11.530  -2.316 -19.324  1.00  0.00           H  
ATOM    607  CD  GLU A  39     -11.797  -0.987 -20.970  1.00  0.00           C  
ATOM    608  OE1 GLU A  39     -10.720  -0.356 -20.889  1.00  0.00           O  
ATOM    609  OE2 GLU A  39     -12.369  -1.143 -22.069  1.00  0.00           O  
ATOM    610  C   GLU A  39     -15.162  -0.880 -18.798  1.00  0.00           C  
ATOM    611  O   GLU A  39     -15.592  -1.313 -17.731  1.00  0.00           O  
ATOM    612  N   LYS A  40     -14.916   0.426 -18.978  1.00  0.00           N  
ATOM    613  H   LYS A  40     -14.578   0.715 -19.891  1.00  0.00           H  
ATOM    614  CA  LYS A  40     -15.044   1.446 -17.922  1.00  0.00           C  
ATOM    615  HA  LYS A  40     -14.509   1.096 -17.039  1.00  0.00           H  
ATOM    616  CB  LYS A  40     -14.388   2.752 -18.394  1.00  0.00           C  
ATOM    617  HB2 LYS A  40     -14.836   3.074 -19.333  1.00  0.00           H  
ATOM    618  HB3 LYS A  40     -14.566   3.526 -17.650  1.00  0.00           H  
ATOM    619  CG  LYS A  40     -12.873   2.563 -18.577  1.00  0.00           C  
ATOM    620  HG2 LYS A  40     -12.433   2.250 -17.629  1.00  0.00           H  
ATOM    621  HG3 LYS A  40     -12.685   1.788 -19.321  1.00  0.00           H  
ATOM    622  CD  LYS A  40     -12.191   3.852 -19.043  1.00  0.00           C  
ATOM    623  HD2 LYS A  40     -12.643   4.178 -19.983  1.00  0.00           H  
ATOM    624  HD3 LYS A  40     -12.326   4.627 -18.285  1.00  0.00           H  
ATOM    625  CE  LYS A  40     -10.697   3.575 -19.249  1.00  0.00           C  
ATOM    626  HE2 LYS A  40     -10.282   3.207 -18.304  1.00  0.00           H  
ATOM    627  HE3 LYS A  40     -10.588   2.777 -19.993  1.00  0.00           H  
ATOM    628  NZ  LYS A  40      -9.974   4.796 -19.682  1.00  0.00           N  
ATOM    629  HZ1 LYS A  40     -10.070   5.517 -18.976  1.00  0.00           H  
ATOM    630  HZ2 LYS A  40      -8.991   4.594 -19.809  1.00  0.00           H  
ATOM    631  HZ3 LYS A  40     -10.352   5.138 -20.555  1.00  0.00           H  
ATOM    632  C   LYS A  40     -16.487   1.665 -17.459  1.00  0.00           C  
ATOM    633  O   LYS A  40     -16.705   1.943 -16.282  1.00  0.00           O  
ATOM    634  N   GLU A  41     -17.472   1.443 -18.333  1.00  0.00           N  
ATOM    635  H   GLU A  41     -17.230   1.171 -19.275  1.00  0.00           H  
ATOM    636  CA  GLU A  41     -18.877   1.349 -17.912  1.00  0.00           C  
ATOM    637  HA  GLU A  41     -19.182   2.273 -17.419  1.00  0.00           H  
ATOM    638  CB  GLU A  41     -19.805   1.088 -19.107  1.00  0.00           C  
ATOM    639  HB2 GLU A  41     -19.475   0.185 -19.620  1.00  0.00           H  
ATOM    640  HB3 GLU A  41     -20.801   0.903 -18.708  1.00  0.00           H  
ATOM    641  CG  GLU A  41     -19.892   2.229 -20.126  1.00  0.00           C  
ATOM    642  HG2 GLU A  41     -20.203   3.144 -19.618  1.00  0.00           H  
ATOM    643  HG3 GLU A  41     -18.902   2.400 -20.554  1.00  0.00           H  
ATOM    644  CD  GLU A  41     -20.896   1.897 -21.243  1.00  0.00           C  
ATOM    645  OE1 GLU A  41     -20.522   2.061 -22.429  1.00  0.00           O  
ATOM    646  OE2 GLU A  41     -22.019   1.424 -20.935  1.00  0.00           O  
ATOM    647  C   GLU A  41     -19.047   0.198 -16.914  1.00  0.00           C  
ATOM    648  O   GLU A  41     -19.587   0.386 -15.828  1.00  0.00           O  
ATOM    649  N   THR A  42     -18.517  -0.977 -17.253  1.00  0.00           N  
ATOM    650  H   THR A  42     -18.057  -1.055 -18.151  1.00  0.00           H  
ATOM    651  CA  THR A  42     -18.616  -2.201 -16.449  1.00  0.00           C  
ATOM    652  HA  THR A  42     -19.664  -2.359 -16.203  1.00  0.00           H  
ATOM    653  CB  THR A  42     -18.121  -3.412 -17.255  1.00  0.00           C  
ATOM    654  HB  THR A  42     -17.034  -3.387 -17.333  1.00  0.00           H  
ATOM    655  CG2 THR A  42     -18.552  -4.738 -16.640  1.00  0.00           C  
ATOM    656 HG21 THR A  42     -19.641  -4.794 -16.597  1.00  0.00           H  
ATOM    657 HG22 THR A  42     -18.175  -5.560 -17.248  1.00  0.00           H  
ATOM    658 HG23 THR A  42     -18.146  -4.832 -15.634  1.00  0.00           H  
ATOM    659  OG1 THR A  42     -18.672  -3.393 -18.550  1.00  0.00           O  
ATOM    660  HG1 THR A  42     -18.438  -4.208 -19.001  1.00  0.00           H  
ATOM    661  C   THR A  42     -17.837  -2.101 -15.135  1.00  0.00           C  
ATOM    662  O   THR A  42     -18.300  -2.613 -14.118  1.00  0.00           O  
ATOM    663  N   PHE A  43     -16.693  -1.411 -15.109  1.00  0.00           N  
ATOM    664  H   PHE A  43     -16.302  -1.094 -15.992  1.00  0.00           H  
ATOM    665  CA  PHE A  43     -15.963  -1.126 -13.869  1.00  0.00           C  
ATOM    666  HA  PHE A  43     -15.844  -2.055 -13.312  1.00  0.00           H  
ATOM    667  CB  PHE A  43     -14.563  -0.586 -14.200  1.00  0.00           C  
ATOM    668  HB2 PHE A  43     -14.682   0.348 -14.748  1.00  0.00           H  
ATOM    669  HB3 PHE A  43     -14.060  -0.358 -13.260  1.00  0.00           H  
ATOM    670  CG  PHE A  43     -13.633  -1.481 -15.012  1.00  0.00           C  
ATOM    671  CD1 PHE A  43     -13.861  -2.866 -15.176  1.00  0.00           C  
ATOM    672  HD1 PHE A  43     -14.719  -3.343 -14.729  1.00  0.00           H  
ATOM    673  CE1 PHE A  43     -12.972  -3.645 -15.938  1.00  0.00           C  
ATOM    674  HE1 PHE A  43     -13.155  -4.701 -16.069  1.00  0.00           H  
ATOM    675  CZ  PHE A  43     -11.838  -3.054 -16.519  1.00  0.00           C  
ATOM    676  HZ  PHE A  43     -11.148  -3.658 -17.092  1.00  0.00           H  
ATOM    677  CE2 PHE A  43     -11.601  -1.679 -16.353  1.00  0.00           C  
ATOM    678  HE2 PHE A  43     -10.735  -1.219 -16.808  1.00  0.00           H  
ATOM    679  CD2 PHE A  43     -12.499  -0.897 -15.605  1.00  0.00           C  
ATOM    680  HD2 PHE A  43     -12.316   0.161 -15.483  1.00  0.00           H  
ATOM    681  C   PHE A  43     -16.748  -0.171 -12.951  1.00  0.00           C  
ATOM    682  O   PHE A  43     -16.875  -0.456 -11.760  1.00  0.00           O  
ATOM    683  N   CYS A  44     -17.353   0.894 -13.501  1.00  0.00           N  
ATOM    684  H   CYS A  44     -17.210   1.066 -14.492  1.00  0.00           H  
ATOM    685  CA  CYS A  44     -18.212   1.822 -12.748  1.00  0.00           C  
ATOM    686  HA  CYS A  44     -17.655   2.193 -11.886  1.00  0.00           H  
ATOM    687  CB  CYS A  44     -18.572   3.016 -13.648  1.00  0.00           C  
ATOM    688  HB2 CYS A  44     -17.675   3.479 -14.049  1.00  0.00           H  
ATOM    689  HB3 CYS A  44     -19.177   2.668 -14.487  1.00  0.00           H  
ATOM    690  SG  CYS A  44     -19.501   4.260 -12.705  1.00  0.00           S  
ATOM    691  HG  CYS A  44     -18.464   4.881 -12.118  1.00  0.00           H  
ATOM    692  C   CYS A  44     -19.486   1.134 -12.213  1.00  0.00           C  
ATOM    693  O   CYS A  44     -19.815   1.256 -11.030  1.00  0.00           O  
ATOM    694  N   ARG A  45     -20.173   0.356 -13.064  1.00  0.00           N  
ATOM    695  H   ARG A  45     -19.862   0.337 -14.032  1.00  0.00           H  
ATOM    696  CA  ARG A  45     -21.350  -0.453 -12.701  1.00  0.00           C  
ATOM    697  HA  ARG A  45     -22.112   0.193 -12.257  1.00  0.00           H  
ATOM    698  CB  ARG A  45     -21.934  -1.118 -13.963  1.00  0.00           C  
ATOM    699  HB2 ARG A  45     -21.130  -1.628 -14.493  1.00  0.00           H  
ATOM    700  HB3 ARG A  45     -22.664  -1.864 -13.652  1.00  0.00           H  
ATOM    701  CG  ARG A  45     -22.648  -0.150 -14.922  1.00  0.00           C  
ATOM    702  HG2 ARG A  45     -23.522   0.266 -14.423  1.00  0.00           H  
ATOM    703  HG3 ARG A  45     -21.991   0.677 -15.185  1.00  0.00           H  
ATOM    704  CD  ARG A  45     -23.069  -0.890 -16.207  1.00  0.00           C  
ATOM    705  HD2 ARG A  45     -22.167  -1.274 -16.688  1.00  0.00           H  
ATOM    706  HD3 ARG A  45     -23.706  -1.734 -15.942  1.00  0.00           H  
ATOM    707  NE  ARG A  45     -23.801  -0.006 -17.132  1.00  0.00           N  
ATOM    708  HE  ARG A  45     -24.401   0.703 -16.721  1.00  0.00           H  
ATOM    709  CZ  ARG A  45     -23.623   0.118 -18.436  1.00  0.00           C  
ATOM    710  NH1 ARG A  45     -22.988  -0.745 -19.174  1.00  0.00           N  
ATOM    711 HH11 ARG A  45     -22.684  -1.620 -18.805  1.00  0.00           H  
ATOM    712 HH12 ARG A  45     -22.853  -0.497 -20.147  1.00  0.00           H  
ATOM    713  NH2 ARG A  45     -24.081   1.159 -19.053  1.00  0.00           N  
ATOM    714 HH21 ARG A  45     -24.590   1.851 -18.525  1.00  0.00           H  
ATOM    715 HH22 ARG A  45     -23.642   1.376 -19.952  1.00  0.00           H  
ATOM    716  C   ARG A  45     -21.011  -1.510 -11.643  1.00  0.00           C  
ATOM    717  O   ARG A  45     -21.816  -1.764 -10.751  1.00  0.00           O  
ATOM    718  N   ALA A  46     -19.823  -2.117 -11.709  1.00  0.00           N  
ATOM    719  H   ALA A  46     -19.231  -1.945 -12.511  1.00  0.00           H  
ATOM    720  CA  ALA A  46     -19.344  -3.037 -10.680  1.00  0.00           C  
ATOM    721  HA  ALA A  46     -20.119  -3.778 -10.492  1.00  0.00           H  
ATOM    722  CB  ALA A  46     -18.086  -3.765 -11.176  1.00  0.00           C  
ATOM    723  HB1 ALA A  46     -18.315  -4.334 -12.077  1.00  0.00           H  
ATOM    724  HB2 ALA A  46     -17.289  -3.052 -11.392  1.00  0.00           H  
ATOM    725  HB3 ALA A  46     -17.744  -4.454 -10.405  1.00  0.00           H  
ATOM    726  C   ALA A  46     -19.083  -2.303  -9.360  1.00  0.00           C  
ATOM    727  O   ALA A  46     -19.586  -2.720  -8.321  1.00  0.00           O  
ATOM    728  N   ALA A  47     -18.344  -1.190  -9.405  1.00  0.00           N  
ATOM    729  H   ALA A  47     -17.946  -0.915 -10.298  1.00  0.00           H  
ATOM    730  CA  ALA A  47     -17.995  -0.374  -8.247  1.00  0.00           C  
ATOM    731  HA  ALA A  47     -17.406  -0.981  -7.558  1.00  0.00           H  
ATOM    732  CB  ALA A  47     -17.127   0.798  -8.717  1.00  0.00           C  
ATOM    733  HB1 ALA A  47     -16.239   0.429  -9.228  1.00  0.00           H  
ATOM    734  HB2 ALA A  47     -17.684   1.447  -9.394  1.00  0.00           H  
ATOM    735  HB3 ALA A  47     -16.809   1.376  -7.853  1.00  0.00           H  
ATOM    736  C   ALA A  47     -19.232   0.123  -7.481  1.00  0.00           C  
ATOM    737  O   ALA A  47     -19.247   0.042  -6.256  1.00  0.00           O  
ATOM    738  N   THR A  48     -20.284   0.569  -8.179  1.00  0.00           N  
ATOM    739  H   THR A  48     -20.202   0.618  -9.188  1.00  0.00           H  
ATOM    740  CA  THR A  48     -21.581   0.907  -7.556  1.00  0.00           C  
ATOM    741  HA  THR A  48     -21.395   1.601  -6.737  1.00  0.00           H  
ATOM    742  CB  THR A  48     -22.589   1.558  -8.524  1.00  0.00           C  
ATOM    743  HB  THR A  48     -23.586   1.183  -8.285  1.00  0.00           H  
ATOM    744  CG2 THR A  48     -22.655   3.074  -8.386  1.00  0.00           C  
ATOM    745 HG21 THR A  48     -22.904   3.333  -7.356  1.00  0.00           H  
ATOM    746 HG22 THR A  48     -21.704   3.524  -8.661  1.00  0.00           H  
ATOM    747 HG23 THR A  48     -23.442   3.459  -9.033  1.00  0.00           H  
ATOM    748  OG1 THR A  48     -22.334   1.239  -9.870  1.00  0.00           O  
ATOM    749  HG1 THR A  48     -21.493   1.637 -10.141  1.00  0.00           H  
ATOM    750  C   THR A  48     -22.265  -0.306  -6.934  1.00  0.00           C  
ATOM    751  O   THR A  48     -22.654  -0.248  -5.773  1.00  0.00           O  
ATOM    752  N   VAL A  49     -22.429  -1.406  -7.676  1.00  0.00           N  
ATOM    753  H   VAL A  49     -22.111  -1.399  -8.641  1.00  0.00           H  
ATOM    754  CA  VAL A  49     -23.168  -2.588  -7.190  1.00  0.00           C  
ATOM    755  HA  VAL A  49     -24.144  -2.255  -6.836  1.00  0.00           H  
ATOM    756  CB  VAL A  49     -23.407  -3.576  -8.355  1.00  0.00           C  
ATOM    757  HB  VAL A  49     -22.467  -3.742  -8.883  1.00  0.00           H  
ATOM    758  CG1 VAL A  49     -23.942  -4.939  -7.900  1.00  0.00           C  
ATOM    759 HG11 VAL A  49     -24.833  -4.803  -7.286  1.00  0.00           H  
ATOM    760 HG12 VAL A  49     -24.186  -5.552  -8.770  1.00  0.00           H  
ATOM    761 HG13 VAL A  49     -23.183  -5.464  -7.319  1.00  0.00           H  
ATOM    762  CG2 VAL A  49     -24.440  -2.990  -9.330  1.00  0.00           C  
ATOM    763 HG21 VAL A  49     -25.404  -2.868  -8.834  1.00  0.00           H  
ATOM    764 HG22 VAL A  49     -24.112  -2.018  -9.695  1.00  0.00           H  
ATOM    765 HG23 VAL A  49     -24.560  -3.655 -10.182  1.00  0.00           H  
ATOM    766  C   VAL A  49     -22.479  -3.236  -5.979  1.00  0.00           C  
ATOM    767  O   VAL A  49     -23.148  -3.571  -4.999  1.00  0.00           O  
ATOM    768  N   LEU A  50     -21.144  -3.316  -5.991  1.00  0.00           N  
ATOM    769  H   LEU A  50     -20.655  -2.997  -6.824  1.00  0.00           H  
ATOM    770  CA  LEU A  50     -20.345  -3.817  -4.870  1.00  0.00           C  
ATOM    771  HA  LEU A  50     -20.774  -4.762  -4.534  1.00  0.00           H  
ATOM    772  CB  LEU A  50     -18.901  -4.071  -5.338  1.00  0.00           C  
ATOM    773  HB2 LEU A  50     -18.500  -3.133  -5.727  1.00  0.00           H  
ATOM    774  HB3 LEU A  50     -18.304  -4.349  -4.469  1.00  0.00           H  
ATOM    775  CG  LEU A  50     -18.745  -5.162  -6.418  1.00  0.00           C  
ATOM    776  HG  LEU A  50     -19.368  -4.939  -7.280  1.00  0.00           H  
ATOM    777  CD1 LEU A  50     -17.285  -5.194  -6.869  1.00  0.00           C  
ATOM    778 HD11 LEU A  50     -17.153  -5.950  -7.641  1.00  0.00           H  
ATOM    779 HD12 LEU A  50     -17.009  -4.222  -7.280  1.00  0.00           H  
ATOM    780 HD13 LEU A  50     -16.637  -5.422  -6.022  1.00  0.00           H  
ATOM    781  CD2 LEU A  50     -19.125  -6.560  -5.929  1.00  0.00           C  
ATOM    782 HD21 LEU A  50     -18.928  -7.295  -6.707  1.00  0.00           H  
ATOM    783 HD22 LEU A  50     -18.548  -6.821  -5.045  1.00  0.00           H  
ATOM    784 HD23 LEU A  50     -20.187  -6.589  -5.691  1.00  0.00           H  
ATOM    785  C   LEU A  50     -20.382  -2.873  -3.656  1.00  0.00           C  
ATOM    786  O   LEU A  50     -20.595  -3.353  -2.546  1.00  0.00           O  
ATOM    787  N   ARG A  51     -20.245  -1.549  -3.839  1.00  0.00           N  
ATOM    788  H   ARG A  51     -20.037  -1.202  -4.772  1.00  0.00           H  
ATOM    789  CA  ARG A  51     -20.363  -0.560  -2.744  1.00  0.00           C  
ATOM    790  HA  ARG A  51     -19.702  -0.872  -1.935  1.00  0.00           H  
ATOM    791  CB  ARG A  51     -19.905   0.820  -3.256  1.00  0.00           C  
ATOM    792  HB2 ARG A  51     -18.874   0.737  -3.602  1.00  0.00           H  
ATOM    793  HB3 ARG A  51     -20.521   1.091  -4.117  1.00  0.00           H  
ATOM    794  CG  ARG A  51     -19.986   1.976  -2.241  1.00  0.00           C  
ATOM    795  HG2 ARG A  51     -19.606   2.880  -2.721  1.00  0.00           H  
ATOM    796  HG3 ARG A  51     -21.036   2.157  -2.003  1.00  0.00           H  
ATOM    797  CD  ARG A  51     -19.222   1.767  -0.921  1.00  0.00           C  
ATOM    798  HD2 ARG A  51     -19.440   2.614  -0.272  1.00  0.00           H  
ATOM    799  HD3 ARG A  51     -19.606   0.873  -0.423  1.00  0.00           H  
ATOM    800  NE  ARG A  51     -17.763   1.622  -1.119  1.00  0.00           N  
ATOM    801  HE  ARG A  51     -17.466   0.817  -1.671  1.00  0.00           H  
ATOM    802  CZ  ARG A  51     -16.778   2.233  -0.483  1.00  0.00           C  
ATOM    803  NH1 ARG A  51     -16.989   3.204   0.364  1.00  0.00           N  
ATOM    804 HH11 ARG A  51     -17.934   3.472   0.561  1.00  0.00           H  
ATOM    805 HH12 ARG A  51     -16.226   3.696   0.788  1.00  0.00           H  
ATOM    806  NH2 ARG A  51     -15.545   1.877  -0.680  1.00  0.00           N  
ATOM    807 HH21 ARG A  51     -15.359   1.111  -1.337  1.00  0.00           H  
ATOM    808 HH22 ARG A  51     -14.783   2.309  -0.202  1.00  0.00           H  
ATOM    809  C   ARG A  51     -21.775  -0.516  -2.149  1.00  0.00           C  
ATOM    810  O   ARG A  51     -21.916  -0.351  -0.940  1.00  0.00           O  
ATOM    811  N   GLN A  52     -22.810  -0.674  -2.978  1.00  0.00           N  
ATOM    812  H   GLN A  52     -22.613  -0.732  -3.971  1.00  0.00           H  
ATOM    813  CA  GLN A  52     -24.219  -0.705  -2.567  1.00  0.00           C  
ATOM    814  HA  GLN A  52     -24.432   0.198  -1.993  1.00  0.00           H  
ATOM    815  CB  GLN A  52     -25.114  -0.707  -3.825  1.00  0.00           C  
ATOM    816  HB2 GLN A  52     -24.869   0.161  -4.440  1.00  0.00           H  
ATOM    817  HB3 GLN A  52     -24.878  -1.599  -4.405  1.00  0.00           H  
ATOM    818  CG  GLN A  52     -26.636  -0.708  -3.571  1.00  0.00           C  
ATOM    819  HG2 GLN A  52     -27.122  -1.039  -4.489  1.00  0.00           H  
ATOM    820  HG3 GLN A  52     -26.901  -1.415  -2.786  1.00  0.00           H  
ATOM    821  CD  GLN A  52     -27.209   0.661  -3.207  1.00  0.00           C  
ATOM    822  OE1 GLN A  52     -26.522   1.570  -2.774  1.00  0.00           O  
ATOM    823  NE2 GLN A  52     -28.501   0.864  -3.370  1.00  0.00           N  
ATOM    824 HE21 GLN A  52     -28.836   1.777  -3.120  1.00  0.00           H  
ATOM    825 HE22 GLN A  52     -29.101   0.131  -3.701  1.00  0.00           H  
ATOM    826  C   GLN A  52     -24.515  -1.917  -1.675  1.00  0.00           C  
ATOM    827  O   GLN A  52     -25.161  -1.758  -0.640  1.00  0.00           O  
ATOM    828  N   PHE A  53     -24.011  -3.101  -2.046  1.00  0.00           N  
ATOM    829  H   PHE A  53     -23.479  -3.127  -2.910  1.00  0.00           H  
ATOM    830  CA  PHE A  53     -24.320  -4.401  -1.429  1.00  0.00           C  
ATOM    831  HA  PHE A  53     -25.355  -4.659  -1.651  1.00  0.00           H  
ATOM    832  CB  PHE A  53     -23.407  -5.447  -2.090  1.00  0.00           C  
ATOM    833  HB2 PHE A  53     -23.707  -5.560  -3.133  1.00  0.00           H  
ATOM    834  HB3 PHE A  53     -22.387  -5.068  -2.093  1.00  0.00           H  
ATOM    835  CG  PHE A  53     -23.373  -6.822  -1.449  1.00  0.00           C  
ATOM    836  CD1 PHE A  53     -22.323  -7.171  -0.577  1.00  0.00           C  
ATOM    837  HD1 PHE A  53     -21.565  -6.445  -0.324  1.00  0.00           H  
ATOM    838  CE1 PHE A  53     -22.241  -8.473  -0.052  1.00  0.00           C  
ATOM    839  HE1 PHE A  53     -21.424  -8.743   0.602  1.00  0.00           H  
ATOM    840  CZ  PHE A  53     -23.199  -9.436  -0.413  1.00  0.00           C  
ATOM    841  HZ  PHE A  53     -23.101 -10.450  -0.053  1.00  0.00           H  
ATOM    842  CE2 PHE A  53     -24.257  -9.085  -1.271  1.00  0.00           C  
ATOM    843  HE2 PHE A  53     -24.991  -9.819  -1.569  1.00  0.00           H  
ATOM    844  CD2 PHE A  53     -24.352  -7.778  -1.776  1.00  0.00           C  
ATOM    845  HD2 PHE A  53     -25.167  -7.517  -2.434  1.00  0.00           H  
ATOM    846  C   PHE A  53     -24.179  -4.424   0.102  1.00  0.00           C  
ATOM    847  O   PHE A  53     -25.034  -4.978   0.793  1.00  0.00           O  
ATOM    848  N   TYR A  54     -23.123  -3.788   0.623  1.00  0.00           N  
ATOM    849  H   TYR A  54     -22.454  -3.381  -0.016  1.00  0.00           H  
ATOM    850  CA  TYR A  54     -22.817  -3.734   2.057  1.00  0.00           C  
ATOM    851  HA  TYR A  54     -23.511  -4.393   2.572  1.00  0.00           H  
ATOM    852  CB  TYR A  54     -21.418  -4.310   2.288  1.00  0.00           C  
ATOM    853  HB2 TYR A  54     -21.290  -4.438   3.362  1.00  0.00           H  
ATOM    854  HB3 TYR A  54     -21.358  -5.302   1.839  1.00  0.00           H  
ATOM    855  CG  TYR A  54     -20.291  -3.446   1.761  1.00  0.00           C  
ATOM    856  CD1 TYR A  54     -19.837  -3.583   0.435  1.00  0.00           C  
ATOM    857  HD1 TYR A  54     -20.283  -4.315  -0.223  1.00  0.00           H  
ATOM    858  CE1 TYR A  54     -18.823  -2.735  -0.049  1.00  0.00           C  
ATOM    859  HE1 TYR A  54     -18.494  -2.809  -1.075  1.00  0.00           H  
ATOM    860  CZ  TYR A  54     -18.254  -1.762   0.797  1.00  0.00           C  
ATOM    861  OH  TYR A  54     -17.298  -0.931   0.323  1.00  0.00           O  
ATOM    862  HH  TYR A  54     -17.214  -0.999  -0.655  1.00  0.00           H  
ATOM    863  CE2 TYR A  54     -18.688  -1.644   2.132  1.00  0.00           C  
ATOM    864  HE2 TYR A  54     -18.243  -0.907   2.785  1.00  0.00           H  
ATOM    865  CD2 TYR A  54     -19.706  -2.489   2.607  1.00  0.00           C  
ATOM    866  HD2 TYR A  54     -20.048  -2.402   3.628  1.00  0.00           H  
ATOM    867  C   TYR A  54     -23.014  -2.351   2.710  1.00  0.00           C  
ATOM    868  O   TYR A  54     -22.795  -2.199   3.914  1.00  0.00           O  
ATOM    869  N   SER A  55     -23.499  -1.355   1.957  1.00  0.00           N  
ATOM    870  H   SER A  55     -23.665  -1.552   0.979  1.00  0.00           H  
ATOM    871  CA  SER A  55     -23.771   0.016   2.441  1.00  0.00           C  
ATOM    872  HA  SER A  55     -22.841   0.439   2.826  1.00  0.00           H  
ATOM    873  CB  SER A  55     -24.253   0.888   1.274  1.00  0.00           C  
ATOM    874  HB2 SER A  55     -24.335   1.920   1.618  1.00  0.00           H  
ATOM    875  HB3 SER A  55     -23.531   0.859   0.460  1.00  0.00           H  
ATOM    876  OG  SER A  55     -25.521   0.466   0.805  1.00  0.00           O  
ATOM    877  HG  SER A  55     -25.414  -0.351   0.280  1.00  0.00           H  
ATOM    878  C   SER A  55     -24.815   0.095   3.568  1.00  0.00           C  
ATOM    879  O   SER A  55     -24.873   1.089   4.294  1.00  0.00           O  
ATOM    880  N   HIE A  56     -25.642  -0.946   3.717  1.00  0.00           N  
ATOM    881  H   HIE A  56     -25.579  -1.683   3.032  1.00  0.00           H  
ATOM    882  CA  HIE A  56     -26.634  -1.091   4.785  1.00  0.00           C  
ATOM    883  HA  HIE A  56     -26.970  -0.099   5.095  1.00  0.00           H  
ATOM    884  CB  HIE A  56     -27.849  -1.848   4.216  1.00  0.00           C  
ATOM    885  HB2 HIE A  56     -27.885  -1.718   3.133  1.00  0.00           H  
ATOM    886  HB3 HIE A  56     -27.744  -2.916   4.411  1.00  0.00           H  
ATOM    887  CG  HIE A  56     -29.178  -1.365   4.743  1.00  0.00           C  
ATOM    888  ND1 HIE A  56     -29.662  -0.058   4.633  1.00  0.00           N  
ATOM    889  CE1 HIE A  56     -30.916  -0.088   5.102  1.00  0.00           C  
ATOM    890  HE1 HIE A  56     -31.574   0.770   5.144  1.00  0.00           H  
ATOM    891  NE2 HIE A  56     -31.245  -1.333   5.487  1.00  0.00           N  
ATOM    892  HE2 HIE A  56     -32.141  -1.614   5.857  1.00  0.00           H  
ATOM    893  CD2 HIE A  56     -30.165  -2.155   5.254  1.00  0.00           C  
ATOM    894  HD2 HIE A  56     -30.114  -3.224   5.404  1.00  0.00           H  
ATOM    895  C   HIE A  56     -26.035  -1.774   6.027  1.00  0.00           C  
ATOM    896  O   HIE A  56     -26.273  -1.332   7.149  1.00  0.00           O  
ATOM    897  N   HIE A  57     -25.178  -2.786   5.833  1.00  0.00           N  
ATOM    898  H   HIE A  57     -24.975  -3.068   4.884  1.00  0.00           H  
ATOM    899  CA  HIE A  57     -24.471  -3.495   6.915  1.00  0.00           C  
ATOM    900  HA  HIE A  57     -25.195  -3.761   7.690  1.00  0.00           H  
ATOM    901  CB  HIE A  57     -23.836  -4.787   6.367  1.00  0.00           C  
ATOM    902  HB2 HIE A  57     -22.964  -4.516   5.768  1.00  0.00           H  
ATOM    903  HB3 HIE A  57     -23.494  -5.396   7.205  1.00  0.00           H  
ATOM    904  CG  HIE A  57     -24.751  -5.620   5.502  1.00  0.00           C  
ATOM    905  ND1 HIE A  57     -24.444  -6.045   4.211  1.00  0.00           N  
ATOM    906  CE1 HIE A  57     -25.558  -6.611   3.724  1.00  0.00           C  
ATOM    907  HE1 HIE A  57     -25.662  -6.985   2.713  1.00  0.00           H  
ATOM    908  NE2 HIE A  57     -26.525  -6.609   4.659  1.00  0.00           N  
ATOM    909  HE2 HIE A  57     -27.471  -6.945   4.527  1.00  0.00           H  
ATOM    910  CD2 HIE A  57     -26.028  -6.001   5.792  1.00  0.00           C  
ATOM    911  HD2 HIE A  57     -26.558  -5.796   6.710  1.00  0.00           H  
ATOM    912  C   HIE A  57     -23.403  -2.624   7.590  1.00  0.00           C  
ATOM    913  O   HIE A  57     -23.141  -2.797   8.775  1.00  0.00           O  
ATOM    914  N   GLU A  58     -22.827  -1.658   6.867  1.00  0.00           N  
ATOM    915  H   GLU A  58     -22.990  -1.645   5.865  1.00  0.00           H  
ATOM    916  CA  GLU A  58     -21.992  -0.588   7.441  1.00  0.00           C  
ATOM    917  HA  GLU A  58     -21.174  -1.019   8.020  1.00  0.00           H  
ATOM    918  CB  GLU A  58     -21.399   0.252   6.296  1.00  0.00           C  
ATOM    919  HB2 GLU A  58     -22.208   0.511   5.611  1.00  0.00           H  
ATOM    920  HB3 GLU A  58     -21.027   1.194   6.692  1.00  0.00           H  
ATOM    921  CG  GLU A  58     -20.293  -0.470   5.501  1.00  0.00           C  
ATOM    922  HG2 GLU A  58     -20.388  -1.546   5.648  1.00  0.00           H  
ATOM    923  HG3 GLU A  58     -20.465  -0.261   4.444  1.00  0.00           H  
ATOM    924  CD  GLU A  58     -18.861  -0.017   5.830  1.00  0.00           C  
ATOM    925  OE1 GLU A  58     -17.904  -0.827   5.712  1.00  0.00           O  
ATOM    926  OE2 GLU A  58     -18.621   1.172   6.106  1.00  0.00           O  
ATOM    927  C   GLU A  58     -22.767   0.344   8.391  1.00  0.00           C  
ATOM    928  O   GLU A  58     -22.157   0.950   9.267  1.00  0.00           O  
ATOM    929  N   LYS A  59     -24.093   0.468   8.235  1.00  0.00           N  
ATOM    930  H   LYS A  59     -24.538  -0.098   7.525  1.00  0.00           H  
ATOM    931  CA  LYS A  59     -24.946   1.323   9.083  1.00  0.00           C  
ATOM    932  HA  LYS A  59     -24.330   2.100   9.538  1.00  0.00           H  
ATOM    933  CB  LYS A  59     -26.041   1.989   8.244  1.00  0.00           C  
ATOM    934  HB2 LYS A  59     -26.606   1.231   7.699  1.00  0.00           H  
ATOM    935  HB3 LYS A  59     -26.725   2.509   8.919  1.00  0.00           H  
ATOM    936  CG  LYS A  59     -25.455   3.008   7.265  1.00  0.00           C  
ATOM    937  HG2 LYS A  59     -24.868   3.745   7.817  1.00  0.00           H  
ATOM    938  HG3 LYS A  59     -24.806   2.504   6.548  1.00  0.00           H  
ATOM    939  CD  LYS A  59     -26.590   3.713   6.523  1.00  0.00           C  
ATOM    940  HD2 LYS A  59     -27.174   2.974   5.970  1.00  0.00           H  
ATOM    941  HD3 LYS A  59     -27.230   4.218   7.250  1.00  0.00           H  
ATOM    942  CE  LYS A  59     -25.995   4.733   5.555  1.00  0.00           C  
ATOM    943  HE2 LYS A  59     -25.407   4.192   4.804  1.00  0.00           H  
ATOM    944  HE3 LYS A  59     -25.315   5.384   6.113  1.00  0.00           H  
ATOM    945  NZ  LYS A  59     -27.062   5.534   4.909  1.00  0.00           N  
ATOM    946  HZ1 LYS A  59     -27.613   6.009   5.611  1.00  0.00           H  
ATOM    947  HZ2 LYS A  59     -26.655   6.220   4.287  1.00  0.00           H  
ATOM    948  HZ3 LYS A  59     -27.664   4.922   4.373  1.00  0.00           H  
ATOM    949  C   LYS A  59     -25.586   0.581  10.249  1.00  0.00           C  
ATOM    950  O   LYS A  59     -25.727   1.154  11.324  1.00  0.00           O  
ATOM    951  N   ASP A  60     -25.991  -0.670  10.047  1.00  0.00           N  
ATOM    952  H   ASP A  60     -25.905  -1.057   9.115  1.00  0.00           H  
ATOM    953  CA  ASP A  60     -26.565  -1.506  11.100  1.00  0.00           C  
ATOM    954  HA  ASP A  60     -26.147  -1.193  12.058  1.00  0.00           H  
ATOM    955  CB  ASP A  60     -28.086  -1.290  11.176  1.00  0.00           C  
ATOM    956  HB2 ASP A  60     -28.288  -0.222  11.274  1.00  0.00           H  
ATOM    957  HB3 ASP A  60     -28.550  -1.638  10.251  1.00  0.00           H  
ATOM    958  CG  ASP A  60     -28.725  -2.012  12.364  1.00  0.00           C  
ATOM    959  OD1 ASP A  60     -29.931  -1.802  12.612  1.00  0.00           O  
ATOM    960  OD2 ASP A  60     -28.040  -2.764  13.094  1.00  0.00           O  
ATOM    961  C   ASP A  60     -26.206  -2.980  10.893  1.00  0.00           C  
ATOM    962  O   ASP A  60     -26.734  -3.650  10.002  1.00  0.00           O  
ATOM    963  N   THR A  61     -25.347  -3.513  11.763  1.00  0.00           N  
ATOM    964  H   THR A  61     -24.984  -2.928  12.502  1.00  0.00           H  
ATOM    965  CA  THR A  61     -24.918  -4.919  11.715  1.00  0.00           C  
ATOM    966  HA  THR A  61     -24.445  -5.096  10.750  1.00  0.00           H  
ATOM    967  CB  THR A  61     -23.887  -5.229  12.819  1.00  0.00           C  
ATOM    968  HB  THR A  61     -23.446  -6.205  12.618  1.00  0.00           H  
ATOM    969  CG2 THR A  61     -22.768  -4.188  12.901  1.00  0.00           C  
ATOM    970 HG21 THR A  61     -21.955  -4.580  13.511  1.00  0.00           H  
ATOM    971 HG22 THR A  61     -22.399  -3.959  11.903  1.00  0.00           H  
ATOM    972 HG23 THR A  61     -23.137  -3.269  13.356  1.00  0.00           H  
ATOM    973  OG1 THR A  61     -24.479  -5.267  14.101  1.00  0.00           O  
ATOM    974  HG1 THR A  61     -24.968  -6.090  14.181  1.00  0.00           H  
ATOM    975  C   THR A  61     -26.094  -5.892  11.839  1.00  0.00           C  
ATOM    976  O   THR A  61     -26.013  -7.024  11.362  1.00  0.00           O  
ATOM    977  N   ARG A  62     -27.190  -5.469  12.486  1.00  0.00           N  
ATOM    978  H   ARG A  62     -27.212  -4.493  12.789  1.00  0.00           H  
ATOM    979  CA  ARG A  62     -28.372  -6.294  12.776  1.00  0.00           C  
ATOM    980  HA  ARG A  62     -28.054  -7.279  13.122  1.00  0.00           H  
ATOM    981  CB  ARG A  62     -29.223  -5.632  13.871  1.00  0.00           C  
ATOM    982  HB2 ARG A  62     -29.662  -4.727  13.451  1.00  0.00           H  
ATOM    983  HB3 ARG A  62     -30.049  -6.298  14.129  1.00  0.00           H  
ATOM    984  CG  ARG A  62     -28.443  -5.302  15.159  1.00  0.00           C  
ATOM    985  HG2 ARG A  62     -28.192  -6.231  15.673  1.00  0.00           H  
ATOM    986  HG3 ARG A  62     -27.516  -4.777  14.928  1.00  0.00           H  
ATOM    987  CD  ARG A  62     -29.262  -4.408  16.095  1.00  0.00           C  
ATOM    988  HD2 ARG A  62     -30.187  -4.927  16.357  1.00  0.00           H  
ATOM    989  HD3 ARG A  62     -28.681  -4.231  17.002  1.00  0.00           H  
ATOM    990  NE  ARG A  62     -29.572  -3.121  15.449  1.00  0.00           N  
ATOM    991  HE  ARG A  62     -29.169  -2.965  14.517  1.00  0.00           H  
ATOM    992  CZ  ARG A  62     -30.354  -2.165  15.894  1.00  0.00           C  
ATOM    993  NH1 ARG A  62     -30.841  -2.183  17.104  1.00  0.00           N  
ATOM    994 HH11 ARG A  62     -30.575  -2.944  17.697  1.00  0.00           H  
ATOM    995 HH12 ARG A  62     -31.432  -1.439  17.417  1.00  0.00           H  
ATOM    996  NH2 ARG A  62     -30.675  -1.171  15.127  1.00  0.00           N  
ATOM    997 HH21 ARG A  62     -30.390  -1.251  14.142  1.00  0.00           H  
ATOM    998 HH22 ARG A  62     -31.257  -0.418  15.421  1.00  0.00           H  
ATOM    999  C   ARG A  62     -29.245  -6.521  11.548  1.00  0.00           C  
ATOM   1000  O   ARG A  62     -29.975  -7.506  11.527  1.00  0.00           O  
ATOM   1001  N   CYS A  63     -29.170  -5.672  10.516  1.00  0.00           N  
ATOM   1002  H   CYS A  63     -28.532  -4.888  10.572  1.00  0.00           H  
ATOM   1003  CA  CYS A  63     -29.980  -5.856   9.303  1.00  0.00           C  
ATOM   1004  HA  CYS A  63     -31.000  -6.079   9.625  1.00  0.00           H  
ATOM   1005  CB  CYS A  63     -30.053  -4.549   8.495  1.00  0.00           C  
ATOM   1006  HB2 CYS A  63     -30.876  -4.642   7.784  1.00  0.00           H  
ATOM   1007  HB3 CYS A  63     -30.272  -3.710   9.159  1.00  0.00           H  
ATOM   1008  SG  CYS A  63     -28.540  -4.207   7.555  1.00  0.00           S  
ATOM   1009  HG  CYS A  63     -27.789  -3.735   8.564  1.00  0.00           H  
ATOM   1010  C   CYS A  63     -29.546  -7.078   8.464  1.00  0.00           C  
ATOM   1011  O   CYS A  63     -30.291  -7.521   7.595  1.00  0.00           O  
ATOM   1012  N   LEU A  64     -28.379  -7.668   8.765  1.00  0.00           N  
ATOM   1013  H   LEU A  64     -27.792  -7.225   9.458  1.00  0.00           H  
ATOM   1014  CA  LEU A  64     -27.962  -8.985   8.264  1.00  0.00           C  
ATOM   1015  HA  LEU A  64     -28.307  -9.080   7.234  1.00  0.00           H  
ATOM   1016  CB  LEU A  64     -26.416  -9.029   8.285  1.00  0.00           C  
ATOM   1017  HB2 LEU A  64     -26.028  -8.074   7.927  1.00  0.00           H  
ATOM   1018  HB3 LEU A  64     -26.095  -9.140   9.322  1.00  0.00           H  
ATOM   1019  CG  LEU A  64     -25.769 -10.149   7.438  1.00  0.00           C  
ATOM   1020  HG  LEU A  64     -26.226 -11.109   7.661  1.00  0.00           H  
ATOM   1021  CD1 LEU A  64     -25.882  -9.889   5.935  1.00  0.00           C  
ATOM   1022 HD11 LEU A  64     -25.380  -8.955   5.683  1.00  0.00           H  
ATOM   1023 HD12 LEU A  64     -25.413 -10.702   5.382  1.00  0.00           H  
ATOM   1024 HD13 LEU A  64     -26.930  -9.834   5.643  1.00  0.00           H  
ATOM   1025  CD2 LEU A  64     -24.284 -10.263   7.782  1.00  0.00           C  
ATOM   1026 HD21 LEU A  64     -24.176 -10.623   8.802  1.00  0.00           H  
ATOM   1027 HD22 LEU A  64     -23.795 -10.969   7.110  1.00  0.00           H  
ATOM   1028 HD23 LEU A  64     -23.811  -9.287   7.687  1.00  0.00           H  
ATOM   1029  C   LEU A  64     -28.586 -10.159   9.060  1.00  0.00           C  
ATOM   1030  O   LEU A  64     -28.504 -11.302   8.623  1.00  0.00           O  
ATOM   1031  N   GLY A  65     -29.146  -9.921  10.254  1.00  0.00           N  
ATOM   1032  H   GLY A  65     -29.258  -8.954  10.537  1.00  0.00           H  
ATOM   1033  CA  GLY A  65     -29.718 -10.933  11.158  1.00  0.00           C  
ATOM   1034  HA2 GLY A  65     -30.186 -10.422  12.000  1.00  0.00           H  
ATOM   1035  HA3 GLY A  65     -30.493 -11.479  10.619  1.00  0.00           H  
ATOM   1036  C   GLY A  65     -28.732 -11.969  11.730  1.00  0.00           C  
ATOM   1037  O   GLY A  65     -29.129 -12.841  12.499  1.00  0.00           O  
ATOM   1038  N   ALA A  66     -27.459 -11.920  11.333  1.00  0.00           N  
ATOM   1039  H   ALA A  66     -27.213 -11.193  10.685  1.00  0.00           H  
ATOM   1040  CA  ALA A  66     -26.479 -12.978  11.552  1.00  0.00           C  
ATOM   1041  HA  ALA A  66     -26.971 -13.933  11.358  1.00  0.00           H  
ATOM   1042  CB  ALA A  66     -25.373 -12.785  10.511  1.00  0.00           C  
ATOM   1043  HB1 ALA A  66     -24.869 -11.836  10.691  1.00  0.00           H  
ATOM   1044  HB2 ALA A  66     -24.648 -13.590  10.589  1.00  0.00           H  
ATOM   1045  HB3 ALA A  66     -25.804 -12.789   9.509  1.00  0.00           H  
ATOM   1046  C   ALA A  66     -25.897 -13.034  12.978  1.00  0.00           C  
ATOM   1047  O   ALA A  66     -25.769 -12.024  13.668  1.00  0.00           O  
ATOM   1048  N   THR A  67     -25.447 -14.224  13.392  1.00  0.00           N  
ATOM   1049  H   THR A  67     -25.545 -15.019  12.782  1.00  0.00           H  
ATOM   1050  CA  THR A  67     -24.633 -14.393  14.608  1.00  0.00           C  
ATOM   1051  HA  THR A  67     -25.158 -13.921  15.439  1.00  0.00           H  
ATOM   1052  CB  THR A  67     -24.410 -15.876  14.952  1.00  0.00           C  
ATOM   1053  HB  THR A  67     -23.845 -15.933  15.883  1.00  0.00           H  
ATOM   1054  CG2 THR A  67     -25.716 -16.645  15.142  1.00  0.00           C  
ATOM   1055 HG21 THR A  67     -25.503 -17.657  15.489  1.00  0.00           H  
ATOM   1056 HG22 THR A  67     -26.330 -16.144  15.891  1.00  0.00           H  
ATOM   1057 HG23 THR A  67     -26.272 -16.697  14.206  1.00  0.00           H  
ATOM   1058  OG1 THR A  67     -23.672 -16.531  13.941  1.00  0.00           O  
ATOM   1059  HG1 THR A  67     -23.697 -17.473  14.131  1.00  0.00           H  
ATOM   1060  C   THR A  67     -23.273 -13.704  14.454  1.00  0.00           C  
ATOM   1061  O   THR A  67     -22.740 -13.612  13.347  1.00  0.00           O  
ATOM   1062  N   ALA A  68     -22.660 -13.268  15.562  1.00  0.00           N  
ATOM   1063  H   ALA A  68     -23.146 -13.328  16.444  1.00  0.00           H  
ATOM   1064  CA  ALA A  68     -21.388 -12.534  15.533  1.00  0.00           C  
ATOM   1065  HA  ALA A  68     -21.556 -11.575  15.039  1.00  0.00           H  
ATOM   1066  CB  ALA A  68     -20.967 -12.255  16.981  1.00  0.00           C  
ATOM   1067  HB1 ALA A  68     -21.736 -11.670  17.488  1.00  0.00           H  
ATOM   1068  HB2 ALA A  68     -20.812 -13.191  17.521  1.00  0.00           H  
ATOM   1069  HB3 ALA A  68     -20.035 -11.687  16.989  1.00  0.00           H  
ATOM   1070  C   ALA A  68     -20.269 -13.259  14.751  1.00  0.00           C  
ATOM   1071  O   ALA A  68     -19.537 -12.624  13.999  1.00  0.00           O  
ATOM   1072  N   GLN A  69     -20.187 -14.591  14.855  1.00  0.00           N  
ATOM   1073  H   GLN A  69     -20.818 -15.048  15.492  1.00  0.00           H  
ATOM   1074  CA  GLN A  69     -19.207 -15.420  14.138  1.00  0.00           C  
ATOM   1075  HA  GLN A  69     -18.219 -14.989  14.303  1.00  0.00           H  
ATOM   1076  CB  GLN A  69     -19.251 -16.829  14.766  1.00  0.00           C  
ATOM   1077  HB2 GLN A  69     -19.063 -16.740  15.838  1.00  0.00           H  
ATOM   1078  HB3 GLN A  69     -20.262 -17.221  14.645  1.00  0.00           H  
ATOM   1079  CG  GLN A  69     -18.276 -17.877  14.196  1.00  0.00           C  
ATOM   1080  HG2 GLN A  69     -18.541 -18.841  14.631  1.00  0.00           H  
ATOM   1081  HG3 GLN A  69     -18.400 -17.961  13.117  1.00  0.00           H  
ATOM   1082  CD  GLN A  69     -16.804 -17.602  14.508  1.00  0.00           C  
ATOM   1083  OE1 GLN A  69     -16.328 -16.483  14.509  1.00  0.00           O  
ATOM   1084  NE2 GLN A  69     -16.012 -18.617  14.779  1.00  0.00           N  
ATOM   1085 HE21 GLN A  69     -15.059 -18.370  14.984  1.00  0.00           H  
ATOM   1086 HE22 GLN A  69     -16.348 -19.560  14.818  1.00  0.00           H  
ATOM   1087  C   GLN A  69     -19.435 -15.454  12.610  1.00  0.00           C  
ATOM   1088  O   GLN A  69     -18.485 -15.508  11.832  1.00  0.00           O  
ATOM   1089  N   GLN A  70     -20.691 -15.393  12.155  1.00  0.00           N  
ATOM   1090  H   GLN A  70     -21.441 -15.290  12.826  1.00  0.00           H  
ATOM   1091  CA  GLN A  70     -21.032 -15.262  10.733  1.00  0.00           C  
ATOM   1092  HA  GLN A  70     -20.371 -15.903  10.149  1.00  0.00           H  
ATOM   1093  CB  GLN A  70     -22.475 -15.762  10.543  1.00  0.00           C  
ATOM   1094  HB2 GLN A  70     -22.563 -16.772  10.949  1.00  0.00           H  
ATOM   1095  HB3 GLN A  70     -23.129 -15.126  11.137  1.00  0.00           H  
ATOM   1096  CG  GLN A  70     -22.990 -15.761   9.092  1.00  0.00           C  
ATOM   1097  HG2 GLN A  70     -24.065 -15.583   9.122  1.00  0.00           H  
ATOM   1098  HG3 GLN A  70     -22.545 -14.950   8.517  1.00  0.00           H  
ATOM   1099  CD  GLN A  70     -22.747 -17.084   8.362  1.00  0.00           C  
ATOM   1100  OE1 GLN A  70     -21.651 -17.636   8.338  1.00  0.00           O  
ATOM   1101  NE2 GLN A  70     -23.762 -17.651   7.742  1.00  0.00           N  
ATOM   1102 HE21 GLN A  70     -23.593 -18.487   7.211  1.00  0.00           H  
ATOM   1103 HE22 GLN A  70     -24.672 -17.221   7.773  1.00  0.00           H  
ATOM   1104  C   GLN A  70     -20.825 -13.813  10.244  1.00  0.00           C  
ATOM   1105  O   GLN A  70     -20.238 -13.599   9.183  1.00  0.00           O  
ATOM   1106  N   PHE A  71     -21.240 -12.816  11.038  1.00  0.00           N  
ATOM   1107  H   PHE A  71     -21.723 -13.058  11.898  1.00  0.00           H  
ATOM   1108  CA  PHE A  71     -21.041 -11.394  10.738  1.00  0.00           C  
ATOM   1109  HA  PHE A  71     -21.487 -11.179   9.766  1.00  0.00           H  
ATOM   1110  CB  PHE A  71     -21.756 -10.531  11.790  1.00  0.00           C  
ATOM   1111  HB2 PHE A  71     -22.815 -10.794  11.813  1.00  0.00           H  
ATOM   1112  HB3 PHE A  71     -21.341 -10.749  12.775  1.00  0.00           H  
ATOM   1113  CG  PHE A  71     -21.627  -9.042  11.514  1.00  0.00           C  
ATOM   1114  CD1 PHE A  71     -22.457  -8.433  10.555  1.00  0.00           C  
ATOM   1115  HD1 PHE A  71     -23.239  -9.002  10.079  1.00  0.00           H  
ATOM   1116  CE1 PHE A  71     -22.265  -7.087  10.198  1.00  0.00           C  
ATOM   1117  HE1 PHE A  71     -22.895  -6.629   9.449  1.00  0.00           H  
ATOM   1118  CZ  PHE A  71     -21.249  -6.339  10.816  1.00  0.00           C  
ATOM   1119  HZ  PHE A  71     -21.098  -5.305  10.531  1.00  0.00           H  
ATOM   1120  CE2 PHE A  71     -20.452  -6.925  11.815  1.00  0.00           C  
ATOM   1121  HE2 PHE A  71     -19.697  -6.335  12.311  1.00  0.00           H  
ATOM   1122  CD2 PHE A  71     -20.634  -8.277  12.159  1.00  0.00           C  
ATOM   1123  HD2 PHE A  71     -20.004  -8.733  12.909  1.00  0.00           H  
ATOM   1124  C   PHE A  71     -19.554 -11.021  10.639  1.00  0.00           C  
ATOM   1125  O   PHE A  71     -19.174 -10.249   9.765  1.00  0.00           O  
ATOM   1126  N   HIE A  72     -18.687 -11.612  11.467  1.00  0.00           N  
ATOM   1127  H   HIE A  72     -19.053 -12.185  12.221  1.00  0.00           H  
ATOM   1128  CA  HIE A  72     -17.234 -11.427  11.391  1.00  0.00           C  
ATOM   1129  HA  HIE A  72     -16.993 -10.377  11.561  1.00  0.00           H  
ATOM   1130  CB  HIE A  72     -16.581 -12.243  12.515  1.00  0.00           C  
ATOM   1131  HB2 HIE A  72     -16.957 -11.891  13.476  1.00  0.00           H  
ATOM   1132  HB3 HIE A  72     -16.849 -13.295  12.409  1.00  0.00           H  
ATOM   1133  CG  HIE A  72     -15.083 -12.121  12.532  1.00  0.00           C  
ATOM   1134  ND1 HIE A  72     -14.378 -10.933  12.729  1.00  0.00           N  
ATOM   1135  CE1 HIE A  72     -13.081 -11.269  12.642  1.00  0.00           C  
ATOM   1136  HE1 HIE A  72     -12.257 -10.576  12.744  1.00  0.00           H  
ATOM   1137  NE2 HIE A  72     -12.947 -12.588  12.417  1.00  0.00           N  
ATOM   1138  HE2 HIE A  72     -12.069 -13.078  12.318  1.00  0.00           H  
ATOM   1139  CD2 HIE A  72     -14.203 -13.146  12.349  1.00  0.00           C  
ATOM   1140  HD2 HIE A  72     -14.455 -14.186  12.192  1.00  0.00           H  
ATOM   1141  C   HIE A  72     -16.673 -11.776  10.003  1.00  0.00           C  
ATOM   1142  O   HIE A  72     -15.992 -10.955   9.388  1.00  0.00           O  
ATOM   1143  N   ARG A  73     -17.038 -12.935   9.435  1.00  0.00           N  
ATOM   1144  H   ARG A  73     -17.624 -13.570   9.962  1.00  0.00           H  
ATOM   1145  CA  ARG A  73     -16.634 -13.283   8.057  1.00  0.00           C  
ATOM   1146  HA  ARG A  73     -15.603 -12.949   7.947  1.00  0.00           H  
ATOM   1147  CB  ARG A  73     -16.568 -14.801   7.844  1.00  0.00           C  
ATOM   1148  HB2 ARG A  73     -16.235 -14.990   6.823  1.00  0.00           H  
ATOM   1149  HB3 ARG A  73     -15.800 -15.199   8.509  1.00  0.00           H  
ATOM   1150  CG  ARG A  73     -17.869 -15.569   8.097  1.00  0.00           C  
ATOM   1151  HG2 ARG A  73     -18.152 -15.467   9.145  1.00  0.00           H  
ATOM   1152  HG3 ARG A  73     -18.668 -15.178   7.467  1.00  0.00           H  
ATOM   1153  CD  ARG A  73     -17.620 -17.048   7.779  1.00  0.00           C  
ATOM   1154  HD2 ARG A  73     -17.422 -17.156   6.710  1.00  0.00           H  
ATOM   1155  HD3 ARG A  73     -16.730 -17.362   8.326  1.00  0.00           H  
ATOM   1156  NE  ARG A  73     -18.768 -17.890   8.161  1.00  0.00           N  
ATOM   1157  HE  ARG A  73     -19.690 -17.477   8.086  1.00  0.00           H  
ATOM   1158  CZ  ARG A  73     -18.732 -19.131   8.607  1.00  0.00           C  
ATOM   1159  NH1 ARG A  73     -17.617 -19.800   8.705  1.00  0.00           N  
ATOM   1160 HH11 ARG A  73     -16.769 -19.346   8.414  1.00  0.00           H  
ATOM   1161 HH12 ARG A  73     -17.602 -20.751   9.018  1.00  0.00           H  
ATOM   1162  NH2 ARG A  73     -19.841 -19.718   8.951  1.00  0.00           N  
ATOM   1163 HH21 ARG A  73     -20.691 -19.170   8.849  1.00  0.00           H  
ATOM   1164 HH22 ARG A  73     -19.858 -20.660   9.289  1.00  0.00           H  
ATOM   1165  C   ARG A  73     -17.378 -12.525   6.944  1.00  0.00           C  
ATOM   1166  O   ARG A  73     -16.884 -12.495   5.821  1.00  0.00           O  
ATOM   1167  N   HIE A  74     -18.492 -11.846   7.238  1.00  0.00           N  
ATOM   1168  H   HIE A  74     -18.880 -11.945   8.165  1.00  0.00           H  
ATOM   1169  CA  HIE A  74     -19.081 -10.834   6.339  1.00  0.00           C  
ATOM   1170  HA  HIE A  74     -19.044 -11.199   5.311  1.00  0.00           H  
ATOM   1171  CB  HIE A  74     -20.556 -10.606   6.702  1.00  0.00           C  
ATOM   1172  HB2 HIE A  74     -21.063 -11.568   6.768  1.00  0.00           H  
ATOM   1173  HB3 HIE A  74     -20.625 -10.125   7.676  1.00  0.00           H  
ATOM   1174  CG  HIE A  74     -21.293  -9.755   5.696  1.00  0.00           C  
ATOM   1175  ND1 HIE A  74     -21.553 -10.115   4.373  1.00  0.00           N  
ATOM   1176  CE1 HIE A  74     -22.272  -9.110   3.850  1.00  0.00           C  
ATOM   1177  HE1 HIE A  74     -22.644  -9.077   2.833  1.00  0.00           H  
ATOM   1178  NE2 HIE A  74     -22.479  -8.159   4.772  1.00  0.00           N  
ATOM   1179  HE2 HIE A  74     -23.036  -7.319   4.619  1.00  0.00           H  
ATOM   1180  CD2 HIE A  74     -21.860  -8.539   5.942  1.00  0.00           C  
ATOM   1181  HD2 HIE A  74     -21.857  -8.003   6.883  1.00  0.00           H  
ATOM   1182  C   HIE A  74     -18.287  -9.519   6.377  1.00  0.00           C  
ATOM   1183  O   HIE A  74     -17.947  -8.954   5.344  1.00  0.00           O  
ATOM   1184  N   LYS A  75     -17.887  -9.067   7.570  1.00  0.00           N  
ATOM   1185  H   LYS A  75     -18.223  -9.566   8.389  1.00  0.00           H  
ATOM   1186  CA  LYS A  75     -16.986  -7.924   7.787  1.00  0.00           C  
ATOM   1187  HA  LYS A  75     -17.418  -7.043   7.312  1.00  0.00           H  
ATOM   1188  CB  LYS A  75     -16.924  -7.690   9.305  1.00  0.00           C  
ATOM   1189  HB2 LYS A  75     -17.948  -7.654   9.684  1.00  0.00           H  
ATOM   1190  HB3 LYS A  75     -16.426  -8.536   9.774  1.00  0.00           H  
ATOM   1191  CG  LYS A  75     -16.214  -6.404   9.746  1.00  0.00           C  
ATOM   1192  HG2 LYS A  75     -15.175  -6.420   9.415  1.00  0.00           H  
ATOM   1193  HG3 LYS A  75     -16.721  -5.540   9.314  1.00  0.00           H  
ATOM   1194  CD  LYS A  75     -16.267  -6.326  11.280  1.00  0.00           C  
ATOM   1195  HD2 LYS A  75     -17.312  -6.347  11.598  1.00  0.00           H  
ATOM   1196  HD3 LYS A  75     -15.757  -7.200  11.694  1.00  0.00           H  
ATOM   1197  CE  LYS A  75     -15.605  -5.049  11.809  1.00  0.00           C  
ATOM   1198  HE2 LYS A  75     -14.566  -5.023  11.464  1.00  0.00           H  
ATOM   1199  HE3 LYS A  75     -16.123  -4.184  11.380  1.00  0.00           H  
ATOM   1200  NZ  LYS A  75     -15.660  -4.997  13.294  1.00  0.00           N  
ATOM   1201  HZ1 LYS A  75     -16.622  -5.023  13.608  1.00  0.00           H  
ATOM   1202  HZ2 LYS A  75     -15.167  -5.787  13.694  1.00  0.00           H  
ATOM   1203  HZ3 LYS A  75     -15.227  -4.151  13.644  1.00  0.00           H  
ATOM   1204  C   LYS A  75     -15.606  -8.153   7.141  1.00  0.00           C  
ATOM   1205  O   LYS A  75     -15.020  -7.215   6.602  1.00  0.00           O  
ATOM   1206  N   GLN A  76     -15.131  -9.404   7.120  1.00  0.00           N  
ATOM   1207  H   GLN A  76     -15.605 -10.073   7.715  1.00  0.00           H  
ATOM   1208  CA  GLN A  76     -13.943  -9.862   6.385  1.00  0.00           C  
ATOM   1209  HA  GLN A  76     -13.082  -9.271   6.710  1.00  0.00           H  
ATOM   1210  CB  GLN A  76     -13.676 -11.336   6.739  1.00  0.00           C  
ATOM   1211  HB2 GLN A  76     -13.723 -11.470   7.820  1.00  0.00           H  
ATOM   1212  HB3 GLN A  76     -14.467 -11.940   6.304  1.00  0.00           H  
ATOM   1213  CG  GLN A  76     -12.342 -11.894   6.221  1.00  0.00           C  
ATOM   1214  HG2 GLN A  76     -12.417 -12.981   6.186  1.00  0.00           H  
ATOM   1215  HG3 GLN A  76     -12.144 -11.547   5.206  1.00  0.00           H  
ATOM   1216  CD  GLN A  76     -11.159 -11.556   7.119  1.00  0.00           C  
ATOM   1217  OE1 GLN A  76     -11.241 -10.804   8.076  1.00  0.00           O  
ATOM   1218  NE2 GLN A  76     -10.002 -12.109   6.845  1.00  0.00           N  
ATOM   1219 HE21 GLN A  76      -9.240 -11.906   7.462  1.00  0.00           H  
ATOM   1220 HE22 GLN A  76      -9.891 -12.696   6.019  1.00  0.00           H  
ATOM   1221  C   GLN A  76     -14.096  -9.679   4.864  1.00  0.00           C  
ATOM   1222  O   GLN A  76     -13.237  -9.061   4.244  1.00  0.00           O  
ATOM   1223  N   LEU A  77     -15.199 -10.150   4.270  1.00  0.00           N  
ATOM   1224  H   LEU A  77     -15.849 -10.687   4.828  1.00  0.00           H  
ATOM   1225  CA  LEU A  77     -15.552  -9.909   2.862  1.00  0.00           C  
ATOM   1226  HA  LEU A  77     -14.774 -10.331   2.222  1.00  0.00           H  
ATOM   1227  CB  LEU A  77     -16.872 -10.664   2.584  1.00  0.00           C  
ATOM   1228  HB2 LEU A  77     -16.654 -11.733   2.571  1.00  0.00           H  
ATOM   1229  HB3 LEU A  77     -17.563 -10.489   3.407  1.00  0.00           H  
ATOM   1230  CG  LEU A  77     -17.611 -10.291   1.286  1.00  0.00           C  
ATOM   1231  HG  LEU A  77     -17.847  -9.227   1.292  1.00  0.00           H  
ATOM   1232  CD1 LEU A  77     -16.783 -10.617   0.049  1.00  0.00           C  
ATOM   1233 HD11 LEU A  77     -15.877 -10.015   0.044  1.00  0.00           H  
ATOM   1234 HD12 LEU A  77     -16.525 -11.677   0.047  1.00  0.00           H  
ATOM   1235 HD13 LEU A  77     -17.356 -10.386  -0.848  1.00  0.00           H  
ATOM   1236  CD2 LEU A  77     -18.920 -11.071   1.183  1.00  0.00           C  
ATOM   1237 HD21 LEU A  77     -18.719 -12.141   1.142  1.00  0.00           H  
ATOM   1238 HD22 LEU A  77     -19.547 -10.849   2.047  1.00  0.00           H  
ATOM   1239 HD23 LEU A  77     -19.452 -10.773   0.280  1.00  0.00           H  
ATOM   1240  C   LEU A  77     -15.627  -8.399   2.545  1.00  0.00           C  
ATOM   1241  O   LEU A  77     -15.022  -7.927   1.579  1.00  0.00           O  
ATOM   1242  N   ILE A  78     -16.288  -7.619   3.406  1.00  0.00           N  
ATOM   1243  H   ILE A  78     -16.797  -8.073   4.160  1.00  0.00           H  
ATOM   1244  CA  ILE A  78     -16.381  -6.156   3.283  1.00  0.00           C  
ATOM   1245  HA  ILE A  78     -16.863  -5.923   2.334  1.00  0.00           H  
ATOM   1246  CB  ILE A  78     -17.276  -5.585   4.407  1.00  0.00           C  
ATOM   1247  HB  ILE A  78     -16.968  -6.021   5.354  1.00  0.00           H  
ATOM   1248  CG2 ILE A  78     -17.128  -4.056   4.525  1.00  0.00           C  
ATOM   1249 HG21 ILE A  78     -17.307  -3.590   3.556  1.00  0.00           H  
ATOM   1250 HG22 ILE A  78     -17.831  -3.644   5.247  1.00  0.00           H  
ATOM   1251 HG23 ILE A  78     -16.129  -3.790   4.868  1.00  0.00           H  
ATOM   1252  CG1 ILE A  78     -18.747  -5.974   4.136  1.00  0.00           C  
ATOM   1253 HG12 ILE A  78     -19.094  -5.436   3.258  1.00  0.00           H  
ATOM   1254 HG13 ILE A  78     -18.811  -7.036   3.904  1.00  0.00           H  
ATOM   1255  CD1 ILE A  78     -19.698  -5.709   5.311  1.00  0.00           C  
ATOM   1256 HD11 ILE A  78     -19.352  -6.237   6.199  1.00  0.00           H  
ATOM   1257 HD12 ILE A  78     -19.773  -4.644   5.522  1.00  0.00           H  
ATOM   1258 HD13 ILE A  78     -20.691  -6.071   5.053  1.00  0.00           H  
ATOM   1259  C   ILE A  78     -14.993  -5.496   3.238  1.00  0.00           C  
ATOM   1260  O   ILE A  78     -14.782  -4.595   2.430  1.00  0.00           O  
ATOM   1261  N   ARG A  79     -14.010  -5.968   4.018  1.00  0.00           N  
ATOM   1262  H   ARG A  79     -14.242  -6.716   4.664  1.00  0.00           H  
ATOM   1263  CA  ARG A  79     -12.634  -5.427   4.026  1.00  0.00           C  
ATOM   1264  HA  ARG A  79     -12.705  -4.365   4.257  1.00  0.00           H  
ATOM   1265  CB  ARG A  79     -11.835  -6.144   5.133  1.00  0.00           C  
ATOM   1266  HB2 ARG A  79     -12.426  -6.136   6.051  1.00  0.00           H  
ATOM   1267  HB3 ARG A  79     -11.688  -7.185   4.847  1.00  0.00           H  
ATOM   1268  CG  ARG A  79     -10.452  -5.558   5.459  1.00  0.00           C  
ATOM   1269  HG2 ARG A  79     -10.014  -6.171   6.249  1.00  0.00           H  
ATOM   1270  HG3 ARG A  79      -9.798  -5.629   4.591  1.00  0.00           H  
ATOM   1271  CD  ARG A  79     -10.500  -4.111   5.963  1.00  0.00           C  
ATOM   1272  HD2 ARG A  79     -11.349  -4.004   6.639  1.00  0.00           H  
ATOM   1273  HD3 ARG A  79      -9.587  -3.913   6.527  1.00  0.00           H  
ATOM   1274  NE  ARG A  79     -10.558  -3.132   4.864  1.00  0.00           N  
ATOM   1275  HE  ARG A  79      -9.991  -3.307   4.031  1.00  0.00           H  
ATOM   1276  CZ  ARG A  79     -11.027  -1.907   4.929  1.00  0.00           C  
ATOM   1277  NH1 ARG A  79     -11.741  -1.488   5.930  1.00  0.00           N  
ATOM   1278 HH11 ARG A  79     -11.875  -2.137   6.674  1.00  0.00           H  
ATOM   1279 HH12 ARG A  79     -11.491  -0.547   6.257  1.00  0.00           H  
ATOM   1280  NH2 ARG A  79     -10.739  -1.051   4.004  1.00  0.00           N  
ATOM   1281 HH21 ARG A  79     -10.026  -1.309   3.311  1.00  0.00           H  
ATOM   1282 HH22 ARG A  79     -10.931  -0.082   4.172  1.00  0.00           H  
ATOM   1283  C   ARG A  79     -11.931  -5.522   2.662  1.00  0.00           C  
ATOM   1284  O   ARG A  79     -11.111  -4.666   2.337  1.00  0.00           O  
ATOM   1285  N   PHE A  80     -12.271  -6.526   1.851  1.00  0.00           N  
ATOM   1286  H   PHE A  80     -12.959  -7.191   2.186  1.00  0.00           H  
ATOM   1287  CA  PHE A  80     -11.809  -6.635   0.462  1.00  0.00           C  
ATOM   1288  HA  PHE A  80     -10.799  -6.232   0.393  1.00  0.00           H  
ATOM   1289  CB  PHE A  80     -11.752  -8.111   0.035  1.00  0.00           C  
ATOM   1290  HB2 PHE A  80     -12.693  -8.594   0.301  1.00  0.00           H  
ATOM   1291  HB3 PHE A  80     -11.662  -8.151  -1.052  1.00  0.00           H  
ATOM   1292  CG  PHE A  80     -10.603  -8.905   0.641  1.00  0.00           C  
ATOM   1293  CD1 PHE A  80     -10.606  -9.226   2.013  1.00  0.00           C  
ATOM   1294  HD1 PHE A  80     -11.434  -8.926   2.632  1.00  0.00           H  
ATOM   1295  CE1 PHE A  80      -9.545  -9.949   2.586  1.00  0.00           C  
ATOM   1296  HE1 PHE A  80      -9.570 -10.209   3.637  1.00  0.00           H  
ATOM   1297  CZ  PHE A  80      -8.477 -10.375   1.780  1.00  0.00           C  
ATOM   1298  HZ  PHE A  80      -7.674 -10.963   2.208  1.00  0.00           H  
ATOM   1299  CE2 PHE A  80      -8.479 -10.082   0.406  1.00  0.00           C  
ATOM   1300  HE2 PHE A  80      -7.672 -10.442  -0.213  1.00  0.00           H  
ATOM   1301  CD2 PHE A  80      -9.532  -9.343  -0.165  1.00  0.00           C  
ATOM   1302  HD2 PHE A  80      -9.518  -9.134  -1.226  1.00  0.00           H  
ATOM   1303  C   PHE A  80     -12.681  -5.800  -0.491  1.00  0.00           C  
ATOM   1304  O   PHE A  80     -12.141  -5.047  -1.304  1.00  0.00           O  
ATOM   1305  N   LEU A  81     -14.016  -5.871  -0.379  1.00  0.00           N  
ATOM   1306  H   LEU A  81     -14.417  -6.494   0.317  1.00  0.00           H  
ATOM   1307  CA  LEU A  81     -14.926  -5.077  -1.218  1.00  0.00           C  
ATOM   1308  HA  LEU A  81     -14.767  -5.358  -2.257  1.00  0.00           H  
ATOM   1309  CB  LEU A  81     -16.392  -5.372  -0.852  1.00  0.00           C  
ATOM   1310  HB2 LEU A  81     -16.530  -5.187   0.213  1.00  0.00           H  
ATOM   1311  HB3 LEU A  81     -17.025  -4.667  -1.394  1.00  0.00           H  
ATOM   1312  CG  LEU A  81     -16.879  -6.796  -1.185  1.00  0.00           C  
ATOM   1313  HG  LEU A  81     -16.261  -7.527  -0.667  1.00  0.00           H  
ATOM   1314  CD1 LEU A  81     -18.325  -6.971  -0.722  1.00  0.00           C  
ATOM   1315 HD11 LEU A  81     -18.979  -6.301  -1.279  1.00  0.00           H  
ATOM   1316 HD12 LEU A  81     -18.642  -8.000  -0.888  1.00  0.00           H  
ATOM   1317 HD13 LEU A  81     -18.401  -6.752   0.342  1.00  0.00           H  
ATOM   1318  CD2 LEU A  81     -16.819  -7.080  -2.688  1.00  0.00           C  
ATOM   1319 HD21 LEU A  81     -17.336  -8.014  -2.907  1.00  0.00           H  
ATOM   1320 HD22 LEU A  81     -17.291  -6.268  -3.236  1.00  0.00           H  
ATOM   1321 HD23 LEU A  81     -15.784  -7.191  -3.004  1.00  0.00           H  
ATOM   1322  C   LEU A  81     -14.617  -3.572  -1.135  1.00  0.00           C  
ATOM   1323  O   LEU A  81     -14.426  -2.948  -2.173  1.00  0.00           O  
ATOM   1324  N   LYS A  82     -14.424  -3.043   0.080  1.00  0.00           N  
ATOM   1325  H   LYS A  82     -14.586  -3.657   0.873  1.00  0.00           H  
ATOM   1326  CA  LYS A  82     -14.112  -1.637   0.405  1.00  0.00           C  
ATOM   1327  HA  LYS A  82     -14.862  -1.025  -0.093  1.00  0.00           H  
ATOM   1328  CB  LYS A  82     -14.278  -1.479   1.933  1.00  0.00           C  
ATOM   1329  HB2 LYS A  82     -15.133  -2.085   2.234  1.00  0.00           H  
ATOM   1330  HB3 LYS A  82     -13.391  -1.868   2.439  1.00  0.00           H  
ATOM   1331  CG  LYS A  82     -14.576  -0.053   2.426  1.00  0.00           C  
ATOM   1332  HG2 LYS A  82     -13.704   0.585   2.285  1.00  0.00           H  
ATOM   1333  HG3 LYS A  82     -15.411   0.352   1.855  1.00  0.00           H  
ATOM   1334  CD  LYS A  82     -14.957  -0.079   3.917  1.00  0.00           C  
ATOM   1335  HD2 LYS A  82     -15.731  -0.834   4.074  1.00  0.00           H  
ATOM   1336  HD3 LYS A  82     -14.083  -0.343   4.513  1.00  0.00           H  
ATOM   1337  CE  LYS A  82     -15.506   1.278   4.372  1.00  0.00           C  
ATOM   1338  HE2 LYS A  82     -14.734   2.046   4.266  1.00  0.00           H  
ATOM   1339  HE3 LYS A  82     -16.349   1.536   3.726  1.00  0.00           H  
ATOM   1340  NZ  LYS A  82     -15.990   1.223   5.769  1.00  0.00           N  
ATOM   1341  HZ1 LYS A  82     -15.257   1.065   6.436  1.00  0.00           H  
ATOM   1342  HZ2 LYS A  82     -16.511   2.059   6.019  1.00  0.00           H  
ATOM   1343  HZ3 LYS A  82     -16.714   0.497   5.869  1.00  0.00           H  
ATOM   1344  C   LYS A  82     -12.760  -1.121  -0.123  1.00  0.00           C  
ATOM   1345  O   LYS A  82     -12.490   0.081  -0.019  1.00  0.00           O  
ATOM   1346  N   ARG A  83     -11.929  -1.985  -0.724  1.00  0.00           N  
ATOM   1347  H   ARG A  83     -12.225  -2.952  -0.735  1.00  0.00           H  
ATOM   1348  CA  ARG A  83     -10.761  -1.590  -1.539  1.00  0.00           C  
ATOM   1349  HA  ARG A  83     -10.696  -0.500  -1.539  1.00  0.00           H  
ATOM   1350  CB  ARG A  83      -9.448  -2.081  -0.916  1.00  0.00           C  
ATOM   1351  HB2 ARG A  83      -8.626  -1.728  -1.539  1.00  0.00           H  
ATOM   1352  HB3 ARG A  83      -9.342  -1.617   0.061  1.00  0.00           H  
ATOM   1353  CG  ARG A  83      -9.330  -3.601  -0.739  1.00  0.00           C  
ATOM   1354  HG2 ARG A  83     -10.062  -3.938  -0.008  1.00  0.00           H  
ATOM   1355  HG3 ARG A  83      -9.494  -4.108  -1.690  1.00  0.00           H  
ATOM   1356  CD  ARG A  83      -7.927  -3.930  -0.230  1.00  0.00           C  
ATOM   1357  HD2 ARG A  83      -7.198  -3.618  -0.982  1.00  0.00           H  
ATOM   1358  HD3 ARG A  83      -7.730  -3.356   0.666  1.00  0.00           H  
ATOM   1359  NE  ARG A  83      -7.749  -5.366   0.048  1.00  0.00           N  
ATOM   1360  HE  ARG A  83      -7.366  -5.898  -0.722  1.00  0.00           H  
ATOM   1361  CZ  ARG A  83      -7.797  -5.970   1.226  1.00  0.00           C  
ATOM   1362  NH1 ARG A  83      -8.058  -5.357   2.345  1.00  0.00           N  
ATOM   1363 HH11 ARG A  83      -8.271  -4.353   2.361  1.00  0.00           H  
ATOM   1364 HH12 ARG A  83      -8.058  -5.851   3.211  1.00  0.00           H  
ATOM   1365  NH2 ARG A  83      -7.595  -7.253   1.322  1.00  0.00           N  
ATOM   1366 HH21 ARG A  83      -7.465  -7.825   0.504  1.00  0.00           H  
ATOM   1367 HH22 ARG A  83      -7.681  -7.702   2.216  1.00  0.00           H  
ATOM   1368  C   ARG A  83     -10.888  -1.951  -3.017  1.00  0.00           C  
ATOM   1369  O   ARG A  83     -10.419  -1.189  -3.854  1.00  0.00           O  
ATOM   1370  N   LEU A  84     -11.586  -3.035  -3.355  1.00  0.00           N  
ATOM   1371  H   LEU A  84     -11.949  -3.626  -2.616  1.00  0.00           H  
ATOM   1372  CA  LEU A  84     -11.919  -3.396  -4.732  1.00  0.00           C  
ATOM   1373  HA  LEU A  84     -10.994  -3.469  -5.306  1.00  0.00           H  
ATOM   1374  CB  LEU A  84     -12.601  -4.777  -4.694  1.00  0.00           C  
ATOM   1375  HB2 LEU A  84     -11.910  -5.503  -4.261  1.00  0.00           H  
ATOM   1376  HB3 LEU A  84     -13.464  -4.704  -4.033  1.00  0.00           H  
ATOM   1377  CG  LEU A  84     -13.096  -5.303  -6.052  1.00  0.00           C  
ATOM   1378  HG  LEU A  84     -13.789  -4.588  -6.493  1.00  0.00           H  
ATOM   1379  CD1 LEU A  84     -11.945  -5.558  -7.024  1.00  0.00           C  
ATOM   1380 HD11 LEU A  84     -11.211  -6.222  -6.569  1.00  0.00           H  
ATOM   1381 HD12 LEU A  84     -12.328  -6.012  -7.938  1.00  0.00           H  
ATOM   1382 HD13 LEU A  84     -11.468  -4.614  -7.287  1.00  0.00           H  
ATOM   1383  CD2 LEU A  84     -13.845  -6.615  -5.846  1.00  0.00           C  
ATOM   1384 HD21 LEU A  84     -14.648  -6.473  -5.125  1.00  0.00           H  
ATOM   1385 HD22 LEU A  84     -14.287  -6.935  -6.788  1.00  0.00           H  
ATOM   1386 HD23 LEU A  84     -13.169  -7.385  -5.476  1.00  0.00           H  
ATOM   1387  C   LEU A  84     -12.807  -2.342  -5.418  1.00  0.00           C  
ATOM   1388  O   LEU A  84     -12.523  -1.940  -6.542  1.00  0.00           O  
ATOM   1389  N   ASP A  85     -13.868  -1.882  -4.753  1.00  0.00           N  
ATOM   1390  H   ASP A  85     -14.028  -2.207  -3.802  1.00  0.00           H  
ATOM   1391  CA  ASP A  85     -14.877  -1.008  -5.359  1.00  0.00           C  
ATOM   1392  HA  ASP A  85     -15.171  -1.453  -6.311  1.00  0.00           H  
ATOM   1393  CB  ASP A  85     -16.142  -0.967  -4.485  1.00  0.00           C  
ATOM   1394  HB2 ASP A  85     -16.848  -0.275  -4.941  1.00  0.00           H  
ATOM   1395  HB3 ASP A  85     -16.599  -1.958  -4.510  1.00  0.00           H  
ATOM   1396  CG  ASP A  85     -15.961  -0.566  -3.013  1.00  0.00           C  
ATOM   1397  OD1 ASP A  85     -16.904  -0.784  -2.227  1.00  0.00           O  
ATOM   1398  OD2 ASP A  85     -14.949   0.057  -2.622  1.00  0.00           O  
ATOM   1399  C   ASP A  85     -14.329   0.390  -5.700  1.00  0.00           C  
ATOM   1400  O   ASP A  85     -14.463   0.832  -6.839  1.00  0.00           O  
ATOM   1401  N   ARG A  86     -13.636   1.061  -4.773  1.00  0.00           N  
ATOM   1402  H   ARG A  86     -13.668   0.682  -3.828  1.00  0.00           H  
ATOM   1403  CA  ARG A  86     -13.022   2.382  -5.003  1.00  0.00           C  
ATOM   1404  HA  ARG A  86     -13.804   3.045  -5.376  1.00  0.00           H  
ATOM   1405  CB  ARG A  86     -12.515   2.973  -3.668  1.00  0.00           C  
ATOM   1406  HB2 ARG A  86     -12.266   4.022  -3.836  1.00  0.00           H  
ATOM   1407  HB3 ARG A  86     -13.338   2.947  -2.950  1.00  0.00           H  
ATOM   1408  CG  ARG A  86     -11.283   2.288  -3.036  1.00  0.00           C  
ATOM   1409  HG2 ARG A  86     -11.439   1.211  -2.994  1.00  0.00           H  
ATOM   1410  HG3 ARG A  86     -10.408   2.496  -3.656  1.00  0.00           H  
ATOM   1411  CD  ARG A  86     -11.035   2.813  -1.611  1.00  0.00           C  
ATOM   1412  HD2 ARG A  86     -11.246   3.882  -1.599  1.00  0.00           H  
ATOM   1413  HD3 ARG A  86     -11.728   2.329  -0.922  1.00  0.00           H  
ATOM   1414  NE  ARG A  86      -9.636   2.637  -1.173  1.00  0.00           N  
ATOM   1415  HE  ARG A  86      -8.937   3.218  -1.647  1.00  0.00           H  
ATOM   1416  CZ  ARG A  86      -9.141   1.964  -0.149  1.00  0.00           C  
ATOM   1417  NH1 ARG A  86      -9.819   1.139   0.592  1.00  0.00           N  
ATOM   1418 HH11 ARG A  86     -10.796   0.964   0.413  1.00  0.00           H  
ATOM   1419 HH12 ARG A  86      -9.294   0.568   1.263  1.00  0.00           H  
ATOM   1420  NH2 ARG A  86      -7.891   2.087   0.160  1.00  0.00           N  
ATOM   1421 HH21 ARG A  86      -7.272   2.709  -0.371  1.00  0.00           H  
ATOM   1422 HH22 ARG A  86      -7.510   1.648   0.993  1.00  0.00           H  
ATOM   1423  C   ARG A  86     -11.964   2.349  -6.112  1.00  0.00           C  
ATOM   1424  O   ARG A  86     -11.893   3.268  -6.922  1.00  0.00           O  
ATOM   1425  N   ASN A  87     -11.182   1.269  -6.183  1.00  0.00           N  
ATOM   1426  H   ASN A  87     -11.317   0.544  -5.494  1.00  0.00           H  
ATOM   1427  CA  ASN A  87     -10.148   1.071  -7.209  1.00  0.00           C  
ATOM   1428  HA  ASN A  87      -9.587   2.002  -7.291  1.00  0.00           H  
ATOM   1429  CB  ASN A  87      -9.190  -0.047  -6.737  1.00  0.00           C  
ATOM   1430  HB2 ASN A  87      -9.145  -0.045  -5.652  1.00  0.00           H  
ATOM   1431  HB3 ASN A  87      -9.572  -1.015  -7.061  1.00  0.00           H  
ATOM   1432  CG  ASN A  87      -7.743   0.131  -7.187  1.00  0.00           C  
ATOM   1433  OD1 ASN A  87      -7.225   1.232  -7.292  1.00  0.00           O  
ATOM   1434  ND2 ASN A  87      -7.023  -0.945  -7.406  1.00  0.00           N  
ATOM   1435 HD21 ASN A  87      -6.021  -0.788  -7.529  1.00  0.00           H  
ATOM   1436 HD22 ASN A  87      -7.376  -1.850  -7.177  1.00  0.00           H  
ATOM   1437  C   ASN A  87     -10.755   0.790  -8.600  1.00  0.00           C  
ATOM   1438  O   ASN A  87     -10.245   1.298  -9.596  1.00  0.00           O  
ATOM   1439  N   LEU A  88     -11.885   0.070  -8.678  1.00  0.00           N  
ATOM   1440  H   LEU A  88     -12.242  -0.372  -7.837  1.00  0.00           H  
ATOM   1441  CA  LEU A  88     -12.680  -0.039  -9.911  1.00  0.00           C  
ATOM   1442  HA  LEU A  88     -12.024  -0.334 -10.729  1.00  0.00           H  
ATOM   1443  CB  LEU A  88     -13.785  -1.095  -9.736  1.00  0.00           C  
ATOM   1444  HB2 LEU A  88     -14.278  -0.917  -8.780  1.00  0.00           H  
ATOM   1445  HB3 LEU A  88     -14.534  -0.965 -10.519  1.00  0.00           H  
ATOM   1446  CG  LEU A  88     -13.279  -2.543  -9.784  1.00  0.00           C  
ATOM   1447  HG  LEU A  88     -12.364  -2.637  -9.199  1.00  0.00           H  
ATOM   1448  CD1 LEU A  88     -14.332  -3.468  -9.186  1.00  0.00           C  
ATOM   1449 HD11 LEU A  88     -15.223  -3.491  -9.813  1.00  0.00           H  
ATOM   1450 HD12 LEU A  88     -13.904  -4.461  -9.091  1.00  0.00           H  
ATOM   1451 HD13 LEU A  88     -14.606  -3.117  -8.192  1.00  0.00           H  
ATOM   1452  CD2 LEU A  88     -13.011  -3.003 -11.220  1.00  0.00           C  
ATOM   1453 HD21 LEU A  88     -13.922  -2.937 -11.815  1.00  0.00           H  
ATOM   1454 HD22 LEU A  88     -12.248  -2.372 -11.672  1.00  0.00           H  
ATOM   1455 HD23 LEU A  88     -12.660  -4.033 -11.208  1.00  0.00           H  
ATOM   1456  C   LEU A  88     -13.310   1.299 -10.322  1.00  0.00           C  
ATOM   1457  O   LEU A  88     -13.390   1.587 -11.514  1.00  0.00           O  
ATOM   1458  N   TRP A  89     -13.731   2.131  -9.364  1.00  0.00           N  
ATOM   1459  H   TRP A  89     -13.735   1.793  -8.407  1.00  0.00           H  
ATOM   1460  CA  TRP A  89     -14.264   3.472  -9.631  1.00  0.00           C  
ATOM   1461  HA  TRP A  89     -15.059   3.387 -10.374  1.00  0.00           H  
ATOM   1462  CB  TRP A  89     -14.865   4.048  -8.341  1.00  0.00           C  
ATOM   1463  HB2 TRP A  89     -15.364   3.246  -7.799  1.00  0.00           H  
ATOM   1464  HB3 TRP A  89     -14.065   4.419  -7.701  1.00  0.00           H  
ATOM   1465  CG  TRP A  89     -15.866   5.144  -8.535  1.00  0.00           C  
ATOM   1466  CD1 TRP A  89     -15.639   6.330  -9.145  1.00  0.00           C  
ATOM   1467  HD1 TRP A  89     -14.694   6.648  -9.569  1.00  0.00           H  
ATOM   1468  NE1 TRP A  89     -16.816   7.046  -9.218  1.00  0.00           N  
ATOM   1469  HE1 TRP A  89     -16.909   7.899  -9.753  1.00  0.00           H  
ATOM   1470  CE2 TRP A  89     -17.859   6.375  -8.622  1.00  0.00           C  
ATOM   1471  CZ2 TRP A  89     -19.215   6.680  -8.447  1.00  0.00           C  
ATOM   1472  HZ2 TRP A  89     -19.614   7.611  -8.818  1.00  0.00           H  
ATOM   1473  CH2 TRP A  89     -20.039   5.767  -7.771  1.00  0.00           C  
ATOM   1474  HH2 TRP A  89     -21.085   5.993  -7.622  1.00  0.00           H  
ATOM   1475  CZ3 TRP A  89     -19.497   4.566  -7.279  1.00  0.00           C  
ATOM   1476  HZ3 TRP A  89     -20.131   3.869  -6.750  1.00  0.00           H  
ATOM   1477  CE3 TRP A  89     -18.136   4.262  -7.476  1.00  0.00           C  
ATOM   1478  HE3 TRP A  89     -17.735   3.334  -7.099  1.00  0.00           H  
ATOM   1479  CD2 TRP A  89     -17.280   5.157  -8.158  1.00  0.00           C  
ATOM   1480  C   TRP A  89     -13.189   4.408 -10.207  1.00  0.00           C  
ATOM   1481  O   TRP A  89     -13.425   5.091 -11.203  1.00  0.00           O  
ATOM   1482  N   GLY A  90     -11.985   4.407  -9.626  1.00  0.00           N  
ATOM   1483  H   GLY A  90     -11.867   3.864  -8.777  1.00  0.00           H  
ATOM   1484  CA  GLY A  90     -10.844   5.183 -10.130  1.00  0.00           C  
ATOM   1485  HA2 GLY A  90     -11.108   6.240 -10.170  1.00  0.00           H  
ATOM   1486  HA3 GLY A  90     -10.001   5.061  -9.451  1.00  0.00           H  
ATOM   1487  C   GLY A  90     -10.403   4.738 -11.528  1.00  0.00           C  
ATOM   1488  O   GLY A  90     -10.201   5.574 -12.407  1.00  0.00           O  
ATOM   1489  N   LEU A  91     -10.342   3.423 -11.765  1.00  0.00           N  
ATOM   1490  H   LEU A  91     -10.487   2.787 -10.985  1.00  0.00           H  
ATOM   1491  CA  LEU A  91     -10.036   2.855 -13.084  1.00  0.00           C  
ATOM   1492  HA  LEU A  91      -9.130   3.340 -13.453  1.00  0.00           H  
ATOM   1493  CB  LEU A  91      -9.752   1.357 -12.880  1.00  0.00           C  
ATOM   1494  HB2 LEU A  91      -8.958   1.245 -12.137  1.00  0.00           H  
ATOM   1495  HB3 LEU A  91     -10.655   0.896 -12.475  1.00  0.00           H  
ATOM   1496  CG  LEU A  91      -9.343   0.594 -14.153  1.00  0.00           C  
ATOM   1497  HG  LEU A  91     -10.109   0.715 -14.916  1.00  0.00           H  
ATOM   1498  CD1 LEU A  91      -8.001   1.058 -14.720  1.00  0.00           C  
ATOM   1499 HD11 LEU A  91      -7.219   0.953 -13.968  1.00  0.00           H  
ATOM   1500 HD12 LEU A  91      -7.742   0.457 -15.592  1.00  0.00           H  
ATOM   1501 HD13 LEU A  91      -8.065   2.101 -15.029  1.00  0.00           H  
ATOM   1502  CD2 LEU A  91      -9.240  -0.892 -13.825  1.00  0.00           C  
ATOM   1503 HD21 LEU A  91     -10.172  -1.231 -13.377  1.00  0.00           H  
ATOM   1504 HD22 LEU A  91      -9.061  -1.457 -14.738  1.00  0.00           H  
ATOM   1505 HD23 LEU A  91      -8.419  -1.064 -13.130  1.00  0.00           H  
ATOM   1506  C   LEU A  91     -11.146   3.110 -14.129  1.00  0.00           C  
ATOM   1507  O   LEU A  91     -10.865   3.249 -15.322  1.00  0.00           O  
ATOM   1508  N   ALA A  92     -12.409   3.187 -13.702  1.00  0.00           N  
ATOM   1509  H   ALA A  92     -12.606   2.989 -12.729  1.00  0.00           H  
ATOM   1510  CA  ALA A  92     -13.518   3.586 -14.563  1.00  0.00           C  
ATOM   1511  HA  ALA A  92     -13.489   2.990 -15.474  1.00  0.00           H  
ATOM   1512  CB  ALA A  92     -14.840   3.312 -13.847  1.00  0.00           C  
ATOM   1513  HB1 ALA A  92     -14.902   2.267 -13.557  1.00  0.00           H  
ATOM   1514  HB2 ALA A  92     -14.934   3.932 -12.957  1.00  0.00           H  
ATOM   1515  HB3 ALA A  92     -15.648   3.550 -14.533  1.00  0.00           H  
ATOM   1516  C   ALA A  92     -13.440   5.067 -14.969  1.00  0.00           C  
ATOM   1517  O   ALA A  92     -13.685   5.397 -16.127  1.00  0.00           O  
ATOM   1518  N   GLY A  93     -13.114   5.959 -14.024  1.00  0.00           N  
ATOM   1519  H   GLY A  93     -12.932   5.616 -13.083  1.00  0.00           H  
ATOM   1520  CA  GLY A  93     -13.056   7.410 -14.252  1.00  0.00           C  
ATOM   1521  HA2 GLY A  93     -12.621   7.881 -13.370  1.00  0.00           H  
ATOM   1522  HA3 GLY A  93     -12.408   7.613 -15.105  1.00  0.00           H  
ATOM   1523  C   GLY A  93     -14.419   8.070 -14.515  1.00  0.00           C  
ATOM   1524  O   GLY A  93     -14.475   9.227 -14.922  1.00  0.00           O  
ATOM   1525  N   LEU A  94     -15.519   7.345 -14.295  1.00  0.00           N  
ATOM   1526  H   LEU A  94     -15.391   6.416 -13.930  1.00  0.00           H  
ATOM   1527  CA  LEU A  94     -16.888   7.829 -14.466  1.00  0.00           C  
ATOM   1528  HA  LEU A  94     -16.884   8.729 -15.083  1.00  0.00           H  
ATOM   1529  CB  LEU A  94     -17.737   6.755 -15.177  1.00  0.00           C  
ATOM   1530  HB2 LEU A  94     -17.787   5.879 -14.532  1.00  0.00           H  
ATOM   1531  HB3 LEU A  94     -18.749   7.140 -15.287  1.00  0.00           H  
ATOM   1532  CG  LEU A  94     -17.236   6.299 -16.561  1.00  0.00           C  
ATOM   1533  HG  LEU A  94     -16.240   5.874 -16.466  1.00  0.00           H  
ATOM   1534  CD1 LEU A  94     -18.161   5.212 -17.115  1.00  0.00           C  
ATOM   1535 HD11 LEU A  94     -18.194   4.372 -16.423  1.00  0.00           H  
ATOM   1536 HD12 LEU A  94     -19.166   5.612 -17.259  1.00  0.00           H  
ATOM   1537 HD13 LEU A  94     -17.777   4.858 -18.072  1.00  0.00           H  
ATOM   1538  CD2 LEU A  94     -17.196   7.447 -17.572  1.00  0.00           C  
ATOM   1539 HD21 LEU A  94     -18.176   7.918 -17.647  1.00  0.00           H  
ATOM   1540 HD22 LEU A  94     -16.457   8.186 -17.263  1.00  0.00           H  
ATOM   1541 HD23 LEU A  94     -16.905   7.064 -18.550  1.00  0.00           H  
ATOM   1542  C   LEU A  94     -17.502   8.184 -13.104  1.00  0.00           C  
ATOM   1543  O   LEU A  94     -17.585   7.332 -12.221  1.00  0.00           O  
ATOM   1544  N   ASN A  95     -18.013   9.408 -12.939  1.00  0.00           N  
ATOM   1545  H   ASN A  95     -17.844  10.101 -13.650  1.00  0.00           H  
ATOM   1546  CA  ASN A  95     -18.738   9.793 -11.717  1.00  0.00           C  
ATOM   1547  HA  ASN A  95     -18.149   9.477 -10.853  1.00  0.00           H  
ATOM   1548  CB  ASN A  95     -18.874  11.322 -11.662  1.00  0.00           C  
ATOM   1549  HB2 ASN A  95     -19.331  11.684 -12.581  1.00  0.00           H  
ATOM   1550  HB3 ASN A  95     -19.518  11.594 -10.827  1.00  0.00           H  
ATOM   1551  CG  ASN A  95     -17.540  12.014 -11.447  1.00  0.00           C  
ATOM   1552  OD1 ASN A  95     -16.557  11.435 -11.026  1.00  0.00           O  
ATOM   1553  ND2 ASN A  95     -17.454  13.288 -11.732  1.00  0.00           N  
ATOM   1554 HD21 ASN A  95     -16.553  13.708 -11.581  1.00  0.00           H  
ATOM   1555 HD22 ASN A  95     -18.240  13.801 -12.083  1.00  0.00           H  
ATOM   1556  C   ASN A  95     -20.102   9.093 -11.563  1.00  0.00           C  
ATOM   1557  O   ASN A  95     -20.691   9.132 -10.488  1.00  0.00           O  
ATOM   1558  N   SER A  96     -20.609   8.459 -12.623  1.00  0.00           N  
ATOM   1559  H   SER A  96     -20.078   8.481 -13.481  1.00  0.00           H  
ATOM   1560  CA  SER A  96     -21.750   7.538 -12.607  1.00  0.00           C  
ATOM   1561  HA  SER A  96     -21.630   6.834 -11.783  1.00  0.00           H  
ATOM   1562  CB  SER A  96     -23.053   8.323 -12.410  1.00  0.00           C  
ATOM   1563  HB2 SER A  96     -23.004   8.878 -11.473  1.00  0.00           H  
ATOM   1564  HB3 SER A  96     -23.180   9.031 -13.232  1.00  0.00           H  
ATOM   1565  OG  SER A  96     -24.167   7.455 -12.364  1.00  0.00           O  
ATOM   1566  HG  SER A  96     -24.868   7.893 -11.870  1.00  0.00           H  
ATOM   1567  C   SER A  96     -21.800   6.755 -13.925  1.00  0.00           C  
ATOM   1568  O   SER A  96     -21.330   7.251 -14.950  1.00  0.00           O  
ATOM   1569  N   CYS A  97     -22.404   5.567 -13.928  1.00  0.00           N  
ATOM   1570  H   CYS A  97     -22.762   5.214 -13.051  1.00  0.00           H  
ATOM   1571  CA  CYS A  97     -22.774   4.853 -15.147  1.00  0.00           C  
ATOM   1572  HA  CYS A  97     -22.964   5.584 -15.930  1.00  0.00           H  
ATOM   1573  CB  CYS A  97     -21.602   3.981 -15.606  1.00  0.00           C  
ATOM   1574  HB2 CYS A  97     -20.701   4.589 -15.696  1.00  0.00           H  
ATOM   1575  HB3 CYS A  97     -21.431   3.192 -14.871  1.00  0.00           H  
ATOM   1576  SG  CYS A  97     -22.020   3.242 -17.208  1.00  0.00           S  
ATOM   1577  HG  CYS A  97     -21.904   4.351 -17.952  1.00  0.00           H  
ATOM   1578  C   CYS A  97     -24.042   4.020 -14.893  1.00  0.00           C  
ATOM   1579  O   CYS A  97     -23.970   3.032 -14.160  1.00  0.00           O  
ATOM   1580  N   PRO A  98     -25.215   4.404 -15.437  1.00  0.00           N  
ATOM   1581  CD  PRO A  98     -25.458   5.543 -16.312  1.00  0.00           C  
ATOM   1582  HD2 PRO A  98     -24.748   5.569 -17.138  1.00  0.00           H  
ATOM   1583  HD3 PRO A  98     -25.405   6.467 -15.732  1.00  0.00           H  
ATOM   1584  CG  PRO A  98     -26.872   5.353 -16.859  1.00  0.00           C  
ATOM   1585  HG2 PRO A  98     -26.840   4.739 -17.760  1.00  0.00           H  
ATOM   1586  HG3 PRO A  98     -27.358   6.308 -17.062  1.00  0.00           H  
ATOM   1587  CB  PRO A  98     -27.577   4.586 -15.742  1.00  0.00           C  
ATOM   1588  HB2 PRO A  98     -28.419   4.003 -16.118  1.00  0.00           H  
ATOM   1589  HB3 PRO A  98     -27.919   5.291 -14.981  1.00  0.00           H  
ATOM   1590  CA  PRO A  98     -26.467   3.706 -15.157  1.00  0.00           C  
ATOM   1591  HA  PRO A  98     -26.609   3.652 -14.076  1.00  0.00           H  
ATOM   1592  C   PRO A  98     -26.489   2.272 -15.710  1.00  0.00           C  
ATOM   1593  O   PRO A  98     -25.818   1.942 -16.694  1.00  0.00           O  
ATOM   1594  N   VAL A  99     -27.293   1.435 -15.058  1.00  0.00           N  
ATOM   1595  H   VAL A  99     -27.835   1.828 -14.300  1.00  0.00           H  
ATOM   1596  CA  VAL A  99     -27.561   0.019 -15.359  1.00  0.00           C  
ATOM   1597  HA  VAL A  99     -27.362  -0.152 -16.416  1.00  0.00           H  
ATOM   1598  CB  VAL A  99     -26.584  -0.866 -14.547  1.00  0.00           C  
ATOM   1599  HB  VAL A  99     -25.594  -0.457 -14.725  1.00  0.00           H  
ATOM   1600  CG1 VAL A  99     -26.809  -0.844 -13.028  1.00  0.00           C  
ATOM   1601 HG11 VAL A  99     -27.776  -1.273 -12.763  1.00  0.00           H  
ATOM   1602 HG12 VAL A  99     -26.022  -1.414 -12.533  1.00  0.00           H  
ATOM   1603 HG13 VAL A  99     -26.767   0.182 -12.661  1.00  0.00           H  
ATOM   1604  CG2 VAL A  99     -26.523  -2.323 -15.029  1.00  0.00           C  
ATOM   1605 HG21 VAL A  99     -25.554  -2.739 -14.761  1.00  0.00           H  
ATOM   1606 HG22 VAL A  99     -27.289  -2.940 -14.559  1.00  0.00           H  
ATOM   1607 HG23 VAL A  99     -26.622  -2.369 -16.114  1.00  0.00           H  
ATOM   1608  C   VAL A  99     -29.063  -0.247 -15.137  1.00  0.00           C  
ATOM   1609  O   VAL A  99     -29.854   0.690 -15.237  1.00  0.00           O  
ATOM   1610  N   LYS A 100     -29.491  -1.492 -14.893  1.00  0.00           N  
ATOM   1611  H   LYS A 100     -28.807  -2.229 -14.803  1.00  0.00           H  
ATOM   1612  CA  LYS A 100     -30.890  -1.862 -14.633  1.00  0.00           C  
ATOM   1613  HA  LYS A 100     -31.353  -1.069 -14.033  1.00  0.00           H  
ATOM   1614  CB  LYS A 100     -31.611  -1.966 -15.985  1.00  0.00           C  
ATOM   1615  HB2 LYS A 100     -31.344  -1.095 -16.586  1.00  0.00           H  
ATOM   1616  HB3 LYS A 100     -31.271  -2.858 -16.513  1.00  0.00           H  
ATOM   1617  CG  LYS A 100     -33.137  -1.992 -15.857  1.00  0.00           C  
ATOM   1618  HG2 LYS A 100     -33.457  -2.909 -15.361  1.00  0.00           H  
ATOM   1619  HG3 LYS A 100     -33.469  -1.132 -15.273  1.00  0.00           H  
ATOM   1620  CD  LYS A 100     -33.743  -1.919 -17.263  1.00  0.00           C  
ATOM   1621  HD2 LYS A 100     -33.370  -1.022 -17.762  1.00  0.00           H  
ATOM   1622  HD3 LYS A 100     -33.434  -2.800 -17.832  1.00  0.00           H  
ATOM   1623  CE  LYS A 100     -35.269  -1.853 -17.195  1.00  0.00           C  
ATOM   1624  HE2 LYS A 100     -35.549  -0.989 -16.582  1.00  0.00           H  
ATOM   1625  HE3 LYS A 100     -35.638  -2.754 -16.696  1.00  0.00           H  
ATOM   1626  NZ  LYS A 100     -35.847  -1.736 -18.556  1.00  0.00           N  
ATOM   1627  HZ1 LYS A 100     -36.855  -1.667 -18.508  1.00  0.00           H  
ATOM   1628  HZ2 LYS A 100     -35.486  -0.909 -19.014  1.00  0.00           H  
ATOM   1629  HZ3 LYS A 100     -35.600  -2.546 -19.110  1.00  0.00           H  
ATOM   1630  C   LYS A 100     -30.956  -3.165 -13.836  1.00  0.00           C  
ATOM   1631  O   LYS A 100     -30.245  -4.113 -14.151  1.00  0.00           O  
ATOM   1632  N   GLU A 101     -31.834  -3.231 -12.847  1.00  0.00           N  
ATOM   1633  H   GLU A 101     -32.415  -2.407 -12.691  1.00  0.00           H  
ATOM   1634  CA  GLU A 101     -31.945  -4.289 -11.820  1.00  0.00           C  
ATOM   1635  HA  GLU A 101     -30.945  -4.544 -11.467  1.00  0.00           H  
ATOM   1636  CB  GLU A 101     -32.766  -3.764 -10.619  1.00  0.00           C  
ATOM   1637  HB2 GLU A 101     -33.814  -3.682 -10.910  1.00  0.00           H  
ATOM   1638  HB3 GLU A 101     -32.712  -4.511  -9.825  1.00  0.00           H  
ATOM   1639  CG  GLU A 101     -32.317  -2.418 -10.009  1.00  0.00           C  
ATOM   1640  HG2 GLU A 101     -32.880  -2.258  -9.088  1.00  0.00           H  
ATOM   1641  HG3 GLU A 101     -31.261  -2.500  -9.739  1.00  0.00           H  
ATOM   1642  CD  GLU A 101     -32.527  -1.198 -10.927  1.00  0.00           C  
ATOM   1643  OE1 GLU A 101     -31.697  -0.270 -10.847  1.00  0.00           O  
ATOM   1644  OE2 GLU A 101     -33.418  -1.250 -11.811  1.00  0.00           O  
ATOM   1645  C   GLU A 101     -32.588  -5.594 -12.338  1.00  0.00           C  
ATOM   1646  O   GLU A 101     -32.777  -6.557 -11.593  1.00  0.00           O  
ATOM   1647  N   ALA A 102     -32.962  -5.614 -13.623  1.00  0.00           N  
ATOM   1648  H   ALA A 102     -32.705  -4.811 -14.174  1.00  0.00           H  
ATOM   1649  CA  ALA A 102     -33.801  -6.635 -14.250  1.00  0.00           C  
ATOM   1650  HA  ALA A 102     -34.708  -6.754 -13.655  1.00  0.00           H  
ATOM   1651  CB  ALA A 102     -34.192  -6.116 -15.640  1.00  0.00           C  
ATOM   1652  HB1 ALA A 102     -33.296  -5.976 -16.247  1.00  0.00           H  
ATOM   1653  HB2 ALA A 102     -34.839  -6.846 -16.128  1.00  0.00           H  
ATOM   1654  HB3 ALA A 102     -34.726  -5.171 -15.545  1.00  0.00           H  
ATOM   1655  C   ALA A 102     -33.142  -8.024 -14.345  1.00  0.00           C  
ATOM   1656  O   ALA A 102     -33.849  -9.022 -14.448  1.00  0.00           O  
ATOM   1657  N   ASN A 103     -31.810  -8.089 -14.303  1.00  0.00           N  
ATOM   1658  H   ASN A 103     -31.305  -7.240 -14.096  1.00  0.00           H  
ATOM   1659  CA  ASN A 103     -31.038  -9.330 -14.314  1.00  0.00           C  
ATOM   1660  HA  ASN A 103     -31.714 -10.184 -14.388  1.00  0.00           H  
ATOM   1661  CB  ASN A 103     -30.097  -9.348 -15.523  1.00  0.00           C  
ATOM   1662  HB2 ASN A 103     -29.332  -8.584 -15.382  1.00  0.00           H  
ATOM   1663  HB3 ASN A 103     -29.608 -10.319 -15.565  1.00  0.00           H  
ATOM   1664  CG  ASN A 103     -30.781  -9.116 -16.858  1.00  0.00           C  
ATOM   1665  OD1 ASN A 103     -31.818  -9.669 -17.172  1.00  0.00           O  
ATOM   1666  ND2 ASN A 103     -30.203  -8.309 -17.715  1.00  0.00           N  
ATOM   1667 HD21 ASN A 103     -30.606  -8.269 -18.631  1.00  0.00           H  
ATOM   1668 HD22 ASN A 103     -29.284  -7.938 -17.529  1.00  0.00           H  
ATOM   1669  C   ASN A 103     -30.245  -9.448 -13.008  1.00  0.00           C  
ATOM   1670  O   ASN A 103     -29.780  -8.437 -12.484  1.00  0.00           O  
ATOM   1671  N   GLN A 104     -30.063 -10.665 -12.485  1.00  0.00           N  
ATOM   1672  H   GLN A 104     -30.389 -11.474 -12.993  1.00  0.00           H  
ATOM   1673  CA  GLN A 104     -29.522 -10.898 -11.138  1.00  0.00           C  
ATOM   1674  HA  GLN A 104     -28.897 -10.050 -10.862  1.00  0.00           H  
ATOM   1675  CB  GLN A 104     -30.676 -10.968 -10.119  1.00  0.00           C  
ATOM   1676  HB2 GLN A 104     -31.314 -11.826 -10.341  1.00  0.00           H  
ATOM   1677  HB3 GLN A 104     -30.242 -11.106  -9.133  1.00  0.00           H  
ATOM   1678  CG  GLN A 104     -31.529  -9.683 -10.110  1.00  0.00           C  
ATOM   1679  HG2 GLN A 104     -30.868  -8.817 -10.060  1.00  0.00           H  
ATOM   1680  HG3 GLN A 104     -32.104  -9.623 -11.034  1.00  0.00           H  
ATOM   1681  CD  GLN A 104     -32.510  -9.565  -8.953  1.00  0.00           C  
ATOM   1682  OE1 GLN A 104     -32.562 -10.362  -8.031  1.00  0.00           O  
ATOM   1683  NE2 GLN A 104     -33.329  -8.536  -8.957  1.00  0.00           N  
ATOM   1684 HE21 GLN A 104     -33.979  -8.481  -8.198  1.00  0.00           H  
ATOM   1685 HE22 GLN A 104     -33.297  -7.865  -9.716  1.00  0.00           H  
ATOM   1686  C   GLN A 104     -28.619 -12.144 -11.077  1.00  0.00           C  
ATOM   1687  O   GLN A 104     -28.761 -13.062 -11.882  1.00  0.00           O  
ATOM   1688  N   SER A 105     -27.677 -12.156 -10.131  1.00  0.00           N  
ATOM   1689  H   SER A 105     -27.630 -11.353  -9.508  1.00  0.00           H  
ATOM   1690  CA  SER A 105     -26.622 -13.169  -9.971  1.00  0.00           C  
ATOM   1691  HA  SER A 105     -26.971 -14.132 -10.346  1.00  0.00           H  
ATOM   1692  CB  SER A 105     -25.395 -12.720 -10.783  1.00  0.00           C  
ATOM   1693  HB2 SER A 105     -25.653 -12.742 -11.842  1.00  0.00           H  
ATOM   1694  HB3 SER A 105     -25.144 -11.693 -10.511  1.00  0.00           H  
ATOM   1695  OG  SER A 105     -24.255 -13.537 -10.580  1.00  0.00           O  
ATOM   1696  HG  SER A 105     -23.895 -13.390  -9.685  1.00  0.00           H  
ATOM   1697  C   SER A 105     -26.235 -13.315  -8.499  1.00  0.00           C  
ATOM   1698  O   SER A 105     -26.350 -12.352  -7.746  1.00  0.00           O  
ATOM   1699  N   THR A 106     -25.685 -14.459  -8.082  1.00  0.00           N  
ATOM   1700  H   THR A 106     -25.588 -15.232  -8.722  1.00  0.00           H  
ATOM   1701  CA  THR A 106     -24.944 -14.532  -6.807  1.00  0.00           C  
ATOM   1702  HA  THR A 106     -25.546 -14.055  -6.034  1.00  0.00           H  
ATOM   1703  CB  THR A 106     -24.679 -15.970  -6.335  1.00  0.00           C  
ATOM   1704  HB  THR A 106     -24.256 -15.922  -5.331  1.00  0.00           H  
ATOM   1705  CG2 THR A 106     -25.951 -16.814  -6.280  1.00  0.00           C  
ATOM   1706 HG21 THR A 106     -25.715 -17.802  -5.886  1.00  0.00           H  
ATOM   1707 HG22 THR A 106     -26.672 -16.345  -5.611  1.00  0.00           H  
ATOM   1708 HG23 THR A 106     -26.387 -16.929  -7.270  1.00  0.00           H  
ATOM   1709  OG1 THR A 106     -23.756 -16.636  -7.166  1.00  0.00           O  
ATOM   1710  HG1 THR A 106     -23.632 -17.488  -6.723  1.00  0.00           H  
ATOM   1711  C   THR A 106     -23.631 -13.750  -6.904  1.00  0.00           C  
ATOM   1712  O   THR A 106     -23.116 -13.501  -8.006  1.00  0.00           O  
ATOM   1713  N   LEU A 107     -23.088 -13.334  -5.758  1.00  0.00           N  
ATOM   1714  H   LEU A 107     -23.571 -13.535  -4.887  1.00  0.00           H  
ATOM   1715  CA  LEU A 107     -21.866 -12.533  -5.696  1.00  0.00           C  
ATOM   1716  HA  LEU A 107     -21.972 -11.738  -6.431  1.00  0.00           H  
ATOM   1717  CB  LEU A 107     -21.793 -11.854  -4.316  1.00  0.00           C  
ATOM   1718  HB2 LEU A 107     -22.711 -11.281  -4.164  1.00  0.00           H  
ATOM   1719  HB3 LEU A 107     -21.762 -12.622  -3.550  1.00  0.00           H  
ATOM   1720  CG  LEU A 107     -20.591 -10.916  -4.114  1.00  0.00           C  
ATOM   1721  HG  LEU A 107     -19.665 -11.480  -4.219  1.00  0.00           H  
ATOM   1722  CD1 LEU A 107     -20.589  -9.744  -5.100  1.00  0.00           C  
ATOM   1723 HD11 LEU A 107     -20.415 -10.106  -6.112  1.00  0.00           H  
ATOM   1724 HD12 LEU A 107     -21.543  -9.221  -5.063  1.00  0.00           H  
ATOM   1725 HD13 LEU A 107     -19.789  -9.054  -4.840  1.00  0.00           H  
ATOM   1726  CD2 LEU A 107     -20.639 -10.335  -2.701  1.00  0.00           C  
ATOM   1727 HD21 LEU A 107     -21.525  -9.708  -2.590  1.00  0.00           H  
ATOM   1728 HD22 LEU A 107     -20.680 -11.143  -1.971  1.00  0.00           H  
ATOM   1729 HD23 LEU A 107     -19.748  -9.737  -2.516  1.00  0.00           H  
ATOM   1730  C   LEU A 107     -20.600 -13.328  -6.088  1.00  0.00           C  
ATOM   1731  O   LEU A 107     -19.749 -12.775  -6.775  1.00  0.00           O  
ATOM   1732  N   GLU A 108     -20.490 -14.621  -5.763  1.00  0.00           N  
ATOM   1733  H   GLU A 108     -21.209 -15.021  -5.164  1.00  0.00           H  
ATOM   1734  CA  GLU A 108     -19.377 -15.491  -6.209  1.00  0.00           C  
ATOM   1735  HA  GLU A 108     -18.438 -15.071  -5.846  1.00  0.00           H  
ATOM   1736  CB  GLU A 108     -19.543 -16.902  -5.590  1.00  0.00           C  
ATOM   1737  HB2 GLU A 108     -19.863 -16.824  -4.552  1.00  0.00           H  
ATOM   1738  HB3 GLU A 108     -20.360 -17.394  -6.121  1.00  0.00           H  
ATOM   1739  CG  GLU A 108     -18.302 -17.821  -5.685  1.00  0.00           C  
ATOM   1740  HG2 GLU A 108     -18.669 -18.848  -5.745  1.00  0.00           H  
ATOM   1741  HG3 GLU A 108     -17.773 -17.622  -6.619  1.00  0.00           H  
ATOM   1742  CD  GLU A 108     -17.312 -17.763  -4.497  1.00  0.00           C  
ATOM   1743  OE1 GLU A 108     -17.586 -17.080  -3.489  1.00  0.00           O  
ATOM   1744  OE2 GLU A 108     -16.261 -18.448  -4.566  1.00  0.00           O  
ATOM   1745  C   GLU A 108     -19.309 -15.559  -7.756  1.00  0.00           C  
ATOM   1746  O   GLU A 108     -18.249 -15.373  -8.359  1.00  0.00           O  
ATOM   1747  N   ASN A 109     -20.472 -15.744  -8.396  1.00  0.00           N  
ATOM   1748  H   ASN A 109     -21.294 -15.865  -7.817  1.00  0.00           H  
ATOM   1749  CA  ASN A 109     -20.665 -15.758  -9.853  1.00  0.00           C  
ATOM   1750  HA  ASN A 109     -19.999 -16.501 -10.293  1.00  0.00           H  
ATOM   1751  CB  ASN A 109     -22.131 -16.194 -10.080  1.00  0.00           C  
ATOM   1752  HB2 ASN A 109     -22.287 -17.130  -9.544  1.00  0.00           H  
ATOM   1753  HB3 ASN A 109     -22.804 -15.470  -9.631  1.00  0.00           H  
ATOM   1754  CG  ASN A 109     -22.571 -16.398 -11.523  1.00  0.00           C  
ATOM   1755  OD1 ASN A 109     -22.409 -15.565 -12.404  1.00  0.00           O  
ATOM   1756  ND2 ASN A 109     -23.177 -17.528 -11.814  1.00  0.00           N  
ATOM   1757 HD21 ASN A 109     -23.457 -17.669 -12.765  1.00  0.00           H  
ATOM   1758 HD22 ASN A 109     -23.365 -18.191 -11.084  1.00  0.00           H  
ATOM   1759  C   ASN A 109     -20.316 -14.390 -10.481  1.00  0.00           C  
ATOM   1760  O   ASN A 109     -19.532 -14.309 -11.431  1.00  0.00           O  
ATOM   1761  N   PHE A 110     -20.819 -13.303  -9.887  1.00  0.00           N  
ATOM   1762  H   PHE A 110     -21.449 -13.437  -9.101  1.00  0.00           H  
ATOM   1763  CA  PHE A 110     -20.518 -11.925 -10.292  1.00  0.00           C  
ATOM   1764  HA  PHE A 110     -20.833 -11.783 -11.326  1.00  0.00           H  
ATOM   1765  CB  PHE A 110     -21.346 -10.999  -9.390  1.00  0.00           C  
ATOM   1766  HB2 PHE A 110     -22.397 -11.284  -9.469  1.00  0.00           H  
ATOM   1767  HB3 PHE A 110     -21.048 -11.163  -8.357  1.00  0.00           H  
ATOM   1768  CG  PHE A 110     -21.228  -9.516  -9.672  1.00  0.00           C  
ATOM   1769  CD1 PHE A 110     -20.144  -8.772  -9.164  1.00  0.00           C  
ATOM   1770  HD1 PHE A 110     -19.371  -9.263  -8.591  1.00  0.00           H  
ATOM   1771  CE1 PHE A 110     -20.075  -7.385  -9.387  1.00  0.00           C  
ATOM   1772  HE1 PHE A 110     -19.252  -6.809  -8.992  1.00  0.00           H  
ATOM   1773  CZ  PHE A 110     -21.099  -6.740 -10.100  1.00  0.00           C  
ATOM   1774  HZ  PHE A 110     -21.072  -5.672 -10.249  1.00  0.00           H  
ATOM   1775  CE2 PHE A 110     -22.177  -7.481 -10.604  1.00  0.00           C  
ATOM   1776  HE2 PHE A 110     -22.967  -6.983 -11.139  1.00  0.00           H  
ATOM   1777  CD2 PHE A 110     -22.245  -8.866 -10.393  1.00  0.00           C  
ATOM   1778  HD2 PHE A 110     -23.093  -9.423 -10.764  1.00  0.00           H  
ATOM   1779  C   PHE A 110     -19.016 -11.600 -10.206  1.00  0.00           C  
ATOM   1780  O   PHE A 110     -18.454 -10.969 -11.108  1.00  0.00           O  
ATOM   1781  N   LEU A 111     -18.345 -12.072  -9.149  1.00  0.00           N  
ATOM   1782  H   LEU A 111     -18.871 -12.573  -8.436  1.00  0.00           H  
ATOM   1783  CA  LEU A 111     -16.910 -11.895  -8.928  1.00  0.00           C  
ATOM   1784  HA  LEU A 111     -16.659 -10.855  -9.135  1.00  0.00           H  
ATOM   1785  CB  LEU A 111     -16.553 -12.190  -7.458  1.00  0.00           C  
ATOM   1786  HB2 LEU A 111     -16.978 -13.160  -7.189  1.00  0.00           H  
ATOM   1787  HB3 LEU A 111     -15.468 -12.275  -7.370  1.00  0.00           H  
ATOM   1788  CG  LEU A 111     -17.036 -11.128  -6.446  1.00  0.00           C  
ATOM   1789  HG  LEU A 111     -18.092 -10.918  -6.595  1.00  0.00           H  
ATOM   1790  CD1 LEU A 111     -16.831 -11.668  -5.029  1.00  0.00           C  
ATOM   1791 HD11 LEU A 111     -17.435 -12.567  -4.904  1.00  0.00           H  
ATOM   1792 HD12 LEU A 111     -15.784 -11.923  -4.865  1.00  0.00           H  
ATOM   1793 HD13 LEU A 111     -17.155 -10.929  -4.297  1.00  0.00           H  
ATOM   1794  CD2 LEU A 111     -16.276  -9.803  -6.566  1.00  0.00           C  
ATOM   1795 HD21 LEU A 111     -15.207  -9.971  -6.446  1.00  0.00           H  
ATOM   1796 HD22 LEU A 111     -16.469  -9.350  -7.537  1.00  0.00           H  
ATOM   1797 HD23 LEU A 111     -16.617  -9.117  -5.793  1.00  0.00           H  
ATOM   1798  C   LEU A 111     -16.051 -12.730  -9.886  1.00  0.00           C  
ATOM   1799  O   LEU A 111     -15.066 -12.195 -10.388  1.00  0.00           O  
ATOM   1800  N   GLU A 112     -16.383 -13.985 -10.224  1.00  0.00           N  
ATOM   1801  H   GLU A 112     -17.176 -14.438  -9.771  1.00  0.00           H  
ATOM   1802  CA  GLU A 112     -15.640 -14.685 -11.292  1.00  0.00           C  
ATOM   1803  HA  GLU A 112     -14.580 -14.601 -11.062  1.00  0.00           H  
ATOM   1804  CB  GLU A 112     -15.957 -16.191 -11.368  1.00  0.00           C  
ATOM   1805  HB2 GLU A 112     -15.781 -16.639 -10.389  1.00  0.00           H  
ATOM   1806  HB3 GLU A 112     -17.013 -16.318 -11.615  1.00  0.00           H  
ATOM   1807  CG  GLU A 112     -15.103 -16.941 -12.425  1.00  0.00           C  
ATOM   1808  HG2 GLU A 112     -15.393 -17.994 -12.408  1.00  0.00           H  
ATOM   1809  HG3 GLU A 112     -15.342 -16.568 -13.422  1.00  0.00           H  
ATOM   1810  CD  GLU A 112     -13.585 -16.839 -12.168  1.00  0.00           C  
ATOM   1811  OE1 GLU A 112     -13.157 -17.304 -11.085  1.00  0.00           O  
ATOM   1812  OE2 GLU A 112     -12.833 -16.241 -12.988  1.00  0.00           O  
ATOM   1813  C   GLU A 112     -15.843 -14.012 -12.656  1.00  0.00           C  
ATOM   1814  O   GLU A 112     -14.901 -13.949 -13.441  1.00  0.00           O  
ATOM   1815  N   ARG A 113     -17.019 -13.447 -12.956  1.00  0.00           N  
ATOM   1816  H   ARG A 113     -17.787 -13.540 -12.291  1.00  0.00           H  
ATOM   1817  CA  ARG A 113     -17.255 -12.742 -14.236  1.00  0.00           C  
ATOM   1818  HA  ARG A 113     -16.842 -13.352 -15.040  1.00  0.00           H  
ATOM   1819  CB  ARG A 113     -18.769 -12.618 -14.472  1.00  0.00           C  
ATOM   1820  HB2 ARG A 113     -19.244 -12.219 -13.574  1.00  0.00           H  
ATOM   1821  HB3 ARG A 113     -18.964 -11.938 -15.303  1.00  0.00           H  
ATOM   1822  CG  ARG A 113     -19.335 -14.013 -14.810  1.00  0.00           C  
ATOM   1823  HG2 ARG A 113     -19.095 -14.267 -15.843  1.00  0.00           H  
ATOM   1824  HG3 ARG A 113     -18.868 -14.763 -14.171  1.00  0.00           H  
ATOM   1825  CD  ARG A 113     -20.842 -14.145 -14.581  1.00  0.00           C  
ATOM   1826  HD2 ARG A 113     -21.083 -15.209 -14.546  1.00  0.00           H  
ATOM   1827  HD3 ARG A 113     -21.085 -13.714 -13.607  1.00  0.00           H  
ATOM   1828  NE  ARG A 113     -21.659 -13.520 -15.635  1.00  0.00           N  
ATOM   1829  HE  ARG A 113     -21.198 -13.201 -16.467  1.00  0.00           H  
ATOM   1830  CZ  ARG A 113     -22.964 -13.326 -15.552  1.00  0.00           C  
ATOM   1831  NH1 ARG A 113     -23.670 -13.730 -14.538  1.00  0.00           N  
ATOM   1832 HH11 ARG A 113     -23.245 -14.233 -13.767  1.00  0.00           H  
ATOM   1833 HH12 ARG A 113     -24.634 -13.389 -14.485  1.00  0.00           H  
ATOM   1834  NH2 ARG A 113     -23.616 -12.718 -16.494  1.00  0.00           N  
ATOM   1835 HH21 ARG A 113     -23.157 -12.286 -17.264  1.00  0.00           H  
ATOM   1836 HH22 ARG A 113     -24.554 -12.412 -16.223  1.00  0.00           H  
ATOM   1837  C   ARG A 113     -16.486 -11.415 -14.316  1.00  0.00           C  
ATOM   1838  O   ARG A 113     -15.894 -11.119 -15.354  1.00  0.00           O  
ATOM   1839  N   LEU A 114     -16.362 -10.693 -13.202  1.00  0.00           N  
ATOM   1840  H   LEU A 114     -16.934 -10.968 -12.409  1.00  0.00           H  
ATOM   1841  CA  LEU A 114     -15.485  -9.523 -13.058  1.00  0.00           C  
ATOM   1842  HA  LEU A 114     -15.684  -8.843 -13.888  1.00  0.00           H  
ATOM   1843  CB  LEU A 114     -15.859  -8.823 -11.742  1.00  0.00           C  
ATOM   1844  HB2 LEU A 114     -16.918  -8.565 -11.777  1.00  0.00           H  
ATOM   1845  HB3 LEU A 114     -15.726  -9.539 -10.930  1.00  0.00           H  
ATOM   1846  CG  LEU A 114     -15.051  -7.557 -11.397  1.00  0.00           C  
ATOM   1847  HG  LEU A 114     -13.996  -7.809 -11.289  1.00  0.00           H  
ATOM   1848  CD1 LEU A 114     -15.195  -6.448 -12.445  1.00  0.00           C  
ATOM   1849 HD11 LEU A 114     -16.250  -6.233 -12.620  1.00  0.00           H  
ATOM   1850 HD12 LEU A 114     -14.699  -5.544 -12.094  1.00  0.00           H  
ATOM   1851 HD13 LEU A 114     -14.725  -6.758 -13.377  1.00  0.00           H  
ATOM   1852  CD2 LEU A 114     -15.567  -7.041 -10.056  1.00  0.00           C  
ATOM   1853 HD21 LEU A 114     -14.996  -6.171  -9.760  1.00  0.00           H  
ATOM   1854 HD22 LEU A 114     -16.620  -6.774 -10.132  1.00  0.00           H  
ATOM   1855 HD23 LEU A 114     -15.448  -7.811  -9.294  1.00  0.00           H  
ATOM   1856  C   LEU A 114     -13.989  -9.888 -13.110  1.00  0.00           C  
ATOM   1857  O   LEU A 114     -13.209  -9.206 -13.767  1.00  0.00           O  
ATOM   1858  N   LYS A 115     -13.577 -10.986 -12.467  1.00  0.00           N  
ATOM   1859  H   LYS A 115     -14.257 -11.479 -11.893  1.00  0.00           H  
ATOM   1860  CA  LYS A 115     -12.206 -11.519 -12.536  1.00  0.00           C  
ATOM   1861  HA  LYS A 115     -11.498 -10.721 -12.323  1.00  0.00           H  
ATOM   1862  CB  LYS A 115     -12.067 -12.600 -11.453  1.00  0.00           C  
ATOM   1863  HB2 LYS A 115     -12.419 -12.186 -10.508  1.00  0.00           H  
ATOM   1864  HB3 LYS A 115     -12.723 -13.425 -11.730  1.00  0.00           H  
ATOM   1865  CG  LYS A 115     -10.639 -13.133 -11.222  1.00  0.00           C  
ATOM   1866  HG2 LYS A 115     -10.313 -13.666 -12.117  1.00  0.00           H  
ATOM   1867  HG3 LYS A 115      -9.961 -12.295 -11.054  1.00  0.00           H  
ATOM   1868  CD  LYS A 115     -10.549 -14.090 -10.012  1.00  0.00           C  
ATOM   1869  HD2 LYS A 115      -9.566 -14.565 -10.005  1.00  0.00           H  
ATOM   1870  HD3 LYS A 115     -10.677 -13.535  -9.082  1.00  0.00           H  
ATOM   1871  CE  LYS A 115     -11.641 -15.153 -10.119  1.00  0.00           C  
ATOM   1872  HE2 LYS A 115     -12.620 -14.669 -10.079  1.00  0.00           H  
ATOM   1873  HE3 LYS A 115     -11.561 -15.626 -11.104  1.00  0.00           H  
ATOM   1874  NZ  LYS A 115     -11.603 -16.218  -9.094  1.00  0.00           N  
ATOM   1875  HZ1 LYS A 115     -11.820 -15.875  -8.159  1.00  0.00           H  
ATOM   1876  HZ2 LYS A 115     -12.308 -16.904  -9.384  1.00  0.00           H  
ATOM   1877  HZ3 LYS A 115     -10.711 -16.683  -9.082  1.00  0.00           H  
ATOM   1878  C   LYS A 115     -11.875 -12.026 -13.943  1.00  0.00           C  
ATOM   1879  O   LYS A 115     -10.760 -11.830 -14.414  1.00  0.00           O  
ATOM   1880  N   THR A 116     -12.849 -12.606 -14.643  1.00  0.00           N  
ATOM   1881  H   THR A 116     -13.723 -12.784 -14.161  1.00  0.00           H  
ATOM   1882  CA  THR A 116     -12.747 -13.039 -16.043  1.00  0.00           C  
ATOM   1883  HA  THR A 116     -11.839 -13.625 -16.159  1.00  0.00           H  
ATOM   1884  CB  THR A 116     -13.932 -13.937 -16.443  1.00  0.00           C  
ATOM   1885  HB  THR A 116     -14.871 -13.450 -16.189  1.00  0.00           H  
ATOM   1886  CG2 THR A 116     -13.949 -14.289 -17.931  1.00  0.00           C  
ATOM   1887 HG21 THR A 116     -14.194 -13.407 -18.524  1.00  0.00           H  
ATOM   1888 HG22 THR A 116     -12.977 -14.674 -18.243  1.00  0.00           H  
ATOM   1889 HG23 THR A 116     -14.711 -15.048 -18.117  1.00  0.00           H  
ATOM   1890  OG1 THR A 116     -13.836 -15.163 -15.751  1.00  0.00           O  
ATOM   1891  HG1 THR A 116     -14.124 -15.001 -14.832  1.00  0.00           H  
ATOM   1892  C   THR A 116     -12.599 -11.846 -16.981  1.00  0.00           C  
ATOM   1893  O   THR A 116     -11.677 -11.851 -17.788  1.00  0.00           O  
ATOM   1894  N   ILE A 117     -13.417 -10.795 -16.848  1.00  0.00           N  
ATOM   1895  H   ILE A 117     -14.205 -10.857 -16.206  1.00  0.00           H  
ATOM   1896  CA  ILE A 117     -13.256  -9.558 -17.635  1.00  0.00           C  
ATOM   1897  HA  ILE A 117     -13.176  -9.838 -18.685  1.00  0.00           H  
ATOM   1898  CB  ILE A 117     -14.514  -8.667 -17.489  1.00  0.00           C  
ATOM   1899  HB  ILE A 117     -14.843  -8.698 -16.449  1.00  0.00           H  
ATOM   1900  CG2 ILE A 117     -14.260  -7.191 -17.858  1.00  0.00           C  
ATOM   1901 HG21 ILE A 117     -15.171  -6.606 -17.749  1.00  0.00           H  
ATOM   1902 HG22 ILE A 117     -13.518  -6.757 -17.187  1.00  0.00           H  
ATOM   1903 HG23 ILE A 117     -13.902  -7.115 -18.887  1.00  0.00           H  
ATOM   1904  CG1 ILE A 117     -15.620  -9.264 -18.392  1.00  0.00           C  
ATOM   1905 HG12 ILE A 117     -15.345  -9.122 -19.440  1.00  0.00           H  
ATOM   1906 HG13 ILE A 117     -15.694 -10.336 -18.210  1.00  0.00           H  
ATOM   1907  CD1 ILE A 117     -17.015  -8.673 -18.168  1.00  0.00           C  
ATOM   1908 HD11 ILE A 117     -17.300  -8.805 -17.126  1.00  0.00           H  
ATOM   1909 HD12 ILE A 117     -17.037  -7.616 -18.429  1.00  0.00           H  
ATOM   1910 HD13 ILE A 117     -17.732  -9.197 -18.801  1.00  0.00           H  
ATOM   1911  C   ILE A 117     -11.941  -8.838 -17.300  1.00  0.00           C  
ATOM   1912  O   ILE A 117     -11.259  -8.360 -18.205  1.00  0.00           O  
ATOM   1913  N   MET A 118     -11.515  -8.823 -16.032  1.00  0.00           N  
ATOM   1914  H   MET A 118     -12.128  -9.177 -15.305  1.00  0.00           H  
ATOM   1915  CA  MET A 118     -10.198  -8.300 -15.646  1.00  0.00           C  
ATOM   1916  HA  MET A 118     -10.098  -7.287 -16.039  1.00  0.00           H  
ATOM   1917  CB  MET A 118     -10.057  -8.260 -14.116  1.00  0.00           C  
ATOM   1918  HB2 MET A 118     -10.533  -9.131 -13.668  1.00  0.00           H  
ATOM   1919  HB3 MET A 118      -9.002  -8.275 -13.848  1.00  0.00           H  
ATOM   1920  CG  MET A 118     -10.657  -6.977 -13.545  1.00  0.00           C  
ATOM   1921  HG2 MET A 118     -11.672  -6.860 -13.923  1.00  0.00           H  
ATOM   1922  HG3 MET A 118     -10.705  -7.058 -12.460  1.00  0.00           H  
ATOM   1923  SD  MET A 118      -9.664  -5.526 -13.989  1.00  0.00           S  
ATOM   1924  CE  MET A 118     -10.792  -4.206 -13.507  1.00  0.00           C  
ATOM   1925  HE1 MET A 118     -10.566  -3.317 -14.091  1.00  0.00           H  
ATOM   1926  HE2 MET A 118     -11.822  -4.507 -13.693  1.00  0.00           H  
ATOM   1927  HE3 MET A 118     -10.660  -3.982 -12.454  1.00  0.00           H  
ATOM   1928  C   MET A 118      -9.042  -9.103 -16.247  1.00  0.00           C  
ATOM   1929  O   MET A 118      -8.088  -8.511 -16.734  1.00  0.00           O  
ATOM   1930  N   ARG A 119      -9.117 -10.436 -16.248  1.00  0.00           N  
ATOM   1931  H   ARG A 119      -9.925 -10.856 -15.797  1.00  0.00           H  
ATOM   1932  CA  ARG A 119      -8.119 -11.341 -16.845  1.00  0.00           C  
ATOM   1933  HA  ARG A 119      -7.129 -11.088 -16.461  1.00  0.00           H  
ATOM   1934  CB  ARG A 119      -8.490 -12.766 -16.396  1.00  0.00           C  
ATOM   1935  HB2 ARG A 119      -8.539 -12.765 -15.306  1.00  0.00           H  
ATOM   1936  HB3 ARG A 119      -9.479 -13.014 -16.780  1.00  0.00           H  
ATOM   1937  CG  ARG A 119      -7.506 -13.867 -16.805  1.00  0.00           C  
ATOM   1938  HG2 ARG A 119      -7.516 -13.996 -17.888  1.00  0.00           H  
ATOM   1939  HG3 ARG A 119      -6.501 -13.579 -16.496  1.00  0.00           H  
ATOM   1940  CD  ARG A 119      -7.871 -15.196 -16.116  1.00  0.00           C  
ATOM   1941  HD2 ARG A 119      -7.090 -15.924 -16.345  1.00  0.00           H  
ATOM   1942  HD3 ARG A 119      -7.873 -15.048 -15.035  1.00  0.00           H  
ATOM   1943  NE  ARG A 119      -9.169 -15.739 -16.578  1.00  0.00           N  
ATOM   1944  HE  ARG A 119      -9.199 -16.039 -17.539  1.00  0.00           H  
ATOM   1945  CZ  ARG A 119     -10.300 -15.880 -15.897  1.00  0.00           C  
ATOM   1946  NH1 ARG A 119     -10.445 -15.540 -14.648  1.00  0.00           N  
ATOM   1947 HH11 ARG A 119      -9.669 -15.153 -14.152  1.00  0.00           H  
ATOM   1948 HH12 ARG A 119     -11.317 -15.780 -14.158  1.00  0.00           H  
ATOM   1949  NH2 ARG A 119     -11.345 -16.376 -16.486  1.00  0.00           N  
ATOM   1950 HH21 ARG A 119     -11.315 -16.696 -17.432  1.00  0.00           H  
ATOM   1951 HH22 ARG A 119     -12.244 -16.319 -16.008  1.00  0.00           H  
ATOM   1952  C   ARG A 119      -8.060 -11.179 -18.368  1.00  0.00           C  
ATOM   1953  O   ARG A 119      -6.974 -11.160 -18.948  1.00  0.00           O  
ATOM   1954  N   GLU A 120      -9.214 -11.002 -19.006  1.00  0.00           N  
ATOM   1955  H   GLU A 120     -10.070 -11.094 -18.468  1.00  0.00           H  
ATOM   1956  CA  GLU A 120      -9.361 -10.675 -20.428  1.00  0.00           C  
ATOM   1957  HA  GLU A 120      -8.801 -11.405 -21.016  1.00  0.00           H  
ATOM   1958  CB  GLU A 120     -10.852 -10.833 -20.796  1.00  0.00           C  
ATOM   1959  HB2 GLU A 120     -11.094 -11.895 -20.728  1.00  0.00           H  
ATOM   1960  HB3 GLU A 120     -11.448 -10.318 -20.045  1.00  0.00           H  
ATOM   1961  CG  GLU A 120     -11.334 -10.325 -22.164  1.00  0.00           C  
ATOM   1962  HG2 GLU A 120     -12.322 -10.748 -22.359  1.00  0.00           H  
ATOM   1963  HG3 GLU A 120     -11.452  -9.242 -22.087  1.00  0.00           H  
ATOM   1964  CD  GLU A 120     -10.410 -10.628 -23.348  1.00  0.00           C  
ATOM   1965  OE1 GLU A 120      -9.625 -11.600 -23.312  1.00  0.00           O  
ATOM   1966  OE2 GLU A 120     -10.369  -9.806 -24.286  1.00  0.00           O  
ATOM   1967  C   GLU A 120      -8.774  -9.292 -20.770  1.00  0.00           C  
ATOM   1968  O   GLU A 120      -8.135  -9.155 -21.808  1.00  0.00           O  
ATOM   1969  N   LYS A 121      -8.872  -8.281 -19.894  1.00  0.00           N  
ATOM   1970  H   LYS A 121      -9.491  -8.395 -19.095  1.00  0.00           H  
ATOM   1971  CA  LYS A 121      -8.159  -6.998 -20.076  1.00  0.00           C  
ATOM   1972  HA  LYS A 121      -8.258  -6.710 -21.123  1.00  0.00           H  
ATOM   1973  CB  LYS A 121      -8.808  -5.906 -19.202  1.00  0.00           C  
ATOM   1974  HB2 LYS A 121      -9.892  -5.950 -19.319  1.00  0.00           H  
ATOM   1975  HB3 LYS A 121      -8.583  -6.113 -18.154  1.00  0.00           H  
ATOM   1976  CG  LYS A 121      -8.336  -4.476 -19.533  1.00  0.00           C  
ATOM   1977  HG2 LYS A 121      -8.660  -3.818 -18.726  1.00  0.00           H  
ATOM   1978  HG3 LYS A 121      -7.246  -4.450 -19.565  1.00  0.00           H  
ATOM   1979  CD  LYS A 121      -8.901  -3.922 -20.855  1.00  0.00           C  
ATOM   1980  HD2 LYS A 121      -8.641  -4.588 -21.679  1.00  0.00           H  
ATOM   1981  HD3 LYS A 121      -9.988  -3.862 -20.777  1.00  0.00           H  
ATOM   1982  CE  LYS A 121      -8.320  -2.527 -21.135  1.00  0.00           C  
ATOM   1983  HE2 LYS A 121      -8.449  -1.907 -20.241  1.00  0.00           H  
ATOM   1984  HE3 LYS A 121      -7.245  -2.628 -21.320  1.00  0.00           H  
ATOM   1985  NZ  LYS A 121      -8.981  -1.854 -22.283  1.00  0.00           N  
ATOM   1986  HZ1 LYS A 121      -9.129  -2.472 -23.067  1.00  0.00           H  
ATOM   1987  HZ2 LYS A 121      -9.882  -1.472 -21.977  1.00  0.00           H  
ATOM   1988  HZ3 LYS A 121      -8.458  -1.041 -22.572  1.00  0.00           H  
ATOM   1989  C   LYS A 121      -6.648  -7.125 -19.816  1.00  0.00           C  
ATOM   1990  O   LYS A 121      -5.849  -6.714 -20.650  1.00  0.00           O  
ATOM   1991  N   TYR A 122      -6.245  -7.721 -18.695  1.00  0.00           N  
ATOM   1992  H   TYR A 122      -6.966  -8.031 -18.054  1.00  0.00           H  
ATOM   1993  CA  TYR A 122      -4.847  -7.855 -18.251  1.00  0.00           C  
ATOM   1994  HA  TYR A 122      -4.396  -6.864 -18.178  1.00  0.00           H  
ATOM   1995  CB  TYR A 122      -4.865  -8.484 -16.852  1.00  0.00           C  
ATOM   1996  HB2 TYR A 122      -5.383  -7.800 -16.179  1.00  0.00           H  
ATOM   1997  HB3 TYR A 122      -5.456  -9.399 -16.898  1.00  0.00           H  
ATOM   1998  CG  TYR A 122      -3.519  -8.822 -16.234  1.00  0.00           C  
ATOM   1999  CD1 TYR A 122      -3.122 -10.170 -16.112  1.00  0.00           C  
ATOM   2000  HD1 TYR A 122      -3.754 -10.957 -16.501  1.00  0.00           H  
ATOM   2001  CE1 TYR A 122      -1.909 -10.498 -15.476  1.00  0.00           C  
ATOM   2002  HE1 TYR A 122      -1.611 -11.530 -15.375  1.00  0.00           H  
ATOM   2003  CZ  TYR A 122      -1.083  -9.474 -14.964  1.00  0.00           C  
ATOM   2004  OH  TYR A 122       0.081  -9.792 -14.335  1.00  0.00           O  
ATOM   2005  HH  TYR A 122       0.417 -10.637 -14.637  1.00  0.00           H  
ATOM   2006  CE2 TYR A 122      -1.475  -8.125 -15.096  1.00  0.00           C  
ATOM   2007  HE2 TYR A 122      -0.825  -7.346 -14.726  1.00  0.00           H  
ATOM   2008  CD2 TYR A 122      -2.694  -7.800 -15.724  1.00  0.00           C  
ATOM   2009  HD2 TYR A 122      -2.992  -6.764 -15.816  1.00  0.00           H  
ATOM   2010  C   TYR A 122      -3.984  -8.671 -19.223  1.00  0.00           C  
ATOM   2011  O   TYR A 122      -2.847  -8.302 -19.501  1.00  0.00           O  
ATOM   2012  N   SER A 123      -4.542  -9.729 -19.821  1.00  0.00           N  
ATOM   2013  H   SER A 123      -5.478  -9.997 -19.543  1.00  0.00           H  
ATOM   2014  CA  SER A 123      -3.866 -10.518 -20.865  1.00  0.00           C  
ATOM   2015  HA  SER A 123      -2.904 -10.852 -20.476  1.00  0.00           H  
ATOM   2016  CB  SER A 123      -4.691 -11.759 -21.210  1.00  0.00           C  
ATOM   2017  HB2 SER A 123      -4.208 -12.298 -22.027  1.00  0.00           H  
ATOM   2018  HB3 SER A 123      -4.735 -12.419 -20.343  1.00  0.00           H  
ATOM   2019  OG  SER A 123      -6.004 -11.400 -21.596  1.00  0.00           O  
ATOM   2020  HG  SER A 123      -6.524 -11.314 -20.782  1.00  0.00           H  
ATOM   2021  C   SER A 123      -3.567  -9.737 -22.153  1.00  0.00           C  
ATOM   2022  O   SER A 123      -2.712 -10.166 -22.924  1.00  0.00           O  
ATOM   2023  N   LYS A 124      -4.192  -8.572 -22.389  1.00  0.00           N  
ATOM   2024  H   LYS A 124      -4.873  -8.240 -21.715  1.00  0.00           H  
ATOM   2025  CA  LYS A 124      -3.796  -7.656 -23.479  1.00  0.00           C  
ATOM   2026  HA  LYS A 124      -3.608  -8.248 -24.373  1.00  0.00           H  
ATOM   2027  CB  LYS A 124      -4.908  -6.633 -23.786  1.00  0.00           C  
ATOM   2028  HB2 LYS A 124      -5.005  -5.949 -22.942  1.00  0.00           H  
ATOM   2029  HB3 LYS A 124      -4.615  -6.040 -24.654  1.00  0.00           H  
ATOM   2030  CG  LYS A 124      -6.279  -7.264 -24.070  1.00  0.00           C  
ATOM   2031  HG2 LYS A 124      -6.575  -7.842 -23.201  1.00  0.00           H  
ATOM   2032  HG3 LYS A 124      -7.012  -6.467 -24.198  1.00  0.00           H  
ATOM   2033  CD  LYS A 124      -6.296  -8.156 -25.324  1.00  0.00           C  
ATOM   2034  HD2 LYS A 124      -6.204  -7.519 -26.205  1.00  0.00           H  
ATOM   2035  HD3 LYS A 124      -5.458  -8.853 -25.316  1.00  0.00           H  
ATOM   2036  CE  LYS A 124      -7.595  -8.962 -25.421  1.00  0.00           C  
ATOM   2037  HE2 LYS A 124      -8.449  -8.291 -25.280  1.00  0.00           H  
ATOM   2038  HE3 LYS A 124      -7.680  -9.402 -26.417  1.00  0.00           H  
ATOM   2039  NZ  LYS A 124      -7.654 -10.036 -24.404  1.00  0.00           N  
ATOM   2040  HZ1 LYS A 124      -8.593 -10.457 -24.399  1.00  0.00           H  
ATOM   2041  HZ2 LYS A 124      -6.974 -10.770 -24.511  1.00  0.00           H  
ATOM   2042  HZ3 LYS A 124      -7.606  -9.657 -23.462  1.00  0.00           H  
ATOM   2043  C   LYS A 124      -2.468  -6.936 -23.223  1.00  0.00           C  
ATOM   2044  O   LYS A 124      -1.980  -6.275 -24.135  1.00  0.00           O  
ATOM   2045  N   CYS A 125      -1.882  -7.074 -22.029  1.00  0.00           N  
ATOM   2046  H   CYS A 125      -2.347  -7.633 -21.328  1.00  0.00           H  
ATOM   2047  CA  CYS A 125      -0.566  -6.534 -21.674  1.00  0.00           C  
ATOM   2048  HA  CYS A 125      -0.442  -6.678 -20.600  1.00  0.00           H  
ATOM   2049  CB  CYS A 125       0.539  -7.351 -22.368  1.00  0.00           C  
ATOM   2050  HB2 CYS A 125       0.474  -7.210 -23.448  1.00  0.00           H  
ATOM   2051  HB3 CYS A 125       1.512  -6.982 -22.036  1.00  0.00           H  
ATOM   2052  SG  CYS A 125       0.397  -9.121 -21.962  1.00  0.00           S  
ATOM   2053  HG  CYS A 125      -0.732  -9.367 -22.644  1.00  0.00           H  
ATOM   2054  C   CYS A 125      -0.448  -5.011 -21.896  1.00  0.00           C  
ATOM   2055  O   CYS A 125       0.596  -4.528 -22.326  1.00  0.00           O  
ATOM   2056  N   SER A 126      -1.535  -4.276 -21.621  1.00  0.00           N  
ATOM   2057  H   SER A 126      -2.338  -4.754 -21.248  1.00  0.00           H  
ATOM   2058  CA  SER A 126      -1.608  -2.806 -21.669  1.00  0.00           C  
ATOM   2059  HA  SER A 126      -1.293  -2.453 -22.651  1.00  0.00           H  
ATOM   2060  CB  SER A 126      -3.040  -2.343 -21.392  1.00  0.00           C  
ATOM   2061  HB2 SER A 126      -3.331  -2.624 -20.377  1.00  0.00           H  
ATOM   2062  HB3 SER A 126      -3.101  -1.256 -21.478  1.00  0.00           H  
ATOM   2063  OG  SER A 126      -3.888  -2.968 -22.342  1.00  0.00           O  
ATOM   2064  HG  SER A 126      -3.311  -3.229 -23.068  1.00  0.00           H  
ATOM   2065  C   SER A 126      -0.649  -2.161 -20.672  1.00  0.00           C  
ATOM   2066  O   SER A 126       0.158  -1.304 -21.084  1.00  0.00           O  
ATOM   2067  OXT SER A 126      -0.700  -2.517 -19.475  1.00  0.00           O  
TER    2068      SER   126                                                      
ATOM   2068  N   MET B 127       0.346  22.365  25.976  1.00  0.00           N  
ATOM   2069  H1  MET B 127      -0.493  21.809  25.917  1.00  0.00           H  
ATOM   2070  H2  MET B 127       0.911  22.102  26.770  1.00  0.00           H  
ATOM   2071  H3  MET B 127       0.886  22.183  25.138  1.00  0.00           H  
ATOM   2072  CA  MET B 127       0.025  23.801  26.024  1.00  0.00           C  
ATOM   2073  HA  MET B 127      -0.529  24.071  25.121  1.00  0.00           H  
ATOM   2074  CB  MET B 127      -0.830  24.137  27.260  1.00  0.00           C  
ATOM   2075  HB2 MET B 127      -1.794  23.637  27.172  1.00  0.00           H  
ATOM   2076  HB3 MET B 127      -0.334  23.758  28.156  1.00  0.00           H  
ATOM   2077  CG  MET B 127      -1.059  25.644  27.443  1.00  0.00           C  
ATOM   2078  HG2 MET B 127      -1.635  25.804  28.355  1.00  0.00           H  
ATOM   2079  HG3 MET B 127      -0.097  26.137  27.582  1.00  0.00           H  
ATOM   2080  SD  MET B 127      -1.917  26.453  26.069  1.00  0.00           S  
ATOM   2081  CE  MET B 127      -3.622  25.927  26.373  1.00  0.00           C  
ATOM   2082  HE1 MET B 127      -3.694  24.843  26.296  1.00  0.00           H  
ATOM   2083  HE2 MET B 127      -3.929  26.248  27.368  1.00  0.00           H  
ATOM   2084  HE3 MET B 127      -4.273  26.386  25.630  1.00  0.00           H  
ATOM   2085  C   MET B 127       1.317  24.597  26.010  1.00  0.00           C  
ATOM   2086  O   MET B 127       2.046  24.571  26.999  1.00  0.00           O  
ATOM   2087  N   HIE B 128       1.596  25.283  24.909  1.00  0.00           N  
ATOM   2088  H   HIE B 128       0.969  25.167  24.112  1.00  0.00           H  
ATOM   2089  CA  HIE B 128       2.674  26.262  24.767  1.00  0.00           C  
ATOM   2090  HA  HIE B 128       3.469  26.024  25.476  1.00  0.00           H  
ATOM   2091  CB  HIE B 128       3.246  26.147  23.350  1.00  0.00           C  
ATOM   2092  HB2 HIE B 128       2.471  26.415  22.629  1.00  0.00           H  
ATOM   2093  HB3 HIE B 128       3.543  25.112  23.173  1.00  0.00           H  
ATOM   2094  CG  HIE B 128       4.451  27.018  23.122  1.00  0.00           C  
ATOM   2095  ND1 HIE B 128       5.553  27.096  23.977  1.00  0.00           N  
ATOM   2096  CE1 HIE B 128       6.447  27.870  23.347  1.00  0.00           C  
ATOM   2097  HE1 HIE B 128       7.435  28.092  23.725  1.00  0.00           H  
ATOM   2098  NE2 HIE B 128       5.954  28.298  22.172  1.00  0.00           N  
ATOM   2099  HE2 HIE B 128       6.457  28.845  21.487  1.00  0.00           H  
ATOM   2100  CD2 HIE B 128       4.694  27.767  22.011  1.00  0.00           C  
ATOM   2101  HD2 HIE B 128       4.040  27.878  21.154  1.00  0.00           H  
ATOM   2102  C   HIE B 128       2.174  27.680  25.078  1.00  0.00           C  
ATOM   2103  O   HIE B 128       0.988  27.963  24.939  1.00  0.00           O  
ATOM   2104  N   HIE B 129       3.065  28.587  25.491  1.00  0.00           N  
ATOM   2105  H   HIE B 129       4.043  28.327  25.515  1.00  0.00           H  
ATOM   2106  CA  HIE B 129       2.680  29.971  25.831  1.00  0.00           C  
ATOM   2107  HA  HIE B 129       1.773  29.941  26.437  1.00  0.00           H  
ATOM   2108  CB  HIE B 129       3.789  30.617  26.674  1.00  0.00           C  
ATOM   2109  HB2 HIE B 129       3.941  30.022  27.575  1.00  0.00           H  
ATOM   2110  HB3 HIE B 129       3.454  31.607  26.987  1.00  0.00           H  
ATOM   2111  CG  HIE B 129       5.108  30.772  25.958  1.00  0.00           C  
ATOM   2112  ND1 HIE B 129       5.386  31.730  24.986  1.00  0.00           N  
ATOM   2113  CE1 HIE B 129       6.662  31.549  24.631  1.00  0.00           C  
ATOM   2114  HE1 HIE B 129       7.184  32.159  23.905  1.00  0.00           H  
ATOM   2115  NE2 HIE B 129       7.195  30.523  25.317  1.00  0.00           N  
ATOM   2116  HE2 HIE B 129       8.151  30.209  25.248  1.00  0.00           H  
ATOM   2117  CD2 HIE B 129       6.227  30.017  26.159  1.00  0.00           C  
ATOM   2118  HD2 HIE B 129       6.326  29.195  26.854  1.00  0.00           H  
ATOM   2119  C   HIE B 129       2.335  30.842  24.610  1.00  0.00           C  
ATOM   2120  O   HIE B 129       1.670  31.866  24.758  1.00  0.00           O  
ATOM   2121  N   HIE B 130       2.758  30.422  23.414  1.00  0.00           N  
ATOM   2122  H   HIE B 130       3.288  29.566  23.391  1.00  0.00           H  
ATOM   2123  CA  HIE B 130       2.606  31.162  22.161  1.00  0.00           C  
ATOM   2124  HA  HIE B 130       2.138  32.126  22.365  1.00  0.00           H  
ATOM   2125  CB  HIE B 130       4.000  31.458  21.603  1.00  0.00           C  
ATOM   2126  HB2 HIE B 130       4.514  30.521  21.401  1.00  0.00           H  
ATOM   2127  HB3 HIE B 130       4.571  32.001  22.355  1.00  0.00           H  
ATOM   2128  CG  HIE B 130       3.999  32.284  20.349  1.00  0.00           C  
ATOM   2129  ND1 HIE B 130       3.570  33.608  20.251  1.00  0.00           N  
ATOM   2130  CE1 HIE B 130       3.833  33.984  18.993  1.00  0.00           C  
ATOM   2131  HE1 HIE B 130       3.617  34.965  18.593  1.00  0.00           H  
ATOM   2132  NE2 HIE B 130       4.383  32.967  18.305  1.00  0.00           N  
ATOM   2133  HE2 HIE B 130       4.623  32.974  17.322  1.00  0.00           H  
ATOM   2134  CD2 HIE B 130       4.491  31.885  19.143  1.00  0.00           C  
ATOM   2135  HD2 HIE B 130       4.898  30.912  18.906  1.00  0.00           H  
ATOM   2136  C   HIE B 130       1.719  30.406  21.166  1.00  0.00           C  
ATOM   2137  O   HIE B 130       2.034  29.300  20.724  1.00  0.00           O  
ATOM   2138  N   HIE B 131       0.590  31.018  20.806  1.00  0.00           N  
ATOM   2139  H   HIE B 131       0.407  31.936  21.185  1.00  0.00           H  
ATOM   2140  CA  HIE B 131      -0.397  30.469  19.862  1.00  0.00           C  
ATOM   2141  HA  HIE B 131      -0.597  29.425  20.112  1.00  0.00           H  
ATOM   2142  CB  HIE B 131      -1.706  31.269  19.990  1.00  0.00           C  
ATOM   2143  HB2 HIE B 131      -2.234  30.914  20.875  1.00  0.00           H  
ATOM   2144  HB3 HIE B 131      -2.339  31.076  19.122  1.00  0.00           H  
ATOM   2145  CG  HIE B 131      -1.501  32.760  20.130  1.00  0.00           C  
ATOM   2146  ND1 HIE B 131      -0.698  33.548  19.306  1.00  0.00           N  
ATOM   2147  CE1 HIE B 131      -0.744  34.787  19.810  1.00  0.00           C  
ATOM   2148  HE1 HIE B 131      -0.227  35.639  19.388  1.00  0.00           H  
ATOM   2149  NE2 HIE B 131      -1.516  34.813  20.909  1.00  0.00           N  
ATOM   2150  HE2 HIE B 131      -1.694  35.626  21.478  1.00  0.00           H  
ATOM   2151  CD2 HIE B 131      -1.999  33.542  21.130  1.00  0.00           C  
ATOM   2152  HD2 HIE B 131      -2.631  33.212  21.942  1.00  0.00           H  
ATOM   2153  C   HIE B 131       0.081  30.479  18.405  1.00  0.00           C  
ATOM   2154  O   HIE B 131      -0.328  29.620  17.621  1.00  0.00           O  
ATOM   2155  N   HIE B 132       0.949  31.425  18.035  1.00  0.00           N  
ATOM   2156  H   HIE B 132       1.162  32.134  18.725  1.00  0.00           H  
ATOM   2157  CA  HIE B 132       1.416  31.649  16.661  1.00  0.00           C  
ATOM   2158  HA  HIE B 132       0.571  31.419  16.008  1.00  0.00           H  
ATOM   2159  CB  HIE B 132       1.736  33.140  16.437  1.00  0.00           C  
ATOM   2160  HB2 HIE B 132       2.781  33.291  16.177  1.00  0.00           H  
ATOM   2161  HB3 HIE B 132       1.538  33.705  17.348  1.00  0.00           H  
ATOM   2162  CG  HIE B 132       0.889  33.732  15.347  1.00  0.00           C  
ATOM   2163  ND1 HIE B 132      -0.483  33.944  15.438  1.00  0.00           N  
ATOM   2164  CE1 HIE B 132      -0.854  34.478  14.269  1.00  0.00           C  
ATOM   2165  HE1 HIE B 132      -1.868  34.771  14.029  1.00  0.00           H  
ATOM   2166  NE2 HIE B 132       0.207  34.598  13.451  1.00  0.00           N  
ATOM   2167  HE2 HIE B 132       0.174  34.981  12.517  1.00  0.00           H  
ATOM   2168  CD2 HIE B 132       1.318  34.120  14.112  1.00  0.00           C  
ATOM   2169  HD2 HIE B 132       2.331  34.052  13.742  1.00  0.00           H  
ATOM   2170  C   HIE B 132       2.514  30.663  16.233  1.00  0.00           C  
ATOM   2171  O   HIE B 132       3.629  31.035  15.850  1.00  0.00           O  
ATOM   2172  N   HIE B 133       2.162  29.378  16.297  1.00  0.00           N  
ATOM   2173  H   HIE B 133       1.248  29.182  16.691  1.00  0.00           H  
ATOM   2174  CA  HIE B 133       2.882  28.267  15.684  1.00  0.00           C  
ATOM   2175  HA  HIE B 133       3.833  28.140  16.205  1.00  0.00           H  
ATOM   2176  CB  HIE B 133       2.062  26.982  15.850  1.00  0.00           C  
ATOM   2177  HB2 HIE B 133       2.477  26.203  15.214  1.00  0.00           H  
ATOM   2178  HB3 HIE B 133       1.028  27.155  15.546  1.00  0.00           H  
ATOM   2179  CG  HIE B 133       2.109  26.491  17.268  1.00  0.00           C  
ATOM   2180  ND1 HIE B 133       3.235  25.910  17.840  1.00  0.00           N  
ATOM   2181  CE1 HIE B 133       2.929  25.720  19.131  1.00  0.00           C  
ATOM   2182  HE1 HIE B 133       3.603  25.294  19.863  1.00  0.00           H  
ATOM   2183  NE2 HIE B 133       1.680  26.146  19.389  1.00  0.00           N  
ATOM   2184  HE2 HIE B 133       1.237  26.138  20.299  1.00  0.00           H  
ATOM   2185  CD2 HIE B 133       1.146  26.645  18.221  1.00  0.00           C  
ATOM   2186  HD2 HIE B 133       0.184  27.122  18.092  1.00  0.00           H  
ATOM   2187  C   HIE B 133       3.170  28.550  14.212  1.00  0.00           C  
ATOM   2188  O   HIE B 133       2.384  29.184  13.507  1.00  0.00           O  
ATOM   2189  N   LYS B 134       4.336  28.101  13.748  1.00  0.00           N  
ATOM   2190  H   LYS B 134       4.929  27.587  14.386  1.00  0.00           H  
ATOM   2191  CA  LYS B 134       4.899  28.494  12.454  1.00  0.00           C  
ATOM   2192  HA  LYS B 134       4.087  28.643  11.741  1.00  0.00           H  
ATOM   2193  CB  LYS B 134       5.631  29.834  12.656  1.00  0.00           C  
ATOM   2194  HB2 LYS B 134       4.985  30.514  13.215  1.00  0.00           H  
ATOM   2195  HB3 LYS B 134       6.529  29.663  13.251  1.00  0.00           H  
ATOM   2196  CG  LYS B 134       6.008  30.519  11.338  1.00  0.00           C  
ATOM   2197  HG2 LYS B 134       6.606  29.843  10.726  1.00  0.00           H  
ATOM   2198  HG3 LYS B 134       5.096  30.778  10.798  1.00  0.00           H  
ATOM   2199  CD  LYS B 134       6.820  31.789  11.626  1.00  0.00           C  
ATOM   2200  HD2 LYS B 134       6.243  32.473  12.251  1.00  0.00           H  
ATOM   2201  HD3 LYS B 134       7.713  31.508  12.183  1.00  0.00           H  
ATOM   2202  CE  LYS B 134       7.262  32.487  10.336  1.00  0.00           C  
ATOM   2203  HE2 LYS B 134       8.059  33.195  10.585  1.00  0.00           H  
ATOM   2204  HE3 LYS B 134       7.687  31.736   9.662  1.00  0.00           H  
ATOM   2205  NZ  LYS B 134       6.133  33.201   9.686  1.00  0.00           N  
ATOM   2206  HZ1 LYS B 134       6.453  33.680   8.853  1.00  0.00           H  
ATOM   2207  HZ2 LYS B 134       5.411  32.542   9.422  1.00  0.00           H  
ATOM   2208  HZ3 LYS B 134       5.734  33.876  10.326  1.00  0.00           H  
ATOM   2209  C   LYS B 134       5.829  27.401  11.937  1.00  0.00           C  
ATOM   2210  O   LYS B 134       6.745  26.993  12.651  1.00  0.00           O  
ATOM   2211  N   VAL B 135       5.611  26.938  10.708  1.00  0.00           N  
ATOM   2212  H   VAL B 135       4.837  27.302  10.175  1.00  0.00           H  
ATOM   2213  CA  VAL B 135       6.551  26.047  10.011  1.00  0.00           C  
ATOM   2214  HA  VAL B 135       6.971  25.362  10.747  1.00  0.00           H  
ATOM   2215  CB  VAL B 135       5.873  25.175   8.931  1.00  0.00           C  
ATOM   2216  HB  VAL B 135       6.630  24.877   8.205  1.00  0.00           H  
ATOM   2217  CG1 VAL B 135       5.322  23.891   9.563  1.00  0.00           C  
ATOM   2218 HG11 VAL B 135       4.598  24.125  10.344  1.00  0.00           H  
ATOM   2219 HG12 VAL B 135       6.141  23.313   9.989  1.00  0.00           H  
ATOM   2220 HG13 VAL B 135       4.839  23.283   8.799  1.00  0.00           H  
ATOM   2221  CG2 VAL B 135       4.747  25.890   8.171  1.00  0.00           C  
ATOM   2222 HG21 VAL B 135       3.884  26.063   8.816  1.00  0.00           H  
ATOM   2223 HG22 VAL B 135       5.110  26.837   7.772  1.00  0.00           H  
ATOM   2224 HG23 VAL B 135       4.426  25.269   7.334  1.00  0.00           H  
ATOM   2225  C   VAL B 135       7.734  26.827   9.426  1.00  0.00           C  
ATOM   2226  O   VAL B 135       7.590  27.943   8.932  1.00  0.00           O  
ATOM   2227  N   LEU B 136       8.909  26.207   9.501  1.00  0.00           N  
ATOM   2228  H   LEU B 136       8.910  25.300   9.949  1.00  0.00           H  
ATOM   2229  CA  LEU B 136      10.162  26.603   8.852  1.00  0.00           C  
ATOM   2230  HA  LEU B 136      10.116  27.659   8.584  1.00  0.00           H  
ATOM   2231  CB  LEU B 136      11.275  26.373   9.888  1.00  0.00           C  
ATOM   2232  HB2 LEU B 136      11.026  26.940  10.783  1.00  0.00           H  
ATOM   2233  HB3 LEU B 136      11.278  25.315  10.153  1.00  0.00           H  
ATOM   2234  CG  LEU B 136      12.698  26.763   9.449  1.00  0.00           C  
ATOM   2235  HG  LEU B 136      12.966  26.242   8.531  1.00  0.00           H  
ATOM   2236  CD1 LEU B 136      12.838  28.270   9.238  1.00  0.00           C  
ATOM   2237 HD11 LEU B 136      12.568  28.812  10.145  1.00  0.00           H  
ATOM   2238 HD12 LEU B 136      12.191  28.591   8.422  1.00  0.00           H  
ATOM   2239 HD13 LEU B 136      13.866  28.511   8.967  1.00  0.00           H  
ATOM   2240  CD2 LEU B 136      13.688  26.337  10.531  1.00  0.00           C  
ATOM   2241 HD21 LEU B 136      13.659  25.255  10.648  1.00  0.00           H  
ATOM   2242 HD22 LEU B 136      13.431  26.806  11.482  1.00  0.00           H  
ATOM   2243 HD23 LEU B 136      14.697  26.635  10.243  1.00  0.00           H  
ATOM   2244  C   LEU B 136      10.415  25.795   7.564  1.00  0.00           C  
ATOM   2245  O   LEU B 136      11.157  26.230   6.690  1.00  0.00           O  
ATOM   2246  N   GLN B 137       9.807  24.612   7.457  1.00  0.00           N  
ATOM   2247  H   GLN B 137       9.225  24.303   8.227  1.00  0.00           H  
ATOM   2248  CA  GLN B 137       9.807  23.758   6.269  1.00  0.00           C  
ATOM   2249  HA  GLN B 137       9.888  24.389   5.382  1.00  0.00           H  
ATOM   2250  CB  GLN B 137      11.012  22.801   6.317  1.00  0.00           C  
ATOM   2251  HB2 GLN B 137      11.894  23.364   6.628  1.00  0.00           H  
ATOM   2252  HB3 GLN B 137      10.817  22.020   7.050  1.00  0.00           H  
ATOM   2253  CG  GLN B 137      11.318  22.121   4.975  1.00  0.00           C  
ATOM   2254  HG2 GLN B 137      10.475  21.489   4.693  1.00  0.00           H  
ATOM   2255  HG3 GLN B 137      11.447  22.887   4.209  1.00  0.00           H  
ATOM   2256  CD  GLN B 137      12.587  21.264   5.012  1.00  0.00           C  
ATOM   2257  OE1 GLN B 137      13.360  21.236   5.968  1.00  0.00           O  
ATOM   2258  NE2 GLN B 137      12.869  20.534   3.955  1.00  0.00           N  
ATOM   2259 HE21 GLN B 137      13.688  19.955   3.980  1.00  0.00           H  
ATOM   2260 HE22 GLN B 137      12.225  20.509   3.181  1.00  0.00           H  
ATOM   2261  C   GLN B 137       8.466  23.015   6.236  1.00  0.00           C  
ATOM   2262  O   GLN B 137       8.052  22.472   7.264  1.00  0.00           O  
ATOM   2263  N   GLU B 138       7.770  23.062   5.099  1.00  0.00           N  
ATOM   2264  H   GLU B 138       8.166  23.506   4.285  1.00  0.00           H  
ATOM   2265  CA  GLU B 138       6.384  22.583   4.981  1.00  0.00           C  
ATOM   2266  HA  GLU B 138       5.820  23.049   5.784  1.00  0.00           H  
ATOM   2267  CB  GLU B 138       5.763  23.042   3.653  1.00  0.00           C  
ATOM   2268  HB2 GLU B 138       6.430  22.797   2.825  1.00  0.00           H  
ATOM   2269  HB3 GLU B 138       4.826  22.506   3.510  1.00  0.00           H  
ATOM   2270  CG  GLU B 138       5.469  24.548   3.657  1.00  0.00           C  
ATOM   2271  HG2 GLU B 138       4.880  24.789   4.545  1.00  0.00           H  
ATOM   2272  HG3 GLU B 138       6.414  25.095   3.723  1.00  0.00           H  
ATOM   2273  CD  GLU B 138       4.685  24.993   2.412  1.00  0.00           C  
ATOM   2274  OE1 GLU B 138       5.017  26.076   1.888  1.00  0.00           O  
ATOM   2275  OE2 GLU B 138       3.741  24.269   2.016  1.00  0.00           O  
ATOM   2276  C   GLU B 138       6.229  21.056   5.121  1.00  0.00           C  
ATOM   2277  O   GLU B 138       7.171  20.317   4.820  1.00  0.00           O  
ATOM   2278  N   PRO B 139       5.043  20.573   5.551  1.00  0.00           N  
ATOM   2279  CD  PRO B 139       3.962  21.331   6.165  1.00  0.00           C  
ATOM   2280  HD2 PRO B 139       3.351  21.769   5.382  1.00  0.00           H  
ATOM   2281  HD3 PRO B 139       4.329  22.106   6.835  1.00  0.00           H  
ATOM   2282  CG  PRO B 139       3.144  20.323   6.967  1.00  0.00           C  
ATOM   2283  HG2 PRO B 139       2.103  20.630   7.066  1.00  0.00           H  
ATOM   2284  HG3 PRO B 139       3.595  20.181   7.948  1.00  0.00           H  
ATOM   2285  CB  PRO B 139       3.289  19.051   6.139  1.00  0.00           C  
ATOM   2286  HB2 PRO B 139       2.555  19.064   5.333  1.00  0.00           H  
ATOM   2287  HB3 PRO B 139       3.168  18.158   6.753  1.00  0.00           H  
ATOM   2288  CA  PRO B 139       4.708  19.154   5.563  1.00  0.00           C  
ATOM   2289  HA  PRO B 139       5.395  18.660   6.239  1.00  0.00           H  
ATOM   2290  C   PRO B 139       4.806  18.460   4.202  1.00  0.00           C  
ATOM   2291  O   PRO B 139       4.335  18.953   3.178  1.00  0.00           O  
ATOM   2292  N   THR B 140       5.340  17.243   4.225  1.00  0.00           N  
ATOM   2293  H   THR B 140       5.755  16.936   5.100  1.00  0.00           H  
ATOM   2294  CA  THR B 140       5.253  16.268   3.127  1.00  0.00           C  
ATOM   2295  HA  THR B 140       4.472  16.592   2.440  1.00  0.00           H  
ATOM   2296  CB  THR B 140       6.561  16.231   2.328  1.00  0.00           C  
ATOM   2297  HB  THR B 140       6.791  17.242   1.989  1.00  0.00           H  
ATOM   2298  CG2 THR B 140       7.755  15.687   3.115  1.00  0.00           C  
ATOM   2299 HG21 THR B 140       7.577  14.656   3.418  1.00  0.00           H  
ATOM   2300 HG22 THR B 140       7.918  16.296   4.005  1.00  0.00           H  
ATOM   2301 HG23 THR B 140       8.651  15.731   2.498  1.00  0.00           H  
ATOM   2302  OG1 THR B 140       6.402  15.404   1.198  1.00  0.00           O  
ATOM   2303  HG1 THR B 140       7.182  15.529   0.653  1.00  0.00           H  
ATOM   2304  C   THR B 140       4.827  14.903   3.671  1.00  0.00           C  
ATOM   2305  O   THR B 140       4.853  14.698   4.884  1.00  0.00           O  
ATOM   2306  N   CYS B 141       4.371  13.984   2.813  1.00  0.00           N  
ATOM   2307  H   CYS B 141       4.465  14.171   1.823  1.00  0.00           H  
ATOM   2308  CA  CYS B 141       3.801  12.694   3.219  1.00  0.00           C  
ATOM   2309  HA  CYS B 141       4.264  12.398   4.158  1.00  0.00           H  
ATOM   2310  CB  CYS B 141       2.298  12.885   3.473  1.00  0.00           C  
ATOM   2311  HB2 CYS B 141       2.168  13.653   4.237  1.00  0.00           H  
ATOM   2312  HB3 CYS B 141       1.809  13.219   2.558  1.00  0.00           H  
ATOM   2313  SG  CYS B 141       1.519  11.352   4.055  1.00  0.00           S  
ATOM   2314  HG  CYS B 141       1.445  10.725   2.868  1.00  0.00           H  
ATOM   2315  C   CYS B 141       4.091  11.574   2.204  1.00  0.00           C  
ATOM   2316  O   CYS B 141       4.067  11.802   0.994  1.00  0.00           O  
ATOM   2317  N   VAL B 142       4.342  10.354   2.689  1.00  0.00           N  
ATOM   2318  H   VAL B 142       4.377  10.243   3.700  1.00  0.00           H  
ATOM   2319  CA  VAL B 142       4.757   9.205   1.873  1.00  0.00           C  
ATOM   2320  HA  VAL B 142       4.323   9.315   0.878  1.00  0.00           H  
ATOM   2321  CB  VAL B 142       6.292   9.230   1.704  1.00  0.00           C  
ATOM   2322  HB  VAL B 142       6.564  10.181   1.243  1.00  0.00           H  
ATOM   2323  CG1 VAL B 142       7.089   9.102   3.011  1.00  0.00           C  
ATOM   2324 HG11 VAL B 142       6.810   9.903   3.696  1.00  0.00           H  
ATOM   2325 HG12 VAL B 142       8.153   9.196   2.801  1.00  0.00           H  
ATOM   2326 HG13 VAL B 142       6.899   8.143   3.492  1.00  0.00           H  
ATOM   2327  CG2 VAL B 142       6.758   8.124   0.764  1.00  0.00           C  
ATOM   2328 HG21 VAL B 142       7.824   8.236   0.577  1.00  0.00           H  
ATOM   2329 HG22 VAL B 142       6.564   7.143   1.200  1.00  0.00           H  
ATOM   2330 HG23 VAL B 142       6.235   8.222  -0.180  1.00  0.00           H  
ATOM   2331  C   VAL B 142       4.233   7.891   2.461  1.00  0.00           C  
ATOM   2332  O   VAL B 142       4.340   7.658   3.662  1.00  0.00           O  
ATOM   2333  N   SER B 143       3.631   7.029   1.640  1.00  0.00           N  
ATOM   2334  H   SER B 143       3.595   7.240   0.649  1.00  0.00           H  
ATOM   2335  CA  SER B 143       3.050   5.763   2.097  1.00  0.00           C  
ATOM   2336  HA  SER B 143       2.671   5.899   3.103  1.00  0.00           H  
ATOM   2337  CB  SER B 143       1.865   5.387   1.215  1.00  0.00           C  
ATOM   2338  HB2 SER B 143       1.293   6.277   0.964  1.00  0.00           H  
ATOM   2339  HB3 SER B 143       2.224   4.931   0.291  1.00  0.00           H  
ATOM   2340  OG  SER B 143       1.038   4.483   1.915  1.00  0.00           O  
ATOM   2341  HG  SER B 143       0.627   4.971   2.652  1.00  0.00           H  
ATOM   2342  C   SER B 143       4.055   4.611   2.137  1.00  0.00           C  
ATOM   2343  O   SER B 143       5.000   4.595   1.349  1.00  0.00           O  
ATOM   2344  N   ASP B 144       3.798   3.604   2.976  1.00  0.00           N  
ATOM   2345  H   ASP B 144       3.066   3.712   3.676  1.00  0.00           H  
ATOM   2346  CA  ASP B 144       4.395   2.270   2.857  1.00  0.00           C  
ATOM   2347  HA  ASP B 144       5.387   2.387   2.423  1.00  0.00           H  
ATOM   2348  CB  ASP B 144       4.595   1.646   4.245  1.00  0.00           C  
ATOM   2349  HB2 ASP B 144       5.272   0.801   4.132  1.00  0.00           H  
ATOM   2350  HB3 ASP B 144       5.094   2.375   4.885  1.00  0.00           H  
ATOM   2351  CG  ASP B 144       3.342   1.137   4.971  1.00  0.00           C  
ATOM   2352  OD1 ASP B 144       2.209   1.151   4.440  1.00  0.00           O  
ATOM   2353  OD2 ASP B 144       3.521   0.635   6.099  1.00  0.00           O  
ATOM   2354  C   ASP B 144       3.614   1.328   1.918  1.00  0.00           C  
ATOM   2355  O   ASP B 144       4.046   0.199   1.693  1.00  0.00           O  
ATOM   2356  N   TYR B 145       2.478   1.768   1.368  1.00  0.00           N  
ATOM   2357  H   TYR B 145       2.180   2.705   1.608  1.00  0.00           H  
ATOM   2358  CA  TYR B 145       1.607   0.982   0.479  1.00  0.00           C  
ATOM   2359  HA  TYR B 145       0.738   1.611   0.293  1.00  0.00           H  
ATOM   2360  CB  TYR B 145       2.306   0.768  -0.874  1.00  0.00           C  
ATOM   2361  HB2 TYR B 145       3.097   1.505  -0.976  1.00  0.00           H  
ATOM   2362  HB3 TYR B 145       2.787  -0.209  -0.879  1.00  0.00           H  
ATOM   2363  CG  TYR B 145       1.410   0.901  -2.089  1.00  0.00           C  
ATOM   2364  CD1 TYR B 145       1.331   2.134  -2.770  1.00  0.00           C  
ATOM   2365  HD1 TYR B 145       1.900   2.985  -2.424  1.00  0.00           H  
ATOM   2366  CE1 TYR B 145       0.519   2.255  -3.914  1.00  0.00           C  
ATOM   2367  HE1 TYR B 145       0.441   3.194  -4.436  1.00  0.00           H  
ATOM   2368  CZ  TYR B 145      -0.218   1.144  -4.376  1.00  0.00           C  
ATOM   2369  OH  TYR B 145      -0.979   1.241  -5.495  1.00  0.00           O  
ATOM   2370  HH  TYR B 145      -1.610   0.489  -5.563  1.00  0.00           H  
ATOM   2371  CE2 TYR B 145      -0.148  -0.081  -3.685  1.00  0.00           C  
ATOM   2372  HE2 TYR B 145      -0.728  -0.918  -4.036  1.00  0.00           H  
ATOM   2373  CD2 TYR B 145       0.670  -0.204  -2.548  1.00  0.00           C  
ATOM   2374  HD2 TYR B 145       0.730  -1.149  -2.029  1.00  0.00           H  
ATOM   2375  C   TYR B 145       1.051  -0.315   1.116  1.00  0.00           C  
ATOM   2376  O   TYR B 145       0.723  -1.283   0.426  1.00  0.00           O  
ATOM   2377  N   MET B 146       0.956  -0.367   2.450  1.00  0.00           N  
ATOM   2378  H   MET B 146       1.322   0.418   2.988  1.00  0.00           H  
ATOM   2379  CA  MET B 146       0.407  -1.501   3.203  1.00  0.00           C  
ATOM   2380  HA  MET B 146      -0.186  -2.113   2.525  1.00  0.00           H  
ATOM   2381  CB  MET B 146       1.551  -2.383   3.733  1.00  0.00           C  
ATOM   2382  HB2 MET B 146       2.104  -2.784   2.884  1.00  0.00           H  
ATOM   2383  HB3 MET B 146       2.231  -1.784   4.339  1.00  0.00           H  
ATOM   2384  CG  MET B 146       1.025  -3.551   4.577  1.00  0.00           C  
ATOM   2385  HG2 MET B 146       0.628  -3.158   5.514  1.00  0.00           H  
ATOM   2386  HG3 MET B 146       0.203  -4.023   4.038  1.00  0.00           H  
ATOM   2387  SD  MET B 146       2.247  -4.832   4.968  1.00  0.00           S  
ATOM   2388  CE  MET B 146       1.196  -5.943   5.942  1.00  0.00           C  
ATOM   2389  HE1 MET B 146       0.797  -5.412   6.807  1.00  0.00           H  
ATOM   2390  HE2 MET B 146       0.367  -6.300   5.329  1.00  0.00           H  
ATOM   2391  HE3 MET B 146       1.783  -6.795   6.283  1.00  0.00           H  
ATOM   2392  C   MET B 146      -0.554  -1.082   4.318  1.00  0.00           C  
ATOM   2393  O   MET B 146      -1.648  -1.633   4.378  1.00  0.00           O  
ATOM   2394  N   SER B 147      -0.154  -0.165   5.208  1.00  0.00           N  
ATOM   2395  H   SER B 147       0.748   0.281   5.057  1.00  0.00           H  
ATOM   2396  CA  SER B 147      -0.991   0.273   6.339  1.00  0.00           C  
ATOM   2397  HA  SER B 147      -1.994   0.453   5.952  1.00  0.00           H  
ATOM   2398  CB  SER B 147      -1.098  -0.849   7.389  1.00  0.00           C  
ATOM   2399  HB2 SER B 147      -1.880  -0.585   8.104  1.00  0.00           H  
ATOM   2400  HB3 SER B 147      -1.400  -1.774   6.901  1.00  0.00           H  
ATOM   2401  OG  SER B 147       0.120  -1.074   8.091  1.00  0.00           O  
ATOM   2402  HG  SER B 147       0.082  -0.501   8.867  1.00  0.00           H  
ATOM   2403  C   SER B 147      -0.556   1.569   7.038  1.00  0.00           C  
ATOM   2404  O   SER B 147      -1.293   2.046   7.904  1.00  0.00           O  
ATOM   2405  N   ILE B 148       0.619   2.139   6.734  1.00  0.00           N  
ATOM   2406  H   ILE B 148       1.197   1.730   6.001  1.00  0.00           H  
ATOM   2407  CA  ILE B 148       1.140   3.344   7.401  1.00  0.00           C  
ATOM   2408  HA  ILE B 148       0.311   3.846   7.899  1.00  0.00           H  
ATOM   2409  CB  ILE B 148       2.185   3.001   8.497  1.00  0.00           C  
ATOM   2410  HB  ILE B 148       2.973   2.392   8.052  1.00  0.00           H  
ATOM   2411  CG2 ILE B 148       2.836   4.282   9.061  1.00  0.00           C  
ATOM   2412 HG21 ILE B 148       3.554   4.042   9.842  1.00  0.00           H  
ATOM   2413 HG22 ILE B 148       3.393   4.809   8.286  1.00  0.00           H  
ATOM   2414 HG23 ILE B 148       2.068   4.941   9.468  1.00  0.00           H  
ATOM   2415  CG1 ILE B 148       1.516   2.186   9.632  1.00  0.00           C  
ATOM   2416 HG12 ILE B 148       0.684   2.761  10.042  1.00  0.00           H  
ATOM   2417 HG13 ILE B 148       1.114   1.268   9.211  1.00  0.00           H  
ATOM   2418  CD1 ILE B 148       2.440   1.774  10.785  1.00  0.00           C  
ATOM   2419 HD11 ILE B 148       2.714   2.642  11.383  1.00  0.00           H  
ATOM   2420 HD12 ILE B 148       1.914   1.068  11.428  1.00  0.00           H  
ATOM   2421 HD13 ILE B 148       3.337   1.297  10.389  1.00  0.00           H  
ATOM   2422  C   ILE B 148       1.692   4.325   6.367  1.00  0.00           C  
ATOM   2423  O   ILE B 148       2.443   3.956   5.467  1.00  0.00           O  
ATOM   2424  N   SER B 149       1.357   5.604   6.518  1.00  0.00           N  
ATOM   2425  H   SER B 149       0.726   5.847   7.276  1.00  0.00           H  
ATOM   2426  CA  SER B 149       1.924   6.689   5.711  1.00  0.00           C  
ATOM   2427  HA  SER B 149       2.723   6.293   5.091  1.00  0.00           H  
ATOM   2428  CB  SER B 149       0.852   7.278   4.784  1.00  0.00           C  
ATOM   2429  HB2 SER B 149       0.128   7.843   5.371  1.00  0.00           H  
ATOM   2430  HB3 SER B 149       1.333   7.960   4.083  1.00  0.00           H  
ATOM   2431  OG  SER B 149       0.170   6.253   4.064  1.00  0.00           O  
ATOM   2432  HG  SER B 149      -0.420   5.806   4.686  1.00  0.00           H  
ATOM   2433  C   SER B 149       2.560   7.742   6.618  1.00  0.00           C  
ATOM   2434  O   SER B 149       1.902   8.250   7.521  1.00  0.00           O  
ATOM   2435  N   THR B 150       3.842   8.055   6.436  1.00  0.00           N  
ATOM   2436  H   THR B 150       4.331   7.668   5.634  1.00  0.00           H  
ATOM   2437  CA  THR B 150       4.580   8.986   7.308  1.00  0.00           C  
ATOM   2438  HA  THR B 150       4.124   8.992   8.298  1.00  0.00           H  
ATOM   2439  CB  THR B 150       6.042   8.550   7.478  1.00  0.00           C  
ATOM   2440  HB  THR B 150       6.512   8.492   6.495  1.00  0.00           H  
ATOM   2441  CG2 THR B 150       6.860   9.502   8.352  1.00  0.00           C  
ATOM   2442 HG21 THR B 150       7.047  10.435   7.817  1.00  0.00           H  
ATOM   2443 HG22 THR B 150       6.327   9.728   9.276  1.00  0.00           H  
ATOM   2444 HG23 THR B 150       7.825   9.051   8.587  1.00  0.00           H  
ATOM   2445  OG1 THR B 150       6.102   7.274   8.071  1.00  0.00           O  
ATOM   2446  HG1 THR B 150       5.792   7.360   8.989  1.00  0.00           H  
ATOM   2447  C   THR B 150       4.527  10.401   6.751  1.00  0.00           C  
ATOM   2448  O   THR B 150       4.898  10.612   5.594  1.00  0.00           O  
ATOM   2449  N   CYS B 151       4.116  11.359   7.587  1.00  0.00           N  
ATOM   2450  H   CYS B 151       3.800  11.105   8.517  1.00  0.00           H  
ATOM   2451  CA  CYS B 151       4.195  12.791   7.319  1.00  0.00           C  
ATOM   2452  HA  CYS B 151       4.527  12.924   6.296  1.00  0.00           H  
ATOM   2453  CB  CYS B 151       2.779  13.374   7.454  1.00  0.00           C  
ATOM   2454  HB2 CYS B 151       2.123  12.874   6.740  1.00  0.00           H  
ATOM   2455  HB3 CYS B 151       2.407  13.182   8.462  1.00  0.00           H  
ATOM   2456  SG  CYS B 151       2.739  15.162   7.141  1.00  0.00           S  
ATOM   2457  HG  CYS B 151       3.425  15.131   5.985  1.00  0.00           H  
ATOM   2458  C   CYS B 151       5.234  13.461   8.236  1.00  0.00           C  
ATOM   2459  O   CYS B 151       5.290  13.151   9.427  1.00  0.00           O  
ATOM   2460  N   GLU B 152       6.047  14.376   7.699  1.00  0.00           N  
ATOM   2461  H   GLU B 152       5.933  14.611   6.720  1.00  0.00           H  
ATOM   2462  CA  GLU B 152       7.090  15.103   8.441  1.00  0.00           C  
ATOM   2463  HA  GLU B 152       6.796  15.116   9.491  1.00  0.00           H  
ATOM   2464  CB  GLU B 152       8.444  14.367   8.371  1.00  0.00           C  
ATOM   2465  HB2 GLU B 152       9.113  14.841   9.090  1.00  0.00           H  
ATOM   2466  HB3 GLU B 152       8.294  13.336   8.693  1.00  0.00           H  
ATOM   2467  CG  GLU B 152       9.134  14.359   6.992  1.00  0.00           C  
ATOM   2468  HG2 GLU B 152       8.435  13.973   6.247  1.00  0.00           H  
ATOM   2469  HG3 GLU B 152       9.387  15.386   6.717  1.00  0.00           H  
ATOM   2470  CD  GLU B 152      10.424  13.510   6.985  1.00  0.00           C  
ATOM   2471  OE1 GLU B 152      11.162  13.546   7.998  1.00  0.00           O  
ATOM   2472  OE2 GLU B 152      10.674  12.834   5.959  1.00  0.00           O  
ATOM   2473  C   GLU B 152       7.206  16.577   8.009  1.00  0.00           C  
ATOM   2474  O   GLU B 152       6.917  16.923   6.862  1.00  0.00           O  
ATOM   2475  N   TRP B 153       7.609  17.443   8.948  1.00  0.00           N  
ATOM   2476  H   TRP B 153       7.899  17.049   9.840  1.00  0.00           H  
ATOM   2477  CA  TRP B 153       7.766  18.898   8.778  1.00  0.00           C  
ATOM   2478  HA  TRP B 153       8.115  19.083   7.760  1.00  0.00           H  
ATOM   2479  CB  TRP B 153       6.415  19.626   8.939  1.00  0.00           C  
ATOM   2480  HB2 TRP B 153       6.543  20.677   8.679  1.00  0.00           H  
ATOM   2481  HB3 TRP B 153       5.736  19.217   8.200  1.00  0.00           H  
ATOM   2482  CG  TRP B 153       5.696  19.551  10.254  1.00  0.00           C  
ATOM   2483  CD1 TRP B 153       5.805  20.426  11.281  1.00  0.00           C  
ATOM   2484  HD1 TRP B 153       6.454  21.292  11.290  1.00  0.00           H  
ATOM   2485  NE1 TRP B 153       4.939  20.066  12.299  1.00  0.00           N  
ATOM   2486  HE1 TRP B 153       4.858  20.582  13.167  1.00  0.00           H  
ATOM   2487  CE2 TRP B 153       4.205  18.945  11.961  1.00  0.00           C  
ATOM   2488  CZ2 TRP B 153       3.199  18.219  12.618  1.00  0.00           C  
ATOM   2489  HZ2 TRP B 153       2.869  18.516  13.601  1.00  0.00           H  
ATOM   2490  CH2 TRP B 153       2.638  17.097  11.980  1.00  0.00           C  
ATOM   2491  HH2 TRP B 153       1.862  16.523  12.466  1.00  0.00           H  
ATOM   2492  CZ3 TRP B 153       3.089  16.719  10.702  1.00  0.00           C  
ATOM   2493  HZ3 TRP B 153       2.663  15.856  10.208  1.00  0.00           H  
ATOM   2494  CE3 TRP B 153       4.100  17.453  10.056  1.00  0.00           C  
ATOM   2495  HE3 TRP B 153       4.437  17.153   9.073  1.00  0.00           H  
ATOM   2496  CD2 TRP B 153       4.685  18.582  10.667  1.00  0.00           C  
ATOM   2497  C   TRP B 153       8.817  19.475   9.742  1.00  0.00           C  
ATOM   2498  O   TRP B 153       9.408  18.760  10.556  1.00  0.00           O  
ATOM   2499  N   LYS B 154       9.065  20.790   9.676  1.00  0.00           N  
ATOM   2500  H   LYS B 154       8.576  21.334   8.967  1.00  0.00           H  
ATOM   2501  CA  LYS B 154      10.022  21.479  10.562  1.00  0.00           C  
ATOM   2502  HA  LYS B 154      10.252  20.829  11.408  1.00  0.00           H  
ATOM   2503  CB  LYS B 154      11.315  21.715   9.766  1.00  0.00           C  
ATOM   2504  HB2 LYS B 154      11.471  20.866   9.097  1.00  0.00           H  
ATOM   2505  HB3 LYS B 154      11.184  22.610   9.160  1.00  0.00           H  
ATOM   2506  CG  LYS B 154      12.583  21.885  10.612  1.00  0.00           C  
ATOM   2507  HG2 LYS B 154      12.483  22.781  11.225  1.00  0.00           H  
ATOM   2508  HG3 LYS B 154      12.713  21.021  11.267  1.00  0.00           H  
ATOM   2509  CD  LYS B 154      13.806  22.028   9.686  1.00  0.00           C  
ATOM   2510  HD2 LYS B 154      13.513  22.580   8.789  1.00  0.00           H  
ATOM   2511  HD3 LYS B 154      14.576  22.607  10.200  1.00  0.00           H  
ATOM   2512  CE  LYS B 154      14.392  20.660   9.296  1.00  0.00           C  
ATOM   2513  HE2 LYS B 154      15.048  20.326  10.105  1.00  0.00           H  
ATOM   2514  HE3 LYS B 154      13.579  19.931   9.206  1.00  0.00           H  
ATOM   2515  NZ  LYS B 154      15.143  20.722   8.016  1.00  0.00           N  
ATOM   2516  HZ1 LYS B 154      15.638  19.858   7.835  1.00  0.00           H  
ATOM   2517  HZ2 LYS B 154      14.491  20.866   7.241  1.00  0.00           H  
ATOM   2518  HZ3 LYS B 154      15.787  21.499   8.005  1.00  0.00           H  
ATOM   2519  C   LYS B 154       9.415  22.765  11.121  1.00  0.00           C  
ATOM   2520  O   LYS B 154       8.893  23.573  10.357  1.00  0.00           O  
ATOM   2521  N   MET B 155       9.478  22.971  12.434  1.00  0.00           N  
ATOM   2522  H   MET B 155       9.944  22.269  12.997  1.00  0.00           H  
ATOM   2523  CA  MET B 155       8.961  24.160  13.126  1.00  0.00           C  
ATOM   2524  HA  MET B 155       8.105  24.543  12.570  1.00  0.00           H  
ATOM   2525  CB  MET B 155       8.467  23.775  14.532  1.00  0.00           C  
ATOM   2526  HB2 MET B 155       9.296  23.349  15.099  1.00  0.00           H  
ATOM   2527  HB3 MET B 155       8.124  24.669  15.053  1.00  0.00           H  
ATOM   2528  CG  MET B 155       7.320  22.755  14.493  1.00  0.00           C  
ATOM   2529  HG2 MET B 155       7.690  21.828  14.054  1.00  0.00           H  
ATOM   2530  HG3 MET B 155       7.027  22.536  15.519  1.00  0.00           H  
ATOM   2531  SD  MET B 155       5.836  23.268  13.575  1.00  0.00           S  
ATOM   2532  CE  MET B 155       5.134  24.464  14.744  1.00  0.00           C  
ATOM   2533  HE1 MET B 155       5.834  25.282  14.910  1.00  0.00           H  
ATOM   2534  HE2 MET B 155       4.204  24.861  14.339  1.00  0.00           H  
ATOM   2535  HE3 MET B 155       4.925  23.971  15.694  1.00  0.00           H  
ATOM   2536  C   MET B 155       9.989  25.300  13.196  1.00  0.00           C  
ATOM   2537  O   MET B 155      11.196  25.083  13.084  1.00  0.00           O  
ATOM   2538  N   ASN B 156       9.508  26.529  13.399  1.00  0.00           N  
ATOM   2539  H   ASN B 156       8.498  26.635  13.441  1.00  0.00           H  
ATOM   2540  CA  ASN B 156      10.311  27.753  13.546  1.00  0.00           C  
ATOM   2541  HA  ASN B 156      11.117  27.719  12.813  1.00  0.00           H  
ATOM   2542  CB  ASN B 156       9.391  28.939  13.184  1.00  0.00           C  
ATOM   2543  HB2 ASN B 156       8.806  28.676  12.301  1.00  0.00           H  
ATOM   2544  HB3 ASN B 156       8.703  29.121  14.008  1.00  0.00           H  
ATOM   2545  CG  ASN B 156      10.111  30.235  12.850  1.00  0.00           C  
ATOM   2546  OD1 ASN B 156      10.108  30.697  11.722  1.00  0.00           O  
ATOM   2547  ND2 ASN B 156      10.698  30.896  13.815  1.00  0.00           N  
ATOM   2548 HD21 ASN B 156      11.208  31.723  13.569  1.00  0.00           H  
ATOM   2549 HD22 ASN B 156      10.752  30.472  14.738  1.00  0.00           H  
ATOM   2550  C   ASN B 156      10.996  27.848  14.936  1.00  0.00           C  
ATOM   2551  O   ASN B 156      10.894  28.859  15.629  1.00  0.00           O  
ATOM   2552  N   GLY B 157      11.663  26.773  15.359  1.00  0.00           N  
ATOM   2553  H   GLY B 157      11.673  25.970  14.740  1.00  0.00           H  
ATOM   2554  CA  GLY B 157      12.254  26.595  16.691  1.00  0.00           C  
ATOM   2555  HA2 GLY B 157      13.338  26.612  16.592  1.00  0.00           H  
ATOM   2556  HA3 GLY B 157      11.960  27.411  17.353  1.00  0.00           H  
ATOM   2557  C   GLY B 157      11.835  25.272  17.356  1.00  0.00           C  
ATOM   2558  O   GLY B 157      10.852  24.657  16.927  1.00  0.00           O  
ATOM   2559  N   PRO B 158      12.572  24.798  18.380  1.00  0.00           N  
ATOM   2560  CD  PRO B 158      13.715  25.451  19.001  1.00  0.00           C  
ATOM   2561  HD2 PRO B 158      13.538  26.517  19.144  1.00  0.00           H  
ATOM   2562  HD3 PRO B 158      14.601  25.293  18.385  1.00  0.00           H  
ATOM   2563  CG  PRO B 158      13.899  24.770  20.358  1.00  0.00           C  
ATOM   2564  HG2 PRO B 158      13.292  25.279  21.110  1.00  0.00           H  
ATOM   2565  HG3 PRO B 158      14.947  24.750  20.659  1.00  0.00           H  
ATOM   2566  CB  PRO B 158      13.352  23.362  20.124  1.00  0.00           C  
ATOM   2567  HB2 PRO B 158      12.991  22.913  21.051  1.00  0.00           H  
ATOM   2568  HB3 PRO B 158      14.127  22.737  19.677  1.00  0.00           H  
ATOM   2569  CA  PRO B 158      12.228  23.578  19.108  1.00  0.00           C  
ATOM   2570  HA  PRO B 158      12.203  22.740  18.420  1.00  0.00           H  
ATOM   2571  C   PRO B 158      10.849  23.715  19.761  1.00  0.00           C  
ATOM   2572  O   PRO B 158      10.595  24.671  20.495  1.00  0.00           O  
ATOM   2573  N   THR B 159       9.952  22.784  19.435  1.00  0.00           N  
ATOM   2574  H   THR B 159      10.262  21.983  18.890  1.00  0.00           H  
ATOM   2575  CA  THR B 159       8.522  22.866  19.753  1.00  0.00           C  
ATOM   2576  HA  THR B 159       8.370  23.547  20.590  1.00  0.00           H  
ATOM   2577  CB  THR B 159       7.732  23.413  18.545  1.00  0.00           C  
ATOM   2578  HB  THR B 159       7.846  22.732  17.701  1.00  0.00           H  
ATOM   2579  CG2 THR B 159       6.241  23.582  18.848  1.00  0.00           C  
ATOM   2580 HG21 THR B 159       5.775  22.612  19.015  1.00  0.00           H  
ATOM   2581 HG22 THR B 159       6.107  24.210  19.729  1.00  0.00           H  
ATOM   2582 HG23 THR B 159       5.751  24.057  17.998  1.00  0.00           H  
ATOM   2583  OG1 THR B 159       8.208  24.685  18.159  1.00  0.00           O  
ATOM   2584  HG1 THR B 159       9.116  24.585  17.836  1.00  0.00           H  
ATOM   2585  C   THR B 159       8.003  21.484  20.142  1.00  0.00           C  
ATOM   2586  O   THR B 159       8.084  20.553  19.343  1.00  0.00           O  
ATOM   2587  N   GLN B 160       7.442  21.348  21.350  1.00  0.00           N  
ATOM   2588  H   GLN B 160       7.403  22.156  21.951  1.00  0.00           H  
ATOM   2589  CA  GLN B 160       6.747  20.133  21.798  1.00  0.00           C  
ATOM   2590  HA  GLN B 160       7.365  19.264  21.570  1.00  0.00           H  
ATOM   2591  CB  GLN B 160       6.562  20.186  23.328  1.00  0.00           C  
ATOM   2592  HB2 GLN B 160       7.549  20.119  23.788  1.00  0.00           H  
ATOM   2593  HB3 GLN B 160       6.138  21.155  23.598  1.00  0.00           H  
ATOM   2594  CG  GLN B 160       5.663  19.099  23.950  1.00  0.00           C  
ATOM   2595  HG2 GLN B 160       5.761  19.147  25.034  1.00  0.00           H  
ATOM   2596  HG3 GLN B 160       4.623  19.322  23.720  1.00  0.00           H  
ATOM   2597  CD  GLN B 160       5.940  17.676  23.473  1.00  0.00           C  
ATOM   2598  OE1 GLN B 160       5.622  17.296  22.355  1.00  0.00           O  
ATOM   2599  NE2 GLN B 160       6.489  16.824  24.312  1.00  0.00           N  
ATOM   2600 HE21 GLN B 160       6.536  15.845  24.034  1.00  0.00           H  
ATOM   2601 HE22 GLN B 160       6.731  17.103  25.241  1.00  0.00           H  
ATOM   2602  C   GLN B 160       5.439  19.975  21.013  1.00  0.00           C  
ATOM   2603  O   GLN B 160       4.378  20.439  21.423  1.00  0.00           O  
ATOM   2604  N   CYS B 161       5.536  19.373  19.831  1.00  0.00           N  
ATOM   2605  H   CYS B 161       6.453  19.051  19.541  1.00  0.00           H  
ATOM   2606  CA  CYS B 161       4.442  19.360  18.869  1.00  0.00           C  
ATOM   2607  HA  CYS B 161       4.061  20.377  18.774  1.00  0.00           H  
ATOM   2608  CB  CYS B 161       4.991  18.909  17.513  1.00  0.00           C  
ATOM   2609  HB2 CYS B 161       5.498  17.948  17.624  1.00  0.00           H  
ATOM   2610  HB3 CYS B 161       4.159  18.791  16.816  1.00  0.00           H  
ATOM   2611  SG  CYS B 161       6.142  20.160  16.858  1.00  0.00           S  
ATOM   2612  HG  CYS B 161       7.110  20.025  17.785  1.00  0.00           H  
ATOM   2613  C   CYS B 161       3.267  18.483  19.321  1.00  0.00           C  
ATOM   2614  O   CYS B 161       2.121  18.818  19.022  1.00  0.00           O  
ATOM   2615  N   SER B 162       3.537  17.399  20.058  1.00  0.00           N  
ATOM   2616  H   SER B 162       4.497  17.231  20.333  1.00  0.00           H  
ATOM   2617  CA  SER B 162       2.529  16.394  20.431  1.00  0.00           C  
ATOM   2618  HA  SER B 162       2.041  16.057  19.518  1.00  0.00           H  
ATOM   2619  CB  SER B 162       3.201  15.162  21.049  1.00  0.00           C  
ATOM   2620  HB2 SER B 162       2.459  14.367  21.139  1.00  0.00           H  
ATOM   2621  HB3 SER B 162       3.998  14.815  20.390  1.00  0.00           H  
ATOM   2622  OG  SER B 162       3.727  15.437  22.335  1.00  0.00           O  
ATOM   2623  HG  SER B 162       4.473  16.066  22.264  1.00  0.00           H  
ATOM   2624  C   SER B 162       1.419  16.924  21.353  1.00  0.00           C  
ATOM   2625  O   SER B 162       0.343  16.335  21.378  1.00  0.00           O  
ATOM   2626  N   THR B 163       1.623  18.044  22.066  1.00  0.00           N  
ATOM   2627  H   THR B 163       2.539  18.473  22.047  1.00  0.00           H  
ATOM   2628  CA  THR B 163       0.578  18.665  22.909  1.00  0.00           C  
ATOM   2629  HA  THR B 163      -0.225  17.938  23.035  1.00  0.00           H  
ATOM   2630  CB  THR B 163       1.073  18.976  24.335  1.00  0.00           C  
ATOM   2631  HB  THR B 163       0.232  19.366  24.909  1.00  0.00           H  
ATOM   2632  CG2 THR B 163       1.580  17.725  25.055  1.00  0.00           C  
ATOM   2633 HG21 THR B 163       0.809  16.953  25.040  1.00  0.00           H  
ATOM   2634 HG22 THR B 163       2.475  17.343  24.564  1.00  0.00           H  
ATOM   2635 HG23 THR B 163       1.817  17.970  26.090  1.00  0.00           H  
ATOM   2636  OG1 THR B 163       2.115  19.926  24.388  1.00  0.00           O  
ATOM   2637  HG1 THR B 163       1.852  20.746  23.910  1.00  0.00           H  
ATOM   2638  C   THR B 163      -0.114  19.889  22.298  1.00  0.00           C  
ATOM   2639  O   THR B 163      -1.068  20.380  22.905  1.00  0.00           O  
ATOM   2640  N   GLU B 164       0.323  20.383  21.130  1.00  0.00           N  
ATOM   2641  H   GLU B 164       1.118  19.928  20.697  1.00  0.00           H  
ATOM   2642  CA  GLU B 164      -0.276  21.552  20.456  1.00  0.00           C  
ATOM   2643  HA  GLU B 164      -1.033  21.995  21.102  1.00  0.00           H  
ATOM   2644  CB  GLU B 164       0.777  22.642  20.165  1.00  0.00           C  
ATOM   2645  HB2 GLU B 164       1.373  22.345  19.308  1.00  0.00           H  
ATOM   2646  HB3 GLU B 164       0.244  23.550  19.882  1.00  0.00           H  
ATOM   2647  CG  GLU B 164       1.750  22.988  21.296  1.00  0.00           C  
ATOM   2648  HG2 GLU B 164       2.513  22.209  21.347  1.00  0.00           H  
ATOM   2649  HG3 GLU B 164       2.250  23.928  21.064  1.00  0.00           H  
ATOM   2650  CD  GLU B 164       1.055  23.114  22.645  1.00  0.00           C  
ATOM   2651  OE1 GLU B 164       1.364  22.294  23.539  1.00  0.00           O  
ATOM   2652  OE2 GLU B 164       0.229  24.035  22.835  1.00  0.00           O  
ATOM   2653  C   GLU B 164      -0.971  21.200  19.131  1.00  0.00           C  
ATOM   2654  O   GLU B 164      -2.018  21.769  18.812  1.00  0.00           O  
ATOM   2655  N   LEU B 165      -0.364  20.320  18.330  1.00  0.00           N  
ATOM   2656  H   LEU B 165       0.454  19.836  18.683  1.00  0.00           H  
ATOM   2657  CA  LEU B 165      -0.749  20.071  16.939  1.00  0.00           C  
ATOM   2658  HA  LEU B 165      -1.419  20.870  16.635  1.00  0.00           H  
ATOM   2659  CB  LEU B 165       0.485  20.133  16.014  1.00  0.00           C  
ATOM   2660  HB2 LEU B 165       1.236  19.432  16.370  1.00  0.00           H  
ATOM   2661  HB3 LEU B 165       0.174  19.803  15.023  1.00  0.00           H  
ATOM   2662  CG  LEU B 165       1.100  21.543  15.898  1.00  0.00           C  
ATOM   2663  HG  LEU B 165       0.419  22.285  16.313  1.00  0.00           H  
ATOM   2664  CD1 LEU B 165       2.439  21.642  16.628  1.00  0.00           C  
ATOM   2665 HD11 LEU B 165       3.195  21.035  16.128  1.00  0.00           H  
ATOM   2666 HD12 LEU B 165       2.771  22.681  16.657  1.00  0.00           H  
ATOM   2667 HD13 LEU B 165       2.324  21.284  17.647  1.00  0.00           H  
ATOM   2668  CD2 LEU B 165       1.370  21.902  14.436  1.00  0.00           C  
ATOM   2669 HD21 LEU B 165       1.833  22.887  14.382  1.00  0.00           H  
ATOM   2670 HD22 LEU B 165       0.427  21.928  13.889  1.00  0.00           H  
ATOM   2671 HD23 LEU B 165       2.034  21.167  13.979  1.00  0.00           H  
ATOM   2672  C   LEU B 165      -1.536  18.769  16.747  1.00  0.00           C  
ATOM   2673  O   LEU B 165      -1.427  17.825  17.527  1.00  0.00           O  
ATOM   2674  N   ARG B 166      -2.301  18.711  15.652  1.00  0.00           N  
ATOM   2675  H   ARG B 166      -2.348  19.549  15.076  1.00  0.00           H  
ATOM   2676  CA  ARG B 166      -2.969  17.510  15.131  1.00  0.00           C  
ATOM   2677  HA  ARG B 166      -2.359  16.638  15.382  1.00  0.00           H  
ATOM   2678  CB  ARG B 166      -4.352  17.326  15.786  1.00  0.00           C  
ATOM   2679  HB2 ARG B 166      -4.754  16.359  15.484  1.00  0.00           H  
ATOM   2680  HB3 ARG B 166      -4.234  17.320  16.871  1.00  0.00           H  
ATOM   2681  CG  ARG B 166      -5.342  18.430  15.382  1.00  0.00           C  
ATOM   2682  HG2 ARG B 166      -4.922  19.396  15.665  1.00  0.00           H  
ATOM   2683  HG3 ARG B 166      -5.485  18.416  14.301  1.00  0.00           H  
ATOM   2684  CD  ARG B 166      -6.721  18.277  16.027  1.00  0.00           C  
ATOM   2685  HD2 ARG B 166      -7.166  17.337  15.691  1.00  0.00           H  
ATOM   2686  HD3 ARG B 166      -6.618  18.234  17.113  1.00  0.00           H  
ATOM   2687  NE  ARG B 166      -7.593  19.402  15.631  1.00  0.00           N  
ATOM   2688  HE  ARG B 166      -8.207  19.244  14.849  1.00  0.00           H  
ATOM   2689  CZ  ARG B 166      -7.556  20.626  16.128  1.00  0.00           C  
ATOM   2690  NH1 ARG B 166      -6.826  20.935  17.159  1.00  0.00           N  
ATOM   2691 HH11 ARG B 166      -6.284  20.232  17.622  1.00  0.00           H  
ATOM   2692 HH12 ARG B 166      -6.757  21.911  17.429  1.00  0.00           H  
ATOM   2693  NH2 ARG B 166      -8.231  21.598  15.588  1.00  0.00           N  
ATOM   2694 HH21 ARG B 166      -8.139  22.521  15.985  1.00  0.00           H  
ATOM   2695 HH22 ARG B 166      -8.799  21.454  14.773  1.00  0.00           H  
ATOM   2696  C   ARG B 166      -3.068  17.587  13.610  1.00  0.00           C  
ATOM   2697  O   ARG B 166      -3.243  18.670  13.052  1.00  0.00           O  
ATOM   2698  N   LEU B 167      -3.008  16.442  12.944  1.00  0.00           N  
ATOM   2699  H   LEU B 167      -2.907  15.582  13.477  1.00  0.00           H  
ATOM   2700  CA  LEU B 167      -3.138  16.326  11.495  1.00  0.00           C  
ATOM   2701  HA  LEU B 167      -3.138  17.320  11.046  1.00  0.00           H  
ATOM   2702  CB  LEU B 167      -1.902  15.567  10.976  1.00  0.00           C  
ATOM   2703  HB2 LEU B 167      -1.010  16.113  11.286  1.00  0.00           H  
ATOM   2704  HB3 LEU B 167      -1.871  14.586  11.454  1.00  0.00           H  
ATOM   2705  CG  LEU B 167      -1.845  15.366   9.452  1.00  0.00           C  
ATOM   2706  HG  LEU B 167      -2.685  14.752   9.129  1.00  0.00           H  
ATOM   2707  CD1 LEU B 167      -1.876  16.697   8.700  1.00  0.00           C  
ATOM   2708 HD11 LEU B 167      -2.858  17.158   8.800  1.00  0.00           H  
ATOM   2709 HD12 LEU B 167      -1.109  17.367   9.089  1.00  0.00           H  
ATOM   2710 HD13 LEU B 167      -1.691  16.523   7.641  1.00  0.00           H  
ATOM   2711  CD2 LEU B 167      -0.541  14.650   9.101  1.00  0.00           C  
ATOM   2712 HD21 LEU B 167       0.312  15.269   9.376  1.00  0.00           H  
ATOM   2713 HD22 LEU B 167      -0.479  13.701   9.635  1.00  0.00           H  
ATOM   2714 HD23 LEU B 167      -0.504  14.454   8.030  1.00  0.00           H  
ATOM   2715  C   LEU B 167      -4.470  15.651  11.151  1.00  0.00           C  
ATOM   2716  O   LEU B 167      -4.642  14.461  11.418  1.00  0.00           O  
ATOM   2717  N   LEU B 168      -5.405  16.407  10.572  1.00  0.00           N  
ATOM   2718  H   LEU B 168      -5.161  17.359  10.313  1.00  0.00           H  
ATOM   2719  CA  LEU B 168      -6.610  15.844   9.967  1.00  0.00           C  
ATOM   2720  HA  LEU B 168      -6.957  15.015  10.583  1.00  0.00           H  
ATOM   2721  CB  LEU B 168      -7.736  16.895   9.880  1.00  0.00           C  
ATOM   2722  HB2 LEU B 168      -7.316  17.882   9.688  1.00  0.00           H  
ATOM   2723  HB3 LEU B 168      -8.369  16.633   9.031  1.00  0.00           H  
ATOM   2724  CG  LEU B 168      -8.642  16.935  11.125  1.00  0.00           C  
ATOM   2725  HG  LEU B 168      -8.971  15.923  11.353  1.00  0.00           H  
ATOM   2726  CD1 LEU B 168      -7.953  17.531  12.357  1.00  0.00           C  
ATOM   2727 HD11 LEU B 168      -7.107  16.904  12.634  1.00  0.00           H  
ATOM   2728 HD12 LEU B 168      -8.655  17.537  13.189  1.00  0.00           H  
ATOM   2729 HD13 LEU B 168      -7.608  18.540  12.142  1.00  0.00           H  
ATOM   2730  CD2 LEU B 168      -9.895  17.763  10.833  1.00  0.00           C  
ATOM   2731 HD21 LEU B 168     -10.558  17.741  11.697  1.00  0.00           H  
ATOM   2732 HD22 LEU B 168      -9.625  18.794  10.604  1.00  0.00           H  
ATOM   2733 HD23 LEU B 168     -10.428  17.332   9.985  1.00  0.00           H  
ATOM   2734  C   LEU B 168      -6.275  15.275   8.584  1.00  0.00           C  
ATOM   2735  O   LEU B 168      -5.468  15.844   7.843  1.00  0.00           O  
ATOM   2736  N   TYR B 169      -6.931  14.171   8.227  1.00  0.00           N  
ATOM   2737  H   TYR B 169      -7.594  13.758   8.878  1.00  0.00           H  
ATOM   2738  CA  TYR B 169      -6.803  13.537   6.916  1.00  0.00           C  
ATOM   2739  HA  TYR B 169      -6.575  14.318   6.191  1.00  0.00           H  
ATOM   2740  CB  TYR B 169      -5.632  12.538   6.893  1.00  0.00           C  
ATOM   2741  HB2 TYR B 169      -5.491  12.221   5.860  1.00  0.00           H  
ATOM   2742  HB3 TYR B 169      -4.726  13.073   7.180  1.00  0.00           H  
ATOM   2743  CG  TYR B 169      -5.727  11.291   7.766  1.00  0.00           C  
ATOM   2744  CD1 TYR B 169      -5.577  11.386   9.165  1.00  0.00           C  
ATOM   2745  HD1 TYR B 169      -5.482  12.353   9.637  1.00  0.00           H  
ATOM   2746  CE1 TYR B 169      -5.464  10.217   9.945  1.00  0.00           C  
ATOM   2747  HE1 TYR B 169      -5.319  10.274  11.011  1.00  0.00           H  
ATOM   2748  CZ  TYR B 169      -5.504   8.945   9.336  1.00  0.00           C  
ATOM   2749  OH  TYR B 169      -5.329   7.832  10.096  1.00  0.00           O  
ATOM   2750  HH  TYR B 169      -5.361   7.013   9.579  1.00  0.00           H  
ATOM   2751  CE2 TYR B 169      -5.698   8.848   7.943  1.00  0.00           C  
ATOM   2752  HE2 TYR B 169      -5.748   7.873   7.480  1.00  0.00           H  
ATOM   2753  CD2 TYR B 169      -5.810  10.018   7.164  1.00  0.00           C  
ATOM   2754  HD2 TYR B 169      -5.930   9.934   6.095  1.00  0.00           H  
ATOM   2755  C   TYR B 169      -8.122  12.898   6.484  1.00  0.00           C  
ATOM   2756  O   TYR B 169      -8.850  12.350   7.305  1.00  0.00           O  
ATOM   2757  N   GLN B 170      -8.433  12.960   5.187  1.00  0.00           N  
ATOM   2758  H   GLN B 170      -7.804  13.453   4.564  1.00  0.00           H  
ATOM   2759  CA  GLN B 170      -9.672  12.418   4.609  1.00  0.00           C  
ATOM   2760  HA  GLN B 170     -10.020  11.582   5.221  1.00  0.00           H  
ATOM   2761  CB  GLN B 170     -10.756  13.512   4.647  1.00  0.00           C  
ATOM   2762  HB2 GLN B 170     -10.908  13.790   5.691  1.00  0.00           H  
ATOM   2763  HB3 GLN B 170     -10.400  14.395   4.116  1.00  0.00           H  
ATOM   2764  CG  GLN B 170     -12.114  13.097   4.054  1.00  0.00           C  
ATOM   2765  HG2 GLN B 170     -12.056  13.085   2.966  1.00  0.00           H  
ATOM   2766  HG3 GLN B 170     -12.359  12.091   4.386  1.00  0.00           H  
ATOM   2767  CD  GLN B 170     -13.247  14.032   4.481  1.00  0.00           C  
ATOM   2768  OE1 GLN B 170     -13.055  15.193   4.808  1.00  0.00           O  
ATOM   2769  NE2 GLN B 170     -14.478  13.578   4.510  1.00  0.00           N  
ATOM   2770 HE21 GLN B 170     -15.183  14.227   4.795  1.00  0.00           H  
ATOM   2771 HE22 GLN B 170     -14.688  12.609   4.278  1.00  0.00           H  
ATOM   2772  C   GLN B 170      -9.415  11.894   3.191  1.00  0.00           C  
ATOM   2773  O   GLN B 170      -8.757  12.570   2.399  1.00  0.00           O  
ATOM   2774  N   LEU B 171      -9.892  10.682   2.883  1.00  0.00           N  
ATOM   2775  H   LEU B 171     -10.414  10.184   3.589  1.00  0.00           H  
ATOM   2776  CA  LEU B 171      -9.855  10.090   1.538  1.00  0.00           C  
ATOM   2777  HA  LEU B 171      -8.855  10.215   1.121  1.00  0.00           H  
ATOM   2778  CB  LEU B 171     -10.163   8.579   1.665  1.00  0.00           C  
ATOM   2779  HB2 LEU B 171      -9.435   8.118   2.333  1.00  0.00           H  
ATOM   2780  HB3 LEU B 171     -11.143   8.482   2.134  1.00  0.00           H  
ATOM   2781  CG  LEU B 171     -10.193   7.783   0.345  1.00  0.00           C  
ATOM   2782  HG  LEU B 171     -10.828   8.297  -0.376  1.00  0.00           H  
ATOM   2783  CD1 LEU B 171      -8.804   7.606  -0.265  1.00  0.00           C  
ATOM   2784 HD11 LEU B 171      -8.170   7.024   0.404  1.00  0.00           H  
ATOM   2785 HD12 LEU B 171      -8.341   8.573  -0.428  1.00  0.00           H  
ATOM   2786 HD13 LEU B 171      -8.888   7.085  -1.220  1.00  0.00           H  
ATOM   2787  CD2 LEU B 171     -10.760   6.380   0.570  1.00  0.00           C  
ATOM   2788 HD21 LEU B 171     -10.791   5.840  -0.376  1.00  0.00           H  
ATOM   2789 HD22 LEU B 171     -10.139   5.831   1.278  1.00  0.00           H  
ATOM   2790 HD23 LEU B 171     -11.773   6.452   0.968  1.00  0.00           H  
ATOM   2791  C   LEU B 171     -10.868  10.813   0.635  1.00  0.00           C  
ATOM   2792  O   LEU B 171     -12.029  10.944   1.014  1.00  0.00           O  
ATOM   2793  N   VAL B 172     -10.479  11.262  -0.566  1.00  0.00           N  
ATOM   2794  H   VAL B 172      -9.509  11.139  -0.842  1.00  0.00           H  
ATOM   2795  CA  VAL B 172     -11.368  12.052  -1.457  1.00  0.00           C  
ATOM   2796  HA  VAL B 172     -11.903  12.758  -0.822  1.00  0.00           H  
ATOM   2797  CB  VAL B 172     -10.571  12.903  -2.471  1.00  0.00           C  
ATOM   2798  HB  VAL B 172     -11.270  13.588  -2.953  1.00  0.00           H  
ATOM   2799  CG1 VAL B 172      -9.508  13.775  -1.783  1.00  0.00           C  
ATOM   2800 HG11 VAL B 172      -9.980  14.371  -1.001  1.00  0.00           H  
ATOM   2801 HG12 VAL B 172      -8.726  13.160  -1.341  1.00  0.00           H  
ATOM   2802 HG13 VAL B 172      -9.059  14.446  -2.515  1.00  0.00           H  
ATOM   2803  CG2 VAL B 172      -9.920  12.064  -3.580  1.00  0.00           C  
ATOM   2804 HG21 VAL B 172      -9.304  12.704  -4.214  1.00  0.00           H  
ATOM   2805 HG22 VAL B 172      -9.302  11.275  -3.160  1.00  0.00           H  
ATOM   2806 HG23 VAL B 172     -10.689  11.613  -4.205  1.00  0.00           H  
ATOM   2807  C   VAL B 172     -12.469  11.231  -2.157  1.00  0.00           C  
ATOM   2808  O   VAL B 172     -13.233  11.764  -2.961  1.00  0.00           O  
ATOM   2809  N   PHE B 173     -12.557   9.928  -1.868  1.00  0.00           N  
ATOM   2810  H   PHE B 173     -11.975   9.584  -1.122  1.00  0.00           H  
ATOM   2811  CA  PHE B 173     -13.591   9.047  -2.404  1.00  0.00           C  
ATOM   2812  HA  PHE B 173     -13.706   9.273  -3.465  1.00  0.00           H  
ATOM   2813  CB  PHE B 173     -13.144   7.580  -2.286  1.00  0.00           C  
ATOM   2814  HB2 PHE B 173     -12.190   7.456  -2.804  1.00  0.00           H  
ATOM   2815  HB3 PHE B 173     -12.988   7.339  -1.233  1.00  0.00           H  
ATOM   2816  CG  PHE B 173     -14.151   6.610  -2.872  1.00  0.00           C  
ATOM   2817  CD1 PHE B 173     -14.188   6.391  -4.263  1.00  0.00           C  
ATOM   2818  HD1 PHE B 173     -13.453   6.857  -4.906  1.00  0.00           H  
ATOM   2819  CE1 PHE B 173     -15.200   5.591  -4.822  1.00  0.00           C  
ATOM   2820  HE1 PHE B 173     -15.242   5.444  -5.891  1.00  0.00           H  
ATOM   2821  CZ  PHE B 173     -16.173   5.006  -3.995  1.00  0.00           C  
ATOM   2822  HZ  PHE B 173     -16.962   4.407  -4.429  1.00  0.00           H  
ATOM   2823  CE2 PHE B 173     -16.137   5.223  -2.606  1.00  0.00           C  
ATOM   2824  HE2 PHE B 173     -16.910   4.809  -1.978  1.00  0.00           H  
ATOM   2825  CD2 PHE B 173     -15.125   6.020  -2.044  1.00  0.00           C  
ATOM   2826  HD2 PHE B 173     -15.127   6.221  -0.980  1.00  0.00           H  
ATOM   2827  C   PHE B 173     -14.955   9.293  -1.736  1.00  0.00           C  
ATOM   2828  O   PHE B 173     -15.029   9.628  -0.551  1.00  0.00           O  
ATOM   2829  N   LEU B 174     -16.033   9.030  -2.489  1.00  0.00           N  
ATOM   2830  H   LEU B 174     -15.863   8.666  -3.413  1.00  0.00           H  
ATOM   2831  CA  LEU B 174     -17.435   9.237  -2.104  1.00  0.00           C  
ATOM   2832  HA  LEU B 174     -17.640  10.301  -2.186  1.00  0.00           H  
ATOM   2833  CB  LEU B 174     -18.370   8.471  -3.065  1.00  0.00           C  
ATOM   2834  HB2 LEU B 174     -18.001   7.447  -3.155  1.00  0.00           H  
ATOM   2835  HB3 LEU B 174     -19.365   8.416  -2.616  1.00  0.00           H  
ATOM   2836  CG  LEU B 174     -18.519   9.076  -4.469  1.00  0.00           C  
ATOM   2837  HG  LEU B 174     -17.535   9.233  -4.913  1.00  0.00           H  
ATOM   2838  CD1 LEU B 174     -19.311   8.112  -5.352  1.00  0.00           C  
ATOM   2839 HD11 LEU B 174     -18.763   7.174  -5.455  1.00  0.00           H  
ATOM   2840 HD12 LEU B 174     -20.290   7.908  -4.919  1.00  0.00           H  
ATOM   2841 HD13 LEU B 174     -19.442   8.543  -6.344  1.00  0.00           H  
ATOM   2842  CD2 LEU B 174     -19.275  10.408  -4.431  1.00  0.00           C  
ATOM   2843 HD21 LEU B 174     -18.711  11.154  -3.873  1.00  0.00           H  
ATOM   2844 HD22 LEU B 174     -20.255  10.272  -3.972  1.00  0.00           H  
ATOM   2845 HD23 LEU B 174     -19.414  10.778  -5.447  1.00  0.00           H  
ATOM   2846  C   LEU B 174     -17.768   8.823  -0.663  1.00  0.00           C  
ATOM   2847  O   LEU B 174     -17.713   7.647  -0.304  1.00  0.00           O  
ATOM   2848  N   LEU B 175     -18.202   9.818   0.122  1.00  0.00           N  
ATOM   2849  H   LEU B 175     -18.179  10.750  -0.263  1.00  0.00           H  
ATOM   2850  CA  LEU B 175     -18.724   9.679   1.489  1.00  0.00           C  
ATOM   2851  HA  LEU B 175     -18.850  10.689   1.879  1.00  0.00           H  
ATOM   2852  CB  LEU B 175     -20.124   9.018   1.471  1.00  0.00           C  
ATOM   2853  HB2 LEU B 175     -20.004   7.980   1.158  1.00  0.00           H  
ATOM   2854  HB3 LEU B 175     -20.513   9.006   2.489  1.00  0.00           H  
ATOM   2855  CG  LEU B 175     -21.172   9.687   0.561  1.00  0.00           C  
ATOM   2856  HG  LEU B 175     -20.806   9.726  -0.465  1.00  0.00           H  
ATOM   2857  CD1 LEU B 175     -22.462   8.864   0.576  1.00  0.00           C  
ATOM   2858 HD11 LEU B 175     -22.257   7.860   0.206  1.00  0.00           H  
ATOM   2859 HD12 LEU B 175     -22.855   8.799   1.591  1.00  0.00           H  
ATOM   2860 HD13 LEU B 175     -23.204   9.330  -0.073  1.00  0.00           H  
ATOM   2861  CD2 LEU B 175     -21.517  11.106   1.021  1.00  0.00           C  
ATOM   2862 HD21 LEU B 175     -20.641  11.748   0.946  1.00  0.00           H  
ATOM   2863 HD22 LEU B 175     -22.298  11.519   0.384  1.00  0.00           H  
ATOM   2864 HD23 LEU B 175     -21.864  11.092   2.055  1.00  0.00           H  
ATOM   2865  C   LEU B 175     -17.747   9.018   2.487  1.00  0.00           C  
ATOM   2866  O   LEU B 175     -18.191   8.458   3.486  1.00  0.00           O  
ATOM   2867  N   SER B 176     -16.435   9.089   2.231  1.00  0.00           N  
ATOM   2868  H   SER B 176     -16.139   9.569   1.393  1.00  0.00           H  
ATOM   2869  CA  SER B 176     -15.399   8.705   3.207  1.00  0.00           C  
ATOM   2870  HA  SER B 176     -15.654   7.736   3.643  1.00  0.00           H  
ATOM   2871  CB  SER B 176     -14.017   8.588   2.547  1.00  0.00           C  
ATOM   2872  HB2 SER B 176     -13.665   9.588   2.289  1.00  0.00           H  
ATOM   2873  HB3 SER B 176     -13.319   8.145   3.260  1.00  0.00           H  
ATOM   2874  OG  SER B 176     -14.056   7.797   1.368  1.00  0.00           O  
ATOM   2875  HG  SER B 176     -14.470   8.358   0.692  1.00  0.00           H  
ATOM   2876  C   SER B 176     -15.313   9.741   4.332  1.00  0.00           C  
ATOM   2877  O   SER B 176     -15.375  10.943   4.076  1.00  0.00           O  
ATOM   2878  N   GLU B 177     -15.131   9.302   5.568  1.00  0.00           N  
ATOM   2879  H   GLU B 177     -15.131   8.294   5.728  1.00  0.00           H  
ATOM   2880  CA  GLU B 177     -15.002  10.147   6.761  1.00  0.00           C  
ATOM   2881  HA  GLU B 177     -15.713  10.966   6.653  1.00  0.00           H  
ATOM   2882  CB  GLU B 177     -15.438   9.346   8.006  1.00  0.00           C  
ATOM   2883  HB2 GLU B 177     -15.541  10.055   8.829  1.00  0.00           H  
ATOM   2884  HB3 GLU B 177     -16.436   8.935   7.840  1.00  0.00           H  
ATOM   2885  CG  GLU B 177     -14.497   8.222   8.484  1.00  0.00           C  
ATOM   2886  HG2 GLU B 177     -13.512   8.657   8.655  1.00  0.00           H  
ATOM   2887  HG3 GLU B 177     -14.863   7.873   9.451  1.00  0.00           H  
ATOM   2888  CD  GLU B 177     -14.368   7.004   7.552  1.00  0.00           C  
ATOM   2889  OE1 GLU B 177     -15.211   6.809   6.649  1.00  0.00           O  
ATOM   2890  OE2 GLU B 177     -13.397   6.239   7.736  1.00  0.00           O  
ATOM   2891  C   GLU B 177     -13.610  10.795   6.931  1.00  0.00           C  
ATOM   2892  O   GLU B 177     -12.638  10.445   6.257  1.00  0.00           O  
ATOM   2893  N   ALA B 178     -13.522  11.770   7.843  1.00  0.00           N  
ATOM   2894  H   ALA B 178     -14.332  11.971   8.405  1.00  0.00           H  
ATOM   2895  CA  ALA B 178     -12.271  12.416   8.235  1.00  0.00           C  
ATOM   2896  HA  ALA B 178     -11.540  12.285   7.437  1.00  0.00           H  
ATOM   2897  CB  ALA B 178     -12.503  13.923   8.394  1.00  0.00           C  
ATOM   2898  HB1 ALA B 178     -13.208  14.110   9.206  1.00  0.00           H  
ATOM   2899  HB2 ALA B 178     -11.555  14.413   8.623  1.00  0.00           H  
ATOM   2900  HB3 ALA B 178     -12.899  14.338   7.465  1.00  0.00           H  
ATOM   2901  C   ALA B 178     -11.684  11.791   9.512  1.00  0.00           C  
ATOM   2902  O   ALA B 178     -12.370  11.644  10.525  1.00  0.00           O  
ATOM   2903  N   HIE B 179     -10.388  11.491   9.473  1.00  0.00           N  
ATOM   2904  H   HIE B 179      -9.898  11.702   8.611  1.00  0.00           H  
ATOM   2905  CA  HIE B 179      -9.573  10.949  10.562  1.00  0.00           C  
ATOM   2906  HA  HIE B 179     -10.223  10.574  11.356  1.00  0.00           H  
ATOM   2907  CB  HIE B 179      -8.775   9.758  10.007  1.00  0.00           C  
ATOM   2908  HB2 HIE B 179      -8.285  10.040   9.075  1.00  0.00           H  
ATOM   2909  HB3 HIE B 179      -8.009   9.467  10.723  1.00  0.00           H  
ATOM   2910  CG  HIE B 179      -9.631   8.548   9.777  1.00  0.00           C  
ATOM   2911  ND1 HIE B 179      -9.837   7.548  10.725  1.00  0.00           N  
ATOM   2912  CE1 HIE B 179     -10.755   6.729  10.190  1.00  0.00           C  
ATOM   2913  HE1 HIE B 179     -11.160   5.852  10.675  1.00  0.00           H  
ATOM   2914  NE2 HIE B 179     -11.124   7.165   8.976  1.00  0.00           N  
ATOM   2915  HE2 HIE B 179     -11.872   6.749   8.409  1.00  0.00           H  
ATOM   2916  CD2 HIE B 179     -10.430   8.318   8.696  1.00  0.00           C  
ATOM   2917  HD2 HIE B 179     -10.550   8.954   7.832  1.00  0.00           H  
ATOM   2918  C   HIE B 179      -8.661  12.021  11.180  1.00  0.00           C  
ATOM   2919  O   HIE B 179      -8.638  13.180  10.755  1.00  0.00           O  
ATOM   2920  N   THR B 180      -7.895  11.657  12.210  1.00  0.00           N  
ATOM   2921  H   THR B 180      -7.925  10.692  12.515  1.00  0.00           H  
ATOM   2922  CA  THR B 180      -6.935  12.547  12.882  1.00  0.00           C  
ATOM   2923  HA  THR B 180      -6.529  13.242  12.153  1.00  0.00           H  
ATOM   2924  CB  THR B 180      -7.643  13.367  13.974  1.00  0.00           C  
ATOM   2925  HB  THR B 180      -8.295  12.713  14.555  1.00  0.00           H  
ATOM   2926  CG2 THR B 180      -6.715  14.114  14.934  1.00  0.00           C  
ATOM   2927 HG21 THR B 180      -6.173  13.407  15.562  1.00  0.00           H  
ATOM   2928 HG22 THR B 180      -6.009  14.717  14.363  1.00  0.00           H  
ATOM   2929 HG23 THR B 180      -7.309  14.762  15.580  1.00  0.00           H  
ATOM   2930  OG1 THR B 180      -8.414  14.366  13.358  1.00  0.00           O  
ATOM   2931  HG1 THR B 180      -8.790  13.991  12.547  1.00  0.00           H  
ATOM   2932  C   THR B 180      -5.769  11.756  13.470  1.00  0.00           C  
ATOM   2933  O   THR B 180      -5.991  10.733  14.111  1.00  0.00           O  
ATOM   2934  N   CYS B 181      -4.547  12.264  13.303  1.00  0.00           N  
ATOM   2935  H   CYS B 181      -4.451  13.094  12.724  1.00  0.00           H  
ATOM   2936  CA  CYS B 181      -3.355  11.787  14.011  1.00  0.00           C  
ATOM   2937  HA  CYS B 181      -3.642  10.997  14.708  1.00  0.00           H  
ATOM   2938  CB  CYS B 181      -2.352  11.183  13.017  1.00  0.00           C  
ATOM   2939  HB2 CYS B 181      -2.186  11.857  12.175  1.00  0.00           H  
ATOM   2940  HB3 CYS B 181      -1.400  11.013  13.522  1.00  0.00           H  
ATOM   2941  SG  CYS B 181      -2.951   9.578  12.431  1.00  0.00           S  
ATOM   2942  HG  CYS B 181      -1.732   9.027  12.287  1.00  0.00           H  
ATOM   2943  C   CYS B 181      -2.721  12.905  14.854  1.00  0.00           C  
ATOM   2944  O   CYS B 181      -2.883  14.092  14.566  1.00  0.00           O  
ATOM   2945  N   ILE B 182      -1.984  12.523  15.897  1.00  0.00           N  
ATOM   2946  H   ILE B 182      -1.836  11.534  16.037  1.00  0.00           H  
ATOM   2947  CA  ILE B 182      -1.182  13.423  16.743  1.00  0.00           C  
ATOM   2948  HA  ILE B 182      -1.471  14.454  16.552  1.00  0.00           H  
ATOM   2949  CB  ILE B 182      -1.451  13.122  18.239  1.00  0.00           C  
ATOM   2950  HB  ILE B 182      -1.133  12.095  18.431  1.00  0.00           H  
ATOM   2951  CG2 ILE B 182      -0.642  14.029  19.181  1.00  0.00           C  
ATOM   2952 HG21 ILE B 182      -0.823  15.082  18.965  1.00  0.00           H  
ATOM   2953 HG22 ILE B 182      -0.918  13.836  20.218  1.00  0.00           H  
ATOM   2954 HG23 ILE B 182       0.422  13.821  19.086  1.00  0.00           H  
ATOM   2955  CG1 ILE B 182      -2.952  13.207  18.613  1.00  0.00           C  
ATOM   2956 HG12 ILE B 182      -3.508  12.463  18.043  1.00  0.00           H  
ATOM   2957 HG13 ILE B 182      -3.062  12.938  19.664  1.00  0.00           H  
ATOM   2958  CD1 ILE B 182      -3.617  14.575  18.396  1.00  0.00           C  
ATOM   2959 HD11 ILE B 182      -3.563  14.860  17.347  1.00  0.00           H  
ATOM   2960 HD12 ILE B 182      -4.665  14.513  18.688  1.00  0.00           H  
ATOM   2961 HD13 ILE B 182      -3.130  15.335  19.007  1.00  0.00           H  
ATOM   2962  C   ILE B 182       0.304  13.248  16.367  1.00  0.00           C  
ATOM   2963  O   ILE B 182       0.681  12.141  15.973  1.00  0.00           O  
ATOM   2964  N   PRO B 183       1.160  14.287  16.421  1.00  0.00           N  
ATOM   2965  CD  PRO B 183       0.840  15.698  16.568  1.00  0.00           C  
ATOM   2966  HD2 PRO B 183       0.799  15.964  17.624  1.00  0.00           H  
ATOM   2967  HD3 PRO B 183      -0.092  15.961  16.069  1.00  0.00           H  
ATOM   2968  CG  PRO B 183       1.999  16.431  15.902  1.00  0.00           C  
ATOM   2969  HG2 PRO B 183       2.143  17.423  16.320  1.00  0.00           H  
ATOM   2970  HG3 PRO B 183       1.831  16.482  14.827  1.00  0.00           H  
ATOM   2971  CB  PRO B 183       3.193  15.529  16.197  1.00  0.00           C  
ATOM   2972  HB2 PRO B 183       3.606  15.785  17.175  1.00  0.00           H  
ATOM   2973  HB3 PRO B 183       3.958  15.614  15.429  1.00  0.00           H  
ATOM   2974  CA  PRO B 183       2.599  14.119  16.216  1.00  0.00           C  
ATOM   2975  HA  PRO B 183       2.760  13.653  15.245  1.00  0.00           H  
ATOM   2976  C   PRO B 183       3.272  13.256  17.291  1.00  0.00           C  
ATOM   2977  O   PRO B 183       2.810  13.189  18.430  1.00  0.00           O  
ATOM   2978  N   GLU B 184       4.406  12.654  16.937  1.00  0.00           N  
ATOM   2979  H   GLU B 184       4.757  12.797  15.996  1.00  0.00           H  
ATOM   2980  CA  GLU B 184       5.249  11.909  17.876  1.00  0.00           C  
ATOM   2981  HA  GLU B 184       4.634  11.146  18.355  1.00  0.00           H  
ATOM   2982  CB  GLU B 184       6.406  11.230  17.119  1.00  0.00           C  
ATOM   2983  HB2 GLU B 184       6.901  11.971  16.489  1.00  0.00           H  
ATOM   2984  HB3 GLU B 184       7.144  10.869  17.839  1.00  0.00           H  
ATOM   2985  CG  GLU B 184       5.954  10.040  16.252  1.00  0.00           C  
ATOM   2986  HG2 GLU B 184       5.199  10.378  15.536  1.00  0.00           H  
ATOM   2987  HG3 GLU B 184       6.818   9.693  15.678  1.00  0.00           H  
ATOM   2988  CD  GLU B 184       5.410   8.861  17.078  1.00  0.00           C  
ATOM   2989  OE1 GLU B 184       5.538   8.903  18.325  1.00  0.00           O  
ATOM   2990  OE2 GLU B 184       4.900   7.917  16.435  1.00  0.00           O  
ATOM   2991  C   GLU B 184       5.796  12.809  18.996  1.00  0.00           C  
ATOM   2992  O   GLU B 184       6.006  14.009  18.809  1.00  0.00           O  
ATOM   2993  N   ASN B 185       6.046  12.223  20.171  1.00  0.00           N  
ATOM   2994  H   ASN B 185       5.892  11.224  20.233  1.00  0.00           H  
ATOM   2995  CA  ASN B 185       6.418  12.948  21.394  1.00  0.00           C  
ATOM   2996  HA  ASN B 185       5.783  13.834  21.463  1.00  0.00           H  
ATOM   2997  CB  ASN B 185       6.094  12.057  22.607  1.00  0.00           C  
ATOM   2998  HB2 ASN B 185       5.074  11.687  22.514  1.00  0.00           H  
ATOM   2999  HB3 ASN B 185       6.771  11.203  22.625  1.00  0.00           H  
ATOM   3000  CG  ASN B 185       6.193  12.794  23.935  1.00  0.00           C  
ATOM   3001  OD1 ASN B 185       6.407  13.995  24.021  1.00  0.00           O  
ATOM   3002  ND2 ASN B 185       6.014  12.096  25.034  1.00  0.00           N  
ATOM   3003 HD21 ASN B 185       6.043  12.610  25.893  1.00  0.00           H  
ATOM   3004 HD22 ASN B 185       5.821  11.113  24.986  1.00  0.00           H  
ATOM   3005  C   ASN B 185       7.876  13.463  21.376  1.00  0.00           C  
ATOM   3006  O   ASN B 185       8.751  12.943  22.067  1.00  0.00           O  
ATOM   3007  N   ASN B 186       8.139  14.489  20.567  1.00  0.00           N  
ATOM   3008  H   ASN B 186       7.380  14.807  19.970  1.00  0.00           H  
ATOM   3009  CA  ASN B 186       9.442  15.131  20.407  1.00  0.00           C  
ATOM   3010  HA  ASN B 186      10.123  14.737  21.165  1.00  0.00           H  
ATOM   3011  CB  ASN B 186       9.992  14.739  19.025  1.00  0.00           C  
ATOM   3012  HB2 ASN B 186       9.974  13.653  18.931  1.00  0.00           H  
ATOM   3013  HB3 ASN B 186       9.344  15.156  18.253  1.00  0.00           H  
ATOM   3014  CG  ASN B 186      11.414  15.201  18.762  1.00  0.00           C  
ATOM   3015  OD1 ASN B 186      12.104  15.775  19.591  1.00  0.00           O  
ATOM   3016  ND2 ASN B 186      11.898  14.980  17.566  1.00  0.00           N  
ATOM   3017 HD21 ASN B 186      12.829  15.294  17.381  1.00  0.00           H  
ATOM   3018 HD22 ASN B 186      11.316  14.574  16.854  1.00  0.00           H  
ATOM   3019  C   ASN B 186       9.339  16.656  20.611  1.00  0.00           C  
ATOM   3020  O   ASN B 186       8.416  17.299  20.113  1.00  0.00           O  
ATOM   3021  N   GLY B 187      10.314  17.225  21.329  1.00  0.00           N  
ATOM   3022  H   GLY B 187      11.058  16.618  21.644  1.00  0.00           H  
ATOM   3023  CA  GLY B 187      10.451  18.664  21.595  1.00  0.00           C  
ATOM   3024  HA2 GLY B 187       9.481  19.143  21.495  1.00  0.00           H  
ATOM   3025  HA3 GLY B 187      10.789  18.798  22.622  1.00  0.00           H  
ATOM   3026  C   GLY B 187      11.426  19.414  20.677  1.00  0.00           C  
ATOM   3027  O   GLY B 187      11.611  20.617  20.846  1.00  0.00           O  
ATOM   3028  N   GLY B 188      12.081  18.720  19.738  1.00  0.00           N  
ATOM   3029  H   GLY B 188      11.899  17.725  19.675  1.00  0.00           H  
ATOM   3030  CA  GLY B 188      12.993  19.313  18.757  1.00  0.00           C  
ATOM   3031  HA2 GLY B 188      13.727  19.927  19.280  1.00  0.00           H  
ATOM   3032  HA3 GLY B 188      13.521  18.510  18.245  1.00  0.00           H  
ATOM   3033  C   GLY B 188      12.298  20.184  17.700  1.00  0.00           C  
ATOM   3034  O   GLY B 188      11.087  20.384  17.717  1.00  0.00           O  
ATOM   3035  N   ALA B 189      13.074  20.739  16.763  1.00  0.00           N  
ATOM   3036  H   ALA B 189      14.072  20.614  16.813  1.00  0.00           H  
ATOM   3037  CA  ALA B 189      12.512  21.528  15.658  1.00  0.00           C  
ATOM   3038  HA  ALA B 189      11.656  22.099  16.027  1.00  0.00           H  
ATOM   3039  CB  ALA B 189      13.568  22.539  15.197  1.00  0.00           C  
ATOM   3040  HB1 ALA B 189      13.866  23.169  16.037  1.00  0.00           H  
ATOM   3041  HB2 ALA B 189      14.441  22.023  14.798  1.00  0.00           H  
ATOM   3042  HB3 ALA B 189      13.141  23.176  14.420  1.00  0.00           H  
ATOM   3043  C   ALA B 189      11.990  20.662  14.489  1.00  0.00           C  
ATOM   3044  O   ALA B 189      11.133  21.115  13.735  1.00  0.00           O  
ATOM   3045  N   GLY B 190      12.493  19.433  14.312  1.00  0.00           N  
ATOM   3046  H   GLY B 190      13.132  19.079  15.004  1.00  0.00           H  
ATOM   3047  CA  GLY B 190      11.939  18.466  13.355  1.00  0.00           C  
ATOM   3048  HA2 GLY B 190      11.613  18.977  12.448  1.00  0.00           H  
ATOM   3049  HA3 GLY B 190      12.701  17.736  13.082  1.00  0.00           H  
ATOM   3050  C   GLY B 190      10.752  17.713  13.958  1.00  0.00           C  
ATOM   3051  O   GLY B 190      10.815  17.316  15.122  1.00  0.00           O  
ATOM   3052  N   CYS B 191       9.688  17.519  13.180  1.00  0.00           N  
ATOM   3053  H   CYS B 191       9.713  17.820  12.209  1.00  0.00           H  
ATOM   3054  CA  CYS B 191       8.431  16.935  13.642  1.00  0.00           C  
ATOM   3055  HA  CYS B 191       8.586  16.457  14.611  1.00  0.00           H  
ATOM   3056  CB  CYS B 191       7.418  18.071  13.816  1.00  0.00           C  
ATOM   3057  HB2 CYS B 191       7.846  18.860  14.436  1.00  0.00           H  
ATOM   3058  HB3 CYS B 191       7.168  18.481  12.835  1.00  0.00           H  
ATOM   3059  SG  CYS B 191       5.914  17.444  14.603  1.00  0.00           S  
ATOM   3060  HG  CYS B 191       6.427  17.288  15.830  1.00  0.00           H  
ATOM   3061  C   CYS B 191       7.940  15.858  12.666  1.00  0.00           C  
ATOM   3062  O   CYS B 191       8.108  16.000  11.455  1.00  0.00           O  
ATOM   3063  N   VAL B 192       7.338  14.791  13.196  1.00  0.00           N  
ATOM   3064  H   VAL B 192       7.155  14.778  14.189  1.00  0.00           H  
ATOM   3065  CA  VAL B 192       6.849  13.636  12.437  1.00  0.00           C  
ATOM   3066  HA  VAL B 192       6.654  13.959  11.415  1.00  0.00           H  
ATOM   3067  CB  VAL B 192       7.936  12.541  12.364  1.00  0.00           C  
ATOM   3068  HB  VAL B 192       8.863  13.009  12.029  1.00  0.00           H  
ATOM   3069  CG1 VAL B 192       8.212  11.875  13.718  1.00  0.00           C  
ATOM   3070 HG11 VAL B 192       9.057  11.193  13.628  1.00  0.00           H  
ATOM   3071 HG12 VAL B 192       8.446  12.627  14.470  1.00  0.00           H  
ATOM   3072 HG13 VAL B 192       7.336  11.311  14.037  1.00  0.00           H  
ATOM   3073  CG2 VAL B 192       7.595  11.435  11.358  1.00  0.00           C  
ATOM   3074 HG21 VAL B 192       7.430  11.877  10.376  1.00  0.00           H  
ATOM   3075 HG22 VAL B 192       6.702  10.891  11.664  1.00  0.00           H  
ATOM   3076 HG23 VAL B 192       8.431  10.741  11.280  1.00  0.00           H  
ATOM   3077  C   VAL B 192       5.520  13.151  13.024  1.00  0.00           C  
ATOM   3078  O   VAL B 192       5.282  13.243  14.232  1.00  0.00           O  
ATOM   3079  N   CYS B 193       4.642  12.658  12.156  1.00  0.00           N  
ATOM   3080  H   CYS B 193       4.903  12.674  11.173  1.00  0.00           H  
ATOM   3081  CA  CYS B 193       3.297  12.200  12.472  1.00  0.00           C  
ATOM   3082  HA  CYS B 193       3.277  11.792  13.484  1.00  0.00           H  
ATOM   3083  CB  CYS B 193       2.364  13.416  12.407  1.00  0.00           C  
ATOM   3084  HB2 CYS B 193       2.727  14.190  13.084  1.00  0.00           H  
ATOM   3085  HB3 CYS B 193       2.370  13.813  11.389  1.00  0.00           H  
ATOM   3086  SG  CYS B 193       0.672  12.946  12.858  1.00  0.00           S  
ATOM   3087  HG  CYS B 193       0.928  12.492  14.099  1.00  0.00           H  
ATOM   3088  C   CYS B 193       2.889  11.100  11.481  1.00  0.00           C  
ATOM   3089  O   CYS B 193       2.788  11.341  10.277  1.00  0.00           O  
ATOM   3090  N   HIE B 194       2.688   9.879  11.978  1.00  0.00           N  
ATOM   3091  H   HIE B 194       2.792   9.735  12.972  1.00  0.00           H  
ATOM   3092  CA  HIE B 194       2.302   8.727  11.157  1.00  0.00           C  
ATOM   3093  HA  HIE B 194       2.720   8.857  10.157  1.00  0.00           H  
ATOM   3094  CB  HIE B 194       2.907   7.441  11.730  1.00  0.00           C  
ATOM   3095  HB2 HIE B 194       2.466   7.235  12.707  1.00  0.00           H  
ATOM   3096  HB3 HIE B 194       2.671   6.608  11.069  1.00  0.00           H  
ATOM   3097  CG  HIE B 194       4.401   7.537  11.873  1.00  0.00           C  
ATOM   3098  ND1 HIE B 194       5.322   7.577  10.822  1.00  0.00           N  
ATOM   3099  CE1 HIE B 194       6.518   7.769  11.401  1.00  0.00           C  
ATOM   3100  HE1 HIE B 194       7.454   7.846  10.864  1.00  0.00           H  
ATOM   3101  NE2 HIE B 194       6.389   7.865  12.734  1.00  0.00           N  
ATOM   3102  HE2 HIE B 194       7.134   8.030  13.397  1.00  0.00           H  
ATOM   3103  CD2 HIE B 194       5.061   7.720  13.051  1.00  0.00           C  
ATOM   3104  HD2 HIE B 194       4.617   7.763  14.039  1.00  0.00           H  
ATOM   3105  C   HIE B 194       0.784   8.616  11.023  1.00  0.00           C  
ATOM   3106  O   HIE B 194       0.051   8.766  11.998  1.00  0.00           O  
ATOM   3107  N   LEU B 195       0.328   8.309   9.811  1.00  0.00           N  
ATOM   3108  H   LEU B 195       1.013   8.218   9.069  1.00  0.00           H  
ATOM   3109  CA  LEU B 195      -1.074   8.146   9.423  1.00  0.00           C  
ATOM   3110  HA  LEU B 195      -1.718   8.528  10.212  1.00  0.00           H  
ATOM   3111  CB  LEU B 195      -1.349   8.961   8.146  1.00  0.00           C  
ATOM   3112  HB2 LEU B 195      -0.728   8.555   7.348  1.00  0.00           H  
ATOM   3113  HB3 LEU B 195      -2.388   8.796   7.855  1.00  0.00           H  
ATOM   3114  CG  LEU B 195      -1.076  10.477   8.290  1.00  0.00           C  
ATOM   3115  HG  LEU B 195      -0.570  10.697   9.231  1.00  0.00           H  
ATOM   3116  CD1 LEU B 195      -0.206  10.996   7.147  1.00  0.00           C  
ATOM   3117 HD11 LEU B 195      -0.653  10.751   6.185  1.00  0.00           H  
ATOM   3118 HD12 LEU B 195      -0.092  12.075   7.228  1.00  0.00           H  
ATOM   3119 HD13 LEU B 195       0.785  10.547   7.213  1.00  0.00           H  
ATOM   3120  CD2 LEU B 195      -2.380  11.262   8.264  1.00  0.00           C  
ATOM   3121 HD21 LEU B 195      -2.174  12.328   8.333  1.00  0.00           H  
ATOM   3122 HD22 LEU B 195      -2.971  10.971   9.128  1.00  0.00           H  
ATOM   3123 HD23 LEU B 195      -2.929  11.057   7.345  1.00  0.00           H  
ATOM   3124  C   LEU B 195      -1.387   6.658   9.213  1.00  0.00           C  
ATOM   3125  O   LEU B 195      -0.765   6.002   8.375  1.00  0.00           O  
ATOM   3126  N   LEU B 196      -2.355   6.136   9.967  1.00  0.00           N  
ATOM   3127  H   LEU B 196      -2.875   6.757  10.572  1.00  0.00           H  
ATOM   3128  CA  LEU B 196      -2.777   4.733   9.937  1.00  0.00           C  
ATOM   3129  HA  LEU B 196      -1.926   4.125   9.627  1.00  0.00           H  
ATOM   3130  CB  LEU B 196      -3.175   4.345  11.375  1.00  0.00           C  
ATOM   3131  HB2 LEU B 196      -2.394   4.688  12.057  1.00  0.00           H  
ATOM   3132  HB3 LEU B 196      -4.094   4.878  11.628  1.00  0.00           H  
ATOM   3133  CG  LEU B 196      -3.395   2.841  11.616  1.00  0.00           C  
ATOM   3134  HG  LEU B 196      -4.150   2.457  10.931  1.00  0.00           H  
ATOM   3135  CD1 LEU B 196      -2.097   2.048  11.446  1.00  0.00           C  
ATOM   3136 HD11 LEU B 196      -1.317   2.454  12.091  1.00  0.00           H  
ATOM   3137 HD12 LEU B 196      -1.769   2.087  10.411  1.00  0.00           H  
ATOM   3138 HD13 LEU B 196      -2.271   1.004  11.701  1.00  0.00           H  
ATOM   3139  CD2 LEU B 196      -3.873   2.625  13.051  1.00  0.00           C  
ATOM   3140 HD21 LEU B 196      -3.134   3.004  13.759  1.00  0.00           H  
ATOM   3141 HD22 LEU B 196      -4.815   3.152  13.201  1.00  0.00           H  
ATOM   3142 HD23 LEU B 196      -4.037   1.563  13.231  1.00  0.00           H  
ATOM   3143  C   LEU B 196      -3.911   4.503   8.921  1.00  0.00           C  
ATOM   3144  O   LEU B 196      -4.766   5.378   8.756  1.00  0.00           O  
ATOM   3145  N   MET B 197      -3.925   3.349   8.244  1.00  0.00           N  
ATOM   3146  H   MET B 197      -3.167   2.690   8.390  1.00  0.00           H  
ATOM   3147  CA  MET B 197      -4.906   2.984   7.205  1.00  0.00           C  
ATOM   3148  HA  MET B 197      -5.854   3.480   7.418  1.00  0.00           H  
ATOM   3149  CB  MET B 197      -4.401   3.454   5.822  1.00  0.00           C  
ATOM   3150  HB2 MET B 197      -3.424   3.009   5.629  1.00  0.00           H  
ATOM   3151  HB3 MET B 197      -5.092   3.110   5.050  1.00  0.00           H  
ATOM   3152  CG  MET B 197      -4.282   4.981   5.722  1.00  0.00           C  
ATOM   3153  HG2 MET B 197      -5.275   5.413   5.853  1.00  0.00           H  
ATOM   3154  HG3 MET B 197      -3.645   5.340   6.526  1.00  0.00           H  
ATOM   3155  SD  MET B 197      -3.563   5.635   4.198  1.00  0.00           S  
ATOM   3156  CE  MET B 197      -3.601   7.389   4.655  1.00  0.00           C  
ATOM   3157  HE1 MET B 197      -3.296   7.990   3.801  1.00  0.00           H  
ATOM   3158  HE2 MET B 197      -4.616   7.665   4.942  1.00  0.00           H  
ATOM   3159  HE3 MET B 197      -2.927   7.566   5.494  1.00  0.00           H  
ATOM   3160  C   MET B 197      -5.161   1.464   7.173  1.00  0.00           C  
ATOM   3161  O   MET B 197      -4.236   0.683   7.380  1.00  0.00           O  
ATOM   3162  N   ASP B 198      -6.393   1.043   6.852  1.00  0.00           N  
ATOM   3163  H   ASP B 198      -7.134   1.723   6.798  1.00  0.00           H  
ATOM   3164  CA  ASP B 198      -6.764  -0.380   6.678  1.00  0.00           C  
ATOM   3165  HA  ASP B 198      -6.556  -0.928   7.599  1.00  0.00           H  
ATOM   3166  CB  ASP B 198      -8.262  -0.486   6.356  1.00  0.00           C  
ATOM   3167  HB2 ASP B 198      -8.487   0.118   5.473  1.00  0.00           H  
ATOM   3168  HB3 ASP B 198      -8.479  -1.528   6.109  1.00  0.00           H  
ATOM   3169  CG  ASP B 198      -9.195  -0.091   7.489  1.00  0.00           C  
ATOM   3170  OD1 ASP B 198     -10.308   0.382   7.156  1.00  0.00           O  
ATOM   3171  OD2 ASP B 198      -8.864  -0.405   8.649  1.00  0.00           O  
ATOM   3172  C   ASP B 198      -6.043  -1.087   5.519  1.00  0.00           C  
ATOM   3173  O   ASP B 198      -5.627  -2.240   5.629  1.00  0.00           O  
ATOM   3174  N   ASP B 199      -5.995  -0.404   4.376  1.00  0.00           N  
ATOM   3175  H   ASP B 199      -6.417   0.511   4.370  1.00  0.00           H  
ATOM   3176  CA  ASP B 199      -5.472  -0.873   3.099  1.00  0.00           C  
ATOM   3177  HA  ASP B 199      -4.501  -1.343   3.276  1.00  0.00           H  
ATOM   3178  CB  ASP B 199      -6.413  -1.903   2.441  1.00  0.00           C  
ATOM   3179  HB2 ASP B 199      -6.163  -1.956   1.381  1.00  0.00           H  
ATOM   3180  HB3 ASP B 199      -6.186  -2.883   2.862  1.00  0.00           H  
ATOM   3181  CG  ASP B 199      -7.932  -1.676   2.576  1.00  0.00           C  
ATOM   3182  OD1 ASP B 199      -8.639  -2.670   2.859  1.00  0.00           O  
ATOM   3183  OD2 ASP B 199      -8.478  -0.592   2.264  1.00  0.00           O  
ATOM   3184  C   ASP B 199      -5.277   0.313   2.144  1.00  0.00           C  
ATOM   3185  O   ASP B 199      -6.083   1.245   2.150  1.00  0.00           O  
ATOM   3186  N   VAL B 200      -4.243   0.243   1.302  1.00  0.00           N  
ATOM   3187  H   VAL B 200      -3.681  -0.593   1.311  1.00  0.00           H  
ATOM   3188  CA  VAL B 200      -3.882   1.265   0.303  1.00  0.00           C  
ATOM   3189  HA  VAL B 200      -4.632   2.054   0.316  1.00  0.00           H  
ATOM   3190  CB  VAL B 200      -2.521   1.914   0.636  1.00  0.00           C  
ATOM   3191  HB  VAL B 200      -1.752   1.141   0.662  1.00  0.00           H  
ATOM   3192  CG1 VAL B 200      -2.107   2.968  -0.397  1.00  0.00           C  
ATOM   3193 HG11 VAL B 200      -1.193   3.459  -0.067  1.00  0.00           H  
ATOM   3194 HG12 VAL B 200      -1.907   2.498  -1.360  1.00  0.00           H  
ATOM   3195 HG13 VAL B 200      -2.903   3.705  -0.514  1.00  0.00           H  
ATOM   3196  CG2 VAL B 200      -2.554   2.605   2.008  1.00  0.00           C  
ATOM   3197 HG21 VAL B 200      -2.750   1.871   2.790  1.00  0.00           H  
ATOM   3198 HG22 VAL B 200      -1.594   3.078   2.214  1.00  0.00           H  
ATOM   3199 HG23 VAL B 200      -3.342   3.359   2.021  1.00  0.00           H  
ATOM   3200  C   VAL B 200      -3.868   0.646  -1.098  1.00  0.00           C  
ATOM   3201  O   VAL B 200      -3.349  -0.456  -1.264  1.00  0.00           O  
ATOM   3202  N   VAL B 201      -4.419   1.350  -2.090  1.00  0.00           N  
ATOM   3203  H   VAL B 201      -4.820   2.253  -1.843  1.00  0.00           H  
ATOM   3204  CA  VAL B 201      -4.541   0.934  -3.506  1.00  0.00           C  
ATOM   3205  HA  VAL B 201      -3.759   0.208  -3.719  1.00  0.00           H  
ATOM   3206  CB  VAL B 201      -5.900   0.252  -3.792  1.00  0.00           C  
ATOM   3207  HB  VAL B 201      -5.944   0.014  -4.854  1.00  0.00           H  
ATOM   3208  CG1 VAL B 201      -6.059  -1.079  -3.048  1.00  0.00           C  
ATOM   3209 HG11 VAL B 201      -5.207  -1.721  -3.270  1.00  0.00           H  
ATOM   3210 HG12 VAL B 201      -6.115  -0.909  -1.973  1.00  0.00           H  
ATOM   3211 HG13 VAL B 201      -6.968  -1.577  -3.383  1.00  0.00           H  
ATOM   3212  CG2 VAL B 201      -7.114   1.133  -3.467  1.00  0.00           C  
ATOM   3213 HG21 VAL B 201      -7.081   2.052  -4.051  1.00  0.00           H  
ATOM   3214 HG22 VAL B 201      -8.037   0.603  -3.696  1.00  0.00           H  
ATOM   3215 HG23 VAL B 201      -7.111   1.392  -2.410  1.00  0.00           H  
ATOM   3216  C   VAL B 201      -4.306   2.112  -4.468  1.00  0.00           C  
ATOM   3217  O   VAL B 201      -4.195   3.266  -4.047  1.00  0.00           O  
ATOM   3218  N   SER B 202      -4.214   1.837  -5.778  1.00  0.00           N  
ATOM   3219  H   SER B 202      -4.292   0.864  -6.070  1.00  0.00           H  
ATOM   3220  CA  SER B 202      -3.816   2.810  -6.810  1.00  0.00           C  
ATOM   3221  HA  SER B 202      -2.790   3.106  -6.612  1.00  0.00           H  
ATOM   3222  CB  SER B 202      -3.875   2.197  -8.216  1.00  0.00           C  
ATOM   3223  HB2 SER B 202      -4.907   1.924  -8.442  1.00  0.00           H  
ATOM   3224  HB3 SER B 202      -3.551   2.954  -8.933  1.00  0.00           H  
ATOM   3225  OG  SER B 202      -3.054   1.060  -8.398  1.00  0.00           O  
ATOM   3226  HG  SER B 202      -3.446   0.326  -7.859  1.00  0.00           H  
ATOM   3227  C   SER B 202      -4.675   4.079  -6.856  1.00  0.00           C  
ATOM   3228  O   SER B 202      -4.143   5.176  -7.060  1.00  0.00           O  
ATOM   3229  N   ALA B 203      -5.996   3.949  -6.713  1.00  0.00           N  
ATOM   3230  H   ALA B 203      -6.376   3.016  -6.613  1.00  0.00           H  
ATOM   3231  CA  ALA B 203      -6.930   5.075  -6.824  1.00  0.00           C  
ATOM   3232  HA  ALA B 203      -6.689   5.635  -7.726  1.00  0.00           H  
ATOM   3233  CB  ALA B 203      -8.338   4.492  -6.988  1.00  0.00           C  
ATOM   3234  HB1 ALA B 203      -8.605   3.907  -6.108  1.00  0.00           H  
ATOM   3235  HB2 ALA B 203      -9.057   5.303  -7.107  1.00  0.00           H  
ATOM   3236  HB3 ALA B 203      -8.370   3.861  -7.876  1.00  0.00           H  
ATOM   3237  C   ALA B 203      -6.869   6.081  -5.654  1.00  0.00           C  
ATOM   3238  O   ALA B 203      -7.447   7.162  -5.748  1.00  0.00           O  
ATOM   3239  N   ASP B 204      -6.216   5.732  -4.544  1.00  0.00           N  
ATOM   3240  H   ASP B 204      -5.723   4.849  -4.526  1.00  0.00           H  
ATOM   3241  CA  ASP B 204      -6.278   6.509  -3.308  1.00  0.00           C  
ATOM   3242  HA  ASP B 204      -7.333   6.692  -3.097  1.00  0.00           H  
ATOM   3243  CB  ASP B 204      -5.718   5.703  -2.125  1.00  0.00           C  
ATOM   3244  HB2 ASP B 204      -4.667   5.475  -2.317  1.00  0.00           H  
ATOM   3245  HB3 ASP B 204      -5.764   6.333  -1.236  1.00  0.00           H  
ATOM   3246  CG  ASP B 204      -6.474   4.405  -1.817  1.00  0.00           C  
ATOM   3247  OD1 ASP B 204      -5.926   3.563  -1.074  1.00  0.00           O  
ATOM   3248  OD2 ASP B 204      -7.649   4.242  -2.215  1.00  0.00           O  
ATOM   3249  C   ASP B 204      -5.578   7.878  -3.407  1.00  0.00           C  
ATOM   3250  O   ASP B 204      -4.398   7.995  -3.751  1.00  0.00           O  
ATOM   3251  N   GLN B 205      -6.290   8.924  -2.984  1.00  0.00           N  
ATOM   3252  H   GLN B 205      -7.260   8.772  -2.754  1.00  0.00           H  
ATOM   3253  CA  GLN B 205      -5.759  10.263  -2.750  1.00  0.00           C  
ATOM   3254  HA  GLN B 205      -4.696  10.172  -2.523  1.00  0.00           H  
ATOM   3255  CB  GLN B 205      -5.894  11.118  -4.023  1.00  0.00           C  
ATOM   3256  HB2 GLN B 205      -5.300  10.644  -4.806  1.00  0.00           H  
ATOM   3257  HB3 GLN B 205      -6.936  11.136  -4.346  1.00  0.00           H  
ATOM   3258  CG  GLN B 205      -5.406  12.566  -3.823  1.00  0.00           C  
ATOM   3259  HG2 GLN B 205      -6.138  13.112  -3.227  1.00  0.00           H  
ATOM   3260  HG3 GLN B 205      -4.463  12.552  -3.278  1.00  0.00           H  
ATOM   3261  CD  GLN B 205      -5.163  13.332  -5.126  1.00  0.00           C  
ATOM   3262  OE1 GLN B 205      -5.267  12.833  -6.233  1.00  0.00           O  
ATOM   3263  NE2 GLN B 205      -4.778  14.586  -5.034  1.00  0.00           N  
ATOM   3264 HE21 GLN B 205      -4.632  15.072  -5.898  1.00  0.00           H  
ATOM   3265 HE22 GLN B 205      -4.643  15.009  -4.124  1.00  0.00           H  
ATOM   3266  C   GLN B 205      -6.446  10.877  -1.525  1.00  0.00           C  
ATOM   3267  O   GLN B 205      -7.662  10.767  -1.351  1.00  0.00           O  
ATOM   3268  N   TYR B 206      -5.651  11.513  -0.667  1.00  0.00           N  
ATOM   3269  H   TYR B 206      -4.663  11.577  -0.887  1.00  0.00           H  
ATOM   3270  CA  TYR B 206      -6.095  12.135   0.575  1.00  0.00           C  
ATOM   3271  HA  TYR B 206      -7.147  11.908   0.741  1.00  0.00           H  
ATOM   3272  CB  TYR B 206      -5.294  11.568   1.757  1.00  0.00           C  
ATOM   3273  HB2 TYR B 206      -4.231  11.629   1.526  1.00  0.00           H  
ATOM   3274  HB3 TYR B 206      -5.475  12.196   2.633  1.00  0.00           H  
ATOM   3275  CG  TYR B 206      -5.647  10.136   2.116  1.00  0.00           C  
ATOM   3276  CD1 TYR B 206      -5.106   9.056   1.388  1.00  0.00           C  
ATOM   3277  HD1 TYR B 206      -4.409   9.245   0.584  1.00  0.00           H  
ATOM   3278  CE1 TYR B 206      -5.491   7.734   1.693  1.00  0.00           C  
ATOM   3279  HE1 TYR B 206      -5.091   6.904   1.128  1.00  0.00           H  
ATOM   3280  CZ  TYR B 206      -6.418   7.495   2.733  1.00  0.00           C  
ATOM   3281  OH  TYR B 206      -6.810   6.230   3.028  1.00  0.00           O  
ATOM   3282  HH  TYR B 206      -6.301   5.569   2.553  1.00  0.00           H  
ATOM   3283  CE2 TYR B 206      -6.937   8.574   3.479  1.00  0.00           C  
ATOM   3284  HE2 TYR B 206      -7.648   8.379   4.269  1.00  0.00           H  
ATOM   3285  CD2 TYR B 206      -6.548   9.890   3.170  1.00  0.00           C  
ATOM   3286  HD2 TYR B 206      -6.960  10.716   3.731  1.00  0.00           H  
ATOM   3287  C   TYR B 206      -5.947  13.653   0.502  1.00  0.00           C  
ATOM   3288  O   TYR B 206      -4.982  14.168  -0.072  1.00  0.00           O  
ATOM   3289  N   THR B 207      -6.866  14.382   1.129  1.00  0.00           N  
ATOM   3290  H   THR B 207      -7.650  13.891   1.558  1.00  0.00           H  
ATOM   3291  CA  THR B 207      -6.613  15.754   1.608  1.00  0.00           C  
ATOM   3292  HA  THR B 207      -5.893  16.247   0.953  1.00  0.00           H  
ATOM   3293  CB  THR B 207      -7.890  16.609   1.619  1.00  0.00           C  
ATOM   3294  HB  THR B 207      -7.701  17.529   2.171  1.00  0.00           H  
ATOM   3295  CG2 THR B 207      -8.306  16.990   0.199  1.00  0.00           C  
ATOM   3296 HG21 THR B 207      -9.287  17.465   0.220  1.00  0.00           H  
ATOM   3297 HG22 THR B 207      -7.581  17.687  -0.219  1.00  0.00           H  
ATOM   3298 HG23 THR B 207      -8.354  16.103  -0.431  1.00  0.00           H  
ATOM   3299  OG1 THR B 207      -8.963  15.938   2.235  1.00  0.00           O  
ATOM   3300  HG1 THR B 207      -8.745  15.789   3.160  1.00  0.00           H  
ATOM   3301  C   THR B 207      -6.012  15.700   3.011  1.00  0.00           C  
ATOM   3302  O   THR B 207      -6.335  14.795   3.787  1.00  0.00           O  
ATOM   3303  N   LEU B 208      -5.165  16.683   3.329  1.00  0.00           N  
ATOM   3304  H   LEU B 208      -4.998  17.414   2.642  1.00  0.00           H  
ATOM   3305  CA  LEU B 208      -4.478  16.846   4.615  1.00  0.00           C  
ATOM   3306  HA  LEU B 208      -4.887  16.151   5.349  1.00  0.00           H  
ATOM   3307  CB  LEU B 208      -2.964  16.574   4.447  1.00  0.00           C  
ATOM   3308  HB2 LEU B 208      -2.569  17.305   3.738  1.00  0.00           H  
ATOM   3309  HB3 LEU B 208      -2.485  16.760   5.408  1.00  0.00           H  
ATOM   3310  CG  LEU B 208      -2.532  15.178   3.959  1.00  0.00           C  
ATOM   3311  HG  LEU B 208      -2.955  14.984   2.973  1.00  0.00           H  
ATOM   3312  CD1 LEU B 208      -1.004  15.133   3.851  1.00  0.00           C  
ATOM   3313 HD11 LEU B 208      -0.554  15.349   4.821  1.00  0.00           H  
ATOM   3314 HD12 LEU B 208      -0.679  14.144   3.530  1.00  0.00           H  
ATOM   3315 HD13 LEU B 208      -0.662  15.871   3.125  1.00  0.00           H  
ATOM   3316  CD2 LEU B 208      -2.954  14.060   4.911  1.00  0.00           C  
ATOM   3317 HD21 LEU B 208      -4.039  14.032   4.975  1.00  0.00           H  
ATOM   3318 HD22 LEU B 208      -2.605  13.098   4.538  1.00  0.00           H  
ATOM   3319 HD23 LEU B 208      -2.537  14.230   5.905  1.00  0.00           H  
ATOM   3320  C   LEU B 208      -4.669  18.280   5.141  1.00  0.00           C  
ATOM   3321  O   LEU B 208      -4.417  19.232   4.398  1.00  0.00           O  
ATOM   3322  N   ASP B 209      -5.012  18.433   6.422  1.00  0.00           N  
ATOM   3323  H   ASP B 209      -5.197  17.594   6.966  1.00  0.00           H  
ATOM   3324  CA  ASP B 209      -5.077  19.725   7.124  1.00  0.00           C  
ATOM   3325  HA  ASP B 209      -4.606  20.496   6.514  1.00  0.00           H  
ATOM   3326  CB  ASP B 209      -6.526  20.171   7.391  1.00  0.00           C  
ATOM   3327  HB2 ASP B 209      -7.074  19.356   7.863  1.00  0.00           H  
ATOM   3328  HB3 ASP B 209      -6.495  20.999   8.097  1.00  0.00           H  
ATOM   3329  CG  ASP B 209      -7.310  20.631   6.165  1.00  0.00           C  
ATOM   3330  OD1 ASP B 209      -7.410  19.900   5.157  1.00  0.00           O  
ATOM   3331  OD2 ASP B 209      -7.875  21.749   6.202  1.00  0.00           O  
ATOM   3332  C   ASP B 209      -4.323  19.657   8.458  1.00  0.00           C  
ATOM   3333  O   ASP B 209      -4.735  18.940   9.374  1.00  0.00           O  
ATOM   3334  N   LEU B 210      -3.239  20.423   8.594  1.00  0.00           N  
ATOM   3335  H   LEU B 210      -3.009  21.072   7.847  1.00  0.00           H  
ATOM   3336  CA  LEU B 210      -2.473  20.523   9.835  1.00  0.00           C  
ATOM   3337  HA  LEU B 210      -2.583  19.591  10.387  1.00  0.00           H  
ATOM   3338  CB  LEU B 210      -0.978  20.702   9.504  1.00  0.00           C  
ATOM   3339  HB2 LEU B 210      -0.652  19.872   8.874  1.00  0.00           H  
ATOM   3340  HB3 LEU B 210      -0.869  21.622   8.931  1.00  0.00           H  
ATOM   3341  CG  LEU B 210      -0.062  20.787  10.742  1.00  0.00           C  
ATOM   3342  HG  LEU B 210      -0.409  21.587  11.398  1.00  0.00           H  
ATOM   3343  CD1 LEU B 210      -0.027  19.476  11.532  1.00  0.00           C  
ATOM   3344 HD11 LEU B 210       0.313  18.658  10.895  1.00  0.00           H  
ATOM   3345 HD12 LEU B 210       0.655  19.578  12.373  1.00  0.00           H  
ATOM   3346 HD13 LEU B 210      -1.013  19.244  11.923  1.00  0.00           H  
ATOM   3347  CD2 LEU B 210       1.369  21.110  10.316  1.00  0.00           C  
ATOM   3348 HD21 LEU B 210       1.765  20.308   9.693  1.00  0.00           H  
ATOM   3349 HD22 LEU B 210       1.391  22.044   9.756  1.00  0.00           H  
ATOM   3350 HD23 LEU B 210       2.005  21.212  11.194  1.00  0.00           H  
ATOM   3351  C   LEU B 210      -3.033  21.658  10.701  1.00  0.00           C  
ATOM   3352  O   LEU B 210      -3.054  22.816  10.280  1.00  0.00           O  
ATOM   3353  N   TRP B 211      -3.439  21.346  11.931  1.00  0.00           N  
ATOM   3354  H   TRP B 211      -3.393  20.377  12.233  1.00  0.00           H  
ATOM   3355  CA  TRP B 211      -3.956  22.310  12.904  1.00  0.00           C  
ATOM   3356  HA  TRP B 211      -4.028  23.297  12.447  1.00  0.00           H  
ATOM   3357  CB  TRP B 211      -5.362  21.886  13.345  1.00  0.00           C  
ATOM   3358  HB2 TRP B 211      -5.304  20.875  13.749  1.00  0.00           H  
ATOM   3359  HB3 TRP B 211      -5.680  22.546  14.154  1.00  0.00           H  
ATOM   3360  CG  TRP B 211      -6.424  21.911  12.286  1.00  0.00           C  
ATOM   3361  CD1 TRP B 211      -6.575  20.996  11.302  1.00  0.00           C  
ATOM   3362  HD1 TRP B 211      -5.939  20.131  11.154  1.00  0.00           H  
ATOM   3363  NE1 TRP B 211      -7.634  21.351  10.491  1.00  0.00           N  
ATOM   3364  HE1 TRP B 211      -7.876  20.854   9.643  1.00  0.00           H  
ATOM   3365  CE2 TRP B 211      -8.222  22.524  10.905  1.00  0.00           C  
ATOM   3366  CZ2 TRP B 211      -9.302  23.274  10.418  1.00  0.00           C  
ATOM   3367  HZ2 TRP B 211      -9.841  22.949   9.540  1.00  0.00           H  
ATOM   3368  CH2 TRP B 211      -9.667  24.454  11.088  1.00  0.00           C  
ATOM   3369  HH2 TRP B 211     -10.501  25.045  10.733  1.00  0.00           H  
ATOM   3370  CZ3 TRP B 211      -8.946  24.865  12.223  1.00  0.00           C  
ATOM   3371  HZ3 TRP B 211      -9.232  25.774  12.735  1.00  0.00           H  
ATOM   3372  CE3 TRP B 211      -7.858  24.105  12.699  1.00  0.00           C  
ATOM   3373  HE3 TRP B 211      -7.313  24.440  13.568  1.00  0.00           H  
ATOM   3374  CD2 TRP B 211      -7.465  22.914  12.051  1.00  0.00           C  
ATOM   3375  C   TRP B 211      -3.023  22.419  14.111  1.00  0.00           C  
ATOM   3376  O   TRP B 211      -2.473  21.416  14.565  1.00  0.00           O  
ATOM   3377  N   ALA B 212      -2.902  23.620  14.672  1.00  0.00           N  
ATOM   3378  H   ALA B 212      -3.376  24.401  14.226  1.00  0.00           H  
ATOM   3379  CA  ALA B 212      -2.265  23.909  15.952  1.00  0.00           C  
ATOM   3380  HA  ALA B 212      -1.913  22.988  16.415  1.00  0.00           H  
ATOM   3381  CB  ALA B 212      -1.052  24.810  15.693  1.00  0.00           C  
ATOM   3382  HB1 ALA B 212      -0.535  24.999  16.632  1.00  0.00           H  
ATOM   3383  HB2 ALA B 212      -0.367  24.321  15.001  1.00  0.00           H  
ATOM   3384  HB3 ALA B 212      -1.375  25.759  15.262  1.00  0.00           H  
ATOM   3385  C   ALA B 212      -3.306  24.554  16.883  1.00  0.00           C  
ATOM   3386  O   ALA B 212      -3.778  25.664  16.636  1.00  0.00           O  
ATOM   3387  N   GLY B 213      -3.734  23.840  17.926  1.00  0.00           N  
ATOM   3388  H   GLY B 213      -3.258  22.967  18.139  1.00  0.00           H  
ATOM   3389  CA  GLY B 213      -4.831  24.272  18.798  1.00  0.00           C  
ATOM   3390  HA2 GLY B 213      -5.043  23.489  19.526  1.00  0.00           H  
ATOM   3391  HA3 GLY B 213      -4.518  25.167  19.338  1.00  0.00           H  
ATOM   3392  C   GLY B 213      -6.117  24.568  18.011  1.00  0.00           C  
ATOM   3393  O   GLY B 213      -6.708  23.671  17.409  1.00  0.00           O  
ATOM   3394  N   GLN B 214      -6.541  25.833  18.018  1.00  0.00           N  
ATOM   3395  H   GLN B 214      -5.949  26.516  18.464  1.00  0.00           H  
ATOM   3396  CA  GLN B 214      -7.708  26.334  17.275  1.00  0.00           C  
ATOM   3397  HA  GLN B 214      -8.535  25.628  17.373  1.00  0.00           H  
ATOM   3398  CB  GLN B 214      -8.137  27.695  17.866  1.00  0.00           C  
ATOM   3399  HB2 GLN B 214      -7.344  28.416  17.661  1.00  0.00           H  
ATOM   3400  HB3 GLN B 214      -9.030  28.040  17.343  1.00  0.00           H  
ATOM   3401  CG  GLN B 214      -8.418  27.734  19.380  1.00  0.00           C  
ATOM   3402  HG2 GLN B 214      -7.549  27.377  19.931  1.00  0.00           H  
ATOM   3403  HG3 GLN B 214      -8.578  28.775  19.663  1.00  0.00           H  
ATOM   3404  CD  GLN B 214      -9.645  26.942  19.827  1.00  0.00           C  
ATOM   3405  OE1 GLN B 214     -10.300  26.240  19.080  1.00  0.00           O  
ATOM   3406  NE2 GLN B 214     -10.004  27.013  21.090  1.00  0.00           N  
ATOM   3407 HE21 GLN B 214     -10.828  26.494  21.338  1.00  0.00           H  
ATOM   3408 HE22 GLN B 214      -9.512  27.606  21.733  1.00  0.00           H  
ATOM   3409  C   GLN B 214      -7.443  26.534  15.769  1.00  0.00           C  
ATOM   3410  O   GLN B 214      -8.382  26.724  15.003  1.00  0.00           O  
ATOM   3411  N   GLN B 215      -6.180  26.561  15.341  1.00  0.00           N  
ATOM   3412  H   GLN B 215      -5.446  26.294  15.988  1.00  0.00           H  
ATOM   3413  CA  GLN B 215      -5.737  27.340  14.182  1.00  0.00           C  
ATOM   3414  HA  GLN B 215      -6.580  27.904  13.783  1.00  0.00           H  
ATOM   3415  CB  GLN B 215      -4.701  28.340  14.724  1.00  0.00           C  
ATOM   3416  HB2 GLN B 215      -5.130  28.816  15.608  1.00  0.00           H  
ATOM   3417  HB3 GLN B 215      -3.805  27.803  15.037  1.00  0.00           H  
ATOM   3418  CG  GLN B 215      -4.290  29.455  13.758  1.00  0.00           C  
ATOM   3419  HG2 GLN B 215      -3.600  29.066  13.009  1.00  0.00           H  
ATOM   3420  HG3 GLN B 215      -5.179  29.836  13.252  1.00  0.00           H  
ATOM   3421  CD  GLN B 215      -3.643  30.611  14.520  1.00  0.00           C  
ATOM   3422  OE1 GLN B 215      -4.242  31.650  14.727  1.00  0.00           O  
ATOM   3423  NE2 GLN B 215      -2.434  30.477  15.021  1.00  0.00           N  
ATOM   3424 HE21 GLN B 215      -2.082  31.273  15.530  1.00  0.00           H  
ATOM   3425 HE22 GLN B 215      -1.922  29.618  14.950  1.00  0.00           H  
ATOM   3426  C   GLN B 215      -5.176  26.454  13.062  1.00  0.00           C  
ATOM   3427  O   GLN B 215      -4.308  25.619  13.309  1.00  0.00           O  
ATOM   3428  N   LEU B 216      -5.645  26.629  11.823  1.00  0.00           N  
ATOM   3429  H   LEU B 216      -6.343  27.337  11.659  1.00  0.00           H  
ATOM   3430  CA  LEU B 216      -5.067  25.961  10.651  1.00  0.00           C  
ATOM   3431  HA  LEU B 216      -4.980  24.895  10.866  1.00  0.00           H  
ATOM   3432  CB  LEU B 216      -6.017  26.142   9.450  1.00  0.00           C  
ATOM   3433  HB2 LEU B 216      -7.014  25.792   9.721  1.00  0.00           H  
ATOM   3434  HB3 LEU B 216      -6.085  27.209   9.233  1.00  0.00           H  
ATOM   3435  CG  LEU B 216      -5.566  25.411   8.169  1.00  0.00           C  
ATOM   3436  HG  LEU B 216      -4.511  25.610   7.981  1.00  0.00           H  
ATOM   3437  CD1 LEU B 216      -5.777  23.901   8.274  1.00  0.00           C  
ATOM   3438 HD11 LEU B 216      -6.831  23.676   8.437  1.00  0.00           H  
ATOM   3439 HD12 LEU B 216      -5.453  23.416   7.354  1.00  0.00           H  
ATOM   3440 HD13 LEU B 216      -5.195  23.494   9.097  1.00  0.00           H  
ATOM   3441  CD2 LEU B 216      -6.361  25.908   6.962  1.00  0.00           C  
ATOM   3442 HD21 LEU B 216      -6.226  26.984   6.851  1.00  0.00           H  
ATOM   3443 HD22 LEU B 216      -5.998  25.416   6.060  1.00  0.00           H  
ATOM   3444 HD23 LEU B 216      -7.421  25.687   7.094  1.00  0.00           H  
ATOM   3445  C   LEU B 216      -3.659  26.528  10.378  1.00  0.00           C  
ATOM   3446  O   LEU B 216      -3.501  27.741  10.253  1.00  0.00           O  
ATOM   3447  N   LEU B 217      -2.651  25.653  10.302  1.00  0.00           N  
ATOM   3448  H   LEU B 217      -2.867  24.669  10.418  1.00  0.00           H  
ATOM   3449  CA  LEU B 217      -1.245  26.018  10.066  1.00  0.00           C  
ATOM   3450  HA  LEU B 217      -1.131  27.091  10.226  1.00  0.00           H  
ATOM   3451  CB  LEU B 217      -0.384  25.278  11.112  1.00  0.00           C  
ATOM   3452  HB2 LEU B 217      -0.730  25.563  12.108  1.00  0.00           H  
ATOM   3453  HB3 LEU B 217      -0.549  24.205  10.999  1.00  0.00           H  
ATOM   3454  CG  LEU B 217       1.135  25.541  11.019  1.00  0.00           C  
ATOM   3455  HG  LEU B 217       1.512  25.194  10.057  1.00  0.00           H  
ATOM   3456  CD1 LEU B 217       1.480  27.020  11.190  1.00  0.00           C  
ATOM   3457 HD11 LEU B 217       1.082  27.596  10.354  1.00  0.00           H  
ATOM   3458 HD12 LEU B 217       1.054  27.400  12.120  1.00  0.00           H  
ATOM   3459 HD13 LEU B 217       2.557  27.142  11.204  1.00  0.00           H  
ATOM   3460  CD2 LEU B 217       1.862  24.768  12.122  1.00  0.00           C  
ATOM   3461 HD21 LEU B 217       1.507  25.088  13.102  1.00  0.00           H  
ATOM   3462 HD22 LEU B 217       1.672  23.703  11.998  1.00  0.00           H  
ATOM   3463 HD23 LEU B 217       2.935  24.937  12.050  1.00  0.00           H  
ATOM   3464  C   LEU B 217      -0.781  25.734   8.624  1.00  0.00           C  
ATOM   3465  O   LEU B 217       0.021  26.487   8.077  1.00  0.00           O  
ATOM   3466  N   TRP B 218      -1.273  24.649   8.019  1.00  0.00           N  
ATOM   3467  H   TRP B 218      -1.945  24.082   8.522  1.00  0.00           H  
ATOM   3468  CA  TRP B 218      -0.938  24.218   6.655  1.00  0.00           C  
ATOM   3469  HA  TRP B 218      -0.867  25.096   6.011  1.00  0.00           H  
ATOM   3470  CB  TRP B 218       0.430  23.521   6.668  1.00  0.00           C  
ATOM   3471  HB2 TRP B 218       1.186  24.233   7.002  1.00  0.00           H  
ATOM   3472  HB3 TRP B 218       0.407  22.706   7.390  1.00  0.00           H  
ATOM   3473  CG  TRP B 218       0.870  22.953   5.358  1.00  0.00           C  
ATOM   3474  CD1 TRP B 218       1.615  23.604   4.440  1.00  0.00           C  
ATOM   3475  HD1 TRP B 218       2.003  24.612   4.534  1.00  0.00           H  
ATOM   3476  NE1 TRP B 218       1.842  22.785   3.356  1.00  0.00           N  
ATOM   3477  HE1 TRP B 218       2.450  23.090   2.581  1.00  0.00           H  
ATOM   3478  CE2 TRP B 218       1.236  21.555   3.509  1.00  0.00           C  
ATOM   3479  CZ2 TRP B 218       1.187  20.395   2.721  1.00  0.00           C  
ATOM   3480  HZ2 TRP B 218       1.735  20.355   1.791  1.00  0.00           H  
ATOM   3481  CH2 TRP B 218       0.458  19.283   3.179  1.00  0.00           C  
ATOM   3482  HH2 TRP B 218       0.439  18.373   2.593  1.00  0.00           H  
ATOM   3483  CZ3 TRP B 218      -0.227  19.353   4.406  1.00  0.00           C  
ATOM   3484  HZ3 TRP B 218      -0.780  18.500   4.765  1.00  0.00           H  
ATOM   3485  CE3 TRP B 218      -0.165  20.518   5.196  1.00  0.00           C  
ATOM   3486  HE3 TRP B 218      -0.680  20.551   6.145  1.00  0.00           H  
ATOM   3487  CD2 TRP B 218       0.581  21.642   4.775  1.00  0.00           C  
ATOM   3488  C   TRP B 218      -2.033  23.306   6.079  1.00  0.00           C  
ATOM   3489  O   TRP B 218      -2.783  22.689   6.841  1.00  0.00           O  
ATOM   3490  N   LYS B 219      -2.136  23.196   4.748  1.00  0.00           N  
ATOM   3491  H   LYS B 219      -1.436  23.654   4.174  1.00  0.00           H  
ATOM   3492  CA  LYS B 219      -3.163  22.400   4.054  1.00  0.00           C  
ATOM   3493  HA  LYS B 219      -3.397  21.518   4.652  1.00  0.00           H  
ATOM   3494  CB  LYS B 219      -4.428  23.265   3.937  1.00  0.00           C  
ATOM   3495  HB2 LYS B 219      -4.715  23.592   4.936  1.00  0.00           H  
ATOM   3496  HB3 LYS B 219      -4.201  24.153   3.343  1.00  0.00           H  
ATOM   3497  CG  LYS B 219      -5.616  22.528   3.310  1.00  0.00           C  
ATOM   3498  HG2 LYS B 219      -5.379  22.247   2.284  1.00  0.00           H  
ATOM   3499  HG3 LYS B 219      -5.819  21.628   3.888  1.00  0.00           H  
ATOM   3500  CD  LYS B 219      -6.847  23.446   3.310  1.00  0.00           C  
ATOM   3501  HD2 LYS B 219      -7.061  23.770   4.331  1.00  0.00           H  
ATOM   3502  HD3 LYS B 219      -6.622  24.328   2.707  1.00  0.00           H  
ATOM   3503  CE  LYS B 219      -8.088  22.762   2.727  1.00  0.00           C  
ATOM   3504  HE2 LYS B 219      -8.859  23.526   2.593  1.00  0.00           H  
ATOM   3505  HE3 LYS B 219      -7.841  22.342   1.749  1.00  0.00           H  
ATOM   3506  NZ  LYS B 219      -8.598  21.703   3.626  1.00  0.00           N  
ATOM   3507  HZ1 LYS B 219      -8.635  22.024   4.599  1.00  0.00           H  
ATOM   3508  HZ2 LYS B 219      -9.489  21.322   3.361  1.00  0.00           H  
ATOM   3509  HZ3 LYS B 219      -7.939  20.928   3.761  1.00  0.00           H  
ATOM   3510  C   LYS B 219      -2.673  21.927   2.683  1.00  0.00           C  
ATOM   3511  O   LYS B 219      -2.172  22.730   1.901  1.00  0.00           O  
ATOM   3512  N   GLY B 220      -2.874  20.649   2.362  1.00  0.00           N  
ATOM   3513  H   GLY B 220      -3.339  20.055   3.042  1.00  0.00           H  
ATOM   3514  CA  GLY B 220      -2.402  20.052   1.108  1.00  0.00           C  
ATOM   3515  HA2 GLY B 220      -2.573  20.749   0.287  1.00  0.00           H  
ATOM   3516  HA3 GLY B 220      -1.326  19.892   1.183  1.00  0.00           H  
ATOM   3517  C   GLY B 220      -3.078  18.724   0.751  1.00  0.00           C  
ATOM   3518  O   GLY B 220      -4.206  18.449   1.161  1.00  0.00           O  
ATOM   3519  N   SER B 221      -2.400  17.889  -0.038  1.00  0.00           N  
ATOM   3520  H   SER B 221      -1.455  18.134  -0.304  1.00  0.00           H  
ATOM   3521  CA  SER B 221      -2.903  16.585  -0.501  1.00  0.00           C  
ATOM   3522  HA  SER B 221      -3.513  16.155   0.291  1.00  0.00           H  
ATOM   3523  CB  SER B 221      -3.794  16.777  -1.741  1.00  0.00           C  
ATOM   3524  HB2 SER B 221      -4.643  17.408  -1.473  1.00  0.00           H  
ATOM   3525  HB3 SER B 221      -3.220  17.283  -2.519  1.00  0.00           H  
ATOM   3526  OG  SER B 221      -4.279  15.547  -2.255  1.00  0.00           O  
ATOM   3527  HG  SER B 221      -4.696  15.064  -1.512  1.00  0.00           H  
ATOM   3528  C   SER B 221      -1.755  15.606  -0.778  1.00  0.00           C  
ATOM   3529  O   SER B 221      -0.628  16.024  -1.034  1.00  0.00           O  
ATOM   3530  N   PHE B 222      -2.036  14.304  -0.716  1.00  0.00           N  
ATOM   3531  H   PHE B 222      -2.994  14.025  -0.540  1.00  0.00           H  
ATOM   3532  CA  PHE B 222      -1.047  13.234  -0.843  1.00  0.00           C  
ATOM   3533  HA  PHE B 222      -0.259  13.570  -1.518  1.00  0.00           H  
ATOM   3534  CB  PHE B 222      -0.402  13.006   0.537  1.00  0.00           C  
ATOM   3535  HB2 PHE B 222       0.566  13.511   0.546  1.00  0.00           H  
ATOM   3536  HB3 PHE B 222      -1.010  13.486   1.306  1.00  0.00           H  
ATOM   3537  CG  PHE B 222      -0.209  11.564   0.941  1.00  0.00           C  
ATOM   3538  CD1 PHE B 222       0.914  10.851   0.490  1.00  0.00           C  
ATOM   3539  HD1 PHE B 222       1.654  11.342  -0.126  1.00  0.00           H  
ATOM   3540  CE1 PHE B 222       1.072   9.501   0.843  1.00  0.00           C  
ATOM   3541  HE1 PHE B 222       1.924   8.946   0.480  1.00  0.00           H  
ATOM   3542  CZ  PHE B 222       0.120   8.875   1.665  1.00  0.00           C  
ATOM   3543  HZ  PHE B 222       0.243   7.843   1.954  1.00  0.00           H  
ATOM   3544  CE2 PHE B 222      -1.000   9.587   2.119  1.00  0.00           C  
ATOM   3545  HE2 PHE B 222      -1.727   9.101   2.751  1.00  0.00           H  
ATOM   3546  CD2 PHE B 222      -1.165  10.933   1.757  1.00  0.00           C  
ATOM   3547  HD2 PHE B 222      -2.019  11.489   2.118  1.00  0.00           H  
ATOM   3548  C   PHE B 222      -1.675  11.977  -1.478  1.00  0.00           C  
ATOM   3549  O   PHE B 222      -2.858  11.694  -1.280  1.00  0.00           O  
ATOM   3550  N   LYS B 223      -0.895  11.243  -2.281  1.00  0.00           N  
ATOM   3551  H   LYS B 223       0.073  11.539  -2.389  1.00  0.00           H  
ATOM   3552  CA  LYS B 223      -1.380  10.205  -3.208  1.00  0.00           C  
ATOM   3553  HA  LYS B 223      -2.350   9.826  -2.881  1.00  0.00           H  
ATOM   3554  CB  LYS B 223      -1.604  10.903  -4.560  1.00  0.00           C  
ATOM   3555  HB2 LYS B 223      -2.336  11.702  -4.424  1.00  0.00           H  
ATOM   3556  HB3 LYS B 223      -0.667  11.358  -4.887  1.00  0.00           H  
ATOM   3557  CG  LYS B 223      -2.108   9.962  -5.658  1.00  0.00           C  
ATOM   3558  HG2 LYS B 223      -1.356   9.199  -5.855  1.00  0.00           H  
ATOM   3559  HG3 LYS B 223      -3.031   9.481  -5.339  1.00  0.00           H  
ATOM   3560  CD  LYS B 223      -2.376  10.767  -6.935  1.00  0.00           C  
ATOM   3561  HD2 LYS B 223      -3.186  11.471  -6.741  1.00  0.00           H  
ATOM   3562  HD3 LYS B 223      -1.487  11.336  -7.208  1.00  0.00           H  
ATOM   3563  CE  LYS B 223      -2.788   9.873  -8.105  1.00  0.00           C  
ATOM   3564  HE2 LYS B 223      -3.655   9.279  -7.798  1.00  0.00           H  
ATOM   3565  HE3 LYS B 223      -3.085  10.512  -8.940  1.00  0.00           H  
ATOM   3566  NZ  LYS B 223      -1.684   8.976  -8.515  1.00  0.00           N  
ATOM   3567  HZ1 LYS B 223      -0.792   9.447  -8.539  1.00  0.00           H  
ATOM   3568  HZ2 LYS B 223      -1.583   8.219  -7.838  1.00  0.00           H  
ATOM   3569  HZ3 LYS B 223      -1.852   8.528  -9.409  1.00  0.00           H  
ATOM   3570  C   LYS B 223      -0.391   9.026  -3.298  1.00  0.00           C  
ATOM   3571  O   LYS B 223       0.608   9.143  -4.018  1.00  0.00           O  
ATOM   3572  N   PRO B 224      -0.634   7.903  -2.585  1.00  0.00           N  
ATOM   3573  CD  PRO B 224      -1.718   7.729  -1.622  1.00  0.00           C  
ATOM   3574  HD2 PRO B 224      -2.645   7.520  -2.150  1.00  0.00           H  
ATOM   3575  HD3 PRO B 224      -1.836   8.606  -0.984  1.00  0.00           H  
ATOM   3576  CG  PRO B 224      -1.350   6.518  -0.771  1.00  0.00           C  
ATOM   3577  HG2 PRO B 224      -2.237   5.985  -0.432  1.00  0.00           H  
ATOM   3578  HG3 PRO B 224      -0.745   6.828   0.076  1.00  0.00           H  
ATOM   3579  CB  PRO B 224      -0.505   5.685  -1.729  1.00  0.00           C  
ATOM   3580  HB2 PRO B 224      -1.166   5.121  -2.391  1.00  0.00           H  
ATOM   3581  HB3 PRO B 224       0.169   5.012  -1.200  1.00  0.00           H  
ATOM   3582  CA  PRO B 224       0.267   6.743  -2.521  1.00  0.00           C  
ATOM   3583  HA  PRO B 224       1.154   7.027  -1.956  1.00  0.00           H  
ATOM   3584  C   PRO B 224       0.717   6.173  -3.872  1.00  0.00           C  
ATOM   3585  O   PRO B 224       1.843   5.693  -3.997  1.00  0.00           O  
ATOM   3586  N   SER B 225      -0.119   6.262  -4.914  1.00  0.00           N  
ATOM   3587  H   SER B 225      -1.046   6.637  -4.765  1.00  0.00           H  
ATOM   3588  CA  SER B 225       0.282   5.979  -6.300  1.00  0.00           C  
ATOM   3589  HA  SER B 225       0.870   5.059  -6.296  1.00  0.00           H  
ATOM   3590  CB  SER B 225      -0.950   5.685  -7.172  1.00  0.00           C  
ATOM   3591  HB2 SER B 225      -0.656   5.620  -8.221  1.00  0.00           H  
ATOM   3592  HB3 SER B 225      -1.350   4.717  -6.875  1.00  0.00           H  
ATOM   3593  OG  SER B 225      -1.974   6.652  -7.025  1.00  0.00           O  
ATOM   3594  HG  SER B 225      -2.829   6.159  -6.956  1.00  0.00           H  
ATOM   3595  C   SER B 225       1.202   7.094  -6.837  1.00  0.00           C  
ATOM   3596  O   SER B 225       0.814   7.933  -7.659  1.00  0.00           O  
ATOM   3597  N   BCN B 226       2.442   7.081  -6.334  1.00  0.00           N  
ATOM   3598  H27 BCN B 226       2.587   6.398  -5.596  1.00  0.00           H  
ATOM   3599  C2  BCN B 226       3.512   8.032  -6.570  1.00  0.00           C  
ATOM   3600  H   BCN B 226       3.063   8.956  -6.927  1.00  0.00           H  
ATOM   3601  C4  BCN B 226       4.479   7.531  -7.663  1.00  0.00           C  
ATOM   3602  H1  BCN B 226       5.317   8.233  -7.776  1.00  0.00           H  
ATOM   3603  H2  BCN B 226       4.931   6.584  -7.334  1.00  0.00           H  
ATOM   3604  C5  BCN B 226       3.830   7.309  -9.052  1.00  0.00           C  
ATOM   3605  H3  BCN B 226       4.538   6.759  -9.687  1.00  0.00           H  
ATOM   3606  H4  BCN B 226       2.951   6.660  -8.958  1.00  0.00           H  
ATOM   3607  C6  BCN B 226       3.462   8.634  -9.764  1.00  0.00           C  
ATOM   3608  H8  BCN B 226       4.387   9.124 -10.094  1.00  0.00           H  
ATOM   3609  H9  BCN B 226       2.970   9.331  -9.075  1.00  0.00           H  
ATOM   3610  C7  BCN B 226       2.545   8.411 -10.982  1.00  0.00           C  
ATOM   3611  H5  BCN B 226       2.942   7.598 -11.608  1.00  0.00           H  
ATOM   3612  H6  BCN B 226       2.521   9.324 -11.593  1.00  0.00           H  
ATOM   3613  N2  BCN B 226       1.176   8.090 -10.564  1.00  0.00           N  
ATOM   3614  H7  BCN B 226       0.969   8.009  -9.576  1.00  0.00           H  
ATOM   3615  C8  BCN B 226       0.194   7.770 -11.463  1.00  0.00           C  
ATOM   3616  O1  BCN B 226       0.358   7.740 -12.664  1.00  0.00           O  
ATOM   3617  O2  BCN B 226      -0.975   7.505 -10.811  1.00  0.00           O  
ATOM   3618  C9  BCN B 226      -2.044   6.959 -11.618  1.00  0.00           C  
ATOM   3619  H21 BCN B 226      -1.702   6.033 -12.101  1.00  0.00           H  
ATOM   3620  H22 BCN B 226      -2.330   7.663 -12.412  1.00  0.00           H  
ATOM   3621  C10 BCN B 226      -3.250   6.639 -10.730  1.00  0.00           C  
ATOM   3622  H23 BCN B 226      -2.973   6.287  -9.738  1.00  0.00           H  
ATOM   3623  C11 BCN B 226      -4.422   5.914 -11.365  1.00  0.00           C  
ATOM   3624  H12 BCN B 226      -4.398   5.804 -12.448  1.00  0.00           H  
ATOM   3625  C12 BCN B 226      -4.970   4.624 -10.698  1.00  0.00           C  
ATOM   3626  H13 BCN B 226      -4.858   4.709  -9.612  1.00  0.00           H  
ATOM   3627  H14 BCN B 226      -4.349   3.774 -11.006  1.00  0.00           H  
ATOM   3628  C13 BCN B 226      -6.462   4.294 -11.019  1.00  0.00           C  
ATOM   3629  H19 BCN B 226      -6.609   4.107 -12.090  1.00  0.00           H  
ATOM   3630  H20 BCN B 226      -6.808   3.422 -10.451  1.00  0.00           H  
ATOM   3631  C14 BCN B 226      -7.184   5.483 -10.608  1.00  0.00           C  
ATOM   3632  C15 BCN B 226      -7.323   6.602 -10.237  1.00  0.00           C  
ATOM   3633  C16 BCN B 226      -6.918   7.930  -9.813  1.00  0.00           C  
ATOM   3634  H17 BCN B 226      -7.413   8.199  -8.871  1.00  0.00           H  
ATOM   3635  H18 BCN B 226      -7.186   8.669 -10.578  1.00  0.00           H  
ATOM   3636  C17 BCN B 226      -5.368   7.840  -9.630  1.00  0.00           C  
ATOM   3637  H15 BCN B 226      -5.014   8.836  -9.349  1.00  0.00           H  
ATOM   3638  H16 BCN B 226      -5.145   7.183  -8.779  1.00  0.00           H  
ATOM   3639  C18 BCN B 226      -4.581   7.360 -10.881  1.00  0.00           C  
ATOM   3640  H11 BCN B 226      -4.655   8.089 -11.686  1.00  0.00           H  
ATOM   3641  C3  BCN B 226       4.246   8.393  -5.276  1.00  0.00           C  
ATOM   3642  O3  BCN B 226       5.449   8.254  -5.129  1.00  0.00           O  
ATOM   3643  N   HIE B 227       3.498   8.856  -4.265  1.00  0.00           N  
ATOM   3644  H   HIE B 227       2.493   8.920  -4.394  1.00  0.00           H  
ATOM   3645  CA  HIE B 227       4.037   9.190  -2.938  1.00  0.00           C  
ATOM   3646  HA  HIE B 227       5.022   9.645  -3.057  1.00  0.00           H  
ATOM   3647  CB  HIE B 227       3.130  10.225  -2.245  1.00  0.00           C  
ATOM   3648  HB2 HIE B 227       2.158   9.775  -2.051  1.00  0.00           H  
ATOM   3649  HB3 HIE B 227       3.575  10.467  -1.280  1.00  0.00           H  
ATOM   3650  CG  HIE B 227       2.910  11.531  -2.974  1.00  0.00           C  
ATOM   3651  ND1 HIE B 227       1.875  12.431  -2.694  1.00  0.00           N  
ATOM   3652  CE1 HIE B 227       2.104  13.507  -3.459  1.00  0.00           C  
ATOM   3653  HE1 HIE B 227       1.495  14.402  -3.456  1.00  0.00           H  
ATOM   3654  NE2 HIE B 227       3.204  13.325  -4.210  1.00  0.00           N  
ATOM   3655  HE2 HIE B 227       3.596  14.002  -4.851  1.00  0.00           H  
ATOM   3656  CD2 HIE B 227       3.733  12.089  -3.912  1.00  0.00           C  
ATOM   3657  HD2 HIE B 227       4.642  11.658  -4.306  1.00  0.00           H  
ATOM   3658  C   HIE B 227       4.243   7.933  -2.072  1.00  0.00           C  
ATOM   3659  O   HIE B 227       3.498   7.699  -1.119  1.00  0.00           O  
ATOM   3660  N   VAL B 228       5.254   7.117  -2.389  1.00  0.00           N  
ATOM   3661  H   VAL B 228       5.829   7.356  -3.192  1.00  0.00           H  
ATOM   3662  CA  VAL B 228       5.511   5.820  -1.731  1.00  0.00           C  
ATOM   3663  HA  VAL B 228       5.046   5.851  -0.748  1.00  0.00           H  
ATOM   3664  CB  VAL B 228       4.795   4.680  -2.497  1.00  0.00           C  
ATOM   3665  HB  VAL B 228       3.726   4.875  -2.434  1.00  0.00           H  
ATOM   3666  CG1 VAL B 228       5.161   4.573  -3.980  1.00  0.00           C  
ATOM   3667 HG11 VAL B 228       5.035   5.530  -4.483  1.00  0.00           H  
ATOM   3668 HG12 VAL B 228       4.515   3.840  -4.464  1.00  0.00           H  
ATOM   3669 HG13 VAL B 228       6.189   4.248  -4.071  1.00  0.00           H  
ATOM   3670  CG2 VAL B 228       5.038   3.293  -1.893  1.00  0.00           C  
ATOM   3671 HG21 VAL B 228       4.457   2.555  -2.447  1.00  0.00           H  
ATOM   3672 HG22 VAL B 228       6.089   3.015  -1.955  1.00  0.00           H  
ATOM   3673 HG23 VAL B 228       4.714   3.280  -0.854  1.00  0.00           H  
ATOM   3674  C   VAL B 228       7.006   5.573  -1.471  1.00  0.00           C  
ATOM   3675  O   VAL B 228       7.856   5.974  -2.265  1.00  0.00           O  
ATOM   3676  N   LYS B 229       7.318   4.907  -0.347  1.00  0.00           N  
ATOM   3677  H   LYS B 229       6.542   4.654   0.266  1.00  0.00           H  
ATOM   3678  CA  LYS B 229       8.660   4.483   0.105  1.00  0.00           C  
ATOM   3679  HA  LYS B 229       9.328   4.471  -0.752  1.00  0.00           H  
ATOM   3680  CB  LYS B 229       9.204   5.509   1.122  1.00  0.00           C  
ATOM   3681  HB2 LYS B 229       9.302   6.469   0.612  1.00  0.00           H  
ATOM   3682  HB3 LYS B 229       8.482   5.619   1.935  1.00  0.00           H  
ATOM   3683  CG  LYS B 229      10.575   5.147   1.726  1.00  0.00           C  
ATOM   3684  HG2 LYS B 229      10.505   4.185   2.234  1.00  0.00           H  
ATOM   3685  HG3 LYS B 229      11.305   5.063   0.920  1.00  0.00           H  
ATOM   3686  CD  LYS B 229      11.046   6.208   2.741  1.00  0.00           C  
ATOM   3687  HD2 LYS B 229      11.155   7.167   2.232  1.00  0.00           H  
ATOM   3688  HD3 LYS B 229      10.289   6.307   3.521  1.00  0.00           H  
ATOM   3689  CE  LYS B 229      12.384   5.800   3.380  1.00  0.00           C  
ATOM   3690  HE2 LYS B 229      12.270   4.802   3.818  1.00  0.00           H  
ATOM   3691  HE3 LYS B 229      13.131   5.728   2.587  1.00  0.00           H  
ATOM   3692  NZ  LYS B 229      12.861   6.762   4.412  1.00  0.00           N  
ATOM   3693  HZ1 LYS B 229      12.181   6.868   5.155  1.00  0.00           H  
ATOM   3694  HZ2 LYS B 229      13.727   6.429   4.833  1.00  0.00           H  
ATOM   3695  HZ3 LYS B 229      13.037   7.674   4.008  1.00  0.00           H  
ATOM   3696  C   LYS B 229       8.559   3.071   0.716  1.00  0.00           C  
ATOM   3697  O   LYS B 229       7.726   2.874   1.598  1.00  0.00           O  
ATOM   3698  N   PRO B 230       9.349   2.070   0.277  1.00  0.00           N  
ATOM   3699  CD  PRO B 230      10.282   2.084  -0.843  1.00  0.00           C  
ATOM   3700  HD2 PRO B 230      11.272   2.365  -0.485  1.00  0.00           H  
ATOM   3701  HD3 PRO B 230       9.967   2.752  -1.644  1.00  0.00           H  
ATOM   3702  CG  PRO B 230      10.305   0.651  -1.371  1.00  0.00           C  
ATOM   3703  HG2 PRO B 230      11.270   0.395  -1.801  1.00  0.00           H  
ATOM   3704  HG3 PRO B 230       9.509   0.521  -2.105  1.00  0.00           H  
ATOM   3705  CB  PRO B 230      10.015  -0.205  -0.140  1.00  0.00           C  
ATOM   3706  HB2 PRO B 230      10.953  -0.493   0.332  1.00  0.00           H  
ATOM   3707  HB3 PRO B 230       9.454  -1.098  -0.412  1.00  0.00           H  
ATOM   3708  CA  PRO B 230       9.200   0.705   0.788  1.00  0.00           C  
ATOM   3709  HA  PRO B 230       8.150   0.429   0.697  1.00  0.00           H  
ATOM   3710  C   PRO B 230       9.632   0.549   2.257  1.00  0.00           C  
ATOM   3711  O   PRO B 230      10.476   1.295   2.766  1.00  0.00           O  
ATOM   3712  N   ARG B 231       9.086  -0.477   2.926  1.00  0.00           N  
ATOM   3713  H   ARG B 231       8.333  -0.969   2.459  1.00  0.00           H  
ATOM   3714  CA  ARG B 231       9.586  -1.012   4.209  1.00  0.00           C  
ATOM   3715  HA  ARG B 231       9.681  -0.177   4.905  1.00  0.00           H  
ATOM   3716  CB  ARG B 231       8.568  -2.029   4.784  1.00  0.00           C  
ATOM   3717  HB2 ARG B 231       8.375  -2.806   4.041  1.00  0.00           H  
ATOM   3718  HB3 ARG B 231       9.011  -2.508   5.658  1.00  0.00           H  
ATOM   3719  CG  ARG B 231       7.222  -1.396   5.211  1.00  0.00           C  
ATOM   3720  HG2 ARG B 231       7.415  -0.634   5.969  1.00  0.00           H  
ATOM   3721  HG3 ARG B 231       6.763  -0.916   4.349  1.00  0.00           H  
ATOM   3722  CD  ARG B 231       6.231  -2.435   5.779  1.00  0.00           C  
ATOM   3723  HD2 ARG B 231       6.019  -3.170   4.998  1.00  0.00           H  
ATOM   3724  HD3 ARG B 231       6.718  -2.952   6.607  1.00  0.00           H  
ATOM   3725  NE  ARG B 231       4.955  -1.826   6.246  1.00  0.00           N  
ATOM   3726  HE  ARG B 231       4.747  -0.865   5.979  1.00  0.00           H  
ATOM   3727  CZ  ARG B 231       4.003  -2.371   6.990  1.00  0.00           C  
ATOM   3728  NH1 ARG B 231       4.117  -3.566   7.494  1.00  0.00           N  
ATOM   3729 HH11 ARG B 231       4.945  -4.087   7.274  1.00  0.00           H  
ATOM   3730 HH12 ARG B 231       3.387  -3.936   8.068  1.00  0.00           H  
ATOM   3731  NH2 ARG B 231       2.914  -1.705   7.239  1.00  0.00           N  
ATOM   3732 HH21 ARG B 231       2.884  -0.739   6.900  1.00  0.00           H  
ATOM   3733 HH22 ARG B 231       2.104  -2.074   7.705  1.00  0.00           H  
ATOM   3734  C   ARG B 231      11.002  -1.615   4.052  1.00  0.00           C  
ATOM   3735  O   ARG B 231      11.412  -1.961   2.945  1.00  0.00           O  
ATOM   3736  N   ALA B 232      11.765  -1.726   5.143  1.00  0.00           N  
ATOM   3737  H   ALA B 232      11.365  -1.489   6.033  1.00  0.00           H  
ATOM   3738  CA  ALA B 232      13.138  -2.253   5.119  1.00  0.00           C  
ATOM   3739  HA  ALA B 232      13.654  -1.782   4.286  1.00  0.00           H  
ATOM   3740  CB  ALA B 232      13.847  -1.818   6.402  1.00  0.00           C  
ATOM   3741  HB1 ALA B 232      13.870  -0.731   6.464  1.00  0.00           H  
ATOM   3742  HB2 ALA B 232      13.331  -2.226   7.271  1.00  0.00           H  
ATOM   3743  HB3 ALA B 232      14.872  -2.189   6.393  1.00  0.00           H  
ATOM   3744  C   ALA B 232      13.194  -3.797   4.952  1.00  0.00           C  
ATOM   3745  O   ALA B 232      12.313  -4.481   5.478  1.00  0.00           O  
ATOM   3746  N   PRO B 233      14.198  -4.382   4.256  1.00  0.00           N  
ATOM   3747  CD  PRO B 233      15.200  -3.739   3.421  1.00  0.00           C  
ATOM   3748  HD2 PRO B 233      16.116  -3.599   3.996  1.00  0.00           H  
ATOM   3749  HD3 PRO B 233      14.860  -2.792   3.011  1.00  0.00           H  
ATOM   3750  CG  PRO B 233      15.439  -4.720   2.277  1.00  0.00           C  
ATOM   3751  HG2 PRO B 233      16.432  -4.607   1.842  1.00  0.00           H  
ATOM   3752  HG3 PRO B 233      14.671  -4.576   1.517  1.00  0.00           H  
ATOM   3753  CB  PRO B 233      15.259  -6.089   2.932  1.00  0.00           C  
ATOM   3754  HB2 PRO B 233      16.211  -6.445   3.321  1.00  0.00           H  
ATOM   3755  HB3 PRO B 233      14.852  -6.811   2.223  1.00  0.00           H  
ATOM   3756  CA  PRO B 233      14.292  -5.836   4.093  1.00  0.00           C  
ATOM   3757  HA  PRO B 233      13.311  -6.223   3.816  1.00  0.00           H  
ATOM   3758  C   PRO B 233      14.754  -6.547   5.372  1.00  0.00           C  
ATOM   3759  O   PRO B 233      15.664  -6.089   6.064  1.00  0.00           O  
ATOM   3760  N   GLY B 234      14.156  -7.704   5.664  1.00  0.00           N  
ATOM   3761  H   GLY B 234      13.480  -8.070   5.010  1.00  0.00           H  
ATOM   3762  CA  GLY B 234      14.484  -8.502   6.849  1.00  0.00           C  
ATOM   3763  HA2 GLY B 234      14.810  -7.841   7.653  1.00  0.00           H  
ATOM   3764  HA3 GLY B 234      13.587  -9.017   7.194  1.00  0.00           H  
ATOM   3765  C   GLY B 234      15.572  -9.553   6.614  1.00  0.00           C  
ATOM   3766  O   GLY B 234      15.875  -9.914   5.477  1.00  0.00           O  
ATOM   3767  N   ASN B 235      16.093 -10.104   7.714  1.00  0.00           N  
ATOM   3768  H   ASN B 235      15.703  -9.789   8.592  1.00  0.00           H  
ATOM   3769  CA  ASN B 235      16.723 -11.429   7.741  1.00  0.00           C  
ATOM   3770  HA  ASN B 235      17.177 -11.543   8.726  1.00  0.00           H  
ATOM   3771  CB  ASN B 235      15.621 -12.514   7.621  1.00  0.00           C  
ATOM   3772  HB2 ASN B 235      15.189 -12.484   6.621  1.00  0.00           H  
ATOM   3773  HB3 ASN B 235      16.090 -13.491   7.739  1.00  0.00           H  
ATOM   3774  CG  ASN B 235      14.477 -12.396   8.625  1.00  0.00           C  
ATOM   3775  OD1 ASN B 235      13.903 -11.346   8.859  1.00  0.00           O  
ATOM   3776  ND2 ASN B 235      14.103 -13.479   9.262  1.00  0.00           N  
ATOM   3777 HD21 ASN B 235      13.352 -13.376   9.925  1.00  0.00           H  
ATOM   3778 HD22 ASN B 235      14.546 -14.358   9.067  1.00  0.00           H  
ATOM   3779  C   ASN B 235      17.889 -11.614   6.739  1.00  0.00           C  
ATOM   3780  O   ASN B 235      17.978 -12.652   6.089  1.00  0.00           O  
ATOM   3781  N   LEU B 236      18.773 -10.617   6.590  1.00  0.00           N  
ATOM   3782  H   LEU B 236      18.643  -9.778   7.129  1.00  0.00           H  
ATOM   3783  CA  LEU B 236      19.954 -10.712   5.720  1.00  0.00           C  
ATOM   3784  HA  LEU B 236      19.615 -11.075   4.750  1.00  0.00           H  
ATOM   3785  CB  LEU B 236      20.571  -9.312   5.517  1.00  0.00           C  
ATOM   3786  HB2 LEU B 236      19.833  -8.664   5.042  1.00  0.00           H  
ATOM   3787  HB3 LEU B 236      20.797  -8.900   6.502  1.00  0.00           H  
ATOM   3788  CG  LEU B 236      21.870  -9.299   4.680  1.00  0.00           C  
ATOM   3789  HG  LEU B 236      22.588  -9.988   5.114  1.00  0.00           H  
ATOM   3790  CD1 LEU B 236      21.654  -9.687   3.218  1.00  0.00           C  
ATOM   3791 HD11 LEU B 236      22.606  -9.661   2.690  1.00  0.00           H  
ATOM   3792 HD12 LEU B 236      21.260 -10.699   3.149  1.00  0.00           H  
ATOM   3793 HD13 LEU B 236      20.962  -8.993   2.742  1.00  0.00           H  
ATOM   3794  CD2 LEU B 236      22.503  -7.911   4.715  1.00  0.00           C  
ATOM   3795 HD21 LEU B 236      22.703  -7.630   5.750  1.00  0.00           H  
ATOM   3796 HD22 LEU B 236      23.438  -7.918   4.155  1.00  0.00           H  
ATOM   3797 HD23 LEU B 236      21.816  -7.194   4.270  1.00  0.00           H  
ATOM   3798  C   LEU B 236      20.990 -11.722   6.249  1.00  0.00           C  
ATOM   3799  O   LEU B 236      21.354 -11.707   7.425  1.00  0.00           O  
ATOM   3800  N   THR B 237      21.516 -12.539   5.339  1.00  0.00           N  
ATOM   3801  H   THR B 237      21.155 -12.478   4.394  1.00  0.00           H  
ATOM   3802  CA  THR B 237      22.514 -13.591   5.570  1.00  0.00           C  
ATOM   3803  HA  THR B 237      22.957 -13.458   6.557  1.00  0.00           H  
ATOM   3804  CB  THR B 237      21.871 -14.989   5.528  1.00  0.00           C  
ATOM   3805  HB  THR B 237      22.643 -15.729   5.753  1.00  0.00           H  
ATOM   3806  CG2 THR B 237      20.747 -15.169   6.546  1.00  0.00           C  
ATOM   3807 HG21 THR B 237      21.113 -14.920   7.542  1.00  0.00           H  
ATOM   3808 HG22 THR B 237      19.902 -14.524   6.305  1.00  0.00           H  
ATOM   3809 HG23 THR B 237      20.416 -16.207   6.541  1.00  0.00           H  
ATOM   3810  OG1 THR B 237      21.364 -15.261   4.244  1.00  0.00           O  
ATOM   3811  HG1 THR B 237      20.675 -14.610   4.052  1.00  0.00           H  
ATOM   3812  C   THR B 237      23.645 -13.529   4.536  1.00  0.00           C  
ATOM   3813  O   THR B 237      23.533 -12.871   3.497  1.00  0.00           O  
ATOM   3814  N   VAL B 238      24.742 -14.226   4.830  1.00  0.00           N  
ATOM   3815  H   VAL B 238      24.766 -14.760   5.689  1.00  0.00           H  
ATOM   3816  CA  VAL B 238      25.920 -14.372   3.970  1.00  0.00           C  
ATOM   3817  HA  VAL B 238      25.582 -14.369   2.938  1.00  0.00           H  
ATOM   3818  CB  VAL B 238      26.887 -13.180   4.144  1.00  0.00           C  
ATOM   3819  HB  VAL B 238      26.373 -12.286   3.788  1.00  0.00           H  
ATOM   3820  CG1 VAL B 238      27.285 -12.912   5.601  1.00  0.00           C  
ATOM   3821 HG11 VAL B 238      27.894 -12.012   5.655  1.00  0.00           H  
ATOM   3822 HG12 VAL B 238      26.403 -12.755   6.220  1.00  0.00           H  
ATOM   3823 HG13 VAL B 238      27.841 -13.760   6.004  1.00  0.00           H  
ATOM   3824  CG2 VAL B 238      28.166 -13.343   3.310  1.00  0.00           C  
ATOM   3825 HG21 VAL B 238      28.735 -12.414   3.328  1.00  0.00           H  
ATOM   3826 HG22 VAL B 238      28.788 -14.143   3.714  1.00  0.00           H  
ATOM   3827 HG23 VAL B 238      27.910 -13.576   2.277  1.00  0.00           H  
ATOM   3828  C   VAL B 238      26.572 -15.728   4.247  1.00  0.00           C  
ATOM   3829  O   VAL B 238      26.613 -16.158   5.397  1.00  0.00           O  
ATOM   3830  N   HIE B 239      27.043 -16.425   3.208  1.00  0.00           N  
ATOM   3831  H   HIE B 239      26.905 -16.039   2.279  1.00  0.00           H  
ATOM   3832  CA  HIE B 239      27.601 -17.783   3.304  1.00  0.00           C  
ATOM   3833  HA  HIE B 239      28.092 -17.901   4.273  1.00  0.00           H  
ATOM   3834  CB  HIE B 239      26.445 -18.796   3.244  1.00  0.00           C  
ATOM   3835  HB2 HIE B 239      25.730 -18.572   4.037  1.00  0.00           H  
ATOM   3836  HB3 HIE B 239      25.931 -18.706   2.285  1.00  0.00           H  
ATOM   3837  CG  HIE B 239      26.909 -20.217   3.422  1.00  0.00           C  
ATOM   3838  ND1 HIE B 239      27.236 -20.806   4.641  1.00  0.00           N  
ATOM   3839  CE1 HIE B 239      27.788 -21.990   4.345  1.00  0.00           C  
ATOM   3840  HE1 HIE B 239      28.199 -22.672   5.079  1.00  0.00           H  
ATOM   3841  NE2 HIE B 239      27.816 -22.175   3.015  1.00  0.00           N  
ATOM   3842  HE2 HIE B 239      28.314 -22.914   2.540  1.00  0.00           H  
ATOM   3843  CD2 HIE B 239      27.261 -21.065   2.416  1.00  0.00           C  
ATOM   3844  HD2 HIE B 239      27.231 -20.843   1.362  1.00  0.00           H  
ATOM   3845  C   HIE B 239      28.636 -18.071   2.201  1.00  0.00           C  
ATOM   3846  O   HIE B 239      28.390 -17.775   1.026  1.00  0.00           O  
ATOM   3847  N   THR B 240      29.773 -18.675   2.559  1.00  0.00           N  
ATOM   3848  H   THR B 240      29.942 -18.856   3.539  1.00  0.00           H  
ATOM   3849  CA  THR B 240      30.868 -19.016   1.631  1.00  0.00           C  
ATOM   3850  HA  THR B 240      31.062 -18.145   1.008  1.00  0.00           H  
ATOM   3851  CB  THR B 240      32.162 -19.315   2.415  1.00  0.00           C  
ATOM   3852  HB  THR B 240      32.031 -20.223   3.005  1.00  0.00           H  
ATOM   3853  CG2 THR B 240      33.384 -19.466   1.510  1.00  0.00           C  
ATOM   3854 HG21 THR B 240      34.276 -19.585   2.128  1.00  0.00           H  
ATOM   3855 HG22 THR B 240      33.281 -20.346   0.875  1.00  0.00           H  
ATOM   3856 HG23 THR B 240      33.497 -18.577   0.887  1.00  0.00           H  
ATOM   3857  OG1 THR B 240      32.423 -18.237   3.280  1.00  0.00           O  
ATOM   3858  HG1 THR B 240      33.088 -18.522   3.955  1.00  0.00           H  
ATOM   3859  C   THR B 240      30.503 -20.185   0.702  1.00  0.00           C  
ATOM   3860  O   THR B 240      30.006 -21.222   1.141  1.00  0.00           O  
ATOM   3861  N   GLN B 241      30.754 -20.044  -0.601  1.00  0.00           N  
ATOM   3862  H   GLN B 241      31.169 -19.172  -0.918  1.00  0.00           H  
ATOM   3863  CA  GLN B 241      30.517 -21.061  -1.635  1.00  0.00           C  
ATOM   3864  HA  GLN B 241      30.219 -21.989  -1.146  1.00  0.00           H  
ATOM   3865  CB  GLN B 241      29.370 -20.635  -2.578  1.00  0.00           C  
ATOM   3866  HB2 GLN B 241      29.649 -19.727  -3.113  1.00  0.00           H  
ATOM   3867  HB3 GLN B 241      29.238 -21.427  -3.317  1.00  0.00           H  
ATOM   3868  CG  GLN B 241      28.024 -20.416  -1.861  1.00  0.00           C  
ATOM   3869  HG2 GLN B 241      27.957 -21.110  -1.023  1.00  0.00           H  
ATOM   3870  HG3 GLN B 241      27.991 -19.402  -1.459  1.00  0.00           H  
ATOM   3871  CD  GLN B 241      26.810 -20.641  -2.769  1.00  0.00           C  
ATOM   3872  OE1 GLN B 241      26.693 -20.114  -3.871  1.00  0.00           O  
ATOM   3873  NE2 GLN B 241      25.836 -21.434  -2.358  1.00  0.00           N  
ATOM   3874 HE21 GLN B 241      25.022 -21.535  -2.934  1.00  0.00           H  
ATOM   3875 HE22 GLN B 241      25.898 -21.867  -1.451  1.00  0.00           H  
ATOM   3876  C   GLN B 241      31.791 -21.385  -2.434  1.00  0.00           C  
ATOM   3877  O   GLN B 241      32.756 -20.622  -2.455  1.00  0.00           O  
ATOM   3878  N   VAL B 242      31.769 -22.543  -3.107  1.00  0.00           N  
ATOM   3879  H   VAL B 242      30.935 -23.102  -3.059  1.00  0.00           H  
ATOM   3880  CA  VAL B 242      32.849 -23.007  -3.994  1.00  0.00           C  
ATOM   3881  HA  VAL B 242      33.756 -23.086  -3.393  1.00  0.00           H  
ATOM   3882  CB  VAL B 242      32.547 -24.403  -4.584  1.00  0.00           C  
ATOM   3883  HB  VAL B 242      33.429 -24.730  -5.136  1.00  0.00           H  
ATOM   3884  CG1 VAL B 242      32.288 -25.439  -3.480  1.00  0.00           C  
ATOM   3885 HG11 VAL B 242      31.354 -25.228  -2.961  1.00  0.00           H  
ATOM   3886 HG12 VAL B 242      32.227 -26.434  -3.923  1.00  0.00           H  
ATOM   3887 HG13 VAL B 242      33.111 -25.429  -2.765  1.00  0.00           H  
ATOM   3888  CG2 VAL B 242      31.354 -24.424  -5.550  1.00  0.00           C  
ATOM   3889 HG21 VAL B 242      31.562 -23.786  -6.411  1.00  0.00           H  
ATOM   3890 HG22 VAL B 242      31.192 -25.438  -5.915  1.00  0.00           H  
ATOM   3891 HG23 VAL B 242      30.451 -24.070  -5.054  1.00  0.00           H  
ATOM   3892  C   VAL B 242      33.139 -22.003  -5.118  1.00  0.00           C  
ATOM   3893  O   VAL B 242      32.249 -21.260  -5.534  1.00  0.00           O  
ATOM   3894  N   SER B 243      34.380 -22.013  -5.613  1.00  0.00           N  
ATOM   3895  H   SER B 243      35.041 -22.667  -5.228  1.00  0.00           H  
ATOM   3896  CA  SER B 243      34.880 -21.073  -6.628  1.00  0.00           C  
ATOM   3897  HA  SER B 243      35.946 -21.268  -6.756  1.00  0.00           H  
ATOM   3898  CB  SER B 243      34.215 -21.321  -7.989  1.00  0.00           C  
ATOM   3899  HB2 SER B 243      33.145 -21.124  -7.919  1.00  0.00           H  
ATOM   3900  HB3 SER B 243      34.643 -20.645  -8.732  1.00  0.00           H  
ATOM   3901  OG  SER B 243      34.421 -22.663  -8.398  1.00  0.00           O  
ATOM   3902  HG  SER B 243      35.321 -22.746  -8.723  1.00  0.00           H  
ATOM   3903  C   SER B 243      34.779 -19.614  -6.167  1.00  0.00           C  
ATOM   3904  O   SER B 243      34.102 -18.792  -6.785  1.00  0.00           O  
ATOM   3905  N   ASP B 244      35.446 -19.321  -5.046  1.00  0.00           N  
ATOM   3906  H   ASP B 244      36.036 -20.042  -4.651  1.00  0.00           H  
ATOM   3907  CA  ASP B 244      35.761 -17.975  -4.554  1.00  0.00           C  
ATOM   3908  HA  ASP B 244      36.037 -18.093  -3.506  1.00  0.00           H  
ATOM   3909  CB  ASP B 244      37.016 -17.433  -5.263  1.00  0.00           C  
ATOM   3910  HB2 ASP B 244      36.773 -17.238  -6.309  1.00  0.00           H  
ATOM   3911  HB3 ASP B 244      37.306 -16.489  -4.797  1.00  0.00           H  
ATOM   3912  CG  ASP B 244      38.211 -18.396  -5.197  1.00  0.00           C  
ATOM   3913  OD1 ASP B 244      39.150 -18.189  -5.995  1.00  0.00           O  
ATOM   3914  OD2 ASP B 244      38.180 -19.328  -4.357  1.00  0.00           O  
ATOM   3915  C   ASP B 244      34.560 -17.021  -4.551  1.00  0.00           C  
ATOM   3916  O   ASP B 244      34.643 -15.866  -4.969  1.00  0.00           O  
ATOM   3917  N   THR B 245      33.416 -17.527  -4.087  1.00  0.00           N  
ATOM   3918  H   THR B 245      33.430 -18.487  -3.760  1.00  0.00           H  
ATOM   3919  CA  THR B 245      32.109 -16.871  -4.181  1.00  0.00           C  
ATOM   3920  HA  THR B 245      32.223 -15.853  -4.552  1.00  0.00           H  
ATOM   3921  CB  THR B 245      31.230 -17.642  -5.179  1.00  0.00           C  
ATOM   3922  HB  THR B 245      31.264 -18.707  -4.947  1.00  0.00           H  
ATOM   3923  CG2 THR B 245      29.766 -17.199  -5.204  1.00  0.00           C  
ATOM   3924 HG21 THR B 245      29.259 -17.719  -6.015  1.00  0.00           H  
ATOM   3925 HG22 THR B 245      29.277 -17.456  -4.266  1.00  0.00           H  
ATOM   3926 HG23 THR B 245      29.713 -16.122  -5.364  1.00  0.00           H  
ATOM   3927  OG1 THR B 245      31.704 -17.438  -6.488  1.00  0.00           O  
ATOM   3928  HG1 THR B 245      32.576 -17.875  -6.558  1.00  0.00           H  
ATOM   3929  C   THR B 245      31.448 -16.811  -2.811  1.00  0.00           C  
ATOM   3930  O   THR B 245      31.299 -17.831  -2.149  1.00  0.00           O  
ATOM   3931  N   LEU B 246      30.980 -15.639  -2.388  1.00  0.00           N  
ATOM   3932  H   LEU B 246      31.142 -14.823  -2.969  1.00  0.00           H  
ATOM   3933  CA  LEU B 246      29.967 -15.526  -1.339  1.00  0.00           C  
ATOM   3934  HA  LEU B 246      30.023 -16.395  -0.680  1.00  0.00           H  
ATOM   3935  CB  LEU B 246      30.185 -14.271  -0.476  1.00  0.00           C  
ATOM   3936  HB2 LEU B 246      30.052 -13.386  -1.099  1.00  0.00           H  
ATOM   3937  HB3 LEU B 246      29.410 -14.258   0.293  1.00  0.00           H  
ATOM   3938  CG  LEU B 246      31.559 -14.172   0.211  1.00  0.00           C  
ATOM   3939  HG  LEU B 246      32.316 -13.930  -0.535  1.00  0.00           H  
ATOM   3940  CD1 LEU B 246      31.508 -13.046   1.242  1.00  0.00           C  
ATOM   3941 HD11 LEU B 246      31.228 -12.113   0.757  1.00  0.00           H  
ATOM   3942 HD12 LEU B 246      32.492 -12.932   1.698  1.00  0.00           H  
ATOM   3943 HD13 LEU B 246      30.790 -13.282   2.026  1.00  0.00           H  
ATOM   3944  CD2 LEU B 246      31.970 -15.453   0.937  1.00  0.00           C  
ATOM   3945 HD21 LEU B 246      32.110 -16.264   0.226  1.00  0.00           H  
ATOM   3946 HD22 LEU B 246      31.220 -15.730   1.679  1.00  0.00           H  
ATOM   3947 HD23 LEU B 246      32.921 -15.294   1.443  1.00  0.00           H  
ATOM   3948  C   LEU B 246      28.570 -15.518  -1.958  1.00  0.00           C  
ATOM   3949  O   LEU B 246      28.354 -14.937  -3.025  1.00  0.00           O  
ATOM   3950  N   LEU B 247      27.614 -16.113  -1.251  1.00  0.00           N  
ATOM   3951  H   LEU B 247      27.887 -16.596  -0.398  1.00  0.00           H  
ATOM   3952  CA  LEU B 247      26.186 -15.924  -1.483  1.00  0.00           C  
ATOM   3953  HA  LEU B 247      26.033 -15.406  -2.431  1.00  0.00           H  
ATOM   3954  CB  LEU B 247      25.514 -17.306  -1.550  1.00  0.00           C  
ATOM   3955  HB2 LEU B 247      25.992 -17.887  -2.338  1.00  0.00           H  
ATOM   3956  HB3 LEU B 247      25.693 -17.813  -0.601  1.00  0.00           H  
ATOM   3957  CG  LEU B 247      23.996 -17.271  -1.806  1.00  0.00           C  
ATOM   3958  HG  LEU B 247      23.503 -16.639  -1.068  1.00  0.00           H  
ATOM   3959  CD1 LEU B 247      23.689 -16.751  -3.210  1.00  0.00           C  
ATOM   3960 HD11 LEU B 247      23.952 -15.696  -3.285  1.00  0.00           H  
ATOM   3961 HD12 LEU B 247      24.232 -17.329  -3.955  1.00  0.00           H  
ATOM   3962 HD13 LEU B 247      22.619 -16.838  -3.403  1.00  0.00           H  
ATOM   3963  CD2 LEU B 247      23.432 -18.686  -1.689  1.00  0.00           C  
ATOM   3964 HD21 LEU B 247      23.877 -19.332  -2.444  1.00  0.00           H  
ATOM   3965 HD22 LEU B 247      23.636 -19.082  -0.694  1.00  0.00           H  
ATOM   3966 HD23 LEU B 247      22.350 -18.656  -1.831  1.00  0.00           H  
ATOM   3967  C   LEU B 247      25.608 -15.054  -0.363  1.00  0.00           C  
ATOM   3968  O   LEU B 247      25.797 -15.373   0.808  1.00  0.00           O  
ATOM   3969  N   LEU B 248      24.882 -13.997  -0.718  1.00  0.00           N  
ATOM   3970  H   LEU B 248      24.783 -13.779  -1.707  1.00  0.00           H  
ATOM   3971  CA  LEU B 248      24.063 -13.207   0.204  1.00  0.00           C  
ATOM   3972  HA  LEU B 248      24.201 -13.589   1.213  1.00  0.00           H  
ATOM   3973  CB  LEU B 248      24.462 -11.720   0.203  1.00  0.00           C  
ATOM   3974  HB2 LEU B 248      24.372 -11.311  -0.806  1.00  0.00           H  
ATOM   3975  HB3 LEU B 248      23.740 -11.201   0.836  1.00  0.00           H  
ATOM   3976  CG  LEU B 248      25.876 -11.463   0.762  1.00  0.00           C  
ATOM   3977  HG  LEU B 248      26.133 -12.254   1.463  1.00  0.00           H  
ATOM   3978  CD1 LEU B 248      26.933 -11.423  -0.346  1.00  0.00           C  
ATOM   3979 HD11 LEU B 248      26.980 -12.381  -0.858  1.00  0.00           H  
ATOM   3980 HD12 LEU B 248      26.681 -10.649  -1.070  1.00  0.00           H  
ATOM   3981 HD13 LEU B 248      27.912 -11.218   0.087  1.00  0.00           H  
ATOM   3982  CD2 LEU B 248      25.938 -10.128   1.513  1.00  0.00           C  
ATOM   3983 HD21 LEU B 248      25.237 -10.152   2.349  1.00  0.00           H  
ATOM   3984 HD22 LEU B 248      26.942  -9.976   1.909  1.00  0.00           H  
ATOM   3985 HD23 LEU B 248      25.675  -9.307   0.847  1.00  0.00           H  
ATOM   3986  C   LEU B 248      22.588 -13.392  -0.149  1.00  0.00           C  
ATOM   3987  O   LEU B 248      22.227 -13.464  -1.322  1.00  0.00           O  
ATOM   3988  N   THR B 249      21.734 -13.513   0.866  1.00  0.00           N  
ATOM   3989  H   THR B 249      22.098 -13.436   1.811  1.00  0.00           H  
ATOM   3990  CA  THR B 249      20.288 -13.762   0.714  1.00  0.00           C  
ATOM   3991  HA  THR B 249      19.939 -13.301  -0.210  1.00  0.00           H  
ATOM   3992  CB  THR B 249      19.998 -15.275   0.619  1.00  0.00           C  
ATOM   3993  HB  THR B 249      20.392 -15.769   1.508  1.00  0.00           H  
ATOM   3994  CG2 THR B 249      18.520 -15.633   0.470  1.00  0.00           C  
ATOM   3995 HG21 THR B 249      17.963 -15.343   1.361  1.00  0.00           H  
ATOM   3996 HG22 THR B 249      18.101 -15.126  -0.400  1.00  0.00           H  
ATOM   3997 HG23 THR B 249      18.421 -16.710   0.337  1.00  0.00           H  
ATOM   3998  OG1 THR B 249      20.645 -15.796  -0.523  1.00  0.00           O  
ATOM   3999  HG1 THR B 249      21.549 -15.472  -0.495  1.00  0.00           H  
ATOM   4000  C   THR B 249      19.527 -13.107   1.867  1.00  0.00           C  
ATOM   4001  O   THR B 249      20.032 -13.059   2.993  1.00  0.00           O  
ATOM   4002  N   TRP B 250      18.341 -12.565   1.593  1.00  0.00           N  
ATOM   4003  H   TRP B 250      17.984 -12.644   0.641  1.00  0.00           H  
ATOM   4004  CA  TRP B 250      17.504 -11.829   2.553  1.00  0.00           C  
ATOM   4005  HA  TRP B 250      17.740 -12.156   3.566  1.00  0.00           H  
ATOM   4006  CB  TRP B 250      17.836 -10.327   2.447  1.00  0.00           C  
ATOM   4007  HB2 TRP B 250      17.225  -9.766   3.153  1.00  0.00           H  
ATOM   4008  HB3 TRP B 250      18.868 -10.193   2.763  1.00  0.00           H  
ATOM   4009  CG  TRP B 250      17.704  -9.701   1.089  1.00  0.00           C  
ATOM   4010  CD1 TRP B 250      16.611  -9.054   0.624  1.00  0.00           C  
ATOM   4011  HD1 TRP B 250      15.693  -8.909   1.180  1.00  0.00           H  
ATOM   4012  NE1 TRP B 250      16.836  -8.633  -0.672  1.00  0.00           N  
ATOM   4013  HE1 TRP B 250      16.147  -8.138  -1.225  1.00  0.00           H  
ATOM   4014  CE2 TRP B 250      18.091  -8.994  -1.112  1.00  0.00           C  
ATOM   4015  CZ2 TRP B 250      18.764  -8.817  -2.328  1.00  0.00           C  
ATOM   4016  HZ2 TRP B 250      18.267  -8.351  -3.164  1.00  0.00           H  
ATOM   4017  CH2 TRP B 250      20.075  -9.300  -2.462  1.00  0.00           C  
ATOM   4018  HH2 TRP B 250      20.593  -9.191  -3.406  1.00  0.00           H  
ATOM   4019  CZ3 TRP B 250      20.695  -9.956  -1.384  1.00  0.00           C  
ATOM   4020  HZ3 TRP B 250      21.691 -10.359  -1.504  1.00  0.00           H  
ATOM   4021  CE3 TRP B 250      20.008 -10.131  -0.166  1.00  0.00           C  
ATOM   4022  HE3 TRP B 250      20.483 -10.655   0.646  1.00  0.00           H  
ATOM   4023  CD2 TRP B 250      18.683  -9.664  -0.000  1.00  0.00           C  
ATOM   4024  C   TRP B 250      16.009 -12.126   2.340  1.00  0.00           C  
ATOM   4025  O   TRP B 250      15.651 -12.997   1.551  1.00  0.00           O  
ATOM   4026  N   SER B 251      15.126 -11.433   3.069  1.00  0.00           N  
ATOM   4027  H   SER B 251      15.479 -10.751   3.731  1.00  0.00           H  
ATOM   4028  CA  SER B 251      13.669 -11.534   2.909  1.00  0.00           C  
ATOM   4029  HA  SER B 251      13.444 -12.373   2.250  1.00  0.00           H  
ATOM   4030  CB  SER B 251      13.012 -11.846   4.255  1.00  0.00           C  
ATOM   4031  HB2 SER B 251      13.460 -12.753   4.663  1.00  0.00           H  
ATOM   4032  HB3 SER B 251      13.184 -11.026   4.952  1.00  0.00           H  
ATOM   4033  OG  SER B 251      11.621 -12.056   4.094  1.00  0.00           O  
ATOM   4034  HG  SER B 251      11.157 -11.206   4.087  1.00  0.00           H  
ATOM   4035  C   SER B 251      13.053 -10.279   2.283  1.00  0.00           C  
ATOM   4036  O   SER B 251      13.516  -9.160   2.513  1.00  0.00           O  
ATOM   4037  N   ASN B 252      11.944 -10.459   1.554  1.00  0.00           N  
ATOM   4038  H   ASN B 252      11.596 -11.401   1.460  1.00  0.00           H  
ATOM   4039  CA  ASN B 252      11.090  -9.364   1.078  1.00  0.00           C  
ATOM   4040  HA  ASN B 252      11.701  -8.730   0.446  1.00  0.00           H  
ATOM   4041  CB  ASN B 252       9.967  -9.966   0.201  1.00  0.00           C  
ATOM   4042  HB2 ASN B 252      10.400 -10.715  -0.462  1.00  0.00           H  
ATOM   4043  HB3 ASN B 252       9.233 -10.463   0.837  1.00  0.00           H  
ATOM   4044  CG  ASN B 252       9.231  -8.941  -0.652  1.00  0.00           C  
ATOM   4045  OD1 ASN B 252       8.692  -7.960  -0.161  1.00  0.00           O  
ATOM   4046  ND2 ASN B 252       9.185  -9.134  -1.954  1.00  0.00           N  
ATOM   4047 HD21 ASN B 252       8.645  -8.486  -2.514  1.00  0.00           H  
ATOM   4048 HD22 ASN B 252       9.521  -9.988  -2.358  1.00  0.00           H  
ATOM   4049  C   ASN B 252      10.544  -8.541   2.279  1.00  0.00           C  
ATOM   4050  O   ASN B 252      10.188  -9.144   3.299  1.00  0.00           O  
ATOM   4051  N   PRO B 253      10.493  -7.192   2.200  1.00  0.00           N  
ATOM   4052  CD  PRO B 253      11.182  -6.381   1.204  1.00  0.00           C  
ATOM   4053  HD2 PRO B 253      10.589  -6.342   0.294  1.00  0.00           H  
ATOM   4054  HD3 PRO B 253      12.176  -6.775   0.991  1.00  0.00           H  
ATOM   4055  CG  PRO B 253      11.321  -4.984   1.796  1.00  0.00           C  
ATOM   4056  HG2 PRO B 253      11.259  -4.214   1.027  1.00  0.00           H  
ATOM   4057  HG3 PRO B 253      12.262  -4.901   2.332  1.00  0.00           H  
ATOM   4058  CB  PRO B 253      10.158  -4.898   2.774  1.00  0.00           C  
ATOM   4059  HB2 PRO B 253       9.286  -4.513   2.248  1.00  0.00           H  
ATOM   4060  HB3 PRO B 253      10.390  -4.261   3.624  1.00  0.00           H  
ATOM   4061  CA  PRO B 253       9.909  -6.334   3.239  1.00  0.00           C  
ATOM   4062  HA  PRO B 253      10.447  -6.504   4.172  1.00  0.00           H  
ATOM   4063  C   PRO B 253       8.405  -6.519   3.507  1.00  0.00           C  
ATOM   4064  O   PRO B 253       7.898  -6.002   4.505  1.00  0.00           O  
ATOM   4065  N   TYR B 254       7.675  -7.202   2.620  1.00  0.00           N  
ATOM   4066  H   TYR B 254       8.143  -7.594   1.810  1.00  0.00           H  
ATOM   4067  CA  TYR B 254       6.218  -7.365   2.691  1.00  0.00           C  
ATOM   4068  HA  TYR B 254       5.858  -6.925   3.621  1.00  0.00           H  
ATOM   4069  CB  TYR B 254       5.565  -6.610   1.523  1.00  0.00           C  
ATOM   4070  HB2 TYR B 254       5.959  -6.996   0.584  1.00  0.00           H  
ATOM   4071  HB3 TYR B 254       4.497  -6.809   1.528  1.00  0.00           H  
ATOM   4072  CG  TYR B 254       5.768  -5.111   1.553  1.00  0.00           C  
ATOM   4073  CD1 TYR B 254       4.840  -4.286   2.215  1.00  0.00           C  
ATOM   4074  HD1 TYR B 254       3.967  -4.719   2.679  1.00  0.00           H  
ATOM   4075  CE1 TYR B 254       5.038  -2.894   2.255  1.00  0.00           C  
ATOM   4076  HE1 TYR B 254       4.329  -2.246   2.747  1.00  0.00           H  
ATOM   4077  CZ  TYR B 254       6.174  -2.332   1.641  1.00  0.00           C  
ATOM   4078  OH  TYR B 254       6.372  -0.994   1.706  1.00  0.00           O  
ATOM   4079  HH  TYR B 254       5.502  -0.538   1.725  1.00  0.00           H  
ATOM   4080  CE2 TYR B 254       7.101  -3.154   0.969  1.00  0.00           C  
ATOM   4081  HE2 TYR B 254       7.961  -2.715   0.488  1.00  0.00           H  
ATOM   4082  CD2 TYR B 254       6.889  -4.544   0.919  1.00  0.00           C  
ATOM   4083  HD2 TYR B 254       7.591  -5.186   0.408  1.00  0.00           H  
ATOM   4084  C   TYR B 254       5.793  -8.843   2.675  1.00  0.00           C  
ATOM   4085  O   TYR B 254       6.518  -9.681   2.128  1.00  0.00           O  
ATOM   4086  N   PRO B 255       4.603  -9.185   3.212  1.00  0.00           N  
ATOM   4087  CD  PRO B 255       3.685  -8.333   3.964  1.00  0.00           C  
ATOM   4088  HD2 PRO B 255       3.570  -7.349   3.513  1.00  0.00           H  
ATOM   4089  HD3 PRO B 255       4.047  -8.235   4.989  1.00  0.00           H  
ATOM   4090  CG  PRO B 255       2.341  -9.062   3.962  1.00  0.00           C  
ATOM   4091  HG2 PRO B 255       1.771  -8.788   3.074  1.00  0.00           H  
ATOM   4092  HG3 PRO B 255       1.766  -8.858   4.865  1.00  0.00           H  
ATOM   4093  CB  PRO B 255       2.754 -10.531   3.876  1.00  0.00           C  
ATOM   4094  HB2 PRO B 255       1.957 -11.154   3.469  1.00  0.00           H  
ATOM   4095  HB3 PRO B 255       3.042 -10.887   4.868  1.00  0.00           H  
ATOM   4096  CA  PRO B 255       3.986 -10.487   2.968  1.00  0.00           C  
ATOM   4097  HA  PRO B 255       4.684 -11.266   3.270  1.00  0.00           H  
ATOM   4098  C   PRO B 255       3.607 -10.654   1.482  1.00  0.00           C  
ATOM   4099  O   PRO B 255       3.335  -9.650   0.810  1.00  0.00           O  
ATOM   4100  N   PRO B 256       3.523 -11.897   0.963  1.00  0.00           N  
ATOM   4101  CD  PRO B 256       3.785 -13.152   1.658  1.00  0.00           C  
ATOM   4102  HD2 PRO B 256       2.889 -13.454   2.204  1.00  0.00           H  
ATOM   4103  HD3 PRO B 256       4.638 -13.089   2.333  1.00  0.00           H  
ATOM   4104  CG  PRO B 256       4.090 -14.170   0.562  1.00  0.00           C  
ATOM   4105  HG2 PRO B 256       3.839 -15.185   0.871  1.00  0.00           H  
ATOM   4106  HG3 PRO B 256       5.142 -14.102   0.276  1.00  0.00           H  
ATOM   4107  CB  PRO B 256       3.209 -13.690  -0.588  1.00  0.00           C  
ATOM   4108  HB2 PRO B 256       2.192 -14.054  -0.434  1.00  0.00           H  
ATOM   4109  HB3 PRO B 256       3.593 -14.018  -1.553  1.00  0.00           H  
ATOM   4110  CA  PRO B 256       3.250 -12.164  -0.454  1.00  0.00           C  
ATOM   4111  HA  PRO B 256       4.077 -11.777  -1.040  1.00  0.00           H  
ATOM   4112  C   PRO B 256       1.963 -11.533  -0.995  1.00  0.00           C  
ATOM   4113  O   PRO B 256       1.877 -11.233  -2.185  1.00  0.00           O  
ATOM   4114  N   ASP B 257       0.967 -11.305  -0.145  1.00  0.00           N  
ATOM   4115  H   ASP B 257       1.042 -11.693   0.798  1.00  0.00           H  
ATOM   4116  CA  ASP B 257      -0.331 -10.722  -0.485  1.00  0.00           C  
ATOM   4117  HA  ASP B 257      -0.771 -11.314  -1.287  1.00  0.00           H  
ATOM   4118  CB  ASP B 257      -1.256 -10.797   0.742  1.00  0.00           C  
ATOM   4119  HB2 ASP B 257      -1.006  -9.980   1.425  1.00  0.00           H  
ATOM   4120  HB3 ASP B 257      -2.284 -10.650   0.413  1.00  0.00           H  
ATOM   4121  CG  ASP B 257      -1.140 -12.107   1.525  1.00  0.00           C  
ATOM   4122  OD1 ASP B 257      -2.092 -12.908   1.446  1.00  0.00           O  
ATOM   4123  OD2 ASP B 257      -0.083 -12.289   2.171  1.00  0.00           O  
ATOM   4124  C   ASP B 257      -0.250  -9.258  -0.935  1.00  0.00           C  
ATOM   4125  O   ASP B 257      -1.003  -8.841  -1.816  1.00  0.00           O  
ATOM   4126  N   ASN B 258       0.650  -8.469  -0.342  1.00  0.00           N  
ATOM   4127  H   ASN B 258       1.319  -8.897   0.291  1.00  0.00           H  
ATOM   4128  CA  ASN B 258       0.654  -7.013  -0.497  1.00  0.00           C  
ATOM   4129  HA  ASN B 258      -0.330  -6.640  -0.203  1.00  0.00           H  
ATOM   4130  CB  ASN B 258       1.704  -6.424   0.456  1.00  0.00           C  
ATOM   4131  HB2 ASN B 258       1.417  -6.589   1.495  1.00  0.00           H  
ATOM   4132  HB3 ASN B 258       2.659  -6.919   0.271  1.00  0.00           H  
ATOM   4133  CG  ASN B 258       1.891  -4.944   0.198  1.00  0.00           C  
ATOM   4134  OD1 ASN B 258       2.762  -4.556  -0.559  1.00  0.00           O  
ATOM   4135  ND2 ASN B 258       1.004  -4.113   0.697  1.00  0.00           N  
ATOM   4136 HD21 ASN B 258       1.117  -3.125   0.479  1.00  0.00           H  
ATOM   4137 HD22 ASN B 258       0.257  -4.426   1.284  1.00  0.00           H  
ATOM   4138  C   ASN B 258       0.892  -6.571  -1.954  1.00  0.00           C  
ATOM   4139  O   ASN B 258       1.601  -7.233  -2.707  1.00  0.00           O  
ATOM   4140  N   TYR B 259       0.312  -5.451  -2.377  1.00  0.00           N  
ATOM   4141  H   TYR B 259      -0.270  -4.924  -1.745  1.00  0.00           H  
ATOM   4142  CA  TYR B 259       0.350  -5.027  -3.778  1.00  0.00           C  
ATOM   4143  HA  TYR B 259       0.069  -5.876  -4.400  1.00  0.00           H  
ATOM   4144  CB  TYR B 259      -0.721  -3.947  -3.960  1.00  0.00           C  
ATOM   4145  HB2 TYR B 259      -0.414  -3.063  -3.404  1.00  0.00           H  
ATOM   4146  HB3 TYR B 259      -0.777  -3.675  -5.016  1.00  0.00           H  
ATOM   4147  CG  TYR B 259      -2.101  -4.384  -3.481  1.00  0.00           C  
ATOM   4148  CD1 TYR B 259      -2.716  -5.524  -4.040  1.00  0.00           C  
ATOM   4149  HD1 TYR B 259      -2.224  -6.072  -4.826  1.00  0.00           H  
ATOM   4150  CE1 TYR B 259      -3.990  -5.931  -3.604  1.00  0.00           C  
ATOM   4151  HE1 TYR B 259      -4.466  -6.792  -4.045  1.00  0.00           H  
ATOM   4152  CZ  TYR B 259      -4.661  -5.193  -2.605  1.00  0.00           C  
ATOM   4153  OH  TYR B 259      -5.932  -5.542  -2.267  1.00  0.00           O  
ATOM   4154  HH  TYR B 259      -6.417  -5.758  -3.086  1.00  0.00           H  
ATOM   4155  CE2 TYR B 259      -4.039  -4.066  -2.026  1.00  0.00           C  
ATOM   4156  HE2 TYR B 259      -4.556  -3.486  -1.277  1.00  0.00           H  
ATOM   4157  CD2 TYR B 259      -2.765  -3.659  -2.472  1.00  0.00           C  
ATOM   4158  HD2 TYR B 259      -2.315  -2.763  -2.059  1.00  0.00           H  
ATOM   4159  C   TYR B 259       1.741  -4.575  -4.278  1.00  0.00           C  
ATOM   4160  O   TYR B 259       2.082  -4.833  -5.432  1.00  0.00           O  
ATOM   4161  N   LEU B 260       2.567  -3.974  -3.407  1.00  0.00           N  
ATOM   4162  H   LEU B 260       2.265  -3.887  -2.443  1.00  0.00           H  
ATOM   4163  CA  LEU B 260       3.908  -3.460  -3.727  1.00  0.00           C  
ATOM   4164  HA  LEU B 260       3.873  -3.049  -4.736  1.00  0.00           H  
ATOM   4165  CB  LEU B 260       4.231  -2.324  -2.740  1.00  0.00           C  
ATOM   4166  HB2 LEU B 260       3.359  -1.674  -2.645  1.00  0.00           H  
ATOM   4167  HB3 LEU B 260       4.429  -2.763  -1.760  1.00  0.00           H  
ATOM   4168  CG  LEU B 260       5.440  -1.460  -3.149  1.00  0.00           C  
ATOM   4169  HG  LEU B 260       6.310  -2.086  -3.342  1.00  0.00           H  
ATOM   4170  CD1 LEU B 260       5.123  -0.640  -4.401  1.00  0.00           C  
ATOM   4171 HD11 LEU B 260       5.073  -1.291  -5.269  1.00  0.00           H  
ATOM   4172 HD12 LEU B 260       4.171  -0.120  -4.281  1.00  0.00           H  
ATOM   4173 HD13 LEU B 260       5.902   0.098  -4.574  1.00  0.00           H  
ATOM   4174  CD2 LEU B 260       5.809  -0.505  -2.016  1.00  0.00           C  
ATOM   4175 HD21 LEU B 260       6.671   0.094  -2.305  1.00  0.00           H  
ATOM   4176 HD22 LEU B 260       4.970   0.152  -1.797  1.00  0.00           H  
ATOM   4177 HD23 LEU B 260       6.063  -1.075  -1.124  1.00  0.00           H  
ATOM   4178  C   LEU B 260       5.004  -4.541  -3.700  1.00  0.00           C  
ATOM   4179  O   LEU B 260       6.023  -4.397  -4.374  1.00  0.00           O  
ATOM   4180  N   TYR B 261       4.759  -5.649  -2.988  1.00  0.00           N  
ATOM   4181  H   TYR B 261       3.909  -5.639  -2.443  1.00  0.00           H  
ATOM   4182  CA  TYR B 261       5.632  -6.829  -2.832  1.00  0.00           C  
ATOM   4183  HA  TYR B 261       6.422  -6.604  -2.114  1.00  0.00           H  
ATOM   4184  CB  TYR B 261       4.768  -7.985  -2.286  1.00  0.00           C  
ATOM   4185  HB2 TYR B 261       4.418  -7.724  -1.288  1.00  0.00           H  
ATOM   4186  HB3 TYR B 261       3.891  -8.078  -2.920  1.00  0.00           H  
ATOM   4187  CG  TYR B 261       5.411  -9.363  -2.239  1.00  0.00           C  
ATOM   4188  CD1 TYR B 261       5.286 -10.249  -3.329  1.00  0.00           C  
ATOM   4189  HD1 TYR B 261       4.749  -9.943  -4.212  1.00  0.00           H  
ATOM   4190  CE1 TYR B 261       5.855 -11.536  -3.264  1.00  0.00           C  
ATOM   4191  HE1 TYR B 261       5.765 -12.223  -4.090  1.00  0.00           H  
ATOM   4192  CZ  TYR B 261       6.531 -11.953  -2.099  1.00  0.00           C  
ATOM   4193  OH  TYR B 261       7.028 -13.215  -2.029  1.00  0.00           O  
ATOM   4194  HH  TYR B 261       7.456 -13.393  -1.191  1.00  0.00           H  
ATOM   4195  CE2 TYR B 261       6.646 -11.074  -1.002  1.00  0.00           C  
ATOM   4196  HE2 TYR B 261       7.142 -11.385  -0.096  1.00  0.00           H  
ATOM   4197  CD2 TYR B 261       6.088  -9.783  -1.082  1.00  0.00           C  
ATOM   4198  HD2 TYR B 261       6.173  -9.111  -0.244  1.00  0.00           H  
ATOM   4199  C   TYR B 261       6.295  -7.287  -4.136  1.00  0.00           C  
ATOM   4200  O   TYR B 261       7.457  -7.684  -4.129  1.00  0.00           O  
ATOM   4201  N   ASN B 262       5.545  -7.258  -5.246  1.00  0.00           N  
ATOM   4202  H   ASN B 262       4.611  -6.887  -5.148  1.00  0.00           H  
ATOM   4203  CA  ASN B 262       5.972  -7.708  -6.573  1.00  0.00           C  
ATOM   4204  HA  ASN B 262       6.581  -8.607  -6.465  1.00  0.00           H  
ATOM   4205  CB  ASN B 262       4.711  -8.042  -7.390  1.00  0.00           C  
ATOM   4206  HB2 ASN B 262       3.996  -7.220  -7.331  1.00  0.00           H  
ATOM   4207  HB3 ASN B 262       4.986  -8.165  -8.438  1.00  0.00           H  
ATOM   4208  CG  ASN B 262       4.049  -9.321  -6.930  1.00  0.00           C  
ATOM   4209  OD1 ASN B 262       3.034  -9.327  -6.248  1.00  0.00           O  
ATOM   4210  ND2 ASN B 262       4.619 -10.455  -7.263  1.00  0.00           N  
ATOM   4211 HD21 ASN B 262       4.173 -11.303  -6.961  1.00  0.00           H  
ATOM   4212 HD22 ASN B 262       5.486 -10.453  -7.777  1.00  0.00           H  
ATOM   4213  C   ASN B 262       6.830  -6.699  -7.353  1.00  0.00           C  
ATOM   4214  O   ASN B 262       7.508  -7.104  -8.292  1.00  0.00           O  
ATOM   4215  N   HIE B 263       6.793  -5.411  -7.005  1.00  0.00           N  
ATOM   4216  H   HIE B 263       6.256  -5.139  -6.189  1.00  0.00           H  
ATOM   4217  CA  HIE B 263       7.419  -4.340  -7.791  1.00  0.00           C  
ATOM   4218  HA  HIE B 263       7.591  -4.700  -8.808  1.00  0.00           H  
ATOM   4219  CB  HIE B 263       6.429  -3.175  -7.895  1.00  0.00           C  
ATOM   4220  HB2 HIE B 263       6.144  -2.847  -6.894  1.00  0.00           H  
ATOM   4221  HB3 HIE B 263       6.913  -2.342  -8.399  1.00  0.00           H  
ATOM   4222  CG  HIE B 263       5.194  -3.558  -8.676  1.00  0.00           C  
ATOM   4223  ND1 HIE B 263       5.172  -3.865 -10.040  1.00  0.00           N  
ATOM   4224  CE1 HIE B 263       3.902  -4.194 -10.321  1.00  0.00           C  
ATOM   4225  HE1 HIE B 263       3.545  -4.490 -11.300  1.00  0.00           H  
ATOM   4226  NE2 HIE B 263       3.138  -4.100  -9.220  1.00  0.00           N  
ATOM   4227  HE2 HIE B 263       2.144  -4.280  -9.174  1.00  0.00           H  
ATOM   4228  CD2 HIE B 263       3.935  -3.707  -8.169  1.00  0.00           C  
ATOM   4229  HD2 HIE B 263       3.629  -3.553  -7.143  1.00  0.00           H  
ATOM   4230  C   HIE B 263       8.805  -3.910  -7.285  1.00  0.00           C  
ATOM   4231  O   HIE B 263       9.379  -2.954  -7.807  1.00  0.00           O  
ATOM   4232  N   LEU B 264       9.334  -4.593  -6.267  1.00  0.00           N  
ATOM   4233  H   LEU B 264       8.818  -5.388  -5.924  1.00  0.00           H  
ATOM   4234  CA  LEU B 264      10.625  -4.282  -5.644  1.00  0.00           C  
ATOM   4235  HA  LEU B 264      10.698  -3.200  -5.548  1.00  0.00           H  
ATOM   4236  CB  LEU B 264      10.691  -4.896  -4.233  1.00  0.00           C  
ATOM   4237  HB2 LEU B 264      10.675  -5.984  -4.324  1.00  0.00           H  
ATOM   4238  HB3 LEU B 264      11.650  -4.621  -3.790  1.00  0.00           H  
ATOM   4239  CG  LEU B 264       9.576  -4.476  -3.263  1.00  0.00           C  
ATOM   4240  HG  LEU B 264       8.625  -4.893  -3.593  1.00  0.00           H  
ATOM   4241  CD1 LEU B 264       9.904  -5.044  -1.886  1.00  0.00           C  
ATOM   4242 HD11 LEU B 264       9.131  -4.756  -1.178  1.00  0.00           H  
ATOM   4243 HD12 LEU B 264       9.936  -6.132  -1.943  1.00  0.00           H  
ATOM   4244 HD13 LEU B 264      10.867  -4.670  -1.540  1.00  0.00           H  
ATOM   4245  CD2 LEU B 264       9.434  -2.957  -3.131  1.00  0.00           C  
ATOM   4246 HD21 LEU B 264      10.395  -2.506  -2.886  1.00  0.00           H  
ATOM   4247 HD22 LEU B 264       9.073  -2.550  -4.074  1.00  0.00           H  
ATOM   4248 HD23 LEU B 264       8.704  -2.719  -2.358  1.00  0.00           H  
ATOM   4249  C   LEU B 264      11.848  -4.755  -6.448  1.00  0.00           C  
ATOM   4250  O   LEU B 264      11.821  -5.784  -7.118  1.00  0.00           O  
ATOM   4251  N   THR B 265      12.974  -4.076  -6.239  1.00  0.00           N  
ATOM   4252  H   THR B 265      12.898  -3.190  -5.749  1.00  0.00           H  
ATOM   4253  CA  THR B 265      14.324  -4.650  -6.335  1.00  0.00           C  
ATOM   4254  HA  THR B 265      14.263  -5.687  -6.005  1.00  0.00           H  
ATOM   4255  CB  THR B 265      14.816  -4.683  -7.788  1.00  0.00           C  
ATOM   4256  HB  THR B 265      14.038  -5.109  -8.424  1.00  0.00           H  
ATOM   4257  CG2 THR B 265      15.225  -3.324  -8.346  1.00  0.00           C  
ATOM   4258 HG21 THR B 265      16.104  -2.954  -7.820  1.00  0.00           H  
ATOM   4259 HG22 THR B 265      15.465  -3.429  -9.404  1.00  0.00           H  
ATOM   4260 HG23 THR B 265      14.396  -2.622  -8.245  1.00  0.00           H  
ATOM   4261  OG1 THR B 265      15.950  -5.512  -7.849  1.00  0.00           O  
ATOM   4262  HG1 THR B 265      15.652  -6.432  -7.674  1.00  0.00           H  
ATOM   4263  C   THR B 265      15.284  -3.940  -5.361  1.00  0.00           C  
ATOM   4264  O   THR B 265      14.844  -3.090  -4.582  1.00  0.00           O  
ATOM   4265  N   TYR B 266      16.568  -4.314  -5.334  1.00  0.00           N  
ATOM   4266  H   TYR B 266      16.899  -4.900  -6.093  1.00  0.00           H  
ATOM   4267  CA  TYR B 266      17.451  -4.117  -4.174  1.00  0.00           C  
ATOM   4268  HA  TYR B 266      16.990  -3.373  -3.530  1.00  0.00           H  
ATOM   4269  CB  TYR B 266      17.553  -5.426  -3.367  1.00  0.00           C  
ATOM   4270  HB2 TYR B 266      18.100  -6.153  -3.966  1.00  0.00           H  
ATOM   4271  HB3 TYR B 266      18.150  -5.239  -2.473  1.00  0.00           H  
ATOM   4272  CG  TYR B 266      16.237  -6.050  -2.930  1.00  0.00           C  
ATOM   4273  CD1 TYR B 266      15.596  -5.595  -1.762  1.00  0.00           C  
ATOM   4274  HD1 TYR B 266      16.038  -4.794  -1.188  1.00  0.00           H  
ATOM   4275  CE1 TYR B 266      14.379  -6.172  -1.350  1.00  0.00           C  
ATOM   4276  HE1 TYR B 266      13.873  -5.827  -0.463  1.00  0.00           H  
ATOM   4277  CZ  TYR B 266      13.789  -7.196  -2.119  1.00  0.00           C  
ATOM   4278  OH  TYR B 266      12.596  -7.717  -1.740  1.00  0.00           O  
ATOM   4279  HH  TYR B 266      12.260  -8.303  -2.424  1.00  0.00           H  
ATOM   4280  CE2 TYR B 266      14.443  -7.672  -3.275  1.00  0.00           C  
ATOM   4281  HE2 TYR B 266      14.010  -8.472  -3.859  1.00  0.00           H  
ATOM   4282  CD2 TYR B 266      15.665  -7.101  -3.677  1.00  0.00           C  
ATOM   4283  HD2 TYR B 266      16.157  -7.469  -4.570  1.00  0.00           H  
ATOM   4284  C   TYR B 266      18.868  -3.609  -4.499  1.00  0.00           C  
ATOM   4285  O   TYR B 266      19.427  -3.867  -5.566  1.00  0.00           O  
ATOM   4286  N   ALA B 267      19.471  -2.946  -3.509  1.00  0.00           N  
ATOM   4287  H   ALA B 267      18.926  -2.757  -2.674  1.00  0.00           H  
ATOM   4288  CA  ALA B 267      20.904  -2.676  -3.439  1.00  0.00           C  
ATOM   4289  HA  ALA B 267      21.407  -3.241  -4.225  1.00  0.00           H  
ATOM   4290  CB  ALA B 267      21.184  -1.192  -3.694  1.00  0.00           C  
ATOM   4291  HB1 ALA B 267      20.683  -0.579  -2.945  1.00  0.00           H  
ATOM   4292  HB2 ALA B 267      22.258  -1.009  -3.654  1.00  0.00           H  
ATOM   4293  HB3 ALA B 267      20.828  -0.919  -4.687  1.00  0.00           H  
ATOM   4294  C   ALA B 267      21.479  -3.163  -2.100  1.00  0.00           C  
ATOM   4295  O   ALA B 267      20.928  -2.903  -1.028  1.00  0.00           O  
ATOM   4296  N   VAL B 268      22.607  -3.865  -2.190  1.00  0.00           N  
ATOM   4297  H   VAL B 268      23.033  -3.921  -3.111  1.00  0.00           H  
ATOM   4298  CA  VAL B 268      23.382  -4.441  -1.087  1.00  0.00           C  
ATOM   4299  HA  VAL B 268      22.767  -4.490  -0.189  1.00  0.00           H  
ATOM   4300  CB  VAL B 268      23.827  -5.874  -1.444  1.00  0.00           C  
ATOM   4301  HB  VAL B 268      24.343  -5.852  -2.406  1.00  0.00           H  
ATOM   4302  CG1 VAL B 268      24.786  -6.479  -0.407  1.00  0.00           C  
ATOM   4303 HG11 VAL B 268      24.331  -6.459   0.585  1.00  0.00           H  
ATOM   4304 HG12 VAL B 268      25.012  -7.511  -0.677  1.00  0.00           H  
ATOM   4305 HG13 VAL B 268      25.726  -5.927  -0.388  1.00  0.00           H  
ATOM   4306  CG2 VAL B 268      22.622  -6.816  -1.565  1.00  0.00           C  
ATOM   4307 HG21 VAL B 268      22.957  -7.814  -1.851  1.00  0.00           H  
ATOM   4308 HG22 VAL B 268      22.096  -6.881  -0.614  1.00  0.00           H  
ATOM   4309 HG23 VAL B 268      21.935  -6.456  -2.331  1.00  0.00           H  
ATOM   4310  C   VAL B 268      24.591  -3.554  -0.804  1.00  0.00           C  
ATOM   4311  O   VAL B 268      25.345  -3.217  -1.712  1.00  0.00           O  
ATOM   4312  N   ASN B 269      24.796  -3.207   0.461  1.00  0.00           N  
ATOM   4313  H   ASN B 269      24.141  -3.575   1.142  1.00  0.00           H  
ATOM   4314  CA  ASN B 269      26.007  -2.586   0.996  1.00  0.00           C  
ATOM   4315  HA  ASN B 269      26.592  -2.171   0.176  1.00  0.00           H  
ATOM   4316  CB  ASN B 269      25.566  -1.438   1.929  1.00  0.00           C  
ATOM   4317  HB2 ASN B 269      25.165  -0.643   1.306  1.00  0.00           H  
ATOM   4318  HB3 ASN B 269      24.771  -1.804   2.582  1.00  0.00           H  
ATOM   4319  CG  ASN B 269      26.626  -0.814   2.824  1.00  0.00           C  
ATOM   4320  OD1 ASN B 269      26.338  -0.458   3.965  1.00  0.00           O  
ATOM   4321  ND2 ASN B 269      27.850  -0.648   2.372  1.00  0.00           N  
ATOM   4322 HD21 ASN B 269      28.510  -0.176   2.964  1.00  0.00           H  
ATOM   4323 HD22 ASN B 269      28.129  -0.892   1.428  1.00  0.00           H  
ATOM   4324  C   ASN B 269      26.861  -3.639   1.719  1.00  0.00           C  
ATOM   4325  O   ASN B 269      26.337  -4.408   2.521  1.00  0.00           O  
ATOM   4326  N   ILE B 270      28.173  -3.624   1.489  1.00  0.00           N  
ATOM   4327  H   ILE B 270      28.549  -2.937   0.843  1.00  0.00           H  
ATOM   4328  CA  ILE B 270      29.166  -4.453   2.187  1.00  0.00           C  
ATOM   4329  HA  ILE B 270      28.739  -4.744   3.141  1.00  0.00           H  
ATOM   4330  CB  ILE B 270      29.436  -5.757   1.390  1.00  0.00           C  
ATOM   4331  HB  ILE B 270      28.467  -6.232   1.216  1.00  0.00           H  
ATOM   4332  CG2 ILE B 270      30.065  -5.471   0.017  1.00  0.00           C  
ATOM   4333 HG21 ILE B 270      29.475  -4.731  -0.523  1.00  0.00           H  
ATOM   4334 HG22 ILE B 270      30.088  -6.383  -0.578  1.00  0.00           H  
ATOM   4335 HG23 ILE B 270      31.084  -5.103   0.146  1.00  0.00           H  
ATOM   4336  CG1 ILE B 270      30.307  -6.763   2.176  1.00  0.00           C  
ATOM   4337 HG12 ILE B 270      31.318  -6.369   2.300  1.00  0.00           H  
ATOM   4338 HG13 ILE B 270      29.871  -6.900   3.161  1.00  0.00           H  
ATOM   4339  CD1 ILE B 270      30.388  -8.159   1.540  1.00  0.00           C  
ATOM   4340 HD11 ILE B 270      29.384  -8.543   1.354  1.00  0.00           H  
ATOM   4341 HD12 ILE B 270      30.945  -8.122   0.605  1.00  0.00           H  
ATOM   4342 HD13 ILE B 270      30.904  -8.835   2.221  1.00  0.00           H  
ATOM   4343  C   ILE B 270      30.409  -3.593   2.483  1.00  0.00           C  
ATOM   4344  O   ILE B 270      30.729  -2.707   1.694  1.00  0.00           O  
ATOM   4345  N   TRP B 271      31.070  -3.768   3.628  1.00  0.00           N  
ATOM   4346  H   TRP B 271      30.730  -4.474   4.276  1.00  0.00           H  
ATOM   4347  CA  TRP B 271      32.273  -3.009   4.029  1.00  0.00           C  
ATOM   4348  HA  TRP B 271      32.919  -2.888   3.156  1.00  0.00           H  
ATOM   4349  CB  TRP B 271      31.865  -1.613   4.533  1.00  0.00           C  
ATOM   4350  HB2 TRP B 271      32.762  -0.993   4.562  1.00  0.00           H  
ATOM   4351  HB3 TRP B 271      31.187  -1.151   3.816  1.00  0.00           H  
ATOM   4352  CG  TRP B 271      31.219  -1.552   5.886  1.00  0.00           C  
ATOM   4353  CD1 TRP B 271      31.855  -1.185   7.021  1.00  0.00           C  
ATOM   4354  HD1 TRP B 271      32.902  -0.896   7.081  1.00  0.00           H  
ATOM   4355  NE1 TRP B 271      30.986  -1.256   8.088  1.00  0.00           N  
ATOM   4356  HE1 TRP B 271      31.269  -1.024   9.029  1.00  0.00           H  
ATOM   4357  CE2 TRP B 271      29.735  -1.684   7.697  1.00  0.00           C  
ATOM   4358  CZ2 TRP B 271      28.540  -1.920   8.394  1.00  0.00           C  
ATOM   4359  HZ2 TRP B 271      28.491  -1.745   9.459  1.00  0.00           H  
ATOM   4360  CH2 TRP B 271      27.414  -2.385   7.693  1.00  0.00           C  
ATOM   4361  HH2 TRP B 271      26.495  -2.586   8.225  1.00  0.00           H  
ATOM   4362  CZ3 TRP B 271      27.492  -2.596   6.304  1.00  0.00           C  
ATOM   4363  HZ3 TRP B 271      26.632  -2.960   5.758  1.00  0.00           H  
ATOM   4364  CE3 TRP B 271      28.693  -2.338   5.613  1.00  0.00           C  
ATOM   4365  HE3 TRP B 271      28.743  -2.506   4.549  1.00  0.00           H  
ATOM   4366  CD2 TRP B 271      29.851  -1.886   6.288  1.00  0.00           C  
ATOM   4367  C   TRP B 271      33.068  -3.765   5.110  1.00  0.00           C  
ATOM   4368  O   TRP B 271      32.534  -4.707   5.697  1.00  0.00           O  
ATOM   4369  N   SER B 272      34.328  -3.399   5.376  1.00  0.00           N  
ATOM   4370  H   SER B 272      34.724  -2.603   4.904  1.00  0.00           H  
ATOM   4371  CA  SER B 272      35.168  -4.102   6.368  1.00  0.00           C  
ATOM   4372  HA  SER B 272      34.810  -5.123   6.439  1.00  0.00           H  
ATOM   4373  CB  SER B 272      36.612  -4.232   5.872  1.00  0.00           C  
ATOM   4374  HB2 SER B 272      37.059  -5.093   6.366  1.00  0.00           H  
ATOM   4375  HB3 SER B 272      36.635  -4.394   4.796  1.00  0.00           H  
ATOM   4376  OG  SER B 272      37.380  -3.100   6.193  1.00  0.00           O  
ATOM   4377  HG  SER B 272      37.266  -2.410   5.513  1.00  0.00           H  
ATOM   4378  C   SER B 272      35.105  -3.506   7.790  1.00  0.00           C  
ATOM   4379  O   SER B 272      34.831  -2.320   7.960  1.00  0.00           O  
ATOM   4380  N   GLU B 273      35.411  -4.309   8.816  1.00  0.00           N  
ATOM   4381  H   GLU B 273      35.611  -5.281   8.600  1.00  0.00           H  
ATOM   4382  CA  GLU B 273      35.653  -3.856  10.199  1.00  0.00           C  
ATOM   4383  HA  GLU B 273      35.000  -3.006  10.400  1.00  0.00           H  
ATOM   4384  CB  GLU B 273      35.303  -4.970  11.218  1.00  0.00           C  
ATOM   4385  HB2 GLU B 273      36.016  -5.788  11.118  1.00  0.00           H  
ATOM   4386  HB3 GLU B 273      35.408  -4.553  12.220  1.00  0.00           H  
ATOM   4387  CG  GLU B 273      33.874  -5.530  11.095  1.00  0.00           C  
ATOM   4388  HG2 GLU B 273      33.189  -4.706  10.879  1.00  0.00           H  
ATOM   4389  HG3 GLU B 273      33.830  -6.222  10.250  1.00  0.00           H  
ATOM   4390  CD  GLU B 273      33.393  -6.246  12.373  1.00  0.00           C  
ATOM   4391  OE1 GLU B 273      33.672  -7.457  12.550  1.00  0.00           O  
ATOM   4392  OE2 GLU B 273      32.612  -5.645  13.144  1.00  0.00           O  
ATOM   4393  C   GLU B 273      37.099  -3.340  10.415  1.00  0.00           C  
ATOM   4394  O   GLU B 273      37.501  -3.083  11.548  1.00  0.00           O  
ATOM   4395  N   ASN B 274      37.898  -3.209   9.346  1.00  0.00           N  
ATOM   4396  H   ASN B 274      37.501  -3.399   8.436  1.00  0.00           H  
ATOM   4397  CA  ASN B 274      39.315  -2.818   9.400  1.00  0.00           C  
ATOM   4398  HA  ASN B 274      39.623  -2.698  10.438  1.00  0.00           H  
ATOM   4399  CB  ASN B 274      40.125  -3.962   8.759  1.00  0.00           C  
ATOM   4400  HB2 ASN B 274      39.948  -4.879   9.316  1.00  0.00           H  
ATOM   4401  HB3 ASN B 274      39.798  -4.106   7.729  1.00  0.00           H  
ATOM   4402  CG  ASN B 274      41.624  -3.713   8.736  1.00  0.00           C  
ATOM   4403  OD1 ASN B 274      42.280  -3.768   7.712  1.00  0.00           O  
ATOM   4404  ND2 ASN B 274      42.227  -3.460   9.870  1.00  0.00           N  
ATOM   4405 HD21 ASN B 274      43.202  -3.237   9.801  1.00  0.00           H  
ATOM   4406 HD22 ASN B 274      41.700  -3.341  10.714  1.00  0.00           H  
ATOM   4407  C   ASN B 274      39.612  -1.482   8.697  1.00  0.00           C  
ATOM   4408  O   ASN B 274      40.462  -0.718   9.143  1.00  0.00           O  
ATOM   4409  N   ASP B 275      38.923  -1.232   7.589  1.00  0.00           N  
ATOM   4410  H   ASP B 275      38.238  -1.922   7.314  1.00  0.00           H  
ATOM   4411  CA  ASP B 275      39.285  -0.274   6.553  1.00  0.00           C  
ATOM   4412  HA  ASP B 275      39.840   0.555   6.988  1.00  0.00           H  
ATOM   4413  CB  ASP B 275      40.240  -0.985   5.576  1.00  0.00           C  
ATOM   4414  HB2 ASP B 275      41.128  -1.306   6.125  1.00  0.00           H  
ATOM   4415  HB3 ASP B 275      39.751  -1.879   5.182  1.00  0.00           H  
ATOM   4416  CG  ASP B 275      40.681  -0.122   4.394  1.00  0.00           C  
ATOM   4417  OD1 ASP B 275      41.567  -0.622   3.652  1.00  0.00           O  
ATOM   4418  OD2 ASP B 275      40.135   0.977   4.200  1.00  0.00           O  
ATOM   4419  C   ASP B 275      38.010   0.248   5.849  1.00  0.00           C  
ATOM   4420  O   ASP B 275      37.358  -0.509   5.112  1.00  0.00           O  
ATOM   4421  N   PRO B 276      37.633   1.527   6.057  1.00  0.00           N  
ATOM   4422  CD  PRO B 276      38.162   2.422   7.077  1.00  0.00           C  
ATOM   4423  HD2 PRO B 276      39.018   2.966   6.674  1.00  0.00           H  
ATOM   4424  HD3 PRO B 276      38.442   1.884   7.985  1.00  0.00           H  
ATOM   4425  CG  PRO B 276      37.026   3.390   7.391  1.00  0.00           C  
ATOM   4426  HG2 PRO B 276      37.398   4.345   7.765  1.00  0.00           H  
ATOM   4427  HG3 PRO B 276      36.339   2.932   8.105  1.00  0.00           H  
ATOM   4428  CB  PRO B 276      36.341   3.533   6.034  1.00  0.00           C  
ATOM   4429  HB2 PRO B 276      36.888   4.262   5.434  1.00  0.00           H  
ATOM   4430  HB3 PRO B 276      35.298   3.833   6.138  1.00  0.00           H  
ATOM   4431  CA  PRO B 276      36.470   2.135   5.413  1.00  0.00           C  
ATOM   4432  HA  PRO B 276      35.589   1.551   5.677  1.00  0.00           H  
ATOM   4433  C   PRO B 276      36.543   2.225   3.880  1.00  0.00           C  
ATOM   4434  O   PRO B 276      35.493   2.311   3.244  1.00  0.00           O  
ATOM   4435  N   ALA B 277      37.730   2.198   3.261  1.00  0.00           N  
ATOM   4436  H   ALA B 277      38.575   2.005   3.802  1.00  0.00           H  
ATOM   4437  CA  ALA B 277      37.871   2.265   1.800  1.00  0.00           C  
ATOM   4438  HA  ALA B 277      37.215   3.057   1.431  1.00  0.00           H  
ATOM   4439  CB  ALA B 277      39.314   2.659   1.464  1.00  0.00           C  
ATOM   4440  HB1 ALA B 277      39.408   2.817   0.390  1.00  0.00           H  
ATOM   4441  HB2 ALA B 277      39.576   3.582   1.982  1.00  0.00           H  
ATOM   4442  HB3 ALA B 277      40.003   1.871   1.769  1.00  0.00           H  
ATOM   4443  C   ALA B 277      37.441   0.962   1.090  1.00  0.00           C  
ATOM   4444  O   ALA B 277      37.161   0.965  -0.112  1.00  0.00           O  
ATOM   4445  N   ASP B 278      37.299  -0.145   1.827  1.00  0.00           N  
ATOM   4446  H   ASP B 278      37.592  -0.108   2.798  1.00  0.00           H  
ATOM   4447  CA  ASP B 278      36.632  -1.358   1.331  1.00  0.00           C  
ATOM   4448  HA  ASP B 278      37.005  -1.569   0.329  1.00  0.00           H  
ATOM   4449  CB  ASP B 278      36.959  -2.566   2.214  1.00  0.00           C  
ATOM   4450  HB2 ASP B 278      36.794  -2.310   3.262  1.00  0.00           H  
ATOM   4451  HB3 ASP B 278      36.276  -3.372   1.961  1.00  0.00           H  
ATOM   4452  CG  ASP B 278      38.365  -3.119   2.029  1.00  0.00           C  
ATOM   4453  OD1 ASP B 278      39.101  -2.702   1.107  1.00  0.00           O  
ATOM   4454  OD2 ASP B 278      38.730  -4.010   2.832  1.00  0.00           O  
ATOM   4455  C   ASP B 278      35.107  -1.225   1.201  1.00  0.00           C  
ATOM   4456  O   ASP B 278      34.455  -2.166   0.744  1.00  0.00           O  
ATOM   4457  N   PHE B 279      34.509  -0.092   1.589  1.00  0.00           N  
ATOM   4458  H   PHE B 279      35.075   0.665   1.956  1.00  0.00           H  
ATOM   4459  CA  PHE B 279      33.079   0.142   1.409  1.00  0.00           C  
ATOM   4460  HA  PHE B 279      32.547  -0.600   2.002  1.00  0.00           H  
ATOM   4461  CB  PHE B 279      32.709   1.531   1.949  1.00  0.00           C  
ATOM   4462  HB2 PHE B 279      33.033   1.587   2.989  1.00  0.00           H  
ATOM   4463  HB3 PHE B 279      33.268   2.286   1.393  1.00  0.00           H  
ATOM   4464  CG  PHE B 279      31.233   1.884   1.902  1.00  0.00           C  
ATOM   4465  CD1 PHE B 279      30.666   2.407   0.724  1.00  0.00           C  
ATOM   4466  HD1 PHE B 279      31.283   2.542  -0.154  1.00  0.00           H  
ATOM   4467  CE1 PHE B 279      29.309   2.778   0.695  1.00  0.00           C  
ATOM   4468  HE1 PHE B 279      28.885   3.193  -0.209  1.00  0.00           H  
ATOM   4469  CZ  PHE B 279      28.518   2.639   1.849  1.00  0.00           C  
ATOM   4470  HZ  PHE B 279      27.480   2.941   1.829  1.00  0.00           H  
ATOM   4471  CE2 PHE B 279      29.084   2.129   3.031  1.00  0.00           C  
ATOM   4472  HE2 PHE B 279      28.485   2.042   3.926  1.00  0.00           H  
ATOM   4473  CD2 PHE B 279      30.437   1.744   3.055  1.00  0.00           C  
ATOM   4474  HD2 PHE B 279      30.874   1.370   3.970  1.00  0.00           H  
ATOM   4475  C   PHE B 279      32.669  -0.059  -0.058  1.00  0.00           C  
ATOM   4476  O   PHE B 279      33.325   0.407  -0.997  1.00  0.00           O  
ATOM   4477  N   ARG B 280      31.573  -0.793  -0.254  1.00  0.00           N  
ATOM   4478  H   ARG B 280      31.152  -1.232   0.560  1.00  0.00           H  
ATOM   4479  CA  ARG B 280      30.976  -1.102  -1.552  1.00  0.00           C  
ATOM   4480  HA  ARG B 280      31.289  -0.344  -2.271  1.00  0.00           H  
ATOM   4481  CB  ARG B 280      31.422  -2.493  -2.042  1.00  0.00           C  
ATOM   4482  HB2 ARG B 280      31.228  -3.214  -1.251  1.00  0.00           H  
ATOM   4483  HB3 ARG B 280      30.818  -2.777  -2.905  1.00  0.00           H  
ATOM   4484  CG  ARG B 280      32.895  -2.620  -2.446  1.00  0.00           C  
ATOM   4485  HG2 ARG B 280      33.527  -2.384  -1.595  1.00  0.00           H  
ATOM   4486  HG3 ARG B 280      33.079  -3.660  -2.720  1.00  0.00           H  
ATOM   4487  CD  ARG B 280      33.272  -1.725  -3.634  1.00  0.00           C  
ATOM   4488  HD2 ARG B 280      32.536  -1.863  -4.429  1.00  0.00           H  
ATOM   4489  HD3 ARG B 280      33.258  -0.676  -3.335  1.00  0.00           H  
ATOM   4490  NE  ARG B 280      34.605  -2.076  -4.152  1.00  0.00           N  
ATOM   4491  HE  ARG B 280      34.620  -2.634  -4.989  1.00  0.00           H  
ATOM   4492  CZ  ARG B 280      35.764  -1.850  -3.553  1.00  0.00           C  
ATOM   4493  NH1 ARG B 280      35.867  -1.168  -2.445  1.00  0.00           N  
ATOM   4494 HH11 ARG B 280      35.040  -0.771  -2.018  1.00  0.00           H  
ATOM   4495 HH12 ARG B 280      36.749  -0.998  -1.991  1.00  0.00           H  
ATOM   4496  NH2 ARG B 280      36.851  -2.341  -4.076  1.00  0.00           N  
ATOM   4497 HH21 ARG B 280      36.809  -2.877  -4.924  1.00  0.00           H  
ATOM   4498 HH22 ARG B 280      37.719  -2.240  -3.580  1.00  0.00           H  
ATOM   4499  C   ARG B 280      29.458  -1.056  -1.474  1.00  0.00           C  
ATOM   4500  O   ARG B 280      28.839  -1.301  -0.430  1.00  0.00           O  
ATOM   4501  N   ILE B 281      28.872  -0.809  -2.636  1.00  0.00           N  
ATOM   4502  H   ILE B 281      29.465  -0.669  -3.442  1.00  0.00           H  
ATOM   4503  CA  ILE B 281      27.478  -1.098  -2.938  1.00  0.00           C  
ATOM   4504  HA  ILE B 281      27.077  -1.717  -2.142  1.00  0.00           H  
ATOM   4505  CB  ILE B 281      26.638   0.203  -2.994  1.00  0.00           C  
ATOM   4506  HB  ILE B 281      27.195   0.946  -3.568  1.00  0.00           H  
ATOM   4507  CG2 ILE B 281      25.280  -0.010  -3.687  1.00  0.00           C  
ATOM   4508 HG21 ILE B 281      25.431  -0.304  -4.727  1.00  0.00           H  
ATOM   4509 HG22 ILE B 281      24.711  -0.788  -3.174  1.00  0.00           H  
ATOM   4510 HG23 ILE B 281      24.703   0.913  -3.703  1.00  0.00           H  
ATOM   4511  CG1 ILE B 281      26.425   0.738  -1.555  1.00  0.00           C  
ATOM   4512 HG12 ILE B 281      25.768   0.055  -1.014  1.00  0.00           H  
ATOM   4513 HG13 ILE B 281      27.380   0.765  -1.034  1.00  0.00           H  
ATOM   4514  CD1 ILE B 281      25.849   2.156  -1.468  1.00  0.00           C  
ATOM   4515 HD11 ILE B 281      26.490   2.848  -2.016  1.00  0.00           H  
ATOM   4516 HD12 ILE B 281      24.839   2.191  -1.874  1.00  0.00           H  
ATOM   4517 HD13 ILE B 281      25.813   2.462  -0.422  1.00  0.00           H  
ATOM   4518  C   ILE B 281      27.461  -1.943  -4.218  1.00  0.00           C  
ATOM   4519  O   ILE B 281      28.272  -1.732  -5.118  1.00  0.00           O  
ATOM   4520  N   TYR B 282      26.542  -2.897  -4.274  1.00  0.00           N  
ATOM   4521  H   TYR B 282      25.927  -2.997  -3.472  1.00  0.00           H  
ATOM   4522  CA  TYR B 282      26.207  -3.717  -5.434  1.00  0.00           C  
ATOM   4523  HA  TYR B 282      26.672  -3.297  -6.328  1.00  0.00           H  
ATOM   4524  CB  TYR B 282      26.730  -5.146  -5.229  1.00  0.00           C  
ATOM   4525  HB2 TYR B 282      26.253  -5.561  -4.339  1.00  0.00           H  
ATOM   4526  HB3 TYR B 282      26.423  -5.753  -6.081  1.00  0.00           H  
ATOM   4527  CG  TYR B 282      28.238  -5.267  -5.074  1.00  0.00           C  
ATOM   4528  CD1 TYR B 282      28.820  -5.334  -3.791  1.00  0.00           C  
ATOM   4529  HD1 TYR B 282      28.189  -5.284  -2.914  1.00  0.00           H  
ATOM   4530  CE1 TYR B 282      30.217  -5.470  -3.654  1.00  0.00           C  
ATOM   4531  HE1 TYR B 282      30.664  -5.520  -2.676  1.00  0.00           H  
ATOM   4532  CZ  TYR B 282      31.041  -5.530  -4.799  1.00  0.00           C  
ATOM   4533  OH  TYR B 282      32.391  -5.651  -4.671  1.00  0.00           O  
ATOM   4534  HH  TYR B 282      32.641  -6.147  -3.884  1.00  0.00           H  
ATOM   4535  CE2 TYR B 282      30.457  -5.458  -6.082  1.00  0.00           C  
ATOM   4536  HE2 TYR B 282      31.089  -5.510  -6.956  1.00  0.00           H  
ATOM   4537  CD2 TYR B 282      29.059  -5.329  -6.217  1.00  0.00           C  
ATOM   4538  HD2 TYR B 282      28.613  -5.276  -7.202  1.00  0.00           H  
ATOM   4539  C   TYR B 282      24.683  -3.678  -5.612  1.00  0.00           C  
ATOM   4540  O   TYR B 282      23.953  -3.471  -4.643  1.00  0.00           O  
ATOM   4541  N   GLN B 283      24.168  -3.842  -6.831  1.00  0.00           N  
ATOM   4542  H   GLN B 283      24.770  -4.071  -7.608  1.00  0.00           H  
ATOM   4543  CA  GLN B 283      22.763  -3.558  -7.138  1.00  0.00           C  
ATOM   4544  HA  GLN B 283      22.168  -3.631  -6.228  1.00  0.00           H  
ATOM   4545  CB  GLN B 283      22.665  -2.108  -7.643  1.00  0.00           C  
ATOM   4546  HB2 GLN B 283      23.091  -1.463  -6.873  1.00  0.00           H  
ATOM   4547  HB3 GLN B 283      23.263  -1.995  -8.549  1.00  0.00           H  
ATOM   4548  CG  GLN B 283      21.231  -1.645  -7.939  1.00  0.00           C  
ATOM   4549  HG2 GLN B 283      20.873  -2.137  -8.843  1.00  0.00           H  
ATOM   4550  HG3 GLN B 283      20.576  -1.928  -7.117  1.00  0.00           H  
ATOM   4551  CD  GLN B 283      21.129  -0.132  -8.115  1.00  0.00           C  
ATOM   4552  OE1 GLN B 283      21.843   0.658  -7.519  1.00  0.00           O  
ATOM   4553  NE2 GLN B 283      20.206   0.343  -8.917  1.00  0.00           N  
ATOM   4554 HE21 GLN B 283      20.164   1.342  -9.012  1.00  0.00           H  
ATOM   4555 HE22 GLN B 283      19.593  -0.276  -9.416  1.00  0.00           H  
ATOM   4556  C   GLN B 283      22.187  -4.579  -8.117  1.00  0.00           C  
ATOM   4557  O   GLN B 283      22.884  -5.020  -9.032  1.00  0.00           O  
ATOM   4558  N   VAL B 284      20.920  -4.944  -7.919  1.00  0.00           N  
ATOM   4559  H   VAL B 284      20.401  -4.497  -7.167  1.00  0.00           H  
ATOM   4560  CA  VAL B 284      20.180  -5.896  -8.757  1.00  0.00           C  
ATOM   4561  HA  VAL B 284      20.840  -6.244  -9.551  1.00  0.00           H  
ATOM   4562  CB  VAL B 284      19.754  -7.144  -7.952  1.00  0.00           C  
ATOM   4563  HB  VAL B 284      19.126  -7.758  -8.596  1.00  0.00           H  
ATOM   4564  CG1 VAL B 284      20.970  -7.986  -7.548  1.00  0.00           C  
ATOM   4565 HG11 VAL B 284      21.541  -8.261  -8.435  1.00  0.00           H  
ATOM   4566 HG12 VAL B 284      21.613  -7.427  -6.869  1.00  0.00           H  
ATOM   4567 HG13 VAL B 284      20.633  -8.896  -7.046  1.00  0.00           H  
ATOM   4568  CG2 VAL B 284      18.961  -6.824  -6.682  1.00  0.00           C  
ATOM   4569 HG21 VAL B 284      19.626  -6.428  -5.916  1.00  0.00           H  
ATOM   4570 HG22 VAL B 284      18.195  -6.089  -6.900  1.00  0.00           H  
ATOM   4571 HG23 VAL B 284      18.489  -7.734  -6.307  1.00  0.00           H  
ATOM   4572  C   VAL B 284      18.996  -5.216  -9.459  1.00  0.00           C  
ATOM   4573  O   VAL B 284      18.550  -4.140  -9.066  1.00  0.00           O  
ATOM   4574  N   THR B 285      18.513  -5.846 -10.532  1.00  0.00           N  
ATOM   4575  H   THR B 285      18.977  -6.695 -10.819  1.00  0.00           H  
ATOM   4576  CA  THR B 285      17.432  -5.373 -11.420  1.00  0.00           C  
ATOM   4577  HA  THR B 285      16.996  -4.460 -11.014  1.00  0.00           H  
ATOM   4578  CB  THR B 285      17.990  -5.054 -12.821  1.00  0.00           C  
ATOM   4579  HB  THR B 285      17.181  -4.673 -13.446  1.00  0.00           H  
ATOM   4580  CG2 THR B 285      19.122  -4.026 -12.814  1.00  0.00           C  
ATOM   4581 HG21 THR B 285      18.775  -3.102 -12.355  1.00  0.00           H  
ATOM   4582 HG22 THR B 285      19.981  -4.406 -12.260  1.00  0.00           H  
ATOM   4583 HG23 THR B 285      19.428  -3.825 -13.840  1.00  0.00           H  
ATOM   4584  OG1 THR B 285      18.495  -6.235 -13.405  1.00  0.00           O  
ATOM   4585  HG1 THR B 285      17.726  -6.809 -13.533  1.00  0.00           H  
ATOM   4586  C   THR B 285      16.323  -6.433 -11.488  1.00  0.00           C  
ATOM   4587  O   THR B 285      15.914  -6.872 -12.562  1.00  0.00           O  
ATOM   4588  N   TYR B 286      15.970  -6.975 -10.324  1.00  0.00           N  
ATOM   4589  H   TYR B 286      16.288  -6.500  -9.487  1.00  0.00           H  
ATOM   4590  CA  TYR B 286      15.406  -8.316 -10.160  1.00  0.00           C  
ATOM   4591  HA  TYR B 286      14.720  -8.517 -10.985  1.00  0.00           H  
ATOM   4592  CB  TYR B 286      16.591  -9.304 -10.219  1.00  0.00           C  
ATOM   4593  HB2 TYR B 286      17.282  -8.958 -10.988  1.00  0.00           H  
ATOM   4594  HB3 TYR B 286      17.133  -9.246  -9.273  1.00  0.00           H  
ATOM   4595  CG  TYR B 286      16.359 -10.777 -10.528  1.00  0.00           C  
ATOM   4596  CD1 TYR B 286      17.501 -11.594 -10.655  1.00  0.00           C  
ATOM   4597  HD1 TYR B 286      18.482 -11.168 -10.507  1.00  0.00           H  
ATOM   4598  CE1 TYR B 286      17.377 -12.956 -10.980  1.00  0.00           C  
ATOM   4599  HE1 TYR B 286      18.258 -13.570 -11.092  1.00  0.00           H  
ATOM   4600  CZ  TYR B 286      16.101 -13.518 -11.177  1.00  0.00           C  
ATOM   4601  OH  TYR B 286      15.976 -14.835 -11.478  1.00  0.00           O  
ATOM   4602  HH  TYR B 286      16.653 -15.355 -11.044  1.00  0.00           H  
ATOM   4603  CE2 TYR B 286      14.958 -12.704 -11.065  1.00  0.00           C  
ATOM   4604  HE2 TYR B 286      13.986 -13.147 -11.226  1.00  0.00           H  
ATOM   4605  CD2 TYR B 286      15.082 -11.337 -10.748  1.00  0.00           C  
ATOM   4606  HD2 TYR B 286      14.193 -10.736 -10.697  1.00  0.00           H  
ATOM   4607  C   TYR B 286      14.656  -8.414  -8.816  1.00  0.00           C  
ATOM   4608  O   TYR B 286      15.169  -7.977  -7.784  1.00  0.00           O  
ATOM   4609  N   LEU B 287      13.448  -8.981  -8.811  1.00  0.00           N  
ATOM   4610  H   LEU B 287      13.048  -9.276  -9.685  1.00  0.00           H  
ATOM   4611  CA  LEU B 287      12.639  -9.172  -7.596  1.00  0.00           C  
ATOM   4612  HA  LEU B 287      12.560  -8.212  -7.086  1.00  0.00           H  
ATOM   4613  CB  LEU B 287      11.231  -9.615  -8.048  1.00  0.00           C  
ATOM   4614  HB2 LEU B 287      10.806  -8.825  -8.670  1.00  0.00           H  
ATOM   4615  HB3 LEU B 287      11.337 -10.512  -8.659  1.00  0.00           H  
ATOM   4616  CG  LEU B 287      10.240  -9.931  -6.913  1.00  0.00           C  
ATOM   4617  HG  LEU B 287      10.615 -10.754  -6.307  1.00  0.00           H  
ATOM   4618  CD1 LEU B 287       9.979  -8.722  -6.015  1.00  0.00           C  
ATOM   4619 HD11 LEU B 287      10.903  -8.411  -5.531  1.00  0.00           H  
ATOM   4620 HD12 LEU B 287       9.591  -7.890  -6.603  1.00  0.00           H  
ATOM   4621 HD13 LEU B 287       9.268  -8.998  -5.241  1.00  0.00           H  
ATOM   4622  CD2 LEU B 287       8.906 -10.380  -7.507  1.00  0.00           C  
ATOM   4623 HD21 LEU B 287       8.486  -9.582  -8.118  1.00  0.00           H  
ATOM   4624 HD22 LEU B 287       9.068 -11.266  -8.122  1.00  0.00           H  
ATOM   4625 HD23 LEU B 287       8.221 -10.634  -6.698  1.00  0.00           H  
ATOM   4626  C   LEU B 287      13.267 -10.168  -6.595  1.00  0.00           C  
ATOM   4627  O   LEU B 287      12.933 -10.145  -5.410  1.00  0.00           O  
ATOM   4628  N   GLU B 288      14.168 -11.029  -7.072  1.00  0.00           N  
ATOM   4629  H   GLU B 288      14.411 -10.969  -8.045  1.00  0.00           H  
ATOM   4630  CA  GLU B 288      14.806 -12.094  -6.295  1.00  0.00           C  
ATOM   4631  HA  GLU B 288      14.007 -12.697  -5.876  1.00  0.00           H  
ATOM   4632  CB  GLU B 288      15.621 -12.985  -7.255  1.00  0.00           C  
ATOM   4633  HB2 GLU B 288      14.988 -13.262  -8.101  1.00  0.00           H  
ATOM   4634  HB3 GLU B 288      16.463 -12.409  -7.648  1.00  0.00           H  
ATOM   4635  CG  GLU B 288      16.176 -14.271  -6.613  1.00  0.00           C  
ATOM   4636  HG2 GLU B 288      16.744 -14.812  -7.373  1.00  0.00           H  
ATOM   4637  HG3 GLU B 288      16.869 -13.985  -5.819  1.00  0.00           H  
ATOM   4638  CD  GLU B 288      15.105 -15.211  -6.035  1.00  0.00           C  
ATOM   4639  OE1 GLU B 288      15.492 -16.018  -5.159  1.00  0.00           O  
ATOM   4640  OE2 GLU B 288      13.923 -15.075  -6.429  1.00  0.00           O  
ATOM   4641  C   GLU B 288      15.679 -11.531  -5.148  1.00  0.00           C  
ATOM   4642  O   GLU B 288      16.571 -10.713  -5.406  1.00  0.00           O  
ATOM   4643  N   PRO B 289      15.455 -11.929  -3.878  1.00  0.00           N  
ATOM   4644  CD  PRO B 289      14.403 -12.834  -3.421  1.00  0.00           C  
ATOM   4645  HD2 PRO B 289      14.531 -13.834  -3.834  1.00  0.00           H  
ATOM   4646  HD3 PRO B 289      13.428 -12.431  -3.701  1.00  0.00           H  
ATOM   4647  CG  PRO B 289      14.512 -12.888  -1.895  1.00  0.00           C  
ATOM   4648  HG2 PRO B 289      15.176 -13.703  -1.599  1.00  0.00           H  
ATOM   4649  HG3 PRO B 289      13.536 -12.998  -1.423  1.00  0.00           H  
ATOM   4650  CB  PRO B 289      15.158 -11.546  -1.562  1.00  0.00           C  
ATOM   4651  HB2 PRO B 289      15.638 -11.544  -0.586  1.00  0.00           H  
ATOM   4652  HB3 PRO B 289      14.404 -10.759  -1.606  1.00  0.00           H  
ATOM   4653  CA  PRO B 289      16.149 -11.369  -2.717  1.00  0.00           C  
ATOM   4654  HA  PRO B 289      16.312 -10.303  -2.878  1.00  0.00           H  
ATOM   4655  C   PRO B 289      17.526 -12.023  -2.479  1.00  0.00           C  
ATOM   4656  O   PRO B 289      17.834 -12.483  -1.373  1.00  0.00           O  
ATOM   4657  N   SER B 290      18.364 -12.090  -3.518  1.00  0.00           N  
ATOM   4658  H   SER B 290      18.077 -11.662  -4.394  1.00  0.00           H  
ATOM   4659  CA  SER B 290      19.678 -12.736  -3.458  1.00  0.00           C  
ATOM   4660  HA  SER B 290      20.050 -12.639  -2.441  1.00  0.00           H  
ATOM   4661  CB  SER B 290      19.512 -14.234  -3.753  1.00  0.00           C  
ATOM   4662  HB2 SER B 290      18.675 -14.631  -3.176  1.00  0.00           H  
ATOM   4663  HB3 SER B 290      19.297 -14.371  -4.815  1.00  0.00           H  
ATOM   4664  OG  SER B 290      20.680 -14.955  -3.407  1.00  0.00           O  
ATOM   4665  HG  SER B 290      20.636 -15.136  -2.454  1.00  0.00           H  
ATOM   4666  C   SER B 290      20.722 -12.072  -4.372  1.00  0.00           C  
ATOM   4667  O   SER B 290      20.395 -11.394  -5.349  1.00  0.00           O  
ATOM   4668  N   LEU B 291      22.003 -12.260  -4.039  1.00  0.00           N  
ATOM   4669  H   LEU B 291      22.181 -12.826  -3.213  1.00  0.00           H  
ATOM   4670  CA  LEU B 291      23.158 -11.761  -4.790  1.00  0.00           C  
ATOM   4671  HA  LEU B 291      22.930 -11.828  -5.855  1.00  0.00           H  
ATOM   4672  CB  LEU B 291      23.381 -10.277  -4.426  1.00  0.00           C  
ATOM   4673  HB2 LEU B 291      22.512  -9.702  -4.751  1.00  0.00           H  
ATOM   4674  HB3 LEU B 291      23.446 -10.200  -3.340  1.00  0.00           H  
ATOM   4675  CG  LEU B 291      24.646  -9.639  -5.026  1.00  0.00           C  
ATOM   4676  HG  LEU B 291      25.522 -10.195  -4.696  1.00  0.00           H  
ATOM   4677  CD1 LEU B 291      24.617  -9.611  -6.554  1.00  0.00           C  
ATOM   4678 HD11 LEU B 291      23.748  -9.055  -6.906  1.00  0.00           H  
ATOM   4679 HD12 LEU B 291      25.527  -9.136  -6.923  1.00  0.00           H  
ATOM   4680 HD13 LEU B 291      24.585 -10.620  -6.954  1.00  0.00           H  
ATOM   4681  CD2 LEU B 291      24.791  -8.203  -4.527  1.00  0.00           C  
ATOM   4682 HD21 LEU B 291      24.831  -8.195  -3.439  1.00  0.00           H  
ATOM   4683 HD22 LEU B 291      25.724  -7.796  -4.907  1.00  0.00           H  
ATOM   4684 HD23 LEU B 291      23.954  -7.591  -4.864  1.00  0.00           H  
ATOM   4685  C   LEU B 291      24.408 -12.610  -4.500  1.00  0.00           C  
ATOM   4686  O   LEU B 291      24.717 -12.884  -3.343  1.00  0.00           O  
ATOM   4687  N   ARG B 292      25.174 -12.982  -5.533  1.00  0.00           N  
ATOM   4688  H   ARG B 292      24.899 -12.674  -6.454  1.00  0.00           H  
ATOM   4689  CA  ARG B 292      26.535 -13.524  -5.373  1.00  0.00           C  
ATOM   4690  HA  ARG B 292      26.638 -13.932  -4.368  1.00  0.00           H  
ATOM   4691  CB  ARG B 292      26.800 -14.658  -6.378  1.00  0.00           C  
ATOM   4692  HB2 ARG B 292      26.408 -14.387  -7.360  1.00  0.00           H  
ATOM   4693  HB3 ARG B 292      27.877 -14.812  -6.469  1.00  0.00           H  
ATOM   4694  CG  ARG B 292      26.172 -15.976  -5.904  1.00  0.00           C  
ATOM   4695  HG2 ARG B 292      26.621 -16.260  -4.951  1.00  0.00           H  
ATOM   4696  HG3 ARG B 292      25.097 -15.850  -5.765  1.00  0.00           H  
ATOM   4697  CD  ARG B 292      26.420 -17.086  -6.930  1.00  0.00           C  
ATOM   4698  HD2 ARG B 292      25.808 -16.888  -7.809  1.00  0.00           H  
ATOM   4699  HD3 ARG B 292      27.468 -17.063  -7.236  1.00  0.00           H  
ATOM   4700  NE  ARG B 292      26.124 -18.415  -6.361  1.00  0.00           N  
ATOM   4701  HE  ARG B 292      26.538 -18.633  -5.461  1.00  0.00           H  
ATOM   4702  CZ  ARG B 292      25.442 -19.402  -6.907  1.00  0.00           C  
ATOM   4703  NH1 ARG B 292      24.859 -19.316  -8.073  1.00  0.00           N  
ATOM   4704 HH11 ARG B 292      24.893 -18.446  -8.572  1.00  0.00           H  
ATOM   4705 HH12 ARG B 292      24.342 -20.092  -8.440  1.00  0.00           H  
ATOM   4706  NH2 ARG B 292      25.333 -20.516  -6.253  1.00  0.00           N  
ATOM   4707 HH21 ARG B 292      25.798 -20.567  -5.347  1.00  0.00           H  
ATOM   4708 HH22 ARG B 292      24.867 -21.309  -6.643  1.00  0.00           H  
ATOM   4709  C   ARG B 292      27.583 -12.414  -5.474  1.00  0.00           C  
ATOM   4710  O   ARG B 292      27.414 -11.482  -6.255  1.00  0.00           O  
ATOM   4711  N   ILE B 293      28.669 -12.527  -4.713  1.00  0.00           N  
ATOM   4712  H   ILE B 293      28.735 -13.337  -4.103  1.00  0.00           H  
ATOM   4713  CA  ILE B 293      29.820 -11.609  -4.749  1.00  0.00           C  
ATOM   4714  HA  ILE B 293      29.783 -11.012  -5.661  1.00  0.00           H  
ATOM   4715  CB  ILE B 293      29.787 -10.643  -3.535  1.00  0.00           C  
ATOM   4716  HB  ILE B 293      29.692 -11.241  -2.626  1.00  0.00           H  
ATOM   4717  CG2 ILE B 293      31.094  -9.832  -3.424  1.00  0.00           C  
ATOM   4718 HG21 ILE B 293      31.952 -10.492  -3.295  1.00  0.00           H  
ATOM   4719 HG22 ILE B 293      31.237  -9.218  -4.314  1.00  0.00           H  
ATOM   4720 HG23 ILE B 293      31.073  -9.192  -2.544  1.00  0.00           H  
ATOM   4721  CG1 ILE B 293      28.558  -9.706  -3.625  1.00  0.00           C  
ATOM   4722 HG12 ILE B 293      28.576  -9.177  -4.579  1.00  0.00           H  
ATOM   4723 HG13 ILE B 293      27.654 -10.313  -3.599  1.00  0.00           H  
ATOM   4724  CD1 ILE B 293      28.434  -8.672  -2.498  1.00  0.00           C  
ATOM   4725 HD11 ILE B 293      27.464  -8.177  -2.566  1.00  0.00           H  
ATOM   4726 HD12 ILE B 293      28.522  -9.162  -1.529  1.00  0.00           H  
ATOM   4727 HD13 ILE B 293      29.214  -7.918  -2.592  1.00  0.00           H  
ATOM   4728  C   ILE B 293      31.102 -12.442  -4.793  1.00  0.00           C  
ATOM   4729  O   ILE B 293      31.235 -13.381  -4.014  1.00  0.00           O  
ATOM   4730  N   ALA B 294      32.055 -12.105  -5.666  1.00  0.00           N  
ATOM   4731  H   ALA B 294      31.920 -11.309  -6.266  1.00  0.00           H  
ATOM   4732  CA  ALA B 294      33.355 -12.772  -5.693  1.00  0.00           C  
ATOM   4733  HA  ALA B 294      33.197 -13.852  -5.746  1.00  0.00           H  
ATOM   4734  CB  ALA B 294      34.103 -12.347  -6.962  1.00  0.00           C  
ATOM   4735  HB1 ALA B 294      34.216 -11.265  -6.995  1.00  0.00           H  
ATOM   4736  HB2 ALA B 294      35.089 -12.811  -6.976  1.00  0.00           H  
ATOM   4737  HB3 ALA B 294      33.550 -12.678  -7.841  1.00  0.00           H  
ATOM   4738  C   ALA B 294      34.132 -12.459  -4.400  1.00  0.00           C  
ATOM   4739  O   ALA B 294      34.453 -11.304  -4.113  1.00  0.00           O  
ATOM   4740  N   ALA B 295      34.426 -13.491  -3.609  1.00  0.00           N  
ATOM   4741  H   ALA B 295      34.211 -14.419  -3.959  1.00  0.00           H  
ATOM   4742  CA  ALA B 295      35.135 -13.397  -2.335  1.00  0.00           C  
ATOM   4743  HA  ALA B 295      34.607 -12.690  -1.691  1.00  0.00           H  
ATOM   4744  CB  ALA B 295      35.114 -14.778  -1.667  1.00  0.00           C  
ATOM   4745  HB1 ALA B 295      35.708 -15.484  -2.249  1.00  0.00           H  
ATOM   4746  HB2 ALA B 295      35.537 -14.702  -0.663  1.00  0.00           H  
ATOM   4747  HB3 ALA B 295      34.091 -15.147  -1.591  1.00  0.00           H  
ATOM   4748  C   ALA B 295      36.575 -12.884  -2.510  1.00  0.00           C  
ATOM   4749  O   ALA B 295      37.110 -12.233  -1.619  1.00  0.00           O  
ATOM   4750  N   SER B 296      37.172 -13.080  -3.691  1.00  0.00           N  
ATOM   4751  H   SER B 296      36.685 -13.628  -4.387  1.00  0.00           H  
ATOM   4752  CA  SER B 296      38.447 -12.471  -4.101  1.00  0.00           C  
ATOM   4753  HA  SER B 296      39.196 -12.708  -3.347  1.00  0.00           H  
ATOM   4754  CB  SER B 296      38.890 -13.109  -5.421  1.00  0.00           C  
ATOM   4755  HB2 SER B 296      39.824 -12.656  -5.758  1.00  0.00           H  
ATOM   4756  HB3 SER B 296      39.057 -14.176  -5.258  1.00  0.00           H  
ATOM   4757  OG  SER B 296      37.891 -12.943  -6.412  1.00  0.00           O  
ATOM   4758  HG  SER B 296      38.038 -13.612  -7.090  1.00  0.00           H  
ATOM   4759  C   SER B 296      38.411 -10.934  -4.220  1.00  0.00           C  
ATOM   4760  O   SER B 296      39.456 -10.312  -4.392  1.00  0.00           O  
ATOM   4761  N   THR B 297      37.239 -10.294  -4.087  1.00  0.00           N  
ATOM   4762  H   THR B 297      36.401 -10.855  -4.001  1.00  0.00           H  
ATOM   4763  CA  THR B 297      37.117  -8.835  -3.873  1.00  0.00           C  
ATOM   4764  HA  THR B 297      37.908  -8.345  -4.440  1.00  0.00           H  
ATOM   4765  CB  THR B 297      35.776  -8.266  -4.379  1.00  0.00           C  
ATOM   4766  HB  THR B 297      35.816  -7.180  -4.279  1.00  0.00           H  
ATOM   4767  CG2 THR B 297      35.513  -8.574  -5.853  1.00  0.00           C  
ATOM   4768 HG21 THR B 297      36.300  -8.127  -6.461  1.00  0.00           H  
ATOM   4769 HG22 THR B 297      35.506  -9.648  -6.027  1.00  0.00           H  
ATOM   4770 HG23 THR B 297      34.553  -8.150  -6.148  1.00  0.00           H  
ATOM   4771  OG1 THR B 297      34.676  -8.717  -3.621  1.00  0.00           O  
ATOM   4772  HG1 THR B 297      34.565  -9.669  -3.810  1.00  0.00           H  
ATOM   4773  C   THR B 297      37.313  -8.405  -2.412  1.00  0.00           C  
ATOM   4774  O   THR B 297      37.297  -7.204  -2.142  1.00  0.00           O  
ATOM   4775  N   LEU B 298      37.486  -9.344  -1.471  1.00  0.00           N  
ATOM   4776  H   LEU B 298      37.525 -10.315  -1.763  1.00  0.00           H  
ATOM   4777  CA  LEU B 298      37.609  -9.114  -0.025  1.00  0.00           C  
ATOM   4778  HA  LEU B 298      37.460  -8.054   0.189  1.00  0.00           H  
ATOM   4779  CB  LEU B 298      36.527  -9.921   0.724  1.00  0.00           C  
ATOM   4780  HB2 LEU B 298      36.791 -10.978   0.660  1.00  0.00           H  
ATOM   4781  HB3 LEU B 298      36.558  -9.651   1.778  1.00  0.00           H  
ATOM   4782  CG  LEU B 298      35.082  -9.762   0.213  1.00  0.00           C  
ATOM   4783  HG  LEU B 298      35.026 -10.025  -0.844  1.00  0.00           H  
ATOM   4784  CD1 LEU B 298      34.159 -10.709   0.975  1.00  0.00           C  
ATOM   4785 HD11 LEU B 298      34.492 -11.737   0.831  1.00  0.00           H  
ATOM   4786 HD12 LEU B 298      34.180 -10.478   2.041  1.00  0.00           H  
ATOM   4787 HD13 LEU B 298      33.141 -10.608   0.603  1.00  0.00           H  
ATOM   4788  CD2 LEU B 298      34.555  -8.339   0.400  1.00  0.00           C  
ATOM   4789 HD21 LEU B 298      34.603  -8.066   1.452  1.00  0.00           H  
ATOM   4790 HD22 LEU B 298      35.159  -7.644  -0.184  1.00  0.00           H  
ATOM   4791 HD23 LEU B 298      33.523  -8.278   0.057  1.00  0.00           H  
ATOM   4792  C   LEU B 298      39.007  -9.508   0.487  1.00  0.00           C  
ATOM   4793  O   LEU B 298      39.637 -10.439  -0.017  1.00  0.00           O  
ATOM   4794  N   LYS B 299      39.511  -8.814   1.512  1.00  0.00           N  
ATOM   4795  H   LYS B 299      38.950  -8.065   1.906  1.00  0.00           H  
ATOM   4796  CA  LYS B 299      40.818  -9.095   2.129  1.00  0.00           C  
ATOM   4797  HA  LYS B 299      41.542  -9.251   1.329  1.00  0.00           H  
ATOM   4798  CB  LYS B 299      41.273  -7.889   2.967  1.00  0.00           C  
ATOM   4799  HB2 LYS B 299      40.477  -7.635   3.666  1.00  0.00           H  
ATOM   4800  HB3 LYS B 299      42.164  -8.162   3.535  1.00  0.00           H  
ATOM   4801  CG  LYS B 299      41.598  -6.653   2.111  1.00  0.00           C  
ATOM   4802  HG2 LYS B 299      42.478  -6.855   1.499  1.00  0.00           H  
ATOM   4803  HG3 LYS B 299      40.755  -6.438   1.452  1.00  0.00           H  
ATOM   4804  CD  LYS B 299      41.853  -5.416   2.985  1.00  0.00           C  
ATOM   4805  HD2 LYS B 299      40.986  -5.271   3.635  1.00  0.00           H  
ATOM   4806  HD3 LYS B 299      42.736  -5.562   3.609  1.00  0.00           H  
ATOM   4807  CE  LYS B 299      42.044  -4.188   2.084  1.00  0.00           C  
ATOM   4808  HE2 LYS B 299      43.104  -3.952   1.970  1.00  0.00           H  
ATOM   4809  HE3 LYS B 299      41.634  -4.431   1.100  1.00  0.00           H  
ATOM   4810  NZ  LYS B 299      41.294  -3.026   2.596  1.00  0.00           N  
ATOM   4811  HZ1 LYS B 299      40.895  -2.481   1.834  1.00  0.00           H  
ATOM   4812  HZ2 LYS B 299      40.437  -3.340   3.049  1.00  0.00           H  
ATOM   4813  HZ3 LYS B 299      41.788  -2.362   3.194  1.00  0.00           H  
ATOM   4814  C   LYS B 299      40.769 -10.378   2.969  1.00  0.00           C  
ATOM   4815  O   LYS B 299      39.899 -10.552   3.821  1.00  0.00           O  
ATOM   4816  N   SER B 300      41.741 -11.268   2.755  1.00  0.00           N  
ATOM   4817  H   SER B 300      42.421 -11.072   2.041  1.00  0.00           H  
ATOM   4818  CA  SER B 300      41.847 -12.527   3.502  1.00  0.00           C  
ATOM   4819  HA  SER B 300      40.923 -13.086   3.352  1.00  0.00           H  
ATOM   4820  CB  SER B 300      43.012 -13.362   2.960  1.00  0.00           C  
ATOM   4821  HB2 SER B 300      42.896 -13.492   1.883  1.00  0.00           H  
ATOM   4822  HB3 SER B 300      43.947 -12.833   3.153  1.00  0.00           H  
ATOM   4823  OG  SER B 300      43.066 -14.633   3.577  1.00  0.00           O  
ATOM   4824  HG  SER B 300      42.425 -15.217   3.159  1.00  0.00           H  
ATOM   4825  C   SER B 300      42.013 -12.270   5.005  1.00  0.00           C  
ATOM   4826  O   SER B 300      42.797 -11.408   5.400  1.00  0.00           O  
ATOM   4827  N   GLY B 301      41.255 -12.988   5.841  1.00  0.00           N  
ATOM   4828  H   GLY B 301      40.613 -13.658   5.446  1.00  0.00           H  
ATOM   4829  CA  GLY B 301      41.282 -12.869   7.306  1.00  0.00           C  
ATOM   4830  HA2 GLY B 301      40.757 -13.723   7.735  1.00  0.00           H  
ATOM   4831  HA3 GLY B 301      42.320 -12.901   7.642  1.00  0.00           H  
ATOM   4832  C   GLY B 301      40.648 -11.594   7.886  1.00  0.00           C  
ATOM   4833  O   GLY B 301      40.529 -11.487   9.105  1.00  0.00           O  
ATOM   4834  N   ILE B 302      40.232 -10.636   7.053  1.00  0.00           N  
ATOM   4835  H   ILE B 302      40.291 -10.796   6.057  1.00  0.00           H  
ATOM   4836  CA  ILE B 302      39.556  -9.421   7.506  1.00  0.00           C  
ATOM   4837  HA  ILE B 302      39.955  -9.147   8.483  1.00  0.00           H  
ATOM   4838  CB  ILE B 302      39.843  -8.256   6.536  1.00  0.00           C  
ATOM   4839  HB  ILE B 302      39.552  -8.582   5.540  1.00  0.00           H  
ATOM   4840  CG2 ILE B 302      39.008  -7.006   6.853  1.00  0.00           C  
ATOM   4841 HG21 ILE B 302      39.307  -6.186   6.200  1.00  0.00           H  
ATOM   4842 HG22 ILE B 302      37.955  -7.209   6.667  1.00  0.00           H  
ATOM   4843 HG23 ILE B 302      39.138  -6.708   7.892  1.00  0.00           H  
ATOM   4844  CG1 ILE B 302      41.347  -7.895   6.478  1.00  0.00           C  
ATOM   4845 HG12 ILE B 302      41.898  -8.743   6.066  1.00  0.00           H  
ATOM   4846 HG13 ILE B 302      41.475  -7.061   5.787  1.00  0.00           H  
ATOM   4847  CD1 ILE B 302      42.003  -7.500   7.809  1.00  0.00           C  
ATOM   4848 HD11 ILE B 302      41.475  -6.663   8.261  1.00  0.00           H  
ATOM   4849 HD12 ILE B 302      42.010  -8.345   8.496  1.00  0.00           H  
ATOM   4850 HD13 ILE B 302      43.034  -7.201   7.621  1.00  0.00           H  
ATOM   4851  C   ILE B 302      38.061  -9.696   7.703  1.00  0.00           C  
ATOM   4852  O   ILE B 302      37.415 -10.362   6.899  1.00  0.00           O  
ATOM   4853  N   SER B 303      37.509  -9.171   8.796  1.00  0.00           N  
ATOM   4854  H   SER B 303      38.097  -8.623   9.402  1.00  0.00           H  
ATOM   4855  CA  SER B 303      36.071  -9.212   9.061  1.00  0.00           C  
ATOM   4856  HA  SER B 303      35.693 -10.189   8.768  1.00  0.00           H  
ATOM   4857  CB  SER B 303      35.814  -9.037  10.557  1.00  0.00           C  
ATOM   4858  HB2 SER B 303      36.377  -9.788  11.111  1.00  0.00           H  
ATOM   4859  HB3 SER B 303      36.148  -8.047  10.867  1.00  0.00           H  
ATOM   4860  OG  SER B 303      34.442  -9.179  10.851  1.00  0.00           O  
ATOM   4861  HG  SER B 303      34.175  -8.400  11.398  1.00  0.00           H  
ATOM   4862  C   SER B 303      35.329  -8.160   8.235  1.00  0.00           C  
ATOM   4863  O   SER B 303      35.760  -7.009   8.160  1.00  0.00           O  
ATOM   4864  N   TYR B 304      34.191  -8.540   7.663  1.00  0.00           N  
ATOM   4865  H   TYR B 304      33.908  -9.504   7.801  1.00  0.00           H  
ATOM   4866  CA  TYR B 304      33.298  -7.711   6.857  1.00  0.00           C  
ATOM   4867  HA  TYR B 304      33.637  -6.682   6.893  1.00  0.00           H  
ATOM   4868  CB  TYR B 304      33.317  -8.171   5.389  1.00  0.00           C  
ATOM   4869  HB2 TYR B 304      33.182  -9.252   5.349  1.00  0.00           H  
ATOM   4870  HB3 TYR B 304      32.470  -7.725   4.866  1.00  0.00           H  
ATOM   4871  CG  TYR B 304      34.578  -7.790   4.639  1.00  0.00           C  
ATOM   4872  CD1 TYR B 304      34.593  -6.629   3.844  1.00  0.00           C  
ATOM   4873  HD1 TYR B 304      33.694  -6.046   3.726  1.00  0.00           H  
ATOM   4874  CE1 TYR B 304      35.776  -6.228   3.200  1.00  0.00           C  
ATOM   4875  HE1 TYR B 304      35.788  -5.347   2.583  1.00  0.00           H  
ATOM   4876  CZ  TYR B 304      36.953  -6.988   3.346  1.00  0.00           C  
ATOM   4877  OH  TYR B 304      38.107  -6.583   2.757  1.00  0.00           O  
ATOM   4878  HH  TYR B 304      38.234  -5.608   2.784  1.00  0.00           H  
ATOM   4879  CE2 TYR B 304      36.920  -8.186   4.090  1.00  0.00           C  
ATOM   4880  HE2 TYR B 304      37.805  -8.798   4.167  1.00  0.00           H  
ATOM   4881  CD2 TYR B 304      35.735  -8.582   4.737  1.00  0.00           C  
ATOM   4882  HD2 TYR B 304      35.723  -9.489   5.326  1.00  0.00           H  
ATOM   4883  C   TYR B 304      31.875  -7.715   7.416  1.00  0.00           C  
ATOM   4884  O   TYR B 304      31.459  -8.621   8.138  1.00  0.00           O  
ATOM   4885  N   ARG B 305      31.103  -6.687   7.056  1.00  0.00           N  
ATOM   4886  H   ARG B 305      31.537  -5.983   6.463  1.00  0.00           H  
ATOM   4887  CA  ARG B 305      29.682  -6.498   7.375  1.00  0.00           C  
ATOM   4888  HA  ARG B 305      29.278  -7.411   7.802  1.00  0.00           H  
ATOM   4889  CB  ARG B 305      29.516  -5.356   8.378  1.00  0.00           C  
ATOM   4890  HB2 ARG B 305      30.076  -4.485   8.035  1.00  0.00           H  
ATOM   4891  HB3 ARG B 305      28.462  -5.090   8.444  1.00  0.00           H  
ATOM   4892  CG  ARG B 305      29.996  -5.775   9.763  1.00  0.00           C  
ATOM   4893  HG2 ARG B 305      29.440  -6.658  10.079  1.00  0.00           H  
ATOM   4894  HG3 ARG B 305      31.063  -6.002   9.738  1.00  0.00           H  
ATOM   4895  CD  ARG B 305      29.742  -4.647  10.758  1.00  0.00           C  
ATOM   4896  HD2 ARG B 305      30.323  -3.775  10.453  1.00  0.00           H  
ATOM   4897  HD3 ARG B 305      28.685  -4.376  10.747  1.00  0.00           H  
ATOM   4898  NE  ARG B 305      30.162  -5.068  12.101  1.00  0.00           N  
ATOM   4899  HE  ARG B 305      31.150  -4.956  12.336  1.00  0.00           H  
ATOM   4900  CZ  ARG B 305      29.475  -5.711  13.022  1.00  0.00           C  
ATOM   4901  NH1 ARG B 305      28.215  -6.020  12.883  1.00  0.00           N  
ATOM   4902 HH11 ARG B 305      27.765  -5.799  12.011  1.00  0.00           H  
ATOM   4903 HH12 ARG B 305      27.724  -6.489  13.616  1.00  0.00           H  
ATOM   4904  NH2 ARG B 305      30.093  -6.070  14.108  1.00  0.00           N  
ATOM   4905 HH21 ARG B 305      31.113  -5.917  14.111  1.00  0.00           H  
ATOM   4906 HH22 ARG B 305      29.623  -6.469  14.896  1.00  0.00           H  
ATOM   4907  C   ARG B 305      28.880  -6.183   6.129  1.00  0.00           C  
ATOM   4908  O   ARG B 305      29.417  -5.609   5.189  1.00  0.00           O  
ATOM   4909  N   ALA B 306      27.587  -6.506   6.154  1.00  0.00           N  
ATOM   4910  H   ALA B 306      27.229  -6.975   6.977  1.00  0.00           H  
ATOM   4911  CA  ALA B 306      26.654  -6.210   5.070  1.00  0.00           C  
ATOM   4912  HA  ALA B 306      27.068  -5.373   4.514  1.00  0.00           H  
ATOM   4913  CB  ALA B 306      26.578  -7.415   4.120  1.00  0.00           C  
ATOM   4914  HB1 ALA B 306      26.178  -8.284   4.638  1.00  0.00           H  
ATOM   4915  HB2 ALA B 306      25.940  -7.179   3.268  1.00  0.00           H  
ATOM   4916  HB3 ALA B 306      27.575  -7.653   3.747  1.00  0.00           H  
ATOM   4917  C   ALA B 306      25.264  -5.760   5.565  1.00  0.00           C  
ATOM   4918  O   ALA B 306      24.870  -6.056   6.699  1.00  0.00           O  
ATOM   4919  N   ARG B 307      24.540  -5.042   4.693  1.00  0.00           N  
ATOM   4920  H   ARG B 307      24.985  -4.872   3.790  1.00  0.00           H  
ATOM   4921  CA  ARG B 307      23.141  -4.567   4.804  1.00  0.00           C  
ATOM   4922  HA  ARG B 307      22.562  -5.246   5.426  1.00  0.00           H  
ATOM   4923  CB  ARG B 307      23.082  -3.161   5.421  1.00  0.00           C  
ATOM   4924  HB2 ARG B 307      23.729  -2.501   4.841  1.00  0.00           H  
ATOM   4925  HB3 ARG B 307      22.060  -2.786   5.346  1.00  0.00           H  
ATOM   4926  CG  ARG B 307      23.473  -3.115   6.904  1.00  0.00           C  
ATOM   4927  HG2 ARG B 307      22.789  -3.747   7.472  1.00  0.00           H  
ATOM   4928  HG3 ARG B 307      24.490  -3.480   7.041  1.00  0.00           H  
ATOM   4929  CD  ARG B 307      23.383  -1.682   7.437  1.00  0.00           C  
ATOM   4930  HD2 ARG B 307      22.350  -1.345   7.338  1.00  0.00           H  
ATOM   4931  HD3 ARG B 307      23.641  -1.684   8.498  1.00  0.00           H  
ATOM   4932  NE  ARG B 307      24.289  -0.773   6.705  1.00  0.00           N  
ATOM   4933  HE  ARG B 307      25.041  -1.187   6.173  1.00  0.00           H  
ATOM   4934  CZ  ARG B 307      24.224   0.543   6.655  1.00  0.00           C  
ATOM   4935  NH1 ARG B 307      23.326   1.221   7.315  1.00  0.00           N  
ATOM   4936 HH11 ARG B 307      22.656   0.725   7.876  1.00  0.00           H  
ATOM   4937 HH12 ARG B 307      23.260   2.217   7.226  1.00  0.00           H
[truncated: 31,105 more chars]
