# Supplementary material for: Insights into receptor structure and dynamics at the surface of living cells
Source: Nat Commun. 2023 Mar 22;14:1596. doi: 10.1038/s41467-023-37284-4 (PMC10033668; doi:10.1038/s41467-023-37284-4)
Supplement: Supplementary file 15 — Source Data [file 41467_2023_37284_MOESM15_ESM.zip › Source data/Main/Figure 5/b/Average structures of MD sub-trajectories/E94B/MD_sub-average_3bpn_E94B_7.pdb]

ATOM      1  N   CYS A   1      -2.420 -11.923 -15.893  1.00  0.00           N  
ATOM      2  H1  CYS A   1      -1.707 -11.313 -16.255  1.00  0.00           H  
ATOM      3  H2  CYS A   1      -3.332 -11.554 -16.149  1.00  0.00           H  
ATOM      4  H3  CYS A   1      -2.366 -12.845 -16.310  1.00  0.00           H  
ATOM      5  CA  CYS A   1      -2.343 -12.018 -14.424  1.00  0.00           C  
ATOM      6  HA  CYS A   1      -3.151 -12.664 -14.084  1.00  0.00           H  
ATOM      7  CB  CYS A   1      -1.013 -12.628 -13.946  1.00  0.00           C  
ATOM      8  HB2 CYS A   1      -0.180 -12.006 -14.282  1.00  0.00           H  
ATOM      9  HB3 CYS A   1      -0.996 -12.652 -12.854  1.00  0.00           H  
ATOM     10  SG  CYS A   1      -0.817 -14.312 -14.590  1.00  0.00           S  
ATOM     11  HG  CYS A   1      -1.683 -14.926 -13.771  1.00  0.00           H  
ATOM     12  C   CYS A   1      -2.580 -10.650 -13.793  1.00  0.00           C  
ATOM     13  O   CYS A   1      -1.642  -9.864 -13.686  1.00  0.00           O  
ATOM     14  N   ASP A   2      -3.802 -10.384 -13.344  1.00  0.00           N  
ATOM     15  H   ASP A   2      -4.558 -11.018 -13.617  1.00  0.00           H  
ATOM     16  CA  ASP A   2      -4.152  -9.219 -12.514  1.00  0.00           C  
ATOM     17  HA  ASP A   2      -3.926  -8.309 -13.070  1.00  0.00           H  
ATOM     18  CB  ASP A   2      -5.667  -9.249 -12.225  1.00  0.00           C  
ATOM     19  HB2 ASP A   2      -5.930 -10.262 -11.929  1.00  0.00           H  
ATOM     20  HB3 ASP A   2      -5.877  -8.581 -11.388  1.00  0.00           H  
ATOM     21  CG  ASP A   2      -6.581  -8.836 -13.383  1.00  0.00           C  
ATOM     22  OD1 ASP A   2      -6.125  -8.029 -14.221  1.00  0.00           O  
ATOM     23  OD2 ASP A   2      -7.754  -9.277 -13.364  1.00  0.00           O  
ATOM     24  C   ASP A   2      -3.376  -9.177 -11.174  1.00  0.00           C  
ATOM     25  O   ASP A   2      -3.535 -10.044 -10.309  1.00  0.00           O  
ATOM     26  N   ILE A   3      -2.600  -8.114 -10.921  1.00  0.00           N  
ATOM     27  H   ILE A   3      -2.445  -7.446 -11.662  1.00  0.00           H  
ATOM     28  CA  ILE A   3      -1.966  -7.877  -9.602  1.00  0.00           C  
ATOM     29  HA  ILE A   3      -1.388  -8.762  -9.333  1.00  0.00           H  
ATOM     30  CB  ILE A   3      -0.994  -6.670  -9.671  1.00  0.00           C  
ATOM     31  HB  ILE A   3      -1.515  -5.833 -10.140  1.00  0.00           H  
ATOM     32  CG2 ILE A   3      -0.542  -6.213  -8.269  1.00  0.00           C  
ATOM     33 HG21 ILE A   3      -0.099  -7.047  -7.726  1.00  0.00           H  
ATOM     34 HG22 ILE A   3       0.185  -5.404  -8.337  1.00  0.00           H  
ATOM     35 HG23 ILE A   3      -1.387  -5.824  -7.700  1.00  0.00           H  
ATOM     36  CG1 ILE A   3       0.228  -7.043 -10.545  1.00  0.00           C  
ATOM     37 HG12 ILE A   3       0.782  -7.851 -10.066  1.00  0.00           H  
ATOM     38 HG13 ILE A   3      -0.124  -7.411 -11.509  1.00  0.00           H  
ATOM     39  CD1 ILE A   3       1.194  -5.884 -10.830  1.00  0.00           C  
ATOM     40 HD11 ILE A   3       0.644  -5.025 -11.214  1.00  0.00           H  
ATOM     41 HD12 ILE A   3       1.732  -5.601  -9.926  1.00  0.00           H  
ATOM     42 HD13 ILE A   3       1.920  -6.203 -11.576  1.00  0.00           H  
ATOM     43  C   ILE A   3      -3.032  -7.701  -8.503  1.00  0.00           C  
ATOM     44  O   ILE A   3      -2.890  -8.212  -7.393  1.00  0.00           O  
ATOM     45  N   THR A   4      -4.149  -7.052  -8.837  1.00  0.00           N  
ATOM     46  H   THR A   4      -4.192  -6.618  -9.749  1.00  0.00           H  
ATOM     47  CA  THR A   4      -5.321  -6.871  -7.963  1.00  0.00           C  
ATOM     48  HA  THR A   4      -5.002  -6.388  -7.039  1.00  0.00           H  
ATOM     49  CB  THR A   4      -6.323  -5.945  -8.670  1.00  0.00           C  
ATOM     50  HB  THR A   4      -6.726  -6.458  -9.544  1.00  0.00           H  
ATOM     51  CG2 THR A   4      -7.485  -5.521  -7.776  1.00  0.00           C  
ATOM     52 HG21 THR A   4      -8.074  -4.756  -8.278  1.00  0.00           H  
ATOM     53 HG22 THR A   4      -8.128  -6.375  -7.567  1.00  0.00           H  
ATOM     54 HG23 THR A   4      -7.103  -5.128  -6.836  1.00  0.00           H  
ATOM     55  OG1 THR A   4      -5.653  -4.786  -9.117  1.00  0.00           O  
ATOM     56  HG1 THR A   4      -5.246  -4.364  -8.339  1.00  0.00           H  
ATOM     57  C   THR A   4      -6.005  -8.196  -7.596  1.00  0.00           C  
ATOM     58  O   THR A   4      -6.519  -8.347  -6.488  1.00  0.00           O  
ATOM     59  N   LEU A   5      -5.957  -9.201  -8.475  1.00  0.00           N  
ATOM     60  H   LEU A   5      -5.457  -9.070  -9.344  1.00  0.00           H  
ATOM     61  CA  LEU A   5      -6.422 -10.545  -8.143  1.00  0.00           C  
ATOM     62  HA  LEU A   5      -7.416 -10.463  -7.702  1.00  0.00           H  
ATOM     63  CB  LEU A   5      -6.523 -11.335  -9.456  1.00  0.00           C  
ATOM     64  HB2 LEU A   5      -7.113 -10.749 -10.163  1.00  0.00           H  
ATOM     65  HB3 LEU A   5      -5.519 -11.460  -9.857  1.00  0.00           H  
ATOM     66  CG  LEU A   5      -7.165 -12.719  -9.349  1.00  0.00           C  
ATOM     67  HG  LEU A   5      -6.736 -13.263  -8.510  1.00  0.00           H  
ATOM     68  CD1 LEU A   5      -8.676 -12.613  -9.168  1.00  0.00           C  
ATOM     69 HD11 LEU A   5      -9.123 -12.138 -10.042  1.00  0.00           H  
ATOM     70 HD12 LEU A   5      -8.898 -12.011  -8.290  1.00  0.00           H  
ATOM     71 HD13 LEU A   5      -9.098 -13.608  -9.036  1.00  0.00           H  
ATOM     72  CD2 LEU A   5      -6.891 -13.495 -10.632  1.00  0.00           C  
ATOM     73 HD21 LEU A   5      -7.251 -12.936 -11.496  1.00  0.00           H  
ATOM     74 HD22 LEU A   5      -5.821 -13.665 -10.742  1.00  0.00           H  
ATOM     75 HD23 LEU A   5      -7.409 -14.445 -10.576  1.00  0.00           H  
ATOM     76  C   LEU A   5      -5.499 -11.201  -7.101  1.00  0.00           C  
ATOM     77  O   LEU A   5      -5.977 -11.776  -6.127  1.00  0.00           O  
ATOM     78  N   GLN A   6      -4.181 -11.027  -7.241  1.00  0.00           N  
ATOM     79  H   GLN A   6      -3.863 -10.527  -8.062  1.00  0.00           H  
ATOM     80  CA  GLN A   6      -3.186 -11.408  -6.228  1.00  0.00           C  
ATOM     81  HA  GLN A   6      -3.277 -12.481  -6.052  1.00  0.00           H  
ATOM     82  CB  GLN A   6      -1.775 -11.092  -6.764  1.00  0.00           C  
ATOM     83  HB2 GLN A   6      -1.841 -10.667  -7.767  1.00  0.00           H  
ATOM     84  HB3 GLN A   6      -1.290 -10.356  -6.121  1.00  0.00           H  
ATOM     85  CG  GLN A   6      -0.896 -12.343  -6.838  1.00  0.00           C  
ATOM     86  HG2 GLN A   6      -0.742 -12.743  -5.837  1.00  0.00           H  
ATOM     87  HG3 GLN A   6      -1.404 -13.098  -7.435  1.00  0.00           H  
ATOM     88  CD  GLN A   6       0.465 -12.060  -7.471  1.00  0.00           C  
ATOM     89  OE1 GLN A   6       0.937 -10.938  -7.572  1.00  0.00           O  
ATOM     90  NE2 GLN A   6       1.167 -13.082  -7.911  1.00  0.00           N  
ATOM     91 HE21 GLN A   6       2.064 -12.847  -8.301  1.00  0.00           H  
ATOM     92 HE22 GLN A   6       0.847 -14.026  -7.785  1.00  0.00           H  
ATOM     93  C   GLN A   6      -3.413 -10.701  -4.876  1.00  0.00           C  
ATOM     94  O   GLN A   6      -3.363 -11.336  -3.821  1.00  0.00           O  
ATOM     95  N   GLU A   7      -3.698  -9.398  -4.895  1.00  0.00           N  
ATOM     96  H   GLU A   7      -3.616  -8.925  -5.792  1.00  0.00           H  
ATOM     97  CA  GLU A   7      -4.024  -8.575  -3.723  1.00  0.00           C  
ATOM     98  HA  GLU A   7      -3.196  -8.624  -3.014  1.00  0.00           H  
ATOM     99  CB  GLU A   7      -4.161  -7.127  -4.224  1.00  0.00           C  
ATOM    100  HB2 GLU A   7      -3.285  -6.889  -4.829  1.00  0.00           H  
ATOM    101  HB3 GLU A   7      -5.042  -7.061  -4.859  1.00  0.00           H  
ATOM    102  CG  GLU A   7      -4.269  -6.053  -3.139  1.00  0.00           C  
ATOM    103  HG2 GLU A   7      -5.151  -6.235  -2.521  1.00  0.00           H  
ATOM    104  HG3 GLU A   7      -3.384  -6.103  -2.514  1.00  0.00           H  
ATOM    105  CD  GLU A   7      -4.373  -4.670  -3.792  1.00  0.00           C  
ATOM    106  OE1 GLU A   7      -5.314  -4.476  -4.592  1.00  0.00           O  
ATOM    107  OE2 GLU A   7      -3.523  -3.783  -3.562  1.00  0.00           O  
ATOM    108  C   GLU A   7      -5.297  -9.062  -2.997  1.00  0.00           C  
ATOM    109  O   GLU A   7      -5.310  -9.201  -1.768  1.00  0.00           O  
ATOM    110  N   ILE A   8      -6.350  -9.405  -3.751  1.00  0.00           N  
ATOM    111  H   ILE A   8      -6.295  -9.231  -4.754  1.00  0.00           H  
ATOM    112  CA  ILE A   8      -7.595  -9.989  -3.222  1.00  0.00           C  
ATOM    113  HA  ILE A   8      -7.922  -9.390  -2.371  1.00  0.00           H  
ATOM    114  CB  ILE A   8      -8.708  -9.932  -4.297  1.00  0.00           C  
ATOM    115  HB  ILE A   8      -8.294 -10.276  -5.247  1.00  0.00           H  
ATOM    116  CG2 ILE A   8      -9.893 -10.847  -3.933  1.00  0.00           C  
ATOM    117 HG21 ILE A   8     -10.195 -10.675  -2.903  1.00  0.00           H  
ATOM    118 HG22 ILE A   8     -10.740 -10.662  -4.593  1.00  0.00           H  
ATOM    119 HG23 ILE A   8      -9.604 -11.892  -4.053  1.00  0.00           H  
ATOM    120  CG1 ILE A   8      -9.186  -8.471  -4.456  1.00  0.00           C  
ATOM    121 HG12 ILE A   8      -9.803  -8.187  -3.605  1.00  0.00           H  
ATOM    122 HG13 ILE A   8      -8.317  -7.817  -4.470  1.00  0.00           H  
ATOM    123  CD1 ILE A   8      -9.957  -8.204  -5.754  1.00  0.00           C  
ATOM    124 HD11 ILE A   8     -10.888  -8.767  -5.772  1.00  0.00           H  
ATOM    125 HD12 ILE A   8     -10.188  -7.141  -5.827  1.00  0.00           H  
ATOM    126 HD13 ILE A   8      -9.342  -8.493  -6.606  1.00  0.00           H  
ATOM    127  C   ILE A   8      -7.373 -11.412  -2.691  1.00  0.00           C  
ATOM    128  O   ILE A   8      -7.846 -11.722  -1.599  1.00  0.00           O  
ATOM    129  N   ILE A   9      -6.613 -12.260  -3.396  1.00  0.00           N  
ATOM    130  H   ILE A   9      -6.254 -11.947  -4.297  1.00  0.00           H  
ATOM    131  CA  ILE A   9      -6.262 -13.621  -2.950  1.00  0.00           C  
ATOM    132  HA  ILE A   9      -7.182 -14.160  -2.730  1.00  0.00           H  
ATOM    133  CB  ILE A   9      -5.502 -14.399  -4.052  1.00  0.00           C  
ATOM    134  HB  ILE A   9      -4.732 -13.747  -4.468  1.00  0.00           H  
ATOM    135  CG2 ILE A   9      -4.816 -15.675  -3.519  1.00  0.00           C  
ATOM    136 HG21 ILE A   9      -4.355 -16.232  -4.333  1.00  0.00           H  
ATOM    137 HG22 ILE A   9      -4.023 -15.414  -2.819  1.00  0.00           H  
ATOM    138 HG23 ILE A   9      -5.544 -16.311  -3.012  1.00  0.00           H  
ATOM    139  CG1 ILE A   9      -6.494 -14.788  -5.164  1.00  0.00           C  
ATOM    140 HG12 ILE A   9      -7.130 -15.601  -4.812  1.00  0.00           H  
ATOM    141 HG13 ILE A   9      -7.134 -13.935  -5.388  1.00  0.00           H  
ATOM    142  CD1 ILE A   9      -5.824 -15.208  -6.476  1.00  0.00           C  
ATOM    143 HD11 ILE A   9      -5.305 -16.158  -6.362  1.00  0.00           H  
ATOM    144 HD12 ILE A   9      -6.595 -15.323  -7.235  1.00  0.00           H  
ATOM    145 HD13 ILE A   9      -5.120 -14.441  -6.802  1.00  0.00           H  
ATOM    146  C   ILE A   9      -5.460 -13.567  -1.653  1.00  0.00           C  
ATOM    147  O   ILE A   9      -5.775 -14.296  -0.717  1.00  0.00           O  
ATOM    148  N   LYS A  10      -4.473 -12.669  -1.553  1.00  0.00           N  
ATOM    149  H   LYS A  10      -4.263 -12.098  -2.367  1.00  0.00           H  
ATOM    150  CA  LYS A  10      -3.716 -12.437  -0.320  1.00  0.00           C  
ATOM    151  HA  LYS A  10      -3.320 -13.395   0.015  1.00  0.00           H  
ATOM    152  CB  LYS A  10      -2.553 -11.475  -0.605  1.00  0.00           C  
ATOM    153  HB2 LYS A  10      -2.067 -11.775  -1.535  1.00  0.00           H  
ATOM    154  HB3 LYS A  10      -2.936 -10.459  -0.723  1.00  0.00           H  
ATOM    155  CG  LYS A  10      -1.506 -11.513   0.517  1.00  0.00           C  
ATOM    156  HG2 LYS A  10      -1.944 -11.157   1.450  1.00  0.00           H  
ATOM    157  HG3 LYS A  10      -1.179 -12.545   0.655  1.00  0.00           H  
ATOM    158  CD  LYS A  10      -0.289 -10.648   0.165  1.00  0.00           C  
ATOM    159  HD2 LYS A  10       0.081 -10.918  -0.825  1.00  0.00           H  
ATOM    160  HD3 LYS A  10      -0.576  -9.596   0.176  1.00  0.00           H  
ATOM    161  CE  LYS A  10       0.812 -10.881   1.198  1.00  0.00           C  
ATOM    162  HE2 LYS A  10       0.434 -10.592   2.185  1.00  0.00           H  
ATOM    163  HE3 LYS A  10       1.053 -11.946   1.238  1.00  0.00           H  
ATOM    164  NZ  LYS A  10       2.031 -10.104   0.886  1.00  0.00           N  
ATOM    165  HZ1 LYS A  10       2.468 -10.368   0.007  1.00  0.00           H  
ATOM    166  HZ2 LYS A  10       1.849  -9.106   0.874  1.00  0.00           H  
ATOM    167  HZ3 LYS A  10       2.710 -10.244   1.630  1.00  0.00           H  
ATOM    168  C   LYS A  10      -4.626 -11.927   0.799  1.00  0.00           C  
ATOM    169  O   LYS A  10      -4.556 -12.452   1.900  1.00  0.00           O  
ATOM    170  N   THR A  11      -5.538 -11.000   0.506  1.00  0.00           N  
ATOM    171  H   THR A  11      -5.510 -10.589  -0.419  1.00  0.00           H  
ATOM    172  CA  THR A  11      -6.544 -10.527   1.477  1.00  0.00           C  
ATOM    173  HA  THR A  11      -6.016 -10.180   2.365  1.00  0.00           H  
ATOM    174  CB  THR A  11      -7.355  -9.347   0.921  1.00  0.00           C  
ATOM    175  HB  THR A  11      -7.961  -9.678   0.080  1.00  0.00           H  
ATOM    176  CG2 THR A  11      -8.259  -8.690   1.963  1.00  0.00           C  
ATOM    177 HG21 THR A  11      -8.699  -7.785   1.543  1.00  0.00           H  
ATOM    178 HG22 THR A  11      -9.062  -9.366   2.247  1.00  0.00           H  
ATOM    179 HG23 THR A  11      -7.678  -8.427   2.847  1.00  0.00           H  
ATOM    180  OG1 THR A  11      -6.489  -8.327   0.483  1.00  0.00           O  
ATOM    181  HG1 THR A  11      -6.089  -8.606  -0.366  1.00  0.00           H  
ATOM    182  C   THR A  11      -7.497 -11.639   1.935  1.00  0.00           C  
ATOM    183  O   THR A  11      -7.870 -11.670   3.104  1.00  0.00           O  
ATOM    184  N   LEU A  12      -7.875 -12.570   1.054  1.00  0.00           N  
ATOM    185  H   LEU A  12      -7.594 -12.458   0.085  1.00  0.00           H  
ATOM    186  CA  LEU A  12      -8.661 -13.758   1.410  1.00  0.00           C  
ATOM    187  HA  LEU A  12      -9.489 -13.454   2.050  1.00  0.00           H  
ATOM    188  CB  LEU A  12      -9.234 -14.412   0.141  1.00  0.00           C  
ATOM    189  HB2 LEU A  12      -8.431 -14.528  -0.587  1.00  0.00           H  
ATOM    190  HB3 LEU A  12      -9.600 -15.409   0.387  1.00  0.00           H  
ATOM    191  CG  LEU A  12     -10.392 -13.622  -0.491  1.00  0.00           C  
ATOM    192  HG  LEU A  12     -10.122 -12.573  -0.585  1.00  0.00           H  
ATOM    193  CD1 LEU A  12     -10.694 -14.171  -1.882  1.00  0.00           C  
ATOM    194 HD11 LEU A  12      -9.784 -14.185  -2.481  1.00  0.00           H  
ATOM    195 HD12 LEU A  12     -11.103 -15.174  -1.797  1.00  0.00           H  
ATOM    196 HD13 LEU A  12     -11.420 -13.523  -2.372  1.00  0.00           H  
ATOM    197  CD2 LEU A  12     -11.677 -13.732   0.335  1.00  0.00           C  
ATOM    198 HD21 LEU A  12     -11.966 -14.778   0.451  1.00  0.00           H  
ATOM    199 HD22 LEU A  12     -11.535 -13.288   1.319  1.00  0.00           H  
ATOM    200 HD23 LEU A  12     -12.477 -13.192  -0.167  1.00  0.00           H  
ATOM    201  C   LEU A  12      -7.853 -14.780   2.222  1.00  0.00           C  
ATOM    202  O   LEU A  12      -8.435 -15.467   3.062  1.00  0.00           O  
ATOM    203  N   ASN A  13      -6.529 -14.854   2.037  1.00  0.00           N  
ATOM    204  H   ASN A  13      -6.110 -14.315   1.288  1.00  0.00           H  
ATOM    205  CA  ASN A  13      -5.654 -15.657   2.900  1.00  0.00           C  
ATOM    206  HA  ASN A  13      -6.075 -16.662   2.980  1.00  0.00           H  
ATOM    207  CB  ASN A  13      -4.241 -15.797   2.308  1.00  0.00           C  
ATOM    208  HB2 ASN A  13      -3.787 -14.817   2.203  1.00  0.00           H  
ATOM    209  HB3 ASN A  13      -3.629 -16.367   3.005  1.00  0.00           H  
ATOM    210  CG  ASN A  13      -4.190 -16.520   0.974  1.00  0.00           C  
ATOM    211  OD1 ASN A  13      -5.036 -17.325   0.617  1.00  0.00           O  
ATOM    212  ND2 ASN A  13      -3.147 -16.296   0.208  1.00  0.00           N  
ATOM    213 HD21 ASN A  13      -3.141 -16.755  -0.683  1.00  0.00           H  
ATOM    214 HD22 ASN A  13      -2.434 -15.663   0.513  1.00  0.00           H  
ATOM    215  C   ASN A  13      -5.608 -15.084   4.321  1.00  0.00           C  
ATOM    216  O   ASN A  13      -5.809 -15.838   5.270  1.00  0.00           O  
ATOM    217  N   SER A  14      -5.449 -13.766   4.496  1.00  0.00           N  
ATOM    218  H   SER A  14      -5.188 -13.187   3.703  1.00  0.00           H  
ATOM    219  CA  SER A  14      -5.428 -13.140   5.834  1.00  0.00           C  
ATOM    220  HA  SER A  14      -4.720 -13.686   6.459  1.00  0.00           H  
ATOM    221  CB  SER A  14      -4.933 -11.685   5.753  1.00  0.00           C  
ATOM    222  HB2 SER A  14      -5.746 -11.059   5.379  1.00  0.00           H  
ATOM    223  HB3 SER A  14      -4.655 -11.345   6.751  1.00  0.00           H  
ATOM    224  OG  SER A  14      -3.827 -11.547   4.874  1.00  0.00           O  
ATOM    225  HG  SER A  14      -3.011 -11.264   5.345  1.00  0.00           H  
ATOM    226  C   SER A  14      -6.804 -13.215   6.533  1.00  0.00           C  
ATOM    227  O   SER A  14      -6.876 -13.391   7.750  1.00  0.00           O  
ATOM    228  N   LEU A  15      -7.905 -13.176   5.765  1.00  0.00           N  
ATOM    229  H   LEU A  15      -7.793 -12.943   4.784  1.00  0.00           H  
ATOM    230  CA  LEU A  15      -9.260 -13.494   6.252  1.00  0.00           C  
ATOM    231  HA  LEU A  15      -9.430 -12.949   7.182  1.00  0.00           H  
ATOM    232  CB  LEU A  15     -10.296 -13.059   5.198  1.00  0.00           C  
ATOM    233  HB2 LEU A  15      -9.841 -13.109   4.211  1.00  0.00           H  
ATOM    234  HB3 LEU A  15     -11.144 -13.746   5.195  1.00  0.00           H  
ATOM    235  CG  LEU A  15     -10.819 -11.644   5.464  1.00  0.00           C  
ATOM    236  HG  LEU A  15      -9.990 -11.014   5.779  1.00  0.00           H  
ATOM    237  CD1 LEU A  15     -11.428 -11.062   4.191  1.00  0.00           C  
ATOM    238 HD11 LEU A  15     -10.648 -10.982   3.435  1.00  0.00           H  
ATOM    239 HD12 LEU A  15     -12.224 -11.711   3.827  1.00  0.00           H  
ATOM    240 HD13 LEU A  15     -11.826 -10.070   4.399  1.00  0.00           H  
ATOM    241  CD2 LEU A  15     -11.900 -11.638   6.545  1.00  0.00           C  
ATOM    242 HD21 LEU A  15     -12.233 -10.617   6.731  1.00  0.00           H  
ATOM    243 HD22 LEU A  15     -12.753 -12.236   6.221  1.00  0.00           H  
ATOM    244 HD23 LEU A  15     -11.510 -12.061   7.470  1.00  0.00           H  
ATOM    245  C   LEU A  15      -9.478 -14.977   6.584  1.00  0.00           C  
ATOM    246  O   LEU A  15     -10.413 -15.292   7.313  1.00  0.00           O  
ATOM    247  N   THR A  16      -8.646 -15.883   6.068  1.00  0.00           N  
ATOM    248  H   THR A  16      -7.869 -15.550   5.512  1.00  0.00           H  
ATOM    249  CA  THR A  16      -8.713 -17.313   6.409  1.00  0.00           C  
ATOM    250  HA  THR A  16      -9.760 -17.610   6.463  1.00  0.00           H  
ATOM    251  CB  THR A  16      -8.036 -18.183   5.336  1.00  0.00           C  
ATOM    252  HB  THR A  16      -6.977 -17.945   5.270  1.00  0.00           H  
ATOM    253  CG2 THR A  16      -8.174 -19.687   5.578  1.00  0.00           C  
ATOM    254 HG21 THR A  16      -7.643 -19.966   6.488  1.00  0.00           H  
ATOM    255 HG22 THR A  16      -9.226 -19.958   5.670  1.00  0.00           H  
ATOM    256 HG23 THR A  16      -7.722 -20.235   4.753  1.00  0.00           H  
ATOM    257  OG1 THR A  16      -8.643 -17.940   4.085  1.00  0.00           O  
ATOM    258  HG1 THR A  16      -8.602 -16.973   3.936  1.00  0.00           H  
ATOM    259  C   THR A  16      -8.102 -17.585   7.783  1.00  0.00           C  
ATOM    260  O   THR A  16      -8.625 -18.430   8.507  1.00  0.00           O  
ATOM    261  N   GLU A  17      -7.030 -16.877   8.150  1.00  0.00           N  
ATOM    262  H   GLU A  17      -6.625 -16.231   7.484  1.00  0.00           H  
ATOM    263  CA  GLU A  17      -6.307 -17.102   9.409  1.00  0.00           C  
ATOM    264  HA  GLU A  17      -6.294 -18.177   9.602  1.00  0.00           H  
ATOM    265  CB  GLU A  17      -4.848 -16.639   9.238  1.00  0.00           C  
ATOM    266  HB2 GLU A  17      -4.435 -17.109   8.344  1.00  0.00           H  
ATOM    267  HB3 GLU A  17      -4.830 -15.559   9.080  1.00  0.00           H  
ATOM    268  CG  GLU A  17      -3.936 -16.982  10.430  1.00  0.00           C  
ATOM    269  HG2 GLU A  17      -2.907 -16.732  10.162  1.00  0.00           H  
ATOM    270  HG3 GLU A  17      -4.216 -16.340  11.268  1.00  0.00           H  
ATOM    271  CD  GLU A  17      -4.014 -18.460  10.860  1.00  0.00           C  
ATOM    272  OE1 GLU A  17      -4.133 -19.330   9.962  1.00  0.00           O  
ATOM    273  OE2 GLU A  17      -3.966 -18.711  12.086  1.00  0.00           O  
ATOM    274  C   GLU A  17      -6.972 -16.446  10.635  1.00  0.00           C  
ATOM    275  O   GLU A  17      -6.896 -16.986  11.736  1.00  0.00           O  
ATOM    276  N   GLN A  18      -7.680 -15.316  10.486  1.00  0.00           N  
ATOM    277  H   GLN A  18      -7.710 -14.886   9.569  1.00  0.00           H  
ATOM    278  CA  GLN A  18      -8.348 -14.638  11.613  1.00  0.00           C  
ATOM    279  HA  GLN A  18      -7.631 -14.642  12.434  1.00  0.00           H  
ATOM    280  CB  GLN A  18      -8.616 -13.157  11.264  1.00  0.00           C  
ATOM    281  HB2 GLN A  18      -7.662 -12.702  10.995  1.00  0.00           H  
ATOM    282  HB3 GLN A  18      -9.256 -13.113  10.381  1.00  0.00           H  
ATOM    283  CG  GLN A  18      -9.261 -12.289  12.372  1.00  0.00           C  
ATOM    284  HG2 GLN A  18      -9.258 -11.252  12.032  1.00  0.00           H  
ATOM    285  HG3 GLN A  18     -10.304 -12.574  12.505  1.00  0.00           H  
ATOM    286  CD  GLN A  18      -8.572 -12.370  13.736  1.00  0.00           C  
ATOM    287  OE1 GLN A  18      -8.561 -13.387  14.420  1.00  0.00           O  
ATOM    288  NE2 GLN A  18      -8.001 -11.299  14.232  1.00  0.00           N  
ATOM    289 HE21 GLN A  18      -7.479 -11.379  15.086  1.00  0.00           H  
ATOM    290 HE22 GLN A  18      -7.965 -10.441  13.711  1.00  0.00           H  
ATOM    291  C   GLN A  18      -9.590 -15.408  12.121  1.00  0.00           C  
ATOM    292  O   GLN A  18     -10.727 -14.966  11.965  1.00  0.00           O  
ATOM    293  N   LYS A  19      -9.377 -16.562  12.768  1.00  0.00           N  
ATOM    294  H   LYS A  19      -8.417 -16.902  12.754  1.00  0.00           H  
ATOM    295  CA  LYS A  19     -10.422 -17.446  13.310  1.00  0.00           C  
ATOM    296  HA  LYS A  19     -11.159 -17.623  12.526  1.00  0.00           H  
ATOM    297  CB  LYS A  19      -9.812 -18.804  13.716  1.00  0.00           C  
ATOM    298  HB2 LYS A  19      -9.040 -18.641  14.470  1.00  0.00           H  
ATOM    299  HB3 LYS A  19     -10.598 -19.408  14.173  1.00  0.00           H  
ATOM    300  CG  LYS A  19      -9.198 -19.623  12.565  1.00  0.00           C  
ATOM    301  HG2 LYS A  19      -8.273 -19.150  12.237  1.00  0.00           H  
ATOM    302  HG3 LYS A  19      -8.948 -20.613  12.949  1.00  0.00           H  
ATOM    303  CD  LYS A  19     -10.138 -19.768  11.358  1.00  0.00           C  
ATOM    304  HD2 LYS A  19     -11.117 -20.120  11.688  1.00  0.00           H  
ATOM    305  HD3 LYS A  19     -10.247 -18.793  10.880  1.00  0.00           H  
ATOM    306  CE  LYS A  19      -9.570 -20.753  10.335  1.00  0.00           C  
ATOM    307  HE2 LYS A  19      -8.504 -20.538  10.207  1.00  0.00           H  
ATOM    308  HE3 LYS A  19      -9.675 -21.771  10.717  1.00  0.00           H  
ATOM    309  NZ  LYS A  19     -10.254 -20.598   9.030  1.00  0.00           N  
ATOM    310  HZ1 LYS A  19     -10.030 -19.683   8.649  1.00  0.00           H  
ATOM    311  HZ2 LYS A  19      -9.973 -21.297   8.364  1.00  0.00           H  
ATOM    312  HZ3 LYS A  19     -11.280 -20.646   9.087  1.00  0.00           H  
ATOM    313  C   LYS A  19     -11.190 -16.798  14.467  1.00  0.00           C  
ATOM    314  O   LYS A  19     -10.828 -16.938  15.638  1.00  0.00           O  
ATOM    315  N   THR A  20     -12.269 -16.095  14.131  1.00  0.00           N  
ATOM    316  H   THR A  20     -12.460 -15.987  13.141  1.00  0.00           H  
ATOM    317  CA  THR A  20     -13.217 -15.476  15.064  1.00  0.00           C  
ATOM    318  HA  THR A  20     -12.923 -15.763  16.070  1.00  0.00           H  
ATOM    319  CB  THR A  20     -13.143 -13.942  14.998  1.00  0.00           C  
ATOM    320  HB  THR A  20     -12.149 -13.643  15.326  1.00  0.00           H  
ATOM    321  CG2 THR A  20     -13.387 -13.344  13.614  1.00  0.00           C  
ATOM    322 HG21 THR A  20     -13.488 -12.263  13.687  1.00  0.00           H  
ATOM    323 HG22 THR A  20     -12.547 -13.567  12.962  1.00  0.00           H  
ATOM    324 HG23 THR A  20     -14.283 -13.772  13.169  1.00  0.00           H  
ATOM    325  OG1 THR A  20     -14.088 -13.371  15.871  1.00  0.00           O  
ATOM    326  HG1 THR A  20     -13.938 -13.750  16.754  1.00  0.00           H  
ATOM    327  C   THR A  20     -14.636 -16.000  14.850  1.00  0.00           C  
ATOM    328  O   THR A  20     -15.051 -16.235  13.722  1.00  0.00           O  
ATOM    329  N   LEU A  21     -15.394 -16.158  15.939  1.00  0.00           N  
ATOM    330  H   LEU A  21     -14.991 -15.865  16.820  1.00  0.00           H  
ATOM    331  CA  LEU A  21     -16.703 -16.835  15.989  1.00  0.00           C  
ATOM    332  HA  LEU A  21     -16.562 -17.850  15.610  1.00  0.00           H  
ATOM    333  CB  LEU A  21     -17.123 -16.900  17.476  1.00  0.00           C  
ATOM    334  HB2 LEU A  21     -16.236 -17.044  18.089  1.00  0.00           H  
ATOM    335  HB3 LEU A  21     -17.551 -15.932  17.743  1.00  0.00           H  
ATOM    336  CG  LEU A  21     -18.122 -18.012  17.860  1.00  0.00           C  
ATOM    337  HG  LEU A  21     -18.976 -18.021  17.187  1.00  0.00           H  
ATOM    338  CD1 LEU A  21     -17.454 -19.389  17.856  1.00  0.00           C  
ATOM    339 HD11 LEU A  21     -18.173 -20.145  18.173  1.00  0.00           H  
ATOM    340 HD12 LEU A  21     -16.598 -19.402  18.530  1.00  0.00           H  
ATOM    341 HD13 LEU A  21     -17.130 -19.642  16.847  1.00  0.00           H  
ATOM    342  CD2 LEU A  21     -18.633 -17.752  19.279  1.00  0.00           C  
ATOM    343 HD21 LEU A  21     -19.147 -16.791  19.312  1.00  0.00           H  
ATOM    344 HD22 LEU A  21     -17.802 -17.748  19.983  1.00  0.00           H  
ATOM    345 HD23 LEU A  21     -19.341 -18.533  19.558  1.00  0.00           H  
ATOM    346  C   LEU A  21     -17.810 -16.195  15.113  1.00  0.00           C  
ATOM    347  O   LEU A  21     -18.921 -16.712  15.058  1.00  0.00           O  
ATOM    348  N   CYS A  22     -17.547 -15.063  14.452  1.00  0.00           N  
ATOM    349  H   CYS A  22     -16.598 -14.727  14.451  1.00  0.00           H  
ATOM    350  CA  CYS A  22     -18.497 -14.446  13.527  1.00  0.00           C  
ATOM    351  HA  CYS A  22     -19.501 -14.637  13.907  1.00  0.00           H  
ATOM    352  CB  CYS A  22     -18.313 -12.918  13.525  1.00  0.00           C  
ATOM    353  HB2 CYS A  22     -19.082 -12.486  12.882  1.00  0.00           H  
ATOM    354  HB3 CYS A  22     -18.452 -12.526  14.534  1.00  0.00           H  
ATOM    355  SG  CYS A  22     -16.689 -12.411  12.893  1.00  0.00           S  
ATOM    356  HG  CYS A  22     -15.977 -12.658  14.002  1.00  0.00           H  
ATOM    357  C   CYS A  22     -18.485 -15.056  12.110  1.00  0.00           C  
ATOM    358  O   CYS A  22     -19.356 -14.692  11.325  1.00  0.00           O  
ATOM    359  N   THR A  23     -17.569 -15.972  11.757  1.00  0.00           N  
ATOM    360  H   THR A  23     -16.831 -16.234  12.404  1.00  0.00           H  
ATOM    361  CA  THR A  23     -17.568 -16.623  10.424  1.00  0.00           C  
ATOM    362  HA  THR A  23     -17.835 -15.869   9.687  1.00  0.00           H  
ATOM    363  CB  THR A  23     -16.180 -17.140  10.029  1.00  0.00           C  
ATOM    364  HB  THR A  23     -16.255 -17.581   9.035  1.00  0.00           H  
ATOM    365  CG2 THR A  23     -15.130 -16.033   9.971  1.00  0.00           C  
ATOM    366 HG21 THR A  23     -14.190 -16.457   9.618  1.00  0.00           H  
ATOM    367 HG22 THR A  23     -15.456 -15.260   9.277  1.00  0.00           H  
ATOM    368 HG23 THR A  23     -14.979 -15.602  10.959  1.00  0.00           H  
ATOM    369  OG1 THR A  23     -15.726 -18.119  10.922  1.00  0.00           O  
ATOM    370  HG1 THR A  23     -15.116 -18.682  10.390  1.00  0.00           H  
ATOM    371  C   THR A  23     -18.600 -17.751  10.261  1.00  0.00           C  
ATOM    372  O   THR A  23     -18.937 -18.114   9.133  1.00  0.00           O  
ATOM    373  N   GLU A  24     -19.179 -18.236  11.364  1.00  0.00           N  
ATOM    374  H   GLU A  24     -18.772 -17.988  12.252  1.00  0.00           H  
ATOM    375  CA  GLU A  24     -20.369 -19.102  11.394  1.00  0.00           C  
ATOM    376  HA  GLU A  24     -20.216 -19.979  10.763  1.00  0.00           H  
ATOM    377  CB  GLU A  24     -20.615 -19.562  12.844  1.00  0.00           C  
ATOM    378  HB2 GLU A  24     -20.723 -18.676  13.472  1.00  0.00           H  
ATOM    379  HB3 GLU A  24     -21.560 -20.106  12.894  1.00  0.00           H  
ATOM    380  CG  GLU A  24     -19.511 -20.446  13.446  1.00  0.00           C  
ATOM    381  HG2 GLU A  24     -18.575 -19.881  13.457  1.00  0.00           H  
ATOM    382  HG3 GLU A  24     -19.777 -20.648  14.486  1.00  0.00           H  
ATOM    383  CD  GLU A  24     -19.304 -21.789  12.722  1.00  0.00           C  
ATOM    384  OE1 GLU A  24     -18.246 -22.404  12.978  1.00  0.00           O  
ATOM    385  OE2 GLU A  24     -20.201 -22.212  11.955  1.00  0.00           O  
ATOM    386  C   GLU A  24     -21.647 -18.392  10.911  1.00  0.00           C  
ATOM    387  O   GLU A  24     -22.607 -19.044  10.505  1.00  0.00           O  
ATOM    388  N   LEU A  25     -21.705 -17.054  10.973  1.00  0.00           N  
ATOM    389  H   LEU A  25     -20.866 -16.544  11.215  1.00  0.00           H  
ATOM    390  CA  LEU A  25     -22.935 -16.300  10.713  1.00  0.00           C  
ATOM    391  HA  LEU A  25     -23.723 -16.763  11.305  1.00  0.00           H  
ATOM    392  CB  LEU A  25     -22.786 -14.838  11.165  1.00  0.00           C  
ATOM    393  HB2 LEU A  25     -21.881 -14.438  10.710  1.00  0.00           H  
ATOM    394  HB3 LEU A  25     -23.632 -14.262  10.789  1.00  0.00           H  
ATOM    395  CG  LEU A  25     -22.704 -14.646  12.689  1.00  0.00           C  
ATOM    396  HG  LEU A  25     -21.893 -15.253  13.093  1.00  0.00           H  
ATOM    397  CD1 LEU A  25     -22.410 -13.180  13.016  1.00  0.00           C  
ATOM    398 HD11 LEU A  25     -21.477 -12.883  12.539  1.00  0.00           H  
ATOM    399 HD12 LEU A  25     -23.217 -12.547  12.648  1.00  0.00           H  
ATOM    400 HD13 LEU A  25     -22.311 -13.057  14.094  1.00  0.00           H  
ATOM    401  CD2 LEU A  25     -24.011 -15.027  13.391  1.00  0.00           C  
ATOM    402 HD21 LEU A  25     -23.944 -14.778  14.450  1.00  0.00           H  
ATOM    403 HD22 LEU A  25     -24.852 -14.493  12.947  1.00  0.00           H  
ATOM    404 HD23 LEU A  25     -24.176 -16.100  13.314  1.00  0.00           H  
ATOM    405  C   LEU A  25     -23.393 -16.385   9.251  1.00  0.00           C  
ATOM    406  O   LEU A  25     -22.601 -16.314   8.309  1.00  0.00           O  
ATOM    407  N   THR A  26     -24.711 -16.512   9.082  1.00  0.00           N  
ATOM    408  H   THR A  26     -25.279 -16.589   9.904  1.00  0.00           H  
ATOM    409  CA  THR A  26     -25.363 -16.688   7.778  1.00  0.00           C  
ATOM    410  HA  THR A  26     -24.844 -17.495   7.270  1.00  0.00           H  
ATOM    411  CB  THR A  26     -26.844 -17.090   7.909  1.00  0.00           C  
ATOM    412  HB  THR A  26     -27.449 -16.203   8.102  1.00  0.00           H  
ATOM    413  CG2 THR A  26     -27.339 -17.773   6.639  1.00  0.00           C  
ATOM    414 HG21 THR A  26     -26.772 -18.689   6.465  1.00  0.00           H  
ATOM    415 HG22 THR A  26     -28.396 -18.017   6.746  1.00  0.00           H  
ATOM    416 HG23 THR A  26     -27.218 -17.110   5.786  1.00  0.00           H  
ATOM    417  OG1 THR A  26     -27.067 -18.022   8.945  1.00  0.00           O  
ATOM    418  HG1 THR A  26     -27.202 -17.535   9.758  1.00  0.00           H  
ATOM    419  C   THR A  26     -25.279 -15.424   6.914  1.00  0.00           C  
ATOM    420  O   THR A  26     -25.565 -14.324   7.390  1.00  0.00           O  
ATOM    421  N   VAL A  27     -24.974 -15.597   5.628  1.00  0.00           N  
ATOM    422  H   VAL A  27     -24.750 -16.543   5.332  1.00  0.00           H  
ATOM    423  CA  VAL A  27     -24.990 -14.587   4.563  1.00  0.00           C  
ATOM    424  HA  VAL A  27     -25.582 -13.735   4.897  1.00  0.00           H  
ATOM    425  CB  VAL A  27     -23.570 -14.088   4.220  1.00  0.00           C  
ATOM    426  HB  VAL A  27     -23.662 -13.389   3.388  1.00  0.00           H  
ATOM    427  CG1 VAL A  27     -22.956 -13.311   5.388  1.00  0.00           C  
ATOM    428 HG11 VAL A  27     -23.645 -12.534   5.716  1.00  0.00           H  
ATOM    429 HG12 VAL A  27     -22.754 -13.983   6.224  1.00  0.00           H  
ATOM    430 HG13 VAL A  27     -22.021 -12.849   5.070  1.00  0.00           H  
ATOM    431  CG2 VAL A  27     -22.603 -15.200   3.787  1.00  0.00           C  
ATOM    432 HG21 VAL A  27     -22.429 -15.892   4.613  1.00  0.00           H  
ATOM    433 HG22 VAL A  27     -23.014 -15.749   2.940  1.00  0.00           H  
ATOM    434 HG23 VAL A  27     -21.652 -14.761   3.485  1.00  0.00           H  
ATOM    435  C   VAL A  27     -25.660 -15.157   3.312  1.00  0.00           C  
ATOM    436  O   VAL A  27     -25.645 -16.370   3.093  1.00  0.00           O  
ATOM    437  N   THR A  28     -26.183 -14.280   2.451  1.00  0.00           N  
ATOM    438  H   THR A  28     -26.131 -13.301   2.675  1.00  0.00           H  
ATOM    439  CA  THR A  28     -26.763 -14.686   1.159  1.00  0.00           C  
ATOM    440  HA  THR A  28     -27.599 -15.357   1.356  1.00  0.00           H  
ATOM    441  CB  THR A  28     -27.300 -13.486   0.364  1.00  0.00           C  
ATOM    442  HB  THR A  28     -26.542 -12.702   0.335  1.00  0.00           H  
ATOM    443  CG2 THR A  28     -27.706 -13.820  -1.073  1.00  0.00           C  
ATOM    444 HG21 THR A  28     -28.279 -12.993  -1.491  1.00  0.00           H  
ATOM    445 HG22 THR A  28     -26.821 -13.978  -1.689  1.00  0.00           H  
ATOM    446 HG23 THR A  28     -28.313 -14.725  -1.090  1.00  0.00           H  
ATOM    447  OG1 THR A  28     -28.452 -12.988   1.001  1.00  0.00           O  
ATOM    448  HG1 THR A  28     -28.190 -12.398   1.710  1.00  0.00           H  
ATOM    449  C   THR A  28     -25.746 -15.444   0.310  1.00  0.00           C  
ATOM    450  O   THR A  28     -24.635 -14.966   0.068  1.00  0.00           O  
ATOM    451  N   ASP A  29     -26.134 -16.611  -0.194  1.00  0.00           N  
ATOM    452  H   ASP A  29     -27.090 -16.913  -0.026  1.00  0.00           H  
ATOM    453  CA  ASP A  29     -25.320 -17.407  -1.108  1.00  0.00           C  
ATOM    454  HA  ASP A  29     -24.269 -17.281  -0.836  1.00  0.00           H  
ATOM    455  CB  ASP A  29     -25.658 -18.889  -0.930  1.00  0.00           C  
ATOM    456  HB2 ASP A  29     -25.616 -19.130   0.133  1.00  0.00           H  
ATOM    457  HB3 ASP A  29     -26.668 -19.072  -1.282  1.00  0.00           H  
ATOM    458  CG  ASP A  29     -24.697 -19.813  -1.669  1.00  0.00           C  
ATOM    459  OD1 ASP A  29     -24.077 -19.419  -2.685  1.00  0.00           O  
ATOM    460  OD2 ASP A  29     -24.480 -20.942  -1.187  1.00  0.00           O  
ATOM    461  C   ASP A  29     -25.506 -16.928  -2.552  1.00  0.00           C  
ATOM    462  O   ASP A  29     -26.501 -17.219  -3.211  1.00  0.00           O  
ATOM    463  N   ILE A  30     -24.516 -16.181  -3.045  1.00  0.00           N  
ATOM    464  H   ILE A  30     -23.752 -15.961  -2.423  1.00  0.00           H  
ATOM    465  CA  ILE A  30     -24.493 -15.610  -4.401  1.00  0.00           C  
ATOM    466  HA  ILE A  30     -25.507 -15.292  -4.645  1.00  0.00           H  
ATOM    467  CB  ILE A  30     -23.585 -14.358  -4.425  1.00  0.00           C  
ATOM    468  HB  ILE A  30     -23.729 -13.879  -5.395  1.00  0.00           H  
ATOM    469  CG2 ILE A  30     -24.031 -13.355  -3.345  1.00  0.00           C  
ATOM    470 HG21 ILE A  30     -23.722 -13.687  -2.360  1.00  0.00           H  
ATOM    471 HG22 ILE A  30     -23.613 -12.367  -3.532  1.00  0.00           H  
ATOM    472 HG23 ILE A  30     -25.116 -13.293  -3.332  1.00  0.00           H  
ATOM    473  CG1 ILE A  30     -22.090 -14.722  -4.292  1.00  0.00           C  
ATOM    474 HG12 ILE A  30     -21.895 -15.135  -3.303  1.00  0.00           H  
ATOM    475 HG13 ILE A  30     -21.824 -15.476  -5.032  1.00  0.00           H  
ATOM    476  CD1 ILE A  30     -21.161 -13.532  -4.524  1.00  0.00           C  
ATOM    477 HD11 ILE A  30     -21.357 -13.093  -5.501  1.00  0.00           H  
ATOM    478 HD12 ILE A  30     -21.319 -12.791  -3.746  1.00  0.00           H  
ATOM    479 HD13 ILE A  30     -20.127 -13.872  -4.487  1.00  0.00           H  
ATOM    480  C   ILE A  30     -24.082 -16.610  -5.496  1.00  0.00           C  
ATOM    481  O   ILE A  30     -24.036 -16.236  -6.673  1.00  0.00           O  
ATOM    482  N   PHE A  31     -23.717 -17.839  -5.112  1.00  0.00           N  
ATOM    483  H   PHE A  31     -23.828 -18.075  -4.128  1.00  0.00           H  
ATOM    484  CA  PHE A  31     -23.179 -18.896  -5.971  1.00  0.00           C  
ATOM    485  HA  PHE A  31     -22.903 -18.472  -6.936  1.00  0.00           H  
ATOM    486  CB  PHE A  31     -21.905 -19.473  -5.319  1.00  0.00           C  
ATOM    487  HB2 PHE A  31     -22.207 -20.145  -4.517  1.00  0.00           H  
ATOM    488  HB3 PHE A  31     -21.384 -20.082  -6.059  1.00  0.00           H  
ATOM    489  CG  PHE A  31     -20.920 -18.466  -4.738  1.00  0.00           C  
ATOM    490  CD1 PHE A  31     -20.828 -18.279  -3.342  1.00  0.00           C  
ATOM    491  HD1 PHE A  31     -21.471 -18.838  -2.676  1.00  0.00           H  
ATOM    492  CE1 PHE A  31     -19.902 -17.362  -2.807  1.00  0.00           C  
ATOM    493  HE1 PHE A  31     -19.827 -17.220  -1.737  1.00  0.00           H  
ATOM    494  CZ  PHE A  31     -19.071 -16.623  -3.665  1.00  0.00           C  
ATOM    495  HZ  PHE A  31     -18.368 -15.916  -3.251  1.00  0.00           H  
ATOM    496  CE2 PHE A  31     -19.166 -16.797  -5.057  1.00  0.00           C  
ATOM    497  HE2 PHE A  31     -18.536 -16.217  -5.715  1.00  0.00           H  
ATOM    498  CD2 PHE A  31     -20.084 -17.721  -5.591  1.00  0.00           C  
ATOM    499  HD2 PHE A  31     -20.152 -17.854  -6.661  1.00  0.00           H  
ATOM    500  C   PHE A  31     -24.213 -20.011  -6.220  1.00  0.00           C  
ATOM    501  O   PHE A  31     -24.354 -20.495  -7.345  1.00  0.00           O  
ATOM    502  N   ALA A  32     -24.953 -20.426  -5.187  1.00  0.00           N  
ATOM    503  H   ALA A  32     -24.798 -19.988  -4.281  1.00  0.00           H  
ATOM    504  CA  ALA A  32     -25.966 -21.477  -5.275  1.00  0.00           C  
ATOM    505  HA  ALA A  32     -25.483 -22.381  -5.648  1.00  0.00           H  
ATOM    506  CB  ALA A  32     -26.501 -21.780  -3.873  1.00  0.00           C  
ATOM    507  HB1 ALA A  32     -25.697 -22.161  -3.242  1.00  0.00           H  
ATOM    508  HB2 ALA A  32     -26.901 -20.869  -3.432  1.00  0.00           H  
ATOM    509  HB3 ALA A  32     -27.291 -22.530  -3.928  1.00  0.00           H  
ATOM    510  C   ALA A  32     -27.096 -21.096  -6.249  1.00  0.00           C  
ATOM    511  O   ALA A  32     -27.701 -20.031  -6.136  1.00  0.00           O  
ATOM    512  N   ALA A  33     -27.371 -21.976  -7.220  1.00  0.00           N  
ATOM    513  H   ALA A  33     -26.830 -22.827  -7.232  1.00  0.00           H  
ATOM    514  CA  ALA A  33     -28.311 -21.765  -8.333  1.00  0.00           C  
ATOM    515  HA  ALA A  33     -28.142 -22.579  -9.039  1.00  0.00           H  
ATOM    516  CB  ALA A  33     -29.751 -21.910  -7.819  1.00  0.00           C  
ATOM    517  HB1 ALA A  33     -30.000 -21.064  -7.178  1.00  0.00           H  
ATOM    518  HB2 ALA A  33     -30.442 -21.923  -8.662  1.00  0.00           H  
ATOM    519  HB3 ALA A  33     -29.859 -22.839  -7.257  1.00  0.00           H  
ATOM    520  C   ALA A  33     -28.084 -20.466  -9.149  1.00  0.00           C  
ATOM    521  O   ALA A  33     -28.983 -20.010  -9.859  1.00  0.00           O  
ATOM    522  N   SER A  34     -26.903 -19.852  -9.030  1.00  0.00           N  
ATOM    523  H   SER A  34     -26.193 -20.279  -8.447  1.00  0.00           H  
ATOM    524  CA  SER A  34     -26.585 -18.560  -9.636  1.00  0.00           C  
ATOM    525  HA  SER A  34     -27.417 -17.884  -9.439  1.00  0.00           H  
ATOM    526  CB  SER A  34     -25.348 -17.984  -8.945  1.00  0.00           C  
ATOM    527  HB2 SER A  34     -25.460 -18.136  -7.871  1.00  0.00           H  
ATOM    528  HB3 SER A  34     -24.452 -18.509  -9.284  1.00  0.00           H  
ATOM    529  OG  SER A  34     -25.204 -16.593  -9.157  1.00  0.00           O  
ATOM    530  HG  SER A  34     -24.698 -16.278  -8.384  1.00  0.00           H  
ATOM    531  C   SER A  34     -26.394 -18.648 -11.155  1.00  0.00           C  
ATOM    532  O   SER A  34     -26.146 -19.717 -11.720  1.00  0.00           O  
ATOM    533  N   LYS A  35     -26.487 -17.494 -11.818  1.00  0.00           N  
ATOM    534  H   LYS A  35     -26.619 -16.664 -11.255  1.00  0.00           H  
ATOM    535  CA  LYS A  35     -26.068 -17.288 -13.207  1.00  0.00           C  
ATOM    536  HA  LYS A  35     -25.318 -18.041 -13.461  1.00  0.00           H  
ATOM    537  CB  LYS A  35     -27.240 -17.399 -14.202  1.00  0.00           C  
ATOM    538  HB2 LYS A  35     -27.969 -16.615 -13.989  1.00  0.00           H  
ATOM    539  HB3 LYS A  35     -26.844 -17.228 -15.205  1.00  0.00           H  
ATOM    540  CG  LYS A  35     -27.951 -18.762 -14.183  1.00  0.00           C  
ATOM    541  HG2 LYS A  35     -27.209 -19.560 -14.249  1.00  0.00           H  
ATOM    542  HG3 LYS A  35     -28.503 -18.866 -13.247  1.00  0.00           H  
ATOM    543  CD  LYS A  35     -28.924 -18.899 -15.362  1.00  0.00           C  
ATOM    544  HD2 LYS A  35     -29.601 -18.043 -15.376  1.00  0.00           H  
ATOM    545  HD3 LYS A  35     -28.350 -18.916 -16.291  1.00  0.00           H  
ATOM    546  CE  LYS A  35     -29.733 -20.196 -15.222  1.00  0.00           C  
ATOM    547  HE2 LYS A  35     -29.035 -21.025 -15.068  1.00  0.00           H  
ATOM    548  HE3 LYS A  35     -30.357 -20.120 -14.325  1.00  0.00           H  
ATOM    549  NZ  LYS A  35     -30.574 -20.452 -16.420  1.00  0.00           N  
ATOM    550  HZ1 LYS A  35     -29.987 -20.557 -17.239  1.00  0.00           H  
ATOM    551  HZ2 LYS A  35     -31.113 -21.302 -16.304  1.00  0.00           H  
ATOM    552  HZ3 LYS A  35     -31.210 -19.683 -16.580  1.00  0.00           H  
ATOM    553  C   LYS A  35     -25.397 -15.925 -13.310  1.00  0.00           C  
ATOM    554  O   LYS A  35     -25.850 -14.956 -12.695  1.00  0.00           O  
ATOM    555  N   ASN A  36     -24.336 -15.857 -14.099  1.00  0.00           N  
ATOM    556  H   ASN A  36     -23.979 -16.708 -14.508  1.00  0.00           H  
ATOM    557  CA  ASN A  36     -23.592 -14.642 -14.395  1.00  0.00           C  
ATOM    558  HA  ASN A  36     -24.294 -13.808 -14.465  1.00  0.00           H  
ATOM    559  CB  ASN A  36     -22.597 -14.333 -13.259  1.00  0.00           C  
ATOM    560  HB2 ASN A  36     -22.047 -13.434 -13.526  1.00  0.00           H  
ATOM    561  HB3 ASN A  36     -23.148 -14.133 -12.340  1.00  0.00           H  
ATOM    562  CG  ASN A  36     -21.608 -15.453 -12.979  1.00  0.00           C  
ATOM    563  OD1 ASN A  36     -21.938 -16.520 -12.497  1.00  0.00           O  
ATOM    564  ND2 ASN A  36     -20.349 -15.244 -13.276  1.00  0.00           N  
ATOM    565 HD21 ASN A  36     -19.743 -16.042 -13.240  1.00  0.00           H  
ATOM    566 HD22 ASN A  36     -20.076 -14.336 -13.618  1.00  0.00           H  
ATOM    567  C   ASN A  36     -22.903 -14.781 -15.761  1.00  0.00           C  
ATOM    568  O   ASN A  36     -22.456 -15.859 -16.148  1.00  0.00           O  
ATOM    569  N   THR A  37     -22.829 -13.672 -16.484  1.00  0.00           N  
ATOM    570  H   THR A  37     -23.278 -12.845 -16.096  1.00  0.00           H  
ATOM    571  CA  THR A  37     -22.262 -13.531 -17.837  1.00  0.00           C  
ATOM    572  HA  THR A  37     -22.420 -14.461 -18.382  1.00  0.00           H  
ATOM    573  CB  THR A  37     -22.970 -12.377 -18.583  1.00  0.00           C  
ATOM    574  HB  THR A  37     -22.360 -11.474 -18.524  1.00  0.00           H  
ATOM    575  CG2 THR A  37     -23.187 -12.742 -20.050  1.00  0.00           C  
ATOM    576 HG21 THR A  37     -23.834 -13.617 -20.116  1.00  0.00           H  
ATOM    577 HG22 THR A  37     -23.661 -11.909 -20.565  1.00  0.00           H  
ATOM    578 HG23 THR A  37     -22.231 -12.962 -20.525  1.00  0.00           H  
ATOM    579  OG1 THR A  37     -24.248 -12.084 -18.044  1.00  0.00           O  
ATOM    580  HG1 THR A  37     -24.131 -11.696 -17.151  1.00  0.00           H  
ATOM    581  C   THR A  37     -20.750 -13.256 -17.808  1.00  0.00           C  
ATOM    582  O   THR A  37     -20.037 -13.420 -18.793  1.00  0.00           O  
ATOM    583  N   THR A  38     -20.248 -12.831 -16.649  1.00  0.00           N  
ATOM    584  H   THR A  38     -20.916 -12.696 -15.903  1.00  0.00           H  
ATOM    585  CA  THR A  38     -18.837 -12.592 -16.311  1.00  0.00           C  
ATOM    586  HA  THR A  38     -18.222 -13.346 -16.804  1.00  0.00           H  
ATOM    587  CB  THR A  38     -18.361 -11.197 -16.777  1.00  0.00           C  
ATOM    588  HB  THR A  38     -18.252 -11.208 -17.862  1.00  0.00           H  
ATOM    589  CG2 THR A  38     -19.315 -10.060 -16.401  1.00  0.00           C  
ATOM    590 HG21 THR A  38     -19.504 -10.057 -15.329  1.00  0.00           H  
ATOM    591 HG22 THR A  38     -18.877  -9.106 -16.695  1.00  0.00           H  
ATOM    592 HG23 THR A  38     -20.262 -10.174 -16.929  1.00  0.00           H  
ATOM    593  OG1 THR A  38     -17.115 -10.854 -16.196  1.00  0.00           O  
ATOM    594  HG1 THR A  38     -16.422 -11.391 -16.602  1.00  0.00           H  
ATOM    595  C   THR A  38     -18.677 -12.746 -14.801  1.00  0.00           C  
ATOM    596  O   THR A  38     -19.627 -12.529 -14.044  1.00  0.00           O  
ATOM    597  N   GLU A  39     -17.481 -13.100 -14.325  1.00  0.00           N  
ATOM    598  H   GLU A  39     -16.725 -13.302 -14.980  1.00  0.00           H  
ATOM    599  CA  GLU A  39     -17.134 -13.119 -12.898  1.00  0.00           C  
ATOM    600  HA  GLU A  39     -17.742 -13.876 -12.404  1.00  0.00           H  
ATOM    601  CB  GLU A  39     -15.653 -13.514 -12.737  1.00  0.00           C  
ATOM    602  HB2 GLU A  39     -15.473 -13.647 -11.671  1.00  0.00           H  
ATOM    603  HB3 GLU A  39     -15.487 -14.487 -13.200  1.00  0.00           H  
ATOM    604  CG  GLU A  39     -14.607 -12.503 -13.259  1.00  0.00           C  
ATOM    605  HG2 GLU A  39     -14.836 -11.505 -12.882  1.00  0.00           H  
ATOM    606  HG3 GLU A  39     -13.643 -12.797 -12.840  1.00  0.00           H  
ATOM    607  CD  GLU A  39     -14.420 -12.447 -14.783  1.00  0.00           C  
ATOM    608  OE1 GLU A  39     -14.881 -13.370 -15.493  1.00  0.00           O  
ATOM    609  OE2 GLU A  39     -13.671 -11.569 -15.267  1.00  0.00           O  
ATOM    610  C   GLU A  39     -17.420 -11.786 -12.180  1.00  0.00           C  
ATOM    611  O   GLU A  39     -17.625 -11.772 -10.969  1.00  0.00           O  
ATOM    612  N   LYS A  40     -17.471 -10.675 -12.926  1.00  0.00           N  
ATOM    613  H   LYS A  40     -17.312 -10.782 -13.923  1.00  0.00           H  
ATOM    614  CA  LYS A  40     -17.634  -9.317 -12.397  1.00  0.00           C  
ATOM    615  HA  LYS A  40     -16.915  -9.176 -11.591  1.00  0.00           H  
ATOM    616  CB  LYS A  40     -17.302  -8.310 -13.505  1.00  0.00           C  
ATOM    617  HB2 LYS A  40     -17.957  -8.465 -14.363  1.00  0.00           H  
ATOM    618  HB3 LYS A  40     -17.467  -7.304 -13.127  1.00  0.00           H  
ATOM    619  CG  LYS A  40     -15.832  -8.473 -13.932  1.00  0.00           C  
ATOM    620  HG2 LYS A  40     -15.190  -8.398 -13.053  1.00  0.00           H  
ATOM    621  HG3 LYS A  40     -15.690  -9.459 -14.374  1.00  0.00           H  
ATOM    622  CD  LYS A  40     -15.385  -7.427 -14.952  1.00  0.00           C  
ATOM    623  HD2 LYS A  40     -16.077  -7.411 -15.795  1.00  0.00           H  
ATOM    624  HD3 LYS A  40     -15.365  -6.447 -14.473  1.00  0.00           H  
ATOM    625  CE  LYS A  40     -13.979  -7.815 -15.423  1.00  0.00           C  
ATOM    626  HE2 LYS A  40     -13.367  -8.045 -14.544  1.00  0.00           H  
ATOM    627  HE3 LYS A  40     -14.052  -8.730 -16.022  1.00  0.00           H  
ATOM    628  NZ  LYS A  40     -13.340  -6.721 -16.193  1.00  0.00           N  
ATOM    629  HZ1 LYS A  40     -13.219  -5.915 -15.589  1.00  0.00           H  
ATOM    630  HZ2 LYS A  40     -12.425  -7.011 -16.519  1.00  0.00           H  
ATOM    631  HZ3 LYS A  40     -13.910  -6.462 -16.986  1.00  0.00           H  
ATOM    632  C   LYS A  40     -19.000  -9.061 -11.765  1.00  0.00           C  
ATOM    633  O   LYS A  40     -19.065  -8.356 -10.762  1.00  0.00           O  
ATOM    634  N   GLU A  41     -20.068  -9.700 -12.249  1.00  0.00           N  
ATOM    635  H   GLU A  41     -19.957 -10.295 -13.057  1.00  0.00           H  
ATOM    636  CA  GLU A  41     -21.348  -9.714 -11.522  1.00  0.00           C  
ATOM    637  HA  GLU A  41     -21.721  -8.696 -11.395  1.00  0.00           H  
ATOM    638  CB  GLU A  41     -22.400 -10.556 -12.256  1.00  0.00           C  
ATOM    639  HB2 GLU A  41     -22.005 -11.565 -12.379  1.00  0.00           H  
ATOM    640  HB3 GLU A  41     -23.280 -10.614 -11.614  1.00  0.00           H  
ATOM    641  CG  GLU A  41     -22.827 -10.022 -13.628  1.00  0.00           C  
ATOM    642  HG2 GLU A  41     -23.235  -9.016 -13.512  1.00  0.00           H  
ATOM    643  HG3 GLU A  41     -21.952  -9.966 -14.278  1.00  0.00           H  
ATOM    644  CD  GLU A  41     -23.889 -10.936 -14.257  1.00  0.00           C  
ATOM    645  OE1 GLU A  41     -24.841 -11.324 -13.544  1.00  0.00           O  
ATOM    646  OE2 GLU A  41     -23.725 -11.309 -15.441  1.00  0.00           O  
ATOM    647  C   GLU A  41     -21.163 -10.332 -10.131  1.00  0.00           C  
ATOM    648  O   GLU A  41     -21.605  -9.777  -9.131  1.00  0.00           O  
ATOM    649  N   THR A  42     -20.447 -11.455 -10.057  1.00  0.00           N  
ATOM    650  H   THR A  42     -20.092 -11.855 -10.915  1.00  0.00           H  
ATOM    651  CA  THR A  42     -20.205 -12.207  -8.821  1.00  0.00           C  
ATOM    652  HA  THR A  42     -21.147 -12.298  -8.288  1.00  0.00           H  
ATOM    653  CB  THR A  42     -19.754 -13.638  -9.166  1.00  0.00           C  
ATOM    654  HB  THR A  42     -18.793 -13.624  -9.682  1.00  0.00           H  
ATOM    655  CG2 THR A  42     -19.655 -14.559  -7.951  1.00  0.00           C  
ATOM    656 HG21 THR A  42     -19.370 -15.562  -8.270  1.00  0.00           H  
ATOM    657 HG22 THR A  42     -18.897 -14.184  -7.262  1.00  0.00           H  
ATOM    658 HG23 THR A  42     -20.617 -14.608  -7.439  1.00  0.00           H  
ATOM    659  OG1 THR A  42     -20.733 -14.192 -10.015  1.00  0.00           O  
ATOM    660  HG1 THR A  42     -20.516 -15.108 -10.216  1.00  0.00           H  
ATOM    661  C   THR A  42     -19.236 -11.470  -7.885  1.00  0.00           C  
ATOM    662  O   THR A  42     -19.449 -11.478  -6.678  1.00  0.00           O  
ATOM    663  N   PHE A  43     -18.243 -10.743  -8.405  1.00  0.00           N  
ATOM    664  H   PHE A  43     -18.082 -10.796  -9.406  1.00  0.00           H  
ATOM    665  CA  PHE A  43     -17.394  -9.849  -7.604  1.00  0.00           C  
ATOM    666  HA  PHE A  43     -16.964 -10.409  -6.774  1.00  0.00           H  
ATOM    667  CB  PHE A  43     -16.249  -9.296  -8.466  1.00  0.00           C  
ATOM    668  HB2 PHE A  43     -16.688  -8.744  -9.295  1.00  0.00           H  
ATOM    669  HB3 PHE A  43     -15.687  -8.582  -7.860  1.00  0.00           H  
ATOM    670  CG  PHE A  43     -15.243 -10.274  -9.056  1.00  0.00           C  
ATOM    671  CD1 PHE A  43     -15.226 -11.649  -8.730  1.00  0.00           C  
ATOM    672  HD1 PHE A  43     -15.949 -12.067  -8.047  1.00  0.00           H  
ATOM    673  CE1 PHE A  43     -14.263 -12.499  -9.302  1.00  0.00           C  
ATOM    674  HE1 PHE A  43     -14.262 -13.552  -9.066  1.00  0.00           H  
ATOM    675  CZ  PHE A  43     -13.298 -11.981 -10.181  1.00  0.00           C  
ATOM    676  HZ  PHE A  43     -12.549 -12.632 -10.610  1.00  0.00           H  
ATOM    677  CE2 PHE A  43     -13.315 -10.619 -10.518  1.00  0.00           C  
ATOM    678  HE2 PHE A  43     -12.578 -10.225 -11.204  1.00  0.00           H  
ATOM    679  CD2 PHE A  43     -14.285  -9.769  -9.956  1.00  0.00           C  
ATOM    680  HD2 PHE A  43     -14.285  -8.717 -10.208  1.00  0.00           H  
ATOM    681  C   PHE A  43     -18.220  -8.701  -7.000  1.00  0.00           C  
ATOM    682  O   PHE A  43     -18.105  -8.421  -5.809  1.00  0.00           O  
ATOM    683  N   CYS A  44     -19.106  -8.087  -7.795  1.00  0.00           N  
ATOM    684  H   CYS A  44     -19.125  -8.347  -8.777  1.00  0.00           H  
ATOM    685  CA  CYS A  44     -20.012  -7.022  -7.346  1.00  0.00           C  
ATOM    686  HA  CYS A  44     -19.424  -6.237  -6.866  1.00  0.00           H  
ATOM    687  CB  CYS A  44     -20.706  -6.430  -8.580  1.00  0.00           C  
ATOM    688  HB2 CYS A  44     -19.967  -6.077  -9.297  1.00  0.00           H  
ATOM    689  HB3 CYS A  44     -21.321  -7.192  -9.063  1.00  0.00           H  
ATOM    690  SG  CYS A  44     -21.755  -5.046  -8.069  1.00  0.00           S  
ATOM    691  HG  CYS A  44     -20.837  -4.072  -8.210  1.00  0.00           H  
ATOM    692  C   CYS A  44     -21.046  -7.516  -6.314  1.00  0.00           C  
ATOM    693  O   CYS A  44     -21.230  -6.891  -5.266  1.00  0.00           O  
ATOM    694  N   ARG A  45     -21.679  -8.675  -6.561  1.00  0.00           N  
ATOM    695  H   ARG A  45     -21.505  -9.112  -7.463  1.00  0.00           H  
ATOM    696  CA  ARG A  45     -22.560  -9.385  -5.613  1.00  0.00           C  
ATOM    697  HA  ARG A  45     -23.370  -8.723  -5.299  1.00  0.00           H  
ATOM    698  CB  ARG A  45     -23.173 -10.633  -6.291  1.00  0.00           C  
ATOM    699  HB2 ARG A  45     -22.376 -11.221  -6.742  1.00  0.00           H  
ATOM    700  HB3 ARG A  45     -23.649 -11.251  -5.530  1.00  0.00           H  
ATOM    701  CG  ARG A  45     -24.239 -10.330  -7.361  1.00  0.00           C  
ATOM    702  HG2 ARG A  45     -25.109  -9.881  -6.886  1.00  0.00           H  
ATOM    703  HG3 ARG A  45     -23.857  -9.615  -8.087  1.00  0.00           H  
ATOM    704  CD  ARG A  45     -24.660 -11.620  -8.093  1.00  0.00           C  
ATOM    705  HD2 ARG A  45     -23.771 -12.068  -8.538  1.00  0.00           H  
ATOM    706  HD3 ARG A  45     -25.086 -12.323  -7.375  1.00  0.00           H  
ATOM    707  NE  ARG A  45     -25.646 -11.334  -9.149  1.00  0.00           N  
ATOM    708  HE  ARG A  45     -26.228 -10.512  -9.016  1.00  0.00           H  
ATOM    709  CZ  ARG A  45     -25.753 -11.915 -10.331  1.00  0.00           C  
ATOM    710  NH1 ARG A  45     -25.269 -13.091 -10.614  1.00  0.00           N  
ATOM    711 HH11 ARG A  45     -24.844 -13.657  -9.907  1.00  0.00           H  
ATOM    712 HH12 ARG A  45     -25.432 -13.473 -11.542  1.00  0.00           H  
ATOM    713  NH2 ARG A  45     -26.357 -11.283 -11.288  1.00  0.00           N  
ATOM    714 HH21 ARG A  45     -26.663 -10.345 -11.116  1.00  0.00           H  
ATOM    715 HH22 ARG A  45     -26.044 -11.502 -12.242  1.00  0.00           H  
ATOM    716  C   ARG A  45     -21.805  -9.757  -4.331  1.00  0.00           C  
ATOM    717  O   ARG A  45     -22.342  -9.564  -3.240  1.00  0.00           O  
ATOM    718  N   ALA A  46     -20.542 -10.185  -4.435  1.00  0.00           N  
ATOM    719  H   ALA A  46     -20.135 -10.320  -5.351  1.00  0.00           H  
ATOM    720  CA  ALA A  46     -19.710 -10.473  -3.271  1.00  0.00           C  
ATOM    721  HA  ALA A  46     -20.256 -11.161  -2.631  1.00  0.00           H  
ATOM    722  CB  ALA A  46     -18.400 -11.155  -3.689  1.00  0.00           C  
ATOM    723  HB1 ALA A  46     -17.803 -11.361  -2.799  1.00  0.00           H  
ATOM    724  HB2 ALA A  46     -18.609 -12.096  -4.196  1.00  0.00           H  
ATOM    725  HB3 ALA A  46     -17.833 -10.509  -4.354  1.00  0.00           H  
ATOM    726  C   ALA A  46     -19.466  -9.204  -2.456  1.00  0.00           C  
ATOM    727  O   ALA A  46     -19.803  -9.177  -1.279  1.00  0.00           O  
ATOM    728  N   ALA A  47     -18.965  -8.140  -3.086  1.00  0.00           N  
ATOM    729  H   ALA A  47     -18.725  -8.225  -4.069  1.00  0.00           H  
ATOM    730  CA  ALA A  47     -18.695  -6.855  -2.440  1.00  0.00           C  
ATOM    731  HA  ALA A  47     -17.915  -6.995  -1.691  1.00  0.00           H  
ATOM    732  CB  ALA A  47     -18.183  -5.887  -3.509  1.00  0.00           C  
ATOM    733  HB1 ALA A  47     -17.819  -4.984  -3.026  1.00  0.00           H  
ATOM    734  HB2 ALA A  47     -17.368  -6.334  -4.067  1.00  0.00           H  
ATOM    735  HB3 ALA A  47     -18.978  -5.629  -4.207  1.00  0.00           H  
ATOM    736  C   ALA A  47     -19.938  -6.291  -1.733  1.00  0.00           C  
ATOM    737  O   ALA A  47     -19.870  -5.892  -0.574  1.00  0.00           O  
ATOM    738  N   THR A  48     -21.095  -6.379  -2.399  1.00  0.00           N  
ATOM    739  H   THR A  48     -21.044  -6.686  -3.365  1.00  0.00           H  
ATOM    740  CA  THR A  48     -22.413  -5.993  -1.863  1.00  0.00           C  
ATOM    741  HA  THR A  48     -22.375  -4.942  -1.580  1.00  0.00           H  
ATOM    742  CB  THR A  48     -23.501  -6.147  -2.949  1.00  0.00           C  
ATOM    743  HB  THR A  48     -23.573  -7.194  -3.248  1.00  0.00           H  
ATOM    744  CG2 THR A  48     -24.879  -5.686  -2.471  1.00  0.00           C  
ATOM    745 HG21 THR A  48     -25.583  -5.719  -3.304  1.00  0.00           H  
ATOM    746 HG22 THR A  48     -25.247  -6.343  -1.680  1.00  0.00           H  
ATOM    747 HG23 THR A  48     -24.818  -4.664  -2.096  1.00  0.00           H  
ATOM    748  OG1 THR A  48     -23.188  -5.379  -4.095  1.00  0.00           O  
ATOM    749  HG1 THR A  48     -22.432  -5.800  -4.538  1.00  0.00           H  
ATOM    750  C   THR A  48     -22.782  -6.781  -0.594  1.00  0.00           C  
ATOM    751  O   THR A  48     -23.061  -6.174   0.440  1.00  0.00           O  
ATOM    752  N   VAL A  49     -22.729  -8.120  -0.640  1.00  0.00           N  
ATOM    753  H   VAL A  49     -22.449  -8.566  -1.509  1.00  0.00           H  
ATOM    754  CA  VAL A  49     -23.058  -8.994   0.505  1.00  0.00           C  
ATOM    755  HA  VAL A  49     -24.014  -8.671   0.920  1.00  0.00           H  
ATOM    756  CB  VAL A  49     -23.232 -10.461   0.041  1.00  0.00           C  
ATOM    757  HB  VAL A  49     -22.376 -10.751  -0.568  1.00  0.00           H  
ATOM    758  CG1 VAL A  49     -23.346 -11.461   1.199  1.00  0.00           C  
ATOM    759 HG11 VAL A  49     -23.561 -12.460   0.817  1.00  0.00           H  
ATOM    760 HG12 VAL A  49     -22.404 -11.510   1.747  1.00  0.00           H  
ATOM    761 HG13 VAL A  49     -24.141 -11.155   1.878  1.00  0.00           H  
ATOM    762  CG2 VAL A  49     -24.509 -10.609  -0.799  1.00  0.00           C  
ATOM    763 HG21 VAL A  49     -24.450  -9.979  -1.685  1.00  0.00           H  
ATOM    764 HG22 VAL A  49     -24.633 -11.643  -1.115  1.00  0.00           H  
ATOM    765 HG23 VAL A  49     -25.378 -10.313  -0.211  1.00  0.00           H  
ATOM    766  C   VAL A  49     -22.034  -8.848   1.641  1.00  0.00           C  
ATOM    767  O   VAL A  49     -22.423  -8.775   2.805  1.00  0.00           O  
ATOM    768  N   LEU A  50     -20.739  -8.722   1.332  1.00  0.00           N  
ATOM    769  H   LEU A  50     -20.470  -8.759   0.353  1.00  0.00           H  
ATOM    770  CA  LEU A  50     -19.694  -8.502   2.339  1.00  0.00           C  
ATOM    771  HA  LEU A  50     -19.808  -9.242   3.132  1.00  0.00           H  
ATOM    772  CB  LEU A  50     -18.302  -8.665   1.703  1.00  0.00           C  
ATOM    773  HB2 LEU A  50     -18.238  -8.004   0.836  1.00  0.00           H  
ATOM    774  HB3 LEU A  50     -17.558  -8.331   2.427  1.00  0.00           H  
ATOM    775  CG  LEU A  50     -17.940 -10.100   1.264  1.00  0.00           C  
ATOM    776  HG  LEU A  50     -18.662 -10.464   0.538  1.00  0.00           H  
ATOM    777  CD1 LEU A  50     -16.561 -10.075   0.604  1.00  0.00           C  
ATOM    778 HD11 LEU A  50     -16.575  -9.390  -0.243  1.00  0.00           H  
ATOM    779 HD12 LEU A  50     -15.810  -9.750   1.323  1.00  0.00           H  
ATOM    780 HD13 LEU A  50     -16.312 -11.073   0.242  1.00  0.00           H  
ATOM    781  CD2 LEU A  50     -17.888 -11.101   2.421  1.00  0.00           C  
ATOM    782 HD21 LEU A  50     -17.515 -12.063   2.072  1.00  0.00           H  
ATOM    783 HD22 LEU A  50     -17.237 -10.733   3.210  1.00  0.00           H  
ATOM    784 HD23 LEU A  50     -18.890 -11.254   2.822  1.00  0.00           H  
ATOM    785  C   LEU A  50     -19.839  -7.133   3.024  1.00  0.00           C  
ATOM    786  O   LEU A  50     -19.662  -7.051   4.236  1.00  0.00           O  
ATOM    787  N   ARG A  51     -20.227  -6.069   2.304  1.00  0.00           N  
ATOM    788  H   ARG A  51     -20.298  -6.168   1.293  1.00  0.00           H  
ATOM    789  CA  ARG A  51     -20.584  -4.772   2.911  1.00  0.00           C  
ATOM    790  HA  ARG A  51     -19.766  -4.456   3.557  1.00  0.00           H  
ATOM    791  CB  ARG A  51     -20.774  -3.729   1.798  1.00  0.00           C  
ATOM    792  HB2 ARG A  51     -19.841  -3.649   1.238  1.00  0.00           H  
ATOM    793  HB3 ARG A  51     -21.538  -4.091   1.109  1.00  0.00           H  
ATOM    794  CG  ARG A  51     -21.196  -2.323   2.276  1.00  0.00           C  
ATOM    795  HG2 ARG A  51     -21.309  -1.682   1.402  1.00  0.00           H  
ATOM    796  HG3 ARG A  51     -22.174  -2.389   2.751  1.00  0.00           H  
ATOM    797  CD  ARG A  51     -20.225  -1.635   3.246  1.00  0.00           C  
ATOM    798  HD2 ARG A  51     -20.655  -0.679   3.544  1.00  0.00           H  
ATOM    799  HD3 ARG A  51     -20.114  -2.249   4.143  1.00  0.00           H  
ATOM    800  NE  ARG A  51     -18.903  -1.439   2.628  1.00  0.00           N  
ATOM    801  HE  ARG A  51     -18.431  -2.291   2.327  1.00  0.00           H  
ATOM    802  CZ  ARG A  51     -18.135  -0.368   2.575  1.00  0.00           C  
ATOM    803  NH1 ARG A  51     -18.510   0.793   3.035  1.00  0.00           N  
ATOM    804 HH11 ARG A  51     -19.382   0.853   3.524  1.00  0.00           H  
ATOM    805 HH12 ARG A  51     -17.863   1.558   3.056  1.00  0.00           H  
ATOM    806  NH2 ARG A  51     -16.929  -0.443   2.095  1.00  0.00           N  
ATOM    807 HH21 ARG A  51     -16.555  -1.352   1.799  1.00  0.00           H  
ATOM    808 HH22 ARG A  51     -16.286   0.313   2.165  1.00  0.00           H  
ATOM    809  C   ARG A  51     -21.825  -4.893   3.799  1.00  0.00           C  
ATOM    810  O   ARG A  51     -21.834  -4.358   4.906  1.00  0.00           O  
ATOM    811  N   GLN A  52     -22.847  -5.625   3.351  1.00  0.00           N  
ATOM    812  H   GLN A  52     -22.765  -6.035   2.427  1.00  0.00           H  
ATOM    813  CA  GLN A  52     -24.096  -5.845   4.091  1.00  0.00           C  
ATOM    814  HA  GLN A  52     -24.512  -4.868   4.343  1.00  0.00           H  
ATOM    815  CB  GLN A  52     -25.087  -6.558   3.155  1.00  0.00           C  
ATOM    816  HB2 GLN A  52     -25.157  -5.971   2.238  1.00  0.00           H  
ATOM    817  HB3 GLN A  52     -24.705  -7.547   2.900  1.00  0.00           H  
ATOM    818  CG  GLN A  52     -26.505  -6.716   3.727  1.00  0.00           C  
ATOM    819  HG2 GLN A  52     -26.502  -7.440   4.541  1.00  0.00           H  
ATOM    820  HG3 GLN A  52     -26.836  -5.756   4.123  1.00  0.00           H  
ATOM    821  CD  GLN A  52     -27.515  -7.171   2.674  1.00  0.00           C  
ATOM    822  OE1 GLN A  52     -27.189  -7.501   1.547  1.00  0.00           O  
ATOM    823  NE2 GLN A  52     -28.794  -7.168   2.990  1.00  0.00           N  
ATOM    824 HE21 GLN A  52     -29.427  -7.427   2.253  1.00  0.00           H  
ATOM    825 HE22 GLN A  52     -29.101  -6.903   3.908  1.00  0.00           H  
ATOM    826  C   GLN A  52     -23.901  -6.597   5.422  1.00  0.00           C  
ATOM    827  O   GLN A  52     -24.740  -6.464   6.310  1.00  0.00           O  
ATOM    828  N   PHE A  53     -22.790  -7.328   5.586  1.00  0.00           N  
ATOM    829  H   PHE A  53     -22.183  -7.457   4.786  1.00  0.00           H  
ATOM    830  CA  PHE A  53     -22.420  -8.006   6.836  1.00  0.00           C  
ATOM    831  HA  PHE A  53     -23.288  -8.560   7.198  1.00  0.00           H  
ATOM    832  CB  PHE A  53     -21.301  -9.012   6.517  1.00  0.00           C  
ATOM    833  HB2 PHE A  53     -21.628  -9.650   5.693  1.00  0.00           H  
ATOM    834  HB3 PHE A  53     -20.423  -8.466   6.177  1.00  0.00           H  
ATOM    835  CG  PHE A  53     -20.883  -9.910   7.669  1.00  0.00           C  
ATOM    836  CD1 PHE A  53     -19.692  -9.659   8.383  1.00  0.00           C  
ATOM    837  HD1 PHE A  53     -19.077  -8.808   8.127  1.00  0.00           H  
ATOM    838  CE1 PHE A  53     -19.291 -10.524   9.419  1.00  0.00           C  
ATOM    839  HE1 PHE A  53     -18.366 -10.344   9.947  1.00  0.00           H  
ATOM    840  CZ  PHE A  53     -20.085 -11.638   9.749  1.00  0.00           C  
ATOM    841  HZ  PHE A  53     -19.770 -12.320  10.524  1.00  0.00           H  
ATOM    842  CE2 PHE A  53     -21.275 -11.886   9.042  1.00  0.00           C  
ATOM    843  HE2 PHE A  53     -21.875 -12.753   9.273  1.00  0.00           H  
ATOM    844  CD2 PHE A  53     -21.674 -11.024   8.007  1.00  0.00           C  
ATOM    845  HD2 PHE A  53     -22.585 -11.228   7.464  1.00  0.00           H  
ATOM    846  C   PHE A  53     -21.991  -7.050   7.968  1.00  0.00           C  
ATOM    847  O   PHE A  53     -22.116  -7.417   9.135  1.00  0.00           O  
ATOM    848  N   TYR A  54     -21.496  -5.842   7.655  1.00  0.00           N  
ATOM    849  H   TYR A  54     -21.407  -5.604   6.674  1.00  0.00           H  
ATOM    850  CA  TYR A  54     -20.940  -4.919   8.662  1.00  0.00           C  
ATOM    851  HA  TYR A  54     -21.344  -5.207   9.635  1.00  0.00           H  
ATOM    852  CB  TYR A  54     -19.415  -5.086   8.749  1.00  0.00           C  
ATOM    853  HB2 TYR A  54     -19.086  -4.661   9.698  1.00  0.00           H  
ATOM    854  HB3 TYR A  54     -19.170  -6.149   8.774  1.00  0.00           H  
ATOM    855  CG  TYR A  54     -18.647  -4.412   7.629  1.00  0.00           C  
ATOM    856  CD1 TYR A  54     -18.431  -5.094   6.420  1.00  0.00           C  
ATOM    857  HD1 TYR A  54     -18.805  -6.100   6.305  1.00  0.00           H  
ATOM    858  CE1 TYR A  54     -17.754  -4.464   5.360  1.00  0.00           C  
ATOM    859  HE1 TYR A  54     -17.599  -4.988   4.428  1.00  0.00           H  
ATOM    860  CZ  TYR A  54     -17.287  -3.142   5.509  1.00  0.00           C  
ATOM    861  OH  TYR A  54     -16.651  -2.523   4.482  1.00  0.00           O  
ATOM    862  HH  TYR A  54     -16.805  -2.994   3.633  1.00  0.00           H  
ATOM    863  CE2 TYR A  54     -17.494  -2.459   6.724  1.00  0.00           C  
ATOM    864  HE2 TYR A  54     -17.133  -1.447   6.840  1.00  0.00           H  
ATOM    865  CD2 TYR A  54     -18.169  -3.095   7.781  1.00  0.00           C  
ATOM    866  HD2 TYR A  54     -18.325  -2.562   8.710  1.00  0.00           H  
ATOM    867  C   TYR A  54     -21.314  -3.436   8.491  1.00  0.00           C  
ATOM    868  O   TYR A  54     -20.960  -2.631   9.347  1.00  0.00           O  
ATOM    869  N   SER A  55     -22.072  -3.044   7.459  1.00  0.00           N  
ATOM    870  H   SER A  55     -22.297  -3.734   6.750  1.00  0.00           H  
ATOM    871  CA  SER A  55     -22.554  -1.661   7.230  1.00  0.00           C  
ATOM    872  HA  SER A  55     -21.689  -1.016   7.083  1.00  0.00           H  
ATOM    873  CB  SER A  55     -23.404  -1.624   5.955  1.00  0.00           C  
ATOM    874  HB2 SER A  55     -23.701  -0.593   5.756  1.00  0.00           H  
ATOM    875  HB3 SER A  55     -22.814  -1.986   5.112  1.00  0.00           H  
ATOM    876  OG  SER A  55     -24.570  -2.421   6.093  1.00  0.00           O  
ATOM    877  HG  SER A  55     -25.162  -2.237   5.359  1.00  0.00           H  
ATOM    878  C   SER A  55     -23.386  -1.074   8.386  1.00  0.00           C  
ATOM    879  O   SER A  55     -23.577   0.139   8.486  1.00  0.00           O  
ATOM    880  N   HIE A  56     -23.889  -1.944   9.257  1.00  0.00           N  
ATOM    881  H   HIE A  56     -23.726  -2.916   9.043  1.00  0.00           H  
ATOM    882  CA  HIE A  56     -24.612  -1.641  10.490  1.00  0.00           C  
ATOM    883  HA  HIE A  56     -25.214  -0.741  10.357  1.00  0.00           H  
ATOM    884  CB  HIE A  56     -25.557  -2.839  10.683  1.00  0.00           C  
ATOM    885  HB2 HIE A  56     -26.335  -2.769   9.919  1.00  0.00           H  
ATOM    886  HB3 HIE A  56     -25.008  -3.765  10.500  1.00  0.00           H  
ATOM    887  CG  HIE A  56     -26.240  -2.996  12.009  1.00  0.00           C  
ATOM    888  ND1 HIE A  56     -27.589  -2.736  12.252  1.00  0.00           N  
ATOM    889  CE1 HIE A  56     -27.842  -3.233  13.472  1.00  0.00           C  
ATOM    890  HE1 HIE A  56     -28.814  -3.219  13.954  1.00  0.00           H  
ATOM    891  NE2 HIE A  56     -26.729  -3.777  13.995  1.00  0.00           N  
ATOM    892  HE2 HIE A  56     -26.668  -4.208  14.906  1.00  0.00           H  
ATOM    893  CD2 HIE A  56     -25.706  -3.646  13.082  1.00  0.00           C  
ATOM    894  HD2 HIE A  56     -24.701  -4.041  13.149  1.00  0.00           H  
ATOM    895  C   HIE A  56     -23.645  -1.351  11.657  1.00  0.00           C  
ATOM    896  O   HIE A  56     -23.761  -0.313  12.302  1.00  0.00           O  
ATOM    897  N   HIE A  57     -22.615  -2.180  11.863  1.00  0.00           N  
ATOM    898  H   HIE A  57     -22.543  -3.007  11.288  1.00  0.00           H  
ATOM    899  CA  HIE A  57     -21.521  -1.939  12.827  1.00  0.00           C  
ATOM    900  HA  HIE A  57     -21.944  -1.727  13.809  1.00  0.00           H  
ATOM    901  CB  HIE A  57     -20.658  -3.205  12.913  1.00  0.00           C  
ATOM    902  HB2 HIE A  57     -20.125  -3.341  11.970  1.00  0.00           H  
ATOM    903  HB3 HIE A  57     -19.917  -3.083  13.702  1.00  0.00           H  
ATOM    904  CG  HIE A  57     -21.462  -4.448  13.178  1.00  0.00           C  
ATOM    905  ND1 HIE A  57     -21.852  -5.383  12.223  1.00  0.00           N  
ATOM    906  CE1 HIE A  57     -22.614  -6.278  12.869  1.00  0.00           C  
ATOM    907  HE1 HIE A  57     -23.066  -7.143  12.400  1.00  0.00           H  
ATOM    908  NE2 HIE A  57     -22.748  -5.931  14.164  1.00  0.00           N  
ATOM    909  HE2 HIE A  57     -23.286  -6.430  14.864  1.00  0.00           H  
ATOM    910  CD2 HIE A  57     -22.035  -4.773  14.366  1.00  0.00           C  
ATOM    911  HD2 HIE A  57     -21.951  -4.202  15.272  1.00  0.00           H  
ATOM    912  C   HIE A  57     -20.628  -0.747  12.455  1.00  0.00           C  
ATOM    913  O   HIE A  57     -20.073  -0.075  13.320  1.00  0.00           O  
ATOM    914  N   GLU A  58     -20.511  -0.494  11.153  1.00  0.00           N  
ATOM    915  H   GLU A  58     -20.919  -1.183  10.531  1.00  0.00           H  
ATOM    916  CA  GLU A  58     -19.841   0.649  10.525  1.00  0.00           C  
ATOM    917  HA  GLU A  58     -18.798   0.695  10.846  1.00  0.00           H  
ATOM    918  CB  GLU A  58     -19.905   0.406   9.006  1.00  0.00           C  
ATOM    919  HB2 GLU A  58     -19.413  -0.536   8.771  1.00  0.00           H  
ATOM    920  HB3 GLU A  58     -20.953   0.302   8.740  1.00  0.00           H  
ATOM    921  CG  GLU A  58     -19.329   1.493   8.094  1.00  0.00           C  
ATOM    922  HG2 GLU A  58     -19.627   1.254   7.070  1.00  0.00           H  
ATOM    923  HG3 GLU A  58     -19.775   2.458   8.338  1.00  0.00           H  
ATOM    924  CD  GLU A  58     -17.803   1.599   8.127  1.00  0.00           C  
ATOM    925  OE1 GLU A  58     -17.253   2.385   7.325  1.00  0.00           O  
ATOM    926  OE2 GLU A  58     -17.111   0.896   8.905  1.00  0.00           O  
ATOM    927  C   GLU A  58     -20.515   1.980  10.889  1.00  0.00           C  
ATOM    928  O   GLU A  58     -19.838   2.995  11.029  1.00  0.00           O  
ATOM    929  N   LYS A  59     -21.844   1.964  11.092  1.00  0.00           N  
ATOM    930  H   LYS A  59     -22.315   1.075  10.994  1.00  0.00           H  
ATOM    931  CA  LYS A  59     -22.628   3.101  11.607  1.00  0.00           C  
ATOM    932  HA  LYS A  59     -22.261   4.025  11.158  1.00  0.00           H  
ATOM    933  CB  LYS A  59     -24.117   2.903  11.278  1.00  0.00           C  
ATOM    934  HB2 LYS A  59     -24.333   1.848  11.113  1.00  0.00           H  
ATOM    935  HB3 LYS A  59     -24.723   3.235  12.124  1.00  0.00           H  
ATOM    936  CG  LYS A  59     -24.544   3.703  10.047  1.00  0.00           C  
ATOM    937  HG2 LYS A  59     -24.368   4.764  10.232  1.00  0.00           H  
ATOM    938  HG3 LYS A  59     -23.964   3.384   9.180  1.00  0.00           H  
ATOM    939  CD  LYS A  59     -26.036   3.467   9.793  1.00  0.00           C  
ATOM    940  HD2 LYS A  59     -26.191   2.413   9.551  1.00  0.00           H  
ATOM    941  HD3 LYS A  59     -26.597   3.714  10.697  1.00  0.00           H  
ATOM    942  CE  LYS A  59     -26.517   4.345   8.637  1.00  0.00           C  
ATOM    943  HE2 LYS A  59     -26.330   5.393   8.893  1.00  0.00           H  
ATOM    944  HE3 LYS A  59     -25.923   4.105   7.750  1.00  0.00           H  
ATOM    945  NZ  LYS A  59     -27.960   4.126   8.373  1.00  0.00           N  
ATOM    946  HZ1 LYS A  59     -28.259   4.672   7.576  1.00  0.00           H  
ATOM    947  HZ2 LYS A  59     -28.134   3.147   8.188  1.00  0.00           H  
ATOM    948  HZ3 LYS A  59     -28.503   4.395   9.184  1.00  0.00           H  
ATOM    949  C   LYS A  59     -22.474   3.291  13.115  1.00  0.00           C  
ATOM    950  O   LYS A  59     -22.443   4.424  13.584  1.00  0.00           O  
ATOM    951  N   ASP A  60     -22.429   2.195  13.871  1.00  0.00           N  
ATOM    952  H   ASP A  60     -22.521   1.298  13.413  1.00  0.00           H  
ATOM    953  CA  ASP A  60     -22.304   2.218  15.325  1.00  0.00           C  
ATOM    954  HA  ASP A  60     -21.708   3.090  15.608  1.00  0.00           H  
ATOM    955  CB  ASP A  60     -23.691   2.393  15.961  1.00  0.00           C  
ATOM    956  HB2 ASP A  60     -24.167   3.280  15.538  1.00  0.00           H  
ATOM    957  HB3 ASP A  60     -24.315   1.532  15.718  1.00  0.00           H  
ATOM    958  CG  ASP A  60     -23.633   2.560  17.480  1.00  0.00           C  
ATOM    959  OD1 ASP A  60     -22.549   2.442  18.096  1.00  0.00           O  
ATOM    960  OD2 ASP A  60     -24.690   2.842  18.081  1.00  0.00           O  
ATOM    961  C   ASP A  60     -21.590   0.965  15.851  1.00  0.00           C  
ATOM    962  O   ASP A  60     -22.142  -0.139  15.880  1.00  0.00           O  
ATOM    963  N   THR A  61     -20.367   1.161  16.349  1.00  0.00           N  
ATOM    964  H   THR A  61     -20.020   2.108  16.329  1.00  0.00           H  
ATOM    965  CA  THR A  61     -19.528   0.115  16.952  1.00  0.00           C  
ATOM    966  HA  THR A  61     -19.337  -0.650  16.198  1.00  0.00           H  
ATOM    967  CB  THR A  61     -18.187   0.747  17.370  1.00  0.00           C  
ATOM    968  HB  THR A  61     -18.390   1.698  17.868  1.00  0.00           H  
ATOM    969  CG2 THR A  61     -17.279  -0.079  18.283  1.00  0.00           C  
ATOM    970 HG21 THR A  61     -17.767  -0.253  19.242  1.00  0.00           H  
ATOM    971 HG22 THR A  61     -17.050  -1.034  17.814  1.00  0.00           H  
ATOM    972 HG23 THR A  61     -16.359   0.475  18.462  1.00  0.00           H  
ATOM    973  OG1 THR A  61     -17.400   0.985  16.227  1.00  0.00           O  
ATOM    974  HG1 THR A  61     -17.983   1.221  15.493  1.00  0.00           H  
ATOM    975  C   THR A  61     -20.215  -0.593  18.131  1.00  0.00           C  
ATOM    976  O   THR A  61     -19.883  -1.742  18.413  1.00  0.00           O  
ATOM    977  N   ARG A  62     -21.197   0.029  18.804  1.00  0.00           N  
ATOM    978  H   ARG A  62     -21.503   0.947  18.475  1.00  0.00           H  
ATOM    979  CA  ARG A  62     -21.958  -0.590  19.909  1.00  0.00           C  
ATOM    980  HA  ARG A  62     -21.259  -1.019  20.628  1.00  0.00           H  
ATOM    981  CB  ARG A  62     -22.811   0.470  20.621  1.00  0.00           C  
ATOM    982  HB2 ARG A  62     -23.536   0.866  19.911  1.00  0.00           H  
ATOM    983  HB3 ARG A  62     -23.367  -0.007  21.431  1.00  0.00           H  
ATOM    984  CG  ARG A  62     -21.961   1.608  21.217  1.00  0.00           C  
ATOM    985  HG2 ARG A  62     -21.341   1.203  22.018  1.00  0.00           H  
ATOM    986  HG3 ARG A  62     -21.304   2.034  20.459  1.00  0.00           H  
ATOM    987  CD  ARG A  62     -22.829   2.737  21.782  1.00  0.00           C  
ATOM    988  HD2 ARG A  62     -23.504   2.323  22.533  1.00  0.00           H  
ATOM    989  HD3 ARG A  62     -22.172   3.466  22.257  1.00  0.00           H  
ATOM    990  NE  ARG A  62     -23.612   3.393  20.721  1.00  0.00           N  
ATOM    991  HE  ARG A  62     -23.574   2.982  19.781  1.00  0.00           H  
ATOM    992  CZ  ARG A  62     -24.383   4.452  20.831  1.00  0.00           C  
ATOM    993  NH1 ARG A  62     -24.464   5.139  21.937  1.00  0.00           N  
ATOM    994 HH11 ARG A  62     -23.911   4.838  22.716  1.00  0.00           H  
ATOM    995 HH12 ARG A  62     -25.048   5.950  21.979  1.00  0.00           H  
ATOM    996  NH2 ARG A  62     -25.096   4.839  19.822  1.00  0.00           N  
ATOM    997 HH21 ARG A  62     -25.076   4.213  19.009  1.00  0.00           H  
ATOM    998 HH22 ARG A  62     -25.702   5.628  19.844  1.00  0.00           H  
ATOM    999  C   ARG A  62     -22.848  -1.753  19.457  1.00  0.00           C  
ATOM   1000  O   ARG A  62     -23.231  -2.572  20.281  1.00  0.00           O  
ATOM   1001  N   CYS A  63     -23.123  -1.880  18.158  1.00  0.00           N  
ATOM   1002  H   CYS A  63     -22.804  -1.157  17.523  1.00  0.00           H  
ATOM   1003  CA  CYS A  63     -23.823  -3.035  17.593  1.00  0.00           C  
ATOM   1004  HA  CYS A  63     -24.714  -3.228  18.195  1.00  0.00           H  
ATOM   1005  CB  CYS A  63     -24.271  -2.686  16.169  1.00  0.00           C  
ATOM   1006  HB2 CYS A  63     -23.410  -2.426  15.551  1.00  0.00           H  
ATOM   1007  HB3 CYS A  63     -24.757  -3.557  15.737  1.00  0.00           H  
ATOM   1008  SG  CYS A  63     -25.433  -1.291  16.182  1.00  0.00           S  
ATOM   1009  HG  CYS A  63     -24.504  -0.324  16.157  1.00  0.00           H  
ATOM   1010  C   CYS A  63     -22.992  -4.338  17.601  1.00  0.00           C  
ATOM   1011  O   CYS A  63     -23.517  -5.408  17.279  1.00  0.00           O  
ATOM   1012  N   LEU A  64     -21.688  -4.275  17.907  1.00  0.00           N  
ATOM   1013  H   LEU A  64     -21.300  -3.376  18.166  1.00  0.00           H  
ATOM   1014  CA  LEU A  64     -20.789  -5.437  17.978  1.00  0.00           C  
ATOM   1015  HA  LEU A  64     -21.051  -6.133  17.180  1.00  0.00           H  
ATOM   1016  CB  LEU A  64     -19.333  -4.979  17.765  1.00  0.00           C  
ATOM   1017  HB2 LEU A  64     -19.149  -4.127  18.412  1.00  0.00           H  
ATOM   1018  HB3 LEU A  64     -18.653  -5.773  18.079  1.00  0.00           H  
ATOM   1019  CG  LEU A  64     -18.997  -4.604  16.314  1.00  0.00           C  
ATOM   1020  HG  LEU A  64     -19.827  -4.066  15.867  1.00  0.00           H  
ATOM   1021  CD1 LEU A  64     -17.772  -3.700  16.262  1.00  0.00           C  
ATOM   1022 HD11 LEU A  64     -17.474  -3.543  15.225  1.00  0.00           H  
ATOM   1023 HD12 LEU A  64     -16.965  -4.161  16.827  1.00  0.00           H  
ATOM   1024 HD13 LEU A  64     -18.028  -2.741  16.705  1.00  0.00           H  
ATOM   1025  CD2 LEU A  64     -18.694  -5.859  15.500  1.00  0.00           C  
ATOM   1026 HD21 LEU A  64     -19.552  -6.527  15.520  1.00  0.00           H  
ATOM   1027 HD22 LEU A  64     -18.495  -5.590  14.465  1.00  0.00           H  
ATOM   1028 HD23 LEU A  64     -17.827  -6.381  15.909  1.00  0.00           H  
ATOM   1029  C   LEU A  64     -20.961  -6.193  19.308  1.00  0.00           C  
ATOM   1030  O   LEU A  64     -20.134  -6.083  20.208  1.00  0.00           O  
ATOM   1031  N   GLY A  65     -22.030  -6.986  19.420  1.00  0.00           N  
ATOM   1032  H   GLY A  65     -22.709  -6.959  18.670  1.00  0.00           H  
ATOM   1033  CA  GLY A  65     -22.347  -7.814  20.595  1.00  0.00           C  
ATOM   1034  HA2 GLY A  65     -22.267  -7.194  21.488  1.00  0.00           H  
ATOM   1035  HA3 GLY A  65     -23.380  -8.153  20.519  1.00  0.00           H  
ATOM   1036  C   GLY A  65     -21.452  -9.047  20.803  1.00  0.00           C  
ATOM   1037  O   GLY A  65     -21.939 -10.084  21.247  1.00  0.00           O  
ATOM   1038  N   ALA A  66     -20.171  -8.983  20.440  1.00  0.00           N  
ATOM   1039  H   ALA A  66     -19.810  -8.075  20.181  1.00  0.00           H  
ATOM   1040  CA  ALA A  66     -19.212 -10.068  20.631  1.00  0.00           C  
ATOM   1041  HA  ALA A  66     -19.728 -11.022  20.505  1.00  0.00           H  
ATOM   1042  CB  ALA A  66     -18.146  -9.957  19.537  1.00  0.00           C  
ATOM   1043  HB1 ALA A  66     -17.395 -10.734  19.669  1.00  0.00           H  
ATOM   1044  HB2 ALA A  66     -18.609 -10.071  18.555  1.00  0.00           H  
ATOM   1045  HB3 ALA A  66     -17.673  -8.979  19.596  1.00  0.00           H  
ATOM   1046  C   ALA A  66     -18.593 -10.044  22.044  1.00  0.00           C  
ATOM   1047  O   ALA A  66     -18.286  -8.980  22.581  1.00  0.00           O  
ATOM   1048  N   THR A  67     -18.342 -11.218  22.633  1.00  0.00           N  
ATOM   1049  H   THR A  67     -18.582 -12.070  22.151  1.00  0.00           H  
ATOM   1050  CA  THR A  67     -17.548 -11.332  23.870  1.00  0.00           C  
ATOM   1051  HA  THR A  67     -17.975 -10.647  24.602  1.00  0.00           H  
ATOM   1052  CB  THR A  67     -17.613 -12.749  24.463  1.00  0.00           C  
ATOM   1053  HB  THR A  67     -16.999 -12.777  25.363  1.00  0.00           H  
ATOM   1054  CG2 THR A  67     -19.034 -13.165  24.840  1.00  0.00           C  
ATOM   1055 HG21 THR A  67     -19.017 -14.133  25.342  1.00  0.00           H  
ATOM   1056 HG22 THR A  67     -19.463 -12.427  25.520  1.00  0.00           H  
ATOM   1057 HG23 THR A  67     -19.662 -13.232  23.949  1.00  0.00           H  
ATOM   1058  OG1 THR A  67     -17.133 -13.716  23.562  1.00  0.00           O  
ATOM   1059  HG1 THR A  67     -17.235 -14.569  23.995  1.00  0.00           H  
ATOM   1060  C   THR A  67     -16.093 -10.899  23.637  1.00  0.00           C  
ATOM   1061  O   THR A  67     -15.593 -10.928  22.512  1.00  0.00           O  
ATOM   1062  N   ALA A  68     -15.389 -10.484  24.697  1.00  0.00           N  
ATOM   1063  H   ALA A  68     -15.832 -10.513  25.602  1.00  0.00           H  
ATOM   1064  CA  ALA A  68     -14.134  -9.724  24.605  1.00  0.00           C  
ATOM   1065  HA  ALA A  68     -14.355  -8.761  24.135  1.00  0.00           H  
ATOM   1066  CB  ALA A  68     -13.640  -9.449  26.031  1.00  0.00           C  
ATOM   1067  HB1 ALA A  68     -12.724  -8.860  25.991  1.00  0.00           H  
ATOM   1068  HB2 ALA A  68     -14.393  -8.885  26.582  1.00  0.00           H  
ATOM   1069  HB3 ALA A  68     -13.438 -10.387  26.549  1.00  0.00           H  
ATOM   1070  C   ALA A  68     -13.038 -10.396  23.749  1.00  0.00           C  
ATOM   1071  O   ALA A  68     -12.454  -9.749  22.880  1.00  0.00           O  
ATOM   1072  N   GLN A  69     -12.816 -11.705  23.923  1.00  0.00           N  
ATOM   1073  H   GLN A  69     -13.313 -12.174  24.676  1.00  0.00           H  
ATOM   1074  CA  GLN A  69     -11.867 -12.502  23.131  1.00  0.00           C  
ATOM   1075  HA  GLN A  69     -10.889 -12.026  23.192  1.00  0.00           H  
ATOM   1076  CB  GLN A  69     -11.759 -13.916  23.733  1.00  0.00           C  
ATOM   1077  HB2 GLN A  69     -12.745 -14.382  23.754  1.00  0.00           H  
ATOM   1078  HB3 GLN A  69     -11.146 -14.515  23.059  1.00  0.00           H  
ATOM   1079  CG  GLN A  69     -11.094 -13.986  25.125  1.00  0.00           C  
ATOM   1080  HG2 GLN A  69     -10.725 -15.006  25.261  1.00  0.00           H  
ATOM   1081  HG3 GLN A  69     -10.242 -13.300  25.147  1.00  0.00           H  
ATOM   1082  CD  GLN A  69     -12.019 -13.681  26.308  1.00  0.00           C  
ATOM   1083  OE1 GLN A  69     -13.185 -13.356  26.177  1.00  0.00           O  
ATOM   1084  NE2 GLN A  69     -11.523 -13.770  27.518  1.00  0.00           N  
ATOM   1085 HE21 GLN A  69     -12.154 -13.575  28.279  1.00  0.00           H  
ATOM   1086 HE22 GLN A  69     -10.567 -14.036  27.649  1.00  0.00           H  
ATOM   1087  C   GLN A  69     -12.213 -12.600  21.631  1.00  0.00           C  
ATOM   1088  O   GLN A  69     -11.379 -13.030  20.836  1.00  0.00           O  
ATOM   1089  N   GLN A  70     -13.434 -12.229  21.239  1.00  0.00           N  
ATOM   1090  H   GLN A  70     -14.074 -11.897  21.953  1.00  0.00           H  
ATOM   1091  CA  GLN A  70     -13.913 -12.179  19.854  1.00  0.00           C  
ATOM   1092  HA  GLN A  70     -13.178 -12.652  19.202  1.00  0.00           H  
ATOM   1093  CB  GLN A  70     -15.238 -12.963  19.740  1.00  0.00           C  
ATOM   1094  HB2 GLN A  70     -15.979 -12.491  20.384  1.00  0.00           H  
ATOM   1095  HB3 GLN A  70     -15.602 -12.893  18.714  1.00  0.00           H  
ATOM   1096  CG  GLN A  70     -15.141 -14.449  20.136  1.00  0.00           C  
ATOM   1097  HG2 GLN A  70     -14.791 -14.533  21.164  1.00  0.00           H  
ATOM   1098  HG3 GLN A  70     -16.138 -14.882  20.095  1.00  0.00           H  
ATOM   1099  CD  GLN A  70     -14.230 -15.274  19.229  1.00  0.00           C  
ATOM   1100  OE1 GLN A  70     -13.813 -14.860  18.157  1.00  0.00           O  
ATOM   1101  NE2 GLN A  70     -13.903 -16.497  19.586  1.00  0.00           N  
ATOM   1102 HE21 GLN A  70     -13.321 -17.015  18.947  1.00  0.00           H  
ATOM   1103 HE22 GLN A  70     -14.254 -16.898  20.439  1.00  0.00           H  
ATOM   1104  C   GLN A  70     -14.087 -10.739  19.335  1.00  0.00           C  
ATOM   1105  O   GLN A  70     -13.912 -10.508  18.145  1.00  0.00           O  
ATOM   1106  N   PHE A  71     -14.386  -9.762  20.199  1.00  0.00           N  
ATOM   1107  H   PHE A  71     -14.547 -10.032  21.165  1.00  0.00           H  
ATOM   1108  CA  PHE A  71     -14.729  -8.383  19.817  1.00  0.00           C  
ATOM   1109  HA  PHE A  71     -15.612  -8.409  19.181  1.00  0.00           H  
ATOM   1110  CB  PHE A  71     -15.083  -7.602  21.093  1.00  0.00           C  
ATOM   1111  HB2 PHE A  71     -15.964  -8.057  21.547  1.00  0.00           H  
ATOM   1112  HB3 PHE A  71     -14.265  -7.707  21.806  1.00  0.00           H  
ATOM   1113  CG  PHE A  71     -15.354  -6.117  20.898  1.00  0.00           C  
ATOM   1114  CD1 PHE A  71     -16.650  -5.662  20.582  1.00  0.00           C  
ATOM   1115  HD1 PHE A  71     -17.462  -6.369  20.469  1.00  0.00           H  
ATOM   1116  CE1 PHE A  71     -16.909  -4.283  20.469  1.00  0.00           C  
ATOM   1117  HE1 PHE A  71     -17.917  -3.944  20.274  1.00  0.00           H  
ATOM   1118  CZ  PHE A  71     -15.877  -3.350  20.669  1.00  0.00           C  
ATOM   1119  HZ  PHE A  71     -16.097  -2.296  20.622  1.00  0.00           H  
ATOM   1120  CE2 PHE A  71     -14.581  -3.798  20.981  1.00  0.00           C  
ATOM   1121  HE2 PHE A  71     -13.794  -3.089  21.184  1.00  0.00           H  
ATOM   1122  CD2 PHE A  71     -14.321  -5.177  21.094  1.00  0.00           C  
ATOM   1123  HD2 PHE A  71     -13.332  -5.516  21.369  1.00  0.00           H  
ATOM   1124  C   PHE A  71     -13.645  -7.667  19.000  1.00  0.00           C  
ATOM   1125  O   PHE A  71     -13.927  -7.128  17.926  1.00  0.00           O  
ATOM   1126  N   HIE A  72     -12.383  -7.676  19.451  1.00  0.00           N  
ATOM   1127  H   HIE A  72     -12.158  -8.137  20.326  1.00  0.00           H  
ATOM   1128  CA  HIE A  72     -11.311  -7.043  18.665  1.00  0.00           C  
ATOM   1129  HA  HIE A  72     -11.672  -6.065  18.346  1.00  0.00           H  
ATOM   1130  CB  HIE A  72     -10.050  -6.805  19.510  1.00  0.00           C  
ATOM   1131  HB2 HIE A  72      -9.515  -5.957  19.082  1.00  0.00           H  
ATOM   1132  HB3 HIE A  72     -10.337  -6.527  20.525  1.00  0.00           H  
ATOM   1133  CG  HIE A  72      -9.091  -7.965  19.571  1.00  0.00           C  
ATOM   1134  ND1 HIE A  72      -9.245  -9.100  20.361  1.00  0.00           N  
ATOM   1135  CE1 HIE A  72      -8.148  -9.845  20.152  1.00  0.00           C  
ATOM   1136  HE1 HIE A  72      -7.940 -10.782  20.654  1.00  0.00           H  
ATOM   1137  NE2 HIE A  72      -7.348  -9.257  19.243  1.00  0.00           N  
ATOM   1138  HE2 HIE A  72      -6.446  -9.603  18.942  1.00  0.00           H  
ATOM   1139  CD2 HIE A  72      -7.930  -8.070  18.861  1.00  0.00           C  
ATOM   1140  HD2 HIE A  72      -7.539  -7.349  18.158  1.00  0.00           H  
ATOM   1141  C   HIE A  72     -11.013  -7.832  17.384  1.00  0.00           C  
ATOM   1142  O   HIE A  72     -10.747  -7.230  16.347  1.00  0.00           O  
ATOM   1143  N   ARG A  73     -11.147  -9.163  17.427  1.00  0.00           N  
ATOM   1144  H   ARG A  73     -11.405  -9.570  18.316  1.00  0.00           H  
ATOM   1145  CA  ARG A  73     -10.949 -10.054  16.273  1.00  0.00           C  
ATOM   1146  HA  ARG A  73      -9.984  -9.824  15.816  1.00  0.00           H  
ATOM   1147  CB  ARG A  73     -10.941 -11.525  16.717  1.00  0.00           C  
ATOM   1148  HB2 ARG A  73     -11.946 -11.825  17.017  1.00  0.00           H  
ATOM   1149  HB3 ARG A  73     -10.648 -12.124  15.855  1.00  0.00           H  
ATOM   1150  CG  ARG A  73      -9.979 -11.814  17.880  1.00  0.00           C  
ATOM   1151  HG2 ARG A  73      -8.991 -11.415  17.650  1.00  0.00           H  
ATOM   1152  HG3 ARG A  73     -10.350 -11.325  18.781  1.00  0.00           H  
ATOM   1153  CD  ARG A  73      -9.870 -13.315  18.164  1.00  0.00           C  
ATOM   1154  HD2 ARG A  73      -9.341 -13.445  19.110  1.00  0.00           H  
ATOM   1155  HD3 ARG A  73     -10.874 -13.733  18.268  1.00  0.00           H  
ATOM   1156  NE  ARG A  73      -9.138 -14.014  17.094  1.00  0.00           N  
ATOM   1157  HE  ARG A  73      -8.938 -13.500  16.243  1.00  0.00           H  
ATOM   1158  CZ  ARG A  73      -8.751 -15.271  17.067  1.00  0.00           C  
ATOM   1159  NH1 ARG A  73      -9.033 -16.100  18.031  1.00  0.00           N  
ATOM   1160 HH11 ARG A  73      -9.615 -15.768  18.775  1.00  0.00           H  
ATOM   1161 HH12 ARG A  73      -8.856 -17.078  17.899  1.00  0.00           H  
ATOM   1162  NH2 ARG A  73      -8.068 -15.701  16.047  1.00  0.00           N  
ATOM   1163 HH21 ARG A  73      -7.935 -15.066  15.266  1.00  0.00           H  
ATOM   1164 HH22 ARG A  73      -7.795 -16.662  15.972  1.00  0.00           H  
ATOM   1165  C   ARG A  73     -12.002  -9.837  15.186  1.00  0.00           C  
ATOM   1166  O   ARG A  73     -11.644  -9.779  14.014  1.00  0.00           O  
ATOM   1167  N   HIE A  74     -13.267  -9.638  15.565  1.00  0.00           N  
ATOM   1168  H   HIE A  74     -13.481  -9.776  16.547  1.00  0.00           H  
ATOM   1169  CA  HIE A  74     -14.377  -9.277  14.675  1.00  0.00           C  
ATOM   1170  HA  HIE A  74     -14.425  -9.995  13.856  1.00  0.00           H  
ATOM   1171  CB  HIE A  74     -15.692  -9.373  15.473  1.00  0.00           C  
ATOM   1172  HB2 HIE A  74     -15.743 -10.367  15.918  1.00  0.00           H  
ATOM   1173  HB3 HIE A  74     -15.666  -8.654  16.291  1.00  0.00           H  
ATOM   1174  CG  HIE A  74     -16.988  -9.167  14.717  1.00  0.00           C  
ATOM   1175  ND1 HIE A  74     -18.248  -9.197  15.322  1.00  0.00           N  
ATOM   1176  CE1 HIE A  74     -19.140  -9.021  14.334  1.00  0.00           C  
ATOM   1177  HE1 HIE A  74     -20.213  -8.982  14.472  1.00  0.00           H  
ATOM   1178  NE2 HIE A  74     -18.514  -8.881  13.154  1.00  0.00           N  
ATOM   1179  HE2 HIE A  74     -18.974  -8.736  12.262  1.00  0.00           H  
ATOM   1180  CD2 HIE A  74     -17.156  -8.984  13.372  1.00  0.00           C  
ATOM   1181  HD2 HIE A  74     -16.382  -8.971  12.617  1.00  0.00           H  
ATOM   1182  C   HIE A  74     -14.147  -7.893  14.053  1.00  0.00           C  
ATOM   1183  O   HIE A  74     -14.226  -7.753  12.834  1.00  0.00           O  
ATOM   1184  N   LYS A  75     -13.728  -6.886  14.836  1.00  0.00           N  
ATOM   1185  H   LYS A  75     -13.704  -7.036  15.841  1.00  0.00           H  
ATOM   1186  CA  LYS A  75     -13.274  -5.593  14.283  1.00  0.00           C  
ATOM   1187  HA  LYS A  75     -14.083  -5.167  13.684  1.00  0.00           H  
ATOM   1188  CB  LYS A  75     -12.951  -4.617  15.426  1.00  0.00           C  
ATOM   1189  HB2 LYS A  75     -12.296  -5.095  16.155  1.00  0.00           H  
ATOM   1190  HB3 LYS A  75     -12.431  -3.756  15.006  1.00  0.00           H  
ATOM   1191  CG  LYS A  75     -14.241  -4.141  16.114  1.00  0.00           C  
ATOM   1192  HG2 LYS A  75     -14.875  -3.658  15.369  1.00  0.00           H  
ATOM   1193  HG3 LYS A  75     -14.778  -5.006  16.503  1.00  0.00           H  
ATOM   1194  CD  LYS A  75     -14.014  -3.162  17.273  1.00  0.00           C  
ATOM   1195  HD2 LYS A  75     -14.990  -2.902  17.688  1.00  0.00           H  
ATOM   1196  HD3 LYS A  75     -13.427  -3.654  18.052  1.00  0.00           H  
ATOM   1197  CE  LYS A  75     -13.302  -1.888  16.798  1.00  0.00           C  
ATOM   1198  HE2 LYS A  75     -12.269  -2.138  16.542  1.00  0.00           H  
ATOM   1199  HE3 LYS A  75     -13.794  -1.533  15.886  1.00  0.00           H  
ATOM   1200  NZ  LYS A  75     -13.333  -0.826  17.832  1.00  0.00           N  
ATOM   1201  HZ1 LYS A  75     -12.937  -1.157  18.703  1.00  0.00           H  
ATOM   1202  HZ2 LYS A  75     -12.813  -0.013  17.527  1.00  0.00           H  
ATOM   1203  HZ3 LYS A  75     -14.290  -0.537  17.994  1.00  0.00           H  
ATOM   1204  C   LYS A  75     -12.084  -5.750  13.319  1.00  0.00           C  
ATOM   1205  O   LYS A  75     -12.027  -5.062  12.304  1.00  0.00           O  
ATOM   1206  N   GLN A  76     -11.158  -6.671  13.589  1.00  0.00           N  
ATOM   1207  H   GLN A  76     -11.227  -7.167  14.471  1.00  0.00           H  
ATOM   1208  CA  GLN A  76     -10.026  -6.967  12.703  1.00  0.00           C  
ATOM   1209  HA  GLN A  76      -9.600  -6.012  12.394  1.00  0.00           H  
ATOM   1210  CB  GLN A  76      -8.948  -7.736  13.485  1.00  0.00           C  
ATOM   1211  HB2 GLN A  76      -8.971  -7.397  14.520  1.00  0.00           H  
ATOM   1212  HB3 GLN A  76      -9.165  -8.804  13.470  1.00  0.00           H  
ATOM   1213  CG  GLN A  76      -7.522  -7.481  12.962  1.00  0.00           C  
ATOM   1214  HG2 GLN A  76      -7.378  -7.986  12.005  1.00  0.00           H  
ATOM   1215  HG3 GLN A  76      -7.395  -6.409  12.808  1.00  0.00           H  
ATOM   1216  CD  GLN A  76      -6.444  -7.928  13.955  1.00  0.00           C  
ATOM   1217  OE1 GLN A  76      -6.690  -8.638  14.917  1.00  0.00           O  
ATOM   1218  NE2 GLN A  76      -5.207  -7.525  13.771  1.00  0.00           N  
ATOM   1219 HE21 GLN A  76      -4.525  -7.860  14.431  1.00  0.00           H  
ATOM   1220 HE22 GLN A  76      -4.955  -6.983  12.965  1.00  0.00           H  
ATOM   1221  C   GLN A  76     -10.458  -7.699  11.419  1.00  0.00           C  
ATOM   1222  O   GLN A  76      -9.959  -7.373  10.346  1.00  0.00           O  
ATOM   1223  N   LEU A  77     -11.440  -8.603  11.490  1.00  0.00           N  
ATOM   1224  H   LEU A  77     -11.782  -8.874  12.405  1.00  0.00           H  
ATOM   1225  CA  LEU A  77     -12.119  -9.180  10.329  1.00  0.00           C  
ATOM   1226  HA  LEU A  77     -11.375  -9.653   9.696  1.00  0.00           H  
ATOM   1227  CB  LEU A  77     -13.066 -10.292  10.830  1.00  0.00           C  
ATOM   1228  HB2 LEU A  77     -12.446 -11.045  11.320  1.00  0.00           H  
ATOM   1229  HB3 LEU A  77     -13.742  -9.894  11.583  1.00  0.00           H  
ATOM   1230  CG  LEU A  77     -13.889 -10.967   9.716  1.00  0.00           C  
ATOM   1231  HG  LEU A  77     -13.416 -10.784   8.755  1.00  0.00           H  
ATOM   1232  CD1 LEU A  77     -13.958 -12.479   9.921  1.00  0.00           C  
ATOM   1233 HD11 LEU A  77     -14.506 -12.934   9.093  1.00  0.00           H  
ATOM   1234 HD12 LEU A  77     -12.955 -12.905   9.941  1.00  0.00           H  
ATOM   1235 HD13 LEU A  77     -14.469 -12.715  10.854  1.00  0.00           H  
ATOM   1236  CD2 LEU A  77     -15.322 -10.424   9.666  1.00  0.00           C  
ATOM   1237 HD21 LEU A  77     -15.877 -10.931   8.875  1.00  0.00           H  
ATOM   1238 HD22 LEU A  77     -15.824 -10.602  10.616  1.00  0.00           H  
ATOM   1239 HD23 LEU A  77     -15.314  -9.357   9.452  1.00  0.00           H  
ATOM   1240  C   LEU A  77     -12.791  -8.081   9.480  1.00  0.00           C  
ATOM   1241  O   LEU A  77     -12.559  -8.002   8.274  1.00  0.00           O  
ATOM   1242  N   ILE A  78     -13.511  -7.149  10.115  1.00  0.00           N  
ATOM   1243  H   ILE A  78     -13.667  -7.258  11.113  1.00  0.00           H  
ATOM   1244  CA  ILE A  78     -14.089  -5.979   9.435  1.00  0.00           C  
ATOM   1245  HA  ILE A  78     -14.718  -6.339   8.622  1.00  0.00           H  
ATOM   1246  CB  ILE A  78     -15.001  -5.190  10.406  1.00  0.00           C  
ATOM   1247  HB  ILE A  78     -14.450  -5.009  11.327  1.00  0.00           H  
ATOM   1248  CG2 ILE A  78     -15.399  -3.827   9.812  1.00  0.00           C  
ATOM   1249 HG21 ILE A  78     -15.840  -3.972   8.825  1.00  0.00           H  
ATOM   1250 HG22 ILE A  78     -16.116  -3.315  10.451  1.00  0.00           H  
ATOM   1251 HG23 ILE A  78     -14.526  -3.181   9.716  1.00  0.00           H  
ATOM   1252  CG1 ILE A  78     -16.265  -6.017  10.740  1.00  0.00           C  
ATOM   1253 HG12 ILE A  78     -16.916  -6.050   9.867  1.00  0.00           H  
ATOM   1254 HG13 ILE A  78     -15.984  -7.043  10.972  1.00  0.00           H  
ATOM   1255  CD1 ILE A  78     -17.061  -5.492  11.943  1.00  0.00           C  
ATOM   1256 HD11 ILE A  78     -17.471  -4.504  11.739  1.00  0.00           H  
ATOM   1257 HD12 ILE A  78     -17.891  -6.169  12.143  1.00  0.00           H  
ATOM   1258 HD13 ILE A  78     -16.420  -5.447  12.824  1.00  0.00           H  
ATOM   1259  C   ILE A  78     -12.997  -5.109   8.780  1.00  0.00           C  
ATOM   1260  O   ILE A  78     -13.191  -4.626   7.667  1.00  0.00           O  
ATOM   1261  N   ARG A  79     -11.820  -4.948   9.401  1.00  0.00           N  
ATOM   1262  H   ARG A  79     -11.744  -5.314  10.343  1.00  0.00           H  
ATOM   1263  CA  ARG A  79     -10.671  -4.218   8.819  1.00  0.00           C  
ATOM   1264  HA  ARG A  79     -11.015  -3.224   8.535  1.00  0.00           H  
ATOM   1265  CB  ARG A  79      -9.570  -4.083   9.888  1.00  0.00           C  
ATOM   1266  HB2 ARG A  79     -10.023  -3.736  10.817  1.00  0.00           H  
ATOM   1267  HB3 ARG A  79      -9.141  -5.065  10.078  1.00  0.00           H  
ATOM   1268  CG  ARG A  79      -8.408  -3.137   9.544  1.00  0.00           C  
ATOM   1269  HG2 ARG A  79      -7.686  -3.204  10.358  1.00  0.00           H  
ATOM   1270  HG3 ARG A  79      -7.905  -3.464   8.634  1.00  0.00           H  
ATOM   1271  CD  ARG A  79      -8.830  -1.666   9.419  1.00  0.00           C  
ATOM   1272  HD2 ARG A  79      -9.677  -1.477  10.081  1.00  0.00           H  
ATOM   1273  HD3 ARG A  79      -7.993  -1.046   9.745  1.00  0.00           H  
ATOM   1274  NE  ARG A  79      -9.154  -1.288   8.035  1.00  0.00           N  
ATOM   1275  HE  ARG A  79      -8.691  -1.800   7.280  1.00  0.00           H  
ATOM   1276  CZ  ARG A  79      -9.693  -0.150   7.652  1.00  0.00           C  
ATOM   1277  NH1 ARG A  79     -10.205   0.702   8.493  1.00  0.00           N  
ATOM   1278 HH11 ARG A  79     -10.030   0.553   9.463  1.00  0.00           H  
ATOM   1279 HH12 ARG A  79     -10.210   1.679   8.177  1.00  0.00           H  
ATOM   1280  NH2 ARG A  79      -9.676   0.201   6.406  1.00  0.00           N  
ATOM   1281 HH21 ARG A  79      -9.072  -0.320   5.764  1.00  0.00           H  
ATOM   1282 HH22 ARG A  79      -9.855   1.169   6.198  1.00  0.00           H  
ATOM   1283  C   ARG A  79     -10.134  -4.854   7.527  1.00  0.00           C  
ATOM   1284  O   ARG A  79      -9.686  -4.120   6.650  1.00  0.00           O  
ATOM   1285  N   PHE A  80     -10.221  -6.179   7.366  1.00  0.00           N  
ATOM   1286  H   PHE A  80     -10.535  -6.743   8.146  1.00  0.00           H  
ATOM   1287  CA  PHE A  80     -10.008  -6.824   6.067  1.00  0.00           C  
ATOM   1288  HA  PHE A  80      -9.133  -6.380   5.591  1.00  0.00           H  
ATOM   1289  CB  PHE A  80      -9.736  -8.322   6.234  1.00  0.00           C  
ATOM   1290  HB2 PHE A  80     -10.589  -8.782   6.732  1.00  0.00           H  
ATOM   1291  HB3 PHE A  80      -9.665  -8.762   5.239  1.00  0.00           H  
ATOM   1292  CG  PHE A  80      -8.465  -8.672   6.984  1.00  0.00           C  
ATOM   1293  CD1 PHE A  80      -8.531  -9.250   8.264  1.00  0.00           C  
ATOM   1294  HD1 PHE A  80      -9.488  -9.431   8.724  1.00  0.00           H  
ATOM   1295  CE1 PHE A  80      -7.353  -9.612   8.940  1.00  0.00           C  
ATOM   1296  HE1 PHE A  80      -7.409 -10.076   9.914  1.00  0.00           H  
ATOM   1297  CZ  PHE A  80      -6.102  -9.402   8.336  1.00  0.00           C  
ATOM   1298  HZ  PHE A  80      -5.196  -9.707   8.844  1.00  0.00           H  
ATOM   1299  CE2 PHE A  80      -6.032  -8.836   7.052  1.00  0.00           C  
ATOM   1300  HE2 PHE A  80      -5.068  -8.723   6.574  1.00  0.00           H  
ATOM   1301  CD2 PHE A  80      -7.211  -8.476   6.375  1.00  0.00           C  
ATOM   1302  HD2 PHE A  80      -7.159  -8.073   5.375  1.00  0.00           H  
ATOM   1303  C   PHE A  80     -11.189  -6.595   5.112  1.00  0.00           C  
ATOM   1304  O   PHE A  80     -10.965  -6.204   3.966  1.00  0.00           O  
ATOM   1305  N   LEU A  81     -12.445  -6.772   5.551  1.00  0.00           N  
ATOM   1306  H   LEU A  81     -12.588  -7.099   6.504  1.00  0.00           H  
ATOM   1307  CA  LEU A  81     -13.608  -6.534   4.674  1.00  0.00           C  
ATOM   1308  HA  LEU A  81     -13.540  -7.212   3.826  1.00  0.00           H  
ATOM   1309  CB  LEU A  81     -14.938  -6.817   5.400  1.00  0.00           C  
ATOM   1310  HB2 LEU A  81     -15.007  -6.168   6.274  1.00  0.00           H  
ATOM   1311  HB3 LEU A  81     -15.746  -6.534   4.722  1.00  0.00           H  
ATOM   1312  CG  LEU A  81     -15.185  -8.275   5.838  1.00  0.00           C  
ATOM   1313  HG  LEU A  81     -14.439  -8.564   6.575  1.00  0.00           H  
ATOM   1314  CD1 LEU A  81     -16.571  -8.379   6.483  1.00  0.00           C  
ATOM   1315 HD11 LEU A  81     -17.345  -8.155   5.747  1.00  0.00           H  
ATOM   1316 HD12 LEU A  81     -16.726  -9.389   6.863  1.00  0.00           H  
ATOM   1317 HD13 LEU A  81     -16.644  -7.676   7.313  1.00  0.00           H  
ATOM   1318  CD2 LEU A  81     -15.113  -9.252   4.660  1.00  0.00           C  
ATOM   1319 HD21 LEU A  81     -14.099  -9.296   4.271  1.00  0.00           H  
ATOM   1320 HD22 LEU A  81     -15.389 -10.251   4.998  1.00  0.00           H  
ATOM   1321 HD23 LEU A  81     -15.792  -8.936   3.870  1.00  0.00           H  
ATOM   1322  C   LEU A  81     -13.609  -5.111   4.080  1.00  0.00           C  
ATOM   1323  O   LEU A  81     -13.817  -4.958   2.880  1.00  0.00           O  
ATOM   1324  N   LYS A  82     -13.255  -4.102   4.887  1.00  0.00           N  
ATOM   1325  H   LYS A  82     -13.117  -4.341   5.865  1.00  0.00           H  
ATOM   1326  CA  LYS A  82     -13.189  -2.669   4.540  1.00  0.00           C  
ATOM   1327  HA  LYS A  82     -14.139  -2.414   4.068  1.00  0.00           H  
ATOM   1328  CB  LYS A  82     -13.076  -1.884   5.860  1.00  0.00           C  
ATOM   1329  HB2 LYS A  82     -13.697  -2.384   6.606  1.00  0.00           H  
ATOM   1330  HB3 LYS A  82     -12.041  -1.895   6.207  1.00  0.00           H  
ATOM   1331  CG  LYS A  82     -13.584  -0.441   5.764  1.00  0.00           C  
ATOM   1332  HG2 LYS A  82     -12.904   0.162   5.161  1.00  0.00           H  
ATOM   1333  HG3 LYS A  82     -14.570  -0.445   5.295  1.00  0.00           H  
ATOM   1334  CD  LYS A  82     -13.708   0.175   7.163  1.00  0.00           C  
ATOM   1335  HD2 LYS A  82     -14.353  -0.458   7.775  1.00  0.00           H  
ATOM   1336  HD3 LYS A  82     -12.726   0.248   7.627  1.00  0.00           H  
ATOM   1337  CE  LYS A  82     -14.335   1.562   7.039  1.00  0.00           C  
ATOM   1338  HE2 LYS A  82     -13.637   2.253   6.563  1.00  0.00           H  
ATOM   1339  HE3 LYS A  82     -15.218   1.472   6.397  1.00  0.00           H  
ATOM   1340  NZ  LYS A  82     -14.794   2.085   8.342  1.00  0.00           N  
ATOM   1341  HZ1 LYS A  82     -15.419   1.405   8.787  1.00  0.00           H  
ATOM   1342  HZ2 LYS A  82     -14.070   2.405   8.958  1.00  0.00           H  
ATOM   1343  HZ3 LYS A  82     -15.491   2.806   8.154  1.00  0.00           H  
ATOM   1344  C   LYS A  82     -12.101  -2.286   3.519  1.00  0.00           C  
ATOM   1345  O   LYS A  82     -12.047  -1.133   3.083  1.00  0.00           O  
ATOM   1346  N   ARG A  83     -11.254  -3.235   3.110  1.00  0.00           N  
ATOM   1347  H   ARG A  83     -11.331  -4.134   3.569  1.00  0.00           H  
ATOM   1348  CA  ARG A  83     -10.409  -3.134   1.909  1.00  0.00           C  
ATOM   1349  HA  ARG A  83     -10.606  -2.177   1.427  1.00  0.00           H  
ATOM   1350  CB  ARG A  83      -8.923  -3.117   2.286  1.00  0.00           C  
ATOM   1351  HB2 ARG A  83      -8.345  -3.019   1.367  1.00  0.00           H  
ATOM   1352  HB3 ARG A  83      -8.744  -2.218   2.875  1.00  0.00           H  
ATOM   1353  CG  ARG A  83      -8.390  -4.319   3.088  1.00  0.00           C  
ATOM   1354  HG2 ARG A  83      -8.923  -4.403   4.035  1.00  0.00           H  
ATOM   1355  HG3 ARG A  83      -8.503  -5.238   2.511  1.00  0.00           H  
ATOM   1356  CD  ARG A  83      -6.907  -4.045   3.358  1.00  0.00           C  
ATOM   1357  HD2 ARG A  83      -6.394  -3.943   2.400  1.00  0.00           H  
ATOM   1358  HD3 ARG A  83      -6.824  -3.100   3.871  1.00  0.00           H  
ATOM   1359  NE  ARG A  83      -6.220  -5.081   4.141  1.00  0.00           N  
ATOM   1360  HE  ARG A  83      -5.785  -5.800   3.573  1.00  0.00           H  
ATOM   1361  CZ  ARG A  83      -5.846  -5.034   5.406  1.00  0.00           C  
ATOM   1362  NH1 ARG A  83      -6.271  -4.156   6.270  1.00  0.00           N  
ATOM   1363 HH11 ARG A  83      -6.905  -3.401   5.984  1.00  0.00           H  
ATOM   1364 HH12 ARG A  83      -5.863  -4.091   7.177  1.00  0.00           H  
ATOM   1365  NH2 ARG A  83      -4.961  -5.898   5.812  1.00  0.00           N  
ATOM   1366 HH21 ARG A  83      -4.526  -6.508   5.138  1.00  0.00           H  
ATOM   1367 HH22 ARG A  83      -4.734  -5.977   6.786  1.00  0.00           H  
ATOM   1368  C   ARG A  83     -10.772  -4.159   0.836  1.00  0.00           C  
ATOM   1369  O   ARG A  83     -10.694  -3.845  -0.346  1.00  0.00           O  
ATOM   1370  N   LEU A  84     -11.250  -5.343   1.220  1.00  0.00           N  
ATOM   1371  H   LEU A  84     -11.303  -5.550   2.210  1.00  0.00           H  
ATOM   1372  CA  LEU A  84     -11.715  -6.357   0.275  1.00  0.00           C  
ATOM   1373  HA  LEU A  84     -10.902  -6.543  -0.429  1.00  0.00           H  
ATOM   1374  CB  LEU A  84     -11.999  -7.656   1.049  1.00  0.00           C  
ATOM   1375  HB2 LEU A  84     -11.101  -7.949   1.591  1.00  0.00           H  
ATOM   1376  HB3 LEU A  84     -12.783  -7.455   1.779  1.00  0.00           H  
ATOM   1377  CG  LEU A  84     -12.460  -8.832   0.170  1.00  0.00           C  
ATOM   1378  HG  LEU A  84     -13.418  -8.593  -0.289  1.00  0.00           H  
ATOM   1379  CD1 LEU A  84     -11.448  -9.176  -0.922  1.00  0.00           C  
ATOM   1380 HD11 LEU A  84     -11.402  -8.374  -1.657  1.00  0.00           H  
ATOM   1381 HD12 LEU A  84     -10.462  -9.334  -0.485  1.00  0.00           H  
ATOM   1382 HD13 LEU A  84     -11.775 -10.082  -1.430  1.00  0.00           H  
ATOM   1383  CD2 LEU A  84     -12.644 -10.083   1.028  1.00  0.00           C  
ATOM   1384 HD21 LEU A  84     -13.303  -9.864   1.868  1.00  0.00           H  
ATOM   1385 HD22 LEU A  84     -13.098 -10.872   0.432  1.00  0.00           H  
ATOM   1386 HD23 LEU A  84     -11.679 -10.422   1.402  1.00  0.00           H  
ATOM   1387  C   LEU A  84     -12.930  -5.907  -0.559  1.00  0.00           C  
ATOM   1388  O   LEU A  84     -12.923  -6.101  -1.771  1.00  0.00           O  
ATOM   1389  N   ASP A  85     -13.964  -5.311   0.046  1.00  0.00           N  
ATOM   1390  H   ASP A  85     -13.919  -5.127   1.045  1.00  0.00           H  
ATOM   1391  CA  ASP A  85     -15.188  -4.969  -0.692  1.00  0.00           C  
ATOM   1392  HA  ASP A  85     -15.460  -5.846  -1.283  1.00  0.00           H  
ATOM   1393  CB  ASP A  85     -16.380  -4.730   0.255  1.00  0.00           C  
ATOM   1394  HB2 ASP A  85     -17.270  -4.591  -0.361  1.00  0.00           H  
ATOM   1395  HB3 ASP A  85     -16.539  -5.647   0.825  1.00  0.00           H  
ATOM   1396  CG  ASP A  85     -16.306  -3.564   1.251  1.00  0.00           C  
ATOM   1397  OD1 ASP A  85     -17.187  -3.507   2.136  1.00  0.00           O  
ATOM   1398  OD2 ASP A  85     -15.470  -2.640   1.144  1.00  0.00           O  
ATOM   1399  C   ASP A  85     -14.960  -3.846  -1.721  1.00  0.00           C  
ATOM   1400  O   ASP A  85     -15.328  -4.013  -2.884  1.00  0.00           O  
ATOM   1401  N   ARG A  86     -14.271  -2.753  -1.360  1.00  0.00           N  
ATOM   1402  H   ARG A  86     -14.138  -2.619  -0.361  1.00  0.00           H  
ATOM   1403  CA  ARG A  86     -13.919  -1.664  -2.293  1.00  0.00           C  
ATOM   1404  HA  ARG A  86     -14.852  -1.306  -2.727  1.00  0.00           H  
ATOM   1405  CB  ARG A  86     -13.289  -0.469  -1.526  1.00  0.00           C  
ATOM   1406  HB2 ARG A  86     -13.298   0.397  -2.190  1.00  0.00           H  
ATOM   1407  HB3 ARG A  86     -13.953  -0.233  -0.692  1.00  0.00           H  
ATOM   1408  CG  ARG A  86     -11.851  -0.622  -0.971  1.00  0.00           C  
ATOM   1409  HG2 ARG A  86     -11.772  -1.572  -0.453  1.00  0.00           H  
ATOM   1410  HG3 ARG A  86     -11.151  -0.614  -1.808  1.00  0.00           H  
ATOM   1411  CD  ARG A  86     -11.492   0.512   0.021  1.00  0.00           C  
ATOM   1412  HD2 ARG A  86     -11.908   1.442  -0.367  1.00  0.00           H  
ATOM   1413  HD3 ARG A  86     -11.968   0.312   0.981  1.00  0.00           H  
ATOM   1414  NE  ARG A  86     -10.034   0.735   0.186  1.00  0.00           N  
ATOM   1415  HE  ARG A  86      -9.548   1.064  -0.655  1.00  0.00           H  
ATOM   1416  CZ  ARG A  86      -9.284   0.746   1.283  1.00  0.00           C  
ATOM   1417  NH1 ARG A  86      -9.684   0.339   2.451  1.00  0.00           N  
ATOM   1418 HH11 ARG A  86     -10.596  -0.081   2.562  1.00  0.00           H  
ATOM   1419 HH12 ARG A  86      -8.978   0.243   3.186  1.00  0.00           H  
ATOM   1420  NH2 ARG A  86      -8.057   1.150   1.217  1.00  0.00           N  
ATOM   1421 HH21 ARG A  86      -7.701   1.479   0.317  1.00  0.00           H  
ATOM   1422 HH22 ARG A  86      -7.458   1.240   2.033  1.00  0.00           H  
ATOM   1423  C   ARG A  86     -13.116  -2.174  -3.502  1.00  0.00           C  
ATOM   1424  O   ARG A  86     -13.418  -1.823  -4.640  1.00  0.00           O  
ATOM   1425  N   ASN A  87     -12.148  -3.058  -3.259  1.00  0.00           N  
ATOM   1426  H   ASN A  87     -11.987  -3.319  -2.299  1.00  0.00           H  
ATOM   1427  CA  ASN A  87     -11.303  -3.664  -4.294  1.00  0.00           C  
ATOM   1428  HA  ASN A  87     -10.943  -2.865  -4.939  1.00  0.00           H  
ATOM   1429  CB  ASN A  87     -10.094  -4.320  -3.604  1.00  0.00           C  
ATOM   1430  HB2 ASN A  87      -9.886  -3.820  -2.665  1.00  0.00           H  
ATOM   1431  HB3 ASN A  87     -10.315  -5.360  -3.378  1.00  0.00           H  
ATOM   1432  CG  ASN A  87      -8.803  -4.226  -4.396  1.00  0.00           C  
ATOM   1433  OD1 ASN A  87      -8.530  -3.265  -5.104  1.00  0.00           O  
ATOM   1434  ND2 ASN A  87      -7.944  -5.200  -4.233  1.00  0.00           N  
ATOM   1435 HD21 ASN A  87      -6.999  -5.034  -4.586  1.00  0.00           H  
ATOM   1436 HD22 ASN A  87      -8.158  -5.988  -3.661  1.00  0.00           H  
ATOM   1437  C   ASN A  87     -12.067  -4.659  -5.190  1.00  0.00           C  
ATOM   1438  O   ASN A  87     -11.826  -4.698  -6.395  1.00  0.00           O  
ATOM   1439  N   LEU A  88     -13.030  -5.420  -4.648  1.00  0.00           N  
ATOM   1440  H   LEU A  88     -13.179  -5.368  -3.645  1.00  0.00           H  
ATOM   1441  CA  LEU A  88     -13.942  -6.256  -5.441  1.00  0.00           C  
ATOM   1442  HA  LEU A  88     -13.354  -6.870  -6.125  1.00  0.00           H  
ATOM   1443  CB  LEU A  88     -14.774  -7.159  -4.515  1.00  0.00           C  
ATOM   1444  HB2 LEU A  88     -15.113  -6.565  -3.665  1.00  0.00           H  
ATOM   1445  HB3 LEU A  88     -15.655  -7.495  -5.062  1.00  0.00           H  
ATOM   1446  CG  LEU A  88     -14.050  -8.403  -4.000  1.00  0.00           C  
ATOM   1447  HG  LEU A  88     -13.084  -8.126  -3.579  1.00  0.00           H  
ATOM   1448  CD1 LEU A  88     -14.906  -9.055  -2.915  1.00  0.00           C  
ATOM   1449 HD11 LEU A  88     -15.059  -8.344  -2.102  1.00  0.00           H  
ATOM   1450 HD12 LEU A  88     -15.876  -9.343  -3.321  1.00  0.00           H  
ATOM   1451 HD13 LEU A  88     -14.396  -9.931  -2.517  1.00  0.00           H  
ATOM   1452  CD2 LEU A  88     -13.840  -9.431  -5.110  1.00  0.00           C  
ATOM   1453 HD21 LEU A  88     -13.237  -9.016  -5.916  1.00  0.00           H  
ATOM   1454 HD22 LEU A  88     -13.314 -10.283  -4.688  1.00  0.00           H  
ATOM   1455 HD23 LEU A  88     -14.800  -9.754  -5.511  1.00  0.00           H  
ATOM   1456  C   LEU A  88     -14.891  -5.426  -6.312  1.00  0.00           C  
ATOM   1457  O   LEU A  88     -15.096  -5.776  -7.473  1.00  0.00           O  
ATOM   1458  N   TRP A  89     -15.446  -4.326  -5.793  1.00  0.00           N  
ATOM   1459  H   TRP A  89     -15.299  -4.125  -4.809  1.00  0.00           H  
ATOM   1460  CA  TRP A  89     -16.239  -3.378  -6.580  1.00  0.00           C  
ATOM   1461  HA  TRP A  89     -17.030  -3.926  -7.086  1.00  0.00           H  
ATOM   1462  CB  TRP A  89     -16.876  -2.334  -5.645  1.00  0.00           C  
ATOM   1463  HB2 TRP A  89     -16.232  -2.167  -4.781  1.00  0.00           H  
ATOM   1464  HB3 TRP A  89     -16.943  -1.385  -6.181  1.00  0.00           H  
ATOM   1465  CG  TRP A  89     -18.266  -2.653  -5.180  1.00  0.00           C  
ATOM   1466  CD1 TRP A  89     -19.279  -2.996  -6.002  1.00  0.00           C  
ATOM   1467  HD1 TRP A  89     -19.171  -3.112  -7.067  1.00  0.00           H  
ATOM   1468  NE1 TRP A  89     -20.454  -3.113  -5.292  1.00  0.00           N  
ATOM   1469  HE1 TRP A  89     -21.354  -3.280  -5.720  1.00  0.00           H  
ATOM   1470  CE2 TRP A  89     -20.254  -2.860  -3.956  1.00  0.00           C  
ATOM   1471  CZ2 TRP A  89     -21.121  -2.840  -2.859  1.00  0.00           C  
ATOM   1472  HZ2 TRP A  89     -22.176  -3.031  -3.000  1.00  0.00           H  
ATOM   1473  CH2 TRP A  89     -20.595  -2.587  -1.584  1.00  0.00           C  
ATOM   1474  HH2 TRP A  89     -21.252  -2.589  -0.730  1.00  0.00           H  
ATOM   1475  CZ3 TRP A  89     -19.215  -2.356  -1.425  1.00  0.00           C  
ATOM   1476  HZ3 TRP A  89     -18.811  -2.192  -0.436  1.00  0.00           H  
ATOM   1477  CE3 TRP A  89     -18.357  -2.350  -2.543  1.00  0.00           C  
ATOM   1478  HE3 TRP A  89     -17.298  -2.188  -2.409  1.00  0.00           H  
ATOM   1479  CD2 TRP A  89     -18.855  -2.589  -3.842  1.00  0.00           C  
ATOM   1480  C   TRP A  89     -15.416  -2.711  -7.691  1.00  0.00           C  
ATOM   1481  O   TRP A  89     -15.904  -2.588  -8.814  1.00  0.00           O  
ATOM   1482  N   GLY A  90     -14.162  -2.348  -7.414  1.00  0.00           N  
ATOM   1483  H   GLY A  90     -13.845  -2.413  -6.450  1.00  0.00           H  
ATOM   1484  CA  GLY A  90     -13.233  -1.810  -8.414  1.00  0.00           C  
ATOM   1485  HA2 GLY A  90     -13.663  -0.913  -8.862  1.00  0.00           H  
ATOM   1486  HA3 GLY A  90     -12.296  -1.544  -7.925  1.00  0.00           H  
ATOM   1487  C   GLY A  90     -12.926  -2.810  -9.533  1.00  0.00           C  
ATOM   1488  O   GLY A  90     -13.096  -2.495 -10.708  1.00  0.00           O  
ATOM   1489  N   LEU A  91     -12.561  -4.051  -9.186  1.00  0.00           N  
ATOM   1490  H   LEU A  91     -12.421  -4.257  -8.200  1.00  0.00           H  
ATOM   1491  CA  LEU A  91     -12.313  -5.119 -10.167  1.00  0.00           C  
ATOM   1492  HA  LEU A  91     -11.588  -4.745 -10.890  1.00  0.00           H  
ATOM   1493  CB  LEU A  91     -11.692  -6.315  -9.414  1.00  0.00           C  
ATOM   1494  HB2 LEU A  91     -10.831  -5.959  -8.846  1.00  0.00           H  
ATOM   1495  HB3 LEU A  91     -12.425  -6.689  -8.697  1.00  0.00           H  
ATOM   1496  CG  LEU A  91     -11.231  -7.486 -10.307  1.00  0.00           C  
ATOM   1497  HG  LEU A  91     -12.078  -7.857 -10.883  1.00  0.00           H  
ATOM   1498  CD1 LEU A  91     -10.116  -7.081 -11.269  1.00  0.00           C  
ATOM   1499 HD11 LEU A  91      -9.276  -6.660 -10.717  1.00  0.00           H  
ATOM   1500 HD12 LEU A  91      -9.766  -7.953 -11.828  1.00  0.00           H  
ATOM   1501 HD13 LEU A  91     -10.482  -6.349 -11.985  1.00  0.00           H  
ATOM   1502  CD2 LEU A  91     -10.696  -8.630  -9.445  1.00  0.00           C  
ATOM   1503 HD21 LEU A  91     -11.470  -8.978  -8.761  1.00  0.00           H  
ATOM   1504 HD22 LEU A  91     -10.391  -9.462 -10.080  1.00  0.00           H  
ATOM   1505 HD23 LEU A  91      -9.831  -8.289  -8.877  1.00  0.00           H  
ATOM   1506  C   LEU A  91     -13.584  -5.508 -10.958  1.00  0.00           C  
ATOM   1507  O   LEU A  91     -13.510  -5.857 -12.140  1.00  0.00           O  
ATOM   1508  N   ALA A  92     -14.761  -5.432 -10.329  1.00  0.00           N  
ATOM   1509  H   ALA A  92     -14.773  -5.189  -9.345  1.00  0.00           H  
ATOM   1510  CA  ALA A  92     -16.035  -5.650 -11.005  1.00  0.00           C  
ATOM   1511  HA  ALA A  92     -15.990  -6.609 -11.518  1.00  0.00           H  
ATOM   1512  CB  ALA A  92     -17.161  -5.706  -9.969  1.00  0.00           C  
ATOM   1513  HB1 ALA A  92     -17.249  -4.751  -9.452  1.00  0.00           H  
ATOM   1514  HB2 ALA A  92     -18.098  -5.917 -10.482  1.00  0.00           H  
ATOM   1515  HB3 ALA A  92     -16.965  -6.486  -9.237  1.00  0.00           H  
ATOM   1516  C   ALA A  92     -16.344  -4.568 -12.053  1.00  0.00           C  
ATOM   1517  O   ALA A  92     -16.919  -4.878 -13.094  1.00  0.00           O  
ATOM   1518  N   GLY A  93     -16.005  -3.304 -11.780  1.00  0.00           N  
ATOM   1519  H   GLY A  93     -15.506  -3.109 -10.917  1.00  0.00           H  
ATOM   1520  CA  GLY A  93     -16.405  -2.162 -12.615  1.00  0.00           C  
ATOM   1521  HA2 GLY A  93     -15.889  -1.272 -12.253  1.00  0.00           H  
ATOM   1522  HA3 GLY A  93     -16.109  -2.346 -13.649  1.00  0.00           H  
ATOM   1523  C   GLY A  93     -17.916  -1.879 -12.587  1.00  0.00           C  
ATOM   1524  O   GLY A  93     -18.429  -1.165 -13.445  1.00  0.00           O  
ATOM   1525  N   LEU A  94     -18.631  -2.435 -11.604  1.00  0.00           N  
ATOM   1526  H   LEU A  94     -18.119  -2.962 -10.913  1.00  0.00           H  
ATOM   1527  CA  LEU A  94     -20.076  -2.312 -11.416  1.00  0.00           C  
ATOM   1528  HA  LEU A  94     -20.492  -1.582 -12.113  1.00  0.00           H  
ATOM   1529  CB  LEU A  94     -20.745  -3.686 -11.651  1.00  0.00           C  
ATOM   1530  HB2 LEU A  94     -20.315  -4.395 -10.943  1.00  0.00           H  
ATOM   1531  HB3 LEU A  94     -21.807  -3.599 -11.419  1.00  0.00           H  
ATOM   1532  CG  LEU A  94     -20.601  -4.289 -13.058  1.00  0.00           C  
ATOM   1533  HG  LEU A  94     -19.550  -4.353 -13.331  1.00  0.00           H  
ATOM   1534  CD1 LEU A  94     -21.184  -5.706 -13.057  1.00  0.00           C  
ATOM   1535 HD11 LEU A  94     -21.056  -6.155 -14.043  1.00  0.00           H  
ATOM   1536 HD12 LEU A  94     -20.657  -6.319 -12.325  1.00  0.00           H  
ATOM   1537 HD13 LEU A  94     -22.246  -5.676 -12.811  1.00  0.00           H  
ATOM   1538  CD2 LEU A  94     -21.340  -3.456 -14.105  1.00  0.00           C  
ATOM   1539 HD21 LEU A  94     -22.390  -3.345 -13.831  1.00  0.00           H  
ATOM   1540 HD22 LEU A  94     -20.879  -2.471 -14.188  1.00  0.00           H  
ATOM   1541 HD23 LEU A  94     -21.271  -3.944 -15.077  1.00  0.00           H  
ATOM   1542  C   LEU A  94     -20.354  -1.843  -9.986  1.00  0.00           C  
ATOM   1543  O   LEU A  94     -20.128  -2.601  -9.054  1.00  0.00           O  
ATOM   1544  N   ASN A  95     -20.884  -0.632  -9.785  1.00  0.00           N  
ATOM   1545  H   ASN A  95     -20.947  -0.004 -10.571  1.00  0.00           H  
ATOM   1546  CA  ASN A  95     -21.246  -0.131  -8.444  1.00  0.00           C  
ATOM   1547  HA  ASN A  95     -20.379  -0.239  -7.785  1.00  0.00           H  
ATOM   1548  CB  ASN A  95     -21.621   1.363  -8.541  1.00  0.00           C  
ATOM   1549  HB2 ASN A  95     -22.404   1.488  -9.290  1.00  0.00           H  
ATOM   1550  HB3 ASN A  95     -22.014   1.691  -7.578  1.00  0.00           H  
ATOM   1551  CG  ASN A  95     -20.461   2.278  -8.890  1.00  0.00           C  
ATOM   1552  OD1 ASN A  95     -19.296   1.942  -8.783  1.00  0.00           O  
ATOM   1553  ND2 ASN A  95     -20.740   3.473  -9.348  1.00  0.00           N  
ATOM   1554 HD21 ASN A  95     -19.951   4.037  -9.608  1.00  0.00           H  
ATOM   1555 HD22 ASN A  95     -21.693   3.769  -9.454  1.00  0.00           H  
ATOM   1556  C   ASN A  95     -22.400  -0.913  -7.777  1.00  0.00           C  
ATOM   1557  O   ASN A  95     -22.590  -0.834  -6.565  1.00  0.00           O  
ATOM   1558  N   SER A  96     -23.188  -1.658  -8.558  1.00  0.00           N  
ATOM   1559  H   SER A  96     -22.958  -1.728  -9.538  1.00  0.00           H  
ATOM   1560  CA  SER A  96     -24.299  -2.498  -8.096  1.00  0.00           C  
ATOM   1561  HA  SER A  96     -24.021  -2.966  -7.152  1.00  0.00           H  
ATOM   1562  CB  SER A  96     -25.553  -1.644  -7.871  1.00  0.00           C  
ATOM   1563  HB2 SER A  96     -25.348  -0.886  -7.113  1.00  0.00           H  
ATOM   1564  HB3 SER A  96     -25.811  -1.143  -8.805  1.00  0.00           H  
ATOM   1565  OG  SER A  96     -26.655  -2.435  -7.462  1.00  0.00           O  
ATOM   1566  HG  SER A  96     -26.705  -2.437  -6.500  1.00  0.00           H  
ATOM   1567  C   SER A  96     -24.592  -3.602  -9.115  1.00  0.00           C  
ATOM   1568  O   SER A  96     -24.453  -3.401 -10.323  1.00  0.00           O  
ATOM   1569  N   CYS A  97     -25.021  -4.761  -8.619  1.00  0.00           N  
ATOM   1570  H   CYS A  97     -25.084  -4.855  -7.615  1.00  0.00           H  
ATOM   1571  CA  CYS A  97     -25.564  -5.862  -9.400  1.00  0.00           C  
ATOM   1572  HA  CYS A  97     -26.042  -5.462 -10.293  1.00  0.00           H  
ATOM   1573  CB  CYS A  97     -24.416  -6.787  -9.829  1.00  0.00           C  
ATOM   1574  HB2 CYS A  97     -23.668  -6.212 -10.378  1.00  0.00           H  
ATOM   1575  HB3 CYS A  97     -23.947  -7.211  -8.939  1.00  0.00           H  
ATOM   1576  SG  CYS A  97     -25.049  -8.129 -10.877  1.00  0.00           S  
ATOM   1577  HG  CYS A  97     -25.192  -7.419 -12.006  1.00  0.00           H  
ATOM   1578  C   CYS A  97     -26.596  -6.589  -8.520  1.00  0.00           C  
ATOM   1579  O   CYS A  97     -26.243  -6.977  -7.401  1.00  0.00           O  
ATOM   1580  N   PRO A  98     -27.859  -6.759  -8.954  1.00  0.00           N  
ATOM   1581  CD  PRO A  98     -28.435  -6.318 -10.216  1.00  0.00           C  
ATOM   1582  HD2 PRO A  98     -27.808  -6.593 -11.065  1.00  0.00           H  
ATOM   1583  HD3 PRO A  98     -28.578  -5.237 -10.184  1.00  0.00           H  
ATOM   1584  CG  PRO A  98     -29.790  -7.018 -10.320  1.00  0.00           C  
ATOM   1585  HG2 PRO A  98     -29.662  -7.990 -10.798  1.00  0.00           H  
ATOM   1586  HG3 PRO A  98     -30.516  -6.412 -10.863  1.00  0.00           H  
ATOM   1587  CB  PRO A  98     -30.200  -7.217  -8.861  1.00  0.00           C  
ATOM   1588  HB2 PRO A  98     -30.880  -8.060  -8.740  1.00  0.00           H  
ATOM   1589  HB3 PRO A  98     -30.662  -6.300  -8.488  1.00  0.00           H  
ATOM   1590  CA  PRO A  98     -28.865  -7.431  -8.141  1.00  0.00           C  
ATOM   1591  HA  PRO A  98     -28.916  -6.937  -7.169  1.00  0.00           H  
ATOM   1592  C   PRO A  98     -28.527  -8.913  -7.898  1.00  0.00           C  
ATOM   1593  O   PRO A  98     -27.763  -9.542  -8.636  1.00  0.00           O  
ATOM   1594  N   VAL A  99     -29.112  -9.454  -6.832  1.00  0.00           N  
ATOM   1595  H   VAL A  99     -29.793  -8.894  -6.340  1.00  0.00           H  
ATOM   1596  CA  VAL A  99     -28.831 -10.764  -6.228  1.00  0.00           C  
ATOM   1597  HA  VAL A  99     -28.484 -11.443  -7.007  1.00  0.00           H  
ATOM   1598  CB  VAL A  99     -27.703 -10.582  -5.188  1.00  0.00           C  
ATOM   1599  HB  VAL A  99     -26.963  -9.915  -5.627  1.00  0.00           H  
ATOM   1600  CG1 VAL A  99     -28.149  -9.940  -3.868  1.00  0.00           C  
ATOM   1601 HG11 VAL A  99     -28.831 -10.593  -3.322  1.00  0.00           H  
ATOM   1602 HG12 VAL A  99     -27.279  -9.746  -3.239  1.00  0.00           H  
ATOM   1603 HG13 VAL A  99     -28.650  -8.991  -4.063  1.00  0.00           H  
ATOM   1604  CG2 VAL A  99     -26.966 -11.884  -4.879  1.00  0.00           C  
ATOM   1605 HG21 VAL A  99     -26.756 -12.430  -5.798  1.00  0.00           H  
ATOM   1606 HG22 VAL A  99     -26.023 -11.621  -4.404  1.00  0.00           H  
ATOM   1607 HG23 VAL A  99     -27.536 -12.514  -4.198  1.00  0.00           H  
ATOM   1608  C   VAL A  99     -30.133 -11.336  -5.641  1.00  0.00           C  
ATOM   1609  O   VAL A  99     -31.186 -10.722  -5.812  1.00  0.00           O  
ATOM   1610  N   LYS A 100     -30.092 -12.497  -4.971  1.00  0.00           N  
ATOM   1611  H   LYS A 100     -29.209 -12.970  -4.855  1.00  0.00           H  
ATOM   1612  CA  LYS A 100     -31.257 -13.058  -4.277  1.00  0.00           C  
ATOM   1613  HA  LYS A 100     -31.867 -12.226  -3.907  1.00  0.00           H  
ATOM   1614  CB  LYS A 100     -32.112 -13.840  -5.286  1.00  0.00           C  
ATOM   1615  HB2 LYS A 100     -32.207 -13.248  -6.198  1.00  0.00           H  
ATOM   1616  HB3 LYS A 100     -31.616 -14.782  -5.530  1.00  0.00           H  
ATOM   1617  CG  LYS A 100     -33.519 -14.109  -4.736  1.00  0.00           C  
ATOM   1618  HG2 LYS A 100     -33.438 -14.599  -3.769  1.00  0.00           H  
ATOM   1619  HG3 LYS A 100     -34.044 -13.162  -4.602  1.00  0.00           H  
ATOM   1620  CD  LYS A 100     -34.342 -15.016  -5.653  1.00  0.00           C  
ATOM   1621  HD2 LYS A 100     -33.798 -15.949  -5.804  1.00  0.00           H  
ATOM   1622  HD3 LYS A 100     -35.285 -15.239  -5.152  1.00  0.00           H  
ATOM   1623  CE  LYS A 100     -34.626 -14.341  -6.998  1.00  0.00           C  
ATOM   1624  HE2 LYS A 100     -33.676 -14.055  -7.460  1.00  0.00           H  
ATOM   1625  HE3 LYS A 100     -35.196 -13.425  -6.808  1.00  0.00           H  
ATOM   1626  NZ  LYS A 100     -35.381 -15.248  -7.894  1.00  0.00           N  
ATOM   1627  HZ1 LYS A 100     -36.258 -15.505  -7.460  1.00  0.00           H  
ATOM   1628  HZ2 LYS A 100     -35.573 -14.794  -8.777  1.00  0.00           H  
ATOM   1629  HZ3 LYS A 100     -34.845 -16.090  -8.059  1.00  0.00           H  
ATOM   1630  C   LYS A 100     -30.871 -13.910  -3.061  1.00  0.00           C  
ATOM   1631  O   LYS A 100     -30.309 -14.991  -3.195  1.00  0.00           O  
ATOM   1632  N   GLU A 101     -31.272 -13.432  -1.897  1.00  0.00           N  
ATOM   1633  H   GLU A 101     -31.740 -12.526  -1.952  1.00  0.00           H  
ATOM   1634  CA  GLU A 101     -31.322 -14.050  -0.561  1.00  0.00           C  
ATOM   1635  HA  GLU A 101     -30.304 -14.234  -0.226  1.00  0.00           H  
ATOM   1636  CB  GLU A 101     -31.959 -13.026   0.410  1.00  0.00           C  
ATOM   1637  HB2 GLU A 101     -31.842 -13.390   1.431  1.00  0.00           H  
ATOM   1638  HB3 GLU A 101     -31.396 -12.093   0.347  1.00  0.00           H  
ATOM   1639  CG  GLU A 101     -33.458 -12.716   0.182  1.00  0.00           C  
ATOM   1640  HG2 GLU A 101     -34.043 -13.596   0.461  1.00  0.00           H  
ATOM   1641  HG3 GLU A 101     -33.751 -11.903   0.851  1.00  0.00           H  
ATOM   1642  CD  GLU A 101     -33.776 -12.323  -1.269  1.00  0.00           C  
ATOM   1643  OE1 GLU A 101     -34.514 -13.087  -1.930  1.00  0.00           O  
ATOM   1644  OE2 GLU A 101     -33.119 -11.387  -1.782  1.00  0.00           O  
ATOM   1645  C   GLU A 101     -32.057 -15.402  -0.452  1.00  0.00           C  
ATOM   1646  O   GLU A 101     -32.112 -15.977   0.634  1.00  0.00           O  
ATOM   1647  N   ALA A 102     -32.617 -15.939  -1.539  1.00  0.00           N  
ATOM   1648  H   ALA A 102     -32.604 -15.394  -2.383  1.00  0.00           H  
ATOM   1649  CA  ALA A 102     -33.296 -17.239  -1.542  1.00  0.00           C  
ATOM   1650  HA  ALA A 102     -34.110 -17.209  -0.815  1.00  0.00           H  
ATOM   1651  CB  ALA A 102     -33.894 -17.461  -2.937  1.00  0.00           C  
ATOM   1652  HB1 ALA A 102     -34.396 -18.429  -2.963  1.00  0.00           H  
ATOM   1653  HB2 ALA A 102     -34.626 -16.681  -3.145  1.00  0.00           H  
ATOM   1654  HB3 ALA A 102     -33.105 -17.447  -3.689  1.00  0.00           H  
ATOM   1655  C   ALA A 102     -32.371 -18.411  -1.144  1.00  0.00           C  
ATOM   1656  O   ALA A 102     -32.851 -19.412  -0.619  1.00  0.00           O  
ATOM   1657  N   ASN A 103     -31.060 -18.278  -1.371  1.00  0.00           N  
ATOM   1658  H   ASN A 103     -30.734 -17.388  -1.722  1.00  0.00           H  
ATOM   1659  CA  ASN A 103     -30.038 -19.224  -0.921  1.00  0.00           C  
ATOM   1660  HA  ASN A 103     -30.528 -20.075  -0.442  1.00  0.00           H  
ATOM   1661  CB  ASN A 103     -29.245 -19.755  -2.128  1.00  0.00           C  
ATOM   1662  HB2 ASN A 103     -28.763 -18.921  -2.639  1.00  0.00           H  
ATOM   1663  HB3 ASN A 103     -28.475 -20.435  -1.772  1.00  0.00           H  
ATOM   1664  CG  ASN A 103     -30.102 -20.528  -3.119  1.00  0.00           C  
ATOM   1665  OD1 ASN A 103     -30.966 -21.310  -2.766  1.00  0.00           O  
ATOM   1666  ND2 ASN A 103     -29.885 -20.392  -4.403  1.00  0.00           N  
ATOM   1667 HD21 ASN A 103     -30.468 -20.951  -4.994  1.00  0.00           H  
ATOM   1668 HD22 ASN A 103     -29.102 -19.852  -4.758  1.00  0.00           H  
ATOM   1669  C   ASN A 103     -29.132 -18.574   0.139  1.00  0.00           C  
ATOM   1670  O   ASN A 103     -28.900 -17.365   0.117  1.00  0.00           O  
ATOM   1671  N   GLN A 104     -28.604 -19.380   1.065  1.00  0.00           N  
ATOM   1672  H   GLN A 104     -28.750 -20.375   0.981  1.00  0.00           H  
ATOM   1673  CA  GLN A 104     -27.918 -18.926   2.279  1.00  0.00           C  
ATOM   1674  HA  GLN A 104     -27.540 -17.912   2.134  1.00  0.00           H  
ATOM   1675  CB  GLN A 104     -28.923 -18.914   3.447  1.00  0.00           C  
ATOM   1676  HB2 GLN A 104     -29.374 -19.905   3.532  1.00  0.00           H  
ATOM   1677  HB3 GLN A 104     -28.384 -18.724   4.370  1.00  0.00           H  
ATOM   1678  CG  GLN A 104     -30.054 -17.875   3.315  1.00  0.00           C  
ATOM   1679  HG2 GLN A 104     -30.628 -18.068   2.409  1.00  0.00           H  
ATOM   1680  HG3 GLN A 104     -30.735 -17.992   4.158  1.00  0.00           H  
ATOM   1681  CD  GLN A 104     -29.562 -16.428   3.307  1.00  0.00           C  
ATOM   1682  OE1 GLN A 104     -28.585 -16.062   3.936  1.00  0.00           O  
ATOM   1683  NE2 GLN A 104     -30.231 -15.538   2.620  1.00  0.00           N  
ATOM   1684 HE21 GLN A 104     -29.854 -14.610   2.586  1.00  0.00           H  
ATOM   1685 HE22 GLN A 104     -30.997 -15.826   2.014  1.00  0.00           H  
ATOM   1686  C   GLN A 104     -26.715 -19.825   2.605  1.00  0.00           C  
ATOM   1687  O   GLN A 104     -26.736 -21.022   2.324  1.00  0.00           O  
ATOM   1688  N   SER A 105     -25.671 -19.254   3.207  1.00  0.00           N  
ATOM   1689  H   SER A 105     -25.724 -18.250   3.377  1.00  0.00           H  
ATOM   1690  CA  SER A 105     -24.389 -19.904   3.524  1.00  0.00           C  
ATOM   1691  HA  SER A 105     -24.535 -20.976   3.648  1.00  0.00           H  
ATOM   1692  CB  SER A 105     -23.424 -19.657   2.353  1.00  0.00           C  
ATOM   1693  HB2 SER A 105     -23.835 -20.134   1.462  1.00  0.00           H  
ATOM   1694  HB3 SER A 105     -23.354 -18.583   2.164  1.00  0.00           H  
ATOM   1695  OG  SER A 105     -22.121 -20.167   2.592  1.00  0.00           O  
ATOM   1696  HG  SER A 105     -21.669 -19.582   3.229  1.00  0.00           H  
ATOM   1697  C   SER A 105     -23.800 -19.328   4.814  1.00  0.00           C  
ATOM   1698  O   SER A 105     -24.052 -18.169   5.123  1.00  0.00           O  
ATOM   1699  N   THR A 106     -22.952 -20.062   5.540  1.00  0.00           N  
ATOM   1700  H   THR A 106     -22.740 -21.006   5.260  1.00  0.00           H  
ATOM   1701  CA  THR A 106     -22.052 -19.422   6.525  1.00  0.00           C  
ATOM   1702  HA  THR A 106     -22.641 -18.768   7.171  1.00  0.00           H  
ATOM   1703  CB  THR A 106     -21.334 -20.429   7.443  1.00  0.00           C  
ATOM   1704  HB  THR A 106     -20.813 -19.867   8.219  1.00  0.00           H  
ATOM   1705  CG2 THR A 106     -22.290 -21.408   8.122  1.00  0.00           C  
ATOM   1706 HG21 THR A 106     -23.092 -20.854   8.610  1.00  0.00           H  
ATOM   1707 HG22 THR A 106     -22.717 -22.099   7.398  1.00  0.00           H  
ATOM   1708 HG23 THR A 106     -21.753 -21.969   8.889  1.00  0.00           H  
ATOM   1709  OG1 THR A 106     -20.380 -21.193   6.734  1.00  0.00           O  
ATOM   1710  HG1 THR A 106     -19.906 -21.690   7.413  1.00  0.00           H  
ATOM   1711  C   THR A 106     -21.019 -18.550   5.801  1.00  0.00           C  
ATOM   1712  O   THR A 106     -20.714 -18.786   4.620  1.00  0.00           O  
ATOM   1713  N   LEU A 107     -20.469 -17.547   6.493  1.00  0.00           N  
ATOM   1714  H   LEU A 107     -20.795 -17.367   7.437  1.00  0.00           H  
ATOM   1715  CA  LEU A 107     -19.433 -16.673   5.941  1.00  0.00           C  
ATOM   1716  HA  LEU A 107     -19.792 -16.338   4.971  1.00  0.00           H  
ATOM   1717  CB  LEU A 107     -19.286 -15.420   6.826  1.00  0.00           C  
ATOM   1718  HB2 LEU A 107     -20.256 -14.923   6.890  1.00  0.00           H  
ATOM   1719  HB3 LEU A 107     -19.011 -15.736   7.831  1.00  0.00           H  
ATOM   1720  CG  LEU A 107     -18.237 -14.403   6.327  1.00  0.00           C  
ATOM   1721  HG  LEU A 107     -17.260 -14.884   6.299  1.00  0.00           H  
ATOM   1722  CD1 LEU A 107     -18.562 -13.840   4.940  1.00  0.00           C  
ATOM   1723 HD11 LEU A 107     -18.564 -14.638   4.201  1.00  0.00           H  
ATOM   1724 HD12 LEU A 107     -19.541 -13.363   4.950  1.00  0.00           H  
ATOM   1725 HD13 LEU A 107     -17.805 -13.111   4.655  1.00  0.00           H  
ATOM   1726  CD2 LEU A 107     -18.152 -13.215   7.284  1.00  0.00           C  
ATOM   1727 HD21 LEU A 107     -17.340 -12.552   6.987  1.00  0.00           H  
ATOM   1728 HD22 LEU A 107     -19.091 -12.661   7.270  1.00  0.00           H  
ATOM   1729 HD23 LEU A 107     -17.966 -13.566   8.299  1.00  0.00           H  
ATOM   1730  C   LEU A 107     -18.105 -17.417   5.694  1.00  0.00           C  
ATOM   1731  O   LEU A 107     -17.478 -17.176   4.667  1.00  0.00           O  
ATOM   1732  N   GLU A 108     -17.705 -18.367   6.545  1.00  0.00           N  
ATOM   1733  H   GLU A 108     -18.235 -18.490   7.404  1.00  0.00           H  
ATOM   1734  CA  GLU A 108     -16.527 -19.229   6.316  1.00  0.00           C  
ATOM   1735  HA  GLU A 108     -15.631 -18.608   6.307  1.00  0.00           H  
ATOM   1736  CB  GLU A 108     -16.413 -20.240   7.479  1.00  0.00           C  
ATOM   1737  HB2 GLU A 108     -16.594 -19.741   8.430  1.00  0.00           H  
ATOM   1738  HB3 GLU A 108     -17.215 -20.970   7.357  1.00  0.00           H  
ATOM   1739  CG  GLU A 108     -15.076 -21.015   7.537  1.00  0.00           C  
ATOM   1740  HG2 GLU A 108     -15.282 -21.984   7.997  1.00  0.00           H  
ATOM   1741  HG3 GLU A 108     -14.725 -21.216   6.522  1.00  0.00           H  
ATOM   1742  CD  GLU A 108     -13.951 -20.341   8.352  1.00  0.00           C  
ATOM   1743  OE1 GLU A 108     -14.230 -19.425   9.157  1.00  0.00           O  
ATOM   1744  OE2 GLU A 108     -12.778 -20.764   8.199  1.00  0.00           O  
ATOM   1745  C   GLU A 108     -16.622 -19.962   4.955  1.00  0.00           C  
ATOM   1746  O   GLU A 108     -15.693 -19.945   4.142  1.00  0.00           O  
ATOM   1747  N   ASN A 109     -17.792 -20.550   4.670  1.00  0.00           N  
ATOM   1748  H   ASN A 109     -18.523 -20.492   5.369  1.00  0.00           H  
ATOM   1749  CA  ASN A 109     -18.070 -21.285   3.434  1.00  0.00           C  
ATOM   1750  HA  ASN A 109     -17.223 -21.941   3.227  1.00  0.00           H  
ATOM   1751  CB  ASN A 109     -19.308 -22.157   3.697  1.00  0.00           C  
ATOM   1752  HB2 ASN A 109     -19.175 -22.709   4.627  1.00  0.00           H  
ATOM   1753  HB3 ASN A 109     -20.192 -21.534   3.809  1.00  0.00           H  
ATOM   1754  CG  ASN A 109     -19.544 -23.142   2.575  1.00  0.00           C  
ATOM   1755  OD1 ASN A 109     -20.058 -22.811   1.519  1.00  0.00           O  
ATOM   1756  ND2 ASN A 109     -19.151 -24.379   2.750  1.00  0.00           N  
ATOM   1757 HD21 ASN A 109     -19.332 -25.029   2.007  1.00  0.00           H  
ATOM   1758 HD22 ASN A 109     -18.742 -24.656   3.625  1.00  0.00           H  
ATOM   1759  C   ASN A 109     -18.238 -20.365   2.205  1.00  0.00           C  
ATOM   1760  O   ASN A 109     -17.809 -20.709   1.099  1.00  0.00           O  
ATOM   1761  N   PHE A 110     -18.811 -19.176   2.401  1.00  0.00           N  
ATOM   1762  H   PHE A 110     -19.163 -18.967   3.331  1.00  0.00           H  
ATOM   1763  CA  PHE A 110     -18.913 -18.132   1.378  1.00  0.00           C  
ATOM   1764  HA  PHE A 110     -19.420 -18.534   0.499  1.00  0.00           H  
ATOM   1765  CB  PHE A 110     -19.752 -16.988   1.963  1.00  0.00           C  
ATOM   1766  HB2 PHE A 110     -20.729 -17.382   2.244  1.00  0.00           H  
ATOM   1767  HB3 PHE A 110     -19.279 -16.631   2.874  1.00  0.00           H  
ATOM   1768  CG  PHE A 110     -19.955 -15.790   1.060  1.00  0.00           C  
ATOM   1769  CD1 PHE A 110     -18.951 -14.809   0.935  1.00  0.00           C  
ATOM   1770  HD1 PHE A 110     -18.021 -14.912   1.475  1.00  0.00           H  
ATOM   1771  CE1 PHE A 110     -19.164 -13.679   0.127  1.00  0.00           C  
ATOM   1772  HE1 PHE A 110     -18.397 -12.926   0.033  1.00  0.00           H  
ATOM   1773  CZ  PHE A 110     -20.393 -13.509  -0.528  1.00  0.00           C  
ATOM   1774  HZ  PHE A 110     -20.580 -12.622  -1.112  1.00  0.00           H  
ATOM   1775  CE2 PHE A 110     -21.395 -14.482  -0.395  1.00  0.00           C  
ATOM   1776  HE2 PHE A 110     -22.350 -14.343  -0.869  1.00  0.00           H  
ATOM   1777  CD2 PHE A 110     -21.178 -15.625   0.389  1.00  0.00           C  
ATOM   1778  HD2 PHE A 110     -21.972 -16.351   0.500  1.00  0.00           H  
ATOM   1779  C   PHE A 110     -17.520 -17.639   0.948  1.00  0.00           C  
ATOM   1780  O   PHE A 110     -17.237 -17.515  -0.247  1.00  0.00           O  
ATOM   1781  N   LEU A 111     -16.638 -17.405   1.927  1.00  0.00           N  
ATOM   1782  H   LEU A 111     -16.959 -17.517   2.886  1.00  0.00           H  
ATOM   1783  CA  LEU A 111     -15.248 -16.983   1.724  1.00  0.00           C  
ATOM   1784  HA  LEU A 111     -15.241 -16.144   1.030  1.00  0.00           H  
ATOM   1785  CB  LEU A 111     -14.632 -16.513   3.058  1.00  0.00           C  
ATOM   1786  HB2 LEU A 111     -14.795 -17.291   3.808  1.00  0.00           H  
ATOM   1787  HB3 LEU A 111     -13.554 -16.412   2.929  1.00  0.00           H  
ATOM   1788  CG  LEU A 111     -15.174 -15.173   3.592  1.00  0.00           C  
ATOM   1789  HG  LEU A 111     -16.260 -15.205   3.641  1.00  0.00           H  
ATOM   1790  CD1 LEU A 111     -14.619 -14.941   4.999  1.00  0.00           C  
ATOM   1791 HD11 LEU A 111     -14.930 -15.760   5.649  1.00  0.00           H  
ATOM   1792 HD12 LEU A 111     -13.530 -14.903   4.975  1.00  0.00           H  
ATOM   1793 HD13 LEU A 111     -15.011 -14.009   5.407  1.00  0.00           H  
ATOM   1794  CD2 LEU A 111     -14.771 -13.979   2.723  1.00  0.00           C  
ATOM   1795 HD21 LEU A 111     -15.112 -13.057   3.193  1.00  0.00           H  
ATOM   1796 HD22 LEU A 111     -13.688 -13.942   2.620  1.00  0.00           H  
ATOM   1797 HD23 LEU A 111     -15.234 -14.055   1.740  1.00  0.00           H  
ATOM   1798  C   LEU A 111     -14.380 -18.074   1.082  1.00  0.00           C  
ATOM   1799  O   LEU A 111     -13.583 -17.738   0.207  1.00  0.00           O  
ATOM   1800  N   GLU A 112     -14.535 -19.362   1.413  1.00  0.00           N  
ATOM   1801  H   GLU A 112     -15.111 -19.602   2.218  1.00  0.00           H  
ATOM   1802  CA  GLU A 112     -13.806 -20.427   0.694  1.00  0.00           C  
ATOM   1803  HA  GLU A 112     -12.756 -20.141   0.678  1.00  0.00           H  
ATOM   1804  CB  GLU A 112     -13.903 -21.778   1.427  1.00  0.00           C  
ATOM   1805  HB2 GLU A 112     -13.722 -21.623   2.492  1.00  0.00           H  
ATOM   1806  HB3 GLU A 112     -14.920 -22.160   1.313  1.00  0.00           H  
ATOM   1807  CG  GLU A 112     -12.911 -22.841   0.893  1.00  0.00           C  
ATOM   1808  HG2 GLU A 112     -13.116 -23.783   1.406  1.00  0.00           H  
ATOM   1809  HG3 GLU A 112     -13.098 -23.001  -0.171  1.00  0.00           H  
ATOM   1810  CD  GLU A 112     -11.426 -22.482   1.108  1.00  0.00           C  
ATOM   1811  OE1 GLU A 112     -11.092 -21.881   2.151  1.00  0.00           O  
ATOM   1812  OE2 GLU A 112     -10.574 -22.730   0.219  1.00  0.00           O  
ATOM   1813  C   GLU A 112     -14.252 -20.555  -0.779  1.00  0.00           C  
ATOM   1814  O   GLU A 112     -13.415 -20.763  -1.664  1.00  0.00           O  
ATOM   1815  N   ARG A 113     -15.550 -20.383  -1.086  1.00  0.00           N  
ATOM   1816  H   ARG A 113     -16.209 -20.236  -0.324  1.00  0.00           H  
ATOM   1817  CA  ARG A 113     -16.053 -20.380  -2.478  1.00  0.00           C  
ATOM   1818  HA  ARG A 113     -15.581 -21.210  -3.006  1.00  0.00           H  
ATOM   1819  CB  ARG A 113     -17.571 -20.620  -2.502  1.00  0.00           C  
ATOM   1820  HB2 ARG A 113     -18.072 -19.993  -1.762  1.00  0.00           H  
ATOM   1821  HB3 ARG A 113     -17.956 -20.366  -3.492  1.00  0.00           H  
ATOM   1822  CG  ARG A 113     -17.855 -22.110  -2.233  1.00  0.00           C  
ATOM   1823  HG2 ARG A 113     -17.287 -22.702  -2.952  1.00  0.00           H  
ATOM   1824  HG3 ARG A 113     -17.522 -22.382  -1.229  1.00  0.00           H  
ATOM   1825  CD  ARG A 113     -19.329 -22.486  -2.403  1.00  0.00           C  
ATOM   1826  HD2 ARG A 113     -19.709 -22.027  -3.318  1.00  0.00           H  
ATOM   1827  HD3 ARG A 113     -19.396 -23.570  -2.514  1.00  0.00           H  
ATOM   1828  NE  ARG A 113     -20.145 -22.095  -1.242  1.00  0.00           N  
ATOM   1829  HE  ARG A 113     -19.717 -22.138  -0.321  1.00  0.00           H  
ATOM   1830  CZ  ARG A 113     -21.432 -21.810  -1.240  1.00  0.00           C  
ATOM   1831  NH1 ARG A 113     -22.148 -21.761  -2.322  1.00  0.00           N  
ATOM   1832 HH11 ARG A 113     -21.740 -21.906  -3.216  1.00  0.00           H  
ATOM   1833 HH12 ARG A 113     -23.105 -21.406  -2.221  1.00  0.00           H  
ATOM   1834  NH2 ARG A 113     -22.056 -21.570  -0.136  1.00  0.00           N  
ATOM   1835 HH21 ARG A 113     -21.590 -21.636   0.762  1.00  0.00           H  
ATOM   1836 HH22 ARG A 113     -23.055 -21.373  -0.211  1.00  0.00           H  
ATOM   1837  C   ARG A 113     -15.632 -19.136  -3.270  1.00  0.00           C  
ATOM   1838  O   ARG A 113     -15.196 -19.277  -4.411  1.00  0.00           O  
ATOM   1839  N   LEU A 114     -15.609 -17.955  -2.646  1.00  0.00           N  
ATOM   1840  H   LEU A 114     -16.043 -17.890  -1.730  1.00  0.00           H  
ATOM   1841  CA  LEU A 114     -14.994 -16.753  -3.221  1.00  0.00           C  
ATOM   1842  HA  LEU A 114     -15.466 -16.560  -4.185  1.00  0.00           H  
ATOM   1843  CB  LEU A 114     -15.276 -15.566  -2.283  1.00  0.00           C  
ATOM   1844  HB2 LEU A 114     -16.356 -15.455  -2.173  1.00  0.00           H  
ATOM   1845  HB3 LEU A 114     -14.868 -15.798  -1.297  1.00  0.00           H  
ATOM   1846  CG  LEU A 114     -14.685 -14.221  -2.742  1.00  0.00           C  
ATOM   1847  HG  LEU A 114     -13.599 -14.292  -2.779  1.00  0.00           H  
ATOM   1848  CD1 LEU A 114     -15.201 -13.780  -4.114  1.00  0.00           C  
ATOM   1849 HD11 LEU A 114     -14.803 -14.434  -4.890  1.00  0.00           H  
ATOM   1850 HD12 LEU A 114     -16.290 -13.815  -4.130  1.00  0.00           H  
ATOM   1851 HD13 LEU A 114     -14.876 -12.760  -4.317  1.00  0.00           H  
ATOM   1852  CD2 LEU A 114     -15.069 -13.151  -1.721  1.00  0.00           C  
ATOM   1853 HD21 LEU A 114     -14.736 -13.451  -0.728  1.00  0.00           H  
ATOM   1854 HD22 LEU A 114     -14.587 -12.210  -1.982  1.00  0.00           H  
ATOM   1855 HD23 LEU A 114     -16.149 -13.014  -1.707  1.00  0.00           H  
ATOM   1856  C   LEU A 114     -13.488 -16.943  -3.473  1.00  0.00           C  
ATOM   1857  O   LEU A 114     -13.003 -16.651  -4.561  1.00  0.00           O  
ATOM   1858  N   LYS A 115     -12.747 -17.506  -2.517  1.00  0.00           N  
ATOM   1859  H   LYS A 115     -13.192 -17.692  -1.620  1.00  0.00           H  
ATOM   1860  CA  LYS A 115     -11.323 -17.841  -2.676  1.00  0.00           C  
ATOM   1861  HA  LYS A 115     -10.790 -16.954  -3.012  1.00  0.00           H  
ATOM   1862  CB  LYS A 115     -10.794 -18.239  -1.294  1.00  0.00           C  
ATOM   1863  HB2 LYS A 115     -11.090 -17.467  -0.581  1.00  0.00           H  
ATOM   1864  HB3 LYS A 115     -11.282 -19.174  -1.014  1.00  0.00           H  
ATOM   1865  CG  LYS A 115      -9.266 -18.402  -1.194  1.00  0.00           C  
ATOM   1866  HG2 LYS A 115      -8.959 -19.269  -1.781  1.00  0.00           H  
ATOM   1867  HG3 LYS A 115      -8.781 -17.513  -1.602  1.00  0.00           H  
ATOM   1868  CD  LYS A 115      -8.803 -18.589   0.265  1.00  0.00           C  
ATOM   1869  HD2 LYS A 115      -7.738 -18.828   0.276  1.00  0.00           H  
ATOM   1870  HD3 LYS A 115      -8.957 -17.664   0.822  1.00  0.00           H  
ATOM   1871  CE  LYS A 115      -9.604 -19.714   0.926  1.00  0.00           C  
ATOM   1872  HE2 LYS A 115     -10.664 -19.442   0.924  1.00  0.00           H  
ATOM   1873  HE3 LYS A 115      -9.504 -20.626   0.332  1.00  0.00           H  
ATOM   1874  NZ  LYS A 115      -9.218 -20.002   2.322  1.00  0.00           N  
ATOM   1875  HZ1 LYS A 115      -9.843 -20.750   2.648  1.00  0.00           H  
ATOM   1876  HZ2 LYS A 115      -8.265 -20.315   2.407  1.00  0.00           H  
ATOM   1877  HZ3 LYS A 115      -9.355 -19.198   2.932  1.00  0.00           H  
ATOM   1878  C   LYS A 115     -11.087 -18.912  -3.750  1.00  0.00           C  
ATOM   1879  O   LYS A 115     -10.081 -18.856  -4.452  1.00  0.00           O  
ATOM   1880  N   THR A 116     -12.019 -19.848  -3.929  1.00  0.00           N  
ATOM   1881  H   THR A 116     -12.778 -19.879  -3.260  1.00  0.00           H  
ATOM   1882  CA  THR A 116     -11.986 -20.862  -4.995  1.00  0.00           C  
ATOM   1883  HA  THR A 116     -10.996 -21.312  -5.015  1.00  0.00           H  
ATOM   1884  CB  THR A 116     -12.983 -21.989  -4.698  1.00  0.00           C  
ATOM   1885  HB  THR A 116     -13.987 -21.577  -4.597  1.00  0.00           H  
ATOM   1886  CG2 THR A 116     -13.004 -23.085  -5.760  1.00  0.00           C  
ATOM   1887 HG21 THR A 116     -13.375 -22.690  -6.705  1.00  0.00           H  
ATOM   1888 HG22 THR A 116     -12.001 -23.486  -5.899  1.00  0.00           H  
ATOM   1889 HG23 THR A 116     -13.670 -23.887  -5.437  1.00  0.00           H  
ATOM   1890  OG1 THR A 116     -12.594 -22.599  -3.487  1.00  0.00           O  
ATOM   1891  HG1 THR A 116     -12.878 -22.018  -2.758  1.00  0.00           H  
ATOM   1892  C   THR A 116     -12.215 -20.262  -6.382  1.00  0.00           C  
ATOM   1893  O   THR A 116     -11.449 -20.556  -7.296  1.00  0.00           O  
ATOM   1894  N   ILE A 117     -13.185 -19.357  -6.543  1.00  0.00           N  
ATOM   1895  H   ILE A 117     -13.820 -19.175  -5.772  1.00  0.00           H  
ATOM   1896  CA  ILE A 117     -13.351 -18.590  -7.790  1.00  0.00           C  
ATOM   1897  HA  ILE A 117     -13.416 -19.295  -8.621  1.00  0.00           H  
ATOM   1898  CB  ILE A 117     -14.675 -17.788  -7.738  1.00  0.00           C  
ATOM   1899  HB  ILE A 117     -14.835 -17.442  -6.715  1.00  0.00           H  
ATOM   1900  CG2 ILE A 117     -14.675 -16.547  -8.651  1.00  0.00           C  
ATOM   1901 HG21 ILE A 117     -15.634 -16.036  -8.603  1.00  0.00           H  
ATOM   1902 HG22 ILE A 117     -13.917 -15.838  -8.319  1.00  0.00           H  
ATOM   1903 HG23 ILE A 117     -14.472 -16.840  -9.683  1.00  0.00           H  
ATOM   1904  CG1 ILE A 117     -15.818 -18.756  -8.125  1.00  0.00           C  
ATOM   1905 HG12 ILE A 117     -15.732 -19.012  -9.183  1.00  0.00           H  
ATOM   1906 HG13 ILE A 117     -15.714 -19.677  -7.551  1.00  0.00           H  
ATOM   1907  CD1 ILE A 117     -17.225 -18.214  -7.861  1.00  0.00           C  
ATOM   1908 HD11 ILE A 117     -17.313 -17.940  -6.812  1.00  0.00           H  
ATOM   1909 HD12 ILE A 117     -17.431 -17.349  -8.490  1.00  0.00           H  
ATOM   1910 HD13 ILE A 117     -17.957 -18.988  -8.091  1.00  0.00           H  
ATOM   1911  C   ILE A 117     -12.111 -17.732  -8.090  1.00  0.00           C  
ATOM   1912  O   ILE A 117     -11.673 -17.677  -9.239  1.00  0.00           O  
ATOM   1913  N   MET A 118     -11.486 -17.124  -7.076  1.00  0.00           N  
ATOM   1914  H   MET A 118     -11.930 -17.122  -6.164  1.00  0.00           H  
ATOM   1915  CA  MET A 118     -10.232 -16.378  -7.254  1.00  0.00           C  
ATOM   1916  HA  MET A 118     -10.362 -15.677  -8.081  1.00  0.00           H  
ATOM   1917  CB  MET A 118      -9.931 -15.556  -5.995  1.00  0.00           C  
ATOM   1918  HB2 MET A 118      -9.831 -16.230  -5.145  1.00  0.00           H  
ATOM   1919  HB3 MET A 118      -8.991 -15.033  -6.141  1.00  0.00           H  
ATOM   1920  CG  MET A 118     -11.009 -14.512  -5.679  1.00  0.00           C  
ATOM   1921  HG2 MET A 118     -11.993 -14.934  -5.865  1.00  0.00           H  
ATOM   1922  HG3 MET A 118     -10.949 -14.256  -4.623  1.00  0.00           H  
ATOM   1923  SD  MET A 118     -10.888 -12.979  -6.623  1.00  0.00           S  
ATOM   1924  CE  MET A 118     -12.585 -12.399  -6.422  1.00  0.00           C  
ATOM   1925  HE1 MET A 118     -12.705 -11.441  -6.928  1.00  0.00           H  
ATOM   1926  HE2 MET A 118     -13.267 -13.127  -6.856  1.00  0.00           H  
ATOM   1927  HE3 MET A 118     -12.803 -12.294  -5.361  1.00  0.00           H  
ATOM   1928  C   MET A 118      -9.043 -17.286  -7.631  1.00  0.00           C  
ATOM   1929  O   MET A 118      -8.267 -16.915  -8.508  1.00  0.00           O  
ATOM   1930  N   ARG A 119      -8.917 -18.489  -7.039  1.00  0.00           N  
ATOM   1931  H   ARG A 119      -9.571 -18.711  -6.296  1.00  0.00           H  
ATOM   1932  CA  ARG A 119      -7.918 -19.510  -7.433  1.00  0.00           C  
ATOM   1933  HA  ARG A 119      -6.910 -19.105  -7.320  1.00  0.00           H  
ATOM   1934  CB  ARG A 119      -8.052 -20.802  -6.599  1.00  0.00           C  
ATOM   1935  HB2 ARG A 119      -9.107 -21.054  -6.510  1.00  0.00           H  
ATOM   1936  HB3 ARG A 119      -7.580 -21.609  -7.164  1.00  0.00           H  
ATOM   1937  CG  ARG A 119      -7.423 -20.818  -5.196  1.00  0.00           C  
ATOM   1938  HG2 ARG A 119      -6.346 -20.667  -5.273  1.00  0.00           H  
ATOM   1939  HG3 ARG A 119      -7.851 -20.037  -4.571  1.00  0.00           H  
ATOM   1940  CD  ARG A 119      -7.715 -22.206  -4.597  1.00  0.00           C  
ATOM   1941  HD2 ARG A 119      -8.794 -22.365  -4.614  1.00  0.00           H  
ATOM   1942  HD3 ARG A 119      -7.271 -22.963  -5.249  1.00  0.00           H  
ATOM   1943  NE  ARG A 119      -7.187 -22.394  -3.225  1.00  0.00           N  
ATOM   1944  HE  ARG A 119      -6.185 -22.432  -3.134  1.00  0.00           H  
ATOM   1945  CZ  ARG A 119      -7.907 -22.595  -2.128  1.00  0.00           C  
ATOM   1946  NH1 ARG A 119      -9.203 -22.527  -2.111  1.00  0.00           N  
ATOM   1947 HH11 ARG A 119      -9.733 -22.418  -2.953  1.00  0.00           H  
ATOM   1948 HH12 ARG A 119      -9.721 -22.673  -1.235  1.00  0.00           H  
ATOM   1949  NH2 ARG A 119      -7.347 -22.865  -0.984  1.00  0.00           N  
ATOM   1950 HH21 ARG A 119      -6.358 -23.015  -0.916  1.00  0.00           H  
ATOM   1951 HH22 ARG A 119      -7.956 -23.075  -0.205  1.00  0.00           H  
ATOM   1952  C   ARG A 119      -8.069 -19.870  -8.913  1.00  0.00           C  
ATOM   1953  O   ARG A 119      -7.088 -19.804  -9.647  1.00  0.00           O  
ATOM   1954  N   GLU A 120      -9.279 -20.247  -9.325  1.00  0.00           N  
ATOM   1955  H   GLU A 120     -10.017 -20.267  -8.631  1.00  0.00           H  
ATOM   1956  CA  GLU A 120      -9.659 -20.562 -10.708  1.00  0.00           C  
ATOM   1957  HA  GLU A 120      -9.141 -21.459 -11.053  1.00  0.00           H  
ATOM   1958  CB  GLU A 120     -11.174 -20.864 -10.685  1.00  0.00           C  
ATOM   1959  HB2 GLU A 120     -11.317 -21.898 -10.366  1.00  0.00           H  
ATOM   1960  HB3 GLU A 120     -11.638 -20.234  -9.927  1.00  0.00           H  
ATOM   1961  CG  GLU A 120     -11.988 -20.620 -11.957  1.00  0.00           C  
ATOM   1962  HG2 GLU A 120     -13.041 -20.729 -11.689  1.00  0.00           H  
ATOM   1963  HG3 GLU A 120     -11.856 -19.589 -12.287  1.00  0.00           H  
ATOM   1964  CD  GLU A 120     -11.694 -21.565 -13.121  1.00  0.00           C  
ATOM   1965  OE1 GLU A 120     -12.600 -21.688 -13.974  1.00  0.00           O  
ATOM   1966  OE2 GLU A 120     -10.571 -22.091 -13.260  1.00  0.00           O  
ATOM   1967  C   GLU A 120      -9.246 -19.424 -11.657  1.00  0.00           C  
ATOM   1968  O   GLU A 120      -8.451 -19.640 -12.574  1.00  0.00           O  
ATOM   1969  N   LYS A 121      -9.669 -18.180 -11.384  1.00  0.00           N  
ATOM   1970  H   LYS A 121     -10.297 -18.042 -10.594  1.00  0.00           H  
ATOM   1971  CA  LYS A 121      -9.340 -17.027 -12.239  1.00  0.00           C  
ATOM   1972  HA  LYS A 121      -9.682 -17.260 -13.246  1.00  0.00           H  
ATOM   1973  CB  LYS A 121     -10.089 -15.786 -11.721  1.00  0.00           C  
ATOM   1974  HB2 LYS A 121     -11.124 -16.059 -11.508  1.00  0.00           H  
ATOM   1975  HB3 LYS A 121      -9.636 -15.472 -10.780  1.00  0.00           H  
ATOM   1976  CG  LYS A 121     -10.097 -14.587 -12.688  1.00  0.00           C  
ATOM   1977  HG2 LYS A 121     -10.527 -13.738 -12.154  1.00  0.00           H  
ATOM   1978  HG3 LYS A 121      -9.075 -14.329 -12.967  1.00  0.00           H  
ATOM   1979  CD  LYS A 121     -10.931 -14.831 -13.960  1.00  0.00           C  
ATOM   1980  HD2 LYS A 121     -10.439 -15.576 -14.588  1.00  0.00           H  
ATOM   1981  HD3 LYS A 121     -11.920 -15.195 -13.675  1.00  0.00           H  
ATOM   1982  CE  LYS A 121     -11.078 -13.519 -14.743  1.00  0.00           C  
ATOM   1983  HE2 LYS A 121     -11.479 -12.758 -14.067  1.00  0.00           H  
ATOM   1984  HE3 LYS A 121     -10.088 -13.181 -15.066  1.00  0.00           H  
ATOM   1985  NZ  LYS A 121     -11.987 -13.647 -15.910  1.00  0.00           N  
ATOM   1986  HZ1 LYS A 121     -12.900 -14.018 -15.650  1.00  0.00           H  
ATOM   1987  HZ2 LYS A 121     -12.235 -12.713 -16.233  1.00  0.00           H  
ATOM   1988  HZ3 LYS A 121     -11.577 -14.187 -16.656  1.00  0.00           H  
ATOM   1989  C   LYS A 121      -7.826 -16.793 -12.348  1.00  0.00           C  
ATOM   1990  O   LYS A 121      -7.322 -16.558 -13.445  1.00  0.00           O  
ATOM   1991  N   TYR A 122      -7.099 -16.927 -11.237  1.00  0.00           N  
ATOM   1992  H   TYR A 122      -7.589 -17.100 -10.367  1.00  0.00           H  
ATOM   1993  CA  TYR A 122      -5.640 -16.791 -11.191  1.00  0.00           C  
ATOM   1994  HA  TYR A 122      -5.359 -15.853 -11.670  1.00  0.00           H  
ATOM   1995  CB  TYR A 122      -5.217 -16.738  -9.717  1.00  0.00           C  
ATOM   1996  HB2 TYR A 122      -5.677 -15.859  -9.266  1.00  0.00           H  
ATOM   1997  HB3 TYR A 122      -5.615 -17.612  -9.200  1.00  0.00           H  
ATOM   1998  CG  TYR A 122      -3.723 -16.669  -9.477  1.00  0.00           C  
ATOM   1999  CD1 TYR A 122      -3.018 -17.817  -9.059  1.00  0.00           C  
ATOM   2000  HD1 TYR A 122      -3.539 -18.758  -8.932  1.00  0.00           H  
ATOM   2001  CE1 TYR A 122      -1.629 -17.746  -8.834  1.00  0.00           C  
ATOM   2002  HE1 TYR A 122      -1.078 -18.623  -8.524  1.00  0.00           H  
ATOM   2003  CZ  TYR A 122      -0.942 -16.531  -9.050  1.00  0.00           C  
ATOM   2004  OH  TYR A 122       0.401 -16.460  -8.856  1.00  0.00           O  
ATOM   2005  HH  TYR A 122       0.839 -16.019  -9.587  1.00  0.00           H  
ATOM   2006  CE2 TYR A 122      -1.649 -15.383  -9.467  1.00  0.00           C  
ATOM   2007  HE2 TYR A 122      -1.126 -14.453  -9.632  1.00  0.00           H  
ATOM   2008  CD2 TYR A 122      -3.040 -15.453  -9.673  1.00  0.00           C  
ATOM   2009  HD2 TYR A 122      -3.586 -14.577  -9.999  1.00  0.00           H  
ATOM   2010  C   TYR A 122      -4.913 -17.915 -11.942  1.00  0.00           C  
ATOM   2011  O   TYR A 122      -3.970 -17.656 -12.685  1.00  0.00           O  
ATOM   2012  N   SER A 123      -5.379 -19.158 -11.798  1.00  0.00           N  
ATOM   2013  H   SER A 123      -6.193 -19.288 -11.209  1.00  0.00           H  
ATOM   2014  CA  SER A 123      -4.797 -20.349 -12.438  1.00  0.00           C  
ATOM   2015  HA  SER A 123      -3.722 -20.356 -12.255  1.00  0.00           H  
ATOM   2016  CB  SER A 123      -5.395 -21.622 -11.831  1.00  0.00           C  
ATOM   2017  HB2 SER A 123      -6.460 -21.677 -12.065  1.00  0.00           H  
ATOM   2018  HB3 SER A 123      -4.894 -22.491 -12.262  1.00  0.00           H  
ATOM   2019  OG  SER A 123      -5.227 -21.627 -10.423  1.00  0.00           O  
ATOM   2020  HG  SER A 123      -5.867 -20.994 -10.051  1.00  0.00           H  
ATOM   2021  C   SER A 123      -5.003 -20.356 -13.957  1.00  0.00           C  
ATOM   2022  O   SER A 123      -4.168 -20.867 -14.700  1.00  0.00           O  
ATOM   2023  N   LYS A 124      -6.066 -19.701 -14.442  1.00  0.00           N  
ATOM   2024  H   LYS A 124      -6.752 -19.360 -13.774  1.00  0.00           H  
ATOM   2025  CA  LYS A 124      -6.264 -19.366 -15.863  1.00  0.00           C  
ATOM   2026  HA  LYS A 124      -5.899 -20.202 -16.460  1.00  0.00           H  
ATOM   2027  CB  LYS A 124      -7.769 -19.206 -16.135  1.00  0.00           C  
ATOM   2028  HB2 LYS A 124      -8.226 -18.597 -15.353  1.00  0.00           H  
ATOM   2029  HB3 LYS A 124      -7.931 -18.722 -17.099  1.00  0.00           H  
ATOM   2030  CG  LYS A 124      -8.414 -20.598 -16.181  1.00  0.00           C  
ATOM   2031  HG2 LYS A 124      -7.990 -21.148 -17.024  1.00  0.00           H  
ATOM   2032  HG3 LYS A 124      -8.188 -21.143 -15.263  1.00  0.00           H  
ATOM   2033  CD  LYS A 124      -9.932 -20.531 -16.342  1.00  0.00           C  
ATOM   2034  HD2 LYS A 124     -10.364 -20.096 -15.438  1.00  0.00           H  
ATOM   2035  HD3 LYS A 124     -10.189 -19.922 -17.210  1.00  0.00           H  
ATOM   2036  CE  LYS A 124     -10.436 -21.965 -16.531  1.00  0.00           C  
ATOM   2037  HE2 LYS A 124     -10.041 -22.359 -17.470  1.00  0.00           H  
ATOM   2038  HE3 LYS A 124     -10.043 -22.568 -15.704  1.00  0.00           H  
ATOM   2039  NZ  LYS A 124     -11.912 -22.031 -16.511  1.00  0.00           N  
ATOM   2040  HZ1 LYS A 124     -12.220 -21.758 -15.572  1.00  0.00           H  
ATOM   2041  HZ2 LYS A 124     -12.341 -21.408 -17.174  1.00  0.00           H  
ATOM   2042  HZ3 LYS A 124     -12.240 -22.977 -16.616  1.00  0.00           H  
ATOM   2043  C   LYS A 124      -5.427 -18.172 -16.349  1.00  0.00           C  
ATOM   2044  O   LYS A 124      -5.651 -17.695 -17.458  1.00  0.00           O  
ATOM   2045  N   CYS A 125      -4.464 -17.703 -15.551  1.00  0.00           N  
ATOM   2046  H   CYS A 125      -4.378 -18.115 -14.631  1.00  0.00           H  
ATOM   2047  CA  CYS A 125      -3.454 -16.694 -15.895  1.00  0.00           C  
ATOM   2048  HA  CYS A 125      -2.913 -16.481 -14.974  1.00  0.00           H  
ATOM   2049  CB  CYS A 125      -2.432 -17.307 -16.869  1.00  0.00           C  
ATOM   2050  HB2 CYS A 125      -2.929 -17.582 -17.801  1.00  0.00           H  
ATOM   2051  HB3 CYS A 125      -1.667 -16.564 -17.097  1.00  0.00           H  
ATOM   2052  SG  CYS A 125      -1.630 -18.766 -16.130  1.00  0.00           S  
ATOM   2053  HG  CYS A 125      -2.713 -19.548 -16.001  1.00  0.00           H  
ATOM   2054  C   CYS A 125      -4.002 -15.322 -16.352  1.00  0.00           C  
ATOM   2055  O   CYS A 125      -3.232 -14.507 -16.869  1.00  0.00           O  
ATOM   2056  N   SER A 126      -5.299 -15.059 -16.133  1.00  0.00           N  
ATOM   2057  H   SER A 126      -5.815 -15.733 -15.585  1.00  0.00           H  
ATOM   2058  CA  SER A 126      -6.015 -13.839 -16.554  1.00  0.00           C  
ATOM   2059  HA  SER A 126      -5.962 -13.740 -17.638  1.00  0.00           H  
ATOM   2060  CB  SER A 126      -7.477 -13.919 -16.131  1.00  0.00           C  
ATOM   2061  HB2 SER A 126      -7.533 -14.077 -15.050  1.00  0.00           H  
ATOM   2062  HB3 SER A 126      -7.980 -12.983 -16.383  1.00  0.00           H  
ATOM   2063  OG  SER A 126      -8.070 -15.000 -16.827  1.00  0.00           O  
ATOM   2064  HG  SER A 126      -7.336 -15.581 -17.076  1.00  0.00           H  
ATOM   2065  C   SER A 126      -5.381 -12.577 -15.988  1.00  0.00           C  
ATOM   2066  O   SER A 126      -4.934 -11.748 -16.803  1.00  0.00           O  
ATOM   2067  OXT SER A 126      -5.157 -12.510 -14.760  1.00  0.00           O  
TER    2068      SER   126                                                      
ATOM   2068  N   MET B 127       0.212  31.992  10.298  1.00  0.00           N  
ATOM   2069  H1  MET B 127      -0.009  31.793   9.327  1.00  0.00           H  
ATOM   2070  H2  MET B 127      -0.606  31.765  10.841  1.00  0.00           H  
ATOM   2071  H3  MET B 127       0.988  31.400  10.570  1.00  0.00           H  
ATOM   2072  CA  MET B 127       0.567  33.415  10.405  1.00  0.00           C  
ATOM   2073  HA  MET B 127      -0.187  33.994   9.870  1.00  0.00           H  
ATOM   2074  CB  MET B 127       0.610  33.902  11.862  1.00  0.00           C  
ATOM   2075  HB2 MET B 127      -0.340  33.683  12.352  1.00  0.00           H  
ATOM   2076  HB3 MET B 127       1.400  33.375  12.400  1.00  0.00           H  
ATOM   2077  CG  MET B 127       0.875  35.413  11.932  1.00  0.00           C  
ATOM   2078  HG2 MET B 127       1.237  35.659  12.930  1.00  0.00           H  
ATOM   2079  HG3 MET B 127       1.660  35.688  11.226  1.00  0.00           H  
ATOM   2080  SD  MET B 127      -0.589  36.423  11.587  1.00  0.00           S  
ATOM   2081  CE  MET B 127      -1.114  36.787  13.283  1.00  0.00           C  
ATOM   2082  HE1 MET B 127      -2.024  37.385  13.262  1.00  0.00           H  
ATOM   2083  HE2 MET B 127      -1.301  35.857  13.820  1.00  0.00           H  
ATOM   2084  HE3 MET B 127      -0.329  37.348  13.791  1.00  0.00           H  
ATOM   2085  C   MET B 127       1.895  33.629   9.699  1.00  0.00           C  
ATOM   2086  O   MET B 127       2.947  33.485  10.312  1.00  0.00           O  
ATOM   2087  N   HIE B 128       1.851  33.918   8.403  1.00  0.00           N  
ATOM   2088  H   HIE B 128       0.948  33.888   7.931  1.00  0.00           H  
ATOM   2089  CA  HIE B 128       3.026  34.271   7.611  1.00  0.00           C  
ATOM   2090  HA  HIE B 128       3.823  33.572   7.864  1.00  0.00           H  
ATOM   2091  CB  HIE B 128       2.675  34.091   6.128  1.00  0.00           C  
ATOM   2092  HB2 HIE B 128       1.993  34.887   5.820  1.00  0.00           H  
ATOM   2093  HB3 HIE B 128       2.173  33.139   5.983  1.00  0.00           H  
ATOM   2094  CG  HIE B 128       3.884  34.103   5.241  1.00  0.00           C  
ATOM   2095  ND1 HIE B 128       5.145  33.620   5.604  1.00  0.00           N  
ATOM   2096  CE1 HIE B 128       5.930  33.881   4.550  1.00  0.00           C  
ATOM   2097  HE1 HIE B 128       6.985  33.663   4.515  1.00  0.00           H  
ATOM   2098  NE2 HIE B 128       5.226  34.416   3.542  1.00  0.00           N  
ATOM   2099  HE2 HIE B 128       5.588  34.625   2.621  1.00  0.00           H  
ATOM   2100  CD2 HIE B 128       3.932  34.590   3.971  1.00  0.00           C  
ATOM   2101  HD2 HIE B 128       3.114  35.044   3.428  1.00  0.00           H  
ATOM   2102  C   HIE B 128       3.549  35.685   7.929  1.00  0.00           C  
ATOM   2103  O   HIE B 128       2.863  36.479   8.569  1.00  0.00           O  
ATOM   2104  N   HIE B 129       4.766  36.013   7.480  1.00  0.00           N  
ATOM   2105  H   HIE B 129       5.263  35.324   6.926  1.00  0.00           H  
ATOM   2106  CA  HIE B 129       5.344  37.366   7.590  1.00  0.00           C  
ATOM   2107  HA  HIE B 129       4.944  37.843   8.486  1.00  0.00           H  
ATOM   2108  CB  HIE B 129       6.869  37.267   7.766  1.00  0.00           C  
ATOM   2109  HB2 HIE B 129       7.064  36.795   8.730  1.00  0.00           H  
ATOM   2110  HB3 HIE B 129       7.287  38.273   7.810  1.00  0.00           H  
ATOM   2111  CG  HIE B 129       7.614  36.491   6.702  1.00  0.00           C  
ATOM   2112  ND1 HIE B 129       7.545  36.710   5.325  1.00  0.00           N  
ATOM   2113  CE1 HIE B 129       8.446  35.890   4.767  1.00  0.00           C  
ATOM   2114  HE1 HIE B 129       8.631  35.811   3.703  1.00  0.00           H  
ATOM   2115  NE2 HIE B 129       9.066  35.166   5.714  1.00  0.00           N  
ATOM   2116  HE2 HIE B 129       9.788  34.479   5.541  1.00  0.00           H  
ATOM   2117  CD2 HIE B 129       8.561  35.537   6.942  1.00  0.00           C  
ATOM   2118  HD2 HIE B 129       8.878  35.187   7.914  1.00  0.00           H  
ATOM   2119  C   HIE B 129       4.970  38.314   6.432  1.00  0.00           C  
ATOM   2120  O   HIE B 129       5.266  39.506   6.497  1.00  0.00           O  
ATOM   2121  N   HIE B 130       4.304  37.803   5.391  1.00  0.00           N  
ATOM   2122  H   HIE B 130       4.048  36.830   5.440  1.00  0.00           H  
ATOM   2123  CA  HIE B 130       3.932  38.531   4.171  1.00  0.00           C  
ATOM   2124  HA  HIE B 130       4.191  39.584   4.295  1.00  0.00           H  
ATOM   2125  CB  HIE B 130       4.753  37.972   2.997  1.00  0.00           C  
ATOM   2126  HB2 HIE B 130       4.338  37.013   2.694  1.00  0.00           H  
ATOM   2127  HB3 HIE B 130       5.774  37.800   3.338  1.00  0.00           H  
ATOM   2128  CG  HIE B 130       4.822  38.858   1.779  1.00  0.00           C  
ATOM   2129  ND1 HIE B 130       3.740  39.254   0.992  1.00  0.00           N  
ATOM   2130  CE1 HIE B 130       4.258  39.962  -0.019  1.00  0.00           C  
ATOM   2131  HE1 HIE B 130       3.673  40.402  -0.814  1.00  0.00           H  
ATOM   2132  NE2 HIE B 130       5.595  40.039   0.096  1.00  0.00           N  
ATOM   2133  HE2 HIE B 130       6.212  40.521  -0.541  1.00  0.00           H  
ATOM   2134  CD2 HIE B 130       5.969  39.341   1.222  1.00  0.00           C  
ATOM   2135  HD2 HIE B 130       6.972  39.176   1.594  1.00  0.00           H  
ATOM   2136  C   HIE B 130       2.419  38.449   3.917  1.00  0.00           C  
ATOM   2137  O   HIE B 130       1.765  37.502   4.349  1.00  0.00           O  
ATOM   2138  N   HIE B 131       1.858  39.434   3.211  1.00  0.00           N  
ATOM   2139  H   HIE B 131       2.478  40.109   2.786  1.00  0.00           H  
ATOM   2140  CA  HIE B 131       0.416  39.552   2.920  1.00  0.00           C  
ATOM   2141  HA  HIE B 131      -0.154  39.469   3.848  1.00  0.00           H  
ATOM   2142  CB  HIE B 131       0.125  40.912   2.258  1.00  0.00           C  
ATOM   2143  HB2 HIE B 131      -0.950  40.987   2.091  1.00  0.00           H  
ATOM   2144  HB3 HIE B 131       0.604  40.934   1.280  1.00  0.00           H  
ATOM   2145  CG  HIE B 131       0.552  42.158   2.995  1.00  0.00           C  
ATOM   2146  ND1 HIE B 131       0.516  43.441   2.443  1.00  0.00           N  
ATOM   2147  CE1 HIE B 131       0.926  44.273   3.407  1.00  0.00           C  
ATOM   2148  HE1 HIE B 131       1.001  45.346   3.294  1.00  0.00           H  
ATOM   2149  NE2 HIE B 131       1.220  43.586   4.524  1.00  0.00           N  
ATOM   2150  HE2 HIE B 131       1.544  43.989   5.392  1.00  0.00           H  
ATOM   2151  CD2 HIE B 131       0.983  42.251   4.286  1.00  0.00           C  
ATOM   2152  HD2 HIE B 131       1.101  41.434   4.983  1.00  0.00           H  
ATOM   2153  C   HIE B 131      -0.121  38.469   1.978  1.00  0.00           C  
ATOM   2154  O   HIE B 131      -1.316  38.179   2.006  1.00  0.00           O  
ATOM   2155  N   HIE B 132       0.727  37.902   1.113  1.00  0.00           N  
ATOM   2156  H   HIE B 132       1.704  38.180   1.129  1.00  0.00           H  
ATOM   2157  CA  HIE B 132       0.331  36.841   0.185  1.00  0.00           C  
ATOM   2158  HA  HIE B 132      -0.454  36.256   0.669  1.00  0.00           H  
ATOM   2159  CB  HIE B 132      -0.268  37.423  -1.111  1.00  0.00           C  
ATOM   2160  HB2 HIE B 132      -1.110  38.067  -0.851  1.00  0.00           H  
ATOM   2161  HB3 HIE B 132      -0.662  36.597  -1.706  1.00  0.00           H  
ATOM   2162  CG  HIE B 132       0.678  38.213  -1.988  1.00  0.00           C  
ATOM   2163  ND1 HIE B 132       1.288  37.749  -3.159  1.00  0.00           N  
ATOM   2164  CE1 HIE B 132       2.000  38.782  -3.632  1.00  0.00           C  
ATOM   2165  HE1 HIE B 132       2.600  38.749  -4.530  1.00  0.00           H  
ATOM   2166  NE2 HIE B 132       1.852  39.863  -2.847  1.00  0.00           N  
ATOM   2167  HE2 HIE B 132       2.259  40.773  -3.011  1.00  0.00           H  
ATOM   2168  CD2 HIE B 132       1.024  39.520  -1.802  1.00  0.00           C  
ATOM   2169  HD2 HIE B 132       0.691  40.149  -0.990  1.00  0.00           H  
ATOM   2170  C   HIE B 132       1.490  35.889  -0.099  1.00  0.00           C  
ATOM   2171  O   HIE B 132       2.642  36.296  -0.229  1.00  0.00           O  
ATOM   2172  N   HIE B 133       1.165  34.604  -0.213  1.00  0.00           N  
ATOM   2173  H   HIE B 133       0.195  34.340  -0.108  1.00  0.00           H  
ATOM   2174  CA  HIE B 133       2.075  33.530  -0.600  1.00  0.00           C  
ATOM   2175  HA  HIE B 133       2.956  33.968  -1.074  1.00  0.00           H  
ATOM   2176  CB  HIE B 133       2.558  32.762   0.643  1.00  0.00           C  
ATOM   2177  HB2 HIE B 133       3.199  33.424   1.226  1.00  0.00           H  
ATOM   2178  HB3 HIE B 133       3.171  31.921   0.322  1.00  0.00           H  
ATOM   2179  CG  HIE B 133       1.467  32.247   1.554  1.00  0.00           C  
ATOM   2180  ND1 HIE B 133       0.831  31.011   1.433  1.00  0.00           N  
ATOM   2181  CE1 HIE B 133      -0.048  30.955   2.447  1.00  0.00           C  
ATOM   2182  HE1 HIE B 133      -0.704  30.118   2.648  1.00  0.00           H  
ATOM   2183  NE2 HIE B 133       0.000  32.077   3.184  1.00  0.00           N  
ATOM   2184  HE2 HIE B 133      -0.555  32.256   4.032  1.00  0.00           H  
ATOM   2185  CD2 HIE B 133       0.950  32.906   2.634  1.00  0.00           C  
ATOM   2186  HD2 HIE B 133       1.231  33.887   2.987  1.00  0.00           H  
ATOM   2187  C   HIE B 133       1.389  32.666  -1.661  1.00  0.00           C  
ATOM   2188  O   HIE B 133       0.159  32.582  -1.720  1.00  0.00           O  
ATOM   2189  N   LYS B 134       2.175  32.104  -2.582  1.00  0.00           N  
ATOM   2190  H   LYS B 134       3.180  32.217  -2.481  1.00  0.00           H  
ATOM   2191  CA  LYS B 134       1.676  31.594  -3.864  1.00  0.00           C  
ATOM   2192  HA  LYS B 134       0.612  31.378  -3.765  1.00  0.00           H  
ATOM   2193  CB  LYS B 134       1.880  32.691  -4.926  1.00  0.00           C  
ATOM   2194  HB2 LYS B 134       1.890  33.670  -4.440  1.00  0.00           H  
ATOM   2195  HB3 LYS B 134       2.847  32.553  -5.413  1.00  0.00           H  
ATOM   2196  CG  LYS B 134       0.767  32.704  -5.977  1.00  0.00           C  
ATOM   2197  HG2 LYS B 134       0.717  31.736  -6.479  1.00  0.00           H  
ATOM   2198  HG3 LYS B 134      -0.184  32.901  -5.478  1.00  0.00           H  
ATOM   2199  CD  LYS B 134       1.032  33.806  -7.011  1.00  0.00           C  
ATOM   2200  HD2 LYS B 134       1.207  34.752  -6.495  1.00  0.00           H  
ATOM   2201  HD3 LYS B 134       1.922  33.544  -7.587  1.00  0.00           H  
ATOM   2202  CE  LYS B 134      -0.173  33.950  -7.945  1.00  0.00           C  
ATOM   2203  HE2 LYS B 134      -0.358  32.985  -8.429  1.00  0.00           H  
ATOM   2204  HE3 LYS B 134      -1.051  34.195  -7.338  1.00  0.00           H  
ATOM   2205  NZ  LYS B 134       0.052  35.002  -8.967  1.00  0.00           N  
ATOM   2206  HZ1 LYS B 134      -0.762  35.093  -9.562  1.00  0.00           H  
ATOM   2207  HZ2 LYS B 134       0.233  35.892  -8.519  1.00  0.00           H  
ATOM   2208  HZ3 LYS B 134       0.847  34.762  -9.545  1.00  0.00           H  
ATOM   2209  C   LYS B 134       2.385  30.304  -4.250  1.00  0.00           C  
ATOM   2210  O   LYS B 134       3.596  30.205  -4.069  1.00  0.00           O  
ATOM   2211  N   VAL B 135       1.659  29.339  -4.809  1.00  0.00           N  
ATOM   2212  H   VAL B 135       0.671  29.481  -4.935  1.00  0.00           H  
ATOM   2213  CA  VAL B 135       2.274  28.132  -5.388  1.00  0.00           C  
ATOM   2214  HA  VAL B 135       2.912  27.678  -4.629  1.00  0.00           H  
ATOM   2215  CB  VAL B 135       1.208  27.084  -5.770  1.00  0.00           C  
ATOM   2216  HB  VAL B 135       0.507  27.533  -6.474  1.00  0.00           H  
ATOM   2217  CG1 VAL B 135       1.812  25.835  -6.419  1.00  0.00           C  
ATOM   2218 HG11 VAL B 135       2.548  25.384  -5.752  1.00  0.00           H  
ATOM   2219 HG12 VAL B 135       1.019  25.115  -6.615  1.00  0.00           H  
ATOM   2220 HG13 VAL B 135       2.280  26.082  -7.372  1.00  0.00           H  
ATOM   2221  CG2 VAL B 135       0.429  26.625  -4.530  1.00  0.00           C  
ATOM   2222 HG21 VAL B 135       1.111  26.198  -3.793  1.00  0.00           H  
ATOM   2223 HG22 VAL B 135      -0.101  27.464  -4.084  1.00  0.00           H  
ATOM   2224 HG23 VAL B 135      -0.307  25.871  -4.813  1.00  0.00           H  
ATOM   2225  C   VAL B 135       3.165  28.513  -6.581  1.00  0.00           C  
ATOM   2226  O   VAL B 135       2.784  29.339  -7.409  1.00  0.00           O  
ATOM   2227  N   LEU B 136       4.360  27.923  -6.636  1.00  0.00           N  
ATOM   2228  H   LEU B 136       4.585  27.295  -5.873  1.00  0.00           H  
ATOM   2229  CA  LEU B 136       5.375  28.084  -7.684  1.00  0.00           C  
ATOM   2230  HA  LEU B 136       5.030  28.826  -8.407  1.00  0.00           H  
ATOM   2231  CB  LEU B 136       6.665  28.597  -7.015  1.00  0.00           C  
ATOM   2232  HB2 LEU B 136       6.440  29.540  -6.520  1.00  0.00           H  
ATOM   2233  HB3 LEU B 136       6.959  27.878  -6.249  1.00  0.00           H  
ATOM   2234  CG  LEU B 136       7.859  28.805  -7.967  1.00  0.00           C  
ATOM   2235  HG  LEU B 136       8.029  27.902  -8.550  1.00  0.00           H  
ATOM   2236  CD1 LEU B 136       7.632  29.979  -8.919  1.00  0.00           C  
ATOM   2237 HD11 LEU B 136       6.770  29.776  -9.554  1.00  0.00           H  
ATOM   2238 HD12 LEU B 136       7.461  30.898  -8.358  1.00  0.00           H  
ATOM   2239 HD13 LEU B 136       8.504  30.107  -9.562  1.00  0.00           H  
ATOM   2240  CD2 LEU B 136       9.139  29.068  -7.173  1.00  0.00           C  
ATOM   2241 HD21 LEU B 136       9.054  29.995  -6.609  1.00  0.00           H  
ATOM   2242 HD22 LEU B 136       9.320  28.247  -6.481  1.00  0.00           H  
ATOM   2243 HD23 LEU B 136       9.982  29.148  -7.859  1.00  0.00           H  
ATOM   2244  C   LEU B 136       5.618  26.777  -8.458  1.00  0.00           C  
ATOM   2245  O   LEU B 136       5.911  26.817  -9.648  1.00  0.00           O  
ATOM   2246  N   GLN B 137       5.491  25.626  -7.790  1.00  0.00           N  
ATOM   2247  H   GLN B 137       5.258  25.675  -6.806  1.00  0.00           H  
ATOM   2248  CA  GLN B 137       5.425  24.293  -8.399  1.00  0.00           C  
ATOM   2249  HA  GLN B 137       5.134  24.393  -9.447  1.00  0.00           H  
ATOM   2250  CB  GLN B 137       6.781  23.563  -8.338  1.00  0.00           C  
ATOM   2251  HB2 GLN B 137       7.051  23.385  -7.298  1.00  0.00           H  
ATOM   2252  HB3 GLN B 137       6.659  22.589  -8.815  1.00  0.00           H  
ATOM   2253  CG  GLN B 137       7.923  24.322  -9.037  1.00  0.00           C  
ATOM   2254  HG2 GLN B 137       7.609  24.577 -10.051  1.00  0.00           H  
ATOM   2255  HG3 GLN B 137       8.134  25.245  -8.498  1.00  0.00           H  
ATOM   2256  CD  GLN B 137       9.208  23.502  -9.123  1.00  0.00           C  
ATOM   2257  OE1 GLN B 137      10.171  23.720  -8.396  1.00  0.00           O  
ATOM   2258  NE2 GLN B 137       9.277  22.525  -9.999  1.00  0.00           N  
ATOM   2259 HE21 GLN B 137      10.108  21.964 -10.028  1.00  0.00           H  
ATOM   2260 HE22 GLN B 137       8.485  22.326 -10.588  1.00  0.00           H  
ATOM   2261  C   GLN B 137       4.336  23.494  -7.675  1.00  0.00           C  
ATOM   2262  O   GLN B 137       4.316  23.479  -6.443  1.00  0.00           O  
ATOM   2263  N   GLU B 138       3.422  22.892  -8.438  1.00  0.00           N  
ATOM   2264  H   GLU B 138       3.531  22.917  -9.441  1.00  0.00           H  
ATOM   2265  CA  GLU B 138       2.160  22.321  -7.937  1.00  0.00           C  
ATOM   2266  HA  GLU B 138       1.670  23.096  -7.358  1.00  0.00           H  
ATOM   2267  CB  GLU B 138       1.242  21.976  -9.120  1.00  0.00           C  
ATOM   2268  HB2 GLU B 138       1.784  21.348  -9.828  1.00  0.00           H  
ATOM   2269  HB3 GLU B 138       0.384  21.414  -8.751  1.00  0.00           H  
ATOM   2270  CG  GLU B 138       0.737  23.236  -9.837  1.00  0.00           C  
ATOM   2271  HG2 GLU B 138       0.159  23.835  -9.129  1.00  0.00           H  
ATOM   2272  HG3 GLU B 138       1.594  23.831 -10.163  1.00  0.00           H  
ATOM   2273  CD  GLU B 138      -0.141  22.889 -11.046  1.00  0.00           C  
ATOM   2274  OE1 GLU B 138       0.063  23.534 -12.096  1.00  0.00           O  
ATOM   2275  OE2 GLU B 138      -1.026  22.012 -10.895  1.00  0.00           O  
ATOM   2276  C   GLU B 138       2.315  21.084  -7.027  1.00  0.00           C  
ATOM   2277  O   GLU B 138       3.319  20.376  -7.134  1.00  0.00           O  
ATOM   2278  N   PRO B 139       1.320  20.797  -6.158  1.00  0.00           N  
ATOM   2279  CD  PRO B 139       0.213  21.666  -5.781  1.00  0.00           C  
ATOM   2280  HD2 PRO B 139      -0.602  21.533  -6.489  1.00  0.00           H  
ATOM   2281  HD3 PRO B 139       0.502  22.715  -5.729  1.00  0.00           H  
ATOM   2282  CG  PRO B 139      -0.221  21.207  -4.394  1.00  0.00           C  
ATOM   2283  HG2 PRO B 139      -1.273  21.420  -4.203  1.00  0.00           H  
ATOM   2284  HG3 PRO B 139       0.411  21.676  -3.640  1.00  0.00           H  
ATOM   2285  CB  PRO B 139       0.058  19.710  -4.431  1.00  0.00           C  
ATOM   2286  HB2 PRO B 139      -0.789  19.199  -4.886  1.00  0.00           H  
ATOM   2287  HB3 PRO B 139       0.248  19.316  -3.433  1.00  0.00           H  
ATOM   2288  CA  PRO B 139       1.297  19.596  -5.326  1.00  0.00           C  
ATOM   2289  HA  PRO B 139       2.174  19.613  -4.692  1.00  0.00           H  
ATOM   2290  C   PRO B 139       1.313  18.280  -6.107  1.00  0.00           C  
ATOM   2291  O   PRO B 139       0.404  17.966  -6.877  1.00  0.00           O  
ATOM   2292  N   THR B 140       2.313  17.447  -5.819  1.00  0.00           N  
ATOM   2293  H   THR B 140       3.034  17.785  -5.184  1.00  0.00           H  
ATOM   2294  CA  THR B 140       2.337  16.027  -6.207  1.00  0.00           C  
ATOM   2295  HA  THR B 140       1.443  15.818  -6.793  1.00  0.00           H  
ATOM   2296  CB  THR B 140       3.538  15.731  -7.113  1.00  0.00           C  
ATOM   2297  HB  THR B 140       3.661  16.555  -7.818  1.00  0.00           H  
ATOM   2298  CG2 THR B 140       4.857  15.517  -6.370  1.00  0.00           C  
ATOM   2299 HG21 THR B 140       4.816  14.610  -5.767  1.00  0.00           H  
ATOM   2300 HG22 THR B 140       5.663  15.419  -7.097  1.00  0.00           H  
ATOM   2301 HG23 THR B 140       5.063  16.374  -5.727  1.00  0.00           H  
ATOM   2302  OG1 THR B 140       3.261  14.562  -7.845  1.00  0.00           O  
ATOM   2303  HG1 THR B 140       2.724  14.839  -8.592  1.00  0.00           H  
ATOM   2304  C   THR B 140       2.261  15.118  -4.978  1.00  0.00           C  
ATOM   2305  O   THR B 140       2.555  15.565  -3.871  1.00  0.00           O  
ATOM   2306  N   CYS B 141       1.842  13.856  -5.136  1.00  0.00           N  
ATOM   2307  H   CYS B 141       1.704  13.508  -6.074  1.00  0.00           H  
ATOM   2308  CA  CYS B 141       1.575  12.937  -4.020  1.00  0.00           C  
ATOM   2309  HA  CYS B 141       2.225  13.211  -3.195  1.00  0.00           H  
ATOM   2310  CB  CYS B 141       0.117  13.139  -3.573  1.00  0.00           C  
ATOM   2311  HB2 CYS B 141      -0.029  14.191  -3.326  1.00  0.00           H  
ATOM   2312  HB3 CYS B 141      -0.553  12.881  -4.394  1.00  0.00           H  
ATOM   2313  SG  CYS B 141      -0.301  12.139  -2.112  1.00  0.00           S  
ATOM   2314  HG  CYS B 141      -0.435  10.956  -2.735  1.00  0.00           H  
ATOM   2315  C   CYS B 141       1.876  11.466  -4.373  1.00  0.00           C  
ATOM   2316  O   CYS B 141       1.522  11.017  -5.464  1.00  0.00           O  
ATOM   2317  N   VAL B 142       2.485  10.705  -3.453  1.00  0.00           N  
ATOM   2318  H   VAL B 142       2.726  11.142  -2.565  1.00  0.00           H  
ATOM   2319  CA  VAL B 142       2.840   9.281  -3.632  1.00  0.00           C  
ATOM   2320  HA  VAL B 142       2.184   8.867  -4.395  1.00  0.00           H  
ATOM   2321  CB  VAL B 142       4.290   9.082  -4.130  1.00  0.00           C  
ATOM   2322  HB  VAL B 142       4.431   8.014  -4.299  1.00  0.00           H  
ATOM   2323  CG1 VAL B 142       4.553   9.781  -5.469  1.00  0.00           C  
ATOM   2324 HG11 VAL B 142       4.555  10.864  -5.337  1.00  0.00           H  
ATOM   2325 HG12 VAL B 142       5.523   9.471  -5.860  1.00  0.00           H  
ATOM   2326 HG13 VAL B 142       3.778   9.511  -6.186  1.00  0.00           H  
ATOM   2327  CG2 VAL B 142       5.362   9.536  -3.129  1.00  0.00           C  
ATOM   2328 HG21 VAL B 142       6.352   9.443  -3.574  1.00  0.00           H  
ATOM   2329 HG22 VAL B 142       5.196  10.576  -2.845  1.00  0.00           H  
ATOM   2330 HG23 VAL B 142       5.330   8.913  -2.235  1.00  0.00           H  
ATOM   2331  C   VAL B 142       2.611   8.471  -2.354  1.00  0.00           C  
ATOM   2332  O   VAL B 142       2.911   8.929  -1.252  1.00  0.00           O  
ATOM   2333  N   SER B 143       2.072   7.262  -2.487  1.00  0.00           N  
ATOM   2334  H   SER B 143       1.858   6.919  -3.418  1.00  0.00           H  
ATOM   2335  CA  SER B 143       1.842   6.367  -1.349  1.00  0.00           C  
ATOM   2336  HA  SER B 143       1.641   6.962  -0.464  1.00  0.00           H  
ATOM   2337  CB  SER B 143       0.604   5.517  -1.619  1.00  0.00           C  
ATOM   2338  HB2 SER B 143      -0.204   6.160  -1.962  1.00  0.00           H  
ATOM   2339  HB3 SER B 143       0.827   4.777  -2.388  1.00  0.00           H  
ATOM   2340  OG  SER B 143       0.199   4.872  -0.434  1.00  0.00           O  
ATOM   2341  HG  SER B 143      -0.130   5.564   0.167  1.00  0.00           H  
ATOM   2342  C   SER B 143       3.052   5.487  -1.028  1.00  0.00           C  
ATOM   2343  O   SER B 143       3.834   5.167  -1.922  1.00  0.00           O  
ATOM   2344  N   ASP B 144       3.150   5.015   0.217  1.00  0.00           N  
ATOM   2345  H   ASP B 144       2.551   5.405   0.941  1.00  0.00           H  
ATOM   2346  CA  ASP B 144       3.957   3.848   0.595  1.00  0.00           C  
ATOM   2347  HA  ASP B 144       4.873   3.872   0.007  1.00  0.00           H  
ATOM   2348  CB  ASP B 144       4.374   3.933   2.077  1.00  0.00           C  
ATOM   2349  HB2 ASP B 144       5.183   3.217   2.225  1.00  0.00           H  
ATOM   2350  HB3 ASP B 144       4.779   4.928   2.273  1.00  0.00           H  
ATOM   2351  CG  ASP B 144       3.298   3.621   3.126  1.00  0.00           C  
ATOM   2352  OD1 ASP B 144       2.088   3.505   2.821  1.00  0.00           O  
ATOM   2353  OD2 ASP B 144       3.702   3.423   4.294  1.00  0.00           O  
ATOM   2354  C   ASP B 144       3.275   2.494   0.297  1.00  0.00           C  
ATOM   2355  O   ASP B 144       3.905   1.453   0.470  1.00  0.00           O  
ATOM   2356  N   TYR B 145       2.011   2.484  -0.135  1.00  0.00           N  
ATOM   2357  H   TYR B 145       1.560   3.384  -0.241  1.00  0.00           H  
ATOM   2358  CA  TYR B 145       1.180   1.289  -0.352  1.00  0.00           C  
ATOM   2359  HA  TYR B 145       0.199   1.667  -0.635  1.00  0.00           H  
ATOM   2360  CB  TYR B 145       1.706   0.482  -1.553  1.00  0.00           C  
ATOM   2361  HB2 TYR B 145       2.310   1.136  -2.172  1.00  0.00           H  
ATOM   2362  HB3 TYR B 145       2.369  -0.305  -1.193  1.00  0.00           H  
ATOM   2363  CG  TYR B 145       0.628  -0.118  -2.434  1.00  0.00           C  
ATOM   2364  CD1 TYR B 145       0.132   0.613  -3.534  1.00  0.00           C  
ATOM   2365  HD1 TYR B 145       0.524   1.598  -3.753  1.00  0.00           H  
ATOM   2366  CE1 TYR B 145      -0.863   0.055  -4.360  1.00  0.00           C  
ATOM   2367  HE1 TYR B 145      -1.254   0.602  -5.201  1.00  0.00           H  
ATOM   2368  CZ  TYR B 145      -1.365  -1.234  -4.084  1.00  0.00           C  
ATOM   2369  OH  TYR B 145      -2.295  -1.797  -4.895  1.00  0.00           O  
ATOM   2370  HH  TYR B 145      -2.748  -2.543  -4.442  1.00  0.00           H  
ATOM   2371  CE2 TYR B 145      -0.874  -1.957  -2.983  1.00  0.00           C  
ATOM   2372  HE2 TYR B 145      -1.276  -2.935  -2.783  1.00  0.00           H  
ATOM   2373  CD2 TYR B 145       0.126  -1.405  -2.163  1.00  0.00           C  
ATOM   2374  HD2 TYR B 145       0.507  -1.967  -1.323  1.00  0.00           H  
ATOM   2375  C   TYR B 145       0.936   0.444   0.920  1.00  0.00           C  
ATOM   2376  O   TYR B 145       0.788  -0.781   0.865  1.00  0.00           O  
ATOM   2377  N   MET B 146       0.928   1.077   2.097  1.00  0.00           N  
ATOM   2378  H   MET B 146       1.147   2.074   2.104  1.00  0.00           H  
ATOM   2379  CA  MET B 146       0.715   0.417   3.390  1.00  0.00           C  
ATOM   2380  HA  MET B 146       0.166  -0.509   3.219  1.00  0.00           H  
ATOM   2381  CB  MET B 146       2.077   0.045   4.007  1.00  0.00           C  
ATOM   2382  HB2 MET B 146       2.606  -0.616   3.321  1.00  0.00           H  
ATOM   2383  HB3 MET B 146       2.677   0.942   4.145  1.00  0.00           H  
ATOM   2384  CG  MET B 146       1.933  -0.664   5.360  1.00  0.00           C  
ATOM   2385  HG2 MET B 146       1.504   0.036   6.078  1.00  0.00           H  
ATOM   2386  HG3 MET B 146       1.239  -1.498   5.245  1.00  0.00           H  
ATOM   2387  SD  MET B 146       3.484  -1.305   6.053  1.00  0.00           S  
ATOM   2388  CE  MET B 146       2.854  -1.987   7.610  1.00  0.00           C  
ATOM   2389  HE1 MET B 146       2.143  -2.786   7.397  1.00  0.00           H  
ATOM   2390  HE2 MET B 146       3.685  -2.386   8.192  1.00  0.00           H  
ATOM   2391  HE3 MET B 146       2.358  -1.201   8.180  1.00  0.00           H  
ATOM   2392  C   MET B 146      -0.146   1.239   4.358  1.00  0.00           C  
ATOM   2393  O   MET B 146      -1.088   0.681   4.910  1.00  0.00           O  
ATOM   2394  N   SER B 147       0.186   2.515   4.594  1.00  0.00           N  
ATOM   2395  H   SER B 147       0.937   2.908   4.031  1.00  0.00           H  
ATOM   2396  CA  SER B 147      -0.517   3.405   5.545  1.00  0.00           C  
ATOM   2397  HA  SER B 147      -1.590   3.316   5.367  1.00  0.00           H  
ATOM   2398  CB  SER B 147      -0.224   2.920   6.975  1.00  0.00           C  
ATOM   2399  HB2 SER B 147      -0.617   1.912   7.104  1.00  0.00           H  
ATOM   2400  HB3 SER B 147       0.856   2.893   7.126  1.00  0.00           H  
ATOM   2401  OG  SER B 147      -0.789   3.747   7.969  1.00  0.00           O  
ATOM   2402  HG  SER B 147      -1.731   3.892   7.745  1.00  0.00           H  
ATOM   2403  C   SER B 147      -0.155   4.904   5.439  1.00  0.00           C  
ATOM   2404  O   SER B 147      -0.930   5.750   5.887  1.00  0.00           O  
ATOM   2405  N   ILE B 148       0.990   5.268   4.845  1.00  0.00           N  
ATOM   2406  H   ILE B 148       1.547   4.561   4.373  1.00  0.00           H  
ATOM   2407  CA  ILE B 148       1.488   6.657   4.783  1.00  0.00           C  
ATOM   2408  HA  ILE B 148       0.764   7.322   5.256  1.00  0.00           H  
ATOM   2409  CB  ILE B 148       2.827   6.810   5.549  1.00  0.00           C  
ATOM   2410  HB  ILE B 148       3.554   6.125   5.110  1.00  0.00           H  
ATOM   2411  CG2 ILE B 148       3.374   8.246   5.397  1.00  0.00           C  
ATOM   2412 HG21 ILE B 148       4.295   8.375   5.962  1.00  0.00           H  
ATOM   2413 HG22 ILE B 148       3.615   8.458   4.354  1.00  0.00           H  
ATOM   2414 HG23 ILE B 148       2.636   8.969   5.748  1.00  0.00           H  
ATOM   2415  CG1 ILE B 148       2.661   6.445   7.044  1.00  0.00           C  
ATOM   2416 HG12 ILE B 148       1.996   7.164   7.517  1.00  0.00           H  
ATOM   2417 HG13 ILE B 148       2.200   5.461   7.127  1.00  0.00           H  
ATOM   2418  CD1 ILE B 148       3.971   6.390   7.839  1.00  0.00           C  
ATOM   2419 HD11 ILE B 148       4.396   7.387   7.949  1.00  0.00           H  
ATOM   2420 HD12 ILE B 148       3.768   5.995   8.834  1.00  0.00           H  
ATOM   2421 HD13 ILE B 148       4.685   5.738   7.335  1.00  0.00           H  
ATOM   2422  C   ILE B 148       1.634   7.103   3.326  1.00  0.00           C  
ATOM   2423  O   ILE B 148       2.295   6.440   2.530  1.00  0.00           O  
ATOM   2424  N   SER B 149       1.069   8.257   2.973  1.00  0.00           N  
ATOM   2425  H   SER B 149       0.548   8.782   3.673  1.00  0.00           H  
ATOM   2426  CA  SER B 149       1.241   8.853   1.640  1.00  0.00           C  
ATOM   2427  HA  SER B 149       2.028   8.317   1.113  1.00  0.00           H  
ATOM   2428  CB  SER B 149      -0.041   8.717   0.811  1.00  0.00           C  
ATOM   2429  HB2 SER B 149      -0.802   9.384   1.215  1.00  0.00           H  
ATOM   2430  HB3 SER B 149       0.174   9.008  -0.219  1.00  0.00           H  
ATOM   2431  OG  SER B 149      -0.531   7.380   0.836  1.00  0.00           O  
ATOM   2432  HG  SER B 149      -0.905   7.239   1.720  1.00  0.00           H  
ATOM   2433  C   SER B 149       1.707  10.305   1.743  1.00  0.00           C  
ATOM   2434  O   SER B 149       1.120  11.101   2.466  1.00  0.00           O  
ATOM   2435  N   THR B 150       2.771  10.668   1.033  1.00  0.00           N  
ATOM   2436  H   THR B 150       3.160   9.998   0.377  1.00  0.00           H  
ATOM   2437  CA  THR B 150       3.436  11.977   1.149  1.00  0.00           C  
ATOM   2438  HA  THR B 150       3.127  12.471   2.072  1.00  0.00           H  
ATOM   2439  CB  THR B 150       4.958  11.793   1.213  1.00  0.00           C  
ATOM   2440  HB  THR B 150       5.286  11.242   0.331  1.00  0.00           H  
ATOM   2441  CG2 THR B 150       5.741  13.104   1.280  1.00  0.00           C  
ATOM   2442 HG21 THR B 150       6.787  12.896   1.505  1.00  0.00           H  
ATOM   2443 HG22 THR B 150       5.699  13.613   0.317  1.00  0.00           H  
ATOM   2444 HG23 THR B 150       5.323  13.756   2.047  1.00  0.00           H  
ATOM   2445  OG1 THR B 150       5.295  11.041   2.356  1.00  0.00           O  
ATOM   2446  HG1 THR B 150       5.058  11.567   3.138  1.00  0.00           H  
ATOM   2447  C   THR B 150       3.060  12.887  -0.014  1.00  0.00           C  
ATOM   2448  O   THR B 150       3.064  12.438  -1.160  1.00  0.00           O  
ATOM   2449  N   CYS B 151       2.793  14.164   0.273  1.00  0.00           N  
ATOM   2450  H   CYS B 151       2.778  14.465   1.244  1.00  0.00           H  
ATOM   2451  CA  CYS B 151       2.530  15.203  -0.718  1.00  0.00           C  
ATOM   2452  HA  CYS B 151       2.714  14.786  -1.701  1.00  0.00           H  
ATOM   2453  CB  CYS B 151       1.045  15.582  -0.623  1.00  0.00           C  
ATOM   2454  HB2 CYS B 151       0.443  14.694  -0.820  1.00  0.00           H  
ATOM   2455  HB3 CYS B 151       0.829  15.929   0.390  1.00  0.00           H  
ATOM   2456  SG  CYS B 151       0.600  16.884  -1.808  1.00  0.00           S  
ATOM   2457  HG  CYS B 151       1.196  16.330  -2.879  1.00  0.00           H  
ATOM   2458  C   CYS B 151       3.494  16.389  -0.538  1.00  0.00           C  
ATOM   2459  O   CYS B 151       3.714  16.839   0.586  1.00  0.00           O  
ATOM   2460  N   GLU B 152       4.075  16.891  -1.630  1.00  0.00           N  
ATOM   2461  H   GLU B 152       3.821  16.512  -2.535  1.00  0.00           H  
ATOM   2462  CA  GLU B 152       5.008  18.025  -1.624  1.00  0.00           C  
ATOM   2463  HA  GLU B 152       4.862  18.566  -0.692  1.00  0.00           H  
ATOM   2464  CB  GLU B 152       6.476  17.547  -1.627  1.00  0.00           C  
ATOM   2465  HB2 GLU B 152       7.114  18.422  -1.492  1.00  0.00           H  
ATOM   2466  HB3 GLU B 152       6.633  16.891  -0.771  1.00  0.00           H  
ATOM   2467  CG  GLU B 152       6.924  16.806  -2.897  1.00  0.00           C  
ATOM   2468  HG2 GLU B 152       6.374  15.865  -2.987  1.00  0.00           H  
ATOM   2469  HG3 GLU B 152       6.681  17.412  -3.767  1.00  0.00           H  
ATOM   2470  CD  GLU B 152       8.441  16.546  -2.894  1.00  0.00           C  
ATOM   2471  OE1 GLU B 152       9.201  17.498  -3.195  1.00  0.00           O  
ATOM   2472  OE2 GLU B 152       8.829  15.398  -2.587  1.00  0.00           O  
ATOM   2473  C   GLU B 152       4.708  19.034  -2.741  1.00  0.00           C  
ATOM   2474  O   GLU B 152       4.139  18.682  -3.773  1.00  0.00           O  
ATOM   2475  N   TRP B 153       5.059  20.301  -2.502  1.00  0.00           N  
ATOM   2476  H   TRP B 153       5.526  20.489  -1.618  1.00  0.00           H  
ATOM   2477  CA  TRP B 153       4.921  21.436  -3.427  1.00  0.00           C  
ATOM   2478  HA  TRP B 153       5.093  21.079  -4.445  1.00  0.00           H  
ATOM   2479  CB  TRP B 153       3.501  22.031  -3.369  1.00  0.00           C  
ATOM   2480  HB2 TRP B 153       3.406  22.802  -4.132  1.00  0.00           H  
ATOM   2481  HB3 TRP B 153       2.808  21.247  -3.643  1.00  0.00           H  
ATOM   2482  CG  TRP B 153       3.002  22.600  -2.074  1.00  0.00           C  
ATOM   2483  CD1 TRP B 153       3.041  23.901  -1.706  1.00  0.00           C  
ATOM   2484  HD1 TRP B 153       3.464  24.701  -2.303  1.00  0.00           H  
ATOM   2485  NE1 TRP B 153       2.426  24.055  -0.475  1.00  0.00           N  
ATOM   2486  HE1 TRP B 153       2.338  24.952  -0.013  1.00  0.00           H  
ATOM   2487  CE2 TRP B 153       1.926  22.856  -0.006  1.00  0.00           C  
ATOM   2488  CZ2 TRP B 153       1.213  22.490   1.149  1.00  0.00           C  
ATOM   2489  HZ2 TRP B 153       0.949  23.231   1.885  1.00  0.00           H  
ATOM   2490  CH2 TRP B 153       0.852  21.143   1.336  1.00  0.00           C  
ATOM   2491  HH2 TRP B 153       0.299  20.842   2.216  1.00  0.00           H  
ATOM   2492  CZ3 TRP B 153       1.212  20.184   0.373  1.00  0.00           C  
ATOM   2493  HZ3 TRP B 153       0.937  19.146   0.509  1.00  0.00           H  
ATOM   2494  CE3 TRP B 153       1.929  20.560  -0.778  1.00  0.00           C  
ATOM   2495  HE3 TRP B 153       2.187  19.813  -1.515  1.00  0.00           H  
ATOM   2496  CD2 TRP B 153       2.309  21.902  -0.996  1.00  0.00           C  
ATOM   2497  C   TRP B 153       5.958  22.527  -3.126  1.00  0.00           C  
ATOM   2498  O   TRP B 153       6.630  22.503  -2.090  1.00  0.00           O  
ATOM   2499  N   LYS B 154       6.070  23.533  -4.004  1.00  0.00           N  
ATOM   2500  H   LYS B 154       5.461  23.516  -4.820  1.00  0.00           H  
ATOM   2501  CA  LYS B 154       6.933  24.707  -3.786  1.00  0.00           C  
ATOM   2502  HA  LYS B 154       7.391  24.622  -2.799  1.00  0.00           H  
ATOM   2503  CB  LYS B 154       8.064  24.704  -4.823  1.00  0.00           C  
ATOM   2504  HB2 LYS B 154       8.442  23.685  -4.920  1.00  0.00           H  
ATOM   2505  HB3 LYS B 154       7.665  25.019  -5.787  1.00  0.00           H  
ATOM   2506  CG  LYS B 154       9.224  25.634  -4.431  1.00  0.00           C  
ATOM   2507  HG2 LYS B 154       8.863  26.660  -4.413  1.00  0.00           H  
ATOM   2508  HG3 LYS B 154       9.588  25.373  -3.438  1.00  0.00           H  
ATOM   2509  CD  LYS B 154      10.385  25.542  -5.427  1.00  0.00           C  
ATOM   2510  HD2 LYS B 154       9.980  25.560  -6.441  1.00  0.00           H  
ATOM   2511  HD3 LYS B 154      11.033  26.410  -5.299  1.00  0.00           H  
ATOM   2512  CE  LYS B 154      11.199  24.262  -5.189  1.00  0.00           C  
ATOM   2513  HE2 LYS B 154      11.833  24.407  -4.309  1.00  0.00           H  
ATOM   2514  HE3 LYS B 154      10.513  23.437  -4.973  1.00  0.00           H  
ATOM   2515  NZ  LYS B 154      12.020  23.912  -6.370  1.00  0.00           N  
ATOM   2516  HZ1 LYS B 154      11.403  23.752  -7.170  1.00  0.00           H  
ATOM   2517  HZ2 LYS B 154      12.651  24.659  -6.618  1.00  0.00           H  
ATOM   2518  HZ3 LYS B 154      12.536  23.059  -6.211  1.00  0.00           H  
ATOM   2519  C   LYS B 154       6.126  26.005  -3.786  1.00  0.00           C  
ATOM   2520  O   LYS B 154       5.277  26.202  -4.652  1.00  0.00           O  
ATOM   2521  N   MET B 155       6.414  26.893  -2.839  1.00  0.00           N  
ATOM   2522  H   MET B 155       7.136  26.637  -2.176  1.00  0.00           H  
ATOM   2523  CA  MET B 155       5.898  28.263  -2.750  1.00  0.00           C  
ATOM   2524  HA  MET B 155       4.934  28.308  -3.256  1.00  0.00           H  
ATOM   2525  CB  MET B 155       5.687  28.646  -1.274  1.00  0.00           C  
ATOM   2526  HB2 MET B 155       6.653  28.655  -0.767  1.00  0.00           H  
ATOM   2527  HB3 MET B 155       5.272  29.653  -1.221  1.00  0.00           H  
ATOM   2528  CG  MET B 155       4.754  27.684  -0.522  1.00  0.00           C  
ATOM   2529  HG2 MET B 155       5.218  26.698  -0.493  1.00  0.00           H  
ATOM   2530  HG3 MET B 155       4.664  28.028   0.509  1.00  0.00           H  
ATOM   2531  SD  MET B 155       3.082  27.502  -1.211  1.00  0.00           S  
ATOM   2532  CE  MET B 155       2.374  29.098  -0.731  1.00  0.00           C  
ATOM   2533  HE1 MET B 155       2.410  29.200   0.353  1.00  0.00           H  
ATOM   2534  HE2 MET B 155       2.943  29.908  -1.183  1.00  0.00           H  
ATOM   2535  HE3 MET B 155       1.336  29.163  -1.057  1.00  0.00           H  
ATOM   2536  C   MET B 155       6.841  29.265  -3.440  1.00  0.00           C  
ATOM   2537  O   MET B 155       8.021  28.987  -3.646  1.00  0.00           O  
ATOM   2538  N   ASN B 156       6.342  30.456  -3.775  1.00  0.00           N  
ATOM   2539  H   ASN B 156       5.353  30.625  -3.607  1.00  0.00           H  
ATOM   2540  CA  ASN B 156       7.095  31.511  -4.460  1.00  0.00           C  
ATOM   2541  HA  ASN B 156       7.614  31.052  -5.299  1.00  0.00           H  
ATOM   2542  CB  ASN B 156       6.100  32.534  -5.036  1.00  0.00           C  
ATOM   2543  HB2 ASN B 156       6.637  33.164  -5.745  1.00  0.00           H  
ATOM   2544  HB3 ASN B 156       5.316  32.016  -5.588  1.00  0.00           H  
ATOM   2545  CG  ASN B 156       5.446  33.416  -3.982  1.00  0.00           C  
ATOM   2546  OD1 ASN B 156       4.885  32.967  -2.998  1.00  0.00           O  
ATOM   2547  ND2 ASN B 156       5.478  34.713  -4.175  1.00  0.00           N  
ATOM   2548 HD21 ASN B 156       5.086  35.276  -3.435  1.00  0.00           H  
ATOM   2549 HD22 ASN B 156       6.020  35.095  -4.928  1.00  0.00           H  
ATOM   2550  C   ASN B 156       8.197  32.177  -3.610  1.00  0.00           C  
ATOM   2551  O   ASN B 156       8.892  33.060  -4.106  1.00  0.00           O  
ATOM   2552  N   GLY B 157       8.357  31.770  -2.350  1.00  0.00           N  
ATOM   2553  H   GLY B 157       7.756  31.030  -2.020  1.00  0.00           H  
ATOM   2554  CA  GLY B 157       9.377  32.246  -1.418  1.00  0.00           C  
ATOM   2555  HA2 GLY B 157      10.360  32.083  -1.857  1.00  0.00           H  
ATOM   2556  HA3 GLY B 157       9.244  33.314  -1.248  1.00  0.00           H  
ATOM   2557  C   GLY B 157       9.292  31.513  -0.072  1.00  0.00           C  
ATOM   2558  O   GLY B 157       8.389  30.690   0.118  1.00  0.00           O  
ATOM   2559  N   PRO B 158      10.213  31.787   0.874  1.00  0.00           N  
ATOM   2560  CD  PRO B 158      11.358  32.671   0.737  1.00  0.00           C  
ATOM   2561  HD2 PRO B 158      11.037  33.702   0.905  1.00  0.00           H  
ATOM   2562  HD3 PRO B 158      11.840  32.575  -0.237  1.00  0.00           H  
ATOM   2563  CG  PRO B 158      12.325  32.245   1.840  1.00  0.00           C  
ATOM   2564  HG2 PRO B 158      12.973  33.065   2.149  1.00  0.00           H  
ATOM   2565  HG3 PRO B 158      12.915  31.392   1.502  1.00  0.00           H  
ATOM   2566  CB  PRO B 158      11.386  31.806   2.963  1.00  0.00           C  
ATOM   2567  HB2 PRO B 158      11.081  32.683   3.535  1.00  0.00           H  
ATOM   2568  HB3 PRO B 158      11.857  31.075   3.622  1.00  0.00           H  
ATOM   2569  CA  PRO B 158      10.187  31.204   2.218  1.00  0.00           C  
ATOM   2570  HA  PRO B 158      10.327  30.132   2.136  1.00  0.00           H  
ATOM   2571  C   PRO B 158       8.860  31.497   2.924  1.00  0.00           C  
ATOM   2572  O   PRO B 158       8.486  32.664   3.052  1.00  0.00           O  
ATOM   2573  N   THR B 159       8.136  30.450   3.337  1.00  0.00           N  
ATOM   2574  H   THR B 159       8.539  29.520   3.253  1.00  0.00           H  
ATOM   2575  CA  THR B 159       6.735  30.535   3.790  1.00  0.00           C  
ATOM   2576  HA  THR B 159       6.531  31.551   4.099  1.00  0.00           H  
ATOM   2577  CB  THR B 159       5.766  30.213   2.636  1.00  0.00           C  
ATOM   2578  HB  THR B 159       5.948  29.197   2.285  1.00  0.00           H  
ATOM   2579  CG2 THR B 159       4.299  30.342   3.049  1.00  0.00           C  
ATOM   2580 HG21 THR B 159       3.664  30.188   2.177  1.00  0.00           H  
ATOM   2581 HG22 THR B 159       4.039  29.591   3.793  1.00  0.00           H  
ATOM   2582 HG23 THR B 159       4.108  31.338   3.451  1.00  0.00           H  
ATOM   2583  OG1 THR B 159       5.949  31.109   1.559  1.00  0.00           O  
ATOM   2584  HG1 THR B 159       6.812  30.927   1.155  1.00  0.00           H  
ATOM   2585  C   THR B 159       6.469  29.638   5.002  1.00  0.00           C  
ATOM   2586  O   THR B 159       6.826  28.459   5.004  1.00  0.00           O  
ATOM   2587  N   GLN B 160       5.812  30.167   6.044  1.00  0.00           N  
ATOM   2588  H   GLN B 160       5.506  31.131   5.974  1.00  0.00           H  
ATOM   2589  CA  GLN B 160       5.479  29.434   7.282  1.00  0.00           C  
ATOM   2590  HA  GLN B 160       6.316  28.772   7.513  1.00  0.00           H  
ATOM   2591  CB  GLN B 160       5.342  30.402   8.470  1.00  0.00           C  
ATOM   2592  HB2 GLN B 160       4.516  31.096   8.304  1.00  0.00           H  
ATOM   2593  HB3 GLN B 160       5.114  29.799   9.350  1.00  0.00           H  
ATOM   2594  CG  GLN B 160       6.641  31.196   8.718  1.00  0.00           C  
ATOM   2595  HG2 GLN B 160       7.494  30.605   8.386  1.00  0.00           H  
ATOM   2596  HG3 GLN B 160       6.618  32.109   8.122  1.00  0.00           H  
ATOM   2597  CD  GLN B 160       6.905  31.554  10.181  1.00  0.00           C  
ATOM   2598  OE1 GLN B 160       6.169  31.243  11.100  1.00  0.00           O  
ATOM   2599  NE2 GLN B 160       8.017  32.196  10.475  1.00  0.00           N  
ATOM   2600 HE21 GLN B 160       8.164  32.368  11.453  1.00  0.00           H  
ATOM   2601 HE22 GLN B 160       8.709  32.373   9.774  1.00  0.00           H  
ATOM   2602  C   GLN B 160       4.255  28.513   7.106  1.00  0.00           C  
ATOM   2603  O   GLN B 160       3.226  28.660   7.770  1.00  0.00           O  
ATOM   2604  N   CYS B 161       4.391  27.559   6.180  1.00  0.00           N  
ATOM   2605  H   CYS B 161       5.281  27.532   5.697  1.00  0.00           H  
ATOM   2606  CA  CYS B 161       3.328  26.706   5.648  1.00  0.00           C  
ATOM   2607  HA  CYS B 161       2.617  27.338   5.116  1.00  0.00           H  
ATOM   2608  CB  CYS B 161       3.968  25.719   4.655  1.00  0.00           C  
ATOM   2609  HB2 CYS B 161       4.698  25.085   5.164  1.00  0.00           H  
ATOM   2610  HB3 CYS B 161       3.188  25.071   4.251  1.00  0.00           H  
ATOM   2611  SG  CYS B 161       4.776  26.592   3.275  1.00  0.00           S  
ATOM   2612  HG  CYS B 161       5.882  27.010   3.914  1.00  0.00           H  
ATOM   2613  C   CYS B 161       2.538  25.949   6.730  1.00  0.00           C  
ATOM   2614  O   CYS B 161       1.311  25.904   6.679  1.00  0.00           O  
ATOM   2615  N   SER B 162       3.235  25.433   7.740  1.00  0.00           N  
ATOM   2616  H   SER B 162       4.234  25.570   7.745  1.00  0.00           H  
ATOM   2617  CA  SER B 162       2.702  24.760   8.935  1.00  0.00           C  
ATOM   2618  HA  SER B 162       2.203  23.835   8.645  1.00  0.00           H  
ATOM   2619  CB  SER B 162       3.903  24.415   9.816  1.00  0.00           C  
ATOM   2620  HB2 SER B 162       3.563  24.039  10.783  1.00  0.00           H  
ATOM   2621  HB3 SER B 162       4.502  23.649   9.326  1.00  0.00           H  
ATOM   2622  OG  SER B 162       4.682  25.592   9.988  1.00  0.00           O  
ATOM   2623  HG  SER B 162       5.266  25.484  10.771  1.00  0.00           H  
ATOM   2624  C   SER B 162       1.718  25.594   9.771  1.00  0.00           C  
ATOM   2625  O   SER B 162       1.014  25.038  10.612  1.00  0.00           O  
ATOM   2626  N   THR B 163       1.636  26.911   9.551  1.00  0.00           N  
ATOM   2627  H   THR B 163       2.264  27.308   8.861  1.00  0.00           H  
ATOM   2628  CA  THR B 163       0.718  27.827  10.259  1.00  0.00           C  
ATOM   2629  HA  THR B 163       0.088  27.234  10.923  1.00  0.00           H  
ATOM   2630  CB  THR B 163       1.477  28.826  11.151  1.00  0.00           C  
ATOM   2631  HB  THR B 163       0.747  29.308  11.802  1.00  0.00           H  
ATOM   2632  CG2 THR B 163       2.535  28.180  12.042  1.00  0.00           C  
ATOM   2633 HG21 THR B 163       3.357  27.788  11.442  1.00  0.00           H  
ATOM   2634 HG22 THR B 163       2.926  28.922  12.739  1.00  0.00           H  
ATOM   2635 HG23 THR B 163       2.086  27.363  12.606  1.00  0.00           H  
ATOM   2636  OG1 THR B 163       2.103  29.837  10.388  1.00  0.00           O  
ATOM   2637  HG1 THR B 163       2.797  29.416   9.860  1.00  0.00           H  
ATOM   2638  C   THR B 163      -0.256  28.559   9.324  1.00  0.00           C  
ATOM   2639  O   THR B 163      -0.918  29.510   9.744  1.00  0.00           O  
ATOM   2640  N   GLU B 164      -0.331  28.145   8.057  1.00  0.00           N  
ATOM   2641  H   GLU B 164       0.241  27.347   7.806  1.00  0.00           H  
ATOM   2642  CA  GLU B 164      -1.048  28.838   6.970  1.00  0.00           C  
ATOM   2643  HA  GLU B 164      -1.724  29.598   7.366  1.00  0.00           H  
ATOM   2644  CB  GLU B 164      -0.010  29.503   6.046  1.00  0.00           C  
ATOM   2645  HB2 GLU B 164       0.797  28.794   5.851  1.00  0.00           H  
ATOM   2646  HB3 GLU B 164      -0.476  29.728   5.085  1.00  0.00           H  
ATOM   2647  CG  GLU B 164       0.596  30.789   6.615  1.00  0.00           C  
ATOM   2648  HG2 GLU B 164       1.026  30.588   7.598  1.00  0.00           H  
ATOM   2649  HG3 GLU B 164       1.406  31.086   5.949  1.00  0.00           H  
ATOM   2650  CD  GLU B 164      -0.427  31.928   6.703  1.00  0.00           C  
ATOM   2651  OE1 GLU B 164      -0.472  32.584   7.770  1.00  0.00           O  
ATOM   2652  OE2 GLU B 164      -1.156  32.142   5.712  1.00  0.00           O  
ATOM   2653  C   GLU B 164      -1.883  27.883   6.113  1.00  0.00           C  
ATOM   2654  O   GLU B 164      -3.017  28.188   5.734  1.00  0.00           O  
ATOM   2655  N   LEU B 165      -1.296  26.733   5.779  1.00  0.00           N  
ATOM   2656  H   LEU B 165      -0.412  26.505   6.218  1.00  0.00           H  
ATOM   2657  CA  LEU B 165      -1.775  25.800   4.774  1.00  0.00           C  
ATOM   2658  HA  LEU B 165      -2.576  26.273   4.211  1.00  0.00           H  
ATOM   2659  CB  LEU B 165      -0.628  25.469   3.796  1.00  0.00           C  
ATOM   2660  HB2 LEU B 165       0.253  25.205   4.379  1.00  0.00           H  
ATOM   2661  HB3 LEU B 165      -0.896  24.596   3.199  1.00  0.00           H  
ATOM   2662  CG  LEU B 165      -0.278  26.632   2.848  1.00  0.00           C  
ATOM   2663  HG  LEU B 165      -0.354  27.582   3.377  1.00  0.00           H  
ATOM   2664  CD1 LEU B 165       1.142  26.508   2.304  1.00  0.00           C  
ATOM   2665 HD11 LEU B 165       1.272  25.555   1.797  1.00  0.00           H  
ATOM   2666 HD12 LEU B 165       1.844  26.588   3.125  1.00  0.00           H  
ATOM   2667 HD13 LEU B 165       1.344  27.327   1.612  1.00  0.00           H  
ATOM   2668  CD2 LEU B 165      -1.206  26.664   1.638  1.00  0.00           C  
ATOM   2669 HD21 LEU B 165      -2.237  26.747   1.964  1.00  0.00           H  
ATOM   2670 HD22 LEU B 165      -1.089  25.760   1.046  1.00  0.00           H  
ATOM   2671 HD23 LEU B 165      -0.955  27.523   1.017  1.00  0.00           H  
ATOM   2672  C   LEU B 165      -2.356  24.545   5.425  1.00  0.00           C  
ATOM   2673  O   LEU B 165      -1.894  24.067   6.462  1.00  0.00           O  
ATOM   2674  N   ARG B 166      -3.350  23.973   4.753  1.00  0.00           N  
ATOM   2675  H   ARG B 166      -3.686  24.452   3.919  1.00  0.00           H  
ATOM   2676  CA  ARG B 166      -3.925  22.660   5.054  1.00  0.00           C  
ATOM   2677  HA  ARG B 166      -3.179  22.067   5.591  1.00  0.00           H  
ATOM   2678  CB  ARG B 166      -5.159  22.797   5.966  1.00  0.00           C  
ATOM   2679  HB2 ARG B 166      -5.486  21.800   6.263  1.00  0.00           H  
ATOM   2680  HB3 ARG B 166      -4.872  23.341   6.867  1.00  0.00           H  
ATOM   2681  CG  ARG B 166      -6.331  23.520   5.284  1.00  0.00           C  
ATOM   2682  HG2 ARG B 166      -5.990  24.491   4.929  1.00  0.00           H  
ATOM   2683  HG3 ARG B 166      -6.670  22.932   4.430  1.00  0.00           H  
ATOM   2684  CD  ARG B 166      -7.527  23.719   6.219  1.00  0.00           C  
ATOM   2685  HD2 ARG B 166      -7.894  22.739   6.535  1.00  0.00           H  
ATOM   2686  HD3 ARG B 166      -7.209  24.265   7.109  1.00  0.00           H  
ATOM   2687  NE  ARG B 166      -8.616  24.450   5.537  1.00  0.00           N  
ATOM   2688  HE  ARG B 166      -9.379  23.898   5.184  1.00  0.00           H  
ATOM   2689  CZ  ARG B 166      -8.678  25.755   5.334  1.00  0.00           C  
ATOM   2690  NH1 ARG B 166      -7.730  26.559   5.716  1.00  0.00           N  
ATOM   2691 HH11 ARG B 166      -6.898  26.199   6.138  1.00  0.00           H  
ATOM   2692 HH12 ARG B 166      -7.843  27.549   5.526  1.00  0.00           H  
ATOM   2693  NH2 ARG B 166      -9.681  26.315   4.726  1.00  0.00           N  
ATOM   2694 HH21 ARG B 166     -10.440  25.776   4.350  1.00  0.00           H  
ATOM   2695 HH22 ARG B 166      -9.656  27.320   4.591  1.00  0.00           H  
ATOM   2696  C   ARG B 166      -4.232  21.940   3.748  1.00  0.00           C  
ATOM   2697  O   ARG B 166      -4.695  22.562   2.792  1.00  0.00           O  
ATOM   2698  N   LEU B 167      -3.994  20.634   3.719  1.00  0.00           N  
ATOM   2699  H   LEU B 167      -3.620  20.188   4.552  1.00  0.00           H  
ATOM   2700  CA  LEU B 167      -4.320  19.781   2.584  1.00  0.00           C  
ATOM   2701  HA  LEU B 167      -4.665  20.395   1.751  1.00  0.00           H  
ATOM   2702  CB  LEU B 167      -3.044  19.055   2.130  1.00  0.00           C  
ATOM   2703  HB2 LEU B 167      -2.281  19.793   1.878  1.00  0.00           H  
ATOM   2704  HB3 LEU B 167      -2.671  18.471   2.970  1.00  0.00           H  
ATOM   2705  CG  LEU B 167      -3.259  18.121   0.926  1.00  0.00           C  
ATOM   2706  HG  LEU B 167      -4.130  17.488   1.092  1.00  0.00           H  
ATOM   2707  CD1 LEU B 167      -3.452  18.912  -0.369  1.00  0.00           C  
ATOM   2708 HD11 LEU B 167      -2.585  19.546  -0.556  1.00  0.00           H  
ATOM   2709 HD12 LEU B 167      -3.575  18.222  -1.202  1.00  0.00           H  
ATOM   2710 HD13 LEU B 167      -4.346  19.525  -0.302  1.00  0.00           H  
ATOM   2711  CD2 LEU B 167      -2.040  17.222   0.763  1.00  0.00           C  
ATOM   2712 HD21 LEU B 167      -1.146  17.823   0.603  1.00  0.00           H  
ATOM   2713 HD22 LEU B 167      -1.913  16.616   1.660  1.00  0.00           H  
ATOM   2714 HD23 LEU B 167      -2.181  16.560  -0.091  1.00  0.00           H  
ATOM   2715  C   LEU B 167      -5.467  18.849   2.982  1.00  0.00           C  
ATOM   2716  O   LEU B 167      -5.302  17.964   3.828  1.00  0.00           O  
ATOM   2717  N   LEU B 168      -6.635  19.074   2.386  1.00  0.00           N  
ATOM   2718  H   LEU B 168      -6.666  19.768   1.644  1.00  0.00           H  
ATOM   2719  CA  LEU B 168      -7.773  18.170   2.491  1.00  0.00           C  
ATOM   2720  HA  LEU B 168      -7.799  17.758   3.498  1.00  0.00           H  
ATOM   2721  CB  LEU B 168      -9.103  18.906   2.227  1.00  0.00           C  
ATOM   2722  HB2 LEU B 168      -8.979  19.616   1.409  1.00  0.00           H  
ATOM   2723  HB3 LEU B 168      -9.830  18.157   1.908  1.00  0.00           H  
ATOM   2724  CG  LEU B 168      -9.696  19.619   3.458  1.00  0.00           C  
ATOM   2725  HG  LEU B 168      -9.709  18.926   4.297  1.00  0.00           H  
ATOM   2726  CD1 LEU B 168      -8.922  20.876   3.867  1.00  0.00           C  
ATOM   2727 HD11 LEU B 168      -9.422  21.349   4.711  1.00  0.00           H  
ATOM   2728 HD12 LEU B 168      -7.917  20.597   4.182  1.00  0.00           H  
ATOM   2729 HD13 LEU B 168      -8.866  21.568   3.028  1.00  0.00           H  
ATOM   2730  CD2 LEU B 168     -11.142  20.029   3.177  1.00  0.00           C  
ATOM   2731 HD21 LEU B 168     -11.575  20.488   4.065  1.00  0.00           H  
ATOM   2732 HD22 LEU B 168     -11.181  20.730   2.345  1.00  0.00           H  
ATOM   2733 HD23 LEU B 168     -11.731  19.143   2.931  1.00  0.00           H  
ATOM   2734  C   LEU B 168      -7.578  17.004   1.517  1.00  0.00           C  
ATOM   2735  O   LEU B 168      -7.075  17.185   0.404  1.00  0.00           O  
ATOM   2736  N   TYR B 169      -8.015  15.815   1.931  1.00  0.00           N  
ATOM   2737  H   TYR B 169      -8.436  15.745   2.852  1.00  0.00           H  
ATOM   2738  CA  TYR B 169      -7.991  14.611   1.102  1.00  0.00           C  
ATOM   2739  HA  TYR B 169      -8.072  14.922   0.060  1.00  0.00           H  
ATOM   2740  CB  TYR B 169      -6.648  13.878   1.247  1.00  0.00           C  
ATOM   2741  HB2 TYR B 169      -6.619  13.085   0.497  1.00  0.00           H  
ATOM   2742  HB3 TYR B 169      -5.847  14.576   0.997  1.00  0.00           H  
ATOM   2743  CG  TYR B 169      -6.324  13.258   2.599  1.00  0.00           C  
ATOM   2744  CD1 TYR B 169      -5.708  14.030   3.605  1.00  0.00           C  
ATOM   2745  HD1 TYR B 169      -5.538  15.086   3.445  1.00  0.00           H  
ATOM   2746  CE1 TYR B 169      -5.287  13.419   4.805  1.00  0.00           C  
ATOM   2747  HE1 TYR B 169      -4.796  13.991   5.579  1.00  0.00           H  
ATOM   2748  CZ  TYR B 169      -5.490  12.036   5.001  1.00  0.00           C  
ATOM   2749  OH  TYR B 169      -5.078  11.451   6.150  1.00  0.00           O  
ATOM   2750  HH  TYR B 169      -5.172  10.482   6.114  1.00  0.00           H  
ATOM   2751  CE2 TYR B 169      -6.115  11.266   3.997  1.00  0.00           C  
ATOM   2752  HE2 TYR B 169      -6.270  10.208   4.154  1.00  0.00           H  
ATOM   2753  CD2 TYR B 169      -6.537  11.881   2.803  1.00  0.00           C  
ATOM   2754  HD2 TYR B 169      -7.019  11.289   2.041  1.00  0.00           H  
ATOM   2755  C   TYR B 169      -9.194  13.708   1.391  1.00  0.00           C  
ATOM   2756  O   TYR B 169      -9.610  13.561   2.537  1.00  0.00           O  
ATOM   2757  N   GLN B 170      -9.751  13.082   0.352  1.00  0.00           N  
ATOM   2758  H   GLN B 170      -9.385  13.271  -0.577  1.00  0.00           H  
ATOM   2759  CA  GLN B 170     -10.962  12.254   0.453  1.00  0.00           C  
ATOM   2760  HA  GLN B 170     -11.031  11.836   1.460  1.00  0.00           H  
ATOM   2761  CB  GLN B 170     -12.191  13.154   0.231  1.00  0.00           C  
ATOM   2762  HB2 GLN B 170     -12.156  13.977   0.946  1.00  0.00           H  
ATOM   2763  HB3 GLN B 170     -12.155  13.576  -0.776  1.00  0.00           H  
ATOM   2764  CG  GLN B 170     -13.524  12.415   0.418  1.00  0.00           C  
ATOM   2765  HG2 GLN B 170     -13.634  11.634  -0.335  1.00  0.00           H  
ATOM   2766  HG3 GLN B 170     -13.522  11.947   1.401  1.00  0.00           H  
ATOM   2767  CD  GLN B 170     -14.732  13.343   0.324  1.00  0.00           C  
ATOM   2768  OE1 GLN B 170     -14.696  14.415  -0.254  1.00  0.00           O  
ATOM   2769  NE2 GLN B 170     -15.851  12.960   0.890  1.00  0.00           N  
ATOM   2770 HE21 GLN B 170     -16.610  13.611   0.890  1.00  0.00           H  
ATOM   2771 HE22 GLN B 170     -15.874  12.095   1.426  1.00  0.00           H  
ATOM   2772  C   GLN B 170     -10.924  11.092  -0.549  1.00  0.00           C  
ATOM   2773  O   GLN B 170     -10.598  11.308  -1.717  1.00  0.00           O  
ATOM   2774  N   LEU B 171     -11.234   9.868  -0.100  1.00  0.00           N  
ATOM   2775  H   LEU B 171     -11.517   9.772   0.865  1.00  0.00           H  
ATOM   2776  CA  LEU B 171     -11.350   8.671  -0.944  1.00  0.00           C  
ATOM   2777  HA  LEU B 171     -10.503   8.629  -1.632  1.00  0.00           H  
ATOM   2778  CB  LEU B 171     -11.300   7.433  -0.019  1.00  0.00           C  
ATOM   2779  HB2 LEU B 171     -10.320   7.388   0.454  1.00  0.00           H  
ATOM   2780  HB3 LEU B 171     -12.031   7.580   0.774  1.00  0.00           H  
ATOM   2781  CG  LEU B 171     -11.593   6.070  -0.675  1.00  0.00           C  
ATOM   2782  HG  LEU B 171     -12.548   6.118  -1.194  1.00  0.00           H  
ATOM   2783  CD1 LEU B 171     -10.511   5.661  -1.674  1.00  0.00           C  
ATOM   2784 HD11 LEU B 171      -9.531   5.672  -1.195  1.00  0.00           H  
ATOM   2785 HD12 LEU B 171     -10.713   4.659  -2.056  1.00  0.00           H  
ATOM   2786 HD13 LEU B 171     -10.510   6.355  -2.507  1.00  0.00           H  
ATOM   2787  CD2 LEU B 171     -11.683   4.978   0.391  1.00  0.00           C  
ATOM   2788 HD21 LEU B 171     -10.735   4.900   0.923  1.00  0.00           H  
ATOM   2789 HD22 LEU B 171     -12.477   5.219   1.099  1.00  0.00           H  
ATOM   2790 HD23 LEU B 171     -11.910   4.021  -0.080  1.00  0.00           H  
ATOM   2791  C   LEU B 171     -12.651   8.740  -1.765  1.00  0.00           C  
ATOM   2792  O   LEU B 171     -13.733   8.860  -1.195  1.00  0.00           O  
ATOM   2793  N   VAL B 172     -12.580   8.623  -3.097  1.00  0.00           N  
ATOM   2794  H   VAL B 172     -11.668   8.507  -3.527  1.00  0.00           H  
ATOM   2795  CA  VAL B 172     -13.763   8.817  -3.974  1.00  0.00           C  
ATOM   2796  HA  VAL B 172     -14.265   9.726  -3.644  1.00  0.00           H  
ATOM   2797  CB  VAL B 172     -13.362   9.043  -5.447  1.00  0.00           C  
ATOM   2798  HB  VAL B 172     -14.261   9.323  -5.997  1.00  0.00           H  
ATOM   2799  CG1 VAL B 172     -12.373  10.207  -5.587  1.00  0.00           C  
ATOM   2800 HG11 VAL B 172     -11.413   9.957  -5.138  1.00  0.00           H  
ATOM   2801 HG12 VAL B 172     -12.783  11.089  -5.095  1.00  0.00           H  
ATOM   2802 HG13 VAL B 172     -12.223  10.433  -6.643  1.00  0.00           H  
ATOM   2803  CG2 VAL B 172     -12.787   7.790  -6.122  1.00  0.00           C  
ATOM   2804 HG21 VAL B 172     -12.472   8.029  -7.138  1.00  0.00           H  
ATOM   2805 HG22 VAL B 172     -11.932   7.411  -5.567  1.00  0.00           H  
ATOM   2806 HG23 VAL B 172     -13.549   7.013  -6.180  1.00  0.00           H  
ATOM   2807  C   VAL B 172     -14.818   7.704  -3.870  1.00  0.00           C  
ATOM   2808  O   VAL B 172     -15.968   7.904  -4.258  1.00  0.00           O  
ATOM   2809  N   PHE B 173     -14.449   6.533  -3.345  1.00  0.00           N  
ATOM   2810  H   PHE B 173     -13.523   6.470  -2.955  1.00  0.00           H  
ATOM   2811  CA  PHE B 173     -15.345   5.387  -3.185  1.00  0.00           C  
ATOM   2812  HA  PHE B 173     -15.818   5.183  -4.148  1.00  0.00           H  
ATOM   2813  CB  PHE B 173     -14.516   4.151  -2.797  1.00  0.00           C  
ATOM   2814  HB2 PHE B 173     -13.868   3.881  -3.633  1.00  0.00           H  
ATOM   2815  HB3 PHE B 173     -13.874   4.404  -1.955  1.00  0.00           H  
ATOM   2816  CG  PHE B 173     -15.342   2.944  -2.404  1.00  0.00           C  
ATOM   2817  CD1 PHE B 173     -15.756   2.009  -3.373  1.00  0.00           C  
ATOM   2818  HD1 PHE B 173     -15.459   2.128  -4.405  1.00  0.00           H  
ATOM   2819  CE1 PHE B 173     -16.560   0.917  -2.998  1.00  0.00           C  
ATOM   2820  HE1 PHE B 173     -16.892   0.206  -3.744  1.00  0.00           H  
ATOM   2821  CZ  PHE B 173     -16.944   0.759  -1.654  1.00  0.00           C  
ATOM   2822  HZ  PHE B 173     -17.573  -0.067  -1.360  1.00  0.00           H  
ATOM   2823  CE2 PHE B 173     -16.534   1.694  -0.690  1.00  0.00           C  
ATOM   2824  HE2 PHE B 173     -16.859   1.589   0.331  1.00  0.00           H  
ATOM   2825  CD2 PHE B 173     -15.727   2.780  -1.061  1.00  0.00           C  
ATOM   2826  HD2 PHE B 173     -15.422   3.503  -0.318  1.00  0.00           H  
ATOM   2827  C   PHE B 173     -16.458   5.687  -2.165  1.00  0.00           C  
ATOM   2828  O   PHE B 173     -16.177   6.167  -1.065  1.00  0.00           O  
ATOM   2829  N   LEU B 174     -17.708   5.371  -2.532  1.00  0.00           N  
ATOM   2830  H   LEU B 174     -17.807   4.962  -3.447  1.00  0.00           H  
ATOM   2831  CA  LEU B 174     -18.943   5.476  -1.726  1.00  0.00           C  
ATOM   2832  HA  LEU B 174     -19.741   5.734  -2.422  1.00  0.00           H  
ATOM   2833  CB  LEU B 174     -19.313   4.121  -1.081  1.00  0.00           C  
ATOM   2834  HB2 LEU B 174     -18.475   3.786  -0.469  1.00  0.00           H  
ATOM   2835  HB3 LEU B 174     -20.158   4.284  -0.412  1.00  0.00           H  
ATOM   2836  CG  LEU B 174     -19.738   2.990  -2.031  1.00  0.00           C  
ATOM   2837  HG  LEU B 174     -18.884   2.674  -2.626  1.00  0.00           H  
ATOM   2838  CD1 LEU B 174     -20.245   1.817  -1.189  1.00  0.00           C  
ATOM   2839 HD11 LEU B 174     -19.484   1.513  -0.474  1.00  0.00           H  
ATOM   2840 HD12 LEU B 174     -21.149   2.102  -0.649  1.00  0.00           H  
ATOM   2841 HD13 LEU B 174     -20.469   0.970  -1.839  1.00  0.00           H  
ATOM   2842  CD2 LEU B 174     -20.876   3.400  -2.973  1.00  0.00           C  
ATOM   2843 HD21 LEU B 174     -21.231   2.527  -3.519  1.00  0.00           H  
ATOM   2844 HD22 LEU B 174     -20.521   4.131  -3.698  1.00  0.00           H  
ATOM   2845 HD23 LEU B 174     -21.702   3.824  -2.401  1.00  0.00           H  
ATOM   2846  C   LEU B 174     -18.984   6.623  -0.695  1.00  0.00           C  
ATOM   2847  O   LEU B 174     -19.344   6.400   0.458  1.00  0.00           O  
ATOM   2848  N   LEU B 175     -18.667   7.855  -1.114  1.00  0.00           N  
ATOM   2849  H   LEU B 175     -18.317   7.963  -2.053  1.00  0.00           H  
ATOM   2850  CA  LEU B 175     -18.818   9.058  -0.275  1.00  0.00           C  
ATOM   2851  HA  LEU B 175     -18.353   9.888  -0.804  1.00  0.00           H  
ATOM   2852  CB  LEU B 175     -20.321   9.395  -0.103  1.00  0.00           C  
ATOM   2853  HB2 LEU B 175     -20.756   8.645   0.562  1.00  0.00           H  
ATOM   2854  HB3 LEU B 175     -20.410  10.356   0.405  1.00  0.00           H  
ATOM   2855  CG  LEU B 175     -21.167   9.436  -1.391  1.00  0.00           C  
ATOM   2856  HG  LEU B 175     -21.005   8.532  -1.978  1.00  0.00           H  
ATOM   2857  CD1 LEU B 175     -22.654   9.485  -1.040  1.00  0.00           C  
ATOM   2858 HD11 LEU B 175     -23.250   9.502  -1.952  1.00  0.00           H  
ATOM   2859 HD12 LEU B 175     -22.918   8.597  -0.464  1.00  0.00           H  
ATOM   2860 HD13 LEU B 175     -22.868  10.374  -0.447  1.00  0.00           H  
ATOM   2861  CD2 LEU B 175     -20.842  10.649  -2.264  1.00  0.00           C  
ATOM   2862 HD21 LEU B 175     -21.462  10.636  -3.161  1.00  0.00           H  
ATOM   2863 HD22 LEU B 175     -21.033  11.568  -1.709  1.00  0.00           H  
ATOM   2864 HD23 LEU B 175     -19.795  10.621  -2.564  1.00  0.00           H  
ATOM   2865  C   LEU B 175     -18.063   8.943   1.074  1.00  0.00           C  
ATOM   2866  O   LEU B 175     -18.584   9.322   2.122  1.00  0.00           O  
ATOM   2867  N   SER B 176     -16.854   8.371   1.050  1.00  0.00           N  
ATOM   2868  H   SER B 176     -16.489   8.075   0.158  1.00  0.00           H  
ATOM   2869  CA  SER B 176     -16.019   8.181   2.246  1.00  0.00           C  
ATOM   2870  HA  SER B 176     -16.589   7.607   2.976  1.00  0.00           H  
ATOM   2871  CB  SER B 176     -14.756   7.399   1.886  1.00  0.00           C  
ATOM   2872  HB2 SER B 176     -14.212   7.943   1.117  1.00  0.00           H  
ATOM   2873  HB3 SER B 176     -14.122   7.307   2.770  1.00  0.00           H  
ATOM   2874  OG  SER B 176     -15.078   6.103   1.414  1.00  0.00           O  
ATOM   2875  HG  SER B 176     -15.542   6.205   0.560  1.00  0.00           H  
ATOM   2876  C   SER B 176     -15.617   9.509   2.903  1.00  0.00           C  
ATOM   2877  O   SER B 176     -15.560  10.538   2.237  1.00  0.00           O  
ATOM   2878  N   GLU B 177     -15.296   9.481   4.200  1.00  0.00           N  
ATOM   2879  H   GLU B 177     -15.384   8.612   4.695  1.00  0.00           H  
ATOM   2880  CA  GLU B 177     -15.020  10.685   5.005  1.00  0.00           C  
ATOM   2881  HA  GLU B 177     -15.915  11.304   4.944  1.00  0.00           H  
ATOM   2882  CB  GLU B 177     -14.819  10.256   6.475  1.00  0.00           C  
ATOM   2883  HB2 GLU B 177     -15.683   9.663   6.779  1.00  0.00           H  
ATOM   2884  HB3 GLU B 177     -13.944   9.604   6.519  1.00  0.00           H  
ATOM   2885  CG  GLU B 177     -14.628  11.367   7.525  1.00  0.00           C  
ATOM   2886  HG2 GLU B 177     -14.482  10.891   8.497  1.00  0.00           H  
ATOM   2887  HG3 GLU B 177     -13.715  11.923   7.304  1.00  0.00           H  
ATOM   2888  CD  GLU B 177     -15.823  12.331   7.596  1.00  0.00           C  
ATOM   2889  OE1 GLU B 177     -16.444  12.424   8.678  1.00  0.00           O  
ATOM   2890  OE2 GLU B 177     -16.105  12.960   6.548  1.00  0.00           O  
ATOM   2891  C   GLU B 177     -13.844  11.548   4.488  1.00  0.00           C  
ATOM   2892  O   GLU B 177     -12.865  11.032   3.928  1.00  0.00           O  
ATOM   2893  N   ALA B 178     -13.944  12.867   4.688  1.00  0.00           N  
ATOM   2894  H   ALA B 178     -14.743  13.183   5.240  1.00  0.00           H  
ATOM   2895  CA  ALA B 178     -12.963  13.871   4.272  1.00  0.00           C  
ATOM   2896  HA  ALA B 178     -12.385  13.464   3.443  1.00  0.00           H  
ATOM   2897  CB  ALA B 178     -13.703  15.107   3.745  1.00  0.00           C  
ATOM   2898  HB1 ALA B 178     -14.303  15.549   4.543  1.00  0.00           H  
ATOM   2899  HB2 ALA B 178     -12.981  15.843   3.389  1.00  0.00           H  
ATOM   2900  HB3 ALA B 178     -14.356  14.823   2.920  1.00  0.00           H  
ATOM   2901  C   ALA B 178     -11.966  14.239   5.393  1.00  0.00           C  
ATOM   2902  O   ALA B 178     -12.335  14.697   6.474  1.00  0.00           O  
ATOM   2903  N   HIE B 179     -10.675  14.089   5.111  1.00  0.00           N  
ATOM   2904  H   HIE B 179     -10.425  13.789   4.177  1.00  0.00           H  
ATOM   2905  CA  HIE B 179      -9.585  14.257   6.074  1.00  0.00           C  
ATOM   2906  HA  HIE B 179      -9.998  14.226   7.086  1.00  0.00           H  
ATOM   2907  CB  HIE B 179      -8.641  13.054   5.941  1.00  0.00           C  
ATOM   2908  HB2 HIE B 179      -8.301  12.970   4.910  1.00  0.00           H  
ATOM   2909  HB3 HIE B 179      -7.772  13.190   6.585  1.00  0.00           H  
ATOM   2910  CG  HIE B 179      -9.319  11.774   6.350  1.00  0.00           C  
ATOM   2911  ND1 HIE B 179      -9.445  11.331   7.665  1.00  0.00           N  
ATOM   2912  CE1 HIE B 179     -10.300  10.297   7.621  1.00  0.00           C  
ATOM   2913  HE1 HIE B 179     -10.638   9.747   8.489  1.00  0.00           H  
ATOM   2914  NE2 HIE B 179     -10.708  10.076   6.359  1.00  0.00           N  
ATOM   2915  HE2 HIE B 179     -11.436   9.433   6.082  1.00  0.00           H  
ATOM   2916  CD2 HIE B 179     -10.099  10.999   5.543  1.00  0.00           C  
ATOM   2917  HD2 HIE B 179     -10.297  11.171   4.493  1.00  0.00           H  
ATOM   2918  C   HIE B 179      -8.867  15.601   5.910  1.00  0.00           C  
ATOM   2919  O   HIE B 179      -9.114  16.365   4.976  1.00  0.00           O  
ATOM   2920  N   THR B 180      -7.934  15.888   6.816  1.00  0.00           N  
ATOM   2921  H   THR B 180      -7.754  15.210   7.546  1.00  0.00           H  
ATOM   2922  CA  THR B 180      -7.026  17.041   6.741  1.00  0.00           C  
ATOM   2923  HA  THR B 180      -6.912  17.336   5.698  1.00  0.00           H  
ATOM   2924  CB  THR B 180      -7.599  18.250   7.511  1.00  0.00           C  
ATOM   2925  HB  THR B 180      -8.111  17.896   8.406  1.00  0.00           H  
ATOM   2926  CG2 THR B 180      -6.589  19.323   7.921  1.00  0.00           C  
ATOM   2927 HG21 THR B 180      -6.027  19.654   7.048  1.00  0.00           H  
ATOM   2928 HG22 THR B 180      -7.120  20.173   8.351  1.00  0.00           H  
ATOM   2929 HG23 THR B 180      -5.907  18.931   8.675  1.00  0.00           H  
ATOM   2930  OG1 THR B 180      -8.515  18.927   6.686  1.00  0.00           O  
ATOM   2931  HG1 THR B 180      -9.133  18.272   6.337  1.00  0.00           H  
ATOM   2932  C   THR B 180      -5.646  16.645   7.254  1.00  0.00           C  
ATOM   2933  O   THR B 180      -5.529  15.879   8.209  1.00  0.00           O  
ATOM   2934  N   CYS B 181      -4.613  17.208   6.631  1.00  0.00           N  
ATOM   2935  H   CYS B 181      -4.804  17.798   5.826  1.00  0.00           H  
ATOM   2936  CA  CYS B 181      -3.228  17.189   7.099  1.00  0.00           C  
ATOM   2937  HA  CYS B 181      -3.223  16.949   8.163  1.00  0.00           H  
ATOM   2938  CB  CYS B 181      -2.460  16.070   6.376  1.00  0.00           C  
ATOM   2939  HB2 CYS B 181      -1.407  16.100   6.660  1.00  0.00           H  
ATOM   2940  HB3 CYS B 181      -2.860  15.105   6.694  1.00  0.00           H  
ATOM   2941  SG  CYS B 181      -2.596  16.185   4.567  1.00  0.00           S  
ATOM   2942  HG  CYS B 181      -3.922  16.379   4.500  1.00  0.00           H  
ATOM   2943  C   CYS B 181      -2.607  18.594   6.966  1.00  0.00           C  
ATOM   2944  O   CYS B 181      -3.122  19.442   6.226  1.00  0.00           O  
ATOM   2945  N   ILE B 182      -1.551  18.872   7.738  1.00  0.00           N  
ATOM   2946  H   ILE B 182      -1.109  18.118   8.247  1.00  0.00           H  
ATOM   2947  CA  ILE B 182      -0.911  20.197   7.851  1.00  0.00           C  
ATOM   2948  HA  ILE B 182      -1.319  20.840   7.079  1.00  0.00           H  
ATOM   2949  CB  ILE B 182      -1.256  20.858   9.212  1.00  0.00           C  
ATOM   2950  HB  ILE B 182      -1.022  20.145  10.004  1.00  0.00           H  
ATOM   2951  CG2 ILE B 182      -0.433  22.135   9.471  1.00  0.00           C  
ATOM   2952 HG21 ILE B 182      -0.664  22.896   8.725  1.00  0.00           H  
ATOM   2953 HG22 ILE B 182      -0.649  22.535  10.461  1.00  0.00           H  
ATOM   2954 HG23 ILE B 182       0.636  21.917   9.456  1.00  0.00           H  
ATOM   2955  CG1 ILE B 182      -2.771  21.182   9.271  1.00  0.00           C  
ATOM   2956 HG12 ILE B 182      -3.012  21.920   8.504  1.00  0.00           H  
ATOM   2957 HG13 ILE B 182      -3.341  20.280   9.053  1.00  0.00           H  
ATOM   2958  CD1 ILE B 182      -3.269  21.698  10.627  1.00  0.00           C  
ATOM   2959 HD11 ILE B 182      -2.975  21.007  11.417  1.00  0.00           H  
ATOM   2960 HD12 ILE B 182      -2.864  22.688  10.834  1.00  0.00           H  
ATOM   2961 HD13 ILE B 182      -4.357  21.770  10.605  1.00  0.00           H  
ATOM   2962  C   ILE B 182       0.605  20.039   7.613  1.00  0.00           C  
ATOM   2963  O   ILE B 182       1.166  19.036   8.062  1.00  0.00           O  
ATOM   2964  N   PRO B 183       1.273  20.969   6.897  1.00  0.00           N  
ATOM   2965  CD  PRO B 183       0.721  22.115   6.179  1.00  0.00           C  
ATOM   2966  HD2 PRO B 183       0.708  22.988   6.833  1.00  0.00           H  
ATOM   2967  HD3 PRO B 183      -0.274  21.925   5.780  1.00  0.00           H  
ATOM   2968  CG  PRO B 183       1.674  22.360   5.015  1.00  0.00           C  
ATOM   2969  HG2 PRO B 183       1.653  23.396   4.684  1.00  0.00           H  
ATOM   2970  HG3 PRO B 183       1.435  21.684   4.195  1.00  0.00           H  
ATOM   2971  CB  PRO B 183       3.021  21.982   5.617  1.00  0.00           C  
ATOM   2972  HB2 PRO B 183       3.401  22.817   6.207  1.00  0.00           H  
ATOM   2973  HB3 PRO B 183       3.745  21.692   4.858  1.00  0.00           H  
ATOM   2974  CA  PRO B 183       2.677  20.802   6.527  1.00  0.00           C  
ATOM   2975  HA  PRO B 183       2.755  19.879   5.953  1.00  0.00           H  
ATOM   2976  C   PRO B 183       3.663  20.731   7.697  1.00  0.00           C  
ATOM   2977  O   PRO B 183       3.456  21.341   8.747  1.00  0.00           O  
ATOM   2978  N   GLU B 184       4.788  20.068   7.439  1.00  0.00           N  
ATOM   2979  H   GLU B 184       4.874  19.628   6.529  1.00  0.00           H  
ATOM   2980  CA  GLU B 184       5.965  20.053   8.310  1.00  0.00           C  
ATOM   2981  HA  GLU B 184       5.679  19.628   9.274  1.00  0.00           H  
ATOM   2982  CB  GLU B 184       7.052  19.161   7.680  1.00  0.00           C  
ATOM   2983  HB2 GLU B 184       7.251  19.525   6.670  1.00  0.00           H  
ATOM   2984  HB3 GLU B 184       7.978  19.260   8.249  1.00  0.00           H  
ATOM   2985  CG  GLU B 184       6.671  17.669   7.594  1.00  0.00           C  
ATOM   2986  HG2 GLU B 184       5.721  17.564   7.064  1.00  0.00           H  
ATOM   2987  HG3 GLU B 184       7.432  17.164   6.995  1.00  0.00           H  
ATOM   2988  CD  GLU B 184       6.584  16.956   8.954  1.00  0.00           C  
ATOM   2989  OE1 GLU B 184       6.944  17.584   9.976  1.00  0.00           O  
ATOM   2990  OE2 GLU B 184       6.185  15.770   8.932  1.00  0.00           O  
ATOM   2991  C   GLU B 184       6.503  21.477   8.559  1.00  0.00           C  
ATOM   2992  O   GLU B 184       6.461  22.343   7.676  1.00  0.00           O  
ATOM   2993  N   ASN B 185       7.036  21.736   9.757  1.00  0.00           N  
ATOM   2994  H   ASN B 185       7.068  20.971  10.419  1.00  0.00           H  
ATOM   2995  CA  ASN B 185       7.420  23.076  10.237  1.00  0.00           C  
ATOM   2996  HA  ASN B 185       6.661  23.766   9.870  1.00  0.00           H  
ATOM   2997  CB  ASN B 185       7.335  23.081  11.777  1.00  0.00           C  
ATOM   2998  HB2 ASN B 185       6.445  22.540  12.097  1.00  0.00           H  
ATOM   2999  HB3 ASN B 185       8.206  22.574  12.192  1.00  0.00           H  
ATOM   3000  CG  ASN B 185       7.220  24.483  12.351  1.00  0.00           C  
ATOM   3001  OD1 ASN B 185       6.408  25.283  11.922  1.00  0.00           O  
ATOM   3002  ND2 ASN B 185       7.994  24.831  13.348  1.00  0.00           N  
ATOM   3003 HD21 ASN B 185       7.912  25.780  13.665  1.00  0.00           H  
ATOM   3004 HD22 ASN B 185       8.705  24.204  13.672  1.00  0.00           H  
ATOM   3005  C   ASN B 185       8.762  23.608   9.664  1.00  0.00           C  
ATOM   3006  O   ASN B 185       9.652  24.021  10.403  1.00  0.00           O  
ATOM   3007  N   ASN B 186       8.911  23.554   8.337  1.00  0.00           N  
ATOM   3008  H   ASN B 186       8.115  23.177   7.832  1.00  0.00           H  
ATOM   3009  CA  ASN B 186      10.124  23.857   7.564  1.00  0.00           C  
ATOM   3010  HA  ASN B 186      10.985  23.412   8.071  1.00  0.00           H  
ATOM   3011  CB  ASN B 186       9.925  23.152   6.199  1.00  0.00           C  
ATOM   3012  HB2 ASN B 186       9.815  22.085   6.394  1.00  0.00           H  
ATOM   3013  HB3 ASN B 186       9.000  23.498   5.738  1.00  0.00           H  
ATOM   3014  CG  ASN B 186      11.035  23.331   5.169  1.00  0.00           C  
ATOM   3015  OD1 ASN B 186      11.616  24.383   4.985  1.00  0.00           O  
ATOM   3016  ND2 ASN B 186      11.334  22.308   4.404  1.00  0.00           N  
ATOM   3017 HD21 ASN B 186      12.025  22.475   3.700  1.00  0.00           H  
ATOM   3018 HD22 ASN B 186      10.838  21.440   4.492  1.00  0.00           H  
ATOM   3019  C   ASN B 186      10.424  25.369   7.438  1.00  0.00           C  
ATOM   3020  O   ASN B 186      11.539  25.805   7.710  1.00  0.00           O  
ATOM   3021  N   GLY B 187       9.444  26.176   7.012  1.00  0.00           N  
ATOM   3022  H   GLY B 187       8.553  25.763   6.791  1.00  0.00           H  
ATOM   3023  CA  GLY B 187       9.608  27.630   6.828  1.00  0.00           C  
ATOM   3024  HA2 GLY B 187       8.624  28.095   6.809  1.00  0.00           H  
ATOM   3025  HA3 GLY B 187      10.152  28.028   7.684  1.00  0.00           H  
ATOM   3026  C   GLY B 187      10.363  28.075   5.561  1.00  0.00           C  
ATOM   3027  O   GLY B 187      10.394  29.270   5.267  1.00  0.00           O  
ATOM   3028  N   GLY B 188      10.951  27.151   4.796  1.00  0.00           N  
ATOM   3029  H   GLY B 188      10.985  26.198   5.140  1.00  0.00           H  
ATOM   3030  CA  GLY B 188      11.536  27.404   3.480  1.00  0.00           C  
ATOM   3031  HA2 GLY B 188      12.159  28.297   3.529  1.00  0.00           H  
ATOM   3032  HA3 GLY B 188      12.176  26.560   3.225  1.00  0.00           H  
ATOM   3033  C   GLY B 188      10.505  27.589   2.356  1.00  0.00           C  
ATOM   3034  O   GLY B 188       9.314  27.796   2.588  1.00  0.00           O  
ATOM   3035  N   ALA B 189      10.986  27.561   1.108  1.00  0.00           N  
ATOM   3036  H   ALA B 189      11.980  27.463   0.984  1.00  0.00           H  
ATOM   3037  CA  ALA B 189      10.138  27.643  -0.087  1.00  0.00           C  
ATOM   3038  HA  ALA B 189       9.270  28.268   0.132  1.00  0.00           H  
ATOM   3039  CB  ALA B 189      10.943  28.327  -1.199  1.00  0.00           C  
ATOM   3040  HB1 ALA B 189      11.812  27.724  -1.462  1.00  0.00           H  
ATOM   3041  HB2 ALA B 189      10.311  28.449  -2.081  1.00  0.00           H  
ATOM   3042  HB3 ALA B 189      11.270  29.313  -0.868  1.00  0.00           H  
ATOM   3043  C   ALA B 189       9.595  26.272  -0.542  1.00  0.00           C  
ATOM   3044  O   ALA B 189       8.548  26.205  -1.178  1.00  0.00           O  
ATOM   3045  N   GLY B 190      10.299  25.175  -0.244  1.00  0.00           N  
ATOM   3046  H   GLY B 190      11.111  25.288   0.338  1.00  0.00           H  
ATOM   3047  CA  GLY B 190       9.771  23.814  -0.398  1.00  0.00           C  
ATOM   3048  HA2 GLY B 190       9.193  23.738  -1.321  1.00  0.00           H  
ATOM   3049  HA3 GLY B 190      10.591  23.098  -0.448  1.00  0.00           H  
ATOM   3050  C   GLY B 190       8.875  23.438   0.785  1.00  0.00           C  
ATOM   3051  O   GLY B 190       9.167  23.819   1.917  1.00  0.00           O  
ATOM   3052  N   CYS B 191       7.799  22.698   0.526  1.00  0.00           N  
ATOM   3053  H   CYS B 191       7.613  22.407  -0.432  1.00  0.00           H  
ATOM   3054  CA  CYS B 191       6.760  22.370   1.495  1.00  0.00           C  
ATOM   3055  HA  CYS B 191       7.147  22.494   2.508  1.00  0.00           H  
ATOM   3056  CB  CYS B 191       5.610  23.363   1.285  1.00  0.00           C  
ATOM   3057  HB2 CYS B 191       5.973  24.375   1.471  1.00  0.00           H  
ATOM   3058  HB3 CYS B 191       5.252  23.299   0.254  1.00  0.00           H  
ATOM   3059  SG  CYS B 191       4.242  23.005   2.415  1.00  0.00           S  
ATOM   3060  HG  CYS B 191       3.653  22.063   1.662  1.00  0.00           H  
ATOM   3061  C   CYS B 191       6.321  20.908   1.328  1.00  0.00           C  
ATOM   3062  O   CYS B 191       6.158  20.439   0.204  1.00  0.00           O  
ATOM   3063  N   VAL B 192       6.122  20.196   2.439  1.00  0.00           N  
ATOM   3064  H   VAL B 192       6.209  20.654   3.334  1.00  0.00           H  
ATOM   3065  CA  VAL B 192       5.772  18.770   2.472  1.00  0.00           C  
ATOM   3066  HA  VAL B 192       5.275  18.523   1.534  1.00  0.00           H  
ATOM   3067  CB  VAL B 192       7.040  17.889   2.548  1.00  0.00           C  
ATOM   3068  HB  VAL B 192       7.678  18.145   1.702  1.00  0.00           H  
ATOM   3069  CG1 VAL B 192       7.843  18.131   3.833  1.00  0.00           C  
ATOM   3070 HG11 VAL B 192       8.117  19.181   3.922  1.00  0.00           H  
ATOM   3071 HG12 VAL B 192       7.254  17.839   4.702  1.00  0.00           H  
ATOM   3072 HG13 VAL B 192       8.754  17.533   3.810  1.00  0.00           H  
ATOM   3073  CG2 VAL B 192       6.722  16.392   2.453  1.00  0.00           C  
ATOM   3074 HG21 VAL B 192       7.649  15.825   2.380  1.00  0.00           H  
ATOM   3075 HG22 VAL B 192       6.168  16.055   3.330  1.00  0.00           H  
ATOM   3076 HG23 VAL B 192       6.134  16.199   1.555  1.00  0.00           H  
ATOM   3077  C   VAL B 192       4.774  18.495   3.599  1.00  0.00           C  
ATOM   3078  O   VAL B 192       4.821  19.131   4.654  1.00  0.00           O  
ATOM   3079  N   CYS B 193       3.843  17.578   3.343  1.00  0.00           N  
ATOM   3080  H   CYS B 193       3.868  17.129   2.432  1.00  0.00           H  
ATOM   3081  CA  CYS B 193       2.663  17.306   4.156  1.00  0.00           C  
ATOM   3082  HA  CYS B 193       2.884  17.505   5.206  1.00  0.00           H  
ATOM   3083  CB  CYS B 193       1.566  18.265   3.672  1.00  0.00           C  
ATOM   3084  HB2 CYS B 193       1.962  19.280   3.668  1.00  0.00           H  
ATOM   3085  HB3 CYS B 193       1.277  18.002   2.652  1.00  0.00           H  
ATOM   3086  SG  CYS B 193       0.123  18.214   4.761  1.00  0.00           S  
ATOM   3087  HG  CYS B 193      -0.349  17.002   4.413  1.00  0.00           H  
ATOM   3088  C   CYS B 193       2.253  15.833   3.992  1.00  0.00           C  
ATOM   3089  O   CYS B 193       2.165  15.339   2.865  1.00  0.00           O  
ATOM   3090  N   HIE B 194       2.000  15.116   5.091  1.00  0.00           N  
ATOM   3091  H   HIE B 194       2.059  15.566   5.992  1.00  0.00           H  
ATOM   3092  CA  HIE B 194       1.745  13.665   5.062  1.00  0.00           C  
ATOM   3093  HA  HIE B 194       1.984  13.285   4.067  1.00  0.00           H  
ATOM   3094  CB  HIE B 194       2.684  12.923   6.020  1.00  0.00           C  
ATOM   3095  HB2 HIE B 194       2.452  13.210   7.046  1.00  0.00           H  
ATOM   3096  HB3 HIE B 194       2.513  11.850   5.926  1.00  0.00           H  
ATOM   3097  CG  HIE B 194       4.142  13.195   5.751  1.00  0.00           C  
ATOM   3098  ND1 HIE B 194       4.882  12.721   4.661  1.00  0.00           N  
ATOM   3099  CE1 HIE B 194       6.116  13.233   4.817  1.00  0.00           C  
ATOM   3100  HE1 HIE B 194       6.947  13.054   4.147  1.00  0.00           H  
ATOM   3101  NE2 HIE B 194       6.174  13.997   5.921  1.00  0.00           N  
ATOM   3102  HE2 HIE B 194       6.980  14.493   6.277  1.00  0.00           H  
ATOM   3103  CD2 HIE B 194       4.942  13.981   6.523  1.00  0.00           C  
ATOM   3104  HD2 HIE B 194       4.667  14.490   7.441  1.00  0.00           H  
ATOM   3105  C   HIE B 194       0.281  13.315   5.332  1.00  0.00           C  
ATOM   3106  O   HIE B 194      -0.329  13.796   6.286  1.00  0.00           O  
ATOM   3107  N   LEU B 195      -0.257  12.447   4.481  1.00  0.00           N  
ATOM   3108  H   LEU B 195       0.348  12.073   3.758  1.00  0.00           H  
ATOM   3109  CA  LEU B 195      -1.582  11.859   4.540  1.00  0.00           C  
ATOM   3110  HA  LEU B 195      -2.241  12.498   5.130  1.00  0.00           H  
ATOM   3111  CB  LEU B 195      -2.153  11.716   3.112  1.00  0.00           C  
ATOM   3112  HB2 LEU B 195      -1.519  11.032   2.551  1.00  0.00           H  
ATOM   3113  HB3 LEU B 195      -3.130  11.243   3.220  1.00  0.00           H  
ATOM   3114  CG  LEU B 195      -2.344  13.001   2.274  1.00  0.00           C  
ATOM   3115  HG  LEU B 195      -2.914  13.728   2.851  1.00  0.00           H  
ATOM   3116  CD1 LEU B 195      -1.059  13.662   1.760  1.00  0.00           C  
ATOM   3117 HD11 LEU B 195      -0.410  12.921   1.295  1.00  0.00           H  
ATOM   3118 HD12 LEU B 195      -1.296  14.428   1.026  1.00  0.00           H  
ATOM   3119 HD13 LEU B 195      -0.527  14.146   2.577  1.00  0.00           H  
ATOM   3120  CD2 LEU B 195      -3.142  12.645   1.018  1.00  0.00           C  
ATOM   3121 HD21 LEU B 195      -3.386  13.559   0.480  1.00  0.00           H  
ATOM   3122 HD22 LEU B 195      -2.557  11.989   0.374  1.00  0.00           H  
ATOM   3123 HD23 LEU B 195      -4.069  12.148   1.297  1.00  0.00           H  
ATOM   3124  C   LEU B 195      -1.465  10.483   5.215  1.00  0.00           C  
ATOM   3125  O   LEU B 195      -0.597   9.683   4.858  1.00  0.00           O  
ATOM   3126  N   LEU B 196      -2.347  10.205   6.172  1.00  0.00           N  
ATOM   3127  H   LEU B 196      -3.042  10.904   6.401  1.00  0.00           H  
ATOM   3128  CA  LEU B 196      -2.491   8.891   6.802  1.00  0.00           C  
ATOM   3129  HA  LEU B 196      -1.616   8.281   6.576  1.00  0.00           H  
ATOM   3130  CB  LEU B 196      -2.587   9.052   8.331  1.00  0.00           C  
ATOM   3131  HB2 LEU B 196      -3.394   9.752   8.554  1.00  0.00           H  
ATOM   3132  HB3 LEU B 196      -2.854   8.090   8.772  1.00  0.00           H  
ATOM   3133  CG  LEU B 196      -1.293   9.549   9.006  1.00  0.00           C  
ATOM   3134  HG  LEU B 196      -0.975  10.485   8.549  1.00  0.00           H  
ATOM   3135  CD1 LEU B 196      -1.551   9.806  10.492  1.00  0.00           C  
ATOM   3136 HD11 LEU B 196      -2.324  10.567  10.601  1.00  0.00           H  
ATOM   3137 HD12 LEU B 196      -0.640  10.165  10.972  1.00  0.00           H  
ATOM   3138 HD13 LEU B 196      -1.880   8.888  10.980  1.00  0.00           H  
ATOM   3139  CD2 LEU B 196      -0.158   8.530   8.897  1.00  0.00           C  
ATOM   3140 HD21 LEU B 196       0.708   8.880   9.458  1.00  0.00           H  
ATOM   3141 HD22 LEU B 196      -0.479   7.566   9.293  1.00  0.00           H  
ATOM   3142 HD23 LEU B 196       0.129   8.417   7.854  1.00  0.00           H  
ATOM   3143  C   LEU B 196      -3.698   8.127   6.241  1.00  0.00           C  
ATOM   3144  O   LEU B 196      -4.733   8.721   5.918  1.00  0.00           O  
ATOM   3145  N   MET B 197      -3.556   6.804   6.186  1.00  0.00           N  
ATOM   3146  H   MET B 197      -2.639   6.426   6.408  1.00  0.00           H  
ATOM   3147  CA  MET B 197      -4.564   5.826   5.780  1.00  0.00           C  
ATOM   3148  HA  MET B 197      -5.554   6.263   5.914  1.00  0.00           H  
ATOM   3149  CB  MET B 197      -4.382   5.449   4.295  1.00  0.00           C  
ATOM   3150  HB2 MET B 197      -3.391   5.019   4.142  1.00  0.00           H  
ATOM   3151  HB3 MET B 197      -5.116   4.678   4.058  1.00  0.00           H  
ATOM   3152  CG  MET B 197      -4.593   6.603   3.304  1.00  0.00           C  
ATOM   3153  HG2 MET B 197      -4.949   6.168   2.370  1.00  0.00           H  
ATOM   3154  HG3 MET B 197      -5.380   7.259   3.681  1.00  0.00           H  
ATOM   3155  SD  MET B 197      -3.130   7.602   2.893  1.00  0.00           S  
ATOM   3156  CE  MET B 197      -3.888   8.741   1.703  1.00  0.00           C  
ATOM   3157  HE1 MET B 197      -4.673   9.314   2.194  1.00  0.00           H  
ATOM   3158  HE2 MET B 197      -3.132   9.424   1.318  1.00  0.00           H  
ATOM   3159  HE3 MET B 197      -4.316   8.176   0.875  1.00  0.00           H  
ATOM   3160  C   MET B 197      -4.479   4.561   6.652  1.00  0.00           C  
ATOM   3161  O   MET B 197      -3.398   4.164   7.091  1.00  0.00           O  
ATOM   3162  N   ASP B 198      -5.625   3.897   6.851  1.00  0.00           N  
ATOM   3163  H   ASP B 198      -6.479   4.321   6.528  1.00  0.00           H  
ATOM   3164  CA  ASP B 198      -5.724   2.593   7.539  1.00  0.00           C  
ATOM   3165  HA  ASP B 198      -5.342   2.681   8.557  1.00  0.00           H  
ATOM   3166  CB  ASP B 198      -7.185   2.111   7.566  1.00  0.00           C  
ATOM   3167  HB2 ASP B 198      -7.518   1.945   6.540  1.00  0.00           H  
ATOM   3168  HB3 ASP B 198      -7.201   1.145   8.075  1.00  0.00           H  
ATOM   3169  CG  ASP B 198      -8.215   3.000   8.243  1.00  0.00           C  
ATOM   3170  OD1 ASP B 198      -9.330   3.097   7.669  1.00  0.00           O  
ATOM   3171  OD2 ASP B 198      -7.989   3.393   9.398  1.00  0.00           O  
ATOM   3172  C   ASP B 198      -4.971   1.466   6.812  1.00  0.00           C  
ATOM   3173  O   ASP B 198      -4.280   0.653   7.421  1.00  0.00           O  
ATOM   3174  N   ASP B 199      -5.218   1.388   5.503  1.00  0.00           N  
ATOM   3175  H   ASP B 199      -5.856   2.068   5.117  1.00  0.00           H  
ATOM   3176  CA  ASP B 199      -4.748   0.383   4.559  1.00  0.00           C  
ATOM   3177  HA  ASP B 199      -3.677   0.233   4.710  1.00  0.00           H  
ATOM   3178  CB  ASP B 199      -5.471  -0.961   4.793  1.00  0.00           C  
ATOM   3179  HB2 ASP B 199      -5.259  -1.604   3.940  1.00  0.00           H  
ATOM   3180  HB3 ASP B 199      -5.009  -1.438   5.660  1.00  0.00           H  
ATOM   3181  CG  ASP B 199      -6.998  -0.927   5.033  1.00  0.00           C  
ATOM   3182  OD1 ASP B 199      -7.484  -1.754   5.842  1.00  0.00           O  
ATOM   3183  OD2 ASP B 199      -7.758  -0.198   4.359  1.00  0.00           O  
ATOM   3184  C   ASP B 199      -4.967   0.900   3.122  1.00  0.00           C  
ATOM   3185  O   ASP B 199      -5.849   1.731   2.896  1.00  0.00           O  
ATOM   3186  N   VAL B 200      -4.186   0.413   2.153  1.00  0.00           N  
ATOM   3187  H   VAL B 200      -3.501  -0.289   2.390  1.00  0.00           H  
ATOM   3188  CA  VAL B 200      -4.212   0.859   0.743  1.00  0.00           C  
ATOM   3189  HA  VAL B 200      -5.090   1.480   0.572  1.00  0.00           H  
ATOM   3190  CB  VAL B 200      -2.965   1.715   0.425  1.00  0.00           C  
ATOM   3191  HB  VAL B 200      -2.073   1.125   0.636  1.00  0.00           H  
ATOM   3192  CG1 VAL B 200      -2.908   2.149  -1.044  1.00  0.00           C  
ATOM   3193 HG11 VAL B 200      -3.823   2.677  -1.313  1.00  0.00           H  
ATOM   3194 HG12 VAL B 200      -2.050   2.802  -1.197  1.00  0.00           H  
ATOM   3195 HG13 VAL B 200      -2.784   1.280  -1.692  1.00  0.00           H  
ATOM   3196  CG2 VAL B 200      -2.903   2.990   1.283  1.00  0.00           C  
ATOM   3197 HG21 VAL B 200      -3.798   3.592   1.124  1.00  0.00           H  
ATOM   3198 HG22 VAL B 200      -2.831   2.727   2.338  1.00  0.00           H  
ATOM   3199 HG23 VAL B 200      -2.021   3.572   1.019  1.00  0.00           H  
ATOM   3200  C   VAL B 200      -4.311  -0.351  -0.191  1.00  0.00           C  
ATOM   3201  O   VAL B 200      -3.654  -1.358   0.071  1.00  0.00           O  
ATOM   3202  N   VAL B 201      -5.122  -0.266  -1.254  1.00  0.00           N  
ATOM   3203  H   VAL B 201      -5.648   0.597  -1.375  1.00  0.00           H  
ATOM   3204  CA  VAL B 201      -5.340  -1.322  -2.271  1.00  0.00           C  
ATOM   3205  HA  VAL B 201      -4.456  -1.953  -2.287  1.00  0.00           H  
ATOM   3206  CB  VAL B 201      -6.543  -2.228  -1.914  1.00  0.00           C  
ATOM   3207  HB  VAL B 201      -6.693  -2.933  -2.729  1.00  0.00           H  
ATOM   3208  CG1 VAL B 201      -6.282  -3.075  -0.665  1.00  0.00           C  
ATOM   3209 HG11 VAL B 201      -5.345  -3.620  -0.790  1.00  0.00           H  
ATOM   3210 HG12 VAL B 201      -6.217  -2.440   0.218  1.00  0.00           H  
ATOM   3211 HG13 VAL B 201      -7.088  -3.796  -0.539  1.00  0.00           H  
ATOM   3212  CG2 VAL B 201      -7.856  -1.455  -1.733  1.00  0.00           C  
ATOM   3213 HG21 VAL B 201      -8.665  -2.142  -1.491  1.00  0.00           H  
ATOM   3214 HG22 VAL B 201      -7.753  -0.728  -0.929  1.00  0.00           H  
ATOM   3215 HG23 VAL B 201      -8.106  -0.925  -2.652  1.00  0.00           H  
ATOM   3216  C   VAL B 201      -5.477  -0.752  -3.697  1.00  0.00           C  
ATOM   3217  O   VAL B 201      -5.514   0.468  -3.891  1.00  0.00           O  
ATOM   3218  N   SER B 202      -5.532  -1.626  -4.715  1.00  0.00           N  
ATOM   3219  H   SER B 202      -5.497  -2.616  -4.486  1.00  0.00           H  
ATOM   3220  CA  SER B 202      -5.463  -1.267  -6.143  1.00  0.00           C  
ATOM   3221  HA  SER B 202      -4.498  -0.805  -6.334  1.00  0.00           H  
ATOM   3222  CB  SER B 202      -5.604  -2.494  -7.052  1.00  0.00           C  
ATOM   3223  HB2 SER B 202      -6.594  -2.924  -6.907  1.00  0.00           H  
ATOM   3224  HB3 SER B 202      -5.521  -2.162  -8.089  1.00  0.00           H  
ATOM   3225  OG  SER B 202      -4.631  -3.497  -6.842  1.00  0.00           O  
ATOM   3226  HG  SER B 202      -4.803  -3.875  -5.940  1.00  0.00           H  
ATOM   3227  C   SER B 202      -6.557  -0.301  -6.595  1.00  0.00           C  
ATOM   3228  O   SER B 202      -6.288   0.594  -7.398  1.00  0.00           O  
ATOM   3229  N   ALA B 203      -7.789  -0.477  -6.112  1.00  0.00           N  
ATOM   3230  H   ALA B 203      -7.967  -1.284  -5.522  1.00  0.00           H  
ATOM   3231  CA  ALA B 203      -8.923   0.358  -6.512  1.00  0.00           C  
ATOM   3232  HA  ALA B 203      -8.960   0.377  -7.597  1.00  0.00           H  
ATOM   3233  CB  ALA B 203     -10.203  -0.320  -6.011  1.00  0.00           C  
ATOM   3234  HB1 ALA B 203     -10.276  -1.320  -6.439  1.00  0.00           H  
ATOM   3235  HB2 ALA B 203     -10.187  -0.383  -4.921  1.00  0.00           H  
ATOM   3236  HB3 ALA B 203     -11.071   0.263  -6.323  1.00  0.00           H  
ATOM   3237  C   ALA B 203      -8.834   1.827  -6.042  1.00  0.00           C  
ATOM   3238  O   ALA B 203      -9.547   2.684  -6.569  1.00  0.00           O  
ATOM   3239  N   ASP B 204      -7.995   2.121  -5.044  1.00  0.00           N  
ATOM   3240  H   ASP B 204      -7.409   1.383  -4.679  1.00  0.00           H  
ATOM   3241  CA  ASP B 204      -8.027   3.388  -4.319  1.00  0.00           C  
ATOM   3242  HA  ASP B 204      -9.058   3.543  -3.992  1.00  0.00           H  
ATOM   3243  CB  ASP B 204      -7.177   3.312  -3.042  1.00  0.00           C  
ATOM   3244  HB2 ASP B 204      -6.141   3.094  -3.305  1.00  0.00           H  
ATOM   3245  HB3 ASP B 204      -7.190   4.291  -2.559  1.00  0.00           H  
ATOM   3246  CG  ASP B 204      -7.659   2.280  -2.018  1.00  0.00           C  
ATOM   3247  OD1 ASP B 204      -6.912   2.029  -1.053  1.00  0.00           O  
ATOM   3248  OD2 ASP B 204      -8.799   1.772  -2.094  1.00  0.00           O  
ATOM   3249  C   ASP B 204      -7.627   4.600  -5.175  1.00  0.00           C  
ATOM   3250  O   ASP B 204      -6.575   4.642  -5.822  1.00  0.00           O  
ATOM   3251  N   GLN B 205      -8.450   5.645  -5.093  1.00  0.00           N  
ATOM   3252  H   GLN B 205      -9.309   5.540  -4.576  1.00  0.00           H  
ATOM   3253  CA  GLN B 205      -8.172   6.960  -5.653  1.00  0.00           C  
ATOM   3254  HA  GLN B 205      -7.090   7.089  -5.698  1.00  0.00           H  
ATOM   3255  CB  GLN B 205      -8.707   7.033  -7.095  1.00  0.00           C  
ATOM   3256  HB2 GLN B 205      -8.202   6.259  -7.675  1.00  0.00           H  
ATOM   3257  HB3 GLN B 205      -9.779   6.829  -7.110  1.00  0.00           H  
ATOM   3258  CG  GLN B 205      -8.448   8.399  -7.752  1.00  0.00           C  
ATOM   3259  HG2 GLN B 205      -9.148   9.128  -7.343  1.00  0.00           H  
ATOM   3260  HG3 GLN B 205      -7.439   8.729  -7.510  1.00  0.00           H  
ATOM   3261  CD  GLN B 205      -8.569   8.400  -9.278  1.00  0.00           C  
ATOM   3262  OE1 GLN B 205      -8.681   7.388  -9.952  1.00  0.00           O  
ATOM   3263  NE2 GLN B 205      -8.499   9.564  -9.883  1.00  0.00           N  
ATOM   3264 HE21 GLN B 205      -8.600   9.561 -10.880  1.00  0.00           H  
ATOM   3265 HE22 GLN B 205      -8.336  10.408  -9.341  1.00  0.00           H  
ATOM   3266  C   GLN B 205      -8.728   8.043  -4.719  1.00  0.00           C  
ATOM   3267  O   GLN B 205      -9.848   7.940  -4.211  1.00  0.00           O  
ATOM   3268  N   TYR B 206      -7.921   9.071  -4.475  1.00  0.00           N  
ATOM   3269  H   TYR B 206      -7.017   9.093  -4.936  1.00  0.00           H  
ATOM   3270  CA  TYR B 206      -8.255  10.210  -3.629  1.00  0.00           C  
ATOM   3271  HA  TYR B 206      -9.218  10.041  -3.154  1.00  0.00           H  
ATOM   3272  CB  TYR B 206      -7.191  10.381  -2.535  1.00  0.00           C  
ATOM   3273  HB2 TYR B 206      -6.206  10.354  -2.998  1.00  0.00           H  
ATOM   3274  HB3 TYR B 206      -7.312  11.369  -2.088  1.00  0.00           H  
ATOM   3275  CG  TYR B 206      -7.240   9.345  -1.427  1.00  0.00           C  
ATOM   3276  CD1 TYR B 206      -6.746   8.041  -1.636  1.00  0.00           C  
ATOM   3277  HD1 TYR B 206      -6.316   7.775  -2.592  1.00  0.00           H  
ATOM   3278  CE1 TYR B 206      -6.846   7.072  -0.616  1.00  0.00           C  
ATOM   3279  HE1 TYR B 206      -6.494   6.065  -0.787  1.00  0.00           H  
ATOM   3280  CZ  TYR B 206      -7.430   7.416   0.625  1.00  0.00           C  
ATOM   3281  OH  TYR B 206      -7.586   6.484   1.599  1.00  0.00           O  
ATOM   3282  HH  TYR B 206      -7.179   5.646   1.365  1.00  0.00           H  
ATOM   3283  CE2 TYR B 206      -7.887   8.732   0.848  1.00  0.00           C  
ATOM   3284  HE2 TYR B 206      -8.327   8.985   1.801  1.00  0.00           H  
ATOM   3285  CD2 TYR B 206      -7.794   9.689  -0.179  1.00  0.00           C  
ATOM   3286  HD2 TYR B 206      -8.170  10.688  -0.019  1.00  0.00           H  
ATOM   3287  C   TYR B 206      -8.352  11.476  -4.474  1.00  0.00           C  
ATOM   3288  O   TYR B 206      -7.531  11.690  -5.369  1.00  0.00           O  
ATOM   3289  N   THR B 207      -9.307  12.352  -4.176  1.00  0.00           N  
ATOM   3290  H   THR B 207      -9.959  12.121  -3.428  1.00  0.00           H  
ATOM   3291  CA  THR B 207      -9.193  13.780  -4.525  1.00  0.00           C  
ATOM   3292  HA  THR B 207      -8.651  13.886  -5.464  1.00  0.00           H  
ATOM   3293  CB  THR B 207     -10.562  14.440  -4.723  1.00  0.00           C  
ATOM   3294  HB  THR B 207     -10.434  15.519  -4.808  1.00  0.00           H  
ATOM   3295  CG2 THR B 207     -11.241  13.939  -5.996  1.00  0.00           C  
ATOM   3296 HG21 THR B 207     -10.632  14.197  -6.862  1.00  0.00           H  
ATOM   3297 HG22 THR B 207     -11.367  12.859  -5.953  1.00  0.00           H  
ATOM   3298 HG23 THR B 207     -12.219  14.410  -6.094  1.00  0.00           H  
ATOM   3299  OG1 THR B 207     -11.416  14.169  -3.641  1.00  0.00           O  
ATOM   3300  HG1 THR B 207     -11.122  14.678  -2.879  1.00  0.00           H  
ATOM   3301  C   THR B 207      -8.390  14.510  -3.449  1.00  0.00           C  
ATOM   3302  O   THR B 207      -8.371  14.088  -2.288  1.00  0.00           O  
ATOM   3303  N   LEU B 208      -7.739  15.608  -3.841  1.00  0.00           N  
ATOM   3304  H   LEU B 208      -7.859  15.921  -4.802  1.00  0.00           H  
ATOM   3305  CA  LEU B 208      -6.847  16.426  -3.017  1.00  0.00           C  
ATOM   3306  HA  LEU B 208      -6.970  16.179  -1.961  1.00  0.00           H  
ATOM   3307  CB  LEU B 208      -5.382  16.177  -3.440  1.00  0.00           C  
ATOM   3308  HB2 LEU B 208      -5.281  16.472  -4.485  1.00  0.00           H  
ATOM   3309  HB3 LEU B 208      -4.743  16.837  -2.853  1.00  0.00           H  
ATOM   3310  CG  LEU B 208      -4.846  14.738  -3.310  1.00  0.00           C  
ATOM   3311  HG  LEU B 208      -5.463  14.054  -3.893  1.00  0.00           H  
ATOM   3312  CD1 LEU B 208      -3.414  14.674  -3.844  1.00  0.00           C  
ATOM   3313 HD11 LEU B 208      -2.784  15.387  -3.310  1.00  0.00           H  
ATOM   3314 HD12 LEU B 208      -3.402  14.915  -4.906  1.00  0.00           H  
ATOM   3315 HD13 LEU B 208      -3.007  13.676  -3.695  1.00  0.00           H  
ATOM   3316  CD2 LEU B 208      -4.811  14.272  -1.860  1.00  0.00           C  
ATOM   3317 HD21 LEU B 208      -4.383  13.272  -1.797  1.00  0.00           H  
ATOM   3318 HD22 LEU B 208      -4.216  14.964  -1.263  1.00  0.00           H  
ATOM   3319 HD23 LEU B 208      -5.825  14.242  -1.468  1.00  0.00           H  
ATOM   3320  C   LEU B 208      -7.189  17.911  -3.215  1.00  0.00           C  
ATOM   3321  O   LEU B 208      -7.226  18.361  -4.360  1.00  0.00           O  
ATOM   3322  N   ASP B 209      -7.375  18.663  -2.128  1.00  0.00           N  
ATOM   3323  H   ASP B 209      -7.308  18.215  -1.218  1.00  0.00           H  
ATOM   3324  CA  ASP B 209      -7.623  20.115  -2.150  1.00  0.00           C  
ATOM   3325  HA  ASP B 209      -7.476  20.500  -3.161  1.00  0.00           H  
ATOM   3326  CB  ASP B 209      -9.062  20.451  -1.732  1.00  0.00           C  
ATOM   3327  HB2 ASP B 209      -9.393  19.762  -0.954  1.00  0.00           H  
ATOM   3328  HB3 ASP B 209      -9.067  21.454  -1.309  1.00  0.00           H  
ATOM   3329  CG  ASP B 209     -10.069  20.447  -2.875  1.00  0.00           C  
ATOM   3330  OD1 ASP B 209     -10.962  21.311  -2.891  1.00  0.00           O  
ATOM   3331  OD2 ASP B 209      -9.981  19.600  -3.798  1.00  0.00           O  
ATOM   3332  C   ASP B 209      -6.664  20.867  -1.223  1.00  0.00           C  
ATOM   3333  O   ASP B 209      -6.671  20.651  -0.009  1.00  0.00           O  
ATOM   3334  N   LEU B 210      -5.874  21.790  -1.777  1.00  0.00           N  
ATOM   3335  H   LEU B 210      -5.996  21.977  -2.768  1.00  0.00           H  
ATOM   3336  CA  LEU B 210      -4.970  22.654  -1.013  1.00  0.00           C  
ATOM   3337  HA  LEU B 210      -4.718  22.144  -0.083  1.00  0.00           H  
ATOM   3338  CB  LEU B 210      -3.667  22.862  -1.811  1.00  0.00           C  
ATOM   3339  HB2 LEU B 210      -3.241  21.888  -2.060  1.00  0.00           H  
ATOM   3340  HB3 LEU B 210      -3.921  23.367  -2.741  1.00  0.00           H  
ATOM   3341  CG  LEU B 210      -2.605  23.701  -1.074  1.00  0.00           C  
ATOM   3342  HG  LEU B 210      -3.021  24.672  -0.808  1.00  0.00           H  
ATOM   3343  CD1 LEU B 210      -2.123  23.005   0.200  1.00  0.00           C  
ATOM   3344 HD11 LEU B 210      -2.927  22.948   0.929  1.00  0.00           H  
ATOM   3345 HD12 LEU B 210      -1.771  21.999  -0.033  1.00  0.00           H  
ATOM   3346 HD13 LEU B 210      -1.305  23.565   0.642  1.00  0.00           H  
ATOM   3347  CD2 LEU B 210      -1.388  23.939  -1.966  1.00  0.00           C  
ATOM   3348 HD21 LEU B 210      -1.693  24.428  -2.890  1.00  0.00           H  
ATOM   3349 HD22 LEU B 210      -0.666  24.574  -1.453  1.00  0.00           H  
ATOM   3350 HD23 LEU B 210      -0.910  22.989  -2.198  1.00  0.00           H  
ATOM   3351  C   LEU B 210      -5.644  23.987  -0.657  1.00  0.00           C  
ATOM   3352  O   LEU B 210      -6.093  24.711  -1.548  1.00  0.00           O  
ATOM   3353  N   TRP B 211      -5.642  24.350   0.629  1.00  0.00           N  
ATOM   3354  H   TRP B 211      -5.233  23.717   1.311  1.00  0.00           H  
ATOM   3355  CA  TRP B 211      -6.215  25.594   1.156  1.00  0.00           C  
ATOM   3356  HA  TRP B 211      -6.534  26.224   0.329  1.00  0.00           H  
ATOM   3357  CB  TRP B 211      -7.443  25.273   2.017  1.00  0.00           C  
ATOM   3358  HB2 TRP B 211      -7.154  24.554   2.781  1.00  0.00           H  
ATOM   3359  HB3 TRP B 211      -7.740  26.188   2.529  1.00  0.00           H  
ATOM   3360  CG  TRP B 211      -8.655  24.744   1.315  1.00  0.00           C  
ATOM   3361  CD1 TRP B 211      -8.797  23.498   0.807  1.00  0.00           C  
ATOM   3362  HD1 TRP B 211      -8.037  22.724   0.832  1.00  0.00           H  
ATOM   3363  NE1 TRP B 211     -10.040  23.376   0.217  1.00  0.00           N  
ATOM   3364  HE1 TRP B 211     -10.326  22.565  -0.321  1.00  0.00           H  
ATOM   3365  CE2 TRP B 211     -10.774  24.533   0.333  1.00  0.00           C  
ATOM   3366  CZ2 TRP B 211     -12.062  24.890  -0.085  1.00  0.00           C  
ATOM   3367  HZ2 TRP B 211     -12.680  24.176  -0.609  1.00  0.00           H  
ATOM   3368  CH2 TRP B 211     -12.527  26.191   0.177  1.00  0.00           C  
ATOM   3369  HH2 TRP B 211     -13.516  26.491  -0.143  1.00  0.00           H  
ATOM   3370  CZ3 TRP B 211     -11.698  27.108   0.846  1.00  0.00           C  
ATOM   3371  HZ3 TRP B 211     -12.052  28.115   1.033  1.00  0.00           H  
ATOM   3372  CE3 TRP B 211     -10.405  26.736   1.263  1.00  0.00           C  
ATOM   3373  HE3 TRP B 211      -9.776  27.461   1.757  1.00  0.00           H  
ATOM   3374  CD2 TRP B 211      -9.907  25.438   1.015  1.00  0.00           C  
ATOM   3375  C   TRP B 211      -5.199  26.383   1.993  1.00  0.00           C  
ATOM   3376  O   TRP B 211      -4.489  25.803   2.814  1.00  0.00           O  
ATOM   3377  N   ALA B 212      -5.179  27.709   1.834  1.00  0.00           N  
ATOM   3378  H   ALA B 212      -5.856  28.098   1.183  1.00  0.00           H  
ATOM   3379  CA  ALA B 212      -4.424  28.680   2.628  1.00  0.00           C  
ATOM   3380  HA  ALA B 212      -3.783  28.166   3.343  1.00  0.00           H  
ATOM   3381  CB  ALA B 212      -3.540  29.509   1.688  1.00  0.00           C  
ATOM   3382  HB1 ALA B 212      -4.154  30.008   0.936  1.00  0.00           H  
ATOM   3383  HB2 ALA B 212      -3.003  30.265   2.261  1.00  0.00           H  
ATOM   3384  HB3 ALA B 212      -2.826  28.866   1.186  1.00  0.00           H  
ATOM   3385  C   ALA B 212      -5.397  29.589   3.398  1.00  0.00           C  
ATOM   3386  O   ALA B 212      -6.068  30.428   2.795  1.00  0.00           O  
ATOM   3387  N   GLY B 213      -5.499  29.437   4.722  1.00  0.00           N  
ATOM   3388  H   GLY B 213      -4.820  28.837   5.185  1.00  0.00           H  
ATOM   3389  CA  GLY B 213      -6.444  30.214   5.536  1.00  0.00           C  
ATOM   3390  HA2 GLY B 213      -6.451  29.830   6.556  1.00  0.00           H  
ATOM   3391  HA3 GLY B 213      -6.113  31.253   5.572  1.00  0.00           H  
ATOM   3392  C   GLY B 213      -7.881  30.156   4.984  1.00  0.00           C  
ATOM   3393  O   GLY B 213      -8.511  29.096   5.004  1.00  0.00           O  
ATOM   3394  N   GLN B 214      -8.383  31.284   4.471  1.00  0.00           N  
ATOM   3395  H   GLN B 214      -7.789  32.097   4.452  1.00  0.00           H  
ATOM   3396  CA  GLN B 214      -9.693  31.377   3.806  1.00  0.00           C  
ATOM   3397  HA  GLN B 214     -10.442  30.866   4.413  1.00  0.00           H  
ATOM   3398  CB  GLN B 214     -10.091  32.859   3.650  1.00  0.00           C  
ATOM   3399  HB2 GLN B 214      -9.380  33.339   2.976  1.00  0.00           H  
ATOM   3400  HB3 GLN B 214     -11.073  32.907   3.174  1.00  0.00           H  
ATOM   3401  CG  GLN B 214     -10.144  33.691   4.943  1.00  0.00           C  
ATOM   3402  HG2 GLN B 214      -9.178  33.662   5.446  1.00  0.00           H  
ATOM   3403  HG3 GLN B 214     -10.335  34.727   4.665  1.00  0.00           H  
ATOM   3404  CD  GLN B 214     -11.230  33.269   5.929  1.00  0.00           C  
ATOM   3405  OE1 GLN B 214     -11.913  32.272   5.793  1.00  0.00           O  
ATOM   3406  NE2 GLN B 214     -11.437  34.034   6.978  1.00  0.00           N  
ATOM   3407 HE21 GLN B 214     -12.180  33.741   7.589  1.00  0.00           H  
ATOM   3408 HE22 GLN B 214     -10.914  34.877   7.118  1.00  0.00           H  
ATOM   3409  C   GLN B 214      -9.737  30.739   2.404  1.00  0.00           C  
ATOM   3410  O   GLN B 214     -10.776  30.217   2.009  1.00  0.00           O  
ATOM   3411  N   GLN B 215      -8.650  30.820   1.632  1.00  0.00           N  
ATOM   3412  H   GLN B 215      -7.771  31.093   2.055  1.00  0.00           H  
ATOM   3413  CA  GLN B 215      -8.648  30.528   0.194  1.00  0.00           C  
ATOM   3414  HA  GLN B 215      -9.642  30.743  -0.198  1.00  0.00           H  
ATOM   3415  CB  GLN B 215      -7.627  31.421  -0.536  1.00  0.00           C  
ATOM   3416  HB2 GLN B 215      -6.681  31.398   0.009  1.00  0.00           H  
ATOM   3417  HB3 GLN B 215      -7.437  31.021  -1.534  1.00  0.00           H  
ATOM   3418  CG  GLN B 215      -8.083  32.878  -0.696  1.00  0.00           C  
ATOM   3419  HG2 GLN B 215      -8.398  33.277   0.268  1.00  0.00           H  
ATOM   3420  HG3 GLN B 215      -7.224  33.462  -1.029  1.00  0.00           H  
ATOM   3421  CD  GLN B 215      -9.210  33.070  -1.715  1.00  0.00           C  
ATOM   3422  OE1 GLN B 215      -9.908  32.159  -2.130  1.00  0.00           O  
ATOM   3423  NE2 GLN B 215      -9.441  34.286  -2.157  1.00  0.00           N  
ATOM   3424 HE21 GLN B 215     -10.185  34.371  -2.828  1.00  0.00           H  
ATOM   3425 HE22 GLN B 215      -8.868  35.052  -1.860  1.00  0.00           H  
ATOM   3426  C   GLN B 215      -8.351  29.070  -0.147  1.00  0.00           C  
ATOM   3427  O   GLN B 215      -7.479  28.439   0.446  1.00  0.00           O  
ATOM   3428  N   LEU B 216      -9.000  28.573  -1.196  1.00  0.00           N  
ATOM   3429  H   LEU B 216      -9.676  29.175  -1.643  1.00  0.00           H  
ATOM   3430  CA  LEU B 216      -8.511  27.445  -1.985  1.00  0.00           C  
ATOM   3431  HA  LEU B 216      -8.149  26.659  -1.319  1.00  0.00           H  
ATOM   3432  CB  LEU B 216      -9.695  26.908  -2.806  1.00  0.00           C  
ATOM   3433  HB2 LEU B 216     -10.496  26.605  -2.131  1.00  0.00           H  
ATOM   3434  HB3 LEU B 216     -10.069  27.734  -3.414  1.00  0.00           H  
ATOM   3435  CG  LEU B 216      -9.356  25.734  -3.740  1.00  0.00           C  
ATOM   3436  HG  LEU B 216      -8.422  25.926  -4.264  1.00  0.00           H  
ATOM   3437  CD1 LEU B 216      -9.241  24.415  -2.978  1.00  0.00           C  
ATOM   3438 HD11 LEU B 216     -10.207  24.138  -2.557  1.00  0.00           H  
ATOM   3439 HD12 LEU B 216      -8.911  23.624  -3.650  1.00  0.00           H  
ATOM   3440 HD13 LEU B 216      -8.519  24.507  -2.171  1.00  0.00           H  
ATOM   3441  CD2 LEU B 216     -10.458  25.588  -4.785  1.00  0.00           C  
ATOM   3442 HD21 LEU B 216     -11.401  25.329  -4.303  1.00  0.00           H  
ATOM   3443 HD22 LEU B 216     -10.574  26.524  -5.332  1.00  0.00           H  
ATOM   3444 HD23 LEU B 216     -10.175  24.816  -5.491  1.00  0.00           H  
ATOM   3445  C   LEU B 216      -7.353  27.936  -2.878  1.00  0.00           C  
ATOM   3446  O   LEU B 216      -7.459  29.000  -3.489  1.00  0.00           O  
ATOM   3447  N   LEU B 217      -6.264  27.167  -2.977  1.00  0.00           N  
ATOM   3448  H   LEU B 217      -6.227  26.319  -2.421  1.00  0.00           H  
ATOM   3449  CA  LEU B 217      -5.165  27.438  -3.917  1.00  0.00           C  
ATOM   3450  HA  LEU B 217      -5.259  28.452  -4.311  1.00  0.00           H  
ATOM   3451  CB  LEU B 217      -3.804  27.327  -3.200  1.00  0.00           C  
ATOM   3452  HB2 LEU B 217      -3.692  26.311  -2.813  1.00  0.00           H  
ATOM   3453  HB3 LEU B 217      -3.029  27.473  -3.955  1.00  0.00           H  
ATOM   3454  CG  LEU B 217      -3.539  28.317  -2.049  1.00  0.00           C  
ATOM   3455  HG  LEU B 217      -4.144  28.040  -1.185  1.00  0.00           H  
ATOM   3456  CD1 LEU B 217      -2.057  28.237  -1.669  1.00  0.00           C  
ATOM   3457 HD11 LEU B 217      -1.844  28.915  -0.843  1.00  0.00           H  
ATOM   3458 HD12 LEU B 217      -1.809  27.218  -1.370  1.00  0.00           H  
ATOM   3459 HD13 LEU B 217      -1.438  28.530  -2.514  1.00  0.00           H  
ATOM   3460  CD2 LEU B 217      -3.834  29.772  -2.415  1.00  0.00           C  
ATOM   3461 HD21 LEU B 217      -4.905  29.902  -2.569  1.00  0.00           H  
ATOM   3462 HD22 LEU B 217      -3.299  30.049  -3.322  1.00  0.00           H  
ATOM   3463 HD23 LEU B 217      -3.527  30.427  -1.600  1.00  0.00           H  
ATOM   3464  C   LEU B 217      -5.169  26.515  -5.147  1.00  0.00           C  
ATOM   3465  O   LEU B 217      -4.853  26.961  -6.248  1.00  0.00           O  
ATOM   3466  N   TRP B 218      -5.469  25.226  -4.954  1.00  0.00           N  
ATOM   3467  H   TRP B 218      -5.750  24.929  -4.030  1.00  0.00           H  
ATOM   3468  CA  TRP B 218      -5.254  24.173  -5.957  1.00  0.00           C  
ATOM   3469  HA  TRP B 218      -5.522  24.554  -6.944  1.00  0.00           H  
ATOM   3470  CB  TRP B 218      -3.757  23.824  -5.967  1.00  0.00           C  
ATOM   3471  HB2 TRP B 218      -3.199  24.707  -6.281  1.00  0.00           H  
ATOM   3472  HB3 TRP B 218      -3.445  23.592  -4.950  1.00  0.00           H  
ATOM   3473  CG  TRP B 218      -3.336  22.679  -6.832  1.00  0.00           C  
ATOM   3474  CD1 TRP B 218      -2.826  22.792  -8.077  1.00  0.00           C  
ATOM   3475  HD1 TRP B 218      -2.664  23.722  -8.609  1.00  0.00           H  
ATOM   3476  NE1 TRP B 218      -2.503  21.545  -8.567  1.00  0.00           N  
ATOM   3477  HE1 TRP B 218      -2.053  21.426  -9.488  1.00  0.00           H  
ATOM   3478  CE2 TRP B 218      -2.793  20.550  -7.653  1.00  0.00           C  
ATOM   3479  CZ2 TRP B 218      -2.608  19.160  -7.645  1.00  0.00           C  
ATOM   3480  HZ2 TRP B 218      -2.133  18.676  -8.487  1.00  0.00           H  
ATOM   3481  CH2 TRP B 218      -2.998  18.420  -6.515  1.00  0.00           C  
ATOM   3482  HH2 TRP B 218      -2.823  17.355  -6.483  1.00  0.00           H  
ATOM   3483  CZ3 TRP B 218      -3.592  19.073  -5.420  1.00  0.00           C  
ATOM   3484  HZ3 TRP B 218      -3.892  18.507  -4.551  1.00  0.00           H  
ATOM   3485  CE3 TRP B 218      -3.764  20.470  -5.429  1.00  0.00           C  
ATOM   3486  HE3 TRP B 218      -4.197  20.959  -4.569  1.00  0.00           H  
ATOM   3487  CD2 TRP B 218      -3.353  21.246  -6.538  1.00  0.00           C  
ATOM   3488  C   TRP B 218      -6.116  22.932  -5.676  1.00  0.00           C  
ATOM   3489  O   TRP B 218      -6.448  22.665  -4.518  1.00  0.00           O  
ATOM   3490  N   LYS B 219      -6.447  22.162  -6.723  1.00  0.00           N  
ATOM   3491  H   LYS B 219      -6.043  22.397  -7.620  1.00  0.00           H  
ATOM   3492  CA  LYS B 219      -7.194  20.893  -6.652  1.00  0.00           C  
ATOM   3493  HA  LYS B 219      -7.165  20.505  -5.631  1.00  0.00           H  
ATOM   3494  CB  LYS B 219      -8.663  21.071  -7.077  1.00  0.00           C  
ATOM   3495  HB2 LYS B 219      -8.691  21.332  -8.136  1.00  0.00           H  
ATOM   3496  HB3 LYS B 219      -9.160  20.108  -6.954  1.00  0.00           H  
ATOM   3497  CG  LYS B 219      -9.446  22.131  -6.294  1.00  0.00           C  
ATOM   3498  HG2 LYS B 219      -9.457  21.871  -5.237  1.00  0.00           H  
ATOM   3499  HG3 LYS B 219      -8.944  23.092  -6.405  1.00  0.00           H  
ATOM   3500  CD  LYS B 219     -10.887  22.287  -6.817  1.00  0.00           C  
ATOM   3501  HD2 LYS B 219     -11.376  23.090  -6.267  1.00  0.00           H  
ATOM   3502  HD3 LYS B 219     -10.841  22.589  -7.865  1.00  0.00           H  
ATOM   3503  CE  LYS B 219     -11.765  21.033  -6.713  1.00  0.00           C  
ATOM   3504  HE2 LYS B 219     -12.743  21.263  -7.141  1.00  0.00           H  
ATOM   3505  HE3 LYS B 219     -11.314  20.229  -7.301  1.00  0.00           H  
ATOM   3506  NZ  LYS B 219     -11.928  20.593  -5.311  1.00  0.00           N  
ATOM   3507  HZ1 LYS B 219     -11.054  20.198  -4.948  1.00  0.00           H  
ATOM   3508  HZ2 LYS B 219     -12.063  21.353  -4.645  1.00  0.00           H  
ATOM   3509  HZ3 LYS B 219     -12.628  19.884  -5.173  1.00  0.00           H  
ATOM   3510  C   LYS B 219      -6.571  19.847  -7.574  1.00  0.00           C  
ATOM   3511  O   LYS B 219      -6.222  20.169  -8.706  1.00  0.00           O  
ATOM   3512  N   GLY B 220      -6.561  18.588  -7.150  1.00  0.00           N  
ATOM   3513  H   GLY B 220      -6.876  18.403  -6.202  1.00  0.00           H  
ATOM   3514  CA  GLY B 220      -6.104  17.465  -7.968  1.00  0.00           C  
ATOM   3515  HA2 GLY B 220      -6.430  17.606  -8.998  1.00  0.00           H  
ATOM   3516  HA3 GLY B 220      -5.015  17.450  -7.966  1.00  0.00           H  
ATOM   3517  C   GLY B 220      -6.621  16.109  -7.485  1.00  0.00           C  
ATOM   3518  O   GLY B 220      -7.599  16.008  -6.743  1.00  0.00           O  
ATOM   3519  N   SER B 221      -5.960  15.036  -7.914  1.00  0.00           N  
ATOM   3520  H   SER B 221      -5.152  15.161  -8.513  1.00  0.00           H  
ATOM   3521  CA  SER B 221      -6.268  13.665  -7.502  1.00  0.00           C  
ATOM   3522  HA  SER B 221      -6.579  13.682  -6.460  1.00  0.00           H  
ATOM   3523  CB  SER B 221      -7.424  13.104  -8.345  1.00  0.00           C  
ATOM   3524  HB2 SER B 221      -8.323  13.694  -8.156  1.00  0.00           H  
ATOM   3525  HB3 SER B 221      -7.169  13.186  -9.404  1.00  0.00           H  
ATOM   3526  OG  SER B 221      -7.688  11.745  -8.038  1.00  0.00           O  
ATOM   3527  HG  SER B 221      -7.780  11.678  -7.066  1.00  0.00           H  
ATOM   3528  C   SER B 221      -5.024  12.785  -7.603  1.00  0.00           C  
ATOM   3529  O   SER B 221      -4.180  13.011  -8.468  1.00  0.00           O  
ATOM   3530  N   PHE B 222      -4.918  11.785  -6.729  1.00  0.00           N  
ATOM   3531  H   PHE B 222      -5.690  11.618  -6.091  1.00  0.00           H  
ATOM   3532  CA  PHE B 222      -3.815  10.828  -6.713  1.00  0.00           C  
ATOM   3533  HA  PHE B 222      -3.397  10.803  -7.720  1.00  0.00           H  
ATOM   3534  CB  PHE B 222      -2.689  11.322  -5.784  1.00  0.00           C  
ATOM   3535  HB2 PHE B 222      -1.764  11.331  -6.365  1.00  0.00           H  
ATOM   3536  HB3 PHE B 222      -2.871  12.358  -5.501  1.00  0.00           H  
ATOM   3537  CG  PHE B 222      -2.458  10.496  -4.535  1.00  0.00           C  
ATOM   3538  CD1 PHE B 222      -1.377   9.600  -4.492  1.00  0.00           C  
ATOM   3539  HD1 PHE B 222      -0.695   9.544  -5.325  1.00  0.00           H  
ATOM   3540  CE1 PHE B 222      -1.181   8.780  -3.370  1.00  0.00           C  
ATOM   3541  HE1 PHE B 222      -0.355   8.085  -3.359  1.00  0.00           H  
ATOM   3542  CZ  PHE B 222      -2.060   8.864  -2.276  1.00  0.00           C  
ATOM   3543  HZ  PHE B 222      -1.914   8.229  -1.413  1.00  0.00           H  
ATOM   3544  CE2 PHE B 222      -3.128   9.780  -2.305  1.00  0.00           C  
ATOM   3545  HE2 PHE B 222      -3.793   9.858  -1.456  1.00  0.00           H  
ATOM   3546  CD2 PHE B 222      -3.327  10.594  -3.434  1.00  0.00           C  
ATOM   3547  HD2 PHE B 222      -4.150  11.294  -3.455  1.00  0.00           H  
ATOM   3548  C   PHE B 222      -4.313   9.403  -6.421  1.00  0.00           C  
ATOM   3549  O   PHE B 222      -5.388   9.198  -5.849  1.00  0.00           O  
ATOM   3550  N   LYS B 223      -3.550   8.413  -6.887  1.00  0.00           N  
ATOM   3551  H   LYS B 223      -2.682   8.684  -7.346  1.00  0.00           H  
ATOM   3552  CA  LYS B 223      -4.021   7.045  -7.127  1.00  0.00           C  
ATOM   3553  HA  LYS B 223      -4.857   6.797  -6.470  1.00  0.00           H  
ATOM   3554  CB  LYS B 223      -4.545   7.038  -8.573  1.00  0.00           C  
ATOM   3555  HB2 LYS B 223      -5.338   7.785  -8.664  1.00  0.00           H  
ATOM   3556  HB3 LYS B 223      -3.733   7.333  -9.242  1.00  0.00           H  
ATOM   3557  CG  LYS B 223      -5.102   5.691  -9.038  1.00  0.00           C  
ATOM   3558  HG2 LYS B 223      -4.333   4.928  -8.934  1.00  0.00           H  
ATOM   3559  HG3 LYS B 223      -5.966   5.415  -8.431  1.00  0.00           H  
ATOM   3560  CD  LYS B 223      -5.516   5.818 -10.511  1.00  0.00           C  
ATOM   3561  HD2 LYS B 223      -6.305   6.566 -10.597  1.00  0.00           H  
ATOM   3562  HD3 LYS B 223      -4.662   6.154 -11.100  1.00  0.00           H  
ATOM   3563  CE  LYS B 223      -6.034   4.502 -11.091  1.00  0.00           C  
ATOM   3564  HE2 LYS B 223      -6.903   4.187 -10.508  1.00  0.00           H  
ATOM   3565  HE3 LYS B 223      -6.360   4.684 -12.118  1.00  0.00           H  
ATOM   3566  NZ  LYS B 223      -4.988   3.453 -11.064  1.00  0.00           N  
ATOM   3567  HZ1 LYS B 223      -4.831   3.131 -10.109  1.00  0.00           H  
ATOM   3568  HZ2 LYS B 223      -5.235   2.632 -11.604  1.00  0.00           H  
ATOM   3569  HZ3 LYS B 223      -4.086   3.801 -11.368  1.00  0.00           H  
ATOM   3570  C   LYS B 223      -2.884   6.038  -6.890  1.00  0.00           C  
ATOM   3571  O   LYS B 223      -2.064   5.840  -7.792  1.00  0.00           O  
ATOM   3572  N   PRO B 224      -2.790   5.414  -5.695  1.00  0.00           N  
ATOM   3573  CD  PRO B 224      -3.626   5.672  -4.525  1.00  0.00           C  
ATOM   3574  HD2 PRO B 224      -4.552   5.109  -4.612  1.00  0.00           H  
ATOM   3575  HD3 PRO B 224      -3.834   6.734  -4.400  1.00  0.00           H  
ATOM   3576  CG  PRO B 224      -2.845   5.153  -3.323  1.00  0.00           C  
ATOM   3577  HG2 PRO B 224      -3.507   4.826  -2.521  1.00  0.00           H  
ATOM   3578  HG3 PRO B 224      -2.163   5.924  -2.970  1.00  0.00           H  
ATOM   3579  CB  PRO B 224      -2.055   3.994  -3.922  1.00  0.00           C  
ATOM   3580  HB2 PRO B 224      -2.704   3.120  -4.013  1.00  0.00           H  
ATOM   3581  HB3 PRO B 224      -1.171   3.753  -3.333  1.00  0.00           H  
ATOM   3582  CA  PRO B 224      -1.685   4.526  -5.309  1.00  0.00           C  
ATOM   3583  HA  PRO B 224      -0.778   5.126  -5.221  1.00  0.00           H  
ATOM   3584  C   PRO B 224      -1.395   3.377  -6.279  1.00  0.00           C  
ATOM   3585  O   PRO B 224      -0.243   2.970  -6.413  1.00  0.00           O  
ATOM   3586  N   SER B 225      -2.393   2.900  -7.033  1.00  0.00           N  
ATOM   3587  H   SER B 225      -3.330   3.255  -6.891  1.00  0.00           H  
ATOM   3588  CA  SER B 225      -2.171   2.077  -8.231  1.00  0.00           C  
ATOM   3589  HA  SER B 225      -1.437   1.309  -7.983  1.00  0.00           H  
ATOM   3590  CB  SER B 225      -3.459   1.335  -8.610  1.00  0.00           C  
ATOM   3591  HB2 SER B 225      -3.345   0.872  -9.591  1.00  0.00           H  
ATOM   3592  HB3 SER B 225      -3.625   0.545  -7.877  1.00  0.00           H  
ATOM   3593  OG  SER B 225      -4.589   2.190  -8.606  1.00  0.00           O  
ATOM   3594  HG  SER B 225      -5.278   1.738  -8.062  1.00  0.00           H  
ATOM   3595  C   SER B 225      -1.567   2.927  -9.368  1.00  0.00           C  
ATOM   3596  O   SER B 225      -2.237   3.299 -10.342  1.00  0.00           O  
ATOM   3597  N   BCN B 226      -0.270   3.221  -9.202  1.00  0.00           N  
ATOM   3598  H27 BCN B 226       0.116   2.924  -8.310  1.00  0.00           H  
ATOM   3599  C2  BCN B 226       0.587   4.030 -10.052  1.00  0.00           C  
ATOM   3600  H   BCN B 226      -0.052   4.619 -10.706  1.00  0.00           H  
ATOM   3601  C4  BCN B 226       1.479   3.146 -10.951  1.00  0.00           C  
ATOM   3602  H1  BCN B 226       2.121   3.778 -11.580  1.00  0.00           H  
ATOM   3603  H2  BCN B 226       2.165   2.569 -10.313  1.00  0.00           H  
ATOM   3604  C5  BCN B 226       0.711   2.155 -11.860  1.00  0.00           C  
ATOM   3605  H3  BCN B 226       1.430   1.446 -12.290  1.00  0.00           H  
ATOM   3606  H4  BCN B 226       0.024   1.547 -11.258  1.00  0.00           H  
ATOM   3607  C6  BCN B 226      -0.043   2.848 -13.021  1.00  0.00           C  
ATOM   3608  H8  BCN B 226       0.690   3.178 -13.768  1.00  0.00           H  
ATOM   3609  H9  BCN B 226      -0.560   3.750 -12.672  1.00  0.00           H  
ATOM   3610  C7  BCN B 226      -1.068   1.913 -13.692  1.00  0.00           C  
ATOM   3611  H5  BCN B 226      -0.606   0.938 -13.907  1.00  0.00           H  
ATOM   3612  H6  BCN B 226      -1.388   2.350 -14.648  1.00  0.00           H  
ATOM   3613  N2  BCN B 226      -2.249   1.726 -12.842  1.00  0.00           N  
ATOM   3614  H7  BCN B 226      -2.302   2.208 -11.954  1.00  0.00           H  
ATOM   3615  C8  BCN B 226      -3.262   0.871 -13.177  1.00  0.00           C  
ATOM   3616  O1  BCN B 226      -3.278   0.199 -14.188  1.00  0.00           O  
ATOM   3617  O2  BCN B 226      -4.257   0.928 -12.245  1.00  0.00           O  
ATOM   3618  C9  BCN B 226      -5.307  -0.052 -12.409  1.00  0.00           C  
ATOM   3619  H21 BCN B 226      -4.873  -1.062 -12.404  1.00  0.00           H  
ATOM   3620  H22 BCN B 226      -5.818   0.086 -13.372  1.00  0.00           H  
ATOM   3621  C10 BCN B 226      -6.307   0.054 -11.258  1.00  0.00           C  
ATOM   3622  H23 BCN B 226      -5.836   0.218 -10.291  1.00  0.00           H  
ATOM   3623  C11 BCN B 226      -7.460  -0.930 -11.261  1.00  0.00           C  
ATOM   3624  H12 BCN B 226      -7.589  -1.524 -12.164  1.00  0.00           H  
ATOM   3625  C12 BCN B 226      -7.727  -1.797 -10.001  1.00  0.00           C  
ATOM   3626  H13 BCN B 226      -7.463  -1.225  -9.105  1.00  0.00           H  
ATOM   3627  H14 BCN B 226      -7.056  -2.664 -10.018  1.00  0.00           H  
ATOM   3628  C13 BCN B 226      -9.195  -2.306  -9.857  1.00  0.00           C  
ATOM   3629  H19 BCN B 226      -9.471  -2.965 -10.690  1.00  0.00           H  
ATOM   3630  H20 BCN B 226      -9.344  -2.843  -8.912  1.00  0.00           H  
ATOM   3631  C14 BCN B 226      -9.991  -1.094  -9.884  1.00  0.00           C  
ATOM   3632  C15 BCN B 226     -10.213   0.065 -10.023  1.00  0.00           C  
ATOM   3633  C16 BCN B 226      -9.920   1.457 -10.308  1.00  0.00           C  
ATOM   3634  H17 BCN B 226     -10.295   2.100  -9.501  1.00  0.00           H  
ATOM   3635  H18 BCN B 226     -10.395   1.757 -11.250  1.00  0.00           H  
ATOM   3636  C17 BCN B 226      -8.362   1.531 -10.409  1.00  0.00           C  
ATOM   3637  H15 BCN B 226      -8.095   2.561 -10.663  1.00  0.00           H  
ATOM   3638  H16 BCN B 226      -7.929   1.341  -9.419  1.00  0.00           H  
ATOM   3639  C18 BCN B 226      -7.724   0.570 -11.449  1.00  0.00           C  
ATOM   3640  H11 BCN B 226      -8.013   0.847 -12.461  1.00  0.00           H  
ATOM   3641  C3  BCN B 226       1.415   5.040  -9.249  1.00  0.00           C  
ATOM   3642  O3  BCN B 226       2.632   5.112  -9.319  1.00  0.00           O  
ATOM   3643  N   HIE B 227       0.748   5.860  -8.428  1.00  0.00           N  
ATOM   3644  H   HIE B 227      -0.258   5.735  -8.340  1.00  0.00           H  
ATOM   3645  CA  HIE B 227       1.389   6.906  -7.610  1.00  0.00           C  
ATOM   3646  HA  HIE B 227       2.235   7.320  -8.163  1.00  0.00           H  
ATOM   3647  CB  HIE B 227       0.398   8.051  -7.360  1.00  0.00           C  
ATOM   3648  HB2 HIE B 227      -0.443   7.679  -6.775  1.00  0.00           H  
ATOM   3649  HB3 HIE B 227       0.910   8.810  -6.771  1.00  0.00           H  
ATOM   3650  CG  HIE B 227      -0.138   8.734  -8.594  1.00  0.00           C  
ATOM   3651  ND1 HIE B 227      -1.343   9.438  -8.650  1.00  0.00           N  
ATOM   3652  CE1 HIE B 227      -1.388   9.999  -9.868  1.00  0.00           C  
ATOM   3653  HE1 HIE B 227      -2.188  10.638 -10.220  1.00  0.00           H  
ATOM   3654  NE2 HIE B 227      -0.290   9.675 -10.574  1.00  0.00           N  
ATOM   3655  HE2 HIE B 227      -0.074  10.001 -11.506  1.00  0.00           H  
ATOM   3656  CD2 HIE B 227       0.516   8.886  -9.784  1.00  0.00           C  
ATOM   3657  HD2 HIE B 227       1.494   8.498 -10.032  1.00  0.00           H  
ATOM   3658  C   HIE B 227       1.969   6.352  -6.297  1.00  0.00           C  
ATOM   3659  O   HIE B 227       1.423   6.570  -5.212  1.00  0.00           O  
ATOM   3660  N   VAL B 228       3.083   5.621  -6.398  1.00  0.00           N  
ATOM   3661  H   VAL B 228       3.464   5.456  -7.326  1.00  0.00           H  
ATOM   3662  CA  VAL B 228       3.691   4.869  -5.288  1.00  0.00           C  
ATOM   3663  HA  VAL B 228       3.319   5.289  -4.356  1.00  0.00           H  
ATOM   3664  CB  VAL B 228       3.217   3.397  -5.332  1.00  0.00           C  
ATOM   3665  HB  VAL B 228       2.129   3.398  -5.386  1.00  0.00           H  
ATOM   3666  CG1 VAL B 228       3.758   2.626  -6.537  1.00  0.00           C  
ATOM   3667 HG11 VAL B 228       3.314   1.631  -6.567  1.00  0.00           H  
ATOM   3668 HG12 VAL B 228       3.519   3.148  -7.464  1.00  0.00           H  
ATOM   3669 HG13 VAL B 228       4.833   2.536  -6.438  1.00  0.00           H  
ATOM   3670  CG2 VAL B 228       3.607   2.602  -4.085  1.00  0.00           C  
ATOM   3671 HG21 VAL B 228       3.234   1.582  -4.181  1.00  0.00           H  
ATOM   3672 HG22 VAL B 228       4.687   2.562  -3.959  1.00  0.00           H  
ATOM   3673 HG23 VAL B 228       3.152   3.055  -3.206  1.00  0.00           H  
ATOM   3674  C   VAL B 228       5.220   5.020  -5.256  1.00  0.00           C  
ATOM   3675  O   VAL B 228       5.870   5.120  -6.298  1.00  0.00           O  
ATOM   3676  N   LYS B 229       5.789   5.036  -4.044  1.00  0.00           N  
ATOM   3677  H   LYS B 229       5.166   4.989  -3.237  1.00  0.00           H  
ATOM   3678  CA  LYS B 229       7.231   5.068  -3.746  1.00  0.00           C  
ATOM   3679  HA  LYS B 229       7.785   4.761  -4.629  1.00  0.00           H  
ATOM   3680  CB  LYS B 229       7.629   6.515  -3.407  1.00  0.00           C  
ATOM   3681  HB2 LYS B 229       7.437   7.140  -4.281  1.00  0.00           H  
ATOM   3682  HB3 LYS B 229       7.008   6.872  -2.582  1.00  0.00           H  
ATOM   3683  CG  LYS B 229       9.108   6.649  -3.008  1.00  0.00           C  
ATOM   3684  HG2 LYS B 229       9.289   6.093  -2.087  1.00  0.00           H  
ATOM   3685  HG3 LYS B 229       9.732   6.228  -3.797  1.00  0.00           H  
ATOM   3686  CD  LYS B 229       9.489   8.120  -2.783  1.00  0.00           C  
ATOM   3687  HD2 LYS B 229       9.380   8.668  -3.720  1.00  0.00           H  
ATOM   3688  HD3 LYS B 229       8.827   8.556  -2.032  1.00  0.00           H  
ATOM   3689  CE  LYS B 229      10.939   8.214  -2.297  1.00  0.00           C  
ATOM   3690  HE2 LYS B 229      11.036   7.654  -1.361  1.00  0.00           H  
ATOM   3691  HE3 LYS B 229      11.592   7.734  -3.032  1.00  0.00           H  
ATOM   3692  NZ  LYS B 229      11.377   9.615  -2.084  1.00  0.00           N  
ATOM   3693  HZ1 LYS B 229      12.336   9.596  -1.716  1.00  0.00           H  
ATOM   3694  HZ2 LYS B 229      11.395  10.156  -2.935  1.00  0.00           H  
ATOM   3695  HZ3 LYS B 229      10.834  10.079  -1.372  1.00  0.00           H  
ATOM   3696  C   LYS B 229       7.519   4.109  -2.573  1.00  0.00           C  
ATOM   3697  O   LYS B 229       6.885   4.261  -1.530  1.00  0.00           O  
ATOM   3698  N   PRO B 230       8.419   3.111  -2.696  1.00  0.00           N  
ATOM   3699  CD  PRO B 230       9.154   2.710  -3.886  1.00  0.00           C  
ATOM   3700  HD2 PRO B 230      10.113   3.230  -3.907  1.00  0.00           H  
ATOM   3701  HD3 PRO B 230       8.602   2.898  -4.807  1.00  0.00           H  
ATOM   3702  CG  PRO B 230       9.378   1.208  -3.737  1.00  0.00           C  
ATOM   3703  HG2 PRO B 230      10.305   0.895  -4.208  1.00  0.00           H  
ATOM   3704  HG3 PRO B 230       8.528   0.667  -4.154  1.00  0.00           H  
ATOM   3705  CB  PRO B 230       9.442   0.983  -2.231  1.00  0.00           C  
ATOM   3706  HB2 PRO B 230      10.478   1.046  -1.902  1.00  0.00           H  
ATOM   3707  HB3 PRO B 230       9.031   0.010  -1.958  1.00  0.00           H  
ATOM   3708  CA  PRO B 230       8.617   2.126  -1.630  1.00  0.00           C  
ATOM   3709  HA  PRO B 230       7.639   1.734  -1.347  1.00  0.00           H  
ATOM   3710  C   PRO B 230       9.310   2.697  -0.385  1.00  0.00           C  
ATOM   3711  O   PRO B 230      10.080   3.657  -0.461  1.00  0.00           O  
ATOM   3712  N   ARG B 231       9.101   2.049   0.765  1.00  0.00           N  
ATOM   3713  H   ARG B 231       8.413   1.305   0.758  1.00  0.00           H  
ATOM   3714  CA  ARG B 231       9.894   2.258   1.989  1.00  0.00           C  
ATOM   3715  HA  ARG B 231       9.922   3.326   2.202  1.00  0.00           H  
ATOM   3716  CB  ARG B 231       9.200   1.528   3.153  1.00  0.00           C  
ATOM   3717  HB2 ARG B 231       9.035   0.487   2.871  1.00  0.00           H  
ATOM   3718  HB3 ARG B 231       9.852   1.546   4.029  1.00  0.00           H  
ATOM   3719  CG  ARG B 231       7.847   2.156   3.533  1.00  0.00           C  
ATOM   3720  HG2 ARG B 231       8.008   3.168   3.910  1.00  0.00           H  
ATOM   3721  HG3 ARG B 231       7.197   2.201   2.660  1.00  0.00           H  
ATOM   3722  CD  ARG B 231       7.169   1.302   4.610  1.00  0.00           C  
ATOM   3723  HD2 ARG B 231       6.939   0.319   4.192  1.00  0.00           H  
ATOM   3724  HD3 ARG B 231       7.885   1.164   5.420  1.00  0.00           H  
ATOM   3725  NE  ARG B 231       5.936   1.922   5.134  1.00  0.00           N  
ATOM   3726  HE  ARG B 231       5.376   2.521   4.525  1.00  0.00           H  
ATOM   3727  CZ  ARG B 231       5.443   1.778   6.348  1.00  0.00           C  
ATOM   3728  NH1 ARG B 231       6.038   1.060   7.258  1.00  0.00           N  
ATOM   3729 HH11 ARG B 231       6.882   0.593   6.992  1.00  0.00           H  
ATOM   3730 HH12 ARG B 231       5.652   0.983   8.173  1.00  0.00           H  
ATOM   3731  NH2 ARG B 231       4.340   2.381   6.670  1.00  0.00           N  
ATOM   3732 HH21 ARG B 231       3.888   2.914   5.916  1.00  0.00           H  
ATOM   3733 HH22 ARG B 231       3.955   2.356   7.590  1.00  0.00           H  
ATOM   3734  C   ARG B 231      11.358   1.800   1.800  1.00  0.00           C  
ATOM   3735  O   ARG B 231      11.655   1.000   0.915  1.00  0.00           O  
ATOM   3736  N   ALA B 232      12.279   2.302   2.627  1.00  0.00           N  
ATOM   3737  H   ALA B 232      11.980   2.924   3.357  1.00  0.00           H  
ATOM   3738  CA  ALA B 232      13.704   1.947   2.575  1.00  0.00           C  
ATOM   3739  HA  ALA B 232      14.023   2.015   1.537  1.00  0.00           H  
ATOM   3740  CB  ALA B 232      14.496   2.987   3.370  1.00  0.00           C  
ATOM   3741  HB1 ALA B 232      14.328   3.979   2.954  1.00  0.00           H  
ATOM   3742  HB2 ALA B 232      14.191   2.972   4.417  1.00  0.00           H  
ATOM   3743  HB3 ALA B 232      15.560   2.758   3.310  1.00  0.00           H  
ATOM   3744  C   ALA B 232      13.995   0.518   3.103  1.00  0.00           C  
ATOM   3745  O   ALA B 232      13.324   0.078   4.041  1.00  0.00           O  
ATOM   3746  N   PRO B 233      14.991  -0.215   2.562  1.00  0.00           N  
ATOM   3747  CD  PRO B 233      15.736   0.057   1.343  1.00  0.00           C  
ATOM   3748  HD2 PRO B 233      16.641   0.617   1.584  1.00  0.00           H  
ATOM   3749  HD3 PRO B 233      15.142   0.590   0.605  1.00  0.00           H  
ATOM   3750  CG  PRO B 233      16.097  -1.320   0.792  1.00  0.00           C  
ATOM   3751  HG2 PRO B 233      16.983  -1.287   0.159  1.00  0.00           H  
ATOM   3752  HG3 PRO B 233      15.246  -1.724   0.242  1.00  0.00           H  
ATOM   3753  CB  PRO B 233      16.327  -2.146   2.055  1.00  0.00           C  
ATOM   3754  HB2 PRO B 233      17.352  -2.016   2.402  1.00  0.00           H  
ATOM   3755  HB3 PRO B 233      16.114  -3.200   1.881  1.00  0.00           H  
ATOM   3756  CA  PRO B 233      15.356  -1.539   3.072  1.00  0.00           C  
ATOM   3757  HA  PRO B 233      14.461  -2.160   3.114  1.00  0.00           H  
ATOM   3758  C   PRO B 233      15.980  -1.479   4.471  1.00  0.00           C  
ATOM   3759  O   PRO B 233      16.851  -0.649   4.747  1.00  0.00           O  
ATOM   3760  N   GLY B 234      15.565  -2.395   5.347  1.00  0.00           N  
ATOM   3761  H   GLY B 234      14.917  -3.101   5.022  1.00  0.00           H  
ATOM   3762  CA  GLY B 234      16.096  -2.499   6.708  1.00  0.00           C  
ATOM   3763  HA2 GLY B 234      16.156  -1.500   7.143  1.00  0.00           H  
ATOM   3764  HA3 GLY B 234      15.415  -3.091   7.318  1.00  0.00           H  
ATOM   3765  C   GLY B 234      17.483  -3.149   6.752  1.00  0.00           C  
ATOM   3766  O   GLY B 234      17.756  -4.051   5.963  1.00  0.00           O  
ATOM   3767  N   ASN B 235      18.327  -2.696   7.690  1.00  0.00           N  
ATOM   3768  H   ASN B 235      17.985  -1.961   8.292  1.00  0.00           H  
ATOM   3769  CA  ASN B 235      19.609  -3.290   8.106  1.00  0.00           C  
ATOM   3770  HA  ASN B 235      20.252  -2.475   8.445  1.00  0.00           H  
ATOM   3771  CB  ASN B 235      19.371  -4.205   9.323  1.00  0.00           C  
ATOM   3772  HB2 ASN B 235      18.557  -4.903   9.122  1.00  0.00           H  
ATOM   3773  HB3 ASN B 235      20.277  -4.788   9.499  1.00  0.00           H  
ATOM   3774  CG  ASN B 235      19.070  -3.434  10.590  1.00  0.00           C  
ATOM   3775  OD1 ASN B 235      18.647  -2.291  10.575  1.00  0.00           O  
ATOM   3776  ND2 ASN B 235      19.306  -4.031  11.732  1.00  0.00           N  
ATOM   3777 HD21 ASN B 235      19.100  -3.503  12.561  1.00  0.00           H  
ATOM   3778 HD22 ASN B 235      19.626  -4.982  11.752  1.00  0.00           H  
ATOM   3779  C   ASN B 235      20.408  -4.011   7.005  1.00  0.00           C  
ATOM   3780  O   ASN B 235      20.403  -5.240   6.937  1.00  0.00           O  
ATOM   3781  N   LEU B 236      21.147  -3.254   6.188  1.00  0.00           N  
ATOM   3782  H   LEU B 236      21.137  -2.255   6.305  1.00  0.00           H  
ATOM   3783  CA  LEU B 236      22.175  -3.839   5.327  1.00  0.00           C  
ATOM   3784  HA  LEU B 236      21.730  -4.689   4.808  1.00  0.00           H  
ATOM   3785  CB  LEU B 236      22.626  -2.807   4.281  1.00  0.00           C  
ATOM   3786  HB2 LEU B 236      21.757  -2.473   3.717  1.00  0.00           H  
ATOM   3787  HB3 LEU B 236      23.035  -1.944   4.810  1.00  0.00           H  
ATOM   3788  CG  LEU B 236      23.696  -3.337   3.302  1.00  0.00           C  
ATOM   3789  HG  LEU B 236      24.537  -3.748   3.855  1.00  0.00           H  
ATOM   3790  CD1 LEU B 236      23.157  -4.401   2.349  1.00  0.00           C  
ATOM   3791 HD11 LEU B 236      22.857  -5.278   2.911  1.00  0.00           H  
ATOM   3792 HD12 LEU B 236      22.305  -4.014   1.793  1.00  0.00           H  
ATOM   3793 HD13 LEU B 236      23.938  -4.694   1.652  1.00  0.00           H  
ATOM   3794  CD2 LEU B 236      24.220  -2.195   2.449  1.00  0.00           C  
ATOM   3795 HD21 LEU B 236      23.405  -1.817   1.839  1.00  0.00           H  
ATOM   3796 HD22 LEU B 236      24.595  -1.411   3.104  1.00  0.00           H  
ATOM   3797 HD23 LEU B 236      25.023  -2.551   1.806  1.00  0.00           H  
ATOM   3798  C   LEU B 236      23.362  -4.354   6.161  1.00  0.00           C  
ATOM   3799  O   LEU B 236      23.866  -3.660   7.043  1.00  0.00           O  
ATOM   3800  N   THR B 237      23.836  -5.550   5.831  1.00  0.00           N  
ATOM   3801  H   THR B 237      23.332  -6.082   5.127  1.00  0.00           H  
ATOM   3802  CA  THR B 237      25.018  -6.199   6.399  1.00  0.00           C  
ATOM   3803  HA  THR B 237      25.656  -5.433   6.836  1.00  0.00           H  
ATOM   3804  CB  THR B 237      24.611  -7.139   7.546  1.00  0.00           C  
ATOM   3805  HB  THR B 237      24.080  -6.559   8.301  1.00  0.00           H  
ATOM   3806  CG2 THR B 237      23.725  -8.310   7.123  1.00  0.00           C  
ATOM   3807 HG21 THR B 237      24.212  -8.898   6.344  1.00  0.00           H  
ATOM   3808 HG22 THR B 237      22.775  -7.929   6.747  1.00  0.00           H  
ATOM   3809 HG23 THR B 237      23.516  -8.945   7.984  1.00  0.00           H  
ATOM   3810  OG1 THR B 237      25.757  -7.685   8.142  1.00  0.00           O  
ATOM   3811  HG1 THR B 237      25.477  -8.442   8.665  1.00  0.00           H  
ATOM   3812  C   THR B 237      25.842  -6.881   5.296  1.00  0.00           C  
ATOM   3813  O   THR B 237      25.390  -7.021   4.155  1.00  0.00           O  
ATOM   3814  N   VAL B 238      27.080  -7.246   5.616  1.00  0.00           N  
ATOM   3815  H   VAL B 238      27.346  -7.196   6.595  1.00  0.00           H  
ATOM   3816  CA  VAL B 238      28.093  -7.758   4.689  1.00  0.00           C  
ATOM   3817  HA  VAL B 238      27.580  -8.271   3.880  1.00  0.00           H  
ATOM   3818  CB  VAL B 238      28.892  -6.587   4.072  1.00  0.00           C  
ATOM   3819  HB  VAL B 238      28.182  -5.951   3.543  1.00  0.00           H  
ATOM   3820  CG1 VAL B 238      29.610  -5.711   5.108  1.00  0.00           C  
ATOM   3821 HG11 VAL B 238      28.902  -5.332   5.844  1.00  0.00           H  
ATOM   3822 HG12 VAL B 238      30.379  -6.285   5.626  1.00  0.00           H  
ATOM   3823 HG13 VAL B 238      30.072  -4.858   4.614  1.00  0.00           H  
ATOM   3824  CG2 VAL B 238      29.942  -7.049   3.055  1.00  0.00           C  
ATOM   3825 HG21 VAL B 238      29.488  -7.716   2.324  1.00  0.00           H  
ATOM   3826 HG22 VAL B 238      30.346  -6.181   2.533  1.00  0.00           H  
ATOM   3827 HG23 VAL B 238      30.758  -7.570   3.556  1.00  0.00           H  
ATOM   3828  C   VAL B 238      28.983  -8.787   5.390  1.00  0.00           C  
ATOM   3829  O   VAL B 238      29.249  -8.662   6.583  1.00  0.00           O  
ATOM   3830  N   HIE B 239      29.430  -9.815   4.661  1.00  0.00           N  
ATOM   3831  H   HIE B 239      29.113  -9.893   3.698  1.00  0.00           H  
ATOM   3832  CA  HIE B 239      30.328 -10.859   5.168  1.00  0.00           C  
ATOM   3833  HA  HIE B 239      31.010 -10.413   5.898  1.00  0.00           H  
ATOM   3834  CB  HIE B 239      29.506 -11.931   5.902  1.00  0.00           C  
ATOM   3835  HB2 HIE B 239      28.962 -11.465   6.724  1.00  0.00           H  
ATOM   3836  HB3 HIE B 239      28.777 -12.355   5.209  1.00  0.00           H  
ATOM   3837  CG  HIE B 239      30.351 -13.044   6.467  1.00  0.00           C  
ATOM   3838  ND1 HIE B 239      31.478 -12.865   7.266  1.00  0.00           N  
ATOM   3839  CE1 HIE B 239      31.941 -14.094   7.529  1.00  0.00           C  
ATOM   3840  HE1 HIE B 239      32.827 -14.296   8.115  1.00  0.00           H  
ATOM   3841  NE2 HIE B 239      31.157 -15.026   6.960  1.00  0.00           N  
ATOM   3842  HE2 HIE B 239      31.309 -16.022   7.012  1.00  0.00           H  
ATOM   3843  CD2 HIE B 239      30.144 -14.380   6.286  1.00  0.00           C  
ATOM   3844  HD2 HIE B 239      29.346 -14.823   5.711  1.00  0.00           H  
ATOM   3845  C   HIE B 239      31.186 -11.473   4.054  1.00  0.00           C  
ATOM   3846  O   HIE B 239      30.720 -11.680   2.929  1.00  0.00           O  
ATOM   3847  N   THR B 240      32.445 -11.774   4.360  1.00  0.00           N  
ATOM   3848  H   THR B 240      32.762 -11.616   5.308  1.00  0.00           H  
ATOM   3849  CA  THR B 240      33.399 -12.371   3.411  1.00  0.00           C  
ATOM   3850  HA  THR B 240      33.307 -11.837   2.465  1.00  0.00           H  
ATOM   3851  CB  THR B 240      34.843 -12.130   3.905  1.00  0.00           C  
ATOM   3852  HB  THR B 240      34.968 -12.579   4.891  1.00  0.00           H  
ATOM   3853  CG2 THR B 240      35.917 -12.670   2.962  1.00  0.00           C  
ATOM   3854 HG21 THR B 240      36.900 -12.380   3.335  1.00  0.00           H  
ATOM   3855 HG22 THR B 240      35.873 -13.758   2.920  1.00  0.00           H  
ATOM   3856 HG23 THR B 240      35.780 -12.256   1.963  1.00  0.00           H  
ATOM   3857  OG1 THR B 240      35.065 -10.735   3.994  1.00  0.00           O  
ATOM   3858  HG1 THR B 240      35.860 -10.563   4.551  1.00  0.00           H  
ATOM   3859  C   THR B 240      33.058 -13.852   3.132  1.00  0.00           C  
ATOM   3860  O   THR B 240      32.479 -14.561   3.962  1.00  0.00           O  
ATOM   3861  N   GLN B 241      33.353 -14.344   1.929  1.00  0.00           N  
ATOM   3862  H   GLN B 241      33.769 -13.721   1.241  1.00  0.00           H  
ATOM   3863  CA  GLN B 241      33.067 -15.708   1.462  1.00  0.00           C  
ATOM   3864  HA  GLN B 241      32.838 -16.341   2.319  1.00  0.00           H  
ATOM   3865  CB  GLN B 241      31.854 -15.728   0.504  1.00  0.00           C  
ATOM   3866  HB2 GLN B 241      32.138 -15.199  -0.404  1.00  0.00           H  
ATOM   3867  HB3 GLN B 241      31.649 -16.759   0.210  1.00  0.00           H  
ATOM   3868  CG  GLN B 241      30.544 -15.097   1.017  1.00  0.00           C  
ATOM   3869  HG2 GLN B 241      30.740 -14.173   1.557  1.00  0.00           H  
ATOM   3870  HG3 GLN B 241      29.945 -14.842   0.145  1.00  0.00           H  
ATOM   3871  CD  GLN B 241      29.714 -16.042   1.880  1.00  0.00           C  
ATOM   3872  OE1 GLN B 241      28.804 -16.709   1.400  1.00  0.00           O  
ATOM   3873  NE2 GLN B 241      30.003 -16.152   3.161  1.00  0.00           N  
ATOM   3874 HE21 GLN B 241      29.488 -16.820   3.702  1.00  0.00           H  
ATOM   3875 HE22 GLN B 241      30.751 -15.583   3.557  1.00  0.00           H  
ATOM   3876  C   GLN B 241      34.292 -16.317   0.757  1.00  0.00           C  
ATOM   3877  O   GLN B 241      35.219 -15.616   0.355  1.00  0.00           O  
ATOM   3878  N   VAL B 242      34.275 -17.644   0.589  1.00  0.00           N  
ATOM   3879  H   VAL B 242      33.477 -18.154   0.924  1.00  0.00           H  
ATOM   3880  CA  VAL B 242      35.272 -18.379  -0.210  1.00  0.00           C  
ATOM   3881  HA  VAL B 242      36.255 -18.165   0.209  1.00  0.00           H  
ATOM   3882  CB  VAL B 242      35.051 -19.905  -0.143  1.00  0.00           C  
ATOM   3883  HB  VAL B 242      35.843 -20.385  -0.720  1.00  0.00           H  
ATOM   3884  CG1 VAL B 242      35.158 -20.420   1.297  1.00  0.00           C  
ATOM   3885 HG11 VAL B 242      35.115 -21.509   1.300  1.00  0.00           H  
ATOM   3886 HG12 VAL B 242      36.111 -20.110   1.728  1.00  0.00           H  
ATOM   3887 HG13 VAL B 242      34.345 -20.031   1.909  1.00  0.00           H  
ATOM   3888  CG2 VAL B 242      33.704 -20.359  -0.725  1.00  0.00           C  
ATOM   3889 HG21 VAL B 242      32.876 -19.899  -0.188  1.00  0.00           H  
ATOM   3890 HG22 VAL B 242      33.645 -20.086  -1.780  1.00  0.00           H  
ATOM   3891 HG23 VAL B 242      33.621 -21.443  -0.653  1.00  0.00           H  
ATOM   3892  C   VAL B 242      35.291 -17.903  -1.669  1.00  0.00           C  
ATOM   3893  O   VAL B 242      34.284 -17.408  -2.177  1.00  0.00           O  
ATOM   3894  N   SER B 243      36.436 -18.087  -2.337  1.00  0.00           N  
ATOM   3895  H   SER B 243      37.202 -18.535  -1.864  1.00  0.00           H  
ATOM   3896  CA  SER B 243      36.693 -17.606  -3.705  1.00  0.00           C  
ATOM   3897  HA  SER B 243      37.752 -17.763  -3.911  1.00  0.00           H  
ATOM   3898  CB  SER B 243      35.910 -18.418  -4.743  1.00  0.00           C  
ATOM   3899  HB2 SER B 243      34.840 -18.277  -4.587  1.00  0.00           H  
ATOM   3900  HB3 SER B 243      36.167 -18.071  -5.746  1.00  0.00           H  
ATOM   3901  OG  SER B 243      36.227 -19.797  -4.626  1.00  0.00           O  
ATOM   3902  HG  SER B 243      37.123 -19.925  -4.950  1.00  0.00           H  
ATOM   3903  C   SER B 243      36.484 -16.094  -3.841  1.00  0.00           C  
ATOM   3904  O   SER B 243      35.707 -15.624  -4.674  1.00  0.00           O  
ATOM   3905  N   ASP B 244      37.166 -15.352  -2.964  1.00  0.00           N  
ATOM   3906  H   ASP B 244      37.832 -15.855  -2.396  1.00  0.00           H  
ATOM   3907  CA  ASP B 244      37.447 -13.923  -3.118  1.00  0.00           C  
ATOM   3908  HA  ASP B 244      37.829 -13.579  -2.158  1.00  0.00           H  
ATOM   3909  CB  ASP B 244      38.595 -13.717  -4.127  1.00  0.00           C  
ATOM   3910  HB2 ASP B 244      38.239 -13.975  -5.125  1.00  0.00           H  
ATOM   3911  HB3 ASP B 244      38.875 -12.662  -4.129  1.00  0.00           H  
ATOM   3912  CG  ASP B 244      39.833 -14.578  -3.812  1.00  0.00           C  
ATOM   3913  OD1 ASP B 244      40.836 -13.974  -3.374  1.00  0.00           O  
ATOM   3914  OD2 ASP B 244      39.759 -15.823  -3.964  1.00  0.00           O  
ATOM   3915  C   ASP B 244      36.178 -13.087  -3.370  1.00  0.00           C  
ATOM   3916  O   ASP B 244      36.107 -12.241  -4.262  1.00  0.00           O  
ATOM   3917  N   THR B 245      35.138 -13.368  -2.580  1.00  0.00           N  
ATOM   3918  H   THR B 245      35.277 -14.079  -1.871  1.00  0.00           H  
ATOM   3919  CA  THR B 245      33.769 -12.886  -2.786  1.00  0.00           C  
ATOM   3920  HA  THR B 245      33.763 -12.093  -3.532  1.00  0.00           H  
ATOM   3921  CB  THR B 245      32.904 -14.040  -3.329  1.00  0.00           C  
ATOM   3922  HB  THR B 245      33.047 -14.926  -2.709  1.00  0.00           H  
ATOM   3923  CG2 THR B 245      31.408 -13.728  -3.393  1.00  0.00           C  
ATOM   3924 HG21 THR B 245      30.998 -13.661  -2.386  1.00  0.00           H  
ATOM   3925 HG22 THR B 245      31.253 -12.785  -3.917  1.00  0.00           H  
ATOM   3926 HG23 THR B 245      30.898 -14.530  -3.926  1.00  0.00           H  
ATOM   3927  OG1 THR B 245      33.277 -14.344  -4.653  1.00  0.00           O  
ATOM   3928  HG1 THR B 245      34.176 -14.729  -4.630  1.00  0.00           H  
ATOM   3929  C   THR B 245      33.195 -12.313  -1.492  1.00  0.00           C  
ATOM   3930  O   THR B 245      33.282 -12.931  -0.438  1.00  0.00           O  
ATOM   3931  N   LEU B 246      32.558 -11.146  -1.558  1.00  0.00           N  
ATOM   3932  H   LEU B 246      32.561 -10.653  -2.443  1.00  0.00           H  
ATOM   3933  CA  LEU B 246      31.659 -10.636  -0.521  1.00  0.00           C  
ATOM   3934  HA  LEU B 246      31.995 -10.973   0.463  1.00  0.00           H  
ATOM   3935  CB  LEU B 246      31.655  -9.099  -0.532  1.00  0.00           C  
ATOM   3936  HB2 LEU B 246      31.312  -8.742  -1.503  1.00  0.00           H  
ATOM   3937  HB3 LEU B 246      30.920  -8.775   0.206  1.00  0.00           H  
ATOM   3938  CG  LEU B 246      33.019  -8.468  -0.198  1.00  0.00           C  
ATOM   3939  HG  LEU B 246      33.663  -9.201   0.287  1.00  0.00           H  
ATOM   3940  CD1 LEU B 246      33.723  -7.922  -1.442  1.00  0.00           C  
ATOM   3941 HD11 LEU B 246      34.694  -7.516  -1.154  1.00  0.00           H  
ATOM   3942 HD12 LEU B 246      33.122  -7.137  -1.899  1.00  0.00           H  
ATOM   3943 HD13 LEU B 246      33.880  -8.724  -2.161  1.00  0.00           H  
ATOM   3944  CD2 LEU B 246      32.814  -7.298   0.755  1.00  0.00           C  
ATOM   3945 HD21 LEU B 246      32.455  -7.673   1.714  1.00  0.00           H  
ATOM   3946 HD22 LEU B 246      32.108  -6.579   0.342  1.00  0.00           H  
ATOM   3947 HD23 LEU B 246      33.770  -6.808   0.917  1.00  0.00           H  
ATOM   3948  C   LEU B 246      30.229 -11.139  -0.746  1.00  0.00           C  
ATOM   3949  O   LEU B 246      29.763 -11.203  -1.887  1.00  0.00           O  
ATOM   3950  N   LEU B 247      29.507 -11.409   0.339  1.00  0.00           N  
ATOM   3951  H   LEU B 247      29.972 -11.359   1.243  1.00  0.00           H  
ATOM   3952  CA  LEU B 247      28.047 -11.481   0.374  1.00  0.00           C  
ATOM   3953  HA  LEU B 247      27.654 -11.485  -0.643  1.00  0.00           H  
ATOM   3954  CB  LEU B 247      27.639 -12.791   1.072  1.00  0.00           C  
ATOM   3955  HB2 LEU B 247      28.014 -13.628   0.485  1.00  0.00           H  
ATOM   3956  HB3 LEU B 247      28.128 -12.817   2.049  1.00  0.00           H  
ATOM   3957  CG  LEU B 247      26.126 -12.983   1.290  1.00  0.00           C  
ATOM   3958  HG  LEU B 247      25.718 -12.136   1.840  1.00  0.00           H  
ATOM   3959  CD1 LEU B 247      25.381 -13.134  -0.037  1.00  0.00           C  
ATOM   3960 HD11 LEU B 247      25.457 -12.214  -0.616  1.00  0.00           H  
ATOM   3961 HD12 LEU B 247      25.783 -13.966  -0.607  1.00  0.00           H  
ATOM   3962 HD13 LEU B 247      24.322 -13.310   0.162  1.00  0.00           H  
ATOM   3963  CD2 LEU B 247      25.905 -14.253   2.112  1.00  0.00           C  
ATOM   3964 HD21 LEU B 247      26.325 -15.119   1.603  1.00  0.00           H  
ATOM   3965 HD22 LEU B 247      26.383 -14.139   3.086  1.00  0.00           H  
ATOM   3966 HD23 LEU B 247      24.836 -14.400   2.273  1.00  0.00           H  
ATOM   3967  C   LEU B 247      27.501 -10.238   1.090  1.00  0.00           C  
ATOM   3968  O   LEU B 247      27.954  -9.912   2.184  1.00  0.00           O  
ATOM   3969  N   LEU B 248      26.527  -9.563   0.483  1.00  0.00           N  
ATOM   3970  H   LEU B 248      26.224  -9.876  -0.434  1.00  0.00           H  
ATOM   3971  CA  LEU B 248      25.750  -8.480   1.083  1.00  0.00           C  
ATOM   3972  HA  LEU B 248      26.126  -8.276   2.086  1.00  0.00           H  
ATOM   3973  CB  LEU B 248      25.867  -7.185   0.254  1.00  0.00           C  
ATOM   3974  HB2 LEU B 248      25.567  -7.381  -0.777  1.00  0.00           H  
ATOM   3975  HB3 LEU B 248      25.150  -6.480   0.675  1.00  0.00           H  
ATOM   3976  CG  LEU B 248      27.265  -6.526   0.283  1.00  0.00           C  
ATOM   3977  HG  LEU B 248      27.704  -6.662   1.268  1.00  0.00           H  
ATOM   3978  CD1 LEU B 248      28.220  -7.083  -0.777  1.00  0.00           C  
ATOM   3979 HD11 LEU B 248      29.166  -6.542  -0.746  1.00  0.00           H  
ATOM   3980 HD12 LEU B 248      28.430  -8.132  -0.587  1.00  0.00           H  
ATOM   3981 HD13 LEU B 248      27.770  -6.987  -1.765  1.00  0.00           H  
ATOM   3982  CD2 LEU B 248      27.148  -5.019   0.026  1.00  0.00           C  
ATOM   3983 HD21 LEU B 248      26.543  -4.566   0.810  1.00  0.00           H  
ATOM   3984 HD22 LEU B 248      26.675  -4.841  -0.939  1.00  0.00           H  
ATOM   3985 HD23 LEU B 248      28.137  -4.561   0.041  1.00  0.00           H  
ATOM   3986  C   LEU B 248      24.293  -8.937   1.231  1.00  0.00           C  
ATOM   3987  O   LEU B 248      23.775  -9.651   0.368  1.00  0.00           O  
ATOM   3988  N   THR B 249      23.635  -8.538   2.317  1.00  0.00           N  
ATOM   3989  H   THR B 249      24.125  -7.955   2.992  1.00  0.00           H  
ATOM   3990  CA  THR B 249      22.297  -9.025   2.696  1.00  0.00           C  
ATOM   3991  HA  THR B 249      21.722  -9.257   1.799  1.00  0.00           H  
ATOM   3992  CB  THR B 249      22.411 -10.301   3.550  1.00  0.00           C  
ATOM   3993  HB  THR B 249      22.907 -10.058   4.490  1.00  0.00           H  
ATOM   3994  CG2 THR B 249      21.065 -10.952   3.863  1.00  0.00           C  
ATOM   3995 HG21 THR B 249      20.478 -10.310   4.518  1.00  0.00           H  
ATOM   3996 HG22 THR B 249      20.509 -11.136   2.943  1.00  0.00           H  
ATOM   3997 HG23 THR B 249      21.234 -11.901   4.375  1.00  0.00           H  
ATOM   3998  OG1 THR B 249      23.183 -11.268   2.877  1.00  0.00           O  
ATOM   3999  HG1 THR B 249      22.993 -11.167   1.938  1.00  0.00           H  
ATOM   4000  C   THR B 249      21.552  -7.943   3.470  1.00  0.00           C  
ATOM   4001  O   THR B 249      22.162  -7.224   4.260  1.00  0.00           O  
ATOM   4002  N   TRP B 250      20.249  -7.804   3.231  1.00  0.00           N  
ATOM   4003  H   TRP B 250      19.812  -8.439   2.565  1.00  0.00           H  
ATOM   4004  CA  TRP B 250      19.377  -6.783   3.834  1.00  0.00           C  
ATOM   4005  HA  TRP B 250      19.778  -6.480   4.803  1.00  0.00           H  
ATOM   4006  CB  TRP B 250      19.359  -5.548   2.916  1.00  0.00           C  
ATOM   4007  HB2 TRP B 250      18.723  -4.779   3.353  1.00  0.00           H  
ATOM   4008  HB3 TRP B 250      20.365  -5.133   2.902  1.00  0.00           H  
ATOM   4009  CG  TRP B 250      18.944  -5.769   1.489  1.00  0.00           C  
ATOM   4010  CD1 TRP B 250      17.689  -5.637   1.000  1.00  0.00           C  
ATOM   4011  HD1 TRP B 250      16.818  -5.371   1.587  1.00  0.00           H  
ATOM   4012  NE1 TRP B 250      17.686  -5.909  -0.355  1.00  0.00           N  
ATOM   4013  HE1 TRP B 250      16.856  -5.865  -0.938  1.00  0.00           H  
ATOM   4014  CE2 TRP B 250      18.942  -6.252  -0.805  1.00  0.00           C  
ATOM   4015  CZ2 TRP B 250      19.440  -6.618  -2.062  1.00  0.00           C  
ATOM   4016  HZ2 TRP B 250      18.776  -6.714  -2.905  1.00  0.00           H  
ATOM   4017  CH2 TRP B 250      20.809  -6.887  -2.208  1.00  0.00           C  
ATOM   4018  HH2 TRP B 250      21.195  -7.176  -3.175  1.00  0.00           H  
ATOM   4019  CZ3 TRP B 250      21.662  -6.804  -1.094  1.00  0.00           C  
ATOM   4020  HZ3 TRP B 250      22.710  -7.043  -1.202  1.00  0.00           H  
ATOM   4021  CE3 TRP B 250      21.148  -6.449   0.168  1.00  0.00           C  
ATOM   4022  HE3 TRP B 250      21.803  -6.416   1.021  1.00  0.00           H  
ATOM   4023  CD2 TRP B 250      19.775  -6.163   0.349  1.00  0.00           C  
ATOM   4024  C   TRP B 250      17.966  -7.341   4.100  1.00  0.00           C  
ATOM   4025  O   TRP B 250      17.752  -8.549   4.033  1.00  0.00           O  
ATOM   4026  N   SER B 251      16.997  -6.481   4.435  1.00  0.00           N  
ATOM   4027  H   SER B 251      17.245  -5.504   4.549  1.00  0.00           H  
ATOM   4028  CA  SER B 251      15.620  -6.875   4.764  1.00  0.00           C  
ATOM   4029  HA  SER B 251      15.496  -7.938   4.547  1.00  0.00           H  
ATOM   4030  CB  SER B 251      15.395  -6.699   6.267  1.00  0.00           C  
ATOM   4031  HB2 SER B 251      16.169  -7.251   6.806  1.00  0.00           H  
ATOM   4032  HB3 SER B 251      15.459  -5.639   6.523  1.00  0.00           H  
ATOM   4033  OG  SER B 251      14.129  -7.199   6.644  1.00  0.00           O  
ATOM   4034  HG  SER B 251      14.036  -7.089   7.594  1.00  0.00           H  
ATOM   4035  C   SER B 251      14.565  -6.133   3.932  1.00  0.00           C  
ATOM   4036  O   SER B 251      14.759  -4.981   3.533  1.00  0.00           O  
ATOM   4037  N   ASN B 252      13.444  -6.810   3.663  1.00  0.00           N  
ATOM   4038  H   ASN B 252      13.308  -7.688   4.141  1.00  0.00           H  
ATOM   4039  CA  ASN B 252      12.324  -6.278   2.885  1.00  0.00           C  
ATOM   4040  HA  ASN B 252      12.724  -5.961   1.922  1.00  0.00           H  
ATOM   4041  CB  ASN B 252      11.317  -7.417   2.620  1.00  0.00           C  
ATOM   4042  HB2 ASN B 252      11.865  -8.309   2.313  1.00  0.00           H  
ATOM   4043  HB3 ASN B 252      10.785  -7.646   3.544  1.00  0.00           H  
ATOM   4044  CG  ASN B 252      10.282  -7.088   1.548  1.00  0.00           C  
ATOM   4045  OD1 ASN B 252       9.535  -6.129   1.652  1.00  0.00           O  
ATOM   4046  ND2 ASN B 252      10.207  -7.870   0.489  1.00  0.00           N  
ATOM   4047 HD21 ASN B 252       9.454  -7.697  -0.166  1.00  0.00           H  
ATOM   4048 HD22 ASN B 252      10.784  -8.686   0.403  1.00  0.00           H  
ATOM   4049  C   ASN B 252      11.691  -5.076   3.635  1.00  0.00           C  
ATOM   4050  O   ASN B 252      11.413  -5.204   4.829  1.00  0.00           O  
ATOM   4051  N   PRO B 253      11.459  -3.917   2.981  1.00  0.00           N  
ATOM   4052  CD  PRO B 253      11.950  -3.618   1.645  1.00  0.00           C  
ATOM   4053  HD2 PRO B 253      11.324  -4.128   0.924  1.00  0.00           H  
ATOM   4054  HD3 PRO B 253      12.988  -3.928   1.519  1.00  0.00           H  
ATOM   4055  CG  PRO B 253      11.861  -2.111   1.454  1.00  0.00           C  
ATOM   4056  HG2 PRO B 253      11.544  -1.849   0.445  1.00  0.00           H  
ATOM   4057  HG3 PRO B 253      12.823  -1.659   1.672  1.00  0.00           H  
ATOM   4058  CB  PRO B 253      10.836  -1.671   2.491  1.00  0.00           C  
ATOM   4059  HB2 PRO B 253       9.852  -1.664   2.027  1.00  0.00           H  
ATOM   4060  HB3 PRO B 253      11.073  -0.687   2.889  1.00  0.00           H  
ATOM   4061  CA  PRO B 253      10.889  -2.714   3.607  1.00  0.00           C  
ATOM   4062  HA  PRO B 253      11.580  -2.373   4.379  1.00  0.00           H  
ATOM   4063  C   PRO B 253       9.490  -2.852   4.235  1.00  0.00           C  
ATOM   4064  O   PRO B 253       8.994  -1.896   4.836  1.00  0.00           O  
ATOM   4065  N   TYR B 254       8.830  -4.001   4.071  1.00  0.00           N  
ATOM   4066  H   TYR B 254       9.314  -4.759   3.605  1.00  0.00           H  
ATOM   4067  CA  TYR B 254       7.459  -4.261   4.514  1.00  0.00           C  
ATOM   4068  HA  TYR B 254       7.141  -3.451   5.169  1.00  0.00           H  
ATOM   4069  CB  TYR B 254       6.532  -4.288   3.292  1.00  0.00           C  
ATOM   4070  HB2 TYR B 254       6.863  -5.073   2.611  1.00  0.00           H  
ATOM   4071  HB3 TYR B 254       5.529  -4.543   3.620  1.00  0.00           H  
ATOM   4072  CG  TYR B 254       6.467  -2.982   2.533  1.00  0.00           C  
ATOM   4073  CD1 TYR B 254       5.511  -2.011   2.882  1.00  0.00           C  
ATOM   4074  HD1 TYR B 254       4.798  -2.210   3.667  1.00  0.00           H  
ATOM   4075  CE1 TYR B 254       5.476  -0.783   2.199  1.00  0.00           C  
ATOM   4076  HE1 TYR B 254       4.742  -0.032   2.452  1.00  0.00           H  
ATOM   4077  CZ  TYR B 254       6.413  -0.524   1.178  1.00  0.00           C  
ATOM   4078  OH  TYR B 254       6.399   0.672   0.542  1.00  0.00           O  
ATOM   4079  HH  TYR B 254       5.472   0.995   0.492  1.00  0.00           H  
ATOM   4080  CE2 TYR B 254       7.365  -1.500   0.820  1.00  0.00           C  
ATOM   4081  HE2 TYR B 254       8.064  -1.297   0.024  1.00  0.00           H  
ATOM   4082  CD2 TYR B 254       7.379  -2.736   1.492  1.00  0.00           C  
ATOM   4083  HD2 TYR B 254       8.102  -3.495   1.229  1.00  0.00           H  
ATOM   4084  C   TYR B 254       7.345  -5.582   5.290  1.00  0.00           C  
ATOM   4085  O   TYR B 254       8.134  -6.501   5.062  1.00  0.00           O  
ATOM   4086  N   PRO B 255       6.337  -5.737   6.173  1.00  0.00           N  
ATOM   4087  CD  PRO B 255       5.386  -4.728   6.623  1.00  0.00           C  
ATOM   4088  HD2 PRO B 255       4.984  -4.145   5.794  1.00  0.00           H  
ATOM   4089  HD3 PRO B 255       5.876  -4.070   7.341  1.00  0.00           H  
ATOM   4090  CG  PRO B 255       4.256  -5.496   7.310  1.00  0.00           C  
ATOM   4091  HG2 PRO B 255       3.493  -5.767   6.578  1.00  0.00           H  
ATOM   4092  HG3 PRO B 255       3.817  -4.925   8.128  1.00  0.00           H  
ATOM   4093  CB  PRO B 255       4.956  -6.759   7.816  1.00  0.00           C  
ATOM   4094  HB2 PRO B 255       4.255  -7.583   7.956  1.00  0.00           H  
ATOM   4095  HB3 PRO B 255       5.474  -6.539   8.752  1.00  0.00           H  
ATOM   4096  CA  PRO B 255       5.985  -7.045   6.718  1.00  0.00           C  
ATOM   4097  HA  PRO B 255       6.873  -7.491   7.162  1.00  0.00           H  
ATOM   4098  C   PRO B 255       5.407  -7.965   5.619  1.00  0.00           C  
ATOM   4099  O   PRO B 255       4.763  -7.464   4.691  1.00  0.00           O  
ATOM   4100  N   PRO B 256       5.516  -9.304   5.752  1.00  0.00           N  
ATOM   4101  CD  PRO B 256       6.269 -10.012   6.781  1.00  0.00           C  
ATOM   4102  HD2 PRO B 256       5.650 -10.123   7.673  1.00  0.00           H  
ATOM   4103  HD3 PRO B 256       7.204  -9.512   7.029  1.00  0.00           H  
ATOM   4104  CG  PRO B 256       6.584 -11.386   6.196  1.00  0.00           C  
ATOM   4105  HG2 PRO B 256       6.682 -12.145   6.973  1.00  0.00           H  
ATOM   4106  HG3 PRO B 256       7.492 -11.329   5.597  1.00  0.00           H  
ATOM   4107  CB  PRO B 256       5.383 -11.647   5.294  1.00  0.00           C  
ATOM   4108  HB2 PRO B 256       4.552 -12.019   5.896  1.00  0.00           H  
ATOM   4109  HB3 PRO B 256       5.623 -12.352   4.497  1.00  0.00           H  
ATOM   4110  CA  PRO B 256       5.052 -10.259   4.736  1.00  0.00           C  
ATOM   4111  HA  PRO B 256       5.638 -10.099   3.833  1.00  0.00           H  
ATOM   4112  C   PRO B 256       3.570 -10.175   4.342  1.00  0.00           C  
ATOM   4113  O   PRO B 256       3.217 -10.646   3.265  1.00  0.00           O  
ATOM   4114  N   ASP B 257       2.700  -9.594   5.172  1.00  0.00           N  
ATOM   4115  H   ASP B 257       3.036  -9.267   6.062  1.00  0.00           H  
ATOM   4116  CA  ASP B 257       1.265  -9.418   4.878  1.00  0.00           C  
ATOM   4117  HA  ASP B 257       0.869 -10.367   4.518  1.00  0.00           H  
ATOM   4118  CB  ASP B 257       0.541  -9.032   6.188  1.00  0.00           C  
ATOM   4119  HB2 ASP B 257       1.198  -9.238   7.037  1.00  0.00           H  
ATOM   4120  HB3 ASP B 257       0.363  -7.954   6.187  1.00  0.00           H  
ATOM   4121  CG  ASP B 257      -0.799  -9.744   6.454  1.00  0.00           C  
ATOM   4122  OD1 ASP B 257      -1.316  -9.516   7.569  1.00  0.00           O  
ATOM   4123  OD2 ASP B 257      -1.328 -10.457   5.568  1.00  0.00           O  
ATOM   4124  C   ASP B 257       1.011  -8.348   3.792  1.00  0.00           C  
ATOM   4125  O   ASP B 257       0.062  -8.450   3.019  1.00  0.00           O  
ATOM   4126  N   ASN B 258       1.868  -7.322   3.687  1.00  0.00           N  
ATOM   4127  H   ASN B 258       2.724  -7.349   4.232  1.00  0.00           H  
ATOM   4128  CA  ASN B 258       1.628  -6.166   2.816  1.00  0.00           C  
ATOM   4129  HA  ASN B 258       0.641  -5.763   3.052  1.00  0.00           H  
ATOM   4130  CB  ASN B 258       2.680  -5.094   3.118  1.00  0.00           C  
ATOM   4131  HB2 ASN B 258       2.594  -4.753   4.147  1.00  0.00           H  
ATOM   4132  HB3 ASN B 258       3.669  -5.528   2.970  1.00  0.00           H  
ATOM   4133  CG  ASN B 258       2.535  -3.923   2.171  1.00  0.00           C  
ATOM   4134  OD1 ASN B 258       3.189  -3.867   1.148  1.00  0.00           O  
ATOM   4135  ND2 ASN B 258       1.602  -3.035   2.416  1.00  0.00           N  
ATOM   4136 HD21 ASN B 258       1.488  -2.283   1.735  1.00  0.00           H  
ATOM   4137 HD22 ASN B 258       1.027  -3.073   3.234  1.00  0.00           H  
ATOM   4138  C   ASN B 258       1.621  -6.530   1.317  1.00  0.00           C  
ATOM   4139  O   ASN B 258       2.368  -7.398   0.874  1.00  0.00           O  
ATOM   4140  N   TYR B 259       0.790  -5.870   0.512  1.00  0.00           N  
ATOM   4141  H   TYR B 259       0.169  -5.177   0.905  1.00  0.00           H  
ATOM   4142  CA  TYR B 259       0.602  -6.211  -0.899  1.00  0.00           C  
ATOM   4143  HA  TYR B 259       0.428  -7.285  -0.975  1.00  0.00           H  
ATOM   4144  CB  TYR B 259      -0.674  -5.502  -1.366  1.00  0.00           C  
ATOM   4145  HB2 TYR B 259      -0.478  -4.432  -1.394  1.00  0.00           H  
ATOM   4146  HB3 TYR B 259      -0.923  -5.829  -2.376  1.00  0.00           H  
ATOM   4147  CG  TYR B 259      -1.861  -5.765  -0.452  1.00  0.00           C  
ATOM   4148  CD1 TYR B 259      -2.303  -7.088  -0.246  1.00  0.00           C  
ATOM   4149  HD1 TYR B 259      -1.824  -7.905  -0.759  1.00  0.00           H  
ATOM   4150  CE1 TYR B 259      -3.395  -7.346   0.599  1.00  0.00           C  
ATOM   4151  HE1 TYR B 259      -3.745  -8.356   0.749  1.00  0.00           H  
ATOM   4152  CZ  TYR B 259      -4.052  -6.278   1.241  1.00  0.00           C  
ATOM   4153  OH  TYR B 259      -5.156  -6.552   1.979  1.00  0.00           O  
ATOM   4154  HH  TYR B 259      -5.685  -7.217   1.492  1.00  0.00           H  
ATOM   4155  CE2 TYR B 259      -3.607  -4.951   1.050  1.00  0.00           C  
ATOM   4156  HE2 TYR B 259      -4.131  -4.126   1.511  1.00  0.00           H  
ATOM   4157  CD2 TYR B 259      -2.514  -4.697   0.200  1.00  0.00           C  
ATOM   4158  HD2 TYR B 259      -2.205  -3.674   0.018  1.00  0.00           H  
ATOM   4159  C   TYR B 259       1.814  -5.906  -1.802  1.00  0.00           C  
ATOM   4160  O   TYR B 259       2.084  -6.678  -2.722  1.00  0.00           O  
ATOM   4161  N   LEU B 260       2.589  -4.853  -1.506  1.00  0.00           N  
ATOM   4162  H   LEU B 260       2.389  -4.323  -0.667  1.00  0.00           H  
ATOM   4163  CA  LEU B 260       3.763  -4.445  -2.288  1.00  0.00           C  
ATOM   4164  HA  LEU B 260       3.530  -4.600  -3.342  1.00  0.00           H  
ATOM   4165  CB  LEU B 260       4.002  -2.940  -2.049  1.00  0.00           C  
ATOM   4166  HB2 LEU B 260       3.042  -2.422  -2.045  1.00  0.00           H  
ATOM   4167  HB3 LEU B 260       4.453  -2.812  -1.063  1.00  0.00           H  
ATOM   4168  CG  LEU B 260       4.903  -2.271  -3.105  1.00  0.00           C  
ATOM   4169  HG  LEU B 260       5.813  -2.851  -3.242  1.00  0.00           H  
ATOM   4170  CD1 LEU B 260       4.183  -2.148  -4.450  1.00  0.00           C  
ATOM   4171 HD11 LEU B 260       4.814  -1.614  -5.160  1.00  0.00           H  
ATOM   4172 HD12 LEU B 260       3.975  -3.133  -4.863  1.00  0.00           H  
ATOM   4173 HD13 LEU B 260       3.244  -1.607  -4.327  1.00  0.00           H  
ATOM   4174  CD2 LEU B 260       5.306  -0.868  -2.647  1.00  0.00           C  
ATOM   4175 HD21 LEU B 260       5.948  -0.407  -3.395  1.00  0.00           H  
ATOM   4176 HD22 LEU B 260       4.419  -0.254  -2.502  1.00  0.00           H  
ATOM   4177 HD23 LEU B 260       5.855  -0.934  -1.709  1.00  0.00           H  
ATOM   4178  C   LEU B 260       5.016  -5.284  -1.972  1.00  0.00           C  
ATOM   4179  O   LEU B 260       5.889  -5.421  -2.825  1.00  0.00           O  
ATOM   4180  N   TYR B 261       5.063  -5.920  -0.793  1.00  0.00           N  
ATOM   4181  H   TYR B 261       4.303  -5.725  -0.155  1.00  0.00           H  
ATOM   4182  CA  TYR B 261       6.145  -6.800  -0.314  1.00  0.00           C  
ATOM   4183  HA  TYR B 261       6.997  -6.190  -0.007  1.00  0.00           H  
ATOM   4184  CB  TYR B 261       5.622  -7.588   0.904  1.00  0.00           C  
ATOM   4185  HB2 TYR B 261       5.372  -6.885   1.698  1.00  0.00           H  
ATOM   4186  HB3 TYR B 261       4.701  -8.087   0.612  1.00  0.00           H  
ATOM   4187  CG  TYR B 261       6.534  -8.667   1.470  1.00  0.00           C  
ATOM   4188  CD1 TYR B 261       6.461  -9.989   0.986  1.00  0.00           C  
ATOM   4189  HD1 TYR B 261       5.783 -10.233   0.184  1.00  0.00           H  
ATOM   4190  CE1 TYR B 261       7.271 -10.995   1.549  1.00  0.00           C  
ATOM   4191  HE1 TYR B 261       7.223 -12.010   1.186  1.00  0.00           H  
ATOM   4192  CZ  TYR B 261       8.142 -10.688   2.614  1.00  0.00           C  
ATOM   4193  OH  TYR B 261       8.883 -11.674   3.181  1.00  0.00           O  
ATOM   4194  HH  TYR B 261       9.523 -11.333   3.807  1.00  0.00           H  
ATOM   4195  CE2 TYR B 261       8.211  -9.367   3.106  1.00  0.00           C  
ATOM   4196  HE2 TYR B 261       8.863  -9.119   3.929  1.00  0.00           H  
ATOM   4197  CD2 TYR B 261       7.411  -8.365   2.525  1.00  0.00           C  
ATOM   4198  HD2 TYR B 261       7.468  -7.351   2.890  1.00  0.00           H  
ATOM   4199  C   TYR B 261       6.632  -7.801  -1.370  1.00  0.00           C  
ATOM   4200  O   TYR B 261       7.829  -8.053  -1.466  1.00  0.00           O  
ATOM   4201  N   ASN B 262       5.702  -8.385  -2.137  1.00  0.00           N  
ATOM   4202  H   ASN B 262       4.746  -8.082  -2.010  1.00  0.00           H  
ATOM   4203  CA  ASN B 262       5.968  -9.407  -3.152  1.00  0.00           C  
ATOM   4204  HA  ASN B 262       6.762 -10.061  -2.787  1.00  0.00           H  
ATOM   4205  CB  ASN B 262       4.684 -10.232  -3.350  1.00  0.00           C  
ATOM   4206  HB2 ASN B 262       3.835  -9.567  -3.518  1.00  0.00           H  
ATOM   4207  HB3 ASN B 262       4.792 -10.862  -4.233  1.00  0.00           H  
ATOM   4208  CG  ASN B 262       4.397 -11.129  -2.166  1.00  0.00           C  
ATOM   4209  OD1 ASN B 262       3.592 -10.835  -1.293  1.00  0.00           O  
ATOM   4210  ND2 ASN B 262       5.082 -12.245  -2.072  1.00  0.00           N  
ATOM   4211 HD21 ASN B 262       4.860 -12.852  -1.304  1.00  0.00           H  
ATOM   4212 HD22 ASN B 262       5.784 -12.468  -2.759  1.00  0.00           H  
ATOM   4213  C   ASN B 262       6.463  -8.868  -4.503  1.00  0.00           C  
ATOM   4214  O   ASN B 262       6.932  -9.659  -5.316  1.00  0.00           O  
ATOM   4215  N   HIE B 263       6.352  -7.561  -4.755  1.00  0.00           N  
ATOM   4216  H   HIE B 263       5.998  -6.952  -4.025  1.00  0.00           H  
ATOM   4217  CA  HIE B 263       6.664  -6.939  -6.049  1.00  0.00           C  
ATOM   4218  HA  HIE B 263       6.790  -7.720  -6.799  1.00  0.00           H  
ATOM   4219  CB  HIE B 263       5.457  -6.096  -6.487  1.00  0.00           C  
ATOM   4220  HB2 HIE B 263       5.188  -5.403  -5.689  1.00  0.00           H  
ATOM   4221  HB3 HIE B 263       5.731  -5.506  -7.358  1.00  0.00           H  
ATOM   4222  CG  HIE B 263       4.256  -6.940  -6.853  1.00  0.00           C  
ATOM   4223  ND1 HIE B 263       4.129  -7.706  -8.019  1.00  0.00           N  
ATOM   4224  CE1 HIE B 263       2.945  -8.329  -7.919  1.00  0.00           C  
ATOM   4225  HE1 HIE B 263       2.544  -9.017  -8.652  1.00  0.00           H  
ATOM   4226  NE2 HIE B 263       2.333  -7.998  -6.771  1.00  0.00           N  
ATOM   4227  HE2 HIE B 263       1.440  -8.364  -6.465  1.00  0.00           H  
ATOM   4228  CD2 HIE B 263       3.142  -7.122  -6.084  1.00  0.00           C  
ATOM   4229  HD2 HIE B 263       2.945  -6.674  -5.120  1.00  0.00           H  
ATOM   4230  C   HIE B 263       7.984  -6.148  -6.064  1.00  0.00           C  
ATOM   4231  O   HIE B 263       8.276  -5.464  -7.045  1.00  0.00           O  
ATOM   4232  N   LEU B 264       8.782  -6.217  -4.992  1.00  0.00           N  
ATOM   4233  H   LEU B 264       8.510  -6.829  -4.239  1.00  0.00           H  
ATOM   4234  CA  LEU B 264      10.038  -5.473  -4.874  1.00  0.00           C  
ATOM   4235  HA  LEU B 264       9.900  -4.510  -5.369  1.00  0.00           H  
ATOM   4236  CB  LEU B 264      10.374  -5.206  -3.398  1.00  0.00           C  
ATOM   4237  HB2 LEU B 264      10.553  -6.162  -2.903  1.00  0.00           H  
ATOM   4238  HB3 LEU B 264      11.309  -4.644  -3.371  1.00  0.00           H  
ATOM   4239  CG  LEU B 264       9.324  -4.428  -2.592  1.00  0.00           C  
ATOM   4240  HG  LEU B 264       8.465  -5.068  -2.408  1.00  0.00           H  
ATOM   4241  CD1 LEU B 264       9.950  -4.062  -1.255  1.00  0.00           C  
ATOM   4242 HD11 LEU B 264       9.230  -3.512  -0.658  1.00  0.00           H  
ATOM   4243 HD12 LEU B 264      10.217  -4.981  -0.733  1.00  0.00           H  
ATOM   4244 HD13 LEU B 264      10.837  -3.449  -1.409  1.00  0.00           H  
ATOM   4245  CD2 LEU B 264       8.854  -3.141  -3.268  1.00  0.00           C  
ATOM   4246 HD21 LEU B 264       8.262  -3.407  -4.141  1.00  0.00           H  
ATOM   4247 HD22 LEU B 264       8.220  -2.575  -2.587  1.00  0.00           H  
ATOM   4248 HD23 LEU B 264       9.708  -2.534  -3.571  1.00  0.00           H  
ATOM   4249  C   LEU B 264      11.245  -6.154  -5.534  1.00  0.00           C  
ATOM   4250  O   LEU B 264      11.366  -7.375  -5.556  1.00  0.00           O  
ATOM   4251  N   THR B 265      12.212  -5.329  -5.930  1.00  0.00           N  
ATOM   4252  H   THR B 265      12.000  -4.336  -5.903  1.00  0.00           H  
ATOM   4253  CA  THR B 265      13.621  -5.700  -6.132  1.00  0.00           C  
ATOM   4254  HA  THR B 265      13.885  -6.442  -5.378  1.00  0.00           H  
ATOM   4255  CB  THR B 265      13.802  -6.372  -7.498  1.00  0.00           C  
ATOM   4256  HB  THR B 265      13.065  -7.168  -7.603  1.00  0.00           H  
ATOM   4257  CG2 THR B 265      13.671  -5.422  -8.686  1.00  0.00           C  
ATOM   4258 HG21 THR B 265      12.879  -4.693  -8.509  1.00  0.00           H  
ATOM   4259 HG22 THR B 265      14.615  -4.909  -8.851  1.00  0.00           H  
ATOM   4260 HG23 THR B 265      13.412  -5.993  -9.576  1.00  0.00           H  
ATOM   4261  OG1 THR B 265      15.083  -6.944  -7.532  1.00  0.00           O  
ATOM   4262  HG1 THR B 265      15.051  -7.754  -6.982  1.00  0.00           H  
ATOM   4263  C   THR B 265      14.525  -4.478  -5.879  1.00  0.00           C  
ATOM   4264  O   THR B 265      14.038  -3.461  -5.374  1.00  0.00           O  
ATOM   4265  N   TYR B 266      15.837  -4.542  -6.132  1.00  0.00           N  
ATOM   4266  H   TYR B 266      16.187  -5.354  -6.632  1.00  0.00           H  
ATOM   4267  CA  TYR B 266      16.794  -3.650  -5.452  1.00  0.00           C  
ATOM   4268  HA  TYR B 266      16.252  -2.780  -5.093  1.00  0.00           H  
ATOM   4269  CB  TYR B 266      17.351  -4.372  -4.211  1.00  0.00           C  
ATOM   4270  HB2 TYR B 266      17.997  -5.182  -4.546  1.00  0.00           H  
ATOM   4271  HB3 TYR B 266      17.972  -3.674  -3.651  1.00  0.00           H  
ATOM   4272  CG  TYR B 266      16.306  -4.943  -3.262  1.00  0.00           C  
ATOM   4273  CD1 TYR B 266      15.630  -4.093  -2.364  1.00  0.00           C  
ATOM   4274  HD1 TYR B 266      15.860  -3.039  -2.353  1.00  0.00           H  
ATOM   4275  CE1 TYR B 266      14.646  -4.611  -1.498  1.00  0.00           C  
ATOM   4276  HE1 TYR B 266      14.117  -3.968  -0.811  1.00  0.00           H  
ATOM   4277  CZ  TYR B 266      14.331  -5.984  -1.530  1.00  0.00           C  
ATOM   4278  OH  TYR B 266      13.385  -6.478  -0.693  1.00  0.00           O  
ATOM   4279  HH  TYR B 266      13.183  -7.387  -0.926  1.00  0.00           H  
ATOM   4280  CE2 TYR B 266      15.024  -6.844  -2.410  1.00  0.00           C  
ATOM   4281  HE2 TYR B 266      14.805  -7.905  -2.425  1.00  0.00           H  
ATOM   4282  CD2 TYR B 266      16.004  -6.321  -3.276  1.00  0.00           C  
ATOM   4283  HD2 TYR B 266      16.524  -6.990  -3.952  1.00  0.00           H  
ATOM   4284  C   TYR B 266      17.929  -3.082  -6.320  1.00  0.00           C  
ATOM   4285  O   TYR B 266      18.283  -3.621  -7.368  1.00  0.00           O  
ATOM   4286  N   ALA B 267      18.547  -2.004  -5.827  1.00  0.00           N  
ATOM   4287  H   ALA B 267      18.162  -1.565  -4.994  1.00  0.00           H  
ATOM   4288  CA  ALA B 267      19.862  -1.556  -6.271  1.00  0.00           C  
ATOM   4289  HA  ALA B 267      20.327  -2.367  -6.830  1.00  0.00           H  
ATOM   4290  CB  ALA B 267      19.724  -0.365  -7.220  1.00  0.00           C  
ATOM   4291  HB1 ALA B 267      19.157  -0.670  -8.099  1.00  0.00           H  
ATOM   4292  HB2 ALA B 267      19.211   0.457  -6.719  1.00  0.00           H  
ATOM   4293  HB3 ALA B 267      20.713  -0.040  -7.542  1.00  0.00           H  
ATOM   4294  C   ALA B 267      20.771  -1.253  -5.071  1.00  0.00           C  
ATOM   4295  O   ALA B 267      20.405  -0.516  -4.151  1.00  0.00           O  
ATOM   4296  N   VAL B 268      21.966  -1.835  -5.089  1.00  0.00           N  
ATOM   4297  H   VAL B 268      22.214  -2.327  -5.945  1.00  0.00           H  
ATOM   4298  CA  VAL B 268      23.024  -1.698  -4.084  1.00  0.00           C  
ATOM   4299  HA  VAL B 268      22.585  -1.391  -3.134  1.00  0.00           H  
ATOM   4300  CB  VAL B 268      23.715  -3.064  -3.870  1.00  0.00           C  
ATOM   4301  HB  VAL B 268      24.037  -3.444  -4.840  1.00  0.00           H  
ATOM   4302  CG1 VAL B 268      24.954  -2.991  -2.966  1.00  0.00           C  
ATOM   4303 HG11 VAL B 268      25.737  -2.400  -3.439  1.00  0.00           H  
ATOM   4304 HG12 VAL B 268      24.694  -2.550  -2.002  1.00  0.00           H  
ATOM   4305 HG13 VAL B 268      25.347  -3.994  -2.801  1.00  0.00           H  
ATOM   4306  CG2 VAL B 268      22.750  -4.088  -3.255  1.00  0.00           C  
ATOM   4307 HG21 VAL B 268      21.871  -4.215  -3.887  1.00  0.00           H  
ATOM   4308 HG22 VAL B 268      23.242  -5.056  -3.161  1.00  0.00           H  
ATOM   4309 HG23 VAL B 268      22.435  -3.762  -2.266  1.00  0.00           H  
ATOM   4310  C   VAL B 268      24.019  -0.623  -4.531  1.00  0.00           C  
ATOM   4311  O   VAL B 268      24.355  -0.521  -5.709  1.00  0.00           O  
ATOM   4312  N   ASN B 269      24.545   0.142  -3.580  1.00  0.00           N  
ATOM   4313  H   ASN B 269      24.248  -0.037  -2.626  1.00  0.00           H  
ATOM   4314  CA  ASN B 269      25.609   1.128  -3.738  1.00  0.00           C  
ATOM   4315  HA  ASN B 269      25.962   1.134  -4.770  1.00  0.00           H  
ATOM   4316  CB  ASN B 269      24.991   2.501  -3.411  1.00  0.00           C  
ATOM   4317  HB2 ASN B 269      24.347   2.779  -4.241  1.00  0.00           H  
ATOM   4318  HB3 ASN B 269      24.386   2.407  -2.506  1.00  0.00           H  
ATOM   4319  CG  ASN B 269      25.953   3.656  -3.173  1.00  0.00           C  
ATOM   4320  OD1 ASN B 269      25.742   4.462  -2.273  1.00  0.00           O  
ATOM   4321  ND2 ASN B 269      27.019   3.791  -3.930  1.00  0.00           N  
ATOM   4322 HD21 ASN B 269      27.641   4.549  -3.707  1.00  0.00           H  
ATOM   4323 HD22 ASN B 269      27.260   3.149  -4.676  1.00  0.00           H  
ATOM   4324  C   ASN B 269      26.783   0.735  -2.824  1.00  0.00           C  
ATOM   4325  O   ASN B 269      26.568   0.361  -1.673  1.00  0.00           O  
ATOM   4326  N   ILE B 270      28.012   0.835  -3.330  1.00  0.00           N  
ATOM   4327  H   ILE B 270      28.120   1.154  -4.287  1.00  0.00           H  
ATOM   4328  CA  ILE B 270      29.261   0.575  -2.595  1.00  0.00           C  
ATOM   4329  HA  ILE B 270      29.049   0.657  -1.533  1.00  0.00           H  
ATOM   4330  CB  ILE B 270      29.743  -0.872  -2.871  1.00  0.00           C  
ATOM   4331  HB  ILE B 270      28.901  -1.532  -2.654  1.00  0.00           H  
ATOM   4332  CG2 ILE B 270      30.135  -1.085  -4.346  1.00  0.00           C  
ATOM   4333 HG21 ILE B 270      29.314  -0.789  -4.999  1.00  0.00           H  
ATOM   4334 HG22 ILE B 270      31.021  -0.496  -4.589  1.00  0.00           H  
ATOM   4335 HG23 ILE B 270      30.353  -2.137  -4.520  1.00  0.00           H  
ATOM   4336  CG1 ILE B 270      30.899  -1.290  -1.938  1.00  0.00           C  
ATOM   4337 HG12 ILE B 270      31.802  -0.735  -2.189  1.00  0.00           H  
ATOM   4338 HG13 ILE B 270      30.623  -1.050  -0.916  1.00  0.00           H  
ATOM   4339  CD1 ILE B 270      31.210  -2.794  -1.953  1.00  0.00           C  
ATOM   4340 HD11 ILE B 270      31.956  -3.015  -1.188  1.00  0.00           H  
ATOM   4341 HD12 ILE B 270      30.304  -3.364  -1.737  1.00  0.00           H  
ATOM   4342 HD13 ILE B 270      31.607  -3.096  -2.921  1.00  0.00           H  
ATOM   4343  C   ILE B 270      30.288   1.665  -2.945  1.00  0.00           C  
ATOM   4344  O   ILE B 270      30.295   2.123  -4.088  1.00  0.00           O  
ATOM   4345  N   TRP B 271      31.106   2.130  -1.996  1.00  0.00           N  
ATOM   4346  H   TRP B 271      31.030   1.757  -1.054  1.00  0.00           H  
ATOM   4347  CA  TRP B 271      32.141   3.155  -2.241  1.00  0.00           C  
ATOM   4348  HA  TRP B 271      32.611   2.943  -3.201  1.00  0.00           H  
ATOM   4349  CB  TRP B 271      31.518   4.557  -2.311  1.00  0.00           C  
ATOM   4350  HB2 TRP B 271      32.239   5.212  -2.803  1.00  0.00           H  
ATOM   4351  HB3 TRP B 271      30.631   4.528  -2.942  1.00  0.00           H  
ATOM   4352  CG  TRP B 271      31.142   5.189  -1.006  1.00  0.00           C  
ATOM   4353  CD1 TRP B 271      31.852   6.161  -0.391  1.00  0.00           C  
ATOM   4354  HD1 TRP B 271      32.783   6.584  -0.764  1.00  0.00           H  
ATOM   4355  NE1 TRP B 271      31.225   6.523   0.784  1.00  0.00           N  
ATOM   4356  HE1 TRP B 271      31.614   7.218   1.405  1.00  0.00           H  
ATOM   4357  CE2 TRP B 271      30.074   5.791   0.991  1.00  0.00           C  
ATOM   4358  CZ2 TRP B 271      29.108   5.786   2.012  1.00  0.00           C  
ATOM   4359  HZ2 TRP B 271      29.182   6.491   2.825  1.00  0.00           H  
ATOM   4360  CH2 TRP B 271      28.064   4.845   1.964  1.00  0.00           C  
ATOM   4361  HH2 TRP B 271      27.326   4.810   2.755  1.00  0.00           H  
ATOM   4362  CZ3 TRP B 271      27.992   3.938   0.890  1.00  0.00           C  
ATOM   4363  HZ3 TRP B 271      27.208   3.199   0.852  1.00  0.00           H  
ATOM   4364  CE3 TRP B 271      28.943   3.978  -0.146  1.00  0.00           C  
ATOM   4365  HE3 TRP B 271      28.872   3.281  -0.967  1.00  0.00           H  
ATOM   4366  CD2 TRP B 271      30.011   4.902  -0.125  1.00  0.00           C  
ATOM   4367  C   TRP B 271      33.256   3.137  -1.189  1.00  0.00           C  
ATOM   4368  O   TRP B 271      33.063   2.604  -0.096  1.00  0.00           O  
ATOM   4369  N   SER B 272      34.424   3.681  -1.529  1.00  0.00           N  
ATOM   4370  H   SER B 272      34.512   4.077  -2.460  1.00  0.00           H  
ATOM   4371  CA  SER B 272      35.621   3.672  -0.679  1.00  0.00           C  
ATOM   4372  HA  SER B 272      35.776   2.658  -0.312  1.00  0.00           H  
ATOM   4373  CB  SER B 272      36.817   4.031  -1.553  1.00  0.00           C  
ATOM   4374  HB2 SER B 272      36.864   3.330  -2.385  1.00  0.00           H  
ATOM   4375  HB3 SER B 272      36.681   5.033  -1.942  1.00  0.00           H  
ATOM   4376  OG  SER B 272      38.035   3.988  -0.850  1.00  0.00           O  
ATOM   4377  HG  SER B 272      38.700   3.774  -1.516  1.00  0.00           H  
ATOM   4378  C   SER B 272      35.546   4.611   0.537  1.00  0.00           C  
ATOM   4379  O   SER B 272      35.046   5.730   0.456  1.00  0.00           O  
ATOM   4380  N   GLU B 273      36.111   4.168   1.663  1.00  0.00           N  
ATOM   4381  H   GLU B 273      36.502   3.231   1.636  1.00  0.00           H  
ATOM   4382  CA  GLU B 273      36.394   4.984   2.856  1.00  0.00           C  
ATOM   4383  HA  GLU B 273      35.529   5.610   3.075  1.00  0.00           H  
ATOM   4384  CB  GLU B 273      36.626   4.014   4.036  1.00  0.00           C  
ATOM   4385  HB2 GLU B 273      35.827   3.271   4.049  1.00  0.00           H  
ATOM   4386  HB3 GLU B 273      37.555   3.481   3.832  1.00  0.00           H  
ATOM   4387  CG  GLU B 273      36.740   4.610   5.455  1.00  0.00           C  
ATOM   4388  HG2 GLU B 273      37.222   3.856   6.083  1.00  0.00           H  
ATOM   4389  HG3 GLU B 273      37.388   5.485   5.456  1.00  0.00           H  
ATOM   4390  CD  GLU B 273      35.385   4.961   6.093  1.00  0.00           C  
ATOM   4391  OE1 GLU B 273      34.457   5.416   5.404  1.00  0.00           O  
ATOM   4392  OE2 GLU B 273      35.183   4.697   7.305  1.00  0.00           O  
ATOM   4393  C   GLU B 273      37.603   5.926   2.639  1.00  0.00           C  
ATOM   4394  O   GLU B 273      37.765   6.901   3.369  1.00  0.00           O  
ATOM   4395  N   ASN B 274      38.442   5.656   1.626  1.00  0.00           N  
ATOM   4396  H   ASN B 274      38.234   4.853   1.043  1.00  0.00           H  
ATOM   4397  CA  ASN B 274      39.546   6.530   1.211  1.00  0.00           C  
ATOM   4398  HA  ASN B 274      39.921   7.081   2.076  1.00  0.00           H  
ATOM   4399  CB  ASN B 274      40.687   5.676   0.624  1.00  0.00           C  
ATOM   4400  HB2 ASN B 274      40.288   4.863   0.025  1.00  0.00           H  
ATOM   4401  HB3 ASN B 274      41.284   6.299  -0.041  1.00  0.00           H  
ATOM   4402  CG  ASN B 274      41.608   5.087   1.670  1.00  0.00           C  
ATOM   4403  OD1 ASN B 274      41.275   4.171   2.402  1.00  0.00           O  
ATOM   4404  ND2 ASN B 274      42.828   5.574   1.746  1.00  0.00           N  
ATOM   4405 HD21 ASN B 274      43.418   5.174   2.452  1.00  0.00           H  
ATOM   4406 HD22 ASN B 274      43.096   6.364   1.187  1.00  0.00           H  
ATOM   4407  C   ASN B 274      39.135   7.584   0.168  1.00  0.00           C  
ATOM   4408  O   ASN B 274      39.715   8.668   0.158  1.00  0.00           O  
ATOM   4409  N   ASP B 275      38.223   7.245  -0.751  1.00  0.00           N  
ATOM   4410  H   ASP B 275      37.773   6.343  -0.678  1.00  0.00           H  
ATOM   4411  CA  ASP B 275      38.004   8.010  -1.987  1.00  0.00           C  
ATOM   4412  HA  ASP B 275      38.345   9.033  -1.843  1.00  0.00           H  
ATOM   4413  CB  ASP B 275      38.900   7.429  -3.097  1.00  0.00           C  
ATOM   4414  HB2 ASP B 275      39.941   7.493  -2.773  1.00  0.00           H  
ATOM   4415  HB3 ASP B 275      38.661   6.373  -3.233  1.00  0.00           H  
ATOM   4416  CG  ASP B 275      38.768   8.152  -4.446  1.00  0.00           C  
ATOM   4417  OD1 ASP B 275      37.968   9.114  -4.533  1.00  0.00           O  
ATOM   4418  OD2 ASP B 275      39.478   7.728  -5.383  1.00  0.00           O  
ATOM   4419  C   ASP B 275      36.515   8.049  -2.399  1.00  0.00           C  
ATOM   4420  O   ASP B 275      35.995   7.063  -2.927  1.00  0.00           O  
ATOM   4421  N   PRO B 276      35.815   9.185  -2.218  1.00  0.00           N  
ATOM   4422  CD  PRO B 276      36.229  10.328  -1.421  1.00  0.00           C  
ATOM   4423  HD2 PRO B 276      36.776  11.032  -2.052  1.00  0.00           H  
ATOM   4424  HD3 PRO B 276      36.838  10.029  -0.566  1.00  0.00           H  
ATOM   4425  CG  PRO B 276      34.930  10.958  -0.932  1.00  0.00           C  
ATOM   4426  HG2 PRO B 276      35.048  12.021  -0.719  1.00  0.00           H  
ATOM   4427  HG3 PRO B 276      34.572  10.422  -0.051  1.00  0.00           H  
ATOM   4428  CB  PRO B 276      33.988  10.709  -2.109  1.00  0.00           C  
ATOM   4429  HB2 PRO B 276      34.160  11.466  -2.875  1.00  0.00           H  
ATOM   4430  HB3 PRO B 276      32.943  10.712  -1.797  1.00  0.00           H  
ATOM   4431  CA  PRO B 276      34.417   9.331  -2.626  1.00  0.00           C  
ATOM   4432  HA  PRO B 276      33.837   8.565  -2.113  1.00  0.00           H  
ATOM   4433  C   PRO B 276      34.147   9.194  -4.136  1.00  0.00           C  
ATOM   4434  O   PRO B 276      32.992   8.986  -4.509  1.00  0.00           O  
ATOM   4435  N   ALA B 277      35.159   9.311  -5.007  1.00  0.00           N  
ATOM   4436  H   ALA B 277      36.109   9.430  -4.654  1.00  0.00           H  
ATOM   4437  CA  ALA B 277      35.027   9.038  -6.442  1.00  0.00           C  
ATOM   4438  HA  ALA B 277      34.041   9.364  -6.772  1.00  0.00           H  
ATOM   4439  CB  ALA B 277      36.073   9.865  -7.197  1.00  0.00           C  
ATOM   4440  HB1 ALA B 277      35.936   9.732  -8.270  1.00  0.00           H  
ATOM   4441  HB2 ALA B 277      35.964  10.920  -6.949  1.00  0.00           H  
ATOM   4442  HB3 ALA B 277      37.076   9.532  -6.927  1.00  0.00           H  
ATOM   4443  C   ALA B 277      35.149   7.537  -6.777  1.00  0.00           C  
ATOM   4444  O   ALA B 277      34.654   7.090  -7.814  1.00  0.00           O  
ATOM   4445  N   ASP B 278      35.748   6.740  -5.889  1.00  0.00           N  
ATOM   4446  H   ASP B 278      36.128   7.176  -5.055  1.00  0.00           H  
ATOM   4447  CA  ASP B 278      35.854   5.281  -5.988  1.00  0.00           C  
ATOM   4448  HA  ASP B 278      36.045   5.022  -7.031  1.00  0.00           H  
ATOM   4449  CB  ASP B 278      37.061   4.814  -5.165  1.00  0.00           C  
ATOM   4450  HB2 ASP B 278      37.932   5.399  -5.461  1.00  0.00           H  
ATOM   4451  HB3 ASP B 278      36.878   4.994  -4.111  1.00  0.00           H  
ATOM   4452  CG  ASP B 278      37.407   3.345  -5.370  1.00  0.00           C  
ATOM   4453  OD1 ASP B 278      38.164   2.776  -4.554  1.00  0.00           O  
ATOM   4454  OD2 ASP B 278      37.160   2.793  -6.471  1.00  0.00           O  
ATOM   4455  C   ASP B 278      34.542   4.584  -5.575  1.00  0.00           C  
ATOM   4456  O   ASP B 278      34.472   3.873  -4.566  1.00  0.00           O  
ATOM   4457  N   PHE B 279      33.473   4.834  -6.338  1.00  0.00           N  
ATOM   4458  H   PHE B 279      33.604   5.453  -7.134  1.00  0.00           H  
ATOM   4459  CA  PHE B 279      32.131   4.311  -6.084  1.00  0.00           C  
ATOM   4460  HA  PHE B 279      32.183   3.669  -5.206  1.00  0.00           H  
ATOM   4461  CB  PHE B 279      31.165   5.453  -5.723  1.00  0.00           C  
ATOM   4462  HB2 PHE B 279      30.303   5.018  -5.218  1.00  0.00           H  
ATOM   4463  HB3 PHE B 279      31.653   6.117  -5.007  1.00  0.00           H  
ATOM   4464  CG  PHE B 279      30.647   6.280  -6.886  1.00  0.00           C  
ATOM   4465  CD1 PHE B 279      29.479   5.888  -7.571  1.00  0.00           C  
ATOM   4466  HD1 PHE B 279      28.960   4.988  -7.282  1.00  0.00           H  
ATOM   4467  CE1 PHE B 279      28.993   6.661  -8.641  1.00  0.00           C  
ATOM   4468  HE1 PHE B 279      28.104   6.352  -9.170  1.00  0.00           H  
ATOM   4469  CZ  PHE B 279      29.670   7.833  -9.025  1.00  0.00           C  
ATOM   4470  HZ  PHE B 279      29.307   8.427  -9.852  1.00  0.00           H  
ATOM   4471  CE2 PHE B 279      30.829   8.233  -8.336  1.00  0.00           C  
ATOM   4472  HE2 PHE B 279      31.354   9.132  -8.628  1.00  0.00           H  
ATOM   4473  CD2 PHE B 279      31.314   7.457  -7.268  1.00  0.00           C  
ATOM   4474  HD2 PHE B 279      32.206   7.765  -6.739  1.00  0.00           H  
ATOM   4475  C   PHE B 279      31.596   3.422  -7.215  1.00  0.00           C  
ATOM   4476  O   PHE B 279      32.039   3.449  -8.365  1.00  0.00           O  
ATOM   4477  N   ARG B 280      30.589   2.617  -6.866  1.00  0.00           N  
ATOM   4478  H   ARG B 280      30.318   2.614  -5.886  1.00  0.00           H  
ATOM   4479  CA  ARG B 280      29.893   1.690  -7.759  1.00  0.00           C  
ATOM   4480  HA  ARG B 280      29.909   2.125  -8.761  1.00  0.00           H  
ATOM   4481  CB  ARG B 280      30.648   0.343  -7.763  1.00  0.00           C  
ATOM   4482  HB2 ARG B 280      31.502   0.391  -7.084  1.00  0.00           H  
ATOM   4483  HB3 ARG B 280      29.993  -0.455  -7.411  1.00  0.00           H  
ATOM   4484  CG  ARG B 280      31.157  -0.020  -9.163  1.00  0.00           C  
ATOM   4485  HG2 ARG B 280      30.302  -0.252  -9.801  1.00  0.00           H  
ATOM   4486  HG3 ARG B 280      31.704   0.823  -9.589  1.00  0.00           H  
ATOM   4487  CD  ARG B 280      32.095  -1.231  -9.091  1.00  0.00           C  
ATOM   4488  HD2 ARG B 280      33.022  -0.923  -8.601  1.00  0.00           H  
ATOM   4489  HD3 ARG B 280      31.625  -2.006  -8.487  1.00  0.00           H  
ATOM   4490  NE  ARG B 280      32.364  -1.774 -10.435  1.00  0.00           N  
ATOM   4491  HE  ARG B 280      31.596  -1.742 -11.082  1.00  0.00           H  
ATOM   4492  CZ  ARG B 280      33.482  -2.325 -10.871  1.00  0.00           C  
ATOM   4493  NH1 ARG B 280      34.561  -2.444 -10.143  1.00  0.00           N  
ATOM   4494 HH11 ARG B 280      34.577  -2.111  -9.187  1.00  0.00           H  
ATOM   4495 HH12 ARG B 280      35.394  -2.850 -10.525  1.00  0.00           H  
ATOM   4496  NH2 ARG B 280      33.533  -2.776 -12.094  1.00  0.00           N  
ATOM   4497 HH21 ARG B 280      32.714  -2.727 -12.673  1.00  0.00           H  
ATOM   4498 HH22 ARG B 280      34.389  -3.156 -12.452  1.00  0.00           H  
ATOM   4499  C   ARG B 280      28.425   1.535  -7.364  1.00  0.00           C  
ATOM   4500  O   ARG B 280      28.012   1.843  -6.239  1.00  0.00           O  
ATOM   4501  N   ILE B 281      27.640   1.028  -8.311  1.00  0.00           N  
ATOM   4502  H   ILE B 281      28.061   0.780  -9.193  1.00  0.00           H  
ATOM   4503  CA  ILE B 281      26.241   0.630  -8.144  1.00  0.00           C  
ATOM   4504  HA  ILE B 281      26.038   0.506  -7.083  1.00  0.00           H  
ATOM   4505  CB  ILE B 281      25.278   1.717  -8.697  1.00  0.00           C  
ATOM   4506  HB  ILE B 281      25.620   1.998  -9.696  1.00  0.00           H  
ATOM   4507  CG2 ILE B 281      23.827   1.207  -8.830  1.00  0.00           C  
ATOM   4508 HG21 ILE B 281      23.445   0.880  -7.862  1.00  0.00           H  
ATOM   4509 HG22 ILE B 281      23.181   1.986  -9.232  1.00  0.00           H  
ATOM   4510 HG23 ILE B 281      23.777   0.378  -9.536  1.00  0.00           H  
ATOM   4511  CG1 ILE B 281      25.328   2.972  -7.791  1.00  0.00           C  
ATOM   4512 HG12 ILE B 281      24.983   2.709  -6.789  1.00  0.00           H  
ATOM   4513 HG13 ILE B 281      26.359   3.313  -7.714  1.00  0.00           H  
ATOM   4514  CD1 ILE B 281      24.517   4.173  -8.295  1.00  0.00           C  
ATOM   4515 HD11 ILE B 281      24.739   5.040  -7.672  1.00  0.00           H  
ATOM   4516 HD12 ILE B 281      24.790   4.399  -9.326  1.00  0.00           H  
ATOM   4517 HD13 ILE B 281      23.449   3.970  -8.232  1.00  0.00           H  
ATOM   4518  C   ILE B 281      26.062  -0.736  -8.816  1.00  0.00           C  
ATOM   4519  O   ILE B 281      26.676  -0.999  -9.849  1.00  0.00           O  
ATOM   4520  N   TYR B 282      25.213  -1.580  -8.239  1.00  0.00           N  
ATOM   4521  H   TYR B 282      24.737  -1.265  -7.398  1.00  0.00           H  
ATOM   4522  CA  TYR B 282      24.784  -2.870  -8.787  1.00  0.00           C  
ATOM   4523  HA  TYR B 282      25.079  -2.946  -9.835  1.00  0.00           H  
ATOM   4524  CB  TYR B 282      25.443  -4.014  -8.005  1.00  0.00           C  
ATOM   4525  HB2 TYR B 282      25.164  -3.921  -6.955  1.00  0.00           H  
ATOM   4526  HB3 TYR B 282      25.026  -4.958  -8.360  1.00  0.00           H  
ATOM   4527  CG  TYR B 282      26.957  -4.097  -8.098  1.00  0.00           C  
ATOM   4528  CD1 TYR B 282      27.766  -3.427  -7.158  1.00  0.00           C  
ATOM   4529  HD1 TYR B 282      27.303  -2.826  -6.386  1.00  0.00           H  
ATOM   4530  CE1 TYR B 282      29.170  -3.546  -7.224  1.00  0.00           C  
ATOM   4531  HE1 TYR B 282      29.792  -3.035  -6.510  1.00  0.00           H  
ATOM   4532  CZ  TYR B 282      29.767  -4.344  -8.222  1.00  0.00           C  
ATOM   4533  OH  TYR B 282      31.119  -4.487  -8.275  1.00  0.00           O  
ATOM   4534  HH  TYR B 282      31.539  -4.467  -7.408  1.00  0.00           H  
ATOM   4535  CE2 TYR B 282      28.956  -5.000  -9.170  1.00  0.00           C  
ATOM   4536  HE2 TYR B 282      29.419  -5.607  -9.932  1.00  0.00           H  
ATOM   4537  CD2 TYR B 282      27.554  -4.879  -9.106  1.00  0.00           C  
ATOM   4538  HD2 TYR B 282      26.935  -5.398  -9.827  1.00  0.00           H  
ATOM   4539  C   TYR B 282      23.256  -2.968  -8.694  1.00  0.00           C  
ATOM   4540  O   TYR B 282      22.679  -2.504  -7.713  1.00  0.00           O  
ATOM   4541  N   GLN B 283      22.591  -3.580  -9.669  1.00  0.00           N  
ATOM   4542  H   GLN B 283      23.093  -4.028 -10.421  1.00  0.00           H  
ATOM   4543  CA  GLN B 283      21.130  -3.681  -9.709  1.00  0.00           C  
ATOM   4544  HA  GLN B 283      20.706  -3.327  -8.770  1.00  0.00           H  
ATOM   4545  CB  GLN B 283      20.595  -2.767 -10.822  1.00  0.00           C  
ATOM   4546  HB2 GLN B 283      20.918  -1.752 -10.586  1.00  0.00           H  
ATOM   4547  HB3 GLN B 283      21.042  -3.053 -11.776  1.00  0.00           H  
ATOM   4548  CG  GLN B 283      19.062  -2.785 -10.971  1.00  0.00           C  
ATOM   4549  HG2 GLN B 283      18.758  -3.716 -11.451  1.00  0.00           H  
ATOM   4550  HG3 GLN B 283      18.598  -2.740  -9.987  1.00  0.00           H  
ATOM   4551  CD  GLN B 283      18.537  -1.598 -11.782  1.00  0.00           C  
ATOM   4552  OE1 GLN B 283      19.089  -0.512 -11.785  1.00  0.00           O  
ATOM   4553  NE2 GLN B 283      17.425  -1.743 -12.474  1.00  0.00           N  
ATOM   4554 HE21 GLN B 283      17.100  -0.933 -12.969  1.00  0.00           H  
ATOM   4555 HE22 GLN B 283      16.920  -2.609 -12.454  1.00  0.00           H  
ATOM   4556  C   GLN B 283      20.719  -5.143  -9.860  1.00  0.00           C  
ATOM   4557  O   GLN B 283      21.370  -5.895 -10.583  1.00  0.00           O  
ATOM   4558  N   VAL B 284      19.641  -5.528  -9.184  1.00  0.00           N  
ATOM   4559  H   VAL B 284      19.132  -4.834  -8.645  1.00  0.00           H  
ATOM   4560  CA  VAL B 284      19.045  -6.865  -9.259  1.00  0.00           C  
ATOM   4561  HA  VAL B 284      19.568  -7.446 -10.020  1.00  0.00           H  
ATOM   4562  CB  VAL B 284      19.194  -7.636  -7.930  1.00  0.00           C  
ATOM   4563  HB  VAL B 284      18.693  -8.597  -8.044  1.00  0.00           H  
ATOM   4564  CG1 VAL B 284      20.669  -7.910  -7.614  1.00  0.00           C  
ATOM   4565 HG11 VAL B 284      21.214  -6.975  -7.485  1.00  0.00           H  
ATOM   4566 HG12 VAL B 284      20.745  -8.491  -6.695  1.00  0.00           H  
ATOM   4567 HG13 VAL B 284      21.119  -8.478  -8.428  1.00  0.00           H  
ATOM   4568  CG2 VAL B 284      18.576  -6.924  -6.724  1.00  0.00           C  
ATOM   4569 HG21 VAL B 284      19.149  -6.030  -6.484  1.00  0.00           H  
ATOM   4570 HG22 VAL B 284      17.550  -6.647  -6.945  1.00  0.00           H  
ATOM   4571 HG23 VAL B 284      18.578  -7.594  -5.864  1.00  0.00           H  
ATOM   4572  C   VAL B 284      17.593  -6.762  -9.725  1.00  0.00           C  
ATOM   4573  O   VAL B 284      17.002  -5.682  -9.709  1.00  0.00           O  
ATOM   4574  N   THR B 285      17.042  -7.881 -10.191  1.00  0.00           N  
ATOM   4575  H   THR B 285      17.624  -8.702 -10.277  1.00  0.00           H  
ATOM   4576  CA  THR B 285      15.650  -8.002 -10.670  1.00  0.00           C  
ATOM   4577  HA  THR B 285      15.147  -7.039 -10.584  1.00  0.00           H  
ATOM   4578  CB  THR B 285      15.624  -8.413 -12.149  1.00  0.00           C  
ATOM   4579  HB  THR B 285      14.607  -8.686 -12.432  1.00  0.00           H  
ATOM   4580  CG2 THR B 285      16.084  -7.282 -13.066  1.00  0.00           C  
ATOM   4581 HG21 THR B 285      16.028  -7.603 -14.106  1.00  0.00           H  
ATOM   4582 HG22 THR B 285      15.426  -6.421 -12.931  1.00  0.00           H  
ATOM   4583 HG23 THR B 285      17.107  -6.991 -12.828  1.00  0.00           H  
ATOM   4584  OG1 THR B 285      16.474  -9.522 -12.362  1.00  0.00           O  
ATOM   4585  HG1 THR B 285      16.386  -9.780 -13.283  1.00  0.00           H  
ATOM   4586  C   THR B 285      14.816  -8.992  -9.851  1.00  0.00           C  
ATOM   4587  O   THR B 285      13.615  -9.112 -10.075  1.00  0.00           O  
ATOM   4588  N   TYR B 286      15.426  -9.719  -8.911  1.00  0.00           N  
ATOM   4589  H   TYR B 286      16.399  -9.537  -8.720  1.00  0.00           H  
ATOM   4590  CA  TYR B 286      14.757 -10.712  -8.073  1.00  0.00           C  
ATOM   4591  HA  TYR B 286      13.851 -11.041  -8.585  1.00  0.00           H  
ATOM   4592  CB  TYR B 286      15.665 -11.943  -7.940  1.00  0.00           C  
ATOM   4593  HB2 TYR B 286      15.304 -12.569  -7.123  1.00  0.00           H  
ATOM   4594  HB3 TYR B 286      15.555 -12.529  -8.852  1.00  0.00           H  
ATOM   4595  CG  TYR B 286      17.148 -11.672  -7.725  1.00  0.00           C  
ATOM   4596  CD1 TYR B 286      17.591 -11.069  -6.533  1.00  0.00           C  
ATOM   4597  HD1 TYR B 286      16.890 -10.745  -5.777  1.00  0.00           H  
ATOM   4598  CE1 TYR B 286      18.965 -10.937  -6.274  1.00  0.00           C  
ATOM   4599  HE1 TYR B 286      19.291 -10.516  -5.334  1.00  0.00           H  
ATOM   4600  CZ  TYR B 286      19.910 -11.386  -7.218  1.00  0.00           C  
ATOM   4601  OH  TYR B 286      21.232 -11.324  -6.913  1.00  0.00           O  
ATOM   4602  HH  TYR B 286      21.335 -11.146  -5.971  1.00  0.00           H  
ATOM   4603  CE2 TYR B 286      19.470 -11.921  -8.450  1.00  0.00           C  
ATOM   4604  HE2 TYR B 286      20.199 -12.255  -9.174  1.00  0.00           H  
ATOM   4605  CD2 TYR B 286      18.089 -12.067  -8.699  1.00  0.00           C  
ATOM   4606  HD2 TYR B 286      17.753 -12.520  -9.622  1.00  0.00           H  
ATOM   4607  C   TYR B 286      14.311 -10.148  -6.712  1.00  0.00           C  
ATOM   4608  O   TYR B 286      14.891  -9.197  -6.187  1.00  0.00           O  
ATOM   4609  N   LEU B 287      13.281 -10.768  -6.128  1.00  0.00           N  
ATOM   4610  H   LEU B 287      12.807 -11.487  -6.650  1.00  0.00           H  
ATOM   4611  CA  LEU B 287      12.736 -10.428  -4.806  1.00  0.00           C  
ATOM   4612  HA  LEU B 287      12.563  -9.352  -4.781  1.00  0.00           H  
ATOM   4613  CB  LEU B 287      11.383 -11.159  -4.685  1.00  0.00           C  
ATOM   4614  HB2 LEU B 287      10.747 -10.847  -5.515  1.00  0.00           H  
ATOM   4615  HB3 LEU B 287      11.566 -12.230  -4.785  1.00  0.00           H  
ATOM   4616  CG  LEU B 287      10.610 -10.930  -3.373  1.00  0.00           C  
ATOM   4617  HG  LEU B 287      11.213 -11.254  -2.527  1.00  0.00           H  
ATOM   4618  CD1 LEU B 287      10.218  -9.470  -3.179  1.00  0.00           C  
ATOM   4619 HD11 LEU B 287       9.706  -9.371  -2.227  1.00  0.00           H  
ATOM   4620 HD12 LEU B 287      11.106  -8.841  -3.152  1.00  0.00           H  
ATOM   4621 HD13 LEU B 287       9.573  -9.139  -3.993  1.00  0.00           H  
ATOM   4622  CD2 LEU B 287       9.334 -11.774  -3.370  1.00  0.00           C  
ATOM   4623 HD21 LEU B 287       8.806 -11.623  -2.430  1.00  0.00           H  
ATOM   4624 HD22 LEU B 287       8.699 -11.481  -4.206  1.00  0.00           H  
ATOM   4625 HD23 LEU B 287       9.598 -12.827  -3.461  1.00  0.00           H  
ATOM   4626  C   LEU B 287      13.690 -10.754  -3.630  1.00  0.00           C  
ATOM   4627  O   LEU B 287      13.542 -10.203  -2.538  1.00  0.00           O  
ATOM   4628  N   GLU B 288      14.674 -11.622  -3.872  1.00  0.00           N  
ATOM   4629  H   GLU B 288      14.742 -11.982  -4.805  1.00  0.00           H  
ATOM   4630  CA  GLU B 288      15.740 -12.016  -2.942  1.00  0.00           C  
ATOM   4631  HA  GLU B 288      15.280 -12.504  -2.084  1.00  0.00           H  
ATOM   4632  CB  GLU B 288      16.603 -13.083  -3.660  1.00  0.00           C  
ATOM   4633  HB2 GLU B 288      16.016 -14.002  -3.726  1.00  0.00           H  
ATOM   4634  HB3 GLU B 288      16.801 -12.770  -4.682  1.00  0.00           H  
ATOM   4635  CG  GLU B 288      17.950 -13.422  -3.007  1.00  0.00           C  
ATOM   4636  HG2 GLU B 288      18.386 -14.284  -3.519  1.00  0.00           H  
ATOM   4637  HG3 GLU B 288      18.631 -12.579  -3.146  1.00  0.00           H  
ATOM   4638  CD  GLU B 288      17.813 -13.723  -1.515  1.00  0.00           C  
ATOM   4639  OE1 GLU B 288      18.769 -13.375  -0.786  1.00  0.00           O  
ATOM   4640  OE2 GLU B 288      16.751 -14.249  -1.113  1.00  0.00           O  
ATOM   4641  C   GLU B 288      16.564 -10.796  -2.449  1.00  0.00           C  
ATOM   4642  O   GLU B 288      17.164 -10.095  -3.273  1.00  0.00           O  
ATOM   4643  N   PRO B 289      16.621 -10.514  -1.128  1.00  0.00           N  
ATOM   4644  CD  PRO B 289      15.851 -11.167  -0.073  1.00  0.00           C  
ATOM   4645  HD2 PRO B 289      16.149 -12.206   0.062  1.00  0.00           H  
ATOM   4646  HD3 PRO B 289      14.789 -11.110  -0.315  1.00  0.00           H  
ATOM   4647  CG  PRO B 289      16.122 -10.390   1.215  1.00  0.00           C  
ATOM   4648  HG2 PRO B 289      16.966 -10.839   1.743  1.00  0.00           H  
ATOM   4649  HG3 PRO B 289      15.241 -10.350   1.856  1.00  0.00           H  
ATOM   4650  CB  PRO B 289      16.512  -9.010   0.696  1.00  0.00           C  
ATOM   4651  HB2 PRO B 289      17.081  -8.440   1.429  1.00  0.00           H  
ATOM   4652  HB3 PRO B 289      15.613  -8.463   0.412  1.00  0.00           H  
ATOM   4653  CA  PRO B 289      17.316  -9.356  -0.563  1.00  0.00           C  
ATOM   4654  HA  PRO B 289      17.246  -8.524  -1.262  1.00  0.00           H  
ATOM   4655  C   PRO B 289      18.819  -9.611  -0.303  1.00  0.00           C  
ATOM   4656  O   PRO B 289      19.340  -9.296   0.774  1.00  0.00           O  
ATOM   4657  N   SER B 290      19.539 -10.157  -1.290  1.00  0.00           N  
ATOM   4658  H   SER B 290      19.068 -10.400  -2.154  1.00  0.00           H  
ATOM   4659  CA  SER B 290      20.997 -10.330  -1.220  1.00  0.00           C  
ATOM   4660  HA  SER B 290      21.383  -9.523  -0.600  1.00  0.00           H  
ATOM   4661  CB  SER B 290      21.384 -11.642  -0.516  1.00  0.00           C  
ATOM   4662  HB2 SER B 290      22.432 -11.591  -0.230  1.00  0.00           H  
ATOM   4663  HB3 SER B 290      20.794 -11.761   0.394  1.00  0.00           H  
ATOM   4664  OG  SER B 290      21.216 -12.779  -1.335  1.00  0.00           O  
ATOM   4665  HG  SER B 290      20.280 -13.074  -1.176  1.00  0.00           H  
ATOM   4666  C   SER B 290      21.706 -10.195  -2.573  1.00  0.00           C  
ATOM   4667  O   SER B 290      21.117 -10.267  -3.658  1.00  0.00           O  
ATOM   4668  N   LEU B 291      23.019  -9.969  -2.511  1.00  0.00           N  
ATOM   4669  H   LEU B 291      23.441  -9.905  -1.588  1.00  0.00           H  
ATOM   4670  CA  LEU B 291      23.895  -9.826  -3.672  1.00  0.00           C  
ATOM   4671  HA  LEU B 291      23.518 -10.460  -4.477  1.00  0.00           H  
ATOM   4672  CB  LEU B 291      23.856  -8.357  -4.135  1.00  0.00           C  
ATOM   4673  HB2 LEU B 291      22.856  -8.134  -4.507  1.00  0.00           H  
ATOM   4674  HB3 LEU B 291      24.042  -7.725  -3.265  1.00  0.00           H  
ATOM   4675  CG  LEU B 291      24.882  -7.982  -5.220  1.00  0.00           C  
ATOM   4676  HG  LEU B 291      25.884  -8.214  -4.867  1.00  0.00           H  
ATOM   4677  CD1 LEU B 291      24.636  -8.700  -6.547  1.00  0.00           C  
ATOM   4678 HD11 LEU B 291      25.407  -8.411  -7.262  1.00  0.00           H  
ATOM   4679 HD12 LEU B 291      24.686  -9.778  -6.416  1.00  0.00           H  
ATOM   4680 HD13 LEU B 291      23.655  -8.437  -6.942  1.00  0.00           H  
ATOM   4681  CD2 LEU B 291      24.823  -6.480  -5.472  1.00  0.00           C  
ATOM   4682 HD21 LEU B 291      25.067  -5.944  -4.556  1.00  0.00           H  
ATOM   4683 HD22 LEU B 291      25.559  -6.221  -6.230  1.00  0.00           H  
ATOM   4684 HD23 LEU B 291      23.826  -6.192  -5.809  1.00  0.00           H  
ATOM   4685  C   LEU B 291      25.312 -10.283  -3.321  1.00  0.00           C  
ATOM   4686  O   LEU B 291      25.795 -10.009  -2.226  1.00  0.00           O  
ATOM   4687  N   ARG B 292      26.007 -10.936  -4.257  1.00  0.00           N  
ATOM   4688  H   ARG B 292      25.575 -11.061  -5.162  1.00  0.00           H  
ATOM   4689  CA  ARG B 292      27.445 -11.217  -4.142  1.00  0.00           C  
ATOM   4690  HA  ARG B 292      27.750 -11.041  -3.112  1.00  0.00           H  
ATOM   4691  CB  ARG B 292      27.732 -12.687  -4.475  1.00  0.00           C  
ATOM   4692  HB2 ARG B 292      27.275 -12.947  -5.432  1.00  0.00           H  
ATOM   4693  HB3 ARG B 292      28.810 -12.833  -4.549  1.00  0.00           H  
ATOM   4694  CG  ARG B 292      27.183 -13.587  -3.359  1.00  0.00           C  
ATOM   4695  HG2 ARG B 292      27.664 -13.312  -2.419  1.00  0.00           H  
ATOM   4696  HG3 ARG B 292      26.106 -13.440  -3.260  1.00  0.00           H  
ATOM   4697  CD  ARG B 292      27.457 -15.065  -3.639  1.00  0.00           C  
ATOM   4698  HD2 ARG B 292      26.910 -15.365  -4.535  1.00  0.00           H  
ATOM   4699  HD3 ARG B 292      28.528 -15.195  -3.812  1.00  0.00           H  
ATOM   4700  NE  ARG B 292      27.029 -15.890  -2.495  1.00  0.00           N  
ATOM   4701  HE  ARG B 292      26.410 -15.454  -1.832  1.00  0.00           H  
ATOM   4702  CZ  ARG B 292      27.377 -17.135  -2.241  1.00  0.00           C  
ATOM   4703  NH1 ARG B 292      28.102 -17.832  -3.074  1.00  0.00           N  
ATOM   4704 HH11 ARG B 292      28.410 -17.394  -3.926  1.00  0.00           H  
ATOM   4705 HH12 ARG B 292      28.367 -18.777  -2.864  1.00  0.00           H  
ATOM   4706  NH2 ARG B 292      27.002 -17.697  -1.130  1.00  0.00           N  
ATOM   4707 HH21 ARG B 292      26.578 -17.142  -0.405  1.00  0.00           H  
ATOM   4708 HH22 ARG B 292      27.262 -18.641  -0.925  1.00  0.00           H  
ATOM   4709  C   ARG B 292      28.260 -10.247  -4.990  1.00  0.00           C  
ATOM   4710  O   ARG B 292      27.808  -9.841  -6.057  1.00  0.00           O  
ATOM   4711  N   ILE B 293      29.456  -9.895  -4.520  1.00  0.00           N  
ATOM   4712  H   ILE B 293      29.746 -10.290  -3.628  1.00  0.00           H  
ATOM   4713  CA  ILE B 293      30.391  -8.987  -5.198  1.00  0.00           C  
ATOM   4714  HA  ILE B 293      30.116  -8.900  -6.250  1.00  0.00           H  
ATOM   4715  CB  ILE B 293      30.332  -7.572  -4.564  1.00  0.00           C  
ATOM   4716  HB  ILE B 293      30.432  -7.677  -3.482  1.00  0.00           H  
ATOM   4717  CG2 ILE B 293      31.495  -6.688  -5.054  1.00  0.00           C  
ATOM   4718 HG21 ILE B 293      31.450  -6.568  -6.137  1.00  0.00           H  
ATOM   4719 HG22 ILE B 293      31.462  -5.710  -4.578  1.00  0.00           H  
ATOM   4720 HG23 ILE B 293      32.455  -7.127  -4.779  1.00  0.00           H  
ATOM   4721  CG1 ILE B 293      28.968  -6.901  -4.860  1.00  0.00           C  
ATOM   4722 HG12 ILE B 293      28.827  -6.831  -5.941  1.00  0.00           H  
ATOM   4723 HG13 ILE B 293      28.174  -7.530  -4.458  1.00  0.00           H  
ATOM   4724  CD1 ILE B 293      28.778  -5.505  -4.249  1.00  0.00           C  
ATOM   4725 HD11 ILE B 293      29.426  -4.783  -4.740  1.00  0.00           H  
ATOM   4726 HD12 ILE B 293      27.743  -5.192  -4.388  1.00  0.00           H  
ATOM   4727 HD13 ILE B 293      29.006  -5.525  -3.185  1.00  0.00           H  
ATOM   4728  C   ILE B 293      31.790  -9.600  -5.124  1.00  0.00           C  
ATOM   4729  O   ILE B 293      32.279  -9.877  -4.033  1.00  0.00           O  
ATOM   4730  N   ALA B 294      32.460  -9.793  -6.261  1.00  0.00           N  
ATOM   4731  H   ALA B 294      32.037  -9.536  -7.137  1.00  0.00           H  
ATOM   4732  CA  ALA B 294      33.851 -10.257  -6.266  1.00  0.00           C  
ATOM   4733  HA  ALA B 294      33.929 -11.164  -5.660  1.00  0.00           H  
ATOM   4734  CB  ALA B 294      34.258 -10.614  -7.700  1.00  0.00           C  
ATOM   4735  HB1 ALA B 294      34.192  -9.738  -8.346  1.00  0.00           H  
ATOM   4736  HB2 ALA B 294      35.284 -10.981  -7.705  1.00  0.00           H  
ATOM   4737  HB3 ALA B 294      33.607 -11.399  -8.086  1.00  0.00           H  
ATOM   4738  C   ALA B 294      34.768  -9.181  -5.651  1.00  0.00           C  
ATOM   4739  O   ALA B 294      34.733  -8.023  -6.075  1.00  0.00           O  
ATOM   4740  N   ALA B 295      35.589  -9.538  -4.664  1.00  0.00           N  
ATOM   4741  H   ALA B 295      35.626 -10.519  -4.403  1.00  0.00           H  
ATOM   4742  CA  ALA B 295      36.468  -8.614  -3.938  1.00  0.00           C  
ATOM   4743  HA  ALA B 295      35.869  -7.790  -3.547  1.00  0.00           H  
ATOM   4744  CB  ALA B 295      37.083  -9.371  -2.755  1.00  0.00           C  
ATOM   4745  HB1 ALA B 295      36.294  -9.778  -2.119  1.00  0.00           H  
ATOM   4746  HB2 ALA B 295      37.708 -10.190  -3.115  1.00  0.00           H  
ATOM   4747  HB3 ALA B 295      37.695  -8.690  -2.163  1.00  0.00           H  
ATOM   4748  C   ALA B 295      37.550  -7.997  -4.842  1.00  0.00           C  
ATOM   4749  O   ALA B 295      37.968  -6.864  -4.630  1.00  0.00           O  
ATOM   4750  N   SER B 296      37.908  -8.681  -5.931  1.00  0.00           N  
ATOM   4751  H   SER B 296      37.510  -9.602  -6.050  1.00  0.00           H  
ATOM   4752  CA  SER B 296      38.731  -8.161  -7.035  1.00  0.00           C  
ATOM   4753  HA  SER B 296      39.691  -7.837  -6.630  1.00  0.00           H  
ATOM   4754  CB  SER B 296      38.984  -9.299  -8.028  1.00  0.00           C  
ATOM   4755  HB2 SER B 296      39.590  -8.935  -8.859  1.00  0.00           H  
ATOM   4756  HB3 SER B 296      39.525 -10.102  -7.525  1.00  0.00           H  
ATOM   4757  OG  SER B 296      37.752  -9.799  -8.517  1.00  0.00           O  
ATOM   4758  HG  SER B 296      37.934 -10.578  -9.054  1.00  0.00           H  
ATOM   4759  C   SER B 296      38.121  -6.955  -7.776  1.00  0.00           C  
ATOM   4760  O   SER B 296      38.792  -6.342  -8.606  1.00  0.00           O  
ATOM   4761  N   THR B 297      36.864  -6.583  -7.494  1.00  0.00           N  
ATOM   4762  H   THR B 297      36.337  -7.161  -6.850  1.00  0.00           H  
ATOM   4763  CA  THR B 297      36.269  -5.302  -7.930  1.00  0.00           C  
ATOM   4764  HA  THR B 297      36.667  -5.073  -8.916  1.00  0.00           H  
ATOM   4765  CB  THR B 297      34.739  -5.380  -8.062  1.00  0.00           C  
ATOM   4766  HB  THR B 297      34.386  -4.422  -8.439  1.00  0.00           H  
ATOM   4767  CG2 THR B 297      34.278  -6.450  -9.050  1.00  0.00           C  
ATOM   4768 HG21 THR B 297      33.192  -6.422  -9.132  1.00  0.00           H  
ATOM   4769 HG22 THR B 297      34.715  -6.254 -10.028  1.00  0.00           H  
ATOM   4770 HG23 THR B 297      34.591  -7.437  -8.713  1.00  0.00           H  
ATOM   4771  OG1 THR B 297      34.105  -5.593  -6.827  1.00  0.00           O  
ATOM   4772  HG1 THR B 297      34.318  -6.506  -6.541  1.00  0.00           H  
ATOM   4773  C   THR B 297      36.630  -4.105  -7.036  1.00  0.00           C  
ATOM   4774  O   THR B 297      36.274  -2.977  -7.393  1.00  0.00           O  
ATOM   4775  N   LEU B 298      37.321  -4.335  -5.912  1.00  0.00           N  
ATOM   4776  H   LEU B 298      37.602  -5.294  -5.721  1.00  0.00           H  
ATOM   4777  CA  LEU B 298      37.736  -3.358  -4.900  1.00  0.00           C  
ATOM   4778  HA  LEU B 298      37.341  -2.373  -5.153  1.00  0.00           H  
ATOM   4779  CB  LEU B 298      37.156  -3.786  -3.530  1.00  0.00           C  
ATOM   4780  HB2 LEU B 298      37.679  -4.685  -3.201  1.00  0.00           H  
ATOM   4781  HB3 LEU B 298      37.376  -3.009  -2.802  1.00  0.00           H  
ATOM   4782  CG  LEU B 298      35.643  -4.076  -3.505  1.00  0.00           C  
ATOM   4783  HG  LEU B 298      35.417  -4.908  -4.172  1.00  0.00           H  
ATOM   4784  CD1 LEU B 298      35.201  -4.478  -2.097  1.00  0.00           C  
ATOM   4785 HD11 LEU B 298      35.369  -3.658  -1.399  1.00  0.00           H  
ATOM   4786 HD12 LEU B 298      34.144  -4.738  -2.097  1.00  0.00           H  
ATOM   4787 HD13 LEU B 298      35.776  -5.344  -1.765  1.00  0.00           H  
ATOM   4788  CD2 LEU B 298      34.814  -2.863  -3.937  1.00  0.00           C  
ATOM   4789 HD21 LEU B 298      33.757  -3.117  -3.908  1.00  0.00           H  
ATOM   4790 HD22 LEU B 298      35.005  -2.027  -3.265  1.00  0.00           H  
ATOM   4791 HD23 LEU B 298      35.070  -2.575  -4.955  1.00  0.00           H  
ATOM   4792  C   LEU B 298      39.274  -3.241  -4.846  1.00  0.00           C  
ATOM   4793  O   LEU B 298      39.992  -4.110  -5.341  1.00  0.00           O  
ATOM   4794  N   LYS B 299      39.809  -2.169  -4.249  1.00  0.00           N  
ATOM   4795  H   LYS B 299      39.189  -1.478  -3.837  1.00  0.00           H  
ATOM   4796  CA  LYS B 299      41.262  -2.008  -4.050  1.00  0.00           C  
ATOM   4797  HA  LYS B 299      41.781  -2.445  -4.905  1.00  0.00           H  
ATOM   4798  CB  LYS B 299      41.616  -0.517  -3.970  1.00  0.00           C  
ATOM   4799  HB2 LYS B 299      41.018  -0.059  -3.183  1.00  0.00           H  
ATOM   4800  HB3 LYS B 299      42.671  -0.410  -3.712  1.00  0.00           H  
ATOM   4801  CG  LYS B 299      41.345   0.217  -5.293  1.00  0.00           C  
ATOM   4802  HG2 LYS B 299      42.004  -0.181  -6.067  1.00  0.00           H  
ATOM   4803  HG3 LYS B 299      40.311   0.046  -5.592  1.00  0.00           H  
ATOM   4804  CD  LYS B 299      41.583   1.726  -5.138  1.00  0.00           C  
ATOM   4805  HD2 LYS B 299      40.961   2.107  -4.324  1.00  0.00           H  
ATOM   4806  HD3 LYS B 299      42.629   1.897  -4.877  1.00  0.00           H  
ATOM   4807  CE  LYS B 299      41.258   2.506  -6.418  1.00  0.00           C  
ATOM   4808  HE2 LYS B 299      41.495   3.560  -6.242  1.00  0.00           H  
ATOM   4809  HE3 LYS B 299      41.884   2.145  -7.237  1.00  0.00           H  
ATOM   4810  NZ  LYS B 299      39.827   2.387  -6.773  1.00  0.00           N  
ATOM   4811  HZ1 LYS B 299      39.560   1.474  -7.102  1.00  0.00           H  
ATOM   4812  HZ2 LYS B 299      39.233   2.540  -5.951  1.00  0.00           H  
ATOM   4813  HZ3 LYS B 299      39.513   3.085  -7.432  1.00  0.00           H  
ATOM   4814  C   LYS B 299      41.723  -2.766  -2.799  1.00  0.00           C  
ATOM   4815  O   LYS B 299      41.137  -2.607  -1.733  1.00  0.00           O  
ATOM   4816  N   SER B 300      42.800  -3.546  -2.912  1.00  0.00           N  
ATOM   4817  H   SER B 300      43.227  -3.632  -3.817  1.00  0.00           H  
ATOM   4818  CA  SER B 300      43.372  -4.293  -1.778  1.00  0.00           C  
ATOM   4819  HA  SER B 300      42.619  -4.996  -1.419  1.00  0.00           H  
ATOM   4820  CB  SER B 300      44.592  -5.098  -2.226  1.00  0.00           C  
ATOM   4821  HB2 SER B 300      44.310  -5.761  -3.045  1.00  0.00           H  
ATOM   4822  HB3 SER B 300      45.376  -4.416  -2.563  1.00  0.00           H  
ATOM   4823  OG  SER B 300      45.069  -5.868  -1.142  1.00  0.00           O  
ATOM   4824  HG  SER B 300      45.800  -6.418  -1.441  1.00  0.00           H  
ATOM   4825  C   SER B 300      43.756  -3.370  -0.615  1.00  0.00           C  
ATOM   4826  O   SER B 300      44.291  -2.285  -0.837  1.00  0.00           O  
ATOM   4827  N   GLY B 301      43.467  -3.783   0.622  1.00  0.00           N  
ATOM   4828  H   GLY B 301      43.049  -4.695   0.723  1.00  0.00           H  
ATOM   4829  CA  GLY B 301      43.733  -3.017   1.848  1.00  0.00           C  
ATOM   4830  HA2 GLY B 301      43.601  -3.673   2.708  1.00  0.00           H  
ATOM   4831  HA3 GLY B 301      44.771  -2.682   1.833  1.00  0.00           H  
ATOM   4832  C   GLY B 301      42.849  -1.778   2.064  1.00  0.00           C  
ATOM   4833  O   GLY B 301      42.856  -1.224   3.160  1.00  0.00           O  
ATOM   4834  N   ILE B 302      42.079  -1.348   1.060  1.00  0.00           N  
ATOM   4835  H   ILE B 302      42.081  -1.871   0.194  1.00  0.00           H  
ATOM   4836  CA  ILE B 302      41.161  -0.210   1.149  1.00  0.00           C  
ATOM   4837  HA  ILE B 302      41.567   0.511   1.859  1.00  0.00           H  
ATOM   4838  CB  ILE B 302      41.041   0.496  -0.219  1.00  0.00           C  
ATOM   4839  HB  ILE B 302      40.655  -0.232  -0.928  1.00  0.00           H  
ATOM   4840  CG2 ILE B 302      40.034   1.653  -0.185  1.00  0.00           C  
ATOM   4841 HG21 ILE B 302      40.039   2.168  -1.145  1.00  0.00           H  
ATOM   4842 HG22 ILE B 302      39.025   1.276  -0.017  1.00  0.00           H  
ATOM   4843 HG23 ILE B 302      40.282   2.358   0.609  1.00  0.00           H  
ATOM   4844  CG1 ILE B 302      42.400   0.991  -0.773  1.00  0.00           C  
ATOM   4845 HG12 ILE B 302      43.064   0.138  -0.908  1.00  0.00           H  
ATOM   4846 HG13 ILE B 302      42.237   1.423  -1.760  1.00  0.00           H  
ATOM   4847  CD1 ILE B 302      43.130   2.040   0.076  1.00  0.00           C  
ATOM   4848 HD11 ILE B 302      44.081   2.286  -0.397  1.00  0.00           H  
ATOM   4849 HD12 ILE B 302      42.533   2.947   0.140  1.00  0.00           H  
ATOM   4850 HD13 ILE B 302      43.327   1.656   1.077  1.00  0.00           H  
ATOM   4851  C   ILE B 302      39.805  -0.675   1.697  1.00  0.00           C  
ATOM   4852  O   ILE B 302      39.241  -1.678   1.263  1.00  0.00           O  
ATOM   4853  N   SER B 303      39.283   0.064   2.674  1.00  0.00           N  
ATOM   4854  H   SER B 303      39.778   0.905   2.934  1.00  0.00           H  
ATOM   4855  CA  SER B 303      37.962  -0.177   3.258  1.00  0.00           C  
ATOM   4856  HA  SER B 303      37.798  -1.255   3.313  1.00  0.00           H  
ATOM   4857  CB  SER B 303      37.942   0.380   4.681  1.00  0.00           C  
ATOM   4858  HB2 SER B 303      38.704  -0.125   5.275  1.00  0.00           H  
ATOM   4859  HB3 SER B 303      38.177   1.444   4.656  1.00  0.00           H  
ATOM   4860  OG  SER B 303      36.678   0.208   5.286  1.00  0.00           O  
ATOM   4861  HG  SER B 303      36.353  -0.695   5.082  1.00  0.00           H  
ATOM   4862  C   SER B 303      36.846   0.429   2.399  1.00  0.00           C  
ATOM   4863  O   SER B 303      37.031   1.487   1.799  1.00  0.00           O  
ATOM   4864  N   TYR B 304      35.669  -0.205   2.375  1.00  0.00           N  
ATOM   4865  H   TYR B 304      35.565  -1.038   2.942  1.00  0.00           H  
ATOM   4866  CA  TYR B 304      34.500   0.223   1.597  1.00  0.00           C  
ATOM   4867  HA  TYR B 304      34.664   1.241   1.245  1.00  0.00           H  
ATOM   4868  CB  TYR B 304      34.320  -0.674   0.358  1.00  0.00           C  
ATOM   4869  HB2 TYR B 304      34.330  -1.721   0.665  1.00  0.00           H  
ATOM   4870  HB3 TYR B 304      33.338  -0.472  -0.073  1.00  0.00           H  
ATOM   4871  CG  TYR B 304      35.367  -0.457  -0.717  1.00  0.00           C  
ATOM   4872  CD1 TYR B 304      35.072   0.352  -1.832  1.00  0.00           C  
ATOM   4873  HD1 TYR B 304      34.082   0.759  -1.956  1.00  0.00           H  
ATOM   4874  CE1 TYR B 304      36.071   0.651  -2.778  1.00  0.00           C  
ATOM   4875  HE1 TYR B 304      35.852   1.298  -3.617  1.00  0.00           H  
ATOM   4876  CZ  TYR B 304      37.367   0.117  -2.617  1.00  0.00           C  
ATOM   4877  OH  TYR B 304      38.343   0.409  -3.512  1.00  0.00           O  
ATOM   4878  HH  TYR B 304      38.195   1.304  -3.901  1.00  0.00           H  
ATOM   4879  CE2 TYR B 304      37.646  -0.738  -1.534  1.00  0.00           C  
ATOM   4880  HE2 TYR B 304      38.632  -1.162  -1.420  1.00  0.00           H  
ATOM   4881  CD2 TYR B 304      36.647  -1.026  -0.587  1.00  0.00           C  
ATOM   4882  HD2 TYR B 304      36.886  -1.656   0.258  1.00  0.00           H  
ATOM   4883  C   TYR B 304      33.222   0.232   2.444  1.00  0.00           C  
ATOM   4884  O   TYR B 304      33.000  -0.645   3.276  1.00  0.00           O  
ATOM   4885  N   ARG B 305      32.346   1.212   2.212  1.00  0.00           N  
ATOM   4886  H   ARG B 305      32.587   1.865   1.468  1.00  0.00           H  
ATOM   4887  CA  ARG B 305      30.972   1.273   2.736  1.00  0.00           C  
ATOM   4888  HA  ARG B 305      30.881   0.637   3.611  1.00  0.00           H  
ATOM   4889  CB  ARG B 305      30.618   2.708   3.114  1.00  0.00           C  
ATOM   4890  HB2 ARG B 305      30.797   3.355   2.254  1.00  0.00           H  
ATOM   4891  HB3 ARG B 305      29.559   2.755   3.379  1.00  0.00           H  
ATOM   4892  CG  ARG B 305      31.435   3.200   4.302  1.00  0.00           C  
ATOM   4893  HG2 ARG B 305      31.274   2.541   5.157  1.00  0.00           H  
ATOM   4894  HG3 ARG B 305      32.497   3.212   4.047  1.00  0.00           H  
ATOM   4895  CD  ARG B 305      30.979   4.615   4.648  1.00  0.00           C  
ATOM   4896  HD2 ARG B 305      31.127   5.249   3.772  1.00  0.00           H  
ATOM   4897  HD3 ARG B 305      29.921   4.612   4.909  1.00  0.00           H  
ATOM   4898  NE  ARG B 305      31.805   5.132   5.737  1.00  0.00           N  
ATOM   4899  HE  ARG B 305      32.778   5.330   5.488  1.00  0.00           H  
ATOM   4900  CZ  ARG B 305      31.551   5.239   7.018  1.00  0.00           C  
ATOM   4901  NH1 ARG B 305      30.347   5.099   7.508  1.00  0.00           N  
ATOM   4902 HH11 ARG B 305      29.593   4.973   6.862  1.00  0.00           H  
ATOM   4903 HH12 ARG B 305      30.186   5.212   8.490  1.00  0.00           H  
ATOM   4904  NH2 ARG B 305      32.533   5.483   7.830  1.00  0.00           N  
ATOM   4905 HH21 ARG B 305      33.488   5.473   7.438  1.00  0.00           H  
ATOM   4906 HH22 ARG B 305      32.404   5.660   8.802  1.00  0.00           H  
ATOM   4907  C   ARG B 305      29.965   0.786   1.709  1.00  0.00           C  
ATOM   4908  O   ARG B 305      30.225   0.879   0.514  1.00  0.00           O  
ATOM   4909  N   ALA B 306      28.782   0.371   2.166  1.00  0.00           N  
ATOM   4910  H   ALA B 306      28.633   0.356   3.168  1.00  0.00           H  
ATOM   4911  CA  ALA B 306      27.652   0.049   1.294  1.00  0.00           C  
ATOM   4912  HA  ALA B 306      27.789   0.601   0.367  1.00  0.00           H  
ATOM   4913  CB  ALA B 306      27.685  -1.446   0.950  1.00  0.00           C  
ATOM   4914  HB1 ALA B 306      28.638  -1.697   0.484  1.00  0.00           H  
ATOM   4915  HB2 ALA B 306      27.562  -2.045   1.851  1.00  0.00           H  
ATOM   4916  HB3 ALA B 306      26.885  -1.683   0.247  1.00  0.00           H  
ATOM   4917  C   ALA B 306      26.285   0.492   1.858  1.00  0.00           C  
ATOM   4918  O   ALA B 306      26.126   0.680   3.066  1.00  0.00           O  
ATOM   4919  N   ARG B 307      25.307   0.645   0.955  1.00  0.00           N  
ATOM   4920  H   ARG B 307      25.563   0.435  -0.010  1.00  0.00           H  
ATOM   4921  CA  ARG B 307      23.870   0.914   1.191  1.00  0.00           C  
ATOM   4922  HA  ARG B 307      23.566   0.536   2.170  1.00  0.00           H  
ATOM   4923  CB  ARG B 307      23.551   2.413   1.114  1.00  0.00           C  
ATOM   4924  HB2 ARG B 307      23.789   2.760   0.107  1.00  0.00           H  
ATOM   4925  HB3 ARG B 307      22.479   2.546   1.273  1.00  0.00           H  
ATOM   4926  CG  ARG B 307      24.277   3.277   2.151  1.00  0.00           C  
ATOM   4927  HG2 ARG B 307      23.985   2.956   3.150  1.00  0.00           H  
ATOM   4928  HG3 ARG B 307      25.354   3.167   2.049  1.00  0.00           H  
ATOM   4929  CD  ARG B 307      23.914   4.754   1.980  1.00  0.00           C  
ATOM   4930  HD2 ARG B 307      22.841   4.871   2.143  1.00  0.00           H  
ATOM   4931  HD3 ARG B 307      24.447   5.333   2.737  1.00  0.00           H  
ATOM   4932  NE  ARG B 307      24.288   5.256   0.643  1.00  0.00           N  
ATOM   4933  HE  ARG B 307      24.862   4.664   0.059  1.00  0.00           H  
ATOM   4934  CZ  ARG B 307      23.994   6.430   0.131  1.00  0.00           C  
ATOM   4935  NH1 ARG B 307      23.254   7.303   0.760  1.00  0.00           N  
ATOM   4936 HH11 ARG B 307      22.897   7.064   1.668  1.00  0.00           H  
ATOM   4937 HH12 ARG B 307      23.039   8.187   0.342  1.00  0.00           H
[truncated: 31,105 more chars]
