# Supplementary material for: Insights into receptor structure and dynamics at the surface of living cells
Source: Nat Commun. 2023 Mar 22;14:1596. doi: 10.1038/s41467-023-37284-4 (PMC10033668; doi:10.1038/s41467-023-37284-4)
Supplement: Supplementary file 15 — Source Data [file 41467_2023_37284_MOESM15_ESM.zip › Source data/Main/Figure 5/b/Average structures of MD sub-trajectories/E94B/MD_sub-average_3bpn_E94B_8.pdb]

ATOM      1  N   CYS A   1      -7.010 -16.048  -9.762  1.00  0.00           N  
ATOM      2  H1  CYS A   1      -6.125 -15.722 -10.120  1.00  0.00           H  
ATOM      3  H2  CYS A   1      -7.749 -15.601 -10.290  1.00  0.00           H  
ATOM      4  H3  CYS A   1      -7.081 -17.046  -9.886  1.00  0.00           H  
ATOM      5  CA  CYS A   1      -7.127 -15.714  -8.330  1.00  0.00           C  
ATOM      6  HA  CYS A   1      -8.143 -15.932  -7.998  1.00  0.00           H  
ATOM      7  CB  CYS A   1      -6.154 -16.565  -7.495  1.00  0.00           C  
ATOM      8  HB2 CYS A   1      -5.122 -16.275  -7.716  1.00  0.00           H  
ATOM      9  HB3 CYS A   1      -6.332 -16.405  -6.428  1.00  0.00           H  
ATOM     10  SG  CYS A   1      -6.392 -18.317  -7.904  1.00  0.00           S  
ATOM     11  HG  CYS A   1      -7.524 -18.519  -7.205  1.00  0.00           H  
ATOM     12  C   CYS A   1      -6.868 -14.222  -8.136  1.00  0.00           C  
ATOM     13  O   CYS A   1      -5.717 -13.798  -8.169  1.00  0.00           O  
ATOM     14  N   ASP A   2      -7.920 -13.418  -7.999  1.00  0.00           N  
ATOM     15  H   ASP A   2      -8.848 -13.803  -8.107  1.00  0.00           H  
ATOM     16  CA  ASP A   2      -7.830 -11.948  -8.018  1.00  0.00           C  
ATOM     17  HA  ASP A   2      -7.185 -11.668  -8.853  1.00  0.00           H  
ATOM     18  CB  ASP A   2      -9.213 -11.327  -8.299  1.00  0.00           C  
ATOM     19  HB2 ASP A   2      -9.797 -11.372  -7.379  1.00  0.00           H  
ATOM     20  HB3 ASP A   2      -9.076 -10.275  -8.552  1.00  0.00           H  
ATOM     21  CG  ASP A   2     -10.026 -12.002  -9.417  1.00  0.00           C  
ATOM     22  OD1 ASP A   2     -11.266 -11.997  -9.267  1.00  0.00           O  
ATOM     23  OD2 ASP A   2      -9.415 -12.574 -10.352  1.00  0.00           O  
ATOM     24  C   ASP A   2      -7.236 -11.356  -6.723  1.00  0.00           C  
ATOM     25  O   ASP A   2      -7.763 -11.554  -5.624  1.00  0.00           O  
ATOM     26  N   ILE A   3      -6.168 -10.557  -6.847  1.00  0.00           N  
ATOM     27  H   ILE A   3      -5.772 -10.435  -7.768  1.00  0.00           H  
ATOM     28  CA  ILE A   3      -5.454  -9.946  -5.707  1.00  0.00           C  
ATOM     29  HA  ILE A   3      -5.133 -10.748  -5.042  1.00  0.00           H  
ATOM     30  CB  ILE A   3      -4.182  -9.206  -6.202  1.00  0.00           C  
ATOM     31  HB  ILE A   3      -4.471  -8.529  -7.009  1.00  0.00           H  
ATOM     32  CG2 ILE A   3      -3.531  -8.363  -5.089  1.00  0.00           C  
ATOM     33 HG21 ILE A   3      -4.199  -7.562  -4.769  1.00  0.00           H  
ATOM     34 HG22 ILE A   3      -3.286  -8.988  -4.233  1.00  0.00           H  
ATOM     35 HG23 ILE A   3      -2.625  -7.880  -5.450  1.00  0.00           H  
ATOM     36  CG1 ILE A   3      -3.173 -10.239  -6.760  1.00  0.00           C  
ATOM     37 HG12 ILE A   3      -2.826 -10.880  -5.949  1.00  0.00           H  
ATOM     38 HG13 ILE A   3      -3.673 -10.875  -7.492  1.00  0.00           H  
ATOM     39  CD1 ILE A   3      -1.953  -9.630  -7.464  1.00  0.00           C  
ATOM     40 HD11 ILE A   3      -1.383 -10.429  -7.936  1.00  0.00           H  
ATOM     41 HD12 ILE A   3      -2.276  -8.925  -8.231  1.00  0.00           H  
ATOM     42 HD13 ILE A   3      -1.305  -9.124  -6.749  1.00  0.00           H  
ATOM     43  C   ILE A   3      -6.368  -9.033  -4.870  1.00  0.00           C  
ATOM     44  O   ILE A   3      -6.282  -9.037  -3.646  1.00  0.00           O  
ATOM     45  N   THR A   4      -7.283  -8.291  -5.499  1.00  0.00           N  
ATOM     46  H   THR A   4      -7.275  -8.265  -6.507  1.00  0.00           H  
ATOM     47  CA  THR A   4      -8.259  -7.434  -4.800  1.00  0.00           C  
ATOM     48  HA  THR A   4      -7.717  -6.726  -4.174  1.00  0.00           H  
ATOM     49  CB  THR A   4      -9.082  -6.633  -5.817  1.00  0.00           C  
ATOM     50  HB  THR A   4      -9.667  -7.322  -6.425  1.00  0.00           H  
ATOM     51  CG2 THR A   4     -10.035  -5.626  -5.172  1.00  0.00           C  
ATOM     52 HG21 THR A   4     -10.861  -6.150  -4.693  1.00  0.00           H  
ATOM     53 HG22 THR A   4      -9.511  -5.036  -4.419  1.00  0.00           H  
ATOM     54 HG23 THR A   4     -10.445  -4.964  -5.933  1.00  0.00           H  
ATOM     55  OG1 THR A   4      -8.195  -5.941  -6.666  1.00  0.00           O  
ATOM     56  HG1 THR A   4      -7.648  -5.368  -6.095  1.00  0.00           H  
ATOM     57  C   THR A   4      -9.199  -8.223  -3.885  1.00  0.00           C  
ATOM     58  O   THR A   4      -9.546  -7.760  -2.800  1.00  0.00           O  
ATOM     59  N   LEU A   5      -9.576  -9.451  -4.257  1.00  0.00           N  
ATOM     60  H   LEU A   5      -9.187  -9.846  -5.101  1.00  0.00           H  
ATOM     61  CA  LEU A   5     -10.327 -10.326  -3.353  1.00  0.00           C  
ATOM     62  HA  LEU A   5     -11.156  -9.763  -2.922  1.00  0.00           H  
ATOM     63  CB  LEU A   5     -10.905 -11.529  -4.110  1.00  0.00           C  
ATOM     64  HB2 LEU A   5     -10.080 -12.081  -4.550  1.00  0.00           H  
ATOM     65  HB3 LEU A   5     -11.401 -12.178  -3.389  1.00  0.00           H  
ATOM     66  CG  LEU A   5     -11.909 -11.174  -5.220  1.00  0.00           C  
ATOM     67  HG  LEU A   5     -11.459 -10.473  -5.920  1.00  0.00           H  
ATOM     68  CD1 LEU A   5     -12.284 -12.449  -5.970  1.00  0.00           C  
ATOM     69 HD11 LEU A   5     -12.799 -13.134  -5.301  1.00  0.00           H  
ATOM     70 HD12 LEU A   5     -12.922 -12.200  -6.818  1.00  0.00           H  
ATOM     71 HD13 LEU A   5     -11.388 -12.926  -6.365  1.00  0.00           H  
ATOM     72  CD2 LEU A   5     -13.199 -10.570  -4.665  1.00  0.00           C  
ATOM     73 HD21 LEU A   5     -13.905 -10.413  -5.478  1.00  0.00           H  
ATOM     74 HD22 LEU A   5     -12.994  -9.607  -4.198  1.00  0.00           H  
ATOM     75 HD23 LEU A   5     -13.639 -11.248  -3.932  1.00  0.00           H  
ATOM     76  C   LEU A   5      -9.450 -10.772  -2.181  1.00  0.00           C  
ATOM     77  O   LEU A   5      -9.905 -10.735  -1.044  1.00  0.00           O  
ATOM     78  N   GLN A   6      -8.179 -11.119  -2.409  1.00  0.00           N  
ATOM     79  H   GLN A   6      -7.845 -11.124  -3.367  1.00  0.00           H  
ATOM     80  CA  GLN A   6      -7.225 -11.429  -1.333  1.00  0.00           C  
ATOM     81  HA  GLN A   6      -7.627 -12.263  -0.756  1.00  0.00           H  
ATOM     82  CB  GLN A   6      -5.913 -11.883  -1.990  1.00  0.00           C  
ATOM     83  HB2 GLN A   6      -6.159 -12.657  -2.711  1.00  0.00           H  
ATOM     84  HB3 GLN A   6      -5.481 -11.053  -2.540  1.00  0.00           H  
ATOM     85  CG  GLN A   6      -4.836 -12.423  -1.035  1.00  0.00           C  
ATOM     86  HG2 GLN A   6      -4.534 -11.624  -0.356  1.00  0.00           H  
ATOM     87  HG3 GLN A   6      -5.253 -13.248  -0.457  1.00  0.00           H  
ATOM     88  CD  GLN A   6      -3.601 -12.935  -1.796  1.00  0.00           C  
ATOM     89  OE1 GLN A   6      -3.648 -13.273  -2.970  1.00  0.00           O  
ATOM     90  NE2 GLN A   6      -2.442 -13.011  -1.172  1.00  0.00           N  
ATOM     91 HE21 GLN A   6      -1.675 -13.374  -1.716  1.00  0.00           H  
ATOM     92 HE22 GLN A   6      -2.360 -12.796  -0.198  1.00  0.00           H  
ATOM     93  C   GLN A   6      -7.019 -10.244  -0.361  1.00  0.00           C  
ATOM     94  O   GLN A   6      -6.997 -10.425   0.858  1.00  0.00           O  
ATOM     95  N   GLU A   7      -6.959  -9.020  -0.885  1.00  0.00           N  
ATOM     96  H   GLU A   7      -6.944  -8.941  -1.900  1.00  0.00           H  
ATOM     97  CA  GLU A   7      -6.895  -7.765  -0.122  1.00  0.00           C  
ATOM     98  HA  GLU A   7      -6.053  -7.815   0.565  1.00  0.00           H  
ATOM     99  CB  GLU A   7      -6.631  -6.640  -1.138  1.00  0.00           C  
ATOM    100  HB2 GLU A   7      -5.669  -6.830  -1.618  1.00  0.00           H  
ATOM    101  HB3 GLU A   7      -7.401  -6.688  -1.905  1.00  0.00           H  
ATOM    102  CG  GLU A   7      -6.619  -5.213  -0.582  1.00  0.00           C  
ATOM    103  HG2 GLU A   7      -7.564  -5.003  -0.077  1.00  0.00           H  
ATOM    104  HG3 GLU A   7      -5.812  -5.112   0.139  1.00  0.00           H  
ATOM    105  CD  GLU A   7      -6.434  -4.229  -1.740  1.00  0.00           C  
ATOM    106  OE1 GLU A   7      -7.412  -4.005  -2.487  1.00  0.00           O  
ATOM    107  OE2 GLU A   7      -5.317  -3.717  -1.959  1.00  0.00           O  
ATOM    108  C   GLU A   7      -8.161  -7.515   0.722  1.00  0.00           C  
ATOM    109  O   GLU A   7      -8.061  -7.184   1.910  1.00  0.00           O  
ATOM    110  N   ILE A   8      -9.351  -7.744   0.152  1.00  0.00           N  
ATOM    111  H   ILE A   8      -9.374  -7.978  -0.839  1.00  0.00           H  
ATOM    112  CA  ILE A   8     -10.627  -7.665   0.874  1.00  0.00           C  
ATOM    113  HA  ILE A   8     -10.642  -6.723   1.423  1.00  0.00           H  
ATOM    114  CB  ILE A   8     -11.834  -7.649  -0.097  1.00  0.00           C  
ATOM    115  HB  ILE A   8     -11.723  -8.468  -0.811  1.00  0.00           H  
ATOM    116  CG2 ILE A   8     -13.152  -7.849   0.678  1.00  0.00           C  
ATOM    117 HG21 ILE A   8     -14.012  -7.629   0.049  1.00  0.00           H  
ATOM    118 HG22 ILE A   8     -13.236  -8.885   1.007  1.00  0.00           H  
ATOM    119 HG23 ILE A   8     -13.180  -7.190   1.544  1.00  0.00           H  
ATOM    120  CG1 ILE A   8     -11.861  -6.309  -0.867  1.00  0.00           C  
ATOM    121 HG12 ILE A   8     -12.175  -5.505  -0.198  1.00  0.00           H  
ATOM    122 HG13 ILE A   8     -10.855  -6.080  -1.213  1.00  0.00           H  
ATOM    123  CD1 ILE A   8     -12.766  -6.319  -2.105  1.00  0.00           C  
ATOM    124 HD11 ILE A   8     -13.810  -6.429  -1.819  1.00  0.00           H  
ATOM    125 HD12 ILE A   8     -12.651  -5.377  -2.643  1.00  0.00           H  
ATOM    126 HD13 ILE A   8     -12.479  -7.140  -2.763  1.00  0.00           H  
ATOM    127  C   ILE A   8     -10.738  -8.776   1.924  1.00  0.00           C  
ATOM    128  O   ILE A   8     -11.054  -8.473   3.070  1.00  0.00           O  
ATOM    129  N   ILE A   9     -10.428 -10.035   1.595  1.00  0.00           N  
ATOM    130  H   ILE A   9     -10.174 -10.223   0.627  1.00  0.00           H  
ATOM    131  CA  ILE A   9     -10.477 -11.168   2.539  1.00  0.00           C  
ATOM    132  HA  ILE A   9     -11.483 -11.217   2.955  1.00  0.00           H  
ATOM    133  CB  ILE A   9     -10.191 -12.511   1.824  1.00  0.00           C  
ATOM    134  HB  ILE A   9      -9.263 -12.402   1.258  1.00  0.00           H  
ATOM    135  CG2 ILE A   9     -10.012 -13.668   2.830  1.00  0.00           C  
ATOM    136 HG21 ILE A   9      -9.870 -14.611   2.304  1.00  0.00           H  
ATOM    137 HG22 ILE A   9      -9.128 -13.505   3.446  1.00  0.00           H  
ATOM    138 HG23 ILE A   9     -10.889 -13.745   3.476  1.00  0.00           H  
ATOM    139  CG1 ILE A   9     -11.338 -12.868   0.853  1.00  0.00           C  
ATOM    140 HG12 ILE A   9     -12.198 -13.239   1.413  1.00  0.00           H  
ATOM    141 HG13 ILE A   9     -11.654 -11.970   0.324  1.00  0.00           H  
ATOM    142  CD1 ILE A   9     -10.935 -13.902  -0.208  1.00  0.00           C  
ATOM    143 HD11 ILE A   9     -10.035 -13.575  -0.730  1.00  0.00           H  
ATOM    144 HD12 ILE A   9     -10.756 -14.874   0.249  1.00  0.00           H  
ATOM    145 HD13 ILE A   9     -11.740 -14.003  -0.932  1.00  0.00           H  
ATOM    146  C   ILE A   9      -9.518 -10.941   3.713  1.00  0.00           C  
ATOM    147  O   ILE A   9      -9.898 -11.176   4.859  1.00  0.00           O  
ATOM    148  N   LYS A  10      -8.310 -10.414   3.460  1.00  0.00           N  
ATOM    149  H   LYS A  10      -8.043 -10.269   2.490  1.00  0.00           H  
ATOM    150  CA  LYS A  10      -7.385  -9.983   4.519  1.00  0.00           C  
ATOM    151  HA  LYS A  10      -7.250 -10.819   5.206  1.00  0.00           H  
ATOM    152  CB  LYS A  10      -6.012  -9.619   3.925  1.00  0.00           C  
ATOM    153  HB2 LYS A  10      -5.690 -10.427   3.267  1.00  0.00           H  
ATOM    154  HB3 LYS A  10      -6.086  -8.701   3.339  1.00  0.00           H  
ATOM    155  CG  LYS A  10      -4.964  -9.448   5.037  1.00  0.00           C  
ATOM    156  HG2 LYS A  10      -5.213  -8.578   5.647  1.00  0.00           H  
ATOM    157  HG3 LYS A  10      -4.982 -10.335   5.673  1.00  0.00           H  
ATOM    158  CD  LYS A  10      -3.545  -9.277   4.479  1.00  0.00           C  
ATOM    159  HD2 LYS A  10      -3.321 -10.096   3.794  1.00  0.00           H  
ATOM    160  HD3 LYS A  10      -3.466  -8.327   3.949  1.00  0.00           H  
ATOM    161  CE  LYS A  10      -2.546  -9.300   5.639  1.00  0.00           C  
ATOM    162  HE2 LYS A  10      -2.721  -8.431   6.283  1.00  0.00           H  
ATOM    163  HE3 LYS A  10      -2.713 -10.198   6.236  1.00  0.00           H  
ATOM    164  NZ  LYS A  10      -1.148  -9.286   5.159  1.00  0.00           N  
ATOM    165  HZ1 LYS A  10      -0.918  -8.401   4.718  1.00  0.00           H  
ATOM    166  HZ2 LYS A  10      -0.511  -9.352   5.950  1.00  0.00           H  
ATOM    167  HZ3 LYS A  10      -0.940 -10.024   4.494  1.00  0.00           H  
ATOM    168  C   LYS A  10      -7.986  -8.850   5.354  1.00  0.00           C  
ATOM    169  O   LYS A  10      -8.009  -8.973   6.571  1.00  0.00           O  
ATOM    170  N   THR A  11      -8.550  -7.814   4.732  1.00  0.00           N  
ATOM    171  H   THR A  11      -8.477  -7.764   3.721  1.00  0.00           H  
ATOM    172  CA  THR A  11      -9.251  -6.729   5.449  1.00  0.00           C  
ATOM    173  HA  THR A  11      -8.542  -6.264   6.135  1.00  0.00           H  
ATOM    174  CB  THR A  11      -9.742  -5.644   4.479  1.00  0.00           C  
ATOM    175  HB  THR A  11     -10.510  -6.047   3.820  1.00  0.00           H  
ATOM    176  CG2 THR A  11     -10.294  -4.413   5.197  1.00  0.00           C  
ATOM    177 HG21 THR A  11      -9.543  -4.017   5.880  1.00  0.00           H  
ATOM    178 HG22 THR A  11     -10.548  -3.647   4.463  1.00  0.00           H  
ATOM    179 HG23 THR A  11     -11.194  -4.666   5.759  1.00  0.00           H  
ATOM    180  OG1 THR A  11      -8.669  -5.181   3.698  1.00  0.00           O  
ATOM    181  HG1 THR A  11      -8.500  -5.840   2.998  1.00  0.00           H  
ATOM    182  C   THR A  11     -10.428  -7.239   6.294  1.00  0.00           C  
ATOM    183  O   THR A  11     -10.605  -6.779   7.417  1.00  0.00           O  
ATOM    184  N   LEU A  12     -11.190  -8.222   5.804  1.00  0.00           N  
ATOM    185  H   LEU A  12     -11.007  -8.536   4.857  1.00  0.00           H  
ATOM    186  CA  LEU A  12     -12.264  -8.869   6.558  1.00  0.00           C  
ATOM    187  HA  LEU A  12     -12.890  -8.097   7.005  1.00  0.00           H  
ATOM    188  CB  LEU A  12     -13.142  -9.726   5.625  1.00  0.00           C  
ATOM    189  HB2 LEU A  12     -12.497 -10.412   5.076  1.00  0.00           H  
ATOM    190  HB3 LEU A  12     -13.817 -10.319   6.242  1.00  0.00           H  
ATOM    191  CG  LEU A  12     -14.004  -8.929   4.628  1.00  0.00           C  
ATOM    192  HG  LEU A  12     -13.400  -8.174   4.127  1.00  0.00           H  
ATOM    193  CD1 LEU A  12     -14.604  -9.857   3.572  1.00  0.00           C  
ATOM    194 HD11 LEU A  12     -15.317 -10.532   4.037  1.00  0.00           H  
ATOM    195 HD12 LEU A  12     -15.119  -9.257   2.823  1.00  0.00           H  
ATOM    196 HD13 LEU A  12     -13.815 -10.422   3.081  1.00  0.00           H  
ATOM    197  CD2 LEU A  12     -15.167  -8.241   5.343  1.00  0.00           C  
ATOM    198 HD21 LEU A  12     -15.797  -7.737   4.613  1.00  0.00           H  
ATOM    199 HD22 LEU A  12     -15.766  -8.976   5.885  1.00  0.00           H  
ATOM    200 HD23 LEU A  12     -14.789  -7.492   6.036  1.00  0.00           H  
ATOM    201  C   LEU A  12     -11.722  -9.698   7.732  1.00  0.00           C  
ATOM    202  O   LEU A  12     -12.354  -9.703   8.784  1.00  0.00           O  
ATOM    203  N   ASN A  13     -10.564 -10.359   7.611  1.00  0.00           N  
ATOM    204  H   ASN A  13     -10.091 -10.353   6.713  1.00  0.00           H  
ATOM    205  CA  ASN A  13      -9.933 -11.060   8.742  1.00  0.00           C  
ATOM    206  HA  ASN A  13     -10.692 -11.657   9.253  1.00  0.00           H  
ATOM    207  CB  ASN A  13      -8.846 -12.025   8.242  1.00  0.00           C  
ATOM    208  HB2 ASN A  13      -8.135 -11.480   7.622  1.00  0.00           H  
ATOM    209  HB3 ASN A  13      -8.308 -12.430   9.101  1.00  0.00           H  
ATOM    210  CG  ASN A  13      -9.408 -13.205   7.467  1.00  0.00           C  
ATOM    211  OD1 ASN A  13     -10.498 -13.704   7.709  1.00  0.00           O  
ATOM    212  ND2 ASN A  13      -8.669 -13.705   6.509  1.00  0.00           N  
ATOM    213 HD21 ASN A  13      -9.057 -14.471   5.991  1.00  0.00           H  
ATOM    214 HD22 ASN A  13      -7.780 -13.288   6.313  1.00  0.00           H  
ATOM    215  C   ASN A  13      -9.381 -10.091   9.802  1.00  0.00           C  
ATOM    216  O   ASN A  13      -9.676 -10.258  10.982  1.00  0.00           O  
ATOM    217  N   SER A  14      -8.661  -9.035   9.408  1.00  0.00           N  
ATOM    218  H   SER A  14      -8.384  -8.964   8.434  1.00  0.00           H  
ATOM    219  CA  SER A  14      -8.181  -8.002  10.346  1.00  0.00           C  
ATOM    220  HA  SER A  14      -7.591  -8.483  11.129  1.00  0.00           H  
ATOM    221  CB  SER A  14      -7.288  -6.987   9.629  1.00  0.00           C  
ATOM    222  HB2 SER A  14      -7.878  -6.461   8.878  1.00  0.00           H  
ATOM    223  HB3 SER A  14      -6.918  -6.268  10.359  1.00  0.00           H  
ATOM    224  OG  SER A  14      -6.183  -7.608   8.997  1.00  0.00           O  
ATOM    225  HG  SER A  14      -5.528  -7.824   9.673  1.00  0.00           H  
ATOM    226  C   SER A  14      -9.333  -7.256  11.033  1.00  0.00           C  
ATOM    227  O   SER A  14      -9.232  -6.930  12.214  1.00  0.00           O  
ATOM    228  N   LEU A  15     -10.449  -7.039  10.323  1.00  0.00           N  
ATOM    229  H   LEU A  15     -10.431  -7.241   9.328  1.00  0.00           H  
ATOM    230  CA  LEU A  15     -11.705  -6.542  10.897  1.00  0.00           C  
ATOM    231  HA  LEU A  15     -11.481  -5.657  11.496  1.00  0.00           H  
ATOM    232  CB  LEU A  15     -12.639  -6.132   9.737  1.00  0.00           C  
ATOM    233  HB2 LEU A  15     -12.103  -5.443   9.083  1.00  0.00           H  
ATOM    234  HB3 LEU A  15     -12.872  -7.029   9.162  1.00  0.00           H  
ATOM    235  CG  LEU A  15     -13.965  -5.459  10.142  1.00  0.00           C  
ATOM    236  HG  LEU A  15     -14.487  -6.071  10.875  1.00  0.00           H  
ATOM    237  CD1 LEU A  15     -13.748  -4.056  10.706  1.00  0.00           C  
ATOM    238 HD11 LEU A  15     -13.286  -3.420   9.956  1.00  0.00           H  
ATOM    239 HD12 LEU A  15     -13.121  -4.105  11.594  1.00  0.00           H  
ATOM    240 HD13 LEU A  15     -14.713  -3.635  10.984  1.00  0.00           H  
ATOM    241  CD2 LEU A  15     -14.862  -5.311   8.910  1.00  0.00           C  
ATOM    242 HD21 LEU A  15     -15.029  -6.288   8.462  1.00  0.00           H  
ATOM    243 HD22 LEU A  15     -14.392  -4.656   8.177  1.00  0.00           H  
ATOM    244 HD23 LEU A  15     -15.824  -4.893   9.208  1.00  0.00           H  
ATOM    245  C   LEU A  15     -12.363  -7.570  11.839  1.00  0.00           C  
ATOM    246  O   LEU A  15     -12.963  -7.164  12.828  1.00  0.00           O  
ATOM    247  N   THR A  16     -12.229  -8.879  11.575  1.00  0.00           N  
ATOM    248  H   THR A  16     -11.697  -9.156  10.761  1.00  0.00           H  
ATOM    249  CA  THR A  16     -12.744  -9.942  12.462  1.00  0.00           C  
ATOM    250  HA  THR A  16     -13.802  -9.757  12.650  1.00  0.00           H  
ATOM    251  CB  THR A  16     -12.613 -11.352  11.832  1.00  0.00           C  
ATOM    252  HB  THR A  16     -11.558 -11.599  11.722  1.00  0.00           H  
ATOM    253  CG2 THR A  16     -13.254 -12.435  12.698  1.00  0.00           C  
ATOM    254 HG21 THR A  16     -14.277 -12.158  12.955  1.00  0.00           H  
ATOM    255 HG22 THR A  16     -13.259 -13.386  12.169  1.00  0.00           H  
ATOM    256 HG23 THR A  16     -12.674 -12.562  13.612  1.00  0.00           H  
ATOM    257  OG1 THR A  16     -13.228 -11.456  10.553  1.00  0.00           O  
ATOM    258  HG1 THR A  16     -12.950 -10.673  10.040  1.00  0.00           H  
ATOM    259  C   THR A  16     -12.037  -9.900  13.826  1.00  0.00           C  
ATOM    260  O   THR A  16     -12.693 -10.039  14.855  1.00  0.00           O  
ATOM    261  N   GLU A  17     -10.720  -9.661  13.858  1.00  0.00           N  
ATOM    262  H   GLU A  17     -10.223  -9.622  12.976  1.00  0.00           H  
ATOM    263  CA  GLU A  17      -9.929  -9.601  15.104  1.00  0.00           C  
ATOM    264  HA  GLU A  17     -10.420 -10.223  15.849  1.00  0.00           H  
ATOM    265  CB  GLU A  17      -8.522 -10.187  14.869  1.00  0.00           C  
ATOM    266  HB2 GLU A  17      -8.036  -9.665  14.040  1.00  0.00           H  
ATOM    267  HB3 GLU A  17      -7.918 -10.022  15.764  1.00  0.00           H  
ATOM    268  CG  GLU A  17      -8.546 -11.703  14.586  1.00  0.00           C  
ATOM    269  HG2 GLU A  17      -8.835 -11.851  13.542  1.00  0.00           H  
ATOM    270  HG3 GLU A  17      -7.533 -12.097  14.701  1.00  0.00           H  
ATOM    271  CD  GLU A  17      -9.521 -12.466  15.509  1.00  0.00           C  
ATOM    272  OE1 GLU A  17     -10.454 -13.124  14.988  1.00  0.00           O  
ATOM    273  OE2 GLU A  17      -9.420 -12.294  16.746  1.00  0.00           O  
ATOM    274  C   GLU A  17      -9.887  -8.227  15.794  1.00  0.00           C  
ATOM    275  O   GLU A  17      -9.472  -8.128  16.952  1.00  0.00           O  
ATOM    276  N   GLN A  18     -10.415  -7.165  15.175  1.00  0.00           N  
ATOM    277  H   GLN A  18     -10.772  -7.286  14.235  1.00  0.00           H  
ATOM    278  CA  GLN A  18     -10.626  -5.876  15.844  1.00  0.00           C  
ATOM    279  HA  GLN A  18      -9.764  -5.728  16.490  1.00  0.00           H  
ATOM    280  CB  GLN A  18     -10.640  -4.731  14.808  1.00  0.00           C  
ATOM    281  HB2 GLN A  18      -9.843  -4.899  14.083  1.00  0.00           H  
ATOM    282  HB3 GLN A  18     -11.586  -4.743  14.264  1.00  0.00           H  
ATOM    283  CG  GLN A  18     -10.428  -3.336  15.438  1.00  0.00           C  
ATOM    284  HG2 GLN A  18     -10.354  -2.608  14.630  1.00  0.00           H  
ATOM    285  HG3 GLN A  18     -11.293  -3.069  16.046  1.00  0.00           H  
ATOM    286  CD  GLN A  18      -9.167  -3.218  16.299  1.00  0.00           C  
ATOM    287  OE1 GLN A  18      -9.142  -2.564  17.328  1.00  0.00           O  
ATOM    288  NE2 GLN A  18      -8.073  -3.864  15.947  1.00  0.00           N  
ATOM    289 HE21 GLN A  18      -7.288  -3.808  16.568  1.00  0.00           H  
ATOM    290 HE22 GLN A  18      -8.077  -4.466  15.141  1.00  0.00           H  
ATOM    291  C   GLN A  18     -11.841  -5.911  16.795  1.00  0.00           C  
ATOM    292  O   GLN A  18     -12.732  -5.070  16.729  1.00  0.00           O  
ATOM    293  N   LYS A  19     -11.897  -6.913  17.684  1.00  0.00           N  
ATOM    294  H   LYS A  19     -11.111  -7.558  17.689  1.00  0.00           H  
ATOM    295  CA  LYS A  19     -13.062  -7.205  18.531  1.00  0.00           C  
ATOM    296  HA  LYS A  19     -13.940  -7.246  17.880  1.00  0.00           H  
ATOM    297  CB  LYS A  19     -12.919  -8.588  19.195  1.00  0.00           C  
ATOM    298  HB2 LYS A  19     -12.069  -8.590  19.878  1.00  0.00           H  
ATOM    299  HB3 LYS A  19     -13.825  -8.792  19.769  1.00  0.00           H  
ATOM    300  CG  LYS A  19     -12.732  -9.700  18.144  1.00  0.00           C  
ATOM    301  HG2 LYS A  19     -13.467  -9.556  17.352  1.00  0.00           H  
ATOM    302  HG3 LYS A  19     -11.732  -9.618  17.718  1.00  0.00           H  
ATOM    303  CD  LYS A  19     -12.904 -11.113  18.721  1.00  0.00           C  
ATOM    304  HD2 LYS A  19     -12.260 -11.214  19.596  1.00  0.00           H  
ATOM    305  HD3 LYS A  19     -13.940 -11.255  19.033  1.00  0.00           H  
ATOM    306  CE  LYS A  19     -12.511 -12.212  17.718  1.00  0.00           C  
ATOM    307  HE2 LYS A  19     -11.454 -12.084  17.465  1.00  0.00           H  
ATOM    308  HE3 LYS A  19     -12.608 -13.185  18.205  1.00  0.00           H  
ATOM    309  NZ  LYS A  19     -13.308 -12.196  16.465  1.00  0.00           N  
ATOM    310  HZ1 LYS A  19     -12.930 -12.884  15.823  1.00  0.00           H  
ATOM    311  HZ2 LYS A  19     -14.301 -12.363  16.603  1.00  0.00           H  
ATOM    312  HZ3 LYS A  19     -13.203 -11.299  15.994  1.00  0.00           H  
ATOM    313  C   LYS A  19     -13.302  -6.076  19.536  1.00  0.00           C  
ATOM    314  O   LYS A  19     -12.410  -5.721  20.314  1.00  0.00           O  
ATOM    315  N   THR A  20     -14.501  -5.501  19.517  1.00  0.00           N  
ATOM    316  H   THR A  20     -15.203  -5.874  18.886  1.00  0.00           H  
ATOM    317  CA  THR A  20     -14.904  -4.341  20.321  1.00  0.00           C  
ATOM    318  HA  THR A  20     -14.520  -4.469  21.331  1.00  0.00           H  
ATOM    319  CB  THR A  20     -14.313  -3.044  19.737  1.00  0.00           C  
ATOM    320  HB  THR A  20     -13.228  -3.130  19.750  1.00  0.00           H  
ATOM    321  CG2 THR A  20     -14.753  -2.702  18.315  1.00  0.00           C  
ATOM    322 HG21 THR A  20     -15.832  -2.773  18.229  1.00  0.00           H  
ATOM    323 HG22 THR A  20     -14.433  -1.693  18.058  1.00  0.00           H  
ATOM    324 HG23 THR A  20     -14.306  -3.399  17.613  1.00  0.00           H  
ATOM    325  OG1 THR A  20     -14.671  -1.950  20.541  1.00  0.00           O  
ATOM    326  HG1 THR A  20     -14.294  -2.113  21.425  1.00  0.00           H  
ATOM    327  C   THR A  20     -16.428  -4.269  20.401  1.00  0.00           C  
ATOM    328  O   THR A  20     -17.104  -4.783  19.526  1.00  0.00           O  
ATOM    329  N   LEU A  21     -16.995  -3.631  21.428  1.00  0.00           N  
ATOM    330  H   LEU A  21     -16.386  -3.164  22.078  1.00  0.00           H  
ATOM    331  CA  LEU A  21     -18.432  -3.715  21.757  1.00  0.00           C  
ATOM    332  HA  LEU A  21     -18.680  -4.770  21.888  1.00  0.00           H  
ATOM    333  CB  LEU A  21     -18.693  -2.978  23.084  1.00  0.00           C  
ATOM    334  HB2 LEU A  21     -18.369  -1.942  22.969  1.00  0.00           H  
ATOM    335  HB3 LEU A  21     -19.769  -2.968  23.275  1.00  0.00           H  
ATOM    336  CG  LEU A  21     -18.002  -3.592  24.312  1.00  0.00           C  
ATOM    337  HG  LEU A  21     -16.926  -3.635  24.142  1.00  0.00           H  
ATOM    338  CD1 LEU A  21     -18.257  -2.696  25.523  1.00  0.00           C  
ATOM    339 HD11 LEU A  21     -19.325  -2.672  25.744  1.00  0.00           H  
ATOM    340 HD12 LEU A  21     -17.725  -3.086  26.390  1.00  0.00           H  
ATOM    341 HD13 LEU A  21     -17.919  -1.682  25.316  1.00  0.00           H  
ATOM    342  CD2 LEU A  21     -18.510  -5.000  24.630  1.00  0.00           C  
ATOM    343 HD21 LEU A  21     -18.242  -5.693  23.832  1.00  0.00           H  
ATOM    344 HD22 LEU A  21     -18.068  -5.358  25.559  1.00  0.00           H  
ATOM    345 HD23 LEU A  21     -19.597  -4.992  24.735  1.00  0.00           H  
ATOM    346  C   LEU A  21     -19.416  -3.219  20.676  1.00  0.00           C  
ATOM    347  O   LEU A  21     -20.624  -3.330  20.875  1.00  0.00           O  
ATOM    348  N   CYS A  22     -18.945  -2.671  19.554  1.00  0.00           N  
ATOM    349  H   CYS A  22     -17.945  -2.610  19.444  1.00  0.00           H  
ATOM    350  CA  CYS A  22     -19.780  -2.397  18.387  1.00  0.00           C  
ATOM    351  HA  CYS A  22     -20.806  -2.288  18.734  1.00  0.00           H  
ATOM    352  CB  CYS A  22     -19.397  -1.029  17.796  1.00  0.00           C  
ATOM    353  HB2 CYS A  22     -20.027  -0.814  16.933  1.00  0.00           H  
ATOM    354  HB3 CYS A  22     -19.570  -0.265  18.556  1.00  0.00           H  
ATOM    355  SG  CYS A  22     -17.665  -0.950  17.287  1.00  0.00           S  
ATOM    356  HG  CYS A  22     -17.484   0.336  17.621  1.00  0.00           H  
ATOM    357  C   CYS A  22     -19.851  -3.548  17.355  1.00  0.00           C  
ATOM    358  O   CYS A  22     -20.652  -3.440  16.434  1.00  0.00           O  
ATOM    359  N   THR A  23     -19.119  -4.664  17.493  1.00  0.00           N  
ATOM    360  H   THR A  23     -18.454  -4.755  18.257  1.00  0.00           H  
ATOM    361  CA  THR A  23     -19.329  -5.866  16.646  1.00  0.00           C  
ATOM    362  HA  THR A  23     -19.405  -5.540  15.610  1.00  0.00           H  
ATOM    363  CB  THR A  23     -18.147  -6.855  16.721  1.00  0.00           C  
ATOM    364  HB  THR A  23     -18.424  -7.784  16.221  1.00  0.00           H  
ATOM    365  CG2 THR A  23     -16.923  -6.271  16.009  1.00  0.00           C  
ATOM    366 HG21 THR A  23     -16.589  -5.366  16.518  1.00  0.00           H  
ATOM    367 HG22 THR A  23     -16.116  -7.004  16.018  1.00  0.00           H  
ATOM    368 HG23 THR A  23     -17.170  -6.034  14.975  1.00  0.00           H  
ATOM    369  OG1 THR A  23     -17.712  -7.147  18.028  1.00  0.00           O  
ATOM    370  HG1 THR A  23     -18.426  -7.578  18.563  1.00  0.00           H  
ATOM    371  C   THR A  23     -20.654  -6.586  16.934  1.00  0.00           C  
ATOM    372  O   THR A  23     -21.185  -7.277  16.063  1.00  0.00           O  
ATOM    373  N   GLU A  24     -21.235  -6.339  18.109  1.00  0.00           N  
ATOM    374  H   GLU A  24     -20.668  -5.877  18.803  1.00  0.00           H  
ATOM    375  CA  GLU A  24     -22.514  -6.903  18.572  1.00  0.00           C  
ATOM    376  HA  GLU A  24     -22.552  -7.963  18.308  1.00  0.00           H  
ATOM    377  CB  GLU A  24     -22.596  -6.774  20.108  1.00  0.00           C  
ATOM    378  HB2 GLU A  24     -22.853  -5.746  20.366  1.00  0.00           H  
ATOM    379  HB3 GLU A  24     -23.408  -7.412  20.454  1.00  0.00           H  
ATOM    380  CG  GLU A  24     -21.319  -7.145  20.885  1.00  0.00           C  
ATOM    381  HG2 GLU A  24     -20.654  -6.277  20.882  1.00  0.00           H  
ATOM    382  HG3 GLU A  24     -21.582  -7.348  21.926  1.00  0.00           H  
ATOM    383  CD  GLU A  24     -20.572  -8.343  20.286  1.00  0.00           C  
ATOM    384  OE1 GLU A  24     -21.087  -9.471  20.419  1.00  0.00           O  
ATOM    385  OE2 GLU A  24     -19.509  -8.103  19.661  1.00  0.00           O  
ATOM    386  C   GLU A  24     -23.739  -6.210  17.946  1.00  0.00           C  
ATOM    387  O   GLU A  24     -24.875  -6.664  18.095  1.00  0.00           O  
ATOM    388  N   LEU A  25     -23.533  -5.070  17.274  1.00  0.00           N  
ATOM    389  H   LEU A  25     -22.576  -4.784  17.120  1.00  0.00           H  
ATOM    390  CA  LEU A  25     -24.606  -4.243  16.725  1.00  0.00           C  
ATOM    391  HA  LEU A  25     -25.396  -4.203  17.474  1.00  0.00           H  
ATOM    392  CB  LEU A  25     -24.105  -2.809  16.481  1.00  0.00           C  
ATOM    393  HB2 LEU A  25     -23.236  -2.864  15.825  1.00  0.00           H  
ATOM    394  HB3 LEU A  25     -24.879  -2.240  15.964  1.00  0.00           H  
ATOM    395  CG  LEU A  25     -23.715  -2.060  17.770  1.00  0.00           C  
ATOM    396  HG  LEU A  25     -22.983  -2.644  18.328  1.00  0.00           H  
ATOM    397  CD1 LEU A  25     -23.086  -0.711  17.420  1.00  0.00           C  
ATOM    398 HD11 LEU A  25     -22.719  -0.231  18.328  1.00  0.00           H  
ATOM    399 HD12 LEU A  25     -22.255  -0.870  16.736  1.00  0.00           H  
ATOM    400 HD13 LEU A  25     -23.825  -0.071  16.937  1.00  0.00           H  
ATOM    401  CD2 LEU A  25     -24.919  -1.778  18.673  1.00  0.00           C  
ATOM    402 HD21 LEU A  25     -25.696  -1.249  18.121  1.00  0.00           H  
ATOM    403 HD22 LEU A  25     -25.318  -2.712  19.064  1.00  0.00           H  
ATOM    404 HD23 LEU A  25     -24.605  -1.173  19.524  1.00  0.00           H  
ATOM    405  C   LEU A  25     -25.241  -4.854  15.467  1.00  0.00           C  
ATOM    406  O   LEU A  25     -24.597  -5.522  14.656  1.00  0.00           O  
ATOM    407  N   THR A  26     -26.537  -4.583  15.310  1.00  0.00           N  
ATOM    408  H   THR A  26     -26.970  -3.951  15.963  1.00  0.00           H  
ATOM    409  CA  THR A  26     -27.339  -5.041  14.172  1.00  0.00           C  
ATOM    410  HA  THR A  26     -27.007  -6.042  13.908  1.00  0.00           H  
ATOM    411  CB  THR A  26     -28.810  -5.144  14.592  1.00  0.00           C  
ATOM    412  HB  THR A  26     -29.130  -4.199  15.031  1.00  0.00           H  
ATOM    413  CG2 THR A  26     -29.766  -5.514  13.468  1.00  0.00           C  
ATOM    414 HG21 THR A  26     -30.767  -5.660  13.874  1.00  0.00           H  
ATOM    415 HG22 THR A  26     -29.809  -4.710  12.734  1.00  0.00           H  
ATOM    416 HG23 THR A  26     -29.433  -6.433  12.987  1.00  0.00           H  
ATOM    417  OG1 THR A  26     -28.920  -6.167  15.551  1.00  0.00           O  
ATOM    418  HG1 THR A  26     -28.220  -6.042  16.199  1.00  0.00           H  
ATOM    419  C   THR A  26     -27.147  -4.149  12.936  1.00  0.00           C  
ATOM    420  O   THR A  26     -27.067  -2.924  13.053  1.00  0.00           O  
ATOM    421  N   VAL A  27     -27.113  -4.769  11.753  1.00  0.00           N  
ATOM    422  H   VAL A  27     -27.199  -5.781  11.762  1.00  0.00           H  
ATOM    423  CA  VAL A  27     -26.979  -4.154  10.425  1.00  0.00           C  
ATOM    424  HA  VAL A  27     -27.218  -3.094  10.513  1.00  0.00           H  
ATOM    425  CB  VAL A  27     -25.534  -4.276   9.883  1.00  0.00           C  
ATOM    426  HB  VAL A  27     -25.441  -3.569   9.060  1.00  0.00           H  
ATOM    427  CG1 VAL A  27     -24.484  -3.897  10.933  1.00  0.00           C  
ATOM    428 HG11 VAL A  27     -24.377  -4.694  11.671  1.00  0.00           H  
ATOM    429 HG12 VAL A  27     -24.789  -2.985  11.441  1.00  0.00           H  
ATOM    430 HG13 VAL A  27     -23.527  -3.732  10.443  1.00  0.00           H  
ATOM    431  CG2 VAL A  27     -25.166  -5.667   9.344  1.00  0.00           C  
ATOM    432 HG21 VAL A  27     -24.124  -5.676   9.020  1.00  0.00           H  
ATOM    433 HG22 VAL A  27     -25.312  -6.423  10.118  1.00  0.00           H  
ATOM    434 HG23 VAL A  27     -25.785  -5.911   8.481  1.00  0.00           H  
ATOM    435  C   VAL A  27     -27.980  -4.781   9.448  1.00  0.00           C  
ATOM    436  O   VAL A  27     -28.328  -5.955   9.591  1.00  0.00           O  
ATOM    437  N   THR A  28     -28.398  -4.035   8.421  1.00  0.00           N  
ATOM    438  H   THR A  28     -28.050  -3.095   8.328  1.00  0.00           H  
ATOM    439  CA  THR A  28     -29.343  -4.546   7.411  1.00  0.00           C  
ATOM    440  HA  THR A  28     -30.230  -4.912   7.928  1.00  0.00           H  
ATOM    441  CB  THR A  28     -29.799  -3.438   6.453  1.00  0.00           C  
ATOM    442  HB  THR A  28     -28.926  -2.911   6.065  1.00  0.00           H  
ATOM    443  CG2 THR A  28     -30.623  -3.945   5.271  1.00  0.00           C  
ATOM    444 HG21 THR A  28     -31.039  -3.097   4.734  1.00  0.00           H  
ATOM    445 HG22 THR A  28     -29.991  -4.510   4.588  1.00  0.00           H  
ATOM    446 HG23 THR A  28     -31.433  -4.583   5.625  1.00  0.00           H  
ATOM    447  OG1 THR A  28     -30.614  -2.525   7.162  1.00  0.00           O  
ATOM    448  HG1 THR A  28     -30.050  -1.807   7.467  1.00  0.00           H  
ATOM    449  C   THR A  28     -28.753  -5.724   6.636  1.00  0.00           C  
ATOM    450  O   THR A  28     -27.642  -5.646   6.112  1.00  0.00           O  
ATOM    451  N   ASP A  29     -29.506  -6.815   6.535  1.00  0.00           N  
ATOM    452  H   ASP A  29     -30.438  -6.787   6.938  1.00  0.00           H  
ATOM    453  CA  ASP A  29     -29.105  -8.042   5.853  1.00  0.00           C  
ATOM    454  HA  ASP A  29     -28.023  -8.142   5.941  1.00  0.00           H  
ATOM    455  CB  ASP A  29     -29.710  -9.241   6.585  1.00  0.00           C  
ATOM    456  HB2 ASP A  29     -29.519  -9.124   7.653  1.00  0.00           H  
ATOM    457  HB3 ASP A  29     -30.789  -9.263   6.431  1.00  0.00           H  
ATOM    458  CG  ASP A  29     -29.087 -10.556   6.125  1.00  0.00           C  
ATOM    459  OD1 ASP A  29     -28.606 -10.677   4.971  1.00  0.00           O  
ATOM    460  OD2 ASP A  29     -28.984 -11.477   6.955  1.00  0.00           O  
ATOM    461  C   ASP A  29     -29.451  -8.008   4.354  1.00  0.00           C  
ATOM    462  O   ASP A  29     -30.569  -8.302   3.930  1.00  0.00           O  
ATOM    463  N   ILE A  30     -28.453  -7.660   3.536  1.00  0.00           N  
ATOM    464  H   ILE A  30     -27.584  -7.388   3.967  1.00  0.00           H  
ATOM    465  CA  ILE A  30     -28.554  -7.580   2.065  1.00  0.00           C  
ATOM    466  HA  ILE A  30     -29.553  -7.213   1.824  1.00  0.00           H  
ATOM    467  CB  ILE A  30     -27.531  -6.561   1.513  1.00  0.00           C  
ATOM    468  HB  ILE A  30     -27.675  -6.495   0.433  1.00  0.00           H  
ATOM    469  CG2 ILE A  30     -27.858  -5.170   2.074  1.00  0.00           C  
ATOM    470 HG21 ILE A  30     -27.201  -4.419   1.636  1.00  0.00           H  
ATOM    471 HG22 ILE A  30     -28.891  -4.923   1.841  1.00  0.00           H  
ATOM    472 HG23 ILE A  30     -27.737  -5.159   3.157  1.00  0.00           H  
ATOM    473  CG1 ILE A  30     -26.055  -6.939   1.801  1.00  0.00           C  
ATOM    474 HG12 ILE A  30     -25.522  -6.079   2.210  1.00  0.00           H  
ATOM    475 HG13 ILE A  30     -25.996  -7.743   2.536  1.00  0.00           H  
ATOM    476  CD1 ILE A  30     -25.319  -7.385   0.537  1.00  0.00           C  
ATOM    477 HD11 ILE A  30     -25.800  -8.267   0.119  1.00  0.00           H  
ATOM    478 HD12 ILE A  30     -25.324  -6.584  -0.198  1.00  0.00           H  
ATOM    479 HD13 ILE A  30     -24.286  -7.623   0.784  1.00  0.00           H  
ATOM    480  C   ILE A  30     -28.438  -8.936   1.346  1.00  0.00           C  
ATOM    481  O   ILE A  30     -28.502  -8.985   0.112  1.00  0.00           O  
ATOM    482  N   PHE A  31     -28.241 -10.026   2.095  1.00  0.00           N  
ATOM    483  H   PHE A  31     -28.251  -9.919   3.109  1.00  0.00           H  
ATOM    484  CA  PHE A  31     -28.130 -11.395   1.580  1.00  0.00           C  
ATOM    485  HA  PHE A  31     -27.920 -11.365   0.510  1.00  0.00           H  
ATOM    486  CB  PHE A  31     -26.952 -12.106   2.270  1.00  0.00           C  
ATOM    487  HB2 PHE A  31     -27.265 -12.393   3.271  1.00  0.00           H  
ATOM    488  HB3 PHE A  31     -26.738 -13.027   1.727  1.00  0.00           H  
ATOM    489  CG  PHE A  31     -25.667 -11.300   2.384  1.00  0.00           C  
ATOM    490  CD1 PHE A  31     -25.282 -10.756   3.627  1.00  0.00           C  
ATOM    491  HD1 PHE A  31     -25.903 -10.902   4.500  1.00  0.00           H  
ATOM    492  CE1 PHE A  31     -24.093 -10.014   3.735  1.00  0.00           C  
ATOM    493  HE1 PHE A  31     -23.792  -9.604   4.689  1.00  0.00           H  
ATOM    494  CZ  PHE A  31     -23.295  -9.794   2.600  1.00  0.00           C  
ATOM    495  HZ  PHE A  31     -22.395  -9.204   2.684  1.00  0.00           H  
ATOM    496  CE2 PHE A  31     -23.671 -10.337   1.361  1.00  0.00           C  
ATOM    497  HE2 PHE A  31     -23.052 -10.170   0.491  1.00  0.00           H  
ATOM    498  CD2 PHE A  31     -24.855 -11.090   1.253  1.00  0.00           C  
ATOM    499  HD2 PHE A  31     -25.147 -11.500   0.299  1.00  0.00           H  
ATOM    500  C   PHE A  31     -29.438 -12.184   1.777  1.00  0.00           C  
ATOM    501  O   PHE A  31     -29.830 -12.968   0.909  1.00  0.00           O  
ATOM    502  N   ALA A  32     -30.136 -11.972   2.895  1.00  0.00           N  
ATOM    503  H   ALA A  32     -29.750 -11.342   3.596  1.00  0.00           H  
ATOM    504  CA  ALA A  32     -31.426 -12.599   3.182  1.00  0.00           C  
ATOM    505  HA  ALA A  32     -31.295 -13.681   3.147  1.00  0.00           H  
ATOM    506  CB  ALA A  32     -31.839 -12.221   4.607  1.00  0.00           C  
ATOM    507  HB1 ALA A  32     -32.813 -12.653   4.842  1.00  0.00           H  
ATOM    508  HB2 ALA A  32     -31.105 -12.597   5.319  1.00  0.00           H  
ATOM    509  HB3 ALA A  32     -31.897 -11.136   4.694  1.00  0.00           H  
ATOM    510  C   ALA A  32     -32.500 -12.205   2.146  1.00  0.00           C  
ATOM    511  O   ALA A  32     -32.746 -11.026   1.896  1.00  0.00           O  
ATOM    512  N   ALA A  33     -33.144 -13.210   1.538  1.00  0.00           N  
ATOM    513  H   ALA A  33     -32.889 -14.148   1.803  1.00  0.00           H  
ATOM    514  CA  ALA A  33     -34.139 -13.056   0.467  1.00  0.00           C  
ATOM    515  HA  ALA A  33     -34.344 -14.058   0.093  1.00  0.00           H  
ATOM    516  CB  ALA A  33     -35.455 -12.530   1.067  1.00  0.00           C  
ATOM    517  HB1 ALA A  33     -36.245 -12.559   0.315  1.00  0.00           H  
ATOM    518  HB2 ALA A  33     -35.751 -13.147   1.916  1.00  0.00           H  
ATOM    519  HB3 ALA A  33     -35.324 -11.500   1.399  1.00  0.00           H  
ATOM    520  C   ALA A  33     -33.644 -12.258  -0.766  1.00  0.00           C  
ATOM    521  O   ALA A  33     -34.456 -11.727  -1.529  1.00  0.00           O  
ATOM    522  N   SER A  34     -32.327 -12.163  -0.973  1.00  0.00           N  
ATOM    523  H   SER A  34     -31.699 -12.637  -0.336  1.00  0.00           H  
ATOM    524  CA  SER A  34     -31.734 -11.356  -2.042  1.00  0.00           C  
ATOM    525  HA  SER A  34     -32.257 -10.400  -2.059  1.00  0.00           H  
ATOM    526  CB  SER A  34     -30.276 -11.064  -1.691  1.00  0.00           C  
ATOM    527  HB2 SER A  34     -30.201 -10.940  -0.610  1.00  0.00           H  
ATOM    528  HB3 SER A  34     -29.637 -11.894  -1.996  1.00  0.00           H  
ATOM    529  OG  SER A  34     -29.845  -9.858  -2.283  1.00  0.00           O  
ATOM    530  HG  SER A  34     -29.248  -9.444  -1.636  1.00  0.00           H  
ATOM    531  C   SER A  34     -31.894 -12.003  -3.429  1.00  0.00           C  
ATOM    532  O   SER A  34     -31.919 -13.229  -3.556  1.00  0.00           O  
ATOM    533  N   LYS A  35     -32.024 -11.179  -4.477  1.00  0.00           N  
ATOM    534  H   LYS A  35     -31.908 -10.192  -4.293  1.00  0.00           H  
ATOM    535  CA  LYS A  35     -32.300 -11.600  -5.870  1.00  0.00           C  
ATOM    536  HA  LYS A  35     -31.870 -12.593  -6.020  1.00  0.00           H  
ATOM    537  CB  LYS A  35     -33.814 -11.689  -6.150  1.00  0.00           C  
ATOM    538  HB2 LYS A  35     -34.285 -10.730  -5.928  1.00  0.00           H  
ATOM    539  HB3 LYS A  35     -33.944 -11.888  -7.215  1.00  0.00           H  
ATOM    540  CG  LYS A  35     -34.536 -12.808  -5.388  1.00  0.00           C  
ATOM    541  HG2 LYS A  35     -33.954 -13.728  -5.463  1.00  0.00           H  
ATOM    542  HG3 LYS A  35     -34.640 -12.531  -4.338  1.00  0.00           H  
ATOM    543  CD  LYS A  35     -35.920 -13.046  -6.006  1.00  0.00           C  
ATOM    544  HD2 LYS A  35     -36.508 -12.128  -5.940  1.00  0.00           H  
ATOM    545  HD3 LYS A  35     -35.792 -13.314  -7.057  1.00  0.00           H  
ATOM    546  CE  LYS A  35     -36.638 -14.182  -5.274  1.00  0.00           C  
ATOM    547  HE2 LYS A  35     -35.966 -15.045  -5.230  1.00  0.00           H  
ATOM    548  HE3 LYS A  35     -36.836 -13.861  -4.246  1.00  0.00           H  
ATOM    549  NZ  LYS A  35     -37.900 -14.555  -5.963  1.00  0.00           N  
ATOM    550  HZ1 LYS A  35     -38.365 -15.309  -5.474  1.00  0.00           H  
ATOM    551  HZ2 LYS A  35     -38.526 -13.762  -6.010  1.00  0.00           H  
ATOM    552  HZ3 LYS A  35     -37.703 -14.863  -6.907  1.00  0.00           H  
ATOM    553  C   LYS A  35     -31.595 -10.701  -6.895  1.00  0.00           C  
ATOM    554  O   LYS A  35     -32.201 -10.250  -7.862  1.00  0.00           O  
ATOM    555  N   ASN A  36     -30.329 -10.399  -6.630  1.00  0.00           N  
ATOM    556  H   ASN A  36     -29.913 -10.801  -5.809  1.00  0.00           H  
ATOM    557  CA  ASN A  36     -29.475  -9.608  -7.511  1.00  0.00           C  
ATOM    558  HA  ASN A  36     -29.993  -8.682  -7.770  1.00  0.00           H  
ATOM    559  CB  ASN A  36     -28.181  -9.260  -6.756  1.00  0.00           C  
ATOM    560  HB2 ASN A  36     -27.636 -10.185  -6.560  1.00  0.00           H  
ATOM    561  HB3 ASN A  36     -27.562  -8.629  -7.387  1.00  0.00           H  
ATOM    562  CG  ASN A  36     -28.404  -8.535  -5.438  1.00  0.00           C  
ATOM    563  OD1 ASN A  36     -29.444  -7.977  -5.122  1.00  0.00           O  
ATOM    564  ND2 ASN A  36     -27.429  -8.557  -4.567  1.00  0.00           N  
ATOM    565 HD21 ASN A  36     -27.605  -8.133  -3.683  1.00  0.00           H  
ATOM    566 HD22 ASN A  36     -26.542  -8.983  -4.810  1.00  0.00           H  
ATOM    567  C   ASN A  36     -29.167 -10.362  -8.817  1.00  0.00           C  
ATOM    568  O   ASN A  36     -29.103 -11.593  -8.828  1.00  0.00           O  
ATOM    569  N   THR A  37     -28.911  -9.628  -9.903  1.00  0.00           N  
ATOM    570  H   THR A  37     -28.950  -8.616  -9.810  1.00  0.00           H  
ATOM    571  CA  THR A  37     -28.435 -10.232 -11.173  1.00  0.00           C  
ATOM    572  HA  THR A  37     -28.863 -11.231 -11.265  1.00  0.00           H  
ATOM    573  CB  THR A  37     -28.886  -9.437 -12.406  1.00  0.00           C  
ATOM    574  HB  THR A  37     -28.493  -9.934 -13.294  1.00  0.00           H  
ATOM    575  CG2 THR A  37     -30.408  -9.376 -12.539  1.00  0.00           C  
ATOM    576 HG21 THR A  37     -30.850  -8.845 -11.696  1.00  0.00           H  
ATOM    577 HG22 THR A  37     -30.667  -8.864 -13.465  1.00  0.00           H  
ATOM    578 HG23 THR A  37     -30.809 -10.389 -12.575  1.00  0.00           H  
ATOM    579  OG1 THR A  37     -28.379  -8.123 -12.371  1.00  0.00           O  
ATOM    580  HG1 THR A  37     -28.820  -7.640 -11.665  1.00  0.00           H  
ATOM    581  C   THR A  37     -26.916 -10.424 -11.224  1.00  0.00           C  
ATOM    582  O   THR A  37     -26.411 -11.152 -12.075  1.00  0.00           O  
ATOM    583  N   THR A  38     -26.166  -9.802 -10.309  1.00  0.00           N  
ATOM    584  H   THR A  38     -26.632  -9.207  -9.639  1.00  0.00           H  
ATOM    585  CA  THR A  38     -24.702  -9.905 -10.227  1.00  0.00           C  
ATOM    586  HA  THR A  38     -24.424 -10.921 -10.508  1.00  0.00           H  
ATOM    587  CB  THR A  38     -24.001  -8.962 -11.238  1.00  0.00           C  
ATOM    588  HB  THR A  38     -24.105  -9.392 -12.235  1.00  0.00           H  
ATOM    589  CG2 THR A  38     -24.591  -7.550 -11.272  1.00  0.00           C  
ATOM    590 HG21 THR A  38     -24.611  -7.125 -10.272  1.00  0.00           H  
ATOM    591 HG22 THR A  38     -23.992  -6.916 -11.926  1.00  0.00           H  
ATOM    592 HG23 THR A  38     -25.606  -7.580 -11.672  1.00  0.00           H  
ATOM    593  OG1 THR A  38     -22.616  -8.794 -10.969  1.00  0.00           O  
ATOM    594  HG1 THR A  38     -22.176  -9.672 -10.931  1.00  0.00           H  
ATOM    595  C   THR A  38     -24.219  -9.691  -8.792  1.00  0.00           C  
ATOM    596  O   THR A  38     -24.782  -8.929  -8.006  1.00  0.00           O  
ATOM    597  N   GLU A  39     -23.112 -10.346  -8.459  1.00  0.00           N  
ATOM    598  H   GLU A  39     -22.666 -10.896  -9.190  1.00  0.00           H  
ATOM    599  CA  GLU A  39     -22.332 -10.143  -7.245  1.00  0.00           C  
ATOM    600  HA  GLU A  39     -22.964 -10.390  -6.393  1.00  0.00           H  
ATOM    601  CB  GLU A  39     -21.138 -11.119  -7.263  1.00  0.00           C  
ATOM    602  HB2 GLU A  39     -20.768 -11.175  -6.239  1.00  0.00           H  
ATOM    603  HB3 GLU A  39     -21.491 -12.119  -7.516  1.00  0.00           H  
ATOM    604  CG  GLU A  39     -19.926 -10.773  -8.158  1.00  0.00           C  
ATOM    605  HG2 GLU A  39     -19.622  -9.740  -7.991  1.00  0.00           H  
ATOM    606  HG3 GLU A  39     -19.099 -11.394  -7.806  1.00  0.00           H  
ATOM    607  CD  GLU A  39     -20.077 -11.014  -9.672  1.00  0.00           C  
ATOM    608  OE1 GLU A  39     -21.192 -10.910 -10.227  1.00  0.00           O  
ATOM    609  OE2 GLU A  39     -19.037 -11.319 -10.297  1.00  0.00           O  
ATOM    610  C   GLU A  39     -21.873  -8.688  -7.065  1.00  0.00           C  
ATOM    611  O   GLU A  39     -21.742  -8.232  -5.935  1.00  0.00           O  
ATOM    612  N   LYS A  40     -21.685  -7.935  -8.155  1.00  0.00           N  
ATOM    613  H   LYS A  40     -21.855  -8.366  -9.059  1.00  0.00           H  
ATOM    614  CA  LYS A  40     -21.304  -6.513  -8.120  1.00  0.00           C  
ATOM    615  HA  LYS A  40     -20.407  -6.388  -7.516  1.00  0.00           H  
ATOM    616  CB  LYS A  40     -21.024  -6.039  -9.551  1.00  0.00           C  
ATOM    617  HB2 LYS A  40     -21.868  -6.285 -10.199  1.00  0.00           H  
ATOM    618  HB3 LYS A  40     -20.906  -4.957  -9.551  1.00  0.00           H  
ATOM    619  CG  LYS A  40     -19.742  -6.688 -10.087  1.00  0.00           C  
ATOM    620  HG2 LYS A  40     -18.905  -6.395  -9.452  1.00  0.00           H  
ATOM    621  HG3 LYS A  40     -19.837  -7.775 -10.067  1.00  0.00           H  
ATOM    622  CD  LYS A  40     -19.465  -6.250 -11.524  1.00  0.00           C  
ATOM    623  HD2 LYS A  40     -20.256  -6.628 -12.175  1.00  0.00           H  
ATOM    624  HD3 LYS A  40     -19.442  -5.160 -11.577  1.00  0.00           H  
ATOM    625  CE  LYS A  40     -18.108  -6.820 -11.940  1.00  0.00           C  
ATOM    626  HE2 LYS A  40     -18.146  -7.911 -11.848  1.00  0.00           H  
ATOM    627  HE3 LYS A  40     -17.353  -6.443 -11.241  1.00  0.00           H  
ATOM    628  NZ  LYS A  40     -17.764  -6.422 -13.325  1.00  0.00           N  
ATOM    629  HZ1 LYS A  40     -17.771  -5.412 -13.396  1.00  0.00           H  
ATOM    630  HZ2 LYS A  40     -16.844  -6.762 -13.574  1.00  0.00           H  
ATOM    631  HZ3 LYS A  40     -18.441  -6.798 -13.975  1.00  0.00           H  
ATOM    632  C   LYS A  40     -22.380  -5.647  -7.472  1.00  0.00           C  
ATOM    633  O   LYS A  40     -22.077  -4.741  -6.701  1.00  0.00           O  
ATOM    634  N   GLU A  41     -23.641  -5.987  -7.714  1.00  0.00           N  
ATOM    635  H   GLU A  41     -23.815  -6.791  -8.299  1.00  0.00           H  
ATOM    636  CA  GLU A  41     -24.779  -5.376  -7.040  1.00  0.00           C  
ATOM    637  HA  GLU A  41     -24.718  -4.292  -7.146  1.00  0.00           H  
ATOM    638  CB  GLU A  41     -26.052  -5.873  -7.731  1.00  0.00           C  
ATOM    639  HB2 GLU A  41     -25.944  -5.756  -8.810  1.00  0.00           H  
ATOM    640  HB3 GLU A  41     -26.180  -6.924  -7.495  1.00  0.00           H  
ATOM    641  CG  GLU A  41     -27.298  -5.117  -7.285  1.00  0.00           C  
ATOM    642  HG2 GLU A  41     -27.382  -5.182  -6.199  1.00  0.00           H  
ATOM    643  HG3 GLU A  41     -27.176  -4.065  -7.551  1.00  0.00           H  
ATOM    644  CD  GLU A  41     -28.592  -5.654  -7.915  1.00  0.00           C  
ATOM    645  OE1 GLU A  41     -29.624  -5.021  -7.603  1.00  0.00           O  
ATOM    646  OE2 GLU A  41     -28.579  -6.684  -8.635  1.00  0.00           O  
ATOM    647  C   GLU A  41     -24.748  -5.715  -5.540  1.00  0.00           C  
ATOM    648  O   GLU A  41     -24.905  -4.834  -4.696  1.00  0.00           O  
ATOM    649  N   THR A  42     -24.424  -6.967  -5.192  1.00  0.00           N  
ATOM    650  H   THR A  42     -24.328  -7.661  -5.925  1.00  0.00           H  
ATOM    651  CA  THR A  42     -24.204  -7.398  -3.799  1.00  0.00           C  
ATOM    652  HA  THR A  42     -25.112  -7.186  -3.239  1.00  0.00           H  
ATOM    653  CB  THR A  42     -23.921  -8.911  -3.700  1.00  0.00           C  
ATOM    654  HB  THR A  42     -22.906  -9.122  -4.029  1.00  0.00           H  
ATOM    655  CG2 THR A  42     -24.077  -9.441  -2.275  1.00  0.00           C  
ATOM    656 HG21 THR A  42     -23.379  -8.934  -1.611  1.00  0.00           H  
ATOM    657 HG22 THR A  42     -25.097  -9.273  -1.926  1.00  0.00           H  
ATOM    658 HG23 THR A  42     -23.862 -10.510  -2.251  1.00  0.00           H  
ATOM    659  OG1 THR A  42     -24.819  -9.661  -4.488  1.00  0.00           O  
ATOM    660  HG1 THR A  42     -24.576 -10.589  -4.417  1.00  0.00           H  
ATOM    661  C   THR A  42     -23.053  -6.641  -3.123  1.00  0.00           C  
ATOM    662  O   THR A  42     -23.171  -6.274  -1.957  1.00  0.00           O  
ATOM    663  N   PHE A  43     -21.947  -6.372  -3.823  1.00  0.00           N  
ATOM    664  H   PHE A  43     -21.871  -6.749  -4.764  1.00  0.00           H  
ATOM    665  CA  PHE A  43     -20.804  -5.620  -3.285  1.00  0.00           C  
ATOM    666  HA  PHE A  43     -20.532  -6.029  -2.311  1.00  0.00           H  
ATOM    667  CB  PHE A  43     -19.592  -5.759  -4.219  1.00  0.00           C  
ATOM    668  HB2 PHE A  43     -19.835  -5.264  -5.158  1.00  0.00           H  
ATOM    669  HB3 PHE A  43     -18.753  -5.223  -3.773  1.00  0.00           H  
ATOM    670  CG  PHE A  43     -19.116  -7.164  -4.559  1.00  0.00           C  
ATOM    671  CD1 PHE A  43     -19.476  -8.291  -3.790  1.00  0.00           C  
ATOM    672  HD1 PHE A  43     -20.099  -8.188  -2.916  1.00  0.00           H  
ATOM    673  CE1 PHE A  43     -19.057  -9.574  -4.180  1.00  0.00           C  
ATOM    674  HE1 PHE A  43     -19.361 -10.436  -3.605  1.00  0.00           H  
ATOM    675  CZ  PHE A  43     -18.235  -9.735  -5.309  1.00  0.00           C  
ATOM    676  HZ  PHE A  43     -17.901 -10.720  -5.599  1.00  0.00           H  
ATOM    677  CE2 PHE A  43     -17.855  -8.614  -6.065  1.00  0.00           C  
ATOM    678  HE2 PHE A  43     -17.226  -8.734  -6.937  1.00  0.00           H  
ATOM    679  CD2 PHE A  43     -18.305  -7.335  -5.696  1.00  0.00           C  
ATOM    680  HD2 PHE A  43     -18.030  -6.473  -6.288  1.00  0.00           H  
ATOM    681  C   PHE A  43     -21.150  -4.142  -3.067  1.00  0.00           C  
ATOM    682  O   PHE A  43     -20.835  -3.590  -2.013  1.00  0.00           O  
ATOM    683  N   CYS A  44     -21.870  -3.523  -4.009  1.00  0.00           N  
ATOM    684  H   CYS A  44     -22.074  -4.023  -4.870  1.00  0.00           H  
ATOM    685  CA  CYS A  44     -22.368  -2.153  -3.876  1.00  0.00           C  
ATOM    686  HA  CYS A  44     -21.522  -1.497  -3.669  1.00  0.00           H  
ATOM    687  CB  CYS A  44     -23.004  -1.742  -5.210  1.00  0.00           C  
ATOM    688  HB2 CYS A  44     -22.298  -1.889  -6.026  1.00  0.00           H  
ATOM    689  HB3 CYS A  44     -23.889  -2.354  -5.400  1.00  0.00           H  
ATOM    690  SG  CYS A  44     -23.483   0.005  -5.137  1.00  0.00           S  
ATOM    691  HG  CYS A  44     -22.327   0.527  -5.585  1.00  0.00           H  
ATOM    692  C   CYS A  44     -23.361  -2.007  -2.708  1.00  0.00           C  
ATOM    693  O   CYS A  44     -23.240  -1.083  -1.897  1.00  0.00           O  
ATOM    694  N   ARG A  45     -24.301  -2.956  -2.561  1.00  0.00           N  
ATOM    695  H   ARG A  45     -24.371  -3.670  -3.284  1.00  0.00           H  
ATOM    696  CA  ARG A  45     -25.206  -3.052  -1.400  1.00  0.00           C  
ATOM    697  HA  ARG A  45     -25.734  -2.103  -1.278  1.00  0.00           H  
ATOM    698  CB  ARG A  45     -26.241  -4.168  -1.628  1.00  0.00           C  
ATOM    699  HB2 ARG A  45     -25.717  -5.082  -1.912  1.00  0.00           H  
ATOM    700  HB3 ARG A  45     -26.774  -4.349  -0.695  1.00  0.00           H  
ATOM    701  CG  ARG A  45     -27.282  -3.833  -2.711  1.00  0.00           C  
ATOM    702  HG2 ARG A  45     -27.851  -2.952  -2.415  1.00  0.00           H  
ATOM    703  HG3 ARG A  45     -26.773  -3.611  -3.646  1.00  0.00           H  
ATOM    704  CD  ARG A  45     -28.239  -5.011  -2.926  1.00  0.00           C  
ATOM    705  HD2 ARG A  45     -27.654  -5.911  -3.122  1.00  0.00           H  
ATOM    706  HD3 ARG A  45     -28.810  -5.164  -2.007  1.00  0.00           H  
ATOM    707  NE  ARG A  45     -29.144  -4.793  -4.073  1.00  0.00           N  
ATOM    708  HE  ARG A  45     -28.730  -4.416  -4.917  1.00  0.00           H  
ATOM    709  CZ  ARG A  45     -30.421  -5.111  -4.188  1.00  0.00           C  
ATOM    710  NH1 ARG A  45     -31.117  -5.608  -3.201  1.00  0.00           N  
ATOM    711 HH11 ARG A  45     -30.651  -5.820  -2.342  1.00  0.00           H  
ATOM    712 HH12 ARG A  45     -32.055  -5.897  -3.373  1.00  0.00           H  
ATOM    713  NH2 ARG A  45     -31.034  -4.954  -5.317  1.00  0.00           N  
ATOM    714 HH21 ARG A  45     -30.464  -4.801  -6.165  1.00  0.00           H  
ATOM    715 HH22 ARG A  45     -31.949  -5.309  -5.477  1.00  0.00           H  
ATOM    716  C   ARG A  45     -24.430  -3.271  -0.095  1.00  0.00           C  
ATOM    717  O   ARG A  45     -24.700  -2.574   0.882  1.00  0.00           O  
ATOM    718  N   ALA A  46     -23.434  -4.161  -0.073  1.00  0.00           N  
ATOM    719  H   ALA A  46     -23.270  -4.732  -0.893  1.00  0.00           H  
ATOM    720  CA  ALA A  46     -22.604  -4.400   1.107  1.00  0.00           C  
ATOM    721  HA  ALA A  46     -23.254  -4.690   1.931  1.00  0.00           H  
ATOM    722  CB  ALA A  46     -21.633  -5.557   0.829  1.00  0.00           C  
ATOM    723  HB1 ALA A  46     -20.969  -5.303   0.006  1.00  0.00           H  
ATOM    724  HB2 ALA A  46     -21.035  -5.755   1.719  1.00  0.00           H  
ATOM    725  HB3 ALA A  46     -22.191  -6.457   0.573  1.00  0.00           H  
ATOM    726  C   ALA A  46     -21.859  -3.131   1.537  1.00  0.00           C  
ATOM    727  O   ALA A  46     -21.955  -2.730   2.693  1.00  0.00           O  
ATOM    728  N   ALA A  47     -21.170  -2.466   0.607  1.00  0.00           N  
ATOM    729  H   ALA A  47     -21.102  -2.860  -0.327  1.00  0.00           H  
ATOM    730  CA  ALA A  47     -20.454  -1.216   0.865  1.00  0.00           C  
ATOM    731  HA  ALA A  47     -19.693  -1.383   1.631  1.00  0.00           H  
ATOM    732  CB  ALA A  47     -19.759  -0.798  -0.431  1.00  0.00           C  
ATOM    733  HB1 ALA A  47     -20.497  -0.589  -1.206  1.00  0.00           H  
ATOM    734  HB2 ALA A  47     -19.157   0.090  -0.254  1.00  0.00           H  
ATOM    735  HB3 ALA A  47     -19.116  -1.598  -0.779  1.00  0.00           H  
ATOM    736  C   ALA A  47     -21.397  -0.108   1.369  1.00  0.00           C  
ATOM    737  O   ALA A  47     -21.056   0.604   2.311  1.00  0.00           O  
ATOM    738  N   THR A  48     -22.613  -0.033   0.811  1.00  0.00           N  
ATOM    739  H   THR A  48     -22.802  -0.624   0.009  1.00  0.00           H  
ATOM    740  CA  THR A  48     -23.663   0.893   1.264  1.00  0.00           C  
ATOM    741  HA  THR A  48     -23.270   1.906   1.197  1.00  0.00           H  
ATOM    742  CB  THR A  48     -24.902   0.816   0.352  1.00  0.00           C  
ATOM    743  HB  THR A  48     -25.334  -0.182   0.398  1.00  0.00           H  
ATOM    744  CG2 THR A  48     -25.981   1.828   0.732  1.00  0.00           C  
ATOM    745 HG21 THR A  48     -26.771   1.816  -0.020  1.00  0.00           H  
ATOM    746 HG22 THR A  48     -26.415   1.571   1.698  1.00  0.00           H  
ATOM    747 HG23 THR A  48     -25.550   2.829   0.777  1.00  0.00           H  
ATOM    748  OG1 THR A  48     -24.543   1.086  -0.987  1.00  0.00           O  
ATOM    749  HG1 THR A  48     -24.088   0.298  -1.332  1.00  0.00           H  
ATOM    750  C   THR A  48     -24.029   0.668   2.736  1.00  0.00           C  
ATOM    751  O   THR A  48     -24.029   1.631   3.501  1.00  0.00           O  
ATOM    752  N   VAL A  49     -24.251  -0.580   3.173  1.00  0.00           N  
ATOM    753  H   VAL A  49     -24.207  -1.346   2.508  1.00  0.00           H  
ATOM    754  CA  VAL A  49     -24.517  -0.889   4.596  1.00  0.00           C  
ATOM    755  HA  VAL A  49     -25.288  -0.202   4.949  1.00  0.00           H  
ATOM    756  CB  VAL A  49     -25.062  -2.320   4.794  1.00  0.00           C  
ATOM    757  HB  VAL A  49     -24.327  -3.043   4.441  1.00  0.00           H  
ATOM    758  CG1 VAL A  49     -25.390  -2.623   6.262  1.00  0.00           C  
ATOM    759 HG11 VAL A  49     -25.811  -3.625   6.356  1.00  0.00           H  
ATOM    760 HG12 VAL A  49     -24.487  -2.586   6.869  1.00  0.00           H  
ATOM    761 HG13 VAL A  49     -26.109  -1.894   6.640  1.00  0.00           H  
ATOM    762  CG2 VAL A  49     -26.367  -2.515   4.017  1.00  0.00           C  
ATOM    763 HG21 VAL A  49     -26.807  -3.476   4.278  1.00  0.00           H  
ATOM    764 HG22 VAL A  49     -27.072  -1.723   4.275  1.00  0.00           H  
ATOM    765 HG23 VAL A  49     -26.176  -2.493   2.946  1.00  0.00           H  
ATOM    766  C   VAL A  49     -23.282  -0.656   5.477  1.00  0.00           C  
ATOM    767  O   VAL A  49     -23.397  -0.079   6.559  1.00  0.00           O  
ATOM    768  N   LEU A  50     -22.086  -1.039   5.017  1.00  0.00           N  
ATOM    769  H   LEU A  50     -22.047  -1.512   4.119  1.00  0.00           H  
ATOM    770  CA  LEU A  50     -20.837  -0.840   5.765  1.00  0.00           C  
ATOM    771  HA  LEU A  50     -20.966  -1.261   6.762  1.00  0.00           H  
ATOM    772  CB  LEU A  50     -19.688  -1.593   5.067  1.00  0.00           C  
ATOM    773  HB2 LEU A  50     -19.663  -1.276   4.024  1.00  0.00           H  
ATOM    774  HB3 LEU A  50     -18.741  -1.302   5.520  1.00  0.00           H  
ATOM    775  CG  LEU A  50     -19.813  -3.135   5.125  1.00  0.00           C  
ATOM    776  HG  LEU A  50     -20.831  -3.438   4.888  1.00  0.00           H  
ATOM    777  CD1 LEU A  50     -18.873  -3.754   4.093  1.00  0.00           C  
ATOM    778 HD11 LEU A  50     -18.931  -4.840   4.142  1.00  0.00           H  
ATOM    779 HD12 LEU A  50     -19.174  -3.435   3.096  1.00  0.00           H  
ATOM    780 HD13 LEU A  50     -17.847  -3.436   4.277  1.00  0.00           H  
ATOM    781  CD2 LEU A  50     -19.446  -3.731   6.485  1.00  0.00           C  
ATOM    782 HD21 LEU A  50     -19.622  -4.806   6.479  1.00  0.00           H  
ATOM    783 HD22 LEU A  50     -18.398  -3.538   6.713  1.00  0.00           H  
ATOM    784 HD23 LEU A  50     -20.066  -3.286   7.263  1.00  0.00           H  
ATOM    785  C   LEU A  50     -20.524   0.655   5.978  1.00  0.00           C  
ATOM    786  O   LEU A  50     -20.052   1.014   7.053  1.00  0.00           O  
ATOM    787  N   ARG A  51     -20.844   1.541   5.023  1.00  0.00           N  
ATOM    788  H   ARG A  51     -21.133   1.169   4.123  1.00  0.00           H  
ATOM    789  CA  ARG A  51     -20.827   3.009   5.200  1.00  0.00           C  
ATOM    790  HA  ARG A  51     -19.906   3.281   5.712  1.00  0.00           H  
ATOM    791  CB  ARG A  51     -20.843   3.688   3.816  1.00  0.00           C  
ATOM    792  HB2 ARG A  51     -19.994   3.319   3.236  1.00  0.00           H  
ATOM    793  HB3 ARG A  51     -21.752   3.380   3.296  1.00  0.00           H  
ATOM    794  CG  ARG A  51     -20.805   5.235   3.833  1.00  0.00           C  
ATOM    795  HG2 ARG A  51     -20.931   5.594   2.812  1.00  0.00           H  
ATOM    796  HG3 ARG A  51     -21.657   5.608   4.400  1.00  0.00           H  
ATOM    797  CD  ARG A  51     -19.522   5.872   4.393  1.00  0.00           C  
ATOM    798  HD2 ARG A  51     -19.642   6.955   4.398  1.00  0.00           H  
ATOM    799  HD3 ARG A  51     -19.390   5.546   5.427  1.00  0.00           H  
ATOM    800  NE  ARG A  51     -18.332   5.483   3.613  1.00  0.00           N  
ATOM    801  HE  ARG A  51     -18.041   4.515   3.730  1.00  0.00           H  
ATOM    802  CZ  ARG A  51     -17.512   6.185   2.849  1.00  0.00           C  
ATOM    803  NH1 ARG A  51     -17.717   7.450   2.598  1.00  0.00           N  
ATOM    804 HH11 ARG A  51     -18.487   7.907   3.048  1.00  0.00           H  
ATOM    805 HH12 ARG A  51     -17.062   7.973   2.045  1.00  0.00           H  
ATOM    806  NH2 ARG A  51     -16.455   5.636   2.322  1.00  0.00           N  
ATOM    807 HH21 ARG A  51     -16.239   4.648   2.503  1.00  0.00           H  
ATOM    808 HH22 ARG A  51     -15.851   6.140   1.714  1.00  0.00           H  
ATOM    809  C   ARG A  51     -21.978   3.506   6.085  1.00  0.00           C  
ATOM    810  O   ARG A  51     -21.755   4.391   6.912  1.00  0.00           O  
ATOM    811  N   GLN A  52     -23.186   2.943   5.967  1.00  0.00           N  
ATOM    812  H   GLN A  52     -23.322   2.244   5.244  1.00  0.00           H  
ATOM    813  CA  GLN A  52     -24.320   3.272   6.849  1.00  0.00           C  
ATOM    814  HA  GLN A  52     -24.539   4.334   6.741  1.00  0.00           H  
ATOM    815  CB  GLN A  52     -25.576   2.481   6.416  1.00  0.00           C  
ATOM    816  HB2 GLN A  52     -25.744   2.636   5.349  1.00  0.00           H  
ATOM    817  HB3 GLN A  52     -25.414   1.419   6.592  1.00  0.00           H  
ATOM    818  CG  GLN A  52     -26.850   2.902   7.167  1.00  0.00           C  
ATOM    819  HG2 GLN A  52     -26.721   2.758   8.238  1.00  0.00           H  
ATOM    820  HG3 GLN A  52     -27.021   3.964   6.991  1.00  0.00           H  
ATOM    821  CD  GLN A  52     -28.096   2.121   6.742  1.00  0.00           C  
ATOM    822  OE1 GLN A  52     -28.069   0.934   6.444  1.00  0.00           O  
ATOM    823  NE2 GLN A  52     -29.246   2.757   6.722  1.00  0.00           N  
ATOM    824 HE21 GLN A  52     -30.045   2.220   6.432  1.00  0.00           H  
ATOM    825 HE22 GLN A  52     -29.313   3.731   6.962  1.00  0.00           H  
ATOM    826  C   GLN A  52     -23.973   3.035   8.331  1.00  0.00           C  
ATOM    827  O   GLN A  52     -24.426   3.782   9.191  1.00  0.00           O  
ATOM    828  N   PHE A  53     -23.120   2.049   8.621  1.00  0.00           N  
ATOM    829  H   PHE A  53     -22.846   1.429   7.865  1.00  0.00           H  
ATOM    830  CA  PHE A  53     -22.676   1.705   9.974  1.00  0.00           C  
ATOM    831  HA  PHE A  53     -23.558   1.508  10.586  1.00  0.00           H  
ATOM    832  CB  PHE A  53     -21.854   0.414   9.871  1.00  0.00           C  
ATOM    833  HB2 PHE A  53     -22.373  -0.296   9.226  1.00  0.00           H  
ATOM    834  HB3 PHE A  53     -20.894   0.638   9.409  1.00  0.00           H  
ATOM    835  CG  PHE A  53     -21.610  -0.258  11.202  1.00  0.00           C  
ATOM    836  CD1 PHE A  53     -20.366  -0.146  11.853  1.00  0.00           C  
ATOM    837  HD1 PHE A  53     -19.563   0.418  11.401  1.00  0.00           H  
ATOM    838  CE1 PHE A  53     -20.177  -0.759  13.104  1.00  0.00           C  
ATOM    839  HE1 PHE A  53     -19.226  -0.681  13.610  1.00  0.00           H  
ATOM    840  CZ  PHE A  53     -21.224  -1.485  13.694  1.00  0.00           C  
ATOM    841  HZ  PHE A  53     -21.075  -1.966  14.644  1.00  0.00           H  
ATOM    842  CE2 PHE A  53     -22.461  -1.605  13.041  1.00  0.00           C  
ATOM    843  HE2 PHE A  53     -23.259  -2.179  13.492  1.00  0.00           H  
ATOM    844  CD2 PHE A  53     -22.656  -0.983  11.799  1.00  0.00           C  
ATOM    845  HD2 PHE A  53     -23.611  -1.058  11.301  1.00  0.00           H  
ATOM    846  C   PHE A  53     -21.857   2.799  10.695  1.00  0.00           C  
ATOM    847  O   PHE A  53     -21.784   2.790  11.929  1.00  0.00           O  
ATOM    848  N   TYR A  54     -21.236   3.739   9.967  1.00  0.00           N  
ATOM    849  H   TYR A  54     -21.313   3.699   8.958  1.00  0.00           H  
ATOM    850  CA  TYR A  54     -20.379   4.770  10.575  1.00  0.00           C  
ATOM    851  HA  TYR A  54     -20.706   4.891  11.606  1.00  0.00           H  
ATOM    852  CB  TYR A  54     -18.916   4.290  10.612  1.00  0.00           C  
ATOM    853  HB2 TYR A  54     -18.381   4.909  11.333  1.00  0.00           H  
ATOM    854  HB3 TYR A  54     -18.879   3.267  10.989  1.00  0.00           H  
ATOM    855  CG  TYR A  54     -18.181   4.362   9.283  1.00  0.00           C  
ATOM    856  CD1 TYR A  54     -18.281   3.302   8.367  1.00  0.00           C  
ATOM    857  HD1 TYR A  54     -18.880   2.439   8.615  1.00  0.00           H  
ATOM    858  CE1 TYR A  54     -17.612   3.364   7.130  1.00  0.00           C  
ATOM    859  HE1 TYR A  54     -17.702   2.551   6.424  1.00  0.00           H  
ATOM    860  CZ  TYR A  54     -16.829   4.489   6.803  1.00  0.00           C  
ATOM    861  OH  TYR A  54     -16.183   4.547   5.610  1.00  0.00           O  
ATOM    862  HH  TYR A  54     -16.526   3.866   4.991  1.00  0.00           H  
ATOM    863  CE2 TYR A  54     -16.726   5.554   7.724  1.00  0.00           C  
ATOM    864  HE2 TYR A  54     -16.125   6.416   7.478  1.00  0.00           H  
ATOM    865  CD2 TYR A  54     -17.398   5.487   8.960  1.00  0.00           C  
ATOM    866  HD2 TYR A  54     -17.308   6.302   9.666  1.00  0.00           H  
ATOM    867  C   TYR A  54     -20.486   6.180   9.982  1.00  0.00           C  
ATOM    868  O   TYR A  54     -19.761   7.066  10.432  1.00  0.00           O  
ATOM    869  N   SER A  55     -21.378   6.442   9.022  1.00  0.00           N  
ATOM    870  H   SER A  55     -21.965   5.691   8.684  1.00  0.00           H  
ATOM    871  CA  SER A  55     -21.512   7.769   8.393  1.00  0.00           C  
ATOM    872  HA  SER A  55     -20.534   8.057   8.008  1.00  0.00           H  
ATOM    873  CB  SER A  55     -22.475   7.689   7.202  1.00  0.00           C  
ATOM    874  HB2 SER A  55     -22.519   8.660   6.706  1.00  0.00           H  
ATOM    875  HB3 SER A  55     -22.093   6.959   6.488  1.00  0.00           H  
ATOM    876  OG  SER A  55     -23.780   7.314   7.606  1.00  0.00           O  
ATOM    877  HG  SER A  55     -24.129   6.688   6.965  1.00  0.00           H  
ATOM    878  C   SER A  55     -21.944   8.883   9.362  1.00  0.00           C  
ATOM    879  O   SER A  55     -21.726  10.061   9.076  1.00  0.00           O  
ATOM    880  N   HIE A  56     -22.514   8.545  10.524  1.00  0.00           N  
ATOM    881  H   HIE A  56     -22.734   7.567  10.678  1.00  0.00           H  
ATOM    882  CA  HIE A  56     -22.749   9.468  11.637  1.00  0.00           C  
ATOM    883  HA  HIE A  56     -23.032  10.438  11.230  1.00  0.00           H  
ATOM    884  CB  HIE A  56     -23.925   8.958  12.479  1.00  0.00           C  
ATOM    885  HB2 HIE A  56     -24.099   9.664  13.294  1.00  0.00           H  
ATOM    886  HB3 HIE A  56     -24.819   8.945  11.854  1.00  0.00           H  
ATOM    887  CG  HIE A  56     -23.750   7.577  13.062  1.00  0.00           C  
ATOM    888  ND1 HIE A  56     -23.439   6.422  12.340  1.00  0.00           N  
ATOM    889  CE1 HIE A  56     -23.533   5.408  13.211  1.00  0.00           C  
ATOM    890  HE1 HIE A  56     -23.383   4.366  12.956  1.00  0.00           H  
ATOM    891  NE2 HIE A  56     -23.875   5.869  14.427  1.00  0.00           N  
ATOM    892  HE2 HIE A  56     -24.044   5.304  15.245  1.00  0.00           H  
ATOM    893  CD2 HIE A  56     -24.006   7.235  14.355  1.00  0.00           C  
ATOM    894  HD2 HIE A  56     -24.303   7.907  15.148  1.00  0.00           H  
ATOM    895  C   HIE A  56     -21.490   9.709  12.483  1.00  0.00           C  
ATOM    896  O   HIE A  56     -21.153  10.867  12.709  1.00  0.00           O  
ATOM    897  N   HIE A  57     -20.760   8.662  12.883  1.00  0.00           N  
ATOM    898  H   HIE A  57     -21.103   7.736  12.670  1.00  0.00           H  
ATOM    899  CA  HIE A  57     -19.480   8.793  13.611  1.00  0.00           C  
ATOM    900  HA  HIE A  57     -19.639   9.368  14.524  1.00  0.00           H  
ATOM    901  CB  HIE A  57     -18.946   7.401  13.991  1.00  0.00           C  
ATOM    902  HB2 HIE A  57     -18.707   6.853  13.079  1.00  0.00           H  
ATOM    903  HB3 HIE A  57     -18.017   7.531  14.547  1.00  0.00           H  
ATOM    904  CG  HIE A  57     -19.876   6.559  14.831  1.00  0.00           C  
ATOM    905  ND1 HIE A  57     -20.364   6.912  16.087  1.00  0.00           N  
ATOM    906  CE1 HIE A  57     -21.097   5.876  16.514  1.00  0.00           C  
ATOM    907  HE1 HIE A  57     -21.623   5.856  17.461  1.00  0.00           H  
ATOM    908  NE2 HIE A  57     -21.084   4.887  15.601  1.00  0.00           N  
ATOM    909  HE2 HIE A  57     -21.587   4.015  15.671  1.00  0.00           H  
ATOM    910  CD2 HIE A  57     -20.315   5.300  14.534  1.00  0.00           C  
ATOM    911  HD2 HIE A  57     -20.091   4.742  13.637  1.00  0.00           H  
ATOM    912  C   HIE A  57     -18.409   9.550  12.807  1.00  0.00           C  
ATOM    913  O   HIE A  57     -17.590  10.268  13.376  1.00  0.00           O  
ATOM    914  N   GLU A  58     -18.440   9.401  11.481  1.00  0.00           N  
ATOM    915  H   GLU A  58     -19.089   8.716  11.111  1.00  0.00           H  
ATOM    916  CA  GLU A  58     -17.627  10.150  10.518  1.00  0.00           C  
ATOM    917  HA  GLU A  58     -16.574  10.085  10.799  1.00  0.00           H  
ATOM    918  CB  GLU A  58     -17.841   9.489   9.146  1.00  0.00           C  
ATOM    919  HB2 GLU A  58     -17.598   8.431   9.219  1.00  0.00           H  
ATOM    920  HB3 GLU A  58     -18.900   9.562   8.892  1.00  0.00           H  
ATOM    921  CG  GLU A  58     -17.042  10.095   7.986  1.00  0.00           C  
ATOM    922  HG2 GLU A  58     -17.338   9.574   7.072  1.00  0.00           H  
ATOM    923  HG3 GLU A  58     -17.319  11.143   7.862  1.00  0.00           H  
ATOM    924  CD  GLU A  58     -15.520   9.976   8.143  1.00  0.00           C  
ATOM    925  OE1 GLU A  58     -14.791  10.612   7.358  1.00  0.00           O  
ATOM    926  OE2 GLU A  58     -15.024   9.148   8.957  1.00  0.00           O  
ATOM    927  C   GLU A  58     -18.012  11.637  10.453  1.00  0.00           C  
ATOM    928  O   GLU A  58     -17.146  12.498  10.320  1.00  0.00           O  
ATOM    929  N   LYS A  59     -19.313  11.936  10.546  1.00  0.00           N  
ATOM    930  H   LYS A  59     -19.951  11.168  10.701  1.00  0.00           H  
ATOM    931  CA  LYS A  59     -19.872  13.296  10.484  1.00  0.00           C  
ATOM    932  HA  LYS A  59     -19.341  13.857   9.713  1.00  0.00           H  
ATOM    933  CB  LYS A  59     -21.352  13.174  10.089  1.00  0.00           C  
ATOM    934  HB2 LYS A  59     -21.403  12.752   9.084  1.00  0.00           H  
ATOM    935  HB3 LYS A  59     -21.844  12.483  10.773  1.00  0.00           H  
ATOM    936  CG  LYS A  59     -22.121  14.500  10.112  1.00  0.00           C  
ATOM    937  HG2 LYS A  59     -22.144  14.885  11.133  1.00  0.00           H  
ATOM    938  HG3 LYS A  59     -21.628  15.226   9.464  1.00  0.00           H  
ATOM    939  CD  LYS A  59     -23.563  14.282   9.643  1.00  0.00           C  
ATOM    940  HD2 LYS A  59     -23.562  14.033   8.580  1.00  0.00           H  
ATOM    941  HD3 LYS A  59     -24.001  13.456  10.209  1.00  0.00           H  
ATOM    942  CE  LYS A  59     -24.368  15.559   9.891  1.00  0.00           C  
ATOM    943  HE2 LYS A  59     -24.282  15.817  10.952  1.00  0.00           H  
ATOM    944  HE3 LYS A  59     -23.922  16.375   9.314  1.00  0.00           H  
ATOM    945  NZ  LYS A  59     -25.794  15.377   9.527  1.00  0.00           N  
ATOM    946  HZ1 LYS A  59     -26.198  14.618  10.062  1.00  0.00           H  
ATOM    947  HZ2 LYS A  59     -26.317  16.222   9.720  1.00  0.00           H  
ATOM    948  HZ3 LYS A  59     -25.882  15.157   8.543  1.00  0.00           H  
ATOM    949  C   LYS A  59     -19.670  14.084  11.782  1.00  0.00           C  
ATOM    950  O   LYS A  59     -19.556  15.306  11.732  1.00  0.00           O  
ATOM    951  N   ASP A  60     -19.644  13.411  12.932  1.00  0.00           N  
ATOM    952  H   ASP A  60     -19.821  12.413  12.895  1.00  0.00           H  
ATOM    953  CA  ASP A  60     -19.261  13.980  14.227  1.00  0.00           C  
ATOM    954  HA  ASP A  60     -18.488  14.732  14.057  1.00  0.00           H  
ATOM    955  CB  ASP A  60     -20.454  14.693  14.891  1.00  0.00           C  
ATOM    956  HB2 ASP A  60     -20.867  15.415  14.184  1.00  0.00           H  
ATOM    957  HB3 ASP A  60     -21.232  13.961  15.110  1.00  0.00           H  
ATOM    958  CG  ASP A  60     -20.096  15.441  16.185  1.00  0.00           C  
ATOM    959  OD1 ASP A  60     -19.057  15.168  16.832  1.00  0.00           O  
ATOM    960  OD2 ASP A  60     -20.870  16.342  16.573  1.00  0.00           O  
ATOM    961  C   ASP A  60     -18.678  12.884  15.129  1.00  0.00           C  
ATOM    962  O   ASP A  60     -19.370  11.949  15.542  1.00  0.00           O  
ATOM    963  N   THR A  61     -17.398  13.034  15.481  1.00  0.00           N  
ATOM    964  H   THR A  61     -16.927  13.875  15.180  1.00  0.00           H  
ATOM    965  CA  THR A  61     -16.641  12.060  16.283  1.00  0.00           C  
ATOM    966  HA  THR A  61     -16.613  11.110  15.748  1.00  0.00           H  
ATOM    967  CB  THR A  61     -15.205  12.579  16.464  1.00  0.00           C  
ATOM    968  HB  THR A  61     -15.238  13.514  17.027  1.00  0.00           H  
ATOM    969  CG2 THR A  61     -14.248  11.621  17.173  1.00  0.00           C  
ATOM    970 HG21 THR A  61     -14.220  10.673  16.638  1.00  0.00           H  
ATOM    971 HG22 THR A  61     -13.251  12.060  17.191  1.00  0.00           H  
ATOM    972 HG23 THR A  61     -14.572  11.455  18.200  1.00  0.00           H  
ATOM    973  OG1 THR A  61     -14.620  12.838  15.207  1.00  0.00           O  
ATOM    974  HG1 THR A  61     -15.288  12.673  14.530  1.00  0.00           H  
ATOM    975  C   THR A  61     -17.283  11.800  17.652  1.00  0.00           C  
ATOM    976  O   THR A  61     -17.082  10.738  18.239  1.00  0.00           O  
ATOM    977  N   ARG A  62     -18.078  12.743  18.174  1.00  0.00           N  
ATOM    978  H   ARG A  62     -18.277  13.569  17.605  1.00  0.00           H  
ATOM    979  CA  ARG A  62     -18.740  12.641  19.483  1.00  0.00           C  
ATOM    980  HA  ARG A  62     -18.012  12.300  20.220  1.00  0.00           H  
ATOM    981  CB  ARG A  62     -19.249  14.029  19.899  1.00  0.00           C  
ATOM    982  HB2 ARG A  62     -19.975  14.374  19.162  1.00  0.00           H  
ATOM    983  HB3 ARG A  62     -19.753  13.953  20.863  1.00  0.00           H  
ATOM    984  CG  ARG A  62     -18.089  15.035  20.025  1.00  0.00           C  
ATOM    985  HG2 ARG A  62     -17.446  14.725  20.849  1.00  0.00           H  
ATOM    986  HG3 ARG A  62     -17.491  15.054  19.114  1.00  0.00           H  
ATOM    987  CD  ARG A  62     -18.580  16.459  20.294  1.00  0.00           C  
ATOM    988  HD2 ARG A  62     -19.229  16.449  21.172  1.00  0.00           H  
ATOM    989  HD3 ARG A  62     -17.707  17.081  20.503  1.00  0.00           H  
ATOM    990  NE  ARG A  62     -19.307  17.017  19.139  1.00  0.00           N  
ATOM    991  HE  ARG A  62     -19.419  16.420  18.312  1.00  0.00           H  
ATOM    992  CZ  ARG A  62     -19.826  18.225  19.054  1.00  0.00           C  
ATOM    993  NH1 ARG A  62     -19.689  19.109  20.009  1.00  0.00           N  
ATOM    994 HH11 ARG A  62     -19.170  18.840  20.822  1.00  0.00           H  
ATOM    995 HH12 ARG A  62     -20.089  20.020  19.908  1.00  0.00           H  
ATOM    996  NH2 ARG A  62     -20.501  18.576  18.008  1.00  0.00           N  
ATOM    997 HH21 ARG A  62     -20.679  17.831  17.321  1.00  0.00           H  
ATOM    998 HH22 ARG A  62     -20.930  19.468  17.909  1.00  0.00           H  
ATOM    999  C   ARG A  62     -19.867  11.602  19.525  1.00  0.00           C  
ATOM   1000  O   ARG A  62     -20.299  11.242  20.615  1.00  0.00           O  
ATOM   1001  N   CYS A  63     -20.304  11.069  18.381  1.00  0.00           N  
ATOM   1002  H   CYS A  63     -19.939  11.429  17.506  1.00  0.00           H  
ATOM   1003  CA  CYS A  63     -21.232   9.931  18.340  1.00  0.00           C  
ATOM   1004  HA  CYS A  63     -22.112  10.179  18.935  1.00  0.00           H  
ATOM   1005  CB  CYS A  63     -21.676   9.702  16.890  1.00  0.00           C  
ATOM   1006  HB2 CYS A  63     -20.807   9.435  16.290  1.00  0.00           H  
ATOM   1007  HB3 CYS A  63     -22.381   8.871  16.866  1.00  0.00           H  
ATOM   1008  SG  CYS A  63     -22.456  11.181  16.178  1.00  0.00           S  
ATOM   1009  HG  CYS A  63     -21.308  11.743  15.751  1.00  0.00           H  
ATOM   1010  C   CYS A  63     -20.629   8.636  18.939  1.00  0.00           C  
ATOM   1011  O   CYS A  63     -21.366   7.722  19.310  1.00  0.00           O  
ATOM   1012  N   LEU A  64     -19.297   8.564  19.059  1.00  0.00           N  
ATOM   1013  H   LEU A  64     -18.760   9.352  18.718  1.00  0.00           H  
ATOM   1014  CA  LEU A  64     -18.537   7.462  19.659  1.00  0.00           C  
ATOM   1015  HA  LEU A  64     -18.977   6.521  19.326  1.00  0.00           H  
ATOM   1016  CB  LEU A  64     -17.080   7.527  19.154  1.00  0.00           C  
ATOM   1017  HB2 LEU A  64     -16.669   8.487  19.460  1.00  0.00           H  
ATOM   1018  HB3 LEU A  64     -16.500   6.747  19.648  1.00  0.00           H  
ATOM   1019  CG  LEU A  64     -16.883   7.381  17.636  1.00  0.00           C  
ATOM   1020  HG  LEU A  64     -17.540   8.063  17.095  1.00  0.00           H  
ATOM   1021  CD1 LEU A  64     -15.434   7.705  17.271  1.00  0.00           C  
ATOM   1022 HD11 LEU A  64     -15.281   7.561  16.202  1.00  0.00           H  
ATOM   1023 HD12 LEU A  64     -14.759   7.063  17.836  1.00  0.00           H  
ATOM   1024 HD13 LEU A  64     -15.233   8.744  17.524  1.00  0.00           H  
ATOM   1025  CD2 LEU A  64     -17.158   5.949  17.193  1.00  0.00           C  
ATOM   1026 HD21 LEU A  64     -16.508   5.257  17.728  1.00  0.00           H  
ATOM   1027 HD22 LEU A  64     -18.197   5.700  17.393  1.00  0.00           H  
ATOM   1028 HD23 LEU A  64     -16.988   5.854  16.124  1.00  0.00           H  
ATOM   1029  C   LEU A  64     -18.599   7.455  21.204  1.00  0.00           C  
ATOM   1030  O   LEU A  64     -17.582   7.604  21.879  1.00  0.00           O  
ATOM   1031  N   GLY A  65     -19.779   7.216  21.781  1.00  0.00           N  
ATOM   1032  H   GLY A  65     -20.586   7.160  21.170  1.00  0.00           H  
ATOM   1033  CA  GLY A  65     -19.992   7.073  23.235  1.00  0.00           C  
ATOM   1034  HA2 GLY A  65     -19.546   7.934  23.735  1.00  0.00           H  
ATOM   1035  HA3 GLY A  65     -21.064   7.081  23.437  1.00  0.00           H  
ATOM   1036  C   GLY A  65     -19.393   5.805  23.881  1.00  0.00           C  
ATOM   1037  O   GLY A  65     -19.978   5.256  24.810  1.00  0.00           O  
ATOM   1038  N   ALA A  66     -18.274   5.288  23.371  1.00  0.00           N  
ATOM   1039  H   ALA A  66     -17.784   5.854  22.691  1.00  0.00           H  
ATOM   1040  CA  ALA A  66     -17.602   4.096  23.885  1.00  0.00           C  
ATOM   1041  HA  ALA A  66     -18.358   3.409  24.273  1.00  0.00           H  
ATOM   1042  CB  ALA A  66     -16.901   3.410  22.708  1.00  0.00           C  
ATOM   1043  HB1 ALA A  66     -16.408   2.501  23.046  1.00  0.00           H  
ATOM   1044  HB2 ALA A  66     -17.631   3.151  21.941  1.00  0.00           H  
ATOM   1045  HB3 ALA A  66     -16.161   4.084  22.279  1.00  0.00           H  
ATOM   1046  C   ALA A  66     -16.621   4.413  25.035  1.00  0.00           C  
ATOM   1047  O   ALA A  66     -16.021   5.486  25.086  1.00  0.00           O  
ATOM   1048  N   THR A  67     -16.395   3.449  25.936  1.00  0.00           N  
ATOM   1049  H   THR A  67     -16.872   2.568  25.829  1.00  0.00           H  
ATOM   1050  CA  THR A  67     -15.354   3.546  26.979  1.00  0.00           C  
ATOM   1051  HA  THR A  67     -15.482   4.495  27.500  1.00  0.00           H  
ATOM   1052  CB  THR A  67     -15.477   2.413  28.012  1.00  0.00           C  
ATOM   1053  HB  THR A  67     -14.656   2.503  28.723  1.00  0.00           H  
ATOM   1054  CG2 THR A  67     -16.787   2.488  28.793  1.00  0.00           C  
ATOM   1055 HG21 THR A  67     -16.799   1.724  29.570  1.00  0.00           H  
ATOM   1056 HG22 THR A  67     -16.872   3.467  29.265  1.00  0.00           H  
ATOM   1057 HG23 THR A  67     -17.640   2.341  28.129  1.00  0.00           H  
ATOM   1058  OG1 THR A  67     -15.414   1.137  27.414  1.00  0.00           O  
ATOM   1059  HG1 THR A  67     -15.725   0.508  28.072  1.00  0.00           H  
ATOM   1060  C   THR A  67     -13.954   3.535  26.358  1.00  0.00           C  
ATOM   1061  O   THR A  67     -13.752   2.927  25.313  1.00  0.00           O  
ATOM   1062  N   ALA A  68     -12.957   4.167  26.992  1.00  0.00           N  
ATOM   1063  H   ALA A  68     -13.176   4.641  27.854  1.00  0.00           H  
ATOM   1064  CA  ALA A  68     -11.682   4.535  26.350  1.00  0.00           C  
ATOM   1065  HA  ALA A  68     -11.893   5.326  25.629  1.00  0.00           H  
ATOM   1066  CB  ALA A  68     -10.772   5.133  27.430  1.00  0.00           C  
ATOM   1067  HB1 ALA A  68     -10.552   4.392  28.199  1.00  0.00           H  
ATOM   1068  HB2 ALA A  68      -9.836   5.465  26.979  1.00  0.00           H  
ATOM   1069  HB3 ALA A  68     -11.258   5.995  27.890  1.00  0.00           H  
ATOM   1070  C   ALA A  68     -10.961   3.410  25.565  1.00  0.00           C  
ATOM   1071  O   ALA A  68     -10.559   3.625  24.422  1.00  0.00           O  
ATOM   1072  N   GLN A  69     -10.849   2.193  26.119  1.00  0.00           N  
ATOM   1073  H   GLN A  69     -11.204   2.060  27.052  1.00  0.00           H  
ATOM   1074  CA  GLN A  69     -10.262   1.041  25.408  1.00  0.00           C  
ATOM   1075  HA  GLN A  69      -9.256   1.297  25.071  1.00  0.00           H  
ATOM   1076  CB  GLN A  69     -10.189  -0.180  26.338  1.00  0.00           C  
ATOM   1077  HB2 GLN A  69     -11.177  -0.375  26.762  1.00  0.00           H  
ATOM   1078  HB3 GLN A  69      -9.916  -1.038  25.721  1.00  0.00           H  
ATOM   1079  CG  GLN A  69      -9.163  -0.079  27.480  1.00  0.00           C  
ATOM   1080  HG2 GLN A  69      -8.203   0.240  27.074  1.00  0.00           H  
ATOM   1081  HG3 GLN A  69      -9.494   0.664  28.206  1.00  0.00           H  
ATOM   1082  CD  GLN A  69      -8.955  -1.421  28.191  1.00  0.00           C  
ATOM   1083  OE1 GLN A  69      -9.475  -2.455  27.803  1.00  0.00           O  
ATOM   1084  NE2 GLN A  69      -8.185  -1.466  29.259  1.00  0.00           N  
ATOM   1085 HE21 GLN A  69      -8.084  -2.367  29.698  1.00  0.00           H  
ATOM   1086 HE22 GLN A  69      -7.714  -0.650  29.602  1.00  0.00           H  
ATOM   1087  C   GLN A  69     -11.069   0.627  24.163  1.00  0.00           C  
ATOM   1088  O   GLN A  69     -10.504   0.159  23.178  1.00  0.00           O  
ATOM   1089  N   GLN A  70     -12.392   0.778  24.217  1.00  0.00           N  
ATOM   1090  H   GLN A  70     -12.783   1.262  25.016  1.00  0.00           H  
ATOM   1091  CA  GLN A  70     -13.313   0.452  23.131  1.00  0.00           C  
ATOM   1092  HA  GLN A  70     -12.913  -0.396  22.575  1.00  0.00           H  
ATOM   1093  CB  GLN A  70     -14.676   0.042  23.724  1.00  0.00           C  
ATOM   1094  HB2 GLN A  70     -15.108   0.901  24.239  1.00  0.00           H  
ATOM   1095  HB3 GLN A  70     -15.351  -0.228  22.911  1.00  0.00           H  
ATOM   1096  CG  GLN A  70     -14.614  -1.130  24.732  1.00  0.00           C  
ATOM   1097  HG2 GLN A  70     -13.952  -0.875  25.558  1.00  0.00           H  
ATOM   1098  HG3 GLN A  70     -15.607  -1.263  25.157  1.00  0.00           H  
ATOM   1099  CD  GLN A  70     -14.171  -2.471  24.141  1.00  0.00           C  
ATOM   1100  OE1 GLN A  70     -13.919  -2.623  22.957  1.00  0.00           O  
ATOM   1101  NE2 GLN A  70     -14.066  -3.524  24.919  1.00  0.00           N  
ATOM   1102 HE21 GLN A  70     -13.799  -4.383  24.469  1.00  0.00           H  
ATOM   1103 HE22 GLN A  70     -14.263  -3.474  25.902  1.00  0.00           H  
ATOM   1104  C   GLN A  70     -13.436   1.609  22.126  1.00  0.00           C  
ATOM   1105  O   GLN A  70     -13.512   1.349  20.937  1.00  0.00           O  
ATOM   1106  N   PHE A  71     -13.343   2.875  22.550  1.00  0.00           N  
ATOM   1107  H   PHE A  71     -13.316   3.029  23.551  1.00  0.00           H  
ATOM   1108  CA  PHE A  71     -13.273   4.063  21.679  1.00  0.00           C  
ATOM   1109  HA  PHE A  71     -14.173   4.124  21.064  1.00  0.00           H  
ATOM   1110  CB  PHE A  71     -13.203   5.302  22.588  1.00  0.00           C  
ATOM   1111  HB2 PHE A  71     -14.095   5.320  23.216  1.00  0.00           H  
ATOM   1112  HB3 PHE A  71     -12.350   5.202  23.258  1.00  0.00           H  
ATOM   1113  CG  PHE A  71     -13.088   6.640  21.881  1.00  0.00           C  
ATOM   1114  CD1 PHE A  71     -11.826   7.192  21.583  1.00  0.00           C  
ATOM   1115  HD1 PHE A  71     -10.927   6.647  21.830  1.00  0.00           H  
ATOM   1116  CE1 PHE A  71     -11.733   8.471  21.002  1.00  0.00           C  
ATOM   1117  HE1 PHE A  71     -10.765   8.907  20.814  1.00  0.00           H  
ATOM   1118  CZ  PHE A  71     -12.900   9.201  20.713  1.00  0.00           C  
ATOM   1119  HZ  PHE A  71     -12.839  10.195  20.292  1.00  0.00           H  
ATOM   1120  CE2 PHE A  71     -14.158   8.651  21.010  1.00  0.00           C  
ATOM   1121  HE2 PHE A  71     -15.058   9.223  20.825  1.00  0.00           H  
ATOM   1122  CD2 PHE A  71     -14.250   7.376  21.593  1.00  0.00           C  
ATOM   1123  HD2 PHE A  71     -15.217   6.975  21.856  1.00  0.00           H  
ATOM   1124  C   PHE A  71     -12.065   4.000  20.733  1.00  0.00           C  
ATOM   1125  O   PHE A  71     -12.191   4.188  19.521  1.00  0.00           O  
ATOM   1126  N   HIE A  72     -10.904   3.630  21.285  1.00  0.00           N  
ATOM   1127  H   HIE A  72     -10.881   3.529  22.296  1.00  0.00           H  
ATOM   1128  CA  HIE A  72      -9.670   3.330  20.553  1.00  0.00           C  
ATOM   1129  HA  HIE A  72      -9.291   4.234  20.074  1.00  0.00           H  
ATOM   1130  CB  HIE A  72      -8.655   2.864  21.610  1.00  0.00           C  
ATOM   1131  HB2 HIE A  72      -8.500   3.681  22.318  1.00  0.00           H  
ATOM   1132  HB3 HIE A  72      -9.077   2.031  22.170  1.00  0.00           H  
ATOM   1133  CG  HIE A  72      -7.305   2.432  21.107  1.00  0.00           C  
ATOM   1134  ND1 HIE A  72      -6.124   3.146  21.296  1.00  0.00           N  
ATOM   1135  CE1 HIE A  72      -5.143   2.371  20.815  1.00  0.00           C  
ATOM   1136  HE1 HIE A  72      -4.093   2.634  20.831  1.00  0.00           H  
ATOM   1137  NE2 HIE A  72      -5.646   1.221  20.335  1.00  0.00           N  
ATOM   1138  HE2 HIE A  72      -5.099   0.473  19.931  1.00  0.00           H  
ATOM   1139  CD2 HIE A  72      -7.010   1.237  20.517  1.00  0.00           C  
ATOM   1140  HD2 HIE A  72      -7.710   0.453  20.267  1.00  0.00           H  
ATOM   1141  C   HIE A  72      -9.898   2.287  19.445  1.00  0.00           C  
ATOM   1142  O   HIE A  72      -9.575   2.528  18.281  1.00  0.00           O  
ATOM   1143  N   ARG A  73     -10.525   1.155  19.789  1.00  0.00           N  
ATOM   1144  H   ARG A  73     -10.804   1.047  20.755  1.00  0.00           H  
ATOM   1145  CA  ARG A  73     -10.846   0.074  18.842  1.00  0.00           C  
ATOM   1146  HA  ARG A  73      -9.962  -0.166  18.250  1.00  0.00           H  
ATOM   1147  CB  ARG A  73     -11.271  -1.184  19.600  1.00  0.00           C  
ATOM   1148  HB2 ARG A  73     -12.127  -0.944  20.232  1.00  0.00           H  
ATOM   1149  HB3 ARG A  73     -11.573  -1.933  18.867  1.00  0.00           H  
ATOM   1150  CG  ARG A  73     -10.151  -1.774  20.458  1.00  0.00           C  
ATOM   1151  HG2 ARG A  73      -9.310  -2.064  19.829  1.00  0.00           H  
ATOM   1152  HG3 ARG A  73      -9.800  -1.041  21.178  1.00  0.00           H  
ATOM   1153  CD  ARG A  73     -10.688  -3.005  21.189  1.00  0.00           C  
ATOM   1154  HD2 ARG A  73     -11.592  -2.730  21.738  1.00  0.00           H  
ATOM   1155  HD3 ARG A  73     -10.945  -3.747  20.434  1.00  0.00           H  
ATOM   1156  NE  ARG A  73      -9.694  -3.537  22.133  1.00  0.00           N  
ATOM   1157  HE  ARG A  73      -9.181  -2.854  22.663  1.00  0.00           H  
ATOM   1158  CZ  ARG A  73      -9.390  -4.807  22.327  1.00  0.00           C  
ATOM   1159  NH1 ARG A  73      -9.999  -5.782  21.712  1.00  0.00           N  
ATOM   1160 HH11 ARG A  73     -10.798  -5.573  21.114  1.00  0.00           H  
ATOM   1161 HH12 ARG A  73      -9.722  -6.736  21.828  1.00  0.00           H  
ATOM   1162  NH2 ARG A  73      -8.444  -5.131  23.162  1.00  0.00           N  
ATOM   1163 HH21 ARG A  73      -7.949  -4.420  23.668  1.00  0.00           H  
ATOM   1164 HH22 ARG A  73      -8.200  -6.096  23.278  1.00  0.00           H  
ATOM   1165  C   ARG A  73     -11.944   0.436  17.844  1.00  0.00           C  
ATOM   1166  O   ARG A  73     -11.834   0.062  16.687  1.00  0.00           O  
ATOM   1167  N   HIE A  74     -12.979   1.165  18.250  1.00  0.00           N  
ATOM   1168  H   HIE A  74     -13.053   1.362  19.241  1.00  0.00           H  
ATOM   1169  CA  HIE A  74     -14.079   1.595  17.379  1.00  0.00           C  
ATOM   1170  HA  HIE A  74     -14.477   0.719  16.865  1.00  0.00           H  
ATOM   1171  CB  HIE A  74     -15.198   2.182  18.259  1.00  0.00           C  
ATOM   1172  HB2 HIE A  74     -15.371   1.498  19.090  1.00  0.00           H  
ATOM   1173  HB3 HIE A  74     -14.860   3.129  18.682  1.00  0.00           H  
ATOM   1174  CG  HIE A  74     -16.549   2.406  17.615  1.00  0.00           C  
ATOM   1175  ND1 HIE A  74     -17.694   2.780  18.324  1.00  0.00           N  
ATOM   1176  CE1 HIE A  74     -18.673   2.896  17.418  1.00  0.00           C  
ATOM   1177  HE1 HIE A  74     -19.684   3.202  17.649  1.00  0.00           H  
ATOM   1178  NE2 HIE A  74     -18.215   2.605  16.189  1.00  0.00           N  
ATOM   1179  HE2 HIE A  74     -18.751   2.656  15.333  1.00  0.00           H  
ATOM   1180  CD2 HIE A  74     -16.882   2.278  16.295  1.00  0.00           C  
ATOM   1181  HD2 HIE A  74     -16.233   1.983  15.485  1.00  0.00           H  
ATOM   1182  C   HIE A  74     -13.565   2.561  16.304  1.00  0.00           C  
ATOM   1183  O   HIE A  74     -13.913   2.417  15.132  1.00  0.00           O  
ATOM   1184  N   LYS A  75     -12.627   3.458  16.643  1.00  0.00           N  
ATOM   1185  H   LYS A  75     -12.400   3.563  17.629  1.00  0.00           H  
ATOM   1186  CA  LYS A  75     -11.868   4.228  15.640  1.00  0.00           C  
ATOM   1187  HA  LYS A  75     -12.573   4.736  14.978  1.00  0.00           H  
ATOM   1188  CB  LYS A  75     -10.992   5.277  16.339  1.00  0.00           C  
ATOM   1189  HB2 LYS A  75     -10.432   4.812  17.153  1.00  0.00           H  
ATOM   1190  HB3 LYS A  75     -10.282   5.664  15.609  1.00  0.00           H  
ATOM   1191  CG  LYS A  75     -11.837   6.440  16.888  1.00  0.00           C  
ATOM   1192  HG2 LYS A  75     -12.393   6.897  16.068  1.00  0.00           H  
ATOM   1193  HG3 LYS A  75     -12.556   6.054  17.609  1.00  0.00           H  
ATOM   1194  CD  LYS A  75     -10.996   7.521  17.580  1.00  0.00           C  
ATOM   1195  HD2 LYS A  75     -11.678   8.286  17.959  1.00  0.00           H  
ATOM   1196  HD3 LYS A  75     -10.470   7.075  18.427  1.00  0.00           H  
ATOM   1197  CE  LYS A  75      -9.991   8.163  16.610  1.00  0.00           C  
ATOM   1198  HE2 LYS A  75      -9.273   7.399  16.295  1.00  0.00           H  
ATOM   1199  HE3 LYS A  75     -10.535   8.500  15.722  1.00  0.00           H  
ATOM   1200  NZ  LYS A  75      -9.277   9.304  17.234  1.00  0.00           N  
ATOM   1201  HZ1 LYS A  75      -8.775   8.996  18.058  1.00  0.00           H  
ATOM   1202  HZ2 LYS A  75      -8.616   9.710  16.582  1.00  0.00           H  
ATOM   1203  HZ3 LYS A  75      -9.940  10.018  17.509  1.00  0.00           H  
ATOM   1204  C   LYS A  75     -11.021   3.326  14.726  1.00  0.00           C  
ATOM   1205  O   LYS A  75     -11.040   3.513  13.511  1.00  0.00           O  
ATOM   1206  N   GLN A  76     -10.328   2.326  15.273  1.00  0.00           N  
ATOM   1207  H   GLN A  76     -10.315   2.240  16.283  1.00  0.00           H  
ATOM   1208  CA  GLN A  76      -9.549   1.362  14.479  1.00  0.00           C  
ATOM   1209  HA  GLN A  76      -8.856   1.930  13.858  1.00  0.00           H  
ATOM   1210  CB  GLN A  76      -8.724   0.488  15.444  1.00  0.00           C  
ATOM   1211  HB2 GLN A  76      -8.241   1.124  16.188  1.00  0.00           H  
ATOM   1212  HB3 GLN A  76      -9.402  -0.178  15.972  1.00  0.00           H  
ATOM   1213  CG  GLN A  76      -7.647  -0.378  14.769  1.00  0.00           C  
ATOM   1214  HG2 GLN A  76      -7.292  -1.098  15.504  1.00  0.00           H  
ATOM   1215  HG3 GLN A  76      -8.082  -0.931  13.937  1.00  0.00           H  
ATOM   1216  CD  GLN A  76      -6.431   0.403  14.272  1.00  0.00           C  
ATOM   1217  OE1 GLN A  76      -6.424   1.615  14.143  1.00  0.00           O  
ATOM   1218  NE2 GLN A  76      -5.345  -0.270  13.949  1.00  0.00           N  
ATOM   1219 HE21 GLN A  76      -4.572   0.281  13.623  1.00  0.00           H  
ATOM   1220 HE22 GLN A  76      -5.312  -1.272  13.997  1.00  0.00           H  
ATOM   1221  C   GLN A  76     -10.431   0.530  13.520  1.00  0.00           C  
ATOM   1222  O   GLN A  76     -10.070   0.320  12.366  1.00  0.00           O  
ATOM   1223  N   LEU A  77     -11.623   0.120  13.949  1.00  0.00           N  
ATOM   1224  H   LEU A  77     -11.855   0.291  14.920  1.00  0.00           H  
ATOM   1225  CA  LEU A  77     -12.637  -0.553  13.140  1.00  0.00           C  
ATOM   1226  HA  LEU A  77     -12.193  -1.441  12.697  1.00  0.00           H  
ATOM   1227  CB  LEU A  77     -13.753  -0.995  14.100  1.00  0.00           C  
ATOM   1228  HB2 LEU A  77     -13.318  -1.653  14.857  1.00  0.00           H  
ATOM   1229  HB3 LEU A  77     -14.129  -0.113  14.617  1.00  0.00           H  
ATOM   1230  CG  LEU A  77     -14.925  -1.710  13.398  1.00  0.00           C  
ATOM   1231  HG  LEU A  77     -14.720  -1.808  12.334  1.00  0.00           H  
ATOM   1232  CD1 LEU A  77     -15.130  -3.109  13.974  1.00  0.00           C  
ATOM   1233 HD11 LEU A  77     -14.217  -3.697  13.869  1.00  0.00           H  
ATOM   1234 HD12 LEU A  77     -15.391  -3.054  15.031  1.00  0.00           H  
ATOM   1235 HD13 LEU A  77     -15.930  -3.616  13.436  1.00  0.00           H  
ATOM   1236  CD2 LEU A  77     -16.221  -0.919  13.559  1.00  0.00           C  
ATOM   1237 HD21 LEU A  77     -16.098   0.083  13.147  1.00  0.00           H  
ATOM   1238 HD22 LEU A  77     -17.020  -1.428  13.022  1.00  0.00           H  
ATOM   1239 HD23 LEU A  77     -16.490  -0.853  14.612  1.00  0.00           H  
ATOM   1240  C   LEU A  77     -13.141   0.336  11.988  1.00  0.00           C  
ATOM   1241  O   LEU A  77     -13.167  -0.102  10.838  1.00  0.00           O  
ATOM   1242  N   ILE A  78     -13.451   1.609  12.266  1.00  0.00           N  
ATOM   1243  H   ILE A  78     -13.435   1.914  13.236  1.00  0.00           H  
ATOM   1244  CA  ILE A  78     -13.795   2.596  11.229  1.00  0.00           C  
ATOM   1245  HA  ILE A  78     -14.640   2.209  10.661  1.00  0.00           H  
ATOM   1246  CB  ILE A  78     -14.242   3.927  11.882  1.00  0.00           C  
ATOM   1247  HB  ILE A  78     -13.516   4.196  12.652  1.00  0.00           H  
ATOM   1248  CG2 ILE A  78     -14.303   5.080  10.859  1.00  0.00           C  
ATOM   1249 HG21 ILE A  78     -14.938   4.799  10.018  1.00  0.00           H  
ATOM   1250 HG22 ILE A  78     -14.702   5.984  11.316  1.00  0.00           H  
ATOM   1251 HG23 ILE A  78     -13.305   5.315  10.490  1.00  0.00           H  
ATOM   1252  CG1 ILE A  78     -15.623   3.722  12.549  1.00  0.00           C  
ATOM   1253 HG12 ILE A  78     -16.384   3.630  11.775  1.00  0.00           H  
ATOM   1254 HG13 ILE A  78     -15.623   2.791  13.114  1.00  0.00           H  
ATOM   1255  CD1 ILE A  78     -16.026   4.835  13.525  1.00  0.00           C  
ATOM   1256 HD11 ILE A  78     -16.971   4.570  13.998  1.00  0.00           H  
ATOM   1257 HD12 ILE A  78     -15.264   4.948  14.297  1.00  0.00           H  
ATOM   1258 HD13 ILE A  78     -16.158   5.781  13.001  1.00  0.00           H  
ATOM   1259  C   ILE A  78     -12.645   2.773  10.220  1.00  0.00           C  
ATOM   1260  O   ILE A  78     -12.890   2.866   9.020  1.00  0.00           O  
ATOM   1261  N   ARG A  79     -11.381   2.749  10.665  1.00  0.00           N  
ATOM   1262  H   ARG A  79     -11.237   2.732  11.671  1.00  0.00           H  
ATOM   1263  CA  ARG A  79     -10.195   2.800   9.785  1.00  0.00           C  
ATOM   1264  HA  ARG A  79     -10.290   3.687   9.161  1.00  0.00           H  
ATOM   1265  CB  ARG A  79      -8.932   2.935  10.656  1.00  0.00           C  
ATOM   1266  HB2 ARG A  79      -9.104   3.701  11.414  1.00  0.00           H  
ATOM   1267  HB3 ARG A  79      -8.749   1.997  11.175  1.00  0.00           H  
ATOM   1268  CG  ARG A  79      -7.645   3.296   9.899  1.00  0.00           C  
ATOM   1269  HG2 ARG A  79      -6.833   3.318  10.628  1.00  0.00           H  
ATOM   1270  HG3 ARG A  79      -7.408   2.525   9.167  1.00  0.00           H  
ATOM   1271  CD  ARG A  79      -7.703   4.667   9.216  1.00  0.00           C  
ATOM   1272  HD2 ARG A  79      -8.305   5.348   9.818  1.00  0.00           H  
ATOM   1273  HD3 ARG A  79      -6.685   5.062   9.170  1.00  0.00           H  
ATOM   1274  NE  ARG A  79      -8.221   4.587   7.838  1.00  0.00           N  
ATOM   1275  HE  ARG A  79      -8.071   3.710   7.333  1.00  0.00           H  
ATOM   1276  CZ  ARG A  79      -8.471   5.607   7.044  1.00  0.00           C  
ATOM   1277  NH1 ARG A  79      -8.562   6.826   7.485  1.00  0.00           N  
ATOM   1278 HH11 ARG A  79      -8.314   6.990   8.437  1.00  0.00           H  
ATOM   1279 HH12 ARG A  79      -8.303   7.554   6.808  1.00  0.00           H  
ATOM   1280  NH2 ARG A  79      -8.564   5.448   5.763  1.00  0.00           N  
ATOM   1281 HH21 ARG A  79      -8.223   4.563   5.371  1.00  0.00           H  
ATOM   1282 HH22 ARG A  79      -8.463   6.272   5.193  1.00  0.00           H  
ATOM   1283  C   ARG A  79     -10.103   1.613   8.812  1.00  0.00           C  
ATOM   1284  O   ARG A  79      -9.704   1.814   7.668  1.00  0.00           O  
ATOM   1285  N   PHE A  80     -10.513   0.408   9.219  1.00  0.00           N  
ATOM   1286  H   PHE A  80     -10.778   0.295  10.190  1.00  0.00           H  
ATOM   1287  CA  PHE A  80     -10.694  -0.720   8.292  1.00  0.00           C  
ATOM   1288  HA  PHE A  80      -9.813  -0.798   7.656  1.00  0.00           H  
ATOM   1289  CB  PHE A  80     -10.846  -2.043   9.059  1.00  0.00           C  
ATOM   1290  HB2 PHE A  80     -11.627  -1.923   9.807  1.00  0.00           H  
ATOM   1291  HB3 PHE A  80     -11.182  -2.811   8.359  1.00  0.00           H  
ATOM   1292  CG  PHE A  80      -9.591  -2.566   9.733  1.00  0.00           C  
ATOM   1293  CD1 PHE A  80      -8.549  -3.106   8.956  1.00  0.00           C  
ATOM   1294  HD1 PHE A  80      -8.639  -3.129   7.881  1.00  0.00           H  
ATOM   1295  CE1 PHE A  80      -7.402  -3.633   9.577  1.00  0.00           C  
ATOM   1296  HE1 PHE A  80      -6.612  -4.071   8.983  1.00  0.00           H  
ATOM   1297  CZ  PHE A  80      -7.294  -3.627  10.978  1.00  0.00           C  
ATOM   1298  HZ  PHE A  80      -6.418  -4.045  11.458  1.00  0.00           H  
ATOM   1299  CE2 PHE A  80      -8.341  -3.107  11.756  1.00  0.00           C  
ATOM   1300  HE2 PHE A  80      -8.271  -3.127  12.833  1.00  0.00           H  
ATOM   1301  CD2 PHE A  80      -9.487  -2.581  11.137  1.00  0.00           C  
ATOM   1302  HD2 PHE A  80     -10.293  -2.199  11.744  1.00  0.00           H  
ATOM   1303  C   PHE A  80     -11.900  -0.513   7.358  1.00  0.00           C  
ATOM   1304  O   PHE A  80     -11.785  -0.732   6.151  1.00  0.00           O  
ATOM   1305  N   LEU A  81     -13.051  -0.060   7.870  1.00  0.00           N  
ATOM   1306  H   LEU A  81     -13.112   0.105   8.871  1.00  0.00           H  
ATOM   1307  CA  LEU A  81     -14.238   0.186   7.035  1.00  0.00           C  
ATOM   1308  HA  LEU A  81     -14.473  -0.735   6.504  1.00  0.00           H  
ATOM   1309  CB  LEU A  81     -15.448   0.561   7.912  1.00  0.00           C  
ATOM   1310  HB2 LEU A  81     -15.180   1.425   8.519  1.00  0.00           H  
ATOM   1311  HB3 LEU A  81     -16.265   0.857   7.255  1.00  0.00           H  
ATOM   1312  CG  LEU A  81     -15.964  -0.567   8.835  1.00  0.00           C  
ATOM   1313  HG  LEU A  81     -15.144  -0.966   9.428  1.00  0.00           H  
ATOM   1314  CD1 LEU A  81     -17.034  -0.030   9.782  1.00  0.00           C  
ATOM   1315 HD11 LEU A  81     -16.634   0.803  10.358  1.00  0.00           H  
ATOM   1316 HD12 LEU A  81     -17.907   0.303   9.219  1.00  0.00           H  
ATOM   1317 HD13 LEU A  81     -17.334  -0.817  10.476  1.00  0.00           H  
ATOM   1318  CD2 LEU A  81     -16.596  -1.712   8.043  1.00  0.00           C  
ATOM   1319 HD21 LEU A  81     -17.010  -2.449   8.731  1.00  0.00           H  
ATOM   1320 HD22 LEU A  81     -17.399  -1.322   7.419  1.00  0.00           H  
ATOM   1321 HD23 LEU A  81     -15.846  -2.202   7.425  1.00  0.00           H  
ATOM   1322  C   LEU A  81     -13.957   1.235   5.938  1.00  0.00           C  
ATOM   1323  O   LEU A  81     -14.281   0.990   4.778  1.00  0.00           O  
ATOM   1324  N   LYS A  82     -13.237   2.316   6.271  1.00  0.00           N  
ATOM   1325  H   LYS A  82     -13.049   2.451   7.260  1.00  0.00           H  
ATOM   1326  CA  LYS A  82     -12.774   3.375   5.350  1.00  0.00           C  
ATOM   1327  HA  LYS A  82     -13.655   3.813   4.877  1.00  0.00           H  
ATOM   1328  CB  LYS A  82     -12.037   4.459   6.156  1.00  0.00           C  
ATOM   1329  HB2 LYS A  82     -11.528   4.027   7.018  1.00  0.00           H  
ATOM   1330  HB3 LYS A  82     -11.282   4.925   5.522  1.00  0.00           H  
ATOM   1331  CG  LYS A  82     -13.009   5.554   6.594  1.00  0.00           C  
ATOM   1332  HG2 LYS A  82     -13.537   5.907   5.705  1.00  0.00           H  
ATOM   1333  HG3 LYS A  82     -13.736   5.149   7.298  1.00  0.00           H  
ATOM   1334  CD  LYS A  82     -12.262   6.728   7.238  1.00  0.00           C  
ATOM   1335  HD2 LYS A  82     -12.146   6.540   8.306  1.00  0.00           H  
ATOM   1336  HD3 LYS A  82     -11.285   6.864   6.773  1.00  0.00           H  
ATOM   1337  CE  LYS A  82     -13.092   7.982   6.990  1.00  0.00           C  
ATOM   1338  HE2 LYS A  82     -13.110   8.200   5.919  1.00  0.00           H  
ATOM   1339  HE3 LYS A  82     -14.124   7.787   7.300  1.00  0.00           H  
ATOM   1340  NZ  LYS A  82     -12.603   9.157   7.735  1.00  0.00           N  
ATOM   1341  HZ1 LYS A  82     -13.197   9.950   7.460  1.00  0.00           H  
ATOM   1342  HZ2 LYS A  82     -12.883   9.066   8.708  1.00  0.00           H  
ATOM   1343  HZ3 LYS A  82     -11.632   9.378   7.586  1.00  0.00           H  
ATOM   1344  C   LYS A  82     -11.882   2.927   4.187  1.00  0.00           C  
ATOM   1345  O   LYS A  82     -11.634   3.726   3.279  1.00  0.00           O  
ATOM   1346  N   ARG A  83     -11.393   1.686   4.188  1.00  0.00           N  
ATOM   1347  H   ARG A  83     -11.595   1.113   4.996  1.00  0.00           H  
ATOM   1348  CA  ARG A  83     -10.760   1.058   3.017  1.00  0.00           C  
ATOM   1349  HA  ARG A  83     -10.732   1.788   2.208  1.00  0.00           H  
ATOM   1350  CB  ARG A  83      -9.293   0.724   3.311  1.00  0.00           C  
ATOM   1351  HB2 ARG A  83      -8.863   0.288   2.411  1.00  0.00           H  
ATOM   1352  HB3 ARG A  83      -8.776   1.668   3.484  1.00  0.00           H  
ATOM   1353  CG  ARG A  83      -8.995  -0.200   4.506  1.00  0.00           C  
ATOM   1354  HG2 ARG A  83      -9.397   0.234   5.420  1.00  0.00           H  
ATOM   1355  HG3 ARG A  83      -9.417  -1.193   4.337  1.00  0.00           H  
ATOM   1356  CD  ARG A  83      -7.471  -0.279   4.618  1.00  0.00           C  
ATOM   1357  HD2 ARG A  83      -7.065  -0.679   3.686  1.00  0.00           H  
ATOM   1358  HD3 ARG A  83      -7.091   0.724   4.737  1.00  0.00           H  
ATOM   1359  NE  ARG A  83      -6.983  -1.101   5.731  1.00  0.00           N  
ATOM   1360  HE  ARG A  83      -6.774  -2.058   5.472  1.00  0.00           H  
ATOM   1361  CZ  ARG A  83      -6.497  -0.678   6.884  1.00  0.00           C  
ATOM   1362  NH1 ARG A  83      -6.604   0.539   7.336  1.00  0.00           N  
ATOM   1363 HH11 ARG A  83      -7.034   1.280   6.774  1.00  0.00           H  
ATOM   1364 HH12 ARG A  83      -6.046   0.825   8.113  1.00  0.00           H  
ATOM   1365  NH2 ARG A  83      -5.820  -1.494   7.627  1.00  0.00           N  
ATOM   1366 HH21 ARG A  83      -5.618  -2.420   7.294  1.00  0.00           H  
ATOM   1367 HH22 ARG A  83      -5.571  -1.224   8.561  1.00  0.00           H  
ATOM   1368  C   ARG A  83     -11.578  -0.088   2.425  1.00  0.00           C  
ATOM   1369  O   ARG A  83     -11.557  -0.274   1.213  1.00  0.00           O  
ATOM   1370  N   LEU A  84     -12.368  -0.796   3.233  1.00  0.00           N  
ATOM   1371  H   LEU A  84     -12.368  -0.587   4.223  1.00  0.00           H  
ATOM   1372  CA  LEU A  84     -13.262  -1.850   2.756  1.00  0.00           C  
ATOM   1373  HA  LEU A  84     -12.671  -2.526   2.137  1.00  0.00           H  
ATOM   1374  CB  LEU A  84     -13.779  -2.629   3.978  1.00  0.00           C  
ATOM   1375  HB2 LEU A  84     -12.924  -3.013   4.537  1.00  0.00           H  
ATOM   1376  HB3 LEU A  84     -14.315  -1.936   4.622  1.00  0.00           H  
ATOM   1377  CG  LEU A  84     -14.726  -3.796   3.645  1.00  0.00           C  
ATOM   1378  HG  LEU A  84     -15.631  -3.413   3.177  1.00  0.00           H  
ATOM   1379  CD1 LEU A  84     -14.075  -4.828   2.723  1.00  0.00           C  
ATOM   1380 HD11 LEU A  84     -13.130  -5.168   3.150  1.00  0.00           H  
ATOM   1381 HD12 LEU A  84     -14.744  -5.678   2.596  1.00  0.00           H  
ATOM   1382 HD13 LEU A  84     -13.895  -4.394   1.741  1.00  0.00           H  
ATOM   1383  CD2 LEU A  84     -15.113  -4.522   4.934  1.00  0.00           C  
ATOM   1384 HD21 LEU A  84     -15.835  -5.306   4.710  1.00  0.00           H  
ATOM   1385 HD22 LEU A  84     -14.232  -4.962   5.402  1.00  0.00           H  
ATOM   1386 HD23 LEU A  84     -15.575  -3.822   5.627  1.00  0.00           H  
ATOM   1387  C   LEU A  84     -14.405  -1.322   1.868  1.00  0.00           C  
ATOM   1388  O   LEU A  84     -14.649  -1.887   0.806  1.00  0.00           O  
ATOM   1389  N   ASP A  85     -15.112  -0.261   2.270  1.00  0.00           N  
ATOM   1390  H   ASP A  85     -14.853   0.227   3.124  1.00  0.00           H  
ATOM   1391  CA  ASP A  85     -16.286   0.192   1.514  1.00  0.00           C  
ATOM   1392  HA  ASP A  85     -16.879  -0.696   1.285  1.00  0.00           H  
ATOM   1393  CB  ASP A  85     -17.209   1.088   2.364  1.00  0.00           C  
ATOM   1394  HB2 ASP A  85     -18.101   1.303   1.774  1.00  0.00           H  
ATOM   1395  HB3 ASP A  85     -17.542   0.506   3.225  1.00  0.00           H  
ATOM   1396  CG  ASP A  85     -16.642   2.418   2.871  1.00  0.00           C  
ATOM   1397  OD1 ASP A  85     -17.249   2.998   3.800  1.00  0.00           O  
ATOM   1398  OD2 ASP A  85     -15.665   2.975   2.321  1.00  0.00           O  
ATOM   1399  C   ASP A  85     -15.900   0.786   0.144  1.00  0.00           C  
ATOM   1400  O   ASP A  85     -16.474   0.381  -0.868  1.00  0.00           O  
ATOM   1401  N   ARG A  86     -14.863   1.636   0.058  1.00  0.00           N  
ATOM   1402  H   ARG A  86     -14.577   2.076   0.930  1.00  0.00           H  
ATOM   1403  CA  ARG A  86     -14.360   2.172  -1.225  1.00  0.00           C  
ATOM   1404  HA  ARG A  86     -15.211   2.652  -1.713  1.00  0.00           H  
ATOM   1405  CB  ARG A  86     -13.295   3.276  -0.995  1.00  0.00           C  
ATOM   1406  HB2 ARG A  86     -13.190   3.827  -1.931  1.00  0.00           H  
ATOM   1407  HB3 ARG A  86     -13.687   3.971  -0.251  1.00  0.00           H  
ATOM   1408  CG  ARG A  86     -11.879   2.832  -0.562  1.00  0.00           C  
ATOM   1409  HG2 ARG A  86     -11.948   2.166   0.296  1.00  0.00           H  
ATOM   1410  HG3 ARG A  86     -11.401   2.302  -1.387  1.00  0.00           H  
ATOM   1411  CD  ARG A  86     -11.019   4.054  -0.178  1.00  0.00           C  
ATOM   1412  HD2 ARG A  86     -11.204   4.848  -0.903  1.00  0.00           H  
ATOM   1413  HD3 ARG A  86     -11.337   4.421   0.799  1.00  0.00           H  
ATOM   1414  NE  ARG A  86      -9.564   3.789  -0.193  1.00  0.00           N  
ATOM   1415  HE  ARG A  86      -9.142   3.641  -1.118  1.00  0.00           H  
ATOM   1416  CZ  ARG A  86      -8.694   3.910   0.797  1.00  0.00           C  
ATOM   1417  NH1 ARG A  86      -9.042   4.048   2.044  1.00  0.00           N  
ATOM   1418 HH11 ARG A  86     -10.018   4.084   2.308  1.00  0.00           H  
ATOM   1419 HH12 ARG A  86      -8.305   4.011   2.753  1.00  0.00           H  
ATOM   1420  NH2 ARG A  86      -7.423   3.874   0.549  1.00  0.00           N  
ATOM   1421 HH21 ARG A  86      -7.094   3.704  -0.407  1.00  0.00           H  
ATOM   1422 HH22 ARG A  86      -6.732   4.066   1.266  1.00  0.00           H  
ATOM   1423  C   ARG A  86     -13.916   1.074  -2.204  1.00  0.00           C  
ATOM   1424  O   ARG A  86     -14.245   1.141  -3.390  1.00  0.00           O  
ATOM   1425  N   ASN A  87     -13.232   0.047  -1.695  1.00  0.00           N  
ATOM   1426  H   ASN A  87     -12.997   0.083  -0.715  1.00  0.00           H  
ATOM   1427  CA  ASN A  87     -12.744  -1.090  -2.477  1.00  0.00           C  
ATOM   1428  HA  ASN A  87     -12.279  -0.694  -3.378  1.00  0.00           H  
ATOM   1429  CB  ASN A  87     -11.670  -1.809  -1.642  1.00  0.00           C  
ATOM   1430  HB2 ASN A  87     -11.130  -1.078  -1.049  1.00  0.00           H  
ATOM   1431  HB3 ASN A  87     -12.146  -2.519  -0.964  1.00  0.00           H  
ATOM   1432  CG  ASN A  87     -10.592  -2.495  -2.455  1.00  0.00           C  
ATOM   1433  OD1 ASN A  87     -10.150  -2.036  -3.494  1.00  0.00           O  
ATOM   1434  ND2 ASN A  87     -10.069  -3.579  -1.953  1.00  0.00           N  
ATOM   1435 HD21 ASN A  87      -9.194  -3.891  -2.390  1.00  0.00           H  
ATOM   1436 HD22 ASN A  87     -10.300  -3.868  -1.027  1.00  0.00           H  
ATOM   1437  C   ASN A  87     -13.879  -2.029  -2.942  1.00  0.00           C  
ATOM   1438  O   ASN A  87     -13.847  -2.491  -4.079  1.00  0.00           O  
ATOM   1439  N   LEU A  88     -14.919  -2.261  -2.125  1.00  0.00           N  
ATOM   1440  H   LEU A  88     -14.903  -1.858  -1.191  1.00  0.00           H  
ATOM   1441  CA  LEU A  88     -16.126  -2.992  -2.541  1.00  0.00           C  
ATOM   1442  HA  LEU A  88     -15.828  -3.932  -3.010  1.00  0.00           H  
ATOM   1443  CB  LEU A  88     -17.006  -3.291  -1.317  1.00  0.00           C  
ATOM   1444  HB2 LEU A  88     -17.035  -2.395  -0.698  1.00  0.00           H  
ATOM   1445  HB3 LEU A  88     -18.021  -3.503  -1.654  1.00  0.00           H  
ATOM   1446  CG  LEU A  88     -16.546  -4.472  -0.447  1.00  0.00           C  
ATOM   1447  HG  LEU A  88     -15.493  -4.364  -0.194  1.00  0.00           H  
ATOM   1448  CD1 LEU A  88     -17.377  -4.476   0.836  1.00  0.00           C  
ATOM   1449 HD11 LEU A  88     -17.031  -5.270   1.494  1.00  0.00           H  
ATOM   1450 HD12 LEU A  88     -18.434  -4.617   0.602  1.00  0.00           H  
ATOM   1451 HD13 LEU A  88     -17.251  -3.525   1.352  1.00  0.00           H  
ATOM   1452  CD2 LEU A  88     -16.769  -5.820  -1.142  1.00  0.00           C  
ATOM   1453 HD21 LEU A  88     -16.193  -5.869  -2.065  1.00  0.00           H  
ATOM   1454 HD22 LEU A  88     -16.437  -6.626  -0.489  1.00  0.00           H  
ATOM   1455 HD23 LEU A  88     -17.824  -5.955  -1.376  1.00  0.00           H  
ATOM   1456  C   LEU A  88     -16.943  -2.224  -3.592  1.00  0.00           C  
ATOM   1457  O   LEU A  88     -17.429  -2.840  -4.540  1.00  0.00           O  
ATOM   1458  N   TRP A  89     -17.067  -0.898  -3.471  1.00  0.00           N  
ATOM   1459  H   TRP A  89     -16.719  -0.450  -2.629  1.00  0.00           H  
ATOM   1460  CA  TRP A  89     -17.707  -0.054  -4.493  1.00  0.00           C  
ATOM   1461  HA  TRP A  89     -18.658  -0.502  -4.772  1.00  0.00           H  
ATOM   1462  CB  TRP A  89     -17.977   1.345  -3.920  1.00  0.00           C  
ATOM   1463  HB2 TRP A  89     -17.138   1.652  -3.295  1.00  0.00           H  
ATOM   1464  HB3 TRP A  89     -18.027   2.048  -4.754  1.00  0.00           H  
ATOM   1465  CG  TRP A  89     -19.260   1.516  -3.157  1.00  0.00           C  
ATOM   1466  CD1 TRP A  89     -20.468   1.059  -3.556  1.00  0.00           C  
ATOM   1467  HD1 TRP A  89     -20.629   0.470  -4.446  1.00  0.00           H  
ATOM   1468  NE1 TRP A  89     -21.456   1.516  -2.708  1.00  0.00           N  
ATOM   1469  HE1 TRP A  89     -22.436   1.289  -2.818  1.00  0.00           H  
ATOM   1470  CE2 TRP A  89     -20.932   2.317  -1.721  1.00  0.00           C  
ATOM   1471  CZ2 TRP A  89     -21.516   3.045  -0.679  1.00  0.00           C  
ATOM   1472  HZ2 TRP A  89     -22.592   3.086  -0.584  1.00  0.00           H  
ATOM   1473  CH2 TRP A  89     -20.683   3.712   0.231  1.00  0.00           C  
ATOM   1474  HH2 TRP A  89     -21.121   4.263   1.045  1.00  0.00           H  
ATOM   1475  CZ3 TRP A  89     -19.284   3.642   0.091  1.00  0.00           C  
ATOM   1476  HZ3 TRP A  89     -18.645   4.127   0.815  1.00  0.00           H  
ATOM   1477  CE3 TRP A  89     -18.710   2.945  -0.991  1.00  0.00           C  
ATOM   1478  HE3 TRP A  89     -17.636   2.900  -1.098  1.00  0.00           H  
ATOM   1479  CD2 TRP A  89     -19.520   2.281  -1.938  1.00  0.00           C  
ATOM   1480  C   TRP A  89     -16.889   0.030  -5.791  1.00  0.00           C  
ATOM   1481  O   TRP A  89     -17.468   0.010  -6.877  1.00  0.00           O  
ATOM   1482  N   GLY A  90     -15.557   0.057  -5.705  1.00  0.00           N  
ATOM   1483  H   GLY A  90     -15.136   0.157  -4.786  1.00  0.00           H  
ATOM   1484  CA  GLY A  90     -14.669  -0.005  -6.870  1.00  0.00           C  
ATOM   1485  HA2 GLY A  90     -14.917   0.800  -7.562  1.00  0.00           H  
ATOM   1486  HA3 GLY A  90     -13.639   0.122  -6.540  1.00  0.00           H  
ATOM   1487  C   GLY A  90     -14.773  -1.342  -7.608  1.00  0.00           C  
ATOM   1488  O   GLY A  90     -14.954  -1.367  -8.822  1.00  0.00           O  
ATOM   1489  N   LEU A  91     -14.753  -2.453  -6.864  1.00  0.00           N  
ATOM   1490  H   LEU A  91     -14.565  -2.359  -5.869  1.00  0.00           H  
ATOM   1491  CA  LEU A  91     -14.975  -3.807  -7.390  1.00  0.00           C  
ATOM   1492  HA  LEU A  91     -14.259  -3.983  -8.194  1.00  0.00           H  
ATOM   1493  CB  LEU A  91     -14.693  -4.788  -6.238  1.00  0.00           C  
ATOM   1494  HB2 LEU A  91     -13.683  -4.613  -5.862  1.00  0.00           H  
ATOM   1495  HB3 LEU A  91     -15.391  -4.561  -5.431  1.00  0.00           H  
ATOM   1496  CG  LEU A  91     -14.836  -6.279  -6.590  1.00  0.00           C  
ATOM   1497  HG  LEU A  91     -15.819  -6.470  -7.019  1.00  0.00           H  
ATOM   1498  CD1 LEU A  91     -13.766  -6.755  -7.574  1.00  0.00           C  
ATOM   1499 HD11 LEU A  91     -13.862  -7.829  -7.732  1.00  0.00           H  
ATOM   1500 HD12 LEU A  91     -12.773  -6.536  -7.180  1.00  0.00           H  
ATOM   1501 HD13 LEU A  91     -13.893  -6.250  -8.531  1.00  0.00           H  
ATOM   1502  CD2 LEU A  91     -14.718  -7.102  -5.308  1.00  0.00           C  
ATOM   1503 HD21 LEU A  91     -15.466  -6.774  -4.587  1.00  0.00           H  
ATOM   1504 HD22 LEU A  91     -14.890  -8.155  -5.527  1.00  0.00           H  
ATOM   1505 HD23 LEU A  91     -13.724  -6.982  -4.877  1.00  0.00           H  
ATOM   1506  C   LEU A  91     -16.389  -4.001  -7.979  1.00  0.00           C  
ATOM   1507  O   LEU A  91     -16.571  -4.769  -8.927  1.00  0.00           O  
ATOM   1508  N   ALA A  92     -17.392  -3.308  -7.433  1.00  0.00           N  
ATOM   1509  H   ALA A  92     -17.204  -2.775  -6.592  1.00  0.00           H  
ATOM   1510  CA  ALA A  92     -18.738  -3.266  -7.995  1.00  0.00           C  
ATOM   1511  HA  ALA A  92     -19.071  -4.286  -8.182  1.00  0.00           H  
ATOM   1512  CB  ALA A  92     -19.687  -2.630  -6.974  1.00  0.00           C  
ATOM   1513  HB1 ALA A  92     -19.417  -1.592  -6.788  1.00  0.00           H  
ATOM   1514  HB2 ALA A  92     -20.698  -2.655  -7.376  1.00  0.00           H  
ATOM   1515  HB3 ALA A  92     -19.659  -3.178  -6.034  1.00  0.00           H  
ATOM   1516  C   ALA A  92     -18.805  -2.496  -9.326  1.00  0.00           C  
ATOM   1517  O   ALA A  92     -19.547  -2.903 -10.219  1.00  0.00           O  
ATOM   1518  N   GLY A  93     -18.066  -1.388  -9.458  1.00  0.00           N  
ATOM   1519  H   GLY A  93     -17.453  -1.111  -8.697  1.00  0.00           H  
ATOM   1520  CA  GLY A  93     -18.257  -0.436 -10.559  1.00  0.00           C  
ATOM   1521  HA2 GLY A  93     -17.436   0.280 -10.549  1.00  0.00           H  
ATOM   1522  HA3 GLY A  93     -18.245  -0.968 -11.510  1.00  0.00           H  
ATOM   1523  C   GLY A  93     -19.574   0.349 -10.451  1.00  0.00           C  
ATOM   1524  O   GLY A  93     -20.048   0.894 -11.446  1.00  0.00           O  
ATOM   1525  N   LEU A  94     -20.173   0.386  -9.257  1.00  0.00           N  
ATOM   1526  H   LEU A  94     -19.669  -0.032  -8.485  1.00  0.00           H  
ATOM   1527  CA  LEU A  94     -21.427   1.067  -8.939  1.00  0.00           C  
ATOM   1528  HA  LEU A  94     -21.687   1.753  -9.745  1.00  0.00           H  
ATOM   1529  CB  LEU A  94     -22.568   0.044  -8.745  1.00  0.00           C  
ATOM   1530  HB2 LEU A  94     -22.213  -0.740  -8.075  1.00  0.00           H  
ATOM   1531  HB3 LEU A  94     -23.397   0.547  -8.243  1.00  0.00           H  
ATOM   1532  CG  LEU A  94     -23.123  -0.617 -10.018  1.00  0.00           C  
ATOM   1533  HG  LEU A  94     -22.321  -1.117 -10.561  1.00  0.00           H  
ATOM   1534  CD1 LEU A  94     -24.176  -1.654  -9.619  1.00  0.00           C  
ATOM   1535 HD11 LEU A  94     -23.723  -2.408  -8.975  1.00  0.00           H  
ATOM   1536 HD12 LEU A  94     -24.998  -1.171  -9.089  1.00  0.00           H  
ATOM   1537 HD13 LEU A  94     -24.568  -2.146 -10.509  1.00  0.00           H  
ATOM   1538  CD2 LEU A  94     -23.801   0.407 -10.933  1.00  0.00           C  
ATOM   1539 HD21 LEU A  94     -23.058   1.092 -11.338  1.00  0.00           H  
ATOM   1540 HD22 LEU A  94     -24.276  -0.104 -11.770  1.00  0.00           H  
ATOM   1541 HD23 LEU A  94     -24.558   0.965 -10.379  1.00  0.00           H  
ATOM   1542  C   LEU A  94     -21.247   1.890  -7.662  1.00  0.00           C  
ATOM   1543  O   LEU A  94     -20.998   1.335  -6.598  1.00  0.00           O  
ATOM   1544  N   ASN A  95     -21.432   3.203  -7.763  1.00  0.00           N  
ATOM   1545  H   ASN A  95     -21.522   3.585  -8.691  1.00  0.00           H  
ATOM   1546  CA  ASN A  95     -21.281   4.148  -6.648  1.00  0.00           C  
ATOM   1547  HA  ASN A  95     -20.414   3.855  -6.049  1.00  0.00           H  
ATOM   1548  CB  ASN A  95     -21.042   5.552  -7.242  1.00  0.00           C  
ATOM   1549  HB2 ASN A  95     -21.888   5.828  -7.873  1.00  0.00           H  
ATOM   1550  HB3 ASN A  95     -20.979   6.260  -6.421  1.00  0.00           H  
ATOM   1551  CG  ASN A  95     -19.765   5.692  -8.056  1.00  0.00           C  
ATOM   1552  OD1 ASN A  95     -19.054   4.753  -8.345  1.00  0.00           O  
ATOM   1553  ND2 ASN A  95     -19.418   6.894  -8.450  1.00  0.00           N  
ATOM   1554 HD21 ASN A  95     -18.573   6.939  -8.995  1.00  0.00           H  
ATOM   1555 HD22 ASN A  95     -19.979   7.689  -8.225  1.00  0.00           H  
ATOM   1556  C   ASN A  95     -22.492   4.182  -5.692  1.00  0.00           C  
ATOM   1557  O   ASN A  95     -22.433   4.834  -4.651  1.00  0.00           O  
ATOM   1558  N   SER A  96     -23.610   3.559  -6.082  1.00  0.00           N  
ATOM   1559  H   SER A  96     -23.588   3.028  -6.941  1.00  0.00           H  
ATOM   1560  CA  SER A  96     -24.874   3.529  -5.340  1.00  0.00           C  
ATOM   1561  HA  SER A  96     -24.667   3.376  -4.280  1.00  0.00           H  
ATOM   1562  CB  SER A  96     -25.598   4.869  -5.485  1.00  0.00           C  
ATOM   1563  HB2 SER A  96     -24.950   5.672  -5.128  1.00  0.00           H  
ATOM   1564  HB3 SER A  96     -25.832   5.050  -6.536  1.00  0.00           H  
ATOM   1565  OG  SER A  96     -26.791   4.850  -4.726  1.00  0.00           O  
ATOM   1566  HG  SER A  96     -27.136   5.745  -4.659  1.00  0.00           H  
ATOM   1567  C   SER A  96     -25.778   2.392  -5.835  1.00  0.00           C  
ATOM   1568  O   SER A  96     -25.787   2.071  -7.024  1.00  0.00           O  
ATOM   1569  N   CYS A  97     -26.543   1.797  -4.918  1.00  0.00           N  
ATOM   1570  H   CYS A  97     -26.475   2.133  -3.967  1.00  0.00           H  
ATOM   1571  CA  CYS A  97     -27.579   0.797  -5.165  1.00  0.00           C  
ATOM   1572  HA  CYS A  97     -28.051   1.005  -6.125  1.00  0.00           H  
ATOM   1573  CB  CYS A  97     -26.930  -0.594  -5.212  1.00  0.00           C  
ATOM   1574  HB2 CYS A  97     -26.226  -0.625  -6.047  1.00  0.00           H  
ATOM   1575  HB3 CYS A  97     -26.383  -0.767  -4.283  1.00  0.00           H  
ATOM   1576  SG  CYS A  97     -28.176  -1.901  -5.433  1.00  0.00           S  
ATOM   1577  HG  CYS A  97     -28.837  -1.736  -4.276  1.00  0.00           H  
ATOM   1578  C   CYS A  97     -28.620   0.883  -4.034  1.00  0.00           C  
ATOM   1579  O   CYS A  97     -28.227   1.044  -2.874  1.00  0.00           O  
ATOM   1580  N   PRO A  98     -29.934   0.764  -4.313  1.00  0.00           N  
ATOM   1581  CD  PRO A  98     -30.575   0.638  -5.616  1.00  0.00           C  
ATOM   1582  HD2 PRO A  98     -30.042  -0.041  -6.279  1.00  0.00           H  
ATOM   1583  HD3 PRO A  98     -30.655   1.623  -6.079  1.00  0.00           H  
ATOM   1584  CG  PRO A  98     -31.973   0.090  -5.329  1.00  0.00           C  
ATOM   1585  HG2 PRO A  98     -31.935  -0.998  -5.255  1.00  0.00           H  
ATOM   1586  HG3 PRO A  98     -32.693   0.399  -6.088  1.00  0.00           H  
ATOM   1587  CB  PRO A  98     -32.298   0.690  -3.962  1.00  0.00           C  
ATOM   1588  HB2 PRO A  98     -33.034   0.093  -3.422  1.00  0.00           H  
ATOM   1589  HB3 PRO A  98     -32.660   1.711  -4.090  1.00  0.00           H  
ATOM   1590  CA  PRO A  98     -30.938   0.717  -3.257  1.00  0.00           C  
ATOM   1591  HA  PRO A  98     -30.870   1.629  -2.663  1.00  0.00           H  
ATOM   1592  C   PRO A  98     -30.735  -0.486  -2.321  1.00  0.00           C  
ATOM   1593  O   PRO A  98     -30.358  -1.587  -2.731  1.00  0.00           O  
ATOM   1594  N   VAL A  99     -31.045  -0.254  -1.049  1.00  0.00           N  
ATOM   1595  H   VAL A  99     -31.387   0.669  -0.814  1.00  0.00           H  
ATOM   1596  CA  VAL A  99     -31.037  -1.219   0.055  1.00  0.00           C  
ATOM   1597  HA  VAL A  99     -31.021  -2.234  -0.342  1.00  0.00           H  
ATOM   1598  CB  VAL A  99     -29.790  -1.013   0.951  1.00  0.00           C  
ATOM   1599  HB  VAL A  99     -29.778   0.020   1.303  1.00  0.00           H  
ATOM   1600  CG1 VAL A  99     -29.791  -1.929   2.180  1.00  0.00           C  
ATOM   1601 HG11 VAL A  99     -28.832  -1.869   2.693  1.00  0.00           H  
ATOM   1602 HG12 VAL A  99     -29.976  -2.960   1.885  1.00  0.00           H  
ATOM   1603 HG13 VAL A  99     -30.554  -1.607   2.888  1.00  0.00           H  
ATOM   1604  CG2 VAL A  99     -28.482  -1.274   0.193  1.00  0.00           C  
ATOM   1605 HG21 VAL A  99     -28.389  -0.583  -0.645  1.00  0.00           H  
ATOM   1606 HG22 VAL A  99     -27.632  -1.108   0.855  1.00  0.00           H  
ATOM   1607 HG23 VAL A  99     -28.458  -2.297  -0.176  1.00  0.00           H  
ATOM   1608  C   VAL A  99     -32.340  -1.018   0.833  1.00  0.00           C  
ATOM   1609  O   VAL A  99     -32.897   0.080   0.797  1.00  0.00           O  
ATOM   1610  N   LYS A 100     -32.829  -2.048   1.534  1.00  0.00           N  
ATOM   1611  H   LYS A 100     -32.335  -2.928   1.529  1.00  0.00           H  
ATOM   1612  CA  LYS A 100     -33.879  -1.876   2.544  1.00  0.00           C  
ATOM   1613  HA  LYS A 100     -33.780  -0.864   2.947  1.00  0.00           H  
ATOM   1614  CB  LYS A 100     -35.282  -1.915   1.911  1.00  0.00           C  
ATOM   1615  HB2 LYS A 100     -35.976  -1.446   2.606  1.00  0.00           H  
ATOM   1616  HB3 LYS A 100     -35.285  -1.302   1.010  1.00  0.00           H  
ATOM   1617  CG  LYS A 100     -35.816  -3.313   1.575  1.00  0.00           C  
ATOM   1618  HG2 LYS A 100     -35.166  -3.795   0.843  1.00  0.00           H  
ATOM   1619  HG3 LYS A 100     -35.851  -3.917   2.482  1.00  0.00           H  
ATOM   1620  CD  LYS A 100     -37.238  -3.193   1.018  1.00  0.00           C  
ATOM   1621  HD2 LYS A 100     -37.843  -2.610   1.718  1.00  0.00           H  
ATOM   1622  HD3 LYS A 100     -37.205  -2.681   0.054  1.00  0.00           H  
ATOM   1623  CE  LYS A 100     -37.850  -4.586   0.861  1.00  0.00           C  
ATOM   1624  HE2 LYS A 100     -37.231  -5.172   0.176  1.00  0.00           H  
ATOM   1625  HE3 LYS A 100     -37.832  -5.081   1.837  1.00  0.00           H  
ATOM   1626  NZ  LYS A 100     -39.242  -4.501   0.363  1.00  0.00           N  
ATOM   1627  HZ1 LYS A 100     -39.801  -3.940   0.996  1.00  0.00           H  
ATOM   1628  HZ2 LYS A 100     -39.256  -4.067  -0.550  1.00  0.00           H  
ATOM   1629  HZ3 LYS A 100     -39.645  -5.426   0.303  1.00  0.00           H  
ATOM   1630  C   LYS A 100     -33.707  -2.820   3.735  1.00  0.00           C  
ATOM   1631  O   LYS A 100     -33.465  -4.012   3.568  1.00  0.00           O  
ATOM   1632  N   GLU A 101     -33.893  -2.246   4.910  1.00  0.00           N  
ATOM   1633  H   GLU A 101     -34.186  -1.275   4.826  1.00  0.00           H  
ATOM   1634  CA  GLU A 101     -33.964  -2.752   6.290  1.00  0.00           C  
ATOM   1635  HA  GLU A 101     -32.964  -3.046   6.594  1.00  0.00           H  
ATOM   1636  CB  GLU A 101     -34.414  -1.553   7.159  1.00  0.00           C  
ATOM   1637  HB2 GLU A 101     -34.282  -1.807   8.211  1.00  0.00           H  
ATOM   1638  HB3 GLU A 101     -33.750  -0.711   6.956  1.00  0.00           H  
ATOM   1639  CG  GLU A 101     -35.880  -1.096   6.949  1.00  0.00           C  
ATOM   1640  HG2 GLU A 101     -36.547  -1.836   7.398  1.00  0.00           H  
ATOM   1641  HG3 GLU A 101     -36.027  -0.158   7.490  1.00  0.00           H  
ATOM   1642  CD  GLU A 101     -36.252  -0.895   5.468  1.00  0.00           C  
ATOM   1643  OE1 GLU A 101     -35.575  -0.061   4.822  1.00  0.00           O  
ATOM   1644  OE2 GLU A 101     -37.048  -1.698   4.925  1.00  0.00           O  
ATOM   1645  C   GLU A 101     -34.884  -3.956   6.582  1.00  0.00           C  
ATOM   1646  O   GLU A 101     -34.971  -4.386   7.732  1.00  0.00           O  
ATOM   1647  N   ALA A 102     -35.575  -4.507   5.584  1.00  0.00           N  
ATOM   1648  H   ALA A 102     -35.480  -4.076   4.678  1.00  0.00           H  
ATOM   1649  CA  ALA A 102     -36.575  -5.563   5.754  1.00  0.00           C  
ATOM   1650  HA  ALA A 102     -37.303  -5.215   6.490  1.00  0.00           H  
ATOM   1651  CB  ALA A 102     -37.301  -5.742   4.416  1.00  0.00           C  
ATOM   1652  HB1 ALA A 102     -37.722  -4.785   4.105  1.00  0.00           H  
ATOM   1653  HB2 ALA A 102     -36.600  -6.105   3.664  1.00  0.00           H  
ATOM   1654  HB3 ALA A 102     -38.109  -6.465   4.538  1.00  0.00           H  
ATOM   1655  C   ALA A 102     -36.022  -6.908   6.279  1.00  0.00           C  
ATOM   1656  O   ALA A 102     -36.810  -7.770   6.654  1.00  0.00           O  
ATOM   1657  N   ASN A 103     -34.699  -7.096   6.321  1.00  0.00           N  
ATOM   1658  H   ASN A 103     -34.116  -6.318   6.045  1.00  0.00           H  
ATOM   1659  CA  ASN A 103     -34.023  -8.170   7.056  1.00  0.00           C  
ATOM   1660  HA  ASN A 103     -34.699  -8.556   7.823  1.00  0.00           H  
ATOM   1661  CB  ASN A 103     -33.640  -9.332   6.121  1.00  0.00           C  
ATOM   1662  HB2 ASN A 103     -33.139  -8.943   5.235  1.00  0.00           H  
ATOM   1663  HB3 ASN A 103     -32.945  -9.989   6.639  1.00  0.00           H  
ATOM   1664  CG  ASN A 103     -34.821 -10.198   5.728  1.00  0.00           C  
ATOM   1665  OD1 ASN A 103     -35.497 -10.780   6.555  1.00  0.00           O  
ATOM   1666  ND2 ASN A 103     -35.075 -10.371   4.453  1.00  0.00           N  
ATOM   1667 HD21 ASN A 103     -35.883 -10.928   4.257  1.00  0.00           H  
ATOM   1668 HD22 ASN A 103     -34.472  -9.971   3.755  1.00  0.00           H  
ATOM   1669  C   ASN A 103     -32.792  -7.605   7.782  1.00  0.00           C  
ATOM   1670  O   ASN A 103     -32.241  -6.576   7.386  1.00  0.00           O  
ATOM   1671  N   GLN A 104     -32.362  -8.273   8.854  1.00  0.00           N  
ATOM   1672  H   GLN A 104     -32.794  -9.159   9.076  1.00  0.00           H  
ATOM   1673  CA  GLN A 104     -31.380  -7.769   9.819  1.00  0.00           C  
ATOM   1674  HA  GLN A 104     -30.759  -7.005   9.350  1.00  0.00           H  
ATOM   1675  CB  GLN A 104     -32.119  -7.138  11.015  1.00  0.00           C  
ATOM   1676  HB2 GLN A 104     -32.792  -7.881  11.447  1.00  0.00           H  
ATOM   1677  HB3 GLN A 104     -31.389  -6.880  11.779  1.00  0.00           H  
ATOM   1678  CG  GLN A 104     -32.935  -5.876  10.678  1.00  0.00           C  
ATOM   1679  HG2 GLN A 104     -33.729  -6.130   9.977  1.00  0.00           H  
ATOM   1680  HG3 GLN A 104     -33.411  -5.512  11.588  1.00  0.00           H  
ATOM   1681  CD  GLN A 104     -32.091  -4.741  10.099  1.00  0.00           C  
ATOM   1682  OE1 GLN A 104     -30.935  -4.548  10.440  1.00  0.00           O  
ATOM   1683  NE2 GLN A 104     -32.626  -3.938   9.213  1.00  0.00           N  
ATOM   1684 HE21 GLN A 104     -32.011  -3.270   8.781  1.00  0.00           H  
ATOM   1685 HE22 GLN A 104     -33.559  -4.129   8.854  1.00  0.00           H  
ATOM   1686  C   GLN A 104     -30.445  -8.884  10.307  1.00  0.00           C  
ATOM   1687  O   GLN A 104     -30.852 -10.039  10.427  1.00  0.00           O  
ATOM   1688  N   SER A 105     -29.198  -8.526  10.625  1.00  0.00           N  
ATOM   1689  H   SER A 105     -28.935  -7.554  10.475  1.00  0.00           H  
ATOM   1690  CA  SER A 105     -28.130  -9.435  11.077  1.00  0.00           C  
ATOM   1691  HA  SER A 105     -28.572 -10.323  11.530  1.00  0.00           H  
ATOM   1692  CB  SER A 105     -27.295  -9.862   9.861  1.00  0.00           C  
ATOM   1693  HB2 SER A 105     -27.942 -10.406   9.173  1.00  0.00           H  
ATOM   1694  HB3 SER A 105     -26.922  -8.973   9.351  1.00  0.00           H  
ATOM   1695  OG  SER A 105     -26.197 -10.688  10.222  1.00  0.00           O  
ATOM   1696  HG  SER A 105     -25.488 -10.131  10.599  1.00  0.00           H  
ATOM   1697  C   SER A 105     -27.220  -8.754  12.100  1.00  0.00           C  
ATOM   1698  O   SER A 105     -27.059  -7.539  12.060  1.00  0.00           O  
ATOM   1699  N   THR A 106     -26.523  -9.514  12.950  1.00  0.00           N  
ATOM   1700  H   THR A 106     -26.638 -10.516  12.916  1.00  0.00           H  
ATOM   1701  CA  THR A 106     -25.314  -8.992  13.620  1.00  0.00           C  
ATOM   1702  HA  THR A 106     -25.561  -8.052  14.114  1.00  0.00           H  
ATOM   1703  CB  THR A 106     -24.759  -9.944  14.692  1.00  0.00           C  
ATOM   1704  HB  THR A 106     -23.849  -9.506  15.104  1.00  0.00           H  
ATOM   1705  CG2 THR A 106     -25.734 -10.160  15.846  1.00  0.00           C  
ATOM   1706 HG21 THR A 106     -25.268 -10.785  16.609  1.00  0.00           H  
ATOM   1707 HG22 THR A 106     -25.982  -9.197  16.295  1.00  0.00           H  
ATOM   1708 HG23 THR A 106     -26.647 -10.640  15.493  1.00  0.00           H  
ATOM   1709  OG1 THR A 106     -24.438 -11.210  14.154  1.00  0.00           O  
ATOM   1710  HG1 THR A 106     -24.049 -11.715  14.878  1.00  0.00           H  
ATOM   1711  C   THR A 106     -24.214  -8.697  12.596  1.00  0.00           C  
ATOM   1712  O   THR A 106     -24.187  -9.304  11.513  1.00  0.00           O  
ATOM   1713  N   LEU A 107     -23.294  -7.791  12.948  1.00  0.00           N  
ATOM   1714  H   LEU A 107     -23.416  -7.275  13.815  1.00  0.00           H  
ATOM   1715  CA  LEU A 107     -22.160  -7.432  12.097  1.00  0.00           C  
ATOM   1716  HA  LEU A 107     -22.574  -7.130  11.136  1.00  0.00           H  
ATOM   1717  CB  LEU A 107     -21.416  -6.220  12.693  1.00  0.00           C  
ATOM   1718  HB2 LEU A 107     -22.124  -5.406  12.859  1.00  0.00           H  
ATOM   1719  HB3 LEU A 107     -21.009  -6.511  13.658  1.00  0.00           H  
ATOM   1720  CG  LEU A 107     -20.257  -5.711  11.814  1.00  0.00           C  
ATOM   1721  HG  LEU A 107     -19.614  -6.547  11.544  1.00  0.00           H  
ATOM   1722  CD1 LEU A 107     -20.748  -5.039  10.531  1.00  0.00           C  
ATOM   1723 HD11 LEU A 107     -19.892  -4.753   9.921  1.00  0.00           H  
ATOM   1724 HD12 LEU A 107     -21.366  -5.727   9.955  1.00  0.00           H  
ATOM   1725 HD13 LEU A 107     -21.322  -4.147  10.784  1.00  0.00           H  
ATOM   1726  CD2 LEU A 107     -19.396  -4.706  12.581  1.00  0.00           C  
ATOM   1727 HD21 LEU A 107     -20.006  -3.876  12.937  1.00  0.00           H  
ATOM   1728 HD22 LEU A 107     -18.932  -5.200  13.434  1.00  0.00           H  
ATOM   1729 HD23 LEU A 107     -18.606  -4.319  11.939  1.00  0.00           H  
ATOM   1730  C   LEU A 107     -21.233  -8.631  11.825  1.00  0.00           C  
ATOM   1731  O   LEU A 107     -20.969  -8.904  10.659  1.00  0.00           O  
ATOM   1732  N   GLU A 108     -20.784  -9.385  12.839  1.00  0.00           N  
ATOM   1733  H   GLU A 108     -21.011  -9.116  13.789  1.00  0.00           H  
ATOM   1734  CA  GLU A 108     -19.880 -10.534  12.605  1.00  0.00           C  
ATOM   1735  HA  GLU A 108     -18.984 -10.154  12.116  1.00  0.00           H  
ATOM   1736  CB  GLU A 108     -19.436 -11.179  13.936  1.00  0.00           C  
ATOM   1737  HB2 GLU A 108     -19.047 -10.399  14.592  1.00  0.00           H  
ATOM   1738  HB3 GLU A 108     -20.299 -11.645  14.416  1.00  0.00           H  
ATOM   1739  CG  GLU A 108     -18.330 -12.230  13.709  1.00  0.00           C  
ATOM   1740  HG2 GLU A 108     -18.727 -13.029  13.079  1.00  0.00           H  
ATOM   1741  HG3 GLU A 108     -17.506 -11.763  13.166  1.00  0.00           H  
ATOM   1742  CD  GLU A 108     -17.801 -12.859  15.009  1.00  0.00           C  
ATOM   1743  OE1 GLU A 108     -18.589 -13.606  15.630  1.00  0.00           O  
ATOM   1744  OE2 GLU A 108     -16.609 -12.624  15.340  1.00  0.00           O  
ATOM   1745  C   GLU A 108     -20.494 -11.580  11.647  1.00  0.00           C  
ATOM   1746  O   GLU A 108     -19.823 -12.069  10.737  1.00  0.00           O  
ATOM   1747  N   ASN A 109     -21.797 -11.860  11.775  1.00  0.00           N  
ATOM   1748  H   ASN A 109     -22.320 -11.393  12.504  1.00  0.00           H  
ATOM   1749  CA  ASN A 109     -22.499 -12.791  10.888  1.00  0.00           C  
ATOM   1750  HA  ASN A 109     -21.898 -13.700  10.812  1.00  0.00           H  
ATOM   1751  CB  ASN A 109     -23.842 -13.146  11.543  1.00  0.00           C  
ATOM   1752  HB2 ASN A 109     -23.669 -13.500  12.559  1.00  0.00           H  
ATOM   1753  HB3 ASN A 109     -24.472 -12.260  11.593  1.00  0.00           H  
ATOM   1754  CG  ASN A 109     -24.582 -14.213  10.765  1.00  0.00           C  
ATOM   1755  OD1 ASN A 109     -25.153 -13.963   9.717  1.00  0.00           O  
ATOM   1756  ND2 ASN A 109     -24.575 -15.446  11.213  1.00  0.00           N  
ATOM   1757 HD21 ASN A 109     -25.026 -16.138  10.648  1.00  0.00           H  
ATOM   1758 HD22 ASN A 109     -24.067 -15.671  12.050  1.00  0.00           H  
ATOM   1759  C   ASN A 109     -22.659 -12.242   9.453  1.00  0.00           C  
ATOM   1760  O   ASN A 109     -22.457 -12.977   8.481  1.00  0.00           O  
ATOM   1761  N   PHE A 110     -22.947 -10.945   9.307  1.00  0.00           N  
ATOM   1762  H   PHE A 110     -23.096 -10.388  10.141  1.00  0.00           H  
ATOM   1763  CA  PHE A 110     -22.946 -10.250   8.017  1.00  0.00           C  
ATOM   1764  HA  PHE A 110     -23.650 -10.744   7.347  1.00  0.00           H  
ATOM   1765  CB  PHE A 110     -23.430  -8.807   8.255  1.00  0.00           C  
ATOM   1766  HB2 PHE A 110     -24.439  -8.847   8.667  1.00  0.00           H  
ATOM   1767  HB3 PHE A 110     -22.802  -8.339   9.012  1.00  0.00           H  
ATOM   1768  CG  PHE A 110     -23.436  -7.893   7.045  1.00  0.00           C  
ATOM   1769  CD1 PHE A 110     -22.244  -7.277   6.615  1.00  0.00           C  
ATOM   1770  HD1 PHE A 110     -21.318  -7.465   7.140  1.00  0.00           H  
ATOM   1771  CE1 PHE A 110     -22.258  -6.399   5.518  1.00  0.00           C  
ATOM   1772  HE1 PHE A 110     -21.346  -5.920   5.195  1.00  0.00           H  
ATOM   1773  CZ  PHE A 110     -23.466  -6.114   4.861  1.00  0.00           C  
ATOM   1774  HZ  PHE A 110     -23.482  -5.414   4.040  1.00  0.00           H  
ATOM   1775  CE2 PHE A 110     -24.659  -6.713   5.297  1.00  0.00           C  
ATOM   1776  HE2 PHE A 110     -25.594  -6.469   4.813  1.00  0.00           H  
ATOM   1777  CD2 PHE A 110     -24.646  -7.602   6.386  1.00  0.00           C  
ATOM   1778  HD2 PHE A 110     -25.574  -8.037   6.731  1.00  0.00           H  
ATOM   1779  C   PHE A 110     -21.554 -10.308   7.358  1.00  0.00           C  
ATOM   1780  O   PHE A 110     -21.444 -10.587   6.162  1.00  0.00           O  
ATOM   1781  N   LEU A 111     -20.492 -10.107   8.146  1.00  0.00           N  
ATOM   1782  H   LEU A 111     -20.672  -9.889   9.123  1.00  0.00           H  
ATOM   1783  CA  LEU A 111     -19.100 -10.168   7.704  1.00  0.00           C  
ATOM   1784  HA  LEU A 111     -19.002  -9.561   6.804  1.00  0.00           H  
ATOM   1785  CB  LEU A 111     -18.162  -9.588   8.780  1.00  0.00           C  
ATOM   1786  HB2 LEU A 111     -18.363 -10.092   9.726  1.00  0.00           H  
ATOM   1787  HB3 LEU A 111     -17.131  -9.821   8.505  1.00  0.00           H  
ATOM   1788  CG  LEU A 111     -18.263  -8.063   9.001  1.00  0.00           C  
ATOM   1789  HG  LEU A 111     -19.288  -7.781   9.230  1.00  0.00           H  
ATOM   1790  CD1 LEU A 111     -17.365  -7.679  10.179  1.00  0.00           C  
ATOM   1791 HD11 LEU A 111     -17.712  -8.187  11.081  1.00  0.00           H  
ATOM   1792 HD12 LEU A 111     -16.334  -7.972   9.987  1.00  0.00           H  
ATOM   1793 HD13 LEU A 111     -17.412  -6.606  10.355  1.00  0.00           H  
ATOM   1794  CD2 LEU A 111     -17.822  -7.263   7.772  1.00  0.00           C  
ATOM   1795 HD21 LEU A 111     -18.498  -7.443   6.941  1.00  0.00           H  
ATOM   1796 HD22 LEU A 111     -17.848  -6.199   8.004  1.00  0.00           H  
ATOM   1797 HD23 LEU A 111     -16.809  -7.543   7.493  1.00  0.00           H  
ATOM   1798  C   LEU A 111     -18.663 -11.581   7.303  1.00  0.00           C  
ATOM   1799  O   LEU A 111     -18.029 -11.701   6.261  1.00  0.00           O  
ATOM   1800  N   GLU A 112     -19.005 -12.653   8.026  1.00  0.00           N  
ATOM   1801  H   GLU A 112     -19.463 -12.520   8.926  1.00  0.00           H  
ATOM   1802  CA  GLU A 112     -18.645 -14.012   7.578  1.00  0.00           C  
ATOM   1803  HA  GLU A 112     -17.592 -13.992   7.301  1.00  0.00           H  
ATOM   1804  CB  GLU A 112     -18.782 -15.054   8.701  1.00  0.00           C  
ATOM   1805  HB2 GLU A 112     -18.232 -14.703   9.575  1.00  0.00           H  
ATOM   1806  HB3 GLU A 112     -19.834 -15.143   8.979  1.00  0.00           H  
ATOM   1807  CG  GLU A 112     -18.246 -16.452   8.304  1.00  0.00           C  
ATOM   1808  HG2 GLU A 112     -18.339 -17.110   9.170  1.00  0.00           H  
ATOM   1809  HG3 GLU A 112     -18.879 -16.871   7.519  1.00  0.00           H  
ATOM   1810  CD  GLU A 112     -16.776 -16.439   7.844  1.00  0.00           C  
ATOM   1811  OE1 GLU A 112     -15.929 -15.920   8.606  1.00  0.00           O  
ATOM   1812  OE2 GLU A 112     -16.469 -16.898   6.710  1.00  0.00           O  
ATOM   1813  C   GLU A 112     -19.418 -14.440   6.319  1.00  0.00           C  
ATOM   1814  O   GLU A 112     -18.867 -15.166   5.496  1.00  0.00           O  
ATOM   1815  N   ARG A 113     -20.650 -13.968   6.088  1.00  0.00           N  
ATOM   1816  H   ARG A 113     -21.088 -13.377   6.793  1.00  0.00           H  
ATOM   1817  CA  ARG A 113     -21.355 -14.233   4.817  1.00  0.00           C  
ATOM   1818  HA  ARG A 113     -21.206 -15.282   4.554  1.00  0.00           H  
ATOM   1819  CB  ARG A 113     -22.860 -13.997   4.988  1.00  0.00           C  
ATOM   1820  HB2 ARG A 113     -23.039 -13.060   5.519  1.00  0.00           H  
ATOM   1821  HB3 ARG A 113     -23.330 -13.940   4.005  1.00  0.00           H  
ATOM   1822  CG  ARG A 113     -23.457 -15.187   5.760  1.00  0.00           C  
ATOM   1823  HG2 ARG A 113     -23.230 -16.106   5.219  1.00  0.00           H  
ATOM   1824  HG3 ARG A 113     -23.013 -15.253   6.754  1.00  0.00           H  
ATOM   1825  CD  ARG A 113     -24.973 -15.089   5.893  1.00  0.00           C  
ATOM   1826  HD2 ARG A 113     -25.399 -14.867   4.913  1.00  0.00           H  
ATOM   1827  HD3 ARG A 113     -25.359 -16.055   6.221  1.00  0.00           H  
ATOM   1828  NE  ARG A 113     -25.362 -14.078   6.884  1.00  0.00           N  
ATOM   1829  HE  ARG A 113     -24.850 -14.043   7.761  1.00  0.00           H  
ATOM   1830  CZ  ARG A 113     -26.388 -13.260   6.823  1.00  0.00           C  
ATOM   1831  NH1 ARG A 113     -27.166 -13.162   5.791  1.00  0.00           N  
ATOM   1832 HH11 ARG A 113     -27.048 -13.748   4.998  1.00  0.00           H  
ATOM   1833 HH12 ARG A 113     -27.921 -12.466   5.843  1.00  0.00           H  
ATOM   1834  NH2 ARG A 113     -26.672 -12.516   7.834  1.00  0.00           N  
ATOM   1835 HH21 ARG A 113     -26.180 -12.629   8.712  1.00  0.00           H  
ATOM   1836 HH22 ARG A 113     -27.531 -11.965   7.777  1.00  0.00           H  
ATOM   1837  C   ARG A 113     -20.745 -13.459   3.646  1.00  0.00           C  
ATOM   1838  O   ARG A 113     -20.489 -14.056   2.601  1.00  0.00           O  
ATOM   1839  N   LEU A 114     -20.387 -12.188   3.844  1.00  0.00           N  
ATOM   1840  H   LEU A 114     -20.673 -11.740   4.709  1.00  0.00           H  
ATOM   1841  CA  LEU A 114     -19.591 -11.420   2.880  1.00  0.00           C  
ATOM   1842  HA  LEU A 114     -20.138 -11.387   1.938  1.00  0.00           H  
ATOM   1843  CB  LEU A 114     -19.421  -9.985   3.410  1.00  0.00           C  
ATOM   1844  HB2 LEU A 114     -20.406  -9.537   3.531  1.00  0.00           H  
ATOM   1845  HB3 LEU A 114     -18.965 -10.033   4.399  1.00  0.00           H  
ATOM   1846  CG  LEU A 114     -18.549  -9.066   2.532  1.00  0.00           C  
ATOM   1847  HG  LEU A 114     -17.527  -9.443   2.505  1.00  0.00           H  
ATOM   1848  CD1 LEU A 114     -19.060  -8.916   1.095  1.00  0.00           C  
ATOM   1849 HD11 LEU A 114     -18.951  -9.861   0.566  1.00  0.00           H  
ATOM   1850 HD12 LEU A 114     -20.109  -8.618   1.099  1.00  0.00           H  
ATOM   1851 HD13 LEU A 114     -18.471  -8.160   0.575  1.00  0.00           H  
ATOM   1852  CD2 LEU A 114     -18.537  -7.678   3.168  1.00  0.00           C  
ATOM   1853 HD21 LEU A 114     -18.200  -7.746   4.202  1.00  0.00           H  
ATOM   1854 HD22 LEU A 114     -17.851  -7.036   2.622  1.00  0.00           H  
ATOM   1855 HD23 LEU A 114     -19.537  -7.244   3.148  1.00  0.00           H  
ATOM   1856  C   LEU A 114     -18.233 -12.081   2.607  1.00  0.00           C  
ATOM   1857  O   LEU A 114     -17.840 -12.236   1.454  1.00  0.00           O  
ATOM   1858  N   LYS A 115     -17.520 -12.504   3.657  1.00  0.00           N  
ATOM   1859  H   LYS A 115     -17.890 -12.303   4.583  1.00  0.00           H  
ATOM   1860  CA  LYS A 115     -16.222 -13.186   3.564  1.00  0.00           C  
ATOM   1861  HA  LYS A 115     -15.568 -12.591   2.926  1.00  0.00           H  
ATOM   1862  CB  LYS A 115     -15.597 -13.276   4.967  1.00  0.00           C  
ATOM   1863  HB2 LYS A 115     -15.666 -12.300   5.448  1.00  0.00           H  
ATOM   1864  HB3 LYS A 115     -16.170 -13.993   5.555  1.00  0.00           H  
ATOM   1865  CG  LYS A 115     -14.115 -13.688   4.955  1.00  0.00           C  
ATOM   1866  HG2 LYS A 115     -14.046 -14.737   4.665  1.00  0.00           H  
ATOM   1867  HG3 LYS A 115     -13.581 -13.093   4.212  1.00  0.00           H  
ATOM   1868  CD  LYS A 115     -13.418 -13.497   6.316  1.00  0.00           C  
ATOM   1869  HD2 LYS A 115     -12.448 -13.984   6.258  1.00  0.00           H  
ATOM   1870  HD3 LYS A 115     -13.269 -12.440   6.517  1.00  0.00           H  
ATOM   1871  CE  LYS A 115     -14.231 -14.116   7.454  1.00  0.00           C  
ATOM   1872  HE2 LYS A 115     -15.234 -13.682   7.473  1.00  0.00           H  
ATOM   1873  HE3 LYS A 115     -14.363 -15.180   7.231  1.00  0.00           H  
ATOM   1874  NZ  LYS A 115     -13.639 -13.989   8.809  1.00  0.00           N  
ATOM   1875  HZ1 LYS A 115     -12.677 -14.303   8.817  1.00  0.00           H  
ATOM   1876  HZ2 LYS A 115     -13.685 -13.044   9.184  1.00  0.00           H  
ATOM   1877  HZ3 LYS A 115     -14.194 -14.587   9.421  1.00  0.00           H  
ATOM   1878  C   LYS A 115     -16.356 -14.550   2.893  1.00  0.00           C  
ATOM   1879  O   LYS A 115     -15.499 -14.905   2.092  1.00  0.00           O  
ATOM   1880  N   THR A 116     -17.448 -15.275   3.129  1.00  0.00           N  
ATOM   1881  H   THR A 116     -18.081 -14.954   3.853  1.00  0.00           H  
ATOM   1882  CA  THR A 116     -17.782 -16.511   2.410  1.00  0.00           C  
ATOM   1883  HA  THR A 116     -16.939 -17.193   2.487  1.00  0.00           H  
ATOM   1884  CB  THR A 116     -19.004 -17.205   3.034  1.00  0.00           C  
ATOM   1885  HB  THR A 116     -19.848 -16.517   3.064  1.00  0.00           H  
ATOM   1886  CG2 THR A 116     -19.426 -18.465   2.278  1.00  0.00           C  
ATOM   1887 HG21 THR A 116     -19.854 -18.198   1.311  1.00  0.00           H  
ATOM   1888 HG22 THR A 116     -18.570 -19.119   2.123  1.00  0.00           H  
ATOM   1889 HG23 THR A 116     -20.186 -18.996   2.852  1.00  0.00           H  
ATOM   1890  OG1 THR A 116     -18.694 -17.610   4.350  1.00  0.00           O  
ATOM   1891  HG1 THR A 116     -18.690 -16.806   4.908  1.00  0.00           H  
ATOM   1892  C   THR A 116     -17.992 -16.247   0.918  1.00  0.00           C  
ATOM   1893  O   THR A 116     -17.395 -16.944   0.105  1.00  0.00           O  
ATOM   1894  N   ILE A 117     -18.750 -15.210   0.546  1.00  0.00           N  
ATOM   1895  H   ILE A 117     -19.232 -14.677   1.266  1.00  0.00           H  
ATOM   1896  CA  ILE A 117     -18.935 -14.816  -0.866  1.00  0.00           C  
ATOM   1897  HA  ILE A 117     -19.281 -15.688  -1.424  1.00  0.00           H  
ATOM   1898  CB  ILE A 117     -20.020 -13.717  -0.977  1.00  0.00           C  
ATOM   1899  HB  ILE A 117     -19.807 -12.946  -0.234  1.00  0.00           H  
ATOM   1900  CG2 ILE A 117     -20.024 -13.049  -2.365  1.00  0.00           C  
ATOM   1901 HG21 ILE A 117     -20.809 -12.297  -2.425  1.00  0.00           H  
ATOM   1902 HG22 ILE A 117     -19.075 -12.544  -2.547  1.00  0.00           H  
ATOM   1903 HG23 ILE A 117     -20.183 -13.799  -3.142  1.00  0.00           H  
ATOM   1904  CG1 ILE A 117     -21.410 -14.327  -0.676  1.00  0.00           C  
ATOM   1905 HG12 ILE A 117     -21.717 -14.962  -1.508  1.00  0.00           H  
ATOM   1906 HG13 ILE A 117     -21.349 -14.957   0.210  1.00  0.00           H  
ATOM   1907  CD1 ILE A 117     -22.502 -13.283  -0.411  1.00  0.00           C  
ATOM   1908 HD11 ILE A 117     -23.418 -13.791  -0.108  1.00  0.00           H  
ATOM   1909 HD12 ILE A 117     -22.185 -12.617   0.392  1.00  0.00           H  
ATOM   1910 HD13 ILE A 117     -22.709 -12.704  -1.310  1.00  0.00           H  
ATOM   1911  C   ILE A 117     -17.600 -14.403  -1.509  1.00  0.00           C  
ATOM   1912  O   ILE A 117     -17.276 -14.869  -2.601  1.00  0.00           O  
ATOM   1913  N   MET A 118     -16.782 -13.596  -0.825  1.00  0.00           N  
ATOM   1914  H   MET A 118     -17.109 -13.206   0.055  1.00  0.00           H  
ATOM   1915  CA  MET A 118     -15.433 -13.256  -1.301  1.00  0.00           C  
ATOM   1916  HA  MET A 118     -15.514 -12.759  -2.269  1.00  0.00           H  
ATOM   1917  CB  MET A 118     -14.756 -12.295  -0.314  1.00  0.00           C  
ATOM   1918  HB2 MET A 118     -14.789 -12.729   0.685  1.00  0.00           H  
ATOM   1919  HB3 MET A 118     -13.713 -12.178  -0.602  1.00  0.00           H  
ATOM   1920  CG  MET A 118     -15.394 -10.903  -0.273  1.00  0.00           C  
ATOM   1921  HG2 MET A 118     -16.480 -10.990  -0.294  1.00  0.00           H  
ATOM   1922  HG3 MET A 118     -15.118 -10.432   0.669  1.00  0.00           H  
ATOM   1923  SD  MET A 118     -14.843  -9.817  -1.613  1.00  0.00           S  
ATOM   1924  CE  MET A 118     -16.432  -9.341  -2.326  1.00  0.00           C  
ATOM   1925  HE1 MET A 118     -17.042  -8.842  -1.574  1.00  0.00           H  
ATOM   1926  HE2 MET A 118     -16.943 -10.235  -2.678  1.00  0.00           H  
ATOM   1927  HE3 MET A 118     -16.270  -8.664  -3.165  1.00  0.00           H  
ATOM   1928  C   MET A 118     -14.554 -14.504  -1.500  1.00  0.00           C  
ATOM   1929  O   MET A 118     -13.839 -14.600  -2.495  1.00  0.00           O  
ATOM   1930  N   ARG A 119     -14.624 -15.478  -0.581  1.00  0.00           N  
ATOM   1931  H   ARG A 119     -15.221 -15.317   0.226  1.00  0.00           H  
ATOM   1932  CA  ARG A 119     -13.871 -16.747  -0.617  1.00  0.00           C  
ATOM   1933  HA  ARG A 119     -12.821 -16.515  -0.799  1.00  0.00           H  
ATOM   1934  CB  ARG A 119     -13.999 -17.390   0.780  1.00  0.00           C  
ATOM   1935  HB2 ARG A 119     -13.689 -16.643   1.513  1.00  0.00           H  
ATOM   1936  HB3 ARG A 119     -15.044 -17.635   0.962  1.00  0.00           H  
ATOM   1937  CG  ARG A 119     -13.149 -18.645   1.027  1.00  0.00           C  
ATOM   1938  HG2 ARG A 119     -13.513 -19.469   0.412  1.00  0.00           H  
ATOM   1939  HG3 ARG A 119     -12.117 -18.435   0.744  1.00  0.00           H  
ATOM   1940  CD  ARG A 119     -13.175 -19.051   2.516  1.00  0.00           C  
ATOM   1941  HD2 ARG A 119     -12.480 -19.883   2.654  1.00  0.00           H  
ATOM   1942  HD3 ARG A 119     -12.810 -18.214   3.113  1.00  0.00           H  
ATOM   1943  NE  ARG A 119     -14.520 -19.474   2.973  1.00  0.00           N  
ATOM   1944  HE  ARG A 119     -14.933 -20.236   2.462  1.00  0.00           H  
ATOM   1945  CZ  ARG A 119     -15.269 -18.951   3.940  1.00  0.00           C  
ATOM   1946  NH1 ARG A 119     -14.875 -17.997   4.736  1.00  0.00           N  
ATOM   1947 HH11 ARG A 119     -13.941 -17.648   4.690  1.00  0.00           H  
ATOM   1948 HH12 ARG A 119     -15.503 -17.662   5.485  1.00  0.00           H  
ATOM   1949  NH2 ARG A 119     -16.478 -19.393   4.114  1.00  0.00           N  
ATOM   1950 HH21 ARG A 119     -16.862 -20.124   3.550  1.00  0.00           H  
ATOM   1951 HH22 ARG A 119     -17.107 -18.868   4.720  1.00  0.00           H  
ATOM   1952  C   ARG A 119     -14.311 -17.664  -1.769  1.00  0.00           C  
ATOM   1953  O   ARG A 119     -13.458 -18.257  -2.423  1.00  0.00           O  
ATOM   1954  N   GLU A 120     -15.611 -17.730  -2.054  1.00  0.00           N  
ATOM   1955  H   GLU A 120     -16.239 -17.245  -1.421  1.00  0.00           H  
ATOM   1956  CA  GLU A 120     -16.234 -18.431  -3.194  1.00  0.00           C  
ATOM   1957  HA  GLU A 120     -15.897 -19.470  -3.221  1.00  0.00           H  
ATOM   1958  CB  GLU A 120     -17.761 -18.429  -2.943  1.00  0.00           C  
ATOM   1959  HB2 GLU A 120     -17.992 -19.255  -2.270  1.00  0.00           H  
ATOM   1960  HB3 GLU A 120     -18.016 -17.512  -2.415  1.00  0.00           H  
ATOM   1961  CG  GLU A 120     -18.731 -18.479  -4.136  1.00  0.00           C  
ATOM   1962  HG2 GLU A 120     -19.748 -18.426  -3.742  1.00  0.00           H  
ATOM   1963  HG3 GLU A 120     -18.574 -17.585  -4.745  1.00  0.00           H  
ATOM   1964  CD  GLU A 120     -18.633 -19.705  -5.044  1.00  0.00           C  
ATOM   1965  OE1 GLU A 120     -19.331 -19.707  -6.085  1.00  0.00           O  
ATOM   1966  OE2 GLU A 120     -17.770 -20.588  -4.840  1.00  0.00           O  
ATOM   1967  C   GLU A 120     -15.838 -17.815  -4.551  1.00  0.00           C  
ATOM   1968  O   GLU A 120     -15.634 -18.539  -5.530  1.00  0.00           O  
ATOM   1969  N   LYS A 121     -15.656 -16.488  -4.619  1.00  0.00           N  
ATOM   1970  H   LYS A 121     -15.889 -15.930  -3.803  1.00  0.00           H  
ATOM   1971  CA  LYS A 121     -15.100 -15.826  -5.812  1.00  0.00           C  
ATOM   1972  HA  LYS A 121     -15.532 -16.289  -6.697  1.00  0.00           H  
ATOM   1973  CB  LYS A 121     -15.456 -14.326  -5.815  1.00  0.00           C  
ATOM   1974  HB2 LYS A 121     -15.152 -13.886  -4.865  1.00  0.00           H  
ATOM   1975  HB3 LYS A 121     -14.897 -13.826  -6.607  1.00  0.00           H  
ATOM   1976  CG  LYS A 121     -16.960 -14.057  -6.019  1.00  0.00           C  
ATOM   1977  HG2 LYS A 121     -17.529 -14.654  -5.306  1.00  0.00           H  
ATOM   1978  HG3 LYS A 121     -17.158 -13.009  -5.793  1.00  0.00           H  
ATOM   1979  CD  LYS A 121     -17.489 -14.356  -7.434  1.00  0.00           C  
ATOM   1980  HD2 LYS A 121     -17.205 -15.362  -7.739  1.00  0.00           H  
ATOM   1981  HD3 LYS A 121     -18.579 -14.316  -7.391  1.00  0.00           H  
ATOM   1982  CE  LYS A 121     -17.000 -13.331  -8.468  1.00  0.00           C  
ATOM   1983  HE2 LYS A 121     -17.251 -12.334  -8.094  1.00  0.00           H  
ATOM   1984  HE3 LYS A 121     -15.910 -13.388  -8.570  1.00  0.00           H  
ATOM   1985  NZ  LYS A 121     -17.660 -13.523  -9.783  1.00  0.00           N  
ATOM   1986  HZ1 LYS A 121     -17.881 -12.610 -10.204  1.00  0.00           H  
ATOM   1987  HZ2 LYS A 121     -17.100 -14.060 -10.429  1.00  0.00           H  
ATOM   1988  HZ3 LYS A 121     -18.570 -13.946  -9.675  1.00  0.00           H  
ATOM   1989  C   LYS A 121     -13.594 -16.074  -5.944  1.00  0.00           C  
ATOM   1990  O   LYS A 121     -13.152 -16.507  -7.003  1.00  0.00           O  
ATOM   1991  N   TYR A 122     -12.816 -15.870  -4.875  1.00  0.00           N  
ATOM   1992  H   TYR A 122     -13.250 -15.510  -4.030  1.00  0.00           H  
ATOM   1993  CA  TYR A 122     -11.349 -16.007  -4.907  1.00  0.00           C  
ATOM   1994  HA  TYR A 122     -10.960 -15.384  -5.714  1.00  0.00           H  
ATOM   1995  CB  TYR A 122     -10.766 -15.494  -3.582  1.00  0.00           C  
ATOM   1996  HB2 TYR A 122     -11.072 -14.458  -3.445  1.00  0.00           H  
ATOM   1997  HB3 TYR A 122     -11.203 -16.069  -2.763  1.00  0.00           H  
ATOM   1998  CG  TYR A 122      -9.250 -15.562  -3.476  1.00  0.00           C  
ATOM   1999  CD1 TYR A 122      -8.638 -16.521  -2.644  1.00  0.00           C  
ATOM   2000  HD1 TYR A 122      -9.243 -17.236  -2.104  1.00  0.00           H  
ATOM   2001  CE1 TYR A 122      -7.234 -16.557  -2.517  1.00  0.00           C  
ATOM   2002  HE1 TYR A 122      -6.761 -17.291  -1.883  1.00  0.00           H  
ATOM   2003  CZ  TYR A 122      -6.432 -15.633  -3.218  1.00  0.00           C  
ATOM   2004  OH  TYR A 122      -5.083 -15.637  -3.035  1.00  0.00           O  
ATOM   2005  HH  TYR A 122      -4.651 -14.813  -3.309  1.00  0.00           H  
ATOM   2006  CE2 TYR A 122      -7.043 -14.700  -4.085  1.00  0.00           C  
ATOM   2007  HE2 TYR A 122      -6.435 -14.002  -4.641  1.00  0.00           H  
ATOM   2008  CD2 TYR A 122      -8.446 -14.667  -4.211  1.00  0.00           C  
ATOM   2009  HD2 TYR A 122      -8.900 -13.942  -4.870  1.00  0.00           H  
ATOM   2010  C   TYR A 122     -10.868 -17.442  -5.181  1.00  0.00           C  
ATOM   2011  O   TYR A 122      -9.834 -17.631  -5.818  1.00  0.00           O  
ATOM   2012  N   SER A 123     -11.623 -18.448  -4.723  1.00  0.00           N  
ATOM   2013  H   SER A 123     -12.433 -18.214  -4.163  1.00  0.00           H  
ATOM   2014  CA  SER A 123     -11.327 -19.876  -4.942  1.00  0.00           C  
ATOM   2015  HA  SER A 123     -10.265 -20.037  -4.752  1.00  0.00           H  
ATOM   2016  CB  SER A 123     -12.111 -20.761  -3.962  1.00  0.00           C  
ATOM   2017  HB2 SER A 123     -13.180 -20.681  -4.168  1.00  0.00           H  
ATOM   2018  HB3 SER A 123     -11.808 -21.801  -4.093  1.00  0.00           H  
ATOM   2019  OG  SER A 123     -11.859 -20.383  -2.624  1.00  0.00           O  
ATOM   2020  HG  SER A 123     -12.367 -19.568  -2.463  1.00  0.00           H  
ATOM   2021  C   SER A 123     -11.590 -20.366  -6.376  1.00  0.00           C  
ATOM   2022  O   SER A 123     -11.481 -21.565  -6.626  1.00  0.00           O  
ATOM   2023  N   LYS A 124     -11.955 -19.489  -7.324  1.00  0.00           N  
ATOM   2024  H   LYS A 124     -12.018 -18.508  -7.080  1.00  0.00           H  
ATOM   2025  CA  LYS A 124     -12.044 -19.830  -8.752  1.00  0.00           C  
ATOM   2026  HA  LYS A 124     -12.080 -20.917  -8.844  1.00  0.00           H  
ATOM   2027  CB  LYS A 124     -13.348 -19.289  -9.371  1.00  0.00           C  
ATOM   2028  HB2 LYS A 124     -13.381 -18.200  -9.297  1.00  0.00           H  
ATOM   2029  HB3 LYS A 124     -13.380 -19.561 -10.427  1.00  0.00           H  
ATOM   2030  CG  LYS A 124     -14.557 -19.901  -8.644  1.00  0.00           C  
ATOM   2031  HG2 LYS A 124     -14.261 -20.843  -8.181  1.00  0.00           H  
ATOM   2032  HG3 LYS A 124     -14.852 -19.215  -7.853  1.00  0.00           H  
ATOM   2033  CD  LYS A 124     -15.770 -20.193  -9.540  1.00  0.00           C  
ATOM   2034  HD2 LYS A 124     -16.240 -19.260  -9.856  1.00  0.00           H  
ATOM   2035  HD3 LYS A 124     -15.441 -20.742 -10.425  1.00  0.00           H  
ATOM   2036  CE  LYS A 124     -16.770 -21.073  -8.773  1.00  0.00           C  
ATOM   2037  HE2 LYS A 124     -16.280 -22.020  -8.533  1.00  0.00           H  
ATOM   2038  HE3 LYS A 124     -17.625 -21.293  -9.419  1.00  0.00           H  
ATOM   2039  NZ  LYS A 124     -17.232 -20.436  -7.517  1.00  0.00           N  
ATOM   2040  HZ1 LYS A 124     -16.496 -20.082  -6.911  1.00  0.00           H  
ATOM   2041  HZ2 LYS A 124     -17.765 -21.051  -6.900  1.00  0.00           H  
ATOM   2042  HZ3 LYS A 124     -17.903 -19.689  -7.649  1.00  0.00           H  
ATOM   2043  C   LYS A 124     -10.793 -19.403  -9.526  1.00  0.00           C  
ATOM   2044  O   LYS A 124     -10.003 -18.560  -9.094  1.00  0.00           O  
ATOM   2045  N   CYS A 125     -10.619 -20.018 -10.695  1.00  0.00           N  
ATOM   2046  H   CYS A 125     -11.319 -20.671 -10.997  1.00  0.00           H  
ATOM   2047  CA  CYS A 125      -9.678 -19.518 -11.689  1.00  0.00           C  
ATOM   2048  HA  CYS A 125      -8.706 -19.393 -11.210  1.00  0.00           H  
ATOM   2049  CB  CYS A 125      -9.536 -20.550 -12.817  1.00  0.00           C  
ATOM   2050  HB2 CYS A 125      -9.477 -21.551 -12.387  1.00  0.00           H  
ATOM   2051  HB3 CYS A 125     -10.396 -20.496 -13.488  1.00  0.00           H  
ATOM   2052  SG  CYS A 125      -8.009 -20.254 -13.758  1.00  0.00           S  
ATOM   2053  HG  CYS A 125      -8.364 -19.129 -14.428  1.00  0.00           H  
ATOM   2054  C   CYS A 125     -10.143 -18.143 -12.201  1.00  0.00           C  
ATOM   2055  O   CYS A 125     -11.344 -17.859 -12.197  1.00  0.00           O  
ATOM   2056  N   SER A 126      -9.178 -17.333 -12.634  1.00  0.00           N  
ATOM   2057  H   SER A 126      -8.268 -17.747 -12.765  1.00  0.00           H  
ATOM   2058  CA  SER A 126      -9.402 -16.123 -13.440  1.00  0.00           C  
ATOM   2059  HA  SER A 126     -10.462 -15.873 -13.459  1.00  0.00           H  
ATOM   2060  CB  SER A 126      -8.630 -14.920 -12.888  1.00  0.00           C  
ATOM   2061  HB2 SER A 126      -7.573 -15.041 -13.129  1.00  0.00           H  
ATOM   2062  HB3 SER A 126      -8.989 -14.017 -13.389  1.00  0.00           H  
ATOM   2063  OG  SER A 126      -8.788 -14.798 -11.478  1.00  0.00           O  
ATOM   2064  HG  SER A 126      -9.167 -13.903 -11.257  1.00  0.00           H  
ATOM   2065  C   SER A 126      -9.000 -16.388 -14.895  1.00  0.00           C  
ATOM   2066  O   SER A 126      -9.331 -15.534 -15.738  1.00  0.00           O  
ATOM   2067  OXT SER A 126      -8.340 -17.432 -15.113  1.00  0.00           O  
TER    2068      SER   126                                                      
ATOM   2068  N   MET B 127       8.835  31.733  -4.125  1.00  0.00           N  
ATOM   2069  H1  MET B 127       9.019  31.131  -3.331  1.00  0.00           H  
ATOM   2070  H2  MET B 127       8.518  31.143  -4.887  1.00  0.00           H  
ATOM   2071  H3  MET B 127       8.106  32.395  -3.917  1.00  0.00           H  
ATOM   2072  CA  MET B 127      10.065  32.412  -4.552  1.00  0.00           C  
ATOM   2073  HA  MET B 127       9.866  32.912  -5.501  1.00  0.00           H  
ATOM   2074  CB  MET B 127      10.515  33.470  -3.532  1.00  0.00           C  
ATOM   2075  HB2 MET B 127       9.694  34.164  -3.351  1.00  0.00           H  
ATOM   2076  HB3 MET B 127      10.758  32.980  -2.588  1.00  0.00           H  
ATOM   2077  CG  MET B 127      11.738  34.267  -4.011  1.00  0.00           C  
ATOM   2078  HG2 MET B 127      12.485  33.573  -4.395  1.00  0.00           H  
ATOM   2079  HG3 MET B 127      11.438  34.919  -4.833  1.00  0.00           H  
ATOM   2080  SD  MET B 127      12.555  35.260  -2.729  1.00  0.00           S  
ATOM   2081  CE  MET B 127      11.287  36.494  -2.342  1.00  0.00           C  
ATOM   2082  HE1 MET B 127      11.034  37.059  -3.239  1.00  0.00           H  
ATOM   2083  HE2 MET B 127      10.398  36.001  -1.949  1.00  0.00           H  
ATOM   2084  HE3 MET B 127      11.677  37.177  -1.586  1.00  0.00           H  
ATOM   2085  C   MET B 127      11.152  31.380  -4.807  1.00  0.00           C  
ATOM   2086  O   MET B 127      11.750  30.864  -3.868  1.00  0.00           O  
ATOM   2087  N   HIE B 128      11.420  31.125  -6.081  1.00  0.00           N  
ATOM   2088  H   HIE B 128      10.761  31.469  -6.770  1.00  0.00           H  
ATOM   2089  CA  HIE B 128      12.765  30.867  -6.591  1.00  0.00           C  
ATOM   2090  HA  HIE B 128      13.410  30.490  -5.794  1.00  0.00           H  
ATOM   2091  CB  HIE B 128      12.659  29.789  -7.678  1.00  0.00           C  
ATOM   2092  HB2 HIE B 128      11.879  30.066  -8.388  1.00  0.00           H  
ATOM   2093  HB3 HIE B 128      12.382  28.840  -7.216  1.00  0.00           H  
ATOM   2094  CG  HIE B 128      13.942  29.604  -8.427  1.00  0.00           C  
ATOM   2095  ND1 HIE B 128      15.157  29.228  -7.855  1.00  0.00           N  
ATOM   2096  CE1 HIE B 128      16.072  29.372  -8.825  1.00  0.00           C  
ATOM   2097  HE1 HIE B 128      17.129  29.177  -8.714  1.00  0.00           H  
ATOM   2098  NE2 HIE B 128      15.490  29.814  -9.949  1.00  0.00           N  
ATOM   2099  HE2 HIE B 128      15.973  30.095 -10.795  1.00  0.00           H  
ATOM   2100  CD2 HIE B 128      14.149  29.962  -9.723  1.00  0.00           C  
ATOM   2101  HD2 HIE B 128      13.420  30.363 -10.411  1.00  0.00           H  
ATOM   2102  C   HIE B 128      13.370  32.203  -7.079  1.00  0.00           C  
ATOM   2103  O   HIE B 128      12.638  33.186  -7.218  1.00  0.00           O  
ATOM   2104  N   HIE B 129      14.685  32.292  -7.299  1.00  0.00           N  
ATOM   2105  H   HIE B 129      15.245  31.450  -7.224  1.00  0.00           H  
ATOM   2106  CA  HIE B 129      15.373  33.561  -7.609  1.00  0.00           C  
ATOM   2107  HA  HIE B 129      14.851  34.347  -7.062  1.00  0.00           H  
ATOM   2108  CB  HIE B 129      16.804  33.552  -7.048  1.00  0.00           C  
ATOM   2109  HB2 HIE B 129      16.729  33.551  -5.960  1.00  0.00           H  
ATOM   2110  HB3 HIE B 129      17.307  34.480  -7.322  1.00  0.00           H  
ATOM   2111  CG  HIE B 129      17.690  32.398  -7.448  1.00  0.00           C  
ATOM   2112  ND1 HIE B 129      18.078  32.053  -8.748  1.00  0.00           N  
ATOM   2113  CE1 HIE B 129      19.005  31.094  -8.612  1.00  0.00           C  
ATOM   2114  HE1 HIE B 129      19.527  30.631  -9.438  1.00  0.00           H  
ATOM   2115  NE2 HIE B 129      19.204  30.807  -7.314  1.00  0.00           N  
ATOM   2116  HE2 HIE B 129      19.879  30.148  -6.953  1.00  0.00           H  
ATOM   2117  CD2 HIE B 129      18.387  31.625  -6.566  1.00  0.00           C  
ATOM   2118  HD2 HIE B 129      18.336  31.697  -5.488  1.00  0.00           H  
ATOM   2119  C   HIE B 129      15.298  34.047  -9.073  1.00  0.00           C  
ATOM   2120  O   HIE B 129      15.891  35.074  -9.397  1.00  0.00           O  
ATOM   2121  N   HIE B 130      14.527  33.388  -9.944  1.00  0.00           N  
ATOM   2122  H   HIE B 130      14.038  32.567  -9.622  1.00  0.00           H  
ATOM   2123  CA  HIE B 130      14.188  33.900 -11.282  1.00  0.00           C  
ATOM   2124  HA  HIE B 130      14.079  34.983 -11.208  1.00  0.00           H  
ATOM   2125  CB  HIE B 130      15.337  33.625 -12.272  1.00  0.00           C  
ATOM   2126  HB2 HIE B 130      16.237  34.124 -11.909  1.00  0.00           H  
ATOM   2127  HB3 HIE B 130      15.086  34.083 -13.228  1.00  0.00           H  
ATOM   2128  CG  HIE B 130      15.669  32.174 -12.526  1.00  0.00           C  
ATOM   2129  ND1 HIE B 130      14.890  31.272 -13.254  1.00  0.00           N  
ATOM   2130  CE1 HIE B 130      15.601  30.140 -13.337  1.00  0.00           C  
ATOM   2131  HE1 HIE B 130      15.275  29.250 -13.859  1.00  0.00           H  
ATOM   2132  NE2 HIE B 130      16.775  30.277 -12.696  1.00  0.00           N  
ATOM   2133  HE2 HIE B 130      17.493  29.568 -12.636  1.00  0.00           H  
ATOM   2134  CD2 HIE B 130      16.836  31.555 -12.179  1.00  0.00           C  
ATOM   2135  HD2 HIE B 130      17.650  32.010 -11.628  1.00  0.00           H  
ATOM   2136  C   HIE B 130      12.845  33.359 -11.801  1.00  0.00           C  
ATOM   2137  O   HIE B 130      12.362  32.318 -11.357  1.00  0.00           O  
ATOM   2138  N   HIE B 131      12.231  34.065 -12.755  1.00  0.00           N  
ATOM   2139  H   HIE B 131      12.633  34.949 -13.034  1.00  0.00           H  
ATOM   2140  CA  HIE B 131      10.963  33.671 -13.394  1.00  0.00           C  
ATOM   2141  HA  HIE B 131      10.255  33.352 -12.627  1.00  0.00           H  
ATOM   2142  CB  HIE B 131      10.378  34.876 -14.151  1.00  0.00           C  
ATOM   2143  HB2 HIE B 131       9.476  34.556 -14.675  1.00  0.00           H  
ATOM   2144  HB3 HIE B 131      11.095  35.201 -14.907  1.00  0.00           H  
ATOM   2145  CG  HIE B 131      10.019  36.066 -13.299  1.00  0.00           C  
ATOM   2146  ND1 HIE B 131      10.925  36.880 -12.616  1.00  0.00           N  
ATOM   2147  CE1 HIE B 131      10.193  37.851 -12.053  1.00  0.00           C  
ATOM   2148  HE1 HIE B 131      10.602  38.652 -11.451  1.00  0.00           H  
ATOM   2149  NE2 HIE B 131       8.892  37.697 -12.356  1.00  0.00           N  
ATOM   2150  HE2 HIE B 131       8.151  38.326 -12.084  1.00  0.00           H  
ATOM   2151  CD2 HIE B 131       8.763  36.574 -13.143  1.00  0.00           C  
ATOM   2152  HD2 HIE B 131       7.856  36.177 -13.581  1.00  0.00           H  
ATOM   2153  C   HIE B 131      11.097  32.512 -14.390  1.00  0.00           C  
ATOM   2154  O   HIE B 131      10.088  31.975 -14.838  1.00  0.00           O  
ATOM   2155  N   HIE B 132      12.317  32.168 -14.807  1.00  0.00           N  
ATOM   2156  H   HIE B 132      13.113  32.637 -14.388  1.00  0.00           H  
ATOM   2157  CA  HIE B 132      12.598  31.308 -15.963  1.00  0.00           C  
ATOM   2158  HA  HIE B 132      11.779  31.432 -16.672  1.00  0.00           H  
ATOM   2159  CB  HIE B 132      13.891  31.784 -16.650  1.00  0.00           C  
ATOM   2160  HB2 HIE B 132      13.972  31.305 -17.627  1.00  0.00           H  
ATOM   2161  HB3 HIE B 132      14.746  31.470 -16.052  1.00  0.00           H  
ATOM   2162  CG  HIE B 132      13.973  33.282 -16.828  1.00  0.00           C  
ATOM   2163  ND1 HIE B 132      14.359  34.184 -15.837  1.00  0.00           N  
ATOM   2164  CE1 HIE B 132      14.261  35.402 -16.386  1.00  0.00           C  
ATOM   2165  HE1 HIE B 132      14.498  36.322 -15.870  1.00  0.00           H  
ATOM   2166  NE2 HIE B 132      13.826  35.314 -17.655  1.00  0.00           N  
ATOM   2167  HE2 HIE B 132      13.676  36.096 -18.276  1.00  0.00           H  
ATOM   2168  CD2 HIE B 132      13.633  33.981 -17.950  1.00  0.00           C  
ATOM   2169  HD2 HIE B 132      13.272  33.562 -18.876  1.00  0.00           H  
ATOM   2170  C   HIE B 132      12.638  29.808 -15.634  1.00  0.00           C  
ATOM   2171  O   HIE B 132      13.010  28.998 -16.490  1.00  0.00           O  
ATOM   2172  N   HIE B 133      12.258  29.419 -14.413  1.00  0.00           N  
ATOM   2173  H   HIE B 133      11.913  30.129 -13.783  1.00  0.00           H  
ATOM   2174  CA  HIE B 133      12.035  28.019 -14.063  1.00  0.00           C  
ATOM   2175  HA  HIE B 133      12.894  27.455 -14.426  1.00  0.00           H  
ATOM   2176  CB  HIE B 133      11.984  27.830 -12.537  1.00  0.00           C  
ATOM   2177  HB2 HIE B 133      12.813  28.367 -12.075  1.00  0.00           H  
ATOM   2178  HB3 HIE B 133      12.122  26.770 -12.324  1.00  0.00           H  
ATOM   2179  CG  HIE B 133      10.689  28.252 -11.886  1.00  0.00           C  
ATOM   2180  ND1 HIE B 133       9.504  27.518 -11.939  1.00  0.00           N  
ATOM   2181  CE1 HIE B 133       8.597  28.258 -11.288  1.00  0.00           C  
ATOM   2182  HE1 HIE B 133       7.560  27.993 -11.186  1.00  0.00           H  
ATOM   2183  NE2 HIE B 133       9.148  29.374 -10.790  1.00  0.00           N  
ATOM   2184  HE2 HIE B 133       8.662  30.030 -10.170  1.00  0.00           H  
ATOM   2185  CD2 HIE B 133      10.473  29.396 -11.171  1.00  0.00           C  
ATOM   2186  HD2 HIE B 133      11.198  30.166 -10.959  1.00  0.00           H  
ATOM   2187  C   HIE B 133      10.788  27.470 -14.781  1.00  0.00           C  
ATOM   2188  O   HIE B 133       9.813  28.175 -15.032  1.00  0.00           O  
ATOM   2189  N   LYS B 134      10.851  26.190 -15.159  1.00  0.00           N  
ATOM   2190  H   LYS B 134      11.694  25.686 -14.929  1.00  0.00           H  
ATOM   2191  CA  LYS B 134       9.761  25.409 -15.767  1.00  0.00           C  
ATOM   2192  HA  LYS B 134       8.868  25.542 -15.152  1.00  0.00           H  
ATOM   2193  CB  LYS B 134       9.447  25.898 -17.199  1.00  0.00           C  
ATOM   2194  HB2 LYS B 134       8.655  25.276 -17.619  1.00  0.00           H  
ATOM   2195  HB3 LYS B 134       9.066  26.919 -17.155  1.00  0.00           H  
ATOM   2196  CG  LYS B 134      10.658  25.862 -18.142  1.00  0.00           C  
ATOM   2197  HG2 LYS B 134      11.434  26.531 -17.768  1.00  0.00           H  
ATOM   2198  HG3 LYS B 134      11.043  24.845 -18.185  1.00  0.00           H  
ATOM   2199  CD  LYS B 134      10.277  26.285 -19.562  1.00  0.00           C  
ATOM   2200  HD2 LYS B 134       9.560  25.566 -19.964  1.00  0.00           H  
ATOM   2201  HD3 LYS B 134       9.827  27.280 -19.539  1.00  0.00           H  
ATOM   2202  CE  LYS B 134      11.543  26.298 -20.423  1.00  0.00           C  
ATOM   2203  HE2 LYS B 134      12.225  27.062 -20.034  1.00  0.00           H  
ATOM   2204  HE3 LYS B 134      12.043  25.329 -20.326  1.00  0.00           H  
ATOM   2205  NZ  LYS B 134      11.230  26.553 -21.847  1.00  0.00           N  
ATOM   2206  HZ1 LYS B 134      10.730  27.427 -21.946  1.00  0.00           H  
ATOM   2207  HZ2 LYS B 134      12.086  26.593 -22.385  1.00  0.00           H  
ATOM   2208  HZ3 LYS B 134      10.660  25.799 -22.209  1.00  0.00           H  
ATOM   2209  C   LYS B 134      10.122  23.925 -15.759  1.00  0.00           C  
ATOM   2210  O   LYS B 134      11.284  23.575 -15.543  1.00  0.00           O  
ATOM   2211  N   VAL B 135       9.147  23.062 -16.019  1.00  0.00           N  
ATOM   2212  H   VAL B 135       8.230  23.423 -16.226  1.00  0.00           H  
ATOM   2213  CA  VAL B 135       9.370  21.616 -16.169  1.00  0.00           C  
ATOM   2214  HA  VAL B 135       9.937  21.268 -15.304  1.00  0.00           H  
ATOM   2215  CB  VAL B 135       8.024  20.860 -16.164  1.00  0.00           C  
ATOM   2216  HB  VAL B 135       7.408  21.231 -16.984  1.00  0.00           H  
ATOM   2217  CG1 VAL B 135       8.186  19.347 -16.328  1.00  0.00           C  
ATOM   2218 HG11 VAL B 135       8.602  19.106 -17.305  1.00  0.00           H  
ATOM   2219 HG12 VAL B 135       8.829  18.948 -15.543  1.00  0.00           H  
ATOM   2220 HG13 VAL B 135       7.205  18.877 -16.264  1.00  0.00           H  
ATOM   2221  CG2 VAL B 135       7.274  21.100 -14.843  1.00  0.00           C  
ATOM   2222 HG21 VAL B 135       7.878  20.762 -13.999  1.00  0.00           H  
ATOM   2223 HG22 VAL B 135       7.044  22.156 -14.718  1.00  0.00           H  
ATOM   2224 HG23 VAL B 135       6.331  20.552 -14.847  1.00  0.00           H  
ATOM   2225  C   VAL B 135      10.215  21.322 -17.422  1.00  0.00           C  
ATOM   2226  O   VAL B 135      10.070  21.980 -18.452  1.00  0.00           O  
ATOM   2227  N   LEU B 136      11.115  20.344 -17.304  1.00  0.00           N  
ATOM   2228  H   LEU B 136      11.181  19.912 -16.392  1.00  0.00           H  
ATOM   2229  CA  LEU B 136      12.006  19.808 -18.345  1.00  0.00           C  
ATOM   2230  HA  LEU B 136      11.805  20.313 -19.292  1.00  0.00           H  
ATOM   2231  CB  LEU B 136      13.457  20.111 -17.910  1.00  0.00           C  
ATOM   2232  HB2 LEU B 136      13.578  21.192 -17.861  1.00  0.00           H  
ATOM   2233  HB3 LEU B 136      13.601  19.708 -16.908  1.00  0.00           H  
ATOM   2234  CG  LEU B 136      14.566  19.533 -18.810  1.00  0.00           C  
ATOM   2235  HG  LEU B 136      14.450  18.454 -18.894  1.00  0.00           H  
ATOM   2236  CD1 LEU B 136      14.550  20.154 -20.206  1.00  0.00           C  
ATOM   2237 HD11 LEU B 136      14.653  21.238 -20.145  1.00  0.00           H  
ATOM   2238 HD12 LEU B 136      15.365  19.743 -20.802  1.00  0.00           H  
ATOM   2239 HD13 LEU B 136      13.613  19.907 -20.706  1.00  0.00           H  
ATOM   2240  CD2 LEU B 136      15.938  19.789 -18.187  1.00  0.00           C  
ATOM   2241 HD21 LEU B 136      16.127  20.859 -18.118  1.00  0.00           H  
ATOM   2242 HD22 LEU B 136      15.978  19.351 -17.190  1.00  0.00           H  
ATOM   2243 HD23 LEU B 136      16.708  19.330 -18.807  1.00  0.00           H  
ATOM   2244  C   LEU B 136      11.780  18.299 -18.576  1.00  0.00           C  
ATOM   2245  O   LEU B 136      12.066  17.791 -19.655  1.00  0.00           O  
ATOM   2246  N   GLN B 137      11.275  17.590 -17.563  1.00  0.00           N  
ATOM   2247  H   GLN B 137      11.092  18.072 -16.693  1.00  0.00           H  
ATOM   2248  CA  GLN B 137      10.829  16.195 -17.616  1.00  0.00           C  
ATOM   2249  HA  GLN B 137      10.416  15.987 -18.606  1.00  0.00           H  
ATOM   2250  CB  GLN B 137      12.020  15.260 -17.359  1.00  0.00           C  
ATOM   2251  HB2 GLN B 137      12.891  15.636 -17.900  1.00  0.00           H  
ATOM   2252  HB3 GLN B 137      12.247  15.250 -16.293  1.00  0.00           H  
ATOM   2253  CG  GLN B 137      11.756  13.822 -17.813  1.00  0.00           C  
ATOM   2254  HG2 GLN B 137      10.926  13.405 -17.241  1.00  0.00           H  
ATOM   2255  HG3 GLN B 137      11.477  13.828 -18.868  1.00  0.00           H  
ATOM   2256  CD  GLN B 137      12.977  12.919 -17.640  1.00  0.00           C  
ATOM   2257  OE1 GLN B 137      14.017  13.283 -17.094  1.00  0.00           O  
ATOM   2258  NE2 GLN B 137      12.898  11.688 -18.091  1.00  0.00           N  
ATOM   2259 HE21 GLN B 137      13.674  11.072 -17.945  1.00  0.00           H  
ATOM   2260 HE22 GLN B 137      12.036  11.381 -18.513  1.00  0.00           H  
ATOM   2261  C   GLN B 137       9.719  16.026 -16.570  1.00  0.00           C  
ATOM   2262  O   GLN B 137       9.888  16.461 -15.427  1.00  0.00           O  
ATOM   2263  N   GLU B 138       8.565  15.507 -16.977  1.00  0.00           N  
ATOM   2264  H   GLU B 138       8.532  15.058 -17.895  1.00  0.00           H  
ATOM   2265  CA  GLU B 138       7.285  15.684 -16.270  1.00  0.00           C  
ATOM   2266  HA  GLU B 138       7.303  16.698 -15.888  1.00  0.00           H  
ATOM   2267  CB  GLU B 138       6.105  15.615 -17.262  1.00  0.00           C  
ATOM   2268  HB2 GLU B 138       5.176  15.640 -16.695  1.00  0.00           H  
ATOM   2269  HB3 GLU B 138       6.115  16.515 -17.880  1.00  0.00           H  
ATOM   2270  CG  GLU B 138       6.065  14.374 -18.167  1.00  0.00           C  
ATOM   2271  HG2 GLU B 138       6.375  13.491 -17.605  1.00  0.00           H  
ATOM   2272  HG3 GLU B 138       5.032  14.217 -18.484  1.00  0.00           H  
ATOM   2273  CD  GLU B 138       6.939  14.570 -19.411  1.00  0.00           C  
ATOM   2274  OE1 GLU B 138       8.101  14.096 -19.381  1.00  0.00           O  
ATOM   2275  OE2 GLU B 138       6.473  15.276 -20.329  1.00  0.00           O  
ATOM   2276  C   GLU B 138       7.061  14.770 -15.040  1.00  0.00           C  
ATOM   2277  O   GLU B 138       7.687  13.715 -14.936  1.00  0.00           O  
ATOM   2278  N   PRO B 139       6.171  15.162 -14.097  1.00  0.00           N  
ATOM   2279  CD  PRO B 139       5.492  16.454 -14.024  1.00  0.00           C  
ATOM   2280  HD2 PRO B 139       4.570  16.400 -14.596  1.00  0.00           H  
ATOM   2281  HD3 PRO B 139       6.108  17.279 -14.376  1.00  0.00           H  
ATOM   2282  CG  PRO B 139       5.167  16.683 -12.553  1.00  0.00           C  
ATOM   2283  HG2 PRO B 139       4.280  17.305 -12.427  1.00  0.00           H  
ATOM   2284  HG3 PRO B 139       6.024  17.131 -12.052  1.00  0.00           H  
ATOM   2285  CB  PRO B 139       4.946  15.268 -12.037  1.00  0.00           C  
ATOM   2286  HB2 PRO B 139       3.917  14.972 -12.242  1.00  0.00           H  
ATOM   2287  HB3 PRO B 139       5.156  15.203 -10.971  1.00  0.00           H  
ATOM   2288  CA  PRO B 139       5.925  14.420 -12.858  1.00  0.00           C  
ATOM   2289  HA  PRO B 139       6.861  14.378 -12.317  1.00  0.00           H  
ATOM   2290  C   PRO B 139       5.422  12.979 -13.028  1.00  0.00           C  
ATOM   2291  O   PRO B 139       4.304  12.734 -13.488  1.00  0.00           O  
ATOM   2292  N   THR B 140       6.213  12.012 -12.552  1.00  0.00           N  
ATOM   2293  H   THR B 140       7.120  12.293 -12.184  1.00  0.00           H  
ATOM   2294  CA  THR B 140       5.762  10.631 -12.298  1.00  0.00           C  
ATOM   2295  HA  THR B 140       4.798  10.488 -12.786  1.00  0.00           H  
ATOM   2296  CB  THR B 140       6.727   9.609 -12.919  1.00  0.00           C  
ATOM   2297  HB  THR B 140       6.952   9.918 -13.940  1.00  0.00           H  
ATOM   2298  CG2 THR B 140       8.038   9.446 -12.153  1.00  0.00           C  
ATOM   2299 HG21 THR B 140       8.527  10.413 -12.039  1.00  0.00           H  
ATOM   2300 HG22 THR B 140       7.858   9.012 -11.169  1.00  0.00           H  
ATOM   2301 HG23 THR B 140       8.697   8.783 -12.715  1.00  0.00           H  
ATOM   2302  OG1 THR B 140       6.111   8.339 -12.958  1.00  0.00           O  
ATOM   2303  HG1 THR B 140       5.583   8.315 -13.760  1.00  0.00           H  
ATOM   2304  C   THR B 140       5.533  10.402 -10.801  1.00  0.00           C  
ATOM   2305  O   THR B 140       6.059  11.149  -9.977  1.00  0.00           O  
ATOM   2306  N   CYS B 141       4.737   9.396 -10.423  1.00  0.00           N  
ATOM   2307  H   CYS B 141       4.407   8.758 -11.133  1.00  0.00           H  
ATOM   2308  CA  CYS B 141       4.380   9.102  -9.029  1.00  0.00           C  
ATOM   2309  HA  CYS B 141       5.206   9.410  -8.393  1.00  0.00           H  
ATOM   2310  CB  CYS B 141       3.144   9.933  -8.651  1.00  0.00           C  
ATOM   2311  HB2 CYS B 141       3.365  10.988  -8.808  1.00  0.00           H  
ATOM   2312  HB3 CYS B 141       2.303   9.656  -9.289  1.00  0.00           H  
ATOM   2313  SG  CYS B 141       2.692   9.686  -6.908  1.00  0.00           S  
ATOM   2314  HG  CYS B 141       2.071   8.500  -7.050  1.00  0.00           H  
ATOM   2315  C   CYS B 141       4.157   7.599  -8.793  1.00  0.00           C  
ATOM   2316  O   CYS B 141       3.537   6.930  -9.620  1.00  0.00           O  
ATOM   2317  N   VAL B 142       4.639   7.081  -7.660  1.00  0.00           N  
ATOM   2318  H   VAL B 142       5.136   7.711  -7.034  1.00  0.00           H  
ATOM   2319  CA  VAL B 142       4.578   5.660  -7.268  1.00  0.00           C  
ATOM   2320  HA  VAL B 142       3.767   5.183  -7.815  1.00  0.00           H  
ATOM   2321  CB  VAL B 142       5.883   4.910  -7.608  1.00  0.00           C  
ATOM   2322  HB  VAL B 142       5.798   3.897  -7.206  1.00  0.00           H  
ATOM   2323  CG1 VAL B 142       6.075   4.781  -9.123  1.00  0.00           C  
ATOM   2324 HG11 VAL B 142       5.177   4.358  -9.572  1.00  0.00           H  
ATOM   2325 HG12 VAL B 142       6.268   5.759  -9.569  1.00  0.00           H  
ATOM   2326 HG13 VAL B 142       6.920   4.124  -9.330  1.00  0.00           H  
ATOM   2327  CG2 VAL B 142       7.140   5.556  -7.006  1.00  0.00           C  
ATOM   2328 HG21 VAL B 142       7.263   6.576  -7.372  1.00  0.00           H  
ATOM   2329 HG22 VAL B 142       7.075   5.574  -5.919  1.00  0.00           H  
ATOM   2330 HG23 VAL B 142       8.020   4.983  -7.293  1.00  0.00           H  
ATOM   2331  C   VAL B 142       4.267   5.520  -5.776  1.00  0.00           C  
ATOM   2332  O   VAL B 142       4.693   6.350  -4.976  1.00  0.00           O  
ATOM   2333  N   SER B 143       3.529   4.484  -5.384  1.00  0.00           N  
ATOM   2334  H   SER B 143       3.241   3.797  -6.072  1.00  0.00           H  
ATOM   2335  CA  SER B 143       3.155   4.238  -3.990  1.00  0.00           C  
ATOM   2336  HA  SER B 143       3.282   5.150  -3.413  1.00  0.00           H  
ATOM   2337  CB  SER B 143       1.678   3.855  -3.928  1.00  0.00           C  
ATOM   2338  HB2 SER B 143       1.098   4.556  -4.526  1.00  0.00           H  
ATOM   2339  HB3 SER B 143       1.547   2.848  -4.329  1.00  0.00           H  
ATOM   2340  OG  SER B 143       1.216   3.904  -2.596  1.00  0.00           O  
ATOM   2341  HG  SER B 143       1.161   4.843  -2.345  1.00  0.00           H  
ATOM   2342  C   SER B 143       4.021   3.163  -3.335  1.00  0.00           C  
ATOM   2343  O   SER B 143       4.480   2.243  -4.011  1.00  0.00           O  
ATOM   2344  N   ASP B 144       4.177   3.218  -2.010  1.00  0.00           N  
ATOM   2345  H   ASP B 144       3.833   4.024  -1.495  1.00  0.00           H  
ATOM   2346  CA  ASP B 144       4.624   2.075  -1.211  1.00  0.00           C  
ATOM   2347  HA  ASP B 144       5.459   1.598  -1.728  1.00  0.00           H  
ATOM   2348  CB  ASP B 144       5.149   2.557   0.153  1.00  0.00           C  
ATOM   2349  HB2 ASP B 144       5.632   1.708   0.634  1.00  0.00           H  
ATOM   2350  HB3 ASP B 144       5.910   3.321  -0.016  1.00  0.00           H  
ATOM   2351  CG  ASP B 144       4.114   3.115   1.137  1.00  0.00           C  
ATOM   2352  OD1 ASP B 144       2.910   3.242   0.833  1.00  0.00           O  
ATOM   2353  OD2 ASP B 144       4.504   3.379   2.293  1.00  0.00           O  
ATOM   2354  C   ASP B 144       3.530   1.000  -1.023  1.00  0.00           C  
ATOM   2355  O   ASP B 144       3.836  -0.081  -0.519  1.00  0.00           O  
ATOM   2356  N   TYR B 145       2.276   1.273  -1.397  1.00  0.00           N  
ATOM   2357  H   TYR B 145       2.095   2.203  -1.758  1.00  0.00           H  
ATOM   2358  CA  TYR B 145       1.105   0.421  -1.133  1.00  0.00           C  
ATOM   2359  HA  TYR B 145       0.250   0.996  -1.490  1.00  0.00           H  
ATOM   2360  CB  TYR B 145       1.165  -0.855  -1.989  1.00  0.00           C  
ATOM   2361  HB2 TYR B 145       1.785  -0.671  -2.869  1.00  0.00           H  
ATOM   2362  HB3 TYR B 145       1.652  -1.643  -1.416  1.00  0.00           H  
ATOM   2363  CG  TYR B 145      -0.188  -1.340  -2.474  1.00  0.00           C  
ATOM   2364  CD1 TYR B 145      -0.707  -0.841  -3.685  1.00  0.00           C  
ATOM   2365  HD1 TYR B 145      -0.146  -0.117  -4.258  1.00  0.00           H  
ATOM   2366  CE1 TYR B 145      -1.952  -1.294  -4.156  1.00  0.00           C  
ATOM   2367  HE1 TYR B 145      -2.358  -0.925  -5.082  1.00  0.00           H  
ATOM   2368  CZ  TYR B 145      -2.685  -2.244  -3.417  1.00  0.00           C  
ATOM   2369  OH  TYR B 145      -3.853  -2.725  -3.909  1.00  0.00           O  
ATOM   2370  HH  TYR B 145      -4.423  -3.092  -3.191  1.00  0.00           H  
ATOM   2371  CE2 TYR B 145      -2.176  -2.730  -2.198  1.00  0.00           C  
ATOM   2372  HE2 TYR B 145      -2.753  -3.448  -1.636  1.00  0.00           H  
ATOM   2373  CD2 TYR B 145      -0.926  -2.280  -1.729  1.00  0.00           C  
ATOM   2374  HD2 TYR B 145      -0.530  -2.657  -0.798  1.00  0.00           H  
ATOM   2375  C   TYR B 145       0.842   0.181   0.376  1.00  0.00           C  
ATOM   2376  O   TYR B 145       0.398  -0.888   0.809  1.00  0.00           O  
ATOM   2377  N   MET B 146       1.145   1.180   1.209  1.00  0.00           N  
ATOM   2378  H   MET B 146       1.600   2.001   0.810  1.00  0.00           H  
ATOM   2379  CA  MET B 146       0.934   1.167   2.660  1.00  0.00           C  
ATOM   2380  HA  MET B 146       0.144   0.450   2.885  1.00  0.00           H  
ATOM   2381  CB  MET B 146       2.212   0.695   3.379  1.00  0.00           C  
ATOM   2382  HB2 MET B 146       2.406  -0.337   3.097  1.00  0.00           H  
ATOM   2383  HB3 MET B 146       3.060   1.298   3.058  1.00  0.00           H  
ATOM   2384  CG  MET B 146       2.109   0.779   4.908  1.00  0.00           C  
ATOM   2385  HG2 MET B 146       2.036   1.828   5.198  1.00  0.00           H  
ATOM   2386  HG3 MET B 146       1.198   0.274   5.230  1.00  0.00           H  
ATOM   2387  SD  MET B 146       3.514   0.054   5.796  1.00  0.00           S  
ATOM   2388  CE  MET B 146       3.059   0.497   7.492  1.00  0.00           C  
ATOM   2389  HE1 MET B 146       2.111   0.025   7.754  1.00  0.00           H  
ATOM   2390  HE2 MET B 146       3.833   0.153   8.179  1.00  0.00           H  
ATOM   2391  HE3 MET B 146       2.958   1.580   7.573  1.00  0.00           H  
ATOM   2392  C   MET B 146       0.447   2.510   3.213  1.00  0.00           C  
ATOM   2393  O   MET B 146      -0.595   2.525   3.859  1.00  0.00           O  
ATOM   2394  N   SER B 147       1.203   3.598   3.036  1.00  0.00           N  
ATOM   2395  H   SER B 147       2.009   3.509   2.421  1.00  0.00           H  
ATOM   2396  CA  SER B 147       0.876   4.919   3.611  1.00  0.00           C  
ATOM   2397  HA  SER B 147      -0.175   5.122   3.404  1.00  0.00           H  
ATOM   2398  CB  SER B 147       1.053   4.895   5.145  1.00  0.00           C  
ATOM   2399  HB2 SER B 147       0.485   5.719   5.577  1.00  0.00           H  
ATOM   2400  HB3 SER B 147       0.650   3.968   5.553  1.00  0.00           H  
ATOM   2401  OG  SER B 147       2.411   5.041   5.547  1.00  0.00           O  
ATOM   2402  HG  SER B 147       2.582   5.990   5.468  1.00  0.00           H  
ATOM   2403  C   SER B 147       1.674   6.107   3.043  1.00  0.00           C  
ATOM   2404  O   SER B 147       1.438   7.242   3.464  1.00  0.00           O  
ATOM   2405  N   ILE B 148       2.665   5.888   2.170  1.00  0.00           N  
ATOM   2406  H   ILE B 148       2.827   4.945   1.825  1.00  0.00           H  
ATOM   2407  CA  ILE B 148       3.528   6.941   1.615  1.00  0.00           C  
ATOM   2408  HA  ILE B 148       3.034   7.907   1.737  1.00  0.00           H  
ATOM   2409  CB  ILE B 148       4.911   7.021   2.312  1.00  0.00           C  
ATOM   2410  HB  ILE B 148       5.437   6.081   2.136  1.00  0.00           H  
ATOM   2411  CG2 ILE B 148       5.748   8.162   1.691  1.00  0.00           C  
ATOM   2412 HG21 ILE B 148       5.234   9.117   1.808  1.00  0.00           H  
ATOM   2413 HG22 ILE B 148       6.728   8.223   2.159  1.00  0.00           H  
ATOM   2414 HG23 ILE B 148       5.927   7.982   0.630  1.00  0.00           H  
ATOM   2415  CG1 ILE B 148       4.769   7.210   3.839  1.00  0.00           C  
ATOM   2416 HG12 ILE B 148       4.189   8.109   4.043  1.00  0.00           H  
ATOM   2417 HG13 ILE B 148       4.226   6.358   4.239  1.00  0.00           H  
ATOM   2418  CD1 ILE B 148       6.091   7.287   4.613  1.00  0.00           C  
ATOM   2419 HD11 ILE B 148       6.730   6.445   4.346  1.00  0.00           H  
ATOM   2420 HD12 ILE B 148       6.606   8.223   4.397  1.00  0.00           H  
ATOM   2421 HD13 ILE B 148       5.883   7.251   5.682  1.00  0.00           H  
ATOM   2422  C   ILE B 148       3.702   6.696   0.121  1.00  0.00           C  
ATOM   2423  O   ILE B 148       4.074   5.613  -0.319  1.00  0.00           O  
ATOM   2424  N   SER B 149       3.484   7.736  -0.670  1.00  0.00           N  
ATOM   2425  H   SER B 149       3.182   8.610  -0.250  1.00  0.00           H  
ATOM   2426  CA  SER B 149       3.732   7.728  -2.111  1.00  0.00           C  
ATOM   2427  HA  SER B 149       4.217   6.795  -2.395  1.00  0.00           H  
ATOM   2428  CB  SER B 149       2.396   7.804  -2.856  1.00  0.00           C  
ATOM   2429  HB2 SER B 149       1.946   8.785  -2.702  1.00  0.00           H  
ATOM   2430  HB3 SER B 149       2.564   7.661  -3.924  1.00  0.00           H  
ATOM   2431  OG  SER B 149       1.511   6.800  -2.366  1.00  0.00           O  
ATOM   2432  HG  SER B 149       1.350   7.010  -1.433  1.00  0.00           H  
ATOM   2433  C   SER B 149       4.699   8.854  -2.478  1.00  0.00           C  
ATOM   2434  O   SER B 149       4.746   9.879  -1.799  1.00  0.00           O  
ATOM   2435  N   THR B 150       5.475   8.683  -3.540  1.00  0.00           N  
ATOM   2436  H   THR B 150       5.362   7.835  -4.087  1.00  0.00           H  
ATOM   2437  CA  THR B 150       6.555   9.602  -3.923  1.00  0.00           C  
ATOM   2438  HA  THR B 150       6.515  10.502  -3.309  1.00  0.00           H  
ATOM   2439  CB  THR B 150       7.929   8.953  -3.708  1.00  0.00           C  
ATOM   2440  HB  THR B 150       7.991   8.040  -4.304  1.00  0.00           H  
ATOM   2441  CG2 THR B 150       9.093   9.866  -4.092  1.00  0.00           C  
ATOM   2442 HG21 THR B 150       9.125   9.998  -5.174  1.00  0.00           H  
ATOM   2443 HG22 THR B 150       8.979  10.842  -3.620  1.00  0.00           H  
ATOM   2444 HG23 THR B 150      10.033   9.415  -3.778  1.00  0.00           H  
ATOM   2445  OG1 THR B 150       8.097   8.613  -2.353  1.00  0.00           O  
ATOM   2446  HG1 THR B 150       8.088   9.439  -1.836  1.00  0.00           H  
ATOM   2447  C   THR B 150       6.393  10.018  -5.373  1.00  0.00           C  
ATOM   2448  O   THR B 150       6.255   9.160  -6.246  1.00  0.00           O  
ATOM   2449  N   CYS B 151       6.466  11.327  -5.618  1.00  0.00           N  
ATOM   2450  H   CYS B 151       6.598  11.968  -4.841  1.00  0.00           H  
ATOM   2451  CA  CYS B 151       6.424  11.937  -6.937  1.00  0.00           C  
ATOM   2452  HA  CYS B 151       6.311  11.154  -7.678  1.00  0.00           H  
ATOM   2453  CB  CYS B 151       5.189  12.847  -6.980  1.00  0.00           C  
ATOM   2454  HB2 CYS B 151       4.297  12.240  -6.818  1.00  0.00           H  
ATOM   2455  HB3 CYS B 151       5.263  13.583  -6.176  1.00  0.00           H  
ATOM   2456  SG  CYS B 151       5.035  13.723  -8.556  1.00  0.00           S  
ATOM   2457  HG  CYS B 151       5.228  12.654  -9.347  1.00  0.00           H  
ATOM   2458  C   CYS B 151       7.739  12.674  -7.233  1.00  0.00           C  
ATOM   2459  O   CYS B 151       8.272  13.348  -6.352  1.00  0.00           O  
ATOM   2460  N   GLU B 152       8.250  12.575  -8.462  1.00  0.00           N  
ATOM   2461  H   GLU B 152       7.750  12.033  -9.160  1.00  0.00           H  
ATOM   2462  CA  GLU B 152       9.472  13.264  -8.897  1.00  0.00           C  
ATOM   2463  HA  GLU B 152       9.613  14.126  -8.247  1.00  0.00           H  
ATOM   2464  CB  GLU B 152      10.715  12.372  -8.708  1.00  0.00           C  
ATOM   2465  HB2 GLU B 152      11.597  13.002  -8.822  1.00  0.00           H  
ATOM   2466  HB3 GLU B 152      10.719  11.981  -7.689  1.00  0.00           H  
ATOM   2467  CG  GLU B 152      10.837  11.206  -9.699  1.00  0.00           C  
ATOM   2468  HG2 GLU B 152      10.017  10.503  -9.540  1.00  0.00           H  
ATOM   2469  HG3 GLU B 152      10.762  11.585 -10.720  1.00  0.00           H  
ATOM   2470  CD  GLU B 152      12.187  10.496  -9.535  1.00  0.00           C  
ATOM   2471  OE1 GLU B 152      13.130  10.881 -10.265  1.00  0.00           O  
ATOM   2472  OE2 GLU B 152      12.268   9.588  -8.675  1.00  0.00           O  
ATOM   2473  C   GLU B 152       9.361  13.824 -10.324  1.00  0.00           C  
ATOM   2474  O   GLU B 152       8.615  13.309 -11.157  1.00  0.00           O  
ATOM   2475  N   TRP B 153      10.091  14.912 -10.583  1.00  0.00           N  
ATOM   2476  H   TRP B 153      10.687  15.258  -9.838  1.00  0.00           H  
ATOM   2477  CA  TRP B 153      10.171  15.604 -11.875  1.00  0.00           C  
ATOM   2478  HA  TRP B 153      10.094  14.865 -12.675  1.00  0.00           H  
ATOM   2479  CB  TRP B 153       9.003  16.593 -12.027  1.00  0.00           C  
ATOM   2480  HB2 TRP B 153       9.018  17.019 -13.030  1.00  0.00           H  
ATOM   2481  HB3 TRP B 153       8.084  16.025 -11.948  1.00  0.00           H  
ATOM   2482  CG  TRP B 153       8.907  17.715 -11.039  1.00  0.00           C  
ATOM   2483  CD1 TRP B 153       9.434  18.952 -11.187  1.00  0.00           C  
ATOM   2484  HD1 TRP B 153      10.004  19.283 -12.048  1.00  0.00           H  
ATOM   2485  NE1 TRP B 153       9.103  19.730 -10.094  1.00  0.00           N  
ATOM   2486  HE1 TRP B 153       9.367  20.704 -10.017  1.00  0.00           H  
ATOM   2487  CE2 TRP B 153       8.330  19.031  -9.188  1.00  0.00           C  
ATOM   2488  CZ2 TRP B 153       7.738  19.370  -7.960  1.00  0.00           C  
ATOM   2489  HZ2 TRP B 153       7.863  20.360  -7.552  1.00  0.00           H  
ATOM   2490  CH2 TRP B 153       6.986  18.400  -7.272  1.00  0.00           C  
ATOM   2491  HH2 TRP B 153       6.513  18.639  -6.330  1.00  0.00           H  
ATOM   2492  CZ3 TRP B 153       6.841  17.110  -7.813  1.00  0.00           C  
ATOM   2493  HZ3 TRP B 153       6.270  16.359  -7.281  1.00  0.00           H  
ATOM   2494  CE3 TRP B 153       7.441  16.782  -9.042  1.00  0.00           C  
ATOM   2495  HE3 TRP B 153       7.313  15.789  -9.451  1.00  0.00           H  
ATOM   2496  CD2 TRP B 153       8.203  17.730  -9.760  1.00  0.00           C  
ATOM   2497  C   TRP B 153      11.512  16.333 -12.038  1.00  0.00           C  
ATOM   2498  O   TRP B 153      12.298  16.466 -11.095  1.00  0.00           O  
ATOM   2499  N   LYS B 154      11.775  16.861 -13.236  1.00  0.00           N  
ATOM   2500  H   LYS B 154      11.076  16.739 -13.969  1.00  0.00           H  
ATOM   2501  CA  LYS B 154      12.986  17.632 -13.547  1.00  0.00           C  
ATOM   2502  HA  LYS B 154      13.580  17.738 -12.639  1.00  0.00           H  
ATOM   2503  CB  LYS B 154      13.807  16.842 -14.571  1.00  0.00           C  
ATOM   2504  HB2 LYS B 154      13.690  15.780 -14.351  1.00  0.00           H  
ATOM   2505  HB3 LYS B 154      13.405  17.033 -15.565  1.00  0.00           H  
ATOM   2506  CG  LYS B 154      15.303  17.183 -14.570  1.00  0.00           C  
ATOM   2507  HG2 LYS B 154      15.439  18.195 -14.953  1.00  0.00           H  
ATOM   2508  HG3 LYS B 154      15.701  17.133 -13.555  1.00  0.00           H  
ATOM   2509  CD  LYS B 154      16.059  16.187 -15.465  1.00  0.00           C  
ATOM   2510  HD2 LYS B 154      15.503  16.064 -16.398  1.00  0.00           H  
ATOM   2511  HD3 LYS B 154      17.042  16.595 -15.703  1.00  0.00           H  
ATOM   2512  CE  LYS B 154      16.232  14.829 -14.760  1.00  0.00           C  
ATOM   2513  HE2 LYS B 154      17.110  14.882 -14.108  1.00  0.00           H  
ATOM   2514  HE3 LYS B 154      15.361  14.639 -14.125  1.00  0.00           H  
ATOM   2515  NZ  LYS B 154      16.365  13.717 -15.729  1.00  0.00           N  
ATOM   2516  HZ1 LYS B 154      17.105  13.889 -16.391  1.00  0.00           H  
ATOM   2517  HZ2 LYS B 154      16.516  12.835 -15.256  1.00  0.00           H  
ATOM   2518  HZ3 LYS B 154      15.494  13.618 -16.257  1.00  0.00           H  
ATOM   2519  C   LYS B 154      12.631  19.038 -14.020  1.00  0.00           C  
ATOM   2520  O   LYS B 154      11.723  19.210 -14.829  1.00  0.00           O  
ATOM   2521  N   MET B 155      13.357  20.038 -13.533  1.00  0.00           N  
ATOM   2522  H   MET B 155      14.089  19.798 -12.876  1.00  0.00           H  
ATOM   2523  CA  MET B 155      13.234  21.451 -13.891  1.00  0.00           C  
ATOM   2524  HA  MET B 155      12.262  21.609 -14.358  1.00  0.00           H  
ATOM   2525  CB  MET B 155      13.306  22.332 -12.629  1.00  0.00           C  
ATOM   2526  HB2 MET B 155      14.271  22.177 -12.144  1.00  0.00           H  
ATOM   2527  HB3 MET B 155      13.245  23.381 -12.920  1.00  0.00           H  
ATOM   2528  CG  MET B 155      12.193  22.041 -11.610  1.00  0.00           C  
ATOM   2529  HG2 MET B 155      12.286  21.006 -11.279  1.00  0.00           H  
ATOM   2530  HG3 MET B 155      12.359  22.677 -10.739  1.00  0.00           H  
ATOM   2531  SD  MET B 155      10.489  22.307 -12.188  1.00  0.00           S  
ATOM   2532  CE  MET B 155      10.433  24.120 -12.256  1.00  0.00           C  
ATOM   2533  HE1 MET B 155       9.442  24.445 -12.575  1.00  0.00           H  
ATOM   2534  HE2 MET B 155      10.641  24.536 -11.271  1.00  0.00           H  
ATOM   2535  HE3 MET B 155      11.177  24.488 -12.959  1.00  0.00           H  
ATOM   2536  C   MET B 155      14.310  21.884 -14.896  1.00  0.00           C  
ATOM   2537  O   MET B 155      15.402  21.320 -14.963  1.00  0.00           O  
ATOM   2538  N   ASN B 156      14.014  22.951 -15.637  1.00  0.00           N  
ATOM   2539  H   ASN B 156      13.068  23.304 -15.526  1.00  0.00           H  
ATOM   2540  CA  ASN B 156      14.835  23.627 -16.654  1.00  0.00           C  
ATOM   2541  HA  ASN B 156      15.235  22.866 -17.326  1.00  0.00           H  
ATOM   2542  CB  ASN B 156      13.844  24.507 -17.444  1.00  0.00           C  
ATOM   2543  HB2 ASN B 156      12.977  23.894 -17.690  1.00  0.00           H  
ATOM   2544  HB3 ASN B 156      13.515  25.330 -16.811  1.00  0.00           H  
ATOM   2545  CG  ASN B 156      14.341  25.077 -18.763  1.00  0.00           C  
ATOM   2546  OD1 ASN B 156      14.105  24.543 -19.832  1.00  0.00           O  
ATOM   2547  ND2 ASN B 156      14.946  26.234 -18.756  1.00  0.00           N  
ATOM   2548 HD21 ASN B 156      15.353  26.531 -19.622  1.00  0.00           H  
ATOM   2549 HD22 ASN B 156      15.300  26.577 -17.871  1.00  0.00           H  
ATOM   2550  C   ASN B 156      16.058  24.394 -16.070  1.00  0.00           C  
ATOM   2551  O   ASN B 156      16.436  25.453 -16.564  1.00  0.00           O  
ATOM   2552  N   GLY B 157      16.656  23.890 -14.989  1.00  0.00           N  
ATOM   2553  H   GLY B 157      16.284  23.027 -14.613  1.00  0.00           H  
ATOM   2554  CA  GLY B 157      17.817  24.464 -14.301  1.00  0.00           C  
ATOM   2555  HA2 GLY B 157      18.708  23.949 -14.654  1.00  0.00           H  
ATOM   2556  HA3 GLY B 157      17.914  25.523 -14.541  1.00  0.00           H  
ATOM   2557  C   GLY B 157      17.732  24.324 -12.773  1.00  0.00           C  
ATOM   2558  O   GLY B 157      16.685  23.919 -12.259  1.00  0.00           O  
ATOM   2559  N   PRO B 158      18.811  24.647 -12.031  1.00  0.00           N  
ATOM   2560  CD  PRO B 158      20.137  24.984 -12.526  1.00  0.00           C  
ATOM   2561  HD2 PRO B 158      20.163  26.037 -12.813  1.00  0.00           H  
ATOM   2562  HD3 PRO B 158      20.430  24.354 -13.366  1.00  0.00           H  
ATOM   2563  CG  PRO B 158      21.077  24.743 -11.346  1.00  0.00           C  
ATOM   2564  HG2 PRO B 158      21.976  25.356 -11.412  1.00  0.00           H  
ATOM   2565  HG3 PRO B 158      21.336  23.684 -11.292  1.00  0.00           H  
ATOM   2566  CB  PRO B 158      20.215  25.124 -10.145  1.00  0.00           C  
ATOM   2567  HB2 PRO B 158      20.251  26.207 -10.009  1.00  0.00           H  
ATOM   2568  HB3 PRO B 158      20.540  24.618  -9.235  1.00  0.00           H  
ATOM   2569  CA  PRO B 158      18.809  24.676 -10.568  1.00  0.00           C  
ATOM   2570  HA  PRO B 158      18.636  23.667 -10.200  1.00  0.00           H  
ATOM   2571  C   PRO B 158      17.721  25.614 -10.036  1.00  0.00           C  
ATOM   2572  O   PRO B 158      17.713  26.807 -10.353  1.00  0.00           O  
ATOM   2573  N   THR B 159      16.789  25.059  -9.261  1.00  0.00           N  
ATOM   2574  H   THR B 159      16.877  24.076  -9.018  1.00  0.00           H  
ATOM   2575  CA  THR B 159      15.546  25.730  -8.861  1.00  0.00           C  
ATOM   2576  HA  THR B 159      15.657  26.802  -9.004  1.00  0.00           H  
ATOM   2577  CB  THR B 159      14.376  25.273  -9.751  1.00  0.00           C  
ATOM   2578  HB  THR B 159      14.229  24.200  -9.627  1.00  0.00           H  
ATOM   2579  CG2 THR B 159      13.070  25.999  -9.425  1.00  0.00           C  
ATOM   2580 HG21 THR B 159      12.291  25.663 -10.106  1.00  0.00           H  
ATOM   2581 HG22 THR B 159      12.749  25.781  -8.407  1.00  0.00           H  
ATOM   2582 HG23 THR B 159      13.203  27.073  -9.544  1.00  0.00           H  
ATOM   2583  OG1 THR B 159      14.646  25.536 -11.112  1.00  0.00           O  
ATOM   2584  HG1 THR B 159      15.391  24.975 -11.383  1.00  0.00           H  
ATOM   2585  C   THR B 159      15.251  25.471  -7.384  1.00  0.00           C  
ATOM   2586  O   THR B 159      15.293  24.331  -6.918  1.00  0.00           O  
ATOM   2587  N   GLN B 160      14.921  26.520  -6.631  1.00  0.00           N  
ATOM   2588  H   GLN B 160      14.899  27.435  -7.071  1.00  0.00           H  
ATOM   2589  CA  GLN B 160      14.567  26.453  -5.208  1.00  0.00           C  
ATOM   2590  HA  GLN B 160      15.197  25.702  -4.732  1.00  0.00           H  
ATOM   2591  CB  GLN B 160      14.893  27.800  -4.534  1.00  0.00           C  
ATOM   2592  HB2 GLN B 160      14.315  28.597  -4.999  1.00  0.00           H  
ATOM   2593  HB3 GLN B 160      14.624  27.743  -3.479  1.00  0.00           H  
ATOM   2594  CG  GLN B 160      16.401  28.106  -4.646  1.00  0.00           C  
ATOM   2595  HG2 GLN B 160      16.954  27.274  -4.208  1.00  0.00           H  
ATOM   2596  HG3 GLN B 160      16.692  28.193  -5.692  1.00  0.00           H  
ATOM   2597  CD  GLN B 160      16.828  29.398  -3.956  1.00  0.00           C  
ATOM   2598  OE1 GLN B 160      16.240  30.454  -4.101  1.00  0.00           O  
ATOM   2599  NE2 GLN B 160      17.924  29.378  -3.228  1.00  0.00           N  
ATOM   2600 HE21 GLN B 160      18.164  30.237  -2.760  1.00  0.00           H  
ATOM   2601 HE22 GLN B 160      18.426  28.521  -3.087  1.00  0.00           H  
ATOM   2602  C   GLN B 160      13.115  25.967  -5.035  1.00  0.00           C  
ATOM   2603  O   GLN B 160      12.208  26.716  -4.686  1.00  0.00           O  
ATOM   2604  N   CYS B 161      12.886  24.692  -5.367  1.00  0.00           N  
ATOM   2605  H   CYS B 161      13.673  24.151  -5.706  1.00  0.00           H  
ATOM   2606  CA  CYS B 161      11.547  24.129  -5.551  1.00  0.00           C  
ATOM   2607  HA  CYS B 161      11.021  24.761  -6.262  1.00  0.00           H  
ATOM   2608  CB  CYS B 161      11.675  22.714  -6.141  1.00  0.00           C  
ATOM   2609  HB2 CYS B 161      12.217  22.063  -5.451  1.00  0.00           H  
ATOM   2610  HB3 CYS B 161      10.675  22.300  -6.281  1.00  0.00           H  
ATOM   2611  SG  CYS B 161      12.525  22.747  -7.751  1.00  0.00           S  
ATOM   2612  HG  CYS B 161      13.779  22.950  -7.315  1.00  0.00           H  
ATOM   2613  C   CYS B 161      10.705  24.117  -4.268  1.00  0.00           C  
ATOM   2614  O   CYS B 161       9.521  24.439  -4.306  1.00  0.00           O  
ATOM   2615  N   SER B 162      11.327  23.820  -3.131  1.00  0.00           N  
ATOM   2616  H   SER B 162      12.321  23.646  -3.158  1.00  0.00           H  
ATOM   2617  CA  SER B 162      10.730  23.840  -1.787  1.00  0.00           C  
ATOM   2618  HA  SER B 162       9.923  23.108  -1.731  1.00  0.00           H  
ATOM   2619  CB  SER B 162      11.826  23.434  -0.799  1.00  0.00           C  
ATOM   2620  HB2 SER B 162      11.487  23.611   0.223  1.00  0.00           H  
ATOM   2621  HB3 SER B 162      12.047  22.374  -0.921  1.00  0.00           H  
ATOM   2622  OG  SER B 162      12.998  24.193  -1.074  1.00  0.00           O  
ATOM   2623  HG  SER B 162      13.567  24.217  -0.275  1.00  0.00           H  
ATOM   2624  C   SER B 162      10.166  25.205  -1.363  1.00  0.00           C  
ATOM   2625  O   SER B 162       9.263  25.255  -0.532  1.00  0.00           O  
ATOM   2626  N   THR B 163      10.654  26.315  -1.929  1.00  0.00           N  
ATOM   2627  H   THR B 163      11.438  26.226  -2.565  1.00  0.00           H  
ATOM   2628  CA  THR B 163      10.163  27.678  -1.648  1.00  0.00           C  
ATOM   2629  HA  THR B 163       9.506  27.633  -0.779  1.00  0.00           H  
ATOM   2630  CB  THR B 163      11.323  28.621  -1.268  1.00  0.00           C  
ATOM   2631  HB  THR B 163      10.936  29.630  -1.126  1.00  0.00           H  
ATOM   2632  CG2 THR B 163      11.987  28.190   0.039  1.00  0.00           C  
ATOM   2633 HG21 THR B 163      12.758  28.912   0.308  1.00  0.00           H  
ATOM   2634 HG22 THR B 163      11.244  28.148   0.836  1.00  0.00           H  
ATOM   2635 HG23 THR B 163      12.447  27.207  -0.077  1.00  0.00           H  
ATOM   2636  OG1 THR B 163      12.332  28.657  -2.249  1.00  0.00           O  
ATOM   2637  HG1 THR B 163      12.115  29.347  -2.897  1.00  0.00           H  
ATOM   2638  C   THR B 163       9.296  28.268  -2.768  1.00  0.00           C  
ATOM   2639  O   THR B 163       8.933  29.444  -2.696  1.00  0.00           O  
ATOM   2640  N   GLU B 164       8.933  27.488  -3.793  1.00  0.00           N  
ATOM   2641  H   GLU B 164       9.258  26.527  -3.776  1.00  0.00           H  
ATOM   2642  CA  GLU B 164       8.301  27.983  -5.032  1.00  0.00           C  
ATOM   2643  HA  GLU B 164       7.892  28.977  -4.866  1.00  0.00           H  
ATOM   2644  CB  GLU B 164       9.395  28.084  -6.112  1.00  0.00           C  
ATOM   2645  HB2 GLU B 164      10.178  28.750  -5.750  1.00  0.00           H  
ATOM   2646  HB3 GLU B 164       9.841  27.096  -6.239  1.00  0.00           H  
ATOM   2647  CG  GLU B 164       8.934  28.562  -7.501  1.00  0.00           C  
ATOM   2648  HG2 GLU B 164       9.809  28.563  -8.152  1.00  0.00           H  
ATOM   2649  HG3 GLU B 164       8.231  27.833  -7.908  1.00  0.00           H  
ATOM   2650  CD  GLU B 164       8.298  29.963  -7.539  1.00  0.00           C  
ATOM   2651  OE1 GLU B 164       7.609  30.259  -8.539  1.00  0.00           O  
ATOM   2652  OE2 GLU B 164       8.519  30.758  -6.589  1.00  0.00           O  
ATOM   2653  C   GLU B 164       7.129  27.122  -5.524  1.00  0.00           C  
ATOM   2654  O   GLU B 164       6.111  27.660  -5.963  1.00  0.00           O  
ATOM   2655  N   LEU B 165       7.268  25.798  -5.453  1.00  0.00           N  
ATOM   2656  H   LEU B 165       8.089  25.429  -4.985  1.00  0.00           H  
ATOM   2657  CA  LEU B 165       6.320  24.817  -5.969  1.00  0.00           C  
ATOM   2658  HA  LEU B 165       5.627  25.314  -6.643  1.00  0.00           H  
ATOM   2659  CB  LEU B 165       7.092  23.754  -6.777  1.00  0.00           C  
ATOM   2660  HB2 LEU B 165       7.969  23.461  -6.205  1.00  0.00           H  
ATOM   2661  HB3 LEU B 165       6.468  22.866  -6.886  1.00  0.00           H  
ATOM   2662  CG  LEU B 165       7.531  24.246  -8.174  1.00  0.00           C  
ATOM   2663  HG  LEU B 165       7.282  25.300  -8.300  1.00  0.00           H  
ATOM   2664  CD1 LEU B 165       9.031  24.082  -8.404  1.00  0.00           C  
ATOM   2665 HD11 LEU B 165       9.285  24.366  -9.425  1.00  0.00           H  
ATOM   2666 HD12 LEU B 165       9.559  24.754  -7.738  1.00  0.00           H  
ATOM   2667 HD13 LEU B 165       9.339  23.052  -8.226  1.00  0.00           H  
ATOM   2668  CD2 LEU B 165       6.842  23.438  -9.271  1.00  0.00           C  
ATOM   2669 HD21 LEU B 165       7.099  22.383  -9.188  1.00  0.00           H  
ATOM   2670 HD22 LEU B 165       5.763  23.566  -9.194  1.00  0.00           H  
ATOM   2671 HD23 LEU B 165       7.174  23.806 -10.239  1.00  0.00           H  
ATOM   2672  C   LEU B 165       5.474  24.187  -4.854  1.00  0.00           C  
ATOM   2673  O   LEU B 165       5.856  24.145  -3.685  1.00  0.00           O  
ATOM   2674  N   ARG B 166       4.319  23.647  -5.251  1.00  0.00           N  
ATOM   2675  H   ARG B 166       4.060  23.765  -6.230  1.00  0.00           H  
ATOM   2676  CA  ARG B 166       3.444  22.804  -4.428  1.00  0.00           C  
ATOM   2677  HA  ARG B 166       4.067  22.232  -3.738  1.00  0.00           H  
ATOM   2678  CB  ARG B 166       2.484  23.670  -3.590  1.00  0.00           C  
ATOM   2679  HB2 ARG B 166       1.969  23.025  -2.879  1.00  0.00           H  
ATOM   2680  HB3 ARG B 166       3.066  24.398  -3.021  1.00  0.00           H  
ATOM   2681  CG  ARG B 166       1.442  24.404  -4.450  1.00  0.00           C  
ATOM   2682  HG2 ARG B 166       1.959  25.025  -5.183  1.00  0.00           H  
ATOM   2683  HG3 ARG B 166       0.829  23.674  -4.978  1.00  0.00           H  
ATOM   2684  CD  ARG B 166       0.497  25.283  -3.628  1.00  0.00           C  
ATOM   2685  HD2 ARG B 166      -0.040  24.651  -2.919  1.00  0.00           H  
ATOM   2686  HD3 ARG B 166       1.075  26.013  -3.059  1.00  0.00           H  
ATOM   2687  NE  ARG B 166      -0.481  25.951  -4.511  1.00  0.00           N  
ATOM   2688  HE  ARG B 166      -1.357  25.476  -4.650  1.00  0.00           H  
ATOM   2689  CZ  ARG B 166      -0.296  27.068  -5.192  1.00  0.00           C  
ATOM   2690  NH1 ARG B 166       0.781  27.784  -5.051  1.00  0.00           N  
ATOM   2691 HH11 ARG B 166       1.496  27.484  -4.419  1.00  0.00           H  
ATOM   2692 HH12 ARG B 166       0.915  28.628  -5.604  1.00  0.00           H  
ATOM   2693  NH2 ARG B 166      -1.178  27.489  -6.050  1.00  0.00           N  
ATOM   2694 HH21 ARG B 166      -2.020  26.972  -6.226  1.00  0.00           H  
ATOM   2695 HH22 ARG B 166      -1.007  28.347  -6.545  1.00  0.00           H  
ATOM   2696  C   ARG B 166       2.694  21.809  -5.313  1.00  0.00           C  
ATOM   2697  O   ARG B 166       2.314  22.149  -6.435  1.00  0.00           O  
ATOM   2698  N   LEU B 167       2.443  20.611  -4.801  1.00  0.00           N  
ATOM   2699  H   LEU B 167       2.731  20.439  -3.842  1.00  0.00           H  
ATOM   2700  CA  LEU B 167       1.683  19.565  -5.481  1.00  0.00           C  
ATOM   2701  HA  LEU B 167       1.484  19.871  -6.509  1.00  0.00           H  
ATOM   2702  CB  LEU B 167       2.551  18.292  -5.525  1.00  0.00           C  
ATOM   2703  HB2 LEU B 167       3.498  18.540  -6.007  1.00  0.00           H  
ATOM   2704  HB3 LEU B 167       2.774  17.986  -4.502  1.00  0.00           H  
ATOM   2705  CG  LEU B 167       1.925  17.096  -6.266  1.00  0.00           C  
ATOM   2706  HG  LEU B 167       1.003  16.792  -5.771  1.00  0.00           H  
ATOM   2707  CD1 LEU B 167       1.630  17.418  -7.733  1.00  0.00           C  
ATOM   2708 HD11 LEU B 167       0.827  18.148  -7.799  1.00  0.00           H  
ATOM   2709 HD12 LEU B 167       2.525  17.804  -8.221  1.00  0.00           H  
ATOM   2710 HD13 LEU B 167       1.307  16.516  -8.249  1.00  0.00           H  
ATOM   2711  CD2 LEU B 167       2.913  15.931  -6.228  1.00  0.00           C  
ATOM   2712 HD21 LEU B 167       2.491  15.065  -6.736  1.00  0.00           H  
ATOM   2713 HD22 LEU B 167       3.845  16.206  -6.724  1.00  0.00           H  
ATOM   2714 HD23 LEU B 167       3.127  15.663  -5.193  1.00  0.00           H  
ATOM   2715  C   LEU B 167       0.333  19.367  -4.781  1.00  0.00           C  
ATOM   2716  O   LEU B 167       0.289  18.938  -3.629  1.00  0.00           O  
ATOM   2717  N   LEU B 168      -0.762  19.689  -5.472  1.00  0.00           N  
ATOM   2718  H   LEU B 168      -0.653  19.997  -6.433  1.00  0.00           H  
ATOM   2719  CA  LEU B 168      -2.116  19.331  -5.046  1.00  0.00           C  
ATOM   2720  HA  LEU B 168      -2.180  19.407  -3.961  1.00  0.00           H  
ATOM   2721  CB  LEU B 168      -3.159  20.281  -5.668  1.00  0.00           C  
ATOM   2722  HB2 LEU B 168      -2.869  20.536  -6.687  1.00  0.00           H  
ATOM   2723  HB3 LEU B 168      -4.106  19.743  -5.723  1.00  0.00           H  
ATOM   2724  CG  LEU B 168      -3.417  21.567  -4.861  1.00  0.00           C  
ATOM   2725  HG  LEU B 168      -3.690  21.292  -3.844  1.00  0.00           H  
ATOM   2726  CD1 LEU B 168      -2.215  22.515  -4.825  1.00  0.00           C  
ATOM   2727 HD11 LEU B 168      -1.396  22.033  -4.294  1.00  0.00           H  
ATOM   2728 HD12 LEU B 168      -1.903  22.761  -5.838  1.00  0.00           H  
ATOM   2729 HD13 LEU B 168      -2.489  23.414  -4.276  1.00  0.00           H  
ATOM   2730  CD2 LEU B 168      -4.589  22.332  -5.477  1.00  0.00           C  
ATOM   2731 HD21 LEU B 168      -5.473  21.692  -5.492  1.00  0.00           H  
ATOM   2732 HD22 LEU B 168      -4.816  23.207  -4.869  1.00  0.00           H  
ATOM   2733 HD23 LEU B 168      -4.348  22.642  -6.494  1.00  0.00           H  
ATOM   2734  C   LEU B 168      -2.416  17.878  -5.434  1.00  0.00           C  
ATOM   2735  O   LEU B 168      -2.062  17.441  -6.535  1.00  0.00           O  
ATOM   2736  N   TYR B 169      -3.113  17.156  -4.554  1.00  0.00           N  
ATOM   2737  H   TYR B 169      -3.382  17.587  -3.672  1.00  0.00           H  
ATOM   2738  CA  TYR B 169      -3.593  15.797  -4.804  1.00  0.00           C  
ATOM   2739  HA  TYR B 169      -3.721  15.691  -5.880  1.00  0.00           H  
ATOM   2740  CB  TYR B 169      -2.544  14.760  -4.369  1.00  0.00           C  
ATOM   2741  HB2 TYR B 169      -2.839  13.799  -4.793  1.00  0.00           H  
ATOM   2742  HB3 TYR B 169      -1.597  15.028  -4.837  1.00  0.00           H  
ATOM   2743  CG  TYR B 169      -2.279  14.557  -2.880  1.00  0.00           C  
ATOM   2744  CD1 TYR B 169      -1.470  15.469  -2.170  1.00  0.00           C  
ATOM   2745  HD1 TYR B 169      -1.138  16.383  -2.646  1.00  0.00           H  
ATOM   2746  CE1 TYR B 169      -1.041  15.165  -0.861  1.00  0.00           C  
ATOM   2747  HE1 TYR B 169      -0.409  15.851  -0.318  1.00  0.00           H  
ATOM   2748  CZ  TYR B 169      -1.421  13.951  -0.247  1.00  0.00           C  
ATOM   2749  OH  TYR B 169      -0.984  13.635   1.002  1.00  0.00           O  
ATOM   2750  HH  TYR B 169      -1.310  12.768   1.295  1.00  0.00           H  
ATOM   2751  CE2 TYR B 169      -2.256  13.056  -0.945  1.00  0.00           C  
ATOM   2752  HE2 TYR B 169      -2.552  12.131  -0.471  1.00  0.00           H  
ATOM   2753  CD2 TYR B 169      -2.682  13.359  -2.253  1.00  0.00           C  
ATOM   2754  HD2 TYR B 169      -3.287  12.648  -2.792  1.00  0.00           H  
ATOM   2755  C   TYR B 169      -4.959  15.536  -4.165  1.00  0.00           C  
ATOM   2756  O   TYR B 169      -5.252  16.044  -3.088  1.00  0.00           O  
ATOM   2757  N   GLN B 170      -5.788  14.706  -4.806  1.00  0.00           N  
ATOM   2758  H   GLN B 170      -5.493  14.331  -5.701  1.00  0.00           H  
ATOM   2759  CA  GLN B 170      -7.108  14.299  -4.299  1.00  0.00           C  
ATOM   2760  HA  GLN B 170      -7.088  14.312  -3.209  1.00  0.00           H  
ATOM   2761  CB  GLN B 170      -8.173  15.310  -4.761  1.00  0.00           C  
ATOM   2762  HB2 GLN B 170      -7.884  16.303  -4.412  1.00  0.00           H  
ATOM   2763  HB3 GLN B 170      -8.199  15.331  -5.851  1.00  0.00           H  
ATOM   2764  CG  GLN B 170      -9.587  15.002  -4.235  1.00  0.00           C  
ATOM   2765  HG2 GLN B 170      -9.968  14.088  -4.691  1.00  0.00           H  
ATOM   2766  HG3 GLN B 170      -9.545  14.861  -3.155  1.00  0.00           H  
ATOM   2767  CD  GLN B 170     -10.567  16.128  -4.544  1.00  0.00           C  
ATOM   2768  OE1 GLN B 170     -10.466  16.811  -5.550  1.00  0.00           O  
ATOM   2769  NE2 GLN B 170     -11.555  16.356  -3.712  1.00  0.00           N  
ATOM   2770 HE21 GLN B 170     -12.146  17.140  -3.913  1.00  0.00           H  
ATOM   2771 HE22 GLN B 170     -11.692  15.792  -2.876  1.00  0.00           H  
ATOM   2772  C   GLN B 170      -7.448  12.874  -4.757  1.00  0.00           C  
ATOM   2773  O   GLN B 170      -7.212  12.529  -5.917  1.00  0.00           O  
ATOM   2774  N   LEU B 171      -7.992  12.044  -3.858  1.00  0.00           N  
ATOM   2775  H   LEU B 171      -8.167  12.394  -2.927  1.00  0.00           H  
ATOM   2776  CA  LEU B 171      -8.503  10.702  -4.171  1.00  0.00           C  
ATOM   2777  HA  LEU B 171      -7.767  10.181  -4.787  1.00  0.00           H  
ATOM   2778  CB  LEU B 171      -8.666   9.923  -2.846  1.00  0.00           C  
ATOM   2779  HB2 LEU B 171      -7.687   9.801  -2.383  1.00  0.00           H  
ATOM   2780  HB3 LEU B 171      -9.260  10.539  -2.177  1.00  0.00           H  
ATOM   2781  CG  LEU B 171      -9.351   8.543  -2.928  1.00  0.00           C  
ATOM   2782  HG  LEU B 171     -10.290   8.633  -3.470  1.00  0.00           H  
ATOM   2783  CD1 LEU B 171      -8.480   7.505  -3.637  1.00  0.00           C  
ATOM   2784 HD11 LEU B 171      -8.977   6.533  -3.630  1.00  0.00           H  
ATOM   2785 HD12 LEU B 171      -8.317   7.807  -4.665  1.00  0.00           H  
ATOM   2786 HD13 LEU B 171      -7.517   7.414  -3.133  1.00  0.00           H  
ATOM   2787  CD2 LEU B 171      -9.661   8.014  -1.525  1.00  0.00           C  
ATOM   2788 HD21 LEU B 171      -8.743   7.929  -0.945  1.00  0.00           H  
ATOM   2789 HD22 LEU B 171     -10.346   8.695  -1.019  1.00  0.00           H  
ATOM   2790 HD23 LEU B 171     -10.132   7.034  -1.595  1.00  0.00           H  
ATOM   2791  C   LEU B 171      -9.817  10.810  -4.972  1.00  0.00           C  
ATOM   2792  O   LEU B 171     -10.747  11.495  -4.561  1.00  0.00           O  
ATOM   2793  N   VAL B 172      -9.911  10.110  -6.105  1.00  0.00           N  
ATOM   2794  H   VAL B 172      -9.088   9.593  -6.402  1.00  0.00           H  
ATOM   2795  CA  VAL B 172     -11.047  10.169  -7.056  1.00  0.00           C  
ATOM   2796  HA  VAL B 172     -11.248  11.218  -7.278  1.00  0.00           H  
ATOM   2797  CB  VAL B 172     -10.602   9.483  -8.373  1.00  0.00           C  
ATOM   2798  HB  VAL B 172     -10.179   8.508  -8.128  1.00  0.00           H  
ATOM   2799  CG1 VAL B 172     -11.713   9.247  -9.402  1.00  0.00           C  
ATOM   2800 HG11 VAL B 172     -11.293   8.854 -10.328  1.00  0.00           H  
ATOM   2801 HG12 VAL B 172     -12.428   8.517  -9.022  1.00  0.00           H  
ATOM   2802 HG13 VAL B 172     -12.233  10.184  -9.608  1.00  0.00           H  
ATOM   2803  CG2 VAL B 172      -9.522  10.324  -9.077  1.00  0.00           C  
ATOM   2804 HG21 VAL B 172      -9.158   9.795  -9.958  1.00  0.00           H  
ATOM   2805 HG22 VAL B 172      -9.940  11.282  -9.386  1.00  0.00           H  
ATOM   2806 HG23 VAL B 172      -8.678  10.506  -8.415  1.00  0.00           H  
ATOM   2807  C   VAL B 172     -12.377   9.600  -6.502  1.00  0.00           C  
ATOM   2808  O   VAL B 172     -13.445   9.830  -7.069  1.00  0.00           O  
ATOM   2809  N   PHE B 173     -12.343   8.882  -5.375  1.00  0.00           N  
ATOM   2810  H   PHE B 173     -11.450   8.778  -4.922  1.00  0.00           H  
ATOM   2811  CA  PHE B 173     -13.535   8.342  -4.711  1.00  0.00           C  
ATOM   2812  HA  PHE B 173     -14.132   7.840  -5.475  1.00  0.00           H  
ATOM   2813  CB  PHE B 173     -13.104   7.278  -3.685  1.00  0.00           C  
ATOM   2814  HB2 PHE B 173     -12.543   6.495  -4.198  1.00  0.00           H  
ATOM   2815  HB3 PHE B 173     -12.440   7.736  -2.950  1.00  0.00           H  
ATOM   2816  CG  PHE B 173     -14.274   6.646  -2.959  1.00  0.00           C  
ATOM   2817  CD1 PHE B 173     -15.023   5.621  -3.572  1.00  0.00           C  
ATOM   2818  HD1 PHE B 173     -14.706   5.208  -4.520  1.00  0.00           H  
ATOM   2819  CE1 PHE B 173     -16.204   5.154  -2.966  1.00  0.00           C  
ATOM   2820  HE1 PHE B 173     -16.791   4.378  -3.442  1.00  0.00           H  
ATOM   2821  CZ  PHE B 173     -16.639   5.717  -1.754  1.00  0.00           C  
ATOM   2822  HZ  PHE B 173     -17.566   5.388  -1.306  1.00  0.00           H  
ATOM   2823  CE2 PHE B 173     -15.885   6.728  -1.136  1.00  0.00           C  
ATOM   2824  HE2 PHE B 173     -16.238   7.195  -0.230  1.00  0.00           H  
ATOM   2825  CD2 PHE B 173     -14.696   7.182  -1.728  1.00  0.00           C  
ATOM   2826  HD2 PHE B 173     -14.147   7.995  -1.271  1.00  0.00           H  
ATOM   2827  C   PHE B 173     -14.439   9.436  -4.090  1.00  0.00           C  
ATOM   2828  O   PHE B 173     -13.975  10.516  -3.718  1.00  0.00           O  
ATOM   2829  N   LEU B 174     -15.736   9.129  -3.928  1.00  0.00           N  
ATOM   2830  H   LEU B 174     -16.015   8.183  -4.141  1.00  0.00           H  
ATOM   2831  CA  LEU B 174     -16.755  10.038  -3.387  1.00  0.00           C  
ATOM   2832  HA  LEU B 174     -16.905  10.846  -4.104  1.00  0.00           H  
ATOM   2833  CB  LEU B 174     -18.083   9.284  -3.180  1.00  0.00           C  
ATOM   2834  HB2 LEU B 174     -17.893   8.432  -2.526  1.00  0.00           H  
ATOM   2835  HB3 LEU B 174     -18.766   9.949  -2.649  1.00  0.00           H  
ATOM   2836  CG  LEU B 174     -18.803   8.777  -4.438  1.00  0.00           C  
ATOM   2837  HG  LEU B 174     -18.177   8.054  -4.962  1.00  0.00           H  
ATOM   2838  CD1 LEU B 174     -20.101   8.096  -3.999  1.00  0.00           C  
ATOM   2839 HD11 LEU B 174     -20.716   8.784  -3.418  1.00  0.00           H  
ATOM   2840 HD12 LEU B 174     -19.872   7.220  -3.390  1.00  0.00           H  
ATOM   2841 HD13 LEU B 174     -20.670   7.772  -4.866  1.00  0.00           H  
ATOM   2842  CD2 LEU B 174     -19.168   9.918  -5.391  1.00  0.00           C  
ATOM   2843 HD21 LEU B 174     -19.765   9.531  -6.216  1.00  0.00           H  
ATOM   2844 HD22 LEU B 174     -19.742  10.681  -4.864  1.00  0.00           H  
ATOM   2845 HD23 LEU B 174     -18.265  10.363  -5.807  1.00  0.00           H  
ATOM   2846  C   LEU B 174     -16.368  10.678  -2.043  1.00  0.00           C  
ATOM   2847  O   LEU B 174     -16.049   9.978  -1.082  1.00  0.00           O  
ATOM   2848  N   LEU B 175     -16.525  12.005  -1.963  1.00  0.00           N  
ATOM   2849  H   LEU B 175     -16.798  12.484  -2.806  1.00  0.00           H  
ATOM   2850  CA  LEU B 175     -16.355  12.825  -0.751  1.00  0.00           C  
ATOM   2851  HA  LEU B 175     -16.411  13.865  -1.073  1.00  0.00           H  
ATOM   2852  CB  LEU B 175     -17.529  12.602   0.228  1.00  0.00           C  
ATOM   2853  HB2 LEU B 175     -17.428  11.606   0.660  1.00  0.00           H  
ATOM   2854  HB3 LEU B 175     -17.439  13.322   1.042  1.00  0.00           H  
ATOM   2855  CG  LEU B 175     -18.941  12.728  -0.382  1.00  0.00           C  
ATOM   2856  HG  LEU B 175     -19.068  11.992  -1.176  1.00  0.00           H  
ATOM   2857  CD1 LEU B 175     -19.988  12.436   0.694  1.00  0.00           C  
ATOM   2858 HD11 LEU B 175     -19.908  13.169   1.498  1.00  0.00           H  
ATOM   2859 HD12 LEU B 175     -20.986  12.480   0.260  1.00  0.00           H  
ATOM   2860 HD13 LEU B 175     -19.826  11.438   1.098  1.00  0.00           H  
ATOM   2861  CD2 LEU B 175     -19.230  14.119  -0.953  1.00  0.00           C  
ATOM   2862 HD21 LEU B 175     -19.082  14.876  -0.181  1.00  0.00           H  
ATOM   2863 HD22 LEU B 175     -18.565  14.330  -1.789  1.00  0.00           H  
ATOM   2864 HD23 LEU B 175     -20.258  14.170  -1.310  1.00  0.00           H  
ATOM   2865  C   LEU B 175     -14.958  12.716  -0.097  1.00  0.00           C  
ATOM   2866  O   LEU B 175     -14.818  12.857   1.115  1.00  0.00           O  
ATOM   2867  N   SER B 176     -13.931  12.470  -0.911  1.00  0.00           N  
ATOM   2868  H   SER B 176     -14.128  12.327  -1.889  1.00  0.00           H  
ATOM   2869  CA  SER B 176     -12.521  12.588  -0.521  1.00  0.00           C  
ATOM   2870  HA  SER B 176     -12.378  12.157   0.469  1.00  0.00           H  
ATOM   2871  CB  SER B 176     -11.628  11.852  -1.518  1.00  0.00           C  
ATOM   2872  HB2 SER B 176     -11.607  12.412  -2.453  1.00  0.00           H  
ATOM   2873  HB3 SER B 176     -10.618  11.820  -1.109  1.00  0.00           H  
ATOM   2874  OG  SER B 176     -12.082  10.537  -1.782  1.00  0.00           O  
ATOM   2875  HG  SER B 176     -12.738  10.604  -2.503  1.00  0.00           H  
ATOM   2876  C   SER B 176     -12.067  14.050  -0.514  1.00  0.00           C  
ATOM   2877  O   SER B 176     -12.376  14.780  -1.454  1.00  0.00           O  
ATOM   2878  N   GLU B 177     -11.265  14.470   0.467  1.00  0.00           N  
ATOM   2879  H   GLU B 177     -11.056  13.853   1.235  1.00  0.00           H  
ATOM   2880  CA  GLU B 177     -10.666  15.821   0.473  1.00  0.00           C  
ATOM   2881  HA  GLU B 177     -11.387  16.502   0.021  1.00  0.00           H  
ATOM   2882  CB  GLU B 177     -10.404  16.302   1.916  1.00  0.00           C  
ATOM   2883  HB2 GLU B 177     -10.284  15.438   2.572  1.00  0.00           H  
ATOM   2884  HB3 GLU B 177      -9.467  16.861   1.958  1.00  0.00           H  
ATOM   2885  CG  GLU B 177     -11.522  17.202   2.473  1.00  0.00           C  
ATOM   2886  HG2 GLU B 177     -12.437  16.610   2.533  1.00  0.00           H  
ATOM   2887  HG3 GLU B 177     -11.246  17.495   3.488  1.00  0.00           H  
ATOM   2888  CD  GLU B 177     -11.799  18.475   1.649  1.00  0.00           C  
ATOM   2889  OE1 GLU B 177     -10.997  18.782   0.736  1.00  0.00           O  
ATOM   2890  OE2 GLU B 177     -12.839  19.110   1.919  1.00  0.00           O  
ATOM   2891  C   GLU B 177      -9.395  15.970  -0.387  1.00  0.00           C  
ATOM   2892  O   GLU B 177      -8.713  14.990  -0.715  1.00  0.00           O  
ATOM   2893  N   ALA B 178      -9.093  17.221  -0.745  1.00  0.00           N  
ATOM   2894  H   ALA B 178      -9.689  17.960  -0.364  1.00  0.00           H  
ATOM   2895  CA  ALA B 178      -7.899  17.630  -1.479  1.00  0.00           C  
ATOM   2896  HA  ALA B 178      -7.539  16.779  -2.056  1.00  0.00           H  
ATOM   2897  CB  ALA B 178      -8.280  18.733  -2.476  1.00  0.00           C  
ATOM   2898  HB1 ALA B 178      -8.644  19.610  -1.936  1.00  0.00           H  
ATOM   2899  HB2 ALA B 178      -7.407  19.009  -3.067  1.00  0.00           H  
ATOM   2900  HB3 ALA B 178      -9.062  18.373  -3.145  1.00  0.00           H  
ATOM   2901  C   ALA B 178      -6.759  18.075  -0.539  1.00  0.00           C  
ATOM   2902  O   ALA B 178      -6.903  18.983   0.279  1.00  0.00           O  
ATOM   2903  N   HIE B 179      -5.585  17.470  -0.698  1.00  0.00           N  
ATOM   2904  H   HIE B 179      -5.513  16.797  -1.453  1.00  0.00           H  
ATOM   2905  CA  HIE B 179      -4.361  17.778   0.045  1.00  0.00           C  
ATOM   2906  HA  HIE B 179      -4.613  18.367   0.931  1.00  0.00           H  
ATOM   2907  CB  HIE B 179      -3.742  16.460   0.526  1.00  0.00           C  
ATOM   2908  HB2 HIE B 179      -3.700  15.754  -0.304  1.00  0.00           H  
ATOM   2909  HB3 HIE B 179      -2.727  16.643   0.878  1.00  0.00           H  
ATOM   2910  CG  HIE B 179      -4.503  15.838   1.665  1.00  0.00           C  
ATOM   2911  ND1 HIE B 179      -4.277  16.114   3.012  1.00  0.00           N  
ATOM   2912  CE1 HIE B 179      -5.226  15.446   3.682  1.00  0.00           C  
ATOM   2913  HE1 HIE B 179      -5.341  15.464   4.758  1.00  0.00           H  
ATOM   2914  NE2 HIE B 179      -6.028  14.780   2.834  1.00  0.00           N  
ATOM   2915  HE2 HIE B 179      -6.849  14.253   3.094  1.00  0.00           H  
ATOM   2916  CD2 HIE B 179      -5.591  15.022   1.552  1.00  0.00           C  
ATOM   2917  HD2 HIE B 179      -6.050  14.697   0.628  1.00  0.00           H  
ATOM   2918  C   HIE B 179      -3.376  18.604  -0.792  1.00  0.00           C  
ATOM   2919  O   HIE B 179      -3.490  18.714  -2.012  1.00  0.00           O  
ATOM   2920  N   THR B 180      -2.368  19.180  -0.133  1.00  0.00           N  
ATOM   2921  H   THR B 180      -2.312  19.039   0.867  1.00  0.00           H  
ATOM   2922  CA  THR B 180      -1.237  19.873  -0.767  1.00  0.00           C  
ATOM   2923  HA  THR B 180      -1.165  19.588  -1.816  1.00  0.00           H  
ATOM   2924  CB  THR B 180      -1.416  21.398  -0.697  1.00  0.00           C  
ATOM   2925  HB  THR B 180      -1.642  21.693   0.329  1.00  0.00           H  
ATOM   2926  CG2 THR B 180      -0.209  22.194  -1.188  1.00  0.00           C  
ATOM   2927 HG21 THR B 180       0.641  22.048  -0.522  1.00  0.00           H  
ATOM   2928 HG22 THR B 180       0.055  21.870  -2.194  1.00  0.00           H  
ATOM   2929 HG23 THR B 180      -0.459  23.254  -1.193  1.00  0.00           H  
ATOM   2930  OG1 THR B 180      -2.476  21.787  -1.529  1.00  0.00           O  
ATOM   2931  HG1 THR B 180      -3.215  21.193  -1.354  1.00  0.00           H  
ATOM   2932  C   THR B 180       0.056  19.475  -0.071  1.00  0.00           C  
ATOM   2933  O   THR B 180       0.136  19.570   1.150  1.00  0.00           O  
ATOM   2934  N   CYS B 181       1.076  19.099  -0.843  1.00  0.00           N  
ATOM   2935  H   CYS B 181       0.919  19.042  -1.844  1.00  0.00           H  
ATOM   2936  CA  CYS B 181       2.451  18.913  -0.368  1.00  0.00           C  
ATOM   2937  HA  CYS B 181       2.496  19.125   0.704  1.00  0.00           H  
ATOM   2938  CB  CYS B 181       2.869  17.447  -0.563  1.00  0.00           C  
ATOM   2939  HB2 CYS B 181       2.596  17.086  -1.558  1.00  0.00           H  
ATOM   2940  HB3 CYS B 181       3.950  17.347  -0.443  1.00  0.00           H  
ATOM   2941  SG  CYS B 181       2.083  16.420   0.708  1.00  0.00           S  
ATOM   2942  HG  CYS B 181       2.888  15.362   0.499  1.00  0.00           H  
ATOM   2943  C   CYS B 181       3.418  19.902  -1.044  1.00  0.00           C  
ATOM   2944  O   CYS B 181       3.074  20.572  -2.021  1.00  0.00           O  
ATOM   2945  N   ILE B 182       4.634  20.005  -0.509  1.00  0.00           N  
ATOM   2946  H   ILE B 182       4.877  19.374   0.243  1.00  0.00           H  
ATOM   2947  CA  ILE B 182       5.699  20.919  -0.954  1.00  0.00           C  
ATOM   2948  HA  ILE B 182       5.384  21.409  -1.871  1.00  0.00           H  
ATOM   2949  CB  ILE B 182       5.915  22.022   0.114  1.00  0.00           C  
ATOM   2950  HB  ILE B 182       6.039  21.534   1.084  1.00  0.00           H  
ATOM   2951  CG2 ILE B 182       7.175  22.860  -0.153  1.00  0.00           C  
ATOM   2952 HG21 ILE B 182       7.321  23.595   0.637  1.00  0.00           H  
ATOM   2953 HG22 ILE B 182       8.064  22.229  -0.155  1.00  0.00           H  
ATOM   2954 HG23 ILE B 182       7.092  23.384  -1.105  1.00  0.00           H  
ATOM   2955  CG1 ILE B 182       4.670  22.944   0.177  1.00  0.00           C  
ATOM   2956 HG12 ILE B 182       4.586  23.504  -0.756  1.00  0.00           H  
ATOM   2957 HG13 ILE B 182       3.772  22.336   0.281  1.00  0.00           H  
ATOM   2958  CD1 ILE B 182       4.666  23.930   1.353  1.00  0.00           C  
ATOM   2959 HD11 ILE B 182       4.814  23.390   2.289  1.00  0.00           H  
ATOM   2960 HD12 ILE B 182       5.450  24.676   1.232  1.00  0.00           H  
ATOM   2961 HD13 ILE B 182       3.704  24.441   1.388  1.00  0.00           H  
ATOM   2962  C   ILE B 182       6.959  20.079  -1.248  1.00  0.00           C  
ATOM   2963  O   ILE B 182       7.141  19.056  -0.585  1.00  0.00           O  
ATOM   2964  N   PRO B 183       7.797  20.415  -2.251  1.00  0.00           N  
ATOM   2965  CD  PRO B 183       7.592  21.420  -3.285  1.00  0.00           C  
ATOM   2966  HD2 PRO B 183       8.051  22.361  -2.980  1.00  0.00           H  
ATOM   2967  HD3 PRO B 183       6.541  21.569  -3.525  1.00  0.00           H  
ATOM   2968  CG  PRO B 183       8.309  20.869  -4.510  1.00  0.00           C  
ATOM   2969  HG2 PRO B 183       8.620  21.653  -5.194  1.00  0.00           H  
ATOM   2970  HG3 PRO B 183       7.668  20.147  -5.011  1.00  0.00           H  
ATOM   2971  CB  PRO B 183       9.510  20.157  -3.904  1.00  0.00           C  
ATOM   2972  HB2 PRO B 183      10.306  20.883  -3.726  1.00  0.00           H  
ATOM   2973  HB3 PRO B 183       9.864  19.347  -4.537  1.00  0.00           H  
ATOM   2974  CA  PRO B 183       8.977  19.613  -2.580  1.00  0.00           C  
ATOM   2975  HA  PRO B 183       8.658  18.582  -2.725  1.00  0.00           H  
ATOM   2976  C   PRO B 183      10.087  19.626  -1.525  1.00  0.00           C  
ATOM   2977  O   PRO B 183      10.248  20.593  -0.781  1.00  0.00           O  
ATOM   2978  N   GLU B 184      10.907  18.577  -1.551  1.00  0.00           N  
ATOM   2979  H   GLU B 184      10.722  17.848  -2.231  1.00  0.00           H  
ATOM   2980  CA  GLU B 184      12.089  18.425  -0.705  1.00  0.00           C  
ATOM   2981  HA  GLU B 184      11.784  18.606   0.328  1.00  0.00           H  
ATOM   2982  CB  GLU B 184      12.638  16.991  -0.816  1.00  0.00           C  
ATOM   2983  HB2 GLU B 184      12.971  16.815  -1.840  1.00  0.00           H  
ATOM   2984  HB3 GLU B 184      13.508  16.906  -0.163  1.00  0.00           H  
ATOM   2985  CG  GLU B 184      11.627  15.896  -0.426  1.00  0.00           C  
ATOM   2986  HG2 GLU B 184      10.876  15.806  -1.213  1.00  0.00           H  
ATOM   2987  HG3 GLU B 184      12.152  14.939  -0.368  1.00  0.00           H  
ATOM   2988  CD  GLU B 184      10.934  16.177   0.912  1.00  0.00           C  
ATOM   2989  OE1 GLU B 184      11.636  16.668   1.825  1.00  0.00           O  
ATOM   2990  OE2 GLU B 184       9.718  15.894   0.994  1.00  0.00           O  
ATOM   2991  C   GLU B 184      13.187  19.447  -1.044  1.00  0.00           C  
ATOM   2992  O   GLU B 184      13.451  19.749  -2.210  1.00  0.00           O  
ATOM   2993  N   ASN B 185      13.852  19.965  -0.010  1.00  0.00           N  
ATOM   2994  H   ASN B 185      13.606  19.606   0.902  1.00  0.00           H  
ATOM   2995  CA  ASN B 185      14.710  21.158  -0.045  1.00  0.00           C  
ATOM   2996  HA  ASN B 185      14.211  21.893  -0.675  1.00  0.00           H  
ATOM   2997  CB  ASN B 185      14.756  21.712   1.397  1.00  0.00           C  
ATOM   2998  HB2 ASN B 185      13.745  21.734   1.807  1.00  0.00           H  
ATOM   2999  HB3 ASN B 185      15.363  21.057   2.023  1.00  0.00           H  
ATOM   3000  CG  ASN B 185      15.286  23.134   1.471  1.00  0.00           C  
ATOM   3001  OD1 ASN B 185      14.721  24.051   0.903  1.00  0.00           O  
ATOM   3002  ND2 ASN B 185      16.369  23.376   2.168  1.00  0.00           N  
ATOM   3003 HD21 ASN B 185      16.699  24.322   2.166  1.00  0.00           H  
ATOM   3004 HD22 ASN B 185      16.907  22.606   2.519  1.00  0.00           H  
ATOM   3005  C   ASN B 185      16.109  20.953  -0.682  1.00  0.00           C  
ATOM   3006  O   ASN B 185      17.122  21.282  -0.069  1.00  0.00           O  
ATOM   3007  N   ASN B 186      16.197  20.380  -1.890  1.00  0.00           N  
ATOM   3008  H   ASN B 186      15.329  20.107  -2.346  1.00  0.00           H  
ATOM   3009  CA  ASN B 186      17.482  20.015  -2.510  1.00  0.00           C  
ATOM   3010  HA  ASN B 186      18.190  19.817  -1.703  1.00  0.00           H  
ATOM   3011  CB  ASN B 186      17.315  18.682  -3.267  1.00  0.00           C  
ATOM   3012  HB2 ASN B 186      18.306  18.247  -3.399  1.00  0.00           H  
ATOM   3013  HB3 ASN B 186      16.728  17.991  -2.660  1.00  0.00           H  
ATOM   3014  CG  ASN B 186      16.679  18.772  -4.645  1.00  0.00           C  
ATOM   3015  OD1 ASN B 186      16.313  19.818  -5.154  1.00  0.00           O  
ATOM   3016  ND2 ASN B 186      16.594  17.655  -5.317  1.00  0.00           N  
ATOM   3017 HD21 ASN B 186      16.222  17.718  -6.261  1.00  0.00           H  
ATOM   3018 HD22 ASN B 186      16.882  16.788  -4.907  1.00  0.00           H  
ATOM   3019  C   ASN B 186      18.151  21.124  -3.362  1.00  0.00           C  
ATOM   3020  O   ASN B 186      19.349  21.044  -3.619  1.00  0.00           O  
ATOM   3021  N   GLY B 187      17.401  22.138  -3.815  1.00  0.00           N  
ATOM   3022  H   GLY B 187      16.412  22.089  -3.626  1.00  0.00           H  
ATOM   3023  CA  GLY B 187      17.905  23.263  -4.626  1.00  0.00           C  
ATOM   3024  HA2 GLY B 187      17.102  23.987  -4.756  1.00  0.00           H  
ATOM   3025  HA3 GLY B 187      18.717  23.743  -4.080  1.00  0.00           H  
ATOM   3026  C   GLY B 187      18.443  22.914  -6.027  1.00  0.00           C  
ATOM   3027  O   GLY B 187      19.052  23.769  -6.672  1.00  0.00           O  
ATOM   3028  N   GLY B 188      18.268  21.672  -6.488  1.00  0.00           N  
ATOM   3029  H   GLY B 188      17.687  21.048  -5.939  1.00  0.00           H  
ATOM   3030  CA  GLY B 188      18.841  21.157  -7.733  1.00  0.00           C  
ATOM   3031  HA2 GLY B 188      19.789  21.659  -7.933  1.00  0.00           H  
ATOM   3032  HA3 GLY B 188      19.048  20.096  -7.600  1.00  0.00           H  
ATOM   3033  C   GLY B 188      17.941  21.328  -8.959  1.00  0.00           C  
ATOM   3034  O   GLY B 188      16.987  22.104  -8.962  1.00  0.00           O  
ATOM   3035  N   ALA B 189      18.267  20.594 -10.028  1.00  0.00           N  
ATOM   3036  H   ALA B 189      19.109  20.044  -9.988  1.00  0.00           H  
ATOM   3037  CA  ALA B 189      17.425  20.504 -11.229  1.00  0.00           C  
ATOM   3038  HA  ALA B 189      16.803  21.399 -11.300  1.00  0.00           H  
ATOM   3039  CB  ALA B 189      18.332  20.479 -12.467  1.00  0.00           C  
ATOM   3040  HB1 ALA B 189      18.970  19.595 -12.457  1.00  0.00           H  
ATOM   3041  HB2 ALA B 189      17.711  20.462 -13.365  1.00  0.00           H  
ATOM   3042  HB3 ALA B 189      18.952  21.376 -12.490  1.00  0.00           H  
ATOM   3043  C   ALA B 189      16.462  19.299 -11.196  1.00  0.00           C  
ATOM   3044  O   ALA B 189      15.376  19.372 -11.758  1.00  0.00           O  
ATOM   3045  N   GLY B 190      16.827  18.186 -10.548  1.00  0.00           N  
ATOM   3046  H   GLY B 190      17.688  18.205 -10.027  1.00  0.00           H  
ATOM   3047  CA  GLY B 190      15.885  17.104 -10.222  1.00  0.00           C  
ATOM   3048  HA2 GLY B 190      15.153  16.978 -11.020  1.00  0.00           H  
ATOM   3049  HA3 GLY B 190      16.420  16.163 -10.096  1.00  0.00           H  
ATOM   3050  C   GLY B 190      15.158  17.427  -8.918  1.00  0.00           C  
ATOM   3051  O   GLY B 190      15.782  17.956  -8.001  1.00  0.00           O  
ATOM   3052  N   CYS B 191      13.865  17.127  -8.825  1.00  0.00           N  
ATOM   3053  H   CYS B 191      13.409  16.674  -9.614  1.00  0.00           H  
ATOM   3054  CA  CYS B 191      12.974  17.547  -7.744  1.00  0.00           C  
ATOM   3055  HA  CYS B 191      13.558  17.852  -6.873  1.00  0.00           H  
ATOM   3056  CB  CYS B 191      12.192  18.764  -8.261  1.00  0.00           C  
ATOM   3057  HB2 CYS B 191      12.895  19.573  -8.468  1.00  0.00           H  
ATOM   3058  HB3 CYS B 191      11.674  18.498  -9.185  1.00  0.00           H  
ATOM   3059  SG  CYS B 191      10.979  19.339  -7.049  1.00  0.00           S  
ATOM   3060  HG  CYS B 191      10.075  18.365  -7.246  1.00  0.00           H  
ATOM   3061  C   CYS B 191      12.053  16.392  -7.320  1.00  0.00           C  
ATOM   3062  O   CYS B 191      11.612  15.620  -8.167  1.00  0.00           O  
ATOM   3063  N   VAL B 192      11.743  16.283  -6.025  1.00  0.00           N  
ATOM   3064  H   VAL B 192      12.073  16.990  -5.381  1.00  0.00           H  
ATOM   3065  CA  VAL B 192      10.944  15.194  -5.438  1.00  0.00           C  
ATOM   3066  HA  VAL B 192      10.304  14.779  -6.215  1.00  0.00           H  
ATOM   3067  CB  VAL B 192      11.870  14.052  -4.961  1.00  0.00           C  
ATOM   3068  HB  VAL B 192      12.486  13.749  -5.810  1.00  0.00           H  
ATOM   3069  CG1 VAL B 192      12.814  14.493  -3.834  1.00  0.00           C  
ATOM   3070 HG11 VAL B 192      13.504  13.684  -3.598  1.00  0.00           H  
ATOM   3071 HG12 VAL B 192      12.238  14.734  -2.943  1.00  0.00           H  
ATOM   3072 HG13 VAL B 192      13.392  15.365  -4.137  1.00  0.00           H  
ATOM   3073  CG2 VAL B 192      11.114  12.808  -4.480  1.00  0.00           C  
ATOM   3074 HG21 VAL B 192      10.540  13.022  -3.579  1.00  0.00           H  
ATOM   3075 HG22 VAL B 192      10.445  12.457  -5.265  1.00  0.00           H  
ATOM   3076 HG23 VAL B 192      11.826  12.010  -4.267  1.00  0.00           H  
ATOM   3077  C   VAL B 192      10.020  15.737  -4.342  1.00  0.00           C  
ATOM   3078  O   VAL B 192      10.336  16.738  -3.698  1.00  0.00           O  
ATOM   3079  N   CYS B 193       8.862  15.104  -4.158  1.00  0.00           N  
ATOM   3080  H   CYS B 193       8.648  14.322  -4.773  1.00  0.00           H  
ATOM   3081  CA  CYS B 193       7.814  15.504  -3.222  1.00  0.00           C  
ATOM   3082  HA  CYS B 193       8.268  15.929  -2.324  1.00  0.00           H  
ATOM   3083  CB  CYS B 193       6.962  16.578  -3.916  1.00  0.00           C  
ATOM   3084  HB2 CYS B 193       7.607  17.386  -4.260  1.00  0.00           H  
ATOM   3085  HB3 CYS B 193       6.473  16.132  -4.785  1.00  0.00           H  
ATOM   3086  SG  CYS B 193       5.699  17.246  -2.799  1.00  0.00           S  
ATOM   3087  HG  CYS B 193       6.522  17.761  -1.866  1.00  0.00           H  
ATOM   3088  C   CYS B 193       6.971  14.279  -2.821  1.00  0.00           C  
ATOM   3089  O   CYS B 193       6.563  13.494  -3.682  1.00  0.00           O  
ATOM   3090  N   HIE B 194       6.714  14.098  -1.524  1.00  0.00           N  
ATOM   3091  H   HIE B 194       7.072  14.774  -0.861  1.00  0.00           H  
ATOM   3092  CA  HIE B 194       5.959  12.953  -0.995  1.00  0.00           C  
ATOM   3093  HA  HIE B 194       5.986  12.155  -1.736  1.00  0.00           H  
ATOM   3094  CB  HIE B 194       6.648  12.391   0.256  1.00  0.00           C  
ATOM   3095  HB2 HIE B 194       6.625  13.138   1.050  1.00  0.00           H  
ATOM   3096  HB3 HIE B 194       6.109  11.508   0.601  1.00  0.00           H  
ATOM   3097  CG  HIE B 194       8.078  11.998  -0.014  1.00  0.00           C  
ATOM   3098  ND1 HIE B 194       8.496  10.912  -0.788  1.00  0.00           N  
ATOM   3099  CE1 HIE B 194       9.834  11.000  -0.850  1.00  0.00           C  
ATOM   3100  HE1 HIE B 194      10.474  10.313  -1.389  1.00  0.00           H  
ATOM   3101  NE2 HIE B 194      10.265  12.075  -0.173  1.00  0.00           N  
ATOM   3102  HE2 HIE B 194      11.220  12.393  -0.112  1.00  0.00           H  
ATOM   3103  CD2 HIE B 194       9.173  12.712   0.365  1.00  0.00           C  
ATOM   3104  HD2 HIE B 194       9.167  13.627   0.941  1.00  0.00           H  
ATOM   3105  C   HIE B 194       4.478  13.268  -0.758  1.00  0.00           C  
ATOM   3106  O   HIE B 194       4.089  14.415  -0.551  1.00  0.00           O  
ATOM   3107  N   LEU B 195       3.653  12.223  -0.773  1.00  0.00           N  
ATOM   3108  H   LEU B 195       4.066  11.311  -0.939  1.00  0.00           H  
ATOM   3109  CA  LEU B 195       2.197  12.259  -0.661  1.00  0.00           C  
ATOM   3110  HA  LEU B 195       1.887  13.237  -0.292  1.00  0.00           H  
ATOM   3111  CB  LEU B 195       1.537  12.030  -2.038  1.00  0.00           C  
ATOM   3112  HB2 LEU B 195       1.698  10.999  -2.350  1.00  0.00           H  
ATOM   3113  HB3 LEU B 195       0.463  12.163  -1.895  1.00  0.00           H  
ATOM   3114  CG  LEU B 195       2.012  12.970  -3.167  1.00  0.00           C  
ATOM   3115  HG  LEU B 195       2.341  13.922  -2.751  1.00  0.00           H  
ATOM   3116  CD1 LEU B 195       3.135  12.357  -4.006  1.00  0.00           C  
ATOM   3117 HD11 LEU B 195       2.789  11.453  -4.505  1.00  0.00           H  
ATOM   3118 HD12 LEU B 195       3.460  13.085  -4.747  1.00  0.00           H  
ATOM   3119 HD13 LEU B 195       3.990  12.111  -3.383  1.00  0.00           H  
ATOM   3120  CD2 LEU B 195       0.870  13.244  -4.142  1.00  0.00           C  
ATOM   3121 HD21 LEU B 195       0.074  13.748  -3.610  1.00  0.00           H  
ATOM   3122 HD22 LEU B 195       1.212  13.894  -4.946  1.00  0.00           H  
ATOM   3123 HD23 LEU B 195       0.493  12.310  -4.557  1.00  0.00           H  
ATOM   3124  C   LEU B 195       1.774  11.190   0.353  1.00  0.00           C  
ATOM   3125  O   LEU B 195       1.961   9.995   0.120  1.00  0.00           O  
ATOM   3126  N   LEU B 196       1.261  11.634   1.499  1.00  0.00           N  
ATOM   3127  H   LEU B 196       1.081  12.625   1.580  1.00  0.00           H  
ATOM   3128  CA  LEU B 196       0.854  10.794   2.630  1.00  0.00           C  
ATOM   3129  HA  LEU B 196       1.492   9.910   2.674  1.00  0.00           H  
ATOM   3130  CB  LEU B 196       1.018  11.607   3.929  1.00  0.00           C  
ATOM   3131  HB2 LEU B 196       0.356  12.473   3.867  1.00  0.00           H  
ATOM   3132  HB3 LEU B 196       0.688  11.000   4.776  1.00  0.00           H  
ATOM   3133  CG  LEU B 196       2.451  12.110   4.201  1.00  0.00           C  
ATOM   3134  HG  LEU B 196       2.843  12.617   3.318  1.00  0.00           H  
ATOM   3135  CD1 LEU B 196       2.443  13.124   5.345  1.00  0.00           C  
ATOM   3136 HD11 LEU B 196       2.065  12.666   6.259  1.00  0.00           H  
ATOM   3137 HD12 LEU B 196       1.810  13.971   5.078  1.00  0.00           H  
ATOM   3138 HD13 LEU B 196       3.455  13.493   5.514  1.00  0.00           H  
ATOM   3139  CD2 LEU B 196       3.392  10.960   4.564  1.00  0.00           C  
ATOM   3140 HD21 LEU B 196       4.388  11.353   4.763  1.00  0.00           H  
ATOM   3141 HD22 LEU B 196       3.025  10.438   5.448  1.00  0.00           H  
ATOM   3142 HD23 LEU B 196       3.455  10.268   3.728  1.00  0.00           H  
ATOM   3143  C   LEU B 196      -0.599  10.321   2.486  1.00  0.00           C  
ATOM   3144  O   LEU B 196      -1.424  11.047   1.924  1.00  0.00           O  
ATOM   3145  N   MET B 197      -0.933   9.157   3.047  1.00  0.00           N  
ATOM   3146  H   MET B 197      -0.198   8.577   3.442  1.00  0.00           H  
ATOM   3147  CA  MET B 197      -2.312   8.668   3.189  1.00  0.00           C  
ATOM   3148  HA  MET B 197      -2.947   9.515   3.456  1.00  0.00           H  
ATOM   3149  CB  MET B 197      -2.839   8.096   1.857  1.00  0.00           C  
ATOM   3150  HB2 MET B 197      -3.852   7.731   2.033  1.00  0.00           H  
ATOM   3151  HB3 MET B 197      -2.926   8.903   1.132  1.00  0.00           H  
ATOM   3152  CG  MET B 197      -2.036   6.937   1.240  1.00  0.00           C  
ATOM   3153  HG2 MET B 197      -1.848   6.190   2.011  1.00  0.00           H  
ATOM   3154  HG3 MET B 197      -2.679   6.474   0.493  1.00  0.00           H  
ATOM   3155  SD  MET B 197      -0.455   7.322   0.416  1.00  0.00           S  
ATOM   3156  CE  MET B 197      -0.993   8.523  -0.835  1.00  0.00           C  
ATOM   3157  HE1 MET B 197      -0.144   8.808  -1.455  1.00  0.00           H  
ATOM   3158  HE2 MET B 197      -1.767   8.084  -1.463  1.00  0.00           H  
ATOM   3159  HE3 MET B 197      -1.380   9.418  -0.350  1.00  0.00           H  
ATOM   3160  C   MET B 197      -2.434   7.639   4.325  1.00  0.00           C  
ATOM   3161  O   MET B 197      -1.462   6.985   4.688  1.00  0.00           O  
ATOM   3162  N   ASP B 198      -3.639   7.485   4.885  1.00  0.00           N  
ATOM   3163  H   ASP B 198      -4.382   8.107   4.604  1.00  0.00           H  
ATOM   3164  CA  ASP B 198      -3.904   6.569   6.009  1.00  0.00           C  
ATOM   3165  HA  ASP B 198      -3.281   6.854   6.859  1.00  0.00           H  
ATOM   3166  CB  ASP B 198      -5.383   6.663   6.412  1.00  0.00           C  
ATOM   3167  HB2 ASP B 198      -5.966   6.081   5.697  1.00  0.00           H  
ATOM   3168  HB3 ASP B 198      -5.507   6.198   7.393  1.00  0.00           H  
ATOM   3169  CG  ASP B 198      -5.985   8.066   6.450  1.00  0.00           C  
ATOM   3170  OD1 ASP B 198      -5.494   8.892   7.240  1.00  0.00           O  
ATOM   3171  OD2 ASP B 198      -7.039   8.250   5.792  1.00  0.00           O  
ATOM   3172  C   ASP B 198      -3.633   5.088   5.676  1.00  0.00           C  
ATOM   3173  O   ASP B 198      -3.143   4.328   6.511  1.00  0.00           O  
ATOM   3174  N   ASP B 199      -4.042   4.690   4.469  1.00  0.00           N  
ATOM   3175  H   ASP B 199      -4.468   5.379   3.870  1.00  0.00           H  
ATOM   3176  CA  ASP B 199      -4.038   3.333   3.945  1.00  0.00           C  
ATOM   3177  HA  ASP B 199      -3.054   2.896   4.117  1.00  0.00           H  
ATOM   3178  CB  ASP B 199      -5.093   2.479   4.662  1.00  0.00           C  
ATOM   3179  HB2 ASP B 199      -5.227   1.558   4.092  1.00  0.00           H  
ATOM   3180  HB3 ASP B 199      -4.689   2.187   5.632  1.00  0.00           H  
ATOM   3181  CG  ASP B 199      -6.462   3.151   4.895  1.00  0.00           C  
ATOM   3182  OD1 ASP B 199      -7.052   2.901   5.969  1.00  0.00           O  
ATOM   3183  OD2 ASP B 199      -7.050   3.801   4.000  1.00  0.00           O  
ATOM   3184  C   ASP B 199      -4.318   3.343   2.434  1.00  0.00           C  
ATOM   3185  O   ASP B 199      -4.981   4.253   1.928  1.00  0.00           O  
ATOM   3186  N   VAL B 200      -3.846   2.311   1.728  1.00  0.00           N  
ATOM   3187  H   VAL B 200      -3.373   1.575   2.229  1.00  0.00           H  
ATOM   3188  CA  VAL B 200      -3.951   2.150   0.263  1.00  0.00           C  
ATOM   3189  HA  VAL B 200      -4.604   2.924  -0.138  1.00  0.00           H  
ATOM   3190  CB  VAL B 200      -2.566   2.315  -0.407  1.00  0.00           C  
ATOM   3191  HB  VAL B 200      -1.883   1.569   0.001  1.00  0.00           H  
ATOM   3192  CG1 VAL B 200      -2.617   2.138  -1.929  1.00  0.00           C  
ATOM   3193 HG11 VAL B 200      -3.358   2.811  -2.363  1.00  0.00           H  
ATOM   3194 HG12 VAL B 200      -1.637   2.350  -2.351  1.00  0.00           H  
ATOM   3195 HG13 VAL B 200      -2.871   1.108  -2.183  1.00  0.00           H  
ATOM   3196  CG2 VAL B 200      -1.966   3.705  -0.148  1.00  0.00           C  
ATOM   3197 HG21 VAL B 200      -0.990   3.788  -0.626  1.00  0.00           H  
ATOM   3198 HG22 VAL B 200      -2.633   4.469  -0.547  1.00  0.00           H  
ATOM   3199 HG23 VAL B 200      -1.831   3.864   0.921  1.00  0.00           H  
ATOM   3200  C   VAL B 200      -4.576   0.793  -0.078  1.00  0.00           C  
ATOM   3201  O   VAL B 200      -4.295  -0.183   0.616  1.00  0.00           O  
ATOM   3202  N   VAL B 201      -5.407   0.726  -1.126  1.00  0.00           N  
ATOM   3203  H   VAL B 201      -5.595   1.599  -1.617  1.00  0.00           H  
ATOM   3204  CA  VAL B 201      -6.102  -0.482  -1.639  1.00  0.00           C  
ATOM   3205  HA  VAL B 201      -5.483  -1.346  -1.411  1.00  0.00           H  
ATOM   3206  CB  VAL B 201      -7.473  -0.692  -0.954  1.00  0.00           C  
ATOM   3207  HB  VAL B 201      -7.976  -1.526  -1.438  1.00  0.00           H  
ATOM   3208  CG1 VAL B 201      -7.325  -1.098   0.513  1.00  0.00           C  
ATOM   3209 HG11 VAL B 201      -8.295  -1.410   0.899  1.00  0.00           H  
ATOM   3210 HG12 VAL B 201      -6.634  -1.938   0.585  1.00  0.00           H  
ATOM   3211 HG13 VAL B 201      -6.946  -0.262   1.099  1.00  0.00           H  
ATOM   3212  CG2 VAL B 201      -8.409   0.520  -1.059  1.00  0.00           C  
ATOM   3213 HG21 VAL B 201      -7.944   1.387  -0.598  1.00  0.00           H  
ATOM   3214 HG22 VAL B 201      -8.607   0.748  -2.107  1.00  0.00           H  
ATOM   3215 HG23 VAL B 201      -9.352   0.314  -0.557  1.00  0.00           H  
ATOM   3216  C   VAL B 201      -6.278  -0.464  -3.172  1.00  0.00           C  
ATOM   3217  O   VAL B 201      -5.928   0.511  -3.841  1.00  0.00           O  
ATOM   3218  N   SER B 202      -6.819  -1.542  -3.757  1.00  0.00           N  
ATOM   3219  H   SER B 202      -7.079  -2.320  -3.157  1.00  0.00           H  
ATOM   3220  CA  SER B 202      -6.871  -1.766  -5.211  1.00  0.00           C  
ATOM   3221  HA  SER B 202      -5.850  -1.732  -5.581  1.00  0.00           H  
ATOM   3222  CB  SER B 202      -7.466  -3.135  -5.551  1.00  0.00           C  
ATOM   3223  HB2 SER B 202      -8.497  -3.165  -5.206  1.00  0.00           H  
ATOM   3224  HB3 SER B 202      -7.465  -3.241  -6.637  1.00  0.00           H  
ATOM   3225  OG  SER B 202      -6.759  -4.232  -5.007  1.00  0.00           O  
ATOM   3226  HG  SER B 202      -6.859  -4.178  -4.027  1.00  0.00           H  
ATOM   3227  C   SER B 202      -7.692  -0.741  -6.002  1.00  0.00           C  
ATOM   3228  O   SER B 202      -7.318  -0.423  -7.133  1.00  0.00           O  
ATOM   3229  N   ALA B 203      -8.809  -0.246  -5.463  1.00  0.00           N  
ATOM   3230  H   ALA B 203      -9.138  -0.637  -4.587  1.00  0.00           H  
ATOM   3231  CA  ALA B 203      -9.666   0.727  -6.156  1.00  0.00           C  
ATOM   3232  HA  ALA B 203      -9.855   0.358  -7.162  1.00  0.00           H  
ATOM   3233  CB  ALA B 203     -11.005   0.787  -5.416  1.00  0.00           C  
ATOM   3234  HB1 ALA B 203     -10.845   1.118  -4.389  1.00  0.00           H  
ATOM   3235  HB2 ALA B 203     -11.666   1.494  -5.920  1.00  0.00           H  
ATOM   3236  HB3 ALA B 203     -11.468  -0.201  -5.421  1.00  0.00           H  
ATOM   3237  C   ALA B 203      -9.058   2.142  -6.302  1.00  0.00           C  
ATOM   3238  O   ALA B 203      -9.579   2.971  -7.050  1.00  0.00           O  
ATOM   3239  N   ASP B 204      -7.986   2.434  -5.563  1.00  0.00           N  
ATOM   3240  H   ASP B 204      -7.608   1.705  -4.973  1.00  0.00           H  
ATOM   3241  CA  ASP B 204      -7.475   3.793  -5.390  1.00  0.00           C  
ATOM   3242  HA  ASP B 204      -8.326   4.421  -5.121  1.00  0.00           H  
ATOM   3243  CB  ASP B 204      -6.488   3.869  -4.210  1.00  0.00           C  
ATOM   3244  HB2 ASP B 204      -5.636   3.216  -4.406  1.00  0.00           H  
ATOM   3245  HB3 ASP B 204      -6.108   4.889  -4.149  1.00  0.00           H  
ATOM   3246  CG  ASP B 204      -7.090   3.516  -2.844  1.00  0.00           C  
ATOM   3247  OD1 ASP B 204      -6.305   3.344  -1.888  1.00  0.00           O  
ATOM   3248  OD2 ASP B 204      -8.330   3.493  -2.676  1.00  0.00           O  
ATOM   3249  C   ASP B 204      -6.850   4.385  -6.666  1.00  0.00           C  
ATOM   3250  O   ASP B 204      -5.967   3.803  -7.306  1.00  0.00           O  
ATOM   3251  N   GLN B 205      -7.254   5.616  -6.982  1.00  0.00           N  
ATOM   3252  H   GLN B 205      -8.014   6.018  -6.454  1.00  0.00           H  
ATOM   3253  CA  GLN B 205      -6.645   6.467  -7.997  1.00  0.00           C  
ATOM   3254  HA  GLN B 205      -5.596   6.189  -8.091  1.00  0.00           H  
ATOM   3255  CB  GLN B 205      -7.329   6.214  -9.353  1.00  0.00           C  
ATOM   3256  HB2 GLN B 205      -7.198   5.159  -9.600  1.00  0.00           H  
ATOM   3257  HB3 GLN B 205      -8.399   6.413  -9.268  1.00  0.00           H  
ATOM   3258  CG  GLN B 205      -6.746   7.072 -10.488  1.00  0.00           C  
ATOM   3259  HG2 GLN B 205      -7.070   8.105 -10.357  1.00  0.00           H  
ATOM   3260  HG3 GLN B 205      -5.659   7.043 -10.433  1.00  0.00           H  
ATOM   3261  CD  GLN B 205      -7.136   6.604 -11.891  1.00  0.00           C  
ATOM   3262  OE1 GLN B 205      -7.683   5.539 -12.118  1.00  0.00           O  
ATOM   3263  NE2 GLN B 205      -6.827   7.381 -12.902  1.00  0.00           N  
ATOM   3264 HE21 GLN B 205      -7.130   7.085 -13.812  1.00  0.00           H  
ATOM   3265 HE22 GLN B 205      -6.328   8.247 -12.727  1.00  0.00           H  
ATOM   3266  C   GLN B 205      -6.700   7.932  -7.540  1.00  0.00           C  
ATOM   3267  O   GLN B 205      -7.706   8.390  -6.994  1.00  0.00           O  
ATOM   3268  N   TYR B 206      -5.604   8.657  -7.744  1.00  0.00           N  
ATOM   3269  H   TYR B 206      -4.812   8.221  -8.206  1.00  0.00           H  
ATOM   3270  CA  TYR B 206      -5.466  10.060  -7.364  1.00  0.00           C  
ATOM   3271  HA  TYR B 206      -6.332  10.367  -6.781  1.00  0.00           H  
ATOM   3272  CB  TYR B 206      -4.228  10.246  -6.480  1.00  0.00           C  
ATOM   3273  HB2 TYR B 206      -3.381   9.750  -6.949  1.00  0.00           H  
ATOM   3274  HB3 TYR B 206      -3.994  11.311  -6.426  1.00  0.00           H  
ATOM   3275  CG  TYR B 206      -4.396   9.721  -5.068  1.00  0.00           C  
ATOM   3276  CD1 TYR B 206      -4.199   8.355  -4.780  1.00  0.00           C  
ATOM   3277  HD1 TYR B 206      -3.918   7.675  -5.572  1.00  0.00           H  
ATOM   3278  CE1 TYR B 206      -4.378   7.879  -3.466  1.00  0.00           C  
ATOM   3279  HE1 TYR B 206      -4.235   6.832  -3.242  1.00  0.00           H  
ATOM   3280  CZ  TYR B 206      -4.743   8.776  -2.437  1.00  0.00           C  
ATOM   3281  OH  TYR B 206      -4.944   8.328  -1.171  1.00  0.00           O  
ATOM   3282  HH  TYR B 206      -5.004   7.372  -1.127  1.00  0.00           H  
ATOM   3283  CE2 TYR B 206      -4.919  10.147  -2.724  1.00  0.00           C  
ATOM   3284  HE2 TYR B 206      -5.195  10.823  -1.927  1.00  0.00           H  
ATOM   3285  CD2 TYR B 206      -4.757  10.614  -4.041  1.00  0.00           C  
ATOM   3286  HD2 TYR B 206      -4.911  11.659  -4.269  1.00  0.00           H  
ATOM   3287  C   TYR B 206      -5.396  10.965  -8.591  1.00  0.00           C  
ATOM   3288  O   TYR B 206      -4.724  10.652  -9.578  1.00  0.00           O  
ATOM   3289  N   THR B 207      -6.049  12.119  -8.500  1.00  0.00           N  
ATOM   3290  H   THR B 207      -6.610  12.270  -7.666  1.00  0.00           H  
ATOM   3291  CA  THR B 207      -5.793  13.308  -9.329  1.00  0.00           C  
ATOM   3292  HA  THR B 207      -5.625  13.014 -10.366  1.00  0.00           H  
ATOM   3293  CB  THR B 207      -7.010  14.244  -9.272  1.00  0.00           C  
ATOM   3294  HB  THR B 207      -7.154  14.580  -8.244  1.00  0.00           H  
ATOM   3295  CG2 THR B 207      -6.900  15.463 -10.186  1.00  0.00           C  
ATOM   3296 HG21 THR B 207      -7.841  16.014 -10.172  1.00  0.00           H  
ATOM   3297 HG22 THR B 207      -6.682  15.144 -11.207  1.00  0.00           H  
ATOM   3298 HG23 THR B 207      -6.110  16.128  -9.836  1.00  0.00           H  
ATOM   3299  OG1 THR B 207      -8.163  13.540  -9.680  1.00  0.00           O  
ATOM   3300  HG1 THR B 207      -8.906  13.894  -9.183  1.00  0.00           H  
ATOM   3301  C   THR B 207      -4.550  14.032  -8.797  1.00  0.00           C  
ATOM   3302  O   THR B 207      -4.350  14.045  -7.579  1.00  0.00           O  
ATOM   3303  N   LEU B 208      -3.739  14.643  -9.671  1.00  0.00           N  
ATOM   3304  H   LEU B 208      -3.973  14.606 -10.660  1.00  0.00           H  
ATOM   3305  CA  LEU B 208      -2.525  15.394  -9.311  1.00  0.00           C  
ATOM   3306  HA  LEU B 208      -2.547  15.651  -8.252  1.00  0.00           H  
ATOM   3307  CB  LEU B 208      -1.279  14.526  -9.600  1.00  0.00           C  
ATOM   3308  HB2 LEU B 208      -1.284  14.272 -10.662  1.00  0.00           H  
ATOM   3309  HB3 LEU B 208      -0.398  15.139  -9.414  1.00  0.00           H  
ATOM   3310  CG  LEU B 208      -1.125  13.223  -8.799  1.00  0.00           C  
ATOM   3311  HG  LEU B 208      -2.011  12.599  -8.920  1.00  0.00           H  
ATOM   3312  CD1 LEU B 208       0.091  12.446  -9.309  1.00  0.00           C  
ATOM   3313 HD11 LEU B 208       0.233  11.548  -8.708  1.00  0.00           H  
ATOM   3314 HD12 LEU B 208      -0.062  12.157 -10.348  1.00  0.00           H  
ATOM   3315 HD13 LEU B 208       0.986  13.064  -9.235  1.00  0.00           H  
ATOM   3316  CD2 LEU B 208      -0.901  13.508  -7.318  1.00  0.00           C  
ATOM   3317 HD21 LEU B 208      -0.803  12.573  -6.768  1.00  0.00           H  
ATOM   3318 HD22 LEU B 208      -0.002  14.107  -7.178  1.00  0.00           H  
ATOM   3319 HD23 LEU B 208      -1.758  14.050  -6.930  1.00  0.00           H  
ATOM   3320  C   LEU B 208      -2.419  16.705 -10.110  1.00  0.00           C  
ATOM   3321  O   LEU B 208      -2.428  16.649 -11.339  1.00  0.00           O  
ATOM   3322  N   ASP B 209      -2.229  17.849  -9.442  1.00  0.00           N  
ATOM   3323  H   ASP B 209      -2.212  17.806  -8.427  1.00  0.00           H  
ATOM   3324  CA  ASP B 209      -2.000  19.162 -10.070  1.00  0.00           C  
ATOM   3325  HA  ASP B 209      -1.818  19.025 -11.138  1.00  0.00           H  
ATOM   3326  CB  ASP B 209      -3.221  20.089  -9.927  1.00  0.00           C  
ATOM   3327  HB2 ASP B 209      -3.619  20.023  -8.912  1.00  0.00           H  
ATOM   3328  HB3 ASP B 209      -2.888  21.114 -10.084  1.00  0.00           H  
ATOM   3329  CG  ASP B 209      -4.342  19.816 -10.925  1.00  0.00           C  
ATOM   3330  OD1 ASP B 209      -4.923  20.780 -11.466  1.00  0.00           O  
ATOM   3331  OD2 ASP B 209      -4.659  18.641 -11.217  1.00  0.00           O  
ATOM   3332  C   ASP B 209      -0.766  19.858  -9.479  1.00  0.00           C  
ATOM   3333  O   ASP B 209      -0.729  20.188  -8.293  1.00  0.00           O  
ATOM   3334  N   LEU B 210       0.237  20.132 -10.312  1.00  0.00           N  
ATOM   3335  H   LEU B 210       0.107  19.916 -11.295  1.00  0.00           H  
ATOM   3336  CA  LEU B 210       1.467  20.820  -9.919  1.00  0.00           C  
ATOM   3337  HA  LEU B 210       1.630  20.644  -8.855  1.00  0.00           H  
ATOM   3338  CB  LEU B 210       2.652  20.211 -10.692  1.00  0.00           C  
ATOM   3339  HB2 LEU B 210       2.672  19.134 -10.517  1.00  0.00           H  
ATOM   3340  HB3 LEU B 210       2.489  20.375 -11.759  1.00  0.00           H  
ATOM   3341  CG  LEU B 210       4.022  20.801 -10.308  1.00  0.00           C  
ATOM   3342  HG  LEU B 210       4.009  21.880 -10.453  1.00  0.00           H  
ATOM   3343  CD1 LEU B 210       4.385  20.493  -8.853  1.00  0.00           C  
ATOM   3344 HD11 LEU B 210       4.342  19.419  -8.671  1.00  0.00           H  
ATOM   3345 HD12 LEU B 210       5.393  20.844  -8.642  1.00  0.00           H  
ATOM   3346 HD13 LEU B 210       3.705  21.005  -8.180  1.00  0.00           H  
ATOM   3347  CD2 LEU B 210       5.116  20.218 -11.199  1.00  0.00           C  
ATOM   3348 HD21 LEU B 210       6.069  20.699 -10.976  1.00  0.00           H  
ATOM   3349 HD22 LEU B 210       5.213  19.151 -11.010  1.00  0.00           H  
ATOM   3350 HD23 LEU B 210       4.872  20.383 -12.249  1.00  0.00           H  
ATOM   3351  C   LEU B 210       1.339  22.334 -10.139  1.00  0.00           C  
ATOM   3352  O   LEU B 210       1.068  22.782 -11.254  1.00  0.00           O  
ATOM   3353  N   TRP B 211       1.596  23.123  -9.099  1.00  0.00           N  
ATOM   3354  H   TRP B 211       1.877  22.700  -8.218  1.00  0.00           H  
ATOM   3355  CA  TRP B 211       1.540  24.587  -9.129  1.00  0.00           C  
ATOM   3356  HA  TRP B 211       1.320  24.932 -10.140  1.00  0.00           H  
ATOM   3357  CB  TRP B 211       0.419  25.076  -8.200  1.00  0.00           C  
ATOM   3358  HB2 TRP B 211       0.584  24.660  -7.207  1.00  0.00           H  
ATOM   3359  HB3 TRP B 211       0.501  26.160  -8.116  1.00  0.00           H  
ATOM   3360  CG  TRP B 211      -0.989  24.759  -8.615  1.00  0.00           C  
ATOM   3361  CD1 TRP B 211      -1.567  23.537  -8.569  1.00  0.00           C  
ATOM   3362  HD1 TRP B 211      -1.080  22.632  -8.224  1.00  0.00           H  
ATOM   3363  NE1 TRP B 211      -2.850  23.607  -9.075  1.00  0.00           N  
ATOM   3364  HE1 TRP B 211      -3.441  22.794  -9.207  1.00  0.00           H  
ATOM   3365  CE2 TRP B 211      -3.169  24.885  -9.477  1.00  0.00           C  
ATOM   3366  CZ2 TRP B 211      -4.317  25.449 -10.053  1.00  0.00           C  
ATOM   3367  HZ2 TRP B 211      -5.172  24.829 -10.285  1.00  0.00           H  
ATOM   3368  CH2 TRP B 211      -4.341  26.829 -10.317  1.00  0.00           C  
ATOM   3369  HH2 TRP B 211      -5.221  27.286 -10.750  1.00  0.00           H  
ATOM   3370  CZ3 TRP B 211      -3.221  27.619 -10.004  1.00  0.00           C  
ATOM   3371  HZ3 TRP B 211      -3.253  28.686 -10.194  1.00  0.00           H  
ATOM   3372  CE3 TRP B 211      -2.065  27.037  -9.446  1.00  0.00           C  
ATOM   3373  HE3 TRP B 211      -1.211  27.657  -9.222  1.00  0.00           H  
ATOM   3374  CD2 TRP B 211      -2.003  25.652  -9.176  1.00  0.00           C  
ATOM   3375  C   TRP B 211       2.886  25.189  -8.715  1.00  0.00           C  
ATOM   3376  O   TRP B 211       3.584  24.634  -7.866  1.00  0.00           O  
ATOM   3377  N   ALA B 212       3.221  26.355  -9.263  1.00  0.00           N  
ATOM   3378  H   ALA B 212       2.609  26.750  -9.974  1.00  0.00           H  
ATOM   3379  CA  ALA B 212       4.356  27.174  -8.851  1.00  0.00           C  
ATOM   3380  HA  ALA B 212       4.733  26.811  -7.898  1.00  0.00           H  
ATOM   3381  CB  ALA B 212       5.476  27.047  -9.877  1.00  0.00           C  
ATOM   3382  HB1 ALA B 212       5.744  26.001 -10.010  1.00  0.00           H  
ATOM   3383  HB2 ALA B 212       5.155  27.465 -10.833  1.00  0.00           H  
ATOM   3384  HB3 ALA B 212       6.339  27.598  -9.506  1.00  0.00           H  
ATOM   3385  C   ALA B 212       3.913  28.628  -8.663  1.00  0.00           C  
ATOM   3386  O   ALA B 212       3.279  29.211  -9.546  1.00  0.00           O  
ATOM   3387  N   GLY B 213       4.188  29.198  -7.487  1.00  0.00           N  
ATOM   3388  H   GLY B 213       4.801  28.699  -6.845  1.00  0.00           H  
ATOM   3389  CA  GLY B 213       3.675  30.510  -7.097  1.00  0.00           C  
ATOM   3390  HA2 GLY B 213       3.882  30.679  -6.042  1.00  0.00           H  
ATOM   3391  HA3 GLY B 213       4.191  31.278  -7.675  1.00  0.00           H  
ATOM   3392  C   GLY B 213       2.159  30.622  -7.319  1.00  0.00           C  
ATOM   3393  O   GLY B 213       1.370  29.984  -6.618  1.00  0.00           O  
ATOM   3394  N   GLN B 214       1.761  31.416  -8.315  1.00  0.00           N  
ATOM   3395  H   GLN B 214       2.473  31.812  -8.910  1.00  0.00           H  
ATOM   3396  CA  GLN B 214       0.358  31.669  -8.657  1.00  0.00           C  
ATOM   3397  HA  GLN B 214      -0.231  31.657  -7.740  1.00  0.00           H  
ATOM   3398  CB  GLN B 214       0.229  33.065  -9.304  1.00  0.00           C  
ATOM   3399  HB2 GLN B 214       0.772  33.056 -10.252  1.00  0.00           H  
ATOM   3400  HB3 GLN B 214      -0.822  33.251  -9.532  1.00  0.00           H  
ATOM   3401  CG  GLN B 214       0.752  34.250  -8.467  1.00  0.00           C  
ATOM   3402  HG2 GLN B 214       1.807  34.108  -8.240  1.00  0.00           H  
ATOM   3403  HG3 GLN B 214       0.671  35.151  -9.076  1.00  0.00           H  
ATOM   3404  CD  GLN B 214       0.006  34.495  -7.155  1.00  0.00           C  
ATOM   3405  OE1 GLN B 214      -0.812  33.725  -6.687  1.00  0.00           O  
ATOM   3406  NE2 GLN B 214       0.291  35.586  -6.478  1.00  0.00           N  
ATOM   3407 HE21 GLN B 214      -0.247  35.722  -5.640  1.00  0.00           H  
ATOM   3408 HE22 GLN B 214       0.943  36.260  -6.826  1.00  0.00           H  
ATOM   3409  C   GLN B 214      -0.294  30.626  -9.582  1.00  0.00           C  
ATOM   3410  O   GLN B 214      -1.520  30.571  -9.612  1.00  0.00           O  
ATOM   3411  N   GLN B 215       0.455  29.821 -10.350  1.00  0.00           N  
ATOM   3412  H   GLN B 215       1.462  29.801 -10.225  1.00  0.00           H  
ATOM   3413  CA  GLN B 215      -0.112  29.141 -11.532  1.00  0.00           C  
ATOM   3414  HA  GLN B 215      -1.192  29.083 -11.400  1.00  0.00           H  
ATOM   3415  CB  GLN B 215       0.090  30.013 -12.784  1.00  0.00           C  
ATOM   3416  HB2 GLN B 215      -0.428  29.553 -13.626  1.00  0.00           H  
ATOM   3417  HB3 GLN B 215      -0.390  30.975 -12.595  1.00  0.00           H  
ATOM   3418  CG  GLN B 215       1.552  30.264 -13.189  1.00  0.00           C  
ATOM   3419  HG2 GLN B 215       2.124  30.578 -12.316  1.00  0.00           H  
ATOM   3420  HG3 GLN B 215       1.990  29.342 -13.574  1.00  0.00           H  
ATOM   3421  CD  GLN B 215       1.680  31.360 -14.250  1.00  0.00           C  
ATOM   3422  OE1 GLN B 215       0.726  31.890 -14.792  1.00  0.00           O  
ATOM   3423  NE2 GLN B 215       2.887  31.766 -14.576  1.00  0.00           N  
ATOM   3424 HE21 GLN B 215       2.922  32.480 -15.281  1.00  0.00           H  
ATOM   3425 HE22 GLN B 215       3.701  31.333 -14.183  1.00  0.00           H  
ATOM   3426  C   GLN B 215       0.330  27.683 -11.738  1.00  0.00           C  
ATOM   3427  O   GLN B 215       1.373  27.240 -11.259  1.00  0.00           O  
ATOM   3428  N   LEU B 216      -0.523  26.935 -12.442  1.00  0.00           N  
ATOM   3429  H   LEU B 216      -1.342  27.393 -12.807  1.00  0.00           H  
ATOM   3430  CA  LEU B 216      -0.365  25.525 -12.799  1.00  0.00           C  
ATOM   3431  HA  LEU B 216      -0.141  24.957 -11.897  1.00  0.00           H  
ATOM   3432  CB  LEU B 216      -1.723  25.056 -13.365  1.00  0.00           C  
ATOM   3433  HB2 LEU B 216      -2.522  25.324 -12.669  1.00  0.00           H  
ATOM   3434  HB3 LEU B 216      -1.899  25.607 -14.291  1.00  0.00           H  
ATOM   3435  CG  LEU B 216      -1.819  23.548 -13.667  1.00  0.00           C  
ATOM   3436  HG  LEU B 216      -0.874  23.185 -14.069  1.00  0.00           H  
ATOM   3437  CD1 LEU B 216      -2.166  22.764 -12.405  1.00  0.00           C  
ATOM   3438 HD11 LEU B 216      -2.152  21.698 -12.621  1.00  0.00           H  
ATOM   3439 HD12 LEU B 216      -1.435  22.967 -11.625  1.00  0.00           H  
ATOM   3440 HD13 LEU B 216      -3.158  23.037 -12.044  1.00  0.00           H  
ATOM   3441  CD2 LEU B 216      -2.906  23.265 -14.701  1.00  0.00           C  
ATOM   3442 HD21 LEU B 216      -3.882  23.559 -14.312  1.00  0.00           H  
ATOM   3443 HD22 LEU B 216      -2.698  23.821 -15.615  1.00  0.00           H  
ATOM   3444 HD23 LEU B 216      -2.907  22.202 -14.935  1.00  0.00           H  
ATOM   3445  C   LEU B 216       0.774  25.326 -13.821  1.00  0.00           C  
ATOM   3446  O   LEU B 216       0.858  26.072 -14.794  1.00  0.00           O  
ATOM   3447  N   LEU B 217       1.600  24.290 -13.634  1.00  0.00           N  
ATOM   3448  H   LEU B 217       1.480  23.750 -12.782  1.00  0.00           H  
ATOM   3449  CA  LEU B 217       2.626  23.860 -14.603  1.00  0.00           C  
ATOM   3450  HA  LEU B 217       2.716  24.602 -15.397  1.00  0.00           H  
ATOM   3451  CB  LEU B 217       3.980  23.721 -13.889  1.00  0.00           C  
ATOM   3452  HB2 LEU B 217       3.848  23.069 -13.025  1.00  0.00           H  
ATOM   3453  HB3 LEU B 217       4.673  23.225 -14.570  1.00  0.00           H  
ATOM   3454  CG  LEU B 217       4.627  25.038 -13.425  1.00  0.00           C  
ATOM   3455  HG  LEU B 217       3.967  25.561 -12.731  1.00  0.00           H  
ATOM   3456  CD1 LEU B 217       5.928  24.687 -12.707  1.00  0.00           C  
ATOM   3457 HD11 LEU B 217       5.698  24.027 -11.874  1.00  0.00           H  
ATOM   3458 HD12 LEU B 217       6.400  25.592 -12.327  1.00  0.00           H  
ATOM   3459 HD13 LEU B 217       6.618  24.184 -13.384  1.00  0.00           H  
ATOM   3460  CD2 LEU B 217       4.980  25.958 -14.595  1.00  0.00           C  
ATOM   3461 HD21 LEU B 217       4.066  26.337 -15.053  1.00  0.00           H  
ATOM   3462 HD22 LEU B 217       5.565  25.419 -15.341  1.00  0.00           H  
ATOM   3463 HD23 LEU B 217       5.555  26.811 -14.235  1.00  0.00           H  
ATOM   3464  C   LEU B 217       2.301  22.534 -15.306  1.00  0.00           C  
ATOM   3465  O   LEU B 217       2.719  22.323 -16.440  1.00  0.00           O  
ATOM   3466  N   TRP B 218       1.594  21.627 -14.627  1.00  0.00           N  
ATOM   3467  H   TRP B 218       1.264  21.871 -13.702  1.00  0.00           H  
ATOM   3468  CA  TRP B 218       1.273  20.277 -15.107  1.00  0.00           C  
ATOM   3469  HA  TRP B 218       0.983  20.326 -16.157  1.00  0.00           H  
ATOM   3470  CB  TRP B 218       2.527  19.393 -14.985  1.00  0.00           C  
ATOM   3471  HB2 TRP B 218       3.284  19.762 -15.679  1.00  0.00           H  
ATOM   3472  HB3 TRP B 218       2.934  19.504 -13.979  1.00  0.00           H  
ATOM   3473  CG  TRP B 218       2.342  17.925 -15.226  1.00  0.00           C  
ATOM   3474  CD1 TRP B 218       2.623  17.271 -16.376  1.00  0.00           C  
ATOM   3475  HD1 TRP B 218       3.026  17.731 -17.272  1.00  0.00           H  
ATOM   3476  NE1 TRP B 218       2.346  15.926 -16.226  1.00  0.00           N  
ATOM   3477  HE1 TRP B 218       2.510  15.239 -16.951  1.00  0.00           H  
ATOM   3478  CE2 TRP B 218       1.884  15.639 -14.960  1.00  0.00           C  
ATOM   3479  CZ2 TRP B 218       1.519  14.445 -14.322  1.00  0.00           C  
ATOM   3480  HZ2 TRP B 218       1.608  13.501 -14.839  1.00  0.00           H  
ATOM   3481  CH2 TRP B 218       1.095  14.490 -12.982  1.00  0.00           C  
ATOM   3482  HH2 TRP B 218       0.845  13.576 -12.463  1.00  0.00           H  
ATOM   3483  CZ3 TRP B 218       1.036  15.724 -12.309  1.00  0.00           C  
ATOM   3484  HZ3 TRP B 218       0.725  15.758 -11.277  1.00  0.00           H  
ATOM   3485  CE3 TRP B 218       1.418  16.914 -12.956  1.00  0.00           C  
ATOM   3486  HE3 TRP B 218       1.390  17.848 -12.417  1.00  0.00           H  
ATOM   3487  CD2 TRP B 218       1.857  16.903 -14.298  1.00  0.00           C  
ATOM   3488  C   TRP B 218       0.103  19.694 -14.303  1.00  0.00           C  
ATOM   3489  O   TRP B 218      -0.069  20.050 -13.136  1.00  0.00           O  
ATOM   3490  N   LYS B 219      -0.683  18.786 -14.891  1.00  0.00           N  
ATOM   3491  H   LYS B 219      -0.460  18.493 -15.833  1.00  0.00           H  
ATOM   3492  CA  LYS B 219      -1.695  17.992 -14.176  1.00  0.00           C  
ATOM   3493  HA  LYS B 219      -1.326  17.820 -13.165  1.00  0.00           H  
ATOM   3494  CB  LYS B 219      -3.032  18.745 -14.047  1.00  0.00           C  
ATOM   3495  HB2 LYS B 219      -3.725  18.094 -13.517  1.00  0.00           H  
ATOM   3496  HB3 LYS B 219      -2.873  19.634 -13.439  1.00  0.00           H  
ATOM   3497  CG  LYS B 219      -3.666  19.160 -15.382  1.00  0.00           C  
ATOM   3498  HG2 LYS B 219      -2.954  19.779 -15.931  1.00  0.00           H  
ATOM   3499  HG3 LYS B 219      -3.876  18.272 -15.979  1.00  0.00           H  
ATOM   3500  CD  LYS B 219      -4.964  19.972 -15.225  1.00  0.00           C  
ATOM   3501  HD2 LYS B 219      -4.785  20.846 -14.595  1.00  0.00           H  
ATOM   3502  HD3 LYS B 219      -5.233  20.334 -16.218  1.00  0.00           H  
ATOM   3503  CE  LYS B 219      -6.161  19.175 -14.686  1.00  0.00           C  
ATOM   3504  HE2 LYS B 219      -7.068  19.602 -15.122  1.00  0.00           H  
ATOM   3505  HE3 LYS B 219      -6.081  18.137 -15.020  1.00  0.00           H  
ATOM   3506  NZ  LYS B 219      -6.270  19.236 -13.211  1.00  0.00           N  
ATOM   3507  HZ1 LYS B 219      -5.538  18.698 -12.734  1.00  0.00           H  
ATOM   3508  HZ2 LYS B 219      -6.062  20.157 -12.816  1.00  0.00           H  
ATOM   3509  HZ3 LYS B 219      -7.147  18.904 -12.847  1.00  0.00           H  
ATOM   3510  C   LYS B 219      -1.871  16.608 -14.797  1.00  0.00           C  
ATOM   3511  O   LYS B 219      -1.752  16.450 -16.009  1.00  0.00           O  
ATOM   3512  N   GLY B 220      -2.202  15.620 -13.972  1.00  0.00           N  
ATOM   3513  H   GLY B 220      -2.322  15.849 -12.989  1.00  0.00           H  
ATOM   3514  CA  GLY B 220      -2.326  14.220 -14.372  1.00  0.00           C  
ATOM   3515  HA2 GLY B 220      -2.905  14.148 -15.293  1.00  0.00           H  
ATOM   3516  HA3 GLY B 220      -1.329  13.825 -14.569  1.00  0.00           H  
ATOM   3517  C   GLY B 220      -3.005  13.356 -13.308  1.00  0.00           C  
ATOM   3518  O   GLY B 220      -3.848  13.825 -12.540  1.00  0.00           O  
ATOM   3519  N   SER B 221      -2.647  12.073 -13.266  1.00  0.00           N  
ATOM   3520  H   SER B 221      -1.908  11.750 -13.877  1.00  0.00           H  
ATOM   3521  CA  SER B 221      -3.211  11.091 -12.333  1.00  0.00           C  
ATOM   3522  HA  SER B 221      -3.375  11.586 -11.377  1.00  0.00           H  
ATOM   3523  CB  SER B 221      -4.568  10.599 -12.864  1.00  0.00           C  
ATOM   3524  HB2 SER B 221      -5.239  11.453 -12.969  1.00  0.00           H  
ATOM   3525  HB3 SER B 221      -4.430  10.145 -13.845  1.00  0.00           H  
ATOM   3526  OG  SER B 221      -5.170   9.650 -12.003  1.00  0.00           O  
ATOM   3527  HG  SER B 221      -5.190  10.055 -11.111  1.00  0.00           H  
ATOM   3528  C   SER B 221      -2.246   9.922 -12.095  1.00  0.00           C  
ATOM   3529  O   SER B 221      -1.387   9.642 -12.930  1.00  0.00           O  
ATOM   3530  N   PHE B 222      -2.394   9.238 -10.957  1.00  0.00           N  
ATOM   3531  H   PHE B 222      -3.152   9.504 -10.339  1.00  0.00           H  
ATOM   3532  CA  PHE B 222      -1.612   8.055 -10.584  1.00  0.00           C  
ATOM   3533  HA  PHE B 222      -1.330   7.547 -11.507  1.00  0.00           H  
ATOM   3534  CB  PHE B 222      -0.301   8.483  -9.893  1.00  0.00           C  
ATOM   3535  HB2 PHE B 222       0.528   8.080 -10.477  1.00  0.00           H  
ATOM   3536  HB3 PHE B 222      -0.197   9.568  -9.930  1.00  0.00           H  
ATOM   3537  CG  PHE B 222      -0.132   8.031  -8.457  1.00  0.00           C  
ATOM   3538  CD1 PHE B 222       0.591   6.858  -8.180  1.00  0.00           C  
ATOM   3539  HD1 PHE B 222       1.039   6.304  -8.992  1.00  0.00           H  
ATOM   3540  CE1 PHE B 222       0.739   6.413  -6.857  1.00  0.00           C  
ATOM   3541  HE1 PHE B 222       1.292   5.507  -6.659  1.00  0.00           H  
ATOM   3542  CZ  PHE B 222       0.164   7.146  -5.803  1.00  0.00           C  
ATOM   3543  HZ  PHE B 222       0.276   6.810  -4.781  1.00  0.00           H  
ATOM   3544  CE2 PHE B 222      -0.556   8.323  -6.075  1.00  0.00           C  
ATOM   3545  HE2 PHE B 222      -0.991   8.888  -5.262  1.00  0.00           H  
ATOM   3546  CD2 PHE B 222      -0.700   8.767  -7.402  1.00  0.00           C  
ATOM   3547  HD2 PHE B 222      -1.236   9.681  -7.610  1.00  0.00           H  
ATOM   3548  C   PHE B 222      -2.464   7.055  -9.777  1.00  0.00           C  
ATOM   3549  O   PHE B 222      -3.441   7.428  -9.127  1.00  0.00           O  
ATOM   3550  N   LYS B 223      -2.121   5.767  -9.849  1.00  0.00           N  
ATOM   3551  H   LYS B 223      -1.274   5.540 -10.365  1.00  0.00           H  
ATOM   3552  CA  LYS B 223      -2.992   4.648  -9.469  1.00  0.00           C  
ATOM   3553  HA  LYS B 223      -3.765   4.977  -8.775  1.00  0.00           H  
ATOM   3554  CB  LYS B 223      -3.698   4.195 -10.757  1.00  0.00           C  
ATOM   3555  HB2 LYS B 223      -4.239   5.048 -11.175  1.00  0.00           H  
ATOM   3556  HB3 LYS B 223      -2.947   3.883 -11.487  1.00  0.00           H  
ATOM   3557  CG  LYS B 223      -4.693   3.050 -10.544  1.00  0.00           C  
ATOM   3558  HG2 LYS B 223      -4.161   2.172 -10.180  1.00  0.00           H  
ATOM   3559  HG3 LYS B 223      -5.443   3.346  -9.811  1.00  0.00           H  
ATOM   3560  CD  LYS B 223      -5.385   2.732 -11.876  1.00  0.00           C  
ATOM   3561  HD2 LYS B 223      -5.963   3.603 -12.187  1.00  0.00           H  
ATOM   3562  HD3 LYS B 223      -4.635   2.529 -12.641  1.00  0.00           H  
ATOM   3563  CE  LYS B 223      -6.335   1.541 -11.766  1.00  0.00           C  
ATOM   3564  HE2 LYS B 223      -7.058   1.747 -10.971  1.00  0.00           H  
ATOM   3565  HE3 LYS B 223      -6.880   1.446 -12.708  1.00  0.00           H  
ATOM   3566  NZ  LYS B 223      -5.600   0.289 -11.473  1.00  0.00           N  
ATOM   3567  HZ1 LYS B 223      -4.740   0.207 -11.998  1.00  0.00           H  
ATOM   3568  HZ2 LYS B 223      -5.315   0.273 -10.494  1.00  0.00           H  
ATOM   3569  HZ3 LYS B 223      -6.165  -0.543 -11.606  1.00  0.00           H  
ATOM   3570  C   LYS B 223      -2.180   3.529  -8.796  1.00  0.00           C  
ATOM   3571  O   LYS B 223      -1.538   2.751  -9.508  1.00  0.00           O  
ATOM   3572  N   PRO B 224      -2.181   3.436  -7.448  1.00  0.00           N  
ATOM   3573  CD  PRO B 224      -2.743   4.407  -6.515  1.00  0.00           C  
ATOM   3574  HD2 PRO B 224      -3.809   4.232  -6.402  1.00  0.00           H  
ATOM   3575  HD3 PRO B 224      -2.558   5.433  -6.839  1.00  0.00           H  
ATOM   3576  CG  PRO B 224      -2.058   4.155  -5.173  1.00  0.00           C  
ATOM   3577  HG2 PRO B 224      -2.709   4.405  -4.335  1.00  0.00           H  
ATOM   3578  HG3 PRO B 224      -1.130   4.721  -5.119  1.00  0.00           H  
ATOM   3579  CB  PRO B 224      -1.753   2.663  -5.233  1.00  0.00           C  
ATOM   3580  HB2 PRO B 224      -2.649   2.097  -4.972  1.00  0.00           H  
ATOM   3581  HB3 PRO B 224      -0.923   2.394  -4.581  1.00  0.00           H  
ATOM   3582  CA  PRO B 224      -1.397   2.448  -6.704  1.00  0.00           C  
ATOM   3583  HA  PRO B 224      -0.339   2.679  -6.844  1.00  0.00           H  
ATOM   3584  C   PRO B 224      -1.621   0.989  -7.113  1.00  0.00           C  
ATOM   3585  O   PRO B 224      -0.683   0.204  -7.036  1.00  0.00           O  
ATOM   3586  N   SER B 225      -2.801   0.606  -7.620  1.00  0.00           N  
ATOM   3587  H   SER B 225      -3.570   1.263  -7.648  1.00  0.00           H  
ATOM   3588  CA  SER B 225      -2.966  -0.685  -8.308  1.00  0.00           C  
ATOM   3589  HA  SER B 225      -2.428  -1.445  -7.737  1.00  0.00           H  
ATOM   3590  CB  SER B 225      -4.428  -1.134  -8.313  1.00  0.00           C  
ATOM   3591  HB2 SER B 225      -4.540  -2.025  -8.933  1.00  0.00           H  
ATOM   3592  HB3 SER B 225      -4.697  -1.394  -7.291  1.00  0.00           H  
ATOM   3593  OG  SER B 225      -5.297  -0.114  -8.762  1.00  0.00           O  
ATOM   3594  HG  SER B 225      -6.059  -0.110  -8.136  1.00  0.00           H  
ATOM   3595  C   SER B 225      -2.307  -0.635  -9.695  1.00  0.00           C  
ATOM   3596  O   SER B 225      -2.959  -0.489 -10.736  1.00  0.00           O  
ATOM   3597  N   BCN B 226      -0.977  -0.768  -9.661  1.00  0.00           N  
ATOM   3598  H27 BCN B 226      -0.587  -0.778  -8.724  1.00  0.00           H  
ATOM   3599  C2  BCN B 226      -0.045  -0.715 -10.771  1.00  0.00           C  
ATOM   3600  H   BCN B 226      -0.542  -0.194 -11.587  1.00  0.00           H  
ATOM   3601  C4  BCN B 226       0.323  -2.128 -11.271  1.00  0.00           C  
ATOM   3602  H1  BCN B 226       1.057  -2.055 -12.085  1.00  0.00           H  
ATOM   3603  H2  BCN B 226       0.830  -2.675 -10.463  1.00  0.00           H  
ATOM   3604  C5  BCN B 226      -0.873  -2.979 -11.763  1.00  0.00           C  
ATOM   3605  H3  BCN B 226      -0.528  -4.011 -11.913  1.00  0.00           H  
ATOM   3606  H4  BCN B 226      -1.642  -3.032 -10.984  1.00  0.00           H  
ATOM   3607  C6  BCN B 226      -1.473  -2.463 -13.094  1.00  0.00           C  
ATOM   3608  H8  BCN B 226      -0.763  -2.670 -13.906  1.00  0.00           H  
ATOM   3609  H9  BCN B 226      -1.610  -1.376 -13.070  1.00  0.00           H  
ATOM   3610  C7  BCN B 226      -2.824  -3.125 -13.425  1.00  0.00           C  
ATOM   3611  H5  BCN B 226      -2.739  -4.217 -13.336  1.00  0.00           H  
ATOM   3612  H6  BCN B 226      -3.096  -2.894 -14.464  1.00  0.00           H  
ATOM   3613  N2  BCN B 226      -3.889  -2.639 -12.540  1.00  0.00           N  
ATOM   3614  H7  BCN B 226      -3.658  -1.992 -11.795  1.00  0.00           H  
ATOM   3615  C8  BCN B 226      -5.168  -3.120 -12.612  1.00  0.00           C  
ATOM   3616  O1  BCN B 226      -5.547  -3.932 -13.429  1.00  0.00           O  
ATOM   3617  O2  BCN B 226      -5.942  -2.521 -11.666  1.00  0.00           O  
ATOM   3618  C9  BCN B 226      -7.235  -3.119 -11.436  1.00  0.00           C  
ATOM   3619  H21 BCN B 226      -7.102  -4.145 -11.065  1.00  0.00           H  
ATOM   3620  H22 BCN B 226      -7.817  -3.173 -12.367  1.00  0.00           H  
ATOM   3621  C10 BCN B 226      -7.990  -2.303 -10.387  1.00  0.00           C  
ATOM   3622  H23 BCN B 226      -7.353  -1.951  -9.579  1.00  0.00           H  
ATOM   3623  C11 BCN B 226      -9.364  -2.783  -9.964  1.00  0.00           C  
ATOM   3624  H12 BCN B 226      -9.791  -3.603 -10.539  1.00  0.00           H  
ATOM   3625  C12 BCN B 226      -9.679  -2.958  -8.454  1.00  0.00           C  
ATOM   3626  H13 BCN B 226      -9.123  -2.210  -7.881  1.00  0.00           H  
ATOM   3627  H14 BCN B 226      -9.306  -3.935  -8.124  1.00  0.00           H  
ATOM   3628  C13 BCN B 226     -11.188  -2.846  -8.075  1.00  0.00           C  
ATOM   3629  H19 BCN B 226     -11.778  -3.637  -8.554  1.00  0.00           H  
ATOM   3630  H20 BCN B 226     -11.336  -2.894  -6.989  1.00  0.00           H  
ATOM   3631  C14 BCN B 226     -11.580  -1.545  -8.583  1.00  0.00           C  
ATOM   3632  C15 BCN B 226     -11.472  -0.528  -9.187  1.00  0.00           C  
ATOM   3633  C16 BCN B 226     -10.838   0.463 -10.037  1.00  0.00           C  
ATOM   3634  H17 BCN B 226     -10.877   1.454  -9.566  1.00  0.00           H  
ATOM   3635  H18 BCN B 226     -11.351   0.512 -11.006  1.00  0.00           H  
ATOM   3636  C17 BCN B 226      -9.364  -0.028 -10.199  1.00  0.00           C  
ATOM   3637  H15 BCN B 226      -8.856   0.667 -10.874  1.00  0.00           H  
ATOM   3638  H16 BCN B 226      -8.851   0.057  -9.233  1.00  0.00           H  
ATOM   3639  C18 BCN B 226      -9.208  -1.472 -10.749  1.00  0.00           C  
ATOM   3640  H11 BCN B 226      -9.553  -1.531 -11.780  1.00  0.00           H  
ATOM   3641  C3  BCN B 226       1.204   0.111 -10.449  1.00  0.00           C  
ATOM   3642  O3  BCN B 226       2.337  -0.310 -10.610  1.00  0.00           O  
ATOM   3643  N   HIE B 227       1.018   1.356  -9.999  1.00  0.00           N  
ATOM   3644  H   HIE B 227       0.066   1.693  -9.880  1.00  0.00           H  
ATOM   3645  CA  HIE B 227       2.124   2.291  -9.731  1.00  0.00           C  
ATOM   3646  HA  HIE B 227       2.911   2.130 -10.466  1.00  0.00           H  
ATOM   3647  CB  HIE B 227       1.621   3.735  -9.896  1.00  0.00           C  
ATOM   3648  HB2 HIE B 227       0.830   3.920  -9.169  1.00  0.00           H  
ATOM   3649  HB3 HIE B 227       2.447   4.410  -9.670  1.00  0.00           H  
ATOM   3650  CG  HIE B 227       1.106   4.107 -11.268  1.00  0.00           C  
ATOM   3651  ND1 HIE B 227       0.258   5.189 -11.526  1.00  0.00           N  
ATOM   3652  CE1 HIE B 227       0.172   5.283 -12.861  1.00  0.00           C  
ATOM   3653  HE1 HIE B 227      -0.381   6.051 -13.388  1.00  0.00           H  
ATOM   3654  NE2 HIE B 227       0.901   4.319 -13.449  1.00  0.00           N  
ATOM   3655  HE2 HIE B 227       1.041   4.220 -14.446  1.00  0.00           H  
ATOM   3656  CD2 HIE B 227       1.505   3.571 -12.461  1.00  0.00           C  
ATOM   3657  HD2 HIE B 227       2.208   2.759 -12.599  1.00  0.00           H  
ATOM   3658  C   HIE B 227       2.778   2.064  -8.357  1.00  0.00           C  
ATOM   3659  O   HIE B 227       2.529   2.833  -7.428  1.00  0.00           O  
ATOM   3660  N   VAL B 228       3.632   1.040  -8.214  1.00  0.00           N  
ATOM   3661  H   VAL B 228       3.783   0.429  -9.010  1.00  0.00           H  
ATOM   3662  CA  VAL B 228       4.255   0.666  -6.923  1.00  0.00           C  
ATOM   3663  HA  VAL B 228       3.962   1.402  -6.179  1.00  0.00           H  
ATOM   3664  CB  VAL B 228       3.727  -0.689  -6.399  1.00  0.00           C  
ATOM   3665  HB  VAL B 228       3.932  -1.449  -7.147  1.00  0.00           H  
ATOM   3666  CG1 VAL B 228       4.356  -1.137  -5.069  1.00  0.00           C  
ATOM   3667 HG11 VAL B 228       3.897  -2.071  -4.746  1.00  0.00           H  
ATOM   3668 HG12 VAL B 228       5.421  -1.315  -5.190  1.00  0.00           H  
ATOM   3669 HG13 VAL B 228       4.190  -0.382  -4.300  1.00  0.00           H  
ATOM   3670  CG2 VAL B 228       2.212  -0.640  -6.181  1.00  0.00           C  
ATOM   3671 HG21 VAL B 228       1.857  -1.573  -5.743  1.00  0.00           H  
ATOM   3672 HG22 VAL B 228       1.951   0.189  -5.524  1.00  0.00           H  
ATOM   3673 HG23 VAL B 228       1.718  -0.511  -7.142  1.00  0.00           H  
ATOM   3674  C   VAL B 228       5.786   0.699  -6.972  1.00  0.00           C  
ATOM   3675  O   VAL B 228       6.399   0.316  -7.970  1.00  0.00           O  
ATOM   3676  N   LYS B 229       6.390   1.134  -5.859  1.00  0.00           N  
ATOM   3677  H   LYS B 229       5.782   1.483  -5.117  1.00  0.00           H  
ATOM   3678  CA  LYS B 229       7.819   1.040  -5.533  1.00  0.00           C  
ATOM   3679  HA  LYS B 229       8.280   0.261  -6.140  1.00  0.00           H  
ATOM   3680  CB  LYS B 229       8.506   2.364  -5.895  1.00  0.00           C  
ATOM   3681  HB2 LYS B 229       8.340   2.566  -6.954  1.00  0.00           H  
ATOM   3682  HB3 LYS B 229       8.072   3.176  -5.308  1.00  0.00           H  
ATOM   3683  CG  LYS B 229      10.017   2.295  -5.636  1.00  0.00           C  
ATOM   3684  HG2 LYS B 229      10.199   2.118  -4.575  1.00  0.00           H  
ATOM   3685  HG3 LYS B 229      10.431   1.464  -6.205  1.00  0.00           H  
ATOM   3686  CD  LYS B 229      10.716   3.595  -6.051  1.00  0.00           C  
ATOM   3687  HD2 LYS B 229      10.581   3.758  -7.122  1.00  0.00           H  
ATOM   3688  HD3 LYS B 229      10.272   4.428  -5.502  1.00  0.00           H  
ATOM   3689  CE  LYS B 229      12.210   3.498  -5.721  1.00  0.00           C  
ATOM   3690  HE2 LYS B 229      12.322   3.237  -4.664  1.00  0.00           H  
ATOM   3691  HE3 LYS B 229      12.660   2.688  -6.303  1.00  0.00           H  
ATOM   3692  NZ  LYS B 229      12.922   4.772  -5.981  1.00  0.00           N  
ATOM   3693  HZ1 LYS B 229      12.520   5.533  -5.458  1.00  0.00           H  
ATOM   3694  HZ2 LYS B 229      13.885   4.682  -5.632  1.00  0.00           H  
ATOM   3695  HZ3 LYS B 229      12.962   5.009  -6.961  1.00  0.00           H  
ATOM   3696  C   LYS B 229       7.957   0.692  -4.034  1.00  0.00           C  
ATOM   3697  O   LYS B 229       7.639   1.541  -3.202  1.00  0.00           O  
ATOM   3698  N   PRO B 230       8.356  -0.545  -3.662  1.00  0.00           N  
ATOM   3699  CD  PRO B 230       8.613  -1.685  -4.537  1.00  0.00           C  
ATOM   3700  HD2 PRO B 230       9.674  -1.718  -4.788  1.00  0.00           H  
ATOM   3701  HD3 PRO B 230       8.009  -1.662  -5.444  1.00  0.00           H  
ATOM   3702  CG  PRO B 230       8.234  -2.917  -3.722  1.00  0.00           C  
ATOM   3703  HG2 PRO B 230       8.779  -3.803  -4.041  1.00  0.00           H  
ATOM   3704  HG3 PRO B 230       7.159  -3.084  -3.787  1.00  0.00           H  
ATOM   3705  CB  PRO B 230       8.614  -2.504  -2.303  1.00  0.00           C  
ATOM   3706  HB2 PRO B 230       9.680  -2.684  -2.151  1.00  0.00           H  
ATOM   3707  HB3 PRO B 230       8.030  -3.049  -1.562  1.00  0.00           H  
ATOM   3708  CA  PRO B 230       8.313  -1.000  -2.268  1.00  0.00           C  
ATOM   3709  HA  PRO B 230       7.290  -0.859  -1.922  1.00  0.00           H  
ATOM   3710  C   PRO B 230       9.269  -0.270  -1.307  1.00  0.00           C  
ATOM   3711  O   PRO B 230      10.274   0.311  -1.723  1.00  0.00           O  
ATOM   3712  N   ARG B 231       9.002  -0.370   0.003  1.00  0.00           N  
ATOM   3713  H   ARG B 231       8.139  -0.837   0.259  1.00  0.00           H  
ATOM   3714  CA  ARG B 231       9.932   0.032   1.077  1.00  0.00           C  
ATOM   3715  HA  ARG B 231      10.267   1.049   0.866  1.00  0.00           H  
ATOM   3716  CB  ARG B 231       9.197   0.024   2.436  1.00  0.00           C  
ATOM   3717  HB2 ARG B 231       8.778  -0.967   2.614  1.00  0.00           H  
ATOM   3718  HB3 ARG B 231       9.916   0.234   3.229  1.00  0.00           H  
ATOM   3719  CG  ARG B 231       8.065   1.071   2.501  1.00  0.00           C  
ATOM   3720  HG2 ARG B 231       8.485   2.059   2.303  1.00  0.00           H  
ATOM   3721  HG3 ARG B 231       7.329   0.842   1.734  1.00  0.00           H  
ATOM   3722  CD  ARG B 231       7.354   1.085   3.865  1.00  0.00           C  
ATOM   3723  HD2 ARG B 231       6.880   0.114   4.023  1.00  0.00           H  
ATOM   3724  HD3 ARG B 231       8.107   1.232   4.640  1.00  0.00           H  
ATOM   3725  NE  ARG B 231       6.323   2.150   3.950  1.00  0.00           N  
ATOM   3726  HE  ARG B 231       5.860   2.445   3.092  1.00  0.00           H  
ATOM   3727  CZ  ARG B 231       5.831   2.742   5.026  1.00  0.00           C  
ATOM   3728  NH1 ARG B 231       6.276   2.469   6.218  1.00  0.00           N  
ATOM   3729 HH11 ARG B 231       6.986   1.766   6.295  1.00  0.00           H  
ATOM   3730 HH12 ARG B 231       5.913   2.957   7.012  1.00  0.00           H  
ATOM   3731  NH2 ARG B 231       4.874   3.617   4.908  1.00  0.00           N  
ATOM   3732 HH21 ARG B 231       4.530   3.769   3.956  1.00  0.00           H  
ATOM   3733 HH22 ARG B 231       4.361   4.020   5.672  1.00  0.00           H  
ATOM   3734  C   ARG B 231      11.194  -0.854   1.093  1.00  0.00           C  
ATOM   3735  O   ARG B 231      11.147  -2.012   0.686  1.00  0.00           O  
ATOM   3736  N   ALA B 232      12.326  -0.310   1.547  1.00  0.00           N  
ATOM   3737  H   ALA B 232      12.305   0.631   1.903  1.00  0.00           H  
ATOM   3738  CA  ALA B 232      13.610  -1.025   1.578  1.00  0.00           C  
ATOM   3739  HA  ALA B 232      13.711  -1.544   0.626  1.00  0.00           H  
ATOM   3740  CB  ALA B 232      14.755  -0.007   1.664  1.00  0.00           C  
ATOM   3741  HB1 ALA B 232      15.713  -0.529   1.633  1.00  0.00           H  
ATOM   3742  HB2 ALA B 232      14.706   0.681   0.821  1.00  0.00           H  
ATOM   3743  HB3 ALA B 232      14.692   0.554   2.597  1.00  0.00           H  
ATOM   3744  C   ALA B 232      13.708  -2.055   2.735  1.00  0.00           C  
ATOM   3745  O   ALA B 232      13.316  -1.735   3.862  1.00  0.00           O  
ATOM   3746  N   PRO B 233      14.246  -3.270   2.497  1.00  0.00           N  
ATOM   3747  CD  PRO B 233      14.584  -3.815   1.189  1.00  0.00           C  
ATOM   3748  HD2 PRO B 233      15.256  -3.153   0.642  1.00  0.00           H  
ATOM   3749  HD3 PRO B 233      13.668  -3.977   0.620  1.00  0.00           H  
ATOM   3750  CG  PRO B 233      15.272  -5.149   1.452  1.00  0.00           C  
ATOM   3751  HG2 PRO B 233      16.340  -4.968   1.542  1.00  0.00           H  
ATOM   3752  HG3 PRO B 233      15.063  -5.877   0.667  1.00  0.00           H  
ATOM   3753  CB  PRO B 233      14.711  -5.598   2.801  1.00  0.00           C  
ATOM   3754  HB2 PRO B 233      15.410  -6.246   3.334  1.00  0.00           H  
ATOM   3755  HB3 PRO B 233      13.764  -6.118   2.646  1.00  0.00           H  
ATOM   3756  CA  PRO B 233      14.454  -4.280   3.542  1.00  0.00           C  
ATOM   3757  HA  PRO B 233      13.539  -4.383   4.127  1.00  0.00           H  
ATOM   3758  C   PRO B 233      15.594  -3.918   4.509  1.00  0.00           C  
ATOM   3759  O   PRO B 233      16.551  -3.233   4.149  1.00  0.00           O  
ATOM   3760  N   GLY B 234      15.513  -4.425   5.742  1.00  0.00           N  
ATOM   3761  H   GLY B 234      14.761  -5.069   5.942  1.00  0.00           H  
ATOM   3762  CA  GLY B 234      16.434  -4.094   6.835  1.00  0.00           C  
ATOM   3763  HA2 GLY B 234      17.290  -3.539   6.451  1.00  0.00           H  
ATOM   3764  HA3 GLY B 234      15.917  -3.452   7.550  1.00  0.00           H  
ATOM   3765  C   GLY B 234      16.969  -5.317   7.583  1.00  0.00           C  
ATOM   3766  O   GLY B 234      16.596  -6.454   7.292  1.00  0.00           O  
ATOM   3767  N   ASN B 235      17.846  -5.063   8.562  1.00  0.00           N  
ATOM   3768  H   ASN B 235      18.009  -4.095   8.803  1.00  0.00           H  
ATOM   3769  CA  ASN B 235      18.431  -6.061   9.472  1.00  0.00           C  
ATOM   3770  HA  ASN B 235      19.268  -5.574   9.973  1.00  0.00           H  
ATOM   3771  CB  ASN B 235      17.416  -6.428  10.575  1.00  0.00           C  
ATOM   3772  HB2 ASN B 235      16.538  -6.881  10.117  1.00  0.00           H  
ATOM   3773  HB3 ASN B 235      17.868  -7.166  11.240  1.00  0.00           H  
ATOM   3774  CG  ASN B 235      16.972  -5.244  11.419  1.00  0.00           C  
ATOM   3775  OD1 ASN B 235      17.414  -4.118  11.266  1.00  0.00           O  
ATOM   3776  ND2 ASN B 235      16.070  -5.459  12.346  1.00  0.00           N  
ATOM   3777 HD21 ASN B 235      15.793  -4.661  12.892  1.00  0.00           H  
ATOM   3778 HD22 ASN B 235      15.703  -6.378  12.500  1.00  0.00           H  
ATOM   3779  C   ASN B 235      19.059  -7.275   8.753  1.00  0.00           C  
ATOM   3780  O   ASN B 235      18.863  -8.416   9.162  1.00  0.00           O  
ATOM   3781  N   LEU B 236      19.772  -7.028   7.646  1.00  0.00           N  
ATOM   3782  H   LEU B 236      19.882  -6.071   7.356  1.00  0.00           H  
ATOM   3783  CA  LEU B 236      20.475  -8.060   6.879  1.00  0.00           C  
ATOM   3784  HA  LEU B 236      19.763  -8.856   6.661  1.00  0.00           H  
ATOM   3785  CB  LEU B 236      20.971  -7.467   5.542  1.00  0.00           C  
ATOM   3786  HB2 LEU B 236      20.111  -7.131   4.961  1.00  0.00           H  
ATOM   3787  HB3 LEU B 236      21.585  -6.593   5.768  1.00  0.00           H  
ATOM   3788  CG  LEU B 236      21.816  -8.436   4.685  1.00  0.00           C  
ATOM   3789  HG  LEU B 236      22.635  -8.835   5.278  1.00  0.00           H  
ATOM   3790  CD1 LEU B 236      21.000  -9.609   4.147  1.00  0.00           C  
ATOM   3791 HD11 LEU B 236      20.180  -9.247   3.529  1.00  0.00           H  
ATOM   3792 HD12 LEU B 236      21.636 -10.257   3.546  1.00  0.00           H  
ATOM   3793 HD13 LEU B 236      20.603 -10.198   4.972  1.00  0.00           H  
ATOM   3794  CD2 LEU B 236      22.427  -7.702   3.493  1.00  0.00           C  
ATOM   3795 HD21 LEU B 236      23.045  -8.391   2.920  1.00  0.00           H  
ATOM   3796 HD22 LEU B 236      21.635  -7.314   2.859  1.00  0.00           H  
ATOM   3797 HD23 LEU B 236      23.044  -6.876   3.848  1.00  0.00           H  
ATOM   3798  C   LEU B 236      21.628  -8.668   7.694  1.00  0.00           C  
ATOM   3799  O   LEU B 236      22.525  -7.955   8.148  1.00  0.00           O  
ATOM   3800  N   THR B 237      21.627  -9.994   7.806  1.00  0.00           N  
ATOM   3801  H   THR B 237      20.860 -10.504   7.377  1.00  0.00           H  
ATOM   3802  CA  THR B 237      22.643 -10.794   8.503  1.00  0.00           C  
ATOM   3803  HA  THR B 237      23.486 -10.150   8.750  1.00  0.00           H  
ATOM   3804  CB  THR B 237      22.102 -11.350   9.831  1.00  0.00           C  
ATOM   3805  HB  THR B 237      22.921 -11.869  10.329  1.00  0.00           H  
ATOM   3806  CG2 THR B 237      21.594 -10.277  10.791  1.00  0.00           C  
ATOM   3807 HG21 THR B 237      20.717  -9.781  10.377  1.00  0.00           H  
ATOM   3808 HG22 THR B 237      21.323 -10.741  11.739  1.00  0.00           H  
ATOM   3809 HG23 THR B 237      22.377  -9.540  10.969  1.00  0.00           H  
ATOM   3810  OG1 THR B 237      21.053 -12.273   9.637  1.00  0.00           O  
ATOM   3811  HG1 THR B 237      20.347 -11.824   9.152  1.00  0.00           H  
ATOM   3812  C   THR B 237      23.186 -11.908   7.600  1.00  0.00           C  
ATOM   3813  O   THR B 237      22.551 -12.289   6.613  1.00  0.00           O  
ATOM   3814  N   VAL B 238      24.388 -12.398   7.911  1.00  0.00           N  
ATOM   3815  H   VAL B 238      24.848 -12.074   8.749  1.00  0.00           H  
ATOM   3816  CA  VAL B 238      25.144 -13.360   7.099  1.00  0.00           C  
ATOM   3817  HA  VAL B 238      24.432 -13.967   6.547  1.00  0.00           H  
ATOM   3818  CB  VAL B 238      26.024 -12.636   6.055  1.00  0.00           C  
ATOM   3819  HB  VAL B 238      25.352 -12.173   5.331  1.00  0.00           H  
ATOM   3820  CG1 VAL B 238      26.901 -11.517   6.635  1.00  0.00           C  
ATOM   3821 HG11 VAL B 238      27.631 -11.930   7.333  1.00  0.00           H  
ATOM   3822 HG12 VAL B 238      27.429 -11.006   5.831  1.00  0.00           H  
ATOM   3823 HG13 VAL B 238      26.293 -10.784   7.161  1.00  0.00           H  
ATOM   3824  CG2 VAL B 238      26.934 -13.607   5.292  1.00  0.00           C  
ATOM   3825 HG21 VAL B 238      27.403 -13.090   4.455  1.00  0.00           H  
ATOM   3826 HG22 VAL B 238      27.714 -13.993   5.949  1.00  0.00           H  
ATOM   3827 HG23 VAL B 238      26.346 -14.440   4.907  1.00  0.00           H  
ATOM   3828  C   VAL B 238      25.935 -14.298   8.015  1.00  0.00           C  
ATOM   3829  O   VAL B 238      26.673 -13.837   8.882  1.00  0.00           O  
ATOM   3830  N   HIE B 239      25.765 -15.609   7.827  1.00  0.00           N  
ATOM   3831  H   HIE B 239      25.131 -15.895   7.089  1.00  0.00           H  
ATOM   3832  CA  HIE B 239      26.206 -16.659   8.757  1.00  0.00           C  
ATOM   3833  HA  HIE B 239      26.959 -16.254   9.438  1.00  0.00           H  
ATOM   3834  CB  HIE B 239      25.008 -17.143   9.595  1.00  0.00           C  
ATOM   3835  HB2 HIE B 239      24.336 -17.721   8.957  1.00  0.00           H  
ATOM   3836  HB3 HIE B 239      25.375 -17.811  10.374  1.00  0.00           H  
ATOM   3837  CG  HIE B 239      24.193 -16.058  10.244  1.00  0.00           C  
ATOM   3838  ND1 HIE B 239      24.431 -15.500  11.500  1.00  0.00           N  
ATOM   3839  CE1 HIE B 239      23.467 -14.585  11.679  1.00  0.00           C  
ATOM   3840  HE1 HIE B 239      23.366 -13.972  12.564  1.00  0.00           H  
ATOM   3841  NE2 HIE B 239      22.654 -14.538  10.609  1.00  0.00           N  
ATOM   3842  HE2 HIE B 239      21.871 -13.899  10.485  1.00  0.00           H  
ATOM   3843  CD2 HIE B 239      23.101 -15.457   9.690  1.00  0.00           C  
ATOM   3844  HD2 HIE B 239      22.685 -15.659   8.713  1.00  0.00           H  
ATOM   3845  C   HIE B 239      26.789 -17.867   8.019  1.00  0.00           C  
ATOM   3846  O   HIE B 239      26.139 -18.418   7.126  1.00  0.00           O  
ATOM   3847  N   THR B 240      27.978 -18.320   8.414  1.00  0.00           N  
ATOM   3848  H   THR B 240      28.519 -17.790   9.081  1.00  0.00           H  
ATOM   3849  CA  THR B 240      28.576 -19.567   7.918  1.00  0.00           C  
ATOM   3850  HA  THR B 240      28.629 -19.515   6.830  1.00  0.00           H  
ATOM   3851  CB  THR B 240      30.029 -19.677   8.422  1.00  0.00           C  
ATOM   3852  HB  THR B 240      30.045 -19.642   9.513  1.00  0.00           H  
ATOM   3853  CG2 THR B 240      30.758 -20.932   7.945  1.00  0.00           C  
ATOM   3854 HG21 THR B 240      31.804 -20.877   8.250  1.00  0.00           H  
ATOM   3855 HG22 THR B 240      30.313 -21.819   8.393  1.00  0.00           H  
ATOM   3856 HG23 THR B 240      30.708 -21.005   6.857  1.00  0.00           H  
ATOM   3857  OG1 THR B 240      30.723 -18.563   7.902  1.00  0.00           O  
ATOM   3858  HG1 THR B 240      31.562 -18.422   8.405  1.00  0.00           H  
ATOM   3859  C   THR B 240      27.684 -20.773   8.274  1.00  0.00           C  
ATOM   3860  O   THR B 240      26.989 -20.795   9.294  1.00  0.00           O  
ATOM   3861  N   GLN B 241      27.624 -21.768   7.392  1.00  0.00           N  
ATOM   3862  H   GLN B 241      28.190 -21.701   6.551  1.00  0.00           H  
ATOM   3863  CA  GLN B 241      26.788 -22.967   7.509  1.00  0.00           C  
ATOM   3864  HA  GLN B 241      26.353 -23.016   8.508  1.00  0.00           H  
ATOM   3865  CB  GLN B 241      25.647 -22.944   6.469  1.00  0.00           C  
ATOM   3866  HB2 GLN B 241      26.104 -22.963   5.483  1.00  0.00           H  
ATOM   3867  HB3 GLN B 241      25.057 -23.855   6.563  1.00  0.00           H  
ATOM   3868  CG  GLN B 241      24.690 -21.740   6.514  1.00  0.00           C  
ATOM   3869  HG2 GLN B 241      25.234 -20.824   6.737  1.00  0.00           H  
ATOM   3870  HG3 GLN B 241      24.244 -21.623   5.528  1.00  0.00           H  
ATOM   3871  CD  GLN B 241      23.558 -21.926   7.515  1.00  0.00           C  
ATOM   3872  OE1 GLN B 241      22.447 -22.324   7.165  1.00  0.00           O  
ATOM   3873  NE2 GLN B 241      23.798 -21.661   8.781  1.00  0.00           N  
ATOM   3874 HE21 GLN B 241      23.049 -21.765   9.441  1.00  0.00           H  
ATOM   3875 HE22 GLN B 241      24.712 -21.317   9.066  1.00  0.00           H  
ATOM   3876  C   GLN B 241      27.645 -24.226   7.315  1.00  0.00           C  
ATOM   3877  O   GLN B 241      28.724 -24.181   6.725  1.00  0.00           O  
ATOM   3878  N   VAL B 242      27.138 -25.367   7.793  1.00  0.00           N  
ATOM   3879  H   VAL B 242      26.244 -25.337   8.254  1.00  0.00           H  
ATOM   3880  CA  VAL B 242      27.726 -26.684   7.509  1.00  0.00           C  
ATOM   3881  HA  VAL B 242      28.766 -26.647   7.837  1.00  0.00           H  
ATOM   3882  CB  VAL B 242      27.010 -27.784   8.325  1.00  0.00           C  
ATOM   3883  HB  VAL B 242      26.831 -27.392   9.327  1.00  0.00           H  
ATOM   3884  CG1 VAL B 242      25.653 -28.202   7.741  1.00  0.00           C  
ATOM   3885 HG11 VAL B 242      25.147 -28.878   8.430  1.00  0.00           H  
ATOM   3886 HG12 VAL B 242      25.791 -28.717   6.788  1.00  0.00           H  
ATOM   3887 HG13 VAL B 242      25.027 -27.326   7.580  1.00  0.00           H  
ATOM   3888  CG2 VAL B 242      27.882 -29.034   8.484  1.00  0.00           C  
ATOM   3889 HG21 VAL B 242      28.044 -29.518   7.521  1.00  0.00           H  
ATOM   3890 HG22 VAL B 242      27.385 -29.741   9.149  1.00  0.00           H  
ATOM   3891 HG23 VAL B 242      28.841 -28.762   8.925  1.00  0.00           H  
ATOM   3892  C   VAL B 242      27.728 -26.967   5.999  1.00  0.00           C  
ATOM   3893  O   VAL B 242      26.852 -26.481   5.281  1.00  0.00           O  
ATOM   3894  N   SER B 243      28.702 -27.756   5.534  1.00  0.00           N  
ATOM   3895  H   SER B 243      29.369 -28.125   6.192  1.00  0.00           H  
ATOM   3896  CA  SER B 243      28.916 -28.071   4.112  1.00  0.00           C  
ATOM   3897  HA  SER B 243      29.840 -28.645   4.045  1.00  0.00           H  
ATOM   3898  CB  SER B 243      27.795 -28.966   3.568  1.00  0.00           C  
ATOM   3899  HB2 SER B 243      26.835 -28.456   3.657  1.00  0.00           H  
ATOM   3900  HB3 SER B 243      27.980 -29.182   2.515  1.00  0.00           H  
ATOM   3901  OG  SER B 243      27.758 -30.182   4.296  1.00  0.00           O  
ATOM   3902  HG  SER B 243      28.500 -30.719   4.005  1.00  0.00           H  
ATOM   3903  C   SER B 243      29.151 -26.820   3.259  1.00  0.00           C  
ATOM   3904  O   SER B 243      28.393 -26.523   2.336  1.00  0.00           O  
ATOM   3905  N   ASP B 244      30.214 -26.087   3.601  1.00  0.00           N  
ATOM   3906  H   ASP B 244      30.833 -26.484   4.300  1.00  0.00           H  
ATOM   3907  CA  ASP B 244      30.875 -25.065   2.775  1.00  0.00           C  
ATOM   3908  HA  ASP B 244      31.527 -24.512   3.452  1.00  0.00           H  
ATOM   3909  CB  ASP B 244      31.814 -25.722   1.746  1.00  0.00           C  
ATOM   3910  HB2 ASP B 244      31.208 -26.241   1.000  1.00  0.00           H  
ATOM   3911  HB3 ASP B 244      32.373 -24.935   1.237  1.00  0.00           H  
ATOM   3912  CG  ASP B 244      32.822 -26.722   2.343  1.00  0.00           C  
ATOM   3913  OD1 ASP B 244      33.618 -27.249   1.539  1.00  0.00           O  
ATOM   3914  OD2 ASP B 244      32.803 -26.954   3.578  1.00  0.00           O  
ATOM   3915  C   ASP B 244      29.918 -24.016   2.192  1.00  0.00           C  
ATOM   3916  O   ASP B 244      30.003 -23.607   1.031  1.00  0.00           O  
ATOM   3917  N   THR B 245      28.970 -23.587   3.023  1.00  0.00           N  
ATOM   3918  H   THR B 245      28.996 -23.945   3.971  1.00  0.00           H  
ATOM   3919  CA  THR B 245      27.812 -22.783   2.634  1.00  0.00           C  
ATOM   3920  HA  THR B 245      27.934 -22.448   1.606  1.00  0.00           H  
ATOM   3921  CB  THR B 245      26.552 -23.672   2.670  1.00  0.00           C  
ATOM   3922  HB  THR B 245      26.517 -24.215   3.616  1.00  0.00           H  
ATOM   3923  CG2 THR B 245      25.221 -22.942   2.477  1.00  0.00           C  
ATOM   3924 HG21 THR B 245      25.029 -22.280   3.319  1.00  0.00           H  
ATOM   3925 HG22 THR B 245      25.248 -22.366   1.553  1.00  0.00           H  
ATOM   3926 HG23 THR B 245      24.419 -23.679   2.421  1.00  0.00           H  
ATOM   3927  OG1 THR B 245      26.603 -24.601   1.614  1.00  0.00           O  
ATOM   3928  HG1 THR B 245      27.293 -25.258   1.833  1.00  0.00           H  
ATOM   3929  C   THR B 245      27.707 -21.533   3.509  1.00  0.00           C  
ATOM   3930  O   THR B 245      28.118 -21.517   4.666  1.00  0.00           O  
ATOM   3931  N   LEU B 246      27.128 -20.467   2.965  1.00  0.00           N  
ATOM   3932  H   LEU B 246      26.861 -20.539   1.989  1.00  0.00           H  
ATOM   3933  CA  LEU B 246      26.702 -19.265   3.679  1.00  0.00           C  
ATOM   3934  HA  LEU B 246      27.012 -19.321   4.723  1.00  0.00           H  
ATOM   3935  CB  LEU B 246      27.337 -18.027   3.016  1.00  0.00           C  
ATOM   3936  HB2 LEU B 246      27.351 -18.183   1.938  1.00  0.00           H  
ATOM   3937  HB3 LEU B 246      26.728 -17.144   3.214  1.00  0.00           H  
ATOM   3938  CG  LEU B 246      28.768 -17.757   3.502  1.00  0.00           C  
ATOM   3939  HG  LEU B 246      29.319 -18.695   3.568  1.00  0.00           H  
ATOM   3940  CD1 LEU B 246      29.497 -16.832   2.528  1.00  0.00           C  
ATOM   3941 HD11 LEU B 246      30.506 -16.645   2.901  1.00  0.00           H  
ATOM   3942 HD12 LEU B 246      28.970 -15.882   2.437  1.00  0.00           H  
ATOM   3943 HD13 LEU B 246      29.571 -17.305   1.550  1.00  0.00           H  
ATOM   3944  CD2 LEU B 246      28.731 -17.085   4.871  1.00  0.00           C  
ATOM   3945 HD21 LEU B 246      28.157 -17.676   5.575  1.00  0.00           H  
ATOM   3946 HD22 LEU B 246      29.747 -17.016   5.251  1.00  0.00           H  
ATOM   3947 HD23 LEU B 246      28.308 -16.087   4.801  1.00  0.00           H  
ATOM   3948  C   LEU B 246      25.178 -19.170   3.657  1.00  0.00           C  
ATOM   3949  O   LEU B 246      24.553 -19.534   2.662  1.00  0.00           O  
ATOM   3950  N   LEU B 247      24.594 -18.629   4.722  1.00  0.00           N  
ATOM   3951  H   LEU B 247      25.182 -18.385   5.516  1.00  0.00           H  
ATOM   3952  CA  LEU B 247      23.206 -18.182   4.778  1.00  0.00           C  
ATOM   3953  HA  LEU B 247      22.697 -18.422   3.843  1.00  0.00           H  
ATOM   3954  CB  LEU B 247      22.495 -18.909   5.933  1.00  0.00           C  
ATOM   3955  HB2 LEU B 247      22.450 -19.972   5.699  1.00  0.00           H  
ATOM   3956  HB3 LEU B 247      23.103 -18.782   6.831  1.00  0.00           H  
ATOM   3957  CG  LEU B 247      21.073 -18.405   6.245  1.00  0.00           C  
ATOM   3958  HG  LEU B 247      21.080 -17.328   6.408  1.00  0.00           H  
ATOM   3959  CD1 LEU B 247      20.103 -18.731   5.108  1.00  0.00           C  
ATOM   3960 HD11 LEU B 247      19.103 -18.389   5.382  1.00  0.00           H  
ATOM   3961 HD12 LEU B 247      20.399 -18.203   4.202  1.00  0.00           H  
ATOM   3962 HD13 LEU B 247      20.083 -19.800   4.923  1.00  0.00           H  
ATOM   3963  CD2 LEU B 247      20.576 -19.070   7.527  1.00  0.00           C  
ATOM   3964 HD21 LEU B 247      21.222 -18.782   8.358  1.00  0.00           H  
ATOM   3965 HD22 LEU B 247      19.564 -18.729   7.748  1.00  0.00           H  
ATOM   3966 HD23 LEU B 247      20.586 -20.153   7.424  1.00  0.00           H  
ATOM   3967  C   LEU B 247      23.175 -16.665   4.958  1.00  0.00           C  
ATOM   3968  O   LEU B 247      23.734 -16.151   5.922  1.00  0.00           O  
ATOM   3969  N   LEU B 248      22.470 -15.972   4.072  1.00  0.00           N  
ATOM   3970  H   LEU B 248      22.051 -16.476   3.298  1.00  0.00           H  
ATOM   3971  CA  LEU B 248      22.033 -14.590   4.253  1.00  0.00           C  
ATOM   3972  HA  LEU B 248      22.545 -14.170   5.118  1.00  0.00           H  
ATOM   3973  CB  LEU B 248      22.396 -13.732   3.025  1.00  0.00           C  
ATOM   3974  HB2 LEU B 248      21.867 -14.105   2.146  1.00  0.00           H  
ATOM   3975  HB3 LEU B 248      22.033 -12.723   3.224  1.00  0.00           H  
ATOM   3976  CG  LEU B 248      23.915 -13.674   2.744  1.00  0.00           C  
ATOM   3977  HG  LEU B 248      24.462 -13.881   3.660  1.00  0.00           H  
ATOM   3978  CD1 LEU B 248      24.342 -14.682   1.672  1.00  0.00           C  
ATOM   3979 HD11 LEU B 248      24.132 -15.696   2.007  1.00  0.00           H  
ATOM   3980 HD12 LEU B 248      23.800 -14.492   0.745  1.00  0.00           H  
ATOM   3981 HD13 LEU B 248      25.413 -14.593   1.490  1.00  0.00           H  
ATOM   3982  CD2 LEU B 248      24.337 -12.285   2.257  1.00  0.00           C  
ATOM   3983 HD21 LEU B 248      23.806 -12.036   1.339  1.00  0.00           H  
ATOM   3984 HD22 LEU B 248      24.099 -11.548   3.024  1.00  0.00           H  
ATOM   3985 HD23 LEU B 248      25.410 -12.263   2.077  1.00  0.00           H  
ATOM   3986  C   LEU B 248      20.528 -14.567   4.553  1.00  0.00           C  
ATOM   3987  O   LEU B 248      19.774 -15.368   3.996  1.00  0.00           O  
ATOM   3988  N   THR B 249      20.097 -13.666   5.436  1.00  0.00           N  
ATOM   3989  H   THR B 249      20.779 -13.058   5.883  1.00  0.00           H  
ATOM   3990  CA  THR B 249      18.681 -13.508   5.823  1.00  0.00           C  
ATOM   3991  HA  THR B 249      18.067 -13.640   4.932  1.00  0.00           H  
ATOM   3992  CB  THR B 249      18.265 -14.607   6.818  1.00  0.00           C  
ATOM   3993  HB  THR B 249      18.511 -15.581   6.393  1.00  0.00           H  
ATOM   3994  CG2 THR B 249      18.942 -14.496   8.186  1.00  0.00           C  
ATOM   3995 HG21 THR B 249      20.026 -14.508   8.070  1.00  0.00           H  
ATOM   3996 HG22 THR B 249      18.636 -13.576   8.685  1.00  0.00           H  
ATOM   3997 HG23 THR B 249      18.642 -15.345   8.800  1.00  0.00           H  
ATOM   3998  OG1 THR B 249      16.882 -14.565   7.037  1.00  0.00           O  
ATOM   3999  HG1 THR B 249      16.456 -15.071   6.318  1.00  0.00           H  
ATOM   4000  C   THR B 249      18.403 -12.093   6.345  1.00  0.00           C  
ATOM   4001  O   THR B 249      19.300 -11.447   6.901  1.00  0.00           O  
ATOM   4002  N   TRP B 250      17.195 -11.577   6.116  1.00  0.00           N  
ATOM   4003  H   TRP B 250      16.488 -12.187   5.704  1.00  0.00           H  
ATOM   4004  CA  TRP B 250      16.807 -10.177   6.350  1.00  0.00           C  
ATOM   4005  HA  TRP B 250      17.391  -9.774   7.180  1.00  0.00           H  
ATOM   4006  CB  TRP B 250      17.127  -9.353   5.087  1.00  0.00           C  
ATOM   4007  HB2 TRP B 250      16.814  -8.320   5.236  1.00  0.00           H  
ATOM   4008  HB3 TRP B 250      18.208  -9.339   4.963  1.00  0.00           H  
ATOM   4009  CG  TRP B 250      16.531  -9.859   3.804  1.00  0.00           C  
ATOM   4010  CD1 TRP B 250      15.325  -9.505   3.305  1.00  0.00           C  
ATOM   4011  HD1 TRP B 250      14.643  -8.801   3.769  1.00  0.00           H  
ATOM   4012  NE1 TRP B 250      15.068 -10.223   2.153  1.00  0.00           N  
ATOM   4013  HE1 TRP B 250      14.207 -10.143   1.624  1.00  0.00           H  
ATOM   4014  CE2 TRP B 250      16.093 -11.098   1.862  1.00  0.00           C  
ATOM   4015  CZ2 TRP B 250      16.284 -12.044   0.846  1.00  0.00           C  
ATOM   4016  HZ2 TRP B 250      15.506 -12.237   0.128  1.00  0.00           H  
ATOM   4017  CH2 TRP B 250      17.480 -12.776   0.800  1.00  0.00           C  
ATOM   4018  HH2 TRP B 250      17.623 -13.518   0.028  1.00  0.00           H  
ATOM   4019  CZ3 TRP B 250      18.465 -12.561   1.778  1.00  0.00           C  
ATOM   4020  HZ3 TRP B 250      19.367 -13.156   1.767  1.00  0.00           H  
ATOM   4021  CE3 TRP B 250      18.259 -11.617   2.804  1.00  0.00           C  
ATOM   4022  HE3 TRP B 250      19.007 -11.490   3.569  1.00  0.00           H  
ATOM   4023  CD2 TRP B 250      17.064 -10.864   2.880  1.00  0.00           C  
ATOM   4024  C   TRP B 250      15.325 -10.058   6.749  1.00  0.00           C  
ATOM   4025  O   TRP B 250      14.601 -11.048   6.806  1.00  0.00           O  
ATOM   4026  N   SER B 251      14.865  -8.843   7.071  1.00  0.00           N  
ATOM   4027  H   SER B 251      15.505  -8.057   7.025  1.00  0.00           H  
ATOM   4028  CA  SER B 251      13.464  -8.581   7.433  1.00  0.00           C  
ATOM   4029  HA  SER B 251      13.033  -9.513   7.801  1.00  0.00           H  
ATOM   4030  CB  SER B 251      13.412  -7.578   8.585  1.00  0.00           C  
ATOM   4031  HB2 SER B 251      14.195  -7.808   9.310  1.00  0.00           H  
ATOM   4032  HB3 SER B 251      13.572  -6.569   8.196  1.00  0.00           H  
ATOM   4033  OG  SER B 251      12.160  -7.653   9.231  1.00  0.00           O  
ATOM   4034  HG  SER B 251      12.177  -8.396   9.841  1.00  0.00           H  
ATOM   4035  C   SER B 251      12.598  -8.112   6.248  1.00  0.00           C  
ATOM   4036  O   SER B 251      13.077  -7.405   5.357  1.00  0.00           O  
ATOM   4037  N   ASN B 252      11.307  -8.469   6.264  1.00  0.00           N  
ATOM   4038  H   ASN B 252      10.978  -8.953   7.083  1.00  0.00           H  
ATOM   4039  CA  ASN B 252      10.300  -8.006   5.301  1.00  0.00           C  
ATOM   4040  HA  ASN B 252      10.693  -8.173   4.300  1.00  0.00           H  
ATOM   4041  CB  ASN B 252       9.037  -8.879   5.457  1.00  0.00           C  
ATOM   4042  HB2 ASN B 252       9.335  -9.927   5.427  1.00  0.00           H  
ATOM   4043  HB3 ASN B 252       8.579  -8.682   6.427  1.00  0.00           H  
ATOM   4044  CG  ASN B 252       7.990  -8.650   4.373  1.00  0.00           C  
ATOM   4045  OD1 ASN B 252       7.649  -7.532   4.020  1.00  0.00           O  
ATOM   4046  ND2 ASN B 252       7.463  -9.705   3.797  1.00  0.00           N  
ATOM   4047 HD21 ASN B 252       6.732  -9.558   3.117  1.00  0.00           H  
ATOM   4048 HD22 ASN B 252       7.736 -10.630   4.071  1.00  0.00           H  
ATOM   4049  C   ASN B 252       9.995  -6.499   5.524  1.00  0.00           C  
ATOM   4050  O   ASN B 252       9.702  -6.131   6.664  1.00  0.00           O  
ATOM   4051  N   PRO B 253      10.022  -5.627   4.489  1.00  0.00           N  
ATOM   4052  CD  PRO B 253      10.341  -5.954   3.104  1.00  0.00           C  
ATOM   4053  HD2 PRO B 253       9.448  -6.333   2.611  1.00  0.00           H  
ATOM   4054  HD3 PRO B 253      11.149  -6.680   3.025  1.00  0.00           H  
ATOM   4055  CG  PRO B 253      10.783  -4.661   2.438  1.00  0.00           C  
ATOM   4056  HG2 PRO B 253      10.492  -4.633   1.387  1.00  0.00           H  
ATOM   4057  HG3 PRO B 253      11.858  -4.557   2.534  1.00  0.00           H  
ATOM   4058  CB  PRO B 253      10.089  -3.573   3.246  1.00  0.00           C  
ATOM   4059  HB2 PRO B 253       9.132  -3.349   2.779  1.00  0.00           H  
ATOM   4060  HB3 PRO B 253      10.698  -2.671   3.301  1.00  0.00           H  
ATOM   4061  CA  PRO B 253       9.874  -4.166   4.642  1.00  0.00           C  
ATOM   4062  HA  PRO B 253      10.668  -3.816   5.300  1.00  0.00           H  
ATOM   4063  C   PRO B 253       8.531  -3.661   5.209  1.00  0.00           C  
ATOM   4064  O   PRO B 253       8.366  -2.454   5.408  1.00  0.00           O  
ATOM   4065  N   TYR B 254       7.560  -4.552   5.425  1.00  0.00           N  
ATOM   4066  H   TYR B 254       7.767  -5.531   5.272  1.00  0.00           H  
ATOM   4067  CA  TYR B 254       6.197  -4.226   5.843  1.00  0.00           C  
ATOM   4068  HA  TYR B 254       6.152  -3.163   6.076  1.00  0.00           H  
ATOM   4069  CB  TYR B 254       5.233  -4.507   4.685  1.00  0.00           C  
ATOM   4070  HB2 TYR B 254       5.334  -5.550   4.382  1.00  0.00           H  
ATOM   4071  HB3 TYR B 254       4.213  -4.357   5.035  1.00  0.00           H  
ATOM   4072  CG  TYR B 254       5.464  -3.628   3.476  1.00  0.00           C  
ATOM   4073  CD1 TYR B 254       4.732  -2.437   3.323  1.00  0.00           C  
ATOM   4074  HD1 TYR B 254       3.986  -2.166   4.052  1.00  0.00           H  
ATOM   4075  CE1 TYR B 254       4.958  -1.607   2.210  1.00  0.00           C  
ATOM   4076  HE1 TYR B 254       4.394  -0.697   2.071  1.00  0.00           H  
ATOM   4077  CZ  TYR B 254       5.928  -1.970   1.256  1.00  0.00           C  
ATOM   4078  OH  TYR B 254       6.137  -1.166   0.188  1.00  0.00           O  
ATOM   4079  HH  TYR B 254       5.288  -0.743  -0.063  1.00  0.00           H  
ATOM   4080  CE2 TYR B 254       6.670  -3.158   1.409  1.00  0.00           C  
ATOM   4081  HE2 TYR B 254       7.405  -3.432   0.670  1.00  0.00           H  
ATOM   4082  CD2 TYR B 254       6.428  -3.989   2.517  1.00  0.00           C  
ATOM   4083  HD2 TYR B 254       6.993  -4.903   2.640  1.00  0.00           H  
ATOM   4084  C   TYR B 254       5.770  -5.014   7.089  1.00  0.00           C  
ATOM   4085  O   TYR B 254       6.220  -6.146   7.284  1.00  0.00           O  
ATOM   4086  N   PRO B 255       4.866  -4.465   7.924  1.00  0.00           N  
ATOM   4087  CD  PRO B 255       4.292  -3.128   7.850  1.00  0.00           C  
ATOM   4088  HD2 PRO B 255       3.979  -2.875   6.837  1.00  0.00           H  
ATOM   4089  HD3 PRO B 255       5.023  -2.402   8.208  1.00  0.00           H  
ATOM   4090  CG  PRO B 255       3.079  -3.146   8.780  1.00  0.00           C  
ATOM   4091  HG2 PRO B 255       2.196  -3.464   8.225  1.00  0.00           H  
ATOM   4092  HG3 PRO B 255       2.909  -2.175   9.242  1.00  0.00           H  
ATOM   4093  CB  PRO B 255       3.454  -4.206   9.816  1.00  0.00           C  
ATOM   4094  HB2 PRO B 255       2.572  -4.641  10.288  1.00  0.00           H  
ATOM   4095  HB3 PRO B 255       4.111  -3.767  10.568  1.00  0.00           H  
ATOM   4096  CA  PRO B 255       4.235  -5.232   8.992  1.00  0.00           C  
ATOM   4097  HA  PRO B 255       5.010  -5.683   9.608  1.00  0.00           H  
ATOM   4098  C   PRO B 255       3.297  -6.316   8.419  1.00  0.00           C  
ATOM   4099  O   PRO B 255       2.713  -6.107   7.346  1.00  0.00           O  
ATOM   4100  N   PRO B 256       3.036  -7.416   9.159  1.00  0.00           N  
ATOM   4101  CD  PRO B 256       3.660  -7.790  10.422  1.00  0.00           C  
ATOM   4102  HD2 PRO B 256       3.131  -7.310  11.249  1.00  0.00           H  
ATOM   4103  HD3 PRO B 256       4.719  -7.537  10.455  1.00  0.00           H  
ATOM   4104  CG  PRO B 256       3.507  -9.306  10.522  1.00  0.00           C  
ATOM   4105  HG2 PRO B 256       3.491  -9.647  11.558  1.00  0.00           H  
ATOM   4106  HG3 PRO B 256       4.312  -9.793   9.969  1.00  0.00           H  
ATOM   4107  CB  PRO B 256       2.174  -9.547   9.819  1.00  0.00           C  
ATOM   4108  HB2 PRO B 256       1.356  -9.335  10.511  1.00  0.00           H  
ATOM   4109  HB3 PRO B 256       2.101 -10.568   9.436  1.00  0.00           H  
ATOM   4110  CA  PRO B 256       2.188  -8.516   8.686  1.00  0.00           C  
ATOM   4111  HA  PRO B 256       2.675  -8.963   7.820  1.00  0.00           H  
ATOM   4112  C   PRO B 256       0.762  -8.128   8.270  1.00  0.00           C  
ATOM   4113  O   PRO B 256       0.160  -8.853   7.480  1.00  0.00           O  
ATOM   4114  N   ASP B 257       0.231  -6.990   8.725  1.00  0.00           N  
ATOM   4115  H   ASP B 257       0.700  -6.516   9.481  1.00  0.00           H  
ATOM   4116  CA  ASP B 257      -1.095  -6.493   8.329  1.00  0.00           C  
ATOM   4117  HA  ASP B 257      -1.825  -7.297   8.450  1.00  0.00           H  
ATOM   4118  CB  ASP B 257      -1.511  -5.343   9.255  1.00  0.00           C  
ATOM   4119  HB2 ASP B 257      -0.741  -4.570   9.236  1.00  0.00           H  
ATOM   4120  HB3 ASP B 257      -2.432  -4.900   8.870  1.00  0.00           H  
ATOM   4121  CG  ASP B 257      -1.755  -5.771  10.701  1.00  0.00           C  
ATOM   4122  OD1 ASP B 257      -1.643  -6.977  10.996  1.00  0.00           O  
ATOM   4123  OD2 ASP B 257      -2.097  -4.874  11.496  1.00  0.00           O  
ATOM   4124  C   ASP B 257      -1.179  -6.000   6.879  1.00  0.00           C  
ATOM   4125  O   ASP B 257      -2.249  -6.061   6.274  1.00  0.00           O  
ATOM   4126  N   ASN B 258      -0.077  -5.523   6.294  1.00  0.00           N  
ATOM   4127  H   ASN B 258       0.811  -5.610   6.783  1.00  0.00           H  
ATOM   4128  CA  ASN B 258      -0.107  -4.872   4.982  1.00  0.00           C  
ATOM   4129  HA  ASN B 258      -0.887  -4.109   5.011  1.00  0.00           H  
ATOM   4130  CB  ASN B 258       1.247  -4.186   4.759  1.00  0.00           C  
ATOM   4131  HB2 ASN B 258       1.424  -3.441   5.534  1.00  0.00           H  
ATOM   4132  HB3 ASN B 258       2.035  -4.935   4.797  1.00  0.00           H  
ATOM   4133  CG  ASN B 258       1.294  -3.520   3.406  1.00  0.00           C  
ATOM   4134  OD1 ASN B 258       1.783  -4.085   2.447  1.00  0.00           O  
ATOM   4135  ND2 ASN B 258       0.676  -2.375   3.282  1.00  0.00           N  
ATOM   4136 HD21 ASN B 258       0.657  -1.942   2.356  1.00  0.00           H  
ATOM   4137 HD22 ASN B 258       0.305  -1.905   4.085  1.00  0.00           H  
ATOM   4138  C   ASN B 258      -0.473  -5.836   3.830  1.00  0.00           C  
ATOM   4139  O   ASN B 258      -0.224  -7.037   3.914  1.00  0.00           O  
ATOM   4140  N   TYR B 259      -1.046  -5.338   2.733  1.00  0.00           N  
ATOM   4141  H   TYR B 259      -1.260  -4.352   2.696  1.00  0.00           H  
ATOM   4142  CA  TYR B 259      -1.455  -6.170   1.591  1.00  0.00           C  
ATOM   4143  HA  TYR B 259      -1.918  -7.077   1.977  1.00  0.00           H  
ATOM   4144  CB  TYR B 259      -2.527  -5.406   0.801  1.00  0.00           C  
ATOM   4145  HB2 TYR B 259      -2.053  -4.570   0.288  1.00  0.00           H  
ATOM   4146  HB3 TYR B 259      -2.956  -6.066   0.045  1.00  0.00           H  
ATOM   4147  CG  TYR B 259      -3.647  -4.880   1.686  1.00  0.00           C  
ATOM   4148  CD1 TYR B 259      -4.437  -5.784   2.426  1.00  0.00           C  
ATOM   4149  HD1 TYR B 259      -4.283  -6.846   2.327  1.00  0.00           H  
ATOM   4150  CE1 TYR B 259      -5.441  -5.303   3.285  1.00  0.00           C  
ATOM   4151  HE1 TYR B 259      -6.049  -5.990   3.852  1.00  0.00           H  
ATOM   4152  CZ  TYR B 259      -5.656  -3.915   3.408  1.00  0.00           C  
ATOM   4153  OH  TYR B 259      -6.650  -3.478   4.224  1.00  0.00           O  
ATOM   4154  HH  TYR B 259      -7.435  -4.050   4.100  1.00  0.00           H  
ATOM   4155  CE2 TYR B 259      -4.872  -3.007   2.663  1.00  0.00           C  
ATOM   4156  HE2 TYR B 259      -5.060  -1.944   2.725  1.00  0.00           H  
ATOM   4157  CD2 TYR B 259      -3.872  -3.493   1.799  1.00  0.00           C  
ATOM   4158  HD2 TYR B 259      -3.296  -2.792   1.204  1.00  0.00           H  
ATOM   4159  C   TYR B 259      -0.290  -6.634   0.694  1.00  0.00           C  
ATOM   4160  O   TYR B 259      -0.271  -7.787   0.266  1.00  0.00           O  
ATOM   4161  N   LEU B 260       0.713  -5.783   0.453  1.00  0.00           N  
ATOM   4162  H   LEU B 260       0.716  -4.890   0.932  1.00  0.00           H  
ATOM   4163  CA  LEU B 260       1.882  -6.082  -0.383  1.00  0.00           C  
ATOM   4164  HA  LEU B 260       1.523  -6.542  -1.303  1.00  0.00           H  
ATOM   4165  CB  LEU B 260       2.557  -4.741  -0.727  1.00  0.00           C  
ATOM   4166  HB2 LEU B 260       1.788  -4.016  -0.998  1.00  0.00           H  
ATOM   4167  HB3 LEU B 260       3.062  -4.372   0.167  1.00  0.00           H  
ATOM   4168  CG  LEU B 260       3.579  -4.809  -1.875  1.00  0.00           C  
ATOM   4169  HG  LEU B 260       4.320  -5.582  -1.673  1.00  0.00           H  
ATOM   4170  CD1 LEU B 260       2.901  -5.093  -3.217  1.00  0.00           C  
ATOM   4171 HD11 LEU B 260       2.065  -4.409  -3.372  1.00  0.00           H  
ATOM   4172 HD12 LEU B 260       3.614  -4.972  -4.030  1.00  0.00           H  
ATOM   4173 HD13 LEU B 260       2.535  -6.117  -3.242  1.00  0.00           H  
ATOM   4174  CD2 LEU B 260       4.311  -3.472  -1.989  1.00  0.00           C  
ATOM   4175 HD21 LEU B 260       3.605  -2.671  -2.211  1.00  0.00           H  
ATOM   4176 HD22 LEU B 260       4.815  -3.253  -1.049  1.00  0.00           H  
ATOM   4177 HD23 LEU B 260       5.056  -3.528  -2.781  1.00  0.00           H  
ATOM   4178  C   LEU B 260       2.855  -7.078   0.280  1.00  0.00           C  
ATOM   4179  O   LEU B 260       3.548  -7.824  -0.408  1.00  0.00           O  
ATOM   4180  N   TYR B 261       2.823  -7.180   1.615  1.00  0.00           N  
ATOM   4181  H   TYR B 261       2.230  -6.516   2.091  1.00  0.00           H  
ATOM   4182  CA  TYR B 261       3.606  -8.105   2.452  1.00  0.00           C  
ATOM   4183  HA  TYR B 261       4.649  -7.789   2.457  1.00  0.00           H  
ATOM   4184  CB  TYR B 261       3.050  -8.011   3.884  1.00  0.00           C  
ATOM   4185  HB2 TYR B 261       3.168  -6.988   4.240  1.00  0.00           H  
ATOM   4186  HB3 TYR B 261       1.983  -8.225   3.849  1.00  0.00           H  
ATOM   4187  CG  TYR B 261       3.661  -8.953   4.905  1.00  0.00           C  
ATOM   4188  CD1 TYR B 261       3.114 -10.237   5.111  1.00  0.00           C  
ATOM   4189  HD1 TYR B 261       2.274 -10.567   4.518  1.00  0.00           H  
ATOM   4190  CE1 TYR B 261       3.680 -11.100   6.069  1.00  0.00           C  
ATOM   4191  HE1 TYR B 261       3.284 -12.091   6.224  1.00  0.00           H  
ATOM   4192  CZ  TYR B 261       4.782 -10.673   6.837  1.00  0.00           C  
ATOM   4193  OH  TYR B 261       5.315 -11.503   7.768  1.00  0.00           O  
ATOM   4194  HH  TYR B 261       6.165 -11.188   8.078  1.00  0.00           H  
ATOM   4195  CE2 TYR B 261       5.326  -9.388   6.639  1.00  0.00           C  
ATOM   4196  HE2 TYR B 261       6.163  -9.044   7.228  1.00  0.00           H  
ATOM   4197  CD2 TYR B 261       4.768  -8.537   5.666  1.00  0.00           C  
ATOM   4198  HD2 TYR B 261       5.192  -7.558   5.507  1.00  0.00           H  
ATOM   4199  C   TYR B 261       3.561  -9.571   1.983  1.00  0.00           C  
ATOM   4200  O   TYR B 261       4.516 -10.314   2.191  1.00  0.00           O  
ATOM   4201  N   ASN B 262       2.453  -9.984   1.355  1.00  0.00           N  
ATOM   4202  H   ASN B 262       1.736  -9.289   1.190  1.00  0.00           H  
ATOM   4203  CA  ASN B 262       2.216 -11.338   0.849  1.00  0.00           C  
ATOM   4204  HA  ASN B 262       2.806 -12.038   1.444  1.00  0.00           H  
ATOM   4205  CB  ASN B 262       0.727 -11.661   1.061  1.00  0.00           C  
ATOM   4206  HB2 ASN B 262       0.113 -10.865   0.641  1.00  0.00           H  
ATOM   4207  HB3 ASN B 262       0.476 -12.585   0.542  1.00  0.00           H  
ATOM   4208  CG  ASN B 262       0.372 -11.840   2.524  1.00  0.00           C  
ATOM   4209  OD1 ASN B 262      -0.190 -10.980   3.184  1.00  0.00           O  
ATOM   4210  ND2 ASN B 262       0.680 -12.979   3.099  1.00  0.00           N  
ATOM   4211 HD21 ASN B 262       0.386 -13.113   4.050  1.00  0.00           H  
ATOM   4212 HD22 ASN B 262       1.146 -13.705   2.577  1.00  0.00           H  
ATOM   4213  C   ASN B 262       2.650 -11.579  -0.615  1.00  0.00           C  
ATOM   4214  O   ASN B 262       2.449 -12.684  -1.113  1.00  0.00           O  
ATOM   4215  N   HIE B 263       3.234 -10.584  -1.293  1.00  0.00           N  
ATOM   4216  H   HIE B 263       3.380  -9.702  -0.812  1.00  0.00           H  
ATOM   4217  CA  HIE B 263       3.497 -10.602  -2.745  1.00  0.00           C  
ATOM   4218  HA  HIE B 263       3.315 -11.606  -3.135  1.00  0.00           H  
ATOM   4219  CB  HIE B 263       2.496  -9.658  -3.429  1.00  0.00           C  
ATOM   4220  HB2 HIE B 263       2.534  -8.682  -2.945  1.00  0.00           H  
ATOM   4221  HB3 HIE B 263       2.795  -9.512  -4.462  1.00  0.00           H  
ATOM   4222  CG  HIE B 263       1.075 -10.168  -3.420  1.00  0.00           C  
ATOM   4223  ND1 HIE B 263       0.579 -11.227  -4.191  1.00  0.00           N  
ATOM   4224  CE1 HIE B 263      -0.719 -11.335  -3.874  1.00  0.00           C  
ATOM   4225  HE1 HIE B 263      -1.396 -12.065  -4.300  1.00  0.00           H  
ATOM   4226  NE2 HIE B 263      -1.056 -10.412  -2.956  1.00  0.00           N  
ATOM   4227  HE2 HIE B 263      -1.974 -10.282  -2.559  1.00  0.00           H  
ATOM   4228  CD2 HIE B 263       0.060  -9.665  -2.662  1.00  0.00           C  
ATOM   4229  HD2 HIE B 263       0.129  -8.834  -1.974  1.00  0.00           H  
ATOM   4230  C   HIE B 263       4.944 -10.260  -3.139  1.00  0.00           C  
ATOM   4231  O   HIE B 263       5.264 -10.196  -4.325  1.00  0.00           O  
ATOM   4232  N   LEU B 264       5.823 -10.015  -2.164  1.00  0.00           N  
ATOM   4233  H   LEU B 264       5.516 -10.134  -1.213  1.00  0.00           H  
ATOM   4234  CA  LEU B 264       7.216  -9.622  -2.400  1.00  0.00           C  
ATOM   4235  HA  LEU B 264       7.227  -8.916  -3.229  1.00  0.00           H  
ATOM   4236  CB  LEU B 264       7.762  -8.903  -1.150  1.00  0.00           C  
ATOM   4237  HB2 LEU B 264       7.624  -9.566  -0.294  1.00  0.00           H  
ATOM   4238  HB3 LEU B 264       8.834  -8.736  -1.263  1.00  0.00           H  
ATOM   4239  CG  LEU B 264       7.079  -7.550  -0.873  1.00  0.00           C  
ATOM   4240  HG  LEU B 264       6.016  -7.624  -1.079  1.00  0.00           H  
ATOM   4241  CD1 LEU B 264       7.243  -7.172   0.593  1.00  0.00           C  
ATOM   4242 HD11 LEU B 264       6.747  -6.221   0.776  1.00  0.00           H  
ATOM   4243 HD12 LEU B 264       6.790  -7.932   1.229  1.00  0.00           H  
ATOM   4244 HD13 LEU B 264       8.300  -7.087   0.837  1.00  0.00           H  
ATOM   4245  CD2 LEU B 264       7.655  -6.415  -1.722  1.00  0.00           C  
ATOM   4246 HD21 LEU B 264       7.102  -5.496  -1.531  1.00  0.00           H  
ATOM   4247 HD22 LEU B 264       8.703  -6.263  -1.476  1.00  0.00           H  
ATOM   4248 HD23 LEU B 264       7.566  -6.661  -2.778  1.00  0.00           H  
ATOM   4249  C   LEU B 264       8.123 -10.803  -2.798  1.00  0.00           C  
ATOM   4250  O   LEU B 264       7.884 -11.950  -2.430  1.00  0.00           O  
ATOM   4251  N   THR B 265       9.219 -10.481  -3.489  1.00  0.00           N  
ATOM   4252  H   THR B 265       9.303  -9.509  -3.775  1.00  0.00           H  
ATOM   4253  CA  THR B 265      10.411 -11.326  -3.707  1.00  0.00           C  
ATOM   4254  HA  THR B 265      10.503 -11.969  -2.832  1.00  0.00           H  
ATOM   4255  CB  THR B 265      10.273 -12.280  -4.925  1.00  0.00           C  
ATOM   4256  HB  THR B 265      10.497 -13.281  -4.559  1.00  0.00           H  
ATOM   4257  CG2 THR B 265       8.905 -12.363  -5.607  1.00  0.00           C  
ATOM   4258 HG21 THR B 265       8.164 -12.743  -4.905  1.00  0.00           H  
ATOM   4259 HG22 THR B 265       8.604 -11.380  -5.967  1.00  0.00           H  
ATOM   4260 HG23 THR B 265       8.957 -13.051  -6.452  1.00  0.00           H  
ATOM   4261  OG1 THR B 265      11.195 -12.018  -5.959  1.00  0.00           O  
ATOM   4262  HG1 THR B 265      12.000 -12.515  -5.723  1.00  0.00           H  
ATOM   4263  C   THR B 265      11.685 -10.450  -3.715  1.00  0.00           C  
ATOM   4264  O   THR B 265      11.588  -9.219  -3.627  1.00  0.00           O  
ATOM   4265  N   TYR B 266      12.893 -11.033  -3.767  1.00  0.00           N  
ATOM   4266  H   TYR B 266      12.950 -12.038  -3.897  1.00  0.00           H  
ATOM   4267  CA  TYR B 266      14.140 -10.315  -3.456  1.00  0.00           C  
ATOM   4268  HA  TYR B 266      13.934  -9.246  -3.416  1.00  0.00           H  
ATOM   4269  CB  TYR B 266      14.591 -10.728  -2.043  1.00  0.00           C  
ATOM   4270  HB2 TYR B 266      14.859 -11.786  -2.062  1.00  0.00           H  
ATOM   4271  HB3 TYR B 266      15.487 -10.168  -1.775  1.00  0.00           H  
ATOM   4272  CG  TYR B 266      13.545 -10.499  -0.960  1.00  0.00           C  
ATOM   4273  CD1 TYR B 266      13.359  -9.209  -0.423  1.00  0.00           C  
ATOM   4274  HD1 TYR B 266      13.977  -8.393  -0.768  1.00  0.00           H  
ATOM   4275  CE1 TYR B 266      12.357  -8.978   0.541  1.00  0.00           C  
ATOM   4276  HE1 TYR B 266      12.195  -7.993   0.949  1.00  0.00           H  
ATOM   4277  CZ  TYR B 266      11.533 -10.042   0.968  1.00  0.00           C  
ATOM   4278  OH  TYR B 266      10.559  -9.817   1.888  1.00  0.00           O  
ATOM   4279  HH  TYR B 266      10.079 -10.629   2.070  1.00  0.00           H  
ATOM   4280  CE2 TYR B 266      11.735 -11.339   0.450  1.00  0.00           C  
ATOM   4281  HE2 TYR B 266      11.118 -12.163   0.779  1.00  0.00           H  
ATOM   4282  CD2 TYR B 266      12.738 -11.565  -0.511  1.00  0.00           C  
ATOM   4283  HD2 TYR B 266      12.874 -12.566  -0.906  1.00  0.00           H  
ATOM   4284  C   TYR B 266      15.270 -10.478  -4.492  1.00  0.00           C  
ATOM   4285  O   TYR B 266      15.272 -11.381  -5.335  1.00  0.00           O  
ATOM   4286  N   ALA B 267      16.265  -9.595  -4.381  1.00  0.00           N  
ATOM   4287  H   ALA B 267      16.152  -8.843  -3.708  1.00  0.00           H  
ATOM   4288  CA  ALA B 267      17.580  -9.749  -4.989  1.00  0.00           C  
ATOM   4289  HA  ALA B 267      17.759 -10.812  -5.170  1.00  0.00           H  
ATOM   4290  CB  ALA B 267      17.613  -9.028  -6.341  1.00  0.00           C  
ATOM   4291  HB1 ALA B 267      18.589  -9.159  -6.807  1.00  0.00           H  
ATOM   4292  HB2 ALA B 267      16.859  -9.463  -6.999  1.00  0.00           H  
ATOM   4293  HB3 ALA B 267      17.410  -7.964  -6.213  1.00  0.00           H  
ATOM   4294  C   ALA B 267      18.666  -9.255  -4.021  1.00  0.00           C  
ATOM   4295  O   ALA B 267      18.515  -8.226  -3.361  1.00  0.00           O  
ATOM   4296  N   VAL B 268      19.781  -9.981  -3.963  1.00  0.00           N  
ATOM   4297  H   VAL B 268      19.855 -10.766  -4.604  1.00  0.00           H  
ATOM   4298  CA  VAL B 268      20.901  -9.782  -3.037  1.00  0.00           C  
ATOM   4299  HA  VAL B 268      20.682  -8.951  -2.367  1.00  0.00           H  
ATOM   4300  CB  VAL B 268      21.099 -11.047  -2.177  1.00  0.00           C  
ATOM   4301  HB  VAL B 268      21.289 -11.890  -2.843  1.00  0.00           H  
ATOM   4302  CG1 VAL B 268      22.293 -10.915  -1.226  1.00  0.00           C  
ATOM   4303 HG11 VAL B 268      22.171 -10.040  -0.584  1.00  0.00           H  
ATOM   4304 HG12 VAL B 268      22.369 -11.808  -0.606  1.00  0.00           H  
ATOM   4305 HG13 VAL B 268      23.215 -10.821  -1.796  1.00  0.00           H  
ATOM   4306  CG2 VAL B 268      19.868 -11.383  -1.325  1.00  0.00           C  
ATOM   4307 HG21 VAL B 268      20.060 -12.277  -0.733  1.00  0.00           H  
ATOM   4308 HG22 VAL B 268      19.637 -10.559  -0.652  1.00  0.00           H  
ATOM   4309 HG23 VAL B 268      19.004 -11.580  -1.959  1.00  0.00           H  
ATOM   4310  C   VAL B 268      22.166  -9.449  -3.831  1.00  0.00           C  
ATOM   4311  O   VAL B 268      22.567 -10.201  -4.719  1.00  0.00           O  
ATOM   4312  N   ASN B 269      22.814  -8.332  -3.504  1.00  0.00           N  
ATOM   4313  H   ASN B 269      22.474  -7.805  -2.706  1.00  0.00           H  
ATOM   4314  CA  ASN B 269      24.092  -7.896  -4.073  1.00  0.00           C  
ATOM   4315  HA  ASN B 269      24.306  -8.474  -4.973  1.00  0.00           H  
ATOM   4316  CB  ASN B 269      23.945  -6.412  -4.467  1.00  0.00           C  
ATOM   4317  HB2 ASN B 269      23.234  -6.352  -5.287  1.00  0.00           H  
ATOM   4318  HB3 ASN B 269      23.543  -5.864  -3.616  1.00  0.00           H  
ATOM   4319  CG  ASN B 269      25.211  -5.694  -4.913  1.00  0.00           C  
ATOM   4320  OD1 ASN B 269      25.334  -4.487  -4.737  1.00  0.00           O  
ATOM   4321  ND2 ASN B 269      26.191  -6.360  -5.476  1.00  0.00           N  
ATOM   4322 HD21 ASN B 269      27.001  -5.846  -5.793  1.00  0.00           H  
ATOM   4323 HD22 ASN B 269      26.142  -7.351  -5.694  1.00  0.00           H  
ATOM   4324  C   ASN B 269      25.224  -8.146  -3.061  1.00  0.00           C  
ATOM   4325  O   ASN B 269      25.144  -7.680  -1.923  1.00  0.00           O  
ATOM   4326  N   ILE B 270      26.272  -8.849  -3.497  1.00  0.00           N  
ATOM   4327  H   ILE B 270      26.266  -9.136  -4.470  1.00  0.00           H  
ATOM   4328  CA  ILE B 270      27.496  -9.155  -2.734  1.00  0.00           C  
ATOM   4329  HA  ILE B 270      27.453  -8.651  -1.770  1.00  0.00           H  
ATOM   4330  CB  ILE B 270      27.601 -10.685  -2.485  1.00  0.00           C  
ATOM   4331  HB  ILE B 270      27.454 -11.190  -3.442  1.00  0.00           H  
ATOM   4332  CG2 ILE B 270      28.978 -11.122  -1.945  1.00  0.00           C  
ATOM   4333 HG21 ILE B 270      29.013 -12.202  -1.807  1.00  0.00           H  
ATOM   4334 HG22 ILE B 270      29.766 -10.873  -2.657  1.00  0.00           H  
ATOM   4335 HG23 ILE B 270      29.187 -10.635  -0.992  1.00  0.00           H  
ATOM   4336  CG1 ILE B 270      26.479 -11.140  -1.520  1.00  0.00           C  
ATOM   4337 HG12 ILE B 270      26.645 -10.693  -0.541  1.00  0.00           H  
ATOM   4338 HG13 ILE B 270      25.525 -10.774  -1.891  1.00  0.00           H  
ATOM   4339  CD1 ILE B 270      26.335 -12.659  -1.352  1.00  0.00           C  
ATOM   4340 HD11 ILE B 270      27.191 -13.072  -0.818  1.00  0.00           H  
ATOM   4341 HD12 ILE B 270      25.433 -12.873  -0.776  1.00  0.00           H  
ATOM   4342 HD13 ILE B 270      26.248 -13.138  -2.327  1.00  0.00           H  
ATOM   4343  C   ILE B 270      28.711  -8.589  -3.485  1.00  0.00           C  
ATOM   4344  O   ILE B 270      28.725  -8.599  -4.716  1.00  0.00           O  
ATOM   4345  N   TRP B 271      29.733  -8.113  -2.772  1.00  0.00           N  
ATOM   4346  H   TRP B 271      29.678  -8.150  -1.758  1.00  0.00           H  
ATOM   4347  CA  TRP B 271      31.010  -7.683  -3.366  1.00  0.00           C  
ATOM   4348  HA  TRP B 271      31.255  -8.374  -4.171  1.00  0.00           H  
ATOM   4349  CB  TRP B 271      30.882  -6.277  -3.973  1.00  0.00           C  
ATOM   4350  HB2 TRP B 271      31.737  -6.119  -4.632  1.00  0.00           H  
ATOM   4351  HB3 TRP B 271      29.992  -6.237  -4.601  1.00  0.00           H  
ATOM   4352  CG  TRP B 271      30.827  -5.131  -3.009  1.00  0.00           C  
ATOM   4353  CD1 TRP B 271      31.862  -4.303  -2.744  1.00  0.00           C  
ATOM   4354  HD1 TRP B 271      32.851  -4.382  -3.189  1.00  0.00           H  
ATOM   4355  NE1 TRP B 271      31.480  -3.358  -1.816  1.00  0.00           N  
ATOM   4356  HE1 TRP B 271      32.115  -2.649  -1.477  1.00  0.00           H  
ATOM   4357  CE2 TRP B 271      30.170  -3.538  -1.420  1.00  0.00           C  
ATOM   4358  CZ2 TRP B 271      29.341  -2.858  -0.513  1.00  0.00           C  
ATOM   4359  HZ2 TRP B 271      29.710  -1.990   0.011  1.00  0.00           H  
ATOM   4360  CH2 TRP B 271      28.037  -3.332  -0.288  1.00  0.00           C  
ATOM   4361  HH2 TRP B 271      27.392  -2.829   0.420  1.00  0.00           H  
ATOM   4362  CZ3 TRP B 271      27.576  -4.465  -0.982  1.00  0.00           C  
ATOM   4363  HZ3 TRP B 271      26.584  -4.845  -0.794  1.00  0.00           H  
ATOM   4364  CE3 TRP B 271      28.403  -5.118  -1.917  1.00  0.00           C  
ATOM   4365  HE3 TRP B 271      28.027  -5.974  -2.457  1.00  0.00           H  
ATOM   4366  CD2 TRP B 271      29.726  -4.680  -2.155  1.00  0.00           C  
ATOM   4367  C   TRP B 271      32.156  -7.750  -2.346  1.00  0.00           C  
ATOM   4368  O   TRP B 271      31.899  -7.853  -1.147  1.00  0.00           O  
ATOM   4369  N   SER B 272      33.417  -7.750  -2.789  1.00  0.00           N  
ATOM   4370  H   SER B 272      33.581  -7.669  -3.784  1.00  0.00           H  
ATOM   4371  CA  SER B 272      34.578  -7.874  -1.887  1.00  0.00           C  
ATOM   4372  HA  SER B 272      34.339  -8.621  -1.133  1.00  0.00           H  
ATOM   4373  CB  SER B 272      35.788  -8.400  -2.662  1.00  0.00           C  
ATOM   4374  HB2 SER B 272      35.532  -9.335  -3.162  1.00  0.00           H  
ATOM   4375  HB3 SER B 272      36.052  -7.669  -3.417  1.00  0.00           H  
ATOM   4376  OG  SER B 272      36.908  -8.599  -1.815  1.00  0.00           O  
ATOM   4377  HG  SER B 272      36.734  -9.362  -1.244  1.00  0.00           H  
ATOM   4378  C   SER B 272      34.928  -6.571  -1.145  1.00  0.00           C  
ATOM   4379  O   SER B 272      34.740  -5.475  -1.667  1.00  0.00           O  
ATOM   4380  N   GLU B 273      35.476  -6.697   0.069  1.00  0.00           N  
ATOM   4381  H   GLU B 273      35.602  -7.638   0.425  1.00  0.00           H  
ATOM   4382  CA  GLU B 273      36.134  -5.615   0.834  1.00  0.00           C  
ATOM   4383  HA  GLU B 273      35.526  -4.712   0.792  1.00  0.00           H  
ATOM   4384  CB  GLU B 273      36.228  -6.101   2.298  1.00  0.00           C  
ATOM   4385  HB2 GLU B 273      35.241  -6.442   2.621  1.00  0.00           H  
ATOM   4386  HB3 GLU B 273      36.885  -6.971   2.304  1.00  0.00           H  
ATOM   4387  CG  GLU B 273      36.764  -5.126   3.366  1.00  0.00           C  
ATOM   4388  HG2 GLU B 273      37.013  -5.720   4.249  1.00  0.00           H  
ATOM   4389  HG3 GLU B 273      37.689  -4.659   3.031  1.00  0.00           H  
ATOM   4390  CD  GLU B 273      35.753  -4.053   3.788  1.00  0.00           C  
ATOM   4391  OE1 GLU B 273      35.602  -3.796   5.007  1.00  0.00           O  
ATOM   4392  OE2 GLU B 273      35.028  -3.493   2.944  1.00  0.00           O  
ATOM   4393  C   GLU B 273      37.532  -5.260   0.267  1.00  0.00           C  
ATOM   4394  O   GLU B 273      38.086  -4.204   0.567  1.00  0.00           O  
ATOM   4395  N   ASN B 274      38.098  -6.149  -0.561  1.00  0.00           N  
ATOM   4396  H   ASN B 274      37.568  -6.988  -0.762  1.00  0.00           H  
ATOM   4397  CA  ASN B 274      39.435  -6.047  -1.148  1.00  0.00           C  
ATOM   4398  HA  ASN B 274      39.963  -5.193  -0.717  1.00  0.00           H  
ATOM   4399  CB  ASN B 274      40.199  -7.337  -0.802  1.00  0.00           C  
ATOM   4400  HB2 ASN B 274      39.615  -8.203  -1.109  1.00  0.00           H  
ATOM   4401  HB3 ASN B 274      41.136  -7.355  -1.360  1.00  0.00           H  
ATOM   4402  CG  ASN B 274      40.512  -7.450   0.675  1.00  0.00           C  
ATOM   4403  OD1 ASN B 274      39.805  -8.059   1.463  1.00  0.00           O  
ATOM   4404  ND2 ASN B 274      41.612  -6.872   1.095  1.00  0.00           N  
ATOM   4405 HD21 ASN B 274      41.814  -6.939   2.076  1.00  0.00           H  
ATOM   4406 HD22 ASN B 274      42.181  -6.350   0.450  1.00  0.00           H  
ATOM   4407  C   ASN B 274      39.443  -5.833  -2.673  1.00  0.00           C  
ATOM   4408  O   ASN B 274      40.418  -5.303  -3.197  1.00  0.00           O  
ATOM   4409  N   ASP B 275      38.400  -6.266  -3.387  1.00  0.00           N  
ATOM   4410  H   ASP B 275      37.650  -6.727  -2.892  1.00  0.00           H  
ATOM   4411  CA  ASP B 275      38.385  -6.353  -4.855  1.00  0.00           C  
ATOM   4412  HA  ASP B 275      39.175  -5.727  -5.274  1.00  0.00           H  
ATOM   4413  CB  ASP B 275      38.725  -7.800  -5.247  1.00  0.00           C  
ATOM   4414  HB2 ASP B 275      39.715  -8.043  -4.855  1.00  0.00           H  
ATOM   4415  HB3 ASP B 275      38.008  -8.474  -4.773  1.00  0.00           H  
ATOM   4416  CG  ASP B 275      38.722  -8.080  -6.752  1.00  0.00           C  
ATOM   4417  OD1 ASP B 275      38.457  -7.155  -7.556  1.00  0.00           O  
ATOM   4418  OD2 ASP B 275      38.970  -9.261  -7.074  1.00  0.00           O  
ATOM   4419  C   ASP B 275      37.037  -5.879  -5.441  1.00  0.00           C  
ATOM   4420  O   ASP B 275      36.102  -6.675  -5.569  1.00  0.00           O  
ATOM   4421  N   PRO B 276      36.910  -4.589  -5.807  1.00  0.00           N  
ATOM   4422  CD  PRO B 276      37.853  -3.519  -5.518  1.00  0.00           C  
ATOM   4423  HD2 PRO B 276      38.577  -3.446  -6.329  1.00  0.00           H  
ATOM   4424  HD3 PRO B 276      38.367  -3.666  -4.568  1.00  0.00           H  
ATOM   4425  CG  PRO B 276      37.009  -2.250  -5.456  1.00  0.00           C  
ATOM   4426  HG2 PRO B 276      37.592  -1.361  -5.700  1.00  0.00           H  
ATOM   4427  HG3 PRO B 276      36.557  -2.159  -4.466  1.00  0.00           H  
ATOM   4428  CB  PRO B 276      35.927  -2.530  -6.498  1.00  0.00           C  
ATOM   4429  HB2 PRO B 276      36.320  -2.308  -7.492  1.00  0.00           H  
ATOM   4430  HB3 PRO B 276      35.024  -1.951  -6.305  1.00  0.00           H  
ATOM   4431  CA  PRO B 276      35.671  -4.035  -6.353  1.00  0.00           C  
ATOM   4432  HA  PRO B 276      34.880  -4.190  -5.619  1.00  0.00           H  
ATOM   4433  C   PRO B 276      35.211  -4.645  -7.688  1.00  0.00           C  
ATOM   4434  O   PRO B 276      34.052  -4.449  -8.051  1.00  0.00           O  
ATOM   4435  N   ALA B 277      36.072  -5.368  -8.421  1.00  0.00           N  
ATOM   4436  H   ALA B 277      36.986  -5.595  -8.038  1.00  0.00           H  
ATOM   4437  CA  ALA B 277      35.669  -6.087  -9.631  1.00  0.00           C  
ATOM   4438  HA  ALA B 277      34.972  -5.463 -10.191  1.00  0.00           H  
ATOM   4439  CB  ALA B 277      36.908  -6.317 -10.504  1.00  0.00           C  
ATOM   4440  HB1 ALA B 277      36.610  -6.793 -11.439  1.00  0.00           H  
ATOM   4441  HB2 ALA B 277      37.387  -5.363 -10.725  1.00  0.00           H  
ATOM   4442  HB3 ALA B 277      37.613  -6.965  -9.984  1.00  0.00           H  
ATOM   4443  C   ALA B 277      34.937  -7.405  -9.312  1.00  0.00           C  
ATOM   4444  O   ALA B 277      34.148  -7.889 -10.125  1.00  0.00           O  
ATOM   4445  N   ASP B 278      35.138  -7.967  -8.116  1.00  0.00           N  
ATOM   4446  H   ASP B 278      35.790  -7.505  -7.491  1.00  0.00           H  
ATOM   4447  CA  ASP B 278      34.429  -9.144  -7.598  1.00  0.00           C  
ATOM   4448  HA  ASP B 278      34.277  -9.827  -8.436  1.00  0.00           H  
ATOM   4449  CB  ASP B 278      35.325  -9.852  -6.574  1.00  0.00           C  
ATOM   4450  HB2 ASP B 278      36.346  -9.841  -6.952  1.00  0.00           H  
ATOM   4451  HB3 ASP B 278      35.314  -9.310  -5.627  1.00  0.00           H  
ATOM   4452  CG  ASP B 278      34.945 -11.313  -6.331  1.00  0.00           C  
ATOM   4453  OD1 ASP B 278      35.731 -11.994  -5.631  1.00  0.00           O  
ATOM   4454  OD2 ASP B 278      33.969 -11.837  -6.910  1.00  0.00           O  
ATOM   4455  C   ASP B 278      33.033  -8.785  -7.052  1.00  0.00           C  
ATOM   4456  O   ASP B 278      32.669  -9.093  -5.916  1.00  0.00           O  
ATOM   4457  N   PHE B 279      32.262  -8.065  -7.867  1.00  0.00           N  
ATOM   4458  H   PHE B 279      32.643  -7.877  -8.789  1.00  0.00           H  
ATOM   4459  CA  PHE B 279      30.896  -7.613  -7.610  1.00  0.00           C  
ATOM   4460  HA  PHE B 279      30.715  -7.606  -6.536  1.00  0.00           H  
ATOM   4461  CB  PHE B 279      30.769  -6.177  -8.138  1.00  0.00           C  
ATOM   4462  HB2 PHE B 279      31.485  -5.551  -7.604  1.00  0.00           H  
ATOM   4463  HB3 PHE B 279      31.058  -6.166  -9.191  1.00  0.00           H  
ATOM   4464  CG  PHE B 279      29.388  -5.562  -8.016  1.00  0.00           C  
ATOM   4465  CD1 PHE B 279      29.100  -4.675  -6.964  1.00  0.00           C  
ATOM   4466  HD1 PHE B 279      29.864  -4.436  -6.237  1.00  0.00           H  
ATOM   4467  CE1 PHE B 279      27.833  -4.073  -6.874  1.00  0.00           C  
ATOM   4468  HE1 PHE B 279      27.629  -3.385  -6.067  1.00  0.00           H  
ATOM   4469  CZ  PHE B 279      26.845  -4.364  -7.835  1.00  0.00           C  
ATOM   4470  HZ  PHE B 279      25.868  -3.908  -7.768  1.00  0.00           H  
ATOM   4471  CE2 PHE B 279      27.128  -5.255  -8.884  1.00  0.00           C  
ATOM   4472  HE2 PHE B 279      26.382  -5.476  -9.634  1.00  0.00           H  
ATOM   4473  CD2 PHE B 279      28.400  -5.846  -8.978  1.00  0.00           C  
ATOM   4474  HD2 PHE B 279      28.628  -6.512  -9.801  1.00  0.00           H  
ATOM   4475  C   PHE B 279      29.881  -8.560  -8.266  1.00  0.00           C  
ATOM   4476  O   PHE B 279      30.025  -8.925  -9.433  1.00  0.00           O  
ATOM   4477  N   ARG B 280      28.842  -8.973  -7.525  1.00  0.00           N  
ATOM   4478  H   ARG B 280      28.769  -8.629  -6.572  1.00  0.00           H  
ATOM   4479  CA  ARG B 280      27.900 -10.029  -7.940  1.00  0.00           C  
ATOM   4480  HA  ARG B 280      27.880 -10.053  -9.031  1.00  0.00           H  
ATOM   4481  CB  ARG B 280      28.387 -11.407  -7.440  1.00  0.00           C  
ATOM   4482  HB2 ARG B 280      28.301 -11.443  -6.352  1.00  0.00           H  
ATOM   4483  HB3 ARG B 280      27.740 -12.181  -7.860  1.00  0.00           H  
ATOM   4484  CG  ARG B 280      29.847 -11.713  -7.826  1.00  0.00           C  
ATOM   4485  HG2 ARG B 280      29.991 -11.541  -8.893  1.00  0.00           H  
ATOM   4486  HG3 ARG B 280      30.511 -11.053  -7.266  1.00  0.00           H  
ATOM   4487  CD  ARG B 280      30.229 -13.157  -7.512  1.00  0.00           C  
ATOM   4488  HD2 ARG B 280      29.897 -13.394  -6.499  1.00  0.00           H  
ATOM   4489  HD3 ARG B 280      29.721 -13.818  -8.216  1.00  0.00           H  
ATOM   4490  NE  ARG B 280      31.689 -13.344  -7.583  1.00  0.00           N  
ATOM   4491  HE  ARG B 280      32.287 -12.528  -7.431  1.00  0.00           H  
ATOM   4492  CZ  ARG B 280      32.323 -14.490  -7.494  1.00  0.00           C  
ATOM   4493  NH1 ARG B 280      31.728 -15.635  -7.665  1.00  0.00           N  
ATOM   4494 HH11 ARG B 280      30.750 -15.645  -7.878  1.00  0.00           H  
ATOM   4495 HH12 ARG B 280      32.252 -16.461  -7.439  1.00  0.00           H  
ATOM   4496  NH2 ARG B 280      33.573 -14.502  -7.165  1.00  0.00           N  
ATOM   4497 HH21 ARG B 280      33.987 -13.582  -6.987  1.00  0.00           H  
ATOM   4498 HH22 ARG B 280      33.947 -15.323  -6.717  1.00  0.00           H  
ATOM   4499  C   ARG B 280      26.470  -9.747  -7.477  1.00  0.00           C  
ATOM   4500  O   ARG B 280      26.247  -9.038  -6.490  1.00  0.00           O  
ATOM   4501  N   ILE B 281      25.492 -10.324  -8.172  1.00  0.00           N  
ATOM   4502  H   ILE B 281      25.740 -10.944  -8.929  1.00  0.00           H  
ATOM   4503  CA  ILE B 281      24.066 -10.240  -7.839  1.00  0.00           C  
ATOM   4504  HA  ILE B 281      23.970  -9.929  -6.799  1.00  0.00           H  
ATOM   4505  CB  ILE B 281      23.339  -9.178  -8.709  1.00  0.00           C  
ATOM   4506  HB  ILE B 281      23.514  -9.416  -9.759  1.00  0.00           H  
ATOM   4507  CG2 ILE B 281      21.815  -9.200  -8.468  1.00  0.00           C  
ATOM   4508 HG21 ILE B 281      21.593  -9.005  -7.417  1.00  0.00           H  
ATOM   4509 HG22 ILE B 281      21.313  -8.463  -9.092  1.00  0.00           H  
ATOM   4510 HG23 ILE B 281      21.399 -10.168  -8.748  1.00  0.00           H  
ATOM   4511  CG1 ILE B 281      23.917  -7.767  -8.424  1.00  0.00           C  
ATOM   4512 HG12 ILE B 281      23.823  -7.550  -7.360  1.00  0.00           H  
ATOM   4513 HG13 ILE B 281      24.977  -7.763  -8.675  1.00  0.00           H  
ATOM   4514  CD1 ILE B 281      23.278  -6.616  -9.212  1.00  0.00           C  
ATOM   4515 HD11 ILE B 281      23.272  -6.853 -10.276  1.00  0.00           H  
ATOM   4516 HD12 ILE B 281      22.261  -6.433  -8.867  1.00  0.00           H  
ATOM   4517 HD13 ILE B 281      23.861  -5.708  -9.054  1.00  0.00           H  
ATOM   4518  C   ILE B 281      23.452 -11.642  -7.934  1.00  0.00           C  
ATOM   4519  O   ILE B 281      23.795 -12.424  -8.818  1.00  0.00           O  
ATOM   4520  N   TYR B 282      22.546 -11.934  -7.008  1.00  0.00           N  
ATOM   4521  H   TYR B 282      22.355 -11.231  -6.302  1.00  0.00           H  
ATOM   4522  CA  TYR B 282      21.791 -13.175  -6.889  1.00  0.00           C  
ATOM   4523  HA  TYR B 282      21.924 -13.776  -7.791  1.00  0.00           H  
ATOM   4524  CB  TYR B 282      22.323 -13.962  -5.685  1.00  0.00           C  
ATOM   4525  HB2 TYR B 282      22.138 -13.372  -4.787  1.00  0.00           H  
ATOM   4526  HB3 TYR B 282      21.750 -14.886  -5.598  1.00  0.00           H  
ATOM   4527  CG  TYR B 282      23.804 -14.311  -5.740  1.00  0.00           C  
ATOM   4528  CD1 TYR B 282      24.760 -13.492  -5.104  1.00  0.00           C  
ATOM   4529  HD1 TYR B 282      24.438 -12.602  -4.577  1.00  0.00           H  
ATOM   4530  CE1 TYR B 282      26.131 -13.825  -5.166  1.00  0.00           C  
ATOM   4531  HE1 TYR B 282      26.867 -13.191  -4.698  1.00  0.00           H  
ATOM   4532  CZ  TYR B 282      26.546 -14.986  -5.858  1.00  0.00           C  
ATOM   4533  OH  TYR B 282      27.861 -15.338  -5.897  1.00  0.00           O  
ATOM   4534  HH  TYR B 282      28.260 -15.328  -5.023  1.00  0.00           H  
ATOM   4535  CE2 TYR B 282      25.587 -15.799  -6.494  1.00  0.00           C  
ATOM   4536  HE2 TYR B 282      25.906 -16.685  -7.021  1.00  0.00           H  
ATOM   4537  CD2 TYR B 282      24.221 -15.462  -6.433  1.00  0.00           C  
ATOM   4538  HD2 TYR B 282      23.491 -16.089  -6.924  1.00  0.00           H  
ATOM   4539  C   TYR B 282      20.303 -12.829  -6.725  1.00  0.00           C  
ATOM   4540  O   TYR B 282      19.976 -11.813  -6.112  1.00  0.00           O  
ATOM   4541  N   GLN B 283      19.391 -13.642  -7.262  1.00  0.00           N  
ATOM   4542  H   GLN B 283      19.684 -14.508  -7.688  1.00  0.00           H  
ATOM   4543  CA  GLN B 283      17.963 -13.302  -7.367  1.00  0.00           C  
ATOM   4544  HA  GLN B 283      17.759 -12.428  -6.750  1.00  0.00           H  
ATOM   4545  CB  GLN B 283      17.641 -12.903  -8.817  1.00  0.00           C  
ATOM   4546  HB2 GLN B 283      18.304 -12.077  -9.079  1.00  0.00           H  
ATOM   4547  HB3 GLN B 283      17.868 -13.736  -9.485  1.00  0.00           H  
ATOM   4548  CG  GLN B 283      16.179 -12.468  -9.033  1.00  0.00           C  
ATOM   4549  HG2 GLN B 283      15.553 -13.354  -9.160  1.00  0.00           H  
ATOM   4550  HG3 GLN B 283      15.827 -11.915  -8.162  1.00  0.00           H  
ATOM   4551  CD  GLN B 283      16.021 -11.541 -10.235  1.00  0.00           C  
ATOM   4552  OE1 GLN B 283      16.695 -10.533 -10.369  1.00  0.00           O  
ATOM   4553  NE2 GLN B 283      15.112 -11.808 -11.145  1.00  0.00           N  
ATOM   4554 HE21 GLN B 283      15.048 -11.157 -11.908  1.00  0.00           H  
ATOM   4555 HE22 GLN B 283      14.482 -12.580 -11.040  1.00  0.00           H  
ATOM   4556  C   GLN B 283      17.071 -14.425  -6.827  1.00  0.00           C  
ATOM   4557  O   GLN B 283      17.404 -15.603  -6.951  1.00  0.00           O  
ATOM   4558  N   VAL B 284      15.954 -14.046  -6.199  1.00  0.00           N  
ATOM   4559  H   VAL B 284      15.748 -13.051  -6.127  1.00  0.00           H  
ATOM   4560  CA  VAL B 284      15.132 -14.938  -5.374  1.00  0.00           C  
ATOM   4561  HA  VAL B 284      15.335 -15.975  -5.646  1.00  0.00           H  
ATOM   4562  CB  VAL B 284      15.486 -14.762  -3.878  1.00  0.00           C  
ATOM   4563  HB  VAL B 284      15.231 -13.752  -3.557  1.00  0.00           H  
ATOM   4564  CG1 VAL B 284      14.719 -15.760  -3.008  1.00  0.00           C  
ATOM   4565 HG11 VAL B 284      15.045 -15.681  -1.969  1.00  0.00           H  
ATOM   4566 HG12 VAL B 284      13.654 -15.540  -3.034  1.00  0.00           H  
ATOM   4567 HG13 VAL B 284      14.904 -16.773  -3.363  1.00  0.00           H  
ATOM   4568  CG2 VAL B 284      16.981 -14.980  -3.613  1.00  0.00           C  
ATOM   4569 HG21 VAL B 284      17.290 -15.940  -4.026  1.00  0.00           H  
ATOM   4570 HG22 VAL B 284      17.565 -14.181  -4.067  1.00  0.00           H  
ATOM   4571 HG23 VAL B 284      17.171 -14.967  -2.540  1.00  0.00           H  
ATOM   4572  C   VAL B 284      13.652 -14.669  -5.632  1.00  0.00           C  
ATOM   4573  O   VAL B 284      13.087 -13.699  -5.129  1.00  0.00           O  
ATOM   4574  N   THR B 285      12.999 -15.531  -6.413  1.00  0.00           N  
ATOM   4575  H   THR B 285      13.508 -16.308  -6.815  1.00  0.00           H  
ATOM   4576  CA  THR B 285      11.546 -15.478  -6.687  1.00  0.00           C  
ATOM   4577  HA  THR B 285      11.244 -14.437  -6.788  1.00  0.00           H  
ATOM   4578  CB  THR B 285      11.210 -16.168  -8.021  1.00  0.00           C  
ATOM   4579  HB  THR B 285      10.133 -16.139  -8.184  1.00  0.00           H  
ATOM   4580  CG2 THR B 285      11.877 -15.488  -9.215  1.00  0.00           C  
ATOM   4581 HG21 THR B 285      11.566 -14.443  -9.259  1.00  0.00           H  
ATOM   4582 HG22 THR B 285      12.962 -15.548  -9.133  1.00  0.00           H  
ATOM   4583 HG23 THR B 285      11.559 -15.988 -10.131  1.00  0.00           H  
ATOM   4584  OG1 THR B 285      11.635 -17.510  -7.986  1.00  0.00           O  
ATOM   4585  HG1 THR B 285      10.972 -17.990  -7.479  1.00  0.00           H  
ATOM   4586  C   THR B 285      10.705 -16.066  -5.541  1.00  0.00           C  
ATOM   4587  O   THR B 285       9.620 -16.592  -5.777  1.00  0.00           O  
ATOM   4588  N   TYR B 286      11.217 -16.043  -4.306  1.00  0.00           N  
ATOM   4589  H   TYR B 286      12.096 -15.570  -4.168  1.00  0.00           H  
ATOM   4590  CA  TYR B 286      10.516 -16.501  -3.106  1.00  0.00           C  
ATOM   4591  HA  TYR B 286       9.615 -17.037  -3.405  1.00  0.00           H  
ATOM   4592  CB  TYR B 286      11.387 -17.468  -2.286  1.00  0.00           C  
ATOM   4593  HB2 TYR B 286      12.159 -16.886  -1.780  1.00  0.00           H  
ATOM   4594  HB3 TYR B 286      10.766 -17.909  -1.508  1.00  0.00           H  
ATOM   4595  CG  TYR B 286      12.056 -18.608  -3.039  1.00  0.00           C  
ATOM   4596  CD1 TYR B 286      13.383 -18.953  -2.719  1.00  0.00           C  
ATOM   4597  HD1 TYR B 286      13.913 -18.405  -1.949  1.00  0.00           H  
ATOM   4598  CE1 TYR B 286      14.026 -20.006  -3.395  1.00  0.00           C  
ATOM   4599  HE1 TYR B 286      15.047 -20.267  -3.163  1.00  0.00           H  
ATOM   4600  CZ  TYR B 286      13.330 -20.740  -4.375  1.00  0.00           C  
ATOM   4601  OH  TYR B 286      13.948 -21.771  -5.008  1.00  0.00           O  
ATOM   4602  HH  TYR B 286      13.337 -22.286  -5.536  1.00  0.00           H  
ATOM   4603  CE2 TYR B 286      11.993 -20.408  -4.689  1.00  0.00           C  
ATOM   4604  HE2 TYR B 286      11.457 -20.968  -5.440  1.00  0.00           H  
ATOM   4605  CD2 TYR B 286      11.358 -19.342  -4.021  1.00  0.00           C  
ATOM   4606  HD2 TYR B 286      10.335 -19.089  -4.262  1.00  0.00           H  
ATOM   4607  C   TYR B 286      10.085 -15.329  -2.220  1.00  0.00           C  
ATOM   4608  O   TYR B 286      10.786 -14.323  -2.107  1.00  0.00           O  
ATOM   4609  N   LEU B 287       8.958 -15.527  -1.536  1.00  0.00           N  
ATOM   4610  H   LEU B 287       8.420 -16.351  -1.745  1.00  0.00           H  
ATOM   4611  CA  LEU B 287       8.470 -14.684  -0.442  1.00  0.00           C  
ATOM   4612  HA  LEU B 287       8.510 -13.645  -0.766  1.00  0.00           H  
ATOM   4613  CB  LEU B 287       7.004 -15.102  -0.209  1.00  0.00           C  
ATOM   4614  HB2 LEU B 287       6.476 -15.067  -1.164  1.00  0.00           H  
ATOM   4615  HB3 LEU B 287       6.996 -16.137   0.139  1.00  0.00           H  
ATOM   4616  CG  LEU B 287       6.219 -14.248   0.799  1.00  0.00           C  
ATOM   4617  HG  LEU B 287       6.729 -14.242   1.761  1.00  0.00           H  
ATOM   4618  CD1 LEU B 287       6.057 -12.814   0.301  1.00  0.00           C  
ATOM   4619 HD11 LEU B 287       7.029 -12.322   0.269  1.00  0.00           H  
ATOM   4620 HD12 LEU B 287       5.622 -12.807  -0.699  1.00  0.00           H  
ATOM   4621 HD13 LEU B 287       5.420 -12.263   0.985  1.00  0.00           H  
ATOM   4622  CD2 LEU B 287       4.824 -14.847   1.006  1.00  0.00           C  
ATOM   4623 HD21 LEU B 287       4.290 -14.265   1.755  1.00  0.00           H  
ATOM   4624 HD22 LEU B 287       4.268 -14.826   0.068  1.00  0.00           H  
ATOM   4625 HD23 LEU B 287       4.913 -15.876   1.355  1.00  0.00           H  
ATOM   4626  C   LEU B 287       9.334 -14.802   0.835  1.00  0.00           C  
ATOM   4627  O   LEU B 287       9.343 -13.900   1.671  1.00  0.00           O  
ATOM   4628  N   GLU B 288      10.092 -15.898   0.946  1.00  0.00           N  
ATOM   4629  H   GLU B 288      10.068 -16.540   0.177  1.00  0.00           H  
ATOM   4630  CA  GLU B 288      11.101 -16.168   1.975  1.00  0.00           C  
ATOM   4631  HA  GLU B 288      10.624 -16.124   2.954  1.00  0.00           H  
ATOM   4632  CB  GLU B 288      11.617 -17.611   1.758  1.00  0.00           C  
ATOM   4633  HB2 GLU B 288      10.804 -18.302   1.992  1.00  0.00           H  
ATOM   4634  HB3 GLU B 288      11.858 -17.746   0.703  1.00  0.00           H  
ATOM   4635  CG  GLU B 288      12.856 -18.030   2.572  1.00  0.00           C  
ATOM   4636  HG2 GLU B 288      13.028 -19.098   2.414  1.00  0.00           H  
ATOM   4637  HG3 GLU B 288      13.729 -17.504   2.178  1.00  0.00           H  
ATOM   4638  CD  GLU B 288      12.723 -17.746   4.073  1.00  0.00           C  
ATOM   4639  OE1 GLU B 288      11.576 -17.697   4.563  1.00  0.00           O  
ATOM   4640  OE2 GLU B 288      13.781 -17.543   4.711  1.00  0.00           O  
ATOM   4641  C   GLU B 288      12.253 -15.143   1.902  1.00  0.00           C  
ATOM   4642  O   GLU B 288      12.933 -15.077   0.872  1.00  0.00           O  
ATOM   4643  N   PRO B 289      12.515 -14.351   2.960  1.00  0.00           N  
ATOM   4644  CD  PRO B 289      11.757 -14.287   4.206  1.00  0.00           C  
ATOM   4645  HD2 PRO B 289      11.790 -15.233   4.743  1.00  0.00           H  
ATOM   4646  HD3 PRO B 289      10.723 -14.014   3.990  1.00  0.00           H  
ATOM   4647  CG  PRO B 289      12.408 -13.195   5.055  1.00  0.00           C  
ATOM   4648  HG2 PRO B 289      13.180 -13.632   5.692  1.00  0.00           H  
ATOM   4649  HG3 PRO B 289      11.674 -12.656   5.655  1.00  0.00           H  
ATOM   4650  CB  PRO B 289      13.049 -12.299   4.001  1.00  0.00           C  
ATOM   4651  HB2 PRO B 289      13.841 -11.679   4.414  1.00  0.00           H  
ATOM   4652  HB3 PRO B 289      12.284 -11.670   3.546  1.00  0.00           H  
ATOM   4653  CA  PRO B 289      13.551 -13.320   2.973  1.00  0.00           C  
ATOM   4654  HA  PRO B 289      13.601 -12.841   1.997  1.00  0.00           H  
ATOM   4655  C   PRO B 289      14.952 -13.887   3.284  1.00  0.00           C  
ATOM   4656  O   PRO B 289      15.671 -13.340   4.123  1.00  0.00           O  
ATOM   4657  N   SER B 290      15.363 -14.966   2.608  1.00  0.00           N  
ATOM   4658  H   SER B 290      14.746 -15.350   1.900  1.00  0.00           H  
ATOM   4659  CA  SER B 290      16.680 -15.590   2.797  1.00  0.00           C  
ATOM   4660  HA  SER B 290      17.360 -14.839   3.194  1.00  0.00           H  
ATOM   4661  CB  SER B 290      16.624 -16.740   3.813  1.00  0.00           C  
ATOM   4662  HB2 SER B 290      16.039 -17.558   3.393  1.00  0.00           H  
ATOM   4663  HB3 SER B 290      17.636 -17.102   3.993  1.00  0.00           H  
ATOM   4664  OG  SER B 290      16.056 -16.366   5.051  1.00  0.00           O  
ATOM   4665  HG  SER B 290      15.132 -16.740   5.042  1.00  0.00           H  
ATOM   4666  C   SER B 290      17.303 -16.099   1.494  1.00  0.00           C  
ATOM   4667  O   SER B 290      16.641 -16.284   0.471  1.00  0.00           O  
ATOM   4668  N   LEU B 291      18.615 -16.359   1.539  1.00  0.00           N  
ATOM   4669  H   LEU B 291      19.104 -16.129   2.402  1.00  0.00           H  
ATOM   4670  CA  LEU B 291      19.403 -16.905   0.433  1.00  0.00           C  
ATOM   4671  HA  LEU B 291      18.775 -17.595  -0.132  1.00  0.00           H  
ATOM   4672  CB  LEU B 291      19.787 -15.735  -0.486  1.00  0.00           C  
ATOM   4673  HB2 LEU B 291      18.874 -15.307  -0.901  1.00  0.00           H  
ATOM   4674  HB3 LEU B 291      20.271 -14.971   0.126  1.00  0.00           H  
ATOM   4675  CG  LEU B 291      20.738 -16.087  -1.639  1.00  0.00           C  
ATOM   4676  HG  LEU B 291      21.683 -16.456  -1.239  1.00  0.00           H  
ATOM   4677  CD1 LEU B 291      20.168 -17.126  -2.603  1.00  0.00           C  
ATOM   4678 HD11 LEU B 291      19.221 -16.781  -3.015  1.00  0.00           H  
ATOM   4679 HD12 LEU B 291      20.877 -17.293  -3.415  1.00  0.00           H  
ATOM   4680 HD13 LEU B 291      20.018 -18.075  -2.097  1.00  0.00           H  
ATOM   4681  CD2 LEU B 291      21.016 -14.811  -2.423  1.00  0.00           C  
ATOM   4682 HD21 LEU B 291      20.090 -14.390  -2.815  1.00  0.00           H  
ATOM   4683 HD22 LEU B 291      21.506 -14.087  -1.774  1.00  0.00           H  
ATOM   4684 HD23 LEU B 291      21.685 -15.046  -3.244  1.00  0.00           H  
ATOM   4685  C   LEU B 291      20.641 -17.670   0.934  1.00  0.00           C  
ATOM   4686  O   LEU B 291      21.417 -17.144   1.730  1.00  0.00           O  
ATOM   4687  N   ARG B 292      20.862 -18.897   0.441  1.00  0.00           N  
ATOM   4688  H   ARG B 292      20.235 -19.243  -0.271  1.00  0.00           H  
ATOM   4689  CA  ARG B 292      22.120 -19.630   0.655  1.00  0.00           C  
ATOM   4690  HA  ARG B 292      22.635 -19.159   1.485  1.00  0.00           H  
ATOM   4691  CB  ARG B 292      21.863 -21.098   1.041  1.00  0.00           C  
ATOM   4692  HB2 ARG B 292      21.136 -21.544   0.360  1.00  0.00           H  
ATOM   4693  HB3 ARG B 292      22.798 -21.655   0.962  1.00  0.00           H  
ATOM   4694  CG  ARG B 292      21.364 -21.190   2.493  1.00  0.00           C  
ATOM   4695  HG2 ARG B 292      22.099 -20.716   3.145  1.00  0.00           H  
ATOM   4696  HG3 ARG B 292      20.418 -20.654   2.587  1.00  0.00           H  
ATOM   4697  CD  ARG B 292      21.172 -22.640   2.959  1.00  0.00           C  
ATOM   4698  HD2 ARG B 292      20.356 -23.100   2.398  1.00  0.00           H  
ATOM   4699  HD3 ARG B 292      22.082 -23.202   2.740  1.00  0.00           H  
ATOM   4700  NE  ARG B 292      20.914 -22.709   4.414  1.00  0.00           N  
ATOM   4701  HE  ARG B 292      21.717 -22.838   5.016  1.00  0.00           H  
ATOM   4702  CZ  ARG B 292      19.761 -22.560   5.042  1.00  0.00           C  
ATOM   4703  NH1 ARG B 292      18.631 -22.395   4.412  1.00  0.00           N  
ATOM   4704 HH11 ARG B 292      18.630 -22.373   3.410  1.00  0.00           H  
ATOM   4705 HH12 ARG B 292      17.778 -22.248   4.921  1.00  0.00           H  
ATOM   4706  NH2 ARG B 292      19.736 -22.562   6.342  1.00  0.00           N  
ATOM   4707 HH21 ARG B 292      20.626 -22.587   6.839  1.00  0.00           H  
ATOM   4708 HH22 ARG B 292      18.878 -22.429   6.844  1.00  0.00           H  
ATOM   4709  C   ARG B 292      23.074 -19.475  -0.529  1.00  0.00           C  
ATOM   4710  O   ARG B 292      22.623 -19.362  -1.664  1.00  0.00           O  
ATOM   4711  N   ILE B 293      24.376 -19.464  -0.254  1.00  0.00           N  
ATOM   4712  H   ILE B 293      24.642 -19.572   0.720  1.00  0.00           H  
ATOM   4713  CA  ILE B 293      25.457 -19.284  -1.233  1.00  0.00           C  
ATOM   4714  HA  ILE B 293      25.072 -19.414  -2.246  1.00  0.00           H  
ATOM   4715  CB  ILE B 293      26.071 -17.865  -1.099  1.00  0.00           C  
ATOM   4716  HB  ILE B 293      26.466 -17.784  -0.087  1.00  0.00           H  
ATOM   4717  CG2 ILE B 293      27.267 -17.674  -2.047  1.00  0.00           C  
ATOM   4718 HG21 ILE B 293      28.101 -18.293  -1.725  1.00  0.00           H  
ATOM   4719 HG22 ILE B 293      26.996 -17.930  -3.073  1.00  0.00           H  
ATOM   4720 HG23 ILE B 293      27.606 -16.639  -2.020  1.00  0.00           H  
ATOM   4721  CG1 ILE B 293      25.073 -16.695  -1.250  1.00  0.00           C  
ATOM   4722 HG12 ILE B 293      24.252 -16.824  -0.544  1.00  0.00           H  
ATOM   4723 HG13 ILE B 293      25.589 -15.775  -0.969  1.00  0.00           H  
ATOM   4724  CD1 ILE B 293      24.484 -16.487  -2.651  1.00  0.00           C  
ATOM   4725 HD11 ILE B 293      25.275 -16.300  -3.376  1.00  0.00           H  
ATOM   4726 HD12 ILE B 293      23.834 -15.614  -2.628  1.00  0.00           H  
ATOM   4727 HD13 ILE B 293      23.904 -17.357  -2.954  1.00  0.00           H  
ATOM   4728  C   ILE B 293      26.517 -20.357  -0.963  1.00  0.00           C  
ATOM   4729  O   ILE B 293      26.848 -20.586   0.196  1.00  0.00           O  
ATOM   4730  N   ALA B 294      27.090 -20.996  -1.985  1.00  0.00           N  
ATOM   4731  H   ALA B 294      26.794 -20.796  -2.925  1.00  0.00           H  
ATOM   4732  CA  ALA B 294      28.273 -21.842  -1.784  1.00  0.00           C  
ATOM   4733  HA  ALA B 294      28.101 -22.507  -0.933  1.00  0.00           H  
ATOM   4734  CB  ALA B 294      28.489 -22.714  -3.026  1.00  0.00           C  
ATOM   4735  HB1 ALA B 294      29.363 -23.348  -2.877  1.00  0.00           H  
ATOM   4736  HB2 ALA B 294      27.620 -23.354  -3.183  1.00  0.00           H  
ATOM   4737  HB3 ALA B 294      28.646 -22.095  -3.909  1.00  0.00           H  
ATOM   4738  C   ALA B 294      29.492 -20.953  -1.471  1.00  0.00           C  
ATOM   4739  O   ALA B 294      29.837 -20.076  -2.267  1.00  0.00           O  
ATOM   4740  N   ALA B 295      30.146 -21.148  -0.324  1.00  0.00           N  
ATOM   4741  H   ALA B 295      29.894 -21.943   0.257  1.00  0.00           H  
ATOM   4742  CA  ALA B 295      31.219 -20.270   0.154  1.00  0.00           C  
ATOM   4743  HA  ALA B 295      30.830 -19.254   0.234  1.00  0.00           H  
ATOM   4744  CB  ALA B 295      31.632 -20.735   1.554  1.00  0.00           C  
ATOM   4745  HB1 ALA B 295      32.034 -21.748   1.508  1.00  0.00           H  
ATOM   4746  HB2 ALA B 295      32.396 -20.065   1.952  1.00  0.00           H  
ATOM   4747  HB3 ALA B 295      30.769 -20.721   2.221  1.00  0.00           H  
ATOM   4748  C   ALA B 295      32.420 -20.226  -0.810  1.00  0.00           C  
ATOM   4749  O   ALA B 295      33.061 -19.190  -0.959  1.00  0.00           O  
ATOM   4750  N   SER B 296      32.656 -21.314  -1.547  1.00  0.00           N  
ATOM   4751  H   SER B 296      32.054 -22.110  -1.391  1.00  0.00           H  
ATOM   4752  CA  SER B 296      33.650 -21.450  -2.626  1.00  0.00           C  
ATOM   4753  HA  SER B 296      34.638 -21.213  -2.227  1.00  0.00           H  
ATOM   4754  CB  SER B 296      33.654 -22.909  -3.091  1.00  0.00           C  
ATOM   4755  HB2 SER B 296      34.352 -23.031  -3.921  1.00  0.00           H  
ATOM   4756  HB3 SER B 296      33.972 -23.547  -2.265  1.00  0.00           H  
ATOM   4757  OG  SER B 296      32.351 -23.291  -3.500  1.00  0.00           O  
ATOM   4758  HG  SER B 296      32.353 -24.241  -3.661  1.00  0.00           H  
ATOM   4759  C   SER B 296      33.419 -20.535  -3.840  1.00  0.00           C  
ATOM   4760  O   SER B 296      34.278 -20.447  -4.717  1.00  0.00           O  
ATOM   4761  N   THR B 297      32.293 -19.814  -3.909  1.00  0.00           N  
ATOM   4762  H   THR B 297      31.598 -19.948  -3.184  1.00  0.00           H  
ATOM   4763  CA  THR B 297      32.126 -18.703  -4.866  1.00  0.00           C  
ATOM   4764  HA  THR B 297      32.502 -19.031  -5.835  1.00  0.00           H  
ATOM   4765  CB  THR B 297      30.649 -18.312  -5.057  1.00  0.00           C  
ATOM   4766  HB  THR B 297      30.605 -17.471  -5.749  1.00  0.00           H  
ATOM   4767  CG2 THR B 297      29.811 -19.444  -5.650  1.00  0.00           C  
ATOM   4768 HG21 THR B 297      30.208 -19.716  -6.626  1.00  0.00           H  
ATOM   4769 HG22 THR B 297      29.841 -20.317  -4.999  1.00  0.00           H  
ATOM   4770 HG23 THR B 297      28.780 -19.112  -5.764  1.00  0.00           H  
ATOM   4771  OG1 THR B 297      30.044 -17.908  -3.853  1.00  0.00           O  
ATOM   4772  HG1 THR B 297      29.925 -18.707  -3.302  1.00  0.00           H  
ATOM   4773  C   THR B 297      32.944 -17.462  -4.482  1.00  0.00           C  
ATOM   4774  O   THR B 297      33.208 -16.632  -5.353  1.00  0.00           O  
ATOM   4775  N   LEU B 298      33.369 -17.339  -3.219  1.00  0.00           N  
ATOM   4776  H   LEU B 298      33.188 -18.111  -2.587  1.00  0.00           H  
ATOM   4777  CA  LEU B 298      34.190 -16.257  -2.676  1.00  0.00           C  
ATOM   4778  HA  LEU B 298      34.097 -15.376  -3.312  1.00  0.00           H  
ATOM   4779  CB  LEU B 298      33.676 -15.894  -1.265  1.00  0.00           C  
ATOM   4780  HB2 LEU B 298      33.923 -16.716  -0.591  1.00  0.00           H  
ATOM   4781  HB3 LEU B 298      34.219 -15.019  -0.911  1.00  0.00           H  
ATOM   4782  CG  LEU B 298      32.163 -15.618  -1.140  1.00  0.00           C  
ATOM   4783  HG  LEU B 298      31.601 -16.519  -1.387  1.00  0.00           H  
ATOM   4784  CD1 LEU B 298      31.834 -15.233   0.302  1.00  0.00           C  
ATOM   4785 HD11 LEU B 298      32.356 -14.316   0.578  1.00  0.00           H  
ATOM   4786 HD12 LEU B 298      30.761 -15.081   0.411  1.00  0.00           H  
ATOM   4787 HD13 LEU B 298      32.144 -16.035   0.974  1.00  0.00           H  
ATOM   4788  CD2 LEU B 298      31.691 -14.478  -2.045  1.00  0.00           C  
ATOM   4789 HD21 LEU B 298      30.629 -14.302  -1.884  1.00  0.00           H  
ATOM   4790 HD22 LEU B 298      32.248 -13.573  -1.813  1.00  0.00           H  
ATOM   4791 HD23 LEU B 298      31.847 -14.745  -3.090  1.00  0.00           H  
ATOM   4792  C   LEU B 298      35.680 -16.647  -2.626  1.00  0.00           C  
ATOM   4793  O   LEU B 298      36.038 -17.823  -2.651  1.00  0.00           O  
ATOM   4794  N   LYS B 299      36.574 -15.659  -2.526  1.00  0.00           N  
ATOM   4795  H   LYS B 299      36.231 -14.703  -2.536  1.00  0.00           H  
ATOM   4796  CA  LYS B 299      38.017 -15.868  -2.310  1.00  0.00           C  
ATOM   4797  HA  LYS B 299      38.339 -16.701  -2.934  1.00  0.00           H  
ATOM   4798  CB  LYS B 299      38.784 -14.603  -2.734  1.00  0.00           C  
ATOM   4799  HB2 LYS B 299      38.331 -13.737  -2.253  1.00  0.00           H  
ATOM   4800  HB3 LYS B 299      39.821 -14.676  -2.404  1.00  0.00           H  
ATOM   4801  CG  LYS B 299      38.761 -14.418  -4.262  1.00  0.00           C  
ATOM   4802  HG2 LYS B 299      39.433 -15.149  -4.716  1.00  0.00           H  
ATOM   4803  HG3 LYS B 299      37.754 -14.599  -4.641  1.00  0.00           H  
ATOM   4804  CD  LYS B 299      39.180 -13.005  -4.690  1.00  0.00           C  
ATOM   4805  HD2 LYS B 299      38.507 -12.280  -4.227  1.00  0.00           H  
ATOM   4806  HD3 LYS B 299      40.199 -12.802  -4.354  1.00  0.00           H  
ATOM   4807  CE  LYS B 299      39.115 -12.900  -6.222  1.00  0.00           C  
ATOM   4808  HE2 LYS B 299      40.127 -12.787  -6.618  1.00  0.00           H  
ATOM   4809  HE3 LYS B 299      38.695 -13.832  -6.614  1.00  0.00           H  
ATOM   4810  NZ  LYS B 299      38.271 -11.771  -6.668  1.00  0.00           N  
ATOM   4811  HZ1 LYS B 299      38.692 -10.854  -6.489  1.00  0.00           H  
ATOM   4812  HZ2 LYS B 299      38.122 -11.764  -7.665  1.00  0.00           H  
ATOM   4813  HZ3 LYS B 299      37.361 -11.789  -6.208  1.00  0.00           H  
ATOM   4814  C   LYS B 299      38.309 -16.247  -0.850  1.00  0.00           C  
ATOM   4815  O   LYS B 299      37.844 -15.585   0.073  1.00  0.00           O  
ATOM   4816  N   SER B 300      39.132 -17.278  -0.642  1.00  0.00           N  
ATOM   4817  H   SER B 300      39.487 -17.759  -1.449  1.00  0.00           H  
ATOM   4818  CA  SER B 300      39.593 -17.708   0.692  1.00  0.00           C  
ATOM   4819  HA  SER B 300      38.724 -18.007   1.280  1.00  0.00           H  
ATOM   4820  CB  SER B 300      40.523 -18.921   0.566  1.00  0.00           C  
ATOM   4821  HB2 SER B 300      39.978 -19.752   0.116  1.00  0.00           H  
ATOM   4822  HB3 SER B 300      41.367 -18.658  -0.075  1.00  0.00           H  
ATOM   4823  OG  SER B 300      41.012 -19.310   1.836  1.00  0.00           O  
ATOM   4824  HG  SER B 300      41.554 -20.099   1.740  1.00  0.00           H  
ATOM   4825  C   SER B 300      40.323 -16.584   1.436  1.00  0.00           C  
ATOM   4826  O   SER B 300      41.125 -15.870   0.836  1.00  0.00           O  
ATOM   4827  N   GLY B 301      40.052 -16.424   2.736  1.00  0.00           N  
ATOM   4828  H   GLY B 301      39.397 -17.066   3.158  1.00  0.00           H  
ATOM   4829  CA  GLY B 301      40.712 -15.452   3.623  1.00  0.00           C  
ATOM   4830  HA2 GLY B 301      40.441 -15.679   4.654  1.00  0.00           H  
ATOM   4831  HA3 GLY B 301      41.791 -15.567   3.522  1.00  0.00           H  
ATOM   4832  C   GLY B 301      40.381 -13.976   3.368  1.00  0.00           C  
ATOM   4833  O   GLY B 301      40.808 -13.117   4.141  1.00  0.00           O  
ATOM   4834  N   ILE B 302      39.624 -13.674   2.309  1.00  0.00           N  
ATOM   4835  H   ILE B 302      39.288 -14.444   1.747  1.00  0.00           H  
ATOM   4836  CA  ILE B 302      39.188 -12.332   1.908  1.00  0.00           C  
ATOM   4837  HA  ILE B 302      39.889 -11.599   2.310  1.00  0.00           H  
ATOM   4838  CB  ILE B 302      39.226 -12.227   0.361  1.00  0.00           C  
ATOM   4839  HB  ILE B 302      38.696 -13.088  -0.044  1.00  0.00           H  
ATOM   4840  CG2 ILE B 302      38.481 -10.988  -0.166  1.00  0.00           C  
ATOM   4841 HG21 ILE B 302      38.922 -10.081   0.239  1.00  0.00           H  
ATOM   4842 HG22 ILE B 302      38.513 -10.959  -1.255  1.00  0.00           H  
ATOM   4843 HG23 ILE B 302      37.432 -11.033   0.117  1.00  0.00           H  
ATOM   4844  CG1 ILE B 302      40.706 -12.319  -0.110  1.00  0.00           C  
ATOM   4845 HG12 ILE B 302      41.372 -12.079   0.720  1.00  0.00           H  
ATOM   4846 HG13 ILE B 302      40.903 -13.357  -0.383  1.00  0.00           H  
ATOM   4847  CD1 ILE B 302      41.141 -11.434  -1.287  1.00  0.00           C  
ATOM   4848 HD11 ILE B 302      42.182 -11.647  -1.530  1.00  0.00           H  
ATOM   4849 HD12 ILE B 302      40.526 -11.632  -2.164  1.00  0.00           H  
ATOM   4850 HD13 ILE B 302      41.064 -10.381  -1.009  1.00  0.00           H  
ATOM   4851  C   ILE B 302      37.817 -12.010   2.514  1.00  0.00           C  
ATOM   4852  O   ILE B 302      36.928 -12.856   2.583  1.00  0.00           O  
ATOM   4853  N   SER B 303      37.641 -10.760   2.943  1.00  0.00           N  
ATOM   4854  H   SER B 303      38.383 -10.093   2.780  1.00  0.00           H  
ATOM   4855  CA  SER B 303      36.363 -10.264   3.452  1.00  0.00           C  
ATOM   4856  HA  SER B 303      35.853 -11.090   3.951  1.00  0.00           H  
ATOM   4857  CB  SER B 303      36.623  -9.199   4.517  1.00  0.00           C  
ATOM   4858  HB2 SER B 303      37.189  -9.644   5.339  1.00  0.00           H  
ATOM   4859  HB3 SER B 303      37.214  -8.392   4.085  1.00  0.00           H  
ATOM   4860  OG  SER B 303      35.415  -8.671   5.022  1.00  0.00           O  
ATOM   4861  HG  SER B 303      34.833  -9.418   5.274  1.00  0.00           H  
ATOM   4862  C   SER B 303      35.446  -9.779   2.320  1.00  0.00           C  
ATOM   4863  O   SER B 303      35.896  -9.309   1.271  1.00  0.00           O  
ATOM   4864  N   TYR B 304      34.134  -9.877   2.538  1.00  0.00           N  
ATOM   4865  H   TYR B 304      33.832 -10.218   3.444  1.00  0.00           H  
ATOM   4866  CA  TYR B 304      33.080  -9.481   1.596  1.00  0.00           C  
ATOM   4867  HA  TYR B 304      33.496  -8.804   0.852  1.00  0.00           H  
ATOM   4868  CB  TYR B 304      32.524 -10.716   0.856  1.00  0.00           C  
ATOM   4869  HB2 TYR B 304      32.295 -11.497   1.581  1.00  0.00           H  
ATOM   4870  HB3 TYR B 304      31.579 -10.445   0.385  1.00  0.00           H  
ATOM   4871  CG  TYR B 304      33.432 -11.287  -0.222  1.00  0.00           C  
ATOM   4872  CD1 TYR B 304      33.168 -11.012  -1.581  1.00  0.00           C  
ATOM   4873  HD1 TYR B 304      32.315 -10.410  -1.854  1.00  0.00           H  
ATOM   4874  CE1 TYR B 304      34.001 -11.526  -2.594  1.00  0.00           C  
ATOM   4875  HE1 TYR B 304      33.793 -11.314  -3.633  1.00  0.00           H  
ATOM   4876  CZ  TYR B 304      35.100 -12.338  -2.245  1.00  0.00           C  
ATOM   4877  OH  TYR B 304      35.896 -12.880  -3.204  1.00  0.00           O  
ATOM   4878  HH  TYR B 304      35.735 -12.510  -4.104  1.00  0.00           H  
ATOM   4879  CE2 TYR B 304      35.360 -12.626  -0.888  1.00  0.00           C  
ATOM   4880  HE2 TYR B 304      36.192 -13.260  -0.618  1.00  0.00           H  
ATOM   4881  CD2 TYR B 304      34.524 -12.108   0.119  1.00  0.00           C  
ATOM   4882  HD2 TYR B 304      34.730 -12.345   1.155  1.00  0.00           H  
ATOM   4883  C   TYR B 304      31.964  -8.705   2.308  1.00  0.00           C  
ATOM   4884  O   TYR B 304      31.819  -8.752   3.531  1.00  0.00           O  
ATOM   4885  N   ARG B 305      31.157  -7.986   1.528  1.00  0.00           N  
ATOM   4886  H   ARG B 305      31.351  -8.008   0.530  1.00  0.00           H  
ATOM   4887  CA  ARG B 305      29.971  -7.226   1.943  1.00  0.00           C  
ATOM   4888  HA  ARG B 305      29.821  -7.335   3.014  1.00  0.00           H  
ATOM   4889  CB  ARG B 305      30.165  -5.745   1.613  1.00  0.00           C  
ATOM   4890  HB2 ARG B 305      30.425  -5.639   0.559  1.00  0.00           H  
ATOM   4891  HB3 ARG B 305      29.232  -5.208   1.798  1.00  0.00           H  
ATOM   4892  CG  ARG B 305      31.259  -5.128   2.478  1.00  0.00           C  
ATOM   4893  HG2 ARG B 305      31.015  -5.274   3.532  1.00  0.00           H  
ATOM   4894  HG3 ARG B 305      32.221  -5.598   2.261  1.00  0.00           H  
ATOM   4895  CD  ARG B 305      31.353  -3.635   2.177  1.00  0.00           C  
ATOM   4896  HD2 ARG B 305      31.638  -3.510   1.131  1.00  0.00           H  
ATOM   4897  HD3 ARG B 305      30.382  -3.165   2.333  1.00  0.00           H  
ATOM   4898  NE  ARG B 305      32.381  -3.033   3.026  1.00  0.00           N  
ATOM   4899  HE  ARG B 305      33.353  -3.206   2.757  1.00  0.00           H  
ATOM   4900  CZ  ARG B 305      32.255  -2.392   4.166  1.00  0.00           C  
ATOM   4901  NH1 ARG B 305      31.089  -2.062   4.651  1.00  0.00           N  
ATOM   4902 HH11 ARG B 305      30.268  -2.331   4.142  1.00  0.00           H  
ATOM   4903 HH12 ARG B 305      31.029  -1.548   5.506  1.00  0.00           H  
ATOM   4904  NH2 ARG B 305      33.325  -2.085   4.838  1.00  0.00           N  
ATOM   4905 HH21 ARG B 305      34.214  -2.488   4.502  1.00  0.00           H  
ATOM   4906 HH22 ARG B 305      33.308  -1.524   5.662  1.00  0.00           H  
ATOM   4907  C   ARG B 305      28.715  -7.733   1.253  1.00  0.00           C  
ATOM   4908  O   ARG B 305      28.789  -8.374   0.206  1.00  0.00           O  
ATOM   4909  N   ALA B 306      27.568  -7.387   1.830  1.00  0.00           N  
ATOM   4910  H   ALA B 306      27.612  -6.855   2.694  1.00  0.00           H  
ATOM   4911  CA  ALA B 306      26.253  -7.670   1.277  1.00  0.00           C  
ATOM   4912  HA  ALA B 306      26.356  -7.825   0.204  1.00  0.00           H  
ATOM   4913  CB  ALA B 306      25.727  -8.974   1.892  1.00  0.00           C  
ATOM   4914  HB1 ALA B 306      24.780  -9.246   1.427  1.00  0.00           H  
ATOM   4915  HB2 ALA B 306      26.443  -9.779   1.724  1.00  0.00           H  
ATOM   4916  HB3 ALA B 306      25.582  -8.848   2.964  1.00  0.00           H  
ATOM   4917  C   ALA B 306      25.281  -6.494   1.482  1.00  0.00           C  
ATOM   4918  O   ALA B 306      25.430  -5.694   2.416  1.00  0.00           O  
ATOM   4919  N   ARG B 307      24.272  -6.420   0.607  1.00  0.00           N  
ATOM   4920  H   ARG B 307      24.319  -7.058  -0.187  1.00  0.00           H  
ATOM   4921  CA  ARG B 307      23.046  -5.609   0.717  1.00  0.00           C  
ATOM   4922  HA  ARG B 307      22.731  -5.593   1.760  1.00  0.00           H  
ATOM   4923  CB  ARG B 307      23.301  -4.150   0.297  1.00  0.00           C  
ATOM   4924  HB2 ARG B 307      22.405  -3.560   0.504  1.00  0.00           H  
ATOM   4925  HB3 ARG B 307      24.111  -3.743   0.906  1.00  0.00           H  
ATOM   4926  CG  ARG B 307      23.660  -4.008  -1.187  1.00  0.00           C  
ATOM   4927  HG2 ARG B 307      24.498  -4.659  -1.427  1.00  0.00           H  
ATOM   4928  HG3 ARG B 307      22.812  -4.313  -1.796  1.00  0.00           H  
ATOM   4929  CD  ARG B 307      24.029  -2.564  -1.540  1.00  0.00           C  
ATOM   4930  HD2 ARG B 307      23.166  -1.921  -1.374  1.00  0.00           H  
ATOM   4931  HD3 ARG B 307      24.847  -2.239  -0.893  1.00  0.00           H  
ATOM   4932  NE  ARG B 307      24.459  -2.486  -2.941  1.00  0.00           N  
ATOM   4933  HE  ARG B 307      24.653  -3.364  -3.408  1.00  0.00           H  
ATOM   4934  CZ  ARG B 307      24.745  -1.414  -3.647  1.00  0.00           C  
ATOM   4935  NH1 ARG B 307      24.595  -0.199  -3.194  1.00  0.00           N  
ATOM   4936 HH11 ARG B 307      24.237  -0.075  -2.265  1.00  0.00           H  
ATOM   4937 HH12 ARG B 307      24.885   0.589  -3.741  1.00  0.00           H
[truncated: 31,105 more chars]
