# Supplementary material for: Insights into receptor structure and dynamics at the surface of living cells
Source: Nat Commun. 2023 Mar 22;14:1596. doi: 10.1038/s41467-023-37284-4 (PMC10033668; doi:10.1038/s41467-023-37284-4)
Supplement: Supplementary file 15 — Source Data [file 41467_2023_37284_MOESM15_ESM.zip › Source data/Main/Figure 5/b/Average structures of MD sub-trajectories/E94B/MD_sub-average_3bpn_E94B_9.pdb]

ATOM      1  N   CYS A   1      -3.808 -13.174 -13.358  1.00  0.00           N  
ATOM      2  H1  CYS A   1      -4.768 -12.877 -13.520  1.00  0.00           H  
ATOM      3  H2  CYS A   1      -3.706 -14.103 -13.747  1.00  0.00           H  
ATOM      4  H3  CYS A   1      -3.170 -12.536 -13.807  1.00  0.00           H  
ATOM      5  CA  CYS A   1      -3.542 -13.239 -11.909  1.00  0.00           C  
ATOM      6  HA  CYS A   1      -4.156 -14.036 -11.488  1.00  0.00           H  
ATOM      7  CB  CYS A   1      -2.072 -13.558 -11.570  1.00  0.00           C  
ATOM      8  HB2 CYS A   1      -1.696 -14.349 -12.221  1.00  0.00           H  
ATOM      9  HB3 CYS A   1      -1.445 -12.672 -11.664  1.00  0.00           H  
ATOM     10  SG  CYS A   1      -2.035 -14.169  -9.860  1.00  0.00           S  
ATOM     11  HG  CYS A   1      -2.623 -15.340 -10.181  1.00  0.00           H  
ATOM     12  C   CYS A   1      -4.005 -11.929 -11.301  1.00  0.00           C  
ATOM     13  O   CYS A   1      -3.215 -11.003 -11.113  1.00  0.00           O  
ATOM     14  N   ASP A   2      -5.319 -11.777 -11.152  1.00  0.00           N  
ATOM     15  H   ASP A   2      -5.920 -12.577 -11.341  1.00  0.00           H  
ATOM     16  CA  ASP A   2      -5.941 -10.443 -11.164  1.00  0.00           C  
ATOM     17  HA  ASP A   2      -5.269  -9.751 -11.680  1.00  0.00           H  
ATOM     18  CB  ASP A   2      -7.253 -10.422 -11.978  1.00  0.00           C  
ATOM     19  HB2 ASP A   2      -8.014 -10.959 -11.418  1.00  0.00           H  
ATOM     20  HB3 ASP A   2      -7.583  -9.386 -12.061  1.00  0.00           H  
ATOM     21  CG  ASP A   2      -7.193 -11.033 -13.393  1.00  0.00           C  
ATOM     22  OD1 ASP A   2      -8.234 -10.949 -14.081  1.00  0.00           O  
ATOM     23  OD2 ASP A   2      -6.158 -11.647 -13.752  1.00  0.00           O  
ATOM     24  C   ASP A   2      -6.074  -9.935  -9.726  1.00  0.00           C  
ATOM     25  O   ASP A   2      -7.167  -9.852  -9.166  1.00  0.00           O  
ATOM     26  N   ILE A   3      -4.929  -9.668  -9.090  1.00  0.00           N  
ATOM     27  H   ILE A   3      -4.075  -9.796  -9.623  1.00  0.00           H  
ATOM     28  CA  ILE A   3      -4.797  -9.548  -7.630  1.00  0.00           C  
ATOM     29  HA  ILE A   3      -5.203 -10.466  -7.206  1.00  0.00           H  
ATOM     30  CB  ILE A   3      -3.316  -9.482  -7.193  1.00  0.00           C  
ATOM     31  HB  ILE A   3      -3.300  -9.436  -6.100  1.00  0.00           H  
ATOM     32  CG2 ILE A   3      -2.589 -10.783  -7.584  1.00  0.00           C  
ATOM     33 HG21 ILE A   3      -2.387 -10.803  -8.654  1.00  0.00           H  
ATOM     34 HG22 ILE A   3      -1.642 -10.856  -7.054  1.00  0.00           H  
ATOM     35 HG23 ILE A   3      -3.191 -11.652  -7.322  1.00  0.00           H  
ATOM     36  CG1 ILE A   3      -2.607  -8.210  -7.720  1.00  0.00           C  
ATOM     37 HG12 ILE A   3      -2.679  -8.167  -8.812  1.00  0.00           H  
ATOM     38 HG13 ILE A   3      -3.104  -7.329  -7.299  1.00  0.00           H  
ATOM     39  CD1 ILE A   3      -1.124  -8.138  -7.336  1.00  0.00           C  
ATOM     40 HD11 ILE A   3      -0.726  -7.168  -7.619  1.00  0.00           H  
ATOM     41 HD12 ILE A   3      -1.008  -8.280  -6.265  1.00  0.00           H  
ATOM     42 HD13 ILE A   3      -0.567  -8.904  -7.864  1.00  0.00           H  
ATOM     43  C   ILE A   3      -5.609  -8.417  -6.993  1.00  0.00           C  
ATOM     44  O   ILE A   3      -5.834  -8.474  -5.791  1.00  0.00           O  
ATOM     45  N   THR A   4      -6.152  -7.462  -7.749  1.00  0.00           N  
ATOM     46  H   THR A   4      -5.920  -7.416  -8.731  1.00  0.00           H  
ATOM     47  CA  THR A   4      -7.176  -6.532  -7.235  1.00  0.00           C  
ATOM     48  HA  THR A   4      -6.744  -5.956  -6.416  1.00  0.00           H  
ATOM     49  CB  THR A   4      -7.614  -5.556  -8.332  1.00  0.00           C  
ATOM     50  HB  THR A   4      -8.183  -6.102  -9.088  1.00  0.00           H  
ATOM     51  CG2 THR A   4      -8.472  -4.411  -7.796  1.00  0.00           C  
ATOM     52 HG21 THR A   4      -9.452  -4.784  -7.503  1.00  0.00           H  
ATOM     53 HG22 THR A   4      -7.997  -3.960  -6.927  1.00  0.00           H  
ATOM     54 HG23 THR A   4      -8.607  -3.658  -8.569  1.00  0.00           H  
ATOM     55  OG1 THR A   4      -6.477  -5.001  -8.950  1.00  0.00           O  
ATOM     56  HG1 THR A   4      -5.946  -4.576  -8.251  1.00  0.00           H  
ATOM     57  C   THR A   4      -8.411  -7.269  -6.689  1.00  0.00           C  
ATOM     58  O   THR A   4      -9.014  -6.830  -5.712  1.00  0.00           O  
ATOM     59  N   LEU A   5      -8.753  -8.438  -7.245  1.00  0.00           N  
ATOM     60  H   LEU A   5      -8.199  -8.780  -8.027  1.00  0.00           H  
ATOM     61  CA  LEU A   5      -9.763  -9.335  -6.674  1.00  0.00           C  
ATOM     62  HA  LEU A   5     -10.683  -8.771  -6.514  1.00  0.00           H  
ATOM     63  CB  LEU A   5     -10.048 -10.502  -7.632  1.00  0.00           C  
ATOM     64  HB2 LEU A   5      -9.117 -11.053  -7.763  1.00  0.00           H  
ATOM     65  HB3 LEU A   5     -10.769 -11.166  -7.155  1.00  0.00           H  
ATOM     66  CG  LEU A   5     -10.584 -10.113  -9.020  1.00  0.00           C  
ATOM     67  HG  LEU A   5      -9.963  -9.334  -9.460  1.00  0.00           H  
ATOM     68  CD1 LEU A   5     -10.560 -11.325  -9.942  1.00  0.00           C  
ATOM     69 HD11 LEU A   5      -9.553 -11.735  -9.976  1.00  0.00           H  
ATOM     70 HD12 LEU A   5     -11.252 -12.081  -9.581  1.00  0.00           H  
ATOM     71 HD13 LEU A   5     -10.837 -11.018 -10.949  1.00  0.00           H  
ATOM     72  CD2 LEU A   5     -12.031  -9.633  -8.962  1.00  0.00           C  
ATOM     73 HD21 LEU A   5     -12.665 -10.400  -8.519  1.00  0.00           H  
ATOM     74 HD22 LEU A   5     -12.090  -8.729  -8.360  1.00  0.00           H  
ATOM     75 HD23 LEU A   5     -12.384  -9.411  -9.968  1.00  0.00           H  
ATOM     76  C   LEU A   5      -9.317  -9.886  -5.315  1.00  0.00           C  
ATOM     77  O   LEU A   5     -10.066  -9.789  -4.348  1.00  0.00           O  
ATOM     78  N   GLN A   6      -8.094 -10.416  -5.208  1.00  0.00           N  
ATOM     79  H   GLN A   6      -7.523 -10.447  -6.037  1.00  0.00           H  
ATOM     80  CA  GLN A   6      -7.514 -10.901  -3.946  1.00  0.00           C  
ATOM     81  HA  GLN A   6      -8.159 -11.679  -3.537  1.00  0.00           H  
ATOM     82  CB  GLN A   6      -6.140 -11.524  -4.262  1.00  0.00           C  
ATOM     83  HB2 GLN A   6      -6.287 -12.379  -4.919  1.00  0.00           H  
ATOM     84  HB3 GLN A   6      -5.539 -10.793  -4.801  1.00  0.00           H  
ATOM     85  CG  GLN A   6      -5.303 -11.977  -3.053  1.00  0.00           C  
ATOM     86  HG2 GLN A   6      -4.315 -12.248  -3.420  1.00  0.00           H  
ATOM     87  HG3 GLN A   6      -5.163 -11.150  -2.360  1.00  0.00           H  
ATOM     88  CD  GLN A   6      -5.847 -13.183  -2.289  1.00  0.00           C  
ATOM     89  OE1 GLN A   6      -6.921 -13.717  -2.523  1.00  0.00           O  
ATOM     90  NE2 GLN A   6      -5.105 -13.688  -1.334  1.00  0.00           N  
ATOM     91 HE21 GLN A   6      -5.458 -14.519  -0.898  1.00  0.00           H  
ATOM     92 HE22 GLN A   6      -4.181 -13.337  -1.164  1.00  0.00           H  
ATOM     93  C   GLN A   6      -7.412  -9.779  -2.892  1.00  0.00           C  
ATOM     94  O   GLN A   6      -7.677 -10.008  -1.714  1.00  0.00           O  
ATOM     95  N   GLU A   7      -7.073  -8.560  -3.306  1.00  0.00           N  
ATOM     96  H   GLU A   7      -6.799  -8.475  -4.282  1.00  0.00           H  
ATOM     97  CA  GLU A   7      -6.995  -7.337  -2.496  1.00  0.00           C  
ATOM     98  HA  GLU A   7      -6.327  -7.513  -1.654  1.00  0.00           H  
ATOM     99  CB  GLU A   7      -6.383  -6.264  -3.417  1.00  0.00           C  
ATOM    100  HB2 GLU A   7      -5.530  -6.704  -3.930  1.00  0.00           H  
ATOM    101  HB3 GLU A   7      -7.122  -5.988  -4.168  1.00  0.00           H  
ATOM    102  CG  GLU A   7      -5.874  -4.984  -2.762  1.00  0.00           C  
ATOM    103  HG2 GLU A   7      -6.696  -4.460  -2.268  1.00  0.00           H  
ATOM    104  HG3 GLU A   7      -5.123  -5.251  -2.022  1.00  0.00           H  
ATOM    105  CD  GLU A   7      -5.240  -4.090  -3.839  1.00  0.00           C  
ATOM    106  OE1 GLU A   7      -5.997  -3.436  -4.591  1.00  0.00           O  
ATOM    107  OE2 GLU A   7      -3.995  -4.088  -3.988  1.00  0.00           O  
ATOM    108  C   GLU A   7      -8.374  -6.922  -1.940  1.00  0.00           C  
ATOM    109  O   GLU A   7      -8.512  -6.602  -0.750  1.00  0.00           O  
ATOM    110  N   ILE A   8      -9.421  -7.015  -2.772  1.00  0.00           N  
ATOM    111  H   ILE A   8      -9.250  -7.265  -3.745  1.00  0.00           H  
ATOM    112  CA  ILE A   8     -10.813  -6.815  -2.347  1.00  0.00           C  
ATOM    113  HA  ILE A   8     -10.863  -5.901  -1.753  1.00  0.00           H  
ATOM    114  CB  ILE A   8     -11.731  -6.620  -3.580  1.00  0.00           C  
ATOM    115  HB  ILE A   8     -11.496  -7.391  -4.316  1.00  0.00           H  
ATOM    116  CG2 ILE A   8     -13.217  -6.757  -3.200  1.00  0.00           C  
ATOM    117 HG21 ILE A   8     -13.853  -6.466  -4.030  1.00  0.00           H  
ATOM    118 HG22 ILE A   8     -13.441  -7.794  -2.958  1.00  0.00           H  
ATOM    119 HG23 ILE A   8     -13.446  -6.120  -2.350  1.00  0.00           H  
ATOM    120  CG1 ILE A   8     -11.465  -5.228  -4.208  1.00  0.00           C  
ATOM    121 HG12 ILE A   8     -11.884  -4.450  -3.567  1.00  0.00           H  
ATOM    122 HG13 ILE A   8     -10.389  -5.061  -4.268  1.00  0.00           H  
ATOM    123  CD1 ILE A   8     -12.022  -5.065  -5.629  1.00  0.00           C  
ATOM    124 HD11 ILE A   8     -13.110  -5.065  -5.618  1.00  0.00           H  
ATOM    125 HD12 ILE A   8     -11.680  -4.116  -6.041  1.00  0.00           H  
ATOM    126 HD13 ILE A   8     -11.664  -5.876  -6.263  1.00  0.00           H  
ATOM    127  C   ILE A   8     -11.275  -7.954  -1.424  1.00  0.00           C  
ATOM    128  O   ILE A   8     -11.857  -7.668  -0.382  1.00  0.00           O  
ATOM    129  N   ILE A   9     -10.968  -9.223  -1.729  1.00  0.00           N  
ATOM    130  H   ILE A   9     -10.497  -9.394  -2.615  1.00  0.00           H  
ATOM    131  CA  ILE A   9     -11.310 -10.386  -0.883  1.00  0.00           C  
ATOM    132  HA  ILE A   9     -12.386 -10.380  -0.714  1.00  0.00           H  
ATOM    133  CB  ILE A   9     -10.953 -11.720  -1.588  1.00  0.00           C  
ATOM    134  HB  ILE A   9      -9.916 -11.661  -1.924  1.00  0.00           H  
ATOM    135  CG2 ILE A   9     -11.088 -12.932  -0.642  1.00  0.00           C  
ATOM    136 HG21 ILE A   9     -12.089 -12.966  -0.211  1.00  0.00           H  
ATOM    137 HG22 ILE A   9     -10.893 -13.858  -1.181  1.00  0.00           H  
ATOM    138 HG23 ILE A   9     -10.354 -12.867   0.161  1.00  0.00           H  
ATOM    139  CG1 ILE A   9     -11.868 -11.951  -2.812  1.00  0.00           C  
ATOM    140 HG12 ILE A   9     -12.851 -12.292  -2.481  1.00  0.00           H  
ATOM    141 HG13 ILE A   9     -12.012 -11.008  -3.337  1.00  0.00           H  
ATOM    142  CD1 ILE A   9     -11.298 -12.954  -3.826  1.00  0.00           C  
ATOM    143 HD11 ILE A   9     -11.941 -12.980  -4.702  1.00  0.00           H  
ATOM    144 HD12 ILE A   9     -10.299 -12.648  -4.138  1.00  0.00           H  
ATOM    145 HD13 ILE A   9     -11.252 -13.954  -3.400  1.00  0.00           H  
ATOM    146  C   ILE A   9     -10.650 -10.281   0.496  1.00  0.00           C  
ATOM    147  O   ILE A   9     -11.306 -10.533   1.508  1.00  0.00           O  
ATOM    148  N   LYS A  10      -9.388  -9.840   0.567  1.00  0.00           N  
ATOM    149  H   LYS A  10      -8.880  -9.706  -0.304  1.00  0.00           H  
ATOM    150  CA  LYS A  10      -8.716  -9.550   1.838  1.00  0.00           C  
ATOM    151  HA  LYS A  10      -8.800 -10.434   2.473  1.00  0.00           H  
ATOM    152  CB  LYS A  10      -7.224  -9.265   1.609  1.00  0.00           C  
ATOM    153  HB2 LYS A  10      -6.773 -10.121   1.102  1.00  0.00           H  
ATOM    154  HB3 LYS A  10      -7.097  -8.375   0.988  1.00  0.00           H  
ATOM    155  CG  LYS A  10      -6.537  -9.053   2.967  1.00  0.00           C  
ATOM    156  HG2 LYS A  10      -6.869  -8.108   3.400  1.00  0.00           H  
ATOM    157  HG3 LYS A  10      -6.827  -9.862   3.639  1.00  0.00           H  
ATOM    158  CD  LYS A  10      -5.014  -9.033   2.871  1.00  0.00           C  
ATOM    159  HD2 LYS A  10      -4.662  -9.978   2.452  1.00  0.00           H  
ATOM    160  HD3 LYS A  10      -4.689  -8.205   2.240  1.00  0.00           H  
ATOM    161  CE  LYS A  10      -4.481  -8.857   4.292  1.00  0.00           C  
ATOM    162  HE2 LYS A  10      -4.779  -7.873   4.670  1.00  0.00           H  
ATOM    163  HE3 LYS A  10      -4.925  -9.616   4.942  1.00  0.00           H  
ATOM    164  NZ  LYS A  10      -3.016  -8.984   4.330  1.00  0.00           N  
ATOM    165  HZ1 LYS A  10      -2.571  -8.227   3.822  1.00  0.00           H  
ATOM    166  HZ2 LYS A  10      -2.686  -8.906   5.288  1.00  0.00           H  
ATOM    167  HZ3 LYS A  10      -2.700  -9.869   3.948  1.00  0.00           H  
ATOM    168  C   LYS A  10      -9.405  -8.415   2.594  1.00  0.00           C  
ATOM    169  O   LYS A  10      -9.681  -8.587   3.775  1.00  0.00           O  
ATOM    170  N   THR A  11      -9.704  -7.292   1.934  1.00  0.00           N  
ATOM    171  H   THR A  11      -9.416  -7.214   0.964  1.00  0.00           H  
ATOM    172  CA  THR A  11     -10.432  -6.177   2.570  1.00  0.00           C  
ATOM    173  HA  THR A  11      -9.856  -5.845   3.436  1.00  0.00           H  
ATOM    174  CB  THR A  11     -10.596  -4.972   1.627  1.00  0.00           C  
ATOM    175  HB  THR A  11     -11.303  -5.224   0.839  1.00  0.00           H  
ATOM    176  CG2 THR A  11     -11.066  -3.716   2.363  1.00  0.00           C  
ATOM    177 HG21 THR A  11     -11.199  -2.903   1.648  1.00  0.00           H  
ATOM    178 HG22 THR A  11     -12.016  -3.893   2.867  1.00  0.00           H  
ATOM    179 HG23 THR A  11     -10.320  -3.421   3.102  1.00  0.00           H  
ATOM    180  OG1 THR A  11      -9.368  -4.610   1.037  1.00  0.00           O  
ATOM    181  HG1 THR A  11      -9.127  -5.276   0.369  1.00  0.00           H  
ATOM    182  C   THR A  11     -11.805  -6.635   3.089  1.00  0.00           C  
ATOM    183  O   THR A  11     -12.152  -6.317   4.218  1.00  0.00           O  
ATOM    184  N   LEU A  12     -12.547  -7.446   2.323  1.00  0.00           N  
ATOM    185  H   LEU A  12     -12.224  -7.644   1.383  1.00  0.00           H  
ATOM    186  CA  LEU A  12     -13.808  -8.058   2.758  1.00  0.00           C  
ATOM    187  HA  LEU A  12     -14.494  -7.267   3.063  1.00  0.00           H  
ATOM    188  CB  LEU A  12     -14.438  -8.847   1.592  1.00  0.00           C  
ATOM    189  HB2 LEU A  12     -13.689  -9.523   1.185  1.00  0.00           H  
ATOM    190  HB3 LEU A  12     -15.254  -9.451   1.983  1.00  0.00           H  
ATOM    191  CG  LEU A  12     -15.003  -7.976   0.457  1.00  0.00           C  
ATOM    192  HG  LEU A  12     -14.304  -7.183   0.220  1.00  0.00           H  
ATOM    193  CD1 LEU A  12     -15.247  -8.792  -0.807  1.00  0.00           C  
ATOM    194 HD11 LEU A  12     -14.332  -9.297  -1.111  1.00  0.00           H  
ATOM    195 HD12 LEU A  12     -16.030  -9.514  -0.614  1.00  0.00           H  
ATOM    196 HD13 LEU A  12     -15.565  -8.130  -1.612  1.00  0.00           H  
ATOM    197  CD2 LEU A  12     -16.340  -7.361   0.867  1.00  0.00           C  
ATOM    198 HD21 LEU A  12     -16.187  -6.670   1.693  1.00  0.00           H  
ATOM    199 HD22 LEU A  12     -16.770  -6.817   0.029  1.00  0.00           H  
ATOM    200 HD23 LEU A  12     -17.041  -8.141   1.170  1.00  0.00           H  
ATOM    201  C   LEU A  12     -13.631  -8.968   3.986  1.00  0.00           C  
ATOM    202  O   LEU A  12     -14.483  -8.939   4.870  1.00  0.00           O  
ATOM    203  N   ASN A  13     -12.553  -9.749   4.089  1.00  0.00           N  
ATOM    204  H   ASN A  13     -11.894  -9.771   3.319  1.00  0.00           H  
ATOM    205  CA  ASN A  13     -12.267 -10.543   5.291  1.00  0.00           C  
ATOM    206  HA  ASN A  13     -13.177 -11.068   5.583  1.00  0.00           H  
ATOM    207  CB  ASN A  13     -11.174 -11.590   5.008  1.00  0.00           C  
ATOM    208  HB2 ASN A  13     -10.391 -11.152   4.392  1.00  0.00           H  
ATOM    209  HB3 ASN A  13     -10.731 -11.893   5.958  1.00  0.00           H  
ATOM    210  CG  ASN A  13     -11.697 -12.855   4.348  1.00  0.00           C  
ATOM    211  OD1 ASN A  13     -12.888 -13.098   4.210  1.00  0.00           O  
ATOM    212  ND2 ASN A  13     -10.812 -13.737   3.934  1.00  0.00           N  
ATOM    213 HD21 ASN A  13     -11.174 -14.592   3.557  1.00  0.00           H  
ATOM    214 HD22 ASN A  13      -9.833 -13.563   4.073  1.00  0.00           H  
ATOM    215  C   ASN A  13     -11.899  -9.669   6.499  1.00  0.00           C  
ATOM    216  O   ASN A  13     -12.371  -9.945   7.595  1.00  0.00           O  
ATOM    217  N   SER A  14     -11.127  -8.596   6.313  1.00  0.00           N  
ATOM    218  H   SER A  14     -10.744  -8.434   5.390  1.00  0.00           H  
ATOM    219  CA  SER A  14     -10.789  -7.654   7.400  1.00  0.00           C  
ATOM    220  HA  SER A  14     -10.415  -8.231   8.248  1.00  0.00           H  
ATOM    221  CB  SER A  14      -9.661  -6.731   6.930  1.00  0.00           C  
ATOM    222  HB2 SER A  14      -8.935  -7.318   6.363  1.00  0.00           H  
ATOM    223  HB3 SER A  14     -10.067  -5.954   6.282  1.00  0.00           H  
ATOM    224  OG  SER A  14      -8.993  -6.142   8.022  1.00  0.00           O  
ATOM    225  HG  SER A  14      -8.159  -5.744   7.674  1.00  0.00           H  
ATOM    226  C   SER A  14     -12.019  -6.863   7.891  1.00  0.00           C  
ATOM    227  O   SER A  14     -12.151  -6.564   9.077  1.00  0.00           O  
ATOM    228  N   LEU A  15     -12.985  -6.636   6.990  1.00  0.00           N  
ATOM    229  H   LEU A  15     -12.764  -6.817   6.019  1.00  0.00           H  
ATOM    230  CA  LEU A  15     -14.349  -6.205   7.320  1.00  0.00           C  
ATOM    231  HA  LEU A  15     -14.280  -5.336   7.976  1.00  0.00           H  
ATOM    232  CB  LEU A  15     -15.100  -5.833   6.020  1.00  0.00           C  
ATOM    233  HB2 LEU A  15     -14.483  -6.080   5.158  1.00  0.00           H  
ATOM    234  HB3 LEU A  15     -16.014  -6.423   5.930  1.00  0.00           H  
ATOM    235  CG  LEU A  15     -15.462  -4.344   5.955  1.00  0.00           C  
ATOM    236  HG  LEU A  15     -14.585  -3.760   6.228  1.00  0.00           H  
ATOM    237  CD1 LEU A  15     -15.885  -3.951   4.537  1.00  0.00           C  
ATOM    238 HD11 LEU A  15     -16.084  -2.881   4.501  1.00  0.00           H  
ATOM    239 HD12 LEU A  15     -15.082  -4.183   3.839  1.00  0.00           H  
ATOM    240 HD13 LEU A  15     -16.786  -4.494   4.249  1.00  0.00           H  
ATOM    241  CD2 LEU A  15     -16.602  -4.009   6.915  1.00  0.00           C  
ATOM    242 HD21 LEU A  15     -16.302  -4.225   7.940  1.00  0.00           H  
ATOM    243 HD22 LEU A  15     -17.486  -4.599   6.675  1.00  0.00           H  
ATOM    244 HD23 LEU A  15     -16.839  -2.950   6.835  1.00  0.00           H  
ATOM    245  C   LEU A  15     -15.142  -7.282   8.075  1.00  0.00           C  
ATOM    246  O   LEU A  15     -15.824  -6.963   9.044  1.00  0.00           O  
ATOM    247  N   THR A  16     -15.068  -8.542   7.630  1.00  0.00           N  
ATOM    248  H   THR A  16     -14.480  -8.720   6.827  1.00  0.00           H  
ATOM    249  CA  THR A  16     -15.807  -9.674   8.224  1.00  0.00           C  
ATOM    250  HA  THR A  16     -16.868  -9.424   8.255  1.00  0.00           H  
ATOM    251  CB  THR A  16     -15.632 -10.964   7.390  1.00  0.00           C  
ATOM    252  HB  THR A  16     -14.582 -11.252   7.393  1.00  0.00           H  
ATOM    253  CG2 THR A  16     -16.455 -12.146   7.905  1.00  0.00           C  
ATOM    254 HG21 THR A  16     -16.086 -12.467   8.878  1.00  0.00           H  
ATOM    255 HG22 THR A  16     -17.505 -11.855   7.986  1.00  0.00           H  
ATOM    256 HG23 THR A  16     -16.368 -12.987   7.218  1.00  0.00           H  
ATOM    257  OG1 THR A  16     -16.044 -10.787   6.046  1.00  0.00           O  
ATOM    258  HG1 THR A  16     -15.602  -9.980   5.723  1.00  0.00           H  
ATOM    259  C   THR A  16     -15.365  -9.933   9.668  1.00  0.00           C  
ATOM    260  O   THR A  16     -16.185 -10.324  10.499  1.00  0.00           O  
ATOM    261  N   GLU A  17     -14.086  -9.711   9.978  1.00  0.00           N  
ATOM    262  H   GLU A  17     -13.454  -9.462   9.223  1.00  0.00           H  
ATOM    263  CA  GLU A  17     -13.493  -9.928  11.302  1.00  0.00           C  
ATOM    264  HA  GLU A  17     -13.818 -10.897  11.681  1.00  0.00           H  
ATOM    265  CB  GLU A  17     -11.962  -9.964  11.120  1.00  0.00           C  
ATOM    266  HB2 GLU A  17     -11.708 -10.514  10.212  1.00  0.00           H  
ATOM    267  HB3 GLU A  17     -11.608  -8.942  10.981  1.00  0.00           H  
ATOM    268  CG  GLU A  17     -11.191 -10.596  12.288  1.00  0.00           C  
ATOM    269  HG2 GLU A  17     -10.152 -10.264  12.212  1.00  0.00           H  
ATOM    270  HG3 GLU A  17     -11.587 -10.220  13.233  1.00  0.00           H  
ATOM    271  CD  GLU A  17     -11.221 -12.136  12.278  1.00  0.00           C  
ATOM    272  OE1 GLU A  17     -10.177 -12.736  12.616  1.00  0.00           O  
ATOM    273  OE2 GLU A  17     -12.282 -12.710  11.937  1.00  0.00           O  
ATOM    274  C   GLU A  17     -13.922  -8.857  12.324  1.00  0.00           C  
ATOM    275  O   GLU A  17     -14.184  -9.164  13.487  1.00  0.00           O  
ATOM    276  N   GLN A  18     -14.058  -7.595  11.904  1.00  0.00           N  
ATOM    277  H   GLN A  18     -13.887  -7.409  10.922  1.00  0.00           H  
ATOM    278  CA  GLN A  18     -14.347  -6.444  12.773  1.00  0.00           C  
ATOM    279  HA  GLN A  18     -13.734  -6.540  13.671  1.00  0.00           H  
ATOM    280  CB  GLN A  18     -13.910  -5.160  12.050  1.00  0.00           C  
ATOM    281  HB2 GLN A  18     -14.150  -5.245  10.989  1.00  0.00           H  
ATOM    282  HB3 GLN A  18     -14.450  -4.292  12.432  1.00  0.00           H  
ATOM    283  CG  GLN A  18     -12.397  -4.953  12.221  1.00  0.00           C  
ATOM    284  HG2 GLN A  18     -11.905  -5.893  12.476  1.00  0.00           H  
ATOM    285  HG3 GLN A  18     -11.987  -4.642  11.263  1.00  0.00           H  
ATOM    286  CD  GLN A  18     -12.025  -3.904  13.268  1.00  0.00           C  
ATOM    287  OE1 GLN A  18     -12.810  -3.393  14.055  1.00  0.00           O  
ATOM    288  NE2 GLN A  18     -10.772  -3.513  13.290  1.00  0.00           N  
ATOM    289 HE21 GLN A  18     -10.534  -2.816  13.972  1.00  0.00           H  
ATOM    290 HE22 GLN A  18     -10.109  -3.947  12.671  1.00  0.00           H  
ATOM    291  C   GLN A  18     -15.795  -6.377  13.289  1.00  0.00           C  
ATOM    292  O   GLN A  18     -16.581  -5.502  12.923  1.00  0.00           O  
ATOM    293  N   LYS A  19     -16.150  -7.284  14.208  1.00  0.00           N  
ATOM    294  H   LYS A  19     -15.476  -8.023  14.393  1.00  0.00           H  
ATOM    295  CA  LYS A  19     -17.509  -7.397  14.763  1.00  0.00           C  
ATOM    296  HA  LYS A  19     -18.168  -7.611  13.920  1.00  0.00           H  
ATOM    297  CB  LYS A  19     -17.603  -8.577  15.749  1.00  0.00           C  
ATOM    298  HB2 LYS A  19     -16.999  -8.354  16.630  1.00  0.00           H  
ATOM    299  HB3 LYS A  19     -18.643  -8.669  16.070  1.00  0.00           H  
ATOM    300  CG  LYS A  19     -17.152  -9.941  15.182  1.00  0.00           C  
ATOM    301  HG2 LYS A  19     -16.066  -9.948  15.098  1.00  0.00           H  
ATOM    302  HG3 LYS A  19     -17.428 -10.716  15.899  1.00  0.00           H  
ATOM    303  CD  LYS A  19     -17.767 -10.281  13.813  1.00  0.00           C  
ATOM    304  HD2 LYS A  19     -18.855 -10.261  13.891  1.00  0.00           H  
ATOM    305  HD3 LYS A  19     -17.449  -9.537  13.082  1.00  0.00           H  
ATOM    306  CE  LYS A  19     -17.313 -11.650  13.301  1.00  0.00           C  
ATOM    307  HE2 LYS A  19     -16.215 -11.664  13.279  1.00  0.00           H  
ATOM    308  HE3 LYS A  19     -17.652 -12.424  13.994  1.00  0.00           H  
ATOM    309  NZ  LYS A  19     -17.846 -11.897  11.936  1.00  0.00           N  
ATOM    310  HZ1 LYS A  19     -17.503 -12.767  11.563  1.00  0.00           H  
ATOM    311  HZ2 LYS A  19     -18.857 -11.851  11.874  1.00  0.00           H  
ATOM    312  HZ3 LYS A  19     -17.489 -11.175  11.310  1.00  0.00           H  
ATOM    313  C   LYS A  19     -18.014  -6.081  15.379  1.00  0.00           C  
ATOM    314  O   LYS A  19     -17.496  -5.566  16.382  1.00  0.00           O  
ATOM    315  N   THR A  20     -19.089  -5.565  14.785  1.00  0.00           N  
ATOM    316  H   THR A  20     -19.420  -6.024  13.942  1.00  0.00           H  
ATOM    317  CA  THR A  20     -19.811  -4.347  15.168  1.00  0.00           C  
ATOM    318  HA  THR A  20     -19.791  -4.257  16.253  1.00  0.00           H  
ATOM    319  CB  THR A  20     -19.137  -3.097  14.565  1.00  0.00           C  
ATOM    320  HB  THR A  20     -18.106  -3.058  14.918  1.00  0.00           H  
ATOM    321  CG2 THR A  20     -19.127  -3.026  13.036  1.00  0.00           C  
ATOM    322 HG21 THR A  20     -18.611  -3.893  12.625  1.00  0.00           H  
ATOM    323 HG22 THR A  20     -20.140  -3.008  12.639  1.00  0.00           H  
ATOM    324 HG23 THR A  20     -18.599  -2.129  12.715  1.00  0.00           H  
ATOM    325  OG1 THR A  20     -19.814  -1.934  14.997  1.00  0.00           O  
ATOM    326  HG1 THR A  20     -19.579  -1.751  15.911  1.00  0.00           H  
ATOM    327  C   THR A  20     -21.271  -4.438  14.720  1.00  0.00           C  
ATOM    328  O   THR A  20     -21.554  -4.969  13.656  1.00  0.00           O  
ATOM    329  N   LEU A  21     -22.200  -3.870  15.493  1.00  0.00           N  
ATOM    330  H   LEU A  21     -21.911  -3.442  16.357  1.00  0.00           H  
ATOM    331  CA  LEU A  21     -23.635  -3.832  15.169  1.00  0.00           C  
ATOM    332  HA  LEU A  21     -23.969  -4.848  14.942  1.00  0.00           H  
ATOM    333  CB  LEU A  21     -24.409  -3.321  16.403  1.00  0.00           C  
ATOM    334  HB2 LEU A  21     -24.088  -2.296  16.598  1.00  0.00           H  
ATOM    335  HB3 LEU A  21     -25.473  -3.293  16.163  1.00  0.00           H  
ATOM    336  CG  LEU A  21     -24.218  -4.154  17.689  1.00  0.00           C  
ATOM    337  HG  LEU A  21     -23.155  -4.278  17.894  1.00  0.00           H  
ATOM    338  CD1 LEU A  21     -24.826  -3.415  18.882  1.00  0.00           C  
ATOM    339 HD11 LEU A  21     -24.658  -3.990  19.792  1.00  0.00           H  
ATOM    340 HD12 LEU A  21     -24.362  -2.435  18.986  1.00  0.00           H  
ATOM    341 HD13 LEU A  21     -25.899  -3.293  18.731  1.00  0.00           H  
ATOM    342  CD2 LEU A  21     -24.861  -5.537  17.587  1.00  0.00           C  
ATOM    343 HD21 LEU A  21     -24.754  -6.074  18.529  1.00  0.00           H  
ATOM    344 HD22 LEU A  21     -25.922  -5.445  17.348  1.00  0.00           H  
ATOM    345 HD23 LEU A  21     -24.378  -6.120  16.803  1.00  0.00           H  
ATOM    346  C   LEU A  21     -23.970  -2.993  13.913  1.00  0.00           C  
ATOM    347  O   LEU A  21     -25.120  -2.945  13.492  1.00  0.00           O  
ATOM    348  N   CYS A  22     -22.982  -2.336  13.296  1.00  0.00           N  
ATOM    349  H   CYS A  22     -22.050  -2.427  13.663  1.00  0.00           H  
ATOM    350  CA  CYS A  22     -23.177  -1.592  12.052  1.00  0.00           C  
ATOM    351  HA  CYS A  22     -24.052  -0.948  12.171  1.00  0.00           H  
ATOM    352  CB  CYS A  22     -21.956  -0.705  11.763  1.00  0.00           C  
ATOM    353  HB2 CYS A  22     -21.121  -1.324  11.433  1.00  0.00           H  
ATOM    354  HB3 CYS A  22     -22.222  -0.029  10.948  1.00  0.00           H  
ATOM    355  SG  CYS A  22     -21.440   0.277  13.204  1.00  0.00           S  
ATOM    356  HG  CYS A  22     -20.763  -0.697  13.834  1.00  0.00           H  
ATOM    357  C   CYS A  22     -23.454  -2.495  10.833  1.00  0.00           C  
ATOM    358  O   CYS A  22     -23.968  -1.990   9.839  1.00  0.00           O  
ATOM    359  N   THR A  23     -23.106  -3.790  10.862  1.00  0.00           N  
ATOM    360  H   THR A  23     -22.688  -4.195  11.693  1.00  0.00           H  
ATOM    361  CA  THR A  23     -23.305  -4.694   9.709  1.00  0.00           C  
ATOM    362  HA  THR A  23     -23.220  -4.100   8.803  1.00  0.00           H  
ATOM    363  CB  THR A  23     -22.217  -5.765   9.623  1.00  0.00           C  
ATOM    364  HB  THR A  23     -22.424  -6.382   8.751  1.00  0.00           H  
ATOM    365  CG2 THR A  23     -20.820  -5.176   9.451  1.00  0.00           C  
ATOM    366 HG21 THR A  23     -20.802  -4.542   8.566  1.00  0.00           H  
ATOM    367 HG22 THR A  23     -20.538  -4.601  10.332  1.00  0.00           H  
ATOM    368 HG23 THR A  23     -20.109  -5.992   9.314  1.00  0.00           H  
ATOM    369  OG1 THR A  23     -22.211  -6.574  10.764  1.00  0.00           O  
ATOM    370  HG1 THR A  23     -21.838  -7.432  10.448  1.00  0.00           H  
ATOM    371  C   THR A  23     -24.692  -5.345   9.646  1.00  0.00           C  
ATOM    372  O   THR A  23     -25.084  -5.857   8.598  1.00  0.00           O  
ATOM    373  N   GLU A  24     -25.490  -5.250  10.710  1.00  0.00           N  
ATOM    374  H   GLU A  24     -25.103  -4.907  11.576  1.00  0.00           H  
ATOM    375  CA  GLU A  24     -26.924  -5.588  10.693  1.00  0.00           C  
ATOM    376  HA  GLU A  24     -27.062  -6.568  10.237  1.00  0.00           H  
ATOM    377  CB  GLU A  24     -27.458  -5.622  12.135  1.00  0.00           C  
ATOM    378  HB2 GLU A  24     -27.286  -4.641  12.581  1.00  0.00           H  
ATOM    379  HB3 GLU A  24     -28.536  -5.787  12.118  1.00  0.00           H  
ATOM    380  CG  GLU A  24     -26.808  -6.680  13.041  1.00  0.00           C  
ATOM    381  HG2 GLU A  24     -25.724  -6.550  13.031  1.00  0.00           H  
ATOM    382  HG3 GLU A  24     -27.144  -6.482  14.062  1.00  0.00           H  
ATOM    383  CD  GLU A  24     -27.158  -8.138  12.685  1.00  0.00           C  
ATOM    384  OE1 GLU A  24     -26.738  -9.017  13.470  1.00  0.00           O  
ATOM    385  OE2 GLU A  24     -27.851  -8.374  11.667  1.00  0.00           O  
ATOM    386  C   GLU A  24     -27.769  -4.580   9.892  1.00  0.00           C  
ATOM    387  O   GLU A  24     -28.889  -4.879   9.487  1.00  0.00           O  
ATOM    388  N   LEU A  25     -27.255  -3.364   9.667  1.00  0.00           N  
ATOM    389  H   LEU A  25     -26.303  -3.192   9.955  1.00  0.00           H  
ATOM    390  CA  LEU A  25     -28.004  -2.272   9.044  1.00  0.00           C  
ATOM    391  HA  LEU A  25     -28.958  -2.195   9.563  1.00  0.00           H  
ATOM    392  CB  LEU A  25     -27.244  -0.943   9.209  1.00  0.00           C  
ATOM    393  HB2 LEU A  25     -26.237  -1.084   8.817  1.00  0.00           H  
ATOM    394  HB3 LEU A  25     -27.729  -0.175   8.607  1.00  0.00           H  
ATOM    395  CG  LEU A  25     -27.156  -0.447  10.665  1.00  0.00           C  
ATOM    396  HG  LEU A  25     -26.774  -1.241  11.306  1.00  0.00           H  
ATOM    397  CD1 LEU A  25     -26.195   0.738  10.758  1.00  0.00           C  
ATOM    398 HD11 LEU A  25     -26.119   1.073  11.792  1.00  0.00           H  
ATOM    399 HD12 LEU A  25     -25.207   0.433  10.419  1.00  0.00           H  
ATOM    400 HD13 LEU A  25     -26.548   1.558  10.133  1.00  0.00           H  
ATOM    401  CD2 LEU A  25     -28.521   0.009  11.191  1.00  0.00           C  
ATOM    402 HD21 LEU A  25     -28.408   0.422  12.192  1.00  0.00           H  
ATOM    403 HD22 LEU A  25     -28.946   0.768  10.534  1.00  0.00           H  
ATOM    404 HD23 LEU A  25     -29.200  -0.841  11.254  1.00  0.00           H  
ATOM    405  C   LEU A  25     -28.338  -2.554   7.573  1.00  0.00           C  
ATOM    406  O   LEU A  25     -27.535  -3.105   6.816  1.00  0.00           O  
ATOM    407  N   THR A  26     -29.545  -2.152   7.173  1.00  0.00           N  
ATOM    408  H   THR A  26     -30.181  -1.762   7.851  1.00  0.00           H  
ATOM    409  CA  THR A  26     -30.106  -2.459   5.855  1.00  0.00           C  
ATOM    410  HA  THR A  26     -29.937  -3.516   5.683  1.00  0.00           H  
ATOM    411  CB  THR A  26     -31.622  -2.208   5.818  1.00  0.00           C  
ATOM    412  HB  THR A  26     -31.810  -1.149   5.631  1.00  0.00           H  
ATOM    413  CG2 THR A  26     -32.318  -3.045   4.748  1.00  0.00           C  
ATOM    414 HG21 THR A  26     -31.890  -2.832   3.771  1.00  0.00           H  
ATOM    415 HG22 THR A  26     -32.192  -4.105   4.964  1.00  0.00           H  
ATOM    416 HG23 THR A  26     -33.379  -2.799   4.716  1.00  0.00           H  
ATOM    417  OG1 THR A  26     -32.228  -2.561   7.043  1.00  0.00           O  
ATOM    418  HG1 THR A  26     -33.176  -2.491   6.925  1.00  0.00           H  
ATOM    419  C   THR A  26     -29.448  -1.656   4.734  1.00  0.00           C  
ATOM    420  O   THR A  26     -29.183  -0.463   4.893  1.00  0.00           O  
ATOM    421  N   VAL A  27     -29.266  -2.291   3.575  1.00  0.00           N  
ATOM    422  H   VAL A  27     -29.506  -3.277   3.545  1.00  0.00           H  
ATOM    423  CA  VAL A  27     -28.777  -1.702   2.320  1.00  0.00           C  
ATOM    424  HA  VAL A  27     -28.952  -0.626   2.365  1.00  0.00           H  
ATOM    425  CB  VAL A  27     -27.254  -1.918   2.130  1.00  0.00           C  
ATOM    426  HB  VAL A  27     -26.915  -1.182   1.399  1.00  0.00           H  
ATOM    427  CG1 VAL A  27     -26.458  -1.686   3.417  1.00  0.00           C  
ATOM    428 HG11 VAL A  27     -26.618  -2.511   4.112  1.00  0.00           H  
ATOM    429 HG12 VAL A  27     -25.400  -1.603   3.190  1.00  0.00           H  
ATOM    430 HG13 VAL A  27     -26.794  -0.767   3.887  1.00  0.00           H  
ATOM    431  CG2 VAL A  27     -26.864  -3.305   1.600  1.00  0.00           C  
ATOM    432 HG21 VAL A  27     -27.261  -4.082   2.254  1.00  0.00           H  
ATOM    433 HG22 VAL A  27     -27.257  -3.443   0.593  1.00  0.00           H  
ATOM    434 HG23 VAL A  27     -25.779  -3.388   1.551  1.00  0.00           H  
ATOM    435  C   VAL A  27     -29.575  -2.251   1.126  1.00  0.00           C  
ATOM    436  O   VAL A  27     -30.083  -3.373   1.176  1.00  0.00           O  
ATOM    437  N   THR A  28     -29.640  -1.496   0.027  1.00  0.00           N  
ATOM    438  H   THR A  28     -29.217  -0.582   0.038  1.00  0.00           H  
ATOM    439  CA  THR A  28     -30.303  -1.922  -1.220  1.00  0.00           C  
ATOM    440  HA  THR A  28     -31.324  -2.215  -0.982  1.00  0.00           H  
ATOM    441  CB  THR A  28     -30.369  -0.743  -2.197  1.00  0.00           C  
ATOM    442  HB  THR A  28     -29.380  -0.294  -2.282  1.00  0.00           H  
ATOM    443  CG2 THR A  28     -30.840  -1.126  -3.598  1.00  0.00           C  
ATOM    444 HG21 THR A  28     -31.093  -0.228  -4.160  1.00  0.00           H  
ATOM    445 HG22 THR A  28     -30.044  -1.653  -4.127  1.00  0.00           H  
ATOM    446 HG23 THR A  28     -31.711  -1.781  -3.538  1.00  0.00           H  
ATOM    447  OG1 THR A  28     -31.261   0.223  -1.685  1.00  0.00           O  
ATOM    448  HG1 THR A  28     -31.048   1.069  -2.093  1.00  0.00           H  
ATOM    449  C   THR A  28     -29.598  -3.115  -1.876  1.00  0.00           C  
ATOM    450  O   THR A  28     -28.419  -3.031  -2.223  1.00  0.00           O  
ATOM    451  N   ASP A  29     -30.312  -4.222  -2.080  1.00  0.00           N  
ATOM    452  H   ASP A  29     -31.304  -4.188  -1.878  1.00  0.00           H  
ATOM    453  CA  ASP A  29     -29.765  -5.460  -2.640  1.00  0.00           C  
ATOM    454  HA  ASP A  29     -28.740  -5.566  -2.285  1.00  0.00           H  
ATOM    455  CB  ASP A  29     -30.544  -6.666  -2.096  1.00  0.00           C  
ATOM    456  HB2 ASP A  29     -30.557  -6.608  -1.007  1.00  0.00           H  
ATOM    457  HB3 ASP A  29     -31.573  -6.607  -2.441  1.00  0.00           H  
ATOM    458  CG  ASP A  29     -29.949  -8.023  -2.508  1.00  0.00           C  
ATOM    459  OD1 ASP A  29     -30.238  -9.035  -1.839  1.00  0.00           O  
ATOM    460  OD2 ASP A  29     -29.121  -8.104  -3.440  1.00  0.00           O  
ATOM    461  C   ASP A  29     -29.725  -5.422  -4.176  1.00  0.00           C  
ATOM    462  O   ASP A  29     -30.735  -5.605  -4.851  1.00  0.00           O  
ATOM    463  N   ILE A  30     -28.525  -5.196  -4.719  1.00  0.00           N  
ATOM    464  H   ILE A  30     -27.763  -5.011  -4.084  1.00  0.00           H  
ATOM    465  CA  ILE A  30     -28.245  -5.139  -6.164  1.00  0.00           C  
ATOM    466  HA  ILE A  30     -29.126  -4.723  -6.655  1.00  0.00           H  
ATOM    467  CB  ILE A  30     -27.058  -4.186  -6.441  1.00  0.00           C  
ATOM    468  HB  ILE A  30     -26.922  -4.132  -7.521  1.00  0.00           H  
ATOM    469  CG2 ILE A  30     -27.436  -2.768  -5.980  1.00  0.00           C  
ATOM    470 HG21 ILE A  30     -27.617  -2.757  -4.907  1.00  0.00           H  
ATOM    471 HG22 ILE A  30     -26.635  -2.065  -6.203  1.00  0.00           H  
ATOM    472 HG23 ILE A  30     -28.342  -2.453  -6.491  1.00  0.00           H  
ATOM    473  CG1 ILE A  30     -25.715  -4.631  -5.805  1.00  0.00           C  
ATOM    474 HG12 ILE A  30     -25.186  -3.757  -5.420  1.00  0.00           H  
ATOM    475 HG13 ILE A  30     -25.890  -5.305  -4.964  1.00  0.00           H  
ATOM    476  CD1 ILE A  30     -24.781  -5.323  -6.805  1.00  0.00           C  
ATOM    477 HD11 ILE A  30     -24.591  -4.672  -7.653  1.00  0.00           H  
ATOM    478 HD12 ILE A  30     -23.834  -5.543  -6.317  1.00  0.00           H  
ATOM    479 HD13 ILE A  30     -25.228  -6.251  -7.157  1.00  0.00           H  
ATOM    480  C   ILE A  30     -28.018  -6.511  -6.818  1.00  0.00           C  
ATOM    481  O   ILE A  30     -27.843  -6.577  -8.035  1.00  0.00           O  
ATOM    482  N   PHE A  31     -27.975  -7.588  -6.028  1.00  0.00           N  
ATOM    483  H   PHE A  31     -28.200  -7.467  -5.043  1.00  0.00           H  
ATOM    484  CA  PHE A  31     -27.793  -8.967  -6.491  1.00  0.00           C  
ATOM    485  HA  PHE A  31     -27.279  -8.961  -7.453  1.00  0.00           H  
ATOM    486  CB  PHE A  31     -26.929  -9.735  -5.477  1.00  0.00           C  
ATOM    487  HB2 PHE A  31     -27.545  -9.960  -4.609  1.00  0.00           H  
ATOM    488  HB3 PHE A  31     -26.642 -10.691  -5.920  1.00  0.00           H  
ATOM    489  CG  PHE A  31     -25.672  -9.029  -4.999  1.00  0.00           C  
ATOM    490  CD1 PHE A  31     -25.572  -8.573  -3.668  1.00  0.00           C  
ATOM    491  HD1 PHE A  31     -26.397  -8.708  -2.982  1.00  0.00           H  
ATOM    492  CE1 PHE A  31     -24.400  -7.933  -3.229  1.00  0.00           C  
ATOM    493  HE1 PHE A  31     -24.321  -7.587  -2.207  1.00  0.00           H  
ATOM    494  CZ  PHE A  31     -23.329  -7.738  -4.116  1.00  0.00           C  
ATOM    495  HZ  PHE A  31     -22.437  -7.235  -3.779  1.00  0.00           H  
ATOM    496  CE2 PHE A  31     -23.422  -8.196  -5.440  1.00  0.00           C  
ATOM    497  HE2 PHE A  31     -22.593  -8.053  -6.117  1.00  0.00           H  
ATOM    498  CD2 PHE A  31     -24.594  -8.837  -5.882  1.00  0.00           C  
ATOM    499  HD2 PHE A  31     -24.668  -9.184  -6.902  1.00  0.00           H  
ATOM    500  C   PHE A  31     -29.137  -9.691  -6.680  1.00  0.00           C  
ATOM    501  O   PHE A  31     -29.260 -10.549  -7.556  1.00  0.00           O  
ATOM    502  N   ALA A  32     -30.140  -9.349  -5.868  1.00  0.00           N  
ATOM    503  H   ALA A  32     -29.947  -8.668  -5.138  1.00  0.00           H  
ATOM    504  CA  ALA A  32     -31.515  -9.816  -6.022  1.00  0.00           C  
ATOM    505  HA  ALA A  32     -31.508 -10.906  -6.049  1.00  0.00           H  
ATOM    506  CB  ALA A  32     -32.311  -9.366  -4.794  1.00  0.00           C  
ATOM    507  HB1 ALA A  32     -32.274  -8.279  -4.725  1.00  0.00           H  
ATOM    508  HB2 ALA A  32     -33.348  -9.688  -4.885  1.00  0.00           H  
ATOM    509  HB3 ALA A  32     -31.881  -9.799  -3.890  1.00  0.00           H  
ATOM    510  C   ALA A  32     -32.151  -9.293  -7.328  1.00  0.00           C  
ATOM    511  O   ALA A  32     -31.936  -8.150  -7.719  1.00  0.00           O  
ATOM    512  N   ALA A  33     -32.945 -10.137  -7.999  1.00  0.00           N  
ATOM    513  H   ALA A  33     -33.071 -11.057  -7.608  1.00  0.00           H  
ATOM    514  CA  ALA A  33     -33.690  -9.826  -9.232  1.00  0.00           C  
ATOM    515  HA  ALA A  33     -34.096 -10.772  -9.587  1.00  0.00           H  
ATOM    516  CB  ALA A  33     -34.896  -8.944  -8.867  1.00  0.00           C  
ATOM    517  HB1 ALA A  33     -35.537  -8.809  -9.739  1.00  0.00           H  
ATOM    518  HB2 ALA A  33     -35.477  -9.417  -8.074  1.00  0.00           H  
ATOM    519  HB3 ALA A  33     -34.556  -7.967  -8.518  1.00  0.00           H  
ATOM    520  C   ALA A  33     -32.861  -9.283 -10.429  1.00  0.00           C  
ATOM    521  O   ALA A  33     -33.432  -8.838 -11.428  1.00  0.00           O  
ATOM    522  N   SER A  34     -31.527  -9.338 -10.363  1.00  0.00           N  
ATOM    523  H   SER A  34     -31.126  -9.743  -9.530  1.00  0.00           H  
ATOM    524  CA  SER A  34     -30.599  -8.807 -11.373  1.00  0.00           C  
ATOM    525  HA  SER A  34     -31.101  -8.023 -11.939  1.00  0.00           H  
ATOM    526  CB  SER A  34     -29.403  -8.168 -10.663  1.00  0.00           C  
ATOM    527  HB2 SER A  34     -29.747  -7.342 -10.039  1.00  0.00           H  
ATOM    528  HB3 SER A  34     -28.927  -8.912 -10.021  1.00  0.00           H  
ATOM    529  OG  SER A  34     -28.457  -7.697 -11.607  1.00  0.00           O  
ATOM    530  HG  SER A  34     -27.581  -7.843 -11.201  1.00  0.00           H  
ATOM    531  C   SER A  34     -30.129  -9.881 -12.362  1.00  0.00           C  
ATOM    532  O   SER A  34     -30.040 -11.057 -12.013  1.00  0.00           O  
ATOM    533  N   LYS A  35     -29.778  -9.485 -13.598  1.00  0.00           N  
ATOM    534  H   LYS A  35     -29.839  -8.497 -13.798  1.00  0.00           H  
ATOM    535  CA  LYS A  35     -29.123 -10.385 -14.569  1.00  0.00           C  
ATOM    536  HA  LYS A  35     -29.476 -11.404 -14.395  1.00  0.00           H  
ATOM    537  CB  LYS A  35     -29.463 -10.000 -16.014  1.00  0.00           C  
ATOM    538  HB2 LYS A  35     -29.205  -8.956 -16.196  1.00  0.00           H  
ATOM    539  HB3 LYS A  35     -28.840 -10.618 -16.663  1.00  0.00           H  
ATOM    540  CG  LYS A  35     -30.933 -10.251 -16.382  1.00  0.00           C  
ATOM    541  HG2 LYS A  35     -31.281 -11.167 -15.901  1.00  0.00           H  
ATOM    542  HG3 LYS A  35     -31.543  -9.414 -16.040  1.00  0.00           H  
ATOM    543  CD  LYS A  35     -31.058 -10.417 -17.903  1.00  0.00           C  
ATOM    544  HD2 LYS A  35     -30.661  -9.528 -18.400  1.00  0.00           H  
ATOM    545  HD3 LYS A  35     -30.467 -11.285 -18.206  1.00  0.00           H  
ATOM    546  CE  LYS A  35     -32.518 -10.633 -18.312  1.00  0.00           C  
ATOM    547  HE2 LYS A  35     -32.940 -11.428 -17.688  1.00  0.00           H  
ATOM    548  HE3 LYS A  35     -33.075  -9.714 -18.104  1.00  0.00           H  
ATOM    549  NZ  LYS A  35     -32.627 -10.995 -19.749  1.00  0.00           N  
ATOM    550  HZ1 LYS A  35     -33.597 -11.113 -20.016  1.00  0.00           H  
ATOM    551  HZ2 LYS A  35     -32.216 -10.274 -20.330  1.00  0.00           H  
ATOM    552  HZ3 LYS A  35     -32.140 -11.865 -19.926  1.00  0.00           H  
ATOM    553  C   LYS A  35     -27.601 -10.470 -14.423  1.00  0.00           C  
ATOM    554  O   LYS A  35     -27.042 -11.498 -14.784  1.00  0.00           O  
ATOM    555  N   ASN A  36     -26.938  -9.415 -13.938  1.00  0.00           N  
ATOM    556  H   ASN A  36     -27.480  -8.627 -13.617  1.00  0.00           H  
ATOM    557  CA  ASN A  36     -25.472  -9.355 -13.788  1.00  0.00           C  
ATOM    558  HA  ASN A  36     -25.219  -8.321 -13.547  1.00  0.00           H  
ATOM    559  CB  ASN A  36     -25.031 -10.215 -12.585  1.00  0.00           C  
ATOM    560  HB2 ASN A  36     -25.078 -11.265 -12.871  1.00  0.00           H  
ATOM    561  HB3 ASN A  36     -23.995  -9.987 -12.335  1.00  0.00           H  
ATOM    562  CG  ASN A  36     -25.888  -9.991 -11.355  1.00  0.00           C  
ATOM    563  OD1 ASN A  36     -26.012  -8.883 -10.857  1.00  0.00           O  
ATOM    564  ND2 ASN A  36     -26.544 -11.021 -10.871  1.00  0.00           N  
ATOM    565 HD21 ASN A  36     -27.178 -10.859 -10.106  1.00  0.00           H  
ATOM    566 HD22 ASN A  36     -26.464 -11.917 -11.316  1.00  0.00           H  
ATOM    567  C   ASN A  36     -24.697  -9.676 -15.091  1.00  0.00           C  
ATOM    568  O   ASN A  36     -23.686 -10.375 -15.063  1.00  0.00           O  
ATOM    569  N   THR A  37     -25.172  -9.193 -16.248  1.00  0.00           N  
ATOM    570  H   THR A  37     -26.000  -8.616 -16.230  1.00  0.00           H  
ATOM    571  CA  THR A  37     -24.628  -9.521 -17.590  1.00  0.00           C  
ATOM    572  HA  THR A  37     -24.602 -10.607 -17.672  1.00  0.00           H  
ATOM    573  CB  THR A  37     -25.538  -8.980 -18.711  1.00  0.00           C  
ATOM    574  HB  THR A  37     -24.946  -8.758 -19.600  1.00  0.00           H  
ATOM    575  CG2 THR A  37     -26.601 -10.007 -19.096  1.00  0.00           C  
ATOM    576 HG21 THR A  37     -26.117 -10.890 -19.515  1.00  0.00           H  
ATOM    577 HG22 THR A  37     -27.174 -10.293 -18.217  1.00  0.00           H  
ATOM    578 HG23 THR A  37     -27.264  -9.577 -19.847  1.00  0.00           H  
ATOM    579  OG1 THR A  37     -26.234  -7.816 -18.314  1.00  0.00           O  
ATOM    580  HG1 THR A  37     -25.621  -7.073 -18.288  1.00  0.00           H  
ATOM    581  C   THR A  37     -23.180  -9.082 -17.845  1.00  0.00           C  
ATOM    582  O   THR A  37     -22.552  -9.576 -18.776  1.00  0.00           O  
ATOM    583  N   THR A  38     -22.620  -8.217 -17.001  1.00  0.00           N  
ATOM    584  H   THR A  38     -23.208  -7.817 -16.282  1.00  0.00           H  
ATOM    585  CA  THR A  38     -21.177  -8.162 -16.729  1.00  0.00           C  
ATOM    586  HA  THR A  38     -20.771  -9.162 -16.889  1.00  0.00           H  
ATOM    587  CB  THR A  38     -20.391  -7.207 -17.654  1.00  0.00           C  
ATOM    588  HB  THR A  38     -20.295  -7.674 -18.634  1.00  0.00           H  
ATOM    589  CG2 THR A  38     -21.044  -5.835 -17.836  1.00  0.00           C  
ATOM    590 HG21 THR A  38     -20.394  -5.202 -18.439  1.00  0.00           H  
ATOM    591 HG22 THR A  38     -22.001  -5.936 -18.349  1.00  0.00           H  
ATOM    592 HG23 THR A  38     -21.204  -5.364 -16.867  1.00  0.00           H  
ATOM    593  OG1 THR A  38     -19.090  -6.931 -17.152  1.00  0.00           O  
ATOM    594  HG1 THR A  38     -18.610  -7.765 -16.956  1.00  0.00           H  
ATOM    595  C   THR A  38     -20.977  -7.824 -15.259  1.00  0.00           C  
ATOM    596  O   THR A  38     -21.687  -6.997 -14.684  1.00  0.00           O  
ATOM    597  N   GLU A  39     -19.957  -8.431 -14.662  1.00  0.00           N  
ATOM    598  H   GLU A  39     -19.339  -8.994 -15.240  1.00  0.00           H  
ATOM    599  CA  GLU A  39     -19.509  -8.173 -13.301  1.00  0.00           C  
ATOM    600  HA  GLU A  39     -20.329  -8.410 -12.621  1.00  0.00           H  
ATOM    601  CB  GLU A  39     -18.325  -9.109 -12.982  1.00  0.00           C  
ATOM    602  HB2 GLU A  39     -18.202  -9.095 -11.901  1.00  0.00           H  
ATOM    603  HB3 GLU A  39     -18.593 -10.131 -13.252  1.00  0.00           H  
ATOM    604  CG  GLU A  39     -16.946  -8.778 -13.596  1.00  0.00           C  
ATOM    605  HG2 GLU A  39     -16.723  -7.718 -13.477  1.00  0.00           H  
ATOM    606  HG3 GLU A  39     -16.200  -9.320 -13.007  1.00  0.00           H  
ATOM    607  CD  GLU A  39     -16.758  -9.166 -15.075  1.00  0.00           C  
ATOM    608  OE1 GLU A  39     -17.613  -8.829 -15.924  1.00  0.00           O  
ATOM    609  OE2 GLU A  39     -15.710  -9.786 -15.368  1.00  0.00           O  
ATOM    610  C   GLU A  39     -19.153  -6.697 -13.072  1.00  0.00           C  
ATOM    611  O   GLU A  39     -19.274  -6.212 -11.953  1.00  0.00           O  
ATOM    612  N   LYS A  40     -18.780  -5.952 -14.121  1.00  0.00           N  
ATOM    613  H   LYS A  40     -18.729  -6.411 -15.026  1.00  0.00           H  
ATOM    614  CA  LYS A  40     -18.464  -4.517 -14.043  1.00  0.00           C  
ATOM    615  HA  LYS A  40     -17.721  -4.363 -13.260  1.00  0.00           H  
ATOM    616  CB  LYS A  40     -17.894  -4.061 -15.389  1.00  0.00           C  
ATOM    617  HB2 LYS A  40     -18.567  -4.369 -16.190  1.00  0.00           H  
ATOM    618  HB3 LYS A  40     -17.826  -2.973 -15.398  1.00  0.00           H  
ATOM    619  CG  LYS A  40     -16.497  -4.652 -15.612  1.00  0.00           C  
ATOM    620  HG2 LYS A  40     -15.811  -4.233 -14.876  1.00  0.00           H  
ATOM    621  HG3 LYS A  40     -16.521  -5.736 -15.494  1.00  0.00           H  
ATOM    622  CD  LYS A  40     -15.987  -4.333 -17.017  1.00  0.00           C  
ATOM    623  HD2 LYS A  40     -16.608  -4.860 -17.745  1.00  0.00           H  
ATOM    624  HD3 LYS A  40     -16.051  -3.258 -17.197  1.00  0.00           H  
ATOM    625  CE  LYS A  40     -14.530  -4.793 -17.120  1.00  0.00           C  
ATOM    626  HE2 LYS A  40     -13.929  -4.172 -16.447  1.00  0.00           H  
ATOM    627  HE3 LYS A  40     -14.467  -5.829 -16.770  1.00  0.00           H  
ATOM    628  NZ  LYS A  40     -14.032  -4.694 -18.512  1.00  0.00           N  
ATOM    629  HZ1 LYS A  40     -14.558  -5.318 -19.110  1.00  0.00           H  
ATOM    630  HZ2 LYS A  40     -14.139  -3.745 -18.849  1.00  0.00           H  
ATOM    631  HZ3 LYS A  40     -13.054  -4.950 -18.551  1.00  0.00           H  
ATOM    632  C   LYS A  40     -19.675  -3.665 -13.662  1.00  0.00           C  
ATOM    633  O   LYS A  40     -19.537  -2.711 -12.897  1.00  0.00           O  
ATOM    634  N   GLU A  41     -20.865  -4.033 -14.137  1.00  0.00           N  
ATOM    635  H   GLU A  41     -20.916  -4.872 -14.699  1.00  0.00           H  
ATOM    636  CA  GLU A  41     -22.118  -3.414 -13.695  1.00  0.00           C  
ATOM    637  HA  GLU A  41     -22.041  -2.331 -13.808  1.00  0.00           H  
ATOM    638  CB  GLU A  41     -23.280  -3.912 -14.574  1.00  0.00           C  
ATOM    639  HB2 GLU A  41     -23.033  -3.720 -15.620  1.00  0.00           H  
ATOM    640  HB3 GLU A  41     -23.408  -4.987 -14.441  1.00  0.00           H  
ATOM    641  CG  GLU A  41     -24.601  -3.209 -14.239  1.00  0.00           C  
ATOM    642  HG2 GLU A  41     -24.855  -3.370 -13.188  1.00  0.00           H  
ATOM    643  HG3 GLU A  41     -24.461  -2.140 -14.397  1.00  0.00           H  
ATOM    644  CD  GLU A  41     -25.747  -3.697 -15.132  1.00  0.00           C  
ATOM    645  OE1 GLU A  41     -26.670  -4.360 -14.596  1.00  0.00           O  
ATOM    646  OE2 GLU A  41     -25.730  -3.363 -16.334  1.00  0.00           O  
ATOM    647  C   GLU A  41     -22.347  -3.714 -12.208  1.00  0.00           C  
ATOM    648  O   GLU A  41     -22.573  -2.798 -11.416  1.00  0.00           O  
ATOM    649  N   THR A  42     -22.182  -4.982 -11.812  1.00  0.00           N  
ATOM    650  H   THR A  42     -22.005  -5.691 -12.517  1.00  0.00           H  
ATOM    651  CA  THR A  42     -22.306  -5.439 -10.422  1.00  0.00           C  
ATOM    652  HA  THR A  42     -23.307  -5.192 -10.071  1.00  0.00           H  
ATOM    653  CB  THR A  42     -22.123  -6.968 -10.338  1.00  0.00           C  
ATOM    654  HB  THR A  42     -21.062  -7.204 -10.430  1.00  0.00           H  
ATOM    655  CG2 THR A  42     -22.645  -7.539  -9.026  1.00  0.00           C  
ATOM    656 HG21 THR A  42     -22.486  -8.616  -9.010  1.00  0.00           H  
ATOM    657 HG22 THR A  42     -22.109  -7.091  -8.191  1.00  0.00           H  
ATOM    658 HG23 THR A  42     -23.710  -7.329  -8.927  1.00  0.00           H  
ATOM    659  OG1 THR A  42     -22.827  -7.673 -11.336  1.00  0.00           O  
ATOM    660  HG1 THR A  42     -23.646  -8.004 -10.947  1.00  0.00           H  
ATOM    661  C   THR A  42     -21.299  -4.748  -9.483  1.00  0.00           C  
ATOM    662  O   THR A  42     -21.662  -4.392  -8.363  1.00  0.00           O  
ATOM    663  N   PHE A  43     -20.055  -4.508  -9.912  1.00  0.00           N  
ATOM    664  H   PHE A  43     -19.784  -4.875 -10.820  1.00  0.00           H  
ATOM    665  CA  PHE A  43     -19.026  -3.819  -9.121  1.00  0.00           C  
ATOM    666  HA  PHE A  43     -19.025  -4.218  -8.107  1.00  0.00           H  
ATOM    667  CB  PHE A  43     -17.637  -4.057  -9.739  1.00  0.00           C  
ATOM    668  HB2 PHE A  43     -17.650  -3.646 -10.747  1.00  0.00           H  
ATOM    669  HB3 PHE A  43     -16.906  -3.490  -9.161  1.00  0.00           H  
ATOM    670  CG  PHE A  43     -17.124  -5.489  -9.843  1.00  0.00           C  
ATOM    671  CD1 PHE A  43     -17.682  -6.553  -9.099  1.00  0.00           C  
ATOM    672  HD1 PHE A  43     -18.502  -6.381  -8.419  1.00  0.00           H  
ATOM    673  CE1 PHE A  43     -17.188  -7.861  -9.255  1.00  0.00           C  
ATOM    674  HE1 PHE A  43     -17.629  -8.677  -8.699  1.00  0.00           H  
ATOM    675  CZ  PHE A  43     -16.121  -8.113 -10.134  1.00  0.00           C  
ATOM    676  HZ  PHE A  43     -15.741  -9.117 -10.251  1.00  0.00           H  
ATOM    677  CE2 PHE A  43     -15.558  -7.058 -10.870  1.00  0.00           C  
ATOM    678  HE2 PHE A  43     -14.746  -7.252 -11.558  1.00  0.00           H  
ATOM    679  CD2 PHE A  43     -16.057  -5.753 -10.724  1.00  0.00           C  
ATOM    680  HD2 PHE A  43     -15.622  -4.947 -11.300  1.00  0.00           H  
ATOM    681  C   PHE A  43     -19.312  -2.317  -8.996  1.00  0.00           C  
ATOM    682  O   PHE A  43     -19.223  -1.774  -7.894  1.00  0.00           O  
ATOM    683  N   CYS A  44     -19.732  -1.658 -10.086  1.00  0.00           N  
ATOM    684  H   CYS A  44     -19.766  -2.149 -10.974  1.00  0.00           H  
ATOM    685  CA  CYS A  44     -20.161  -0.256 -10.060  1.00  0.00           C  
ATOM    686  HA  CYS A  44     -19.351   0.355  -9.657  1.00  0.00           H  
ATOM    687  CB  CYS A  44     -20.454   0.185 -11.501  1.00  0.00           C  
ATOM    688  HB2 CYS A  44     -19.599  -0.027 -12.138  1.00  0.00           H  
ATOM    689  HB3 CYS A  44     -21.311  -0.376 -11.878  1.00  0.00           H  
ATOM    690  SG  CYS A  44     -20.819   1.963 -11.560  1.00  0.00           S  
ATOM    691  HG  CYS A  44     -19.556   2.413 -11.666  1.00  0.00           H  
ATOM    692  C   CYS A  44     -21.388  -0.054  -9.152  1.00  0.00           C  
ATOM    693  O   CYS A  44     -21.397   0.847  -8.310  1.00  0.00           O  
ATOM    694  N   ARG A  45     -22.394  -0.938  -9.247  1.00  0.00           N  
ATOM    695  H   ARG A  45     -22.337  -1.646  -9.978  1.00  0.00           H  
ATOM    696  CA  ARG A  45     -23.561  -0.963  -8.343  1.00  0.00           C  
ATOM    697  HA  ARG A  45     -24.042   0.017  -8.340  1.00  0.00           H  
ATOM    698  CB  ARG A  45     -24.572  -2.011  -8.818  1.00  0.00           C  
ATOM    699  HB2 ARG A  45     -24.059  -2.938  -9.076  1.00  0.00           H  
ATOM    700  HB3 ARG A  45     -25.250  -2.219  -7.993  1.00  0.00           H  
ATOM    701  CG  ARG A  45     -25.410  -1.544 -10.009  1.00  0.00           C  
ATOM    702  HG2 ARG A  45     -25.786  -0.539  -9.823  1.00  0.00           H  
ATOM    703  HG3 ARG A  45     -24.800  -1.527 -10.912  1.00  0.00           H  
ATOM    704  CD  ARG A  45     -26.589  -2.506 -10.195  1.00  0.00           C  
ATOM    705  HD2 ARG A  45     -26.197  -3.450 -10.579  1.00  0.00           H  
ATOM    706  HD3 ARG A  45     -27.068  -2.692  -9.234  1.00  0.00           H  
ATOM    707  NE  ARG A  45     -27.597  -1.940 -11.105  1.00  0.00           N  
ATOM    708  HE  ARG A  45     -27.780  -0.944 -11.040  1.00  0.00           H  
ATOM    709  CZ  ARG A  45     -28.134  -2.541 -12.144  1.00  0.00           C  
ATOM    710  NH1 ARG A  45     -28.012  -3.815 -12.372  1.00  0.00           N  
ATOM    711 HH11 ARG A  45     -27.549  -4.385 -11.693  1.00  0.00           H  
ATOM    712 HH12 ARG A  45     -27.837  -4.091 -13.348  1.00  0.00           H  
ATOM    713  NH2 ARG A  45     -28.828  -1.838 -12.987  1.00  0.00           N  
ATOM    714 HH21 ARG A  45     -28.929  -0.847 -12.806  1.00  0.00           H  
ATOM    715 HH22 ARG A  45     -29.155  -2.287 -13.819  1.00  0.00           H  
ATOM    716  C   ARG A  45     -23.194  -1.256  -6.888  1.00  0.00           C  
ATOM    717  O   ARG A  45     -23.729  -0.604  -5.991  1.00  0.00           O  
ATOM    718  N   ALA A  46     -22.262  -2.179  -6.639  1.00  0.00           N  
ATOM    719  H   ALA A  46     -21.915  -2.746  -7.403  1.00  0.00           H  
ATOM    720  CA  ALA A  46     -21.774  -2.461  -5.294  1.00  0.00           C  
ATOM    721  HA  ALA A  46     -22.631  -2.692  -4.661  1.00  0.00           H  
ATOM    722  CB  ALA A  46     -20.857  -3.689  -5.325  1.00  0.00           C  
ATOM    723  HB1 ALA A  46     -19.985  -3.499  -5.951  1.00  0.00           H  
ATOM    724  HB2 ALA A  46     -20.525  -3.917  -4.312  1.00  0.00           H  
ATOM    725  HB3 ALA A  46     -21.405  -4.548  -5.715  1.00  0.00           H  
ATOM    726  C   ALA A  46     -21.081  -1.232  -4.686  1.00  0.00           C  
ATOM    727  O   ALA A  46     -21.461  -0.805  -3.599  1.00  0.00           O  
ATOM    728  N   ALA A  47     -20.134  -0.613  -5.397  1.00  0.00           N  
ATOM    729  H   ALA A  47     -19.843  -1.015  -6.284  1.00  0.00           H  
ATOM    730  CA  ALA A  47     -19.476   0.617  -4.959  1.00  0.00           C  
ATOM    731  HA  ALA A  47     -18.965   0.428  -4.013  1.00  0.00           H  
ATOM    732  CB  ALA A  47     -18.425   0.984  -6.009  1.00  0.00           C  
ATOM    733  HB1 ALA A  47     -18.906   1.302  -6.935  1.00  0.00           H  
ATOM    734  HB2 ALA A  47     -17.805   1.790  -5.624  1.00  0.00           H  
ATOM    735  HB3 ALA A  47     -17.789   0.131  -6.223  1.00  0.00           H  
ATOM    736  C   ALA A  47     -20.482   1.763  -4.732  1.00  0.00           C  
ATOM    737  O   ALA A  47     -20.439   2.428  -3.698  1.00  0.00           O  
ATOM    738  N   THR A  48     -21.451   1.918  -5.645  1.00  0.00           N  
ATOM    739  H   THR A  48     -21.400   1.347  -6.481  1.00  0.00           H  
ATOM    740  CA  THR A  48     -22.530   2.916  -5.546  1.00  0.00           C  
ATOM    741  HA  THR A  48     -22.078   3.906  -5.508  1.00  0.00           H  
ATOM    742  CB  THR A  48     -23.443   2.867  -6.786  1.00  0.00           C  
ATOM    743  HB  THR A  48     -23.878   1.871  -6.877  1.00  0.00           H  
ATOM    744  CG2 THR A  48     -24.579   3.888  -6.734  1.00  0.00           C  
ATOM    745 HG21 THR A  48     -25.280   3.636  -5.939  1.00  0.00           H  
ATOM    746 HG22 THR A  48     -24.172   4.884  -6.560  1.00  0.00           H  
ATOM    747 HG23 THR A  48     -25.114   3.881  -7.683  1.00  0.00           H  
ATOM    748  OG1 THR A  48     -22.707   3.158  -7.956  1.00  0.00           O  
ATOM    749  HG1 THR A  48     -22.106   2.412  -8.128  1.00  0.00           H  
ATOM    750  C   THR A  48     -23.347   2.756  -4.258  1.00  0.00           C  
ATOM    751  O   THR A  48     -23.500   3.726  -3.520  1.00  0.00           O  
ATOM    752  N   VAL A  49     -23.817   1.545  -3.928  1.00  0.00           N  
ATOM    753  H   VAL A  49     -23.648   0.763  -4.551  1.00  0.00           H  
ATOM    754  CA  VAL A  49     -24.573   1.296  -2.683  1.00  0.00           C  
ATOM    755  HA  VAL A  49     -25.347   2.059  -2.589  1.00  0.00           H  
ATOM    756  CB  VAL A  49     -25.278  -0.076  -2.726  1.00  0.00           C  
ATOM    757  HB  VAL A  49     -24.564  -0.841  -3.037  1.00  0.00           H  
ATOM    758  CG1 VAL A  49     -25.885  -0.507  -1.384  1.00  0.00           C  
ATOM    759 HG11 VAL A  49     -26.453  -1.429  -1.508  1.00  0.00           H  
ATOM    760 HG12 VAL A  49     -25.096  -0.700  -0.656  1.00  0.00           H  
ATOM    761 HG13 VAL A  49     -26.543   0.274  -1.002  1.00  0.00           H  
ATOM    762  CG2 VAL A  49     -26.421  -0.024  -3.741  1.00  0.00           C  
ATOM    763 HG21 VAL A  49     -27.109   0.783  -3.483  1.00  0.00           H  
ATOM    764 HG22 VAL A  49     -26.023   0.143  -4.741  1.00  0.00           H  
ATOM    765 HG23 VAL A  49     -26.966  -0.965  -3.730  1.00  0.00           H  
ATOM    766  C   VAL A  49     -23.693   1.420  -1.438  1.00  0.00           C  
ATOM    767  O   VAL A  49     -24.119   2.016  -0.449  1.00  0.00           O  
ATOM    768  N   LEU A  50     -22.455   0.917  -1.472  1.00  0.00           N  
ATOM    769  H   LEU A  50     -22.133   0.467  -2.323  1.00  0.00           H  
ATOM    770  CA  LEU A  50     -21.544   0.971  -0.324  1.00  0.00           C  
ATOM    771  HA  LEU A  50     -22.064   0.587   0.553  1.00  0.00           H  
ATOM    772  CB  LEU A  50     -20.318   0.093  -0.604  1.00  0.00           C  
ATOM    773  HB2 LEU A  50     -19.888   0.402  -1.559  1.00  0.00           H  
ATOM    774  HB3 LEU A  50     -19.570   0.276   0.166  1.00  0.00           H  
ATOM    775  CG  LEU A  50     -20.628  -1.416  -0.646  1.00  0.00           C  
ATOM    776  HG  LEU A  50     -21.510  -1.609  -1.252  1.00  0.00           H  
ATOM    777  CD1 LEU A  50     -19.429  -2.121  -1.273  1.00  0.00           C  
ATOM    778 HD11 LEU A  50     -19.369  -1.867  -2.331  1.00  0.00           H  
ATOM    779 HD12 LEU A  50     -18.520  -1.785  -0.782  1.00  0.00           H  
ATOM    780 HD13 LEU A  50     -19.532  -3.200  -1.174  1.00  0.00           H  
ATOM    781  CD2 LEU A  50     -20.877  -2.032   0.732  1.00  0.00           C  
ATOM    782 HD21 LEU A  50     -21.211  -3.062   0.619  1.00  0.00           H  
ATOM    783 HD22 LEU A  50     -19.964  -2.030   1.317  1.00  0.00           H  
ATOM    784 HD23 LEU A  50     -21.647  -1.474   1.261  1.00  0.00           H  
ATOM    785  C   LEU A  50     -21.133   2.408   0.024  1.00  0.00           C  
ATOM    786  O   LEU A  50     -21.009   2.731   1.202  1.00  0.00           O  
ATOM    787  N   ARG A  51     -20.993   3.294  -0.972  1.00  0.00           N  
ATOM    788  H   ARG A  51     -21.024   2.942  -1.926  1.00  0.00           H  
ATOM    789  CA  ARG A  51     -20.868   4.746  -0.764  1.00  0.00           C  
ATOM    790  HA  ARG A  51     -20.107   4.916  -0.001  1.00  0.00           H  
ATOM    791  CB  ARG A  51     -20.417   5.387  -2.085  1.00  0.00           C  
ATOM    792  HB2 ARG A  51     -19.486   4.913  -2.400  1.00  0.00           H  
ATOM    793  HB3 ARG A  51     -21.167   5.170  -2.848  1.00  0.00           H  
ATOM    794  CG  ARG A  51     -20.211   6.913  -2.033  1.00  0.00           C  
ATOM    795  HG2 ARG A  51     -19.886   7.251  -3.017  1.00  0.00           H  
ATOM    796  HG3 ARG A  51     -21.168   7.391  -1.826  1.00  0.00           H  
ATOM    797  CD  ARG A  51     -19.184   7.388  -0.994  1.00  0.00           C  
ATOM    798  HD2 ARG A  51     -19.169   8.478  -0.988  1.00  0.00           H  
ATOM    799  HD3 ARG A  51     -19.499   7.062  -0.001  1.00  0.00           H  
ATOM    800  NE  ARG A  51     -17.844   6.842  -1.273  1.00  0.00           N  
ATOM    801  HE  ARG A  51     -17.731   5.834  -1.145  1.00  0.00           H  
ATOM    802  CZ  ARG A  51     -16.748   7.461  -1.671  1.00  0.00           C  
ATOM    803  NH1 ARG A  51     -16.723   8.748  -1.913  1.00  0.00           N  
ATOM    804 HH11 ARG A  51     -17.535   9.287  -1.690  1.00  0.00           H  
ATOM    805 HH12 ARG A  51     -15.868   9.208  -2.175  1.00  0.00           H  
ATOM    806  NH2 ARG A  51     -15.657   6.774  -1.849  1.00  0.00           N  
ATOM    807 HH21 ARG A  51     -15.652   5.765  -1.656  1.00  0.00           H  
ATOM    808 HH22 ARG A  51     -14.828   7.166  -2.238  1.00  0.00           H  
ATOM    809  C   ARG A  51     -22.171   5.364  -0.246  1.00  0.00           C  
ATOM    810  O   ARG A  51     -22.126   6.229   0.625  1.00  0.00           O  
ATOM    811  N   GLN A  52     -23.329   4.921  -0.736  1.00  0.00           N  
ATOM    812  H   GLN A  52     -23.309   4.220  -1.467  1.00  0.00           H  
ATOM    813  CA  GLN A  52     -24.637   5.412  -0.281  1.00  0.00           C  
ATOM    814  HA  GLN A  52     -24.646   6.494  -0.413  1.00  0.00           H  
ATOM    815  CB  GLN A  52     -25.737   4.808  -1.167  1.00  0.00           C  
ATOM    816  HB2 GLN A  52     -25.386   4.787  -2.197  1.00  0.00           H  
ATOM    817  HB3 GLN A  52     -25.949   3.788  -0.851  1.00  0.00           H  
ATOM    818  CG  GLN A  52     -27.041   5.617  -1.147  1.00  0.00           C  
ATOM    819  HG2 GLN A  52     -27.485   5.585  -0.153  1.00  0.00           H  
ATOM    820  HG3 GLN A  52     -26.813   6.657  -1.389  1.00  0.00           H  
ATOM    821  CD  GLN A  52     -28.059   5.105  -2.164  1.00  0.00           C  
ATOM    822  OE1 GLN A  52     -27.911   4.069  -2.793  1.00  0.00           O  
ATOM    823  NE2 GLN A  52     -29.134   5.830  -2.385  1.00  0.00           N  
ATOM    824 HE21 GLN A  52     -29.778   5.468  -3.070  1.00  0.00           H  
ATOM    825 HE22 GLN A  52     -29.306   6.679  -1.881  1.00  0.00           H  
ATOM    826  C   GLN A  52     -24.891   5.137   1.213  1.00  0.00           C  
ATOM    827  O   GLN A  52     -25.562   5.929   1.867  1.00  0.00           O  
ATOM    828  N   PHE A  53     -24.277   4.084   1.773  1.00  0.00           N  
ATOM    829  H   PHE A  53     -23.823   3.426   1.150  1.00  0.00           H  
ATOM    830  CA  PHE A  53     -24.297   3.754   3.207  1.00  0.00           C  
ATOM    831  HA  PHE A  53     -25.336   3.665   3.524  1.00  0.00           H  
ATOM    832  CB  PHE A  53     -23.608   2.391   3.396  1.00  0.00           C  
ATOM    833  HB2 PHE A  53     -24.006   1.688   2.660  1.00  0.00           H  
ATOM    834  HB3 PHE A  53     -22.544   2.508   3.198  1.00  0.00           H  
ATOM    835  CG  PHE A  53     -23.774   1.773   4.774  1.00  0.00           C  
ATOM    836  CD1 PHE A  53     -22.746   1.850   5.735  1.00  0.00           C  
ATOM    837  HD1 PHE A  53     -21.828   2.371   5.506  1.00  0.00           H  
ATOM    838  CE1 PHE A  53     -22.918   1.253   6.999  1.00  0.00           C  
ATOM    839  HE1 PHE A  53     -22.133   1.316   7.735  1.00  0.00           H  
ATOM    840  CZ  PHE A  53     -24.109   0.568   7.299  1.00  0.00           C  
ATOM    841  HZ  PHE A  53     -24.233   0.090   8.260  1.00  0.00           H  
ATOM    842  CE2 PHE A  53     -25.136   0.493   6.342  1.00  0.00           C  
ATOM    843  HE2 PHE A  53     -26.053  -0.037   6.561  1.00  0.00           H  
ATOM    844  CD2 PHE A  53     -24.971   1.109   5.090  1.00  0.00           C  
ATOM    845  HD2 PHE A  53     -25.767   1.071   4.363  1.00  0.00           H  
ATOM    846  C   PHE A  53     -23.644   4.809   4.123  1.00  0.00           C  
ATOM    847  O   PHE A  53     -23.900   4.815   5.328  1.00  0.00           O  
ATOM    848  N   TYR A  54     -22.801   5.704   3.588  1.00  0.00           N  
ATOM    849  H   TYR A  54     -22.585   5.637   2.602  1.00  0.00           H  
ATOM    850  CA  TYR A  54     -22.108   6.720   4.390  1.00  0.00           C  
ATOM    851  HA  TYR A  54     -22.737   6.934   5.253  1.00  0.00           H  
ATOM    852  CB  TYR A  54     -20.789   6.145   4.940  1.00  0.00           C  
ATOM    853  HB2 TYR A  54     -20.438   6.797   5.740  1.00  0.00           H  
ATOM    854  HB3 TYR A  54     -20.988   5.175   5.397  1.00  0.00           H  
ATOM    855  CG  TYR A  54     -19.669   5.993   3.925  1.00  0.00           C  
ATOM    856  CD1 TYR A  54     -19.594   4.846   3.114  1.00  0.00           C  
ATOM    857  HD1 TYR A  54     -20.347   4.076   3.200  1.00  0.00           H  
ATOM    858  CE1 TYR A  54     -18.545   4.699   2.185  1.00  0.00           C  
ATOM    859  HE1 TYR A  54     -18.499   3.823   1.556  1.00  0.00           H  
ATOM    860  CZ  TYR A  54     -17.564   5.705   2.064  1.00  0.00           C  
ATOM    861  OH  TYR A  54     -16.552   5.585   1.169  1.00  0.00           O  
ATOM    862  HH  TYR A  54     -16.770   4.954   0.450  1.00  0.00           H  
ATOM    863  CE2 TYR A  54     -17.647   6.860   2.869  1.00  0.00           C  
ATOM    864  HE2 TYR A  54     -16.905   7.636   2.768  1.00  0.00           H  
ATOM    865  CD2 TYR A  54     -18.690   6.997   3.804  1.00  0.00           C  
ATOM    866  HD2 TYR A  54     -18.729   7.871   4.439  1.00  0.00           H  
ATOM    867  C   TYR A  54     -21.912   8.089   3.716  1.00  0.00           C  
ATOM    868  O   TYR A  54     -21.304   8.958   4.332  1.00  0.00           O  
ATOM    869  N   SER A  55     -22.425   8.354   2.509  1.00  0.00           N  
ATOM    870  H   SER A  55     -22.906   7.616   2.007  1.00  0.00           H  
ATOM    871  CA  SER A  55     -22.250   9.658   1.834  1.00  0.00           C  
ATOM    872  HA  SER A  55     -21.192   9.920   1.897  1.00  0.00           H  
ATOM    873  CB  SER A  55     -22.596   9.540   0.346  1.00  0.00           C  
ATOM    874  HB2 SER A  55     -22.345  10.477  -0.154  1.00  0.00           H  
ATOM    875  HB3 SER A  55     -21.998   8.743  -0.094  1.00  0.00           H  
ATOM    876  OG  SER A  55     -23.969   9.263   0.149  1.00  0.00           O  
ATOM    877  HG  SER A  55     -24.110   9.035  -0.773  1.00  0.00           H  
ATOM    878  C   SER A  55     -23.017  10.826   2.484  1.00  0.00           C  
ATOM    879  O   SER A  55     -22.772  11.985   2.138  1.00  0.00           O  
ATOM    880  N   HIE A  56     -23.897  10.551   3.455  1.00  0.00           N  
ATOM    881  H   HIE A  56     -24.134   9.578   3.618  1.00  0.00           H  
ATOM    882  CA  HIE A  56     -24.404  11.517   4.441  1.00  0.00           C  
ATOM    883  HA  HIE A  56     -24.469  12.505   3.987  1.00  0.00           H  
ATOM    884  CB  HIE A  56     -25.815  11.085   4.876  1.00  0.00           C  
ATOM    885  HB2 HIE A  56     -26.223  11.848   5.540  1.00  0.00           H  
ATOM    886  HB3 HIE A  56     -26.456  11.029   3.995  1.00  0.00           H  
ATOM    887  CG  HIE A  56     -25.862   9.751   5.586  1.00  0.00           C  
ATOM    888  ND1 HIE A  56     -25.379   8.547   5.066  1.00  0.00           N  
ATOM    889  CE1 HIE A  56     -25.607   7.623   6.012  1.00  0.00           C  
ATOM    890  HE1 HIE A  56     -25.376   6.569   5.915  1.00  0.00           H  
ATOM    891  NE2 HIE A  56     -26.175   8.187   7.091  1.00  0.00           N  
ATOM    892  HE2 HIE A  56     -26.432   7.699   7.939  1.00  0.00           H  
ATOM    893  CD2 HIE A  56     -26.346   9.530   6.841  1.00  0.00           C  
ATOM    894  HD2 HIE A  56     -26.769  10.272   7.506  1.00  0.00           H  
ATOM    895  C   HIE A  56     -23.471  11.637   5.659  1.00  0.00           C  
ATOM    896  O   HIE A  56     -23.140  12.744   6.071  1.00  0.00           O  
ATOM    897  N   HIE A  57     -22.997  10.515   6.199  1.00  0.00           N  
ATOM    898  H   HIE A  57     -23.323   9.644   5.801  1.00  0.00           H  
ATOM    899  CA  HIE A  57     -22.134  10.440   7.390  1.00  0.00           C  
ATOM    900  HA  HIE A  57     -22.613  10.980   8.209  1.00  0.00           H  
ATOM    901  CB  HIE A  57     -22.026   8.955   7.768  1.00  0.00           C  
ATOM    902  HB2 HIE A  57     -22.961   8.453   7.514  1.00  0.00           H  
ATOM    903  HB3 HIE A  57     -21.234   8.489   7.182  1.00  0.00           H  
ATOM    904  CG  HIE A  57     -21.791   8.689   9.228  1.00  0.00           C  
ATOM    905  ND1 HIE A  57     -22.793   8.637  10.195  1.00  0.00           N  
ATOM    906  CE1 HIE A  57     -22.195   8.262  11.332  1.00  0.00           C  
ATOM    907  HE1 HIE A  57     -22.712   8.088  12.269  1.00  0.00           H  
ATOM    908  NE2 HIE A  57     -20.887   8.046  11.117  1.00  0.00           N  
ATOM    909  HE2 HIE A  57     -20.269   7.605  11.778  1.00  0.00           H  
ATOM    910  CD2 HIE A  57     -20.606   8.336   9.800  1.00  0.00           C  
ATOM    911  HD2 HIE A  57     -19.657   8.256   9.293  1.00  0.00           H  
ATOM    912  C   HIE A  57     -20.744  11.074   7.170  1.00  0.00           C  
ATOM    913  O   HIE A  57     -20.169  11.669   8.074  1.00  0.00           O  
ATOM    914  N   GLU A  58     -20.241  10.996   5.936  1.00  0.00           N  
ATOM    915  H   GLU A  58     -20.745  10.400   5.290  1.00  0.00           H  
ATOM    916  CA  GLU A  58     -19.048  11.675   5.398  1.00  0.00           C  
ATOM    917  HA  GLU A  58     -18.180  11.447   6.018  1.00  0.00           H  
ATOM    918  CB  GLU A  58     -18.847  11.103   3.977  1.00  0.00           C  
ATOM    919  HB2 GLU A  58     -18.838  10.017   4.034  1.00  0.00           H  
ATOM    920  HB3 GLU A  58     -19.723  11.380   3.389  1.00  0.00           H  
ATOM    921  CG  GLU A  58     -17.610  11.536   3.170  1.00  0.00           C  
ATOM    922  HG2 GLU A  58     -17.764  11.200   2.142  1.00  0.00           H  
ATOM    923  HG3 GLU A  58     -17.533  12.623   3.136  1.00  0.00           H  
ATOM    924  CD  GLU A  58     -16.291  10.928   3.662  1.00  0.00           C  
ATOM    925  OE1 GLU A  58     -15.259  11.090   2.981  1.00  0.00           O  
ATOM    926  OE2 GLU A  58     -16.256  10.215   4.694  1.00  0.00           O  
ATOM    927  C   GLU A  58     -19.209  13.206   5.319  1.00  0.00           C  
ATOM    928  O   GLU A  58     -18.227  13.937   5.220  1.00  0.00           O  
ATOM    929  N   LYS A  59     -20.459  13.686   5.317  1.00  0.00           N  
ATOM    930  H   LYS A  59     -21.200  13.018   5.490  1.00  0.00           H  
ATOM    931  CA  LYS A  59     -20.863  15.061   4.986  1.00  0.00           C  
ATOM    932  HA  LYS A  59     -20.011  15.598   4.562  1.00  0.00           H  
ATOM    933  CB  LYS A  59     -21.985  14.947   3.939  1.00  0.00           C  
ATOM    934  HB2 LYS A  59     -21.691  14.213   3.186  1.00  0.00           H  
ATOM    935  HB3 LYS A  59     -22.882  14.577   4.433  1.00  0.00           H  
ATOM    936  CG  LYS A  59     -22.354  16.254   3.217  1.00  0.00           C  
ATOM    937  HG2 LYS A  59     -22.328  17.070   3.943  1.00  0.00           H  
ATOM    938  HG3 LYS A  59     -21.605  16.461   2.449  1.00  0.00           H  
ATOM    939  CD  LYS A  59     -23.772  16.157   2.594  1.00  0.00           C  
ATOM    940  HD2 LYS A  59     -23.689  17.245   2.568  1.00  0.00           H  
ATOM    941  HD3 LYS A  59     -23.414  15.271   2.064  1.00  0.00           H  
ATOM    942  CE  LYS A  59     -24.389  16.465   1.216  1.00  0.00           C  
ATOM    943  HE2 LYS A  59     -25.014  15.614   0.922  1.00  0.00           H  
ATOM    944  HE3 LYS A  59     -25.059  17.326   1.317  1.00  0.00           H  
ATOM    945  NZ  LYS A  59     -23.362  16.737   0.172  1.00  0.00           N  
ATOM    946  HZ1 LYS A  59     -23.796  17.046  -0.687  1.00  0.00           H  
ATOM    947  HZ2 LYS A  59     -22.718  17.450   0.492  1.00  0.00           H  
ATOM    948  HZ3 LYS A  59     -22.825  15.899  -0.017  1.00  0.00           H  
ATOM    949  C   LYS A  59     -21.345  15.860   6.202  1.00  0.00           C  
ATOM    950  O   LYS A  59     -21.225  17.082   6.207  1.00  0.00           O  
ATOM    951  N   ASP A  60     -21.939  15.199   7.195  1.00  0.00           N  
ATOM    952  H   ASP A  60     -22.028  14.195   7.096  1.00  0.00           H  
ATOM    953  CA  ASP A  60     -22.694  15.846   8.277  1.00  0.00           C  
ATOM    954  HA  ASP A  60     -22.468  16.913   8.275  1.00  0.00           H  
ATOM    955  CB  ASP A  60     -24.198  15.715   7.995  1.00  0.00           C  
ATOM    956  HB2 ASP A  60     -24.394  16.121   7.001  1.00  0.00           H  
ATOM    957  HB3 ASP A  60     -24.465  14.659   7.985  1.00  0.00           H  
ATOM    958  CG  ASP A  60     -25.098  16.450   8.999  1.00  0.00           C  
ATOM    959  OD1 ASP A  60     -24.621  16.983  10.028  1.00  0.00           O  
ATOM    960  OD2 ASP A  60     -26.310  16.546   8.725  1.00  0.00           O  
ATOM    961  C   ASP A  60     -22.311  15.303   9.660  1.00  0.00           C  
ATOM    962  O   ASP A  60     -22.642  14.179  10.043  1.00  0.00           O  
ATOM    963  N   THR A  61     -21.658  16.164  10.442  1.00  0.00           N  
ATOM    964  H   THR A  61     -21.521  17.097  10.088  1.00  0.00           H  
ATOM    965  CA  THR A  61     -21.159  15.870  11.794  1.00  0.00           C  
ATOM    966  HA  THR A  61     -20.523  14.995  11.713  1.00  0.00           H  
ATOM    967  CB  THR A  61     -20.286  17.017  12.328  1.00  0.00           C  
ATOM    968  HB  THR A  61     -20.103  16.863  13.392  1.00  0.00           H  
ATOM    969  CG2 THR A  61     -18.932  17.078  11.620  1.00  0.00           C  
ATOM    970 HG21 THR A  61     -19.063  17.205  10.545  1.00  0.00           H  
ATOM    971 HG22 THR A  61     -18.388  16.150  11.802  1.00  0.00           H  
ATOM    972 HG23 THR A  61     -18.347  17.908  12.018  1.00  0.00           H  
ATOM    973  OG1 THR A  61     -20.909  18.269  12.153  1.00  0.00           O  
ATOM    974  HG1 THR A  61     -20.590  18.640  11.327  1.00  0.00           H  
ATOM    975  C   THR A  61     -22.244  15.526  12.824  1.00  0.00           C  
ATOM    976  O   THR A  61     -21.905  15.065  13.911  1.00  0.00           O  
ATOM    977  N   ARG A  62     -23.532  15.695  12.493  1.00  0.00           N  
ATOM    978  H   ARG A  62     -23.729  16.104  11.580  1.00  0.00           H  
ATOM    979  CA  ARG A  62     -24.687  15.335  13.340  1.00  0.00           C  
ATOM    980  HA  ARG A  62     -24.388  15.369  14.391  1.00  0.00           H  
ATOM    981  CB  ARG A  62     -25.814  16.347  13.103  1.00  0.00           C  
ATOM    982  HB2 ARG A  62     -26.162  16.219  12.077  1.00  0.00           H  
ATOM    983  HB3 ARG A  62     -26.648  16.119  13.768  1.00  0.00           H  
ATOM    984  CG  ARG A  62     -25.375  17.805  13.346  1.00  0.00           C  
ATOM    985  HG2 ARG A  62     -25.248  17.965  14.417  1.00  0.00           H  
ATOM    986  HG3 ARG A  62     -24.425  18.020  12.856  1.00  0.00           H  
ATOM    987  CD  ARG A  62     -26.406  18.796  12.803  1.00  0.00           C  
ATOM    988  HD2 ARG A  62     -27.358  18.617  13.308  1.00  0.00           H  
ATOM    989  HD3 ARG A  62     -26.065  19.809  13.024  1.00  0.00           H  
ATOM    990  NE  ARG A  62     -26.571  18.642  11.345  1.00  0.00           N  
ATOM    991  HE  ARG A  62     -25.914  18.017  10.865  1.00  0.00           H  
ATOM    992  CZ  ARG A  62     -27.541  19.128  10.601  1.00  0.00           C  
ATOM    993  NH1 ARG A  62     -28.400  19.988  11.073  1.00  0.00           N  
ATOM    994 HH11 ARG A  62     -28.291  20.280  12.025  1.00  0.00           H  
ATOM    995 HH12 ARG A  62     -29.127  20.348  10.489  1.00  0.00           H  
ATOM    996  NH2 ARG A  62     -27.680  18.757   9.367  1.00  0.00           N  
ATOM    997 HH21 ARG A  62     -27.106  17.960   9.059  1.00  0.00           H  
ATOM    998 HH22 ARG A  62     -28.446  19.040   8.802  1.00  0.00           H  
ATOM    999  C   ARG A  62     -25.206  13.910  13.110  1.00  0.00           C  
ATOM   1000  O   ARG A  62     -26.067  13.453  13.856  1.00  0.00           O  
ATOM   1001  N   CYS A  63     -24.701  13.206  12.091  1.00  0.00           N  
ATOM   1002  H   CYS A  63     -24.054  13.667  11.465  1.00  0.00           H  
ATOM   1003  CA  CYS A  63     -24.834  11.745  11.988  1.00  0.00           C  
ATOM   1004  HA  CYS A  63     -25.856  11.457  12.238  1.00  0.00           H  
ATOM   1005  CB  CYS A  63     -24.531  11.301  10.548  1.00  0.00           C  
ATOM   1006  HB2 CYS A  63     -23.463  11.413  10.350  1.00  0.00           H  
ATOM   1007  HB3 CYS A  63     -24.784  10.244  10.456  1.00  0.00           H  
ATOM   1008  SG  CYS A  63     -25.472  12.242   9.309  1.00  0.00           S  
ATOM   1009  HG  CYS A  63     -24.665  13.311   9.307  1.00  0.00           H  
ATOM   1010  C   CYS A  63     -23.888  11.036  12.980  1.00  0.00           C  
ATOM   1011  O   CYS A  63     -24.111   9.898  13.394  1.00  0.00           O  
ATOM   1012  N   LEU A  64     -22.817  11.732  13.369  1.00  0.00           N  
ATOM   1013  H   LEU A  64     -22.733  12.668  13.002  1.00  0.00           H  
ATOM   1014  CA  LEU A  64     -21.965  11.404  14.505  1.00  0.00           C  
ATOM   1015  HA  LEU A  64     -21.805  10.325  14.512  1.00  0.00           H  
ATOM   1016  CB  LEU A  64     -20.592  12.109  14.381  1.00  0.00           C  
ATOM   1017  HB2 LEU A  64     -20.652  13.049  14.932  1.00  0.00           H  
ATOM   1018  HB3 LEU A  64     -19.844  11.497  14.882  1.00  0.00           H  
ATOM   1019  CG  LEU A  64     -20.103  12.449  12.952  1.00  0.00           C  
ATOM   1020  HG  LEU A  64     -20.860  13.049  12.456  1.00  0.00           H  
ATOM   1021  CD1 LEU A  64     -18.822  13.281  13.021  1.00  0.00           C  
ATOM   1022 HD11 LEU A  64     -19.024  14.208  13.559  1.00  0.00           H  
ATOM   1023 HD12 LEU A  64     -18.041  12.732  13.540  1.00  0.00           H  
ATOM   1024 HD13 LEU A  64     -18.492  13.523  12.010  1.00  0.00           H  
ATOM   1025  CD2 LEU A  64     -19.834  11.239  12.065  1.00  0.00           C  
ATOM   1026 HD21 LEU A  64     -19.773  11.564  11.024  1.00  0.00           H  
ATOM   1027 HD22 LEU A  64     -18.899  10.769  12.340  1.00  0.00           H  
ATOM   1028 HD23 LEU A  64     -20.658  10.535  12.146  1.00  0.00           H  
ATOM   1029  C   LEU A  64     -22.701  11.808  15.799  1.00  0.00           C  
ATOM   1030  O   LEU A  64     -23.464  12.769  15.816  1.00  0.00           O  
ATOM   1031  N   GLY A  65     -22.473  11.079  16.892  1.00  0.00           N  
ATOM   1032  H   GLY A  65     -21.783  10.350  16.845  1.00  0.00           H  
ATOM   1033  CA  GLY A  65     -23.183  11.289  18.166  1.00  0.00           C  
ATOM   1034  HA2 GLY A  65     -22.637  12.013  18.769  1.00  0.00           H  
ATOM   1035  HA3 GLY A  65     -24.178  11.692  17.964  1.00  0.00           H  
ATOM   1036  C   GLY A  65     -23.362  10.009  18.985  1.00  0.00           C  
ATOM   1037  O   GLY A  65     -23.507  10.062  20.203  1.00  0.00           O  
ATOM   1038  N   ALA A  66     -23.270   8.844  18.333  1.00  0.00           N  
ATOM   1039  H   ALA A  66     -23.230   8.868  17.327  1.00  0.00           H  
ATOM   1040  CA  ALA A  66     -23.121   7.557  19.004  1.00  0.00           C  
ATOM   1041  HA  ALA A  66     -23.993   7.401  19.641  1.00  0.00           H  
ATOM   1042  CB  ALA A  66     -23.086   6.452  17.939  1.00  0.00           C  
ATOM   1043  HB1 ALA A  66     -24.004   6.477  17.350  1.00  0.00           H  
ATOM   1044  HB2 ALA A  66     -22.231   6.598  17.277  1.00  0.00           H  
ATOM   1045  HB3 ALA A  66     -23.000   5.477  18.420  1.00  0.00           H  
ATOM   1046  C   ALA A  66     -21.860   7.522  19.893  1.00  0.00           C  
ATOM   1047  O   ALA A  66     -20.829   8.111  19.563  1.00  0.00           O  
ATOM   1048  N   THR A  67     -21.927   6.803  21.018  1.00  0.00           N  
ATOM   1049  H   THR A  67     -22.817   6.419  21.299  1.00  0.00           H  
ATOM   1050  CA  THR A  67     -20.839   6.766  22.009  1.00  0.00           C  
ATOM   1051  HA  THR A  67     -20.672   7.797  22.320  1.00  0.00           H  
ATOM   1052  CB  THR A  67     -21.239   5.981  23.272  1.00  0.00           C  
ATOM   1053  HB  THR A  67     -20.557   6.253  24.078  1.00  0.00           H  
ATOM   1054  CG2 THR A  67     -21.228   4.459  23.120  1.00  0.00           C  
ATOM   1055 HG21 THR A  67     -21.642   3.998  24.017  1.00  0.00           H  
ATOM   1056 HG22 THR A  67     -21.828   4.171  22.256  1.00  0.00           H  
ATOM   1057 HG23 THR A  67     -20.206   4.105  22.990  1.00  0.00           H  
ATOM   1058  OG1 THR A  67     -22.545   6.343  23.651  1.00  0.00           O  
ATOM   1059  HG1 THR A  67     -22.690   6.091  24.566  1.00  0.00           H  
ATOM   1060  C   THR A  67     -19.524   6.242  21.417  1.00  0.00           C  
ATOM   1061  O   THR A  67     -19.511   5.321  20.594  1.00  0.00           O  
ATOM   1062  N   ALA A  68     -18.398   6.799  21.880  1.00  0.00           N  
ATOM   1063  H   ALA A  68     -18.494   7.546  22.553  1.00  0.00           H  
ATOM   1064  CA  ALA A  68     -17.088   6.675  21.231  1.00  0.00           C  
ATOM   1065  HA  ALA A  68     -17.129   7.231  20.292  1.00  0.00           H  
ATOM   1066  CB  ALA A  68     -16.052   7.365  22.128  1.00  0.00           C  
ATOM   1067  HB1 ALA A  68     -16.329   8.409  22.285  1.00  0.00           H  
ATOM   1068  HB2 ALA A  68     -15.988   6.862  23.095  1.00  0.00           H  
ATOM   1069  HB3 ALA A  68     -15.072   7.336  21.648  1.00  0.00           H  
ATOM   1070  C   ALA A  68     -16.654   5.236  20.879  1.00  0.00           C  
ATOM   1071  O   ALA A  68     -16.139   5.015  19.789  1.00  0.00           O  
ATOM   1072  N   GLN A  69     -16.894   4.246  21.748  1.00  0.00           N  
ATOM   1073  H   GLN A  69     -17.313   4.486  22.631  1.00  0.00           H  
ATOM   1074  CA  GLN A  69     -16.544   2.833  21.497  1.00  0.00           C  
ATOM   1075  HA  GLN A  69     -15.476   2.775  21.281  1.00  0.00           H  
ATOM   1076  CB  GLN A  69     -16.824   2.043  22.791  1.00  0.00           C  
ATOM   1077  HB2 GLN A  69     -16.168   2.418  23.578  1.00  0.00           H  
ATOM   1078  HB3 GLN A  69     -17.850   2.248  23.098  1.00  0.00           H  
ATOM   1079  CG  GLN A  69     -16.676   0.509  22.698  1.00  0.00           C  
ATOM   1080  HG2 GLN A  69     -16.959   0.091  23.664  1.00  0.00           H  
ATOM   1081  HG3 GLN A  69     -17.368   0.115  21.954  1.00  0.00           H  
ATOM   1082  CD  GLN A  69     -15.267   0.008  22.383  1.00  0.00           C  
ATOM   1083  OE1 GLN A  69     -15.068  -0.839  21.519  1.00  0.00           O  
ATOM   1084  NE2 GLN A  69     -14.250   0.476  23.075  1.00  0.00           N  
ATOM   1085 HE21 GLN A  69     -13.337   0.130  22.831  1.00  0.00           H  
ATOM   1086 HE22 GLN A  69     -14.382   1.124  23.833  1.00  0.00           H  
ATOM   1087  C   GLN A  69     -17.278   2.222  20.283  1.00  0.00           C  
ATOM   1088  O   GLN A  69     -16.697   1.429  19.545  1.00  0.00           O  
ATOM   1089  N   GLN A  70     -18.542   2.600  20.059  1.00  0.00           N  
ATOM   1090  H   GLN A  70     -18.928   3.336  20.635  1.00  0.00           H  
ATOM   1091  CA  GLN A  70     -19.326   2.174  18.893  1.00  0.00           C  
ATOM   1092  HA  GLN A  70     -19.108   1.131  18.665  1.00  0.00           H  
ATOM   1093  CB  GLN A  70     -20.832   2.324  19.182  1.00  0.00           C  
ATOM   1094  HB2 GLN A  70     -21.049   3.376  19.378  1.00  0.00           H  
ATOM   1095  HB3 GLN A  70     -21.396   2.036  18.294  1.00  0.00           H  
ATOM   1096  CG  GLN A  70     -21.348   1.509  20.379  1.00  0.00           C  
ATOM   1097  HG2 GLN A  70     -20.752   1.727  21.266  1.00  0.00           H  
ATOM   1098  HG3 GLN A  70     -22.369   1.835  20.585  1.00  0.00           H  
ATOM   1099  CD  GLN A  70     -21.373  -0.005  20.159  1.00  0.00           C  
ATOM   1100  OE1 GLN A  70     -20.800  -0.571  19.241  1.00  0.00           O  
ATOM   1101  NE2 GLN A  70     -22.047  -0.722  21.033  1.00  0.00           N  
ATOM   1102 HE21 GLN A  70     -22.091  -1.712  20.865  1.00  0.00           H  
ATOM   1103 HE22 GLN A  70     -22.558  -0.279  21.775  1.00  0.00           H  
ATOM   1104  C   GLN A  70     -18.953   3.002  17.659  1.00  0.00           C  
ATOM   1105  O   GLN A  70     -18.666   2.461  16.592  1.00  0.00           O  
ATOM   1106  N   PHE A  71     -18.886   4.325  17.832  1.00  0.00           N  
ATOM   1107  H   PHE A  71     -19.135   4.702  18.741  1.00  0.00           H  
ATOM   1108  CA  PHE A  71     -18.532   5.276  16.781  1.00  0.00           C  
ATOM   1109  HA  PHE A  71     -19.245   5.167  15.962  1.00  0.00           H  
ATOM   1110  CB  PHE A  71     -18.679   6.682  17.374  1.00  0.00           C  
ATOM   1111  HB2 PHE A  71     -19.728   6.839  17.620  1.00  0.00           H  
ATOM   1112  HB3 PHE A  71     -18.111   6.727  18.303  1.00  0.00           H  
ATOM   1113  CG  PHE A  71     -18.234   7.817  16.478  1.00  0.00           C  
ATOM   1114  CD1 PHE A  71     -17.424   8.847  16.992  1.00  0.00           C  
ATOM   1115  HD1 PHE A  71     -17.134   8.840  18.033  1.00  0.00           H  
ATOM   1116  CE1 PHE A  71     -17.010   9.900  16.159  1.00  0.00           C  
ATOM   1117  HE1 PHE A  71     -16.408  10.703  16.561  1.00  0.00           H  
ATOM   1118  CZ  PHE A  71     -17.400   9.919  14.809  1.00  0.00           C  
ATOM   1119  HZ  PHE A  71     -17.087  10.729  14.167  1.00  0.00           H  
ATOM   1120  CE2 PHE A  71     -18.206   8.888  14.295  1.00  0.00           C  
ATOM   1121  HE2 PHE A  71     -18.506   8.886  13.259  1.00  0.00           H  
ATOM   1122  CD2 PHE A  71     -18.638   7.850  15.131  1.00  0.00           C  
ATOM   1123  HD2 PHE A  71     -19.274   7.076  14.728  1.00  0.00           H  
ATOM   1124  C   PHE A  71     -17.128   5.027  16.200  1.00  0.00           C  
ATOM   1125  O   PHE A  71     -16.922   5.162  14.997  1.00  0.00           O  
ATOM   1126  N   HIE A  72     -16.178   4.566  17.018  1.00  0.00           N  
ATOM   1127  H   HIE A  72     -16.373   4.548  18.014  1.00  0.00           H  
ATOM   1128  CA  HIE A  72     -14.862   4.099  16.574  1.00  0.00           C  
ATOM   1129  HA  HIE A  72     -14.340   4.908  16.065  1.00  0.00           H  
ATOM   1130  CB  HIE A  72     -14.029   3.703  17.803  1.00  0.00           C  
ATOM   1131  HB2 HIE A  72     -13.837   4.590  18.408  1.00  0.00           H  
ATOM   1132  HB3 HIE A  72     -14.592   2.992  18.410  1.00  0.00           H  
ATOM   1133  CG  HIE A  72     -12.709   3.084  17.433  1.00  0.00           C  
ATOM   1134  ND1 HIE A  72     -11.719   3.715  16.681  1.00  0.00           N  
ATOM   1135  CE1 HIE A  72     -10.762   2.793  16.491  1.00  0.00           C  
ATOM   1136  HE1 HIE A  72      -9.860   2.951  15.913  1.00  0.00           H  
ATOM   1137  NE2 HIE A  72     -11.094   1.639  17.097  1.00  0.00           N  
ATOM   1138  HE2 HIE A  72     -10.537   0.796  17.077  1.00  0.00           H  
ATOM   1139  CD2 HIE A  72     -12.325   1.801  17.695  1.00  0.00           C  
ATOM   1140  HD2 HIE A  72     -12.897   1.058  18.233  1.00  0.00           H  
ATOM   1141  C   HIE A  72     -14.970   2.946  15.567  1.00  0.00           C  
ATOM   1142  O   HIE A  72     -14.378   3.012  14.492  1.00  0.00           O  
ATOM   1143  N   ARG A  73     -15.794   1.931  15.858  1.00  0.00           N  
ATOM   1144  H   ARG A  73     -16.340   1.978  16.709  1.00  0.00           H  
ATOM   1145  CA  ARG A  73     -16.017   0.804  14.937  1.00  0.00           C  
ATOM   1146  HA  ARG A  73     -15.046   0.433  14.603  1.00  0.00           H  
ATOM   1147  CB  ARG A  73     -16.746  -0.354  15.634  1.00  0.00           C  
ATOM   1148  HB2 ARG A  73     -17.736  -0.030  15.955  1.00  0.00           H  
ATOM   1149  HB3 ARG A  73     -16.859  -1.164  14.913  1.00  0.00           H  
ATOM   1150  CG  ARG A  73     -15.955  -0.874  16.842  1.00  0.00           C  
ATOM   1151  HG2 ARG A  73     -14.942  -1.136  16.534  1.00  0.00           H  
ATOM   1152  HG3 ARG A  73     -15.898  -0.087  17.592  1.00  0.00           H  
ATOM   1153  CD  ARG A  73     -16.619  -2.105  17.468  1.00  0.00           C  
ATOM   1154  HD2 ARG A  73     -17.692  -1.923  17.559  1.00  0.00           H  
ATOM   1155  HD3 ARG A  73     -16.458  -2.961  16.809  1.00  0.00           H  
ATOM   1156  NE  ARG A  73     -16.068  -2.352  18.811  1.00  0.00           N  
ATOM   1157  HE  ARG A  73     -15.801  -1.533  19.342  1.00  0.00           H  
ATOM   1158  CZ  ARG A  73     -15.885  -3.509  19.417  1.00  0.00           C  
ATOM   1159  NH1 ARG A  73     -16.198  -4.661  18.887  1.00  0.00           N  
ATOM   1160 HH11 ARG A  73     -16.595  -4.715  17.953  1.00  0.00           H  
ATOM   1161 HH12 ARG A  73     -16.014  -5.513  19.375  1.00  0.00           H  
ATOM   1162  NH2 ARG A  73     -15.376  -3.507  20.615  1.00  0.00           N  
ATOM   1163 HH21 ARG A  73     -15.152  -2.611  21.048  1.00  0.00           H  
ATOM   1164 HH22 ARG A  73     -15.208  -4.359  21.110  1.00  0.00           H  
ATOM   1165  C   ARG A  73     -16.747   1.249  13.671  1.00  0.00           C  
ATOM   1166  O   ARG A  73     -16.347   0.849  12.586  1.00  0.00           O  
ATOM   1167  N   HIE A  74     -17.739   2.137  13.774  1.00  0.00           N  
ATOM   1168  H   HIE A  74     -18.058   2.394  14.703  1.00  0.00           H  
ATOM   1169  CA  HIE A  74     -18.411   2.708  12.598  1.00  0.00           C  
ATOM   1170  HA  HIE A  74     -18.796   1.883  11.996  1.00  0.00           H  
ATOM   1171  CB  HIE A  74     -19.593   3.574  13.053  1.00  0.00           C  
ATOM   1172  HB2 HIE A  74     -20.187   3.009  13.772  1.00  0.00           H  
ATOM   1173  HB3 HIE A  74     -19.215   4.462  13.562  1.00  0.00           H  
ATOM   1174  CG  HIE A  74     -20.524   4.017  11.950  1.00  0.00           C  
ATOM   1175  ND1 HIE A  74     -21.459   5.042  12.082  1.00  0.00           N  
ATOM   1176  CE1 HIE A  74     -22.145   5.063  10.925  1.00  0.00           C  
ATOM   1177  HE1 HIE A  74     -22.951   5.750  10.697  1.00  0.00           H  
ATOM   1178  NE2 HIE A  74     -21.678   4.130  10.081  1.00  0.00           N  
ATOM   1179  HE2 HIE A  74     -22.013   3.980   9.136  1.00  0.00           H  
ATOM   1180  CD2 HIE A  74     -20.663   3.449  10.712  1.00  0.00           C  
ATOM   1181  HD2 HIE A  74     -20.101   2.616  10.312  1.00  0.00           H  
ATOM   1182  C   HIE A  74     -17.446   3.506  11.702  1.00  0.00           C  
ATOM   1183  O   HIE A  74     -17.455   3.340  10.482  1.00  0.00           O  
ATOM   1184  N   LYS A  75     -16.541   4.295  12.300  1.00  0.00           N  
ATOM   1185  H   LYS A  75     -16.626   4.430  13.304  1.00  0.00           H  
ATOM   1186  CA  LYS A  75     -15.408   4.926  11.604  1.00  0.00           C  
ATOM   1187  HA  LYS A  75     -15.803   5.518  10.777  1.00  0.00           H  
ATOM   1188  CB  LYS A  75     -14.624   5.846  12.558  1.00  0.00           C  
ATOM   1189  HB2 LYS A  75     -14.549   5.385  13.543  1.00  0.00           H  
ATOM   1190  HB3 LYS A  75     -13.613   5.969  12.167  1.00  0.00           H  
ATOM   1191  CG  LYS A  75     -15.268   7.234  12.689  1.00  0.00           C  
ATOM   1192  HG2 LYS A  75     -15.277   7.716  11.710  1.00  0.00           H  
ATOM   1193  HG3 LYS A  75     -16.301   7.117  13.020  1.00  0.00           H  
ATOM   1194  CD  LYS A  75     -14.533   8.143  13.689  1.00  0.00           C  
ATOM   1195  HD2 LYS A  75     -15.085   9.080  13.755  1.00  0.00           H  
ATOM   1196  HD3 LYS A  75     -14.538   7.667  14.671  1.00  0.00           H  
ATOM   1197  CE  LYS A  75     -13.092   8.456  13.259  1.00  0.00           C  
ATOM   1198  HE2 LYS A  75     -12.524   7.521  13.218  1.00  0.00           H  
ATOM   1199  HE3 LYS A  75     -13.116   8.876  12.248  1.00  0.00           H  
ATOM   1200  NZ  LYS A  75     -12.432   9.408  14.191  1.00  0.00           N  
ATOM   1201  HZ1 LYS A  75     -11.501   9.633  13.863  1.00  0.00           H  
ATOM   1202  HZ2 LYS A  75     -12.960  10.269  14.259  1.00  0.00           H  
ATOM   1203  HZ3 LYS A  75     -12.358   9.009  15.119  1.00  0.00           H  
ATOM   1204  C   LYS A  75     -14.462   3.903  10.965  1.00  0.00           C  
ATOM   1205  O   LYS A  75     -14.086   4.099   9.814  1.00  0.00           O  
ATOM   1206  N   GLN A  76     -14.087   2.833  11.667  1.00  0.00           N  
ATOM   1207  H   GLN A  76     -14.373   2.767  12.637  1.00  0.00           H  
ATOM   1208  CA  GLN A  76     -13.218   1.778  11.132  1.00  0.00           C  
ATOM   1209  HA  GLN A  76     -12.292   2.240  10.788  1.00  0.00           H  
ATOM   1210  CB  GLN A  76     -12.868   0.793  12.262  1.00  0.00           C  
ATOM   1211  HB2 GLN A  76     -12.632   1.344  13.174  1.00  0.00           H  
ATOM   1212  HB3 GLN A  76     -13.747   0.185  12.477  1.00  0.00           H  
ATOM   1213  CG  GLN A  76     -11.704  -0.151  11.889  1.00  0.00           C  
ATOM   1214  HG2 GLN A  76     -12.002  -1.166  12.154  1.00  0.00           H  
ATOM   1215  HG3 GLN A  76     -11.532  -0.135  10.814  1.00  0.00           H  
ATOM   1216  CD  GLN A  76     -10.369   0.144  12.586  1.00  0.00           C  
ATOM   1217  OE1 GLN A  76     -10.159   1.140  13.260  1.00  0.00           O  
ATOM   1218  NE2 GLN A  76      -9.396  -0.728  12.441  1.00  0.00           N  
ATOM   1219 HE21 GLN A  76      -8.519  -0.475  12.862  1.00  0.00           H  
ATOM   1220 HE22 GLN A  76      -9.496  -1.488  11.791  1.00  0.00           H  
ATOM   1221  C   GLN A  76     -13.871   1.072   9.926  1.00  0.00           C  
ATOM   1222  O   GLN A  76     -13.244   0.923   8.877  1.00  0.00           O  
ATOM   1223  N   LEU A  77     -15.159   0.737  10.040  1.00  0.00           N  
ATOM   1224  H   LEU A  77     -15.601   0.873  10.941  1.00  0.00           H  
ATOM   1225  CA  LEU A  77     -15.991   0.178   8.977  1.00  0.00           C  
ATOM   1226  HA  LEU A  77     -15.558  -0.771   8.660  1.00  0.00           H  
ATOM   1227  CB  LEU A  77     -17.391  -0.104   9.562  1.00  0.00           C  
ATOM   1228  HB2 LEU A  77     -17.275  -0.715  10.460  1.00  0.00           H  
ATOM   1229  HB3 LEU A  77     -17.835   0.839   9.878  1.00  0.00           H  
ATOM   1230  CG  LEU A  77     -18.341  -0.821   8.579  1.00  0.00           C  
ATOM   1231  HG  LEU A  77     -17.861  -0.934   7.609  1.00  0.00           H  
ATOM   1232  CD1 LEU A  77     -18.725  -2.208   9.096  1.00  0.00           C  
ATOM   1233 HD11 LEU A  77     -17.829  -2.801   9.277  1.00  0.00           H  
ATOM   1234 HD12 LEU A  77     -19.290  -2.131  10.024  1.00  0.00           H  
ATOM   1235 HD13 LEU A  77     -19.333  -2.716   8.349  1.00  0.00           H  
ATOM   1236  CD2 LEU A  77     -19.633  -0.027   8.381  1.00  0.00           C  
ATOM   1237 HD21 LEU A  77     -19.398   0.967   8.002  1.00  0.00           H  
ATOM   1238 HD22 LEU A  77     -20.265  -0.533   7.651  1.00  0.00           H  
ATOM   1239 HD23 LEU A  77     -20.173   0.063   9.324  1.00  0.00           H  
ATOM   1240  C   LEU A  77     -16.012   1.112   7.756  1.00  0.00           C  
ATOM   1241  O   LEU A  77     -15.741   0.661   6.647  1.00  0.00           O  
ATOM   1242  N   ILE A  78     -16.221   2.420   7.949  1.00  0.00           N  
ATOM   1243  H   ILE A  78     -16.436   2.747   8.886  1.00  0.00           H  
ATOM   1244  CA  ILE A  78     -16.141   3.404   6.855  1.00  0.00           C  
ATOM   1245  HA  ILE A  78     -16.769   3.050   6.036  1.00  0.00           H  
ATOM   1246  CB  ILE A  78     -16.716   4.769   7.307  1.00  0.00           C  
ATOM   1247  HB  ILE A  78     -16.259   5.040   8.260  1.00  0.00           H  
ATOM   1248  CG2 ILE A  78     -16.412   5.885   6.286  1.00  0.00           C  
ATOM   1249 HG21 ILE A  78     -16.900   6.817   6.567  1.00  0.00           H  
ATOM   1250 HG22 ILE A  78     -15.342   6.079   6.237  1.00  0.00           H  
ATOM   1251 HG23 ILE A  78     -16.766   5.589   5.298  1.00  0.00           H  
ATOM   1252  CG1 ILE A  78     -18.247   4.639   7.502  1.00  0.00           C  
ATOM   1253 HG12 ILE A  78     -18.735   4.587   6.528  1.00  0.00           H  
ATOM   1254 HG13 ILE A  78     -18.481   3.715   8.030  1.00  0.00           H  
ATOM   1255  CD1 ILE A  78     -18.860   5.785   8.313  1.00  0.00           C  
ATOM   1256 HD11 ILE A  78     -19.928   5.607   8.438  1.00  0.00           H  
ATOM   1257 HD12 ILE A  78     -18.391   5.837   9.296  1.00  0.00           H  
ATOM   1258 HD13 ILE A  78     -18.731   6.733   7.794  1.00  0.00           H  
ATOM   1259  C   ILE A  78     -14.719   3.503   6.272  1.00  0.00           C  
ATOM   1260  O   ILE A  78     -14.577   3.658   5.063  1.00  0.00           O  
ATOM   1261  N   ARG A  79     -13.652   3.345   7.068  1.00  0.00           N  
ATOM   1262  H   ARG A  79     -13.817   3.234   8.064  1.00  0.00           H  
ATOM   1263  CA  ARG A  79     -12.263   3.294   6.565  1.00  0.00           C  
ATOM   1264  HA  ARG A  79     -12.099   4.174   5.944  1.00  0.00           H  
ATOM   1265  CB  ARG A  79     -11.290   3.328   7.757  1.00  0.00           C  
ATOM   1266  HB2 ARG A  79     -11.637   4.071   8.476  1.00  0.00           H  
ATOM   1267  HB3 ARG A  79     -11.292   2.358   8.254  1.00  0.00           H  
ATOM   1268  CG  ARG A  79      -9.837   3.668   7.396  1.00  0.00           C  
ATOM   1269  HG2 ARG A  79      -9.255   3.623   8.317  1.00  0.00           H  
ATOM   1270  HG3 ARG A  79      -9.430   2.920   6.714  1.00  0.00           H  
ATOM   1271  CD  ARG A  79      -9.673   5.078   6.807  1.00  0.00           C  
ATOM   1272  HD2 ARG A  79     -10.500   5.712   7.131  1.00  0.00           H  
ATOM   1273  HD3 ARG A  79      -8.741   5.498   7.191  1.00  0.00           H  
ATOM   1274  NE  ARG A  79      -9.578   5.052   5.339  1.00  0.00           N  
ATOM   1275  HE  ARG A  79      -9.174   4.210   4.921  1.00  0.00           H  
ATOM   1276  CZ  ARG A  79      -9.462   6.096   4.548  1.00  0.00           C  
ATOM   1277  NH1 ARG A  79      -9.688   7.309   4.955  1.00  0.00           N  
ATOM   1278 HH11 ARG A  79      -9.782   7.418   5.942  1.00  0.00           H  
ATOM   1279 HH12 ARG A  79      -9.080   8.009   4.514  1.00  0.00           H  
ATOM   1280  NH2 ARG A  79      -9.020   5.940   3.339  1.00  0.00           N  
ATOM   1281 HH21 ARG A  79      -8.555   5.044   3.160  1.00  0.00           H  
ATOM   1282 HH22 ARG A  79      -8.664   6.751   2.864  1.00  0.00           H  
ATOM   1283  C   ARG A  79     -12.022   2.083   5.653  1.00  0.00           C  
ATOM   1284  O   ARG A  79     -11.381   2.233   4.616  1.00  0.00           O  
ATOM   1285  N   PHE A  80     -12.606   0.923   5.968  1.00  0.00           N  
ATOM   1286  H   PHE A  80     -13.089   0.853   6.857  1.00  0.00           H  
ATOM   1287  CA  PHE A  80     -12.656  -0.204   5.033  1.00  0.00           C  
ATOM   1288  HA  PHE A  80     -11.648  -0.385   4.665  1.00  0.00           H  
ATOM   1289  CB  PHE A  80     -13.126  -1.482   5.733  1.00  0.00           C  
ATOM   1290  HB2 PHE A  80     -14.092  -1.303   6.207  1.00  0.00           H  
ATOM   1291  HB3 PHE A  80     -13.273  -2.253   4.975  1.00  0.00           H  
ATOM   1292  CG  PHE A  80     -12.153  -2.037   6.754  1.00  0.00           C  
ATOM   1293  CD1 PHE A  80     -12.528  -2.135   8.105  1.00  0.00           C  
ATOM   1294  HD1 PHE A  80     -13.497  -1.785   8.424  1.00  0.00           H  
ATOM   1295  CE1 PHE A  80     -11.653  -2.716   9.037  1.00  0.00           C  
ATOM   1296  HE1 PHE A  80     -11.958  -2.809  10.066  1.00  0.00           H  
ATOM   1297  CZ  PHE A  80     -10.405  -3.209   8.620  1.00  0.00           C  
ATOM   1298  HZ  PHE A  80      -9.751  -3.706   9.323  1.00  0.00           H  
ATOM   1299  CE2 PHE A  80     -10.021  -3.099   7.274  1.00  0.00           C  
ATOM   1300  HE2 PHE A  80      -9.068  -3.503   6.956  1.00  0.00           H  
ATOM   1301  CD2 PHE A  80     -10.893  -2.512   6.341  1.00  0.00           C  
ATOM   1302  HD2 PHE A  80     -10.605  -2.454   5.303  1.00  0.00           H  
ATOM   1303  C   PHE A  80     -13.522   0.095   3.802  1.00  0.00           C  
ATOM   1304  O   PHE A  80     -13.055  -0.112   2.686  1.00  0.00           O  
ATOM   1305  N   LEU A  81     -14.743   0.626   3.957  1.00  0.00           N  
ATOM   1306  H   LEU A  81     -15.085   0.783   4.901  1.00  0.00           H  
ATOM   1307  CA  LEU A  81     -15.608   0.948   2.810  1.00  0.00           C  
ATOM   1308  HA  LEU A  81     -15.750   0.034   2.233  1.00  0.00           H  
ATOM   1309  CB  LEU A  81     -17.002   1.429   3.270  1.00  0.00           C  
ATOM   1310  HB2 LEU A  81     -16.878   2.290   3.926  1.00  0.00           H  
ATOM   1311  HB3 LEU A  81     -17.547   1.769   2.388  1.00  0.00           H  
ATOM   1312  CG  LEU A  81     -17.879   0.370   3.982  1.00  0.00           C  
ATOM   1313  HG  LEU A  81     -17.373   0.004   4.872  1.00  0.00           H  
ATOM   1314  CD1 LEU A  81     -19.214   0.991   4.405  1.00  0.00           C  
ATOM   1315 HD11 LEU A  81     -19.031   1.838   5.064  1.00  0.00           H  
ATOM   1316 HD12 LEU A  81     -19.769   1.330   3.528  1.00  0.00           H  
ATOM   1317 HD13 LEU A  81     -19.812   0.255   4.943  1.00  0.00           H  
ATOM   1318  CD2 LEU A  81     -18.190  -0.828   3.082  1.00  0.00           C  
ATOM   1319 HD21 LEU A  81     -18.888  -1.497   3.586  1.00  0.00           H  
ATOM   1320 HD22 LEU A  81     -18.633  -0.473   2.154  1.00  0.00           H  
ATOM   1321 HD23 LEU A  81     -17.283  -1.386   2.864  1.00  0.00           H  
ATOM   1322  C   LEU A  81     -14.926   1.936   1.843  1.00  0.00           C  
ATOM   1323  O   LEU A  81     -14.964   1.696   0.643  1.00  0.00           O  
ATOM   1324  N   LYS A  82     -14.178   2.926   2.354  1.00  0.00           N  
ATOM   1325  H   LYS A  82     -14.230   3.067   3.358  1.00  0.00           H  
ATOM   1326  CA  LYS A  82     -13.300   3.828   1.581  1.00  0.00           C  
ATOM   1327  HA  LYS A  82     -13.889   4.290   0.784  1.00  0.00           H  
ATOM   1328  CB  LYS A  82     -12.730   4.920   2.501  1.00  0.00           C  
ATOM   1329  HB2 LYS A  82     -12.390   4.484   3.441  1.00  0.00           H  
ATOM   1330  HB3 LYS A  82     -11.869   5.380   2.014  1.00  0.00           H  
ATOM   1331  CG  LYS A  82     -13.756   6.021   2.771  1.00  0.00           C  
ATOM   1332  HG2 LYS A  82     -14.063   6.448   1.815  1.00  0.00           H  
ATOM   1333  HG3 LYS A  82     -14.629   5.603   3.271  1.00  0.00           H  
ATOM   1334  CD  LYS A  82     -13.150   7.129   3.635  1.00  0.00           C  
ATOM   1335  HD2 LYS A  82     -12.926   6.743   4.631  1.00  0.00           H  
ATOM   1336  HD3 LYS A  82     -12.238   7.504   3.166  1.00  0.00           H  
ATOM   1337  CE  LYS A  82     -14.178   8.252   3.724  1.00  0.00           C  
ATOM   1338  HE2 LYS A  82     -14.501   8.522   2.713  1.00  0.00           H  
ATOM   1339  HE3 LYS A  82     -15.067   7.901   4.259  1.00  0.00           H  
ATOM   1340  NZ  LYS A  82     -13.651   9.467   4.379  1.00  0.00           N  
ATOM   1341  HZ1 LYS A  82     -14.416  10.155   4.310  1.00  0.00           H  
ATOM   1342  HZ2 LYS A  82     -13.470   9.342   5.360  1.00  0.00           H  
ATOM   1343  HZ3 LYS A  82     -12.898   9.893   3.861  1.00  0.00           H  
ATOM   1344  C   LYS A  82     -12.126   3.141   0.873  1.00  0.00           C  
ATOM   1345  O   LYS A  82     -11.646   3.677  -0.123  1.00  0.00           O  
ATOM   1346  N   ARG A  83     -11.640   1.991   1.355  1.00  0.00           N  
ATOM   1347  H   ARG A  83     -12.059   1.634   2.206  1.00  0.00           H  
ATOM   1348  CA  ARG A  83     -10.672   1.117   0.649  1.00  0.00           C  
ATOM   1349  HA  ARG A  83      -9.946   1.722   0.103  1.00  0.00           H  
ATOM   1350  CB  ARG A  83      -9.921   0.237   1.674  1.00  0.00           C  
ATOM   1351  HB2 ARG A  83     -10.636  -0.280   2.309  1.00  0.00           H  
ATOM   1352  HB3 ARG A  83      -9.345  -0.522   1.141  1.00  0.00           H  
ATOM   1353  CG  ARG A  83      -8.963   1.058   2.546  1.00  0.00           C  
ATOM   1354  HG2 ARG A  83      -8.040   1.216   1.988  1.00  0.00           H  
ATOM   1355  HG3 ARG A  83      -9.409   2.031   2.749  1.00  0.00           H  
ATOM   1356  CD  ARG A  83      -8.639   0.422   3.911  1.00  0.00           C  
ATOM   1357  HD2 ARG A  83      -7.996   1.111   4.460  1.00  0.00           H  
ATOM   1358  HD3 ARG A  83      -9.564   0.305   4.471  1.00  0.00           H  
ATOM   1359  NE  ARG A  83      -7.971  -0.884   3.802  1.00  0.00           N  
ATOM   1360  HE  ARG A  83      -7.808  -1.255   2.876  1.00  0.00           H  
ATOM   1361  CZ  ARG A  83      -7.417  -1.561   4.794  1.00  0.00           C  
ATOM   1362  NH1 ARG A  83      -7.392  -1.164   6.030  1.00  0.00           N  
ATOM   1363 HH11 ARG A  83      -7.846  -0.319   6.319  1.00  0.00           H  
ATOM   1364 HH12 ARG A  83      -6.874  -1.757   6.687  1.00  0.00           H  
ATOM   1365  NH2 ARG A  83      -6.854  -2.711   4.590  1.00  0.00           N  
ATOM   1366 HH21 ARG A  83      -6.743  -3.071   3.663  1.00  0.00           H  
ATOM   1367 HH22 ARG A  83      -6.457  -3.175   5.407  1.00  0.00           H  
ATOM   1368  C   ARG A  83     -11.358   0.234  -0.397  1.00  0.00           C  
ATOM   1369  O   ARG A  83     -10.752  -0.118  -1.401  1.00  0.00           O  
ATOM   1370  N   LEU A  84     -12.622  -0.118  -0.164  1.00  0.00           N  
ATOM   1371  H   LEU A  84     -13.036   0.190   0.708  1.00  0.00           H  
ATOM   1372  CA  LEU A  84     -13.399  -1.050  -0.975  1.00  0.00           C  
ATOM   1373  HA  LEU A  84     -12.712  -1.801  -1.364  1.00  0.00           H  
ATOM   1374  CB  LEU A  84     -14.429  -1.728  -0.047  1.00  0.00           C  
ATOM   1375  HB2 LEU A  84     -14.051  -1.767   0.975  1.00  0.00           H  
ATOM   1376  HB3 LEU A  84     -15.340  -1.124  -0.035  1.00  0.00           H  
ATOM   1377  CG  LEU A  84     -14.770  -3.158  -0.479  1.00  0.00           C  
ATOM   1378  HG  LEU A  84     -14.895  -3.205  -1.561  1.00  0.00           H  
ATOM   1379  CD1 LEU A  84     -13.677  -4.134  -0.043  1.00  0.00           C  
ATOM   1380 HD11 LEU A  84     -13.916  -5.128  -0.401  1.00  0.00           H  
ATOM   1381 HD12 LEU A  84     -12.719  -3.830  -0.464  1.00  0.00           H  
ATOM   1382 HD13 LEU A  84     -13.612  -4.153   1.044  1.00  0.00           H  
ATOM   1383  CD2 LEU A  84     -16.060  -3.616   0.190  1.00  0.00           C  
ATOM   1384 HD21 LEU A  84     -16.868  -2.950  -0.084  1.00  0.00           H  
ATOM   1385 HD22 LEU A  84     -16.312  -4.616  -0.154  1.00  0.00           H  
ATOM   1386 HD23 LEU A  84     -15.950  -3.615   1.275  1.00  0.00           H  
ATOM   1387  C   LEU A  84     -14.088  -0.394  -2.185  1.00  0.00           C  
ATOM   1388  O   LEU A  84     -13.986  -0.913  -3.296  1.00  0.00           O  
ATOM   1389  N   ASP A  85     -14.788   0.728  -1.975  1.00  0.00           N  
ATOM   1390  H   ASP A  85     -14.806   1.116  -1.036  1.00  0.00           H  
ATOM   1391  CA  ASP A  85     -15.649   1.343  -2.992  1.00  0.00           C  
ATOM   1392  HA  ASP A  85     -16.232   0.534  -3.437  1.00  0.00           H  
ATOM   1393  CB  ASP A  85     -16.692   2.308  -2.379  1.00  0.00           C  
ATOM   1394  HB2 ASP A  85     -17.351   2.627  -3.187  1.00  0.00           H  
ATOM   1395  HB3 ASP A  85     -17.305   1.733  -1.683  1.00  0.00           H  
ATOM   1396  CG  ASP A  85     -16.226   3.580  -1.653  1.00  0.00           C  
ATOM   1397  OD1 ASP A  85     -17.074   4.202  -0.971  1.00  0.00           O  
ATOM   1398  OD2 ASP A  85     -15.088   4.062  -1.836  1.00  0.00           O  
ATOM   1399  C   ASP A  85     -14.836   1.931  -4.153  1.00  0.00           C  
ATOM   1400  O   ASP A  85     -15.105   1.597  -5.306  1.00  0.00           O  
ATOM   1401  N   ARG A  86     -13.762   2.682  -3.882  1.00  0.00           N  
ATOM   1402  H   ARG A  86     -13.682   3.039  -2.931  1.00  0.00           H  
ATOM   1403  CA  ARG A  86     -12.865   3.191  -4.938  1.00  0.00           C  
ATOM   1404  HA  ARG A  86     -13.480   3.764  -5.630  1.00  0.00           H  
ATOM   1405  CB  ARG A  86     -11.831   4.168  -4.342  1.00  0.00           C  
ATOM   1406  HB2 ARG A  86     -11.391   4.730  -5.167  1.00  0.00           H  
ATOM   1407  HB3 ARG A  86     -12.363   4.885  -3.713  1.00  0.00           H  
ATOM   1408  CG  ARG A  86     -10.679   3.540  -3.528  1.00  0.00           C  
ATOM   1409  HG2 ARG A  86     -11.077   2.867  -2.766  1.00  0.00           H  
ATOM   1410  HG3 ARG A  86     -10.031   2.981  -4.204  1.00  0.00           H  
ATOM   1411  CD  ARG A  86      -9.860   4.653  -2.853  1.00  0.00           C  
ATOM   1412  HD2 ARG A  86      -9.682   5.436  -3.589  1.00  0.00           H  
ATOM   1413  HD3 ARG A  86     -10.444   5.089  -2.041  1.00  0.00           H  
ATOM   1414  NE  ARG A  86      -8.534   4.206  -2.380  1.00  0.00           N  
ATOM   1415  HE  ARG A  86      -7.821   4.111  -3.112  1.00  0.00           H  
ATOM   1416  CZ  ARG A  86      -8.089   4.133  -1.141  1.00  0.00           C  
ATOM   1417  NH1 ARG A  86      -8.872   4.210  -0.113  1.00  0.00           N  
ATOM   1418 HH11 ARG A  86      -9.874   4.199  -0.241  1.00  0.00           H  
ATOM   1419 HH12 ARG A  86      -8.423   4.106   0.796  1.00  0.00           H  
ATOM   1420  NH2 ARG A  86      -6.827   3.983  -0.885  1.00  0.00           N  
ATOM   1421 HH21 ARG A  86      -6.158   3.954  -1.663  1.00  0.00           H  
ATOM   1422 HH22 ARG A  86      -6.508   4.055   0.078  1.00  0.00           H  
ATOM   1423  C   ARG A  86     -12.239   2.074  -5.790  1.00  0.00           C  
ATOM   1424  O   ARG A  86     -12.177   2.199  -7.011  1.00  0.00           O  
ATOM   1425  N   ASN A  87     -11.834   0.965  -5.163  1.00  0.00           N  
ATOM   1426  H   ASN A  87     -11.963   0.921  -4.167  1.00  0.00           H  
ATOM   1427  CA  ASN A  87     -11.218  -0.181  -5.845  1.00  0.00           C  
ATOM   1428  HA  ASN A  87     -10.461   0.212  -6.521  1.00  0.00           H  
ATOM   1429  CB  ASN A  87     -10.540  -1.082  -4.788  1.00  0.00           C  
ATOM   1430  HB2 ASN A  87     -10.355  -0.508  -3.883  1.00  0.00           H  
ATOM   1431  HB3 ASN A  87     -11.210  -1.899  -4.527  1.00  0.00           H  
ATOM   1432  CG  ASN A  87      -9.183  -1.650  -5.198  1.00  0.00           C  
ATOM   1433  OD1 ASN A  87      -8.479  -1.147  -6.060  1.00  0.00           O  
ATOM   1434  ND2 ASN A  87      -8.741  -2.696  -4.541  1.00  0.00           N  
ATOM   1435 HD21 ASN A  87      -7.772  -2.975  -4.710  1.00  0.00           H  
ATOM   1436 HD22 ASN A  87      -9.265  -3.094  -3.790  1.00  0.00           H  
ATOM   1437  C   ASN A  87     -12.240  -0.951  -6.710  1.00  0.00           C  
ATOM   1438  O   ASN A  87     -11.929  -1.332  -7.837  1.00  0.00           O  
ATOM   1439  N   LEU A  88     -13.483  -1.116  -6.231  1.00  0.00           N  
ATOM   1440  H   LEU A  88     -13.682  -0.779  -5.295  1.00  0.00           H  
ATOM   1441  CA  LEU A  88     -14.603  -1.663  -7.009  1.00  0.00           C  
ATOM   1442  HA  LEU A  88     -14.309  -2.627  -7.424  1.00  0.00           H  
ATOM   1443  CB  LEU A  88     -15.824  -1.847  -6.094  1.00  0.00           C  
ATOM   1444  HB2 LEU A  88     -15.916  -0.959  -5.468  1.00  0.00           H  
ATOM   1445  HB3 LEU A  88     -16.724  -1.915  -6.707  1.00  0.00           H  
ATOM   1446  CG  LEU A  88     -15.758  -3.088  -5.195  1.00  0.00           C  
ATOM   1447  HG  LEU A  88     -14.760  -3.189  -4.771  1.00  0.00           H  
ATOM   1448  CD1 LEU A  88     -16.757  -2.953  -4.050  1.00  0.00           C  
ATOM   1449 HD11 LEU A  88     -17.777  -2.940  -4.433  1.00  0.00           H  
ATOM   1450 HD12 LEU A  88     -16.623  -3.782  -3.359  1.00  0.00           H  
ATOM   1451 HD13 LEU A  88     -16.567  -2.026  -3.507  1.00  0.00           H  
ATOM   1452  CD2 LEU A  88     -16.108  -4.358  -5.974  1.00  0.00           C  
ATOM   1453 HD21 LEU A  88     -17.078  -4.249  -6.460  1.00  0.00           H  
ATOM   1454 HD22 LEU A  88     -15.350  -4.551  -6.732  1.00  0.00           H  
ATOM   1455 HD23 LEU A  88     -16.152  -5.196  -5.282  1.00  0.00           H  
ATOM   1456  C   LEU A  88     -14.982  -0.766  -8.195  1.00  0.00           C  
ATOM   1457  O   LEU A  88     -15.237  -1.286  -9.280  1.00  0.00           O  
ATOM   1458  N   TRP A  89     -14.988   0.560  -8.029  1.00  0.00           N  
ATOM   1459  H   TRP A  89     -14.852   0.937  -7.095  1.00  0.00           H  
ATOM   1460  CA  TRP A  89     -15.216   1.500  -9.135  1.00  0.00           C  
ATOM   1461  HA  TRP A  89     -16.115   1.191  -9.666  1.00  0.00           H  
ATOM   1462  CB  TRP A  89     -15.433   2.921  -8.596  1.00  0.00           C  
ATOM   1463  HB2 TRP A  89     -14.912   3.045  -7.647  1.00  0.00           H  
ATOM   1464  HB3 TRP A  89     -14.986   3.630  -9.295  1.00  0.00           H  
ATOM   1465  CG  TRP A  89     -16.867   3.330  -8.440  1.00  0.00           C  
ATOM   1466  CD1 TRP A  89     -17.804   3.235  -9.409  1.00  0.00           C  
ATOM   1467  HD1 TRP A  89     -17.615   2.828 -10.390  1.00  0.00           H  
ATOM   1468  NE1 TRP A  89     -18.995   3.783  -8.980  1.00  0.00           N  
ATOM   1469  HE1 TRP A  89     -19.797   3.934  -9.579  1.00  0.00           H  
ATOM   1470  CE2 TRP A  89     -18.888   4.245  -7.690  1.00  0.00           C  
ATOM   1471  CZ2 TRP A  89     -19.797   4.877  -6.835  1.00  0.00           C  
ATOM   1472  HZ2 TRP A  89     -20.799   5.091  -7.178  1.00  0.00           H  
ATOM   1473  CH2 TRP A  89     -19.385   5.218  -5.539  1.00  0.00           C  
ATOM   1474  HH2 TRP A  89     -20.083   5.690  -4.866  1.00  0.00           H  
ATOM   1475  CZ3 TRP A  89     -18.073   4.932  -5.118  1.00  0.00           C  
ATOM   1476  HZ3 TRP A  89     -17.766   5.176  -4.112  1.00  0.00           H  
ATOM   1477  CE3 TRP A  89     -17.158   4.322  -5.998  1.00  0.00           C  
ATOM   1478  HE3 TRP A  89     -16.154   4.100  -5.665  1.00  0.00           H  
ATOM   1479  CD2 TRP A  89     -17.540   3.964  -7.309  1.00  0.00           C  
ATOM   1480  C   TRP A  89     -14.089   1.476 -10.175  1.00  0.00           C  
ATOM   1481  O   TRP A  89     -14.376   1.494 -11.372  1.00  0.00           O  
ATOM   1482  N   GLY A  90     -12.826   1.353  -9.756  1.00  0.00           N  
ATOM   1483  H   GLY A  90     -12.633   1.424  -8.761  1.00  0.00           H  
ATOM   1484  CA  GLY A  90     -11.700   1.146 -10.672  1.00  0.00           C  
ATOM   1485  HA2 GLY A  90     -11.649   1.976 -11.379  1.00  0.00           H  
ATOM   1486  HA3 GLY A  90     -10.774   1.122 -10.096  1.00  0.00           H  
ATOM   1487  C   GLY A  90     -11.809  -0.165 -11.461  1.00  0.00           C  
ATOM   1488  O   GLY A  90     -11.634  -0.177 -12.678  1.00  0.00           O  
ATOM   1489  N   LEU A  91     -12.161  -1.265 -10.786  1.00  0.00           N  
ATOM   1490  H   LEU A  91     -12.260  -1.196  -9.777  1.00  0.00           H  
ATOM   1491  CA  LEU A  91     -12.326  -2.582 -11.414  1.00  0.00           C  
ATOM   1492  HA  LEU A  91     -11.455  -2.760 -12.043  1.00  0.00           H  
ATOM   1493  CB  LEU A  91     -12.350  -3.631 -10.288  1.00  0.00           C  
ATOM   1494  HB2 LEU A  91     -11.554  -3.413  -9.571  1.00  0.00           H  
ATOM   1495  HB3 LEU A  91     -13.301  -3.545  -9.759  1.00  0.00           H  
ATOM   1496  CG  LEU A  91     -12.172  -5.083 -10.774  1.00  0.00           C  
ATOM   1497  HG  LEU A  91     -12.877  -5.299 -11.577  1.00  0.00           H  
ATOM   1498  CD1 LEU A  91     -10.746  -5.366 -11.257  1.00  0.00           C  
ATOM   1499 HD11 LEU A  91     -10.030  -5.126 -10.471  1.00  0.00           H  
ATOM   1500 HD12 LEU A  91     -10.522  -4.766 -12.136  1.00  0.00           H  
ATOM   1501 HD13 LEU A  91     -10.643  -6.417 -11.523  1.00  0.00           H  
ATOM   1502  CD2 LEU A  91     -12.463  -6.035  -9.618  1.00  0.00           C  
ATOM   1503 HD21 LEU A  91     -11.762  -5.866  -8.799  1.00  0.00           H  
ATOM   1504 HD22 LEU A  91     -12.372  -7.057  -9.973  1.00  0.00           H  
ATOM   1505 HD23 LEU A  91     -13.480  -5.878  -9.263  1.00  0.00           H  
ATOM   1506  C   LEU A  91     -13.565  -2.660 -12.334  1.00  0.00           C  
ATOM   1507  O   LEU A  91     -13.575  -3.406 -13.314  1.00  0.00           O  
ATOM   1508  N   ALA A  92     -14.601  -1.867 -12.049  1.00  0.00           N  
ATOM   1509  H   ALA A  92     -14.570  -1.350 -11.178  1.00  0.00           H  
ATOM   1510  CA  ALA A  92     -15.753  -1.676 -12.924  1.00  0.00           C  
ATOM   1511  HA  ALA A  92     -16.131  -2.650 -13.235  1.00  0.00           H  
ATOM   1512  CB  ALA A  92     -16.849  -0.951 -12.140  1.00  0.00           C  
ATOM   1513  HB1 ALA A  92     -17.719  -0.847 -12.784  1.00  0.00           H  
ATOM   1514  HB2 ALA A  92     -17.119  -1.517 -11.254  1.00  0.00           H  
ATOM   1515  HB3 ALA A  92     -16.511   0.040 -11.839  1.00  0.00           H  
ATOM   1516  C   ALA A  92     -15.415  -0.869 -14.189  1.00  0.00           C  
ATOM   1517  O   ALA A  92     -15.912  -1.184 -15.271  1.00  0.00           O  
ATOM   1518  N   GLY A  93     -14.625   0.205 -14.054  1.00  0.00           N  
ATOM   1519  H   GLY A  93     -14.268   0.430 -13.129  1.00  0.00           H  
ATOM   1520  CA  GLY A  93     -14.364   1.167 -15.135  1.00  0.00           C  
ATOM   1521  HA2 GLY A  93     -13.543   1.817 -14.833  1.00  0.00           H  
ATOM   1522  HA3 GLY A  93     -14.055   0.628 -16.029  1.00  0.00           H  
ATOM   1523  C   GLY A  93     -15.568   2.051 -15.502  1.00  0.00           C  
ATOM   1524  O   GLY A  93     -15.498   2.833 -16.448  1.00  0.00           O  
ATOM   1525  N   LEU A  94     -16.676   1.934 -14.766  1.00  0.00           N  
ATOM   1526  H   LEU A  94     -16.644   1.283 -13.997  1.00  0.00           H  
ATOM   1527  CA  LEU A  94     -17.901   2.720 -14.925  1.00  0.00           C  
ATOM   1528  HA  LEU A  94     -17.852   3.301 -15.846  1.00  0.00           H  
ATOM   1529  CB  LEU A  94     -19.113   1.771 -14.985  1.00  0.00           C  
ATOM   1530  HB2 LEU A  94     -19.082   1.124 -14.110  1.00  0.00           H  
ATOM   1531  HB3 LEU A  94     -20.026   2.367 -14.923  1.00  0.00           H  
ATOM   1532  CG  LEU A  94     -19.187   0.890 -16.241  1.00  0.00           C  
ATOM   1533  HG  LEU A  94     -18.266   0.319 -16.354  1.00  0.00           H  
ATOM   1534  CD1 LEU A  94     -20.353  -0.091 -16.104  1.00  0.00           C  
ATOM   1535 HD11 LEU A  94     -20.192  -0.732 -15.236  1.00  0.00           H  
ATOM   1536 HD12 LEU A  94     -21.292   0.451 -15.985  1.00  0.00           H  
ATOM   1537 HD13 LEU A  94     -20.416  -0.719 -16.993  1.00  0.00           H  
ATOM   1538  CD2 LEU A  94     -19.416   1.727 -17.501  1.00  0.00           C  
ATOM   1539 HD21 LEU A  94     -20.297   2.359 -17.379  1.00  0.00           H  
ATOM   1540 HD22 LEU A  94     -18.544   2.349 -17.703  1.00  0.00           H  
ATOM   1541 HD23 LEU A  94     -19.567   1.070 -18.357  1.00  0.00           H  
ATOM   1542  C   LEU A  94     -18.057   3.695 -13.757  1.00  0.00           C  
ATOM   1543  O   LEU A  94     -18.108   3.270 -12.608  1.00  0.00           O  
ATOM   1544  N   ASN A  95     -18.174   4.993 -14.045  1.00  0.00           N  
ATOM   1545  H   ASN A  95     -18.105   5.271 -15.011  1.00  0.00           H  
ATOM   1546  CA  ASN A  95     -18.277   6.040 -13.020  1.00  0.00           C  
ATOM   1547  HA  ASN A  95     -17.445   5.930 -12.321  1.00  0.00           H  
ATOM   1548  CB  ASN A  95     -18.158   7.391 -13.746  1.00  0.00           C  
ATOM   1549  HB2 ASN A  95     -17.292   7.375 -14.407  1.00  0.00           H  
ATOM   1550  HB3 ASN A  95     -19.048   7.570 -14.346  1.00  0.00           H  
ATOM   1551  CG  ASN A  95     -18.003   8.556 -12.790  1.00  0.00           C  
ATOM   1552  OD1 ASN A  95     -18.954   9.158 -12.333  1.00  0.00           O  
ATOM   1553  ND2 ASN A  95     -16.787   8.950 -12.501  1.00  0.00           N  
ATOM   1554 HD21 ASN A  95     -16.710   9.745 -11.893  1.00  0.00           H  
ATOM   1555 HD22 ASN A  95     -16.001   8.518 -12.947  1.00  0.00           H  
ATOM   1556  C   ASN A  95     -19.574   5.957 -12.188  1.00  0.00           C  
ATOM   1557  O   ASN A  95     -19.568   6.243 -10.995  1.00  0.00           O  
ATOM   1558  N   SER A  96     -20.679   5.547 -12.816  1.00  0.00           N  
ATOM   1559  H   SER A  96     -20.610   5.260 -13.781  1.00  0.00           H  
ATOM   1560  CA  SER A  96     -22.013   5.475 -12.214  1.00  0.00           C  
ATOM   1561  HA  SER A  96     -21.923   5.141 -11.179  1.00  0.00           H  
ATOM   1562  CB  SER A  96     -22.621   6.880 -12.211  1.00  0.00           C  
ATOM   1563  HB2 SER A  96     -21.982   7.549 -11.633  1.00  0.00           H  
ATOM   1564  HB3 SER A  96     -22.679   7.251 -13.237  1.00  0.00           H  
ATOM   1565  OG  SER A  96     -23.913   6.870 -11.643  1.00  0.00           O  
ATOM   1566  HG  SER A  96     -24.203   7.783 -11.554  1.00  0.00           H  
ATOM   1567  C   SER A  96     -22.910   4.484 -12.972  1.00  0.00           C  
ATOM   1568  O   SER A  96     -22.701   4.234 -14.161  1.00  0.00           O  
ATOM   1569  N   CYS A  97     -23.899   3.914 -12.280  1.00  0.00           N  
ATOM   1570  H   CYS A  97     -24.030   4.210 -11.323  1.00  0.00           H  
ATOM   1571  CA  CYS A  97     -24.842   2.915 -12.782  1.00  0.00           C  
ATOM   1572  HA  CYS A  97     -25.016   3.102 -13.841  1.00  0.00           H  
ATOM   1573  CB  CYS A  97     -24.210   1.525 -12.617  1.00  0.00           C  
ATOM   1574  HB2 CYS A  97     -23.280   1.473 -13.186  1.00  0.00           H  
ATOM   1575  HB3 CYS A  97     -23.981   1.368 -11.561  1.00  0.00           H  
ATOM   1576  SG  CYS A  97     -25.348   0.223 -13.175  1.00  0.00           S  
ATOM   1577  HG  CYS A  97     -24.997   0.215 -14.469  1.00  0.00           H  
ATOM   1578  C   CYS A  97     -26.171   3.009 -12.000  1.00  0.00           C  
ATOM   1579  O   CYS A  97     -26.137   3.136 -10.773  1.00  0.00           O  
ATOM   1580  N   PRO A  98     -27.349   2.944 -12.657  1.00  0.00           N  
ATOM   1581  CD  PRO A  98     -27.558   2.863 -14.096  1.00  0.00           C  
ATOM   1582  HD2 PRO A  98     -26.932   2.101 -14.559  1.00  0.00           H  
ATOM   1583  HD3 PRO A  98     -27.358   3.839 -14.544  1.00  0.00           H  
ATOM   1584  CG  PRO A  98     -29.032   2.506 -14.280  1.00  0.00           C  
ATOM   1585  HG2 PRO A  98     -29.157   1.423 -14.235  1.00  0.00           H  
ATOM   1586  HG3 PRO A  98     -29.430   2.900 -15.215  1.00  0.00           H  
ATOM   1587  CB  PRO A  98     -29.694   3.152 -13.065  1.00  0.00           C  
ATOM   1588  HB2 PRO A  98     -30.630   2.659 -12.800  1.00  0.00           H  
ATOM   1589  HB3 PRO A  98     -29.872   4.210 -13.269  1.00  0.00           H  
ATOM   1590  CA  PRO A  98     -28.633   3.019 -11.966  1.00  0.00           C  
ATOM   1591  HA  PRO A  98     -28.656   3.923 -11.354  1.00  0.00           H  
ATOM   1592  C   PRO A  98     -28.876   1.805 -11.058  1.00  0.00           C  
ATOM   1593  O   PRO A  98     -28.832   0.649 -11.493  1.00  0.00           O  
ATOM   1594  N   VAL A  99     -29.197   2.102  -9.800  1.00  0.00           N  
ATOM   1595  H   VAL A  99     -29.235   3.084  -9.569  1.00  0.00           H  
ATOM   1596  CA  VAL A  99     -29.650   1.190  -8.735  1.00  0.00           C  
ATOM   1597  HA  VAL A  99     -29.637   0.161  -9.094  1.00  0.00           H  
ATOM   1598  CB  VAL A  99     -28.696   1.300  -7.521  1.00  0.00           C  
ATOM   1599  HB  VAL A  99     -28.579   2.352  -7.257  1.00  0.00           H  
ATOM   1600  CG1 VAL A  99     -29.191   0.557  -6.275  1.00  0.00           C  
ATOM   1601 HG11 VAL A  99     -29.485  -0.461  -6.524  1.00  0.00           H  
ATOM   1602 HG12 VAL A  99     -28.405   0.525  -5.524  1.00  0.00           H  
ATOM   1603 HG13 VAL A  99     -30.032   1.092  -5.835  1.00  0.00           H  
ATOM   1604  CG2 VAL A  99     -27.316   0.736  -7.872  1.00  0.00           C  
ATOM   1605 HG21 VAL A  99     -26.638   0.858  -7.027  1.00  0.00           H  
ATOM   1606 HG22 VAL A  99     -27.402  -0.322  -8.113  1.00  0.00           H  
ATOM   1607 HG23 VAL A  99     -26.892   1.278  -8.718  1.00  0.00           H  
ATOM   1608  C   VAL A  99     -31.099   1.546  -8.365  1.00  0.00           C  
ATOM   1609  O   VAL A  99     -31.539   2.658  -8.649  1.00  0.00           O  
ATOM   1610  N   LYS A 100     -31.842   0.619  -7.747  1.00  0.00           N  
ATOM   1611  H   LYS A 100     -31.409  -0.264  -7.522  1.00  0.00           H  
ATOM   1612  CA  LYS A 100     -33.163   0.873  -7.150  1.00  0.00           C  
ATOM   1613  HA  LYS A 100     -33.197   1.920  -6.826  1.00  0.00           H  
ATOM   1614  CB  LYS A 100     -34.288   0.681  -8.187  1.00  0.00           C  
ATOM   1615  HB2 LYS A 100     -35.241   0.914  -7.709  1.00  0.00           H  
ATOM   1616  HB3 LYS A 100     -34.139   1.393  -9.001  1.00  0.00           H  
ATOM   1617  CG  LYS A 100     -34.349  -0.742  -8.769  1.00  0.00           C  
ATOM   1618  HG2 LYS A 100     -33.407  -0.972  -9.269  1.00  0.00           H  
ATOM   1619  HG3 LYS A 100     -34.502  -1.460  -7.965  1.00  0.00           H  
ATOM   1620  CD  LYS A 100     -35.494  -0.923  -9.766  1.00  0.00           C  
ATOM   1621  HD2 LYS A 100     -36.441  -0.687  -9.274  1.00  0.00           H  
ATOM   1622  HD3 LYS A 100     -35.346  -0.254 -10.616  1.00  0.00           H  
ATOM   1623  CE  LYS A 100     -35.481  -2.387 -10.223  1.00  0.00           C  
ATOM   1624  HE2 LYS A 100     -34.516  -2.594 -10.700  1.00  0.00           H  
ATOM   1625  HE3 LYS A 100     -35.552  -3.027  -9.337  1.00  0.00           H  
ATOM   1626  NZ  LYS A 100     -36.595  -2.685 -11.153  1.00  0.00           N  
ATOM   1627  HZ1 LYS A 100     -37.485  -2.522 -10.697  1.00  0.00           H  
ATOM   1628  HZ2 LYS A 100     -36.536  -2.096 -11.973  1.00  0.00           H  
ATOM   1629  HZ3 LYS A 100     -36.557  -3.654 -11.444  1.00  0.00           H  
ATOM   1630  C   LYS A 100     -33.383   0.018  -5.899  1.00  0.00           C  
ATOM   1631  O   LYS A 100     -33.147  -1.184  -5.919  1.00  0.00           O  
ATOM   1632  N   GLU A 101     -33.894   0.635  -4.849  1.00  0.00           N  
ATOM   1633  H   GLU A 101     -33.984   1.645  -4.949  1.00  0.00           H  
ATOM   1634  CA  GLU A 101     -34.225   0.129  -3.507  1.00  0.00           C  
ATOM   1635  HA  GLU A 101     -33.335  -0.338  -3.093  1.00  0.00           H  
ATOM   1636  CB  GLU A 101     -34.541   1.347  -2.605  1.00  0.00           C  
ATOM   1637  HB2 GLU A 101     -34.784   0.980  -1.608  1.00  0.00           H  
ATOM   1638  HB3 GLU A 101     -33.635   1.947  -2.494  1.00  0.00           H  
ATOM   1639  CG  GLU A 101     -35.698   2.264  -3.064  1.00  0.00           C  
ATOM   1640  HG2 GLU A 101     -36.555   1.635  -3.315  1.00  0.00           H  
ATOM   1641  HG3 GLU A 101     -35.986   2.881  -2.210  1.00  0.00           H  
ATOM   1642  CD  GLU A 101     -35.379   3.204  -4.249  1.00  0.00           C  
ATOM   1643  OE1 GLU A 101     -34.190   3.312  -4.637  1.00  0.00           O  
ATOM   1644  OE2 GLU A 101     -36.346   3.741  -4.826  1.00  0.00           O  
ATOM   1645  C   GLU A 101     -35.316  -0.967  -3.445  1.00  0.00           C  
ATOM   1646  O   GLU A 101     -35.789  -1.322  -2.366  1.00  0.00           O  
ATOM   1647  N   ALA A 102     -35.697  -1.544  -4.589  1.00  0.00           N  
ATOM   1648  H   ALA A 102     -35.194  -1.269  -5.417  1.00  0.00           H  
ATOM   1649  CA  ALA A 102     -36.754  -2.550  -4.735  1.00  0.00           C  
ATOM   1650  HA  ALA A 102     -37.659  -2.156  -4.272  1.00  0.00           H  
ATOM   1651  CB  ALA A 102     -37.012  -2.734  -6.237  1.00  0.00           C  
ATOM   1652  HB1 ALA A 102     -37.877  -3.384  -6.375  1.00  0.00           H  
ATOM   1653  HB2 ALA A 102     -37.215  -1.767  -6.698  1.00  0.00           H  
ATOM   1654  HB3 ALA A 102     -36.142  -3.195  -6.706  1.00  0.00           H  
ATOM   1655  C   ALA A 102     -36.458  -3.910  -4.059  1.00  0.00           C  
ATOM   1656  O   ALA A 102     -37.367  -4.719  -3.878  1.00  0.00           O  
ATOM   1657  N   ASN A 103     -35.209  -4.154  -3.658  1.00  0.00           N  
ATOM   1658  H   ASN A 103     -34.527  -3.421  -3.790  1.00  0.00           H  
ATOM   1659  CA  ASN A 103     -34.788  -5.280  -2.826  1.00  0.00           C  
ATOM   1660  HA  ASN A 103     -35.664  -5.686  -2.317  1.00  0.00           H  
ATOM   1661  CB  ASN A 103     -34.169  -6.387  -3.697  1.00  0.00           C  
ATOM   1662  HB2 ASN A 103     -33.399  -5.960  -4.339  1.00  0.00           H  
ATOM   1663  HB3 ASN A 103     -33.700  -7.128  -3.054  1.00  0.00           H  
ATOM   1664  CG  ASN A 103     -35.179  -7.109  -4.571  1.00  0.00           C  
ATOM   1665  OD1 ASN A 103     -35.356  -6.837  -5.745  1.00  0.00           O  
ATOM   1666  ND2 ASN A 103     -35.870  -8.090  -4.030  1.00  0.00           N  
ATOM   1667 HD21 ASN A 103     -36.561  -8.517  -4.620  1.00  0.00           H  
ATOM   1668 HD22 ASN A 103     -35.743  -8.340  -3.068  1.00  0.00           H  
ATOM   1669  C   ASN A 103     -33.826  -4.775  -1.737  1.00  0.00           C  
ATOM   1670  O   ASN A 103     -33.167  -3.750  -1.907  1.00  0.00           O  
ATOM   1671  N   GLN A 104     -33.755  -5.485  -0.608  1.00  0.00           N  
ATOM   1672  H   GLN A 104     -34.255  -6.358  -0.547  1.00  0.00           H  
ATOM   1673  CA  GLN A 104     -33.088  -5.042   0.624  1.00  0.00           C  
ATOM   1674  HA  GLN A 104     -32.364  -4.258   0.396  1.00  0.00           H  
ATOM   1675  CB  GLN A 104     -34.144  -4.473   1.593  1.00  0.00           C  
ATOM   1676  HB2 GLN A 104     -34.894  -5.243   1.781  1.00  0.00           H  
ATOM   1677  HB3 GLN A 104     -33.666  -4.249   2.546  1.00  0.00           H  
ATOM   1678  CG  GLN A 104     -34.864  -3.206   1.090  1.00  0.00           C  
ATOM   1679  HG2 GLN A 104     -35.356  -3.410   0.139  1.00  0.00           H  
ATOM   1680  HG3 GLN A 104     -35.641  -2.938   1.805  1.00  0.00           H  
ATOM   1681  CD  GLN A 104     -33.927  -2.008   0.943  1.00  0.00           C  
ATOM   1682  OE1 GLN A 104     -33.048  -1.774   1.753  1.00  0.00           O  
ATOM   1683  NE2 GLN A 104     -34.079  -1.199  -0.077  1.00  0.00           N  
ATOM   1684 HE21 GLN A 104     -33.398  -0.465  -0.173  1.00  0.00           H  
ATOM   1685 HE22 GLN A 104     -34.795  -1.361  -0.780  1.00  0.00           H  
ATOM   1686  C   GLN A 104     -32.334  -6.207   1.287  1.00  0.00           C  
ATOM   1687  O   GLN A 104     -32.800  -7.344   1.240  1.00  0.00           O  
ATOM   1688  N   SER A 105     -31.201  -5.924   1.931  1.00  0.00           N  
ATOM   1689  H   SER A 105     -30.861  -4.964   1.889  1.00  0.00           H  
ATOM   1690  CA  SER A 105     -30.349  -6.893   2.641  1.00  0.00           C  
ATOM   1691  HA  SER A 105     -30.945  -7.750   2.953  1.00  0.00           H  
ATOM   1692  CB  SER A 105     -29.243  -7.371   1.689  1.00  0.00           C  
ATOM   1693  HB2 SER A 105     -29.712  -7.878   0.844  1.00  0.00           H  
ATOM   1694  HB3 SER A 105     -28.690  -6.508   1.314  1.00  0.00           H  
ATOM   1695  OG  SER A 105     -28.339  -8.265   2.320  1.00  0.00           O  
ATOM   1696  HG  SER A 105     -27.731  -7.757   2.895  1.00  0.00           H  
ATOM   1697  C   SER A 105     -29.727  -6.248   3.881  1.00  0.00           C  
ATOM   1698  O   SER A 105     -29.569  -5.034   3.905  1.00  0.00           O  
ATOM   1699  N   THR A 106     -29.282  -7.023   4.874  1.00  0.00           N  
ATOM   1700  H   THR A 106     -29.406  -8.023   4.817  1.00  0.00           H  
ATOM   1701  CA  THR A 106     -28.270  -6.525   5.832  1.00  0.00           C  
ATOM   1702  HA  THR A 106     -28.590  -5.556   6.219  1.00  0.00           H  
ATOM   1703  CB  THR A 106     -28.081  -7.456   7.043  1.00  0.00           C  
ATOM   1704  HB  THR A 106     -27.395  -6.978   7.742  1.00  0.00           H  
ATOM   1705  CG2 THR A 106     -29.386  -7.756   7.777  1.00  0.00           C  
ATOM   1706 HG21 THR A 106     -29.898  -6.823   8.012  1.00  0.00           H  
ATOM   1707 HG22 THR A 106     -30.038  -8.379   7.167  1.00  0.00           H  
ATOM   1708 HG23 THR A 106     -29.168  -8.269   8.715  1.00  0.00           H  
ATOM   1709  OG1 THR A 106     -27.536  -8.701   6.663  1.00  0.00           O  
ATOM   1710  HG1 THR A 106     -27.393  -9.170   7.495  1.00  0.00           H  
ATOM   1711  C   THR A 106     -26.927  -6.322   5.118  1.00  0.00           C  
ATOM   1712  O   THR A 106     -26.662  -6.958   4.084  1.00  0.00           O  
ATOM   1713  N   LEU A 107     -26.075  -5.445   5.653  1.00  0.00           N  
ATOM   1714  H   LEU A 107     -26.369  -4.908   6.464  1.00  0.00           H  
ATOM   1715  CA  LEU A 107     -24.732  -5.200   5.125  1.00  0.00           C  
ATOM   1716  HA  LEU A 107     -24.834  -5.029   4.054  1.00  0.00           H  
ATOM   1717  CB  LEU A 107     -24.173  -3.909   5.751  1.00  0.00           C  
ATOM   1718  HB2 LEU A 107     -24.844  -3.082   5.518  1.00  0.00           H  
ATOM   1719  HB3 LEU A 107     -24.167  -4.029   6.832  1.00  0.00           H  
ATOM   1720  CG  LEU A 107     -22.750  -3.541   5.289  1.00  0.00           C  
ATOM   1721  HG  LEU A 107     -22.067  -4.343   5.563  1.00  0.00           H  
ATOM   1722  CD1 LEU A 107     -22.647  -3.287   3.779  1.00  0.00           C  
ATOM   1723 HD11 LEU A 107     -23.298  -2.464   3.489  1.00  0.00           H  
ATOM   1724 HD12 LEU A 107     -21.619  -3.037   3.523  1.00  0.00           H  
ATOM   1725 HD13 LEU A 107     -22.924  -4.182   3.226  1.00  0.00           H  
ATOM   1726  CD2 LEU A 107     -22.286  -2.270   5.997  1.00  0.00           C  
ATOM   1727 HD21 LEU A 107     -22.366  -2.393   7.078  1.00  0.00           H  
ATOM   1728 HD22 LEU A 107     -21.249  -2.059   5.741  1.00  0.00           H  
ATOM   1729 HD23 LEU A 107     -22.909  -1.429   5.693  1.00  0.00           H  
ATOM   1730  C   LEU A 107     -23.801  -6.418   5.298  1.00  0.00           C  
ATOM   1731  O   LEU A 107     -23.049  -6.718   4.377  1.00  0.00           O  
ATOM   1732  N   GLU A 108     -23.898  -7.174   6.397  1.00  0.00           N  
ATOM   1733  H   GLU A 108     -24.509  -6.849   7.143  1.00  0.00           H  
ATOM   1734  CA  GLU A 108     -23.168  -8.444   6.593  1.00  0.00           C  
ATOM   1735  HA  GLU A 108     -22.096  -8.240   6.618  1.00  0.00           H  
ATOM   1736  CB  GLU A 108     -23.580  -9.067   7.947  1.00  0.00           C  
ATOM   1737  HB2 GLU A 108     -23.600  -8.303   8.722  1.00  0.00           H  
ATOM   1738  HB3 GLU A 108     -24.605  -9.423   7.849  1.00  0.00           H  
ATOM   1739  CG  GLU A 108     -22.709 -10.256   8.416  1.00  0.00           C  
ATOM   1740  HG2 GLU A 108     -23.356 -10.923   8.989  1.00  0.00           H  
ATOM   1741  HG3 GLU A 108     -22.363 -10.824   7.549  1.00  0.00           H  
ATOM   1742  CD  GLU A 108     -21.506  -9.878   9.313  1.00  0.00           C  
ATOM   1743  OE1 GLU A 108     -20.824 -10.800   9.826  1.00  0.00           O  
ATOM   1744  OE2 GLU A 108     -21.251  -8.667   9.511  1.00  0.00           O  
ATOM   1745  C   GLU A 108     -23.450  -9.424   5.432  1.00  0.00           C  
ATOM   1746  O   GLU A 108     -22.541  -9.919   4.763  1.00  0.00           O  
ATOM   1747  N   ASN A 109     -24.737  -9.643   5.135  1.00  0.00           N  
ATOM   1748  H   ASN A 109     -25.440  -9.162   5.686  1.00  0.00           H  
ATOM   1749  CA  ASN A 109     -25.189 -10.542   4.074  1.00  0.00           C  
ATOM   1750  HA  ASN A 109     -24.681 -11.501   4.187  1.00  0.00           H  
ATOM   1751  CB  ASN A 109     -26.694 -10.752   4.287  1.00  0.00           C  
ATOM   1752  HB2 ASN A 109     -26.867 -11.089   5.308  1.00  0.00           H  
ATOM   1753  HB3 ASN A 109     -27.221  -9.810   4.160  1.00  0.00           H  
ATOM   1754  CG  ASN A 109     -27.295 -11.757   3.333  1.00  0.00           C  
ATOM   1755  OD1 ASN A 109     -27.511 -11.495   2.163  1.00  0.00           O  
ATOM   1756  ND2 ASN A 109     -27.602 -12.946   3.789  1.00  0.00           N  
ATOM   1757 HD21 ASN A 109     -28.043 -13.582   3.149  1.00  0.00           H  
ATOM   1758 HD22 ASN A 109     -27.427 -13.175   4.752  1.00  0.00           H  
ATOM   1759  C   ASN A 109     -24.840 -10.012   2.667  1.00  0.00           C  
ATOM   1760  O   ASN A 109     -24.474 -10.794   1.784  1.00  0.00           O  
ATOM   1761  N   PHE A 110     -24.885  -8.691   2.471  1.00  0.00           N  
ATOM   1762  H   PHE A 110     -25.220  -8.105   3.229  1.00  0.00           H  
ATOM   1763  CA  PHE A 110     -24.442  -8.037   1.238  1.00  0.00           C  
ATOM   1764  HA  PHE A 110     -24.964  -8.491   0.395  1.00  0.00           H  
ATOM   1765  CB  PHE A 110     -24.838  -6.554   1.307  1.00  0.00           C  
ATOM   1766  HB2 PHE A 110     -25.904  -6.492   1.527  1.00  0.00           H  
ATOM   1767  HB3 PHE A 110     -24.311  -6.083   2.135  1.00  0.00           H  
ATOM   1768  CG  PHE A 110     -24.568  -5.743   0.055  1.00  0.00           C  
ATOM   1769  CD1 PHE A 110     -23.285  -5.217  -0.191  1.00  0.00           C  
ATOM   1770  HD1 PHE A 110     -22.481  -5.407   0.505  1.00  0.00           H  
ATOM   1771  CE1 PHE A 110     -23.052  -4.429  -1.333  1.00  0.00           C  
ATOM   1772  HE1 PHE A 110     -22.071  -4.017  -1.520  1.00  0.00           H  
ATOM   1773  CZ  PHE A 110     -24.108  -4.136  -2.211  1.00  0.00           C  
ATOM   1774  HZ  PHE A 110     -23.941  -3.500  -3.068  1.00  0.00           H  
ATOM   1775  CE2 PHE A 110     -25.391  -4.650  -1.963  1.00  0.00           C  
ATOM   1776  HE2 PHE A 110     -26.208  -4.403  -2.624  1.00  0.00           H  
ATOM   1777  CD2 PHE A 110     -25.619  -5.462  -0.839  1.00  0.00           C  
ATOM   1778  HD2 PHE A 110     -26.612  -5.843  -0.651  1.00  0.00           H  
ATOM   1779  C   PHE A 110     -22.929  -8.226   1.007  1.00  0.00           C  
ATOM   1780  O   PHE A 110     -22.518  -8.590  -0.095  1.00  0.00           O  
ATOM   1781  N   LEU A 111     -22.100  -8.037   2.041  1.00  0.00           N  
ATOM   1782  H   LEU A 111     -22.499  -7.762   2.937  1.00  0.00           H  
ATOM   1783  CA  LEU A 111     -20.644  -8.207   1.971  1.00  0.00           C  
ATOM   1784  HA  LEU A 111     -20.272  -7.666   1.102  1.00  0.00           H  
ATOM   1785  CB  LEU A 111     -19.987  -7.616   3.231  1.00  0.00           C  
ATOM   1786  HB2 LEU A 111     -20.466  -8.064   4.105  1.00  0.00           H  
ATOM   1787  HB3 LEU A 111     -18.935  -7.906   3.251  1.00  0.00           H  
ATOM   1788  CG  LEU A 111     -20.069  -6.080   3.351  1.00  0.00           C  
ATOM   1789  HG  LEU A 111     -21.091  -5.744   3.205  1.00  0.00           H  
ATOM   1790  CD1 LEU A 111     -19.611  -5.666   4.751  1.00  0.00           C  
ATOM   1791 HD11 LEU A 111     -18.602  -6.032   4.942  1.00  0.00           H  
ATOM   1792 HD12 LEU A 111     -19.637  -4.581   4.850  1.00  0.00           H  
ATOM   1793 HD13 LEU A 111     -20.287  -6.099   5.492  1.00  0.00           H  
ATOM   1794  CD2 LEU A 111     -19.191  -5.347   2.331  1.00  0.00           C  
ATOM   1795 HD21 LEU A 111     -19.536  -5.562   1.322  1.00  0.00           H  
ATOM   1796 HD22 LEU A 111     -19.255  -4.271   2.498  1.00  0.00           H  
ATOM   1797 HD23 LEU A 111     -18.154  -5.658   2.439  1.00  0.00           H  
ATOM   1798  C   LEU A 111     -20.220  -9.672   1.772  1.00  0.00           C  
ATOM   1799  O   LEU A 111     -19.311  -9.918   0.983  1.00  0.00           O  
ATOM   1800  N   GLU A 112     -20.880 -10.654   2.393  1.00  0.00           N  
ATOM   1801  H   GLU A 112     -21.572 -10.416   3.102  1.00  0.00           H  
ATOM   1802  CA  GLU A 112     -20.599 -12.072   2.102  1.00  0.00           C  
ATOM   1803  HA  GLU A 112     -19.518 -12.206   2.144  1.00  0.00           H  
ATOM   1804  CB  GLU A 112     -21.211 -12.993   3.169  1.00  0.00           C  
ATOM   1805  HB2 GLU A 112     -20.902 -12.645   4.154  1.00  0.00           H  
ATOM   1806  HB3 GLU A 112     -22.296 -12.922   3.113  1.00  0.00           H  
ATOM   1807  CG  GLU A 112     -20.802 -14.475   3.017  1.00  0.00           C  
ATOM   1808  HG2 GLU A 112     -21.284 -15.044   3.814  1.00  0.00           H  
ATOM   1809  HG3 GLU A 112     -21.189 -14.863   2.072  1.00  0.00           H  
ATOM   1810  CD  GLU A 112     -19.281 -14.704   3.098  1.00  0.00           C  
ATOM   1811  OE1 GLU A 112     -18.657 -15.126   2.093  1.00  0.00           O  
ATOM   1812  OE2 GLU A 112     -18.684 -14.403   4.156  1.00  0.00           O  
ATOM   1813  C   GLU A 112     -21.031 -12.479   0.681  1.00  0.00           C  
ATOM   1814  O   GLU A 112     -20.359 -13.294   0.052  1.00  0.00           O  
ATOM   1815  N   ARG A 113     -22.091 -11.896   0.104  1.00  0.00           N  
ATOM   1816  H   ARG A 113     -22.646 -11.242   0.647  1.00  0.00           H  
ATOM   1817  CA  ARG A 113     -22.455 -12.164  -1.307  1.00  0.00           C  
ATOM   1818  HA  ARG A 113     -22.303 -13.225  -1.498  1.00  0.00           H  
ATOM   1819  CB  ARG A 113     -23.935 -11.856  -1.561  1.00  0.00           C  
ATOM   1820  HB2 ARG A 113     -24.217 -10.916  -1.084  1.00  0.00           H  
ATOM   1821  HB3 ARG A 113     -24.105 -11.769  -2.636  1.00  0.00           H  
ATOM   1822  CG  ARG A 113     -24.774 -13.024  -1.016  1.00  0.00           C  
ATOM   1823  HG2 ARG A 113     -24.417 -13.954  -1.460  1.00  0.00           H  
ATOM   1824  HG3 ARG A 113     -24.662 -13.093   0.068  1.00  0.00           H  
ATOM   1825  CD  ARG A 113     -26.251 -12.881  -1.369  1.00  0.00           C  
ATOM   1826  HD2 ARG A 113     -26.340 -12.689  -2.440  1.00  0.00           H  
ATOM   1827  HD3 ARG A 113     -26.753 -13.824  -1.147  1.00  0.00           H  
ATOM   1828  NE  ARG A 113     -26.888 -11.816  -0.581  1.00  0.00           N  
ATOM   1829  HE  ARG A 113     -26.675 -11.768   0.412  1.00  0.00           H  
ATOM   1830  CZ  ARG A 113     -27.795 -10.956  -0.989  1.00  0.00           C  
ATOM   1831  NH1 ARG A 113     -28.210 -10.892  -2.216  1.00  0.00           N  
ATOM   1832 HH11 ARG A 113     -27.857 -11.515  -2.905  1.00  0.00           H  
ATOM   1833 HH12 ARG A 113     -28.931 -10.193  -2.427  1.00  0.00           H  
ATOM   1834  NH2 ARG A 113     -28.349 -10.142  -0.153  1.00  0.00           N  
ATOM   1835 HH21 ARG A 113     -28.154 -10.218   0.842  1.00  0.00           H  
ATOM   1836 HH22 ARG A 113     -29.127  -9.586  -0.506  1.00  0.00           H  
ATOM   1837  C   ARG A 113     -21.524 -11.475  -2.301  1.00  0.00           C  
ATOM   1838  O   ARG A 113     -21.109 -12.110  -3.269  1.00  0.00           O  
ATOM   1839  N   LEU A 114     -21.102 -10.243  -2.018  1.00  0.00           N  
ATOM   1840  H   LEU A 114     -21.545  -9.753  -1.247  1.00  0.00           H  
ATOM   1841  CA  LEU A 114     -20.016  -9.578  -2.744  1.00  0.00           C  
ATOM   1842  HA  LEU A 114     -20.304  -9.521  -3.794  1.00  0.00           H  
ATOM   1843  CB  LEU A 114     -19.863  -8.148  -2.194  1.00  0.00           C  
ATOM   1844  HB2 LEU A 114     -20.837  -7.664  -2.232  1.00  0.00           H  
ATOM   1845  HB3 LEU A 114     -19.573  -8.206  -1.145  1.00  0.00           H  
ATOM   1846  CG  LEU A 114     -18.840  -7.259  -2.925  1.00  0.00           C  
ATOM   1847  HG  LEU A 114     -17.831  -7.643  -2.758  1.00  0.00           H  
ATOM   1848  CD1 LEU A 114     -19.081  -7.160  -4.434  1.00  0.00           C  
ATOM   1849 HD11 LEU A 114     -18.401  -6.428  -4.872  1.00  0.00           H  
ATOM   1850 HD12 LEU A 114     -18.886  -8.125  -4.901  1.00  0.00           H  
ATOM   1851 HD13 LEU A 114     -20.109  -6.856  -4.633  1.00  0.00           H  
ATOM   1852  CD2 LEU A 114     -18.934  -5.846  -2.344  1.00  0.00           C  
ATOM   1853 HD21 LEU A 114     -18.660  -5.862  -1.288  1.00  0.00           H  
ATOM   1854 HD22 LEU A 114     -18.250  -5.186  -2.870  1.00  0.00           H  
ATOM   1855 HD23 LEU A 114     -19.948  -5.461  -2.444  1.00  0.00           H  
ATOM   1856  C   LEU A 114     -18.704 -10.381  -2.664  1.00  0.00           C  
ATOM   1857  O   LEU A 114     -18.025 -10.542  -3.675  1.00  0.00           O  
ATOM   1858  N   LYS A 115     -18.372 -10.952  -1.497  1.00  0.00           N  
ATOM   1859  H   LYS A 115     -18.941 -10.728  -0.682  1.00  0.00           H  
ATOM   1860  CA  LYS A 115     -17.211 -11.839  -1.297  1.00  0.00           C  
ATOM   1861  HA  LYS A 115     -16.333 -11.364  -1.732  1.00  0.00           H  
ATOM   1862  CB  LYS A 115     -16.984 -12.020   0.213  1.00  0.00           C  
ATOM   1863  HB2 LYS A 115     -17.021 -11.047   0.700  1.00  0.00           H  
ATOM   1864  HB3 LYS A 115     -17.796 -12.630   0.607  1.00  0.00           H  
ATOM   1865  CG  LYS A 115     -15.636 -12.673   0.564  1.00  0.00           C  
ATOM   1866  HG2 LYS A 115     -15.654 -13.714   0.241  1.00  0.00           H  
ATOM   1867  HG3 LYS A 115     -14.835 -12.160   0.029  1.00  0.00           H  
ATOM   1868  CD  LYS A 115     -15.320 -12.626   2.071  1.00  0.00           C  
ATOM   1869  HD2 LYS A 115     -14.449 -13.254   2.259  1.00  0.00           H  
ATOM   1870  HD3 LYS A 115     -15.085 -11.609   2.374  1.00  0.00           H  
ATOM   1871  CE  LYS A 115     -16.503 -13.140   2.890  1.00  0.00           C  
ATOM   1872  HE2 LYS A 115     -17.403 -12.578   2.630  1.00  0.00           H  
ATOM   1873  HE3 LYS A 115     -16.697 -14.178   2.605  1.00  0.00           H  
ATOM   1874  NZ  LYS A 115     -16.336 -13.081   4.360  1.00  0.00           N  
ATOM   1875  HZ1 LYS A 115     -15.489 -13.535   4.665  1.00  0.00           H  
ATOM   1876  HZ2 LYS A 115     -16.361 -12.135   4.730  1.00  0.00           H  
ATOM   1877  HZ3 LYS A 115     -17.153 -13.569   4.745  1.00  0.00           H  
ATOM   1878  C   LYS A 115     -17.372 -13.178  -2.016  1.00  0.00           C  
ATOM   1879  O   LYS A 115     -16.419 -13.652  -2.626  1.00  0.00           O  
ATOM   1880  N   THR A 116     -18.567 -13.760  -2.012  1.00  0.00           N  
ATOM   1881  H   THR A 116     -19.277 -13.369  -1.400  1.00  0.00           H  
ATOM   1882  CA  THR A 116     -18.889 -14.970  -2.783  1.00  0.00           C  
ATOM   1883  HA  THR A 116     -18.205 -15.764  -2.488  1.00  0.00           H  
ATOM   1884  CB  THR A 116     -20.309 -15.457  -2.463  1.00  0.00           C  
ATOM   1885  HB  THR A 116     -21.027 -14.649  -2.603  1.00  0.00           H  
ATOM   1886  CG2 THR A 116     -20.751 -16.660  -3.295  1.00  0.00           C  
ATOM   1887 HG21 THR A 116     -20.861 -16.387  -4.344  1.00  0.00           H  
ATOM   1888 HG22 THR A 116     -20.018 -17.461  -3.198  1.00  0.00           H  
ATOM   1889 HG23 THR A 116     -21.713 -17.014  -2.925  1.00  0.00           H  
ATOM   1890  OG1 THR A 116     -20.333 -15.878  -1.120  1.00  0.00           O  
ATOM   1891  HG1 THR A 116     -20.291 -15.090  -0.550  1.00  0.00           H  
ATOM   1892  C   THR A 116     -18.696 -14.739  -4.279  1.00  0.00           C  
ATOM   1893  O   THR A 116     -17.979 -15.502  -4.918  1.00  0.00           O  
ATOM   1894  N   ILE A 117     -19.253 -13.655  -4.828  1.00  0.00           N  
ATOM   1895  H   ILE A 117     -19.856 -13.075  -4.249  1.00  0.00           H  
ATOM   1896  CA  ILE A 117     -19.082 -13.283  -6.243  1.00  0.00           C  
ATOM   1897  HA  ILE A 117     -19.365 -14.136  -6.863  1.00  0.00           H  
ATOM   1898  CB  ILE A 117     -20.018 -12.102  -6.600  1.00  0.00           C  
ATOM   1899  HB  ILE A 117     -19.930 -11.345  -5.818  1.00  0.00           H  
ATOM   1900  CG2 ILE A 117     -19.645 -11.443  -7.944  1.00  0.00           C  
ATOM   1901 HG21 ILE A 117     -19.652 -12.188  -8.741  1.00  0.00           H  
ATOM   1902 HG22 ILE A 117     -20.349 -10.651  -8.190  1.00  0.00           H  
ATOM   1903 HG23 ILE A 117     -18.657 -10.991  -7.887  1.00  0.00           H  
ATOM   1904  CG1 ILE A 117     -21.482 -12.605  -6.650  1.00  0.00           C  
ATOM   1905 HG12 ILE A 117     -21.639 -13.178  -7.565  1.00  0.00           H  
ATOM   1906 HG13 ILE A 117     -21.670 -13.272  -5.808  1.00  0.00           H  
ATOM   1907  CD1 ILE A 117     -22.525 -11.484  -6.572  1.00  0.00           C  
ATOM   1908 HD11 ILE A 117     -22.449 -10.823  -7.434  1.00  0.00           H  
ATOM   1909 HD12 ILE A 117     -23.523 -11.923  -6.560  1.00  0.00           H  
ATOM   1910 HD13 ILE A 117     -22.379 -10.912  -5.656  1.00  0.00           H  
ATOM   1911  C   ILE A 117     -17.609 -12.984  -6.567  1.00  0.00           C  
ATOM   1912  O   ILE A 117     -17.109 -13.423  -7.602  1.00  0.00           O  
ATOM   1913  N   MET A 118     -16.888 -12.287  -5.683  1.00  0.00           N  
ATOM   1914  H   MET A 118     -17.361 -11.868  -4.890  1.00  0.00           H  
ATOM   1915  CA  MET A 118     -15.449 -12.048  -5.841  1.00  0.00           C  
ATOM   1916  HA  MET A 118     -15.274 -11.548  -6.795  1.00  0.00           H  
ATOM   1917  CB  MET A 118     -14.945 -11.149  -4.706  1.00  0.00           C  
ATOM   1918  HB2 MET A 118     -15.437 -11.418  -3.775  1.00  0.00           H  
ATOM   1919  HB3 MET A 118     -13.878 -11.300  -4.582  1.00  0.00           H  
ATOM   1920  CG  MET A 118     -15.172  -9.669  -5.004  1.00  0.00           C  
ATOM   1921  HG2 MET A 118     -16.156  -9.536  -5.456  1.00  0.00           H  
ATOM   1922  HG3 MET A 118     -15.147  -9.111  -4.068  1.00  0.00           H  
ATOM   1923  SD  MET A 118     -13.892  -9.009  -6.101  1.00  0.00           S  
ATOM   1924  CE  MET A 118     -14.729  -7.531  -6.702  1.00  0.00           C  
ATOM   1925  HE1 MET A 118     -15.653  -7.813  -7.200  1.00  0.00           H  
ATOM   1926  HE2 MET A 118     -14.958  -6.885  -5.862  1.00  0.00           H  
ATOM   1927  HE3 MET A 118     -14.083  -7.003  -7.401  1.00  0.00           H  
ATOM   1928  C   MET A 118     -14.637 -13.346  -5.872  1.00  0.00           C  
ATOM   1929  O   MET A 118     -13.705 -13.451  -6.659  1.00  0.00           O  
ATOM   1930  N   ARG A 119     -14.962 -14.341  -5.039  1.00  0.00           N  
ATOM   1931  H   ARG A 119     -15.711 -14.175  -4.370  1.00  0.00           H  
ATOM   1932  CA  ARG A 119     -14.275 -15.649  -5.018  1.00  0.00           C  
ATOM   1933  HA  ARG A 119     -13.195 -15.489  -5.043  1.00  0.00           H  
ATOM   1934  CB  ARG A 119     -14.649 -16.388  -3.726  1.00  0.00           C  
ATOM   1935  HB2 ARG A 119     -15.735 -16.390  -3.621  1.00  0.00           H  
ATOM   1936  HB3 ARG A 119     -14.310 -17.422  -3.798  1.00  0.00           H  
ATOM   1937  CG  ARG A 119     -14.005 -15.740  -2.486  1.00  0.00           C  
ATOM   1938  HG2 ARG A 119     -12.936 -15.949  -2.478  1.00  0.00           H  
ATOM   1939  HG3 ARG A 119     -14.126 -14.660  -2.517  1.00  0.00           H  
ATOM   1940  CD  ARG A 119     -14.648 -16.260  -1.194  1.00  0.00           C  
ATOM   1941  HD2 ARG A 119     -14.263 -15.674  -0.355  1.00  0.00           H  
ATOM   1942  HD3 ARG A 119     -15.728 -16.108  -1.252  1.00  0.00           H  
ATOM   1943  NE  ARG A 119     -14.335 -17.685  -0.977  1.00  0.00           N  
ATOM   1944  HE  ARG A 119     -13.516 -18.030  -1.449  1.00  0.00           H  
ATOM   1945  CZ  ARG A 119     -14.987 -18.542  -0.211  1.00  0.00           C  
ATOM   1946  NH1 ARG A 119     -16.082 -18.235   0.426  1.00  0.00           N  
ATOM   1947 HH11 ARG A 119     -16.489 -17.319   0.325  1.00  0.00           H  
ATOM   1948 HH12 ARG A 119     -16.552 -18.893   1.019  1.00  0.00           H  
ATOM   1949  NH2 ARG A 119     -14.524 -19.751  -0.063  1.00  0.00           N  
ATOM   1950 HH21 ARG A 119     -13.686 -20.030  -0.540  1.00  0.00           H  
ATOM   1951 HH22 ARG A 119     -15.008 -20.395   0.535  1.00  0.00           H  
ATOM   1952  C   ARG A 119     -14.603 -16.493  -6.255  1.00  0.00           C  
ATOM   1953  O   ARG A 119     -13.709 -17.112  -6.831  1.00  0.00           O  
ATOM   1954  N   GLU A 120     -15.860 -16.462  -6.697  1.00  0.00           N  
ATOM   1955  H   GLU A 120     -16.548 -15.958  -6.147  1.00  0.00           H  
ATOM   1956  CA  GLU A 120     -16.298 -17.069  -7.959  1.00  0.00           C  
ATOM   1957  HA  GLU A 120     -16.065 -18.134  -7.925  1.00  0.00           H  
ATOM   1958  CB  GLU A 120     -17.830 -16.930  -8.097  1.00  0.00           C  
ATOM   1959  HB2 GLU A 120     -18.284 -17.603  -7.369  1.00  0.00           H  
ATOM   1960  HB3 GLU A 120     -18.122 -15.917  -7.827  1.00  0.00           H  
ATOM   1961  CG  GLU A 120     -18.456 -17.234  -9.472  1.00  0.00           C  
ATOM   1962  HG2 GLU A 120     -19.520 -17.444  -9.339  1.00  0.00           H  
ATOM   1963  HG3 GLU A 120     -18.373 -16.332 -10.084  1.00  0.00           H  
ATOM   1964  CD  GLU A 120     -17.804 -18.391 -10.238  1.00  0.00           C  
ATOM   1965  OE1 GLU A 120     -17.604 -18.269 -11.463  1.00  0.00           O  
ATOM   1966  OE2 GLU A 120     -17.354 -19.374  -9.607  1.00  0.00           O  
ATOM   1967  C   GLU A 120     -15.506 -16.479  -9.137  1.00  0.00           C  
ATOM   1968  O   GLU A 120     -14.884 -17.239  -9.880  1.00  0.00           O  
ATOM   1969  N   LYS A 121     -15.391 -15.146  -9.238  1.00  0.00           N  
ATOM   1970  H   LYS A 121     -15.931 -14.567  -8.599  1.00  0.00           H  
ATOM   1971  CA  LYS A 121     -14.554 -14.486 -10.253  1.00  0.00           C  
ATOM   1972  HA  LYS A 121     -14.847 -14.882 -11.225  1.00  0.00           H  
ATOM   1973  CB  LYS A 121     -14.823 -12.969 -10.229  1.00  0.00           C  
ATOM   1974  HB2 LYS A 121     -15.892 -12.791 -10.362  1.00  0.00           H  
ATOM   1975  HB3 LYS A 121     -14.541 -12.581  -9.248  1.00  0.00           H  
ATOM   1976  CG  LYS A 121     -14.051 -12.175 -11.298  1.00  0.00           C  
ATOM   1977  HG2 LYS A 121     -14.172 -11.111 -11.088  1.00  0.00           H  
ATOM   1978  HG3 LYS A 121     -12.989 -12.405 -11.221  1.00  0.00           H  
ATOM   1979  CD  LYS A 121     -14.517 -12.434 -12.740  1.00  0.00           C  
ATOM   1980  HD2 LYS A 121     -14.547 -13.505 -12.940  1.00  0.00           H  
ATOM   1981  HD3 LYS A 121     -15.516 -12.012 -12.877  1.00  0.00           H  
ATOM   1982  CE  LYS A 121     -13.518 -11.781 -13.701  1.00  0.00           C  
ATOM   1983  HE2 LYS A 121     -13.352 -10.746 -13.389  1.00  0.00           H  
ATOM   1984  HE3 LYS A 121     -12.569 -12.315 -13.619  1.00  0.00           H  
ATOM   1985  NZ  LYS A 121     -13.984 -11.799 -15.106  1.00  0.00           N  
ATOM   1986  HZ1 LYS A 121     -14.744 -11.123 -15.217  1.00  0.00           H  
ATOM   1987  HZ2 LYS A 121     -13.254 -11.488 -15.728  1.00  0.00           H  
ATOM   1988  HZ3 LYS A 121     -14.340 -12.700 -15.385  1.00  0.00           H  
ATOM   1989  C   LYS A 121     -13.065 -14.818 -10.091  1.00  0.00           C  
ATOM   1990  O   LYS A 121     -12.430 -15.215 -11.064  1.00  0.00           O  
ATOM   1991  N   TYR A 122     -12.501 -14.689  -8.889  1.00  0.00           N  
ATOM   1992  H   TYR A 122     -13.068 -14.335  -8.128  1.00  0.00           H  
ATOM   1993  CA  TYR A 122     -11.065 -14.879  -8.654  1.00  0.00           C  
ATOM   1994  HA  TYR A 122     -10.524 -14.226  -9.338  1.00  0.00           H  
ATOM   1995  CB  TYR A 122     -10.712 -14.455  -7.223  1.00  0.00           C  
ATOM   1996  HB2 TYR A 122     -11.026 -13.424  -7.078  1.00  0.00           H  
ATOM   1997  HB3 TYR A 122     -11.278 -15.074  -6.526  1.00  0.00           H  
ATOM   1998  CG  TYR A 122      -9.233 -14.543  -6.885  1.00  0.00           C  
ATOM   1999  CD1 TYR A 122      -8.804 -15.348  -5.812  1.00  0.00           C  
ATOM   2000  HD1 TYR A 122      -9.524 -15.884  -5.213  1.00  0.00           H  
ATOM   2001  CE1 TYR A 122      -7.432 -15.463  -5.520  1.00  0.00           C  
ATOM   2002  HE1 TYR A 122      -7.101 -16.072  -4.694  1.00  0.00           H  
ATOM   2003  CZ  TYR A 122      -6.484 -14.766  -6.296  1.00  0.00           C  
ATOM   2004  OH  TYR A 122      -5.160 -14.893  -6.023  1.00  0.00           O  
ATOM   2005  HH  TYR A 122      -4.948 -15.787  -5.751  1.00  0.00           H  
ATOM   2006  CE2 TYR A 122      -6.913 -13.940  -7.353  1.00  0.00           C  
ATOM   2007  HE2 TYR A 122      -6.178 -13.418  -7.947  1.00  0.00           H  
ATOM   2008  CD2 TYR A 122      -8.284 -13.833  -7.648  1.00  0.00           C  
ATOM   2009  HD2 TYR A 122      -8.598 -13.222  -8.479  1.00  0.00           H  
ATOM   2010  C   TYR A 122     -10.595 -16.307  -8.961  1.00  0.00           C  
ATOM   2011  O   TYR A 122      -9.515 -16.476  -9.517  1.00  0.00           O  
ATOM   2012  N   SER A 123     -11.437 -17.322  -8.727  1.00  0.00           N  
ATOM   2013  H   SER A 123     -12.302 -17.125  -8.235  1.00  0.00           H  
ATOM   2014  CA  SER A 123     -11.155 -18.708  -9.140  1.00  0.00           C  
ATOM   2015  HA  SER A 123     -10.173 -18.972  -8.742  1.00  0.00           H  
ATOM   2016  CB  SER A 123     -12.168 -19.680  -8.521  1.00  0.00           C  
ATOM   2017  HB2 SER A 123     -11.816 -20.701  -8.688  1.00  0.00           H  
ATOM   2018  HB3 SER A 123     -12.228 -19.504  -7.445  1.00  0.00           H  
ATOM   2019  OG  SER A 123     -13.457 -19.549  -9.094  1.00  0.00           O  
ATOM   2020  HG  SER A 123     -13.815 -18.675  -8.868  1.00  0.00           H  
ATOM   2021  C   SER A 123     -11.063 -18.920 -10.664  1.00  0.00           C  
ATOM   2022  O   SER A 123     -10.705 -20.012 -11.094  1.00  0.00           O  
ATOM   2023  N   LYS A 124     -11.362 -17.906 -11.492  1.00  0.00           N  
ATOM   2024  H   LYS A 124     -11.723 -17.053 -11.080  1.00  0.00           H  
ATOM   2025  CA  LYS A 124     -11.084 -17.896 -12.944  1.00  0.00           C  
ATOM   2026  HA  LYS A 124     -10.856 -18.912 -13.275  1.00  0.00           H  
ATOM   2027  CB  LYS A 124     -12.318 -17.391 -13.719  1.00  0.00           C  
ATOM   2028  HB2 LYS A 124     -12.368 -16.304 -13.623  1.00  0.00           H  
ATOM   2029  HB3 LYS A 124     -12.176 -17.624 -14.776  1.00  0.00           H  
ATOM   2030  CG  LYS A 124     -13.677 -17.958 -13.268  1.00  0.00           C  
ATOM   2031  HG2 LYS A 124     -13.882 -17.595 -12.263  1.00  0.00           H  
ATOM   2032  HG3 LYS A 124     -14.450 -17.552 -13.920  1.00  0.00           H  
ATOM   2033  CD  LYS A 124     -13.771 -19.493 -13.294  1.00  0.00           C  
ATOM   2034  HD2 LYS A 124     -13.676 -19.834 -14.326  1.00  0.00           H  
ATOM   2035  HD3 LYS A 124     -12.962 -19.936 -12.712  1.00  0.00           H  
ATOM   2036  CE  LYS A 124     -15.114 -19.981 -12.729  1.00  0.00           C  
ATOM   2037  HE2 LYS A 124     -15.931 -19.485 -13.263  1.00  0.00           H  
ATOM   2038  HE3 LYS A 124     -15.201 -21.057 -12.894  1.00  0.00           H  
ATOM   2039  NZ  LYS A 124     -15.242 -19.692 -11.284  1.00  0.00           N  
ATOM   2040  HZ1 LYS A 124     -14.531 -20.116 -10.701  1.00  0.00           H  
ATOM   2041  HZ2 LYS A 124     -15.224 -18.690 -11.109  1.00  0.00           H  
ATOM   2042  HZ3 LYS A 124     -16.173 -19.919 -10.920  1.00  0.00           H  
ATOM   2043  C   LYS A 124      -9.855 -17.046 -13.317  1.00  0.00           C  
ATOM   2044  O   LYS A 124      -9.265 -17.260 -14.371  1.00  0.00           O  
ATOM   2045  N   CYS A 125      -9.468 -16.090 -12.474  1.00  0.00           N  
ATOM   2046  H   CYS A 125      -9.949 -16.012 -11.590  1.00  0.00           H  
ATOM   2047  CA  CYS A 125      -8.436 -15.086 -12.738  1.00  0.00           C  
ATOM   2048  HA  CYS A 125      -8.376 -14.913 -13.811  1.00  0.00           H  
ATOM   2049  CB  CYS A 125      -8.892 -13.776 -12.093  1.00  0.00           C  
ATOM   2050  HB2 CYS A 125      -9.182 -13.967 -11.063  1.00  0.00           H  
ATOM   2051  HB3 CYS A 125      -8.067 -13.071 -12.095  1.00  0.00           H  
ATOM   2052  SG  CYS A 125     -10.277 -13.066 -13.027  1.00  0.00           S  
ATOM   2053  HG  CYS A 125      -9.505 -12.239 -13.767  1.00  0.00           H  
ATOM   2054  C   CYS A 125      -7.021 -15.512 -12.305  1.00  0.00           C  
ATOM   2055  O   CYS A 125      -6.344 -14.752 -11.600  1.00  0.00           O  
ATOM   2056  N   SER A 126      -6.600 -16.711 -12.745  1.00  0.00           N  
ATOM   2057  H   SER A 126      -7.195 -17.166 -13.423  1.00  0.00           H  
ATOM   2058  CA  SER A 126      -5.284 -17.332 -12.453  1.00  0.00           C  
ATOM   2059  HA  SER A 126      -5.217 -17.561 -11.392  1.00  0.00           H  
ATOM   2060  CB  SER A 126      -5.087 -18.612 -13.263  1.00  0.00           C  
ATOM   2061  HB2 SER A 126      -5.241 -18.397 -14.327  1.00  0.00           H  
ATOM   2062  HB3 SER A 126      -4.068 -18.981 -13.105  1.00  0.00           H  
ATOM   2063  OG  SER A 126      -6.015 -19.572 -12.802  1.00  0.00           O  
ATOM   2064  HG  SER A 126      -6.855 -19.131 -12.651  1.00  0.00           H  
ATOM   2065  C   SER A 126      -4.119 -16.397 -12.740  1.00  0.00           C  
ATOM   2066  O   SER A 126      -4.104 -15.812 -13.844  1.00  0.00           O  
ATOM   2067  OXT SER A 126      -3.300 -16.178 -11.825  1.00  0.00           O  
TER    2068      SER   126                                                      
ATOM   2068  N   MET B 127      12.218  30.629   1.695  1.00  0.00           N  
ATOM   2069  H1  MET B 127      12.635  30.684   2.614  1.00  0.00           H  
ATOM   2070  H2  MET B 127      12.422  29.705   1.334  1.00  0.00           H  
ATOM   2071  H3  MET B 127      11.213  30.715   1.752  1.00  0.00           H  
ATOM   2072  CA  MET B 127      12.801  31.645   0.815  1.00  0.00           C  
ATOM   2073  HA  MET B 127      12.343  31.576  -0.166  1.00  0.00           H  
ATOM   2074  CB  MET B 127      12.555  33.070   1.322  1.00  0.00           C  
ATOM   2075  HB2 MET B 127      11.484  33.270   1.263  1.00  0.00           H  
ATOM   2076  HB3 MET B 127      12.872  33.158   2.363  1.00  0.00           H  
ATOM   2077  CG  MET B 127      13.298  34.112   0.476  1.00  0.00           C  
ATOM   2078  HG2 MET B 127      14.353  34.114   0.754  1.00  0.00           H  
ATOM   2079  HG3 MET B 127      13.230  33.824  -0.574  1.00  0.00           H  
ATOM   2080  SD  MET B 127      12.646  35.799   0.625  1.00  0.00           S  
ATOM   2081  CE  MET B 127      12.948  36.130   2.381  1.00  0.00           C  
ATOM   2082  HE1 MET B 127      13.994  35.933   2.620  1.00  0.00           H  
ATOM   2083  HE2 MET B 127      12.306  35.493   2.990  1.00  0.00           H  
ATOM   2084  HE3 MET B 127      12.722  37.175   2.595  1.00  0.00           H  
ATOM   2085  C   MET B 127      14.265  31.304   0.678  1.00  0.00           C  
ATOM   2086  O   MET B 127      15.016  31.497   1.628  1.00  0.00           O  
ATOM   2087  N   HIE B 128      14.635  30.700  -0.446  1.00  0.00           N  
ATOM   2088  H   HIE B 128      13.936  30.577  -1.178  1.00  0.00           H  
ATOM   2089  CA  HIE B 128      16.026  30.367  -0.755  1.00  0.00           C  
ATOM   2090  HA  HIE B 128      16.482  29.911   0.126  1.00  0.00           H  
ATOM   2091  CB  HIE B 128      16.059  29.331  -1.888  1.00  0.00           C  
ATOM   2092  HB2 HIE B 128      15.536  29.729  -2.760  1.00  0.00           H  
ATOM   2093  HB3 HIE B 128      15.551  28.423  -1.563  1.00  0.00           H  
ATOM   2094  CG  HIE B 128      17.465  28.979  -2.277  1.00  0.00           C  
ATOM   2095  ND1 HIE B 128      18.403  28.370  -1.441  1.00  0.00           N  
ATOM   2096  CE1 HIE B 128      19.577  28.473  -2.084  1.00  0.00           C  
ATOM   2097  HE1 HIE B 128      20.526  28.127  -1.695  1.00  0.00           H  
ATOM   2098  NE2 HIE B 128      19.413  29.090  -3.264  1.00  0.00           N  
ATOM   2099  HE2 HIE B 128      20.154  29.376  -3.891  1.00  0.00           H  
ATOM   2100  CD2 HIE B 128      18.088  29.411  -3.406  1.00  0.00           C  
ATOM   2101  HD2 HIE B 128      17.639  29.978  -4.209  1.00  0.00           H  
ATOM   2102  C   HIE B 128      16.837  31.640  -1.062  1.00  0.00           C  
ATOM   2103  O   HIE B 128      16.277  32.654  -1.477  1.00  0.00           O  
ATOM   2104  N   HIE B 129      18.151  31.604  -0.827  1.00  0.00           N  
ATOM   2105  H   HIE B 129      18.556  30.723  -0.540  1.00  0.00           H  
ATOM   2106  CA  HIE B 129      19.013  32.798  -0.819  1.00  0.00           C  
ATOM   2107  HA  HIE B 129      18.464  33.582  -0.296  1.00  0.00           H  
ATOM   2108  CB  HIE B 129      20.273  32.519   0.016  1.00  0.00           C  
ATOM   2109  HB2 HIE B 129      19.960  32.357   1.048  1.00  0.00           H  
ATOM   2110  HB3 HIE B 129      20.905  33.408   0.011  1.00  0.00           H  
ATOM   2111  CG  HIE B 129      21.120  31.342  -0.406  1.00  0.00           C  
ATOM   2112  ND1 HIE B 129      21.756  31.191  -1.638  1.00  0.00           N  
ATOM   2113  CE1 HIE B 129      22.563  30.128  -1.512  1.00  0.00           C  
ATOM   2114  HE1 HIE B 129      23.227  29.768  -2.287  1.00  0.00           H  
ATOM   2115  NE2 HIE B 129      22.459  29.600  -0.281  1.00  0.00           N  
ATOM   2116  HE2 HIE B 129      23.031  28.853   0.088  1.00  0.00           H  
ATOM   2117  CD2 HIE B 129      21.549  30.351   0.429  1.00  0.00           C  
ATOM   2118  HD2 HIE B 129      21.275  30.240   1.470  1.00  0.00           H  
ATOM   2119  C   HIE B 129      19.331  33.427  -2.191  1.00  0.00           C  
ATOM   2120  O   HIE B 129      19.985  34.468  -2.233  1.00  0.00           O  
ATOM   2121  N   HIE B 130      18.827  32.876  -3.302  1.00  0.00           N  
ATOM   2122  H   HIE B 130      18.260  32.047  -3.203  1.00  0.00           H  
ATOM   2123  CA  HIE B 130      18.844  33.529  -4.619  1.00  0.00           C  
ATOM   2124  HA  HIE B 130      18.742  34.605  -4.461  1.00  0.00           H  
ATOM   2125  CB  HIE B 130      20.191  33.286  -5.323  1.00  0.00           C  
ATOM   2126  HB2 HIE B 130      21.000  33.612  -4.668  1.00  0.00           H  
ATOM   2127  HB3 HIE B 130      20.229  33.905  -6.219  1.00  0.00           H  
ATOM   2128  CG  HIE B 130      20.444  31.857  -5.737  1.00  0.00           C  
ATOM   2129  ND1 HIE B 130      19.891  31.235  -6.857  1.00  0.00           N  
ATOM   2130  CE1 HIE B 130      20.395  29.992  -6.876  1.00  0.00           C  
ATOM   2131  HE1 HIE B 130      20.172  29.252  -7.634  1.00  0.00           H  
ATOM   2132  NE2 HIE B 130      21.236  29.809  -5.842  1.00  0.00           N  
ATOM   2133  HE2 HIE B 130      21.765  28.966  -5.666  1.00  0.00           H  
ATOM   2134  CD2 HIE B 130      21.282  30.980  -5.115  1.00  0.00           C  
ATOM   2135  HD2 HIE B 130      21.870  31.196  -4.233  1.00  0.00           H  
ATOM   2136  C   HIE B 130      17.663  33.087  -5.498  1.00  0.00           C  
ATOM   2137  O   HIE B 130      17.110  32.002  -5.327  1.00  0.00           O  
ATOM   2138  N   HIE B 131      17.271  33.928  -6.459  1.00  0.00           N  
ATOM   2139  H   HIE B 131      17.740  34.818  -6.540  1.00  0.00           H  
ATOM   2140  CA  HIE B 131      16.116  33.684  -7.343  1.00  0.00           C  
ATOM   2141  HA  HIE B 131      15.326  33.205  -6.760  1.00  0.00           H  
ATOM   2142  CB  HIE B 131      15.582  35.031  -7.857  1.00  0.00           C  
ATOM   2143  HB2 HIE B 131      14.663  34.858  -8.419  1.00  0.00           H  
ATOM   2144  HB3 HIE B 131      16.312  35.468  -8.540  1.00  0.00           H  
ATOM   2145  CG  HIE B 131      15.283  36.030  -6.767  1.00  0.00           C  
ATOM   2146  ND1 HIE B 131      15.794  37.326  -6.700  1.00  0.00           N  
ATOM   2147  CE1 HIE B 131      15.293  37.862  -5.578  1.00  0.00           C  
ATOM   2148  HE1 HIE B 131      15.499  38.868  -5.235  1.00  0.00           H  
ATOM   2149  NE2 HIE B 131      14.514  36.971  -4.939  1.00  0.00           N  
ATOM   2150  HE2 HIE B 131      14.049  37.121  -4.054  1.00  0.00           H  
ATOM   2151  CD2 HIE B 131      14.492  35.811  -5.678  1.00  0.00           C  
ATOM   2152  HD2 HIE B 131      13.973  34.892  -5.440  1.00  0.00           H  
ATOM   2153  C   HIE B 131      16.397  32.742  -8.523  1.00  0.00           C  
ATOM   2154  O   HIE B 131      15.474  32.398  -9.254  1.00  0.00           O  
ATOM   2155  N   HIE B 132      17.649  32.323  -8.731  1.00  0.00           N  
ATOM   2156  H   HIE B 132      18.356  32.567  -8.052  1.00  0.00           H  
ATOM   2157  CA  HIE B 132      18.072  31.536  -9.901  1.00  0.00           C  
ATOM   2158  HA  HIE B 132      17.401  31.778 -10.725  1.00  0.00           H  
ATOM   2159  CB  HIE B 132      19.483  31.965 -10.333  1.00  0.00           C  
ATOM   2160  HB2 HIE B 132      19.744  31.456 -11.261  1.00  0.00           H  
ATOM   2161  HB3 HIE B 132      20.199  31.663  -9.569  1.00  0.00           H  
ATOM   2162  CG  HIE B 132      19.608  33.450 -10.564  1.00  0.00           C  
ATOM   2163  ND1 HIE B 132      18.851  34.186 -11.476  1.00  0.00           N  
ATOM   2164  CE1 HIE B 132      19.273  35.454 -11.368  1.00  0.00           C  
ATOM   2165  HE1 HIE B 132      18.875  36.282 -11.941  1.00  0.00           H  
ATOM   2166  NE2 HIE B 132      20.257  35.546 -10.456  1.00  0.00           N  
ATOM   2167  HE2 HIE B 132      20.746  36.395 -10.210  1.00  0.00           H  
ATOM   2168  CD2 HIE B 132      20.482  34.290  -9.935  1.00  0.00           C  
ATOM   2169  HD2 HIE B 132      21.207  34.007  -9.183  1.00  0.00           H  
ATOM   2170  C   HIE B 132      17.962  30.015  -9.709  1.00  0.00           C  
ATOM   2171  O   HIE B 132      18.423  29.249 -10.561  1.00  0.00           O  
ATOM   2172  N   HIE B 133      17.385  29.561  -8.593  1.00  0.00           N  
ATOM   2173  H   HIE B 133      16.955  30.237  -7.978  1.00  0.00           H  
ATOM   2174  CA  HIE B 133      17.132  28.141  -8.347  1.00  0.00           C  
ATOM   2175  HA  HIE B 133      18.057  27.605  -8.560  1.00  0.00           H  
ATOM   2176  CB  HIE B 133      16.791  27.887  -6.868  1.00  0.00           C  
ATOM   2177  HB2 HIE B 133      17.451  28.478  -6.232  1.00  0.00           H  
ATOM   2178  HB3 HIE B 133      16.987  26.836  -6.652  1.00  0.00           H  
ATOM   2179  CG  HIE B 133      15.356  28.159  -6.495  1.00  0.00           C  
ATOM   2180  ND1 HIE B 133      14.300  27.274  -6.726  1.00  0.00           N  
ATOM   2181  CE1 HIE B 133      13.207  27.899  -6.265  1.00  0.00           C  
ATOM   2182  HE1 HIE B 133      12.216  27.475  -6.270  1.00  0.00           H  
ATOM   2183  NE2 HIE B 133      13.517  29.102  -5.757  1.00  0.00           N  
ATOM   2184  HE2 HIE B 133      12.851  29.712  -5.264  1.00  0.00           H  
ATOM   2185  CD2 HIE B 133      14.876  29.285  -5.890  1.00  0.00           C  
ATOM   2186  HD2 HIE B 133      15.450  30.146  -5.580  1.00  0.00           H  
ATOM   2187  C   HIE B 133      16.057  27.602  -9.308  1.00  0.00           C  
ATOM   2188  O   HIE B 133      15.140  28.309  -9.721  1.00  0.00           O  
ATOM   2189  N   LYS B 134      16.216  26.334  -9.696  1.00  0.00           N  
ATOM   2190  H   LYS B 134      17.001  25.829  -9.313  1.00  0.00           H  
ATOM   2191  CA  LYS B 134      15.328  25.590 -10.600  1.00  0.00           C  
ATOM   2192  HA  LYS B 134      14.304  25.699 -10.239  1.00  0.00           H  
ATOM   2193  CB  LYS B 134      15.409  26.154 -12.035  1.00  0.00           C  
ATOM   2194  HB2 LYS B 134      14.811  25.529 -12.700  1.00  0.00           H  
ATOM   2195  HB3 LYS B 134      14.966  27.151 -12.040  1.00  0.00           H  
ATOM   2196  CG  LYS B 134      16.841  26.250 -12.590  1.00  0.00           C  
ATOM   2197  HG2 LYS B 134      17.441  26.894 -11.947  1.00  0.00           H  
ATOM   2198  HG3 LYS B 134      17.293  25.258 -12.626  1.00  0.00           H  
ATOM   2199  CD  LYS B 134      16.832  26.847 -13.998  1.00  0.00           C  
ATOM   2200  HD2 LYS B 134      16.357  26.145 -14.686  1.00  0.00           H  
ATOM   2201  HD3 LYS B 134      16.267  27.782 -13.987  1.00  0.00           H  
ATOM   2202  CE  LYS B 134      18.274  27.126 -14.431  1.00  0.00           C  
ATOM   2203  HE2 LYS B 134      18.732  27.788 -13.688  1.00  0.00           H  
ATOM   2204  HE3 LYS B 134      18.835  26.184 -14.437  1.00  0.00           H  
ATOM   2205  NZ  LYS B 134      18.309  27.761 -15.767  1.00  0.00           N  
ATOM   2206  HZ1 LYS B 134      17.933  27.127 -16.460  1.00  0.00           H  
ATOM   2207  HZ2 LYS B 134      17.755  28.607 -15.759  1.00  0.00           H  
ATOM   2208  HZ3 LYS B 134      19.261  27.992 -16.018  1.00  0.00           H  
ATOM   2209  C   LYS B 134      15.682  24.107 -10.582  1.00  0.00           C  
ATOM   2210  O   LYS B 134      16.776  23.737 -10.157  1.00  0.00           O  
ATOM   2211  N   VAL B 135      14.771  23.268 -11.067  1.00  0.00           N  
ATOM   2212  H   VAL B 135      13.909  23.659 -11.410  1.00  0.00           H  
ATOM   2213  CA  VAL B 135      14.996  21.826 -11.255  1.00  0.00           C  
ATOM   2214  HA  VAL B 135      15.337  21.413 -10.307  1.00  0.00           H  
ATOM   2215  CB  VAL B 135      13.670  21.117 -11.607  1.00  0.00           C  
ATOM   2216  HB  VAL B 135      13.253  21.579 -12.502  1.00  0.00           H  
ATOM   2217  CG1 VAL B 135      13.820  19.614 -11.870  1.00  0.00           C  
ATOM   2218 HG11 VAL B 135      14.240  19.117 -10.996  1.00  0.00           H  
ATOM   2219 HG12 VAL B 135      12.841  19.185 -12.083  1.00  0.00           H  
ATOM   2220 HG13 VAL B 135      14.454  19.438 -12.738  1.00  0.00           H  
ATOM   2221  CG2 VAL B 135      12.658  21.274 -10.461  1.00  0.00           C  
ATOM   2222 HG21 VAL B 135      11.730  20.761 -10.715  1.00  0.00           H  
ATOM   2223 HG22 VAL B 135      13.060  20.844  -9.543  1.00  0.00           H  
ATOM   2224 HG23 VAL B 135      12.429  22.323 -10.293  1.00  0.00           H  
ATOM   2225  C   VAL B 135      16.101  21.573 -12.298  1.00  0.00           C  
ATOM   2226  O   VAL B 135      16.222  22.305 -13.279  1.00  0.00           O  
ATOM   2227  N   LEU B 136      16.911  20.540 -12.052  1.00  0.00           N  
ATOM   2228  H   LEU B 136      16.717  20.034 -11.198  1.00  0.00           H  
ATOM   2229  CA  LEU B 136      18.006  20.027 -12.888  1.00  0.00           C  
ATOM   2230  HA  LEU B 136      18.071  20.615 -13.805  1.00  0.00           H  
ATOM   2231  CB  LEU B 136      19.322  20.188 -12.096  1.00  0.00           C  
ATOM   2232  HB2 LEU B 136      19.522  21.252 -11.978  1.00  0.00           H  
ATOM   2233  HB3 LEU B 136      19.173  19.757 -11.105  1.00  0.00           H  
ATOM   2234  CG  LEU B 136      20.565  19.515 -12.715  1.00  0.00           C  
ATOM   2235  HG  LEU B 136      20.372  18.454 -12.868  1.00  0.00           H  
ATOM   2236  CD1 LEU B 136      20.960  20.151 -14.047  1.00  0.00           C  
ATOM   2237 HD11 LEU B 136      21.851  19.661 -14.439  1.00  0.00           H  
ATOM   2238 HD12 LEU B 136      20.158  20.018 -14.774  1.00  0.00           H  
ATOM   2239 HD13 LEU B 136      21.156  21.215 -13.921  1.00  0.00           H  
ATOM   2240  CD2 LEU B 136      21.757  19.615 -11.763  1.00  0.00           C  
ATOM   2241 HD21 LEU B 136      22.043  20.657 -11.628  1.00  0.00           H  
ATOM   2242 HD22 LEU B 136      21.497  19.183 -10.798  1.00  0.00           H  
ATOM   2243 HD23 LEU B 136      22.600  19.066 -12.182  1.00  0.00           H  
ATOM   2244  C   LEU B 136      17.781  18.561 -13.306  1.00  0.00           C  
ATOM   2245  O   LEU B 136      18.227  18.152 -14.373  1.00  0.00           O  
ATOM   2246  N   GLN B 137      17.103  17.760 -12.478  1.00  0.00           N  
ATOM   2247  H   GLN B 137      16.730  18.153 -11.623  1.00  0.00           H  
ATOM   2248  CA  GLN B 137      16.687  16.393 -12.808  1.00  0.00           C  
ATOM   2249  HA  GLN B 137      16.672  16.297 -13.895  1.00  0.00           H  
ATOM   2250  CB  GLN B 137      17.686  15.361 -12.246  1.00  0.00           C  
ATOM   2251  HB2 GLN B 137      18.692  15.784 -12.246  1.00  0.00           H  
ATOM   2252  HB3 GLN B 137      17.392  15.124 -11.231  1.00  0.00           H  
ATOM   2253  CG  GLN B 137      17.709  14.038 -13.021  1.00  0.00           C  
ATOM   2254  HG2 GLN B 137      16.690  13.651 -13.071  1.00  0.00           H  
ATOM   2255  HG3 GLN B 137      18.052  14.223 -14.039  1.00  0.00           H  
ATOM   2256  CD  GLN B 137      18.604  12.960 -12.388  1.00  0.00           C  
ATOM   2257  OE1 GLN B 137      19.504  13.190 -11.580  1.00  0.00           O  
ATOM   2258  NE2 GLN B 137      18.381  11.713 -12.740  1.00  0.00           N  
ATOM   2259 HE21 GLN B 137      18.933  10.992 -12.314  1.00  0.00           H  
ATOM   2260 HE22 GLN B 137      17.620  11.499 -13.363  1.00  0.00           H  
ATOM   2261  C   GLN B 137      15.258  16.184 -12.291  1.00  0.00           C  
ATOM   2262  O   GLN B 137      14.972  16.497 -11.133  1.00  0.00           O  
ATOM   2263  N   GLU B 138      14.375  15.734 -13.184  1.00  0.00           N  
ATOM   2264  H   GLU B 138      14.710  15.462 -14.095  1.00  0.00           H  
ATOM   2265  CA  GLU B 138      12.913  15.796 -13.060  1.00  0.00           C  
ATOM   2266  HA  GLU B 138      12.661  16.835 -12.876  1.00  0.00           H  
ATOM   2267  CB  GLU B 138      12.336  15.424 -14.435  1.00  0.00           C  
ATOM   2268  HB2 GLU B 138      12.870  16.024 -15.175  1.00  0.00           H  
ATOM   2269  HB3 GLU B 138      12.523  14.368 -14.638  1.00  0.00           H  
ATOM   2270  CG  GLU B 138      10.838  15.716 -14.567  1.00  0.00           C  
ATOM   2271  HG2 GLU B 138      10.283  15.006 -13.950  1.00  0.00           H  
ATOM   2272  HG3 GLU B 138      10.653  16.722 -14.186  1.00  0.00           H  
ATOM   2273  CD  GLU B 138      10.317  15.658 -16.010  1.00  0.00           C  
ATOM   2274  OE1 GLU B 138      11.140  15.641 -16.952  1.00  0.00           O  
ATOM   2275  OE2 GLU B 138       9.071  15.677 -16.144  1.00  0.00           O  
ATOM   2276  C   GLU B 138      12.325  14.937 -11.914  1.00  0.00           C  
ATOM   2277  O   GLU B 138      12.880  13.872 -11.629  1.00  0.00           O  
ATOM   2278  N   PRO B 139      11.235  15.365 -11.234  1.00  0.00           N  
ATOM   2279  CD  PRO B 139      10.556  16.653 -11.339  1.00  0.00           C  
ATOM   2280  HD2 PRO B 139       9.759  16.581 -12.078  1.00  0.00           H  
ATOM   2281  HD3 PRO B 139      11.231  17.467 -11.593  1.00  0.00           H  
ATOM   2282  CG  PRO B 139       9.946  16.924  -9.967  1.00  0.00           C  
ATOM   2283  HG2 PRO B 139       9.068  17.565 -10.034  1.00  0.00           H  
ATOM   2284  HG3 PRO B 139      10.694  17.371  -9.314  1.00  0.00           H  
ATOM   2285  CB  PRO B 139       9.590  15.520  -9.485  1.00  0.00           C  
ATOM   2286  HB2 PRO B 139       8.614  15.244  -9.888  1.00  0.00           H  
ATOM   2287  HB3 PRO B 139       9.584  15.459  -8.396  1.00  0.00           H  
ATOM   2288  CA  PRO B 139      10.684  14.630 -10.093  1.00  0.00           C  
ATOM   2289  HA  PRO B 139      11.487  14.509  -9.373  1.00  0.00           H  
ATOM   2290  C   PRO B 139      10.134  13.238 -10.417  1.00  0.00           C  
ATOM   2291  O   PRO B 139       9.419  13.038 -11.397  1.00  0.00           O  
ATOM   2292  N   THR B 140      10.383  12.287  -9.516  1.00  0.00           N  
ATOM   2293  H   THR B 140      10.994  12.529  -8.739  1.00  0.00           H  
ATOM   2294  CA  THR B 140       9.783  10.942  -9.523  1.00  0.00           C  
ATOM   2295  HA  THR B 140       9.001  10.918 -10.282  1.00  0.00           H  
ATOM   2296  CB  THR B 140      10.832   9.897  -9.921  1.00  0.00           C  
ATOM   2297  HB  THR B 140      11.327  10.224 -10.837  1.00  0.00           H  
ATOM   2298  CG2 THR B 140      11.895   9.650  -8.849  1.00  0.00           C  
ATOM   2299 HG21 THR B 140      11.446   9.248  -7.942  1.00  0.00           H  
ATOM   2300 HG22 THR B 140      12.626   8.936  -9.227  1.00  0.00           H  
ATOM   2301 HG23 THR B 140      12.410  10.582  -8.614  1.00  0.00           H  
ATOM   2302  OG1 THR B 140      10.191   8.671 -10.183  1.00  0.00           O  
ATOM   2303  HG1 THR B 140       9.861   8.725 -11.083  1.00  0.00           H  
ATOM   2304  C   THR B 140       9.105  10.628  -8.184  1.00  0.00           C  
ATOM   2305  O   THR B 140       9.324  11.347  -7.209  1.00  0.00           O  
ATOM   2306  N   CYS B 141       8.255   9.596  -8.113  1.00  0.00           N  
ATOM   2307  H   CYS B 141       8.181   8.980  -8.912  1.00  0.00           H  
ATOM   2308  CA  CYS B 141       7.501   9.231  -6.905  1.00  0.00           C  
ATOM   2309  HA  CYS B 141       8.105   9.486  -6.039  1.00  0.00           H  
ATOM   2310  CB  CYS B 141       6.215  10.074  -6.861  1.00  0.00           C  
ATOM   2311  HB2 CYS B 141       6.486  11.132  -6.879  1.00  0.00           H  
ATOM   2312  HB3 CYS B 141       5.605   9.852  -7.737  1.00  0.00           H  
ATOM   2313  SG  CYS B 141       5.249   9.750  -5.357  1.00  0.00           S  
ATOM   2314  HG  CYS B 141       4.619   8.638  -5.775  1.00  0.00           H  
ATOM   2315  C   CYS B 141       7.205   7.722  -6.833  1.00  0.00           C  
ATOM   2316  O   CYS B 141       6.856   7.111  -7.846  1.00  0.00           O  
ATOM   2317  N   VAL B 142       7.303   7.125  -5.640  1.00  0.00           N  
ATOM   2318  H   VAL B 142       7.623   7.689  -4.854  1.00  0.00           H  
ATOM   2319  CA  VAL B 142       7.132   5.679  -5.430  1.00  0.00           C  
ATOM   2320  HA  VAL B 142       6.454   5.312  -6.202  1.00  0.00           H  
ATOM   2321  CB  VAL B 142       8.485   4.968  -5.643  1.00  0.00           C  
ATOM   2322  HB  VAL B 142       8.925   5.347  -6.566  1.00  0.00           H  
ATOM   2323  CG1 VAL B 142       9.499   5.201  -4.515  1.00  0.00           C  
ATOM   2324 HG11 VAL B 142       9.171   4.723  -3.592  1.00  0.00           H  
ATOM   2325 HG12 VAL B 142      10.467   4.793  -4.805  1.00  0.00           H  
ATOM   2326 HG13 VAL B 142       9.619   6.272  -4.339  1.00  0.00           H  
ATOM   2327  CG2 VAL B 142       8.295   3.465  -5.823  1.00  0.00           C  
ATOM   2328 HG21 VAL B 142       7.639   3.288  -6.671  1.00  0.00           H  
ATOM   2329 HG22 VAL B 142       9.257   3.004  -6.040  1.00  0.00           H  
ATOM   2330 HG23 VAL B 142       7.870   3.023  -4.923  1.00  0.00           H  
ATOM   2331  C   VAL B 142       6.486   5.362  -4.074  1.00  0.00           C  
ATOM   2332  O   VAL B 142       6.842   5.942  -3.050  1.00  0.00           O  
ATOM   2333  N   SER B 143       5.509   4.457  -4.059  1.00  0.00           N  
ATOM   2334  H   SER B 143       5.284   3.982  -4.926  1.00  0.00           H  
ATOM   2335  CA  SER B 143       4.700   4.118  -2.884  1.00  0.00           C  
ATOM   2336  HA  SER B 143       4.634   4.989  -2.238  1.00  0.00           H  
ATOM   2337  CB  SER B 143       3.289   3.777  -3.359  1.00  0.00           C  
ATOM   2338  HB2 SER B 143       2.929   4.572  -4.011  1.00  0.00           H  
ATOM   2339  HB3 SER B 143       3.312   2.841  -3.919  1.00  0.00           H  
ATOM   2340  OG  SER B 143       2.416   3.652  -2.263  1.00  0.00           O  
ATOM   2341  HG  SER B 143       2.313   4.535  -1.876  1.00  0.00           H  
ATOM   2342  C   SER B 143       5.264   2.964  -2.057  1.00  0.00           C  
ATOM   2343  O   SER B 143       5.786   2.002  -2.619  1.00  0.00           O  
ATOM   2344  N   ASP B 144       5.069   2.992  -0.736  1.00  0.00           N  
ATOM   2345  H   ASP B 144       4.695   3.827  -0.295  1.00  0.00           H  
ATOM   2346  CA  ASP B 144       5.221   1.822   0.137  1.00  0.00           C  
ATOM   2347  HA  ASP B 144       6.095   1.256  -0.185  1.00  0.00           H  
ATOM   2348  CB  ASP B 144       5.460   2.291   1.578  1.00  0.00           C  
ATOM   2349  HB2 ASP B 144       5.777   1.430   2.162  1.00  0.00           H  
ATOM   2350  HB3 ASP B 144       6.288   3.003   1.588  1.00  0.00           H  
ATOM   2351  CG  ASP B 144       4.233   2.902   2.282  1.00  0.00           C  
ATOM   2352  OD1 ASP B 144       3.215   3.270   1.655  1.00  0.00           O  
ATOM   2353  OD2 ASP B 144       4.241   2.952   3.530  1.00  0.00           O  
ATOM   2354  C   ASP B 144       4.016   0.856   0.113  1.00  0.00           C  
ATOM   2355  O   ASP B 144       4.058  -0.172   0.788  1.00  0.00           O  
ATOM   2356  N   TYR B 145       2.944   1.179  -0.619  1.00  0.00           N  
ATOM   2357  H   TYR B 145       2.975   2.056  -1.124  1.00  0.00           H  
ATOM   2358  CA  TYR B 145       1.674   0.441  -0.675  1.00  0.00           C  
ATOM   2359  HA  TYR B 145       0.998   1.071  -1.253  1.00  0.00           H  
ATOM   2360  CB  TYR B 145       1.852  -0.858  -1.476  1.00  0.00           C  
ATOM   2361  HB2 TYR B 145       2.737  -0.775  -2.104  1.00  0.00           H  
ATOM   2362  HB3 TYR B 145       2.022  -1.683  -0.787  1.00  0.00           H  
ATOM   2363  CG  TYR B 145       0.688  -1.190  -2.385  1.00  0.00           C  
ATOM   2364  CD1 TYR B 145       0.583  -0.551  -3.636  1.00  0.00           C  
ATOM   2365  HD1 TYR B 145       1.317   0.185  -3.936  1.00  0.00           H  
ATOM   2366  CE1 TYR B 145      -0.483  -0.868  -4.499  1.00  0.00           C  
ATOM   2367  HE1 TYR B 145      -0.577  -0.388  -5.460  1.00  0.00           H  
ATOM   2368  CZ  TYR B 145      -1.438  -1.831  -4.114  1.00  0.00           C  
ATOM   2369  OH  TYR B 145      -2.446  -2.148  -4.963  1.00  0.00           O  
ATOM   2370  HH  TYR B 145      -3.031  -2.840  -4.586  1.00  0.00           H  
ATOM   2371  CE2 TYR B 145      -1.335  -2.464  -2.857  1.00  0.00           C  
ATOM   2372  HE2 TYR B 145      -2.077  -3.191  -2.565  1.00  0.00           H  
ATOM   2373  CD2 TYR B 145      -0.275  -2.138  -1.991  1.00  0.00           C  
ATOM   2374  HD2 TYR B 145      -0.204  -2.605  -1.018  1.00  0.00           H  
ATOM   2375  C   TYR B 145       0.978   0.263   0.694  1.00  0.00           C  
ATOM   2376  O   TYR B 145       0.273  -0.721   0.934  1.00  0.00           O  
ATOM   2377  N   MET B 146       1.179   1.217   1.614  1.00  0.00           N  
ATOM   2378  H   MET B 146       1.829   1.965   1.382  1.00  0.00           H  
ATOM   2379  CA  MET B 146       0.606   1.209   2.966  1.00  0.00           C  
ATOM   2380  HA  MET B 146      -0.289   0.586   2.961  1.00  0.00           H  
ATOM   2381  CB  MET B 146       1.608   0.573   3.945  1.00  0.00           C  
ATOM   2382  HB2 MET B 146       1.700  -0.483   3.707  1.00  0.00           H  
ATOM   2383  HB3 MET B 146       2.582   1.037   3.815  1.00  0.00           H  
ATOM   2384  CG  MET B 146       1.197   0.715   5.416  1.00  0.00           C  
ATOM   2385  HG2 MET B 146       1.227   1.772   5.684  1.00  0.00           H  
ATOM   2386  HG3 MET B 146       0.172   0.362   5.536  1.00  0.00           H  
ATOM   2387  SD  MET B 146       2.254  -0.178   6.587  1.00  0.00           S  
ATOM   2388  CE  MET B 146       1.629   0.540   8.129  1.00  0.00           C  
ATOM   2389  HE1 MET B 146       0.560   0.346   8.219  1.00  0.00           H  
ATOM   2390  HE2 MET B 146       2.150   0.097   8.977  1.00  0.00           H  
ATOM   2391  HE3 MET B 146       1.798   1.618   8.125  1.00  0.00           H  
ATOM   2392  C   MET B 146       0.142   2.587   3.450  1.00  0.00           C  
ATOM   2393  O   MET B 146      -1.024   2.711   3.810  1.00  0.00           O  
ATOM   2394  N   SER B 147       1.031   3.587   3.524  1.00  0.00           N  
ATOM   2395  H   SER B 147       1.954   3.430   3.126  1.00  0.00           H  
ATOM   2396  CA  SER B 147       0.711   4.912   4.096  1.00  0.00           C  
ATOM   2397  HA  SER B 147      -0.248   5.231   3.684  1.00  0.00           H  
ATOM   2398  CB  SER B 147       0.535   4.810   5.625  1.00  0.00           C  
ATOM   2399  HB2 SER B 147       0.029   5.710   5.978  1.00  0.00           H  
ATOM   2400  HB3 SER B 147      -0.100   3.959   5.871  1.00  0.00           H  
ATOM   2401  OG  SER B 147       1.773   4.698   6.314  1.00  0.00           O  
ATOM   2402  HG  SER B 147       2.040   5.613   6.466  1.00  0.00           H  
ATOM   2403  C   SER B 147       1.720   6.032   3.784  1.00  0.00           C  
ATOM   2404  O   SER B 147       1.462   7.179   4.156  1.00  0.00           O  
ATOM   2405  N   ILE B 148       2.872   5.743   3.159  1.00  0.00           N  
ATOM   2406  H   ILE B 148       3.039   4.788   2.850  1.00  0.00           H  
ATOM   2407  CA  ILE B 148       3.908   6.736   2.829  1.00  0.00           C  
ATOM   2408  HA  ILE B 148       3.445   7.723   2.824  1.00  0.00           H  
ATOM   2409  CB  ILE B 148       5.055   6.775   3.877  1.00  0.00           C  
ATOM   2410  HB  ILE B 148       5.580   5.817   3.854  1.00  0.00           H  
ATOM   2411  CG2 ILE B 148       6.062   7.884   3.505  1.00  0.00           C  
ATOM   2412 HG21 ILE B 148       6.904   7.890   4.196  1.00  0.00           H  
ATOM   2413 HG22 ILE B 148       6.480   7.717   2.514  1.00  0.00           H  
ATOM   2414 HG23 ILE B 148       5.576   8.859   3.526  1.00  0.00           H  
ATOM   2415  CG1 ILE B 148       4.515   6.989   5.312  1.00  0.00           C  
ATOM   2416 HG12 ILE B 148       3.896   7.886   5.332  1.00  0.00           H  
ATOM   2417 HG13 ILE B 148       3.888   6.138   5.575  1.00  0.00           H  
ATOM   2418  CD1 ILE B 148       5.578   7.108   6.414  1.00  0.00           C  
ATOM   2419 HD11 ILE B 148       6.269   6.268   6.358  1.00  0.00           H  
ATOM   2420 HD12 ILE B 148       6.126   8.044   6.315  1.00  0.00           H  
ATOM   2421 HD13 ILE B 148       5.088   7.102   7.386  1.00  0.00           H  
ATOM   2422  C   ILE B 148       4.458   6.486   1.420  1.00  0.00           C  
ATOM   2423  O   ILE B 148       5.072   5.460   1.131  1.00  0.00           O  
ATOM   2424  N   SER B 149       4.296   7.465   0.538  1.00  0.00           N  
ATOM   2425  H   SER B 149       3.810   8.308   0.838  1.00  0.00           H  
ATOM   2426  CA  SER B 149       4.907   7.462  -0.795  1.00  0.00           C  
ATOM   2427  HA  SER B 149       5.402   6.508  -0.969  1.00  0.00           H  
ATOM   2428  CB  SER B 149       3.828   7.617  -1.868  1.00  0.00           C  
ATOM   2429  HB2 SER B 149       3.399   8.616  -1.806  1.00  0.00           H  
ATOM   2430  HB3 SER B 149       4.276   7.482  -2.853  1.00  0.00           H  
ATOM   2431  OG  SER B 149       2.798   6.655  -1.668  1.00  0.00           O  
ATOM   2432  HG  SER B 149       2.286   6.954  -0.901  1.00  0.00           H  
ATOM   2433  C   SER B 149       5.987   8.544  -0.872  1.00  0.00           C  
ATOM   2434  O   SER B 149       5.764   9.677  -0.456  1.00  0.00           O  
ATOM   2435  N   THR B 150       7.183   8.208  -1.354  1.00  0.00           N  
ATOM   2436  H   THR B 150       7.285   7.303  -1.803  1.00  0.00           H  
ATOM   2437  CA  THR B 150       8.326   9.139  -1.388  1.00  0.00           C  
ATOM   2438  HA  THR B 150       8.145   9.968  -0.704  1.00  0.00           H  
ATOM   2439  CB  THR B 150       9.609   8.455  -0.908  1.00  0.00           C  
ATOM   2440  HB  THR B 150       9.836   7.603  -1.550  1.00  0.00           H  
ATOM   2441  CG2 THR B 150      10.812   9.395  -0.861  1.00  0.00           C  
ATOM   2442 HG21 THR B 150      11.655   8.878  -0.400  1.00  0.00           H  
ATOM   2443 HG22 THR B 150      11.105   9.696  -1.868  1.00  0.00           H  
ATOM   2444 HG23 THR B 150      10.571  10.280  -0.269  1.00  0.00           H  
ATOM   2445  OG1 THR B 150       9.405   8.003   0.408  1.00  0.00           O  
ATOM   2446  HG1 THR B 150       8.623   7.450   0.407  1.00  0.00           H  
ATOM   2447  C   THR B 150       8.516   9.712  -2.785  1.00  0.00           C  
ATOM   2448  O   THR B 150       8.585   8.949  -3.748  1.00  0.00           O  
ATOM   2449  N   CYS B 151       8.632  11.037  -2.883  1.00  0.00           N  
ATOM   2450  H   CYS B 151       8.555  11.601  -2.043  1.00  0.00           H  
ATOM   2451  CA  CYS B 151       9.007  11.766  -4.090  1.00  0.00           C  
ATOM   2452  HA  CYS B 151       9.045  11.065  -4.915  1.00  0.00           H  
ATOM   2453  CB  CYS B 151       7.905  12.799  -4.373  1.00  0.00           C  
ATOM   2454  HB2 CYS B 151       6.979  12.265  -4.588  1.00  0.00           H  
ATOM   2455  HB3 CYS B 151       7.758  13.405  -3.479  1.00  0.00           H  
ATOM   2456  SG  CYS B 151       8.281  13.914  -5.759  1.00  0.00           S  
ATOM   2457  HG  CYS B 151       8.600  12.968  -6.658  1.00  0.00           H  
ATOM   2458  C   CYS B 151      10.412  12.376  -3.942  1.00  0.00           C  
ATOM   2459  O   CYS B 151      10.786  12.818  -2.853  1.00  0.00           O  
ATOM   2460  N   GLU B 152      11.181  12.416  -5.031  1.00  0.00           N  
ATOM   2461  H   GLU B 152      10.825  12.040  -5.902  1.00  0.00           H  
ATOM   2462  CA  GLU B 152      12.501  13.053  -5.067  1.00  0.00           C  
ATOM   2463  HA  GLU B 152      12.475  13.881  -4.360  1.00  0.00           H  
ATOM   2464  CB  GLU B 152      13.590  12.091  -4.573  1.00  0.00           C  
ATOM   2465  HB2 GLU B 152      14.480  12.682  -4.356  1.00  0.00           H  
ATOM   2466  HB3 GLU B 152      13.250  11.645  -3.641  1.00  0.00           H  
ATOM   2467  CG  GLU B 152      13.970  10.951  -5.528  1.00  0.00           C  
ATOM   2468  HG2 GLU B 152      13.067  10.405  -5.815  1.00  0.00           H  
ATOM   2469  HG3 GLU B 152      14.419  11.369  -6.433  1.00  0.00           H  
ATOM   2470  CD  GLU B 152      14.971  10.000  -4.850  1.00  0.00           C  
ATOM   2471  OE1 GLU B 152      15.904  10.514  -4.187  1.00  0.00           O  
ATOM   2472  OE2 GLU B 152      14.791   8.768  -4.994  1.00  0.00           O  
ATOM   2473  C   GLU B 152      12.847  13.660  -6.435  1.00  0.00           C  
ATOM   2474  O   GLU B 152      12.353  13.224  -7.476  1.00  0.00           O  
ATOM   2475  N   TRP B 153      13.683  14.702  -6.409  1.00  0.00           N  
ATOM   2476  H   TRP B 153      14.045  14.981  -5.501  1.00  0.00           H  
ATOM   2477  CA  TRP B 153      14.159  15.466  -7.569  1.00  0.00           C  
ATOM   2478  HA  TRP B 153      14.266  14.789  -8.420  1.00  0.00           H  
ATOM   2479  CB  TRP B 153      13.127  16.543  -7.948  1.00  0.00           C  
ATOM   2480  HB2 TRP B 153      13.418  17.008  -8.890  1.00  0.00           H  
ATOM   2481  HB3 TRP B 153      12.187  16.038  -8.134  1.00  0.00           H  
ATOM   2482  CG  TRP B 153      12.832  17.625  -6.953  1.00  0.00           C  
ATOM   2483  CD1 TRP B 153      13.436  18.834  -6.876  1.00  0.00           C  
ATOM   2484  HD1 TRP B 153      14.235  19.170  -7.526  1.00  0.00           H  
ATOM   2485  NE1 TRP B 153      12.858  19.578  -5.862  1.00  0.00           N  
ATOM   2486  HE1 TRP B 153      13.157  20.515  -5.619  1.00  0.00           H  
ATOM   2487  CE2 TRP B 153      11.813  18.898  -5.268  1.00  0.00           C  
ATOM   2488  CZ2 TRP B 153      10.898  19.229  -4.257  1.00  0.00           C  
ATOM   2489  HZ2 TRP B 153      10.930  20.199  -3.789  1.00  0.00           H  
ATOM   2490  CH2 TRP B 153       9.936  18.281  -3.865  1.00  0.00           C  
ATOM   2491  HH2 TRP B 153       9.214  18.517  -3.095  1.00  0.00           H  
ATOM   2492  CZ3 TRP B 153       9.908  17.019  -4.481  1.00  0.00           C  
ATOM   2493  HZ3 TRP B 153       9.172  16.286  -4.181  1.00  0.00           H  
ATOM   2494  CE3 TRP B 153      10.832  16.697  -5.491  1.00  0.00           C  
ATOM   2495  HE3 TRP B 153      10.788  15.728  -5.968  1.00  0.00           H  
ATOM   2496  CD2 TRP B 153      11.804  17.628  -5.917  1.00  0.00           C  
ATOM   2497  C   TRP B 153      15.530  16.104  -7.299  1.00  0.00           C  
ATOM   2498  O   TRP B 153      16.104  15.981  -6.214  1.00  0.00           O  
ATOM   2499  N   LYS B 154      16.062  16.829  -8.288  1.00  0.00           N  
ATOM   2500  H   LYS B 154      15.560  16.862  -9.174  1.00  0.00           H  
ATOM   2501  CA  LYS B 154      17.339  17.555  -8.182  1.00  0.00           C  
ATOM   2502  HA  LYS B 154      17.652  17.570  -7.138  1.00  0.00           H  
ATOM   2503  CB  LYS B 154      18.396  16.819  -9.009  1.00  0.00           C  
ATOM   2504  HB2 LYS B 154      17.902  15.957  -9.440  1.00  0.00           H  
ATOM   2505  HB3 LYS B 154      18.751  17.451  -9.825  1.00  0.00           H  
ATOM   2506  CG  LYS B 154      19.596  16.280  -8.219  1.00  0.00           C  
ATOM   2507  HG2 LYS B 154      20.207  17.097  -7.835  1.00  0.00           H  
ATOM   2508  HG3 LYS B 154      19.233  15.664  -7.395  1.00  0.00           H  
ATOM   2509  CD  LYS B 154      20.409  15.414  -9.191  1.00  0.00           C  
ATOM   2510  HD2 LYS B 154      19.706  14.875  -9.822  1.00  0.00           H  
ATOM   2511  HD3 LYS B 154      21.016  16.052  -9.835  1.00  0.00           H  
ATOM   2512  CE  LYS B 154      21.279  14.361  -8.508  1.00  0.00           C  
ATOM   2513  HE2 LYS B 154      22.174  14.838  -8.094  1.00  0.00           H  
ATOM   2514  HE3 LYS B 154      20.709  13.920  -7.684  1.00  0.00           H  
ATOM   2515  NZ  LYS B 154      21.624  13.306  -9.496  1.00  0.00           N  
ATOM   2516  HZ1 LYS B 154      20.774  12.984  -9.964  1.00  0.00           H  
ATOM   2517  HZ2 LYS B 154      22.217  13.684 -10.223  1.00  0.00           H  
ATOM   2518  HZ3 LYS B 154      22.081  12.518  -9.055  1.00  0.00           H  
ATOM   2519  C   LYS B 154      17.190  19.001  -8.629  1.00  0.00           C  
ATOM   2520  O   LYS B 154      16.521  19.277  -9.619  1.00  0.00           O  
ATOM   2521  N   MET B 155      17.866  19.906  -7.935  1.00  0.00           N  
ATOM   2522  H   MET B 155      18.409  19.565  -7.152  1.00  0.00           H  
ATOM   2523  CA  MET B 155      17.963  21.336  -8.224  1.00  0.00           C  
ATOM   2524  HA  MET B 155      17.187  21.606  -8.939  1.00  0.00           H  
ATOM   2525  CB  MET B 155      17.729  22.146  -6.936  1.00  0.00           C  
ATOM   2526  HB2 MET B 155      18.519  21.912  -6.220  1.00  0.00           H  
ATOM   2527  HB3 MET B 155      17.791  23.209  -7.167  1.00  0.00           H  
ATOM   2528  CG  MET B 155      16.372  21.856  -6.276  1.00  0.00           C  
ATOM   2529  HG2 MET B 155      16.345  20.807  -5.980  1.00  0.00           H  
ATOM   2530  HG3 MET B 155      16.302  22.453  -5.367  1.00  0.00           H  
ATOM   2531  SD  MET B 155      14.908  22.198  -7.297  1.00  0.00           S  
ATOM   2532  CE  MET B 155      14.882  24.010  -7.219  1.00  0.00           C  
ATOM   2533  HE1 MET B 155      14.727  24.335  -6.191  1.00  0.00           H  
ATOM   2534  HE2 MET B 155      15.826  24.415  -7.579  1.00  0.00           H  
ATOM   2535  HE3 MET B 155      14.068  24.394  -7.834  1.00  0.00           H  
ATOM   2536  C   MET B 155      19.318  21.693  -8.850  1.00  0.00           C  
ATOM   2537  O   MET B 155      20.312  20.983  -8.681  1.00  0.00           O  
ATOM   2538  N   ASN B 156      19.364  22.817  -9.564  1.00  0.00           N  
ATOM   2539  H   ASN B 156      18.486  23.309  -9.690  1.00  0.00           H  
ATOM   2540  CA  ASN B 156      20.536  23.389 -10.237  1.00  0.00           C  
ATOM   2541  HA  ASN B 156      21.069  22.576 -10.729  1.00  0.00           H  
ATOM   2542  CB  ASN B 156      19.999  24.342 -11.332  1.00  0.00           C  
ATOM   2543  HB2 ASN B 156      19.149  23.865 -11.823  1.00  0.00           H  
ATOM   2544  HB3 ASN B 156      19.651  25.266 -10.871  1.00  0.00           H  
ATOM   2545  CG  ASN B 156      20.993  24.687 -12.429  1.00  0.00           C  
ATOM   2546  OD1 ASN B 156      20.760  24.441 -13.601  1.00  0.00           O  
ATOM   2547  ND2 ASN B 156      22.112  25.287 -12.101  1.00  0.00           N  
ATOM   2548 HD21 ASN B 156      22.767  25.490 -12.833  1.00  0.00           H  
ATOM   2549 HD22 ASN B 156      22.271  25.540 -11.131  1.00  0.00           H  
ATOM   2550  C   ASN B 156      21.530  24.027  -9.229  1.00  0.00           C  
ATOM   2551  O   ASN B 156      21.861  25.209  -9.320  1.00  0.00           O  
ATOM   2552  N   GLY B 157      21.991  23.236  -8.256  1.00  0.00           N  
ATOM   2553  H   GLY B 157      21.621  22.290  -8.226  1.00  0.00           H  
ATOM   2554  CA  GLY B 157      22.866  23.650  -7.152  1.00  0.00           C  
ATOM   2555  HA2 GLY B 157      23.741  23.002  -7.158  1.00  0.00           H  
ATOM   2556  HA3 GLY B 157      23.205  24.675  -7.303  1.00  0.00           H  
ATOM   2557  C   GLY B 157      22.203  23.566  -5.762  1.00  0.00           C  
ATOM   2558  O   GLY B 157      21.002  23.298  -5.670  1.00  0.00           O  
ATOM   2559  N   PRO B 158      22.972  23.762  -4.669  1.00  0.00           N  
ATOM   2560  CD  PRO B 158      24.412  23.984  -4.651  1.00  0.00           C  
ATOM   2561  HD2 PRO B 158      24.616  25.045  -4.803  1.00  0.00           H  
ATOM   2562  HD3 PRO B 158      24.932  23.387  -5.400  1.00  0.00           H  
ATOM   2563  CG  PRO B 158      24.870  23.564  -3.256  1.00  0.00           C  
ATOM   2564  HG2 PRO B 158      25.781  24.084  -2.955  1.00  0.00           H  
ATOM   2565  HG3 PRO B 158      25.015  22.483  -3.224  1.00  0.00           H  
ATOM   2566  CB  PRO B 158      23.679  23.950  -2.382  1.00  0.00           C  
ATOM   2567  HB2 PRO B 158      23.745  25.013  -2.140  1.00  0.00           H  
ATOM   2568  HB3 PRO B 158      23.636  23.357  -1.468  1.00  0.00           H  
ATOM   2569  CA  PRO B 158      22.474  23.677  -3.293  1.00  0.00           C  
ATOM   2570  HA  PRO B 158      22.128  22.662  -3.115  1.00  0.00           H  
ATOM   2571  C   PRO B 158      21.327  24.657  -3.026  1.00  0.00           C  
ATOM   2572  O   PRO B 158      21.479  25.867  -3.214  1.00  0.00           O  
ATOM   2573  N   THR B 159      20.176  24.127  -2.603  1.00  0.00           N  
ATOM   2574  H   THR B 159      20.134  23.130  -2.414  1.00  0.00           H  
ATOM   2575  CA  THR B 159      18.920  24.884  -2.514  1.00  0.00           C  
ATOM   2576  HA  THR B 159      19.144  25.947  -2.529  1.00  0.00           H  
ATOM   2577  CB  THR B 159      18.031  24.601  -3.738  1.00  0.00           C  
ATOM   2578  HB  THR B 159      17.769  23.544  -3.755  1.00  0.00           H  
ATOM   2579  CG2 THR B 159      16.753  25.441  -3.737  1.00  0.00           C  
ATOM   2580 HG21 THR B 159      16.117  25.172  -2.895  1.00  0.00           H  
ATOM   2581 HG22 THR B 159      17.005  26.500  -3.681  1.00  0.00           H  
ATOM   2582 HG23 THR B 159      16.201  25.261  -4.658  1.00  0.00           H  
ATOM   2583  OG1 THR B 159      18.702  24.915  -4.941  1.00  0.00           O  
ATOM   2584  HG1 THR B 159      19.471  24.331  -5.030  1.00  0.00           H  
ATOM   2585  C   THR B 159      18.190  24.583  -1.203  1.00  0.00           C  
ATOM   2586  O   THR B 159      18.009  23.422  -0.831  1.00  0.00           O  
ATOM   2587  N   GLN B 160      17.743  25.624  -0.494  1.00  0.00           N  
ATOM   2588  H   GLN B 160      17.917  26.554  -0.864  1.00  0.00           H  
ATOM   2589  CA  GLN B 160      17.032  25.549   0.791  1.00  0.00           C  
ATOM   2590  HA  GLN B 160      17.477  24.741   1.376  1.00  0.00           H  
ATOM   2591  CB  GLN B 160      17.254  26.857   1.578  1.00  0.00           C  
ATOM   2592  HB2 GLN B 160      16.891  27.704   0.995  1.00  0.00           H  
ATOM   2593  HB3 GLN B 160      16.696  26.812   2.514  1.00  0.00           H  
ATOM   2594  CG  GLN B 160      18.747  27.047   1.905  1.00  0.00           C  
ATOM   2595  HG2 GLN B 160      19.096  26.177   2.462  1.00  0.00           H  
ATOM   2596  HG3 GLN B 160      19.330  27.109   0.986  1.00  0.00           H  
ATOM   2597  CD  GLN B 160      19.038  28.307   2.710  1.00  0.00           C  
ATOM   2598  OE1 GLN B 160      18.702  29.419   2.339  1.00  0.00           O  
ATOM   2599  NE2 GLN B 160      19.733  28.190   3.822  1.00  0.00           N  
ATOM   2600 HE21 GLN B 160      19.903  29.040   4.330  1.00  0.00           H  
ATOM   2601 HE22 GLN B 160      20.030  27.289   4.150  1.00  0.00           H  
ATOM   2602  C   GLN B 160      15.550  25.167   0.593  1.00  0.00           C  
ATOM   2603  O   GLN B 160      14.629  25.901   0.968  1.00  0.00           O  
ATOM   2604  N   CYS B 161      15.349  24.011  -0.047  1.00  0.00           N  
ATOM   2605  H   CYS B 161      16.183  23.489  -0.289  1.00  0.00           H  
ATOM   2606  CA  CYS B 161      14.098  23.528  -0.632  1.00  0.00           C  
ATOM   2607  HA  CYS B 161      13.816  24.193  -1.449  1.00  0.00           H  
ATOM   2608  CB  CYS B 161      14.342  22.122  -1.200  1.00  0.00           C  
ATOM   2609  HB2 CYS B 161      14.660  21.438  -0.407  1.00  0.00           H  
ATOM   2610  HB3 CYS B 161      13.407  21.740  -1.609  1.00  0.00           H  
ATOM   2611  SG  CYS B 161      15.594  22.154  -2.518  1.00  0.00           S  
ATOM   2612  HG  CYS B 161      16.687  22.165  -1.732  1.00  0.00           H  
ATOM   2613  C   CYS B 161      12.929  23.497   0.357  1.00  0.00           C  
ATOM   2614  O   CYS B 161      11.843  23.964   0.021  1.00  0.00           O  
ATOM   2615  N   SER B 162      13.165  23.025   1.585  1.00  0.00           N  
ATOM   2616  H   SER B 162      14.093  22.693   1.809  1.00  0.00           H  
ATOM   2617  CA  SER B 162      12.186  22.955   2.683  1.00  0.00           C  
ATOM   2618  HA  SER B 162      11.403  22.246   2.422  1.00  0.00           H  
ATOM   2619  CB  SER B 162      12.904  22.438   3.933  1.00  0.00           C  
ATOM   2620  HB2 SER B 162      12.211  22.431   4.775  1.00  0.00           H  
ATOM   2621  HB3 SER B 162      13.246  21.421   3.759  1.00  0.00           H  
ATOM   2622  OG  SER B 162      14.019  23.266   4.230  1.00  0.00           O  
ATOM   2623  HG  SER B 162      14.348  23.013   5.118  1.00  0.00           H  
ATOM   2624  C   SER B 162      11.521  24.293   3.024  1.00  0.00           C  
ATOM   2625  O   SER B 162      10.416  24.322   3.560  1.00  0.00           O  
ATOM   2626  N   THR B 163      12.167  25.416   2.700  1.00  0.00           N  
ATOM   2627  H   THR B 163      13.070  25.313   2.255  1.00  0.00           H  
ATOM   2628  CA  THR B 163      11.663  26.769   2.979  1.00  0.00           C  
ATOM   2629  HA  THR B 163      10.898  26.709   3.753  1.00  0.00           H  
ATOM   2630  CB  THR B 163      12.788  27.675   3.501  1.00  0.00           C  
ATOM   2631  HB  THR B 163      12.320  28.559   3.937  1.00  0.00           H  
ATOM   2632  CG2 THR B 163      13.666  27.039   4.578  1.00  0.00           C  
ATOM   2633 HG21 THR B 163      14.351  27.788   4.974  1.00  0.00           H  
ATOM   2634 HG22 THR B 163      13.038  26.667   5.389  1.00  0.00           H  
ATOM   2635 HG23 THR B 163      14.244  26.212   4.167  1.00  0.00           H  
ATOM   2636  OG1 THR B 163      13.615  28.110   2.441  1.00  0.00           O  
ATOM   2637  HG1 THR B 163      14.027  27.325   2.036  1.00  0.00           H  
ATOM   2638  C   THR B 163      11.019  27.446   1.768  1.00  0.00           C  
ATOM   2639  O   THR B 163      10.514  28.562   1.889  1.00  0.00           O  
ATOM   2640  N   GLU B 164      11.128  26.851   0.580  1.00  0.00           N  
ATOM   2641  H   GLU B 164      11.508  25.909   0.575  1.00  0.00           H  
ATOM   2642  CA  GLU B 164      11.015  27.540  -0.717  1.00  0.00           C  
ATOM   2643  HA  GLU B 164      10.683  28.569  -0.583  1.00  0.00           H  
ATOM   2644  CB  GLU B 164      12.426  27.552  -1.339  1.00  0.00           C  
ATOM   2645  HB2 GLU B 164      13.101  28.096  -0.673  1.00  0.00           H  
ATOM   2646  HB3 GLU B 164      12.787  26.523  -1.400  1.00  0.00           H  
ATOM   2647  CG  GLU B 164      12.516  28.158  -2.747  1.00  0.00           C  
ATOM   2648  HG2 GLU B 164      13.555  28.089  -3.073  1.00  0.00           H  
ATOM   2649  HG3 GLU B 164      11.920  27.556  -3.436  1.00  0.00           H  
ATOM   2650  CD  GLU B 164      12.067  29.621  -2.827  1.00  0.00           C  
ATOM   2651  OE1 GLU B 164      11.649  30.044  -3.918  1.00  0.00           O  
ATOM   2652  OE2 GLU B 164      12.184  30.320  -1.779  1.00  0.00           O  
ATOM   2653  C   GLU B 164      10.015  26.865  -1.662  1.00  0.00           C  
ATOM   2654  O   GLU B 164       9.252  27.531  -2.366  1.00  0.00           O  
ATOM   2655  N   LEU B 165      10.027  25.533  -1.654  1.00  0.00           N  
ATOM   2656  H   LEU B 165      10.622  25.072  -0.975  1.00  0.00           H  
ATOM   2657  CA  LEU B 165       9.210  24.669  -2.487  1.00  0.00           C  
ATOM   2658  HA  LEU B 165       8.773  25.264  -3.285  1.00  0.00           H  
ATOM   2659  CB  LEU B 165      10.094  23.573  -3.117  1.00  0.00           C  
ATOM   2660  HB2 LEU B 165      10.418  22.929  -2.312  1.00  0.00           H  
ATOM   2661  HB3 LEU B 165       9.478  22.978  -3.793  1.00  0.00           H  
ATOM   2662  CG  LEU B 165      11.363  24.030  -3.861  1.00  0.00           C  
ATOM   2663  HG  LEU B 165      12.024  24.566  -3.178  1.00  0.00           H  
ATOM   2664  CD1 LEU B 165      12.122  22.818  -4.409  1.00  0.00           C  
ATOM   2665 HD11 LEU B 165      13.048  23.152  -4.877  1.00  0.00           H  
ATOM   2666 HD12 LEU B 165      12.375  22.144  -3.594  1.00  0.00           H  
ATOM   2667 HD13 LEU B 165      11.513  22.293  -5.146  1.00  0.00           H  
ATOM   2668  CD2 LEU B 165      11.023  24.933  -5.036  1.00  0.00           C  
ATOM   2669 HD21 LEU B 165      10.605  25.864  -4.659  1.00  0.00           H  
ATOM   2670 HD22 LEU B 165      10.297  24.440  -5.683  1.00  0.00           H  
ATOM   2671 HD23 LEU B 165      11.926  25.161  -5.601  1.00  0.00           H  
ATOM   2672  C   LEU B 165       8.069  24.051  -1.663  1.00  0.00           C  
ATOM   2673  O   LEU B 165       8.179  23.860  -0.451  1.00  0.00           O  
ATOM   2674  N   ARG B 166       6.989  23.674  -2.348  1.00  0.00           N  
ATOM   2675  H   ARG B 166       6.979  23.870  -3.349  1.00  0.00           H  
ATOM   2676  CA  ARG B 166       5.898  22.846  -1.809  1.00  0.00           C  
ATOM   2677  HA  ARG B 166       6.305  22.218  -1.013  1.00  0.00           H  
ATOM   2678  CB  ARG B 166       4.784  23.721  -1.200  1.00  0.00           C  
ATOM   2679  HB2 ARG B 166       4.078  23.072  -0.682  1.00  0.00           H  
ATOM   2680  HB3 ARG B 166       5.223  24.399  -0.465  1.00  0.00           H  
ATOM   2681  CG  ARG B 166       4.031  24.536  -2.265  1.00  0.00           C  
ATOM   2682  HG2 ARG B 166       4.742  25.186  -2.776  1.00  0.00           H  
ATOM   2683  HG3 ARG B 166       3.590  23.854  -2.992  1.00  0.00           H  
ATOM   2684  CD  ARG B 166       2.888  25.388  -1.709  1.00  0.00           C  
ATOM   2685  HD2 ARG B 166       2.148  24.730  -1.247  1.00  0.00           H  
ATOM   2686  HD3 ARG B 166       3.269  26.060  -0.938  1.00  0.00           H  
ATOM   2687  NE  ARG B 166       2.245  26.152  -2.800  1.00  0.00           N  
ATOM   2688  HE  ARG B 166       1.455  25.720  -3.249  1.00  0.00           H  
ATOM   2689  CZ  ARG B 166       2.648  27.311  -3.293  1.00  0.00           C  
ATOM   2690  NH1 ARG B 166       3.642  27.962  -2.770  1.00  0.00           N  
ATOM   2691 HH11 ARG B 166       4.139  27.572  -1.994  1.00  0.00           H  
ATOM   2692 HH12 ARG B 166       3.947  28.834  -3.195  1.00  0.00           H  
ATOM   2693  NH2 ARG B 166       2.086  27.836  -4.345  1.00  0.00           N  
ATOM   2694 HH21 ARG B 166       1.370  27.348  -4.854  1.00  0.00           H  
ATOM   2695 HH22 ARG B 166       2.439  28.710  -4.703  1.00  0.00           H  
ATOM   2696  C   ARG B 166       5.373  21.916  -2.898  1.00  0.00           C  
ATOM   2697  O   ARG B 166       5.339  22.308  -4.065  1.00  0.00           O  
ATOM   2698  N   LEU B 167       4.931  20.719  -2.526  1.00  0.00           N  
ATOM   2699  H   LEU B 167       4.972  20.471  -1.542  1.00  0.00           H  
ATOM   2700  CA  LEU B 167       4.377  19.723  -3.442  1.00  0.00           C  
ATOM   2701  HA  LEU B 167       4.472  20.077  -4.469  1.00  0.00           H  
ATOM   2702  CB  LEU B 167       5.217  18.436  -3.304  1.00  0.00           C  
ATOM   2703  HB2 LEU B 167       6.265  18.688  -3.475  1.00  0.00           H  
ATOM   2704  HB3 LEU B 167       5.125  18.076  -2.278  1.00  0.00           H  
ATOM   2705  CG  LEU B 167       4.824  17.294  -4.258  1.00  0.00           C  
ATOM   2706  HG  LEU B 167       3.780  17.022  -4.102  1.00  0.00           H  
ATOM   2707  CD1 LEU B 167       5.034  17.675  -5.725  1.00  0.00           C  
ATOM   2708 HD11 LEU B 167       4.863  16.806  -6.358  1.00  0.00           H  
ATOM   2709 HD12 LEU B 167       4.319  18.443  -6.011  1.00  0.00           H  
ATOM   2710 HD13 LEU B 167       6.050  18.036  -5.882  1.00  0.00           H  
ATOM   2711  CD2 LEU B 167       5.697  16.077  -3.966  1.00  0.00           C  
ATOM   2712 HD21 LEU B 167       5.573  15.771  -2.927  1.00  0.00           H  
ATOM   2713 HD22 LEU B 167       5.408  15.250  -4.612  1.00  0.00           H  
ATOM   2714 HD23 LEU B 167       6.745  16.312  -4.149  1.00  0.00           H  
ATOM   2715  C   LEU B 167       2.882  19.520  -3.156  1.00  0.00           C  
ATOM   2716  O   LEU B 167       2.517  18.954  -2.124  1.00  0.00           O  
ATOM   2717  N   LEU B 168       2.021  19.984  -4.066  1.00  0.00           N  
ATOM   2718  H   LEU B 168       2.394  20.361  -4.932  1.00  0.00           H  
ATOM   2719  CA  LEU B 168       0.594  19.670  -4.039  1.00  0.00           C  
ATOM   2720  HA  LEU B 168       0.255  19.661  -3.004  1.00  0.00           H  
ATOM   2721  CB  LEU B 168      -0.221  20.723  -4.815  1.00  0.00           C  
ATOM   2722  HB2 LEU B 168       0.342  21.080  -5.678  1.00  0.00           H  
ATOM   2723  HB3 LEU B 168      -1.122  20.233  -5.189  1.00  0.00           H  
ATOM   2724  CG  LEU B 168      -0.675  21.911  -3.948  1.00  0.00           C  
ATOM   2725  HG  LEU B 168      -1.073  21.526  -3.013  1.00  0.00           H  
ATOM   2726  CD1 LEU B 168       0.454  22.903  -3.652  1.00  0.00           C  
ATOM   2727 HD11 LEU B 168       1.240  22.399  -3.092  1.00  0.00           H  
ATOM   2728 HD12 LEU B 168       0.856  23.295  -4.584  1.00  0.00           H  
ATOM   2729 HD13 LEU B 168       0.061  23.712  -3.038  1.00  0.00           H  
ATOM   2730  CD2 LEU B 168      -1.809  22.665  -4.641  1.00  0.00           C  
ATOM   2731 HD21 LEU B 168      -2.147  23.484  -4.006  1.00  0.00           H  
ATOM   2732 HD22 LEU B 168      -1.473  23.055  -5.600  1.00  0.00           H  
ATOM   2733 HD23 LEU B 168      -2.651  21.990  -4.799  1.00  0.00           H  
ATOM   2734  C   LEU B 168       0.355  18.269  -4.612  1.00  0.00           C  
ATOM   2735  O   LEU B 168       1.022  17.859  -5.566  1.00  0.00           O  
ATOM   2736  N   TYR B 169      -0.626  17.559  -4.053  1.00  0.00           N  
ATOM   2737  H   TYR B 169      -1.137  17.959  -3.271  1.00  0.00           H  
ATOM   2738  CA  TYR B 169      -1.060  16.251  -4.545  1.00  0.00           C  
ATOM   2739  HA  TYR B 169      -0.902  16.237  -5.626  1.00  0.00           H  
ATOM   2740  CB  TYR B 169      -0.210  15.122  -3.939  1.00  0.00           C  
ATOM   2741  HB2 TYR B 169      -0.430  14.212  -4.500  1.00  0.00           H  
ATOM   2742  HB3 TYR B 169       0.838  15.355  -4.137  1.00  0.00           H  
ATOM   2743  CG  TYR B 169      -0.343  14.812  -2.452  1.00  0.00           C  
ATOM   2744  CD1 TYR B 169       0.250  15.660  -1.495  1.00  0.00           C  
ATOM   2745  HD1 TYR B 169       0.688  16.601  -1.808  1.00  0.00           H  
ATOM   2746  CE1 TYR B 169       0.330  15.260  -0.145  1.00  0.00           C  
ATOM   2747  HE1 TYR B 169       0.801  15.902   0.585  1.00  0.00           H  
ATOM   2748  CZ  TYR B 169      -0.205  14.015   0.260  1.00  0.00           C  
ATOM   2749  OH  TYR B 169      -0.123  13.595   1.551  1.00  0.00           O  
ATOM   2750  HH  TYR B 169      -0.533  12.722   1.675  1.00  0.00           H  
ATOM   2751  CE2 TYR B 169      -0.826  13.182  -0.689  1.00  0.00           C  
ATOM   2752  HE2 TYR B 169      -1.237  12.235  -0.369  1.00  0.00           H  
ATOM   2753  CD2 TYR B 169      -0.898  13.582  -2.038  1.00  0.00           C  
ATOM   2754  HD2 TYR B 169      -1.358  12.925  -2.760  1.00  0.00           H  
ATOM   2755  C   TYR B 169      -2.551  16.023  -4.311  1.00  0.00           C  
ATOM   2756  O   TYR B 169      -3.110  16.501  -3.329  1.00  0.00           O  
ATOM   2757  N   GLN B 170      -3.201  15.261  -5.194  1.00  0.00           N  
ATOM   2758  H   GLN B 170      -2.689  14.895  -5.989  1.00  0.00           H  
ATOM   2759  CA  GLN B 170      -4.628  14.923  -5.097  1.00  0.00           C  
ATOM   2760  HA  GLN B 170      -4.911  14.896  -4.043  1.00  0.00           H  
ATOM   2761  CB  GLN B 170      -5.455  16.024  -5.784  1.00  0.00           C  
ATOM   2762  HB2 GLN B 170      -5.181  16.982  -5.338  1.00  0.00           H  
ATOM   2763  HB3 GLN B 170      -5.198  16.061  -6.843  1.00  0.00           H  
ATOM   2764  CG  GLN B 170      -6.978  15.851  -5.644  1.00  0.00           C  
ATOM   2765  HG2 GLN B 170      -7.315  15.007  -6.245  1.00  0.00           H  
ATOM   2766  HG3 GLN B 170      -7.222  15.653  -4.602  1.00  0.00           H  
ATOM   2767  CD  GLN B 170      -7.745  17.098  -6.090  1.00  0.00           C  
ATOM   2768  OE1 GLN B 170      -7.266  17.915  -6.860  1.00  0.00           O  
ATOM   2769  NE2 GLN B 170      -8.955  17.304  -5.625  1.00  0.00           N  
ATOM   2770 HE21 GLN B 170      -9.401  18.157  -5.900  1.00  0.00           H  
ATOM   2771 HE22 GLN B 170      -9.380  16.681  -4.941  1.00  0.00           H  
ATOM   2772  C   GLN B 170      -4.888  13.538  -5.706  1.00  0.00           C  
ATOM   2773  O   GLN B 170      -4.294  13.199  -6.733  1.00  0.00           O  
ATOM   2774  N   LEU B 171      -5.735  12.728  -5.059  1.00  0.00           N  
ATOM   2775  H   LEU B 171      -6.192  13.067  -4.225  1.00  0.00           H  
ATOM   2776  CA  LEU B 171      -6.157  11.423  -5.581  1.00  0.00           C  
ATOM   2777  HA  LEU B 171      -5.276  10.895  -5.945  1.00  0.00           H  
ATOM   2778  CB  LEU B 171      -6.771  10.593  -4.430  1.00  0.00           C  
ATOM   2779  HB2 LEU B 171      -6.013  10.435  -3.661  1.00  0.00           H  
ATOM   2780  HB3 LEU B 171      -7.560  11.189  -3.983  1.00  0.00           H  
ATOM   2781  CG  LEU B 171      -7.382   9.228  -4.813  1.00  0.00           C  
ATOM   2782  HG  LEU B 171      -8.043   9.352  -5.668  1.00  0.00           H  
ATOM   2783  CD1 LEU B 171      -6.313   8.194  -5.164  1.00  0.00           C  
ATOM   2784 HD11 LEU B 171      -6.794   7.259  -5.456  1.00  0.00           H  
ATOM   2785 HD12 LEU B 171      -5.703   8.552  -5.988  1.00  0.00           H  
ATOM   2786 HD13 LEU B 171      -5.675   8.006  -4.301  1.00  0.00           H  
ATOM   2787  CD2 LEU B 171      -8.201   8.663  -3.652  1.00  0.00           C  
ATOM   2788 HD21 LEU B 171      -9.012   9.348  -3.408  1.00  0.00           H  
ATOM   2789 HD22 LEU B 171      -8.627   7.702  -3.937  1.00  0.00           H  
ATOM   2790 HD23 LEU B 171      -7.569   8.529  -2.774  1.00  0.00           H  
ATOM   2791  C   LEU B 171      -7.115  11.621  -6.771  1.00  0.00           C  
ATOM   2792  O   LEU B 171      -8.068  12.400  -6.699  1.00  0.00           O  
ATOM   2793  N   VAL B 172      -6.890  10.881  -7.857  1.00  0.00           N  
ATOM   2794  H   VAL B 172      -6.085  10.265  -7.856  1.00  0.00           H  
ATOM   2795  CA  VAL B 172      -7.736  10.866  -9.060  1.00  0.00           C  
ATOM   2796  HA  VAL B 172      -8.115  11.877  -9.217  1.00  0.00           H  
ATOM   2797  CB  VAL B 172      -6.911  10.500 -10.319  1.00  0.00           C  
ATOM   2798  HB  VAL B 172      -6.534   9.482 -10.225  1.00  0.00           H  
ATOM   2799  CG1 VAL B 172      -7.736  10.601 -11.612  1.00  0.00           C  
ATOM   2800 HG11 VAL B 172      -8.144  11.606 -11.719  1.00  0.00           H  
ATOM   2801 HG12 VAL B 172      -7.106  10.374 -12.471  1.00  0.00           H  
ATOM   2802 HG13 VAL B 172      -8.554   9.881 -11.601  1.00  0.00           H  
ATOM   2803  CG2 VAL B 172      -5.716  11.453 -10.498  1.00  0.00           C  
ATOM   2804 HG21 VAL B 172      -5.158  11.182 -11.394  1.00  0.00           H  
ATOM   2805 HG22 VAL B 172      -6.072  12.479 -10.588  1.00  0.00           H  
ATOM   2806 HG23 VAL B 172      -5.043  11.388  -9.646  1.00  0.00           H  
ATOM   2807  C   VAL B 172      -8.961   9.971  -8.809  1.00  0.00           C  
ATOM   2808  O   VAL B 172      -9.103   8.881  -9.356  1.00  0.00           O  
ATOM   2809  N   PHE B 173      -9.841  10.436  -7.920  1.00  0.00           N  
ATOM   2810  H   PHE B 173      -9.618  11.316  -7.464  1.00  0.00           H  
ATOM   2811  CA  PHE B 173     -11.117   9.799  -7.590  1.00  0.00           C  
ATOM   2812  HA  PHE B 173     -11.517   9.354  -8.503  1.00  0.00           H  
ATOM   2813  CB  PHE B 173     -10.893   8.660  -6.575  1.00  0.00           C  
ATOM   2814  HB2 PHE B 173     -10.183   7.942  -6.988  1.00  0.00           H  
ATOM   2815  HB3 PHE B 173     -10.458   9.073  -5.666  1.00  0.00           H  
ATOM   2816  CG  PHE B 173     -12.173   7.928  -6.224  1.00  0.00           C  
ATOM   2817  CD1 PHE B 173     -12.708   6.971  -7.109  1.00  0.00           C  
ATOM   2818  HD1 PHE B 173     -12.142   6.659  -7.977  1.00  0.00           H  
ATOM   2819  CE1 PHE B 173     -13.997   6.451  -6.887  1.00  0.00           C  
ATOM   2820  HE1 PHE B 173     -14.419   5.733  -7.578  1.00  0.00           H  
ATOM   2821  CZ  PHE B 173     -14.753   6.899  -5.790  1.00  0.00           C  
ATOM   2822  HZ  PHE B 173     -15.758   6.537  -5.640  1.00  0.00           H  
ATOM   2823  CE2 PHE B 173     -14.213   7.842  -4.901  1.00  0.00           C  
ATOM   2824  HE2 PHE B 173     -14.814   8.229  -4.096  1.00  0.00           H  
ATOM   2825  CD2 PHE B 173     -12.916   8.338  -5.102  1.00  0.00           C  
ATOM   2826  HD2 PHE B 173     -12.527   9.102  -4.442  1.00  0.00           H  
ATOM   2827  C   PHE B 173     -12.151  10.833  -7.097  1.00  0.00           C  
ATOM   2828  O   PHE B 173     -11.800  11.921  -6.637  1.00  0.00           O  
ATOM   2829  N   LEU B 174     -13.439  10.481  -7.175  1.00  0.00           N  
ATOM   2830  H   LEU B 174     -13.637   9.530  -7.456  1.00  0.00           H  
ATOM   2831  CA  LEU B 174     -14.570  11.336  -6.796  1.00  0.00           C  
ATOM   2832  HA  LEU B 174     -14.559  12.209  -7.448  1.00  0.00           H  
ATOM   2833  CB  LEU B 174     -15.903  10.584  -7.013  1.00  0.00           C  
ATOM   2834  HB2 LEU B 174     -15.911   9.706  -6.365  1.00  0.00           H  
ATOM   2835  HB3 LEU B 174     -16.720  11.230  -6.689  1.00  0.00           H  
ATOM   2836  CG  LEU B 174     -16.191  10.125  -8.454  1.00  0.00           C  
ATOM   2837  HG  LEU B 174     -15.381   9.489  -8.812  1.00  0.00           H  
ATOM   2838  CD1 LEU B 174     -17.487   9.314  -8.481  1.00  0.00           C  
ATOM   2839 HD11 LEU B 174     -18.327   9.920  -8.139  1.00  0.00           H  
ATOM   2840 HD12 LEU B 174     -17.697   8.963  -9.493  1.00  0.00           H  
ATOM   2841 HD13 LEU B 174     -17.390   8.441  -7.834  1.00  0.00           H  
ATOM   2842  CD2 LEU B 174     -16.351  11.317  -9.401  1.00  0.00           C  
ATOM   2843 HD21 LEU B 174     -16.664  10.968 -10.383  1.00  0.00           H  
ATOM   2844 HD22 LEU B 174     -17.110  12.001  -9.021  1.00  0.00           H  
ATOM   2845 HD23 LEU B 174     -15.403  11.842  -9.508  1.00  0.00           H  
ATOM   2846  C   LEU B 174     -14.484  11.845  -5.344  1.00  0.00           C  
ATOM   2847  O   LEU B 174     -14.409  11.059  -4.400  1.00  0.00           O  
ATOM   2848  N   LEU B 175     -14.585  13.172  -5.182  1.00  0.00           N  
ATOM   2849  H   LEU B 175     -14.595  13.744  -6.012  1.00  0.00           H  
ATOM   2850  CA  LEU B 175     -14.613  13.879  -3.888  1.00  0.00           C  
ATOM   2851  HA  LEU B 175     -14.585  14.946  -4.111  1.00  0.00           H  
ATOM   2852  CB  LEU B 175     -15.943  13.613  -3.145  1.00  0.00           C  
ATOM   2853  HB2 LEU B 175     -15.944  12.576  -2.804  1.00  0.00           H  
ATOM   2854  HB3 LEU B 175     -15.976  14.246  -2.256  1.00  0.00           H  
ATOM   2855  CG  LEU B 175     -17.216  13.863  -3.976  1.00  0.00           C  
ATOM   2856  HG  LEU B 175     -17.169  13.305  -4.911  1.00  0.00           H  
ATOM   2857  CD1 LEU B 175     -18.438  13.360  -3.211  1.00  0.00           C  
ATOM   2858 HD11 LEU B 175     -18.329  12.295  -3.016  1.00  0.00           H  
ATOM   2859 HD12 LEU B 175     -18.523  13.892  -2.263  1.00  0.00           H  
ATOM   2860 HD13 LEU B 175     -19.336  13.522  -3.806  1.00  0.00           H  
ATOM   2861  CD2 LEU B 175     -17.427  15.345  -4.301  1.00  0.00           C  
ATOM   2862 HD21 LEU B 175     -17.473  15.927  -3.380  1.00  0.00           H  
ATOM   2863 HD22 LEU B 175     -16.602  15.712  -4.910  1.00  0.00           H  
ATOM   2864 HD23 LEU B 175     -18.352  15.475  -4.860  1.00  0.00           H  
ATOM   2865  C   LEU B 175     -13.354  13.639  -3.027  1.00  0.00           C  
ATOM   2866  O   LEU B 175     -13.430  13.542  -1.807  1.00  0.00           O  
ATOM   2867  N   SER B 176     -12.198  13.515  -3.684  1.00  0.00           N  
ATOM   2868  H   SER B 176     -12.220  13.569  -4.689  1.00  0.00           H  
ATOM   2869  CA  SER B 176     -10.877  13.489  -3.048  1.00  0.00           C  
ATOM   2870  HA  SER B 176     -10.935  12.959  -2.099  1.00  0.00           H  
ATOM   2871  CB  SER B 176      -9.857  12.788  -3.946  1.00  0.00           C  
ATOM   2872  HB2 SER B 176      -9.637  13.411  -4.815  1.00  0.00           H  
ATOM   2873  HB3 SER B 176      -8.941  12.653  -3.373  1.00  0.00           H  
ATOM   2874  OG  SER B 176     -10.332  11.539  -4.399  1.00  0.00           O  
ATOM   2875  HG  SER B 176     -10.918  11.725  -5.154  1.00  0.00           H  
ATOM   2876  C   SER B 176     -10.344  14.900  -2.803  1.00  0.00           C  
ATOM   2877  O   SER B 176     -10.311  15.705  -3.733  1.00  0.00           O  
ATOM   2878  N   GLU B 177      -9.832  15.178  -1.604  1.00  0.00           N  
ATOM   2879  H   GLU B 177      -9.925  14.507  -0.860  1.00  0.00           H  
ATOM   2880  CA  GLU B 177      -9.188  16.464  -1.297  1.00  0.00           C  
ATOM   2881  HA  GLU B 177      -9.750  17.247  -1.809  1.00  0.00           H  
ATOM   2882  CB  GLU B 177      -9.234  16.737   0.220  1.00  0.00           C  
ATOM   2883  HB2 GLU B 177      -8.855  15.866   0.761  1.00  0.00           H  
ATOM   2884  HB3 GLU B 177      -8.578  17.579   0.450  1.00  0.00           H  
ATOM   2885  CG  GLU B 177     -10.644  17.090   0.724  1.00  0.00           C  
ATOM   2886  HG2 GLU B 177     -11.278  16.201   0.651  1.00  0.00           H  
ATOM   2887  HG3 GLU B 177     -10.577  17.360   1.781  1.00  0.00           H  
ATOM   2888  CD  GLU B 177     -11.264  18.260  -0.061  1.00  0.00           C  
ATOM   2889  OE1 GLU B 177     -12.501  18.249  -0.237  1.00  0.00           O  
ATOM   2890  OE2 GLU B 177     -10.481  19.127  -0.522  1.00  0.00           O  
ATOM   2891  C   GLU B 177      -7.748  16.599  -1.819  1.00  0.00           C  
ATOM   2892  O   GLU B 177      -7.024  15.610  -1.987  1.00  0.00           O  
ATOM   2893  N   ALA B 178      -7.350  17.852  -2.062  1.00  0.00           N  
ATOM   2894  H   ALA B 178      -8.007  18.591  -1.840  1.00  0.00           H  
ATOM   2895  CA  ALA B 178      -5.993  18.240  -2.430  1.00  0.00           C  
ATOM   2896  HA  ALA B 178      -5.526  17.408  -2.959  1.00  0.00           H  
ATOM   2897  CB  ALA B 178      -6.049  19.431  -3.393  1.00  0.00           C  
ATOM   2898  HB1 ALA B 178      -6.629  19.169  -4.278  1.00  0.00           H  
ATOM   2899  HB2 ALA B 178      -6.507  20.287  -2.896  1.00  0.00           H  
ATOM   2900  HB3 ALA B 178      -5.036  19.694  -3.698  1.00  0.00           H  
ATOM   2901  C   ALA B 178      -5.140  18.559  -1.188  1.00  0.00           C  
ATOM   2902  O   ALA B 178      -5.459  19.434  -0.384  1.00  0.00           O  
ATOM   2903  N   HIE B 179      -4.005  17.881  -1.067  1.00  0.00           N  
ATOM   2904  H   HIE B 179      -3.761  17.264  -1.833  1.00  0.00           H  
ATOM   2905  CA  HIE B 179      -3.046  17.974   0.033  1.00  0.00           C  
ATOM   2906  HA  HIE B 179      -3.516  18.466   0.887  1.00  0.00           H  
ATOM   2907  CB  HIE B 179      -2.675  16.544   0.453  1.00  0.00           C  
ATOM   2908  HB2 HIE B 179      -2.316  16.001  -0.421  1.00  0.00           H  
ATOM   2909  HB3 HIE B 179      -1.879  16.575   1.198  1.00  0.00           H  
ATOM   2910  CG  HIE B 179      -3.833  15.785   1.045  1.00  0.00           C  
ATOM   2911  ND1 HIE B 179      -4.181  15.779   2.395  1.00  0.00           N  
ATOM   2912  CE1 HIE B 179      -5.320  15.078   2.475  1.00  0.00           C  
ATOM   2913  HE1 HIE B 179      -5.860  14.896   3.394  1.00  0.00           H  
ATOM   2914  NE2 HIE B 179      -5.701  14.654   1.258  1.00  0.00           N  
ATOM   2915  HE2 HIE B 179      -6.555  14.158   1.052  1.00  0.00           H  
ATOM   2916  CD2 HIE B 179      -4.775  15.093   0.341  1.00  0.00           C  
ATOM   2917  HD2 HIE B 179      -4.813  14.980  -0.734  1.00  0.00           H  
ATOM   2918  C   HIE B 179      -1.812  18.790  -0.375  1.00  0.00           C  
ATOM   2919  O   HIE B 179      -1.616  19.126  -1.544  1.00  0.00           O  
ATOM   2920  N   THR B 180      -0.940  19.102   0.583  1.00  0.00           N  
ATOM   2921  H   THR B 180      -1.133  18.804   1.530  1.00  0.00           H  
ATOM   2922  CA  THR B 180       0.367  19.732   0.333  1.00  0.00           C  
ATOM   2923  HA  THR B 180       0.689  19.510  -0.682  1.00  0.00           H  
ATOM   2924  CB  THR B 180       0.279  21.261   0.479  1.00  0.00           C  
ATOM   2925  HB  THR B 180      -0.180  21.506   1.438  1.00  0.00           H  
ATOM   2926  CG2 THR B 180       1.630  21.971   0.386  1.00  0.00           C  
ATOM   2927 HG21 THR B 180       2.253  21.711   1.241  1.00  0.00           H  
ATOM   2928 HG22 THR B 180       2.134  21.681  -0.537  1.00  0.00           H  
ATOM   2929 HG23 THR B 180       1.473  23.049   0.393  1.00  0.00           H  
ATOM   2930  OG1 THR B 180      -0.503  21.809  -0.553  1.00  0.00           O  
ATOM   2931  HG1 THR B 180      -1.221  21.190  -0.743  1.00  0.00           H  
ATOM   2932  C   THR B 180       1.408  19.162   1.294  1.00  0.00           C  
ATOM   2933  O   THR B 180       1.173  19.154   2.499  1.00  0.00           O  
ATOM   2934  N   CYS B 181       2.562  18.737   0.774  1.00  0.00           N  
ATOM   2935  H   CYS B 181       2.677  18.767  -0.235  1.00  0.00           H  
ATOM   2936  CA  CYS B 181       3.737  18.377   1.576  1.00  0.00           C  
ATOM   2937  HA  CYS B 181       3.493  18.490   2.635  1.00  0.00           H  
ATOM   2938  CB  CYS B 181       4.097  16.903   1.356  1.00  0.00           C  
ATOM   2939  HB2 CYS B 181       4.068  16.642   0.296  1.00  0.00           H  
ATOM   2940  HB3 CYS B 181       5.104  16.710   1.733  1.00  0.00           H  
ATOM   2941  SG  CYS B 181       2.954  15.861   2.299  1.00  0.00           S  
ATOM   2942  HG  CYS B 181       3.783  14.804   2.332  1.00  0.00           H  
ATOM   2943  C   CYS B 181       4.923  19.314   1.304  1.00  0.00           C  
ATOM   2944  O   CYS B 181       5.009  19.959   0.255  1.00  0.00           O  
ATOM   2945  N   ILE B 182       5.837  19.391   2.272  1.00  0.00           N  
ATOM   2946  H   ILE B 182       5.747  18.768   3.062  1.00  0.00           H  
ATOM   2947  CA  ILE B 182       7.037  20.242   2.248  1.00  0.00           C  
ATOM   2948  HA  ILE B 182       6.971  20.922   1.402  1.00  0.00           H  
ATOM   2949  CB  ILE B 182       7.093  21.094   3.539  1.00  0.00           C  
ATOM   2950  HB  ILE B 182       7.139  20.406   4.387  1.00  0.00           H  
ATOM   2951  CG2 ILE B 182       8.354  21.968   3.608  1.00  0.00           C  
ATOM   2952 HG21 ILE B 182       9.245  21.348   3.683  1.00  0.00           H  
ATOM   2953 HG22 ILE B 182       8.431  22.606   2.728  1.00  0.00           H  
ATOM   2954 HG23 ILE B 182       8.324  22.600   4.495  1.00  0.00           H  
ATOM   2955  CG1 ILE B 182       5.835  21.975   3.737  1.00  0.00           C  
ATOM   2956 HG12 ILE B 182       4.966  21.330   3.876  1.00  0.00           H  
ATOM   2957 HG13 ILE B 182       5.955  22.547   4.660  1.00  0.00           H  
ATOM   2958  CD1 ILE B 182       5.524  22.961   2.599  1.00  0.00           C  
ATOM   2959 HD11 ILE B 182       5.306  22.424   1.677  1.00  0.00           H  
ATOM   2960 HD12 ILE B 182       4.649  23.551   2.870  1.00  0.00           H  
ATOM   2961 HD13 ILE B 182       6.363  23.637   2.437  1.00  0.00           H  
ATOM   2962  C   ILE B 182       8.288  19.356   2.081  1.00  0.00           C  
ATOM   2963  O   ILE B 182       8.285  18.238   2.605  1.00  0.00           O  
ATOM   2964  N   PRO B 183       9.336  19.779   1.345  1.00  0.00           N  
ATOM   2965  CD  PRO B 183       9.391  20.914   0.435  1.00  0.00           C  
ATOM   2966  HD2 PRO B 183       9.749  21.797   0.964  1.00  0.00           H  
ATOM   2967  HD3 PRO B 183       8.431  21.118  -0.037  1.00  0.00           H  
ATOM   2968  CG  PRO B 183      10.399  20.506  -0.632  1.00  0.00           C  
ATOM   2969  HG2 PRO B 183      10.908  21.359  -1.063  1.00  0.00           H  
ATOM   2970  HG3 PRO B 183       9.901  19.914  -1.397  1.00  0.00           H  
ATOM   2971  CB  PRO B 183      11.394  19.641   0.123  1.00  0.00           C  
ATOM   2972  HB2 PRO B 183      12.178  20.277   0.541  1.00  0.00           H  
ATOM   2973  HB3 PRO B 183      11.826  18.879  -0.520  1.00  0.00           H  
ATOM   2974  CA  PRO B 183      10.569  19.000   1.235  1.00  0.00           C  
ATOM   2975  HA  PRO B 183      10.309  17.984   0.939  1.00  0.00           H  
ATOM   2976  C   PRO B 183      11.396  18.938   2.520  1.00  0.00           C  
ATOM   2977  O   PRO B 183      11.259  19.774   3.412  1.00  0.00           O  
ATOM   2978  N   GLU B 184      12.311  17.976   2.560  1.00  0.00           N  
ATOM   2979  H   GLU B 184      12.372  17.350   1.766  1.00  0.00           H  
ATOM   2980  CA  GLU B 184      13.248  17.767   3.659  1.00  0.00           C  
ATOM   2981  HA  GLU B 184      12.658  17.762   4.577  1.00  0.00           H  
ATOM   2982  CB  GLU B 184      13.932  16.394   3.486  1.00  0.00           C  
ATOM   2983  HB2 GLU B 184      13.948  16.111   2.430  1.00  0.00           H  
ATOM   2984  HB3 GLU B 184      14.971  16.444   3.821  1.00  0.00           H  
ATOM   2985  CG  GLU B 184      13.211  15.309   4.297  1.00  0.00           C  
ATOM   2986  HG2 GLU B 184      12.166  15.272   3.980  1.00  0.00           H  
ATOM   2987  HG3 GLU B 184      13.668  14.345   4.060  1.00  0.00           H  
ATOM   2988  CD  GLU B 184      13.291  15.551   5.815  1.00  0.00           C  
ATOM   2989  OE1 GLU B 184      12.690  14.737   6.545  1.00  0.00           O  
ATOM   2990  OE2 GLU B 184      13.943  16.542   6.233  1.00  0.00           O  
ATOM   2991  C   GLU B 184      14.298  18.873   3.839  1.00  0.00           C  
ATOM   2992  O   GLU B 184      14.685  19.577   2.904  1.00  0.00           O  
ATOM   2993  N   ASN B 185      14.817  18.987   5.064  1.00  0.00           N  
ATOM   2994  H   ASN B 185      14.520  18.285   5.746  1.00  0.00           H  
ATOM   2995  CA  ASN B 185      15.832  19.967   5.470  1.00  0.00           C  
ATOM   2996  HA  ASN B 185      15.618  20.897   4.945  1.00  0.00           H  
ATOM   2997  CB  ASN B 185      15.710  20.202   6.997  1.00  0.00           C  
ATOM   2998  HB2 ASN B 185      15.252  19.329   7.467  1.00  0.00           H  
ATOM   2999  HB3 ASN B 185      16.692  20.328   7.450  1.00  0.00           H  
ATOM   3000  CG  ASN B 185      14.917  21.444   7.358  1.00  0.00           C  
ATOM   3001  OD1 ASN B 185      14.840  22.418   6.623  1.00  0.00           O  
ATOM   3002  ND2 ASN B 185      14.313  21.471   8.521  1.00  0.00           N  
ATOM   3003 HD21 ASN B 185      13.806  22.307   8.749  1.00  0.00           H  
ATOM   3004 HD22 ASN B 185      14.345  20.667   9.118  1.00  0.00           H  
ATOM   3005  C   ASN B 185      17.271  19.604   5.037  1.00  0.00           C  
ATOM   3006  O   ASN B 185      18.233  20.152   5.571  1.00  0.00           O  
ATOM   3007  N   ASN B 186      17.459  18.684   4.086  1.00  0.00           N  
ATOM   3008  H   ASN B 186      16.647  18.348   3.584  1.00  0.00           H  
ATOM   3009  CA  ASN B 186      18.780  18.147   3.733  1.00  0.00           C  
ATOM   3010  HA  ASN B 186      19.288  17.895   4.666  1.00  0.00           H  
ATOM   3011  CB  ASN B 186      18.602  16.845   2.931  1.00  0.00           C  
ATOM   3012  HB2 ASN B 186      19.549  16.306   2.959  1.00  0.00           H  
ATOM   3013  HB3 ASN B 186      17.841  16.215   3.390  1.00  0.00           H  
ATOM   3014  CG  ASN B 186      18.229  17.089   1.480  1.00  0.00           C  
ATOM   3015  OD1 ASN B 186      17.436  17.951   1.148  1.00  0.00           O  
ATOM   3016  ND2 ASN B 186      18.834  16.371   0.564  1.00  0.00           N  
ATOM   3017 HD21 ASN B 186      18.615  16.605  -0.401  1.00  0.00           H  
ATOM   3018 HD22 ASN B 186      19.478  15.650   0.820  1.00  0.00           H  
ATOM   3019  C   ASN B 186      19.704  19.151   3.005  1.00  0.00           C  
ATOM   3020  O   ASN B 186      20.899  18.892   2.883  1.00  0.00           O  
ATOM   3021  N   GLY B 187      19.163  20.269   2.504  1.00  0.00           N  
ATOM   3022  H   GLY B 187      18.158  20.334   2.569  1.00  0.00           H  
ATOM   3023  CA  GLY B 187      19.895  21.476   2.075  1.00  0.00           C  
ATOM   3024  HA2 GLY B 187      19.171  22.268   1.891  1.00  0.00           H  
ATOM   3025  HA3 GLY B 187      20.537  21.790   2.898  1.00  0.00           H  
ATOM   3026  C   GLY B 187      20.781  21.369   0.824  1.00  0.00           C  
ATOM   3027  O   GLY B 187      21.352  22.372   0.395  1.00  0.00           O  
ATOM   3028  N   GLY B 188      20.927  20.176   0.246  1.00  0.00           N  
ATOM   3029  H   GLY B 188      20.454  19.399   0.684  1.00  0.00           H  
ATOM   3030  CA  GLY B 188      21.783  19.915  -0.909  1.00  0.00           C  
ATOM   3031  HA2 GLY B 188      22.709  20.481  -0.806  1.00  0.00           H  
ATOM   3032  HA3 GLY B 188      22.040  18.856  -0.909  1.00  0.00           H  
ATOM   3033  C   GLY B 188      21.154  20.268  -2.263  1.00  0.00           C  
ATOM   3034  O   GLY B 188      20.203  21.040  -2.374  1.00  0.00           O  
ATOM   3035  N   ALA B 189      21.732  19.699  -3.325  1.00  0.00           N  
ATOM   3036  H   ALA B 189      22.567  19.155  -3.176  1.00  0.00           H  
ATOM   3037  CA  ALA B 189      21.179  19.770  -4.681  1.00  0.00           C  
ATOM   3038  HA  ALA B 189      20.652  20.718  -4.805  1.00  0.00           H  
ATOM   3039  CB  ALA B 189      22.345  19.747  -5.677  1.00  0.00           C  
ATOM   3040  HB1 ALA B 189      21.954  19.842  -6.692  1.00  0.00           H  
ATOM   3041  HB2 ALA B 189      23.015  20.585  -5.481  1.00  0.00           H  
ATOM   3042  HB3 ALA B 189      22.897  18.810  -5.595  1.00  0.00           H  
ATOM   3043  C   ALA B 189      20.160  18.647  -4.974  1.00  0.00           C  
ATOM   3044  O   ALA B 189      19.300  18.816  -5.828  1.00  0.00           O  
ATOM   3045  N   GLY B 190      20.246  17.498  -4.293  1.00  0.00           N  
ATOM   3046  H   GLY B 190      20.925  17.444  -3.554  1.00  0.00           H  
ATOM   3047  CA  GLY B 190      19.192  16.475  -4.295  1.00  0.00           C  
ATOM   3048  HA2 GLY B 190      18.692  16.445  -5.263  1.00  0.00           H  
ATOM   3049  HA3 GLY B 190      19.619  15.492  -4.096  1.00  0.00           H  
ATOM   3050  C   GLY B 190      18.156  16.783  -3.215  1.00  0.00           C  
ATOM   3051  O   GLY B 190      18.536  17.218  -2.128  1.00  0.00           O  
ATOM   3052  N   CYS B 191      16.875  16.567  -3.505  1.00  0.00           N  
ATOM   3053  H   CYS B 191      16.635  16.165  -4.408  1.00  0.00           H  
ATOM   3054  CA  CYS B 191      15.750  17.023  -2.692  1.00  0.00           C  
ATOM   3055  HA  CYS B 191      16.086  17.253  -1.676  1.00  0.00           H  
ATOM   3056  CB  CYS B 191      15.225  18.313  -3.335  1.00  0.00           C  
ATOM   3057  HB2 CYS B 191      16.003  19.078  -3.293  1.00  0.00           H  
ATOM   3058  HB3 CYS B 191      14.966  18.122  -4.379  1.00  0.00           H  
ATOM   3059  SG  CYS B 191      13.758  18.910  -2.462  1.00  0.00           S  
ATOM   3060  HG  CYS B 191      12.893  18.022  -2.973  1.00  0.00           H  
ATOM   3061  C   CYS B 191      14.665  15.940  -2.610  1.00  0.00           C  
ATOM   3062  O   CYS B 191      14.263  15.398  -3.635  1.00  0.00           O  
ATOM   3063  N   VAL B 192      14.183  15.662  -1.398  1.00  0.00           N  
ATOM   3064  H   VAL B 192      14.513  16.217  -0.621  1.00  0.00           H  
ATOM   3065  CA  VAL B 192      13.177  14.635  -1.080  1.00  0.00           C  
ATOM   3066  HA  VAL B 192      12.847  14.144  -1.996  1.00  0.00           H  
ATOM   3067  CB  VAL B 192      13.804  13.562  -0.155  1.00  0.00           C  
ATOM   3068  HB  VAL B 192      14.535  14.046   0.496  1.00  0.00           H  
ATOM   3069  CG1 VAL B 192      12.814  12.814   0.750  1.00  0.00           C  
ATOM   3070 HG11 VAL B 192      12.022  12.357   0.155  1.00  0.00           H  
ATOM   3071 HG12 VAL B 192      13.343  12.037   1.301  1.00  0.00           H  
ATOM   3072 HG13 VAL B 192      12.388  13.504   1.479  1.00  0.00           H  
ATOM   3073  CG2 VAL B 192      14.531  12.503  -0.990  1.00  0.00           C  
ATOM   3074 HG21 VAL B 192      15.190  12.978  -1.717  1.00  0.00           H  
ATOM   3075 HG22 VAL B 192      15.128  11.859  -0.346  1.00  0.00           H  
ATOM   3076 HG23 VAL B 192      13.808  11.885  -1.522  1.00  0.00           H  
ATOM   3077  C   VAL B 192      11.947  15.294  -0.455  1.00  0.00           C  
ATOM   3078  O   VAL B 192      12.071  16.250   0.311  1.00  0.00           O  
ATOM   3079  N   CYS B 193      10.761  14.757  -0.736  1.00  0.00           N  
ATOM   3080  H   CYS B 193      10.736  13.999  -1.416  1.00  0.00           H  
ATOM   3081  CA  CYS B 193       9.492  15.142  -0.123  1.00  0.00           C  
ATOM   3082  HA  CYS B 193       9.680  15.532   0.879  1.00  0.00           H  
ATOM   3083  CB  CYS B 193       8.872  16.259  -0.969  1.00  0.00           C  
ATOM   3084  HB2 CYS B 193       9.589  17.073  -1.080  1.00  0.00           H  
ATOM   3085  HB3 CYS B 193       8.632  15.864  -1.958  1.00  0.00           H  
ATOM   3086  SG  CYS B 193       7.360  16.882  -0.188  1.00  0.00           S  
ATOM   3087  HG  CYS B 193       7.923  17.329   0.949  1.00  0.00           H  
ATOM   3088  C   CYS B 193       8.568  13.917  -0.002  1.00  0.00           C  
ATOM   3089  O   CYS B 193       8.324  13.210  -0.979  1.00  0.00           O  
ATOM   3090  N   HIE B 194       8.066  13.641   1.204  1.00  0.00           N  
ATOM   3091  H   HIE B 194       8.217  14.302   1.950  1.00  0.00           H  
ATOM   3092  CA  HIE B 194       7.191  12.494   1.476  1.00  0.00           C  
ATOM   3093  HA  HIE B 194       7.388  11.709   0.744  1.00  0.00           H  
ATOM   3094  CB  HIE B 194       7.481  11.897   2.865  1.00  0.00           C  
ATOM   3095  HB2 HIE B 194       7.390  12.677   3.622  1.00  0.00           H  
ATOM   3096  HB3 HIE B 194       6.724  11.142   3.081  1.00  0.00           H  
ATOM   3097  CG  HIE B 194       8.833  11.237   3.015  1.00  0.00           C  
ATOM   3098  ND1 HIE B 194       9.039   9.978   3.581  1.00  0.00           N  
ATOM   3099  CE1 HIE B 194      10.368   9.793   3.597  1.00  0.00           C  
ATOM   3100  HE1 HIE B 194      10.861   8.917   3.996  1.00  0.00           H  
ATOM   3101  NE2 HIE B 194      10.999  10.856   3.073  1.00  0.00           N  
ATOM   3102  HE2 HIE B 194      12.000  10.964   2.991  1.00  0.00           H  
ATOM   3103  CD2 HIE B 194      10.049  11.785   2.718  1.00  0.00           C  
ATOM   3104  HD2 HIE B 194      10.233  12.766   2.312  1.00  0.00           H  
ATOM   3105  C   HIE B 194       5.717  12.889   1.336  1.00  0.00           C  
ATOM   3106  O   HIE B 194       5.332  14.007   1.670  1.00  0.00           O  
ATOM   3107  N   LEU B 195       4.886  11.948   0.891  1.00  0.00           N  
ATOM   3108  H   LEU B 195       5.276  11.047   0.630  1.00  0.00           H  
ATOM   3109  CA  LEU B 195       3.440  12.092   0.721  1.00  0.00           C  
ATOM   3110  HA  LEU B 195       3.131  13.070   1.092  1.00  0.00           H  
ATOM   3111  CB  LEU B 195       3.054  12.006  -0.767  1.00  0.00           C  
ATOM   3112  HB2 LEU B 195       3.197  10.983  -1.117  1.00  0.00           H  
ATOM   3113  HB3 LEU B 195       1.988  12.230  -0.832  1.00  0.00           H  
ATOM   3114  CG  LEU B 195       3.832  12.974  -1.682  1.00  0.00           C  
ATOM   3115  HG  LEU B 195       4.225  13.812  -1.106  1.00  0.00           H  
ATOM   3116  CD1 LEU B 195       4.979  12.277  -2.409  1.00  0.00           C  
ATOM   3117 HD11 LEU B 195       5.717  11.924  -1.692  1.00  0.00           H  
ATOM   3118 HD12 LEU B 195       4.609  11.436  -2.994  1.00  0.00           H  
ATOM   3119 HD13 LEU B 195       5.466  12.992  -3.066  1.00  0.00           H  
ATOM   3120  CD2 LEU B 195       2.925  13.540  -2.767  1.00  0.00           C  
ATOM   3121 HD21 LEU B 195       2.438  12.738  -3.322  1.00  0.00           H  
ATOM   3122 HD22 LEU B 195       2.178  14.157  -2.287  1.00  0.00           H  
ATOM   3123 HD23 LEU B 195       3.494  14.171  -3.447  1.00  0.00           H  
ATOM   3124  C   LEU B 195       2.724  11.019   1.546  1.00  0.00           C  
ATOM   3125  O   LEU B 195       3.025   9.833   1.421  1.00  0.00           O  
ATOM   3126  N   LEU B 196       1.801  11.447   2.403  1.00  0.00           N  
ATOM   3127  H   LEU B 196       1.560  12.430   2.399  1.00  0.00           H  
ATOM   3128  CA  LEU B 196       1.093  10.594   3.359  1.00  0.00           C  
ATOM   3129  HA  LEU B 196       1.679   9.694   3.542  1.00  0.00           H  
ATOM   3130  CB  LEU B 196       0.946  11.354   4.693  1.00  0.00           C  
ATOM   3131  HB2 LEU B 196       0.300  12.217   4.521  1.00  0.00           H  
ATOM   3132  HB3 LEU B 196       0.448  10.705   5.416  1.00  0.00           H  
ATOM   3133  CG  LEU B 196       2.275  11.856   5.300  1.00  0.00           C  
ATOM   3134  HG  LEU B 196       2.791  12.496   4.582  1.00  0.00           H  
ATOM   3135  CD1 LEU B 196       2.007  12.697   6.548  1.00  0.00           C  
ATOM   3136 HD11 LEU B 196       1.506  12.098   7.308  1.00  0.00           H  
ATOM   3137 HD12 LEU B 196       1.374  13.544   6.284  1.00  0.00           H  
ATOM   3138 HD13 LEU B 196       2.947  13.078   6.947  1.00  0.00           H  
ATOM   3139  CD2 LEU B 196       3.208  10.706   5.685  1.00  0.00           C  
ATOM   3140 HD21 LEU B 196       2.703  10.029   6.375  1.00  0.00           H  
ATOM   3141 HD22 LEU B 196       3.505  10.162   4.791  1.00  0.00           H  
ATOM   3142 HD23 LEU B 196       4.105  11.105   6.157  1.00  0.00           H  
ATOM   3143  C   LEU B 196      -0.267  10.139   2.805  1.00  0.00           C  
ATOM   3144  O   LEU B 196      -0.909  10.887   2.061  1.00  0.00           O  
ATOM   3145  N   MET B 197      -0.715   8.949   3.212  1.00  0.00           N  
ATOM   3146  H   MET B 197      -0.110   8.398   3.813  1.00  0.00           H  
ATOM   3147  CA  MET B 197      -2.016   8.355   2.871  1.00  0.00           C  
ATOM   3148  HA  MET B 197      -2.714   9.151   2.606  1.00  0.00           H  
ATOM   3149  CB  MET B 197      -1.885   7.397   1.668  1.00  0.00           C  
ATOM   3150  HB2 MET B 197      -1.188   6.593   1.906  1.00  0.00           H  
ATOM   3151  HB3 MET B 197      -2.862   6.943   1.498  1.00  0.00           H  
ATOM   3152  CG  MET B 197      -1.458   8.064   0.353  1.00  0.00           C  
ATOM   3153  HG2 MET B 197      -1.911   7.504  -0.464  1.00  0.00           H  
ATOM   3154  HG3 MET B 197      -1.869   9.073   0.324  1.00  0.00           H  
ATOM   3155  SD  MET B 197       0.329   8.131   0.031  1.00  0.00           S  
ATOM   3156  CE  MET B 197       0.313   9.292  -1.361  1.00  0.00           C  
ATOM   3157  HE1 MET B 197       1.332   9.478  -1.697  1.00  0.00           H  
ATOM   3158  HE2 MET B 197      -0.271   8.875  -2.182  1.00  0.00           H  
ATOM   3159  HE3 MET B 197      -0.133  10.233  -1.040  1.00  0.00           H  
ATOM   3160  C   MET B 197      -2.610   7.586   4.065  1.00  0.00           C  
ATOM   3161  O   MET B 197      -1.867   7.062   4.892  1.00  0.00           O  
ATOM   3162  N   ASP B 198      -3.942   7.458   4.122  1.00  0.00           N  
ATOM   3163  H   ASP B 198      -4.510   7.948   3.450  1.00  0.00           H  
ATOM   3164  CA  ASP B 198      -4.625   6.564   5.076  1.00  0.00           C  
ATOM   3165  HA  ASP B 198      -4.313   6.796   6.096  1.00  0.00           H  
ATOM   3166  CB  ASP B 198      -6.149   6.726   4.948  1.00  0.00           C  
ATOM   3167  HB2 ASP B 198      -6.433   6.404   3.946  1.00  0.00           H  
ATOM   3168  HB3 ASP B 198      -6.627   6.049   5.659  1.00  0.00           H  
ATOM   3169  CG  ASP B 198      -6.732   8.118   5.169  1.00  0.00           C  
ATOM   3170  OD1 ASP B 198      -7.439   8.582   4.240  1.00  0.00           O  
ATOM   3171  OD2 ASP B 198      -6.678   8.620   6.308  1.00  0.00           O  
ATOM   3172  C   ASP B 198      -4.348   5.075   4.790  1.00  0.00           C  
ATOM   3173  O   ASP B 198      -4.250   4.253   5.698  1.00  0.00           O  
ATOM   3174  N   ASP B 199      -4.326   4.741   3.497  1.00  0.00           N  
ATOM   3175  H   ASP B 199      -4.426   5.490   2.829  1.00  0.00           H  
ATOM   3176  CA  ASP B 199      -4.296   3.408   2.903  1.00  0.00           C  
ATOM   3177  HA  ASP B 199      -3.458   2.845   3.310  1.00  0.00           H  
ATOM   3178  CB  ASP B 199      -5.602   2.657   3.232  1.00  0.00           C  
ATOM   3179  HB2 ASP B 199      -5.686   1.778   2.594  1.00  0.00           H  
ATOM   3180  HB3 ASP B 199      -5.542   2.294   4.259  1.00  0.00           H  
ATOM   3181  CG  ASP B 199      -6.875   3.494   3.091  1.00  0.00           C  
ATOM   3182  OD1 ASP B 199      -7.697   3.554   4.028  1.00  0.00           O  
ATOM   3183  OD2 ASP B 199      -7.166   4.009   1.988  1.00  0.00           O  
ATOM   3184  C   ASP B 199      -4.094   3.543   1.376  1.00  0.00           C  
ATOM   3185  O   ASP B 199      -4.307   4.620   0.812  1.00  0.00           O  
ATOM   3186  N   VAL B 200      -3.686   2.463   0.701  1.00  0.00           N  
ATOM   3187  H   VAL B 200      -3.579   1.596   1.205  1.00  0.00           H  
ATOM   3188  CA  VAL B 200      -3.384   2.418  -0.743  1.00  0.00           C  
ATOM   3189  HA  VAL B 200      -3.887   3.243  -1.244  1.00  0.00           H  
ATOM   3190  CB  VAL B 200      -1.865   2.565  -0.995  1.00  0.00           C  
ATOM   3191  HB  VAL B 200      -1.347   1.774  -0.451  1.00  0.00           H  
ATOM   3192  CG1 VAL B 200      -1.489   2.435  -2.476  1.00  0.00           C  
ATOM   3193 HG11 VAL B 200      -1.723   1.435  -2.840  1.00  0.00           H  
ATOM   3194 HG12 VAL B 200      -2.035   3.173  -3.066  1.00  0.00           H  
ATOM   3195 HG13 VAL B 200      -0.418   2.591  -2.594  1.00  0.00           H  
ATOM   3196  CG2 VAL B 200      -1.311   3.915  -0.506  1.00  0.00           C  
ATOM   3197 HG21 VAL B 200      -0.245   3.985  -0.727  1.00  0.00           H  
ATOM   3198 HG22 VAL B 200      -1.841   4.735  -0.991  1.00  0.00           H  
ATOM   3199 HG23 VAL B 200      -1.436   3.997   0.574  1.00  0.00           H  
ATOM   3200  C   VAL B 200      -3.923   1.110  -1.335  1.00  0.00           C  
ATOM   3201  O   VAL B 200      -3.797   0.063  -0.699  1.00  0.00           O  
ATOM   3202  N   VAL B 201      -4.518   1.165  -2.532  1.00  0.00           N  
ATOM   3203  H   VAL B 201      -4.597   2.086  -2.957  1.00  0.00           H  
ATOM   3204  CA  VAL B 201      -5.103   0.030  -3.287  1.00  0.00           C  
ATOM   3205  HA  VAL B 201      -4.641  -0.893  -2.934  1.00  0.00           H  
ATOM   3206  CB  VAL B 201      -6.627  -0.093  -3.047  1.00  0.00           C  
ATOM   3207  HB  VAL B 201      -6.968  -0.967  -3.593  1.00  0.00           H  
ATOM   3208  CG1 VAL B 201      -6.983  -0.348  -1.581  1.00  0.00           C  
ATOM   3209 HG11 VAL B 201      -6.697   0.503  -0.961  1.00  0.00           H  
ATOM   3210 HG12 VAL B 201      -8.055  -0.513  -1.487  1.00  0.00           H  
ATOM   3211 HG13 VAL B 201      -6.465  -1.243  -1.248  1.00  0.00           H  
ATOM   3212  CG2 VAL B 201      -7.440   1.105  -3.551  1.00  0.00           C  
ATOM   3213 HG21 VAL B 201      -7.285   1.255  -4.619  1.00  0.00           H  
ATOM   3214 HG22 VAL B 201      -8.501   0.943  -3.372  1.00  0.00           H  
ATOM   3215 HG23 VAL B 201      -7.124   2.002  -3.025  1.00  0.00           H  
ATOM   3216  C   VAL B 201      -4.805   0.120  -4.798  1.00  0.00           C  
ATOM   3217  O   VAL B 201      -4.201   1.092  -5.258  1.00  0.00           O  
ATOM   3218  N   SER B 202      -5.227  -0.882  -5.584  1.00  0.00           N  
ATOM   3219  H   SER B 202      -5.707  -1.656  -5.134  1.00  0.00           H  
ATOM   3220  CA  SER B 202      -4.879  -1.054  -7.008  1.00  0.00           C  
ATOM   3221  HA  SER B 202      -3.798  -1.130  -7.098  1.00  0.00           H  
ATOM   3222  CB  SER B 202      -5.503  -2.331  -7.585  1.00  0.00           C  
ATOM   3223  HB2 SER B 202      -6.587  -2.278  -7.494  1.00  0.00           H  
ATOM   3224  HB3 SER B 202      -5.252  -2.380  -8.644  1.00  0.00           H  
ATOM   3225  OG  SER B 202      -5.043  -3.534  -7.006  1.00  0.00           O  
ATOM   3226  HG  SER B 202      -5.298  -3.524  -6.051  1.00  0.00           H  
ATOM   3227  C   SER B 202      -5.358   0.081  -7.913  1.00  0.00           C  
ATOM   3228  O   SER B 202      -4.663   0.436  -8.867  1.00  0.00           O  
ATOM   3229  N   ALA B 203      -6.552   0.617  -7.652  1.00  0.00           N  
ATOM   3230  H   ALA B 203      -7.106   0.214  -6.902  1.00  0.00           H  
ATOM   3231  CA  ALA B 203      -7.150   1.685  -8.461  1.00  0.00           C  
ATOM   3232  HA  ALA B 203      -7.106   1.400  -9.511  1.00  0.00           H  
ATOM   3233  CB  ALA B 203      -8.626   1.802  -8.061  1.00  0.00           C  
ATOM   3234  HB1 ALA B 203      -8.715   2.066  -7.005  1.00  0.00           H  
ATOM   3235  HB2 ALA B 203      -9.109   2.575  -8.661  1.00  0.00           H  
ATOM   3236  HB3 ALA B 203      -9.129   0.853  -8.246  1.00  0.00           H  
ATOM   3237  C   ALA B 203      -6.429   3.045  -8.334  1.00  0.00           C  
ATOM   3238  O   ALA B 203      -6.603   3.914  -9.189  1.00  0.00           O  
ATOM   3239  N   ASP B 204      -5.641   3.238  -7.272  1.00  0.00           N  
ATOM   3240  H   ASP B 204      -5.470   2.465  -6.645  1.00  0.00           H  
ATOM   3241  CA  ASP B 204      -5.151   4.555  -6.880  1.00  0.00           C  
ATOM   3242  HA  ASP B 204      -6.018   5.219  -6.880  1.00  0.00           H  
ATOM   3243  CB  ASP B 204      -4.618   4.531  -5.430  1.00  0.00           C  
ATOM   3244  HB2 ASP B 204      -3.783   3.830  -5.376  1.00  0.00           H  
ATOM   3245  HB3 ASP B 204      -4.231   5.524  -5.195  1.00  0.00           H  
ATOM   3246  CG  ASP B 204      -5.660   4.157  -4.353  1.00  0.00           C  
ATOM   3247  OD1 ASP B 204      -5.263   3.891  -3.194  1.00  0.00           O  
ATOM   3248  OD2 ASP B 204      -6.882   4.190  -4.622  1.00  0.00           O  
ATOM   3249  C   ASP B 204      -4.138   5.139  -7.890  1.00  0.00           C  
ATOM   3250  O   ASP B 204      -3.154   4.513  -8.293  1.00  0.00           O  
ATOM   3251  N   GLN B 205      -4.367   6.402  -8.255  1.00  0.00           N  
ATOM   3252  H   GLN B 205      -5.218   6.835  -7.929  1.00  0.00           H  
ATOM   3253  CA  GLN B 205      -3.492   7.241  -9.071  1.00  0.00           C  
ATOM   3254  HA  GLN B 205      -2.463   6.922  -8.917  1.00  0.00           H  
ATOM   3255  CB  GLN B 205      -3.828   7.075 -10.567  1.00  0.00           C  
ATOM   3256  HB2 GLN B 205      -3.640   6.037 -10.842  1.00  0.00           H  
ATOM   3257  HB3 GLN B 205      -4.887   7.286 -10.727  1.00  0.00           H  
ATOM   3258  CG  GLN B 205      -2.993   8.002 -11.475  1.00  0.00           C  
ATOM   3259  HG2 GLN B 205      -3.327   9.031 -11.334  1.00  0.00           H  
ATOM   3260  HG3 GLN B 205      -1.946   7.937 -11.185  1.00  0.00           H  
ATOM   3261  CD  GLN B 205      -3.073   7.667 -12.965  1.00  0.00           C  
ATOM   3262  OE1 GLN B 205      -3.511   6.617 -13.400  1.00  0.00           O  
ATOM   3263  NE2 GLN B 205      -2.604   8.549 -13.820  1.00  0.00           N  
ATOM   3264 HE21 GLN B 205      -2.692   8.319 -14.792  1.00  0.00           H  
ATOM   3265 HE22 GLN B 205      -2.149   9.387 -13.482  1.00  0.00           H  
ATOM   3266  C   GLN B 205      -3.616   8.689  -8.583  1.00  0.00           C  
ATOM   3267  O   GLN B 205      -4.705   9.143  -8.232  1.00  0.00           O  
ATOM   3268  N   TYR B 206      -2.498   9.408  -8.536  1.00  0.00           N  
ATOM   3269  H   TYR B 206      -1.635   8.986  -8.867  1.00  0.00           H  
ATOM   3270  CA  TYR B 206      -2.419  10.777  -8.024  1.00  0.00           C  
ATOM   3271  HA  TYR B 206      -3.406  11.117  -7.713  1.00  0.00           H  
ATOM   3272  CB  TYR B 206      -1.497  10.823  -6.796  1.00  0.00           C  
ATOM   3273  HB2 TYR B 206      -0.582  10.279  -7.024  1.00  0.00           H  
ATOM   3274  HB3 TYR B 206      -1.219  11.863  -6.611  1.00  0.00           H  
ATOM   3275  CG  TYR B 206      -2.100  10.260  -5.522  1.00  0.00           C  
ATOM   3276  CD1 TYR B 206      -2.148   8.871  -5.295  1.00  0.00           C  
ATOM   3277  HD1 TYR B 206      -1.745   8.191  -6.033  1.00  0.00           H  
ATOM   3278  CE1 TYR B 206      -2.737   8.366  -4.116  1.00  0.00           C  
ATOM   3279  HE1 TYR B 206      -2.798   7.301  -3.949  1.00  0.00           H  
ATOM   3280  CZ  TYR B 206      -3.253   9.261  -3.151  1.00  0.00           C  
ATOM   3281  OH  TYR B 206      -3.836   8.801  -2.017  1.00  0.00           O  
ATOM   3282  HH  TYR B 206      -4.046   7.863  -2.060  1.00  0.00           H  
ATOM   3283  CE2 TYR B 206      -3.187  10.654  -3.373  1.00  0.00           C  
ATOM   3284  HE2 TYR B 206      -3.599  11.327  -2.636  1.00  0.00           H  
ATOM   3285  CD2 TYR B 206      -2.614  11.148  -4.560  1.00  0.00           C  
ATOM   3286  HD2 TYR B 206      -2.574  12.213  -4.736  1.00  0.00           H  
ATOM   3287  C   TYR B 206      -1.918  11.730  -9.108  1.00  0.00           C  
ATOM   3288  O   TYR B 206      -1.041  11.372  -9.900  1.00  0.00           O  
ATOM   3289  N   THR B 207      -2.425  12.963  -9.121  1.00  0.00           N  
ATOM   3290  H   THR B 207      -3.163  13.185  -8.458  1.00  0.00           H  
ATOM   3291  CA  THR B 207      -1.725  14.107  -9.725  1.00  0.00           C  
ATOM   3292  HA  THR B 207      -1.148  13.768 -10.585  1.00  0.00           H  
ATOM   3293  CB  THR B 207      -2.696  15.186 -10.229  1.00  0.00           C  
ATOM   3294  HB  THR B 207      -2.123  16.055 -10.560  1.00  0.00           H  
ATOM   3295  CG2 THR B 207      -3.528  14.689 -11.410  1.00  0.00           C  
ATOM   3296 HG21 THR B 207      -4.183  15.489 -11.754  1.00  0.00           H  
ATOM   3297 HG22 THR B 207      -2.869  14.391 -12.224  1.00  0.00           H  
ATOM   3298 HG23 THR B 207      -4.136  13.841 -11.105  1.00  0.00           H  
ATOM   3299  OG1 THR B 207      -3.585  15.590  -9.218  1.00  0.00           O  
ATOM   3300  HG1 THR B 207      -3.109  16.137  -8.587  1.00  0.00           H  
ATOM   3301  C   THR B 207      -0.747  14.713  -8.718  1.00  0.00           C  
ATOM   3302  O   THR B 207      -0.982  14.659  -7.509  1.00  0.00           O  
ATOM   3303  N   LEU B 208       0.334  15.302  -9.237  1.00  0.00           N  
ATOM   3304  H   LEU B 208       0.423  15.332 -10.248  1.00  0.00           H  
ATOM   3305  CA  LEU B 208       1.409  15.960  -8.488  1.00  0.00           C  
ATOM   3306  HA  LEU B 208       1.101  16.136  -7.456  1.00  0.00           H  
ATOM   3307  CB  LEU B 208       2.674  15.069  -8.503  1.00  0.00           C  
ATOM   3308  HB2 LEU B 208       2.969  14.922  -9.543  1.00  0.00           H  
ATOM   3309  HB3 LEU B 208       3.480  15.617  -8.014  1.00  0.00           H  
ATOM   3310  CG  LEU B 208       2.568  13.680  -7.841  1.00  0.00           C  
ATOM   3311  HG  LEU B 208       1.750  13.117  -8.288  1.00  0.00           H  
ATOM   3312  CD1 LEU B 208       3.865  12.894  -8.051  1.00  0.00           C  
ATOM   3313 HD11 LEU B 208       3.783  11.914  -7.581  1.00  0.00           H  
ATOM   3314 HD12 LEU B 208       4.050  12.760  -9.117  1.00  0.00           H  
ATOM   3315 HD13 LEU B 208       4.706  13.431  -7.609  1.00  0.00           H  
ATOM   3316  CD2 LEU B 208       2.344  13.786  -6.335  1.00  0.00           C  
ATOM   3317 HD21 LEU B 208       1.389  14.273  -6.153  1.00  0.00           H  
ATOM   3318 HD22 LEU B 208       2.320  12.794  -5.888  1.00  0.00           H  
ATOM   3319 HD23 LEU B 208       3.143  14.371  -5.879  1.00  0.00           H  
ATOM   3320  C   LEU B 208       1.729  17.318  -9.135  1.00  0.00           C  
ATOM   3321  O   LEU B 208       1.977  17.361 -10.340  1.00  0.00           O  
ATOM   3322  N   ASP B 209       1.805  18.395  -8.349  1.00  0.00           N  
ATOM   3323  H   ASP B 209       1.596  18.280  -7.361  1.00  0.00           H  
ATOM   3324  CA  ASP B 209       2.223  19.734  -8.798  1.00  0.00           C  
ATOM   3325  HA  ASP B 209       2.669  19.665  -9.791  1.00  0.00           H  
ATOM   3326  CB  ASP B 209       1.034  20.707  -8.889  1.00  0.00           C  
ATOM   3327  HB2 ASP B 209       0.414  20.611  -7.996  1.00  0.00           H  
ATOM   3328  HB3 ASP B 209       1.437  21.718  -8.902  1.00  0.00           H  
ATOM   3329  CG  ASP B 209       0.153  20.556 -10.129  1.00  0.00           C  
ATOM   3330  OD1 ASP B 209      -0.080  21.557 -10.831  1.00  0.00           O  
ATOM   3331  OD2 ASP B 209      -0.336  19.439 -10.430  1.00  0.00           O  
ATOM   3332  C   ASP B 209       3.283  20.317  -7.854  1.00  0.00           C  
ATOM   3333  O   ASP B 209       3.004  20.599  -6.686  1.00  0.00           O  
ATOM   3334  N   LEU B 210       4.496  20.535  -8.362  1.00  0.00           N  
ATOM   3335  H   LEU B 210       4.623  20.395  -9.360  1.00  0.00           H  
ATOM   3336  CA  LEU B 210       5.595  21.160  -7.630  1.00  0.00           C  
ATOM   3337  HA  LEU B 210       5.469  20.942  -6.568  1.00  0.00           H  
ATOM   3338  CB  LEU B 210       6.924  20.531  -8.095  1.00  0.00           C  
ATOM   3339  HB2 LEU B 210       6.878  19.453  -7.930  1.00  0.00           H  
ATOM   3340  HB3 LEU B 210       7.022  20.701  -9.167  1.00  0.00           H  
ATOM   3341  CG  LEU B 210       8.179  21.088  -7.399  1.00  0.00           C  
ATOM   3342  HG  LEU B 210       8.248  22.161  -7.581  1.00  0.00           H  
ATOM   3343  CD1 LEU B 210       8.164  20.842  -5.890  1.00  0.00           C  
ATOM   3344 HD11 LEU B 210       7.346  21.387  -5.427  1.00  0.00           H  
ATOM   3345 HD12 LEU B 210       8.062  19.777  -5.681  1.00  0.00           H  
ATOM   3346 HD13 LEU B 210       9.095  21.201  -5.454  1.00  0.00           H  
ATOM   3347  CD2 LEU B 210       9.435  20.424  -7.968  1.00  0.00           C  
ATOM   3348 HD21 LEU B 210       9.482  20.586  -9.045  1.00  0.00           H  
ATOM   3349 HD22 LEU B 210      10.324  20.856  -7.508  1.00  0.00           H  
ATOM   3350 HD23 LEU B 210       9.419  19.353  -7.768  1.00  0.00           H  
ATOM   3351  C   LEU B 210       5.555  22.683  -7.824  1.00  0.00           C  
ATOM   3352  O   LEU B 210       5.657  23.170  -8.952  1.00  0.00           O  
ATOM   3353  N   TRP B 211       5.451  23.423  -6.721  1.00  0.00           N  
ATOM   3354  H   TRP B 211       5.420  22.946  -5.825  1.00  0.00           H  
ATOM   3355  CA  TRP B 211       5.435  24.888  -6.676  1.00  0.00           C  
ATOM   3356  HA  TRP B 211       5.459  25.276  -7.691  1.00  0.00           H  
ATOM   3357  CB  TRP B 211       4.138  25.366  -6.008  1.00  0.00           C  
ATOM   3358  HB2 TRP B 211       4.054  24.886  -5.037  1.00  0.00           H  
ATOM   3359  HB3 TRP B 211       4.218  26.440  -5.837  1.00  0.00           H  
ATOM   3360  CG  TRP B 211       2.863  25.123  -6.759  1.00  0.00           C  
ATOM   3361  CD1 TRP B 211       2.255  23.925  -6.914  1.00  0.00           C  
ATOM   3362  HD1 TRP B 211       2.625  22.988  -6.513  1.00  0.00           H  
ATOM   3363  NE1 TRP B 211       1.121  24.071  -7.690  1.00  0.00           N  
ATOM   3364  HE1 TRP B 211       0.563  23.290  -8.014  1.00  0.00           H  
ATOM   3365  CE2 TRP B 211       0.932  25.381  -8.068  1.00  0.00           C  
ATOM   3366  CZ2 TRP B 211      -0.053  26.024  -8.832  1.00  0.00           C  
ATOM   3367  HZ2 TRP B 211      -0.866  25.458  -9.261  1.00  0.00           H  
ATOM   3368  CH2 TRP B 211       0.038  27.411  -9.034  1.00  0.00           C  
ATOM   3369  HH2 TRP B 211      -0.710  27.927  -9.620  1.00  0.00           H  
ATOM   3370  CZ3 TRP B 211       1.110  28.130  -8.477  1.00  0.00           C  
ATOM   3371  HZ3 TRP B 211       1.186  29.198  -8.644  1.00  0.00           H  
ATOM   3372  CE3 TRP B 211       2.097  27.472  -7.717  1.00  0.00           C  
ATOM   3373  HE3 TRP B 211       2.924  28.039  -7.317  1.00  0.00           H  
ATOM   3374  CD2 TRP B 211       2.036  26.080  -7.494  1.00  0.00           C  
ATOM   3375  C   TRP B 211       6.658  25.442  -5.932  1.00  0.00           C  
ATOM   3376  O   TRP B 211       7.206  24.774  -5.054  1.00  0.00           O  
ATOM   3377  N   ALA B 212       7.042  26.681  -6.247  1.00  0.00           N  
ATOM   3378  H   ALA B 212       6.523  27.143  -6.989  1.00  0.00           H  
ATOM   3379  CA  ALA B 212       8.158  27.437  -5.672  1.00  0.00           C  
ATOM   3380  HA  ALA B 212       8.482  26.982  -4.738  1.00  0.00           H  
ATOM   3381  CB  ALA B 212       9.317  27.413  -6.668  1.00  0.00           C  
ATOM   3382  HB1 ALA B 212       9.011  27.856  -7.617  1.00  0.00           H  
ATOM   3383  HB2 ALA B 212      10.145  27.993  -6.261  1.00  0.00           H  
ATOM   3384  HB3 ALA B 212       9.624  26.388  -6.838  1.00  0.00           H  
ATOM   3385  C   ALA B 212       7.739  28.887  -5.391  1.00  0.00           C  
ATOM   3386  O   ALA B 212       7.540  29.663  -6.326  1.00  0.00           O  
ATOM   3387  N   GLY B 213       7.560  29.265  -4.123  1.00  0.00           N  
ATOM   3388  H   GLY B 213       7.901  28.652  -3.385  1.00  0.00           H  
ATOM   3389  CA  GLY B 213       6.970  30.562  -3.766  1.00  0.00           C  
ATOM   3390  HA2 GLY B 213       6.816  30.606  -2.689  1.00  0.00           H  
ATOM   3391  HA3 GLY B 213       7.662  31.359  -4.043  1.00  0.00           H  
ATOM   3392  C   GLY B 213       5.615  30.798  -4.459  1.00  0.00           C  
ATOM   3393  O   GLY B 213       4.613  30.190  -4.080  1.00  0.00           O  
ATOM   3394  N   GLN B 214       5.591  31.656  -5.484  1.00  0.00           N  
ATOM   3395  H   GLN B 214       6.477  32.039  -5.776  1.00  0.00           H  
ATOM   3396  CA  GLN B 214       4.428  31.900  -6.356  1.00  0.00           C  
ATOM   3397  HA  GLN B 214       3.509  31.763  -5.785  1.00  0.00           H  
ATOM   3398  CB  GLN B 214       4.484  33.351  -6.877  1.00  0.00           C  
ATOM   3399  HB2 GLN B 214       5.415  33.481  -7.433  1.00  0.00           H  
ATOM   3400  HB3 GLN B 214       3.663  33.507  -7.579  1.00  0.00           H  
ATOM   3401  CG  GLN B 214       4.412  34.450  -5.801  1.00  0.00           C  
ATOM   3402  HG2 GLN B 214       5.180  34.288  -5.046  1.00  0.00           H  
ATOM   3403  HG3 GLN B 214       4.628  35.403  -6.284  1.00  0.00           H  
ATOM   3404  CD  GLN B 214       3.057  34.574  -5.105  1.00  0.00           C  
ATOM   3405  OE1 GLN B 214       2.194  33.719  -5.164  1.00  0.00           O  
ATOM   3406  NE2 GLN B 214       2.810  35.654  -4.398  1.00  0.00           N  
ATOM   3407 HE21 GLN B 214       1.897  35.697  -3.981  1.00  0.00           H  
ATOM   3408 HE22 GLN B 214       3.472  36.404  -4.335  1.00  0.00           H  
ATOM   3409  C   GLN B 214       4.340  30.954  -7.572  1.00  0.00           C  
ATOM   3410  O   GLN B 214       3.245  30.710  -8.071  1.00  0.00           O  
ATOM   3411  N   GLN B 215       5.468  30.438  -8.066  1.00  0.00           N  
ATOM   3412  H   GLN B 215       6.320  30.527  -7.528  1.00  0.00           H  
ATOM   3413  CA  GLN B 215       5.558  29.741  -9.355  1.00  0.00           C  
ATOM   3414  HA  GLN B 215       4.948  30.284 -10.078  1.00  0.00           H  
ATOM   3415  CB  GLN B 215       7.012  29.702  -9.876  1.00  0.00           C  
ATOM   3416  HB2 GLN B 215       7.515  28.849  -9.417  1.00  0.00           H  
ATOM   3417  HB3 GLN B 215       6.982  29.512 -10.950  1.00  0.00           H  
ATOM   3418  CG  GLN B 215       7.917  30.922  -9.623  1.00  0.00           C  
ATOM   3419  HG2 GLN B 215       8.027  31.093  -8.553  1.00  0.00           H  
ATOM   3420  HG3 GLN B 215       8.907  30.675 -10.008  1.00  0.00           H  
ATOM   3421  CD  GLN B 215       7.471  32.224 -10.280  1.00  0.00           C  
ATOM   3422  OE1 GLN B 215       6.313  32.466 -10.572  1.00  0.00           O  
ATOM   3423  NE2 GLN B 215       8.392  33.133 -10.514  1.00  0.00           N  
ATOM   3424 HE21 GLN B 215       8.077  33.968 -10.973  1.00  0.00           H  
ATOM   3425 HE22 GLN B 215       9.356  32.955 -10.294  1.00  0.00           H  
ATOM   3426  C   GLN B 215       5.054  28.294  -9.272  1.00  0.00           C  
ATOM   3427  O   GLN B 215       5.330  27.600  -8.293  1.00  0.00           O  
ATOM   3428  N   LEU B 216       4.450  27.784 -10.348  1.00  0.00           N  
ATOM   3429  H   LEU B 216       4.251  28.410 -11.113  1.00  0.00           H  
ATOM   3430  CA  LEU B 216       4.526  26.356 -10.676  1.00  0.00           C  
ATOM   3431  HA  LEU B 216       4.445  25.765  -9.763  1.00  0.00           H  
ATOM   3432  CB  LEU B 216       3.356  25.987 -11.610  1.00  0.00           C  
ATOM   3433  HB2 LEU B 216       2.411  26.261 -11.136  1.00  0.00           H  
ATOM   3434  HB3 LEU B 216       3.458  26.578 -12.521  1.00  0.00           H  
ATOM   3435  CG  LEU B 216       3.315  24.494 -11.994  1.00  0.00           C  
ATOM   3436  HG  LEU B 216       4.317  24.141 -12.227  1.00  0.00           H  
ATOM   3437  CD1 LEU B 216       2.744  23.642 -10.863  1.00  0.00           C  
ATOM   3438 HD11 LEU B 216       2.759  22.591 -11.146  1.00  0.00           H  
ATOM   3439 HD12 LEU B 216       3.339  23.761  -9.960  1.00  0.00           H  
ATOM   3440 HD13 LEU B 216       1.714  23.934 -10.654  1.00  0.00           H  
ATOM   3441  CD2 LEU B 216       2.457  24.267 -13.237  1.00  0.00           C  
ATOM   3442 HD21 LEU B 216       2.495  23.214 -13.509  1.00  0.00           H  
ATOM   3443 HD22 LEU B 216       1.426  24.560 -13.038  1.00  0.00           H  
ATOM   3444 HD23 LEU B 216       2.850  24.856 -14.066  1.00  0.00           H  
ATOM   3445  C   LEU B 216       5.891  26.078 -11.339  1.00  0.00           C  
ATOM   3446  O   LEU B 216       6.279  26.814 -12.244  1.00  0.00           O  
ATOM   3447  N   LEU B 217       6.604  25.029 -10.915  1.00  0.00           N  
ATOM   3448  H   LEU B 217       6.230  24.469 -10.155  1.00  0.00           H  
ATOM   3449  CA  LEU B 217       7.828  24.560 -11.586  1.00  0.00           C  
ATOM   3450  HA  LEU B 217       8.233  25.353 -12.215  1.00  0.00           H  
ATOM   3451  CB  LEU B 217       8.889  24.156 -10.544  1.00  0.00           C  
ATOM   3452  HB2 LEU B 217       8.447  23.432  -9.857  1.00  0.00           H  
ATOM   3453  HB3 LEU B 217       9.696  23.650 -11.076  1.00  0.00           H  
ATOM   3454  CG  LEU B 217       9.505  25.300  -9.724  1.00  0.00           C  
ATOM   3455  HG  LEU B 217       8.743  25.750  -9.088  1.00  0.00           H  
ATOM   3456  CD1 LEU B 217      10.613  24.706  -8.848  1.00  0.00           C  
ATOM   3457 HD11 LEU B 217      10.185  23.983  -8.154  1.00  0.00           H  
ATOM   3458 HD12 LEU B 217      11.360  24.215  -9.468  1.00  0.00           H  
ATOM   3459 HD13 LEU B 217      11.107  25.493  -8.278  1.00  0.00           H  
ATOM   3460  CD2 LEU B 217      10.142  26.385 -10.595  1.00  0.00           C  
ATOM   3461 HD21 LEU B 217      10.842  25.942 -11.301  1.00  0.00           H  
ATOM   3462 HD22 LEU B 217      10.669  27.104  -9.967  1.00  0.00           H  
ATOM   3463 HD23 LEU B 217       9.365  26.922 -11.140  1.00  0.00           H  
ATOM   3464  C   LEU B 217       7.579  23.372 -12.524  1.00  0.00           C  
ATOM   3465  O   LEU B 217       8.176  23.297 -13.593  1.00  0.00           O  
ATOM   3466  N   TRP B 218       6.747  22.421 -12.099  1.00  0.00           N  
ATOM   3467  H   TRP B 218       6.282  22.553 -11.210  1.00  0.00           H  
ATOM   3468  CA  TRP B 218       6.543  21.134 -12.771  1.00  0.00           C  
ATOM   3469  HA  TRP B 218       6.515  21.284 -13.850  1.00  0.00           H  
ATOM   3470  CB  TRP B 218       7.728  20.212 -12.434  1.00  0.00           C  
ATOM   3471  HB2 TRP B 218       8.629  20.620 -12.895  1.00  0.00           H  
ATOM   3472  HB3 TRP B 218       7.885  20.223 -11.356  1.00  0.00           H  
ATOM   3473  CG  TRP B 218       7.592  18.782 -12.851  1.00  0.00           C  
ATOM   3474  CD1 TRP B 218       8.052  18.255 -14.006  1.00  0.00           C  
ATOM   3475  HD1 TRP B 218       8.591  18.796 -14.775  1.00  0.00           H  
ATOM   3476  NE1 TRP B 218       7.745  16.913 -14.061  1.00  0.00           N  
ATOM   3477  HE1 TRP B 218       8.041  16.312 -14.845  1.00  0.00           H  
ATOM   3478  CE2 TRP B 218       7.081  16.493 -12.930  1.00  0.00           C  
ATOM   3479  CZ2 TRP B 218       6.602  15.247 -12.503  1.00  0.00           C  
ATOM   3480  HZ2 TRP B 218       6.763  14.371 -13.117  1.00  0.00           H  
ATOM   3481  CH2 TRP B 218       5.950  15.153 -11.261  1.00  0.00           C  
ATOM   3482  HH2 TRP B 218       5.596  14.194 -10.910  1.00  0.00           H  
ATOM   3483  CZ3 TRP B 218       5.788  16.304 -10.468  1.00  0.00           C  
ATOM   3484  HZ3 TRP B 218       5.297  16.230  -9.510  1.00  0.00           H  
ATOM   3485  CE3 TRP B 218       6.280  17.550 -10.903  1.00  0.00           C  
ATOM   3486  HE3 TRP B 218       6.158  18.423 -10.281  1.00  0.00           H  
ATOM   3487  CD2 TRP B 218       6.949  17.675 -12.141  1.00  0.00           C  
ATOM   3488  C   TRP B 218       5.216  20.508 -12.331  1.00  0.00           C  
ATOM   3489  O   TRP B 218       4.782  20.736 -11.201  1.00  0.00           O  
ATOM   3490  N   LYS B 219       4.584  19.686 -13.176  1.00  0.00           N  
ATOM   3491  H   LYS B 219       5.027  19.463 -14.059  1.00  0.00           H  
ATOM   3492  CA  LYS B 219       3.419  18.879 -12.790  1.00  0.00           C  
ATOM   3493  HA  LYS B 219       3.537  18.618 -11.739  1.00  0.00           H  
ATOM   3494  CB  LYS B 219       2.107  19.671 -12.920  1.00  0.00           C  
ATOM   3495  HB2 LYS B 219       1.295  19.032 -12.575  1.00  0.00           H  
ATOM   3496  HB3 LYS B 219       2.157  20.540 -12.263  1.00  0.00           H  
ATOM   3497  CG  LYS B 219       1.806  20.147 -14.351  1.00  0.00           C  
ATOM   3498  HG2 LYS B 219       2.630  20.773 -14.695  1.00  0.00           H  
ATOM   3499  HG3 LYS B 219       1.731  19.287 -15.017  1.00  0.00           H  
ATOM   3500  CD  LYS B 219       0.513  20.969 -14.468  1.00  0.00           C  
ATOM   3501  HD2 LYS B 219       0.552  21.822 -13.790  1.00  0.00           H  
ATOM   3502  HD3 LYS B 219       0.476  21.361 -15.485  1.00  0.00           H  
ATOM   3503  CE  LYS B 219      -0.776  20.167 -14.235  1.00  0.00           C  
ATOM   3504  HE2 LYS B 219      -1.556  20.605 -14.864  1.00  0.00           H  
ATOM   3505  HE3 LYS B 219      -0.623  19.135 -14.561  1.00  0.00           H  
ATOM   3506  NZ  LYS B 219      -1.217  20.201 -12.821  1.00  0.00           N  
ATOM   3507  HZ1 LYS B 219      -0.632  19.645 -12.188  1.00  0.00           H  
ATOM   3508  HZ2 LYS B 219      -1.082  21.116 -12.381  1.00  0.00           H  
ATOM   3509  HZ3 LYS B 219      -2.164  19.896 -12.673  1.00  0.00           H  
ATOM   3510  C   LYS B 219       3.368  17.557 -13.551  1.00  0.00           C  
ATOM   3511  O   LYS B 219       3.722  17.502 -14.725  1.00  0.00           O  
ATOM   3512  N   GLY B 220       2.869  16.514 -12.897  1.00  0.00           N  
ATOM   3513  H   GLY B 220       2.534  16.674 -11.952  1.00  0.00           H  
ATOM   3514  CA  GLY B 220       2.802  15.157 -13.434  1.00  0.00           C  
ATOM   3515  HA2 GLY B 220       2.515  15.193 -14.485  1.00  0.00           H  
ATOM   3516  HA3 GLY B 220       3.795  14.708 -13.375  1.00  0.00           H  
ATOM   3517  C   GLY B 220       1.799  14.270 -12.692  1.00  0.00           C  
ATOM   3518  O   GLY B 220       0.811  14.743 -12.127  1.00  0.00           O  
ATOM   3519  N   SER B 221       2.039  12.960 -12.697  1.00  0.00           N  
ATOM   3520  H   SER B 221       2.894  12.617 -13.121  1.00  0.00           H  
ATOM   3521  CA  SER B 221       1.184  11.956 -12.052  1.00  0.00           C  
ATOM   3522  HA  SER B 221       0.778  12.390 -11.140  1.00  0.00           H  
ATOM   3523  CB  SER B 221       0.013  11.592 -12.985  1.00  0.00           C  
ATOM   3524  HB2 SER B 221      -0.559  12.496 -13.200  1.00  0.00           H  
ATOM   3525  HB3 SER B 221       0.415  11.211 -13.926  1.00  0.00           H  
ATOM   3526  OG  SER B 221      -0.859  10.618 -12.433  1.00  0.00           O  
ATOM   3527  HG  SER B 221      -1.086  10.912 -11.527  1.00  0.00           H  
ATOM   3528  C   SER B 221       2.004  10.725 -11.657  1.00  0.00           C  
ATOM   3529  O   SER B 221       3.048  10.456 -12.245  1.00  0.00           O  
ATOM   3530  N   PHE B 222       1.538   9.975 -10.659  1.00  0.00           N  
ATOM   3531  H   PHE B 222       0.651  10.232 -10.243  1.00  0.00           H  
ATOM   3532  CA  PHE B 222       2.136   8.710 -10.229  1.00  0.00           C  
ATOM   3533  HA  PHE B 222       2.623   8.258 -11.095  1.00  0.00           H  
ATOM   3534  CB  PHE B 222       3.236   8.977  -9.180  1.00  0.00           C  
ATOM   3535  HB2 PHE B 222       4.157   8.519  -9.545  1.00  0.00           H  
ATOM   3536  HB3 PHE B 222       3.437  10.047  -9.111  1.00  0.00           H  
ATOM   3537  CG  PHE B 222       2.960   8.446  -7.788  1.00  0.00           C  
ATOM   3538  CD1 PHE B 222       3.550   7.240  -7.376  1.00  0.00           C  
ATOM   3539  HD1 PHE B 222       4.223   6.722  -8.043  1.00  0.00           H  
ATOM   3540  CE1 PHE B 222       3.275   6.715  -6.103  1.00  0.00           C  
ATOM   3541  HE1 PHE B 222       3.729   5.782  -5.804  1.00  0.00           H  
ATOM   3542  CZ  PHE B 222       2.411   7.403  -5.233  1.00  0.00           C  
ATOM   3543  HZ  PHE B 222       2.197   7.006  -4.251  1.00  0.00           H  
ATOM   3544  CE2 PHE B 222       1.824   8.615  -5.640  1.00  0.00           C  
ATOM   3545  HE2 PHE B 222       1.162   9.146  -4.969  1.00  0.00           H  
ATOM   3546  CD2 PHE B 222       2.102   9.138  -6.915  1.00  0.00           C  
ATOM   3547  HD2 PHE B 222       1.661  10.074  -7.224  1.00  0.00           H  
ATOM   3548  C   PHE B 222       1.040   7.730  -9.774  1.00  0.00           C  
ATOM   3549  O   PHE B 222      -0.057   8.150  -9.400  1.00  0.00           O  
ATOM   3550  N   LYS B 223       1.310   6.423  -9.833  1.00  0.00           N  
ATOM   3551  H   LYS B 223       2.245   6.148 -10.126  1.00  0.00           H  
ATOM   3552  CA  LYS B 223       0.307   5.354  -9.720  1.00  0.00           C  
ATOM   3553  HA  LYS B 223      -0.579   5.713  -9.197  1.00  0.00           H  
ATOM   3554  CB  LYS B 223      -0.124   4.996 -11.152  1.00  0.00           C  
ATOM   3555  HB2 LYS B 223      -0.546   5.886 -11.621  1.00  0.00           H  
ATOM   3556  HB3 LYS B 223       0.756   4.697 -11.725  1.00  0.00           H  
ATOM   3557  CG  LYS B 223      -1.163   3.871 -11.216  1.00  0.00           C  
ATOM   3558  HG2 LYS B 223      -0.738   2.960 -10.796  1.00  0.00           H  
ATOM   3559  HG3 LYS B 223      -2.046   4.151 -10.643  1.00  0.00           H  
ATOM   3560  CD  LYS B 223      -1.562   3.629 -12.676  1.00  0.00           C  
ATOM   3561  HD2 LYS B 223      -2.069   4.517 -13.054  1.00  0.00           H  
ATOM   3562  HD3 LYS B 223      -0.671   3.461 -13.283  1.00  0.00           H  
ATOM   3563  CE  LYS B 223      -2.507   2.436 -12.823  1.00  0.00           C  
ATOM   3564  HE2 LYS B 223      -3.371   2.599 -12.169  1.00  0.00           H  
ATOM   3565  HE3 LYS B 223      -2.861   2.401 -13.856  1.00  0.00           H  
ATOM   3566  NZ  LYS B 223      -1.836   1.163 -12.475  1.00  0.00           N  
ATOM   3567  HZ1 LYS B 223      -0.904   1.095 -12.856  1.00  0.00           H  
ATOM   3568  HZ2 LYS B 223      -1.721   1.101 -11.465  1.00  0.00           H  
ATOM   3569  HZ3 LYS B 223      -2.375   0.344 -12.733  1.00  0.00           H  
ATOM   3570  C   LYS B 223       0.875   4.153  -8.944  1.00  0.00           C  
ATOM   3571  O   LYS B 223       1.604   3.360  -9.547  1.00  0.00           O  
ATOM   3572  N   PRO B 224       0.577   4.013  -7.632  1.00  0.00           N  
ATOM   3573  CD  PRO B 224      -0.151   4.981  -6.815  1.00  0.00           C  
ATOM   3574  HD2 PRO B 224      -1.211   4.932  -7.041  1.00  0.00           H  
ATOM   3575  HD3 PRO B 224       0.217   5.995  -6.976  1.00  0.00           H  
ATOM   3576  CG  PRO B 224       0.060   4.574  -5.357  1.00  0.00           C  
ATOM   3577  HG2 PRO B 224      -0.819   4.789  -4.748  1.00  0.00           H  
ATOM   3578  HG3 PRO B 224       0.936   5.078  -4.957  1.00  0.00           H  
ATOM   3579  CB  PRO B 224       0.331   3.078  -5.458  1.00  0.00           C  
ATOM   3580  HB2 PRO B 224      -0.619   2.544  -5.541  1.00  0.00           H  
ATOM   3581  HB3 PRO B 224       0.901   2.708  -4.607  1.00  0.00           H  
ATOM   3582  CA  PRO B 224       1.123   2.964  -6.762  1.00  0.00           C  
ATOM   3583  HA  PRO B 224       2.169   3.197  -6.561  1.00  0.00           H  
ATOM   3584  C   PRO B 224       1.043   1.535  -7.308  1.00  0.00           C  
ATOM   3585  O   PRO B 224       1.967   0.753  -7.102  1.00  0.00           O  
ATOM   3586  N   SER B 225      -0.011   1.190  -8.056  1.00  0.00           N  
ATOM   3587  H   SER B 225      -0.750   1.867  -8.196  1.00  0.00           H  
ATOM   3588  CA  SER B 225      -0.089  -0.071  -8.810  1.00  0.00           C  
ATOM   3589  HA  SER B 225       0.251  -0.878  -8.156  1.00  0.00           H  
ATOM   3590  CB  SER B 225      -1.544  -0.400  -9.163  1.00  0.00           C  
ATOM   3591  HB2 SER B 225      -1.577  -1.270  -9.822  1.00  0.00           H  
ATOM   3592  HB3 SER B 225      -2.066  -0.647  -8.238  1.00  0.00           H  
ATOM   3593  OG  SER B 225      -2.199   0.697  -9.770  1.00  0.00           O  
ATOM   3594  HG  SER B 225      -3.120   0.709  -9.417  1.00  0.00           H  
ATOM   3595  C   SER B 225       0.866  -0.044 -10.018  1.00  0.00           C  
ATOM   3596  O   SER B 225       0.471   0.155 -11.174  1.00  0.00           O  
ATOM   3597  N   BCN B 226       2.150  -0.244  -9.704  1.00  0.00           N  
ATOM   3598  H27 BCN B 226       2.324  -0.305  -8.707  1.00  0.00           H  
ATOM   3599  C2  BCN B 226       3.312  -0.175 -10.574  1.00  0.00           C  
ATOM   3600  H   BCN B 226       3.019   0.365 -11.471  1.00  0.00           H  
ATOM   3601  C4  BCN B 226       3.783  -1.579 -11.004  1.00  0.00           C  
ATOM   3602  H1  BCN B 226       4.687  -1.500 -11.621  1.00  0.00           H  
ATOM   3603  H2  BCN B 226       4.080  -2.150 -10.113  1.00  0.00           H  
ATOM   3604  C5  BCN B 226       2.724  -2.400 -11.778  1.00  0.00           C  
ATOM   3605  H3  BCN B 226       3.078  -3.436 -11.869  1.00  0.00           H  
ATOM   3606  H4  BCN B 226       1.797  -2.454 -11.196  1.00  0.00           H  
ATOM   3607  C6  BCN B 226       2.448  -1.846 -13.197  1.00  0.00           C  
ATOM   3608  H8  BCN B 226       3.310  -2.070 -13.840  1.00  0.00           H  
ATOM   3609  H9  BCN B 226       2.345  -0.755 -13.184  1.00  0.00           H  
ATOM   3610  C7  BCN B 226       1.177  -2.451 -13.818  1.00  0.00           C  
ATOM   3611  H5  BCN B 226       1.199  -3.546 -13.723  1.00  0.00           H  
ATOM   3612  H6  BCN B 226       1.143  -2.207 -14.890  1.00  0.00           H  
ATOM   3613  N2  BCN B 226      -0.033  -1.923 -13.175  1.00  0.00           N  
ATOM   3614  H7  BCN B 226       0.058  -1.285 -12.391  1.00  0.00           H  
ATOM   3615  C8  BCN B 226      -1.287  -2.322 -13.555  1.00  0.00           C  
ATOM   3616  O1  BCN B 226      -1.501  -3.139 -14.427  1.00  0.00           O  
ATOM   3617  O2  BCN B 226      -2.244  -1.633 -12.867  1.00  0.00           O  
ATOM   3618  C9  BCN B 226      -3.600  -2.087 -13.084  1.00  0.00           C  
ATOM   3619  H21 BCN B 226      -3.689  -3.137 -12.769  1.00  0.00           H  
ATOM   3620  H22 BCN B 226      -3.859  -2.036 -14.151  1.00  0.00           H  
ATOM   3621  C10 BCN B 226      -4.577  -1.242 -12.267  1.00  0.00           C  
ATOM   3622  H23 BCN B 226      -4.188  -0.959 -11.291  1.00  0.00           H  
ATOM   3623  C11 BCN B 226      -6.037  -1.653 -12.288  1.00  0.00           C  
ATOM   3624  H12 BCN B 226      -6.322  -2.417 -13.009  1.00  0.00           H  
ATOM   3625  C12 BCN B 226      -6.775  -1.876 -10.941  1.00  0.00           C  
ATOM   3626  H13 BCN B 226      -6.368  -1.188 -10.193  1.00  0.00           H  
ATOM   3627  H14 BCN B 226      -6.556  -2.888 -10.581  1.00  0.00           H  
ATOM   3628  C13 BCN B 226      -8.322  -1.689 -10.990  1.00  0.00           C  
ATOM   3629  H19 BCN B 226      -8.793  -2.419 -11.661  1.00  0.00           H  
ATOM   3630  H20 BCN B 226      -8.769  -1.776  -9.992  1.00  0.00           H  
ATOM   3631  C14 BCN B 226      -8.492  -0.344 -11.505  1.00  0.00           C  
ATOM   3632  C15 BCN B 226      -8.171   0.689 -11.992  1.00  0.00           C  
ATOM   3633  C16 BCN B 226      -7.281   1.675 -12.574  1.00  0.00           C  
ATOM   3634  H17 BCN B 226      -7.401   2.644 -12.071  1.00  0.00           H  
ATOM   3635  H18 BCN B 226      -7.503   1.799 -13.641  1.00  0.00           H  
ATOM   3636  C17 BCN B 226      -5.844   1.103 -12.356  1.00  0.00           C  
ATOM   3637  H15 BCN B 226      -5.146   1.795 -12.834  1.00  0.00           H  
ATOM   3638  H16 BCN B 226      -5.609   1.122 -11.285  1.00  0.00           H  
ATOM   3639  C18 BCN B 226      -5.599  -0.325 -12.919  1.00  0.00           C  
ATOM   3640  H11 BCN B 226      -5.633  -0.322 -14.007  1.00  0.00           H  
ATOM   3641  C3  BCN B 226       4.448   0.639  -9.954  1.00  0.00           C  
ATOM   3642  O3  BCN B 226       5.587   0.221  -9.824  1.00  0.00           O  
ATOM   3643  N   HIE B 227       4.144   1.865  -9.513  1.00  0.00           N  
ATOM   3644  H   HIE B 227       3.191   2.198  -9.623  1.00  0.00           H  
ATOM   3645  CA  HIE B 227       5.095   2.733  -8.802  1.00  0.00           C  
ATOM   3646  HA  HIE B 227       6.096   2.572  -9.208  1.00  0.00           H  
ATOM   3647  CB  HIE B 227       4.736   4.210  -9.030  1.00  0.00           C  
ATOM   3648  HB2 HIE B 227       3.772   4.418  -8.570  1.00  0.00           H  
ATOM   3649  HB3 HIE B 227       5.485   4.818  -8.522  1.00  0.00           H  
ATOM   3650  CG  HIE B 227       4.694   4.668 -10.469  1.00  0.00           C  
ATOM   3651  ND1 HIE B 227       4.018   5.807 -10.918  1.00  0.00           N  
ATOM   3652  CE1 HIE B 227       4.349   5.946 -12.209  1.00  0.00           C  
ATOM   3653  HE1 HIE B 227       4.015   6.756 -12.847  1.00  0.00           H  
ATOM   3654  NE2 HIE B 227       5.174   4.957 -12.593  1.00  0.00           N  
ATOM   3655  HE2 HIE B 227       5.600   4.874 -13.506  1.00  0.00           H  
ATOM   3656  CD2 HIE B 227       5.412   4.147 -11.506  1.00  0.00           C  
ATOM   3657  HD2 HIE B 227       6.077   3.294 -11.463  1.00  0.00           H  
ATOM   3658  C   HIE B 227       5.177   2.375  -7.310  1.00  0.00           C  
ATOM   3659  O   HIE B 227       4.763   3.153  -6.450  1.00  0.00           O  
ATOM   3660  N   VAL B 228       5.731   1.201  -6.995  1.00  0.00           N  
ATOM   3661  H   VAL B 228       6.009   0.596  -7.761  1.00  0.00           H  
ATOM   3662  CA  VAL B 228       5.809   0.647  -5.631  1.00  0.00           C  
ATOM   3663  HA  VAL B 228       5.613   1.455  -4.932  1.00  0.00           H  
ATOM   3664  CB  VAL B 228       4.683  -0.389  -5.401  1.00  0.00           C  
ATOM   3665  HB  VAL B 228       3.744   0.158  -5.361  1.00  0.00           H  
ATOM   3666  CG1 VAL B 228       4.579  -1.413  -6.537  1.00  0.00           C  
ATOM   3667 HG11 VAL B 228       4.257  -0.924  -7.455  1.00  0.00           H  
ATOM   3668 HG12 VAL B 228       5.544  -1.883  -6.708  1.00  0.00           H  
ATOM   3669 HG13 VAL B 228       3.834  -2.171  -6.291  1.00  0.00           H  
ATOM   3670  CG2 VAL B 228       4.806  -1.143  -4.073  1.00  0.00           C  
ATOM   3671 HG21 VAL B 228       3.927  -1.774  -3.932  1.00  0.00           H  
ATOM   3672 HG22 VAL B 228       5.690  -1.777  -4.069  1.00  0.00           H  
ATOM   3673 HG23 VAL B 228       4.859  -0.432  -3.248  1.00  0.00           H  
ATOM   3674  C   VAL B 228       7.211   0.120  -5.292  1.00  0.00           C  
ATOM   3675  O   VAL B 228       7.874  -0.495  -6.132  1.00  0.00           O  
ATOM   3676  N   LYS B 229       7.652   0.363  -4.049  1.00  0.00           N  
ATOM   3677  H   LYS B 229       7.046   0.926  -3.450  1.00  0.00           H  
ATOM   3678  CA  LYS B 229       8.929  -0.051  -3.447  1.00  0.00           C  
ATOM   3679  HA  LYS B 229       9.307  -0.933  -3.956  1.00  0.00           H  
ATOM   3680  CB  LYS B 229       9.951   1.081  -3.648  1.00  0.00           C  
ATOM   3681  HB2 LYS B 229      10.049   1.269  -4.717  1.00  0.00           H  
ATOM   3682  HB3 LYS B 229       9.577   1.991  -3.173  1.00  0.00           H  
ATOM   3683  CG  LYS B 229      11.339   0.748  -3.083  1.00  0.00           C  
ATOM   3684  HG2 LYS B 229      11.265   0.571  -2.009  1.00  0.00           H  
ATOM   3685  HG3 LYS B 229      11.707  -0.156  -3.566  1.00  0.00           H  
ATOM   3686  CD  LYS B 229      12.322   1.903  -3.334  1.00  0.00           C  
ATOM   3687  HD2 LYS B 229      12.444   2.045  -4.410  1.00  0.00           H  
ATOM   3688  HD3 LYS B 229      11.911   2.815  -2.900  1.00  0.00           H  
ATOM   3689  CE  LYS B 229      13.688   1.612  -2.697  1.00  0.00           C  
ATOM   3690  HE2 LYS B 229      13.540   1.365  -1.642  1.00  0.00           H  
ATOM   3691  HE3 LYS B 229      14.133   0.735  -3.179  1.00  0.00           H  
ATOM   3692  NZ  LYS B 229      14.610   2.772  -2.802  1.00  0.00           N  
ATOM   3693  HZ1 LYS B 229      15.496   2.548  -2.330  1.00  0.00           H  
ATOM   3694  HZ2 LYS B 229      14.839   2.994  -3.760  1.00  0.00           H  
ATOM   3695  HZ3 LYS B 229      14.239   3.592  -2.347  1.00  0.00           H  
ATOM   3696  C   LYS B 229       8.703  -0.355  -1.952  1.00  0.00           C  
ATOM   3697  O   LYS B 229       8.377   0.573  -1.213  1.00  0.00           O  
ATOM   3698  N   PRO B 230       8.824  -1.616  -1.486  1.00  0.00           N  
ATOM   3699  CD  PRO B 230       9.014  -2.836  -2.255  1.00  0.00           C  
ATOM   3700  HD2 PRO B 230      10.075  -3.088  -2.269  1.00  0.00           H  
ATOM   3701  HD3 PRO B 230       8.620  -2.756  -3.266  1.00  0.00           H  
ATOM   3702  CG  PRO B 230       8.247  -3.921  -1.506  1.00  0.00           C  
ATOM   3703  HG2 PRO B 230       8.637  -4.916  -1.711  1.00  0.00           H  
ATOM   3704  HG3 PRO B 230       7.185  -3.863  -1.748  1.00  0.00           H  
ATOM   3705  CB  PRO B 230       8.479  -3.511  -0.057  1.00  0.00           C  
ATOM   3706  HB2 PRO B 230       9.461  -3.860   0.266  1.00  0.00           H  
ATOM   3707  HB3 PRO B 230       7.701  -3.905   0.593  1.00  0.00           H  
ATOM   3708  CA  PRO B 230       8.449  -1.978  -0.123  1.00  0.00           C  
ATOM   3709  HA  PRO B 230       7.422  -1.648   0.009  1.00  0.00           H  
ATOM   3710  C   PRO B 230       9.312  -1.347   0.980  1.00  0.00           C  
ATOM   3711  O   PRO B 230      10.441  -0.904   0.755  1.00  0.00           O  
ATOM   3712  N   ARG B 231       8.783  -1.375   2.210  1.00  0.00           N  
ATOM   3713  H   ARG B 231       7.827  -1.710   2.277  1.00  0.00           H  
ATOM   3714  CA  ARG B 231       9.507  -1.077   3.461  1.00  0.00           C  
ATOM   3715  HA  ARG B 231      10.009  -0.116   3.336  1.00  0.00           H  
ATOM   3716  CB  ARG B 231       8.504  -0.972   4.636  1.00  0.00           C  
ATOM   3717  HB2 ARG B 231       7.947  -1.907   4.719  1.00  0.00           H  
ATOM   3718  HB3 ARG B 231       9.069  -0.829   5.557  1.00  0.00           H  
ATOM   3719  CG  ARG B 231       7.508   0.196   4.488  1.00  0.00           C  
ATOM   3720  HG2 ARG B 231       8.065   1.130   4.411  1.00  0.00           H  
ATOM   3721  HG3 ARG B 231       6.931   0.062   3.577  1.00  0.00           H  
ATOM   3722  CD  ARG B 231       6.523   0.297   5.670  1.00  0.00           C  
ATOM   3723  HD2 ARG B 231       5.916  -0.612   5.700  1.00  0.00           H  
ATOM   3724  HD3 ARG B 231       7.099   0.354   6.595  1.00  0.00           H  
ATOM   3725  NE  ARG B 231       5.632   1.478   5.551  1.00  0.00           N  
ATOM   3726  HE  ARG B 231       5.373   1.791   4.617  1.00  0.00           H  
ATOM   3727  CZ  ARG B 231       5.062   2.189   6.511  1.00  0.00           C  
ATOM   3728  NH1 ARG B 231       5.241   1.946   7.782  1.00  0.00           N  
ATOM   3729 HH11 ARG B 231       5.787   1.147   8.040  1.00  0.00           H  
ATOM   3730 HH12 ARG B 231       4.872   2.581   8.461  1.00  0.00           H  
ATOM   3731  NH2 ARG B 231       4.290   3.184   6.192  1.00  0.00           N  
ATOM   3732 HH21 ARG B 231       4.132   3.318   5.190  1.00  0.00           H  
ATOM   3733 HH22 ARG B 231       3.663   3.637   6.832  1.00  0.00           H  
ATOM   3734  C   ARG B 231      10.601  -2.132   3.729  1.00  0.00           C  
ATOM   3735  O   ARG B 231      10.429  -3.306   3.405  1.00  0.00           O  
ATOM   3736  N   ALA B 232      11.734  -1.716   4.302  1.00  0.00           N  
ATOM   3737  H   ALA B 232      11.801  -0.753   4.588  1.00  0.00           H  
ATOM   3738  CA  ALA B 232      12.887  -2.593   4.569  1.00  0.00           C  
ATOM   3739  HA  ALA B 232      13.070  -3.173   3.669  1.00  0.00           H  
ATOM   3740  CB  ALA B 232      14.127  -1.727   4.820  1.00  0.00           C  
ATOM   3741  HB1 ALA B 232      14.312  -1.083   3.961  1.00  0.00           H  
ATOM   3742  HB2 ALA B 232      13.984  -1.113   5.711  1.00  0.00           H  
ATOM   3743  HB3 ALA B 232      14.996  -2.369   4.969  1.00  0.00           H  
ATOM   3744  C   ALA B 232      12.641  -3.546   5.765  1.00  0.00           C  
ATOM   3745  O   ALA B 232      12.078  -3.094   6.765  1.00  0.00           O  
ATOM   3746  N   PRO B 233      13.050  -4.836   5.720  1.00  0.00           N  
ATOM   3747  CD  PRO B 233      13.632  -5.552   4.594  1.00  0.00           C  
ATOM   3748  HD2 PRO B 233      14.720  -5.489   4.649  1.00  0.00           H  
ATOM   3749  HD3 PRO B 233      13.277  -5.187   3.632  1.00  0.00           H  
ATOM   3750  CG  PRO B 233      13.178  -6.999   4.774  1.00  0.00           C  
ATOM   3751  HG2 PRO B 233      13.864  -7.703   4.304  1.00  0.00           H  
ATOM   3752  HG3 PRO B 233      12.172  -7.110   4.372  1.00  0.00           H  
ATOM   3753  CB  PRO B 233      13.128  -7.173   6.290  1.00  0.00           C  
ATOM   3754  HB2 PRO B 233      14.101  -7.477   6.670  1.00  0.00           H  
ATOM   3755  HB3 PRO B 233      12.372  -7.902   6.581  1.00  0.00           H  
ATOM   3756  CA  PRO B 233      12.789  -5.776   6.815  1.00  0.00           C  
ATOM   3757  HA  PRO B 233      11.723  -5.745   7.041  1.00  0.00           H  
ATOM   3758  C   PRO B 233      13.581  -5.456   8.092  1.00  0.00           C  
ATOM   3759  O   PRO B 233      14.748  -5.059   8.042  1.00  0.00           O  
ATOM   3760  N   GLY B 234      12.947  -5.676   9.246  1.00  0.00           N  
ATOM   3761  H   GLY B 234      12.032  -6.101   9.198  1.00  0.00           H  
ATOM   3762  CA  GLY B 234      13.506  -5.392  10.573  1.00  0.00           C  
ATOM   3763  HA2 GLY B 234      14.311  -4.660  10.487  1.00  0.00           H  
ATOM   3764  HA3 GLY B 234      12.725  -4.951  11.192  1.00  0.00           H  
ATOM   3765  C   GLY B 234      14.040  -6.622  11.314  1.00  0.00           C  
ATOM   3766  O   GLY B 234      13.821  -7.757  10.894  1.00  0.00           O  
ATOM   3767  N   ASN B 235      14.691  -6.390  12.461  1.00  0.00           N  
ATOM   3768  H   ASN B 235      14.768  -5.428  12.755  1.00  0.00           H  
ATOM   3769  CA  ASN B 235      14.982  -7.423  13.471  1.00  0.00           C  
ATOM   3770  HA  ASN B 235      15.617  -6.954  14.225  1.00  0.00           H  
ATOM   3771  CB  ASN B 235      13.671  -7.833  14.180  1.00  0.00           C  
ATOM   3772  HB2 ASN B 235      13.049  -8.394  13.483  1.00  0.00           H  
ATOM   3773  HB3 ASN B 235      13.907  -8.502  15.007  1.00  0.00           H  
ATOM   3774  CG  ASN B 235      12.850  -6.663  14.696  1.00  0.00           C  
ATOM   3775  OD1 ASN B 235      12.214  -5.937  13.949  1.00  0.00           O  
ATOM   3776  ND2 ASN B 235      12.825  -6.449  15.991  1.00  0.00           N  
ATOM   3777 HD21 ASN B 235      12.222  -5.710  16.309  1.00  0.00           H  
ATOM   3778 HD22 ASN B 235      13.300  -7.074  16.617  1.00  0.00           H  
ATOM   3779  C   ASN B 235      15.799  -8.636  12.964  1.00  0.00           C  
ATOM   3780  O   ASN B 235      15.623  -9.745  13.463  1.00  0.00           O  
ATOM   3781  N   LEU B 236      16.664  -8.441  11.962  1.00  0.00           N  
ATOM   3782  H   LEU B 236      16.754  -7.515  11.583  1.00  0.00           H  
ATOM   3783  CA  LEU B 236      17.477  -9.508  11.375  1.00  0.00           C  
ATOM   3784  HA  LEU B 236      16.799 -10.293  11.051  1.00  0.00           H  
ATOM   3785  CB  LEU B 236      18.210  -8.969  10.130  1.00  0.00           C  
ATOM   3786  HB2 LEU B 236      17.474  -8.665   9.384  1.00  0.00           H  
ATOM   3787  HB3 LEU B 236      18.772  -8.083  10.430  1.00  0.00           H  
ATOM   3788  CG  LEU B 236      19.202  -9.966   9.493  1.00  0.00           C  
ATOM   3789  HG  LEU B 236      19.889 -10.333  10.251  1.00  0.00           H  
ATOM   3790  CD1 LEU B 236      18.517 -11.164   8.843  1.00  0.00           C  
ATOM   3791 HD11 LEU B 236      18.009 -11.749   9.603  1.00  0.00           H  
ATOM   3792 HD12 LEU B 236      17.801 -10.830   8.092  1.00  0.00           H  
ATOM   3793 HD13 LEU B 236      19.262 -11.804   8.372  1.00  0.00           H  
ATOM   3794  CD2 LEU B 236      20.032  -9.271   8.421  1.00  0.00           C  
ATOM   3795 HD21 LEU B 236      20.558  -8.424   8.859  1.00  0.00           H  
ATOM   3796 HD22 LEU B 236      20.760  -9.968   8.010  1.00  0.00           H  
ATOM   3797 HD23 LEU B 236      19.377  -8.920   7.629  1.00  0.00           H  
ATOM   3798  C   LEU B 236      18.453 -10.113  12.399  1.00  0.00           C  
ATOM   3799  O   LEU B 236      19.270  -9.401  12.985  1.00  0.00           O  
ATOM   3800  N   THR B 237      18.426 -11.438  12.535  1.00  0.00           N  
ATOM   3801  H   THR B 237      17.708 -11.958  12.035  1.00  0.00           H  
ATOM   3802  CA  THR B 237      19.345 -12.217  13.373  1.00  0.00           C  
ATOM   3803  HA  THR B 237      20.230 -11.613  13.556  1.00  0.00           H  
ATOM   3804  CB  THR B 237      18.728 -12.491  14.756  1.00  0.00           C  
ATOM   3805  HB  THR B 237      18.436 -11.535  15.191  1.00  0.00           H  
ATOM   3806  CG2 THR B 237      17.507 -13.410  14.748  1.00  0.00           C  
ATOM   3807 HG21 THR B 237      17.753 -14.375  14.307  1.00  0.00           H  
ATOM   3808 HG22 THR B 237      16.708 -12.944  14.170  1.00  0.00           H  
ATOM   3809 HG23 THR B 237      17.156 -13.551  15.771  1.00  0.00           H  
ATOM   3810  OG1 THR B 237      19.693 -13.063  15.605  1.00  0.00           O  
ATOM   3811  HG1 THR B 237      19.723 -14.016  15.472  1.00  0.00           H  
ATOM   3812  C   THR B 237      19.827 -13.481  12.660  1.00  0.00           C  
ATOM   3813  O   THR B 237      19.196 -13.966  11.719  1.00  0.00           O  
ATOM   3814  N   VAL B 238      20.966 -14.004  13.109  1.00  0.00           N  
ATOM   3815  H   VAL B 238      21.380 -13.576  13.928  1.00  0.00           H  
ATOM   3816  CA  VAL B 238      21.647 -15.213  12.621  1.00  0.00           C  
ATOM   3817  HA  VAL B 238      20.999 -15.722  11.910  1.00  0.00           H  
ATOM   3818  CB  VAL B 238      22.949 -14.841  11.876  1.00  0.00           C  
ATOM   3819  HB  VAL B 238      22.665 -14.265  10.995  1.00  0.00           H  
ATOM   3820  CG1 VAL B 238      23.894 -13.966  12.710  1.00  0.00           C  
ATOM   3821 HG11 VAL B 238      24.717 -13.623  12.089  1.00  0.00           H  
ATOM   3822 HG12 VAL B 238      23.384 -13.077  13.079  1.00  0.00           H  
ATOM   3823 HG13 VAL B 238      24.286 -14.524  13.562  1.00  0.00           H  
ATOM   3824  CG2 VAL B 238      23.750 -16.063  11.397  1.00  0.00           C  
ATOM   3825 HG21 VAL B 238      23.103 -16.749  10.853  1.00  0.00           H  
ATOM   3826 HG22 VAL B 238      24.552 -15.741  10.732  1.00  0.00           H  
ATOM   3827 HG23 VAL B 238      24.190 -16.590  12.244  1.00  0.00           H  
ATOM   3828  C   VAL B 238      21.867 -16.168  13.797  1.00  0.00           C  
ATOM   3829  O   VAL B 238      21.987 -15.725  14.937  1.00  0.00           O  
ATOM   3830  N   HIE B 239      21.861 -17.478  13.543  1.00  0.00           N  
ATOM   3831  H   HIE B 239      21.713 -17.770  12.581  1.00  0.00           H  
ATOM   3832  CA  HIE B 239      21.844 -18.530  14.564  1.00  0.00           C  
ATOM   3833  HA  HIE B 239      22.368 -18.174  15.454  1.00  0.00           H  
ATOM   3834  CB  HIE B 239      20.376 -18.818  14.935  1.00  0.00           C  
ATOM   3835  HB2 HIE B 239      19.805 -17.890  14.872  1.00  0.00           H  
ATOM   3836  HB3 HIE B 239      19.948 -19.513  14.212  1.00  0.00           H  
ATOM   3837  CG  HIE B 239      20.163 -19.364  16.323  1.00  0.00           C  
ATOM   3838  ND1 HIE B 239      21.144 -19.908  17.151  1.00  0.00           N  
ATOM   3839  CE1 HIE B 239      20.518 -20.261  18.282  1.00  0.00           C  
ATOM   3840  HE1 HIE B 239      21.010 -20.701  19.139  1.00  0.00           H  
ATOM   3841  NE2 HIE B 239      19.206 -19.982  18.203  1.00  0.00           N  
ATOM   3842  HE2 HIE B 239      18.529 -20.152  18.934  1.00  0.00           H  
ATOM   3843  CD2 HIE B 239      18.964 -19.411  16.972  1.00  0.00           C  
ATOM   3844  HD2 HIE B 239      18.019 -19.053  16.590  1.00  0.00           H  
ATOM   3845  C   HIE B 239      22.539 -19.802  14.055  1.00  0.00           C  
ATOM   3846  O   HIE B 239      22.356 -20.180  12.894  1.00  0.00           O  
ATOM   3847  N   THR B 240      23.313 -20.482  14.898  1.00  0.00           N  
ATOM   3848  H   THR B 240      23.361 -20.179  15.861  1.00  0.00           H  
ATOM   3849  CA  THR B 240      23.986 -21.740  14.532  1.00  0.00           C  
ATOM   3850  HA  THR B 240      24.237 -21.709  13.472  1.00  0.00           H  
ATOM   3851  CB  THR B 240      25.310 -21.903  15.295  1.00  0.00           C  
ATOM   3852  HB  THR B 240      25.111 -21.933  16.368  1.00  0.00           H  
ATOM   3853  CG2 THR B 240      26.098 -23.148  14.887  1.00  0.00           C  
ATOM   3854 HG21 THR B 240      25.562 -24.051  15.177  1.00  0.00           H  
ATOM   3855 HG22 THR B 240      26.254 -23.149  13.807  1.00  0.00           H  
ATOM   3856 HG23 THR B 240      27.068 -23.148  15.385  1.00  0.00           H  
ATOM   3857  OG1 THR B 240      26.145 -20.800  15.011  1.00  0.00           O  
ATOM   3858  HG1 THR B 240      26.902 -20.859  15.603  1.00  0.00           H  
ATOM   3859  C   THR B 240      23.058 -22.934  14.760  1.00  0.00           C  
ATOM   3860  O   THR B 240      22.351 -23.002  15.764  1.00  0.00           O  
ATOM   3861  N   GLN B 241      23.037 -23.895  13.838  1.00  0.00           N  
ATOM   3862  H   GLN B 241      23.628 -23.805  13.015  1.00  0.00           H  
ATOM   3863  CA  GLN B 241      22.237 -25.120  13.926  1.00  0.00           C  
ATOM   3864  HA  GLN B 241      21.784 -25.176  14.916  1.00  0.00           H  
ATOM   3865  CB  GLN B 241      21.092 -25.111  12.887  1.00  0.00           C  
ATOM   3866  HB2 GLN B 241      21.518 -25.245  11.892  1.00  0.00           H  
ATOM   3867  HB3 GLN B 241      20.453 -25.973  13.085  1.00  0.00           H  
ATOM   3868  CG  GLN B 241      20.224 -23.833  12.880  1.00  0.00           C  
ATOM   3869  HG2 GLN B 241      20.465 -23.205  13.736  1.00  0.00           H  
ATOM   3870  HG3 GLN B 241      20.453 -23.260  11.982  1.00  0.00           H  
ATOM   3871  CD  GLN B 241      18.724 -24.122  12.925  1.00  0.00           C  
ATOM   3872  OE1 GLN B 241      18.056 -24.358  11.922  1.00  0.00           O  
ATOM   3873  NE2 GLN B 241      18.126 -24.122  14.098  1.00  0.00           N  
ATOM   3874 HE21 GLN B 241      17.133 -24.271  14.123  1.00  0.00           H  
ATOM   3875 HE22 GLN B 241      18.662 -23.926  14.929  1.00  0.00           H  
ATOM   3876  C   GLN B 241      23.128 -26.365  13.776  1.00  0.00           C  
ATOM   3877  O   GLN B 241      24.273 -26.284  13.331  1.00  0.00           O  
ATOM   3878  N   VAL B 242      22.584 -27.531  14.145  1.00  0.00           N  
ATOM   3879  H   VAL B 242      21.635 -27.534  14.480  1.00  0.00           H  
ATOM   3880  CA  VAL B 242      23.229 -28.835  13.909  1.00  0.00           C  
ATOM   3881  HA  VAL B 242      24.209 -28.815  14.387  1.00  0.00           H  
ATOM   3882  CB  VAL B 242      22.419 -29.995  14.530  1.00  0.00           C  
ATOM   3883  HB  VAL B 242      22.997 -30.912  14.407  1.00  0.00           H  
ATOM   3884  CG1 VAL B 242      22.202 -29.791  16.035  1.00  0.00           C  
ATOM   3885 HG11 VAL B 242      21.549 -28.938  16.220  1.00  0.00           H  
ATOM   3886 HG12 VAL B 242      21.744 -30.684  16.462  1.00  0.00           H  
ATOM   3887 HG13 VAL B 242      23.161 -29.623  16.526  1.00  0.00           H  
ATOM   3888  CG2 VAL B 242      21.052 -30.209  13.864  1.00  0.00           C  
ATOM   3889 HG21 VAL B 242      20.446 -29.307  13.929  1.00  0.00           H  
ATOM   3890 HG22 VAL B 242      21.186 -30.474  12.814  1.00  0.00           H  
ATOM   3891 HG23 VAL B 242      20.529 -31.031  14.354  1.00  0.00           H  
ATOM   3892  C   VAL B 242      23.463 -29.083  12.411  1.00  0.00           C  
ATOM   3893  O   VAL B 242      22.781 -28.495  11.570  1.00  0.00           O  
ATOM   3894  N   SER B 243      24.394 -29.986  12.091  1.00  0.00           N  
ATOM   3895  H   SER B 243      24.903 -30.429  12.836  1.00  0.00           H  
ATOM   3896  CA  SER B 243      24.774 -30.342  10.713  1.00  0.00           C  
ATOM   3897  HA  SER B 243      25.624 -31.020  10.774  1.00  0.00           H  
ATOM   3898  CB  SER B 243      23.641 -31.100  10.004  1.00  0.00           C  
ATOM   3899  HB2 SER B 243      22.778 -30.442   9.890  1.00  0.00           H  
ATOM   3900  HB3 SER B 243      23.973 -31.410   9.012  1.00  0.00           H  
ATOM   3901  OG  SER B 243      23.261 -32.240  10.757  1.00  0.00           O  
ATOM   3902  HG  SER B 243      23.919 -32.927  10.623  1.00  0.00           H  
ATOM   3903  C   SER B 243      25.272 -29.132   9.914  1.00  0.00           C  
ATOM   3904  O   SER B 243      24.739 -28.809   8.852  1.00  0.00           O  
ATOM   3905  N   ASP B 244      26.268 -28.445  10.480  1.00  0.00           N  
ATOM   3906  H   ASP B 244      26.737 -28.879  11.267  1.00  0.00           H  
ATOM   3907  CA  ASP B 244      27.064 -27.381   9.859  1.00  0.00           C  
ATOM   3908  HA  ASP B 244      27.530 -26.832  10.679  1.00  0.00           H  
ATOM   3909  CB  ASP B 244      28.224 -27.974   9.040  1.00  0.00           C  
ATOM   3910  HB2 ASP B 244      27.812 -28.499   8.178  1.00  0.00           H  
ATOM   3911  HB3 ASP B 244      28.841 -27.152   8.671  1.00  0.00           H  
ATOM   3912  CG  ASP B 244      29.127 -28.943   9.822  1.00  0.00           C  
ATOM   3913  OD1 ASP B 244      30.148 -29.340   9.224  1.00  0.00           O  
ATOM   3914  OD2 ASP B 244      28.815 -29.272  10.992  1.00  0.00           O  
ATOM   3915  C   ASP B 244      26.219 -26.348   9.106  1.00  0.00           C  
ATOM   3916  O   ASP B 244      26.512 -25.971   7.973  1.00  0.00           O  
ATOM   3917  N   THR B 245      25.134 -25.905   9.740  1.00  0.00           N  
ATOM   3918  H   THR B 245      24.967 -26.250  10.678  1.00  0.00           H  
ATOM   3919  CA  THR B 245      24.100 -25.072   9.125  1.00  0.00           C  
ATOM   3920  HA  THR B 245      24.406 -24.792   8.118  1.00  0.00           H  
ATOM   3921  CB  THR B 245      22.800 -25.879   8.992  1.00  0.00           C  
ATOM   3922  HB  THR B 245      22.564 -26.352   9.945  1.00  0.00           H  
ATOM   3923  CG2 THR B 245      21.592 -25.051   8.546  1.00  0.00           C  
ATOM   3924 HG21 THR B 245      21.839 -24.498   7.639  1.00  0.00           H  
ATOM   3925 HG22 THR B 245      20.760 -25.724   8.347  1.00  0.00           H  
ATOM   3926 HG23 THR B 245      21.301 -24.357   9.333  1.00  0.00           H  
ATOM   3927  OG1 THR B 245      22.959 -26.875   8.008  1.00  0.00           O  
ATOM   3928  HG1 THR B 245      23.630 -27.509   8.327  1.00  0.00           H  
ATOM   3929  C   THR B 245      23.897 -23.789   9.923  1.00  0.00           C  
ATOM   3930  O   THR B 245      23.738 -23.817  11.141  1.00  0.00           O  
ATOM   3931  N   LEU B 246      23.843 -22.647   9.240  1.00  0.00           N  
ATOM   3932  H   LEU B 246      23.956 -22.701   8.234  1.00  0.00           H  
ATOM   3933  CA  LEU B 246      23.307 -21.405   9.792  1.00  0.00           C  
ATOM   3934  HA  LEU B 246      23.374 -21.432  10.880  1.00  0.00           H  
ATOM   3935  CB  LEU B 246      24.092 -20.184   9.290  1.00  0.00           C  
ATOM   3936  HB2 LEU B 246      24.045 -20.160   8.200  1.00  0.00           H  
ATOM   3937  HB3 LEU B 246      23.594 -19.287   9.665  1.00  0.00           H  
ATOM   3938  CG  LEU B 246      25.566 -20.141   9.722  1.00  0.00           C  
ATOM   3939  HG  LEU B 246      26.115 -20.936   9.219  1.00  0.00           H  
ATOM   3940  CD1 LEU B 246      26.152 -18.797   9.296  1.00  0.00           C  
ATOM   3941 HD11 LEU B 246      27.199 -18.751   9.591  1.00  0.00           H  
ATOM   3942 HD12 LEU B 246      25.623 -17.976   9.781  1.00  0.00           H  
ATOM   3943 HD13 LEU B 246      26.077 -18.690   8.215  1.00  0.00           H  
ATOM   3944  CD2 LEU B 246      25.756 -20.280  11.233  1.00  0.00           C  
ATOM   3945 HD21 LEU B 246      25.451 -21.271  11.560  1.00  0.00           H  
ATOM   3946 HD22 LEU B 246      26.812 -20.164  11.474  1.00  0.00           H  
ATOM   3947 HD23 LEU B 246      25.180 -19.520  11.762  1.00  0.00           H  
ATOM   3948  C   LEU B 246      21.830 -21.253   9.443  1.00  0.00           C  
ATOM   3949  O   LEU B 246      21.397 -21.596   8.341  1.00  0.00           O  
ATOM   3950  N   LEU B 247      21.089 -20.658  10.369  1.00  0.00           N  
ATOM   3951  H   LEU B 247      21.559 -20.402  11.234  1.00  0.00           H  
ATOM   3952  CA  LEU B 247      19.760 -20.098  10.162  1.00  0.00           C  
ATOM   3953  HA  LEU B 247      19.405 -20.351   9.162  1.00  0.00           H  
ATOM   3954  CB  LEU B 247      18.812 -20.723  11.204  1.00  0.00           C  
ATOM   3955  HB2 LEU B 247      18.797 -21.802  11.050  1.00  0.00           H  
ATOM   3956  HB3 LEU B 247      19.238 -20.533  12.190  1.00  0.00           H  
ATOM   3957  CG  LEU B 247      17.360 -20.211  11.202  1.00  0.00           C  
ATOM   3958  HG  LEU B 247      17.345 -19.123  11.263  1.00  0.00           H  
ATOM   3959  CD1 LEU B 247      16.605 -20.662   9.951  1.00  0.00           C  
ATOM   3960 HD11 LEU B 247      16.614 -21.748   9.873  1.00  0.00           H  
ATOM   3961 HD12 LEU B 247      15.573 -20.313  10.001  1.00  0.00           H  
ATOM   3962 HD13 LEU B 247      17.062 -20.226   9.066  1.00  0.00           H  
ATOM   3963  CD2 LEU B 247      16.633 -20.775  12.425  1.00  0.00           C  
ATOM   3964 HD21 LEU B 247      17.126 -20.432  13.335  1.00  0.00           H  
ATOM   3965 HD22 LEU B 247      15.604 -20.412  12.435  1.00  0.00           H  
ATOM   3966 HD23 LEU B 247      16.632 -21.864  12.396  1.00  0.00           H  
ATOM   3967  C   LEU B 247      19.857 -18.570  10.265  1.00  0.00           C  
ATOM   3968  O   LEU B 247      20.569 -18.050  11.121  1.00  0.00           O  
ATOM   3969  N   LEU B 248      19.121 -17.858   9.415  1.00  0.00           N  
ATOM   3970  H   LEU B 248      18.612 -18.361   8.694  1.00  0.00           H  
ATOM   3971  CA  LEU B 248      18.895 -16.413   9.488  1.00  0.00           C  
ATOM   3972  HA  LEU B 248      19.246 -16.051  10.453  1.00  0.00           H  
ATOM   3973  CB  LEU B 248      19.657 -15.663   8.377  1.00  0.00           C  
ATOM   3974  HB2 LEU B 248      19.316 -16.009   7.399  1.00  0.00           H  
ATOM   3975  HB3 LEU B 248      19.384 -14.611   8.467  1.00  0.00           H  
ATOM   3976  CG  LEU B 248      21.189 -15.782   8.477  1.00  0.00           C  
ATOM   3977  HG  LEU B 248      21.469 -15.944   9.514  1.00  0.00           H  
ATOM   3978  CD1 LEU B 248      21.746 -16.923   7.619  1.00  0.00           C  
ATOM   3979 HD11 LEU B 248      21.482 -16.764   6.573  1.00  0.00           H  
ATOM   3980 HD12 LEU B 248      22.829 -16.960   7.722  1.00  0.00           H  
ATOM   3981 HD13 LEU B 248      21.339 -17.877   7.945  1.00  0.00           H  
ATOM   3982  CD2 LEU B 248      21.869 -14.492   8.007  1.00  0.00           C  
ATOM   3983 HD21 LEU B 248      21.614 -14.282   6.969  1.00  0.00           H  
ATOM   3984 HD22 LEU B 248      21.537 -13.664   8.633  1.00  0.00           H  
ATOM   3985 HD23 LEU B 248      22.949 -14.590   8.108  1.00  0.00           H  
ATOM   3986  C   LEU B 248      17.394 -16.124   9.411  1.00  0.00           C  
ATOM   3987  O   LEU B 248      16.673 -16.833   8.713  1.00  0.00           O  
ATOM   3988  N   THR B 249      16.920 -15.101  10.120  1.00  0.00           N  
ATOM   3989  H   THR B 249      17.570 -14.538  10.664  1.00  0.00           H  
ATOM   3990  CA  THR B 249      15.494 -14.720  10.152  1.00  0.00           C  
ATOM   3991  HA  THR B 249      15.102 -14.819   9.141  1.00  0.00           H  
ATOM   3992  CB  THR B 249      14.681 -15.678  11.042  1.00  0.00           C  
ATOM   3993  HB  THR B 249      14.840 -16.700  10.698  1.00  0.00           H  
ATOM   3994  CG2 THR B 249      15.043 -15.601  12.525  1.00  0.00           C  
ATOM   3995 HG21 THR B 249      14.438 -16.322  13.077  1.00  0.00           H  
ATOM   3996 HG22 THR B 249      16.097 -15.838  12.667  1.00  0.00           H  
ATOM   3997 HG23 THR B 249      14.836 -14.603  12.909  1.00  0.00           H  
ATOM   3998  OG1 THR B 249      13.306 -15.397  10.961  1.00  0.00           O  
ATOM   3999  HG1 THR B 249      13.030 -15.377  10.027  1.00  0.00           H  
ATOM   4000  C   THR B 249      15.303 -13.250  10.543  1.00  0.00           C  
ATOM   4001  O   THR B 249      16.222 -12.619  11.069  1.00  0.00           O  
ATOM   4002  N   TRP B 250      14.143 -12.683  10.218  1.00  0.00           N  
ATOM   4003  H   TRP B 250      13.405 -13.289   9.872  1.00  0.00           H  
ATOM   4004  CA  TRP B 250      13.816 -11.257  10.298  1.00  0.00           C  
ATOM   4005  HA  TRP B 250      14.299 -10.815  11.171  1.00  0.00           H  
ATOM   4006  CB  TRP B 250      14.351 -10.567   9.028  1.00  0.00           C  
ATOM   4007  HB2 TRP B 250      14.033  -9.526   9.010  1.00  0.00           H  
ATOM   4008  HB3 TRP B 250      15.439 -10.558   9.085  1.00  0.00           H  
ATOM   4009  CG  TRP B 250      13.971 -11.208   7.724  1.00  0.00           C  
ATOM   4010  CD1 TRP B 250      12.865 -10.919   7.002  1.00  0.00           C  
ATOM   4011  HD1 TRP B 250      12.125 -10.175   7.273  1.00  0.00           H  
ATOM   4012  NE1 TRP B 250      12.798 -11.755   5.905  1.00  0.00           N  
ATOM   4013  HE1 TRP B 250      12.045 -11.727   5.225  1.00  0.00           H  
ATOM   4014  CE2 TRP B 250      13.848 -12.647   5.880  1.00  0.00           C  
ATOM   4015  CZ2 TRP B 250      14.195 -13.698   5.019  1.00  0.00           C  
ATOM   4016  HZ2 TRP B 250      13.542 -13.977   4.208  1.00  0.00           H  
ATOM   4017  CH2 TRP B 250      15.382 -14.410   5.242  1.00  0.00           C  
ATOM   4018  HH2 TRP B 250      15.651 -15.226   4.585  1.00  0.00           H  
ATOM   4019  CZ3 TRP B 250      16.203 -14.074   6.330  1.00  0.00           C  
ATOM   4020  HZ3 TRP B 250      17.103 -14.644   6.515  1.00  0.00           H  
ATOM   4021  CE3 TRP B 250      15.838 -13.027   7.199  1.00  0.00           C  
ATOM   4022  HE3 TRP B 250      16.461 -12.792   8.044  1.00  0.00           H  
ATOM   4023  CD2 TRP B 250      14.644 -12.294   7.008  1.00  0.00           C  
ATOM   4024  C   TRP B 250      12.296 -11.072  10.462  1.00  0.00           C  
ATOM   4025  O   TRP B 250      11.538 -12.039  10.467  1.00  0.00           O  
ATOM   4026  N   SER B 251      11.835  -9.829  10.620  1.00  0.00           N  
ATOM   4027  H   SER B 251      12.505  -9.066  10.605  1.00  0.00           H  
ATOM   4028  CA  SER B 251      10.406  -9.496  10.685  1.00  0.00           C  
ATOM   4029  HA  SER B 251       9.851 -10.391  10.970  1.00  0.00           H  
ATOM   4030  CB  SER B 251      10.171  -8.463  11.788  1.00  0.00           C  
ATOM   4031  HB2 SER B 251      10.651  -8.801  12.707  1.00  0.00           H  
ATOM   4032  HB3 SER B 251      10.602  -7.507  11.488  1.00  0.00           H  
ATOM   4033  OG  SER B 251       8.785  -8.315  12.019  1.00  0.00           O  
ATOM   4034  HG  SER B 251       8.647  -7.542  12.577  1.00  0.00           H  
ATOM   4035  C   SER B 251       9.849  -9.018   9.333  1.00  0.00           C  
ATOM   4036  O   SER B 251      10.554  -8.360   8.562  1.00  0.00           O  
ATOM   4037  N   ASN B 252       8.575  -9.322   9.060  1.00  0.00           N  
ATOM   4038  H   ASN B 252       8.055  -9.783   9.791  1.00  0.00           H  
ATOM   4039  CA  ASN B 252       7.822  -8.786   7.917  1.00  0.00           C  
ATOM   4040  HA  ASN B 252       8.437  -8.881   7.022  1.00  0.00           H  
ATOM   4041  CB  ASN B 252       6.556  -9.648   7.718  1.00  0.00           C  
ATOM   4042  HB2 ASN B 252       6.864 -10.692   7.661  1.00  0.00           H  
ATOM   4043  HB3 ASN B 252       5.895  -9.535   8.575  1.00  0.00           H  
ATOM   4044  CG  ASN B 252       5.753  -9.326   6.460  1.00  0.00           C  
ATOM   4045  OD1 ASN B 252       5.723  -8.207   5.970  1.00  0.00           O  
ATOM   4046  ND2 ASN B 252       5.087 -10.312   5.899  1.00  0.00           N  
ATOM   4047 HD21 ASN B 252       4.543 -10.118   5.073  1.00  0.00           H  
ATOM   4048 HD22 ASN B 252       5.051 -11.221   6.323  1.00  0.00           H  
ATOM   4049  C   ASN B 252       7.492  -7.296   8.192  1.00  0.00           C  
ATOM   4050  O   ASN B 252       6.821  -7.016   9.185  1.00  0.00           O  
ATOM   4051  N   PRO B 253       7.939  -6.328   7.366  1.00  0.00           N  
ATOM   4052  CD  PRO B 253       8.749  -6.540   6.176  1.00  0.00           C  
ATOM   4053  HD2 PRO B 253       8.218  -7.156   5.451  1.00  0.00           H  
ATOM   4054  HD3 PRO B 253       9.694  -7.014   6.449  1.00  0.00           H  
ATOM   4055  CG  PRO B 253       9.027  -5.159   5.594  1.00  0.00           C  
ATOM   4056  HG2 PRO B 253       8.248  -4.890   4.880  1.00  0.00           H  
ATOM   4057  HG3 PRO B 253      10.011  -5.126   5.128  1.00  0.00           H  
ATOM   4058  CB  PRO B 253       8.946  -4.248   6.816  1.00  0.00           C  
ATOM   4059  HB2 PRO B 253       8.741  -3.214   6.546  1.00  0.00           H  
ATOM   4060  HB3 PRO B 253       9.884  -4.305   7.367  1.00  0.00           H  
ATOM   4061  CA  PRO B 253       7.845  -4.889   7.667  1.00  0.00           C  
ATOM   4062  HA  PRO B 253       8.101  -4.735   8.715  1.00  0.00           H  
ATOM   4063  C   PRO B 253       6.447  -4.256   7.473  1.00  0.00           C  
ATOM   4064  O   PRO B 253       6.328  -3.033   7.361  1.00  0.00           O  
ATOM   4065  N   TYR B 254       5.389  -5.070   7.463  1.00  0.00           N  
ATOM   4066  H   TYR B 254       5.555  -6.054   7.633  1.00  0.00           H  
ATOM   4067  CA  TYR B 254       3.996  -4.661   7.289  1.00  0.00           C  
ATOM   4068  HA  TYR B 254       3.933  -3.580   7.400  1.00  0.00           H  
ATOM   4069  CB  TYR B 254       3.535  -5.028   5.877  1.00  0.00           C  
ATOM   4070  HB2 TYR B 254       3.744  -6.084   5.690  1.00  0.00           H  
ATOM   4071  HB3 TYR B 254       2.456  -4.894   5.821  1.00  0.00           H  
ATOM   4072  CG  TYR B 254       4.177  -4.181   4.800  1.00  0.00           C  
ATOM   4073  CD1 TYR B 254       3.597  -2.948   4.452  1.00  0.00           C  
ATOM   4074  HD1 TYR B 254       2.699  -2.615   4.947  1.00  0.00           H  
ATOM   4075  CE1 TYR B 254       4.178  -2.153   3.451  1.00  0.00           C  
ATOM   4076  HE1 TYR B 254       3.730  -1.213   3.168  1.00  0.00           H  
ATOM   4077  CZ  TYR B 254       5.354  -2.582   2.810  1.00  0.00           C  
ATOM   4078  OH  TYR B 254       5.895  -1.809   1.840  1.00  0.00           O  
ATOM   4079  HH  TYR B 254       5.213  -1.226   1.446  1.00  0.00           H  
ATOM   4080  CE2 TYR B 254       5.958  -3.802   3.180  1.00  0.00           C  
ATOM   4081  HE2 TYR B 254       6.864  -4.124   2.694  1.00  0.00           H  
ATOM   4082  CD2 TYR B 254       5.362  -4.606   4.170  1.00  0.00           C  
ATOM   4083  HD2 TYR B 254       5.810  -5.549   4.452  1.00  0.00           H  
ATOM   4084  C   TYR B 254       3.073  -5.305   8.335  1.00  0.00           C  
ATOM   4085  O   TYR B 254       3.291  -6.453   8.723  1.00  0.00           O  
ATOM   4086  N   PRO B 255       2.004  -4.615   8.777  1.00  0.00           N  
ATOM   4087  CD  PRO B 255       1.623  -3.254   8.427  1.00  0.00           C  
ATOM   4088  HD2 PRO B 255       1.652  -3.093   7.349  1.00  0.00           H  
ATOM   4089  HD3 PRO B 255       2.291  -2.552   8.929  1.00  0.00           H  
ATOM   4090  CG  PRO B 255       0.196  -3.074   8.946  1.00  0.00           C  
ATOM   4091  HG2 PRO B 255      -0.515  -3.366   8.172  1.00  0.00           H  
ATOM   4092  HG3 PRO B 255       0.010  -2.049   9.269  1.00  0.00           H  
ATOM   4093  CB  PRO B 255       0.125  -4.061  10.113  1.00  0.00           C  
ATOM   4094  HB2 PRO B 255      -0.901  -4.367  10.324  1.00  0.00           H  
ATOM   4095  HB3 PRO B 255       0.577  -3.609  10.998  1.00  0.00           H  
ATOM   4096  CA  PRO B 255       0.996  -5.226   9.638  1.00  0.00           C  
ATOM   4097  HA  PRO B 255       1.493  -5.683  10.493  1.00  0.00           H  
ATOM   4098  C   PRO B 255       0.172  -6.278   8.863  1.00  0.00           C  
ATOM   4099  O   PRO B 255      -0.005  -6.130   7.651  1.00  0.00           O  
ATOM   4100  N   PRO B 256      -0.418  -7.290   9.535  1.00  0.00           N  
ATOM   4101  CD  PRO B 256      -0.225  -7.632  10.939  1.00  0.00           C  
ATOM   4102  HD2 PRO B 256      -0.896  -7.033  11.557  1.00  0.00           H  
ATOM   4103  HD3 PRO B 256       0.809  -7.493  11.259  1.00  0.00           H  
ATOM   4104  CG  PRO B 256      -0.589  -9.111  11.058  1.00  0.00           C  
ATOM   4105  HG2 PRO B 256      -0.971  -9.359  12.048  1.00  0.00           H  
ATOM   4106  HG3 PRO B 256       0.280  -9.723  10.813  1.00  0.00           H  
ATOM   4107  CB  PRO B 256      -1.654  -9.282   9.980  1.00  0.00           C  
ATOM   4108  HB2 PRO B 256      -2.617  -8.935  10.358  1.00  0.00           H  
ATOM   4109  HB3 PRO B 256      -1.727 -10.317   9.641  1.00  0.00           H  
ATOM   4110  CA  PRO B 256      -1.162  -8.361   8.864  1.00  0.00           C  
ATOM   4111  HA  PRO B 256      -0.454  -8.915   8.250  1.00  0.00           H  
ATOM   4112  C   PRO B 256      -2.324  -7.917   7.964  1.00  0.00           C  
ATOM   4113  O   PRO B 256      -2.639  -8.626   7.012  1.00  0.00           O  
ATOM   4114  N   ASP B 257      -2.944  -6.757   8.219  1.00  0.00           N  
ATOM   4115  H   ASP B 257      -2.687  -6.253   9.051  1.00  0.00           H  
ATOM   4116  CA  ASP B 257      -3.982  -6.165   7.359  1.00  0.00           C  
ATOM   4117  HA  ASP B 257      -4.745  -6.920   7.169  1.00  0.00           H  
ATOM   4118  CB  ASP B 257      -4.653  -5.006   8.116  1.00  0.00           C  
ATOM   4119  HB2 ASP B 257      -5.001  -5.373   9.084  1.00  0.00           H  
ATOM   4120  HB3 ASP B 257      -3.916  -4.219   8.297  1.00  0.00           H  
ATOM   4121  CG  ASP B 257      -5.857  -4.421   7.363  1.00  0.00           C  
ATOM   4122  OD1 ASP B 257      -5.903  -3.186   7.157  1.00  0.00           O  
ATOM   4123  OD2 ASP B 257      -6.776  -5.182   6.992  1.00  0.00           O  
ATOM   4124  C   ASP B 257      -3.473  -5.671   5.986  1.00  0.00           C  
ATOM   4125  O   ASP B 257      -4.241  -5.678   5.026  1.00  0.00           O  
ATOM   4126  N   ASN B 258      -2.202  -5.275   5.848  1.00  0.00           N  
ATOM   4127  H   ASN B 258      -1.558  -5.408   6.620  1.00  0.00           H  
ATOM   4128  CA  ASN B 258      -1.703  -4.684   4.601  1.00  0.00           C  
ATOM   4129  HA  ASN B 258      -2.355  -3.848   4.334  1.00  0.00           H  
ATOM   4130  CB  ASN B 258      -0.291  -4.132   4.830  1.00  0.00           C  
ATOM   4131  HB2 ASN B 258      -0.298  -3.377   5.616  1.00  0.00           H  
ATOM   4132  HB3 ASN B 258       0.366  -4.948   5.128  1.00  0.00           H  
ATOM   4133  CG  ASN B 258       0.239  -3.533   3.544  1.00  0.00           C  
ATOM   4134  OD1 ASN B 258       0.900  -4.198   2.768  1.00  0.00           O  
ATOM   4135  ND2 ASN B 258      -0.150  -2.326   3.227  1.00  0.00           N  
ATOM   4136 HD21 ASN B 258       0.151  -1.955   2.324  1.00  0.00           H  
ATOM   4137 HD22 ASN B 258      -0.736  -1.780   3.826  1.00  0.00           H  
ATOM   4138  C   ASN B 258      -1.735  -5.679   3.422  1.00  0.00           C  
ATOM   4139  O   ASN B 258      -1.501  -6.873   3.600  1.00  0.00           O  
ATOM   4140  N   TYR B 259      -1.985  -5.209   2.202  1.00  0.00           N  
ATOM   4141  H   TYR B 259      -2.201  -4.229   2.089  1.00  0.00           H  
ATOM   4142  CA  TYR B 259      -2.106  -6.059   1.015  1.00  0.00           C  
ATOM   4143  HA  TYR B 259      -2.833  -6.834   1.244  1.00  0.00           H  
ATOM   4144  CB  TYR B 259      -2.690  -5.203  -0.114  1.00  0.00           C  
ATOM   4145  HB2 TYR B 259      -1.954  -4.457  -0.416  1.00  0.00           H  
ATOM   4146  HB3 TYR B 259      -2.903  -5.839  -0.974  1.00  0.00           H  
ATOM   4147  CG  TYR B 259      -3.975  -4.512   0.317  1.00  0.00           C  
ATOM   4148  CD1 TYR B 259      -5.055  -5.294   0.769  1.00  0.00           C  
ATOM   4149  HD1 TYR B 259      -4.986  -6.371   0.754  1.00  0.00           H  
ATOM   4150  CE1 TYR B 259      -6.232  -4.682   1.228  1.00  0.00           C  
ATOM   4151  HE1 TYR B 259      -7.048  -5.295   1.574  1.00  0.00           H  
ATOM   4152  CZ  TYR B 259      -6.347  -3.276   1.216  1.00  0.00           C  
ATOM   4153  OH  TYR B 259      -7.512  -2.698   1.612  1.00  0.00           O  
ATOM   4154  HH  TYR B 259      -8.257  -3.284   1.372  1.00  0.00           H  
ATOM   4155  CE2 TYR B 259      -5.255  -2.488   0.796  1.00  0.00           C  
ATOM   4156  HE2 TYR B 259      -5.340  -1.409   0.784  1.00  0.00           H  
ATOM   4157  CD2 TYR B 259      -4.073  -3.105   0.338  1.00  0.00           C  
ATOM   4158  HD2 TYR B 259      -3.251  -2.490  -0.013  1.00  0.00           H  
ATOM   4159  C   TYR B 259      -0.822  -6.805   0.609  1.00  0.00           C  
ATOM   4160  O   TYR B 259      -0.908  -7.987   0.266  1.00  0.00           O  
ATOM   4161  N   LEU B 260       0.364  -6.195   0.733  1.00  0.00           N  
ATOM   4162  H   LEU B 260       0.394  -5.261   1.127  1.00  0.00           H  
ATOM   4163  CA  LEU B 260       1.648  -6.845   0.417  1.00  0.00           C  
ATOM   4164  HA  LEU B 260       1.589  -7.280  -0.582  1.00  0.00           H  
ATOM   4165  CB  LEU B 260       2.801  -5.818   0.447  1.00  0.00           C  
ATOM   4166  HB2 LEU B 260       2.840  -5.367   1.439  1.00  0.00           H  
ATOM   4167  HB3 LEU B 260       3.738  -6.360   0.302  1.00  0.00           H  
ATOM   4168  CG  LEU B 260       2.742  -4.697  -0.603  1.00  0.00           C  
ATOM   4169  HG  LEU B 260       1.806  -4.149  -0.499  1.00  0.00           H  
ATOM   4170  CD1 LEU B 260       3.904  -3.731  -0.364  1.00  0.00           C  
ATOM   4171 HD11 LEU B 260       3.932  -2.976  -1.150  1.00  0.00           H  
ATOM   4172 HD12 LEU B 260       3.750  -3.231   0.592  1.00  0.00           H  
ATOM   4173 HD13 LEU B 260       4.851  -4.269  -0.349  1.00  0.00           H  
ATOM   4174  CD2 LEU B 260       2.842  -5.234  -2.031  1.00  0.00           C  
ATOM   4175 HD21 LEU B 260       3.754  -5.813  -2.156  1.00  0.00           H  
ATOM   4176 HD22 LEU B 260       1.975  -5.853  -2.254  1.00  0.00           H  
ATOM   4177 HD23 LEU B 260       2.845  -4.401  -2.735  1.00  0.00           H  
ATOM   4178  C   LEU B 260       1.992  -7.992   1.378  1.00  0.00           C  
ATOM   4179  O   LEU B 260       2.738  -8.893   0.996  1.00  0.00           O  
ATOM   4180  N   TYR B 261       1.459  -7.982   2.606  1.00  0.00           N  
ATOM   4181  H   TYR B 261       0.838  -7.214   2.831  1.00  0.00           H  
ATOM   4182  CA  TYR B 261       1.869  -8.863   3.712  1.00  0.00           C  
ATOM   4183  HA  TYR B 261       2.879  -8.579   4.014  1.00  0.00           H  
ATOM   4184  CB  TYR B 261       0.926  -8.613   4.898  1.00  0.00           C  
ATOM   4185  HB2 TYR B 261       0.951  -7.552   5.156  1.00  0.00           H  
ATOM   4186  HB3 TYR B 261      -0.089  -8.852   4.587  1.00  0.00           H  
ATOM   4187  CG  TYR B 261       1.243  -9.418   6.145  1.00  0.00           C  
ATOM   4188  CD1 TYR B 261       0.577 -10.634   6.406  1.00  0.00           C  
ATOM   4189  HD1 TYR B 261      -0.157 -11.008   5.709  1.00  0.00           H  
ATOM   4190  CE1 TYR B 261       0.888 -11.375   7.564  1.00  0.00           C  
ATOM   4191  HE1 TYR B 261       0.400 -12.315   7.771  1.00  0.00           H  
ATOM   4192  CZ  TYR B 261       1.863 -10.898   8.465  1.00  0.00           C  
ATOM   4193  OH  TYR B 261       2.172 -11.617   9.574  1.00  0.00           O  
ATOM   4194  HH  TYR B 261       2.988 -11.317   9.980  1.00  0.00           H  
ATOM   4195  CE2 TYR B 261       2.518  -9.675   8.210  1.00  0.00           C  
ATOM   4196  HE2 TYR B 261       3.255  -9.292   8.900  1.00  0.00           H  
ATOM   4197  CD2 TYR B 261       2.212  -8.946   7.047  1.00  0.00           C  
ATOM   4198  HD2 TYR B 261       2.730  -8.020   6.844  1.00  0.00           H  
ATOM   4199  C   TYR B 261       1.897 -10.366   3.378  1.00  0.00           C  
ATOM   4200  O   TYR B 261       2.702 -11.101   3.943  1.00  0.00           O  
ATOM   4201  N   ASN B 262       1.032 -10.823   2.464  1.00  0.00           N  
ATOM   4202  H   ASN B 262       0.421 -10.145   2.035  1.00  0.00           H  
ATOM   4203  CA  ASN B 262       0.914 -12.229   2.045  1.00  0.00           C  
ATOM   4204  HA  ASN B 262       1.352 -12.860   2.824  1.00  0.00           H  
ATOM   4205  CB  ASN B 262      -0.579 -12.577   1.933  1.00  0.00           C  
ATOM   4206  HB2 ASN B 262      -1.047 -11.951   1.174  1.00  0.00           H  
ATOM   4207  HB3 ASN B 262      -0.685 -13.619   1.635  1.00  0.00           H  
ATOM   4208  CG  ASN B 262      -1.298 -12.376   3.255  1.00  0.00           C  
ATOM   4209  OD1 ASN B 262      -2.042 -11.424   3.449  1.00  0.00           O  
ATOM   4210  ND2 ASN B 262      -1.082 -13.243   4.216  1.00  0.00           N  
ATOM   4211 HD21 ASN B 262      -1.582 -13.118   5.076  1.00  0.00           H  
ATOM   4212 HD22 ASN B 262      -0.425 -13.993   4.086  1.00  0.00           H  
ATOM   4213  C   ASN B 262       1.680 -12.601   0.758  1.00  0.00           C  
ATOM   4214  O   ASN B 262       1.679 -13.768   0.373  1.00  0.00           O  
ATOM   4215  N   HIE B 263       2.316 -11.626   0.100  1.00  0.00           N  
ATOM   4216  H   HIE B 263       2.299 -10.696   0.504  1.00  0.00           H  
ATOM   4217  CA  HIE B 263       3.015 -11.774  -1.190  1.00  0.00           C  
ATOM   4218  HA  HIE B 263       2.953 -12.807  -1.535  1.00  0.00           H  
ATOM   4219  CB  HIE B 263       2.327 -10.880  -2.227  1.00  0.00           C  
ATOM   4220  HB2 HIE B 263       2.377  -9.839  -1.900  1.00  0.00           H  
ATOM   4221  HB3 HIE B 263       2.880 -10.955  -3.161  1.00  0.00           H  
ATOM   4222  CG  HIE B 263       0.892 -11.233  -2.516  1.00  0.00           C  
ATOM   4223  ND1 HIE B 263       0.472 -12.305  -3.306  1.00  0.00           N  
ATOM   4224  CE1 HIE B 263      -0.858 -12.176  -3.424  1.00  0.00           C  
ATOM   4225  HE1 HIE B 263      -1.485 -12.837  -4.009  1.00  0.00           H  
ATOM   4226  NE2 HIE B 263      -1.285 -11.088  -2.755  1.00  0.00           N  
ATOM   4227  HE2 HIE B 263      -2.227 -10.727  -2.746  1.00  0.00           H  
ATOM   4228  CD2 HIE B 263      -0.194 -10.484  -2.172  1.00  0.00           C  
ATOM   4229  HD2 HIE B 263      -0.183  -9.559  -1.607  1.00  0.00           H  
ATOM   4230  C   HIE B 263       4.504 -11.409  -1.133  1.00  0.00           C  
ATOM   4231  O   HIE B 263       5.226 -11.602  -2.110  1.00  0.00           O  
ATOM   4232  N   LEU B 264       4.960 -10.848  -0.011  1.00  0.00           N  
ATOM   4233  H   LEU B 264       4.317 -10.728   0.756  1.00  0.00           H  
ATOM   4234  CA  LEU B 264       6.329 -10.388   0.187  1.00  0.00           C  
ATOM   4235  HA  LEU B 264       6.619  -9.818  -0.695  1.00  0.00           H  
ATOM   4236  CB  LEU B 264       6.334  -9.463   1.420  1.00  0.00           C  
ATOM   4237  HB2 LEU B 264       5.424  -8.860   1.436  1.00  0.00           H  
ATOM   4238  HB3 LEU B 264       6.331 -10.090   2.313  1.00  0.00           H  
ATOM   4239  CG  LEU B 264       7.543  -8.517   1.468  1.00  0.00           C  
ATOM   4240  HG  LEU B 264       8.449  -9.073   1.228  1.00  0.00           H  
ATOM   4241  CD1 LEU B 264       7.373  -7.351   0.485  1.00  0.00           C  
ATOM   4242 HD11 LEU B 264       7.322  -7.724  -0.535  1.00  0.00           H  
ATOM   4243 HD12 LEU B 264       6.455  -6.805   0.707  1.00  0.00           H  
ATOM   4244 HD13 LEU B 264       8.216  -6.668   0.562  1.00  0.00           H  
ATOM   4245  CD2 LEU B 264       7.686  -7.927   2.871  1.00  0.00           C  
ATOM   4246 HD21 LEU B 264       6.771  -7.407   3.153  1.00  0.00           H  
ATOM   4247 HD22 LEU B 264       7.867  -8.729   3.585  1.00  0.00           H  
ATOM   4248 HD23 LEU B 264       8.522  -7.230   2.899  1.00  0.00           H  
ATOM   4249  C   LEU B 264       7.301 -11.572   0.344  1.00  0.00           C  
ATOM   4250  O   LEU B 264       7.050 -12.479   1.134  1.00  0.00           O  
ATOM   4251  N   THR B 265       8.433 -11.533  -0.362  1.00  0.00           N  
ATOM   4252  H   THR B 265       8.575 -10.749  -0.990  1.00  0.00           H  
ATOM   4253  CA  THR B 265       9.527 -12.519  -0.272  1.00  0.00           C  
ATOM   4254  HA  THR B 265       9.499 -12.961   0.723  1.00  0.00           H  
ATOM   4255  CB  THR B 265       9.315 -13.676  -1.267  1.00  0.00           C  
ATOM   4256  HB  THR B 265       8.295 -14.050  -1.170  1.00  0.00           H  
ATOM   4257  CG2 THR B 265       9.563 -13.264  -2.720  1.00  0.00           C  
ATOM   4258 HG21 THR B 265       8.918 -12.427  -2.986  1.00  0.00           H  
ATOM   4259 HG22 THR B 265      10.606 -12.983  -2.863  1.00  0.00           H  
ATOM   4260 HG23 THR B 265       9.333 -14.107  -3.372  1.00  0.00           H  
ATOM   4261  OG1 THR B 265      10.212 -14.730  -0.990  1.00  0.00           O  
ATOM   4262  HG1 THR B 265       9.773 -15.381  -0.405  1.00  0.00           H  
ATOM   4263  C   THR B 265      10.901 -11.841  -0.406  1.00  0.00           C  
ATOM   4264  O   THR B 265      10.989 -10.626  -0.620  1.00  0.00           O  
ATOM   4265  N   TYR B 266      11.990 -12.590  -0.205  1.00  0.00           N  
ATOM   4266  H   TYR B 266      11.859 -13.596  -0.198  1.00  0.00           H  
ATOM   4267  CA  TYR B 266      13.225 -12.040   0.369  1.00  0.00           C  
ATOM   4268  HA  TYR B 266      13.183 -10.953   0.294  1.00  0.00           H  
ATOM   4269  CB  TYR B 266      13.267 -12.382   1.869  1.00  0.00           C  
ATOM   4270  HB2 TYR B 266      13.464 -13.450   1.966  1.00  0.00           H  
ATOM   4271  HB3 TYR B 266      14.110 -11.860   2.321  1.00  0.00           H  
ATOM   4272  CG  TYR B 266      12.013 -12.042   2.665  1.00  0.00           C  
ATOM   4273  CD1 TYR B 266      11.738 -10.708   3.029  1.00  0.00           C  
ATOM   4274  HD1 TYR B 266      12.420  -9.923   2.731  1.00  0.00           H  
ATOM   4275  CE1 TYR B 266      10.581 -10.397   3.775  1.00  0.00           C  
ATOM   4276  HE1 TYR B 266      10.361  -9.377   4.055  1.00  0.00           H  
ATOM   4277  CZ  TYR B 266       9.680 -11.421   4.144  1.00  0.00           C  
ATOM   4278  OH  TYR B 266       8.563 -11.130   4.860  1.00  0.00           O  
ATOM   4279  HH  TYR B 266       7.957 -11.876   4.831  1.00  0.00           H  
ATOM   4280  CE2 TYR B 266       9.959 -12.756   3.786  1.00  0.00           C  
ATOM   4281  HE2 TYR B 266       9.283 -13.551   4.073  1.00  0.00           H  
ATOM   4282  CD2 TYR B 266      11.122 -13.063   3.055  1.00  0.00           C  
ATOM   4283  HD2 TYR B 266      11.323 -14.097   2.795  1.00  0.00           H  
ATOM   4284  C   TYR B 266      14.533 -12.477  -0.317  1.00  0.00           C  
ATOM   4285  O   TYR B 266      14.686 -13.603  -0.800  1.00  0.00           O  
ATOM   4286  N   ALA B 267      15.520 -11.581  -0.267  1.00  0.00           N  
ATOM   4287  H   ALA B 267      15.320 -10.682   0.159  1.00  0.00           H  
ATOM   4288  CA  ALA B 267      16.911 -11.861  -0.607  1.00  0.00           C  
ATOM   4289  HA  ALA B 267      17.043 -12.939  -0.722  1.00  0.00           H  
ATOM   4290  CB  ALA B 267      17.263 -11.209  -1.950  1.00  0.00           C  
ATOM   4291  HB1 ALA B 267      16.640 -11.634  -2.738  1.00  0.00           H  
ATOM   4292  HB2 ALA B 267      17.102 -10.131  -1.903  1.00  0.00           H  
ATOM   4293  HB3 ALA B 267      18.307 -11.410  -2.193  1.00  0.00           H  
ATOM   4294  C   ALA B 267      17.831 -11.395   0.533  1.00  0.00           C  
ATOM   4295  O   ALA B 267      17.705 -10.276   1.038  1.00  0.00           O  
ATOM   4296  N   VAL B 268      18.770 -12.259   0.914  1.00  0.00           N  
ATOM   4297  H   VAL B 268      18.857 -13.110   0.365  1.00  0.00           H  
ATOM   4298  CA  VAL B 268      19.767 -12.063   1.972  1.00  0.00           C  
ATOM   4299  HA  VAL B 268      19.491 -11.196   2.570  1.00  0.00           H  
ATOM   4300  CB  VAL B 268      19.814 -13.290   2.907  1.00  0.00           C  
ATOM   4301  HB  VAL B 268      19.996 -14.170   2.293  1.00  0.00           H  
ATOM   4302  CG1 VAL B 268      20.934 -13.216   3.958  1.00  0.00           C  
ATOM   4303 HG11 VAL B 268      20.825 -12.313   4.559  1.00  0.00           H  
ATOM   4304 HG12 VAL B 268      20.883 -14.083   4.615  1.00  0.00           H  
ATOM   4305 HG13 VAL B 268      21.912 -13.218   3.478  1.00  0.00           H  
ATOM   4306  CG2 VAL B 268      18.485 -13.480   3.651  1.00  0.00           C  
ATOM   4307 HG21 VAL B 268      17.669 -13.611   2.942  1.00  0.00           H  
ATOM   4308 HG22 VAL B 268      18.534 -14.370   4.279  1.00  0.00           H  
ATOM   4309 HG23 VAL B 268      18.277 -12.615   4.279  1.00  0.00           H  
ATOM   4310  C   VAL B 268      21.137 -11.816   1.346  1.00  0.00           C  
ATOM   4311  O   VAL B 268      21.559 -12.543   0.451  1.00  0.00           O  
ATOM   4312  N   ASN B 269      21.857 -10.817   1.842  1.00  0.00           N  
ATOM   4313  H   ASN B 269      21.453 -10.315   2.625  1.00  0.00           H  
ATOM   4314  CA  ASN B 269      23.263 -10.543   1.549  1.00  0.00           C  
ATOM   4315  HA  ASN B 269      23.593 -11.153   0.708  1.00  0.00           H  
ATOM   4316  CB  ASN B 269      23.350  -9.056   1.153  1.00  0.00           C  
ATOM   4317  HB2 ASN B 269      22.929  -8.949   0.157  1.00  0.00           H  
ATOM   4318  HB3 ASN B 269      22.750  -8.471   1.852  1.00  0.00           H  
ATOM   4319  CG  ASN B 269      24.733  -8.435   1.124  1.00  0.00           C  
ATOM   4320  OD1 ASN B 269      24.914  -7.304   1.566  1.00  0.00           O  
ATOM   4321  ND2 ASN B 269      25.734  -9.121   0.632  1.00  0.00           N  
ATOM   4322 HD21 ASN B 269      26.643  -8.687   0.585  1.00  0.00           H  
ATOM   4323 HD22 ASN B 269      25.629 -10.053   0.241  1.00  0.00           H  
ATOM   4324  C   ASN B 269      24.121 -10.907   2.774  1.00  0.00           C  
ATOM   4325  O   ASN B 269      23.736 -10.584   3.894  1.00  0.00           O  
ATOM   4326  N   ILE B 270      25.278 -11.540   2.573  1.00  0.00           N  
ATOM   4327  H   ILE B 270      25.564 -11.738   1.619  1.00  0.00           H  
ATOM   4328  CA  ILE B 270      26.265 -11.861   3.618  1.00  0.00           C  
ATOM   4329  HA  ILE B 270      26.128 -11.166   4.445  1.00  0.00           H  
ATOM   4330  CB  ILE B 270      26.043 -13.292   4.174  1.00  0.00           C  
ATOM   4331  HB  ILE B 270      25.018 -13.333   4.552  1.00  0.00           H  
ATOM   4332  CG2 ILE B 270      26.187 -14.372   3.085  1.00  0.00           C  
ATOM   4333 HG21 ILE B 270      25.538 -14.149   2.239  1.00  0.00           H  
ATOM   4334 HG22 ILE B 270      27.221 -14.423   2.742  1.00  0.00           H  
ATOM   4335 HG23 ILE B 270      25.897 -15.341   3.488  1.00  0.00           H  
ATOM   4336  CG1 ILE B 270      26.995 -13.601   5.353  1.00  0.00           C  
ATOM   4337 HG12 ILE B 270      28.012 -13.740   4.984  1.00  0.00           H  
ATOM   4338 HG13 ILE B 270      26.999 -12.751   6.034  1.00  0.00           H  
ATOM   4339  CD1 ILE B 270      26.595 -14.837   6.172  1.00  0.00           C  
ATOM   4340 HD11 ILE B 270      25.571 -14.733   6.530  1.00  0.00           H  
ATOM   4341 HD12 ILE B 270      26.679 -15.741   5.570  1.00  0.00           H  
ATOM   4342 HD13 ILE B 270      27.262 -14.931   7.029  1.00  0.00           H  
ATOM   4343  C   ILE B 270      27.673 -11.623   3.064  1.00  0.00           C  
ATOM   4344  O   ILE B 270      27.883 -11.782   1.863  1.00  0.00           O  
ATOM   4345  N   TRP B 271      28.618 -11.185   3.895  1.00  0.00           N  
ATOM   4346  H   TRP B 271      28.372 -10.991   4.860  1.00  0.00           H  
ATOM   4347  CA  TRP B 271      30.016 -10.958   3.511  1.00  0.00           C  
ATOM   4348  HA  TRP B 271      30.326 -11.764   2.841  1.00  0.00           H  
ATOM   4349  CB  TRP B 271      30.143  -9.627   2.749  1.00  0.00           C  
ATOM   4350  HB2 TRP B 271      31.128  -9.601   2.280  1.00  0.00           H  
ATOM   4351  HB3 TRP B 271      29.412  -9.607   1.942  1.00  0.00           H  
ATOM   4352  CG  TRP B 271      29.970  -8.366   3.542  1.00  0.00           C  
ATOM   4353  CD1 TRP B 271      30.986  -7.572   3.947  1.00  0.00           C  
ATOM   4354  HD1 TRP B 271      32.038  -7.764   3.752  1.00  0.00           H  
ATOM   4355  NE1 TRP B 271      30.485  -6.491   4.643  1.00  0.00           N  
ATOM   4356  HE1 TRP B 271      31.084  -5.774   5.024  1.00  0.00           H  
ATOM   4357  CE2 TRP B 271      29.109  -6.541   4.736  1.00  0.00           C  
ATOM   4358  CZ2 TRP B 271      28.159  -5.709   5.350  1.00  0.00           C  
ATOM   4359  HZ2 TRP B 271      28.475  -4.812   5.859  1.00  0.00           H  
ATOM   4360  CH2 TRP B 271      26.800  -6.068   5.309  1.00  0.00           C  
ATOM   4361  HH2 TRP B 271      26.063  -5.450   5.802  1.00  0.00           H  
ATOM   4362  CZ3 TRP B 271      26.407  -7.234   4.625  1.00  0.00           C  
ATOM   4363  HZ3 TRP B 271      25.367  -7.525   4.592  1.00  0.00           H  
ATOM   4364  CE3 TRP B 271      27.368  -8.043   3.987  1.00  0.00           C  
ATOM   4365  HE3 TRP B 271      27.053  -8.932   3.464  1.00  0.00           H  
ATOM   4366  CD2 TRP B 271      28.747  -7.736   4.043  1.00  0.00           C  
ATOM   4367  C   TRP B 271      30.945 -10.991   4.737  1.00  0.00           C  
ATOM   4368  O   TRP B 271      30.476 -10.910   5.876  1.00  0.00           O  
ATOM   4369  N   SER B 272      32.254 -11.138   4.513  1.00  0.00           N  
ATOM   4370  H   SER B 272      32.574 -11.177   3.556  1.00  0.00           H  
ATOM   4371  CA  SER B 272      33.290 -11.183   5.560  1.00  0.00           C  
ATOM   4372  HA  SER B 272      32.911 -11.740   6.416  1.00  0.00           H  
ATOM   4373  CB  SER B 272      34.491 -11.948   5.004  1.00  0.00           C  
ATOM   4374  HB2 SER B 272      34.190 -12.971   4.785  1.00  0.00           H  
ATOM   4375  HB3 SER B 272      34.803 -11.477   4.080  1.00  0.00           H  
ATOM   4376  OG  SER B 272      35.597 -11.972   5.877  1.00  0.00           O  
ATOM   4377  HG  SER B 272      36.165 -12.678   5.541  1.00  0.00           H  
ATOM   4378  C   SER B 272      33.716  -9.788   6.032  1.00  0.00           C  
ATOM   4379  O   SER B 272      33.786  -8.851   5.240  1.00  0.00           O  
ATOM   4380  N   GLU B 273      34.062  -9.647   7.314  1.00  0.00           N  
ATOM   4381  H   GLU B 273      34.009 -10.468   7.911  1.00  0.00           H  
ATOM   4382  CA  GLU B 273      34.707  -8.435   7.851  1.00  0.00           C  
ATOM   4383  HA  GLU B 273      34.233  -7.555   7.412  1.00  0.00           H  
ATOM   4384  CB  GLU B 273      34.521  -8.364   9.382  1.00  0.00           C  
ATOM   4385  HB2 GLU B 273      35.024  -9.212   9.853  1.00  0.00           H  
ATOM   4386  HB3 GLU B 273      35.001  -7.449   9.737  1.00  0.00           H  
ATOM   4387  CG  GLU B 273      33.047  -8.340   9.816  1.00  0.00           C  
ATOM   4388  HG2 GLU B 273      32.470  -7.807   9.058  1.00  0.00           H  
ATOM   4389  HG3 GLU B 273      32.663  -9.360   9.866  1.00  0.00           H  
ATOM   4390  CD  GLU B 273      32.846  -7.632  11.162  1.00  0.00           C  
ATOM   4391  OE1 GLU B 273      33.001  -8.267  12.231  1.00  0.00           O  
ATOM   4392  OE2 GLU B 273      32.423  -6.457  11.156  1.00  0.00           O  
ATOM   4393  C   GLU B 273      36.205  -8.342   7.492  1.00  0.00           C  
ATOM   4394  O   GLU B 273      36.834  -7.308   7.711  1.00  0.00           O  
ATOM   4395  N   ASN B 274      36.774  -9.419   6.940  1.00  0.00           N  
ATOM   4396  H   ASN B 274      36.177 -10.221   6.772  1.00  0.00           H  
ATOM   4397  CA  ASN B 274      38.204  -9.584   6.663  1.00  0.00           C  
ATOM   4398  HA  ASN B 274      38.744  -8.698   7.007  1.00  0.00           H  
ATOM   4399  CB  ASN B 274      38.660 -10.804   7.490  1.00  0.00           C  
ATOM   4400  HB2 ASN B 274      38.190 -10.762   8.473  1.00  0.00           H  
ATOM   4401  HB3 ASN B 274      38.342 -11.721   6.994  1.00  0.00           H  
ATOM   4402  CG  ASN B 274      40.157 -10.879   7.739  1.00  0.00           C  
ATOM   4403  OD1 ASN B 274      40.638 -10.597   8.820  1.00  0.00           O  
ATOM   4404  ND2 ASN B 274      40.941 -11.308   6.782  1.00  0.00           N  
ATOM   4405 HD21 ASN B 274      41.921 -11.301   6.994  1.00  0.00           H  
ATOM   4406 HD22 ASN B 274      40.598 -11.288   5.830  1.00  0.00           H  
ATOM   4407  C   ASN B 274      38.509  -9.751   5.156  1.00  0.00           C  
ATOM   4408  O   ASN B 274      39.675  -9.809   4.771  1.00  0.00           O  
ATOM   4409  N   ASP B 275      37.491  -9.893   4.299  1.00  0.00           N  
ATOM   4410  H   ASP B 275      36.549  -9.845   4.658  1.00  0.00           H  
ATOM   4411  CA  ASP B 275      37.659 -10.254   2.884  1.00  0.00           C  
ATOM   4412  HA  ASP B 275      38.554  -9.774   2.486  1.00  0.00           H  
ATOM   4413  CB  ASP B 275      37.895 -11.778   2.805  1.00  0.00           C  
ATOM   4414  HB2 ASP B 275      38.805 -12.022   3.355  1.00  0.00           H  
ATOM   4415  HB3 ASP B 275      37.066 -12.297   3.288  1.00  0.00           H  
ATOM   4416  CG  ASP B 275      38.047 -12.311   1.378  1.00  0.00           C  
ATOM   4417  OD1 ASP B 275      38.115 -13.566   1.260  1.00  0.00           O  
ATOM   4418  OD2 ASP B 275      38.085 -11.499   0.437  1.00  0.00           O  
ATOM   4419  C   ASP B 275      36.443  -9.817   2.034  1.00  0.00           C  
ATOM   4420  O   ASP B 275      35.403 -10.480   2.054  1.00  0.00           O  
ATOM   4421  N   PRO B 276      36.535  -8.724   1.255  1.00  0.00           N  
ATOM   4422  CD  PRO B 276      37.553  -7.689   1.325  1.00  0.00           C  
ATOM   4423  HD2 PRO B 276      38.379  -7.940   0.657  1.00  0.00           H  
ATOM   4424  HD3 PRO B 276      37.917  -7.548   2.344  1.00  0.00           H  
ATOM   4425  CG  PRO B 276      36.854  -6.419   0.843  1.00  0.00           C  
ATOM   4426  HG2 PRO B 276      37.559  -5.702   0.420  1.00  0.00           H  
ATOM   4427  HG3 PRO B 276      36.294  -5.971   1.666  1.00  0.00           H  
ATOM   4428  CB  PRO B 276      35.885  -6.958  -0.209  1.00  0.00           C  
ATOM   4429  HB2 PRO B 276      36.419  -7.112  -1.148  1.00  0.00           H  
ATOM   4430  HB3 PRO B 276      35.037  -6.289  -0.357  1.00  0.00           H  
ATOM   4431  CA  PRO B 276      35.445  -8.304   0.376  1.00  0.00           C  
ATOM   4432  HA  PRO B 276      34.559  -8.146   0.992  1.00  0.00           H  
ATOM   4433  C   PRO B 276      35.073  -9.310  -0.730  1.00  0.00           C  
ATOM   4434  O   PRO B 276      33.971  -9.208  -1.266  1.00  0.00           O  
ATOM   4435  N   ALA B 277      35.937 -10.278  -1.072  1.00  0.00           N  
ATOM   4436  H   ALA B 277      36.796 -10.397  -0.537  1.00  0.00           H  
ATOM   4437  CA  ALA B 277      35.632 -11.315  -2.064  1.00  0.00           C  
ATOM   4438  HA  ALA B 277      35.112 -10.841  -2.898  1.00  0.00           H  
ATOM   4439  CB  ALA B 277      36.950 -11.884  -2.603  1.00  0.00           C  
ATOM   4440  HB1 ALA B 277      36.744 -12.543  -3.445  1.00  0.00           H  
ATOM   4441  HB2 ALA B 277      37.600 -11.073  -2.933  1.00  0.00           H  
ATOM   4442  HB3 ALA B 277      37.456 -12.456  -1.825  1.00  0.00           H  
ATOM   4443  C   ALA B 277      34.697 -12.425  -1.530  1.00  0.00           C  
ATOM   4444  O   ALA B 277      34.066 -13.124  -2.320  1.00  0.00           O  
ATOM   4445  N   ASP B 278      34.539 -12.553  -0.206  1.00  0.00           N  
ATOM   4446  H   ASP B 278      35.127 -11.977   0.385  1.00  0.00           H  
ATOM   4447  CA  ASP B 278      33.515 -13.398   0.445  1.00  0.00           C  
ATOM   4448  HA  ASP B 278      33.503 -14.367  -0.053  1.00  0.00           H  
ATOM   4449  CB  ASP B 278      33.886 -13.603   1.928  1.00  0.00           C  
ATOM   4450  HB2 ASP B 278      34.481 -12.759   2.263  1.00  0.00           H  
ATOM   4451  HB3 ASP B 278      32.988 -13.600   2.544  1.00  0.00           H  
ATOM   4452  CG  ASP B 278      34.654 -14.882   2.258  1.00  0.00           C  
ATOM   4453  OD1 ASP B 278      34.731 -15.838   1.455  1.00  0.00           O  
ATOM   4454  OD2 ASP B 278      35.226 -14.933   3.374  1.00  0.00           O  
ATOM   4455  C   ASP B 278      32.074 -12.843   0.326  1.00  0.00           C  
ATOM   4456  O   ASP B 278      31.138 -13.398   0.910  1.00  0.00           O  
ATOM   4457  N   PHE B 279      31.870 -11.732  -0.391  1.00  0.00           N  
ATOM   4458  H   PHE B 279      32.658 -11.325  -0.877  1.00  0.00           H  
ATOM   4459  CA  PHE B 279      30.546 -11.156  -0.618  1.00  0.00           C  
ATOM   4460  HA  PHE B 279      30.088 -10.988   0.353  1.00  0.00           H  
ATOM   4461  CB  PHE B 279      30.686  -9.798  -1.318  1.00  0.00           C  
ATOM   4462  HB2 PHE B 279      31.346  -9.168  -0.722  1.00  0.00           H  
ATOM   4463  HB3 PHE B 279      31.166  -9.946  -2.287  1.00  0.00           H  
ATOM   4464  CG  PHE B 279      29.374  -9.062  -1.528  1.00  0.00           C  
ATOM   4465  CD1 PHE B 279      28.990  -8.036  -0.644  1.00  0.00           C  
ATOM   4466  HD1 PHE B 279      29.635  -7.770   0.183  1.00  0.00           H  
ATOM   4467  CE1 PHE B 279      27.786  -7.339  -0.849  1.00  0.00           C  
ATOM   4468  HE1 PHE B 279      27.509  -6.541  -0.176  1.00  0.00           H  
ATOM   4469  CZ  PHE B 279      26.952  -7.677  -1.931  1.00  0.00           C  
ATOM   4470  HZ  PHE B 279      26.024  -7.147  -2.088  1.00  0.00           H  
ATOM   4471  CE2 PHE B 279      27.329  -8.706  -2.812  1.00  0.00           C  
ATOM   4472  HE2 PHE B 279      26.700  -8.965  -3.652  1.00  0.00           H  
ATOM   4473  CD2 PHE B 279      28.542  -9.389  -2.616  1.00  0.00           C  
ATOM   4474  HD2 PHE B 279      28.843 -10.167  -3.306  1.00  0.00           H  
ATOM   4475  C   PHE B 279      29.635 -12.118  -1.397  1.00  0.00           C  
ATOM   4476  O   PHE B 279      29.964 -12.582  -2.488  1.00  0.00           O  
ATOM   4477  N   ARG B 280      28.447 -12.388  -0.844  1.00  0.00           N  
ATOM   4478  H   ARG B 280      28.262 -11.993   0.072  1.00  0.00           H  
ATOM   4479  CA  ARG B 280      27.444 -13.312  -1.388  1.00  0.00           C  
ATOM   4480  HA  ARG B 280      27.630 -13.434  -2.457  1.00  0.00           H  
ATOM   4481  CB  ARG B 280      27.584 -14.688  -0.703  1.00  0.00           C  
ATOM   4482  HB2 ARG B 280      27.703 -14.542   0.371  1.00  0.00           H  
ATOM   4483  HB3 ARG B 280      26.677 -15.273  -0.871  1.00  0.00           H  
ATOM   4484  CG  ARG B 280      28.777 -15.494  -1.243  1.00  0.00           C  
ATOM   4485  HG2 ARG B 280      28.632 -15.668  -2.310  1.00  0.00           H  
ATOM   4486  HG3 ARG B 280      29.697 -14.923  -1.118  1.00  0.00           H  
ATOM   4487  CD  ARG B 280      28.948 -16.833  -0.505  1.00  0.00           C  
ATOM   4488  HD2 ARG B 280      29.910 -16.810   0.013  1.00  0.00           H  
ATOM   4489  HD3 ARG B 280      28.167 -16.937   0.251  1.00  0.00           H  
ATOM   4490  NE  ARG B 280      28.872 -17.993  -1.421  1.00  0.00           N  
ATOM   4491  HE  ARG B 280      28.137 -17.960  -2.107  1.00  0.00           H  
ATOM   4492  CZ  ARG B 280      29.638 -19.071  -1.416  1.00  0.00           C  
ATOM   4493  NH1 ARG B 280      30.596 -19.257  -0.548  1.00  0.00           N  
ATOM   4494 HH11 ARG B 280      30.752 -18.575   0.183  1.00  0.00           H  
ATOM   4495 HH12 ARG B 280      31.194 -20.058  -0.583  1.00  0.00           H  
ATOM   4496  NH2 ARG B 280      29.442 -20.012  -2.303  1.00  0.00           N  
ATOM   4497 HH21 ARG B 280      28.708 -19.914  -2.984  1.00  0.00           H  
ATOM   4498 HH22 ARG B 280      30.044 -20.814  -2.315  1.00  0.00           H  
ATOM   4499  C   ARG B 280      26.025 -12.756  -1.253  1.00  0.00           C  
ATOM   4500  O   ARG B 280      25.725 -11.888  -0.422  1.00  0.00           O  
ATOM   4501  N   ILE B 281      25.138 -13.296  -2.082  1.00  0.00           N  
ATOM   4502  H   ILE B 281      25.461 -14.026  -2.700  1.00  0.00           H  
ATOM   4503  CA  ILE B 281      23.686 -13.129  -2.012  1.00  0.00           C  
ATOM   4504  HA  ILE B 281      23.427 -12.717  -1.040  1.00  0.00           H  
ATOM   4505  CB  ILE B 281      23.179 -12.133  -3.092  1.00  0.00           C  
ATOM   4506  HB  ILE B 281      23.625 -12.404  -4.052  1.00  0.00           H  
ATOM   4507  CG2 ILE B 281      21.645 -12.176  -3.264  1.00  0.00           C  
ATOM   4508 HG21 ILE B 281      21.325 -13.171  -3.574  1.00  0.00           H  
ATOM   4509 HG22 ILE B 281      21.148 -11.916  -2.328  1.00  0.00           H  
ATOM   4510 HG23 ILE B 281      21.322 -11.493  -4.048  1.00  0.00           H  
ATOM   4511  CG1 ILE B 281      23.643 -10.701  -2.722  1.00  0.00           C  
ATOM   4512 HG12 ILE B 281      23.249 -10.437  -1.740  1.00  0.00           H  
ATOM   4513 HG13 ILE B 281      24.731 -10.687  -2.661  1.00  0.00           H  
ATOM   4514  CD1 ILE B 281      23.243  -9.601  -3.714  1.00  0.00           C  
ATOM   4515 HD11 ILE B 281      23.543  -9.885  -4.723  1.00  0.00           H  
ATOM   4516 HD12 ILE B 281      22.167  -9.429  -3.683  1.00  0.00           H  
ATOM   4517 HD13 ILE B 281      23.746  -8.671  -3.444  1.00  0.00           H  
ATOM   4518  C   ILE B 281      23.055 -14.525  -2.081  1.00  0.00           C  
ATOM   4519  O   ILE B 281      23.558 -15.411  -2.773  1.00  0.00           O  
ATOM   4520  N   TYR B 282      21.965 -14.702  -1.343  1.00  0.00           N  
ATOM   4521  H   TYR B 282      21.659 -13.918  -0.776  1.00  0.00           H  
ATOM   4522  CA  TYR B 282      21.099 -15.877  -1.321  1.00  0.00           C  
ATOM   4523  HA  TYR B 282      21.315 -16.513  -2.182  1.00  0.00           H  
ATOM   4524  CB  TYR B 282      21.363 -16.672  -0.036  1.00  0.00           C  
ATOM   4525  HB2 TYR B 282      21.184 -16.009   0.810  1.00  0.00           H  
ATOM   4526  HB3 TYR B 282      20.633 -17.481   0.026  1.00  0.00           H  
ATOM   4527  CG  TYR B 282      22.753 -17.277   0.098  1.00  0.00           C  
ATOM   4528  CD1 TYR B 282      23.726 -16.668   0.918  1.00  0.00           C  
ATOM   4529  HD1 TYR B 282      23.495 -15.743   1.431  1.00  0.00           H  
ATOM   4530  CE1 TYR B 282      24.995 -17.267   1.075  1.00  0.00           C  
ATOM   4531  HE1 TYR B 282      25.738 -16.809   1.709  1.00  0.00           H  
ATOM   4532  CZ  TYR B 282      25.296 -18.474   0.406  1.00  0.00           C  
ATOM   4533  OH  TYR B 282      26.502 -19.083   0.579  1.00  0.00           O  
ATOM   4534  HH  TYR B 282      26.801 -19.047   1.495  1.00  0.00           H  
ATOM   4535  CE2 TYR B 282      24.328 -19.071  -0.427  1.00  0.00           C  
ATOM   4536  HE2 TYR B 282      24.560 -19.996  -0.932  1.00  0.00           H  
ATOM   4537  CD2 TYR B 282      23.058 -18.477  -0.574  1.00  0.00           C  
ATOM   4538  HD2 TYR B 282      22.312 -18.951  -1.197  1.00  0.00           H  
ATOM   4539  C   TYR B 282      19.633 -15.417  -1.405  1.00  0.00           C  
ATOM   4540  O   TYR B 282      19.296 -14.319  -0.961  1.00  0.00           O  
ATOM   4541  N   GLN B 283      18.749 -16.231  -1.977  1.00  0.00           N  
ATOM   4542  H   GLN B 283      19.042 -17.154  -2.269  1.00  0.00           H  
ATOM   4543  CA  GLN B 283      17.359 -15.861  -2.269  1.00  0.00           C  
ATOM   4544  HA  GLN B 283      17.022 -15.106  -1.557  1.00  0.00           H  
ATOM   4545  CB  GLN B 283      17.314 -15.246  -3.682  1.00  0.00           C  
ATOM   4546  HB2 GLN B 283      17.996 -14.394  -3.688  1.00  0.00           H  
ATOM   4547  HB3 GLN B 283      17.684 -15.978  -4.404  1.00  0.00           H  
ATOM   4548  CG  GLN B 283      15.935 -14.759  -4.157  1.00  0.00           C  
ATOM   4549  HG2 GLN B 283      15.276 -15.616  -4.300  1.00  0.00           H  
ATOM   4550  HG3 GLN B 283      15.490 -14.111  -3.405  1.00  0.00           H  
ATOM   4551  CD  GLN B 283      16.042 -13.972  -5.466  1.00  0.00           C  
ATOM   4552  OE1 GLN B 283      16.924 -13.151  -5.665  1.00  0.00           O  
ATOM   4553  NE2 GLN B 283      15.156 -14.174  -6.414  1.00  0.00           N  
ATOM   4554 HE21 GLN B 283      15.312 -13.692  -7.279  1.00  0.00           H  
ATOM   4555 HE22 GLN B 283      14.388 -14.806  -6.268  1.00  0.00           H  
ATOM   4556  C   GLN B 283      16.460 -17.088  -2.103  1.00  0.00           C  
ATOM   4557  O   GLN B 283      16.901 -18.209  -2.361  1.00  0.00           O  
ATOM   4558  N   VAL B 284      15.222 -16.887  -1.649  1.00  0.00           N  
ATOM   4559  H   VAL B 284      14.907 -15.937  -1.491  1.00  0.00           H  
ATOM   4560  CA  VAL B 284      14.264 -17.971  -1.380  1.00  0.00           C  
ATOM   4561  HA  VAL B 284      14.765 -18.926  -1.537  1.00  0.00           H  
ATOM   4562  CB  VAL B 284      13.787 -17.964   0.089  1.00  0.00           C  
ATOM   4563  HB  VAL B 284      13.132 -18.824   0.228  1.00  0.00           H  
ATOM   4564  CG1 VAL B 284      14.962 -18.127   1.058  1.00  0.00           C  
ATOM   4565 HG11 VAL B 284      14.582 -18.221   2.077  1.00  0.00           H  
ATOM   4566 HG12 VAL B 284      15.527 -19.025   0.808  1.00  0.00           H  
ATOM   4567 HG13 VAL B 284      15.620 -17.259   1.013  1.00  0.00           H  
ATOM   4568  CG2 VAL B 284      12.988 -16.711   0.468  1.00  0.00           C  
ATOM   4569 HG21 VAL B 284      12.122 -16.599  -0.184  1.00  0.00           H  
ATOM   4570 HG22 VAL B 284      12.632 -16.796   1.496  1.00  0.00           H  
ATOM   4571 HG23 VAL B 284      13.613 -15.822   0.385  1.00  0.00           H  
ATOM   4572  C   VAL B 284      13.080 -17.942  -2.348  1.00  0.00           C  
ATOM   4573  O   VAL B 284      12.779 -16.923  -2.966  1.00  0.00           O  
ATOM   4574  N   THR B 285      12.381 -19.072  -2.453  1.00  0.00           N  
ATOM   4575  H   THR B 285      12.735 -19.903  -2.002  1.00  0.00           H  
ATOM   4576  CA  THR B 285      11.031 -19.171  -3.043  1.00  0.00           C  
ATOM   4577  HA  THR B 285      10.839 -18.292  -3.659  1.00  0.00           H  
ATOM   4578  CB  THR B 285      10.926 -20.410  -3.944  1.00  0.00           C  
ATOM   4579  HB  THR B 285       9.902 -20.507  -4.307  1.00  0.00           H  
ATOM   4580  CG2 THR B 285      11.858 -20.336  -5.154  1.00  0.00           C  
ATOM   4581 HG21 THR B 285      12.898 -20.279  -4.834  1.00  0.00           H  
ATOM   4582 HG22 THR B 285      11.721 -21.217  -5.781  1.00  0.00           H  
ATOM   4583 HG23 THR B 285      11.617 -19.450  -5.743  1.00  0.00           H  
ATOM   4584  OG1 THR B 285      11.273 -21.572  -3.221  1.00  0.00           O  
ATOM   4585  HG1 THR B 285      11.114 -22.325  -3.795  1.00  0.00           H  
ATOM   4586  C   THR B 285       9.925 -19.199  -1.975  1.00  0.00           C  
ATOM   4587  O   THR B 285       8.751 -19.345  -2.301  1.00  0.00           O  
ATOM   4588  N   TYR B 286      10.291 -19.087  -0.695  1.00  0.00           N  
ATOM   4589  H   TYR B 286      11.265 -18.927  -0.502  1.00  0.00           H  
ATOM   4590  CA  TYR B 286       9.390 -19.166   0.453  1.00  0.00           C  
ATOM   4591  HA  TYR B 286       8.582 -19.860   0.214  1.00  0.00           H  
ATOM   4592  CB  TYR B 286      10.161 -19.719   1.665  1.00  0.00           C  
ATOM   4593  HB2 TYR B 286      10.810 -18.926   2.042  1.00  0.00           H  
ATOM   4594  HB3 TYR B 286       9.439 -19.950   2.447  1.00  0.00           H  
ATOM   4595  CG  TYR B 286      11.009 -20.964   1.440  1.00  0.00           C  
ATOM   4596  CD1 TYR B 286      12.252 -21.082   2.095  1.00  0.00           C  
ATOM   4597  HD1 TYR B 286      12.602 -20.287   2.745  1.00  0.00           H  
ATOM   4598  CE1 TYR B 286      13.032 -22.244   1.926  1.00  0.00           C  
ATOM   4599  HE1 TYR B 286      13.977 -22.350   2.435  1.00  0.00           H  
ATOM   4600  CZ  TYR B 286      12.571 -23.293   1.104  1.00  0.00           C  
ATOM   4601  OH  TYR B 286      13.319 -24.418   0.955  1.00  0.00           O  
ATOM   4602  HH  TYR B 286      12.905 -25.044   0.361  1.00  0.00           H  
ATOM   4603  CE2 TYR B 286      11.331 -23.173   0.442  1.00  0.00           C  
ATOM   4604  HE2 TYR B 286      10.973 -23.970  -0.190  1.00  0.00           H  
ATOM   4605  CD2 TYR B 286      10.551 -22.013   0.616  1.00  0.00           C  
ATOM   4606  HD2 TYR B 286       9.597 -21.933   0.112  1.00  0.00           H  
ATOM   4607  C   TYR B 286       8.758 -17.811   0.814  1.00  0.00           C  
ATOM   4608  O   TYR B 286       9.343 -16.754   0.581  1.00  0.00           O  
ATOM   4609  N   LEU B 287       7.581 -17.853   1.447  1.00  0.00           N  
ATOM   4610  H   LEU B 287       7.128 -18.746   1.559  1.00  0.00           H  
ATOM   4611  CA  LEU B 287       6.998 -16.703   2.162  1.00  0.00           C  
ATOM   4612  HA  LEU B 287       7.265 -15.781   1.644  1.00  0.00           H  
ATOM   4613  CB  LEU B 287       5.463 -16.836   2.168  1.00  0.00           C  
ATOM   4614  HB2 LEU B 287       5.202 -17.772   2.663  1.00  0.00           H  
ATOM   4615  HB3 LEU B 287       5.042 -16.019   2.757  1.00  0.00           H  
ATOM   4616  CG  LEU B 287       4.821 -16.813   0.765  1.00  0.00           C  
ATOM   4617  HG  LEU B 287       5.279 -17.576   0.136  1.00  0.00           H  
ATOM   4618  CD1 LEU B 287       3.331 -17.137   0.876  1.00  0.00           C  
ATOM   4619 HD11 LEU B 287       3.200 -18.116   1.336  1.00  0.00           H  
ATOM   4620 HD12 LEU B 287       2.885 -17.154  -0.117  1.00  0.00           H  
ATOM   4621 HD13 LEU B 287       2.828 -16.380   1.478  1.00  0.00           H  
ATOM   4622  CD2 LEU B 287       4.961 -15.452   0.079  1.00  0.00           C  
ATOM   4623 HD21 LEU B 287       4.428 -15.460  -0.871  1.00  0.00           H  
ATOM   4624 HD22 LEU B 287       6.010 -15.238  -0.117  1.00  0.00           H  
ATOM   4625 HD23 LEU B 287       4.551 -14.664   0.712  1.00  0.00           H  
ATOM   4626  C   LEU B 287       7.555 -16.552   3.594  1.00  0.00           C  
ATOM   4627  O   LEU B 287       7.399 -15.502   4.215  1.00  0.00           O  
ATOM   4628  N   GLU B 288       8.238 -17.588   4.091  1.00  0.00           N  
ATOM   4629  H   GLU B 288       8.365 -18.388   3.503  1.00  0.00           H  
ATOM   4630  CA  GLU B 288       8.997 -17.569   5.344  1.00  0.00           C  
ATOM   4631  HA  GLU B 288       8.306 -17.482   6.181  1.00  0.00           H  
ATOM   4632  CB  GLU B 288       9.788 -18.886   5.485  1.00  0.00           C  
ATOM   4633  HB2 GLU B 288      10.116 -19.224   4.504  1.00  0.00           H  
ATOM   4634  HB3 GLU B 288      10.696 -18.713   6.064  1.00  0.00           H  
ATOM   4635  CG  GLU B 288       8.978 -20.006   6.156  1.00  0.00           C  
ATOM   4636  HG2 GLU B 288       8.031 -20.126   5.625  1.00  0.00           H  
ATOM   4637  HG3 GLU B 288       9.537 -20.940   6.061  1.00  0.00           H  
ATOM   4638  CD  GLU B 288       8.725 -19.733   7.646  1.00  0.00           C  
ATOM   4639  OE1 GLU B 288       9.493 -18.927   8.227  1.00  0.00           O  
ATOM   4640  OE2 GLU B 288       7.771 -20.331   8.186  1.00  0.00           O  
ATOM   4641  C   GLU B 288       9.989 -16.394   5.369  1.00  0.00           C  
ATOM   4642  O   GLU B 288      10.803 -16.268   4.445  1.00  0.00           O  
ATOM   4643  N   PRO B 289       9.997 -15.556   6.421  1.00  0.00           N  
ATOM   4644  CD  PRO B 289       8.993 -15.455   7.477  1.00  0.00           C  
ATOM   4645  HD2 PRO B 289       8.889 -16.396   8.017  1.00  0.00           H  
ATOM   4646  HD3 PRO B 289       8.038 -15.163   7.039  1.00  0.00           H  
ATOM   4647  CG  PRO B 289       9.481 -14.363   8.433  1.00  0.00           C  
ATOM   4648  HG2 PRO B 289      10.043 -14.813   9.252  1.00  0.00           H  
ATOM   4649  HG3 PRO B 289       8.656 -13.765   8.821  1.00  0.00           H  
ATOM   4650  CB  PRO B 289      10.418 -13.531   7.560  1.00  0.00           C  
ATOM   4651  HB2 PRO B 289      11.147 -12.974   8.143  1.00  0.00           H  
ATOM   4652  HB3 PRO B 289       9.831 -12.846   6.948  1.00  0.00           H  
ATOM   4653  CA  PRO B 289      11.060 -14.593   6.665  1.00  0.00           C  
ATOM   4654  HA  PRO B 289      11.367 -14.134   5.726  1.00  0.00           H  
ATOM   4655  C   PRO B 289      12.289 -15.290   7.276  1.00  0.00           C  
ATOM   4656  O   PRO B 289      12.790 -14.898   8.334  1.00  0.00           O  
ATOM   4657  N   SER B 290      12.779 -16.358   6.638  1.00  0.00           N  
ATOM   4658  H   SER B 290      12.344 -16.644   5.767  1.00  0.00           H  
ATOM   4659  CA  SER B 290      13.986 -17.063   7.066  1.00  0.00           C  
ATOM   4660  HA  SER B 290      14.661 -16.313   7.474  1.00  0.00           H  
ATOM   4661  CB  SER B 290      13.670 -18.056   8.196  1.00  0.00           C  
ATOM   4662  HB2 SER B 290      14.608 -18.422   8.614  1.00  0.00           H  
ATOM   4663  HB3 SER B 290      13.120 -17.550   8.990  1.00  0.00           H  
ATOM   4664  OG  SER B 290      12.923 -19.167   7.750  1.00  0.00           O  
ATOM   4665  HG  SER B 290      11.975 -18.959   7.815  1.00  0.00           H  
ATOM   4666  C   SER B 290      14.739 -17.730   5.909  1.00  0.00           C  
ATOM   4667  O   SER B 290      14.224 -17.928   4.805  1.00  0.00           O  
ATOM   4668  N   LEU B 291      16.011 -18.044   6.162  1.00  0.00           N  
ATOM   4669  H   LEU B 291      16.359 -17.808   7.088  1.00  0.00           H  
ATOM   4670  CA  LEU B 291      16.943 -18.678   5.227  1.00  0.00           C  
ATOM   4671  HA  LEU B 291      16.375 -19.265   4.504  1.00  0.00           H  
ATOM   4672  CB  LEU B 291      17.717 -17.571   4.478  1.00  0.00           C  
ATOM   4673  HB2 LEU B 291      17.023 -17.027   3.835  1.00  0.00           H  
ATOM   4674  HB3 LEU B 291      18.102 -16.872   5.223  1.00  0.00           H  
ATOM   4675  CG  LEU B 291      18.907 -18.065   3.631  1.00  0.00           C  
ATOM   4676  HG  LEU B 291      19.563 -18.687   4.238  1.00  0.00           H  
ATOM   4677  CD1 LEU B 291      18.453 -18.858   2.405  1.00  0.00           C  
ATOM   4678 HD11 LEU B 291      19.327 -19.235   1.874  1.00  0.00           H  
ATOM   4679 HD12 LEU B 291      17.847 -19.709   2.704  1.00  0.00           H  
ATOM   4680 HD13 LEU B 291      17.871 -18.222   1.738  1.00  0.00           H  
ATOM   4681  CD2 LEU B 291      19.745 -16.885   3.158  1.00  0.00           C  
ATOM   4682 HD21 LEU B 291      20.061 -16.291   4.013  1.00  0.00           H  
ATOM   4683 HD22 LEU B 291      20.633 -17.266   2.658  1.00  0.00           H  
ATOM   4684 HD23 LEU B 291      19.160 -16.277   2.469  1.00  0.00           H  
ATOM   4685  C   LEU B 291      17.892 -19.615   5.985  1.00  0.00           C  
ATOM   4686  O   LEU B 291      18.363 -19.265   7.066  1.00  0.00           O  
ATOM   4687  N   ARG B 292      18.246 -20.760   5.388  1.00  0.00           N  
ATOM   4688  H   ARG B 292      17.866 -20.949   4.471  1.00  0.00           H  
ATOM   4689  CA  ARG B 292      19.383 -21.580   5.835  1.00  0.00           C  
ATOM   4690  HA  ARG B 292      19.756 -21.169   6.769  1.00  0.00           H  
ATOM   4691  CB  ARG B 292      18.955 -23.030   6.095  1.00  0.00           C  
ATOM   4692  HB2 ARG B 292      18.351 -23.393   5.261  1.00  0.00           H  
ATOM   4693  HB3 ARG B 292      19.847 -23.654   6.170  1.00  0.00           H  
ATOM   4694  CG  ARG B 292      18.176 -23.146   7.411  1.00  0.00           C  
ATOM   4695  HG2 ARG B 292      18.811 -22.802   8.229  1.00  0.00           H  
ATOM   4696  HG3 ARG B 292      17.281 -22.523   7.369  1.00  0.00           H  
ATOM   4697  CD  ARG B 292      17.772 -24.601   7.663  1.00  0.00           C  
ATOM   4698  HD2 ARG B 292      17.055 -24.901   6.898  1.00  0.00           H  
ATOM   4699  HD3 ARG B 292      18.654 -25.236   7.564  1.00  0.00           H  
ATOM   4700  NE  ARG B 292      17.220 -24.770   9.020  1.00  0.00           N  
ATOM   4701  HE  ARG B 292      17.830 -24.535   9.793  1.00  0.00           H  
ATOM   4702  CZ  ARG B 292      16.027 -25.208   9.368  1.00  0.00           C  
ATOM   4703  NH1 ARG B 292      15.113 -25.554   8.503  1.00  0.00           N  
ATOM   4704 HH11 ARG B 292      15.310 -25.453   7.526  1.00  0.00           H  
ATOM   4705 HH12 ARG B 292      14.211 -25.862   8.810  1.00  0.00           H  
ATOM   4706  NH2 ARG B 292      15.754 -25.301  10.634  1.00  0.00           N  
ATOM   4707 HH21 ARG B 292      16.477 -25.015  11.292  1.00  0.00           H  
ATOM   4708 HH22 ARG B 292      14.861 -25.623  10.951  1.00  0.00           H  
ATOM   4709  C   ARG B 292      20.554 -21.506   4.861  1.00  0.00           C  
ATOM   4710  O   ARG B 292      20.348 -21.405   3.656  1.00  0.00           O  
ATOM   4711  N   ILE B 293      21.772 -21.622   5.384  1.00  0.00           N  
ATOM   4712  H   ILE B 293      21.845 -21.730   6.391  1.00  0.00           H  
ATOM   4713  CA  ILE B 293      23.011 -21.741   4.604  1.00  0.00           C  
ATOM   4714  HA  ILE B 293      22.751 -22.053   3.592  1.00  0.00           H  
ATOM   4715  CB  ILE B 293      23.823 -20.419   4.535  1.00  0.00           C  
ATOM   4716  HB  ILE B 293      24.582 -20.455   5.320  1.00  0.00           H  
ATOM   4717  CG2 ILE B 293      24.558 -20.388   3.183  1.00  0.00           C  
ATOM   4718 HG21 ILE B 293      25.304 -19.597   3.186  1.00  0.00           H  
ATOM   4719 HG22 ILE B 293      25.086 -21.323   3.001  1.00  0.00           H  
ATOM   4720 HG23 ILE B 293      23.843 -20.213   2.377  1.00  0.00           H  
ATOM   4721  CG1 ILE B 293      23.023 -19.113   4.762  1.00  0.00           C  
ATOM   4722 HG12 ILE B 293      22.263 -19.005   3.987  1.00  0.00           H  
ATOM   4723 HG13 ILE B 293      22.527 -19.169   5.732  1.00  0.00           H  
ATOM   4724  CD1 ILE B 293      23.905 -17.854   4.786  1.00  0.00           C  
ATOM   4725 HD11 ILE B 293      24.319 -17.657   3.800  1.00  0.00           H  
ATOM   4726 HD12 ILE B 293      23.306 -16.993   5.077  1.00  0.00           H  
ATOM   4727 HD13 ILE B 293      24.717 -17.978   5.503  1.00  0.00           H  
ATOM   4728  C   ILE B 293      23.887 -22.826   5.228  1.00  0.00           C  
ATOM   4729  O   ILE B 293      23.921 -22.940   6.450  1.00  0.00           O  
ATOM   4730  N   ALA B 294      24.660 -23.570   4.438  1.00  0.00           N  
ATOM   4731  H   ALA B 294      24.613 -23.458   3.440  1.00  0.00           H  
ATOM   4732  CA  ALA B 294      25.749 -24.366   4.999  1.00  0.00           C  
ATOM   4733  HA  ALA B 294      25.362 -24.965   5.827  1.00  0.00           H  
ATOM   4734  CB  ALA B 294      26.265 -25.339   3.934  1.00  0.00           C  
ATOM   4735  HB1 ALA B 294      25.458 -26.001   3.619  1.00  0.00           H  
ATOM   4736  HB2 ALA B 294      26.644 -24.796   3.070  1.00  0.00           H  
ATOM   4737  HB3 ALA B 294      27.066 -25.945   4.357  1.00  0.00           H  
ATOM   4738  C   ALA B 294      26.846 -23.428   5.548  1.00  0.00           C  
ATOM   4739  O   ALA B 294      27.370 -22.576   4.825  1.00  0.00           O  
ATOM   4740  N   ALA B 295      27.186 -23.569   6.829  1.00  0.00           N  
ATOM   4741  H   ALA B 295      26.754 -24.329   7.347  1.00  0.00           H  
ATOM   4742  CA  ALA B 295      28.230 -22.807   7.512  1.00  0.00           C  
ATOM   4743  HA  ALA B 295      27.999 -21.744   7.436  1.00  0.00           H  
ATOM   4744  CB  ALA B 295      28.218 -23.205   8.993  1.00  0.00           C  
ATOM   4745  HB1 ALA B 295      28.933 -22.591   9.543  1.00  0.00           H  
ATOM   4746  HB2 ALA B 295      27.224 -23.054   9.415  1.00  0.00           H  
ATOM   4747  HB3 ALA B 295      28.495 -24.255   9.103  1.00  0.00           H  
ATOM   4748  C   ALA B 295      29.611 -23.032   6.871  1.00  0.00           C  
ATOM   4749  O   ALA B 295      30.427 -22.119   6.833  1.00  0.00           O  
ATOM   4750  N   SER B 296      29.833 -24.196   6.252  1.00  0.00           N  
ATOM   4751  H   SER B 296      29.116 -24.904   6.313  1.00  0.00           H  
ATOM   4752  CA  SER B 296      31.002 -24.504   5.410  1.00  0.00           C  
ATOM   4753  HA  SER B 296      31.903 -24.320   5.997  1.00  0.00           H  
ATOM   4754  CB  SER B 296      30.975 -25.993   5.049  1.00  0.00           C  
ATOM   4755  HB2 SER B 296      31.843 -26.240   4.435  1.00  0.00           H  
ATOM   4756  HB3 SER B 296      31.020 -26.581   5.967  1.00  0.00           H  
ATOM   4757  OG  SER B 296      29.786 -26.322   4.351  1.00  0.00           O  
ATOM   4758  HG  SER B 296      29.695 -27.281   4.369  1.00  0.00           H  
ATOM   4759  C   SER B 296      31.120 -23.642   4.137  1.00  0.00           C  
ATOM   4760  O   SER B 296      32.116 -23.735   3.421  1.00  0.00           O  
ATOM   4761  N   THR B 297      30.152 -22.760   3.847  1.00  0.00           N  
ATOM   4762  H   THR B 297      29.326 -22.755   4.433  1.00  0.00           H  
ATOM   4763  CA  THR B 297      30.319 -21.669   2.865  1.00  0.00           C  
ATOM   4764  HA  THR B 297      30.932 -22.052   2.052  1.00  0.00           H  
ATOM   4765  CB  THR B 297      28.986 -21.218   2.243  1.00  0.00           C  
ATOM   4766  HB  THR B 297      29.210 -20.477   1.478  1.00  0.00           H  
ATOM   4767  CG2 THR B 297      28.246 -22.362   1.551  1.00  0.00           C  
ATOM   4768 HG21 THR B 297      28.007 -23.147   2.265  1.00  0.00           H  
ATOM   4769 HG22 THR B 297      27.327 -21.984   1.104  1.00  0.00           H  
ATOM   4770 HG23 THR B 297      28.878 -22.780   0.769  1.00  0.00           H  
ATOM   4771  OG1 THR B 297      28.116 -20.608   3.168  1.00  0.00           O  
ATOM   4772  HG1 THR B 297      27.861 -21.290   3.820  1.00  0.00           H  
ATOM   4773  C   THR B 297      31.076 -20.451   3.412  1.00  0.00           C  
ATOM   4774  O   THR B 297      31.299 -19.504   2.653  1.00  0.00           O  
ATOM   4775  N   LEU B 298      31.479 -20.475   4.690  1.00  0.00           N  
ATOM   4776  H   LEU B 298      31.253 -21.297   5.240  1.00  0.00           H  
ATOM   4777  CA  LEU B 298      32.205 -19.425   5.414  1.00  0.00           C  
ATOM   4778  HA  LEU B 298      32.373 -18.577   4.750  1.00  0.00           H  
ATOM   4779  CB  LEU B 298      31.367 -18.945   6.620  1.00  0.00           C  
ATOM   4780  HB2 LEU B 298      31.381 -19.731   7.377  1.00  0.00           H  
ATOM   4781  HB3 LEU B 298      31.852 -18.071   7.057  1.00  0.00           H  
ATOM   4782  CG  LEU B 298      29.896 -18.598   6.327  1.00  0.00           C  
ATOM   4783  HG  LEU B 298      29.378 -19.462   5.912  1.00  0.00           H  
ATOM   4784  CD1 LEU B 298      29.198 -18.212   7.628  1.00  0.00           C  
ATOM   4785 HD11 LEU B 298      29.696 -17.356   8.084  1.00  0.00           H  
ATOM   4786 HD12 LEU B 298      28.163 -17.952   7.422  1.00  0.00           H  
ATOM   4787 HD13 LEU B 298      29.231 -19.052   8.323  1.00  0.00           H  
ATOM   4788  CD2 LEU B 298      29.757 -17.424   5.359  1.00  0.00           C  
ATOM   4789 HD21 LEU B 298      30.258 -17.651   4.419  1.00  0.00           H  
ATOM   4790 HD22 LEU B 298      28.704 -17.237   5.154  1.00  0.00           H  
ATOM   4791 HD23 LEU B 298      30.202 -16.535   5.798  1.00  0.00           H  
ATOM   4792  C   LEU B 298      33.580 -19.925   5.895  1.00  0.00           C  
ATOM   4793  O   LEU B 298      33.786 -21.119   6.115  1.00  0.00           O  
ATOM   4794  N   LYS B 299      34.537 -19.012   6.084  1.00  0.00           N  
ATOM   4795  H   LYS B 299      34.307 -18.042   5.893  1.00  0.00           H  
ATOM   4796  CA  LYS B 299      35.875 -19.299   6.626  1.00  0.00           C  
ATOM   4797  HA  LYS B 299      36.199 -20.268   6.247  1.00  0.00           H  
ATOM   4798  CB  LYS B 299      36.875 -18.229   6.146  1.00  0.00           C  
ATOM   4799  HB2 LYS B 299      36.545 -17.255   6.511  1.00  0.00           H  
ATOM   4800  HB3 LYS B 299      37.844 -18.445   6.599  1.00  0.00           H  
ATOM   4801  CG  LYS B 299      37.055 -18.149   4.613  1.00  0.00           C  
ATOM   4802  HG2 LYS B 299      37.389 -19.119   4.240  1.00  0.00           H  
ATOM   4803  HG3 LYS B 299      36.107 -17.898   4.136  1.00  0.00           H  
ATOM   4804  CD  LYS B 299      38.104 -17.080   4.259  1.00  0.00           C  
ATOM   4805  HD2 LYS B 299      37.798 -16.122   4.686  1.00  0.00           H  
ATOM   4806  HD3 LYS B 299      39.047 -17.367   4.726  1.00  0.00           H  
ATOM   4807  CE  LYS B 299      38.365 -16.894   2.754  1.00  0.00           C  
ATOM   4808  HE2 LYS B 299      39.354 -16.441   2.646  1.00  0.00           H  
ATOM   4809  HE3 LYS B 299      38.379 -17.863   2.248  1.00  0.00           H  
ATOM   4810  NZ  LYS B 299      37.383 -15.983   2.123  1.00  0.00           N  
ATOM   4811  HZ1 LYS B 299      37.794 -15.286   1.492  1.00  0.00           H  
ATOM   4812  HZ2 LYS B 299      36.592 -16.432   1.664  1.00  0.00           H  
ATOM   4813  HZ3 LYS B 299      36.905 -15.409   2.815  1.00  0.00           H  
ATOM   4814  C   LYS B 299      35.843 -19.382   8.162  1.00  0.00           C  
ATOM   4815  O   LYS B 299      35.334 -18.485   8.828  1.00  0.00           O  
ATOM   4816  N   SER B 300      36.427 -20.441   8.727  1.00  0.00           N  
ATOM   4817  H   SER B 300      36.794 -21.154   8.121  1.00  0.00           H  
ATOM   4818  CA  SER B 300      36.647 -20.569  10.178  1.00  0.00           C  
ATOM   4819  HA  SER B 300      35.682 -20.486  10.679  1.00  0.00           H  
ATOM   4820  CB  SER B 300      37.243 -21.943  10.504  1.00  0.00           C  
ATOM   4821  HB2 SER B 300      36.591 -22.728  10.118  1.00  0.00           H  
ATOM   4822  HB3 SER B 300      38.218 -22.026  10.022  1.00  0.00           H  
ATOM   4823  OG  SER B 300      37.408 -22.113  11.898  1.00  0.00           O  
ATOM   4824  HG  SER B 300      36.622 -22.536  12.263  1.00  0.00           H  
ATOM   4825  C   SER B 300      37.564 -19.456  10.712  1.00  0.00           C  
ATOM   4826  O   SER B 300      38.445 -18.980   9.994  1.00  0.00           O  
ATOM   4827  N   GLY B 301      37.353 -19.028  11.963  1.00  0.00           N  
ATOM   4828  H   GLY B 301      36.638 -19.488  12.505  1.00  0.00           H  
ATOM   4829  CA  GLY B 301      38.150 -17.988  12.632  1.00  0.00           C  
ATOM   4830  HA2 GLY B 301      37.892 -17.979  13.691  1.00  0.00           H  
ATOM   4831  HA3 GLY B 301      39.207 -18.239  12.541  1.00  0.00           H  
ATOM   4832  C   GLY B 301      37.960 -16.563  12.095  1.00  0.00           C  
ATOM   4833  O   GLY B 301      38.681 -15.662  12.513  1.00  0.00           O  
ATOM   4834  N   ILE B 302      37.007 -16.349  11.180  1.00  0.00           N  
ATOM   4835  H   ILE B 302      36.442 -17.132  10.884  1.00  0.00           H  
ATOM   4836  CA  ILE B 302      36.734 -15.064  10.529  1.00  0.00           C  
ATOM   4837  HA  ILE B 302      37.393 -14.307  10.959  1.00  0.00           H  
ATOM   4838  CB  ILE B 302      37.079 -15.158   9.020  1.00  0.00           C  
ATOM   4839  HB  ILE B 302      36.664 -16.088   8.629  1.00  0.00           H  
ATOM   4840  CG2 ILE B 302      36.485 -14.005   8.192  1.00  0.00           C  
ATOM   4841 HG21 ILE B 302      35.399 -13.982   8.285  1.00  0.00           H  
ATOM   4842 HG22 ILE B 302      36.893 -13.049   8.517  1.00  0.00           H  
ATOM   4843 HG23 ILE B 302      36.701 -14.158   7.136  1.00  0.00           H  
ATOM   4844  CG1 ILE B 302      38.622 -15.200   8.880  1.00  0.00           C  
ATOM   4845 HG12 ILE B 302      39.049 -14.306   9.337  1.00  0.00           H  
ATOM   4846 HG13 ILE B 302      39.001 -16.064   9.425  1.00  0.00           H  
ATOM   4847  CD1 ILE B 302      39.160 -15.303   7.448  1.00  0.00           C  
ATOM   4848 HD11 ILE B 302      40.241 -15.439   7.481  1.00  0.00           H  
ATOM   4849 HD12 ILE B 302      38.714 -16.161   6.952  1.00  0.00           H  
ATOM   4850 HD13 ILE B 302      38.945 -14.393   6.888  1.00  0.00           H  
ATOM   4851  C   ILE B 302      35.303 -14.607  10.841  1.00  0.00           C  
ATOM   4852  O   ILE B 302      34.366 -15.401  10.914  1.00  0.00           O  
ATOM   4853  N   SER B 303      35.153 -13.304  11.072  1.00  0.00           N  
ATOM   4854  H   SER B 303      35.964 -12.718  10.956  1.00  0.00           H  
ATOM   4855  CA  SER B 303      33.869 -12.654  11.339  1.00  0.00           C  
ATOM   4856  HA  SER B 303      33.238 -13.331  11.918  1.00  0.00           H  
ATOM   4857  CB  SER B 303      34.113 -11.406  12.183  1.00  0.00           C  
ATOM   4858  HB2 SER B 303      34.633 -11.686  13.099  1.00  0.00           H  
ATOM   4859  HB3 SER B 303      34.733 -10.703  11.625  1.00  0.00           H  
ATOM   4860  OG  SER B 303      32.895 -10.791  12.519  1.00  0.00           O  
ATOM   4861  HG  SER B 303      32.957  -9.834  12.279  1.00  0.00           H  
ATOM   4862  C   SER B 303      33.133 -12.304  10.044  1.00  0.00           C  
ATOM   4863  O   SER B 303      33.752 -11.869   9.072  1.00  0.00           O  
ATOM   4864  N   TYR B 304      31.809 -12.437  10.046  1.00  0.00           N  
ATOM   4865  H   TYR B 304      31.376 -12.738  10.915  1.00  0.00           H  
ATOM   4866  CA  TYR B 304      30.913 -12.130   8.931  1.00  0.00           C  
ATOM   4867  HA  TYR B 304      31.465 -11.606   8.150  1.00  0.00           H  
ATOM   4868  CB  TYR B 304      30.351 -13.430   8.331  1.00  0.00           C  
ATOM   4869  HB2 TYR B 304      29.936 -14.044   9.129  1.00  0.00           H  
ATOM   4870  HB3 TYR B 304      29.525 -13.182   7.664  1.00  0.00           H  
ATOM   4871  CG  TYR B 304      31.362 -14.236   7.544  1.00  0.00           C  
ATOM   4872  CD1 TYR B 304      31.367 -14.159   6.139  1.00  0.00           C  
ATOM   4873  HD1 TYR B 304      30.626 -13.567   5.624  1.00  0.00           H  
ATOM   4874  CE1 TYR B 304      32.339 -14.851   5.397  1.00  0.00           C  
ATOM   4875  HE1 TYR B 304      32.345 -14.807   4.319  1.00  0.00           H  
ATOM   4876  CZ  TYR B 304      33.313 -15.615   6.067  1.00  0.00           C  
ATOM   4877  OH  TYR B 304      34.270 -16.258   5.361  1.00  0.00           O  
ATOM   4878  HH  TYR B 304      34.568 -15.742   4.574  1.00  0.00           H  
ATOM   4879  CE2 TYR B 304      33.286 -15.728   7.470  1.00  0.00           C  
ATOM   4880  HE2 TYR B 304      34.029 -16.327   7.978  1.00  0.00           H  
ATOM   4881  CD2 TYR B 304      32.309 -15.039   8.208  1.00  0.00           C  
ATOM   4882  HD2 TYR B 304      32.314 -15.106   9.288  1.00  0.00           H  
ATOM   4883  C   TYR B 304      29.771 -11.215   9.375  1.00  0.00           C  
ATOM   4884  O   TYR B 304      29.434 -11.107  10.554  1.00  0.00           O  
ATOM   4885  N   ARG B 305      29.111 -10.571   8.414  1.00  0.00           N  
ATOM   4886  H   ARG B 305      29.433 -10.681   7.453  1.00  0.00           H  
ATOM   4887  CA  ARG B 305      27.892  -9.792   8.660  1.00  0.00           C  
ATOM   4888  HA  ARG B 305      27.363 -10.254   9.491  1.00  0.00           H  
ATOM   4889  CB  ARG B 305      28.244  -8.358   9.097  1.00  0.00           C  
ATOM   4890  HB2 ARG B 305      27.332  -7.769   9.117  1.00  0.00           H  
ATOM   4891  HB3 ARG B 305      28.637  -8.395  10.115  1.00  0.00           H  
ATOM   4892  CG  ARG B 305      29.265  -7.650   8.201  1.00  0.00           C  
ATOM   4893  HG2 ARG B 305      30.238  -8.134   8.288  1.00  0.00           H  
ATOM   4894  HG3 ARG B 305      28.932  -7.730   7.167  1.00  0.00           H  
ATOM   4895  CD  ARG B 305      29.399  -6.164   8.571  1.00  0.00           C  
ATOM   4896  HD2 ARG B 305      30.031  -5.695   7.819  1.00  0.00           H  
ATOM   4897  HD3 ARG B 305      28.415  -5.696   8.513  1.00  0.00           H  
ATOM   4898  NE  ARG B 305      30.023  -5.939   9.894  1.00  0.00           N  
ATOM   4899  HE  ARG B 305      30.998  -6.216  10.014  1.00  0.00           H  
ATOM   4900  CZ  ARG B 305      29.540  -5.294  10.941  1.00  0.00           C  
ATOM   4901  NH1 ARG B 305      28.287  -4.929  11.034  1.00  0.00           N  
ATOM   4902 HH11 ARG B 305      27.625  -5.243  10.335  1.00  0.00           H  
ATOM   4903 HH12 ARG B 305      27.969  -4.427  11.843  1.00  0.00           H  
ATOM   4904  NH2 ARG B 305      30.326  -4.997  11.932  1.00  0.00           N  
ATOM   4905 HH21 ARG B 305      31.290  -5.344  11.849  1.00  0.00           H  
ATOM   4906 HH22 ARG B 305      30.023  -4.481  12.728  1.00  0.00           H  
ATOM   4907  C   ARG B 305      26.921  -9.878   7.489  1.00  0.00           C  
ATOM   4908  O   ARG B 305      27.319 -10.171   6.366  1.00  0.00           O  
ATOM   4909  N   ALA B 306      25.637  -9.672   7.774  1.00  0.00           N  
ATOM   4910  H   ALA B 306      25.395  -9.409   8.723  1.00  0.00           H  
ATOM   4911  CA  ALA B 306      24.541  -9.934   6.846  1.00  0.00           C  
ATOM   4912  HA  ALA B 306      24.942  -9.886   5.835  1.00  0.00           H  
ATOM   4913  CB  ALA B 306      24.029 -11.365   7.081  1.00  0.00           C  
ATOM   4914  HB1 ALA B 306      24.843 -12.076   6.944  1.00  0.00           H  
ATOM   4915  HB2 ALA B 306      23.640 -11.470   8.091  1.00  0.00           H  
ATOM   4916  HB3 ALA B 306      23.237 -11.604   6.369  1.00  0.00           H  
ATOM   4917  C   ALA B 306      23.414  -8.886   6.915  1.00  0.00           C  
ATOM   4918  O   ALA B 306      23.261  -8.167   7.907  1.00  0.00           O  
ATOM   4919  N   ARG B 307      22.625  -8.817   5.838  1.00  0.00           N  
ATOM   4920  H   ARG B 307      22.812  -9.497   5.102  1.00  0.00           H  
ATOM   4921  CA  ARG B 307      21.461  -7.941   5.628  1.00  0.00           C  
ATOM   4922  HA  ARG B 307      21.030  -7.642   6.585  1.00  0.00           H  
ATOM   4923  CB  ARG B 307      21.874  -6.676   4.861  1.00  0.00           C  
ATOM   4924  HB2 ARG B 307      22.342  -6.977   3.923  1.00  0.00           H  
ATOM   4925  HB3 ARG B 307      20.976  -6.105   4.625  1.00  0.00           H  
ATOM   4926  CG  ARG B 307      22.812  -5.756   5.651  1.00  0.00           C  
ATOM   4927  HG2 ARG B 307      22.311  -5.434   6.565  1.00  0.00           H  
ATOM   4928  HG3 ARG B 307      23.723  -6.286   5.919  1.00  0.00           H  
ATOM   4929  CD  ARG B 307      23.180  -4.516   4.825  1.00  0.00           C  
ATOM   4930  HD2 ARG B 307      22.265  -3.967   4.604  1.00  0.00           H  
ATOM   4931  HD3 ARG B 307      23.821  -3.875   5.431  1.00  0.00           H  
ATOM   4932  NE  ARG B 307      23.885  -4.869   3.577  1.00  0.00           N  
ATOM   4933  HE  ARG B 307      24.247  -5.807   3.483  1.00  0.00           H  
ATOM   4934  CZ  ARG B 307      24.128  -4.074   2.556  1.00  0.00           C  
ATOM   4935  NH1 ARG B 307      23.696  -2.840   2.515  1.00  0.00           N  
ATOM   4936 HH11 ARG B 307      23.132  -2.497   3.273  1.00  0.00           H  
ATOM   4937 HH12 ARG B 307      23.875  -2.262   1.718  1.00  0.00           H
[truncated: 31,105 more chars]
