# Supplementary material for: Insights into receptor structure and dynamics at the surface of living cells
Source: Nat Commun. 2023 Mar 22;14:1596. doi: 10.1038/s41467-023-37284-4 (PMC10033668; doi:10.1038/s41467-023-37284-4)
Supplement: Supplementary file 15 — Source Data [file 41467_2023_37284_MOESM15_ESM.zip › Source data/Main/Figure 5/b/Average structures of MD sub-trajectories/IL-4Ra/MD_sub-average_3bpn_1.pdb]

ATOM      1  N   CYS A   1      17.062   2.862   5.416  1.00  0.00           N  
ATOM      2  H1  CYS A   1      17.799   2.398   5.943  1.00  0.00           H  
ATOM      3  H2  CYS A   1      16.288   3.035   6.037  1.00  0.00           H  
ATOM      4  H3  CYS A   1      17.415   3.740   5.072  1.00  0.00           H  
ATOM      5  CA  CYS A   1      16.637   1.992   4.300  1.00  0.00           C  
ATOM      6  HA  CYS A   1      17.488   1.840   3.647  1.00  0.00           H  
ATOM      7  CB  CYS A   1      16.167   0.615   4.794  1.00  0.00           C  
ATOM      8  HB2 CYS A   1      16.762   0.306   5.654  1.00  0.00           H  
ATOM      9  HB3 CYS A   1      15.119   0.655   5.100  1.00  0.00           H  
ATOM     10  SG  CYS A   1      16.386  -0.587   3.451  1.00  0.00           S  
ATOM     11  HG  CYS A   1      16.617  -1.661   4.223  1.00  0.00           H  
ATOM     12  C   CYS A   1      15.574   2.670   3.457  1.00  0.00           C  
ATOM     13  O   CYS A   1      14.773   3.422   3.998  1.00  0.00           O  
ATOM     14  N   ASP A   2      15.549   2.402   2.154  1.00  0.00           N  
ATOM     15  H   ASP A   2      16.198   1.721   1.790  1.00  0.00           H  
ATOM     16  CA  ASP A   2      14.385   2.677   1.307  1.00  0.00           C  
ATOM     17  HA  ASP A   2      13.919   3.620   1.599  1.00  0.00           H  
ATOM     18  CB  ASP A   2      14.863   2.818  -0.149  1.00  0.00           C  
ATOM     19  HB2 ASP A   2      15.524   3.686  -0.211  1.00  0.00           H  
ATOM     20  HB3 ASP A   2      15.450   1.936  -0.410  1.00  0.00           H  
ATOM     21  CG  ASP A   2      13.759   2.979  -1.202  1.00  0.00           C  
ATOM     22  OD1 ASP A   2      14.132   3.105  -2.382  1.00  0.00           O  
ATOM     23  OD2 ASP A   2      12.553   2.918  -0.862  1.00  0.00           O  
ATOM     24  C   ASP A   2      13.364   1.542   1.496  1.00  0.00           C  
ATOM     25  O   ASP A   2      13.689   0.367   1.300  1.00  0.00           O  
ATOM     26  N   ILE A   3      12.131   1.874   1.895  1.00  0.00           N  
ATOM     27  H   ILE A   3      11.903   2.854   1.987  1.00  0.00           H  
ATOM     28  CA  ILE A   3      11.067   0.893   2.167  1.00  0.00           C  
ATOM     29  HA  ILE A   3      11.461   0.210   2.918  1.00  0.00           H  
ATOM     30  CB  ILE A   3       9.841   1.625   2.767  1.00  0.00           C  
ATOM     31  HB  ILE A   3      10.202   2.292   3.554  1.00  0.00           H  
ATOM     32  CG2 ILE A   3       9.115   2.489   1.720  1.00  0.00           C  
ATOM     33 HG21 ILE A   3       8.353   3.100   2.208  1.00  0.00           H  
ATOM     34 HG22 ILE A   3       9.812   3.158   1.216  1.00  0.00           H  
ATOM     35 HG23 ILE A   3       8.622   1.862   0.977  1.00  0.00           H  
ATOM     36  CG1 ILE A   3       8.802   0.684   3.407  1.00  0.00           C  
ATOM     37 HG12 ILE A   3       7.984   1.296   3.789  1.00  0.00           H  
ATOM     38 HG13 ILE A   3       8.394   0.012   2.653  1.00  0.00           H  
ATOM     39  CD1 ILE A   3       9.341  -0.144   4.581  1.00  0.00           C  
ATOM     40 HD11 ILE A   3      10.092  -0.854   4.239  1.00  0.00           H  
ATOM     41 HD12 ILE A   3       9.778   0.518   5.329  1.00  0.00           H  
ATOM     42 HD13 ILE A   3       8.520  -0.700   5.035  1.00  0.00           H  
ATOM     43  C   ILE A   3      10.706   0.040   0.935  1.00  0.00           C  
ATOM     44  O   ILE A   3      10.221  -1.083   1.083  1.00  0.00           O  
ATOM     45  N   THR A   4      10.999   0.530  -0.273  1.00  0.00           N  
ATOM     46  H   THR A   4      11.388   1.470  -0.316  1.00  0.00           H  
ATOM     47  CA  THR A   4      10.773  -0.139  -1.563  1.00  0.00           C  
ATOM     48  HA  THR A   4       9.713  -0.363  -1.664  1.00  0.00           H  
ATOM     49  CB  THR A   4      11.186   0.806  -2.712  1.00  0.00           C  
ATOM     50  HB  THR A   4      12.274   0.887  -2.730  1.00  0.00           H  
ATOM     51  CG2 THR A   4      10.722   0.320  -4.082  1.00  0.00           C  
ATOM     52 HG21 THR A   4      11.167  -0.647  -4.312  1.00  0.00           H  
ATOM     53 HG22 THR A   4       9.638   0.237  -4.091  1.00  0.00           H  
ATOM     54 HG23 THR A   4      11.033   1.036  -4.844  1.00  0.00           H  
ATOM     55  OG1 THR A   4      10.657   2.096  -2.505  1.00  0.00           O  
ATOM     56  HG1 THR A   4      11.339   2.562  -1.969  1.00  0.00           H  
ATOM     57  C   THR A   4      11.551  -1.457  -1.679  1.00  0.00           C  
ATOM     58  O   THR A   4      11.041  -2.443  -2.213  1.00  0.00           O  
ATOM     59  N   LEU A   5      12.768  -1.532  -1.125  1.00  0.00           N  
ATOM     60  H   LEU A   5      13.117  -0.719  -0.626  1.00  0.00           H  
ATOM     61  CA  LEU A   5      13.647  -2.700  -1.265  1.00  0.00           C  
ATOM     62  HA  LEU A   5      13.776  -2.914  -2.327  1.00  0.00           H  
ATOM     63  CB  LEU A   5      15.018  -2.361  -0.650  1.00  0.00           C  
ATOM     64  HB2 LEU A   5      14.848  -1.974   0.356  1.00  0.00           H  
ATOM     65  HB3 LEU A   5      15.607  -3.274  -0.565  1.00  0.00           H  
ATOM     66  CG  LEU A   5      15.829  -1.324  -1.450  1.00  0.00           C  
ATOM     67  HG  LEU A   5      15.188  -0.492  -1.744  1.00  0.00           H  
ATOM     68  CD1 LEU A   5      16.963  -0.776  -0.586  1.00  0.00           C  
ATOM     69 HD11 LEU A   5      17.519  -0.024  -1.144  1.00  0.00           H  
ATOM     70 HD12 LEU A   5      16.547  -0.308   0.307  1.00  0.00           H  
ATOM     71 HD13 LEU A   5      17.637  -1.579  -0.295  1.00  0.00           H  
ATOM     72  CD2 LEU A   5      16.455  -1.948  -2.698  1.00  0.00           C  
ATOM     73 HD21 LEU A   5      17.020  -1.191  -3.241  1.00  0.00           H  
ATOM     74 HD22 LEU A   5      17.120  -2.766  -2.419  1.00  0.00           H  
ATOM     75 HD23 LEU A   5      15.678  -2.330  -3.356  1.00  0.00           H  
ATOM     76  C   LEU A   5      13.047  -3.968  -0.631  1.00  0.00           C  
ATOM     77  O   LEU A   5      13.050  -5.034  -1.251  1.00  0.00           O  
ATOM     78  N   GLN A   6      12.487  -3.860   0.580  1.00  0.00           N  
ATOM     79  H   GLN A   6      12.460  -2.948   1.015  1.00  0.00           H  
ATOM     80  CA  GLN A   6      11.868  -5.012   1.253  1.00  0.00           C  
ATOM     81  HA  GLN A   6      12.559  -5.849   1.152  1.00  0.00           H  
ATOM     82  CB  GLN A   6      11.707  -4.776   2.770  1.00  0.00           C  
ATOM     83  HB2 GLN A   6      11.323  -5.689   3.226  1.00  0.00           H  
ATOM     84  HB3 GLN A   6      12.701  -4.613   3.184  1.00  0.00           H  
ATOM     85  CG  GLN A   6      10.826  -3.598   3.215  1.00  0.00           C  
ATOM     86  HG2 GLN A   6      11.002  -3.416   4.276  1.00  0.00           H  
ATOM     87  HG3 GLN A   6      11.135  -2.698   2.692  1.00  0.00           H  
ATOM     88  CD  GLN A   6       9.328  -3.832   3.047  1.00  0.00           C  
ATOM     89  OE1 GLN A   6       8.774  -4.845   3.457  1.00  0.00           O  
ATOM     90  NE2 GLN A   6       8.605  -2.908   2.464  1.00  0.00           N  
ATOM     91 HE21 GLN A   6       7.626  -3.054   2.307  1.00  0.00           H  
ATOM     92 HE22 GLN A   6       9.079  -2.112   2.035  1.00  0.00           H  
ATOM     93  C   GLN A   6      10.566  -5.458   0.568  1.00  0.00           C  
ATOM     94  O   GLN A   6      10.233  -6.643   0.629  1.00  0.00           O  
ATOM     95  N   GLU A   7       9.873  -4.553  -0.134  1.00  0.00           N  
ATOM     96  H   GLU A   7      10.241  -3.614  -0.221  1.00  0.00           H  
ATOM     97  CA  GLU A   7       8.687  -4.893  -0.925  1.00  0.00           C  
ATOM     98  HA  GLU A   7       8.085  -5.596  -0.351  1.00  0.00           H  
ATOM     99  CB  GLU A   7       7.826  -3.651  -1.172  1.00  0.00           C  
ATOM    100  HB2 GLU A   7       7.632  -3.153  -0.220  1.00  0.00           H  
ATOM    101  HB3 GLU A   7       8.343  -2.959  -1.837  1.00  0.00           H  
ATOM    102  CG  GLU A   7       6.489  -4.083  -1.785  1.00  0.00           C  
ATOM    103  HG2 GLU A   7       6.646  -4.452  -2.800  1.00  0.00           H  
ATOM    104  HG3 GLU A   7       6.079  -4.893  -1.180  1.00  0.00           H  
ATOM    105  CD  GLU A   7       5.505  -2.923  -1.825  1.00  0.00           C  
ATOM    106  OE1 GLU A   7       5.840  -1.889  -2.446  1.00  0.00           O  
ATOM    107  OE2 GLU A   7       4.417  -3.037  -1.221  1.00  0.00           O  
ATOM    108  C   GLU A   7       9.049  -5.584  -2.245  1.00  0.00           C  
ATOM    109  O   GLU A   7       8.365  -6.528  -2.648  1.00  0.00           O  
ATOM    110  N   ILE A   8      10.163  -5.197  -2.880  1.00  0.00           N  
ATOM    111  H   ILE A   8      10.658  -4.369  -2.550  1.00  0.00           H  
ATOM    112  CA  ILE A   8      10.721  -5.959  -4.005  1.00  0.00           C  
ATOM    113  HA  ILE A   8       9.946  -6.058  -4.768  1.00  0.00           H  
ATOM    114  CB  ILE A   8      11.921  -5.213  -4.628  1.00  0.00           C  
ATOM    115  HB  ILE A   8      12.573  -4.868  -3.824  1.00  0.00           H  
ATOM    116  CG2 ILE A   8      12.748  -6.137  -5.540  1.00  0.00           C  
ATOM    117 HG21 ILE A   8      13.506  -5.569  -6.075  1.00  0.00           H  
ATOM    118 HG22 ILE A   8      13.270  -6.879  -4.938  1.00  0.00           H  
ATOM    119 HG23 ILE A   8      12.101  -6.636  -6.259  1.00  0.00           H  
ATOM    120  CG1 ILE A   8      11.408  -3.983  -5.405  1.00  0.00           C  
ATOM    121 HG12 ILE A   8      10.901  -4.305  -6.315  1.00  0.00           H  
ATOM    122 HG13 ILE A   8      10.688  -3.448  -4.785  1.00  0.00           H  
ATOM    123  CD1 ILE A   8      12.516  -2.989  -5.764  1.00  0.00           C  
ATOM    124 HD11 ILE A   8      13.047  -2.700  -4.858  1.00  0.00           H  
ATOM    125 HD12 ILE A   8      13.214  -3.427  -6.475  1.00  0.00           H  
ATOM    126 HD13 ILE A   8      12.078  -2.100  -6.219  1.00  0.00           H  
ATOM    127  C   ILE A   8      11.087  -7.380  -3.556  1.00  0.00           C  
ATOM    128  O   ILE A   8      10.717  -8.339  -4.228  1.00  0.00           O  
ATOM    129  N   ILE A   9      11.733  -7.539  -2.394  1.00  0.00           N  
ATOM    130  H   ILE A   9      12.050  -6.703  -1.910  1.00  0.00           H  
ATOM    131  CA  ILE A   9      12.068  -8.858  -1.836  1.00  0.00           C  
ATOM    132  HA  ILE A   9      12.577  -9.429  -2.615  1.00  0.00           H  
ATOM    133  CB  ILE A   9      13.064  -8.707  -0.660  1.00  0.00           C  
ATOM    134  HB  ILE A   9      12.649  -7.996   0.056  1.00  0.00           H  
ATOM    135  CG2 ILE A   9      13.290 -10.046   0.066  1.00  0.00           C  
ATOM    136 HG21 ILE A   9      13.693 -10.783  -0.629  1.00  0.00           H  
ATOM    137 HG22 ILE A   9      13.979  -9.915   0.898  1.00  0.00           H  
ATOM    138 HG23 ILE A   9      12.354 -10.420   0.480  1.00  0.00           H  
ATOM    139  CG1 ILE A   9      14.420  -8.164  -1.180  1.00  0.00           C  
ATOM    140 HG12 ILE A   9      14.902  -8.922  -1.800  1.00  0.00           H  
ATOM    141 HG13 ILE A   9      14.249  -7.292  -1.809  1.00  0.00           H  
ATOM    142  CD1 ILE A   9      15.395  -7.732  -0.076  1.00  0.00           C  
ATOM    143 HD11 ILE A   9      14.908  -7.027   0.598  1.00  0.00           H  
ATOM    144 HD12 ILE A   9      15.749  -8.595   0.486  1.00  0.00           H  
ATOM    145 HD13 ILE A   9      16.255  -7.245  -0.532  1.00  0.00           H  
ATOM    146  C   ILE A   9      10.800  -9.665  -1.489  1.00  0.00           C  
ATOM    147  O   ILE A   9      10.740 -10.848  -1.827  1.00  0.00           O  
ATOM    148  N   LYS A  10       9.755  -9.055  -0.909  1.00  0.00           N  
ATOM    149  H   LYS A  10       9.861  -8.088  -0.621  1.00  0.00           H  
ATOM    150  CA  LYS A  10       8.439  -9.708  -0.762  1.00  0.00           C  
ATOM    151  HA  LYS A  10       8.550 -10.617  -0.172  1.00  0.00           H  
ATOM    152  CB  LYS A  10       7.434  -8.782  -0.045  1.00  0.00           C  
ATOM    153  HB2 LYS A  10       7.488  -7.779  -0.470  1.00  0.00           H  
ATOM    154  HB3 LYS A  10       6.424  -9.160  -0.215  1.00  0.00           H  
ATOM    155  CG  LYS A  10       7.663  -8.721   1.476  1.00  0.00           C  
ATOM    156  HG2 LYS A  10       7.468  -9.708   1.899  1.00  0.00           H  
ATOM    157  HG3 LYS A  10       8.698  -8.452   1.686  1.00  0.00           H  
ATOM    158  CD  LYS A  10       6.720  -7.695   2.126  1.00  0.00           C  
ATOM    159  HD2 LYS A  10       6.988  -6.690   1.795  1.00  0.00           H  
ATOM    160  HD3 LYS A  10       5.703  -7.905   1.793  1.00  0.00           H  
ATOM    161  CE  LYS A  10       6.727  -7.764   3.657  1.00  0.00           C  
ATOM    162  HE2 LYS A  10       5.941  -7.103   4.037  1.00  0.00           H  
ATOM    163  HE3 LYS A  10       6.474  -8.784   3.955  1.00  0.00           H  
ATOM    164  NZ  LYS A  10       8.034  -7.388   4.244  1.00  0.00           N  
ATOM    165  HZ1 LYS A  10       7.979  -7.398   5.254  1.00  0.00           H  
ATOM    166  HZ2 LYS A  10       8.757  -8.019   3.931  1.00  0.00           H  
ATOM    167  HZ3 LYS A  10       8.289  -6.444   3.952  1.00  0.00           H  
ATOM    168  C   LYS A  10       7.916 -10.165  -2.129  1.00  0.00           C  
ATOM    169  O   LYS A  10       7.560 -11.327  -2.288  1.00  0.00           O  
ATOM    170  N   THR A  11       7.910  -9.279  -3.127  1.00  0.00           N  
ATOM    171  H   THR A  11       8.265  -8.351  -2.927  1.00  0.00           H  
ATOM    172  CA  THR A  11       7.395  -9.546  -4.484  1.00  0.00           C  
ATOM    173  HA  THR A  11       6.361  -9.864  -4.400  1.00  0.00           H  
ATOM    174  CB  THR A  11       7.430  -8.278  -5.359  1.00  0.00           C  
ATOM    175  HB  THR A  11       8.466  -7.998  -5.551  1.00  0.00           H  
ATOM    176  CG2 THR A  11       6.718  -8.474  -6.699  1.00  0.00           C  
ATOM    177 HG21 THR A  11       6.684  -7.525  -7.235  1.00  0.00           H  
ATOM    178 HG22 THR A  11       7.251  -9.198  -7.312  1.00  0.00           H  
ATOM    179 HG23 THR A  11       5.699  -8.820  -6.527  1.00  0.00           H  
ATOM    180  OG1 THR A  11       6.781  -7.192  -4.735  1.00  0.00           O  
ATOM    181  HG1 THR A  11       7.312  -6.918  -3.964  1.00  0.00           H  
ATOM    182  C   THR A  11       8.146 -10.677  -5.185  1.00  0.00           C  
ATOM    183  O   THR A  11       7.523 -11.524  -5.816  1.00  0.00           O  
ATOM    184  N   LEU A  12       9.468 -10.759  -5.023  1.00  0.00           N  
ATOM    185  H   LEU A  12       9.935 -10.009  -4.522  1.00  0.00           H  
ATOM    186  CA  LEU A  12      10.286 -11.863  -5.543  1.00  0.00           C  
ATOM    187  HA  LEU A  12      10.018 -12.034  -6.585  1.00  0.00           H  
ATOM    188  CB  LEU A  12      11.773 -11.464  -5.497  1.00  0.00           C  
ATOM    189  HB2 LEU A  12      12.029 -11.215  -4.464  1.00  0.00           H  
ATOM    190  HB3 LEU A  12      12.370 -12.322  -5.801  1.00  0.00           H  
ATOM    191  CG  LEU A  12      12.147 -10.284  -6.420  1.00  0.00           C  
ATOM    192  HG  LEU A  12      11.378  -9.516  -6.384  1.00  0.00           H  
ATOM    193  CD1 LEU A  12      13.475  -9.657  -5.994  1.00  0.00           C  
ATOM    194 HD11 LEU A  12      13.430  -9.359  -4.948  1.00  0.00           H  
ATOM    195 HD12 LEU A  12      14.270 -10.377  -6.145  1.00  0.00           H  
ATOM    196 HD13 LEU A  12      13.672  -8.780  -6.608  1.00  0.00           H  
ATOM    197  CD2 LEU A  12      12.310 -10.734  -7.870  1.00  0.00           C  
ATOM    198 HD21 LEU A  12      12.541  -9.871  -8.489  1.00  0.00           H  
ATOM    199 HD22 LEU A  12      13.116 -11.465  -7.959  1.00  0.00           H  
ATOM    200 HD23 LEU A  12      11.384 -11.181  -8.225  1.00  0.00           H  
ATOM    201  C   LEU A  12      10.017 -13.195  -4.814  1.00  0.00           C  
ATOM    202  O   LEU A  12      10.055 -14.251  -5.445  1.00  0.00           O  
ATOM    203  N   ASN A  13       9.665 -13.174  -3.525  1.00  0.00           N  
ATOM    204  H   ASN A  13       9.704 -12.292  -3.026  1.00  0.00           H  
ATOM    205  CA  ASN A  13       9.132 -14.350  -2.822  1.00  0.00           C  
ATOM    206  HA  ASN A  13       9.772 -15.206  -3.045  1.00  0.00           H  
ATOM    207  CB  ASN A  13       9.175 -14.124  -1.298  1.00  0.00           C  
ATOM    208  HB2 ASN A  13       8.645 -13.208  -1.044  1.00  0.00           H  
ATOM    209  HB3 ASN A  13       8.658 -14.955  -0.815  1.00  0.00           H  
ATOM    210  CG  ASN A  13      10.575 -14.055  -0.707  1.00  0.00           C  
ATOM    211  OD1 ASN A  13      11.589 -14.289  -1.346  1.00  0.00           O  
ATOM    212  ND2 ASN A  13      10.669 -13.783   0.576  1.00  0.00           N  
ATOM    213 HD21 ASN A  13      11.590 -13.783   0.972  1.00  0.00           H  
ATOM    214 HD22 ASN A  13       9.836 -13.666   1.120  1.00  0.00           H  
ATOM    215  C   ASN A  13       7.712 -14.731  -3.305  1.00  0.00           C  
ATOM    216  O   ASN A  13       7.433 -15.913  -3.492  1.00  0.00           O  
ATOM    217  N   SER A  14       6.838 -13.756  -3.590  1.00  0.00           N  
ATOM    218  H   SER A  14       7.089 -12.802  -3.351  1.00  0.00           H  
ATOM    219  CA  SER A  14       5.508 -14.002  -4.185  1.00  0.00           C  
ATOM    220  HA  SER A  14       4.957 -14.687  -3.538  1.00  0.00           H  
ATOM    221  CB  SER A  14       4.695 -12.707  -4.339  1.00  0.00           C  
ATOM    222  HB2 SER A  14       5.166 -12.060  -5.081  1.00  0.00           H  
ATOM    223  HB3 SER A  14       3.696 -12.960  -4.699  1.00  0.00           H  
ATOM    224  OG  SER A  14       4.582 -11.994  -3.121  1.00  0.00           O  
ATOM    225  HG  SER A  14       4.173 -12.581  -2.474  1.00  0.00           H  
ATOM    226  C   SER A  14       5.601 -14.645  -5.570  1.00  0.00           C  
ATOM    227  O   SER A  14       4.787 -15.507  -5.901  1.00  0.00           O  
ATOM    228  N   LEU A  15       6.602 -14.251  -6.366  1.00  0.00           N  
ATOM    229  H   LEU A  15       7.174 -13.472  -6.055  1.00  0.00           H  
ATOM    230  CA  LEU A  15       6.933 -14.898  -7.638  1.00  0.00           C  
ATOM    231  HA  LEU A  15       6.026 -14.991  -8.237  1.00  0.00           H  
ATOM    232  CB  LEU A  15       7.950 -14.031  -8.408  1.00  0.00           C  
ATOM    233  HB2 LEU A  15       8.760 -13.755  -7.733  1.00  0.00           H  
ATOM    234  HB3 LEU A  15       8.386 -14.617  -9.221  1.00  0.00           H  
ATOM    235  CG  LEU A  15       7.315 -12.757  -8.995  1.00  0.00           C  
ATOM    236  HG  LEU A  15       6.627 -12.330  -8.270  1.00  0.00           H  
ATOM    237  CD1 LEU A  15       8.368 -11.699  -9.320  1.00  0.00           C  
ATOM    238 HD11 LEU A  15       7.885 -10.816  -9.737  1.00  0.00           H  
ATOM    239 HD12 LEU A  15       8.880 -11.406  -8.407  1.00  0.00           H  
ATOM    240 HD13 LEU A  15       9.093 -12.091 -10.034  1.00  0.00           H  
ATOM    241  CD2 LEU A  15       6.551 -13.065 -10.283  1.00  0.00           C  
ATOM    242 HD21 LEU A  15       5.728 -13.746 -10.076  1.00  0.00           H  
ATOM    243 HD22 LEU A  15       6.151 -12.148 -10.711  1.00  0.00           H  
ATOM    244 HD23 LEU A  15       7.222 -13.527 -11.008  1.00  0.00           H  
ATOM    245  C   LEU A  15       7.453 -16.324  -7.414  1.00  0.00           C  
ATOM    246  O   LEU A  15       6.932 -17.253  -8.031  1.00  0.00           O  
ATOM    247  N   THR A  16       8.392 -16.500  -6.468  1.00  0.00           N  
ATOM    248  H   THR A  16       8.744 -15.674  -6.006  1.00  0.00           H  
ATOM    249  CA  THR A  16       8.965 -17.809  -6.084  1.00  0.00           C  
ATOM    250  HA  THR A  16       9.519 -18.213  -6.935  1.00  0.00           H  
ATOM    251  CB  THR A  16       9.948 -17.672  -4.889  1.00  0.00           C  
ATOM    252  HB  THR A  16       9.392 -17.342  -4.014  1.00  0.00           H  
ATOM    253  CG2 THR A  16      10.639 -18.989  -4.526  1.00  0.00           C  
ATOM    254 HG21 THR A  16       9.909 -19.703  -4.145  1.00  0.00           H  
ATOM    255 HG22 THR A  16      11.128 -19.404  -5.410  1.00  0.00           H  
ATOM    256 HG23 THR A  16      11.384 -18.816  -3.749  1.00  0.00           H  
ATOM    257  OG1 THR A  16      11.000 -16.741  -5.114  1.00  0.00           O  
ATOM    258  HG1 THR A  16      10.593 -15.896  -5.383  1.00  0.00           H  
ATOM    259  C   THR A  16       7.856 -18.821  -5.738  1.00  0.00           C  
ATOM    260  O   THR A  16       7.983 -20.008  -6.031  1.00  0.00           O  
ATOM    261  N   GLU A  17       6.740 -18.371  -5.159  1.00  0.00           N  
ATOM    262  H   GLU A  17       6.725 -17.404  -4.858  1.00  0.00           H  
ATOM    263  CA  GLU A  17       5.565 -19.199  -4.846  1.00  0.00           C  
ATOM    264  HA  GLU A  17       5.922 -20.138  -4.418  1.00  0.00           H  
ATOM    265  CB  GLU A  17       4.706 -18.462  -3.793  1.00  0.00           C  
ATOM    266  HB2 GLU A  17       4.924 -17.393  -3.807  1.00  0.00           H  
ATOM    267  HB3 GLU A  17       3.647 -18.571  -4.029  1.00  0.00           H  
ATOM    268  CG  GLU A  17       4.945 -19.005  -2.380  1.00  0.00           C  
ATOM    269  HG2 GLU A  17       5.994 -18.854  -2.112  1.00  0.00           H  
ATOM    270  HG3 GLU A  17       4.335 -18.437  -1.674  1.00  0.00           H  
ATOM    271  CD  GLU A  17       4.579 -20.495  -2.299  1.00  0.00           C  
ATOM    272  OE1 GLU A  17       3.377 -20.811  -2.444  1.00  0.00           O  
ATOM    273  OE2 GLU A  17       5.522 -21.311  -2.205  1.00  0.00           O  
ATOM    274  C   GLU A  17       4.671 -19.613  -6.035  1.00  0.00           C  
ATOM    275  O   GLU A  17       3.896 -20.560  -5.888  1.00  0.00           O  
ATOM    276  N   GLN A  18       4.693 -18.951  -7.203  1.00  0.00           N  
ATOM    277  H   GLN A  18       5.389 -18.224  -7.353  1.00  0.00           H  
ATOM    278  CA  GLN A  18       3.683 -19.248  -8.244  1.00  0.00           C  
ATOM    279  HA  GLN A  18       2.735 -19.405  -7.738  1.00  0.00           H  
ATOM    280  CB  GLN A  18       3.469 -18.084  -9.226  1.00  0.00           C  
ATOM    281  HB2 GLN A  18       4.397 -17.880  -9.762  1.00  0.00           H  
ATOM    282  HB3 GLN A  18       2.723 -18.396  -9.958  1.00  0.00           H  
ATOM    283  CG  GLN A  18       2.961 -16.785  -8.580  1.00  0.00           C  
ATOM    284  HG2 GLN A  18       3.815 -16.270  -8.143  1.00  0.00           H  
ATOM    285  HG3 GLN A  18       2.552 -16.137  -9.356  1.00  0.00           H  
ATOM    286  CD  GLN A  18       1.890 -16.991  -7.506  1.00  0.00           C  
ATOM    287  OE1 GLN A  18       0.870 -17.644  -7.688  1.00  0.00           O  
ATOM    288  NE2 GLN A  18       2.102 -16.466  -6.322  1.00  0.00           N  
ATOM    289 HE21 GLN A  18       1.436 -16.640  -5.593  1.00  0.00           H  
ATOM    290 HE22 GLN A  18       3.003 -16.030  -6.129  1.00  0.00           H  
ATOM    291  C   GLN A  18       3.917 -20.563  -8.998  1.00  0.00           C  
ATOM    292  O   GLN A  18       2.948 -21.265  -9.291  1.00  0.00           O  
ATOM    293  N   LYS A  19       5.180 -20.900  -9.297  1.00  0.00           N  
ATOM    294  H   LYS A  19       5.905 -20.259  -8.994  1.00  0.00           H  
ATOM    295  CA  LYS A  19       5.607 -22.197  -9.870  1.00  0.00           C  
ATOM    296  HA  LYS A  19       6.649 -22.078 -10.179  1.00  0.00           H  
ATOM    297  CB  LYS A  19       5.587 -23.286  -8.775  1.00  0.00           C  
ATOM    298  HB2 LYS A  19       4.558 -23.483  -8.465  1.00  0.00           H  
ATOM    299  HB3 LYS A  19       6.011 -24.207  -9.179  1.00  0.00           H  
ATOM    300  CG  LYS A  19       6.416 -22.838  -7.558  1.00  0.00           C  
ATOM    301  HG2 LYS A  19       7.380 -22.478  -7.920  1.00  0.00           H  
ATOM    302  HG3 LYS A  19       5.903 -22.018  -7.056  1.00  0.00           H  
ATOM    303  CD  LYS A  19       6.660 -23.941  -6.522  1.00  0.00           C  
ATOM    304  HD2 LYS A  19       5.702 -24.373  -6.221  1.00  0.00           H  
ATOM    305  HD3 LYS A  19       7.269 -24.730  -6.969  1.00  0.00           H  
ATOM    306  CE  LYS A  19       7.362 -23.386  -5.271  1.00  0.00           C  
ATOM    307  HE2 LYS A  19       6.663 -22.730  -4.737  1.00  0.00           H  
ATOM    308  HE3 LYS A  19       7.592 -24.222  -4.604  1.00  0.00           H  
ATOM    309  NZ  LYS A  19       8.603 -22.629  -5.592  1.00  0.00           N  
ATOM    310  HZ1 LYS A  19       8.369 -21.748  -6.055  1.00  0.00           H  
ATOM    311  HZ2 LYS A  19       9.087 -22.366  -4.746  1.00  0.00           H  
ATOM    312  HZ3 LYS A  19       9.225 -23.135  -6.207  1.00  0.00           H  
ATOM    313  C   LYS A  19       4.885 -22.593 -11.177  1.00  0.00           C  
ATOM    314  O   LYS A  19       4.705 -23.769 -11.483  1.00  0.00           O  
ATOM    315  N   THR A  20       4.442 -21.599 -11.948  1.00  0.00           N  
ATOM    316  H   THR A  20       4.612 -20.663 -11.617  1.00  0.00           H  
ATOM    317  CA  THR A  20       3.910 -21.730 -13.316  1.00  0.00           C  
ATOM    318  HA  THR A  20       3.058 -22.409 -13.328  1.00  0.00           H  
ATOM    319  CB  THR A  20       3.490 -20.342 -13.829  1.00  0.00           C  
ATOM    320  HB  THR A  20       3.238 -20.414 -14.887  1.00  0.00           H  
ATOM    321  CG2 THR A  20       2.299 -19.743 -13.090  1.00  0.00           C  
ATOM    322 HG21 THR A  20       2.491 -19.708 -12.019  1.00  0.00           H  
ATOM    323 HG22 THR A  20       2.129 -18.730 -13.454  1.00  0.00           H  
ATOM    324 HG23 THR A  20       1.413 -20.343 -13.294  1.00  0.00           H  
ATOM    325  OG1 THR A  20       4.570 -19.445 -13.677  1.00  0.00           O  
ATOM    326  HG1 THR A  20       5.402 -19.939 -13.759  1.00  0.00           H  
ATOM    327  C   THR A  20       4.979 -22.227 -14.291  1.00  0.00           C  
ATOM    328  O   THR A  20       6.122 -21.808 -14.167  1.00  0.00           O  
ATOM    329  N   LEU A  21       4.603 -22.916 -15.376  1.00  0.00           N  
ATOM    330  H   LEU A  21       3.653 -23.244 -15.438  1.00  0.00           H  
ATOM    331  CA  LEU A  21       5.506 -23.208 -16.513  1.00  0.00           C  
ATOM    332  HA  LEU A  21       6.293 -23.887 -16.178  1.00  0.00           H  
ATOM    333  CB  LEU A  21       4.691 -23.880 -17.638  1.00  0.00           C  
ATOM    334  HB2 LEU A  21       3.819 -23.258 -17.852  1.00  0.00           H  
ATOM    335  HB3 LEU A  21       5.297 -23.911 -18.546  1.00  0.00           H  
ATOM    336  CG  LEU A  21       4.226 -25.315 -17.327  1.00  0.00           C  
ATOM    337  HG  LEU A  21       3.766 -25.346 -16.338  1.00  0.00           H  
ATOM    338  CD1 LEU A  21       3.180 -25.756 -18.351  1.00  0.00           C  
ATOM    339 HD11 LEU A  21       2.308 -25.104 -18.297  1.00  0.00           H  
ATOM    340 HD12 LEU A  21       3.598 -25.701 -19.356  1.00  0.00           H  
ATOM    341 HD13 LEU A  21       2.869 -26.780 -18.146  1.00  0.00           H  
ATOM    342  CD2 LEU A  21       5.384 -26.316 -17.371  1.00  0.00           C  
ATOM    343 HD21 LEU A  21       5.014 -27.323 -17.181  1.00  0.00           H  
ATOM    344 HD22 LEU A  21       6.124 -26.070 -16.610  1.00  0.00           H  
ATOM    345 HD23 LEU A  21       5.862 -26.289 -18.350  1.00  0.00           H  
ATOM    346  C   LEU A  21       6.225 -21.961 -17.077  1.00  0.00           C  
ATOM    347  O   LEU A  21       7.296 -22.069 -17.667  1.00  0.00           O  
ATOM    348  N   CYS A  22       5.662 -20.769 -16.853  1.00  0.00           N  
ATOM    349  H   CYS A  22       4.785 -20.750 -16.365  1.00  0.00           H  
ATOM    350  CA  CYS A  22       6.254 -19.492 -17.229  1.00  0.00           C  
ATOM    351  HA  CYS A  22       6.447 -19.524 -18.302  1.00  0.00           H  
ATOM    352  CB  CYS A  22       5.204 -18.398 -16.963  1.00  0.00           C  
ATOM    353  HB2 CYS A  22       4.200 -18.771 -17.173  1.00  0.00           H  
ATOM    354  HB3 CYS A  22       5.250 -18.086 -15.918  1.00  0.00           H  
ATOM    355  SG  CYS A  22       5.509 -16.971 -18.037  1.00  0.00           S  
ATOM    356  HG  CYS A  22       5.243 -17.595 -19.194  1.00  0.00           H  
ATOM    357  C   CYS A  22       7.611 -19.190 -16.542  1.00  0.00           C  
ATOM    358  O   CYS A  22       8.370 -18.387 -17.073  1.00  0.00           O  
ATOM    359  N   THR A  23       7.972 -19.820 -15.409  1.00  0.00           N  
ATOM    360  H   THR A  23       7.381 -20.546 -15.017  1.00  0.00           H  
ATOM    361  CA  THR A  23       9.275 -19.583 -14.736  1.00  0.00           C  
ATOM    362  HA  THR A  23       9.510 -18.529 -14.834  1.00  0.00           H  
ATOM    363  CB  THR A  23       9.227 -19.867 -13.223  1.00  0.00           C  
ATOM    364  HB  THR A  23      10.230 -19.775 -12.813  1.00  0.00           H  
ATOM    365  CG2 THR A  23       8.339 -18.869 -12.480  1.00  0.00           C  
ATOM    366 HG21 THR A  23       8.726 -17.861 -12.623  1.00  0.00           H  
ATOM    367 HG22 THR A  23       7.316 -18.927 -12.844  1.00  0.00           H  
ATOM    368 HG23 THR A  23       8.363 -19.099 -11.414  1.00  0.00           H  
ATOM    369  OG1 THR A  23       8.742 -21.161 -12.955  1.00  0.00           O  
ATOM    370  HG1 THR A  23       9.502 -21.752 -12.909  1.00  0.00           H  
ATOM    371  C   THR A  23      10.457 -20.322 -15.380  1.00  0.00           C  
ATOM    372  O   THR A  23      11.605 -19.935 -15.161  1.00  0.00           O  
ATOM    373  N   GLU A  24      10.203 -21.335 -16.214  1.00  0.00           N  
ATOM    374  H   GLU A  24       9.246 -21.634 -16.339  1.00  0.00           H  
ATOM    375  CA  GLU A  24      11.236 -22.015 -17.017  1.00  0.00           C  
ATOM    376  HA  GLU A  24      12.162 -22.069 -16.448  1.00  0.00           H  
ATOM    377  CB  GLU A  24      10.774 -23.445 -17.356  1.00  0.00           C  
ATOM    378  HB2 GLU A  24       9.791 -23.387 -17.826  1.00  0.00           H  
ATOM    379  HB3 GLU A  24      11.455 -23.883 -18.087  1.00  0.00           H  
ATOM    380  CG  GLU A  24      10.685 -24.392 -16.149  1.00  0.00           C  
ATOM    381  HG2 GLU A  24      10.070 -23.934 -15.371  1.00  0.00           H  
ATOM    382  HG3 GLU A  24      10.165 -25.295 -16.480  1.00  0.00           H  
ATOM    383  CD  GLU A  24      12.050 -24.800 -15.561  1.00  0.00           C  
ATOM    384  OE1 GLU A  24      12.055 -25.763 -14.761  1.00  0.00           O  
ATOM    385  OE2 GLU A  24      13.078 -24.171 -15.907  1.00  0.00           O  
ATOM    386  C   GLU A  24      11.570 -21.279 -18.323  1.00  0.00           C  
ATOM    387  O   GLU A  24      12.616 -21.514 -18.928  1.00  0.00           O  
ATOM    388  N   LEU A  25      10.693 -20.387 -18.802  1.00  0.00           N  
ATOM    389  H   LEU A  25       9.880 -20.162 -18.247  1.00  0.00           H  
ATOM    390  CA  LEU A  25      10.884 -19.723 -20.093  1.00  0.00           C  
ATOM    391  HA  LEU A  25      11.074 -20.500 -20.833  1.00  0.00           H  
ATOM    392  CB  LEU A  25       9.626 -18.952 -20.515  1.00  0.00           C  
ATOM    393  HB2 LEU A  25       9.419 -18.198 -19.757  1.00  0.00           H  
ATOM    394  HB3 LEU A  25       9.838 -18.434 -21.451  1.00  0.00           H  
ATOM    395  CG  LEU A  25       8.367 -19.816 -20.702  1.00  0.00           C  
ATOM    396  HG  LEU A  25       8.076 -20.249 -19.745  1.00  0.00           H  
ATOM    397  CD1 LEU A  25       7.237 -18.923 -21.205  1.00  0.00           C  
ATOM    398 HD11 LEU A  25       7.030 -18.138 -20.479  1.00  0.00           H  
ATOM    399 HD12 LEU A  25       7.504 -18.467 -22.155  1.00  0.00           H  
ATOM    400 HD13 LEU A  25       6.339 -19.521 -21.348  1.00  0.00           H  
ATOM    401  CD2 LEU A  25       8.539 -20.945 -21.723  1.00  0.00           C  
ATOM    402 HD21 LEU A  25       9.267 -21.668 -21.357  1.00  0.00           H  
ATOM    403 HD22 LEU A  25       7.590 -21.467 -21.850  1.00  0.00           H  
ATOM    404 HD23 LEU A  25       8.862 -20.541 -22.681  1.00  0.00           H  
ATOM    405  C   LEU A  25      12.121 -18.818 -20.096  1.00  0.00           C  
ATOM    406  O   LEU A  25      12.443 -18.150 -19.111  1.00  0.00           O  
ATOM    407  N   THR A  26      12.817 -18.797 -21.233  1.00  0.00           N  
ATOM    408  H   THR A  26      12.505 -19.364 -22.005  1.00  0.00           H  
ATOM    409  CA  THR A  26      14.081 -18.076 -21.395  1.00  0.00           C  
ATOM    410  HA  THR A  26      14.703 -18.356 -20.553  1.00  0.00           H  
ATOM    411  CB  THR A  26      14.817 -18.480 -22.677  1.00  0.00           C  
ATOM    412  HB  THR A  26      15.670 -17.815 -22.818  1.00  0.00           H  
ATOM    413  CG2 THR A  26      15.346 -19.911 -22.597  1.00  0.00           C  
ATOM    414 HG21 THR A  26      15.880 -20.152 -23.515  1.00  0.00           H  
ATOM    415 HG22 THR A  26      16.035 -19.998 -21.756  1.00  0.00           H  
ATOM    416 HG23 THR A  26      14.526 -20.615 -22.462  1.00  0.00           H  
ATOM    417  OG1 THR A  26      13.957 -18.358 -23.790  1.00  0.00           O  
ATOM    418  HG1 THR A  26      13.589 -17.467 -23.767  1.00  0.00           H  
ATOM    419  C   THR A  26      13.922 -16.558 -21.385  1.00  0.00           C  
ATOM    420  O   THR A  26      12.982 -16.014 -21.970  1.00  0.00           O  
ATOM    421  N   VAL A  27      14.913 -15.887 -20.806  1.00  0.00           N  
ATOM    422  H   VAL A  27      15.623 -16.436 -20.330  1.00  0.00           H  
ATOM    423  CA  VAL A  27      15.058 -14.437 -20.681  1.00  0.00           C  
ATOM    424  HA  VAL A  27      14.609 -13.971 -21.557  1.00  0.00           H  
ATOM    425  CB  VAL A  27      14.291 -13.948 -19.433  1.00  0.00           C  
ATOM    426  HB  VAL A  27      13.234 -14.173 -19.585  1.00  0.00           H  
ATOM    427  CG1 VAL A  27      14.732 -14.639 -18.138  1.00  0.00           C  
ATOM    428 HG11 VAL A  27      15.805 -14.526 -17.987  1.00  0.00           H  
ATOM    429 HG12 VAL A  27      14.201 -14.202 -17.294  1.00  0.00           H  
ATOM    430 HG13 VAL A  27      14.485 -15.698 -18.188  1.00  0.00           H  
ATOM    431  CG2 VAL A  27      14.402 -12.442 -19.228  1.00  0.00           C  
ATOM    432 HG21 VAL A  27      15.412 -12.172 -18.914  1.00  0.00           H  
ATOM    433 HG22 VAL A  27      13.705 -12.131 -18.448  1.00  0.00           H  
ATOM    434 HG23 VAL A  27      14.144 -11.923 -20.150  1.00  0.00           H  
ATOM    435  C   VAL A  27      16.550 -14.067 -20.663  1.00  0.00           C  
ATOM    436  O   VAL A  27      17.392 -14.845 -20.210  1.00  0.00           O  
ATOM    437  N   THR A  28      16.898 -12.887 -21.187  1.00  0.00           N  
ATOM    438  H   THR A  28      16.173 -12.273 -21.526  1.00  0.00           H  
ATOM    439  CA  THR A  28      18.294 -12.417 -21.267  1.00  0.00           C  
ATOM    440  HA  THR A  28      18.902 -13.196 -21.722  1.00  0.00           H  
ATOM    441  CB  THR A  28      18.389 -11.169 -22.153  1.00  0.00           C  
ATOM    442  HB  THR A  28      17.745 -10.388 -21.746  1.00  0.00           H  
ATOM    443  CG2 THR A  28      19.806 -10.614 -22.296  1.00  0.00           C  
ATOM    444 HG21 THR A  28      20.152 -10.219 -21.341  1.00  0.00           H  
ATOM    445 HG22 THR A  28      20.483 -11.404 -22.623  1.00  0.00           H  
ATOM    446 HG23 THR A  28      19.806  -9.807 -23.029  1.00  0.00           H  
ATOM    447  OG1 THR A  28      17.945 -11.497 -23.453  1.00  0.00           O  
ATOM    448  HG1 THR A  28      17.512 -12.364 -23.408  1.00  0.00           H  
ATOM    449  C   THR A  28      18.866 -12.145 -19.877  1.00  0.00           C  
ATOM    450  O   THR A  28      18.336 -11.319 -19.136  1.00  0.00           O  
ATOM    451  N   ASP A  29      19.961 -12.817 -19.523  1.00  0.00           N  
ATOM    452  H   ASP A  29      20.414 -13.391 -20.226  1.00  0.00           H  
ATOM    453  CA  ASP A  29      20.641 -12.683 -18.237  1.00  0.00           C  
ATOM    454  HA  ASP A  29      19.893 -12.564 -17.456  1.00  0.00           H  
ATOM    455  CB  ASP A  29      21.441 -13.958 -17.921  1.00  0.00           C  
ATOM    456  HB2 ASP A  29      20.763 -14.809 -17.955  1.00  0.00           H  
ATOM    457  HB3 ASP A  29      22.204 -14.107 -18.688  1.00  0.00           H  
ATOM    458  CG  ASP A  29      22.111 -13.919 -16.538  1.00  0.00           C  
ATOM    459  OD1 ASP A  29      21.791 -13.058 -15.691  1.00  0.00           O  
ATOM    460  OD2 ASP A  29      22.980 -14.775 -16.267  1.00  0.00           O  
ATOM    461  C   ASP A  29      21.516 -11.429 -18.219  1.00  0.00           C  
ATOM    462  O   ASP A  29      22.740 -11.501 -18.316  1.00  0.00           O  
ATOM    463  N   ILE A  30      20.892 -10.254 -18.071  1.00  0.00           N  
ATOM    464  H   ILE A  30      19.878 -10.266 -18.094  1.00  0.00           H  
ATOM    465  CA  ILE A  30      21.591  -8.955 -17.999  1.00  0.00           C  
ATOM    466  HA  ILE A  30      22.165  -8.855 -18.920  1.00  0.00           H  
ATOM    467  CB  ILE A  30      20.592  -7.771 -17.955  1.00  0.00           C  
ATOM    468  HB  ILE A  30      21.173  -6.860 -18.110  1.00  0.00           H  
ATOM    469  CG2 ILE A  30      19.601  -7.840 -19.127  1.00  0.00           C  
ATOM    470 HG21 ILE A  30      20.136  -7.976 -20.065  1.00  0.00           H  
ATOM    471 HG22 ILE A  30      18.903  -8.666 -18.994  1.00  0.00           H  
ATOM    472 HG23 ILE A  30      19.034  -6.912 -19.177  1.00  0.00           H  
ATOM    473  CG1 ILE A  30      19.814  -7.628 -16.623  1.00  0.00           C  
ATOM    474 HG12 ILE A  30      18.780  -7.348 -16.831  1.00  0.00           H  
ATOM    475 HG13 ILE A  30      19.794  -8.579 -16.089  1.00  0.00           H  
ATOM    476  CD1 ILE A  30      20.396  -6.543 -15.710  1.00  0.00           C  
ATOM    477 HD11 ILE A  30      19.744  -6.407 -14.849  1.00  0.00           H  
ATOM    478 HD12 ILE A  30      21.386  -6.833 -15.363  1.00  0.00           H  
ATOM    479 HD13 ILE A  30      20.464  -5.598 -16.245  1.00  0.00           H  
ATOM    480  C   ILE A  30      22.622  -8.860 -16.856  1.00  0.00           C  
ATOM    481  O   ILE A  30      23.409  -7.916 -16.836  1.00  0.00           O  
ATOM    482  N   PHE A  31      22.629  -9.821 -15.922  1.00  0.00           N  
ATOM    483  H   PHE A  31      21.965 -10.577 -16.026  1.00  0.00           H  
ATOM    484  CA  PHE A  31      23.608  -9.961 -14.841  1.00  0.00           C  
ATOM    485  HA  PHE A  31      23.970  -8.967 -14.577  1.00  0.00           H  
ATOM    486  CB  PHE A  31      22.916 -10.558 -13.602  1.00  0.00           C  
ATOM    487  HB2 PHE A  31      22.847 -11.635 -13.728  1.00  0.00           H  
ATOM    488  HB3 PHE A  31      23.545 -10.377 -12.730  1.00  0.00           H  
ATOM    489  CG  PHE A  31      21.520 -10.032 -13.313  1.00  0.00           C  
ATOM    490  CD1 PHE A  31      21.329  -8.687 -12.948  1.00  0.00           C  
ATOM    491  HD1 PHE A  31      22.178  -8.025 -12.855  1.00  0.00           H  
ATOM    492  CE1 PHE A  31      20.032  -8.201 -12.703  1.00  0.00           C  
ATOM    493  HE1 PHE A  31      19.890  -7.168 -12.422  1.00  0.00           H  
ATOM    494  CZ  PHE A  31      18.924  -9.054 -12.836  1.00  0.00           C  
ATOM    495  HZ  PHE A  31      17.927  -8.679 -12.667  1.00  0.00           H  
ATOM    496  CE2 PHE A  31      19.111 -10.399 -13.191  1.00  0.00           C  
ATOM    497  HE2 PHE A  31      18.258 -11.058 -13.287  1.00  0.00           H  
ATOM    498  CD2 PHE A  31      20.406 -10.887 -13.434  1.00  0.00           C  
ATOM    499  HD2 PHE A  31      20.540 -11.921 -13.724  1.00  0.00           H  
ATOM    500  C   PHE A  31      24.850 -10.794 -15.231  1.00  0.00           C  
ATOM    501  O   PHE A  31      25.832 -10.814 -14.485  1.00  0.00           O  
ATOM    502  N   ALA A  32      24.861 -11.463 -16.393  1.00  0.00           N  
ATOM    503  H   ALA A  32      24.023 -11.440 -16.969  1.00  0.00           H  
ATOM    504  CA  ALA A  32      26.054 -12.074 -16.999  1.00  0.00           C  
ATOM    505  HA  ALA A  32      26.617 -12.587 -16.219  1.00  0.00           H  
ATOM    506  CB  ALA A  32      25.620 -13.127 -18.029  1.00  0.00           C  
ATOM    507  HB1 ALA A  32      26.501 -13.602 -18.462  1.00  0.00           H  
ATOM    508  HB2 ALA A  32      25.010 -13.891 -17.549  1.00  0.00           H  
ATOM    509  HB3 ALA A  32      25.044 -12.655 -18.826  1.00  0.00           H  
ATOM    510  C   ALA A  32      26.977 -10.985 -17.593  1.00  0.00           C  
ATOM    511  O   ALA A  32      27.193 -10.895 -18.802  1.00  0.00           O  
ATOM    512  N   ALA A  33      27.440 -10.073 -16.735  1.00  0.00           N  
ATOM    513  H   ALA A  33      27.205 -10.210 -15.758  1.00  0.00           H  
ATOM    514  CA  ALA A  33      27.907  -8.748 -17.120  1.00  0.00           C  
ATOM    515  HA  ALA A  33      27.240  -8.388 -17.906  1.00  0.00           H  
ATOM    516  CB  ALA A  33      27.716  -7.812 -15.919  1.00  0.00           C  
ATOM    517  HB1 ALA A  33      26.669  -7.813 -15.610  1.00  0.00           H  
ATOM    518  HB2 ALA A  33      28.342  -8.139 -15.087  1.00  0.00           H  
ATOM    519  HB3 ALA A  33      27.997  -6.798 -16.197  1.00  0.00           H  
ATOM    520  C   ALA A  33      29.332  -8.711 -17.712  1.00  0.00           C  
ATOM    521  O   ALA A  33      30.255  -8.150 -17.123  1.00  0.00           O  
ATOM    522  N   SER A  34      29.483  -9.181 -18.955  1.00  0.00           N  
ATOM    523  H   SER A  34      28.721  -9.720 -19.358  1.00  0.00           H  
ATOM    524  CA  SER A  34      30.540  -8.688 -19.860  1.00  0.00           C  
ATOM    525  HA  SER A  34      31.516  -8.888 -19.419  1.00  0.00           H  
ATOM    526  CB  SER A  34      30.450  -9.410 -21.209  1.00  0.00           C  
ATOM    527  HB2 SER A  34      31.230  -9.034 -21.873  1.00  0.00           H  
ATOM    528  HB3 SER A  34      30.598 -10.481 -21.059  1.00  0.00           H  
ATOM    529  OG  SER A  34      29.181  -9.186 -21.799  1.00  0.00           O  
ATOM    530  HG  SER A  34      29.115  -9.713 -22.604  1.00  0.00           H  
ATOM    531  C   SER A  34      30.419  -7.169 -20.075  1.00  0.00           C  
ATOM    532  O   SER A  34      31.410  -6.482 -20.311  1.00  0.00           O  
ATOM    533  N   LYS A  35      29.201  -6.625 -19.935  1.00  0.00           N  
ATOM    534  H   LYS A  35      28.438  -7.279 -19.825  1.00  0.00           H  
ATOM    535  CA  LYS A  35      28.910  -5.191 -19.811  1.00  0.00           C  
ATOM    536  HA  LYS A  35      29.766  -4.611 -20.161  1.00  0.00           H  
ATOM    537  CB  LYS A  35      27.698  -4.846 -20.698  1.00  0.00           C  
ATOM    538  HB2 LYS A  35      26.868  -5.512 -20.450  1.00  0.00           H  
ATOM    539  HB3 LYS A  35      27.378  -3.824 -20.479  1.00  0.00           H  
ATOM    540  CG  LYS A  35      28.024  -4.982 -22.199  1.00  0.00           C  
ATOM    541  HG2 LYS A  35      29.039  -5.361 -22.332  1.00  0.00           H  
ATOM    542  HG3 LYS A  35      27.336  -5.701 -22.649  1.00  0.00           H  
ATOM    543  CD  LYS A  35      27.899  -3.643 -22.935  1.00  0.00           C  
ATOM    544  HD2 LYS A  35      26.851  -3.338 -22.948  1.00  0.00           H  
ATOM    545  HD3 LYS A  35      28.487  -2.890 -22.406  1.00  0.00           H  
ATOM    546  CE  LYS A  35      28.427  -3.791 -24.365  1.00  0.00           C  
ATOM    547  HE2 LYS A  35      29.470  -4.121 -24.311  1.00  0.00           H  
ATOM    548  HE3 LYS A  35      27.858  -4.572 -24.879  1.00  0.00           H  
ATOM    549  NZ  LYS A  35      28.337  -2.511 -25.109  1.00  0.00           N  
ATOM    550  HZ1 LYS A  35      28.792  -2.593 -26.011  1.00  0.00           H  
ATOM    551  HZ2 LYS A  35      28.788  -1.770 -24.587  1.00  0.00           H  
ATOM    552  HZ3 LYS A  35      27.369  -2.256 -25.261  1.00  0.00           H  
ATOM    553  C   LYS A  35      28.701  -4.804 -18.342  1.00  0.00           C  
ATOM    554  O   LYS A  35      27.564  -4.679 -17.887  1.00  0.00           O  
ATOM    555  N   ASN A  36      29.792  -4.566 -17.610  1.00  0.00           N  
ATOM    556  H   ASN A  36      30.695  -4.737 -18.025  1.00  0.00           H  
ATOM    557  CA  ASN A  36      29.729  -3.911 -16.295  1.00  0.00           C  
ATOM    558  HA  ASN A  36      29.123  -4.535 -15.634  1.00  0.00           H  
ATOM    559  CB  ASN A  36      31.145  -3.818 -15.697  1.00  0.00           C  
ATOM    560  HB2 ASN A  36      31.616  -4.800 -15.728  1.00  0.00           H  
ATOM    561  HB3 ASN A  36      31.744  -3.123 -16.285  1.00  0.00           H  
ATOM    562  CG  ASN A  36      31.137  -3.361 -14.247  1.00  0.00           C  
ATOM    563  OD1 ASN A  36      30.113  -3.292 -13.594  1.00  0.00           O  
ATOM    564  ND2 ASN A  36      32.282  -3.046 -13.692  1.00  0.00           N  
ATOM    565 HD21 ASN A  36      32.244  -2.777 -12.724  1.00  0.00           H  
ATOM    566 HD22 ASN A  36      33.139  -3.112 -14.206  1.00  0.00           H  
ATOM    567  C   ASN A  36      29.032  -2.537 -16.426  1.00  0.00           C  
ATOM    568  O   ASN A  36      29.252  -1.831 -17.410  1.00  0.00           O  
ATOM    569  N   THR A  37      28.122  -2.213 -15.504  1.00  0.00           N  
ATOM    570  H   THR A  37      28.129  -2.721 -14.624  1.00  0.00           H  
ATOM    571  CA  THR A  37      27.012  -1.262 -15.721  1.00  0.00           C  
ATOM    572  HA  THR A  37      27.321  -0.505 -16.443  1.00  0.00           H  
ATOM    573  CB  THR A  37      25.803  -2.016 -16.311  1.00  0.00           C  
ATOM    574  HB  THR A  37      25.566  -2.876 -15.684  1.00  0.00           H  
ATOM    575  CG2 THR A  37      24.542  -1.180 -16.486  1.00  0.00           C  
ATOM    576 HG21 THR A  37      23.760  -1.773 -16.948  1.00  0.00           H  
ATOM    577 HG22 THR A  37      24.773  -0.314 -17.100  1.00  0.00           H  
ATOM    578 HG23 THR A  37      24.158  -0.856 -15.527  1.00  0.00           H  
ATOM    579  OG1 THR A  37      26.118  -2.464 -17.613  1.00  0.00           O  
ATOM    580  HG1 THR A  37      26.734  -3.213 -17.510  1.00  0.00           H  
ATOM    581  C   THR A  37      26.620  -0.537 -14.428  1.00  0.00           C  
ATOM    582  O   THR A  37      26.796  -1.071 -13.336  1.00  0.00           O  
ATOM    583  N   THR A  38      26.071   0.682 -14.529  1.00  0.00           N  
ATOM    584  H   THR A  38      25.868   1.052 -15.446  1.00  0.00           H  
ATOM    585  CA  THR A  38      25.613   1.432 -13.344  1.00  0.00           C  
ATOM    586  HA  THR A  38      26.437   1.444 -12.632  1.00  0.00           H  
ATOM    587  CB  THR A  38      25.252   2.896 -13.648  1.00  0.00           C  
ATOM    588  HB  THR A  38      25.156   3.410 -12.690  1.00  0.00           H  
ATOM    589  CG2 THR A  38      26.308   3.634 -14.468  1.00  0.00           C  
ATOM    590 HG21 THR A  38      26.391   3.209 -15.469  1.00  0.00           H  
ATOM    591 HG22 THR A  38      26.029   4.686 -14.552  1.00  0.00           H  
ATOM    592 HG23 THR A  38      27.274   3.567 -13.966  1.00  0.00           H  
ATOM    593  OG1 THR A  38      24.015   3.015 -14.312  1.00  0.00           O  
ATOM    594  HG1 THR A  38      24.159   2.852 -15.255  1.00  0.00           H  
ATOM    595  C   THR A  38      24.428   0.747 -12.653  1.00  0.00           C  
ATOM    596  O   THR A  38      23.620   0.075 -13.289  1.00  0.00           O  
ATOM    597  N   GLU A  39      24.280   0.942 -11.342  1.00  0.00           N  
ATOM    598  H   GLU A  39      25.000   1.441 -10.842  1.00  0.00           H  
ATOM    599  CA  GLU A  39      23.196   0.334 -10.554  1.00  0.00           C  
ATOM    600  HA  GLU A  39      23.284  -0.753 -10.606  1.00  0.00           H  
ATOM    601  CB  GLU A  39      23.392   0.762  -9.090  1.00  0.00           C  
ATOM    602  HB2 GLU A  39      24.386   0.456  -8.760  1.00  0.00           H  
ATOM    603  HB3 GLU A  39      23.330   1.850  -9.025  1.00  0.00           H  
ATOM    604  CG  GLU A  39      22.351   0.152  -8.154  1.00  0.00           C  
ATOM    605  HG2 GLU A  39      21.356   0.422  -8.504  1.00  0.00           H  
ATOM    606  HG3 GLU A  39      22.447  -0.936  -8.176  1.00  0.00           H  
ATOM    607  CD  GLU A  39      22.540   0.666  -6.728  1.00  0.00           C  
ATOM    608  OE1 GLU A  39      23.303   0.050  -5.953  1.00  0.00           O  
ATOM    609  OE2 GLU A  39      21.908   1.677  -6.344  1.00  0.00           O  
ATOM    610  C   GLU A  39      21.793   0.708 -11.081  1.00  0.00           C  
ATOM    611  O   GLU A  39      20.964  -0.163 -11.350  1.00  0.00           O  
ATOM    612  N   LYS A  40      21.550   2.007 -11.306  1.00  0.00           N  
ATOM    613  H   LYS A  40      22.286   2.662 -11.092  1.00  0.00           H  
ATOM    614  CA  LYS A  40      20.267   2.520 -11.819  1.00  0.00           C  
ATOM    615  HA  LYS A  40      19.461   2.150 -11.182  1.00  0.00           H  
ATOM    616  CB  LYS A  40      20.261   4.058 -11.799  1.00  0.00           C  
ATOM    617  HB2 LYS A  40      21.211   4.445 -12.175  1.00  0.00           H  
ATOM    618  HB3 LYS A  40      19.463   4.414 -12.455  1.00  0.00           H  
ATOM    619  CG  LYS A  40      19.990   4.591 -10.386  1.00  0.00           C  
ATOM    620  HG2 LYS A  40      19.043   4.176 -10.050  1.00  0.00           H  
ATOM    621  HG3 LYS A  40      20.772   4.258  -9.702  1.00  0.00           H  
ATOM    622  CD  LYS A  40      19.917   6.126 -10.364  1.00  0.00           C  
ATOM    623  HD2 LYS A  40      20.934   6.521 -10.367  1.00  0.00           H  
ATOM    624  HD3 LYS A  40      19.412   6.492 -11.261  1.00  0.00           H  
ATOM    625  CE  LYS A  40      19.175   6.649  -9.126  1.00  0.00           C  
ATOM    626  HE2 LYS A  40      19.541   6.120  -8.240  1.00  0.00           H  
ATOM    627  HE3 LYS A  40      19.408   7.711  -9.008  1.00  0.00           H  
ATOM    628  NZ  LYS A  40      17.707   6.472  -9.259  1.00  0.00           N  
ATOM    629  HZ1 LYS A  40      17.188   6.969  -8.549  1.00  0.00           H  
ATOM    630  HZ2 LYS A  40      17.382   6.743 -10.183  1.00  0.00           H  
ATOM    631  HZ3 LYS A  40      17.462   5.484  -9.181  1.00  0.00           H  
ATOM    632  C   LYS A  40      19.947   1.996 -13.215  1.00  0.00           C  
ATOM    633  O   LYS A  40      18.816   1.566 -13.452  1.00  0.00           O  
ATOM    634  N   GLU A  41      20.931   1.987 -14.115  1.00  0.00           N  
ATOM    635  H   GLU A  41      21.855   2.319 -13.866  1.00  0.00           H  
ATOM    636  CA  GLU A  41      20.735   1.385 -15.430  1.00  0.00           C  
ATOM    637  HA  GLU A  41      19.841   1.816 -15.884  1.00  0.00           H  
ATOM    638  CB  GLU A  41      21.918   1.706 -16.350  1.00  0.00           C  
ATOM    639  HB2 GLU A  41      22.164   2.765 -16.277  1.00  0.00           H  
ATOM    640  HB3 GLU A  41      22.776   1.117 -16.028  1.00  0.00           H  
ATOM    641  CG  GLU A  41      21.571   1.397 -17.813  1.00  0.00           C  
ATOM    642  HG2 GLU A  41      20.976   0.485 -17.855  1.00  0.00           H  
ATOM    643  HG3 GLU A  41      20.965   2.212 -18.211  1.00  0.00           H  
ATOM    644  CD  GLU A  41      22.797   1.184 -18.701  1.00  0.00           C  
ATOM    645  OE1 GLU A  41      22.623   0.479 -19.725  1.00  0.00           O  
ATOM    646  OE2 GLU A  41      23.916   1.596 -18.327  1.00  0.00           O  
ATOM    647  C   GLU A  41      20.489  -0.122 -15.296  1.00  0.00           C  
ATOM    648  O   GLU A  41      19.584  -0.634 -15.939  1.00  0.00           O  
ATOM    649  N   THR A  42      21.194  -0.830 -14.408  1.00  0.00           N  
ATOM    650  H   THR A  42      21.912  -0.350 -13.875  1.00  0.00           H  
ATOM    651  CA  THR A  42      20.996  -2.273 -14.173  1.00  0.00           C  
ATOM    652  HA  THR A  42      21.150  -2.797 -15.115  1.00  0.00           H  
ATOM    653  CB  THR A  42      22.022  -2.826 -13.168  1.00  0.00           C  
ATOM    654  HB  THR A  42      21.937  -2.303 -12.218  1.00  0.00           H  
ATOM    655  CG2 THR A  42      21.884  -4.328 -12.917  1.00  0.00           C  
ATOM    656 HG21 THR A  42      21.959  -4.868 -13.859  1.00  0.00           H  
ATOM    657 HG22 THR A  42      22.688  -4.657 -12.258  1.00  0.00           H  
ATOM    658 HG23 THR A  42      20.930  -4.549 -12.439  1.00  0.00           H  
ATOM    659  OG1 THR A  42      23.317  -2.644 -13.684  1.00  0.00           O  
ATOM    660  HG1 THR A  42      23.533  -1.702 -13.600  1.00  0.00           H  
ATOM    661  C   THR A  42      19.570  -2.584 -13.712  1.00  0.00           C  
ATOM    662  O   THR A  42      18.932  -3.480 -14.268  1.00  0.00           O  
ATOM    663  N   PHE A  43      19.028  -1.815 -12.760  1.00  0.00           N  
ATOM    664  H   PHE A  43      19.612  -1.110 -12.316  1.00  0.00           H  
ATOM    665  CA  PHE A  43      17.632  -1.942 -12.326  1.00  0.00           C  
ATOM    666  HA  PHE A  43      17.442  -2.971 -12.019  1.00  0.00           H  
ATOM    667  CB  PHE A  43      17.378  -1.012 -11.130  1.00  0.00           C  
ATOM    668  HB2 PHE A  43      17.565   0.014 -11.452  1.00  0.00           H  
ATOM    669  HB3 PHE A  43      16.320  -1.076 -10.869  1.00  0.00           H  
ATOM    670  CG  PHE A  43      18.176  -1.260  -9.856  1.00  0.00           C  
ATOM    671  CD1 PHE A  43      18.793  -2.498  -9.572  1.00  0.00           C  
ATOM    672  HD1 PHE A  43      18.749  -3.316 -10.275  1.00  0.00           H  
ATOM    673  CE1 PHE A  43      19.493  -2.681  -8.366  1.00  0.00           C  
ATOM    674  HE1 PHE A  43      19.982  -3.623  -8.159  1.00  0.00           H  
ATOM    675  CZ  PHE A  43      19.560  -1.641  -7.425  1.00  0.00           C  
ATOM    676  HZ  PHE A  43      20.105  -1.780  -6.502  1.00  0.00           H  
ATOM    677  CE2 PHE A  43      18.946  -0.408  -7.701  1.00  0.00           C  
ATOM    678  HE2 PHE A  43      19.020   0.404  -6.991  1.00  0.00           H  
ATOM    679  CD2 PHE A  43      18.270  -0.216  -8.918  1.00  0.00           C  
ATOM    680  HD2 PHE A  43      17.821   0.742  -9.136  1.00  0.00           H  
ATOM    681  C   PHE A  43      16.645  -1.633 -13.462  1.00  0.00           C  
ATOM    682  O   PHE A  43      15.674  -2.369 -13.642  1.00  0.00           O  
ATOM    683  N   CYS A  44      16.914  -0.597 -14.266  1.00  0.00           N  
ATOM    684  H   CYS A  44      17.724  -0.021 -14.057  1.00  0.00           H  
ATOM    685  CA  CYS A  44      16.114  -0.261 -15.445  1.00  0.00           C  
ATOM    686  HA  CYS A  44      15.073  -0.155 -15.140  1.00  0.00           H  
ATOM    687  CB  CYS A  44      16.597   1.072 -16.022  1.00  0.00           C  
ATOM    688  HB2 CYS A  44      16.682   1.816 -15.234  1.00  0.00           H  
ATOM    689  HB3 CYS A  44      17.580   0.938 -16.477  1.00  0.00           H  
ATOM    690  SG  CYS A  44      15.420   1.623 -17.294  1.00  0.00           S  
ATOM    691  HG  CYS A  44      14.525   2.222 -16.489  1.00  0.00           H  
ATOM    692  C   CYS A  44      16.166  -1.352 -16.525  1.00  0.00           C  
ATOM    693  O   CYS A  44      15.134  -1.699 -17.095  1.00  0.00           O  
ATOM    694  N   ARG A  45      17.335  -1.948 -16.788  1.00  0.00           N  
ATOM    695  H   ARG A  45      18.161  -1.587 -16.320  1.00  0.00           H  
ATOM    696  CA  ARG A  45      17.493  -3.091 -17.699  1.00  0.00           C  
ATOM    697  HA  ARG A  45      17.111  -2.832 -18.687  1.00  0.00           H  
ATOM    698  CB  ARG A  45      18.968  -3.489 -17.826  1.00  0.00           C  
ATOM    699  HB2 ARG A  45      19.402  -3.553 -16.829  1.00  0.00           H  
ATOM    700  HB3 ARG A  45      19.021  -4.479 -18.281  1.00  0.00           H  
ATOM    701  CG  ARG A  45      19.811  -2.535 -18.681  1.00  0.00           C  
ATOM    702  HG2 ARG A  45      19.486  -2.571 -19.717  1.00  0.00           H  
ATOM    703  HG3 ARG A  45      19.737  -1.515 -18.313  1.00  0.00           H  
ATOM    704  CD  ARG A  45      21.255  -3.021 -18.585  1.00  0.00           C  
ATOM    705  HD2 ARG A  45      21.568  -2.943 -17.542  1.00  0.00           H  
ATOM    706  HD3 ARG A  45      21.290  -4.071 -18.878  1.00  0.00           H  
ATOM    707  NE  ARG A  45      22.194  -2.251 -19.416  1.00  0.00           N  
ATOM    708  HE  ARG A  45      21.950  -1.297 -19.685  1.00  0.00           H  
ATOM    709  CZ  ARG A  45      23.484  -2.513 -19.468  1.00  0.00           C  
ATOM    710  NH1 ARG A  45      23.964  -3.659 -19.078  1.00  0.00           N  
ATOM    711 HH11 ARG A  45      23.331  -4.349 -18.723  1.00  0.00           H  
ATOM    712 HH12 ARG A  45      24.943  -3.706 -18.864  1.00  0.00           H  
ATOM    713  NH2 ARG A  45      24.333  -1.608 -19.835  1.00  0.00           N  
ATOM    714 HH21 ARG A  45      23.921  -0.673 -19.969  1.00  0.00           H  
ATOM    715 HH22 ARG A  45      25.258  -1.648 -19.445  1.00  0.00           H  
ATOM    716  C   ARG A  45      16.683  -4.284 -17.207  1.00  0.00           C  
ATOM    717  O   ARG A  45      15.898  -4.827 -17.976  1.00  0.00           O  
ATOM    718  N   ALA A  46      16.802  -4.651 -15.927  1.00  0.00           N  
ATOM    719  H   ALA A  46      17.474  -4.168 -15.340  1.00  0.00           H  
ATOM    720  CA  ALA A  46      16.029  -5.745 -15.343  1.00  0.00           C  
ATOM    721  HA  ALA A  46      16.266  -6.660 -15.887  1.00  0.00           H  
ATOM    722  CB  ALA A  46      16.448  -5.925 -13.878  1.00  0.00           C  
ATOM    723  HB1 ALA A  46      16.233  -5.020 -13.311  1.00  0.00           H  
ATOM    724  HB2 ALA A  46      15.903  -6.763 -13.444  1.00  0.00           H  
ATOM    725  HB3 ALA A  46      17.517  -6.131 -13.827  1.00  0.00           H  
ATOM    726  C   ALA A  46      14.519  -5.500 -15.497  1.00  0.00           C  
ATOM    727  O   ALA A  46      13.817  -6.359 -16.025  1.00  0.00           O  
ATOM    728  N   ALA A  47      14.046  -4.300 -15.145  1.00  0.00           N  
ATOM    729  H   ALA A  47      14.689  -3.638 -14.722  1.00  0.00           H  
ATOM    730  CA  ALA A  47      12.666  -3.867 -15.354  1.00  0.00           C  
ATOM    731  HA  ALA A  47      12.000  -4.511 -14.777  1.00  0.00           H  
ATOM    732  CB  ALA A  47      12.553  -2.438 -14.810  1.00  0.00           C  
ATOM    733  HB1 ALA A  47      12.903  -2.404 -13.781  1.00  0.00           H  
ATOM    734  HB2 ALA A  47      13.148  -1.753 -15.410  1.00  0.00           H  
ATOM    735  HB3 ALA A  47      11.517  -2.114 -14.829  1.00  0.00           H  
ATOM    736  C   ALA A  47      12.242  -3.957 -16.835  1.00  0.00           C  
ATOM    737  O   ALA A  47      11.231  -4.565 -17.157  1.00  0.00           O  
ATOM    738  N   THR A  48      13.055  -3.439 -17.760  1.00  0.00           N  
ATOM    739  H   THR A  48      13.893  -2.980 -17.427  1.00  0.00           H  
ATOM    740  CA  THR A  48      12.791  -3.425 -19.214  1.00  0.00           C  
ATOM    741  HA  THR A  48      11.847  -2.912 -19.396  1.00  0.00           H  
ATOM    742  CB  THR A  48      13.910  -2.663 -19.946  1.00  0.00           C  
ATOM    743  HB  THR A  48      14.865  -3.154 -19.758  1.00  0.00           H  
ATOM    744  CG2 THR A  48      13.694  -2.592 -21.457  1.00  0.00           C  
ATOM    745 HG21 THR A  48      12.687  -2.235 -21.670  1.00  0.00           H  
ATOM    746 HG22 THR A  48      14.416  -1.911 -21.899  1.00  0.00           H  
ATOM    747 HG23 THR A  48      13.831  -3.577 -21.903  1.00  0.00           H  
ATOM    748  OG1 THR A  48      13.984  -1.341 -19.463  1.00  0.00           O  
ATOM    749  HG1 THR A  48      14.344  -1.394 -18.555  1.00  0.00           H  
ATOM    750  C   THR A  48      12.678  -4.829 -19.816  1.00  0.00           C  
ATOM    751  O   THR A  48      11.786  -5.097 -20.621  1.00  0.00           O  
ATOM    752  N   VAL A  49      13.571  -5.731 -19.411  1.00  0.00           N  
ATOM    753  H   VAL A  49      14.292  -5.423 -18.763  1.00  0.00           H  
ATOM    754  CA  VAL A  49      13.612  -7.133 -19.852  1.00  0.00           C  
ATOM    755  HA  VAL A  49      13.538  -7.164 -20.941  1.00  0.00           H  
ATOM    756  CB  VAL A  49      14.972  -7.734 -19.441  1.00  0.00           C  
ATOM    757  HB  VAL A  49      15.216  -7.423 -18.425  1.00  0.00           H  
ATOM    758  CG1 VAL A  49      15.018  -9.260 -19.472  1.00  0.00           C  
ATOM    759 HG11 VAL A  49      16.026  -9.609 -19.244  1.00  0.00           H  
ATOM    760 HG12 VAL A  49      14.347  -9.666 -18.715  1.00  0.00           H  
ATOM    761 HG13 VAL A  49      14.721  -9.620 -20.457  1.00  0.00           H  
ATOM    762  CG2 VAL A  49      16.055  -7.218 -20.399  1.00  0.00           C  
ATOM    763 HG21 VAL A  49      15.818  -7.515 -21.422  1.00  0.00           H  
ATOM    764 HG22 VAL A  49      16.121  -6.132 -20.346  1.00  0.00           H  
ATOM    765 HG23 VAL A  49      17.018  -7.642 -20.130  1.00  0.00           H  
ATOM    766  C   VAL A  49      12.411  -7.918 -19.313  1.00  0.00           C  
ATOM    767  O   VAL A  49      11.735  -8.615 -20.072  1.00  0.00           O  
ATOM    768  N   LEU A  50      12.068  -7.726 -18.035  1.00  0.00           N  
ATOM    769  H   LEU A  50      12.656  -7.132 -17.460  1.00  0.00           H  
ATOM    770  CA  LEU A  50      10.845  -8.276 -17.443  1.00  0.00           C  
ATOM    771  HA  LEU A  50      10.817  -9.348 -17.633  1.00  0.00           H  
ATOM    772  CB  LEU A  50      10.863  -8.045 -15.921  1.00  0.00           C  
ATOM    773  HB2 LEU A  50      10.984  -6.977 -15.738  1.00  0.00           H  
ATOM    774  HB3 LEU A  50       9.896  -8.340 -15.510  1.00  0.00           H  
ATOM    775  CG  LEU A  50      11.969  -8.811 -15.167  1.00  0.00           C  
ATOM    776  HG  LEU A  50      12.938  -8.612 -15.615  1.00  0.00           H  
ATOM    777  CD1 LEU A  50      12.007  -8.339 -13.710  1.00  0.00           C  
ATOM    778 HD11 LEU A  50      12.213  -7.268 -13.677  1.00  0.00           H  
ATOM    779 HD12 LEU A  50      11.048  -8.539 -13.234  1.00  0.00           H  
ATOM    780 HD13 LEU A  50      12.793  -8.864 -13.170  1.00  0.00           H  
ATOM    781  CD2 LEU A  50      11.758 -10.326 -15.196  1.00  0.00           C  
ATOM    782 HD21 LEU A  50      11.923 -10.702 -16.205  1.00  0.00           H  
ATOM    783 HD22 LEU A  50      12.471 -10.814 -14.534  1.00  0.00           H  
ATOM    784 HD23 LEU A  50      10.751 -10.577 -14.874  1.00  0.00           H  
ATOM    785  C   LEU A  50       9.575  -7.685 -18.085  1.00  0.00           C  
ATOM    786  O   LEU A  50       8.592  -8.401 -18.244  1.00  0.00           O  
ATOM    787  N   ARG A  51       9.586  -6.415 -18.501  1.00  0.00           N  
ATOM    788  H   ARG A  51      10.397  -5.859 -18.245  1.00  0.00           H  
ATOM    789  CA  ARG A  51       8.481  -5.732 -19.200  1.00  0.00           C  
ATOM    790  HA  ARG A  51       7.552  -5.930 -18.670  1.00  0.00           H  
ATOM    791  CB  ARG A  51       8.764  -4.230 -19.146  1.00  0.00           C  
ATOM    792  HB2 ARG A  51       8.934  -3.976 -18.100  1.00  0.00           H  
ATOM    793  HB3 ARG A  51       9.669  -4.011 -19.710  1.00  0.00           H  
ATOM    794  CG  ARG A  51       7.628  -3.343 -19.671  1.00  0.00           C  
ATOM    795  HG2 ARG A  51       7.356  -3.635 -20.686  1.00  0.00           H  
ATOM    796  HG3 ARG A  51       6.758  -3.464 -19.036  1.00  0.00           H  
ATOM    797  CD  ARG A  51       8.043  -1.866 -19.681  1.00  0.00           C  
ATOM    798  HD2 ARG A  51       8.710  -1.716 -20.530  1.00  0.00           H  
ATOM    799  HD3 ARG A  51       7.151  -1.253 -19.833  1.00  0.00           H  
ATOM    800  NE  ARG A  51       8.710  -1.460 -18.424  1.00  0.00           N  
ATOM    801  HE  ARG A  51       8.303  -1.815 -17.552  1.00  0.00           H  
ATOM    802  CZ  ARG A  51       9.809  -0.747 -18.294  1.00  0.00           C  
ATOM    803  NH1 ARG A  51      10.416  -0.213 -19.317  1.00  0.00           N  
ATOM    804 HH11 ARG A  51      10.013  -0.332 -20.220  1.00  0.00           H  
ATOM    805 HH12 ARG A  51      11.134   0.484 -19.157  1.00  0.00           H  
ATOM    806  NH2 ARG A  51      10.318  -0.518 -17.126  1.00  0.00           N  
ATOM    807 HH21 ARG A  51       9.880  -0.972 -16.312  1.00  0.00           H  
ATOM    808 HH22 ARG A  51      11.132   0.052 -17.021  1.00  0.00           H  
ATOM    809  C   ARG A  51       8.270  -6.235 -20.624  1.00  0.00           C  
ATOM    810  O   ARG A  51       7.125  -6.447 -21.022  1.00  0.00           O  
ATOM    811  N   GLN A  52       9.350  -6.495 -21.363  1.00  0.00           N  
ATOM    812  H   GLN A  52      10.259  -6.244 -20.987  1.00  0.00           H  
ATOM    813  CA  GLN A  52       9.296  -7.291 -22.592  1.00  0.00           C  
ATOM    814  HA  GLN A  52       8.672  -6.781 -23.327  1.00  0.00           H  
ATOM    815  CB  GLN A  52      10.720  -7.464 -23.162  1.00  0.00           C  
ATOM    816  HB2 GLN A  52      11.446  -7.408 -22.351  1.00  0.00           H  
ATOM    817  HB3 GLN A  52      10.810  -8.448 -23.625  1.00  0.00           H  
ATOM    818  CG  GLN A  52      11.063  -6.407 -24.224  1.00  0.00           C  
ATOM    819  HG2 GLN A  52      10.416  -6.570 -25.088  1.00  0.00           H  
ATOM    820  HG3 GLN A  52      10.862  -5.410 -23.830  1.00  0.00           H  
ATOM    821  CD  GLN A  52      12.523  -6.460 -24.677  1.00  0.00           C  
ATOM    822  OE1 GLN A  52      13.445  -6.730 -23.930  1.00  0.00           O  
ATOM    823  NE2 GLN A  52      12.804  -6.185 -25.932  1.00  0.00           N  
ATOM    824 HE21 GLN A  52      13.773  -6.274 -26.186  1.00  0.00           H  
ATOM    825 HE22 GLN A  52      12.078  -5.992 -26.596  1.00  0.00           H  
ATOM    826  C   GLN A  52       8.639  -8.651 -22.307  1.00  0.00           C  
ATOM    827  O   GLN A  52       7.652  -9.004 -22.951  1.00  0.00           O  
ATOM    828  N   PHE A  53       9.133  -9.368 -21.293  1.00  0.00           N  
ATOM    829  H   PHE A  53       9.963  -9.019 -20.820  1.00  0.00           H  
ATOM    830  CA  PHE A  53       8.654 -10.705 -20.933  1.00  0.00           C  
ATOM    831  HA  PHE A  53       8.780 -11.350 -21.804  1.00  0.00           H  
ATOM    832  CB  PHE A  53       9.548 -11.264 -19.813  1.00  0.00           C  
ATOM    833  HB2 PHE A  53      10.592 -11.160 -20.115  1.00  0.00           H  
ATOM    834  HB3 PHE A  53       9.412 -10.675 -18.910  1.00  0.00           H  
ATOM    835  CG  PHE A  53       9.295 -12.715 -19.465  1.00  0.00           C  
ATOM    836  CD1 PHE A  53       8.209 -13.061 -18.639  1.00  0.00           C  
ATOM    837  HD1 PHE A  53       7.559 -12.298 -18.238  1.00  0.00           H  
ATOM    838  CE1 PHE A  53       7.952 -14.409 -18.348  1.00  0.00           C  
ATOM    839  HE1 PHE A  53       7.111 -14.679 -17.726  1.00  0.00           H  
ATOM    840  CZ  PHE A  53       8.790 -15.411 -18.863  1.00  0.00           C  
ATOM    841  HZ  PHE A  53       8.590 -16.444 -18.628  1.00  0.00           H  
ATOM    842  CE2 PHE A  53       9.898 -15.070 -19.657  1.00  0.00           C  
ATOM    843  HE2 PHE A  53      10.558 -15.845 -20.025  1.00  0.00           H  
ATOM    844  CD2 PHE A  53      10.145 -13.722 -19.964  1.00  0.00           C  
ATOM    845  HD2 PHE A  53      10.995 -13.466 -20.579  1.00  0.00           H  
ATOM    846  C   PHE A  53       7.152 -10.740 -20.579  1.00  0.00           C  
ATOM    847  O   PHE A  53       6.410 -11.527 -21.168  1.00  0.00           O  
ATOM    848  N   TYR A  54       6.667  -9.882 -19.669  1.00  0.00           N  
ATOM    849  H   TYR A  54       7.304  -9.246 -19.198  1.00  0.00           H  
ATOM    850  CA  TYR A  54       5.249  -9.878 -19.288  1.00  0.00           C  
ATOM    851  HA  TYR A  54       4.953 -10.921 -19.163  1.00  0.00           H  
ATOM    852  CB  TYR A  54       5.018  -9.198 -17.923  1.00  0.00           C  
ATOM    853  HB2 TYR A  54       4.032  -9.500 -17.573  1.00  0.00           H  
ATOM    854  HB3 TYR A  54       5.731  -9.625 -17.217  1.00  0.00           H  
ATOM    855  CG  TYR A  54       5.070  -7.676 -17.821  1.00  0.00           C  
ATOM    856  CD1 TYR A  54       5.960  -7.081 -16.906  1.00  0.00           C  
ATOM    857  HD1 TYR A  54       6.661  -7.693 -16.359  1.00  0.00           H  
ATOM    858  CE1 TYR A  54       5.943  -5.689 -16.698  1.00  0.00           C  
ATOM    859  HE1 TYR A  54       6.617  -5.241 -15.989  1.00  0.00           H  
ATOM    860  CZ  TYR A  54       5.060  -4.869 -17.430  1.00  0.00           C  
ATOM    861  OH  TYR A  54       5.018  -3.528 -17.218  1.00  0.00           O  
ATOM    862  HH  TYR A  54       5.852  -3.191 -16.814  1.00  0.00           H  
ATOM    863  CE2 TYR A  54       4.183  -5.456 -18.364  1.00  0.00           C  
ATOM    864  HE2 TYR A  54       3.525  -4.823 -18.940  1.00  0.00           H  
ATOM    865  CD2 TYR A  54       4.167  -6.854 -18.533  1.00  0.00           C  
ATOM    866  HD2 TYR A  54       3.451  -7.282 -19.218  1.00  0.00           H  
ATOM    867  C   TYR A  54       4.326  -9.327 -20.381  1.00  0.00           C  
ATOM    868  O   TYR A  54       3.144  -9.658 -20.379  1.00  0.00           O  
ATOM    869  N   SER A  55       4.824  -8.500 -21.306  1.00  0.00           N  
ATOM    870  H   SER A  55       5.787  -8.197 -21.228  1.00  0.00           H  
ATOM    871  CA  SER A  55       4.041  -8.096 -22.485  1.00  0.00           C  
ATOM    872  HA  SER A  55       3.051  -7.764 -22.170  1.00  0.00           H  
ATOM    873  CB  SER A  55       4.712  -6.941 -23.236  1.00  0.00           C  
ATOM    874  HB2 SER A  55       5.685  -7.258 -23.617  1.00  0.00           H  
ATOM    875  HB3 SER A  55       4.081  -6.650 -24.078  1.00  0.00           H  
ATOM    876  OG  SER A  55       4.886  -5.828 -22.385  1.00  0.00           O  
ATOM    877  HG  SER A  55       5.659  -6.013 -21.820  1.00  0.00           H  
ATOM    878  C   SER A  55       3.861  -9.273 -23.445  1.00  0.00           C  
ATOM    879  O   SER A  55       2.768  -9.504 -23.955  1.00  0.00           O  
ATOM    880  N   HIE A  56       4.938 -10.029 -23.673  1.00  0.00           N  
ATOM    881  H   HIE A  56       5.809  -9.778 -23.216  1.00  0.00           H  
ATOM    882  CA  HIE A  56       4.965 -11.122 -24.649  1.00  0.00           C  
ATOM    883  HA  HIE A  56       4.525 -10.772 -25.585  1.00  0.00           H  
ATOM    884  CB  HIE A  56       6.432 -11.486 -24.915  1.00  0.00           C  
ATOM    885  HB2 HIE A  56       7.010 -10.568 -25.024  1.00  0.00           H  
ATOM    886  HB3 HIE A  56       6.839 -12.039 -24.068  1.00  0.00           H  
ATOM    887  CG  HIE A  56       6.627 -12.278 -26.177  1.00  0.00           C  
ATOM    888  ND1 HIE A  56       6.788 -11.727 -27.449  1.00  0.00           N  
ATOM    889  CE1 HIE A  56       6.905 -12.765 -28.286  1.00  0.00           C  
ATOM    890  HE1 HIE A  56       7.034 -12.673 -29.357  1.00  0.00           H  
ATOM    891  NE2 HIE A  56       6.828 -13.924 -27.610  1.00  0.00           N  
ATOM    892  HE2 HIE A  56       6.868 -14.841 -28.022  1.00  0.00           H  
ATOM    893  CD2 HIE A  56       6.638 -13.637 -26.276  1.00  0.00           C  
ATOM    894  HD2 HIE A  56       6.487 -14.330 -25.460  1.00  0.00           H  
ATOM    895  C   HIE A  56       4.151 -12.348 -24.209  1.00  0.00           C  
ATOM    896  O   HIE A  56       3.451 -12.946 -25.023  1.00  0.00           O  
ATOM    897  N   HIE A  57       4.203 -12.715 -22.923  1.00  0.00           N  
ATOM    898  H   HIE A  57       4.813 -12.190 -22.305  1.00  0.00           H  
ATOM    899  CA  HIE A  57       3.584 -13.956 -22.418  1.00  0.00           C  
ATOM    900  HA  HIE A  57       3.377 -14.604 -23.272  1.00  0.00           H  
ATOM    901  CB  HIE A  57       4.579 -14.736 -21.546  1.00  0.00           C  
ATOM    902  HB2 HIE A  57       4.793 -14.156 -20.648  1.00  0.00           H  
ATOM    903  HB3 HIE A  57       4.119 -15.675 -21.235  1.00  0.00           H  
ATOM    904  CG  HIE A  57       5.879 -15.074 -22.236  1.00  0.00           C  
ATOM    905  ND1 HIE A  57       6.048 -15.946 -23.318  1.00  0.00           N  
ATOM    906  CE1 HIE A  57       7.371 -16.016 -23.528  1.00  0.00           C  
ATOM    907  HE1 HIE A  57       7.841 -16.628 -24.286  1.00  0.00           H  
ATOM    908  NE2 HIE A  57       8.031 -15.235 -22.655  1.00  0.00           N  
ATOM    909  HE2 HIE A  57       9.034 -15.155 -22.566  1.00  0.00           H  
ATOM    910  CD2 HIE A  57       7.105 -14.635 -21.839  1.00  0.00           C  
ATOM    911  HD2 HIE A  57       7.296 -13.971 -21.010  1.00  0.00           H  
ATOM    912  C   HIE A  57       2.225 -13.766 -21.719  1.00  0.00           C  
ATOM    913  O   HIE A  57       1.640 -14.751 -21.272  1.00  0.00           O  
ATOM    914  N   GLU A  58       1.676 -12.544 -21.635  1.00  0.00           N  
ATOM    915  H   GLU A  58       2.211 -11.762 -21.991  1.00  0.00           H  
ATOM    916  CA  GLU A  58       0.400 -12.252 -20.933  1.00  0.00           C  
ATOM    917  HA  GLU A  58       0.559 -12.379 -19.863  1.00  0.00           H  
ATOM    918  CB  GLU A  58      -0.010 -10.781 -21.189  1.00  0.00           C  
ATOM    919  HB2 GLU A  58       0.775 -10.130 -20.819  1.00  0.00           H  
ATOM    920  HB3 GLU A  58      -0.104 -10.621 -22.264  1.00  0.00           H  
ATOM    921  CG  GLU A  58      -1.328 -10.361 -20.512  1.00  0.00           C  
ATOM    922  HG2 GLU A  58      -2.151 -10.964 -20.900  1.00  0.00           H  
ATOM    923  HG3 GLU A  58      -1.250 -10.559 -19.440  1.00  0.00           H  
ATOM    924  CD  GLU A  58      -1.664  -8.875 -20.727  1.00  0.00           C  
ATOM    925  OE1 GLU A  58      -1.086  -8.030 -20.002  1.00  0.00           O  
ATOM    926  OE2 GLU A  58      -2.575  -8.591 -21.542  1.00  0.00           O  
ATOM    927  C   GLU A  58      -0.756 -13.194 -21.326  1.00  0.00           C  
ATOM    928  O   GLU A  58      -1.597 -13.536 -20.494  1.00  0.00           O  
ATOM    929  N   LYS A  59      -0.789 -13.630 -22.592  1.00  0.00           N  
ATOM    930  H   LYS A  59      -0.025 -13.346 -23.189  1.00  0.00           H  
ATOM    931  CA  LYS A  59      -1.885 -14.412 -23.191  1.00  0.00           C  
ATOM    932  HA  LYS A  59      -2.545 -14.736 -22.388  1.00  0.00           H  
ATOM    933  CB  LYS A  59      -2.711 -13.527 -24.148  1.00  0.00           C  
ATOM    934  HB2 LYS A  59      -2.114 -13.308 -25.035  1.00  0.00           H  
ATOM    935  HB3 LYS A  59      -3.606 -14.072 -24.456  1.00  0.00           H  
ATOM    936  CG  LYS A  59      -3.129 -12.207 -23.481  1.00  0.00           C  
ATOM    937  HG2 LYS A  59      -3.691 -12.424 -22.570  1.00  0.00           H  
ATOM    938  HG3 LYS A  59      -2.227 -11.659 -23.212  1.00  0.00           H  
ATOM    939  CD  LYS A  59      -3.957 -11.283 -24.376  1.00  0.00           C  
ATOM    940  HD2 LYS A  59      -3.463 -11.175 -25.343  1.00  0.00           H  
ATOM    941  HD3 LYS A  59      -4.962 -11.686 -24.507  1.00  0.00           H  
ATOM    942  CE  LYS A  59      -3.986  -9.937 -23.645  1.00  0.00           C  
ATOM    943  HE2 LYS A  59      -4.484 -10.056 -22.677  1.00  0.00           H  
ATOM    944  HE3 LYS A  59      -2.951  -9.652 -23.425  1.00  0.00           H  
ATOM    945  NZ  LYS A  59      -4.616  -8.849 -24.420  1.00  0.00           N  
ATOM    946  HZ1 LYS A  59      -4.541  -7.997 -23.875  1.00  0.00           H  
ATOM    947  HZ2 LYS A  59      -4.120  -8.714 -25.290  1.00  0.00           H  
ATOM    948  HZ3 LYS A  59      -5.589  -9.052 -24.603  1.00  0.00           H  
ATOM    949  C   LYS A  59      -1.402 -15.712 -23.844  1.00  0.00           C  
ATOM    950  O   LYS A  59      -2.096 -16.277 -24.684  1.00  0.00           O  
ATOM    951  N   ASP A  60      -0.211 -16.182 -23.470  1.00  0.00           N  
ATOM    952  H   ASP A  60       0.293 -15.696 -22.740  1.00  0.00           H  
ATOM    953  CA  ASP A  60       0.337 -17.443 -23.974  1.00  0.00           C  
ATOM    954  HA  ASP A  60       0.256 -17.450 -25.062  1.00  0.00           H  
ATOM    955  CB  ASP A  60       1.829 -17.534 -23.620  1.00  0.00           C  
ATOM    956  HB2 ASP A  60       2.343 -16.672 -24.050  1.00  0.00           H  
ATOM    957  HB3 ASP A  60       1.944 -17.489 -22.535  1.00  0.00           H  
ATOM    958  CG  ASP A  60       2.498 -18.811 -24.143  1.00  0.00           C  
ATOM    959  OD1 ASP A  60       3.689 -19.031 -23.853  1.00  0.00           O  
ATOM    960  OD2 ASP A  60       1.875 -19.605 -24.883  1.00  0.00           O  
ATOM    961  C   ASP A  60      -0.451 -18.646 -23.425  1.00  0.00           C  
ATOM    962  O   ASP A  60      -0.412 -18.937 -22.228  1.00  0.00           O  
ATOM    963  N   THR A  61      -1.132 -19.389 -24.301  1.00  0.00           N  
ATOM    964  H   THR A  61      -1.084 -19.150 -25.281  1.00  0.00           H  
ATOM    965  CA  THR A  61      -1.908 -20.585 -23.922  1.00  0.00           C  
ATOM    966  HA  THR A  61      -2.652 -20.296 -23.184  1.00  0.00           H  
ATOM    967  CB  THR A  61      -2.655 -21.174 -25.129  1.00  0.00           C  
ATOM    968  HB  THR A  61      -3.149 -22.097 -24.820  1.00  0.00           H  
ATOM    969  CG2 THR A  61      -3.715 -20.220 -25.679  1.00  0.00           C  
ATOM    970 HG21 THR A  61      -4.258 -20.706 -26.490  1.00  0.00           H  
ATOM    971 HG22 THR A  61      -4.420 -19.961 -24.888  1.00  0.00           H  
ATOM    972 HG23 THR A  61      -3.247 -19.308 -26.053  1.00  0.00           H  
ATOM    973  OG1 THR A  61      -1.774 -21.466 -26.191  1.00  0.00           O  
ATOM    974  HG1 THR A  61      -2.295 -21.906 -26.866  1.00  0.00           H  
ATOM    975  C   THR A  61      -1.046 -21.672 -23.273  1.00  0.00           C  
ATOM    976  O   THR A  61      -1.539 -22.421 -22.431  1.00  0.00           O  
ATOM    977  N   ARG A  62       0.260 -21.712 -23.566  1.00  0.00           N  
ATOM    978  H   ARG A  62       0.620 -21.007 -24.210  1.00  0.00           H  
ATOM    979  CA  ARG A  62       1.217 -22.645 -22.940  1.00  0.00           C  
ATOM    980  HA  ARG A  62       0.780 -23.644 -22.916  1.00  0.00           H  
ATOM    981  CB  ARG A  62       2.513 -22.677 -23.763  1.00  0.00           C  
ATOM    982  HB2 ARG A  62       2.991 -21.703 -23.663  1.00  0.00           H  
ATOM    983  HB3 ARG A  62       3.189 -23.417 -23.332  1.00  0.00           H  
ATOM    984  CG  ARG A  62       2.292 -23.018 -25.254  1.00  0.00           C  
ATOM    985  HG2 ARG A  62       2.039 -24.075 -25.346  1.00  0.00           H  
ATOM    986  HG3 ARG A  62       1.470 -22.435 -25.670  1.00  0.00           H  
ATOM    987  CD  ARG A  62       3.535 -22.717 -26.099  1.00  0.00           C  
ATOM    988  HD2 ARG A  62       4.371 -23.311 -25.723  1.00  0.00           H  
ATOM    989  HD3 ARG A  62       3.329 -22.995 -27.134  1.00  0.00           H  
ATOM    990  NE  ARG A  62       3.868 -21.285 -26.026  1.00  0.00           N  
ATOM    991  HE  ARG A  62       3.253 -20.702 -25.449  1.00  0.00           H  
ATOM    992  CZ  ARG A  62       4.907 -20.655 -26.520  1.00  0.00           C  
ATOM    993  NH1 ARG A  62       5.707 -21.210 -27.389  1.00  0.00           N  
ATOM    994 HH11 ARG A  62       5.488 -22.137 -27.699  1.00  0.00           H  
ATOM    995 HH12 ARG A  62       6.482 -20.696 -27.755  1.00  0.00           H  
ATOM    996  NH2 ARG A  62       5.154 -19.444 -26.130  1.00  0.00           N  
ATOM    997 HH21 ARG A  62       4.615 -19.110 -25.318  1.00  0.00           H  
ATOM    998 HH22 ARG A  62       5.940 -18.921 -26.444  1.00  0.00           H  
ATOM    999  C   ARG A  62       1.522 -22.275 -21.483  1.00  0.00           C  
ATOM   1000  O   ARG A  62       1.923 -23.141 -20.713  1.00  0.00           O  
ATOM   1001  N   CYS A  63       1.324 -21.010 -21.108  1.00  0.00           N  
ATOM   1002  H   CYS A  63       0.939 -20.378 -21.797  1.00  0.00           H  
ATOM   1003  CA  CYS A  63       1.489 -20.514 -19.741  1.00  0.00           C  
ATOM   1004  HA  CYS A  63       2.180 -21.162 -19.198  1.00  0.00           H  
ATOM   1005  CB  CYS A  63       2.090 -19.104 -19.783  1.00  0.00           C  
ATOM   1006  HB2 CYS A  63       1.455 -18.430 -20.359  1.00  0.00           H  
ATOM   1007  HB3 CYS A  63       2.146 -18.735 -18.761  1.00  0.00           H  
ATOM   1008  SG  CYS A  63       3.771 -19.117 -20.469  1.00  0.00           S  
ATOM   1009  HG  CYS A  63       3.493 -19.175 -21.787  1.00  0.00           H  
ATOM   1010  C   CYS A  63       0.164 -20.522 -18.961  1.00  0.00           C  
ATOM   1011  O   CYS A  63       0.144 -20.927 -17.800  1.00  0.00           O  
ATOM   1012  N   LEU A  64      -0.940 -20.125 -19.608  1.00  0.00           N  
ATOM   1013  H   LEU A  64      -0.827 -19.762 -20.550  1.00  0.00           H  
ATOM   1014  CA  LEU A  64      -2.296 -20.165 -19.042  1.00  0.00           C  
ATOM   1015  HA  LEU A  64      -2.306 -19.605 -18.107  1.00  0.00           H  
ATOM   1016  CB  LEU A  64      -3.270 -19.519 -20.045  1.00  0.00           C  
ATOM   1017  HB2 LEU A  64      -3.130 -20.006 -21.010  1.00  0.00           H  
ATOM   1018  HB3 LEU A  64      -4.293 -19.725 -19.727  1.00  0.00           H  
ATOM   1019  CG  LEU A  64      -3.110 -17.997 -20.221  1.00  0.00           C  
ATOM   1020  HG  LEU A  64      -2.058 -17.743 -20.351  1.00  0.00           H  
ATOM   1021  CD1 LEU A  64      -3.875 -17.533 -21.461  1.00  0.00           C  
ATOM   1022 HD11 LEU A  64      -3.803 -16.451 -21.556  1.00  0.00           H  
ATOM   1023 HD12 LEU A  64      -3.435 -17.988 -22.349  1.00  0.00           H  
ATOM   1024 HD13 LEU A  64      -4.922 -17.821 -21.386  1.00  0.00           H  
ATOM   1025  CD2 LEU A  64      -3.664 -17.228 -19.019  1.00  0.00           C  
ATOM   1026 HD21 LEU A  64      -3.513 -16.159 -19.173  1.00  0.00           H  
ATOM   1027 HD22 LEU A  64      -4.728 -17.422 -18.907  1.00  0.00           H  
ATOM   1028 HD23 LEU A  64      -3.151 -17.531 -18.110  1.00  0.00           H  
ATOM   1029  C   LEU A  64      -2.765 -21.594 -18.710  1.00  0.00           C  
ATOM   1030  O   LEU A  64      -3.533 -21.780 -17.768  1.00  0.00           O  
ATOM   1031  N   GLY A  65      -2.300 -22.596 -19.459  1.00  0.00           N  
ATOM   1032  H   GLY A  65      -1.769 -22.367 -20.290  1.00  0.00           H  
ATOM   1033  CA  GLY A  65      -2.623 -24.002 -19.232  1.00  0.00           C  
ATOM   1034  HA2 GLY A  65      -1.942 -24.625 -19.810  1.00  0.00           H  
ATOM   1035  HA3 GLY A  65      -2.485 -24.232 -18.177  1.00  0.00           H  
ATOM   1036  C   GLY A  65      -4.054 -24.365 -19.638  1.00  0.00           C  
ATOM   1037  O   GLY A  65      -4.591 -23.836 -20.608  1.00  0.00           O  
ATOM   1038  N   ALA A  66      -4.651 -25.315 -18.916  1.00  0.00           N  
ATOM   1039  H   ALA A  66      -4.140 -25.695 -18.126  1.00  0.00           H  
ATOM   1040  CA  ALA A  66      -5.947 -25.930 -19.225  1.00  0.00           C  
ATOM   1041  HA  ALA A  66      -6.440 -25.340 -19.998  1.00  0.00           H  
ATOM   1042  CB  ALA A  66      -5.680 -27.327 -19.804  1.00  0.00           C  
ATOM   1043  HB1 ALA A  66      -5.031 -27.247 -20.677  1.00  0.00           H  
ATOM   1044  HB2 ALA A  66      -5.204 -27.957 -19.052  1.00  0.00           H  
ATOM   1045  HB3 ALA A  66      -6.623 -27.783 -20.108  1.00  0.00           H  
ATOM   1046  C   ALA A  66      -6.923 -25.962 -18.026  1.00  0.00           C  
ATOM   1047  O   ALA A  66      -7.981 -26.586 -18.100  1.00  0.00           O  
ATOM   1048  N   THR A  67      -6.588 -25.293 -16.914  1.00  0.00           N  
ATOM   1049  H   THR A  67      -5.700 -24.811 -16.892  1.00  0.00           H  
ATOM   1050  CA  THR A  67      -7.437 -25.211 -15.712  1.00  0.00           C  
ATOM   1051  HA  THR A  67      -8.452 -25.492 -15.993  1.00  0.00           H  
ATOM   1052  CB  THR A  67      -7.000 -26.180 -14.598  1.00  0.00           C  
ATOM   1053  HB  THR A  67      -7.824 -26.259 -13.888  1.00  0.00           H  
ATOM   1054  CG2 THR A  67      -6.663 -27.589 -15.083  1.00  0.00           C  
ATOM   1055 HG21 THR A  67      -6.504 -28.247 -14.229  1.00  0.00           H  
ATOM   1056 HG22 THR A  67      -7.491 -27.978 -15.675  1.00  0.00           H  
ATOM   1057 HG23 THR A  67      -5.762 -27.576 -15.698  1.00  0.00           H  
ATOM   1058  OG1 THR A  67      -5.873 -25.715 -13.889  1.00  0.00           O  
ATOM   1059  HG1 THR A  67      -5.661 -26.420 -13.270  1.00  0.00           H  
ATOM   1060  C   THR A  67      -7.505 -23.793 -15.151  1.00  0.00           C  
ATOM   1061  O   THR A  67      -6.581 -22.997 -15.307  1.00  0.00           O  
ATOM   1062  N   ALA A  68      -8.581 -23.484 -14.422  1.00  0.00           N  
ATOM   1063  H   ALA A  68      -9.313 -24.169 -14.320  1.00  0.00           H  
ATOM   1064  CA  ALA A  68      -8.749 -22.196 -13.745  1.00  0.00           C  
ATOM   1065  HA  ALA A  68      -8.740 -21.405 -14.495  1.00  0.00           H  
ATOM   1066  CB  ALA A  68     -10.122 -22.203 -13.063  1.00  0.00           C  
ATOM   1067  HB1 ALA A  68     -10.162 -22.990 -12.308  1.00  0.00           H  
ATOM   1068  HB2 ALA A  68     -10.295 -21.239 -12.583  1.00  0.00           H  
ATOM   1069  HB3 ALA A  68     -10.903 -22.371 -13.805  1.00  0.00           H  
ATOM   1070  C   ALA A  68      -7.618 -21.897 -12.736  1.00  0.00           C  
ATOM   1071  O   ALA A  68      -7.253 -20.740 -12.538  1.00  0.00           O  
ATOM   1072  N   GLN A  69      -7.023 -22.931 -12.132  1.00  0.00           N  
ATOM   1073  H   GLN A  69      -7.390 -23.861 -12.306  1.00  0.00           H  
ATOM   1074  CA  GLN A  69      -5.858 -22.808 -11.257  1.00  0.00           C  
ATOM   1075  HA  GLN A  69      -6.058 -22.042 -10.507  1.00  0.00           H  
ATOM   1076  CB  GLN A  69      -5.573 -24.139 -10.537  1.00  0.00           C  
ATOM   1077  HB2 GLN A  69      -5.460 -24.945 -11.263  1.00  0.00           H  
ATOM   1078  HB3 GLN A  69      -4.621 -24.037 -10.013  1.00  0.00           H  
ATOM   1079  CG  GLN A  69      -6.636 -24.521  -9.494  1.00  0.00           C  
ATOM   1080  HG2 GLN A  69      -6.241 -25.332  -8.881  1.00  0.00           H  
ATOM   1081  HG3 GLN A  69      -6.807 -23.666  -8.837  1.00  0.00           H  
ATOM   1082  CD  GLN A  69      -7.970 -24.985 -10.079  1.00  0.00           C  
ATOM   1083  OE1 GLN A  69      -8.101 -25.369 -11.232  1.00  0.00           O  
ATOM   1084  NE2 GLN A  69      -9.026 -24.964  -9.300  1.00  0.00           N  
ATOM   1085 HE21 GLN A  69      -9.888 -25.295  -9.700  1.00  0.00           H  
ATOM   1086 HE22 GLN A  69      -8.959 -24.675  -8.341  1.00  0.00           H  
ATOM   1087  C   GLN A  69      -4.615 -22.364 -12.031  1.00  0.00           C  
ATOM   1088  O   GLN A  69      -3.925 -21.456 -11.575  1.00  0.00           O  
ATOM   1089  N   GLN A  70      -4.330 -22.965 -13.193  1.00  0.00           N  
ATOM   1090  H   GLN A  70      -4.965 -23.670 -13.554  1.00  0.00           H  
ATOM   1091  CA  GLN A  70      -3.203 -22.558 -14.043  1.00  0.00           C  
ATOM   1092  HA  GLN A  70      -2.294 -22.525 -13.443  1.00  0.00           H  
ATOM   1093  CB  GLN A  70      -3.001 -23.588 -15.165  1.00  0.00           C  
ATOM   1094  HB2 GLN A  70      -3.947 -23.715 -15.694  1.00  0.00           H  
ATOM   1095  HB3 GLN A  70      -2.259 -23.213 -15.871  1.00  0.00           H  
ATOM   1096  CG  GLN A  70      -2.512 -24.945 -14.623  1.00  0.00           C  
ATOM   1097  HG2 GLN A  70      -1.468 -24.846 -14.324  1.00  0.00           H  
ATOM   1098  HG3 GLN A  70      -3.088 -25.230 -13.743  1.00  0.00           H  
ATOM   1099  CD  GLN A  70      -2.641 -26.078 -15.636  1.00  0.00           C  
ATOM   1100  OE1 GLN A  70      -3.513 -26.110 -16.485  1.00  0.00           O  
ATOM   1101  NE2 GLN A  70      -1.790 -27.078 -15.588  1.00  0.00           N  
ATOM   1102 HE21 GLN A  70      -1.913 -27.790 -16.289  1.00  0.00           H  
ATOM   1103 HE22 GLN A  70      -1.038 -27.092 -14.925  1.00  0.00           H  
ATOM   1104  C   GLN A  70      -3.424 -21.141 -14.593  1.00  0.00           C  
ATOM   1105  O   GLN A  70      -2.566 -20.275 -14.422  1.00  0.00           O  
ATOM   1106  N   PHE A  71      -4.627 -20.871 -15.104  1.00  0.00           N  
ATOM   1107  H   PHE A  71      -5.252 -21.657 -15.261  1.00  0.00           H  
ATOM   1108  CA  PHE A  71      -5.059 -19.567 -15.605  1.00  0.00           C  
ATOM   1109  HA  PHE A  71      -4.459 -19.315 -16.481  1.00  0.00           H  
ATOM   1110  CB  PHE A  71      -6.523 -19.730 -16.040  1.00  0.00           C  
ATOM   1111  HB2 PHE A  71      -6.605 -20.640 -16.638  1.00  0.00           H  
ATOM   1112  HB3 PHE A  71      -7.144 -19.877 -15.157  1.00  0.00           H  
ATOM   1113  CG  PHE A  71      -7.108 -18.602 -16.859  1.00  0.00           C  
ATOM   1114  CD1 PHE A  71      -7.044 -18.664 -18.265  1.00  0.00           C  
ATOM   1115  HD1 PHE A  71      -6.544 -19.492 -18.746  1.00  0.00           H  
ATOM   1116  CE1 PHE A  71      -7.647 -17.663 -19.044  1.00  0.00           C  
ATOM   1117  HE1 PHE A  71      -7.599 -17.722 -20.122  1.00  0.00           H  
ATOM   1118  CZ  PHE A  71      -8.329 -16.603 -18.419  1.00  0.00           C  
ATOM   1119  HZ  PHE A  71      -8.811 -15.850 -19.026  1.00  0.00           H  
ATOM   1120  CE2 PHE A  71      -8.402 -16.544 -17.017  1.00  0.00           C  
ATOM   1121  HE2 PHE A  71      -8.953 -15.751 -16.538  1.00  0.00           H  
ATOM   1122  CD2 PHE A  71      -7.789 -17.542 -16.235  1.00  0.00           C  
ATOM   1123  HD2 PHE A  71      -7.864 -17.512 -15.158  1.00  0.00           H  
ATOM   1124  C   PHE A  71      -4.869 -18.455 -14.555  1.00  0.00           C  
ATOM   1125  O   PHE A  71      -4.240 -17.434 -14.840  1.00  0.00           O  
ATOM   1126  N   HIE A  72      -5.340 -18.670 -13.318  1.00  0.00           N  
ATOM   1127  H   HIE A  72      -5.865 -19.523 -13.151  1.00  0.00           H  
ATOM   1128  CA  HIE A  72      -5.152 -17.750 -12.185  1.00  0.00           C  
ATOM   1129  HA  HIE A  72      -5.471 -16.750 -12.480  1.00  0.00           H  
ATOM   1130  CB  HIE A  72      -6.055 -18.195 -11.026  1.00  0.00           C  
ATOM   1131  HB2 HIE A  72      -7.091 -18.209 -11.370  1.00  0.00           H  
ATOM   1132  HB3 HIE A  72      -5.787 -19.211 -10.727  1.00  0.00           H  
ATOM   1133  CG  HIE A  72      -5.981 -17.297  -9.816  1.00  0.00           C  
ATOM   1134  ND1 HIE A  72      -6.411 -15.969  -9.764  1.00  0.00           N  
ATOM   1135  CE1 HIE A  72      -6.211 -15.569  -8.499  1.00  0.00           C  
ATOM   1136  HE1 HIE A  72      -6.451 -14.583  -8.120  1.00  0.00           H  
ATOM   1137  NE2 HIE A  72      -5.693 -16.568  -7.764  1.00  0.00           N  
ATOM   1138  HE2 HIE A  72      -5.534 -16.533  -6.765  1.00  0.00           H  
ATOM   1139  CD2 HIE A  72      -5.536 -17.665  -8.580  1.00  0.00           C  
ATOM   1140  HD2 HIE A  72      -5.166 -18.641  -8.303  1.00  0.00           H  
ATOM   1141  C   HIE A  72      -3.688 -17.623 -11.736  1.00  0.00           C  
ATOM   1142  O   HIE A  72      -3.228 -16.501 -11.518  1.00  0.00           O  
ATOM   1143  N   ARG A  73      -2.937 -18.732 -11.629  1.00  0.00           N  
ATOM   1144  H   ARG A  73      -3.369 -19.628 -11.837  1.00  0.00           H  
ATOM   1145  CA  ARG A  73      -1.501 -18.713 -11.283  1.00  0.00           C  
ATOM   1146  HA  ARG A  73      -1.366 -18.220 -10.321  1.00  0.00           H  
ATOM   1147  CB  ARG A  73      -0.929 -20.142 -11.212  1.00  0.00           C  
ATOM   1148  HB2 ARG A  73      -1.336 -20.732 -12.034  1.00  0.00           H  
ATOM   1149  HB3 ARG A  73       0.149 -20.095 -11.359  1.00  0.00           H  
ATOM   1150  CG  ARG A  73      -1.163 -20.893  -9.891  1.00  0.00           C  
ATOM   1151  HG2 ARG A  73      -2.222 -20.886  -9.634  1.00  0.00           H  
ATOM   1152  HG3 ARG A  73      -0.859 -21.928 -10.050  1.00  0.00           H  
ATOM   1153  CD  ARG A  73      -0.346 -20.309  -8.724  1.00  0.00           C  
ATOM   1154  HD2 ARG A  73       0.550 -19.830  -9.126  1.00  0.00           H  
ATOM   1155  HD3 ARG A  73      -0.945 -19.548  -8.222  1.00  0.00           H  
ATOM   1156  NE  ARG A  73       0.085 -21.352  -7.764  1.00  0.00           N  
ATOM   1157  HE  ARG A  73       0.060 -22.300  -8.092  1.00  0.00           H  
ATOM   1158  CZ  ARG A  73       0.697 -21.150  -6.606  1.00  0.00           C  
ATOM   1159  NH1 ARG A  73       0.857 -19.972  -6.090  1.00  0.00           N  
ATOM   1160 HH11 ARG A  73       0.615 -19.162  -6.650  1.00  0.00           H  
ATOM   1161 HH12 ARG A  73       1.449 -19.876  -5.279  1.00  0.00           H  
ATOM   1162  NH2 ARG A  73       1.178 -22.133  -5.900  1.00  0.00           N  
ATOM   1163 HH21 ARG A  73       1.142 -23.074  -6.236  1.00  0.00           H  
ATOM   1164 HH22 ARG A  73       1.753 -21.905  -5.094  1.00  0.00           H  
ATOM   1165  C   ARG A  73      -0.710 -17.877 -12.286  1.00  0.00           C  
ATOM   1166  O   ARG A  73       0.077 -17.037 -11.860  1.00  0.00           O  
ATOM   1167  N   HIE A  74      -0.948 -18.036 -13.592  1.00  0.00           N  
ATOM   1168  H   HIE A  74      -1.596 -18.766 -13.881  1.00  0.00           H  
ATOM   1169  CA  HIE A  74      -0.326 -17.186 -14.616  1.00  0.00           C  
ATOM   1170  HA  HIE A  74       0.753 -17.200 -14.467  1.00  0.00           H  
ATOM   1171  CB  HIE A  74      -0.581 -17.738 -16.022  1.00  0.00           C  
ATOM   1172  HB2 HIE A  74      -0.297 -18.791 -16.056  1.00  0.00           H  
ATOM   1173  HB3 HIE A  74      -1.641 -17.659 -16.263  1.00  0.00           H  
ATOM   1174  CG  HIE A  74       0.237 -16.995 -17.050  1.00  0.00           C  
ATOM   1175  ND1 HIE A  74       1.631 -16.903 -17.040  1.00  0.00           N  
ATOM   1176  CE1 HIE A  74       1.955 -16.157 -18.109  1.00  0.00           C  
ATOM   1177  HE1 HIE A  74       2.965 -15.916 -18.416  1.00  0.00           H  
ATOM   1178  NE2 HIE A  74       0.852 -15.796 -18.782  1.00  0.00           N  
ATOM   1179  HE2 HIE A  74       0.854 -15.307 -19.677  1.00  0.00           H  
ATOM   1180  CD2 HIE A  74      -0.243 -16.297 -18.119  1.00  0.00           C  
ATOM   1181  HD2 HIE A  74      -1.276 -16.168 -18.396  1.00  0.00           H  
ATOM   1182  C   HIE A  74      -0.766 -15.720 -14.502  1.00  0.00           C  
ATOM   1183  O   HIE A  74       0.058 -14.814 -14.598  1.00  0.00           O  
ATOM   1184  N   LYS A  75      -2.039 -15.457 -14.176  1.00  0.00           N  
ATOM   1185  H   LYS A  75      -2.693 -16.233 -14.137  1.00  0.00           H  
ATOM   1186  CA  LYS A  75      -2.537 -14.096 -13.913  1.00  0.00           C  
ATOM   1187  HA  LYS A  75      -2.315 -13.496 -14.795  1.00  0.00           H  
ATOM   1188  CB  LYS A  75      -4.058 -14.149 -13.694  1.00  0.00           C  
ATOM   1189  HB2 LYS A  75      -4.451 -15.073 -14.115  1.00  0.00           H  
ATOM   1190  HB3 LYS A  75      -4.291 -14.145 -12.628  1.00  0.00           H  
ATOM   1191  CG  LYS A  75      -4.773 -12.990 -14.393  1.00  0.00           C  
ATOM   1192  HG2 LYS A  75      -4.497 -12.046 -13.922  1.00  0.00           H  
ATOM   1193  HG3 LYS A  75      -4.473 -12.969 -15.443  1.00  0.00           H  
ATOM   1194  CD  LYS A  75      -6.291 -13.193 -14.318  1.00  0.00           C  
ATOM   1195  HD2 LYS A  75      -6.539 -14.176 -14.725  1.00  0.00           H  
ATOM   1196  HD3 LYS A  75      -6.611 -13.147 -13.275  1.00  0.00           H  
ATOM   1197  CE  LYS A  75      -7.005 -12.114 -15.137  1.00  0.00           C  
ATOM   1198  HE2 LYS A  75      -6.784 -11.136 -14.697  1.00  0.00           H  
ATOM   1199  HE3 LYS A  75      -6.597 -12.127 -16.154  1.00  0.00           H  
ATOM   1200  NZ  LYS A  75      -8.469 -12.350 -15.174  1.00  0.00           N  
ATOM   1201  HZ1 LYS A  75      -8.667 -13.242 -15.609  1.00  0.00           H  
ATOM   1202  HZ2 LYS A  75      -8.851 -12.355 -14.237  1.00  0.00           H  
ATOM   1203  HZ3 LYS A  75      -8.937 -11.624 -15.701  1.00  0.00           H  
ATOM   1204  C   LYS A  75      -1.805 -13.424 -12.746  1.00  0.00           C  
ATOM   1205  O   LYS A  75      -1.347 -12.294 -12.886  1.00  0.00           O  
ATOM   1206  N   GLN A  76      -1.650 -14.127 -11.620  1.00  0.00           N  
ATOM   1207  H   GLN A  76      -2.085 -15.043 -11.577  1.00  0.00           H  
ATOM   1208  CA  GLN A  76      -0.869 -13.673 -10.464  1.00  0.00           C  
ATOM   1209  HA  GLN A  76      -1.229 -12.689 -10.164  1.00  0.00           H  
ATOM   1210  CB  GLN A  76      -1.055 -14.632  -9.273  1.00  0.00           C  
ATOM   1211  HB2 GLN A  76      -0.820 -15.646  -9.601  1.00  0.00           H  
ATOM   1212  HB3 GLN A  76      -0.343 -14.368  -8.491  1.00  0.00           H  
ATOM   1213  CG  GLN A  76      -2.465 -14.631  -8.655  1.00  0.00           C  
ATOM   1214  HG2 GLN A  76      -3.226 -14.652  -9.436  1.00  0.00           H  
ATOM   1215  HG3 GLN A  76      -2.575 -15.551  -8.077  1.00  0.00           H  
ATOM   1216  CD  GLN A  76      -2.733 -13.442  -7.731  1.00  0.00           C  
ATOM   1217  OE1 GLN A  76      -2.721 -12.282  -8.126  1.00  0.00           O  
ATOM   1218  NE2 GLN A  76      -3.006 -13.689  -6.465  1.00  0.00           N  
ATOM   1219 HE21 GLN A  76      -3.184 -12.905  -5.855  1.00  0.00           H  
ATOM   1220 HE22 GLN A  76      -2.939 -14.619  -6.087  1.00  0.00           H  
ATOM   1221  C   GLN A  76       0.621 -13.515 -10.811  1.00  0.00           C  
ATOM   1222  O   GLN A  76       1.211 -12.513 -10.421  1.00  0.00           O  
ATOM   1223  N   LEU A  77       1.217 -14.428 -11.590  1.00  0.00           N  
ATOM   1224  H   LEU A  77       0.682 -15.249 -11.861  1.00  0.00           H  
ATOM   1225  CA  LEU A  77       2.608 -14.343 -12.073  1.00  0.00           C  
ATOM   1226  HA  LEU A  77       3.272 -14.323 -11.209  1.00  0.00           H  
ATOM   1227  CB  LEU A  77       2.906 -15.624 -12.890  1.00  0.00           C  
ATOM   1228  HB2 LEU A  77       2.758 -16.475 -12.226  1.00  0.00           H  
ATOM   1229  HB3 LEU A  77       2.165 -15.710 -13.677  1.00  0.00           H  
ATOM   1230  CG  LEU A  77       4.276 -15.825 -13.571  1.00  0.00           C  
ATOM   1231  HG  LEU A  77       4.271 -16.837 -13.971  1.00  0.00           H  
ATOM   1232  CD1 LEU A  77       4.550 -14.896 -14.755  1.00  0.00           C  
ATOM   1233 HD11 LEU A  77       3.695 -14.901 -15.433  1.00  0.00           H  
ATOM   1234 HD12 LEU A  77       4.760 -13.883 -14.423  1.00  0.00           H  
ATOM   1235 HD13 LEU A  77       5.420 -15.264 -15.300  1.00  0.00           H  
ATOM   1236  CD2 LEU A  77       5.434 -15.728 -12.586  1.00  0.00           C  
ATOM   1237 HD21 LEU A  77       5.537 -14.701 -12.245  1.00  0.00           H  
ATOM   1238 HD22 LEU A  77       5.262 -16.394 -11.741  1.00  0.00           H  
ATOM   1239 HD23 LEU A  77       6.355 -16.029 -13.088  1.00  0.00           H  
ATOM   1240  C   LEU A  77       2.847 -13.044 -12.858  1.00  0.00           C  
ATOM   1241  O   LEU A  77       3.719 -12.257 -12.488  1.00  0.00           O  
ATOM   1242  N   ILE A  78       2.029 -12.768 -13.880  1.00  0.00           N  
ATOM   1243  H   ILE A  78       1.328 -13.465 -14.120  1.00  0.00           H  
ATOM   1244  CA  ILE A  78       2.109 -11.551 -14.709  1.00  0.00           C  
ATOM   1245  HA  ILE A  78       3.114 -11.467 -15.117  1.00  0.00           H  
ATOM   1246  CB  ILE A  78       1.101 -11.677 -15.881  1.00  0.00           C  
ATOM   1247  HB  ILE A  78       0.145 -11.992 -15.458  1.00  0.00           H  
ATOM   1248  CG2 ILE A  78       0.839 -10.341 -16.600  1.00  0.00           C  
ATOM   1249 HG21 ILE A  78       0.228 -10.516 -17.487  1.00  0.00           H  
ATOM   1250 HG22 ILE A  78       0.301  -9.662 -15.942  1.00  0.00           H  
ATOM   1251 HG23 ILE A  78       1.782  -9.883 -16.901  1.00  0.00           H  
ATOM   1252  CG1 ILE A  78       1.519 -12.766 -16.900  1.00  0.00           C  
ATOM   1253 HG12 ILE A  78       1.693 -13.704 -16.373  1.00  0.00           H  
ATOM   1254 HG13 ILE A  78       0.681 -12.940 -17.577  1.00  0.00           H  
ATOM   1255  CD1 ILE A  78       2.763 -12.460 -17.748  1.00  0.00           C  
ATOM   1256 HD11 ILE A  78       2.959 -13.301 -18.412  1.00  0.00           H  
ATOM   1257 HD12 ILE A  78       2.597 -11.574 -18.360  1.00  0.00           H  
ATOM   1258 HD13 ILE A  78       3.633 -12.310 -17.111  1.00  0.00           H  
ATOM   1259  C   ILE A  78       1.870 -10.287 -13.867  1.00  0.00           C  
ATOM   1260  O   ILE A  78       2.572  -9.285 -14.018  1.00  0.00           O  
ATOM   1261  N   ARG A  79       0.907 -10.333 -12.937  1.00  0.00           N  
ATOM   1262  H   ARG A  79       0.353 -11.185 -12.887  1.00  0.00           H  
ATOM   1263  CA  ARG A  79       0.621  -9.247 -11.983  1.00  0.00           C  
ATOM   1264  HA  ARG A  79       0.448  -8.328 -12.543  1.00  0.00           H  
ATOM   1265  CB  ARG A  79      -0.669  -9.601 -11.219  1.00  0.00           C  
ATOM   1266  HB2 ARG A  79      -1.494  -9.609 -11.933  1.00  0.00           H  
ATOM   1267  HB3 ARG A  79      -0.576 -10.602 -10.801  1.00  0.00           H  
ATOM   1268  CG  ARG A  79      -1.016  -8.640 -10.074  1.00  0.00           C  
ATOM   1269  HG2 ARG A  79      -0.268  -8.752  -9.287  1.00  0.00           H  
ATOM   1270  HG3 ARG A  79      -0.996  -7.612 -10.440  1.00  0.00           H  
ATOM   1271  CD  ARG A  79      -2.409  -8.954  -9.498  1.00  0.00           C  
ATOM   1272  HD2 ARG A  79      -3.171  -8.443 -10.092  1.00  0.00           H  
ATOM   1273  HD3 ARG A  79      -2.593 -10.029  -9.578  1.00  0.00           H  
ATOM   1274  NE  ARG A  79      -2.528  -8.577  -8.074  1.00  0.00           N  
ATOM   1275  HE  ARG A  79      -2.671  -9.343  -7.431  1.00  0.00           H  
ATOM   1276  CZ  ARG A  79      -2.425  -7.364  -7.555  1.00  0.00           C  
ATOM   1277  NH1 ARG A  79      -2.340  -6.306  -8.298  1.00  0.00           N  
ATOM   1278 HH11 ARG A  79      -2.497  -6.359  -9.283  1.00  0.00           H  
ATOM   1279 HH12 ARG A  79      -2.013  -5.423  -7.901  1.00  0.00           H  
ATOM   1280  NH2 ARG A  79      -2.372  -7.173  -6.269  1.00  0.00           N  
ATOM   1281 HH21 ARG A  79      -2.448  -7.945  -5.633  1.00  0.00           H  
ATOM   1282 HH22 ARG A  79      -2.402  -6.224  -5.929  1.00  0.00           H  
ATOM   1283  C   ARG A  79       1.817  -8.951 -11.066  1.00  0.00           C  
ATOM   1284  O   ARG A  79       2.171  -7.786 -10.906  1.00  0.00           O  
ATOM   1285  N   PHE A  80       2.472  -9.960 -10.490  1.00  0.00           N  
ATOM   1286  H   PHE A  80       2.147 -10.911 -10.639  1.00  0.00           H  
ATOM   1287  CA  PHE A  80       3.672  -9.731  -9.677  1.00  0.00           C  
ATOM   1288  HA  PHE A  80       3.455  -8.923  -8.980  1.00  0.00           H  
ATOM   1289  CB  PHE A  80       4.026 -10.967  -8.841  1.00  0.00           C  
ATOM   1290  HB2 PHE A  80       4.110 -11.828  -9.504  1.00  0.00           H  
ATOM   1291  HB3 PHE A  80       5.000 -10.795  -8.384  1.00  0.00           H  
ATOM   1292  CG  PHE A  80       3.054 -11.286  -7.716  1.00  0.00           C  
ATOM   1293  CD1 PHE A  80       2.456 -12.558  -7.636  1.00  0.00           C  
ATOM   1294  HD1 PHE A  80       2.679 -13.309  -8.381  1.00  0.00           H  
ATOM   1295  CE1 PHE A  80       1.560 -12.856  -6.596  1.00  0.00           C  
ATOM   1296  HE1 PHE A  80       1.105 -13.835  -6.539  1.00  0.00           H  
ATOM   1297  CZ  PHE A  80       1.256 -11.887  -5.625  1.00  0.00           C  
ATOM   1298  HZ  PHE A  80       0.571 -12.123  -4.821  1.00  0.00           H  
ATOM   1299  CE2 PHE A  80       1.867 -10.624  -5.686  1.00  0.00           C  
ATOM   1300  HE2 PHE A  80       1.660  -9.892  -4.918  1.00  0.00           H  
ATOM   1301  CD2 PHE A  80       2.775 -10.328  -6.719  1.00  0.00           C  
ATOM   1302  HD2 PHE A  80       3.273  -9.370  -6.730  1.00  0.00           H  
ATOM   1303  C   PHE A  80       4.863  -9.234 -10.512  1.00  0.00           C  
ATOM   1304  O   PHE A  80       5.554  -8.334 -10.043  1.00  0.00           O  
ATOM   1305  N   LEU A  81       5.058  -9.705 -11.754  1.00  0.00           N  
ATOM   1306  H   LEU A  81       4.493 -10.486 -12.084  1.00  0.00           H  
ATOM   1307  CA  LEU A  81       6.066  -9.113 -12.657  1.00  0.00           C  
ATOM   1308  HA  LEU A  81       7.037  -9.151 -12.166  1.00  0.00           H  
ATOM   1309  CB  LEU A  81       6.147  -9.898 -13.980  1.00  0.00           C  
ATOM   1310  HB2 LEU A  81       5.147  -9.972 -14.411  1.00  0.00           H  
ATOM   1311  HB3 LEU A  81       6.759  -9.314 -14.670  1.00  0.00           H  
ATOM   1312  CG  LEU A  81       6.759 -11.310 -13.909  1.00  0.00           C  
ATOM   1313  HG  LEU A  81       6.136 -11.957 -13.297  1.00  0.00           H  
ATOM   1314  CD1 LEU A  81       6.824 -11.877 -15.328  1.00  0.00           C  
ATOM   1315 HD11 LEU A  81       7.207 -12.897 -15.299  1.00  0.00           H  
ATOM   1316 HD12 LEU A  81       5.826 -11.896 -15.763  1.00  0.00           H  
ATOM   1317 HD13 LEU A  81       7.480 -11.266 -15.951  1.00  0.00           H  
ATOM   1318  CD2 LEU A  81       8.175 -11.300 -13.338  1.00  0.00           C  
ATOM   1319 HD21 LEU A  81       8.635 -12.280 -13.467  1.00  0.00           H  
ATOM   1320 HD22 LEU A  81       8.771 -10.550 -13.854  1.00  0.00           H  
ATOM   1321 HD23 LEU A  81       8.146 -11.076 -12.274  1.00  0.00           H  
ATOM   1322  C   LEU A  81       5.796  -7.623 -12.950  1.00  0.00           C  
ATOM   1323  O   LEU A  81       6.711  -6.801 -12.902  1.00  0.00           O  
ATOM   1324  N   LYS A  82       4.533  -7.253 -13.191  1.00  0.00           N  
ATOM   1325  H   LYS A  82       3.844  -7.992 -13.292  1.00  0.00           H  
ATOM   1326  CA  LYS A  82       4.099  -5.853 -13.361  1.00  0.00           C  
ATOM   1327  HA  LYS A  82       4.724  -5.380 -14.122  1.00  0.00           H  
ATOM   1328  CB  LYS A  82       2.632  -5.818 -13.831  1.00  0.00           C  
ATOM   1329  HB2 LYS A  82       2.038  -6.523 -13.249  1.00  0.00           H  
ATOM   1330  HB3 LYS A  82       2.229  -4.815 -13.676  1.00  0.00           H  
ATOM   1331  CG  LYS A  82       2.528  -6.151 -15.327  1.00  0.00           C  
ATOM   1332  HG2 LYS A  82       2.999  -5.338 -15.872  1.00  0.00           H  
ATOM   1333  HG3 LYS A  82       3.066  -7.076 -15.538  1.00  0.00           H  
ATOM   1334  CD  LYS A  82       1.086  -6.289 -15.833  1.00  0.00           C  
ATOM   1335  HD2 LYS A  82       0.605  -7.122 -15.318  1.00  0.00           H  
ATOM   1336  HD3 LYS A  82       0.541  -5.367 -15.623  1.00  0.00           H  
ATOM   1337  CE  LYS A  82       1.109  -6.553 -17.347  1.00  0.00           C  
ATOM   1338  HE2 LYS A  82       1.652  -5.741 -17.840  1.00  0.00           H  
ATOM   1339  HE3 LYS A  82       1.664  -7.478 -17.529  1.00  0.00           H  
ATOM   1340  NZ  LYS A  82      -0.252  -6.670 -17.926  1.00  0.00           N  
ATOM   1341  HZ1 LYS A  82      -0.780  -5.814 -17.874  1.00  0.00           H  
ATOM   1342  HZ2 LYS A  82      -0.234  -6.956 -18.916  1.00  0.00           H  
ATOM   1343  HZ3 LYS A  82      -0.773  -7.421 -17.503  1.00  0.00           H  
ATOM   1344  C   LYS A  82       4.305  -5.013 -12.095  1.00  0.00           C  
ATOM   1345  O   LYS A  82       4.718  -3.862 -12.195  1.00  0.00           O  
ATOM   1346  N   ARG A  83       4.069  -5.562 -10.898  1.00  0.00           N  
ATOM   1347  H   ARG A  83       3.671  -6.495 -10.874  1.00  0.00           H  
ATOM   1348  CA  ARG A  83       4.351  -4.861  -9.625  1.00  0.00           C  
ATOM   1349  HA  ARG A  83       4.001  -3.831  -9.698  1.00  0.00           H  
ATOM   1350  CB  ARG A  83       3.592  -5.530  -8.474  1.00  0.00           C  
ATOM   1351  HB2 ARG A  83       3.826  -6.594  -8.461  1.00  0.00           H  
ATOM   1352  HB3 ARG A  83       3.916  -5.089  -7.530  1.00  0.00           H  
ATOM   1353  CG  ARG A  83       2.077  -5.323  -8.622  1.00  0.00           C  
ATOM   1354  HG2 ARG A  83       1.840  -4.256  -8.630  1.00  0.00           H  
ATOM   1355  HG3 ARG A  83       1.733  -5.743  -9.564  1.00  0.00           H  
ATOM   1356  CD  ARG A  83       1.330  -6.018  -7.483  1.00  0.00           C  
ATOM   1357  HD2 ARG A  83       0.375  -6.373  -7.874  1.00  0.00           H  
ATOM   1358  HD3 ARG A  83       1.900  -6.883  -7.146  1.00  0.00           H  
ATOM   1359  NE  ARG A  83       1.060  -5.073  -6.384  1.00  0.00           N  
ATOM   1360  HE  ARG A  83       0.579  -4.223  -6.679  1.00  0.00           H  
ATOM   1361  CZ  ARG A  83       1.057  -5.298  -5.089  1.00  0.00           C  
ATOM   1362  NH1 ARG A  83       1.397  -6.469  -4.627  1.00  0.00           N  
ATOM   1363 HH11 ARG A  83       1.724  -7.153  -5.281  1.00  0.00           H  
ATOM   1364 HH12 ARG A  83       1.492  -6.615  -3.639  1.00  0.00           H  
ATOM   1365  NH2 ARG A  83       0.703  -4.374  -4.244  1.00  0.00           N  
ATOM   1366 HH21 ARG A  83       0.620  -3.396  -4.537  1.00  0.00           H  
ATOM   1367 HH22 ARG A  83       0.627  -4.546  -3.262  1.00  0.00           H  
ATOM   1368  C   ARG A  83       5.849  -4.753  -9.321  1.00  0.00           C  
ATOM   1369  O   ARG A  83       6.285  -3.750  -8.766  1.00  0.00           O  
ATOM   1370  N   LEU A  84       6.646  -5.737  -9.730  1.00  0.00           N  
ATOM   1371  H   LEU A  84       6.218  -6.564 -10.127  1.00  0.00           H  
ATOM   1372  CA  LEU A  84       8.106  -5.693  -9.660  1.00  0.00           C  
ATOM   1373  HA  LEU A  84       8.395  -5.426  -8.642  1.00  0.00           H  
ATOM   1374  CB  LEU A  84       8.623  -7.110  -9.955  1.00  0.00           C  
ATOM   1375  HB2 LEU A  84       8.260  -7.779  -9.175  1.00  0.00           H  
ATOM   1376  HB3 LEU A  84       8.202  -7.446 -10.901  1.00  0.00           H  
ATOM   1377  CG  LEU A  84      10.149  -7.241 -10.051  1.00  0.00           C  
ATOM   1378  HG  LEU A  84      10.515  -6.674 -10.907  1.00  0.00           H  
ATOM   1379  CD1 LEU A  84      10.860  -6.759  -8.783  1.00  0.00           C  
ATOM   1380 HD11 LEU A  84      10.478  -7.299  -7.916  1.00  0.00           H  
ATOM   1381 HD12 LEU A  84      11.932  -6.931  -8.875  1.00  0.00           H  
ATOM   1382 HD13 LEU A  84      10.701  -5.691  -8.641  1.00  0.00           H  
ATOM   1383  CD2 LEU A  84      10.476  -8.717 -10.264  1.00  0.00           C  
ATOM   1384 HD21 LEU A  84      10.186  -9.295  -9.387  1.00  0.00           H  
ATOM   1385 HD22 LEU A  84       9.944  -9.096 -11.136  1.00  0.00           H  
ATOM   1386 HD23 LEU A  84      11.544  -8.826 -10.439  1.00  0.00           H  
ATOM   1387  C   LEU A  84       8.697  -4.624 -10.601  1.00  0.00           C  
ATOM   1388  O   LEU A  84       9.567  -3.864 -10.190  1.00  0.00           O  
ATOM   1389  N   ASP A  85       8.186  -4.510 -11.832  1.00  0.00           N  
ATOM   1390  H   ASP A  85       7.542  -5.227 -12.153  1.00  0.00           H  
ATOM   1391  CA  ASP A  85       8.519  -3.422 -12.774  1.00  0.00           C  
ATOM   1392  HA  ASP A  85       9.593  -3.431 -12.968  1.00  0.00           H  
ATOM   1393  CB  ASP A  85       7.788  -3.704 -14.101  1.00  0.00           C  
ATOM   1394  HB2 ASP A  85       8.085  -4.701 -14.429  1.00  0.00           H  
ATOM   1395  HB3 ASP A  85       6.711  -3.714 -13.924  1.00  0.00           H  
ATOM   1396  CG  ASP A  85       8.084  -2.735 -15.254  1.00  0.00           C  
ATOM   1397  OD1 ASP A  85       9.134  -2.063 -15.252  1.00  0.00           O  
ATOM   1398  OD2 ASP A  85       7.276  -2.672 -16.213  1.00  0.00           O  
ATOM   1399  C   ASP A  85       8.161  -2.036 -12.196  1.00  0.00           C  
ATOM   1400  O   ASP A  85       8.999  -1.130 -12.185  1.00  0.00           O  
ATOM   1401  N   ARG A  86       6.956  -1.907 -11.613  1.00  0.00           N  
ATOM   1402  H   ARG A  86       6.312  -2.687 -11.701  1.00  0.00           H  
ATOM   1403  CA  ARG A  86       6.482  -0.694 -10.917  1.00  0.00           C  
ATOM   1404  HA  ARG A  86       6.548   0.158 -11.593  1.00  0.00           H  
ATOM   1405  CB  ARG A  86       5.016  -0.858 -10.491  1.00  0.00           C  
ATOM   1406  HB2 ARG A  86       4.891  -1.811  -9.978  1.00  0.00           H  
ATOM   1407  HB3 ARG A  86       4.784  -0.078  -9.764  1.00  0.00           H  
ATOM   1408  CG  ARG A  86       4.020  -0.777 -11.664  1.00  0.00           C  
ATOM   1409  HG2 ARG A  86       4.555  -0.838 -12.612  1.00  0.00           H  
ATOM   1410  HG3 ARG A  86       3.348  -1.634 -11.615  1.00  0.00           H  
ATOM   1411  CD  ARG A  86       3.185   0.515 -11.647  1.00  0.00           C  
ATOM   1412  HD2 ARG A  86       3.866   1.363 -11.736  1.00  0.00           H  
ATOM   1413  HD3 ARG A  86       2.516   0.525 -12.508  1.00  0.00           H  
ATOM   1414  NE  ARG A  86       2.408   0.665 -10.400  1.00  0.00           N  
ATOM   1415  HE  ARG A  86       2.733   1.379  -9.739  1.00  0.00           H  
ATOM   1416  CZ  ARG A  86       1.428  -0.081  -9.933  1.00  0.00           C  
ATOM   1417  NH1 ARG A  86       0.849  -1.018 -10.630  1.00  0.00           N  
ATOM   1418 HH11 ARG A  86       1.128  -1.169 -11.575  1.00  0.00           H  
ATOM   1419 HH12 ARG A  86       0.163  -1.635 -10.185  1.00  0.00           H  
ATOM   1420  NH2 ARG A  86       1.014   0.070  -8.725  1.00  0.00           N  
ATOM   1421 HH21 ARG A  86       1.399   0.816  -8.136  1.00  0.00           H  
ATOM   1422 HH22 ARG A  86       0.123  -0.316  -8.443  1.00  0.00           H  
ATOM   1423  C   ARG A  86       7.310  -0.296  -9.695  1.00  0.00           C  
ATOM   1424  O   ARG A  86       7.416   0.893  -9.431  1.00  0.00           O  
ATOM   1425  N   ASN A  87       7.909  -1.232  -8.956  1.00  0.00           N  
ATOM   1426  H   ASN A  87       7.729  -2.203  -9.169  1.00  0.00           H  
ATOM   1427  CA  ASN A  87       8.821  -0.881  -7.860  1.00  0.00           C  
ATOM   1428  HA  ASN A  87       8.530   0.086  -7.459  1.00  0.00           H  
ATOM   1429  CB  ASN A  87       8.713  -1.902  -6.717  1.00  0.00           C  
ATOM   1430  HB2 ASN A  87       8.431  -2.877  -7.109  1.00  0.00           H  
ATOM   1431  HB3 ASN A  87       9.686  -1.986  -6.244  1.00  0.00           H  
ATOM   1432  CG  ASN A  87       7.755  -1.482  -5.610  1.00  0.00           C  
ATOM   1433  OD1 ASN A  87       7.488  -0.317  -5.361  1.00  0.00           O  
ATOM   1434  ND2 ASN A  87       7.249  -2.429  -4.859  1.00  0.00           N  
ATOM   1435 HD21 ASN A  87       6.681  -2.120  -4.068  1.00  0.00           H  
ATOM   1436 HD22 ASN A  87       7.372  -3.392  -5.091  1.00  0.00           H  
ATOM   1437  C   ASN A  87      10.271  -0.665  -8.317  1.00  0.00           C  
ATOM   1438  O   ASN A  87      10.942   0.216  -7.778  1.00  0.00           O  
ATOM   1439  N   LEU A  88      10.774  -1.389  -9.325  1.00  0.00           N  
ATOM   1440  H   LEU A  88      10.202  -2.115  -9.749  1.00  0.00           H  
ATOM   1441  CA  LEU A  88      12.088  -1.078  -9.913  1.00  0.00           C  
ATOM   1442  HA  LEU A  88      12.835  -1.093  -9.122  1.00  0.00           H  
ATOM   1443  CB  LEU A  88      12.467  -2.110 -10.992  1.00  0.00           C  
ATOM   1444  HB2 LEU A  88      11.619  -2.223 -11.670  1.00  0.00           H  
ATOM   1445  HB3 LEU A  88      13.303  -1.711 -11.567  1.00  0.00           H  
ATOM   1446  CG  LEU A  88      12.878  -3.496 -10.465  1.00  0.00           C  
ATOM   1447  HG  LEU A  88      12.097  -3.895  -9.820  1.00  0.00           H  
ATOM   1448  CD1 LEU A  88      13.087  -4.462 -11.635  1.00  0.00           C  
ATOM   1449 HD11 LEU A  88      12.175  -4.504 -12.231  1.00  0.00           H  
ATOM   1450 HD12 LEU A  88      13.913  -4.124 -12.262  1.00  0.00           H  
ATOM   1451 HD13 LEU A  88      13.299  -5.463 -11.263  1.00  0.00           H  
ATOM   1452  CD2 LEU A  88      14.180  -3.452  -9.664  1.00  0.00           C  
ATOM   1453 HD21 LEU A  88      14.053  -2.850  -8.767  1.00  0.00           H  
ATOM   1454 HD22 LEU A  88      14.446  -4.464  -9.365  1.00  0.00           H  
ATOM   1455 HD23 LEU A  88      14.979  -3.032 -10.276  1.00  0.00           H  
ATOM   1456  C   LEU A  88      12.117   0.345 -10.494  1.00  0.00           C  
ATOM   1457  O   LEU A  88      13.145   1.016 -10.402  1.00  0.00           O  
ATOM   1458  N   TRP A  89      10.989   0.834 -11.021  1.00  0.00           N  
ATOM   1459  H   TRP A  89      10.199   0.200 -11.099  1.00  0.00           H  
ATOM   1460  CA  TRP A  89      10.810   2.196 -11.546  1.00  0.00           C  
ATOM   1461  HA  TRP A  89      11.332   2.292 -12.497  1.00  0.00           H  
ATOM   1462  CB  TRP A  89       9.309   2.388 -11.794  1.00  0.00           C  
ATOM   1463  HB2 TRP A  89       8.991   1.666 -12.544  1.00  0.00           H  
ATOM   1464  HB3 TRP A  89       8.796   2.147 -10.872  1.00  0.00           H  
ATOM   1465  CG  TRP A  89       8.816   3.739 -12.210  1.00  0.00           C  
ATOM   1466  CD1 TRP A  89       8.112   4.587 -11.423  1.00  0.00           C  
ATOM   1467  HD1 TRP A  89       7.835   4.398 -10.387  1.00  0.00           H  
ATOM   1468  NE1 TRP A  89       7.737   5.695 -12.156  1.00  0.00           N  
ATOM   1469  HE1 TRP A  89       7.071   6.394 -11.827  1.00  0.00           H  
ATOM   1470  CE2 TRP A  89       8.206   5.633 -13.447  1.00  0.00           C  
ATOM   1471  CZ2 TRP A  89       8.073   6.490 -14.548  1.00  0.00           C  
ATOM   1472  HZ2 TRP A  89       7.553   7.430 -14.440  1.00  0.00           H  
ATOM   1473  CH2 TRP A  89       8.616   6.102 -15.782  1.00  0.00           C  
ATOM   1474  HH2 TRP A  89       8.541   6.753 -16.643  1.00  0.00           H  
ATOM   1475  CZ3 TRP A  89       9.263   4.859 -15.895  1.00  0.00           C  
ATOM   1476  HZ3 TRP A  89       9.654   4.553 -16.848  1.00  0.00           H  
ATOM   1477  CE3 TRP A  89       9.400   4.009 -14.781  1.00  0.00           C  
ATOM   1478  HE3 TRP A  89       9.898   3.056 -14.886  1.00  0.00           H  
ATOM   1479  CD2 TRP A  89       8.882   4.379 -13.522  1.00  0.00           C  
ATOM   1480  C   TRP A  89      11.354   3.285 -10.607  1.00  0.00           C  
ATOM   1481  O   TRP A  89      12.120   4.142 -11.055  1.00  0.00           O  
ATOM   1482  N   GLY A  90      11.043   3.209  -9.305  1.00  0.00           N  
ATOM   1483  H   GLY A  90      10.488   2.423  -8.992  1.00  0.00           H  
ATOM   1484  CA  GLY A  90      11.483   4.200  -8.313  1.00  0.00           C  
ATOM   1485  HA2 GLY A  90      11.228   5.200  -8.663  1.00  0.00           H  
ATOM   1486  HA3 GLY A  90      10.959   4.017  -7.375  1.00  0.00           H  
ATOM   1487  C   GLY A  90      12.985   4.154  -8.022  1.00  0.00           C  
ATOM   1488  O   GLY A  90      13.630   5.195  -7.873  1.00  0.00           O  
ATOM   1489  N   LEU A  91      13.567   2.949  -8.000  1.00  0.00           N  
ATOM   1490  H   LEU A  91      12.998   2.138  -8.206  1.00  0.00           H  
ATOM   1491  CA  LEU A  91      15.007   2.781  -7.803  1.00  0.00           C  
ATOM   1492  HA  LEU A  91      15.322   3.400  -6.961  1.00  0.00           H  
ATOM   1493  CB  LEU A  91      15.340   1.315  -7.497  1.00  0.00           C  
ATOM   1494  HB2 LEU A  91      15.072   0.706  -8.362  1.00  0.00           H  
ATOM   1495  HB3 LEU A  91      16.418   1.248  -7.359  1.00  0.00           H  
ATOM   1496  CG  LEU A  91      14.669   0.719  -6.250  1.00  0.00           C  
ATOM   1497  HG  LEU A  91      13.585   0.750  -6.353  1.00  0.00           H  
ATOM   1498  CD1 LEU A  91      15.112  -0.738  -6.136  1.00  0.00           C  
ATOM   1499 HD11 LEU A  91      14.755  -1.297  -7.000  1.00  0.00           H  
ATOM   1500 HD12 LEU A  91      16.200  -0.801  -6.084  1.00  0.00           H  
ATOM   1501 HD13 LEU A  91      14.692  -1.172  -5.232  1.00  0.00           H  
ATOM   1502  CD2 LEU A  91      15.082   1.433  -4.966  1.00  0.00           C  
ATOM   1503 HD21 LEU A  91      14.632   0.942  -4.102  1.00  0.00           H  
ATOM   1504 HD22 LEU A  91      16.164   1.435  -4.856  1.00  0.00           H  
ATOM   1505 HD23 LEU A  91      14.718   2.462  -4.975  1.00  0.00           H  
ATOM   1506  C   LEU A  91      15.790   3.246  -9.034  1.00  0.00           C  
ATOM   1507  O   LEU A  91      16.844   3.870  -8.906  1.00  0.00           O  
ATOM   1508  N   ALA A  92      15.280   2.956 -10.234  1.00  0.00           N  
ATOM   1509  H   ALA A  92      14.407   2.435 -10.267  1.00  0.00           H  
ATOM   1510  CA  ALA A  92      15.897   3.342 -11.495  1.00  0.00           C  
ATOM   1511  HA  ALA A  92      16.954   3.068 -11.462  1.00  0.00           H  
ATOM   1512  CB  ALA A  92      15.246   2.544 -12.629  1.00  0.00           C  
ATOM   1513  HB1 ALA A  92      15.432   1.480 -12.485  1.00  0.00           H  
ATOM   1514  HB2 ALA A  92      14.168   2.717 -12.650  1.00  0.00           H  
ATOM   1515  HB3 ALA A  92      15.676   2.855 -13.579  1.00  0.00           H  
ATOM   1516  C   ALA A  92      15.832   4.862 -11.731  1.00  0.00           C  
ATOM   1517  O   ALA A  92      16.878   5.513 -11.788  1.00  0.00           O  
ATOM   1518  N   GLY A  93      14.634   5.447 -11.857  1.00  0.00           N  
ATOM   1519  H   GLY A  93      13.790   4.909 -11.651  1.00  0.00           H  
ATOM   1520  CA  GLY A  93      14.472   6.799 -12.416  1.00  0.00           C  
ATOM   1521  HA2 GLY A  93      13.427   7.090 -12.316  1.00  0.00           H  
ATOM   1522  HA3 GLY A  93      15.081   7.510 -11.858  1.00  0.00           H  
ATOM   1523  C   GLY A  93      14.849   6.894 -13.906  1.00  0.00           C  
ATOM   1524  O   GLY A  93      15.314   7.936 -14.362  1.00  0.00           O  
ATOM   1525  N   LEU A  94      14.687   5.792 -14.650  1.00  0.00           N  
ATOM   1526  H   LEU A  94      14.267   4.992 -14.198  1.00  0.00           H  
ATOM   1527  CA  LEU A  94      14.972   5.657 -16.084  1.00  0.00           C  
ATOM   1528  HA  LEU A  94      15.035   6.646 -16.539  1.00  0.00           H  
ATOM   1529  CB  LEU A  94      16.313   4.920 -16.288  1.00  0.00           C  
ATOM   1530  HB2 LEU A  94      16.231   3.957 -15.789  1.00  0.00           H  
ATOM   1531  HB3 LEU A  94      16.447   4.726 -17.354  1.00  0.00           H  
ATOM   1532  CG  LEU A  94      17.584   5.609 -15.757  1.00  0.00           C  
ATOM   1533  HG  LEU A  94      17.462   5.847 -14.700  1.00  0.00           H  
ATOM   1534  CD1 LEU A  94      18.772   4.653 -15.897  1.00  0.00           C  
ATOM   1535 HD11 LEU A  94      19.678   5.130 -15.526  1.00  0.00           H  
ATOM   1536 HD12 LEU A  94      18.583   3.755 -15.313  1.00  0.00           H  
ATOM   1537 HD13 LEU A  94      18.914   4.379 -16.943  1.00  0.00           H  
ATOM   1538  CD2 LEU A  94      17.908   6.887 -16.528  1.00  0.00           C  
ATOM   1539 HD21 LEU A  94      18.023   6.671 -17.590  1.00  0.00           H  
ATOM   1540 HD22 LEU A  94      17.113   7.618 -16.390  1.00  0.00           H  
ATOM   1541 HD23 LEU A  94      18.832   7.320 -16.147  1.00  0.00           H  
ATOM   1542  C   LEU A  94      13.832   4.880 -16.766  1.00  0.00           C  
ATOM   1543  O   LEU A  94      13.388   3.858 -16.243  1.00  0.00           O  
ATOM   1544  N   ASN A  95      13.379   5.338 -17.939  1.00  0.00           N  
ATOM   1545  H   ASN A  95      13.785   6.184 -18.302  1.00  0.00           H  
ATOM   1546  CA  ASN A  95      12.201   4.776 -18.618  1.00  0.00           C  
ATOM   1547  HA  ASN A  95      11.385   4.745 -17.902  1.00  0.00           H  
ATOM   1548  CB  ASN A  95      11.787   5.689 -19.796  1.00  0.00           C  
ATOM   1549  HB2 ASN A  95      12.647   5.863 -20.442  1.00  0.00           H  
ATOM   1550  HB3 ASN A  95      11.023   5.180 -20.385  1.00  0.00           H  
ATOM   1551  CG  ASN A  95      11.192   7.025 -19.381  1.00  0.00           C  
ATOM   1552  OD1 ASN A  95      10.586   7.161 -18.338  1.00  0.00           O  
ATOM   1553  ND2 ASN A  95      11.331   8.054 -20.187  1.00  0.00           N  
ATOM   1554 HD21 ASN A  95      10.913   8.915 -19.873  1.00  0.00           H  
ATOM   1555 HD22 ASN A  95      11.820   7.976 -21.058  1.00  0.00           H  
ATOM   1556  C   ASN A  95      12.399   3.330 -19.115  1.00  0.00           C  
ATOM   1557  O   ASN A  95      11.577   2.444 -18.865  1.00  0.00           O  
ATOM   1558  N   SER A  96      13.454   3.104 -19.896  1.00  0.00           N  
ATOM   1559  H   SER A  96      14.128   3.843 -20.040  1.00  0.00           H  
ATOM   1560  CA  SER A  96      13.711   1.833 -20.571  1.00  0.00           C  
ATOM   1561  HA  SER A  96      13.486   1.019 -19.886  1.00  0.00           H  
ATOM   1562  CB  SER A  96      12.812   1.702 -21.805  1.00  0.00           C  
ATOM   1563  HB2 SER A  96      11.770   1.829 -21.509  1.00  0.00           H  
ATOM   1564  HB3 SER A  96      13.072   2.480 -22.525  1.00  0.00           H  
ATOM   1565  OG  SER A  96      12.964   0.433 -22.406  1.00  0.00           O  
ATOM   1566  HG  SER A  96      12.397   0.377 -23.180  1.00  0.00           H  
ATOM   1567  C   SER A  96      15.179   1.749 -20.972  1.00  0.00           C  
ATOM   1568  O   SER A  96      15.748   2.746 -21.411  1.00  0.00           O  
ATOM   1569  N   CYS A  97      15.780   0.574 -20.818  1.00  0.00           N  
ATOM   1570  H   CYS A  97      15.219  -0.188 -20.451  1.00  0.00           H  
ATOM   1571  CA  CYS A  97      17.171   0.282 -21.161  1.00  0.00           C  
ATOM   1572  HA  CYS A  97      17.541   1.005 -21.889  1.00  0.00           H  
ATOM   1573  CB  CYS A  97      18.043   0.414 -19.900  1.00  0.00           C  
ATOM   1574  HB2 CYS A  97      17.599  -0.156 -19.083  1.00  0.00           H  
ATOM   1575  HB3 CYS A  97      19.037   0.015 -20.107  1.00  0.00           H  
ATOM   1576  SG  CYS A  97      18.215   2.159 -19.421  1.00  0.00           S  
ATOM   1577  HG  CYS A  97      16.972   2.533 -19.753  1.00  0.00           H  
ATOM   1578  C   CYS A  97      17.229  -1.118 -21.801  1.00  0.00           C  
ATOM   1579  O   CYS A  97      17.493  -2.097 -21.101  1.00  0.00           O  
ATOM   1580  N   PRO A  98      16.886  -1.253 -23.097  1.00  0.00           N  
ATOM   1581  CD  PRO A  98      16.516  -0.187 -24.019  1.00  0.00           C  
ATOM   1582  HD2 PRO A  98      17.231   0.636 -23.993  1.00  0.00           H  
ATOM   1583  HD3 PRO A  98      15.515   0.170 -23.773  1.00  0.00           H  
ATOM   1584  CG  PRO A  98      16.516  -0.820 -25.410  1.00  0.00           C  
ATOM   1585  HG2 PRO A  98      17.513  -0.749 -25.847  1.00  0.00           H  
ATOM   1586  HG3 PRO A  98      15.777  -0.355 -26.063  1.00  0.00           H  
ATOM   1587  CB  PRO A  98      16.181  -2.284 -25.127  1.00  0.00           C  
ATOM   1588  HB2 PRO A  98      16.557  -2.945 -25.909  1.00  0.00           H  
ATOM   1589  HB3 PRO A  98      15.100  -2.395 -25.028  1.00  0.00           H  
ATOM   1590  CA  PRO A  98      16.843  -2.546 -23.770  1.00  0.00           C  
ATOM   1591  HA  PRO A  98      16.218  -3.233 -23.199  1.00  0.00           H  
ATOM   1592  C   PRO A  98      18.244  -3.157 -23.897  1.00  0.00           C  
ATOM   1593  O   PRO A  98      19.235  -2.455 -24.105  1.00  0.00           O  
ATOM   1594  N   VAL A  99      18.308  -4.488 -23.809  1.00  0.00           N  
ATOM   1595  H   VAL A  99      17.450  -5.008 -23.684  1.00  0.00           H  
ATOM   1596  CA  VAL A  99      19.546  -5.273 -23.895  1.00  0.00           C  
ATOM   1597  HA  VAL A  99      20.358  -4.609 -24.192  1.00  0.00           H  
ATOM   1598  CB  VAL A  99      19.932  -5.882 -22.526  1.00  0.00           C  
ATOM   1599  HB  VAL A  99      19.165  -6.598 -22.225  1.00  0.00           H  
ATOM   1600  CG1 VAL A  99      21.286  -6.611 -22.561  1.00  0.00           C  
ATOM   1601 HG11 VAL A  99      22.058  -5.960 -22.973  1.00  0.00           H  
ATOM   1602 HG12 VAL A  99      21.215  -7.519 -23.160  1.00  0.00           H  
ATOM   1603 HG13 VAL A  99      21.583  -6.909 -21.556  1.00  0.00           H  
ATOM   1604  CG2 VAL A  99      20.031  -4.807 -21.438  1.00  0.00           C  
ATOM   1605 HG21 VAL A  99      20.335  -5.264 -20.499  1.00  0.00           H  
ATOM   1606 HG22 VAL A  99      20.752  -4.042 -21.728  1.00  0.00           H  
ATOM   1607 HG23 VAL A  99      19.057  -4.340 -21.285  1.00  0.00           H  
ATOM   1608  C   VAL A  99      19.415  -6.341 -24.980  1.00  0.00           C  
ATOM   1609  O   VAL A  99      18.330  -6.858 -25.243  1.00  0.00           O  
ATOM   1610  N   LYS A 100      20.555  -6.656 -25.597  1.00  0.00           N  
ATOM   1611  H   LYS A 100      21.381  -6.164 -25.285  1.00  0.00           H  
ATOM   1612  CA  LYS A 100      20.803  -7.782 -26.505  1.00  0.00           C  
ATOM   1613  HA  LYS A 100      20.288  -8.666 -26.120  1.00  0.00           H  
ATOM   1614  CB  LYS A 100      20.232  -7.467 -27.903  1.00  0.00           C  
ATOM   1615  HB2 LYS A 100      20.416  -8.325 -28.550  1.00  0.00           H  
ATOM   1616  HB3 LYS A 100      19.149  -7.355 -27.822  1.00  0.00           H  
ATOM   1617  CG  LYS A 100      20.803  -6.199 -28.559  1.00  0.00           C  
ATOM   1618  HG2 LYS A 100      20.410  -5.311 -28.062  1.00  0.00           H  
ATOM   1619  HG3 LYS A 100      21.886  -6.202 -28.459  1.00  0.00           H  
ATOM   1620  CD  LYS A 100      20.445  -6.156 -30.050  1.00  0.00           C  
ATOM   1621  HD2 LYS A 100      20.706  -7.118 -30.494  1.00  0.00           H  
ATOM   1622  HD3 LYS A 100      19.373  -5.998 -30.174  1.00  0.00           H  
ATOM   1623  CE  LYS A 100      21.227  -5.045 -30.759  1.00  0.00           C  
ATOM   1624  HE2 LYS A 100      20.628  -4.131 -30.781  1.00  0.00           H  
ATOM   1625  HE3 LYS A 100      22.140  -4.848 -30.189  1.00  0.00           H  
ATOM   1626  NZ  LYS A 100      21.619  -5.476 -32.120  1.00  0.00           N  
ATOM   1627  HZ1 LYS A 100      22.124  -4.759 -32.613  1.00  0.00           H  
ATOM   1628  HZ2 LYS A 100      22.280  -6.258 -32.011  1.00  0.00           H  
ATOM   1629  HZ3 LYS A 100      20.830  -5.803 -32.655  1.00  0.00           H  
ATOM   1630  C   LYS A 100      22.306  -8.115 -26.495  1.00  0.00           C  
ATOM   1631  O   LYS A 100      23.040  -7.562 -25.678  1.00  0.00           O  
ATOM   1632  N   GLU A 101      22.752  -9.016 -27.366  1.00  0.00           N  
ATOM   1633  H   GLU A 101      22.145  -9.266 -28.139  1.00  0.00           H  
ATOM   1634  CA  GLU A 101      24.139  -9.494 -27.487  1.00  0.00           C  
ATOM   1635  HA  GLU A 101      24.108 -10.332 -28.185  1.00  0.00           H  
ATOM   1636  CB  GLU A 101      25.073  -8.443 -28.136  1.00  0.00           C  
ATOM   1637  HB2 GLU A 101      25.529  -7.862 -27.332  1.00  0.00           H  
ATOM   1638  HB3 GLU A 101      25.883  -8.996 -28.615  1.00  0.00           H  
ATOM   1639  CG  GLU A 101      24.553  -7.395 -29.148  1.00  0.00           C  
ATOM   1640  HG2 GLU A 101      24.063  -6.608 -28.573  1.00  0.00           H  
ATOM   1641  HG3 GLU A 101      25.435  -6.937 -29.600  1.00  0.00           H  
ATOM   1642  CD  GLU A 101      23.587  -7.815 -30.278  1.00  0.00           C  
ATOM   1643  OE1 GLU A 101      23.574  -7.079 -31.296  1.00  0.00           O  
ATOM   1644  OE2 GLU A 101      22.745  -8.721 -30.098  1.00  0.00           O  
ATOM   1645  C   GLU A 101      24.699 -10.086 -26.166  1.00  0.00           C  
ATOM   1646  O   GLU A 101      25.852  -9.863 -25.796  1.00  0.00           O  
ATOM   1647  N   ALA A 102      23.856 -10.816 -25.427  1.00  0.00           N  
ATOM   1648  H   ALA A 102      22.940 -11.006 -25.802  1.00  0.00           H  
ATOM   1649  CA  ALA A 102      24.133 -11.314 -24.078  1.00  0.00           C  
ATOM   1650  HA  ALA A 102      25.212 -11.415 -23.954  1.00  0.00           H  
ATOM   1651  CB  ALA A 102      23.631 -10.268 -23.070  1.00  0.00           C  
ATOM   1652  HB1 ALA A 102      23.838 -10.597 -22.051  1.00  0.00           H  
ATOM   1653  HB2 ALA A 102      24.140  -9.318 -23.244  1.00  0.00           H  
ATOM   1654  HB3 ALA A 102      22.558 -10.120 -23.188  1.00  0.00           H  
ATOM   1655  C   ALA A 102      23.513 -12.703 -23.825  1.00  0.00           C  
ATOM   1656  O   ALA A 102      22.593 -13.130 -24.530  1.00  0.00           O  
ATOM   1657  N   ASN A 103      24.030 -13.405 -22.812  1.00  0.00           N  
ATOM   1658  H   ASN A 103      24.794 -12.997 -22.297  1.00  0.00           H  
ATOM   1659  CA  ASN A 103      23.621 -14.769 -22.463  1.00  0.00           C  
ATOM   1660  HA  ASN A 103      23.754 -15.393 -23.350  1.00  0.00           H  
ATOM   1661  CB  ASN A 103      24.520 -15.321 -21.338  1.00  0.00           C  
ATOM   1662  HB2 ASN A 103      24.510 -14.633 -20.493  1.00  0.00           H  
ATOM   1663  HB3 ASN A 103      24.107 -16.269 -20.994  1.00  0.00           H  
ATOM   1664  CG  ASN A 103      25.962 -15.582 -21.748  1.00  0.00           C  
ATOM   1665  OD1 ASN A 103      26.414 -15.246 -22.827  1.00  0.00           O  
ATOM   1666  ND2 ASN A 103      26.735 -16.209 -20.893  1.00  0.00           N  
ATOM   1667 HD21 ASN A 103      27.676 -16.382 -21.198  1.00  0.00           H  
ATOM   1668 HD22 ASN A 103      26.384 -16.481 -19.993  1.00  0.00           H  
ATOM   1669  C   ASN A 103      22.139 -14.858 -22.062  1.00  0.00           C  
ATOM   1670  O   ASN A 103      21.538 -13.887 -21.608  1.00  0.00           O  
ATOM   1671  N   GLN A 104      21.553 -16.049 -22.194  1.00  0.00           N  
ATOM   1672  H   GLN A 104      22.115 -16.837 -22.478  1.00  0.00           H  
ATOM   1673  CA  GLN A 104      20.160 -16.333 -21.836  1.00  0.00           C  
ATOM   1674  HA  GLN A 104      19.663 -15.407 -21.547  1.00  0.00           H  
ATOM   1675  CB  GLN A 104      19.409 -16.898 -23.058  1.00  0.00           C  
ATOM   1676  HB2 GLN A 104      19.811 -17.884 -23.294  1.00  0.00           H  
ATOM   1677  HB3 GLN A 104      18.356 -17.016 -22.798  1.00  0.00           H  
ATOM   1678  CG  GLN A 104      19.510 -16.021 -24.323  1.00  0.00           C  
ATOM   1679  HG2 GLN A 104      20.549 -15.961 -24.653  1.00  0.00           H  
ATOM   1680  HG3 GLN A 104      18.941 -16.493 -25.125  1.00  0.00           H  
ATOM   1681  CD  GLN A 104      18.959 -14.613 -24.116  1.00  0.00           C  
ATOM   1682  OE1 GLN A 104      17.822 -14.415 -23.713  1.00  0.00           O  
ATOM   1683  NE2 GLN A 104      19.731 -13.578 -24.360  1.00  0.00           N  
ATOM   1684 HE21 GLN A 104      19.328 -12.662 -24.210  1.00  0.00           H  
ATOM   1685 HE22 GLN A 104      20.722 -13.673 -24.568  1.00  0.00           H  
ATOM   1686  C   GLN A 104      20.093 -17.281 -20.626  1.00  0.00           C  
ATOM   1687  O   GLN A 104      20.979 -18.113 -20.436  1.00  0.00           O  
ATOM   1688  N   SER A 105      19.030 -17.156 -19.833  1.00  0.00           N  
ATOM   1689  H   SER A 105      18.358 -16.430 -20.074  1.00  0.00           H  
ATOM   1690  CA  SER A 105      18.730 -17.910 -18.603  1.00  0.00           C  
ATOM   1691  HA  SER A 105      19.315 -18.830 -18.573  1.00  0.00           H  
ATOM   1692  CB  SER A 105      19.100 -17.030 -17.398  1.00  0.00           C  
ATOM   1693  HB2 SER A 105      20.187 -16.950 -17.351  1.00  0.00           H  
ATOM   1694  HB3 SER A 105      18.684 -16.031 -17.539  1.00  0.00           H  
ATOM   1695  OG  SER A 105      18.625 -17.548 -16.168  1.00  0.00           O  
ATOM   1696  HG  SER A 105      17.662 -17.375 -16.099  1.00  0.00           H  
ATOM   1697  C   SER A 105      17.239 -18.267 -18.558  1.00  0.00           C  
ATOM   1698  O   SER A 105      16.456 -17.633 -19.254  1.00  0.00           O  
ATOM   1699  N   THR A 106      16.811 -19.206 -17.712  1.00  0.00           N  
ATOM   1700  H   THR A 106      17.479 -19.705 -17.143  1.00  0.00           H  
ATOM   1701  CA  THR A 106      15.399 -19.292 -17.286  1.00  0.00           C  
ATOM   1702  HA  THR A 106      14.759 -19.340 -18.167  1.00  0.00           H  
ATOM   1703  CB  THR A 106      15.135 -20.553 -16.447  1.00  0.00           C  
ATOM   1704  HB  THR A 106      14.065 -20.619 -16.247  1.00  0.00           H  
ATOM   1705  CG2 THR A 106      15.581 -21.838 -17.142  1.00  0.00           C  
ATOM   1706 HG21 THR A 106      15.228 -22.698 -16.569  1.00  0.00           H  
ATOM   1707 HG22 THR A 106      15.137 -21.891 -18.136  1.00  0.00           H  
ATOM   1708 HG23 THR A 106      16.666 -21.884 -17.224  1.00  0.00           H  
ATOM   1709  OG1 THR A 106      15.822 -20.497 -15.218  1.00  0.00           O  
ATOM   1710  HG1 THR A 106      15.542 -21.290 -14.744  1.00  0.00           H  
ATOM   1711  C   THR A 106      14.994 -18.057 -16.469  1.00  0.00           C  
ATOM   1712  O   THR A 106      15.860 -17.359 -15.917  1.00  0.00           O  
ATOM   1713  N   LEU A 107      13.686 -17.797 -16.361  1.00  0.00           N  
ATOM   1714  H   LEU A 107      13.026 -18.376 -16.869  1.00  0.00           H  
ATOM   1715  CA  LEU A 107      13.141 -16.721 -15.530  1.00  0.00           C  
ATOM   1716  HA  LEU A 107      13.678 -15.806 -15.769  1.00  0.00           H  
ATOM   1717  CB  LEU A 107      11.660 -16.512 -15.910  1.00  0.00           C  
ATOM   1718  HB2 LEU A 107      11.587 -16.330 -16.984  1.00  0.00           H  
ATOM   1719  HB3 LEU A 107      11.136 -17.441 -15.706  1.00  0.00           H  
ATOM   1720  CG  LEU A 107      10.942 -15.369 -15.162  1.00  0.00           C  
ATOM   1721  HG  LEU A 107      11.221 -15.384 -14.112  1.00  0.00           H  
ATOM   1722  CD1 LEU A 107      11.283 -13.993 -15.738  1.00  0.00           C  
ATOM   1723 HD11 LEU A 107      12.356 -13.827 -15.669  1.00  0.00           H  
ATOM   1724 HD12 LEU A 107      10.969 -13.941 -16.782  1.00  0.00           H  
ATOM   1725 HD13 LEU A 107      10.771 -13.222 -15.164  1.00  0.00           H  
ATOM   1726  CD2 LEU A 107       9.427 -15.549 -15.227  1.00  0.00           C  
ATOM   1727 HD21 LEU A 107       9.116 -15.708 -16.255  1.00  0.00           H  
ATOM   1728 HD22 LEU A 107       9.138 -16.416 -14.638  1.00  0.00           H  
ATOM   1729 HD23 LEU A 107       8.923 -14.676 -14.818  1.00  0.00           H  
ATOM   1730  C   LEU A 107      13.361 -16.984 -14.027  1.00  0.00           C  
ATOM   1731  O   LEU A 107      13.655 -16.048 -13.292  1.00  0.00           O  
ATOM   1732  N   GLU A 108      13.287 -18.236 -13.565  1.00  0.00           N  
ATOM   1733  H   GLU A 108      12.958 -18.961 -14.197  1.00  0.00           H  
ATOM   1734  CA  GLU A 108      13.482 -18.580 -12.141  1.00  0.00           C  
ATOM   1735  HA  GLU A 108      12.770 -18.005 -11.551  1.00  0.00           H  
ATOM   1736  CB  GLU A 108      13.184 -20.082 -11.939  1.00  0.00           C  
ATOM   1737  HB2 GLU A 108      12.276 -20.352 -12.476  1.00  0.00           H  
ATOM   1738  HB3 GLU A 108      13.997 -20.651 -12.394  1.00  0.00           H  
ATOM   1739  CG  GLU A 108      13.038 -20.541 -10.473  1.00  0.00           C  
ATOM   1740  HG2 GLU A 108      13.123 -21.629 -10.466  1.00  0.00           H  
ATOM   1741  HG3 GLU A 108      13.873 -20.147  -9.890  1.00  0.00           H  
ATOM   1742  CD  GLU A 108      11.702 -20.150  -9.804  1.00  0.00           C  
ATOM   1743  OE1 GLU A 108      11.243 -20.899  -8.905  1.00  0.00           O  
ATOM   1744  OE2 GLU A 108      11.148 -19.085 -10.164  1.00  0.00           O  
ATOM   1745  C   GLU A 108      14.895 -18.209 -11.639  1.00  0.00           C  
ATOM   1746  O   GLU A 108      15.057 -17.511 -10.635  1.00  0.00           O  
ATOM   1747  N   ASN A 109      15.932 -18.590 -12.395  1.00  0.00           N  
ATOM   1748  H   ASN A 109      15.737 -19.124 -13.234  1.00  0.00           H  
ATOM   1749  CA  ASN A 109      17.324 -18.222 -12.114  1.00  0.00           C  
ATOM   1750  HA  ASN A 109      17.553 -18.439 -11.068  1.00  0.00           H  
ATOM   1751  CB  ASN A 109      18.217 -19.112 -12.993  1.00  0.00           C  
ATOM   1752  HB2 ASN A 109      18.109 -20.151 -12.687  1.00  0.00           H  
ATOM   1753  HB3 ASN A 109      17.888 -19.042 -14.029  1.00  0.00           H  
ATOM   1754  CG  ASN A 109      19.691 -18.753 -12.915  1.00  0.00           C  
ATOM   1755  OD1 ASN A 109      20.321 -18.722 -11.873  1.00  0.00           O  
ATOM   1756  ND2 ASN A 109      20.304 -18.440 -14.030  1.00  0.00           N  
ATOM   1757 HD21 ASN A 109      21.283 -18.246 -13.972  1.00  0.00           H  
ATOM   1758 HD22 ASN A 109      19.765 -18.306 -14.880  1.00  0.00           H  
ATOM   1759  C   ASN A 109      17.585 -16.715 -12.327  1.00  0.00           C  
ATOM   1760  O   ASN A 109      18.340 -16.105 -11.569  1.00  0.00           O  
ATOM   1761  N   PHE A 110      16.937 -16.083 -13.313  1.00  0.00           N  
ATOM   1762  H   PHE A 110      16.317 -16.619 -13.911  1.00  0.00           H  
ATOM   1763  CA  PHE A 110      17.009 -14.627 -13.490  1.00  0.00           C  
ATOM   1764  HA  PHE A 110      18.055 -14.338 -13.595  1.00  0.00           H  
ATOM   1765  CB  PHE A 110      16.268 -14.217 -14.773  1.00  0.00           C  
ATOM   1766  HB2 PHE A 110      16.694 -14.768 -15.613  1.00  0.00           H  
ATOM   1767  HB3 PHE A 110      15.221 -14.502 -14.691  1.00  0.00           H  
ATOM   1768  CG  PHE A 110      16.341 -12.733 -15.081  1.00  0.00           C  
ATOM   1769  CD1 PHE A 110      17.388 -12.234 -15.872  1.00  0.00           C  
ATOM   1770  HD1 PHE A 110      18.126 -12.908 -16.277  1.00  0.00           H  
ATOM   1771  CE1 PHE A 110      17.479 -10.855 -16.140  1.00  0.00           C  
ATOM   1772  HE1 PHE A 110      18.287 -10.479 -16.746  1.00  0.00           H  
ATOM   1773  CZ  PHE A 110      16.521  -9.971 -15.625  1.00  0.00           C  
ATOM   1774  HZ  PHE A 110      16.589  -8.916 -15.844  1.00  0.00           H  
ATOM   1775  CE2 PHE A 110      15.469 -10.465 -14.833  1.00  0.00           C  
ATOM   1776  HE2 PHE A 110      14.733  -9.780 -14.442  1.00  0.00           H  
ATOM   1777  CD2 PHE A 110      15.376 -11.842 -14.564  1.00  0.00           C  
ATOM   1778  HD2 PHE A 110      14.566 -12.222 -13.959  1.00  0.00           H  
ATOM   1779  C   PHE A 110      16.449 -13.886 -12.264  1.00  0.00           C  
ATOM   1780  O   PHE A 110      17.068 -12.939 -11.768  1.00  0.00           O  
ATOM   1781  N   LEU A 111      15.309 -14.343 -11.733  1.00  0.00           N  
ATOM   1782  H   LEU A 111      14.839 -15.129 -12.176  1.00  0.00           H  
ATOM   1783  CA  LEU A 111      14.693 -13.785 -10.537  1.00  0.00           C  
ATOM   1784  HA  LEU A 111      14.720 -12.701 -10.621  1.00  0.00           H  
ATOM   1785  CB  LEU A 111      13.219 -14.219 -10.462  1.00  0.00           C  
ATOM   1786  HB2 LEU A 111      13.180 -15.309 -10.515  1.00  0.00           H  
ATOM   1787  HB3 LEU A 111      12.813 -13.916  -9.496  1.00  0.00           H  
ATOM   1788  CG  LEU A 111      12.331 -13.624 -11.578  1.00  0.00           C  
ATOM   1789  HG  LEU A 111      12.745 -13.847 -12.558  1.00  0.00           H  
ATOM   1790  CD1 LEU A 111      10.941 -14.249 -11.482  1.00  0.00           C  
ATOM   1791 HD11 LEU A 111      11.026 -15.330 -11.616  1.00  0.00           H  
ATOM   1792 HD12 LEU A 111      10.506 -14.048 -10.506  1.00  0.00           H  
ATOM   1793 HD13 LEU A 111      10.292 -13.854 -12.263  1.00  0.00           H  
ATOM   1794  CD2 LEU A 111      12.178 -12.104 -11.475  1.00  0.00           C  
ATOM   1795 HD21 LEU A 111      13.137 -11.618 -11.639  1.00  0.00           H  
ATOM   1796 HD22 LEU A 111      11.487 -11.756 -12.243  1.00  0.00           H  
ATOM   1797 HD23 LEU A 111      11.788 -11.833 -10.497  1.00  0.00           H  
ATOM   1798  C   LEU A 111      15.474 -14.110  -9.256  1.00  0.00           C  
ATOM   1799  O   LEU A 111      15.602 -13.216  -8.426  1.00  0.00           O  
ATOM   1800  N   GLU A 112      16.077 -15.292  -9.070  1.00  0.00           N  
ATOM   1801  H   GLU A 112      15.872 -16.063  -9.704  1.00  0.00           H  
ATOM   1802  CA  GLU A 112      16.989 -15.502  -7.925  1.00  0.00           C  
ATOM   1803  HA  GLU A 112      16.469 -15.168  -7.029  1.00  0.00           H  
ATOM   1804  CB  GLU A 112      17.328 -16.987  -7.704  1.00  0.00           C  
ATOM   1805  HB2 GLU A 112      16.403 -17.565  -7.682  1.00  0.00           H  
ATOM   1806  HB3 GLU A 112      17.925 -17.339  -8.547  1.00  0.00           H  
ATOM   1807  CG  GLU A 112      18.113 -17.238  -6.392  1.00  0.00           C  
ATOM   1808  HG2 GLU A 112      18.373 -18.298  -6.358  1.00  0.00           H  
ATOM   1809  HG3 GLU A 112      19.053 -16.684  -6.412  1.00  0.00           H  
ATOM   1810  CD  GLU A 112      17.315 -16.893  -5.117  1.00  0.00           C  
ATOM   1811  OE1 GLU A 112      16.215 -17.467  -4.945  1.00  0.00           O  
ATOM   1812  OE2 GLU A 112      17.739 -16.032  -4.300  1.00  0.00           O  
ATOM   1813  C   GLU A 112      18.266 -14.648  -8.031  1.00  0.00           C  
ATOM   1814  O   GLU A 112      18.734 -14.126  -7.019  1.00  0.00           O  
ATOM   1815  N   ARG A 113      18.805 -14.411  -9.236  1.00  0.00           N  
ATOM   1816  H   ARG A 113      18.395 -14.879 -10.044  1.00  0.00           H  
ATOM   1817  CA  ARG A 113      19.954 -13.503  -9.447  1.00  0.00           C  
ATOM   1818  HA  ARG A 113      20.747 -13.779  -8.752  1.00  0.00           H  
ATOM   1819  CB  ARG A 113      20.488 -13.660 -10.886  1.00  0.00           C  
ATOM   1820  HB2 ARG A 113      19.659 -13.622 -11.593  1.00  0.00           H  
ATOM   1821  HB3 ARG A 113      21.177 -12.845 -11.117  1.00  0.00           H  
ATOM   1822  CG  ARG A 113      21.243 -14.996 -11.029  1.00  0.00           C  
ATOM   1823  HG2 ARG A 113      22.185 -14.930 -10.488  1.00  0.00           H  
ATOM   1824  HG3 ARG A 113      20.666 -15.788 -10.551  1.00  0.00           H  
ATOM   1825  CD  ARG A 113      21.489 -15.442 -12.481  1.00  0.00           C  
ATOM   1826  HD2 ARG A 113      21.900 -16.451 -12.460  1.00  0.00           H  
ATOM   1827  HD3 ARG A 113      20.524 -15.501 -12.988  1.00  0.00           H  
ATOM   1828  NE  ARG A 113      22.389 -14.575 -13.275  1.00  0.00           N  
ATOM   1829  HE  ARG A 113      22.027 -14.211 -14.158  1.00  0.00           H  
ATOM   1830  CZ  ARG A 113      23.678 -14.344 -13.115  1.00  0.00           C  
ATOM   1831  NH1 ARG A 113      24.342 -14.657 -12.039  1.00  0.00           N  
ATOM   1832 HH11 ARG A 113      23.853 -15.130 -11.305  1.00  0.00           H  
ATOM   1833 HH12 ARG A 113      25.311 -14.428 -11.975  1.00  0.00           H  
ATOM   1834  NH2 ARG A 113      24.343 -13.809 -14.086  1.00  0.00           N  
ATOM   1835 HH21 ARG A 113      23.856 -13.805 -14.993  1.00  0.00           H  
ATOM   1836 HH22 ARG A 113      25.308 -13.564 -14.025  1.00  0.00           H  
ATOM   1837  C   ARG A 113      19.587 -12.058  -9.094  1.00  0.00           C  
ATOM   1838  O   ARG A 113      20.301 -11.414  -8.324  1.00  0.00           O  
ATOM   1839  N   LEU A 114      18.420 -11.590  -9.538  1.00  0.00           N  
ATOM   1840  H   LEU A 114      17.899 -12.177 -10.181  1.00  0.00           H  
ATOM   1841  CA  LEU A 114      17.839 -10.300  -9.140  1.00  0.00           C  
ATOM   1842  HA  LEU A 114      18.552  -9.513  -9.393  1.00  0.00           H  
ATOM   1843  CB  LEU A 114      16.553 -10.079  -9.961  1.00  0.00           C  
ATOM   1844  HB2 LEU A 114      16.814 -10.063 -11.020  1.00  0.00           H  
ATOM   1845  HB3 LEU A 114      15.901 -10.936  -9.801  1.00  0.00           H  
ATOM   1846  CG  LEU A 114      15.749  -8.810  -9.620  1.00  0.00           C  
ATOM   1847  HG  LEU A 114      15.433  -8.851  -8.576  1.00  0.00           H  
ATOM   1848  CD1 LEU A 114      16.532  -7.514  -9.848  1.00  0.00           C  
ATOM   1849 HD11 LEU A 114      15.897  -6.657  -9.623  1.00  0.00           H  
ATOM   1850 HD12 LEU A 114      17.395  -7.483  -9.185  1.00  0.00           H  
ATOM   1851 HD13 LEU A 114      16.866  -7.453 -10.883  1.00  0.00           H  
ATOM   1852  CD2 LEU A 114      14.499  -8.755 -10.497  1.00  0.00           C  
ATOM   1853 HD21 LEU A 114      13.917  -9.666 -10.369  1.00  0.00           H  
ATOM   1854 HD22 LEU A 114      13.886  -7.901 -10.211  1.00  0.00           H  
ATOM   1855 HD23 LEU A 114      14.782  -8.664 -11.546  1.00  0.00           H  
ATOM   1856  C   LEU A 114      17.573 -10.217  -7.624  1.00  0.00           C  
ATOM   1857  O   LEU A 114      17.875  -9.203  -7.001  1.00  0.00           O  
ATOM   1858  N   LYS A 115      17.048 -11.282  -7.004  1.00  0.00           N  
ATOM   1859  H   LYS A 115      16.781 -12.074  -7.586  1.00  0.00           H  
ATOM   1860  CA  LYS A 115      16.766 -11.369  -5.557  1.00  0.00           C  
ATOM   1861  HA  LYS A 115      16.221 -10.476  -5.257  1.00  0.00           H  
ATOM   1862  CB  LYS A 115      15.883 -12.609  -5.307  1.00  0.00           C  
ATOM   1863  HB2 LYS A 115      15.075 -12.612  -6.038  1.00  0.00           H  
ATOM   1864  HB3 LYS A 115      16.493 -13.498  -5.466  1.00  0.00           H  
ATOM   1865  CG  LYS A 115      15.231 -12.666  -3.914  1.00  0.00           C  
ATOM   1866  HG2 LYS A 115      16.009 -12.796  -3.166  1.00  0.00           H  
ATOM   1867  HG3 LYS A 115      14.725 -11.719  -3.721  1.00  0.00           H  
ATOM   1868  CD  LYS A 115      14.200 -13.806  -3.770  1.00  0.00           C  
ATOM   1869  HD2 LYS A 115      13.776 -13.780  -2.765  1.00  0.00           H  
ATOM   1870  HD3 LYS A 115      13.398 -13.664  -4.488  1.00  0.00           H  
ATOM   1871  CE  LYS A 115      14.843 -15.171  -4.015  1.00  0.00           C  
ATOM   1872  HE2 LYS A 115      15.469 -15.110  -4.907  1.00  0.00           H  
ATOM   1873  HE3 LYS A 115      15.522 -15.413  -3.193  1.00  0.00           H  
ATOM   1874  NZ  LYS A 115      13.890 -16.289  -4.226  1.00  0.00           N  
ATOM   1875  HZ1 LYS A 115      13.340 -16.492  -3.406  1.00  0.00           H  
ATOM   1876  HZ2 LYS A 115      13.263 -16.136  -5.008  1.00  0.00           H  
ATOM   1877  HZ3 LYS A 115      14.471 -17.104  -4.468  1.00  0.00           H  
ATOM   1878  C   LYS A 115      18.050 -11.387  -4.725  1.00  0.00           C  
ATOM   1879  O   LYS A 115      18.110 -10.738  -3.687  1.00  0.00           O  
ATOM   1880  N   THR A 116      19.091 -12.061  -5.206  1.00  0.00           N  
ATOM   1881  H   THR A 116      18.935 -12.604  -6.048  1.00  0.00           H  
ATOM   1882  CA  THR A 116      20.448 -12.045  -4.634  1.00  0.00           C  
ATOM   1883  HA  THR A 116      20.401 -12.365  -3.595  1.00  0.00           H  
ATOM   1884  CB  THR A 116      21.384 -13.019  -5.376  1.00  0.00           C  
ATOM   1885  HB  THR A 116      21.399 -12.786  -6.440  1.00  0.00           H  
ATOM   1886  CG2 THR A 116      22.819 -12.993  -4.846  1.00  0.00           C  
ATOM   1887 HG21 THR A 116      23.401 -13.774  -5.336  1.00  0.00           H  
ATOM   1888 HG22 THR A 116      23.288 -12.032  -5.058  1.00  0.00           H  
ATOM   1889 HG23 THR A 116      22.823 -13.171  -3.770  1.00  0.00           H  
ATOM   1890  OG1 THR A 116      20.921 -14.338  -5.196  1.00  0.00           O  
ATOM   1891  HG1 THR A 116      20.087 -14.441  -5.683  1.00  0.00           H  
ATOM   1892  C   THR A 116      21.007 -10.624  -4.645  1.00  0.00           C  
ATOM   1893  O   THR A 116      21.367 -10.111  -3.589  1.00  0.00           O  
ATOM   1894  N   ILE A 117      20.973  -9.943  -5.797  1.00  0.00           N  
ATOM   1895  H   ILE A 117      20.670 -10.426  -6.639  1.00  0.00           H  
ATOM   1896  CA  ILE A 117      21.372  -8.529  -5.923  1.00  0.00           C  
ATOM   1897  HA  ILE A 117      22.404  -8.426  -5.582  1.00  0.00           H  
ATOM   1898  CB  ILE A 117      21.316  -8.109  -7.413  1.00  0.00           C  
ATOM   1899  HB  ILE A 117      20.366  -8.448  -7.827  1.00  0.00           H  
ATOM   1900  CG2 ILE A 117      21.390  -6.581  -7.601  1.00  0.00           C  
ATOM   1901 HG21 ILE A 117      20.526  -6.096  -7.147  1.00  0.00           H  
ATOM   1902 HG22 ILE A 117      22.301  -6.190  -7.144  1.00  0.00           H  
ATOM   1903 HG23 ILE A 117      21.385  -6.325  -8.659  1.00  0.00           H  
ATOM   1904  CG1 ILE A 117      22.468  -8.792  -8.188  1.00  0.00           C  
ATOM   1905 HG12 ILE A 117      23.416  -8.317  -7.928  1.00  0.00           H  
ATOM   1906 HG13 ILE A 117      22.537  -9.840  -7.896  1.00  0.00           H  
ATOM   1907  CD1 ILE A 117      22.296  -8.767  -9.712  1.00  0.00           C  
ATOM   1908 HD11 ILE A 117      21.337  -9.209  -9.984  1.00  0.00           H  
ATOM   1909 HD12 ILE A 117      22.349  -7.746 -10.090  1.00  0.00           H  
ATOM   1910 HD13 ILE A 117      23.095  -9.347 -10.174  1.00  0.00           H  
ATOM   1911  C   ILE A 117      20.531  -7.620  -5.009  1.00  0.00           C  
ATOM   1912  O   ILE A 117      21.079  -6.736  -4.354  1.00  0.00           O  
ATOM   1913  N   MET A 118      19.221  -7.854  -4.883  1.00  0.00           N  
ATOM   1914  H   MET A 118      18.793  -8.545  -5.491  1.00  0.00           H  
ATOM   1915  CA  MET A 118      18.366  -7.072  -3.977  1.00  0.00           C  
ATOM   1916  HA  MET A 118      18.581  -6.014  -4.140  1.00  0.00           H  
ATOM   1917  CB  MET A 118      16.888  -7.315  -4.309  1.00  0.00           C  
ATOM   1918  HB2 MET A 118      16.715  -8.382  -4.447  1.00  0.00           H  
ATOM   1919  HB3 MET A 118      16.261  -6.965  -3.487  1.00  0.00           H  
ATOM   1920  CG  MET A 118      16.490  -6.557  -5.578  1.00  0.00           C  
ATOM   1921  HG2 MET A 118      17.233  -6.747  -6.354  1.00  0.00           H  
ATOM   1922  HG3 MET A 118      15.535  -6.942  -5.933  1.00  0.00           H  
ATOM   1923  SD  MET A 118      16.337  -4.765  -5.323  1.00  0.00           S  
ATOM   1924  CE  MET A 118      16.617  -4.193  -7.017  1.00  0.00           C  
ATOM   1925  HE1 MET A 118      17.612  -4.495  -7.345  1.00  0.00           H  
ATOM   1926  HE2 MET A 118      16.543  -3.107  -7.056  1.00  0.00           H  
ATOM   1927  HE3 MET A 118      15.872  -4.633  -7.674  1.00  0.00           H  
ATOM   1928  C   MET A 118      18.641  -7.332  -2.488  1.00  0.00           C  
ATOM   1929  O   MET A 118      18.543  -6.403  -1.689  1.00  0.00           O  
ATOM   1930  N   ARG A 119      19.004  -8.559  -2.092  1.00  0.00           N  
ATOM   1931  H   ARG A 119      19.044  -9.287  -2.799  1.00  0.00           H  
ATOM   1932  CA  ARG A 119      19.418  -8.891  -0.713  1.00  0.00           C  
ATOM   1933  HA  ARG A 119      18.674  -8.513  -0.011  1.00  0.00           H  
ATOM   1934  CB  ARG A 119      19.538 -10.420  -0.549  1.00  0.00           C  
ATOM   1935  HB2 ARG A 119      20.175 -10.807  -1.345  1.00  0.00           H  
ATOM   1936  HB3 ARG A 119      20.021 -10.645   0.404  1.00  0.00           H  
ATOM   1937  CG  ARG A 119      18.169 -11.126  -0.581  1.00  0.00           C  
ATOM   1938  HG2 ARG A 119      17.683 -11.026   0.391  1.00  0.00           H  
ATOM   1939  HG3 ARG A 119      17.521 -10.631  -1.302  1.00  0.00           H  
ATOM   1940  CD  ARG A 119      18.271 -12.610  -0.979  1.00  0.00           C  
ATOM   1941  HD2 ARG A 119      17.368 -12.875  -1.523  1.00  0.00           H  
ATOM   1942  HD3 ARG A 119      19.121 -12.758  -1.649  1.00  0.00           H  
ATOM   1943  NE  ARG A 119      18.380 -13.504   0.185  1.00  0.00           N  
ATOM   1944  HE  ARG A 119      18.439 -13.063   1.087  1.00  0.00           H  
ATOM   1945  CZ  ARG A 119      18.420 -14.826   0.152  1.00  0.00           C  
ATOM   1946  NH1 ARG A 119      18.451 -15.523  -0.954  1.00  0.00           N  
ATOM   1947 HH11 ARG A 119      18.445 -15.081  -1.864  1.00  0.00           H  
ATOM   1948 HH12 ARG A 119      18.505 -16.525  -0.945  1.00  0.00           H  
ATOM   1949  NH2 ARG A 119      18.429 -15.483   1.279  1.00  0.00           N  
ATOM   1950 HH21 ARG A 119      18.379 -14.994   2.153  1.00  0.00           H  
ATOM   1951 HH22 ARG A 119      18.507 -16.484   1.272  1.00  0.00           H  
ATOM   1952  C   ARG A 119      20.732  -8.191  -0.361  1.00  0.00           C  
ATOM   1953  O   ARG A 119      20.837  -7.599   0.713  1.00  0.00           O  
ATOM   1954  N   GLU A 120      21.696  -8.193  -1.279  1.00  0.00           N  
ATOM   1955  H   GLU A 120      21.550  -8.727  -2.130  1.00  0.00           H  
ATOM   1956  CA  GLU A 120      22.962  -7.462  -1.138  1.00  0.00           C  
ATOM   1957  HA  GLU A 120      23.434  -7.752  -0.198  1.00  0.00           H  
ATOM   1958  CB  GLU A 120      23.884  -7.893  -2.297  1.00  0.00           C  
ATOM   1959  HB2 GLU A 120      24.118  -8.953  -2.178  1.00  0.00           H  
ATOM   1960  HB3 GLU A 120      23.331  -7.781  -3.231  1.00  0.00           H  
ATOM   1961  CG  GLU A 120      25.204  -7.124  -2.468  1.00  0.00           C  
ATOM   1962  HG2 GLU A 120      25.689  -7.500  -3.369  1.00  0.00           H  
ATOM   1963  HG3 GLU A 120      24.985  -6.070  -2.650  1.00  0.00           H  
ATOM   1964  CD  GLU A 120      26.203  -7.235  -1.308  1.00  0.00           C  
ATOM   1965  OE1 GLU A 120      25.819  -7.644  -0.195  1.00  0.00           O  
ATOM   1966  OE2 GLU A 120      27.357  -6.791  -1.523  1.00  0.00           O  
ATOM   1967  C   GLU A 120      22.735  -5.937  -1.072  1.00  0.00           C  
ATOM   1968  O   GLU A 120      23.275  -5.259  -0.196  1.00  0.00           O  
ATOM   1969  N   LYS A 121      21.861  -5.386  -1.930  1.00  0.00           N  
ATOM   1970  H   LYS A 121      21.490  -5.972  -2.674  1.00  0.00           H  
ATOM   1971  CA  LYS A 121      21.496  -3.960  -1.901  1.00  0.00           C  
ATOM   1972  HA  LYS A 121      22.423  -3.391  -1.958  1.00  0.00           H  
ATOM   1973  CB  LYS A 121      20.614  -3.614  -3.117  1.00  0.00           C  
ATOM   1974  HB2 LYS A 121      21.137  -3.902  -4.031  1.00  0.00           H  
ATOM   1975  HB3 LYS A 121      19.693  -4.197  -3.064  1.00  0.00           H  
ATOM   1976  CG  LYS A 121      20.235  -2.124  -3.216  1.00  0.00           C  
ATOM   1977  HG2 LYS A 121      19.582  -1.994  -4.080  1.00  0.00           H  
ATOM   1978  HG3 LYS A 121      19.677  -1.826  -2.328  1.00  0.00           H  
ATOM   1979  CD  LYS A 121      21.457  -1.208  -3.377  1.00  0.00           C  
ATOM   1980  HD2 LYS A 121      22.102  -1.292  -2.503  1.00  0.00           H  
ATOM   1981  HD3 LYS A 121      22.016  -1.515  -4.264  1.00  0.00           H  
ATOM   1982  CE  LYS A 121      21.024   0.253  -3.529  1.00  0.00           C  
ATOM   1983  HE2 LYS A 121      20.389   0.339  -4.417  1.00  0.00           H  
ATOM   1984  HE3 LYS A 121      20.439   0.551  -2.655  1.00  0.00           H  
ATOM   1985  NZ  LYS A 121      22.200   1.136  -3.696  1.00  0.00           N  
ATOM   1986  HZ1 LYS A 121      21.914   2.078  -3.925  1.00  0.00           H  
ATOM   1987  HZ2 LYS A 121      22.837   1.106  -2.917  1.00  0.00           H  
ATOM   1988  HZ3 LYS A 121      22.696   0.837  -4.546  1.00  0.00           H  
ATOM   1989  C   LYS A 121      20.821  -3.566  -0.586  1.00  0.00           C  
ATOM   1990  O   LYS A 121      21.247  -2.601   0.039  1.00  0.00           O  
ATOM   1991  N   TYR A 122      19.809  -4.318  -0.150  1.00  0.00           N  
ATOM   1992  H   TYR A 122      19.515  -5.091  -0.738  1.00  0.00           H  
ATOM   1993  CA  TYR A 122      19.053  -4.081   1.087  1.00  0.00           C  
ATOM   1994  HA  TYR A 122      18.593  -3.095   1.046  1.00  0.00           H  
ATOM   1995  CB  TYR A 122      17.938  -5.135   1.170  1.00  0.00           C  
ATOM   1996  HB2 TYR A 122      17.269  -5.001   0.320  1.00  0.00           H  
ATOM   1997  HB3 TYR A 122      18.382  -6.128   1.079  1.00  0.00           H  
ATOM   1998  CG  TYR A 122      17.112  -5.094   2.440  1.00  0.00           C  
ATOM   1999  CD1 TYR A 122      17.352  -6.022   3.472  1.00  0.00           C  
ATOM   2000  HD1 TYR A 122      18.140  -6.759   3.372  1.00  0.00           H  
ATOM   2001  CE1 TYR A 122      16.588  -5.973   4.655  1.00  0.00           C  
ATOM   2002  HE1 TYR A 122      16.783  -6.671   5.454  1.00  0.00           H  
ATOM   2003  CZ  TYR A 122      15.580  -4.997   4.801  1.00  0.00           C  
ATOM   2004  OH  TYR A 122      14.841  -4.945   5.940  1.00  0.00           O  
ATOM   2005  HH  TYR A 122      15.320  -5.304   6.690  1.00  0.00           H  
ATOM   2006  CE2 TYR A 122      15.341  -4.069   3.768  1.00  0.00           C  
ATOM   2007  HE2 TYR A 122      14.585  -3.310   3.904  1.00  0.00           H  
ATOM   2008  CD2 TYR A 122      16.110  -4.116   2.591  1.00  0.00           C  
ATOM   2009  HD2 TYR A 122      15.949  -3.384   1.816  1.00  0.00           H  
ATOM   2010  C   TYR A 122      19.945  -4.108   2.337  1.00  0.00           C  
ATOM   2011  O   TYR A 122      19.915  -3.177   3.147  1.00  0.00           O  
ATOM   2012  N   SER A 123      20.814  -5.118   2.435  1.00  0.00           N  
ATOM   2013  H   SER A 123      20.796  -5.840   1.725  1.00  0.00           H  
ATOM   2014  CA  SER A 123      21.812  -5.236   3.512  1.00  0.00           C  
ATOM   2015  HA  SER A 123      21.297  -5.320   4.470  1.00  0.00           H  
ATOM   2016  CB  SER A 123      22.671  -6.493   3.312  1.00  0.00           C  
ATOM   2017  HB2 SER A 123      23.283  -6.383   2.414  1.00  0.00           H  
ATOM   2018  HB3 SER A 123      23.330  -6.611   4.173  1.00  0.00           H  
ATOM   2019  OG  SER A 123      21.859  -7.648   3.186  1.00  0.00           O  
ATOM   2020  HG  SER A 123      21.535  -7.684   2.267  1.00  0.00           H  
ATOM   2021  C   SER A 123      22.726  -4.004   3.577  1.00  0.00           C  
ATOM   2022  O   SER A 123      23.108  -3.567   4.657  1.00  0.00           O  
ATOM   2023  N   LYS A 124      23.037  -3.402   2.421  1.00  0.00           N  
ATOM   2024  H   LYS A 124      22.697  -3.830   1.567  1.00  0.00           H  
ATOM   2025  CA  LYS A 124      23.919  -2.234   2.272  1.00  0.00           C  
ATOM   2026  HA  LYS A 124      24.589  -2.217   3.133  1.00  0.00           H  
ATOM   2027  CB  LYS A 124      24.758  -2.470   1.007  1.00  0.00           C  
ATOM   2028  HB2 LYS A 124      24.881  -3.544   0.895  1.00  0.00           H  
ATOM   2029  HB3 LYS A 124      24.218  -2.107   0.132  1.00  0.00           H  
ATOM   2030  CG  LYS A 124      26.159  -1.839   1.065  1.00  0.00           C  
ATOM   2031  HG2 LYS A 124      26.072  -0.755   1.001  1.00  0.00           H  
ATOM   2032  HG3 LYS A 124      26.639  -2.098   2.012  1.00  0.00           H  
ATOM   2033  CD  LYS A 124      27.051  -2.332  -0.089  1.00  0.00           C  
ATOM   2034  HD2 LYS A 124      26.542  -2.142  -1.038  1.00  0.00           H  
ATOM   2035  HD3 LYS A 124      27.983  -1.765  -0.074  1.00  0.00           H  
ATOM   2036  CE  LYS A 124      27.375  -3.827   0.037  1.00  0.00           C  
ATOM   2037  HE2 LYS A 124      27.912  -4.012   0.972  1.00  0.00           H  
ATOM   2038  HE3 LYS A 124      26.444  -4.397   0.096  1.00  0.00           H  
ATOM   2039  NZ  LYS A 124      28.150  -4.332  -1.117  1.00  0.00           N  
ATOM   2040  HZ1 LYS A 124      28.163  -5.359  -1.065  1.00  0.00           H  
ATOM   2041  HZ2 LYS A 124      27.665  -4.159  -1.987  1.00  0.00           H  
ATOM   2042  HZ3 LYS A 124      29.105  -4.016  -1.127  1.00  0.00           H  
ATOM   2043  C   LYS A 124      23.196  -0.875   2.293  1.00  0.00           C  
ATOM   2044  O   LYS A 124      23.826   0.143   2.024  1.00  0.00           O  
ATOM   2045  N   CYS A 125      21.897  -0.847   2.605  1.00  0.00           N  
ATOM   2046  H   CYS A 125      21.441  -1.736   2.765  1.00  0.00           H  
ATOM   2047  CA  CYS A 125      21.068   0.372   2.642  1.00  0.00           C  
ATOM   2048  HA  CYS A 125      21.714   1.248   2.559  1.00  0.00           H  
ATOM   2049  CB  CYS A 125      20.109   0.371   1.437  1.00  0.00           C  
ATOM   2050  HB2 CYS A 125      19.494  -0.531   1.459  1.00  0.00           H  
ATOM   2051  HB3 CYS A 125      19.458   1.242   1.501  1.00  0.00           H  
ATOM   2052  SG  CYS A 125      21.028   0.455  -0.124  1.00  0.00           S  
ATOM   2053  HG  CYS A 125      21.514  -0.794  -0.029  1.00  0.00           H  
ATOM   2054  C   CYS A 125      20.274   0.564   3.948  1.00  0.00           C  
ATOM   2055  O   CYS A 125      19.495   1.517   4.031  1.00  0.00           O  
ATOM   2056  N   SER A 126      20.409  -0.352   4.915  1.00  0.00           N  
ATOM   2057  H   SER A 126      21.145  -1.032   4.804  1.00  0.00           H  
ATOM   2058  CA  SER A 126      19.593  -0.445   6.143  1.00  0.00           C  
ATOM   2059  HA  SER A 126      18.567  -0.655   5.867  1.00  0.00           H  
ATOM   2060  CB  SER A 126      20.072  -1.627   6.979  1.00  0.00           C  
ATOM   2061  HB2 SER A 126      21.157  -1.579   7.115  1.00  0.00           H  
ATOM   2062  HB3 SER A 126      19.598  -1.602   7.963  1.00  0.00           H  
ATOM   2063  OG  SER A 126      19.692  -2.814   6.299  1.00  0.00           O  
ATOM   2064  HG  SER A 126      19.926  -2.737   5.366  1.00  0.00           H  
ATOM   2065  C   SER A 126      19.554   0.841   6.975  1.00  0.00           C  
ATOM   2066  O   SER A 126      18.422   1.358   7.131  1.00  0.00           O  
ATOM   2067  OXT SER A 126      20.627   1.319   7.384  1.00  0.00           O  
TER    2068      SER   126                                                      
ATOM   2068  N   MET B 127     -22.008  32.853 -14.977  1.00  0.00           N  
ATOM   2069  H1  MET B 127     -22.006  33.371 -15.845  1.00  0.00           H  
ATOM   2070  H2  MET B 127     -22.916  32.918 -14.538  1.00  0.00           H  
ATOM   2071  H3  MET B 127     -21.806  31.887 -15.205  1.00  0.00           H  
ATOM   2072  CA  MET B 127     -20.941  33.367 -14.084  1.00  0.00           C  
ATOM   2073  HA  MET B 127     -21.131  34.420 -13.874  1.00  0.00           H  
ATOM   2074  CB  MET B 127     -20.957  32.598 -12.747  1.00  0.00           C  
ATOM   2075  HB2 MET B 127     -21.938  32.734 -12.291  1.00  0.00           H  
ATOM   2076  HB3 MET B 127     -20.819  31.533 -12.946  1.00  0.00           H  
ATOM   2077  CG  MET B 127     -19.890  33.040 -11.737  1.00  0.00           C  
ATOM   2078  HG2 MET B 127     -18.913  32.786 -12.138  1.00  0.00           H  
ATOM   2079  HG3 MET B 127     -19.942  34.121 -11.600  1.00  0.00           H  
ATOM   2080  SD  MET B 127     -19.996  32.245 -10.116  1.00  0.00           S  
ATOM   2081  CE  MET B 127     -21.397  33.122  -9.371  1.00  0.00           C  
ATOM   2082  HE1 MET B 127     -21.197  34.194  -9.355  1.00  0.00           H  
ATOM   2083  HE2 MET B 127     -22.307  32.924  -9.936  1.00  0.00           H  
ATOM   2084  HE3 MET B 127     -21.534  32.773  -8.347  1.00  0.00           H  
ATOM   2085  C   MET B 127     -19.605  33.280 -14.824  1.00  0.00           C  
ATOM   2086  O   MET B 127     -19.549  32.576 -15.825  1.00  0.00           O  
ATOM   2087  N   HIE B 128     -18.576  34.011 -14.384  1.00  0.00           N  
ATOM   2088  H   HIE B 128     -18.692  34.576 -13.554  1.00  0.00           H  
ATOM   2089  CA  HIE B 128     -17.185  33.888 -14.855  1.00  0.00           C  
ATOM   2090  HA  HIE B 128     -17.138  33.268 -15.755  1.00  0.00           H  
ATOM   2091  CB  HIE B 128     -16.669  35.299 -15.202  1.00  0.00           C  
ATOM   2092  HB2 HIE B 128     -16.683  35.912 -14.299  1.00  0.00           H  
ATOM   2093  HB3 HIE B 128     -17.352  35.754 -15.920  1.00  0.00           H  
ATOM   2094  CG  HIE B 128     -15.274  35.360 -15.777  1.00  0.00           C  
ATOM   2095  ND1 HIE B 128     -14.106  35.022 -15.095  1.00  0.00           N  
ATOM   2096  CE1 HIE B 128     -13.092  35.292 -15.931  1.00  0.00           C  
ATOM   2097  HE1 HIE B 128     -12.044  35.150 -15.695  1.00  0.00           H  
ATOM   2098  NE2 HIE B 128     -13.563  35.780 -17.090  1.00  0.00           N  
ATOM   2099  HE2 HIE B 128     -12.992  36.079 -17.871  1.00  0.00           H  
ATOM   2100  CD2 HIE B 128     -14.937  35.837 -17.010  1.00  0.00           C  
ATOM   2101  HD2 HIE B 128     -15.616  36.219 -17.761  1.00  0.00           H  
ATOM   2102  C   HIE B 128     -16.329  33.211 -13.770  1.00  0.00           C  
ATOM   2103  O   HIE B 128     -16.567  33.437 -12.584  1.00  0.00           O  
ATOM   2104  N   HIE B 129     -15.340  32.401 -14.149  1.00  0.00           N  
ATOM   2105  H   HIE B 129     -15.251  32.203 -15.139  1.00  0.00           H  
ATOM   2106  CA  HIE B 129     -14.454  31.657 -13.240  1.00  0.00           C  
ATOM   2107  HA  HIE B 129     -15.051  30.910 -12.715  1.00  0.00           H  
ATOM   2108  CB  HIE B 129     -13.415  30.934 -14.106  1.00  0.00           C  
ATOM   2109  HB2 HIE B 129     -12.697  31.658 -14.492  1.00  0.00           H  
ATOM   2110  HB3 HIE B 129     -13.908  30.469 -14.958  1.00  0.00           H  
ATOM   2111  CG  HIE B 129     -12.678  29.848 -13.377  1.00  0.00           C  
ATOM   2112  ND1 HIE B 129     -11.297  29.778 -13.224  1.00  0.00           N  
ATOM   2113  CE1 HIE B 129     -11.064  28.630 -12.563  1.00  0.00           C  
ATOM   2114  HE1 HIE B 129     -10.080  28.261 -12.301  1.00  0.00           H  
ATOM   2115  NE2 HIE B 129     -12.220  27.982 -12.324  1.00  0.00           N  
ATOM   2116  HE2 HIE B 129     -12.319  27.069 -11.891  1.00  0.00           H  
ATOM   2117  CD2 HIE B 129     -13.250  28.740 -12.828  1.00  0.00           C  
ATOM   2118  HD2 HIE B 129     -14.303  28.500 -12.798  1.00  0.00           H  
ATOM   2119  C   HIE B 129     -13.756  32.508 -12.159  1.00  0.00           C  
ATOM   2120  O   HIE B 129     -13.517  32.028 -11.048  1.00  0.00           O  
ATOM   2121  N   HIE B 130     -13.518  33.798 -12.424  1.00  0.00           N  
ATOM   2122  H   HIE B 130     -13.750  34.142 -13.350  1.00  0.00           H  
ATOM   2123  CA  HIE B 130     -13.017  34.768 -11.439  1.00  0.00           C  
ATOM   2124  HA  HIE B 130     -12.033  34.447 -11.094  1.00  0.00           H  
ATOM   2125  CB  HIE B 130     -12.851  36.139 -12.108  1.00  0.00           C  
ATOM   2126  HB2 HIE B 130     -13.829  36.526 -12.399  1.00  0.00           H  
ATOM   2127  HB3 HIE B 130     -12.252  36.020 -13.011  1.00  0.00           H  
ATOM   2128  CG  HIE B 130     -12.157  37.148 -11.229  1.00  0.00           C  
ATOM   2129  ND1 HIE B 130     -10.804  37.110 -10.890  1.00  0.00           N  
ATOM   2130  CE1 HIE B 130     -10.583  38.192 -10.131  1.00  0.00           C  
ATOM   2131  HE1 HIE B 130      -9.620  38.459  -9.715  1.00  0.00           H  
ATOM   2132  NE2 HIE B 130     -11.719  38.891  -9.967  1.00  0.00           N  
ATOM   2133  HE2 HIE B 130     -11.803  39.749  -9.441  1.00  0.00           H  
ATOM   2134  CD2 HIE B 130     -12.727  38.245 -10.651  1.00  0.00           C  
ATOM   2135  HD2 HIE B 130     -13.763  38.542 -10.725  1.00  0.00           H  
ATOM   2136  C   HIE B 130     -13.928  34.869 -10.205  1.00  0.00           C  
ATOM   2137  O   HIE B 130     -13.425  34.856  -9.084  1.00  0.00           O  
ATOM   2138  N   HIE B 131     -15.251  34.850 -10.400  1.00  0.00           N  
ATOM   2139  H   HIE B 131     -15.582  34.775 -11.353  1.00  0.00           H  
ATOM   2140  CA  HIE B 131     -16.270  34.838  -9.335  1.00  0.00           C  
ATOM   2141  HA  HIE B 131     -15.960  35.508  -8.531  1.00  0.00           H  
ATOM   2142  CB  HIE B 131     -17.608  35.347  -9.907  1.00  0.00           C  
ATOM   2143  HB2 HIE B 131     -18.432  34.810  -9.437  1.00  0.00           H  
ATOM   2144  HB3 HIE B 131     -17.665  35.144 -10.976  1.00  0.00           H  
ATOM   2145  CG  HIE B 131     -17.853  36.814  -9.685  1.00  0.00           C  
ATOM   2146  ND1 HIE B 131     -17.143  37.859 -10.276  1.00  0.00           N  
ATOM   2147  CE1 HIE B 131     -17.678  38.988  -9.783  1.00  0.00           C  
ATOM   2148  HE1 HIE B 131     -17.337  39.986 -10.025  1.00  0.00           H  
ATOM   2149  NE2 HIE B 131     -18.688  38.703  -8.940  1.00  0.00           N  
ATOM   2150  HE2 HIE B 131     -19.234  39.384  -8.430  1.00  0.00           H  
ATOM   2151  CD2 HIE B 131     -18.814  37.336  -8.867  1.00  0.00           C  
ATOM   2152  HD2 HIE B 131     -19.512  36.769  -8.263  1.00  0.00           H  
ATOM   2153  C   HIE B 131     -16.495  33.468  -8.677  1.00  0.00           C  
ATOM   2154  O   HIE B 131     -17.119  33.413  -7.622  1.00  0.00           O  
ATOM   2155  N   HIE B 132     -16.052  32.362  -9.287  1.00  0.00           N  
ATOM   2156  H   HIE B 132     -15.504  32.457 -10.128  1.00  0.00           H  
ATOM   2157  CA  HIE B 132     -16.300  31.013  -8.751  1.00  0.00           C  
ATOM   2158  HA  HIE B 132     -17.335  30.982  -8.403  1.00  0.00           H  
ATOM   2159  CB  HIE B 132     -16.167  29.973  -9.873  1.00  0.00           C  
ATOM   2160  HB2 HIE B 132     -15.112  29.805 -10.092  1.00  0.00           H  
ATOM   2161  HB3 HIE B 132     -16.641  30.361 -10.775  1.00  0.00           H  
ATOM   2162  CG  HIE B 132     -16.823  28.653  -9.543  1.00  0.00           C  
ATOM   2163  ND1 HIE B 132     -16.168  27.522  -9.059  1.00  0.00           N  
ATOM   2164  CE1 HIE B 132     -17.119  26.589  -8.887  1.00  0.00           C  
ATOM   2165  HE1 HIE B 132     -16.926  25.577  -8.558  1.00  0.00           H  
ATOM   2166  NE2 HIE B 132     -18.327  27.080  -9.214  1.00  0.00           N  
ATOM   2167  HE2 HIE B 132     -19.218  26.562  -9.156  1.00  0.00           H  
ATOM   2168  CD2 HIE B 132     -18.160  28.385  -9.625  1.00  0.00           C  
ATOM   2169  HD2 HIE B 132     -18.936  29.063  -9.949  1.00  0.00           H  
ATOM   2170  C   HIE B 132     -15.430  30.707  -7.516  1.00  0.00           C  
ATOM   2171  O   HIE B 132     -14.450  31.408  -7.249  1.00  0.00           O  
ATOM   2172  N   HIE B 133     -15.787  29.687  -6.739  1.00  0.00           N  
ATOM   2173  H   HIE B 133     -16.532  29.076  -7.045  1.00  0.00           H  
ATOM   2174  CA  HIE B 133     -15.160  29.409  -5.441  1.00  0.00           C  
ATOM   2175  HA  HIE B 133     -15.225  30.323  -4.847  1.00  0.00           H  
ATOM   2176  CB  HIE B 133     -15.956  28.337  -4.693  1.00  0.00           C  
ATOM   2177  HB2 HIE B 133     -15.514  28.187  -3.709  1.00  0.00           H  
ATOM   2178  HB3 HIE B 133     -15.908  27.397  -5.243  1.00  0.00           H  
ATOM   2179  CG  HIE B 133     -17.398  28.726  -4.499  1.00  0.00           C  
ATOM   2180  ND1 HIE B 133     -17.836  29.806  -3.731  1.00  0.00           N  
ATOM   2181  CE1 HIE B 133     -19.175  29.767  -3.792  1.00  0.00           C  
ATOM   2182  HE1 HIE B 133     -19.833  30.441  -3.259  1.00  0.00           H  
ATOM   2183  NE2 HIE B 133     -19.587  28.752  -4.572  1.00  0.00           N  
ATOM   2184  HE2 HIE B 133     -20.550  28.484  -4.716  1.00  0.00           H  
ATOM   2185  CD2 HIE B 133     -18.476  28.082  -5.029  1.00  0.00           C  
ATOM   2186  HD2 HIE B 133     -18.453  27.198  -5.650  1.00  0.00           H  
ATOM   2187  C   HIE B 133     -13.672  29.049  -5.551  1.00  0.00           C  
ATOM   2188  O   HIE B 133     -13.220  28.431  -6.514  1.00  0.00           O  
ATOM   2189  N   LYS B 134     -12.890  29.455  -4.549  1.00  0.00           N  
ATOM   2190  H   LYS B 134     -13.353  29.875  -3.747  1.00  0.00           H  
ATOM   2191  CA  LYS B 134     -11.428  29.309  -4.483  1.00  0.00           C  
ATOM   2192  HA  LYS B 134     -11.069  28.837  -5.397  1.00  0.00           H  
ATOM   2193  CB  LYS B 134     -10.775  30.698  -4.346  1.00  0.00           C  
ATOM   2194  HB2 LYS B 134     -11.087  31.134  -3.395  1.00  0.00           H  
ATOM   2195  HB3 LYS B 134      -9.691  30.579  -4.309  1.00  0.00           H  
ATOM   2196  CG  LYS B 134     -11.122  31.703  -5.464  1.00  0.00           C  
ATOM   2197  HG2 LYS B 134     -12.201  31.862  -5.495  1.00  0.00           H  
ATOM   2198  HG3 LYS B 134     -10.657  32.656  -5.207  1.00  0.00           H  
ATOM   2199  CD  LYS B 134     -10.625  31.281  -6.858  1.00  0.00           C  
ATOM   2200  HD2 LYS B 134      -9.552  31.086  -6.794  1.00  0.00           H  
ATOM   2201  HD3 LYS B 134     -11.127  30.367  -7.180  1.00  0.00           H  
ATOM   2202  CE  LYS B 134     -10.852  32.397  -7.889  1.00  0.00           C  
ATOM   2203  HE2 LYS B 134     -10.621  33.354  -7.413  1.00  0.00           H  
ATOM   2204  HE3 LYS B 134     -10.157  32.262  -8.723  1.00  0.00           H  
ATOM   2205  NZ  LYS B 134     -12.240  32.416  -8.407  1.00  0.00           N  
ATOM   2206  HZ1 LYS B 134     -12.499  33.331  -8.765  1.00  0.00           H  
ATOM   2207  HZ2 LYS B 134     -12.398  31.739  -9.145  1.00  0.00           H  
ATOM   2208  HZ3 LYS B 134     -12.922  32.204  -7.680  1.00  0.00           H  
ATOM   2209  C   LYS B 134     -11.040  28.396  -3.317  1.00  0.00           C  
ATOM   2210  O   LYS B 134     -11.766  28.325  -2.326  1.00  0.00           O  
ATOM   2211  N   VAL B 135      -9.907  27.702  -3.426  1.00  0.00           N  
ATOM   2212  H   VAL B 135      -9.332  27.833  -4.240  1.00  0.00           H  
ATOM   2213  CA  VAL B 135      -9.382  26.856  -2.339  1.00  0.00           C  
ATOM   2214  HA  VAL B 135     -10.176  26.176  -2.029  1.00  0.00           H  
ATOM   2215  CB  VAL B 135      -8.193  25.995  -2.823  1.00  0.00           C  
ATOM   2216  HB  VAL B 135      -7.391  26.657  -3.154  1.00  0.00           H  
ATOM   2217  CG1 VAL B 135      -7.645  25.086  -1.718  1.00  0.00           C  
ATOM   2218 HG11 VAL B 135      -8.426  24.424  -1.340  1.00  0.00           H  
ATOM   2219 HG12 VAL B 135      -6.828  24.481  -2.115  1.00  0.00           H  
ATOM   2220 HG13 VAL B 135      -7.232  25.677  -0.902  1.00  0.00           H  
ATOM   2221  CG2 VAL B 135      -8.594  25.092  -4.001  1.00  0.00           C  
ATOM   2222 HG21 VAL B 135      -8.876  25.694  -4.861  1.00  0.00           H  
ATOM   2223 HG22 VAL B 135      -7.748  24.468  -4.290  1.00  0.00           H  
ATOM   2224 HG23 VAL B 135      -9.429  24.451  -3.716  1.00  0.00           H  
ATOM   2225  C   VAL B 135      -9.003  27.722  -1.124  1.00  0.00           C  
ATOM   2226  O   VAL B 135      -8.464  28.814  -1.283  1.00  0.00           O  
ATOM   2227  N   LEU B 136      -9.297  27.235   0.087  1.00  0.00           N  
ATOM   2228  H   LEU B 136      -9.783  26.347   0.101  1.00  0.00           H  
ATOM   2229  CA  LEU B 136      -9.014  27.882   1.380  1.00  0.00           C  
ATOM   2230  HA  LEU B 136      -8.550  28.852   1.193  1.00  0.00           H  
ATOM   2231  CB  LEU B 136     -10.362  28.118   2.095  1.00  0.00           C  
ATOM   2232  HB2 LEU B 136     -10.973  28.759   1.462  1.00  0.00           H  
ATOM   2233  HB3 LEU B 136     -10.871  27.159   2.194  1.00  0.00           H  
ATOM   2234  CG  LEU B 136     -10.274  28.760   3.495  1.00  0.00           C  
ATOM   2235  HG  LEU B 136      -9.613  28.171   4.129  1.00  0.00           H  
ATOM   2236  CD1 LEU B 136      -9.757  30.198   3.430  1.00  0.00           C  
ATOM   2237 HD11 LEU B 136     -10.400  30.803   2.791  1.00  0.00           H  
ATOM   2238 HD12 LEU B 136      -9.734  30.631   4.429  1.00  0.00           H  
ATOM   2239 HD13 LEU B 136      -8.742  30.210   3.033  1.00  0.00           H  
ATOM   2240  CD2 LEU B 136     -11.639  28.779   4.182  1.00  0.00           C  
ATOM   2241 HD21 LEU B 136     -11.534  29.173   5.192  1.00  0.00           H  
ATOM   2242 HD22 LEU B 136     -12.331  29.409   3.625  1.00  0.00           H  
ATOM   2243 HD23 LEU B 136     -12.045  27.769   4.227  1.00  0.00           H  
ATOM   2244  C   LEU B 136      -8.026  27.087   2.259  1.00  0.00           C  
ATOM   2245  O   LEU B 136      -7.324  27.679   3.074  1.00  0.00           O  
ATOM   2246  N   GLN B 137      -7.965  25.761   2.109  1.00  0.00           N  
ATOM   2247  H   GLN B 137      -8.541  25.336   1.396  1.00  0.00           H  
ATOM   2248  CA  GLN B 137      -6.949  24.894   2.726  1.00  0.00           C  
ATOM   2249  HA  GLN B 137      -6.044  25.484   2.885  1.00  0.00           H  
ATOM   2250  CB  GLN B 137      -7.402  24.333   4.095  1.00  0.00           C  
ATOM   2251  HB2 GLN B 137      -8.373  23.853   3.986  1.00  0.00           H  
ATOM   2252  HB3 GLN B 137      -6.687  23.567   4.399  1.00  0.00           H  
ATOM   2253  CG  GLN B 137      -7.476  25.397   5.209  1.00  0.00           C  
ATOM   2254  HG2 GLN B 137      -6.518  25.917   5.257  1.00  0.00           H  
ATOM   2255  HG3 GLN B 137      -8.249  26.124   4.966  1.00  0.00           H  
ATOM   2256  CD  GLN B 137      -7.781  24.825   6.596  1.00  0.00           C  
ATOM   2257  OE1 GLN B 137      -8.895  24.910   7.109  1.00  0.00           O  
ATOM   2258  NE2 GLN B 137      -6.817  24.223   7.265  1.00  0.00           N  
ATOM   2259 HE21 GLN B 137      -7.040  23.827   8.161  1.00  0.00           H  
ATOM   2260 HE22 GLN B 137      -5.906  24.119   6.848  1.00  0.00           H  
ATOM   2261  C   GLN B 137      -6.591  23.769   1.743  1.00  0.00           C  
ATOM   2262  O   GLN B 137      -7.485  23.188   1.127  1.00  0.00           O  
ATOM   2263  N   GLU B 138      -5.290  23.516   1.594  1.00  0.00           N  
ATOM   2264  H   GLU B 138      -4.639  24.052   2.142  1.00  0.00           H  
ATOM   2265  CA  GLU B 138      -4.686  22.741   0.501  1.00  0.00           C  
ATOM   2266  HA  GLU B 138      -4.985  23.232  -0.420  1.00  0.00           H  
ATOM   2267  CB  GLU B 138      -3.154  22.868   0.637  1.00  0.00           C  
ATOM   2268  HB2 GLU B 138      -2.903  23.876   0.970  1.00  0.00           H  
ATOM   2269  HB3 GLU B 138      -2.816  22.183   1.416  1.00  0.00           H  
ATOM   2270  CG  GLU B 138      -2.347  22.590  -0.641  1.00  0.00           C  
ATOM   2271  HG2 GLU B 138      -1.305  22.446  -0.347  1.00  0.00           H  
ATOM   2272  HG3 GLU B 138      -2.687  21.659  -1.100  1.00  0.00           H  
ATOM   2273  CD  GLU B 138      -2.418  23.739  -1.662  1.00  0.00           C  
ATOM   2274  OE1 GLU B 138      -1.500  23.815  -2.507  1.00  0.00           O  
ATOM   2275  OE2 GLU B 138      -3.413  24.498  -1.641  1.00  0.00           O  
ATOM   2276  C   GLU B 138      -5.117  21.253   0.449  1.00  0.00           C  
ATOM   2277  O   GLU B 138      -5.208  20.627   1.512  1.00  0.00           O  
ATOM   2278  N   PRO B 139      -5.342  20.664  -0.749  1.00  0.00           N  
ATOM   2279  CD  PRO B 139      -5.504  21.350  -2.028  1.00  0.00           C  
ATOM   2280  HD2 PRO B 139      -4.533  21.477  -2.502  1.00  0.00           H  
ATOM   2281  HD3 PRO B 139      -5.997  22.314  -1.918  1.00  0.00           H  
ATOM   2282  CG  PRO B 139      -6.386  20.446  -2.885  1.00  0.00           C  
ATOM   2283  HG2 PRO B 139      -6.198  20.583  -3.947  1.00  0.00           H  
ATOM   2284  HG3 PRO B 139      -7.436  20.640  -2.670  1.00  0.00           H  
ATOM   2285  CB  PRO B 139      -5.997  19.051  -2.407  1.00  0.00           C  
ATOM   2286  HB2 PRO B 139      -5.093  18.732  -2.923  1.00  0.00           H  
ATOM   2287  HB3 PRO B 139      -6.805  18.338  -2.574  1.00  0.00           H  
ATOM   2288  CA  PRO B 139      -5.724  19.257  -0.911  1.00  0.00           C  
ATOM   2289  HA  PRO B 139      -6.658  19.112  -0.384  1.00  0.00           H  
ATOM   2290  C   PRO B 139      -4.732  18.248  -0.314  1.00  0.00           C  
ATOM   2291  O   PRO B 139      -3.752  17.829  -0.933  1.00  0.00           O  
ATOM   2292  N   THR B 140      -5.028  17.835   0.915  1.00  0.00           N  
ATOM   2293  H   THR B 140      -5.885  18.198   1.326  1.00  0.00           H  
ATOM   2294  CA  THR B 140      -4.271  16.841   1.678  1.00  0.00           C  
ATOM   2295  HA  THR B 140      -3.216  16.924   1.417  1.00  0.00           H  
ATOM   2296  CB  THR B 140      -4.411  17.156   3.172  1.00  0.00           C  
ATOM   2297  HB  THR B 140      -5.468  17.194   3.441  1.00  0.00           H  
ATOM   2298  CG2 THR B 140      -3.699  16.152   4.075  1.00  0.00           C  
ATOM   2299 HG21 THR B 140      -3.758  16.500   5.107  1.00  0.00           H  
ATOM   2300 HG22 THR B 140      -4.178  15.176   4.007  1.00  0.00           H  
ATOM   2301 HG23 THR B 140      -2.652  16.075   3.784  1.00  0.00           H  
ATOM   2302  OG1 THR B 140      -3.824  18.416   3.417  1.00  0.00           O  
ATOM   2303  HG1 THR B 140      -4.253  19.055   2.829  1.00  0.00           H  
ATOM   2304  C   THR B 140      -4.757  15.437   1.304  1.00  0.00           C  
ATOM   2305  O   THR B 140      -5.952  15.245   1.084  1.00  0.00           O  
ATOM   2306  N   CYS B 141      -3.863  14.446   1.189  1.00  0.00           N  
ATOM   2307  H   CYS B 141      -2.896  14.620   1.423  1.00  0.00           H  
ATOM   2308  CA  CYS B 141      -4.186  13.168   0.543  1.00  0.00           C  
ATOM   2309  HA  CYS B 141      -5.255  12.983   0.639  1.00  0.00           H  
ATOM   2310  CB  CYS B 141      -3.867  13.323  -0.952  1.00  0.00           C  
ATOM   2311  HB2 CYS B 141      -4.378  14.209  -1.337  1.00  0.00           H  
ATOM   2312  HB3 CYS B 141      -2.793  13.459  -1.084  1.00  0.00           H  
ATOM   2313  SG  CYS B 141      -4.421  11.881  -1.900  1.00  0.00           S  
ATOM   2314  HG  CYS B 141      -3.396  11.068  -1.608  1.00  0.00           H  
ATOM   2315  C   CYS B 141      -3.461  11.974   1.188  1.00  0.00           C  
ATOM   2316  O   CYS B 141      -2.258  12.040   1.423  1.00  0.00           O  
ATOM   2317  N   VAL B 142      -4.184  10.880   1.453  1.00  0.00           N  
ATOM   2318  H   VAL B 142      -5.171  10.916   1.211  1.00  0.00           H  
ATOM   2319  CA  VAL B 142      -3.713   9.656   2.136  1.00  0.00           C  
ATOM   2320  HA  VAL B 142      -2.627   9.666   2.147  1.00  0.00           H  
ATOM   2321  CB  VAL B 142      -4.192   9.597   3.602  1.00  0.00           C  
ATOM   2322  HB  VAL B 142      -3.831   8.665   4.038  1.00  0.00           H  
ATOM   2323  CG1 VAL B 142      -3.606  10.736   4.440  1.00  0.00           C  
ATOM   2324 HG11 VAL B 142      -3.989  11.698   4.100  1.00  0.00           H  
ATOM   2325 HG12 VAL B 142      -3.869  10.596   5.488  1.00  0.00           H  
ATOM   2326 HG13 VAL B 142      -2.519  10.736   4.349  1.00  0.00           H  
ATOM   2327  CG2 VAL B 142      -5.722   9.602   3.748  1.00  0.00           C  
ATOM   2328 HG21 VAL B 142      -5.989   9.506   4.800  1.00  0.00           H  
ATOM   2329 HG22 VAL B 142      -6.137  10.534   3.363  1.00  0.00           H  
ATOM   2330 HG23 VAL B 142      -6.157   8.766   3.203  1.00  0.00           H  
ATOM   2331  C   VAL B 142      -4.139   8.384   1.399  1.00  0.00           C  
ATOM   2332  O   VAL B 142      -5.050   8.424   0.577  1.00  0.00           O  
ATOM   2333  N   SER B 143      -3.505   7.244   1.681  1.00  0.00           N  
ATOM   2334  H   SER B 143      -2.753   7.290   2.366  1.00  0.00           H  
ATOM   2335  CA  SER B 143      -3.814   5.911   1.131  1.00  0.00           C  
ATOM   2336  HA  SER B 143      -4.644   5.975   0.437  1.00  0.00           H  
ATOM   2337  CB  SER B 143      -2.588   5.401   0.360  1.00  0.00           C  
ATOM   2338  HB2 SER B 143      -2.379   6.088  -0.461  1.00  0.00           H  
ATOM   2339  HB3 SER B 143      -1.726   5.392   1.030  1.00  0.00           H  
ATOM   2340  OG  SER B 143      -2.772   4.093  -0.155  1.00  0.00           O  
ATOM   2341  HG  SER B 143      -3.220   4.139  -1.008  1.00  0.00           H  
ATOM   2342  C   SER B 143      -4.204   4.934   2.246  1.00  0.00           C  
ATOM   2343  O   SER B 143      -3.621   5.000   3.323  1.00  0.00           O  
ATOM   2344  N   ASP B 144      -5.125   3.994   2.005  1.00  0.00           N  
ATOM   2345  H   ASP B 144      -5.638   3.990   1.128  1.00  0.00           H  
ATOM   2346  CA  ASP B 144      -5.304   2.824   2.885  1.00  0.00           C  
ATOM   2347  HA  ASP B 144      -5.139   3.138   3.916  1.00  0.00           H  
ATOM   2348  CB  ASP B 144      -6.747   2.295   2.796  1.00  0.00           C  
ATOM   2349  HB2 ASP B 144      -6.904   1.592   3.615  1.00  0.00           H  
ATOM   2350  HB3 ASP B 144      -7.440   3.125   2.944  1.00  0.00           H  
ATOM   2351  CG  ASP B 144      -7.093   1.591   1.480  1.00  0.00           C  
ATOM   2352  OD1 ASP B 144      -6.339   1.693   0.491  1.00  0.00           O  
ATOM   2353  OD2 ASP B 144      -8.157   0.926   1.430  1.00  0.00           O  
ATOM   2354  C   ASP B 144      -4.304   1.680   2.594  1.00  0.00           C  
ATOM   2355  O   ASP B 144      -4.317   0.666   3.293  1.00  0.00           O  
ATOM   2356  N   TYR B 145      -3.465   1.815   1.561  1.00  0.00           N  
ATOM   2357  H   TYR B 145      -3.498   2.689   1.051  1.00  0.00           H  
ATOM   2358  CA  TYR B 145      -2.582   0.785   1.002  1.00  0.00           C  
ATOM   2359  HA  TYR B 145      -2.217   1.202   0.067  1.00  0.00           H  
ATOM   2360  CB  TYR B 145      -1.349   0.584   1.903  1.00  0.00           C  
ATOM   2361  HB2 TYR B 145      -1.155   1.509   2.445  1.00  0.00           H  
ATOM   2362  HB3 TYR B 145      -1.573  -0.180   2.645  1.00  0.00           H  
ATOM   2363  CG  TYR B 145      -0.069   0.225   1.163  1.00  0.00           C  
ATOM   2364  CD1 TYR B 145       0.668   1.249   0.535  1.00  0.00           C  
ATOM   2365  HD1 TYR B 145       0.306   2.267   0.549  1.00  0.00           H  
ATOM   2366  CE1 TYR B 145       1.879   0.949  -0.117  1.00  0.00           C  
ATOM   2367  HE1 TYR B 145       2.453   1.725  -0.599  1.00  0.00           H  
ATOM   2368  CZ  TYR B 145       2.369  -0.372  -0.137  1.00  0.00           C  
ATOM   2369  OH  TYR B 145       3.561  -0.616  -0.745  1.00  0.00           O  
ATOM   2370  HH  TYR B 145       3.750  -1.567  -0.913  1.00  0.00           H  
ATOM   2371  CE2 TYR B 145       1.628  -1.404   0.480  1.00  0.00           C  
ATOM   2372  HE2 TYR B 145       2.007  -2.415   0.453  1.00  0.00           H  
ATOM   2373  CD2 TYR B 145       0.406  -1.104   1.120  1.00  0.00           C  
ATOM   2374  HD2 TYR B 145      -0.175  -1.895   1.575  1.00  0.00           H  
ATOM   2375  C   TYR B 145      -3.300  -0.524   0.612  1.00  0.00           C  
ATOM   2376  O   TYR B 145      -2.732  -1.607   0.756  1.00  0.00           O  
ATOM   2377  N   MET B 146      -4.568  -0.461   0.180  1.00  0.00           N  
ATOM   2378  H   MET B 146      -5.012   0.453   0.144  1.00  0.00           H  
ATOM   2379  CA  MET B 146      -5.400  -1.657  -0.051  1.00  0.00           C  
ATOM   2380  HA  MET B 146      -4.761  -2.440  -0.459  1.00  0.00           H  
ATOM   2381  CB  MET B 146      -5.918  -2.127   1.322  1.00  0.00           C  
ATOM   2382  HB2 MET B 146      -5.057  -2.321   1.957  1.00  0.00           H  
ATOM   2383  HB3 MET B 146      -6.509  -1.339   1.790  1.00  0.00           H  
ATOM   2384  CG  MET B 146      -6.749  -3.411   1.280  1.00  0.00           C  
ATOM   2385  HG2 MET B 146      -7.723  -3.195   0.841  1.00  0.00           H  
ATOM   2386  HG3 MET B 146      -6.241  -4.137   0.645  1.00  0.00           H  
ATOM   2387  SD  MET B 146      -6.976  -4.159   2.914  1.00  0.00           S  
ATOM   2388  CE  MET B 146      -8.773  -4.035   3.095  1.00  0.00           C  
ATOM   2389  HE1 MET B 146      -9.075  -2.988   3.060  1.00  0.00           H  
ATOM   2390  HE2 MET B 146      -9.068  -4.468   4.052  1.00  0.00           H  
ATOM   2391  HE3 MET B 146      -9.258  -4.582   2.286  1.00  0.00           H  
ATOM   2392  C   MET B 146      -6.562  -1.514  -1.052  1.00  0.00           C  
ATOM   2393  O   MET B 146      -6.954  -2.524  -1.632  1.00  0.00           O  
ATOM   2394  N   SER B 147      -7.147  -0.328  -1.249  1.00  0.00           N  
ATOM   2395  H   SER B 147      -6.760   0.482  -0.773  1.00  0.00           H  
ATOM   2396  CA  SER B 147      -8.292  -0.119  -2.159  1.00  0.00           C  
ATOM   2397  HA  SER B 147      -8.101  -0.625  -3.101  1.00  0.00           H  
ATOM   2398  CB  SER B 147      -9.564  -0.740  -1.563  1.00  0.00           C  
ATOM   2399  HB2 SER B 147     -10.378  -0.642  -2.282  1.00  0.00           H  
ATOM   2400  HB3 SER B 147      -9.404  -1.800  -1.370  1.00  0.00           H  
ATOM   2401  OG  SER B 147      -9.932  -0.091  -0.363  1.00  0.00           O  
ATOM   2402  HG  SER B 147      -9.117   0.041   0.160  1.00  0.00           H  
ATOM   2403  C   SER B 147      -8.592   1.348  -2.488  1.00  0.00           C  
ATOM   2404  O   SER B 147      -9.081   1.635  -3.582  1.00  0.00           O  
ATOM   2405  N   ILE B 148      -8.374   2.281  -1.553  1.00  0.00           N  
ATOM   2406  H   ILE B 148      -7.859   2.014  -0.717  1.00  0.00           H  
ATOM   2407  CA  ILE B 148      -8.854   3.666  -1.648  1.00  0.00           C  
ATOM   2408  HA  ILE B 148      -8.922   3.930  -2.704  1.00  0.00           H  
ATOM   2409  CB  ILE B 148     -10.283   3.823  -1.045  1.00  0.00           C  
ATOM   2410  HB  ILE B 148     -10.306   3.325  -0.075  1.00  0.00           H  
ATOM   2411  CG2 ILE B 148     -10.658   5.303  -0.814  1.00  0.00           C  
ATOM   2412 HG21 ILE B 148     -11.645   5.390  -0.362  1.00  0.00           H  
ATOM   2413 HG22 ILE B 148     -10.645   5.838  -1.764  1.00  0.00           H  
ATOM   2414 HG23 ILE B 148      -9.964   5.775  -0.122  1.00  0.00           H  
ATOM   2415  CG1 ILE B 148     -11.331   3.153  -1.971  1.00  0.00           C  
ATOM   2416 HG12 ILE B 148     -11.200   3.526  -2.988  1.00  0.00           H  
ATOM   2417 HG13 ILE B 148     -11.148   2.080  -1.981  1.00  0.00           H  
ATOM   2418  CD1 ILE B 148     -12.805   3.344  -1.586  1.00  0.00           C  
ATOM   2419 HD11 ILE B 148     -12.958   3.071  -0.542  1.00  0.00           H  
ATOM   2420 HD12 ILE B 148     -13.112   4.377  -1.749  1.00  0.00           H  
ATOM   2421 HD13 ILE B 148     -13.424   2.705  -2.217  1.00  0.00           H  
ATOM   2422  C   ILE B 148      -7.847   4.631  -1.020  1.00  0.00           C  
ATOM   2423  O   ILE B 148      -7.546   4.587   0.178  1.00  0.00           O  
ATOM   2424  N   SER B 149      -7.417   5.599  -1.824  1.00  0.00           N  
ATOM   2425  H   SER B 149      -7.755   5.586  -2.783  1.00  0.00           H  
ATOM   2426  CA  SER B 149      -6.875   6.858  -1.331  1.00  0.00           C  
ATOM   2427  HA  SER B 149      -6.377   6.664  -0.388  1.00  0.00           H  
ATOM   2428  CB  SER B 149      -5.820   7.376  -2.311  1.00  0.00           C  
ATOM   2429  HB2 SER B 149      -4.916   6.778  -2.194  1.00  0.00           H  
ATOM   2430  HB3 SER B 149      -6.173   7.250  -3.332  1.00  0.00           H  
ATOM   2431  OG  SER B 149      -5.511   8.734  -2.081  1.00  0.00           O  
ATOM   2432  HG  SER B 149      -5.255   8.828  -1.147  1.00  0.00           H  
ATOM   2433  C   SER B 149      -8.004   7.857  -1.044  1.00  0.00           C  
ATOM   2434  O   SER B 149      -9.014   7.897  -1.743  1.00  0.00           O  
ATOM   2435  N   THR B 150      -7.866   8.651   0.016  1.00  0.00           N  
ATOM   2436  H   THR B 150      -6.977   8.630   0.508  1.00  0.00           H  
ATOM   2437  CA  THR B 150      -8.799   9.738   0.352  1.00  0.00           C  
ATOM   2438  HA  THR B 150      -9.601   9.786  -0.385  1.00  0.00           H  
ATOM   2439  CB  THR B 150      -9.444   9.527   1.728  1.00  0.00           C  
ATOM   2440  HB  THR B 150      -8.662   9.421   2.481  1.00  0.00           H  
ATOM   2441  CG2 THR B 150     -10.396  10.646   2.153  1.00  0.00           C  
ATOM   2442 HG21 THR B 150      -9.836  11.559   2.359  1.00  0.00           H  
ATOM   2443 HG22 THR B 150     -11.122  10.844   1.364  1.00  0.00           H  
ATOM   2444 HG23 THR B 150     -10.922  10.356   3.062  1.00  0.00           H  
ATOM   2445  OG1 THR B 150     -10.202   8.342   1.685  1.00  0.00           O  
ATOM   2446  HG1 THR B 150      -9.667   7.682   1.235  1.00  0.00           H  
ATOM   2447  C   THR B 150      -8.065  11.064   0.309  1.00  0.00           C  
ATOM   2448  O   THR B 150      -6.963  11.178   0.844  1.00  0.00           O  
ATOM   2449  N   CYS B 151      -8.701  12.064  -0.295  1.00  0.00           N  
ATOM   2450  H   CYS B 151      -9.619  11.897  -0.696  1.00  0.00           H  
ATOM   2451  CA  CYS B 151      -8.226  13.435  -0.353  1.00  0.00           C  
ATOM   2452  HA  CYS B 151      -7.371  13.541   0.309  1.00  0.00           H  
ATOM   2453  CB  CYS B 151      -7.779  13.725  -1.791  1.00  0.00           C  
ATOM   2454  HB2 CYS B 151      -7.012  13.006  -2.082  1.00  0.00           H  
ATOM   2455  HB3 CYS B 151      -8.633  13.616  -2.462  1.00  0.00           H  
ATOM   2456  SG  CYS B 151      -7.118  15.407  -1.943  1.00  0.00           S  
ATOM   2457  HG  CYS B 151      -6.278  15.349  -0.895  1.00  0.00           H  
ATOM   2458  C   CYS B 151      -9.323  14.381   0.146  1.00  0.00           C  
ATOM   2459  O   CYS B 151     -10.498  14.165  -0.148  1.00  0.00           O  
ATOM   2460  N   GLU B 152      -8.953  15.425   0.885  1.00  0.00           N  
ATOM   2461  H   GLU B 152      -7.967  15.576   1.073  1.00  0.00           H  
ATOM   2462  CA  GLU B 152      -9.870  16.498   1.271  1.00  0.00           C  
ATOM   2463  HA  GLU B 152     -10.657  16.530   0.519  1.00  0.00           H  
ATOM   2464  CB  GLU B 152     -10.567  16.212   2.615  1.00  0.00           C  
ATOM   2465  HB2 GLU B 152     -11.383  16.927   2.700  1.00  0.00           H  
ATOM   2466  HB3 GLU B 152     -11.002  15.212   2.592  1.00  0.00           H  
ATOM   2467  CG  GLU B 152      -9.691  16.347   3.873  1.00  0.00           C  
ATOM   2468  HG2 GLU B 152      -8.996  15.504   3.912  1.00  0.00           H  
ATOM   2469  HG3 GLU B 152      -9.104  17.265   3.808  1.00  0.00           H  
ATOM   2470  CD  GLU B 152     -10.516  16.404   5.172  1.00  0.00           C  
ATOM   2471  OE1 GLU B 152     -11.768  16.336   5.107  1.00  0.00           O  
ATOM   2472  OE2 GLU B 152      -9.886  16.532   6.244  1.00  0.00           O  
ATOM   2473  C   GLU B 152      -9.207  17.880   1.237  1.00  0.00           C  
ATOM   2474  O   GLU B 152      -7.987  18.022   1.339  1.00  0.00           O  
ATOM   2475  N   TRP B 153     -10.047  18.899   1.066  1.00  0.00           N  
ATOM   2476  H   TRP B 153     -11.038  18.675   1.030  1.00  0.00           H  
ATOM   2477  CA  TRP B 153      -9.696  20.315   0.993  1.00  0.00           C  
ATOM   2478  HA  TRP B 153      -8.859  20.512   1.667  1.00  0.00           H  
ATOM   2479  CB  TRP B 153      -9.254  20.675  -0.435  1.00  0.00           C  
ATOM   2480  HB2 TRP B 153      -8.866  21.692  -0.456  1.00  0.00           H  
ATOM   2481  HB3 TRP B 153      -8.430  20.026  -0.695  1.00  0.00           H  
ATOM   2482  CG  TRP B 153     -10.269  20.535  -1.522  1.00  0.00           C  
ATOM   2483  CD1 TRP B 153     -11.117  21.501  -1.938  1.00  0.00           C  
ATOM   2484  HD1 TRP B 153     -11.170  22.504  -1.529  1.00  0.00           H  
ATOM   2485  NE1 TRP B 153     -11.910  21.007  -2.953  1.00  0.00           N  
ATOM   2486  HE1 TRP B 153     -12.657  21.543  -3.373  1.00  0.00           H  
ATOM   2487  CE2 TRP B 153     -11.579  19.706  -3.274  1.00  0.00           C  
ATOM   2488  CZ2 TRP B 153     -12.068  18.796  -4.223  1.00  0.00           C  
ATOM   2489  HZ2 TRP B 153     -12.870  19.085  -4.887  1.00  0.00           H  
ATOM   2490  CH2 TRP B 153     -11.533  17.497  -4.264  1.00  0.00           C  
ATOM   2491  HH2 TRP B 153     -11.905  16.780  -4.980  1.00  0.00           H  
ATOM   2492  CZ3 TRP B 153     -10.515  17.129  -3.365  1.00  0.00           C  
ATOM   2493  HZ3 TRP B 153     -10.102  16.130  -3.391  1.00  0.00           H  
ATOM   2494  CE3 TRP B 153     -10.023  18.055  -2.425  1.00  0.00           C  
ATOM   2495  HE3 TRP B 153      -9.235  17.765  -1.744  1.00  0.00           H  
ATOM   2496  CD2 TRP B 153     -10.548  19.364  -2.349  1.00  0.00           C  
ATOM   2497  C   TRP B 153     -10.881  21.180   1.440  1.00  0.00           C  
ATOM   2498  O   TRP B 153     -11.928  20.693   1.880  1.00  0.00           O  
ATOM   2499  N   LYS B 154     -10.719  22.499   1.336  1.00  0.00           N  
ATOM   2500  H   LYS B 154      -9.836  22.830   0.960  1.00  0.00           H  
ATOM   2501  CA  LYS B 154     -11.682  23.494   1.825  1.00  0.00           C  
ATOM   2502  HA  LYS B 154     -12.657  23.022   1.950  1.00  0.00           H  
ATOM   2503  CB  LYS B 154     -11.170  23.976   3.186  1.00  0.00           C  
ATOM   2504  HB2 LYS B 154     -10.572  23.169   3.616  1.00  0.00           H  
ATOM   2505  HB3 LYS B 154     -10.511  24.835   3.046  1.00  0.00           H  
ATOM   2506  CG  LYS B 154     -12.258  24.321   4.208  1.00  0.00           C  
ATOM   2507  HG2 LYS B 154     -12.804  25.215   3.904  1.00  0.00           H  
ATOM   2508  HG3 LYS B 154     -12.946  23.480   4.312  1.00  0.00           H  
ATOM   2509  CD  LYS B 154     -11.529  24.553   5.534  1.00  0.00           C  
ATOM   2510  HD2 LYS B 154     -10.874  23.698   5.720  1.00  0.00           H  
ATOM   2511  HD3 LYS B 154     -10.913  25.451   5.443  1.00  0.00           H  
ATOM   2512  CE  LYS B 154     -12.443  24.701   6.746  1.00  0.00           C  
ATOM   2513  HE2 LYS B 154     -12.983  25.650   6.671  1.00  0.00           H  
ATOM   2514  HE3 LYS B 154     -13.171  23.883   6.748  1.00  0.00           H  
ATOM   2515  NZ  LYS B 154     -11.611  24.652   7.973  1.00  0.00           N  
ATOM   2516  HZ1 LYS B 154     -11.260  23.713   8.115  1.00  0.00           H  
ATOM   2517  HZ2 LYS B 154     -10.775  25.222   7.851  1.00  0.00           H  
ATOM   2518  HZ3 LYS B 154     -12.125  24.950   8.789  1.00  0.00           H  
ATOM   2519  C   LYS B 154     -11.837  24.625   0.818  1.00  0.00           C  
ATOM   2520  O   LYS B 154     -10.879  24.941   0.119  1.00  0.00           O  
ATOM   2521  N   MET B 155     -13.008  25.249   0.768  1.00  0.00           N  
ATOM   2522  H   MET B 155     -13.739  24.941   1.401  1.00  0.00           H  
ATOM   2523  CA  MET B 155     -13.329  26.367  -0.123  1.00  0.00           C  
ATOM   2524  HA  MET B 155     -12.498  26.526  -0.810  1.00  0.00           H  
ATOM   2525  CB  MET B 155     -14.569  26.028  -0.968  1.00  0.00           C  
ATOM   2526  HB2 MET B 155     -15.434  25.936  -0.310  1.00  0.00           H  
ATOM   2527  HB3 MET B 155     -14.760  26.844  -1.664  1.00  0.00           H  
ATOM   2528  CG  MET B 155     -14.419  24.717  -1.760  1.00  0.00           C  
ATOM   2529  HG2 MET B 155     -14.371  23.889  -1.054  1.00  0.00           H  
ATOM   2530  HG3 MET B 155     -15.319  24.575  -2.355  1.00  0.00           H  
ATOM   2531  SD  MET B 155     -12.980  24.597  -2.867  1.00  0.00           S  
ATOM   2532  CE  MET B 155     -13.425  25.841  -4.108  1.00  0.00           C  
ATOM   2533  HE1 MET B 155     -12.656  25.884  -4.880  1.00  0.00           H  
ATOM   2534  HE2 MET B 155     -14.379  25.579  -4.564  1.00  0.00           H  
ATOM   2535  HE3 MET B 155     -13.512  26.816  -3.632  1.00  0.00           H  
ATOM   2536  C   MET B 155     -13.521  27.670   0.665  1.00  0.00           C  
ATOM   2537  O   MET B 155     -13.826  27.648   1.857  1.00  0.00           O  
ATOM   2538  N   ASN B 156     -13.342  28.819   0.009  1.00  0.00           N  
ATOM   2539  H   ASN B 156     -13.057  28.771  -0.966  1.00  0.00           H  
ATOM   2540  CA  ASN B 156     -13.456  30.152   0.621  1.00  0.00           C  
ATOM   2541  HA  ASN B 156     -12.885  30.148   1.548  1.00  0.00           H  
ATOM   2542  CB  ASN B 156     -12.833  31.203  -0.318  1.00  0.00           C  
ATOM   2543  HB2 ASN B 156     -12.711  32.129   0.243  1.00  0.00           H  
ATOM   2544  HB3 ASN B 156     -11.847  30.873  -0.643  1.00  0.00           H  
ATOM   2545  CG  ASN B 156     -13.682  31.483  -1.550  1.00  0.00           C  
ATOM   2546  OD1 ASN B 156     -14.104  30.587  -2.258  1.00  0.00           O  
ATOM   2547  ND2 ASN B 156     -13.960  32.728  -1.862  1.00  0.00           N  
ATOM   2548 HD21 ASN B 156     -14.585  32.867  -2.637  1.00  0.00           H  
ATOM   2549 HD22 ASN B 156     -13.652  33.482  -1.277  1.00  0.00           H  
ATOM   2550  C   ASN B 156     -14.894  30.555   1.006  1.00  0.00           C  
ATOM   2551  O   ASN B 156     -15.073  31.502   1.769  1.00  0.00           O  
ATOM   2552  N   GLY B 157     -15.905  29.864   0.474  1.00  0.00           N  
ATOM   2553  H   GLY B 157     -15.685  29.114  -0.166  1.00  0.00           H  
ATOM   2554  CA  GLY B 157     -17.323  30.120   0.721  1.00  0.00           C  
ATOM   2555  HA2 GLY B 157     -17.450  30.409   1.763  1.00  0.00           H  
ATOM   2556  HA3 GLY B 157     -17.656  30.942   0.087  1.00  0.00           H  
ATOM   2557  C   GLY B 157     -18.200  28.893   0.433  1.00  0.00           C  
ATOM   2558  O   GLY B 157     -17.691  27.870  -0.040  1.00  0.00           O  
ATOM   2559  N   PRO B 158     -19.512  28.957   0.740  1.00  0.00           N  
ATOM   2560  CD  PRO B 158     -20.200  30.064   1.387  1.00  0.00           C  
ATOM   2561  HD2 PRO B 158     -20.498  30.793   0.633  1.00  0.00           H  
ATOM   2562  HD3 PRO B 158     -19.587  30.541   2.153  1.00  0.00           H  
ATOM   2563  CG  PRO B 158     -21.439  29.447   2.033  1.00  0.00           C  
ATOM   2564  HG2 PRO B 158     -22.248  30.172   2.135  1.00  0.00           H  
ATOM   2565  HG3 PRO B 158     -21.175  29.021   3.003  1.00  0.00           H  
ATOM   2566  CB  PRO B 158     -21.799  28.326   1.060  1.00  0.00           C  
ATOM   2567  HB2 PRO B 158     -22.363  28.743   0.224  1.00  0.00           H  
ATOM   2568  HB3 PRO B 158     -22.368  27.533   1.548  1.00  0.00           H  
ATOM   2569  CA  PRO B 158     -20.429  27.830   0.588  1.00  0.00           C  
ATOM   2570  HA  PRO B 158     -20.094  27.046   1.261  1.00  0.00           H  
ATOM   2571  C   PRO B 158     -20.461  27.286  -0.845  1.00  0.00           C  
ATOM   2572  O   PRO B 158     -20.766  28.010  -1.790  1.00  0.00           O  
ATOM   2573  N   THR B 159     -20.136  26.000  -0.991  1.00  0.00           N  
ATOM   2574  H   THR B 159     -19.989  25.452  -0.150  1.00  0.00           H  
ATOM   2575  CA  THR B 159     -19.893  25.325  -2.279  1.00  0.00           C  
ATOM   2576  HA  THR B 159     -20.245  25.942  -3.104  1.00  0.00           H  
ATOM   2577  CB  THR B 159     -18.383  25.071  -2.461  1.00  0.00           C  
ATOM   2578  HB  THR B 159     -18.027  24.431  -1.651  1.00  0.00           H  
ATOM   2579  CG2 THR B 159     -18.055  24.401  -3.796  1.00  0.00           C  
ATOM   2580 HG21 THR B 159     -18.486  23.402  -3.837  1.00  0.00           H  
ATOM   2581 HG22 THR B 159     -18.447  25.004  -4.612  1.00  0.00           H  
ATOM   2582 HG23 THR B 159     -16.977  24.313  -3.911  1.00  0.00           H  
ATOM   2583  OG1 THR B 159     -17.640  26.269  -2.433  1.00  0.00           O  
ATOM   2584  HG1 THR B 159     -17.831  26.759  -1.617  1.00  0.00           H  
ATOM   2585  C   THR B 159     -20.628  23.987  -2.297  1.00  0.00           C  
ATOM   2586  O   THR B 159     -20.454  23.217  -1.356  1.00  0.00           O  
ATOM   2587  N   GLN B 160     -21.424  23.682  -3.329  1.00  0.00           N  
ATOM   2588  H   GLN B 160     -21.499  24.327  -4.100  1.00  0.00           H  
ATOM   2589  CA  GLN B 160     -22.041  22.357  -3.501  1.00  0.00           C  
ATOM   2590  HA  GLN B 160     -22.247  21.927  -2.520  1.00  0.00           H  
ATOM   2591  CB  GLN B 160     -23.390  22.499  -4.224  1.00  0.00           C  
ATOM   2592  HB2 GLN B 160     -24.017  23.185  -3.652  1.00  0.00           H  
ATOM   2593  HB3 GLN B 160     -23.239  22.918  -5.221  1.00  0.00           H  
ATOM   2594  CG  GLN B 160     -24.125  21.153  -4.340  1.00  0.00           C  
ATOM   2595  HG2 GLN B 160     -23.586  20.495  -5.023  1.00  0.00           H  
ATOM   2596  HG3 GLN B 160     -24.161  20.671  -3.361  1.00  0.00           H  
ATOM   2597  CD  GLN B 160     -25.553  21.336  -4.839  1.00  0.00           C  
ATOM   2598  OE1 GLN B 160     -26.496  21.492  -4.079  1.00  0.00           O  
ATOM   2599  NE2 GLN B 160     -25.765  21.362  -6.134  1.00  0.00           N  
ATOM   2600 HE21 GLN B 160     -26.711  21.465  -6.440  1.00  0.00           H  
ATOM   2601 HE22 GLN B 160     -24.966  21.322  -6.763  1.00  0.00           H  
ATOM   2602  C   GLN B 160     -21.058  21.425  -4.225  1.00  0.00           C  
ATOM   2603  O   GLN B 160     -20.979  21.401  -5.451  1.00  0.00           O  
ATOM   2604  N   CYS B 161     -20.228  20.715  -3.470  1.00  0.00           N  
ATOM   2605  H   CYS B 161     -20.396  20.693  -2.468  1.00  0.00           H  
ATOM   2606  CA  CYS B 161     -18.987  20.138  -3.981  1.00  0.00           C  
ATOM   2607  HA  CYS B 161     -18.447  20.921  -4.516  1.00  0.00           H  
ATOM   2608  CB  CYS B 161     -18.123  19.702  -2.797  1.00  0.00           C  
ATOM   2609  HB2 CYS B 161     -18.663  18.973  -2.193  1.00  0.00           H  
ATOM   2610  HB3 CYS B 161     -17.212  19.241  -3.179  1.00  0.00           H  
ATOM   2611  SG  CYS B 161     -17.691  21.155  -1.792  1.00  0.00           S  
ATOM   2612  HG  CYS B 161     -18.905  21.330  -1.248  1.00  0.00           H  
ATOM   2613  C   CYS B 161     -19.175  19.003  -4.999  1.00  0.00           C  
ATOM   2614  O   CYS B 161     -18.277  18.809  -5.812  1.00  0.00           O  
ATOM   2615  N   SER B 162     -20.313  18.305  -5.011  1.00  0.00           N  
ATOM   2616  H   SER B 162     -21.009  18.468  -4.294  1.00  0.00           H  
ATOM   2617  CA  SER B 162     -20.658  17.309  -6.039  1.00  0.00           C  
ATOM   2618  HA  SER B 162     -19.738  16.811  -6.346  1.00  0.00           H  
ATOM   2619  CB  SER B 162     -21.552  16.227  -5.428  1.00  0.00           C  
ATOM   2620  HB2 SER B 162     -21.900  15.544  -6.204  1.00  0.00           H  
ATOM   2621  HB3 SER B 162     -20.965  15.658  -4.708  1.00  0.00           H  
ATOM   2622  OG  SER B 162     -22.654  16.791  -4.749  1.00  0.00           O  
ATOM   2623  HG  SER B 162     -22.767  16.239  -3.935  1.00  0.00           H  
ATOM   2624  C   SER B 162     -21.270  17.894  -7.326  1.00  0.00           C  
ATOM   2625  O   SER B 162     -21.553  17.134  -8.254  1.00  0.00           O  
ATOM   2626  N   THR B 163     -21.424  19.223  -7.439  1.00  0.00           N  
ATOM   2627  H   THR B 163     -21.250  19.796  -6.621  1.00  0.00           H  
ATOM   2628  CA  THR B 163     -21.701  19.918  -8.718  1.00  0.00           C  
ATOM   2629  HA  THR B 163     -21.706  19.180  -9.520  1.00  0.00           H  
ATOM   2630  CB  THR B 163     -23.086  20.599  -8.746  1.00  0.00           C  
ATOM   2631  HB  THR B 163     -23.219  21.065  -9.722  1.00  0.00           H  
ATOM   2632  CG2 THR B 163     -24.204  19.572  -8.559  1.00  0.00           C  
ATOM   2633 HG21 THR B 163     -24.093  18.772  -9.291  1.00  0.00           H  
ATOM   2634 HG22 THR B 163     -24.160  19.144  -7.557  1.00  0.00           H  
ATOM   2635 HG23 THR B 163     -25.171  20.053  -8.705  1.00  0.00           H  
ATOM   2636  OG1 THR B 163     -23.272  21.588  -7.753  1.00  0.00           O  
ATOM   2637  HG1 THR B 163     -22.873  22.437  -8.060  1.00  0.00           H  
ATOM   2638  C   THR B 163     -20.610  20.916  -9.104  1.00  0.00           C  
ATOM   2639  O   THR B 163     -20.228  20.980 -10.270  1.00  0.00           O  
ATOM   2640  N   GLU B 164     -20.059  21.667  -8.149  1.00  0.00           N  
ATOM   2641  H   GLU B 164     -20.449  21.601  -7.215  1.00  0.00           H  
ATOM   2642  CA  GLU B 164     -19.125  22.764  -8.427  1.00  0.00           C  
ATOM   2643  HA  GLU B 164     -19.479  23.318  -9.299  1.00  0.00           H  
ATOM   2644  CB  GLU B 164     -19.087  23.702  -7.203  1.00  0.00           C  
ATOM   2645  HB2 GLU B 164     -18.768  23.135  -6.328  1.00  0.00           H  
ATOM   2646  HB3 GLU B 164     -18.338  24.469  -7.383  1.00  0.00           H  
ATOM   2647  CG  GLU B 164     -20.408  24.418  -6.874  1.00  0.00           C  
ATOM   2648  HG2 GLU B 164     -21.011  23.785  -6.225  1.00  0.00           H  
ATOM   2649  HG3 GLU B 164     -20.192  25.331  -6.312  1.00  0.00           H  
ATOM   2650  CD  GLU B 164     -21.205  24.753  -8.135  1.00  0.00           C  
ATOM   2651  OE1 GLU B 164     -20.743  25.676  -8.851  1.00  0.00           O  
ATOM   2652  OE2 GLU B 164     -22.215  24.050  -8.377  1.00  0.00           O  
ATOM   2653  C   GLU B 164     -17.699  22.310  -8.770  1.00  0.00           C  
ATOM   2654  O   GLU B 164     -16.943  23.075  -9.374  1.00  0.00           O  
ATOM   2655  N   LEU B 165     -17.309  21.095  -8.363  1.00  0.00           N  
ATOM   2656  H   LEU B 165     -18.017  20.489  -7.962  1.00  0.00           H  
ATOM   2657  CA  LEU B 165     -15.923  20.617  -8.336  1.00  0.00           C  
ATOM   2658  HA  LEU B 165     -15.303  21.293  -8.923  1.00  0.00           H  
ATOM   2659  CB  LEU B 165     -15.401  20.619  -6.883  1.00  0.00           C  
ATOM   2660  HB2 LEU B 165     -15.972  19.876  -6.327  1.00  0.00           H  
ATOM   2661  HB3 LEU B 165     -14.362  20.292  -6.894  1.00  0.00           H  
ATOM   2662  CG  LEU B 165     -15.485  21.943  -6.102  1.00  0.00           C  
ATOM   2663  HG  LEU B 165     -16.519  22.280  -6.044  1.00  0.00           H  
ATOM   2664  CD1 LEU B 165     -14.978  21.706  -4.679  1.00  0.00           C  
ATOM   2665 HD11 LEU B 165     -15.040  22.630  -4.106  1.00  0.00           H  
ATOM   2666 HD12 LEU B 165     -15.602  20.956  -4.192  1.00  0.00           H  
ATOM   2667 HD13 LEU B 165     -13.951  21.355  -4.715  1.00  0.00           H  
ATOM   2668  CD2 LEU B 165     -14.629  23.043  -6.726  1.00  0.00           C  
ATOM   2669 HD21 LEU B 165     -13.585  22.734  -6.771  1.00  0.00           H  
ATOM   2670 HD22 LEU B 165     -14.988  23.250  -7.729  1.00  0.00           H  
ATOM   2671 HD23 LEU B 165     -14.719  23.958  -6.144  1.00  0.00           H  
ATOM   2672  C   LEU B 165     -15.769  19.214  -8.950  1.00  0.00           C  
ATOM   2673  O   LEU B 165     -16.689  18.399  -8.945  1.00  0.00           O  
ATOM   2674  N   ARG B 166     -14.566  18.911  -9.453  1.00  0.00           N  
ATOM   2675  H   ARG B 166     -13.862  19.647  -9.470  1.00  0.00           H  
ATOM   2676  CA  ARG B 166     -14.194  17.583  -9.967  1.00  0.00           C  
ATOM   2677  HA  ARG B 166     -14.685  16.818  -9.371  1.00  0.00           H  
ATOM   2678  CB  ARG B 166     -14.703  17.444 -11.408  1.00  0.00           C  
ATOM   2679  HB2 ARG B 166     -15.784  17.590 -11.413  1.00  0.00           H  
ATOM   2680  HB3 ARG B 166     -14.250  18.226 -12.017  1.00  0.00           H  
ATOM   2681  CG  ARG B 166     -14.392  16.070 -12.021  1.00  0.00           C  
ATOM   2682  HG2 ARG B 166     -13.312  15.949 -12.111  1.00  0.00           H  
ATOM   2683  HG3 ARG B 166     -14.779  15.286 -11.370  1.00  0.00           H  
ATOM   2684  CD  ARG B 166     -15.034  15.924 -13.406  1.00  0.00           C  
ATOM   2685  HD2 ARG B 166     -14.796  14.938 -13.809  1.00  0.00           H  
ATOM   2686  HD3 ARG B 166     -16.118  15.973 -13.288  1.00  0.00           H  
ATOM   2687  NE  ARG B 166     -14.597  16.996 -14.332  1.00  0.00           N  
ATOM   2688  HE  ARG B 166     -15.181  17.817 -14.358  1.00  0.00           H  
ATOM   2689  CZ  ARG B 166     -13.503  17.015 -15.074  1.00  0.00           C  
ATOM   2690  NH1 ARG B 166     -12.694  15.993 -15.105  1.00  0.00           N  
ATOM   2691 HH11 ARG B 166     -12.878  15.202 -14.490  1.00  0.00           H  
ATOM   2692 HH12 ARG B 166     -11.848  15.996 -15.637  1.00  0.00           H  
ATOM   2693  NH2 ARG B 166     -13.198  18.065 -15.794  1.00  0.00           N  
ATOM   2694 HH21 ARG B 166     -13.762  18.900 -15.739  1.00  0.00           H  
ATOM   2695 HH22 ARG B 166     -12.406  18.035 -16.408  1.00  0.00           H  
ATOM   2696  C   ARG B 166     -12.690  17.368  -9.851  1.00  0.00           C  
ATOM   2697  O   ARG B 166     -11.913  18.209 -10.295  1.00  0.00           O  
ATOM   2698  N   LEU B 167     -12.277  16.238  -9.279  1.00  0.00           N  
ATOM   2699  H   LEU B 167     -12.968  15.540  -9.018  1.00  0.00           H  
ATOM   2700  CA  LEU B 167     -10.865  15.873  -9.146  1.00  0.00           C  
ATOM   2701  HA  LEU B 167     -10.282  16.793  -9.085  1.00  0.00           H  
ATOM   2702  CB  LEU B 167     -10.675  15.092  -7.830  1.00  0.00           C  
ATOM   2703  HB2 LEU B 167     -11.239  15.588  -7.039  1.00  0.00           H  
ATOM   2704  HB3 LEU B 167     -11.097  14.094  -7.959  1.00  0.00           H  
ATOM   2705  CG  LEU B 167      -9.211  14.965  -7.363  1.00  0.00           C  
ATOM   2706  HG  LEU B 167      -8.598  14.570  -8.172  1.00  0.00           H  
ATOM   2707  CD1 LEU B 167      -8.630  16.305  -6.903  1.00  0.00           C  
ATOM   2708 HD11 LEU B 167      -9.218  16.712  -6.081  1.00  0.00           H  
ATOM   2709 HD12 LEU B 167      -7.605  16.162  -6.560  1.00  0.00           H  
ATOM   2710 HD13 LEU B 167      -8.614  17.023  -7.719  1.00  0.00           H  
ATOM   2711  CD2 LEU B 167      -9.129  13.990  -6.192  1.00  0.00           C  
ATOM   2712 HD21 LEU B 167      -9.729  14.352  -5.357  1.00  0.00           H  
ATOM   2713 HD22 LEU B 167      -9.486  13.007  -6.500  1.00  0.00           H  
ATOM   2714 HD23 LEU B 167      -8.091  13.898  -5.871  1.00  0.00           H  
ATOM   2715  C   LEU B 167     -10.371  15.100 -10.380  1.00  0.00           C  
ATOM   2716  O   LEU B 167     -11.128  14.348 -11.003  1.00  0.00           O  
ATOM   2717  N   LEU B 168      -9.094  15.266 -10.717  1.00  0.00           N  
ATOM   2718  H   LEU B 168      -8.543  15.941 -10.190  1.00  0.00           H  
ATOM   2719  CA  LEU B 168      -8.364  14.517 -11.739  1.00  0.00           C  
ATOM   2720  HA  LEU B 168      -8.948  13.648 -12.036  1.00  0.00           H  
ATOM   2721  CB  LEU B 168      -8.107  15.384 -12.987  1.00  0.00           C  
ATOM   2722  HB2 LEU B 168      -7.446  16.208 -12.721  1.00  0.00           H  
ATOM   2723  HB3 LEU B 168      -7.564  14.753 -13.694  1.00  0.00           H  
ATOM   2724  CG  LEU B 168      -9.355  15.953 -13.695  1.00  0.00           C  
ATOM   2725  HG  LEU B 168     -10.191  15.266 -13.576  1.00  0.00           H  
ATOM   2726  CD1 LEU B 168      -9.755  17.342 -13.187  1.00  0.00           C  
ATOM   2727 HD11 LEU B 168      -9.966  17.311 -12.120  1.00  0.00           H  
ATOM   2728 HD12 LEU B 168      -8.940  18.049 -13.350  1.00  0.00           H  
ATOM   2729 HD13 LEU B 168     -10.649  17.686 -13.701  1.00  0.00           H  
ATOM   2730  CD2 LEU B 168      -9.074  16.111 -15.192  1.00  0.00           C  
ATOM   2731 HD21 LEU B 168      -9.924  16.554 -15.702  1.00  0.00           H  
ATOM   2732 HD22 LEU B 168      -8.200  16.748 -15.334  1.00  0.00           H  
ATOM   2733 HD23 LEU B 168      -8.863  15.133 -15.628  1.00  0.00           H  
ATOM   2734  C   LEU B 168      -7.038  14.012 -11.149  1.00  0.00           C  
ATOM   2735  O   LEU B 168      -6.397  14.730 -10.376  1.00  0.00           O  
ATOM   2736  N   TYR B 169      -6.633  12.788 -11.498  1.00  0.00           N  
ATOM   2737  H   TYR B 169      -7.194  12.243 -12.149  1.00  0.00           H  
ATOM   2738  CA  TYR B 169      -5.405  12.172 -10.983  1.00  0.00           C  
ATOM   2739  HA  TYR B 169      -4.660  12.961 -10.867  1.00  0.00           H  
ATOM   2740  CB  TYR B 169      -5.657  11.569  -9.590  1.00  0.00           C  
ATOM   2741  HB2 TYR B 169      -4.691  11.283  -9.171  1.00  0.00           H  
ATOM   2742  HB3 TYR B 169      -6.055  12.350  -8.943  1.00  0.00           H  
ATOM   2743  CG  TYR B 169      -6.588  10.367  -9.498  1.00  0.00           C  
ATOM   2744  CD1 TYR B 169      -7.976  10.549  -9.325  1.00  0.00           C  
ATOM   2745  HD1 TYR B 169      -8.396  11.545  -9.337  1.00  0.00           H  
ATOM   2746  CE1 TYR B 169      -8.815   9.434  -9.120  1.00  0.00           C  
ATOM   2747  HE1 TYR B 169      -9.879   9.558  -8.997  1.00  0.00           H  
ATOM   2748  CZ  TYR B 169      -8.266   8.135  -9.081  1.00  0.00           C  
ATOM   2749  OH  TYR B 169      -9.060   7.058  -8.854  1.00  0.00           O  
ATOM   2750  HH  TYR B 169      -8.570   6.245  -9.004  1.00  0.00           H  
ATOM   2751  CE2 TYR B 169      -6.883   7.949  -9.281  1.00  0.00           C  
ATOM   2752  HE2 TYR B 169      -6.469   6.951  -9.266  1.00  0.00           H  
ATOM   2753  CD2 TYR B 169      -6.049   9.064  -9.487  1.00  0.00           C  
ATOM   2754  HD2 TYR B 169      -4.989   8.920  -9.625  1.00  0.00           H  
ATOM   2755  C   TYR B 169      -4.821  11.135 -11.951  1.00  0.00           C  
ATOM   2756  O   TYR B 169      -5.553  10.373 -12.575  1.00  0.00           O  
ATOM   2757  N   GLN B 170      -3.492  11.079 -12.060  1.00  0.00           N  
ATOM   2758  H   GLN B 170      -2.932  11.712 -11.501  1.00  0.00           H  
ATOM   2759  CA  GLN B 170      -2.774  10.187 -12.981  1.00  0.00           C  
ATOM   2760  HA  GLN B 170      -3.418   9.344 -13.242  1.00  0.00           H  
ATOM   2761  CB  GLN B 170      -2.441  10.948 -14.277  1.00  0.00           C  
ATOM   2762  HB2 GLN B 170      -3.368  11.342 -14.696  1.00  0.00           H  
ATOM   2763  HB3 GLN B 170      -1.795  11.793 -14.034  1.00  0.00           H  
ATOM   2764  CG  GLN B 170      -1.748  10.086 -15.351  1.00  0.00           C  
ATOM   2765  HG2 GLN B 170      -0.768   9.766 -15.001  1.00  0.00           H  
ATOM   2766  HG3 GLN B 170      -2.350   9.199 -15.539  1.00  0.00           H  
ATOM   2767  CD  GLN B 170      -1.559  10.836 -16.670  1.00  0.00           C  
ATOM   2768  OE1 GLN B 170      -1.448  12.051 -16.720  1.00  0.00           O  
ATOM   2769  NE2 GLN B 170      -1.507  10.158 -17.793  1.00  0.00           N  
ATOM   2770 HE21 GLN B 170      -1.479  10.691 -18.638  1.00  0.00           H  
ATOM   2771 HE22 GLN B 170      -1.601   9.143 -17.814  1.00  0.00           H  
ATOM   2772  C   GLN B 170      -1.519   9.631 -12.304  1.00  0.00           C  
ATOM   2773  O   GLN B 170      -0.851  10.353 -11.556  1.00  0.00           O  
ATOM   2774  N   LEU B 171      -1.215   8.350 -12.536  1.00  0.00           N  
ATOM   2775  H   LEU B 171      -1.786   7.832 -13.191  1.00  0.00           H  
ATOM   2776  CA  LEU B 171      -0.027   7.672 -12.003  1.00  0.00           C  
ATOM   2777  HA  LEU B 171       0.140   8.022 -10.983  1.00  0.00           H  
ATOM   2778  CB  LEU B 171      -0.294   6.150 -11.937  1.00  0.00           C  
ATOM   2779  HB2 LEU B 171      -1.113   5.961 -11.242  1.00  0.00           H  
ATOM   2780  HB3 LEU B 171      -0.632   5.826 -12.917  1.00  0.00           H  
ATOM   2781  CG  LEU B 171       0.909   5.266 -11.542  1.00  0.00           C  
ATOM   2782  HG  LEU B 171       1.802   5.598 -12.067  1.00  0.00           H  
ATOM   2783  CD1 LEU B 171       1.182   5.296 -10.040  1.00  0.00           C  
ATOM   2784 HD11 LEU B 171       0.366   4.817  -9.503  1.00  0.00           H  
ATOM   2785 HD12 LEU B 171       2.107   4.758  -9.831  1.00  0.00           H  
ATOM   2786 HD13 LEU B 171       1.281   6.321  -9.696  1.00  0.00           H  
ATOM   2787  CD2 LEU B 171       0.650   3.811 -11.932  1.00  0.00           C  
ATOM   2788 HD21 LEU B 171       1.509   3.201 -11.651  1.00  0.00           H  
ATOM   2789 HD22 LEU B 171      -0.238   3.441 -11.418  1.00  0.00           H  
ATOM   2790 HD23 LEU B 171       0.498   3.736 -13.008  1.00  0.00           H  
ATOM   2791  C   LEU B 171       1.220   8.025 -12.835  1.00  0.00           C  
ATOM   2792  O   LEU B 171       1.262   7.833 -14.055  1.00  0.00           O  
ATOM   2793  N   VAL B 172       2.276   8.471 -12.154  1.00  0.00           N  
ATOM   2794  H   VAL B 172       2.184   8.538 -11.146  1.00  0.00           H  
ATOM   2795  CA  VAL B 172       3.606   8.765 -12.709  1.00  0.00           C  
ATOM   2796  HA  VAL B 172       3.471   9.220 -13.690  1.00  0.00           H  
ATOM   2797  CB  VAL B 172       4.375   9.783 -11.834  1.00  0.00           C  
ATOM   2798  HB  VAL B 172       4.605   9.336 -10.867  1.00  0.00           H  
ATOM   2799  CG1 VAL B 172       5.685  10.241 -12.493  1.00  0.00           C  
ATOM   2800 HG11 VAL B 172       6.357   9.397 -12.640  1.00  0.00           H  
ATOM   2801 HG12 VAL B 172       5.478  10.706 -13.458  1.00  0.00           H  
ATOM   2802 HG13 VAL B 172       6.190  10.961 -11.849  1.00  0.00           H  
ATOM   2803  CG2 VAL B 172       3.549  11.056 -11.589  1.00  0.00           C  
ATOM   2804 HG21 VAL B 172       3.294  11.520 -12.541  1.00  0.00           H  
ATOM   2805 HG22 VAL B 172       2.633  10.813 -11.054  1.00  0.00           H  
ATOM   2806 HG23 VAL B 172       4.120  11.757 -10.981  1.00  0.00           H  
ATOM   2807  C   VAL B 172       4.366   7.449 -12.920  1.00  0.00           C  
ATOM   2808  O   VAL B 172       5.321   7.129 -12.216  1.00  0.00           O  
ATOM   2809  N   PHE B 173       3.888   6.677 -13.894  1.00  0.00           N  
ATOM   2810  H   PHE B 173       3.056   7.014 -14.368  1.00  0.00           H  
ATOM   2811  CA  PHE B 173       4.484   5.456 -14.437  1.00  0.00           C  
ATOM   2812  HA  PHE B 173       5.554   5.463 -14.241  1.00  0.00           H  
ATOM   2813  CB  PHE B 173       3.874   4.226 -13.738  1.00  0.00           C  
ATOM   2814  HB2 PHE B 173       4.035   4.321 -12.663  1.00  0.00           H  
ATOM   2815  HB3 PHE B 173       2.798   4.228 -13.913  1.00  0.00           H  
ATOM   2816  CG  PHE B 173       4.440   2.887 -14.186  1.00  0.00           C  
ATOM   2817  CD1 PHE B 173       5.699   2.461 -13.722  1.00  0.00           C  
ATOM   2818  HD1 PHE B 173       6.244   3.062 -13.008  1.00  0.00           H  
ATOM   2819  CE1 PHE B 173       6.252   1.251 -14.182  1.00  0.00           C  
ATOM   2820  HE1 PHE B 173       7.220   0.925 -13.827  1.00  0.00           H  
ATOM   2821  CZ  PHE B 173       5.545   0.460 -15.103  1.00  0.00           C  
ATOM   2822  HZ  PHE B 173       5.970  -0.471 -15.458  1.00  0.00           H  
ATOM   2823  CE2 PHE B 173       4.283   0.877 -15.561  1.00  0.00           C  
ATOM   2824  HE2 PHE B 173       3.746   0.272 -16.278  1.00  0.00           H  
ATOM   2825  CD2 PHE B 173       3.731   2.088 -15.105  1.00  0.00           C  
ATOM   2826  HD2 PHE B 173       2.773   2.415 -15.485  1.00  0.00           H  
ATOM   2827  C   PHE B 173       4.281   5.452 -15.964  1.00  0.00           C  
ATOM   2828  O   PHE B 173       3.580   6.312 -16.503  1.00  0.00           O  
ATOM   2829  N   LEU B 174       4.893   4.504 -16.679  1.00  0.00           N  
ATOM   2830  H   LEU B 174       5.400   3.792 -16.169  1.00  0.00           H  
ATOM   2831  CA  LEU B 174       4.870   4.418 -18.143  1.00  0.00           C  
ATOM   2832  HA  LEU B 174       5.418   5.269 -18.544  1.00  0.00           H  
ATOM   2833  CB  LEU B 174       5.577   3.124 -18.586  1.00  0.00           C  
ATOM   2834  HB2 LEU B 174       5.085   2.282 -18.095  1.00  0.00           H  
ATOM   2835  HB3 LEU B 174       5.439   3.001 -19.661  1.00  0.00           H  
ATOM   2836  CG  LEU B 174       7.079   3.071 -18.274  1.00  0.00           C  
ATOM   2837  HG  LEU B 174       7.244   3.248 -17.212  1.00  0.00           H  
ATOM   2838  CD1 LEU B 174       7.608   1.687 -18.614  1.00  0.00           C  
ATOM   2839 HD11 LEU B 174       7.468   1.477 -19.674  1.00  0.00           H  
ATOM   2840 HD12 LEU B 174       8.665   1.658 -18.361  1.00  0.00           H  
ATOM   2841 HD13 LEU B 174       7.082   0.940 -18.018  1.00  0.00           H  
ATOM   2842  CD2 LEU B 174       7.874   4.089 -19.094  1.00  0.00           C  
ATOM   2843 HD21 LEU B 174       8.941   3.915 -18.963  1.00  0.00           H  
ATOM   2844 HD22 LEU B 174       7.627   3.997 -20.151  1.00  0.00           H  
ATOM   2845 HD23 LEU B 174       7.648   5.097 -18.747  1.00  0.00           H  
ATOM   2846  C   LEU B 174       3.451   4.464 -18.738  1.00  0.00           C  
ATOM   2847  O   LEU B 174       2.741   3.462 -18.729  1.00  0.00           O  
ATOM   2848  N   LEU B 175       3.094   5.617 -19.317  1.00  0.00           N  
ATOM   2849  H   LEU B 175       3.686   6.414 -19.146  1.00  0.00           H  
ATOM   2850  CA  LEU B 175       1.925   5.805 -20.186  1.00  0.00           C  
ATOM   2851  HA  LEU B 175       1.804   6.878 -20.336  1.00  0.00           H  
ATOM   2852  CB  LEU B 175       2.202   5.171 -21.571  1.00  0.00           C  
ATOM   2853  HB2 LEU B 175       2.170   4.086 -21.457  1.00  0.00           H  
ATOM   2854  HB3 LEU B 175       1.393   5.452 -22.247  1.00  0.00           H  
ATOM   2855  CG  LEU B 175       3.549   5.547 -22.223  1.00  0.00           C  
ATOM   2856  HG  LEU B 175       4.370   5.253 -21.569  1.00  0.00           H  
ATOM   2857  CD1 LEU B 175       3.727   4.796 -23.543  1.00  0.00           C  
ATOM   2858 HD11 LEU B 175       2.933   5.070 -24.238  1.00  0.00           H  
ATOM   2859 HD12 LEU B 175       4.694   5.041 -23.982  1.00  0.00           H  
ATOM   2860 HD13 LEU B 175       3.683   3.723 -23.359  1.00  0.00           H  
ATOM   2861  CD2 LEU B 175       3.667   7.047 -22.505  1.00  0.00           C  
ATOM   2862 HD21 LEU B 175       3.625   7.610 -21.574  1.00  0.00           H  
ATOM   2863 HD22 LEU B 175       4.615   7.259 -22.998  1.00  0.00           H  
ATOM   2864 HD23 LEU B 175       2.848   7.366 -23.151  1.00  0.00           H  
ATOM   2865  C   LEU B 175       0.594   5.344 -19.547  1.00  0.00           C  
ATOM   2866  O   LEU B 175      -0.255   4.768 -20.224  1.00  0.00           O  
ATOM   2867  N   SER B 176       0.430   5.544 -18.233  1.00  0.00           N  
ATOM   2868  H   SER B 176       1.165   6.013 -17.728  1.00  0.00           H  
ATOM   2869  CA  SER B 176      -0.832   5.245 -17.539  1.00  0.00           C  
ATOM   2870  HA  SER B 176      -1.179   4.276 -17.900  1.00  0.00           H  
ATOM   2871  CB  SER B 176      -0.634   5.118 -16.023  1.00  0.00           C  
ATOM   2872  HB2 SER B 176      -1.425   4.475 -15.636  1.00  0.00           H  
ATOM   2873  HB3 SER B 176       0.323   4.638 -15.811  1.00  0.00           H  
ATOM   2874  OG  SER B 176      -0.721   6.352 -15.338  1.00  0.00           O  
ATOM   2875  HG  SER B 176       0.145   6.783 -15.271  1.00  0.00           H  
ATOM   2876  C   SER B 176      -1.921   6.269 -17.878  1.00  0.00           C  
ATOM   2877  O   SER B 176      -1.609   7.413 -18.210  1.00  0.00           O  
ATOM   2878  N   GLU B 177      -3.192   5.878 -17.781  1.00  0.00           N  
ATOM   2879  H   GLU B 177      -3.399   4.936 -17.500  1.00  0.00           H  
ATOM   2880  CA  GLU B 177      -4.318   6.773 -18.075  1.00  0.00           C  
ATOM   2881  HA  GLU B 177      -4.026   7.376 -18.936  1.00  0.00           H  
ATOM   2882  CB  GLU B 177      -5.573   5.962 -18.451  1.00  0.00           C  
ATOM   2883  HB2 GLU B 177      -5.555   4.997 -17.940  1.00  0.00           H  
ATOM   2884  HB3 GLU B 177      -6.470   6.487 -18.115  1.00  0.00           H  
ATOM   2885  CG  GLU B 177      -5.692   5.735 -19.967  1.00  0.00           C  
ATOM   2886  HG2 GLU B 177      -4.833   5.143 -20.294  1.00  0.00           H  
ATOM   2887  HG3 GLU B 177      -6.592   5.146 -20.155  1.00  0.00           H  
ATOM   2888  CD  GLU B 177      -5.759   7.039 -20.788  1.00  0.00           C  
ATOM   2889  OE1 GLU B 177      -5.607   6.938 -22.024  1.00  0.00           O  
ATOM   2890  OE2 GLU B 177      -5.939   8.122 -20.176  1.00  0.00           O  
ATOM   2891  C   GLU B 177      -4.640   7.793 -16.969  1.00  0.00           C  
ATOM   2892  O   GLU B 177      -4.395   7.569 -15.778  1.00  0.00           O  
ATOM   2893  N   ALA B 178      -5.225   8.918 -17.387  1.00  0.00           N  
ATOM   2894  H   ALA B 178      -5.488   8.960 -18.373  1.00  0.00           H  
ATOM   2895  CA  ALA B 178      -5.708   9.964 -16.492  1.00  0.00           C  
ATOM   2896  HA  ALA B 178      -5.040  10.020 -15.633  1.00  0.00           H  
ATOM   2897  CB  ALA B 178      -5.644  11.311 -17.219  1.00  0.00           C  
ATOM   2898  HB1 ALA B 178      -4.618  11.514 -17.528  1.00  0.00           H  
ATOM   2899  HB2 ALA B 178      -6.289  11.290 -18.100  1.00  0.00           H  
ATOM   2900  HB3 ALA B 178      -5.975  12.103 -16.547  1.00  0.00           H  
ATOM   2901  C   ALA B 178      -7.121   9.641 -15.969  1.00  0.00           C  
ATOM   2902  O   ALA B 178      -8.078   9.503 -16.730  1.00  0.00           O  
ATOM   2903  N   HIE B 179      -7.274   9.567 -14.647  1.00  0.00           N  
ATOM   2904  H   HIE B 179      -6.470   9.759 -14.061  1.00  0.00           H  
ATOM   2905  CA  HIE B 179      -8.535   9.262 -13.963  1.00  0.00           C  
ATOM   2906  HA  HIE B 179      -9.201   8.765 -14.672  1.00  0.00           H  
ATOM   2907  CB  HIE B 179      -8.253   8.283 -12.809  1.00  0.00           C  
ATOM   2908  HB2 HIE B 179      -7.261   7.843 -12.931  1.00  0.00           H  
ATOM   2909  HB3 HIE B 179      -8.254   8.822 -11.863  1.00  0.00           H  
ATOM   2910  CG  HIE B 179      -9.249   7.156 -12.743  1.00  0.00           C  
ATOM   2911  ND1 HIE B 179     -10.636   7.304 -12.768  1.00  0.00           N  
ATOM   2912  CE1 HIE B 179     -11.139   6.063 -12.709  1.00  0.00           C  
ATOM   2913  HE1 HIE B 179     -12.197   5.833 -12.721  1.00  0.00           H  
ATOM   2914  NE2 HIE B 179     -10.151   5.155 -12.647  1.00  0.00           N  
ATOM   2915  HE2 HIE B 179     -10.274   4.154 -12.603  1.00  0.00           H  
ATOM   2916  CD2 HIE B 179      -8.948   5.827 -12.671  1.00  0.00           C  
ATOM   2917  HD2 HIE B 179      -7.955   5.399 -12.654  1.00  0.00           H  
ATOM   2918  C   HIE B 179      -9.249  10.531 -13.466  1.00  0.00           C  
ATOM   2919  O   HIE B 179      -8.638  11.594 -13.330  1.00  0.00           O  
ATOM   2920  N   THR B 180     -10.542  10.440 -13.137  1.00  0.00           N  
ATOM   2921  H   THR B 180     -10.989   9.527 -13.180  1.00  0.00           H  
ATOM   2922  CA  THR B 180     -11.312  11.577 -12.597  1.00  0.00           C  
ATOM   2923  HA  THR B 180     -10.637  12.121 -11.941  1.00  0.00           H  
ATOM   2924  CB  THR B 180     -11.724  12.546 -13.729  1.00  0.00           C  
ATOM   2925  HB  THR B 180     -10.818  12.883 -14.233  1.00  0.00           H  
ATOM   2926  CG2 THR B 180     -12.655  11.943 -14.781  1.00  0.00           C  
ATOM   2927 HG21 THR B 180     -13.595  11.637 -14.321  1.00  0.00           H  
ATOM   2928 HG22 THR B 180     -12.856  12.678 -15.559  1.00  0.00           H  
ATOM   2929 HG23 THR B 180     -12.183  11.072 -15.237  1.00  0.00           H  
ATOM   2930  OG1 THR B 180     -12.383  13.693 -13.232  1.00  0.00           O  
ATOM   2931  HG1 THR B 180     -11.900  13.958 -12.421  1.00  0.00           H  
ATOM   2932  C   THR B 180     -12.496  11.133 -11.729  1.00  0.00           C  
ATOM   2933  O   THR B 180     -13.204  10.193 -12.080  1.00  0.00           O  
ATOM   2934  N   CYS B 181     -12.704  11.825 -10.600  1.00  0.00           N  
ATOM   2935  H   CYS B 181     -12.118  12.632 -10.426  1.00  0.00           H  
ATOM   2936  CA  CYS B 181     -13.730  11.520  -9.592  1.00  0.00           C  
ATOM   2937  HA  CYS B 181     -14.432  10.794 -10.008  1.00  0.00           H  
ATOM   2938  CB  CYS B 181     -13.085  10.886  -8.345  1.00  0.00           C  
ATOM   2939  HB2 CYS B 181     -12.205  11.455  -8.042  1.00  0.00           H  
ATOM   2940  HB3 CYS B 181     -13.799  10.903  -7.519  1.00  0.00           H  
ATOM   2941  SG  CYS B 181     -12.624   9.157  -8.643  1.00  0.00           S  
ATOM   2942  HG  CYS B 181     -12.337   8.860  -7.361  1.00  0.00           H  
ATOM   2943  C   CYS B 181     -14.547  12.760  -9.188  1.00  0.00           C  
ATOM   2944  O   CYS B 181     -14.047  13.890  -9.194  1.00  0.00           O  
ATOM   2945  N   ILE B 182     -15.800  12.529  -8.788  1.00  0.00           N  
ATOM   2946  H   ILE B 182     -16.123  11.574  -8.743  1.00  0.00           H  
ATOM   2947  CA  ILE B 182     -16.677  13.549  -8.198  1.00  0.00           C  
ATOM   2948  HA  ILE B 182     -16.474  14.492  -8.694  1.00  0.00           H  
ATOM   2949  CB  ILE B 182     -18.163  13.220  -8.494  1.00  0.00           C  
ATOM   2950  HB  ILE B 182     -18.427  12.316  -7.940  1.00  0.00           H  
ATOM   2951  CG2 ILE B 182     -19.090  14.347  -8.014  1.00  0.00           C  
ATOM   2952 HG21 ILE B 182     -18.757  15.317  -8.386  1.00  0.00           H  
ATOM   2953 HG22 ILE B 182     -20.114  14.173  -8.349  1.00  0.00           H  
ATOM   2954 HG23 ILE B 182     -19.103  14.375  -6.928  1.00  0.00           H  
ATOM   2955  CG1 ILE B 182     -18.442  12.931  -9.992  1.00  0.00           C  
ATOM   2956 HG12 ILE B 182     -17.886  12.045 -10.300  1.00  0.00           H  
ATOM   2957 HG13 ILE B 182     -19.500  12.689 -10.107  1.00  0.00           H  
ATOM   2958  CD1 ILE B 182     -18.107  14.074 -10.965  1.00  0.00           C  
ATOM   2959 HD11 ILE B 182     -17.048  14.322 -10.911  1.00  0.00           H  
ATOM   2960 HD12 ILE B 182     -18.340  13.757 -11.981  1.00  0.00           H  
ATOM   2961 HD13 ILE B 182     -18.702  14.957 -10.732  1.00  0.00           H  
ATOM   2962  C   ILE B 182     -16.364  13.677  -6.682  1.00  0.00           C  
ATOM   2963  O   ILE B 182     -16.152  12.648  -6.032  1.00  0.00           O  
ATOM   2964  N   PRO B 183     -16.250  14.891  -6.108  1.00  0.00           N  
ATOM   2965  CD  PRO B 183     -15.990  16.146  -6.784  1.00  0.00           C  
ATOM   2966  HD2 PRO B 183     -16.897  16.753  -6.805  1.00  0.00           H  
ATOM   2967  HD3 PRO B 183     -15.600  16.006  -7.784  1.00  0.00           H  
ATOM   2968  CG  PRO B 183     -14.926  16.806  -5.924  1.00  0.00           C  
ATOM   2969  HG2 PRO B 183     -14.873  17.879  -6.089  1.00  0.00           H  
ATOM   2970  HG3 PRO B 183     -13.961  16.333  -6.109  1.00  0.00           H  
ATOM   2971  CB  PRO B 183     -15.417  16.465  -4.520  1.00  0.00           C  
ATOM   2972  HB2 PRO B 183     -16.118  17.240  -4.205  1.00  0.00           H  
ATOM   2973  HB3 PRO B 183     -14.588  16.391  -3.818  1.00  0.00           H  
ATOM   2974  CA  PRO B 183     -16.146  15.120  -4.660  1.00  0.00           C  
ATOM   2975  HA  PRO B 183     -15.553  14.333  -4.196  1.00  0.00           H  
ATOM   2976  C   PRO B 183     -17.523  15.182  -3.974  1.00  0.00           C  
ATOM   2977  O   PRO B 183     -18.549  15.123  -4.642  1.00  0.00           O  
ATOM   2978  N   GLU B 184     -17.553  15.384  -2.655  1.00  0.00           N  
ATOM   2979  H   GLU B 184     -16.681  15.346  -2.135  1.00  0.00           H  
ATOM   2980  CA  GLU B 184     -18.767  15.708  -1.891  1.00  0.00           C  
ATOM   2981  HA  GLU B 184     -19.414  16.303  -2.538  1.00  0.00           H  
ATOM   2982  CB  GLU B 184     -19.511  14.401  -1.537  1.00  0.00           C  
ATOM   2983  HB2 GLU B 184     -19.589  13.796  -2.441  1.00  0.00           H  
ATOM   2984  HB3 GLU B 184     -18.911  13.836  -0.821  1.00  0.00           H  
ATOM   2985  CG  GLU B 184     -20.935  14.554  -0.974  1.00  0.00           C  
ATOM   2986  HG2 GLU B 184     -21.403  13.567  -0.936  1.00  0.00           H  
ATOM   2987  HG3 GLU B 184     -20.865  14.919   0.053  1.00  0.00           H  
ATOM   2988  CD  GLU B 184     -21.804  15.517  -1.798  1.00  0.00           C  
ATOM   2989  OE1 GLU B 184     -21.705  16.737  -1.546  1.00  0.00           O  
ATOM   2990  OE2 GLU B 184     -22.529  15.069  -2.711  1.00  0.00           O  
ATOM   2991  C   GLU B 184     -18.433  16.573  -0.651  1.00  0.00           C  
ATOM   2992  O   GLU B 184     -17.293  16.602  -0.182  1.00  0.00           O  
ATOM   2993  N   ASN B 185     -19.403  17.323  -0.128  1.00  0.00           N  
ATOM   2994  H   ASN B 185     -20.327  17.257  -0.561  1.00  0.00           H  
ATOM   2995  CA  ASN B 185     -19.237  18.282   0.969  1.00  0.00           C  
ATOM   2996  HA  ASN B 185     -18.450  18.984   0.689  1.00  0.00           H  
ATOM   2997  CB  ASN B 185     -20.559  19.058   1.123  1.00  0.00           C  
ATOM   2998  HB2 ASN B 185     -21.407  18.420   0.865  1.00  0.00           H  
ATOM   2999  HB3 ASN B 185     -20.686  19.366   2.159  1.00  0.00           H  
ATOM   3000  CG  ASN B 185     -20.599  20.300   0.267  1.00  0.00           C  
ATOM   3001  OD1 ASN B 185     -21.124  20.330  -0.830  1.00  0.00           O  
ATOM   3002  ND2 ASN B 185     -20.011  21.375   0.731  1.00  0.00           N  
ATOM   3003 HD21 ASN B 185     -20.098  22.209   0.159  1.00  0.00           H  
ATOM   3004 HD22 ASN B 185     -19.527  21.344   1.619  1.00  0.00           H  
ATOM   3005  C   ASN B 185     -18.840  17.651   2.321  1.00  0.00           C  
ATOM   3006  O   ASN B 185     -19.659  17.015   2.985  1.00  0.00           O  
ATOM   3007  N   ASN B 186     -17.642  17.966   2.832  1.00  0.00           N  
ATOM   3008  H   ASN B 186     -17.054  18.570   2.276  1.00  0.00           H  
ATOM   3009  CA  ASN B 186     -17.317  17.809   4.261  1.00  0.00           C  
ATOM   3010  HA  ASN B 186     -17.863  16.942   4.641  1.00  0.00           H  
ATOM   3011  CB  ASN B 186     -15.815  17.502   4.464  1.00  0.00           C  
ATOM   3012  HB2 ASN B 186     -15.522  16.693   3.796  1.00  0.00           H  
ATOM   3013  HB3 ASN B 186     -15.211  18.377   4.235  1.00  0.00           H  
ATOM   3014  CG  ASN B 186     -15.506  17.054   5.891  1.00  0.00           C  
ATOM   3015  OD1 ASN B 186     -16.360  17.028   6.766  1.00  0.00           O  
ATOM   3016  ND2 ASN B 186     -14.287  16.668   6.185  1.00  0.00           N  
ATOM   3017 HD21 ASN B 186     -14.103  16.359   7.118  1.00  0.00           H  
ATOM   3018 HD22 ASN B 186     -13.504  16.662   5.520  1.00  0.00           H  
ATOM   3019  C   ASN B 186     -17.833  19.041   5.040  1.00  0.00           C  
ATOM   3020  O   ASN B 186     -17.090  19.975   5.357  1.00  0.00           O  
ATOM   3021  N   GLY B 187     -19.154  19.095   5.244  1.00  0.00           N  
ATOM   3022  H   GLY B 187     -19.702  18.316   4.899  1.00  0.00           H  
ATOM   3023  CA  GLY B 187     -19.851  20.314   5.670  1.00  0.00           C  
ATOM   3024  HA2 GLY B 187     -20.879  20.061   5.928  1.00  0.00           H  
ATOM   3025  HA3 GLY B 187     -19.363  20.715   6.559  1.00  0.00           H  
ATOM   3026  C   GLY B 187     -19.867  21.399   4.578  1.00  0.00           C  
ATOM   3027  O   GLY B 187     -19.288  21.240   3.507  1.00  0.00           O  
ATOM   3028  N   GLY B 188     -20.538  22.530   4.826  1.00  0.00           N  
ATOM   3029  H   GLY B 188     -20.974  22.628   5.730  1.00  0.00           H  
ATOM   3030  CA  GLY B 188     -20.932  23.487   3.769  1.00  0.00           C  
ATOM   3031  HA2 GLY B 188     -21.587  22.972   3.064  1.00  0.00           H  
ATOM   3032  HA3 GLY B 188     -21.509  24.289   4.229  1.00  0.00           H  
ATOM   3033  C   GLY B 188     -19.811  24.150   2.944  1.00  0.00           C  
ATOM   3034  O   GLY B 188     -20.096  24.726   1.897  1.00  0.00           O  
ATOM   3035  N   ALA B 189     -18.553  24.082   3.393  1.00  0.00           N  
ATOM   3036  H   ALA B 189     -18.397  23.594   4.260  1.00  0.00           H  
ATOM   3037  CA  ALA B 189     -17.384  24.605   2.673  1.00  0.00           C  
ATOM   3038  HA  ALA B 189     -17.616  24.611   1.606  1.00  0.00           H  
ATOM   3039  CB  ALA B 189     -17.146  26.060   3.103  1.00  0.00           C  
ATOM   3040  HB1 ALA B 189     -16.336  26.490   2.511  1.00  0.00           H  
ATOM   3041  HB2 ALA B 189     -18.047  26.648   2.932  1.00  0.00           H  
ATOM   3042  HB3 ALA B 189     -16.878  26.104   4.159  1.00  0.00           H  
ATOM   3043  C   ALA B 189     -16.118  23.728   2.816  1.00  0.00           C  
ATOM   3044  O   ALA B 189     -15.040  24.130   2.380  1.00  0.00           O  
ATOM   3045  N   GLY B 190     -16.224  22.536   3.416  1.00  0.00           N  
ATOM   3046  H   GLY B 190     -17.147  22.210   3.671  1.00  0.00           H  
ATOM   3047  CA  GLY B 190     -15.222  21.478   3.265  1.00  0.00           C  
ATOM   3048  HA2 GLY B 190     -14.240  21.898   3.051  1.00  0.00           H  
ATOM   3049  HA3 GLY B 190     -15.143  20.899   4.182  1.00  0.00           H  
ATOM   3050  C   GLY B 190     -15.610  20.542   2.120  1.00  0.00           C  
ATOM   3051  O   GLY B 190     -16.755  20.540   1.665  1.00  0.00           O  
ATOM   3052  N   CYS B 191     -14.659  19.742   1.645  1.00  0.00           N  
ATOM   3053  H   CYS B 191     -13.716  19.819   2.020  1.00  0.00           H  
ATOM   3054  CA  CYS B 191     -14.824  18.908   0.457  1.00  0.00           C  
ATOM   3055  HA  CYS B 191     -15.860  18.578   0.361  1.00  0.00           H  
ATOM   3056  CB  CYS B 191     -14.472  19.778  -0.752  1.00  0.00           C  
ATOM   3057  HB2 CYS B 191     -15.159  20.622  -0.805  1.00  0.00           H  
ATOM   3058  HB3 CYS B 191     -13.451  20.151  -0.650  1.00  0.00           H  
ATOM   3059  SG  CYS B 191     -14.610  18.796  -2.261  1.00  0.00           S  
ATOM   3060  HG  CYS B 191     -13.457  18.123  -2.110  1.00  0.00           H  
ATOM   3061  C   CYS B 191     -13.923  17.672   0.527  1.00  0.00           C  
ATOM   3062  O   CYS B 191     -12.720  17.816   0.719  1.00  0.00           O  
ATOM   3063  N   VAL B 192     -14.482  16.478   0.330  1.00  0.00           N  
ATOM   3064  H   VAL B 192     -15.478  16.444   0.120  1.00  0.00           H  
ATOM   3065  CA  VAL B 192     -13.766  15.193   0.354  1.00  0.00           C  
ATOM   3066  HA  VAL B 192     -12.697  15.395   0.407  1.00  0.00           H  
ATOM   3067  CB  VAL B 192     -14.126  14.398   1.629  1.00  0.00           C  
ATOM   3068  HB  VAL B 192     -13.907  15.032   2.488  1.00  0.00           H  
ATOM   3069  CG1 VAL B 192     -15.610  14.013   1.695  1.00  0.00           C  
ATOM   3070 HG11 VAL B 192     -15.817  13.495   2.631  1.00  0.00           H  
ATOM   3071 HG12 VAL B 192     -16.232  14.907   1.656  1.00  0.00           H  
ATOM   3072 HG13 VAL B 192     -15.872  13.363   0.860  1.00  0.00           H  
ATOM   3073  CG2 VAL B 192     -13.299  13.115   1.786  1.00  0.00           C  
ATOM   3074 HG21 VAL B 192     -13.560  12.390   1.015  1.00  0.00           H  
ATOM   3075 HG22 VAL B 192     -12.238  13.353   1.719  1.00  0.00           H  
ATOM   3076 HG23 VAL B 192     -13.489  12.678   2.766  1.00  0.00           H  
ATOM   3077  C   VAL B 192     -13.999  14.421  -0.948  1.00  0.00           C  
ATOM   3078  O   VAL B 192     -15.048  14.534  -1.581  1.00  0.00           O  
ATOM   3079  N   CYS B 193     -13.007  13.645  -1.378  1.00  0.00           N  
ATOM   3080  H   CYS B 193     -12.136  13.647  -0.853  1.00  0.00           H  
ATOM   3081  CA  CYS B 193     -13.069  12.822  -2.581  1.00  0.00           C  
ATOM   3082  HA  CYS B 193     -14.111  12.547  -2.762  1.00  0.00           H  
ATOM   3083  CB  CYS B 193     -12.583  13.673  -3.765  1.00  0.00           C  
ATOM   3084  HB2 CYS B 193     -13.101  14.633  -3.752  1.00  0.00           H  
ATOM   3085  HB3 CYS B 193     -11.513  13.857  -3.655  1.00  0.00           H  
ATOM   3086  SG  CYS B 193     -12.901  12.847  -5.353  1.00  0.00           S  
ATOM   3087  HG  CYS B 193     -14.248  12.897  -5.345  1.00  0.00           H  
ATOM   3088  C   CYS B 193     -12.273  11.518  -2.395  1.00  0.00           C  
ATOM   3089  O   CYS B 193     -11.236  11.486  -1.723  1.00  0.00           O  
ATOM   3090  N   HIE B 194     -12.763  10.430  -2.990  1.00  0.00           N  
ATOM   3091  H   HIE B 194     -13.609  10.520  -3.534  1.00  0.00           H  
ATOM   3092  CA  HIE B 194     -12.124   9.114  -2.953  1.00  0.00           C  
ATOM   3093  HA  HIE B 194     -11.316   9.130  -2.220  1.00  0.00           H  
ATOM   3094  CB  HIE B 194     -13.137   8.059  -2.485  1.00  0.00           C  
ATOM   3095  HB2 HIE B 194     -13.933   7.977  -3.227  1.00  0.00           H  
ATOM   3096  HB3 HIE B 194     -12.637   7.093  -2.420  1.00  0.00           H  
ATOM   3097  CG  HIE B 194     -13.756   8.374  -1.142  1.00  0.00           C  
ATOM   3098  ND1 HIE B 194     -15.115   8.284  -0.841  1.00  0.00           N  
ATOM   3099  CE1 HIE B 194     -15.246   8.720   0.420  1.00  0.00           C  
ATOM   3100  HE1 HIE B 194     -16.191   8.804   0.940  1.00  0.00           H  
ATOM   3101  NE2 HIE B 194     -14.049   9.055   0.929  1.00  0.00           N  
ATOM   3102  HE2 HIE B 194     -13.885   9.434   1.852  1.00  0.00           H  
ATOM   3103  CD2 HIE B 194     -13.095   8.838  -0.042  1.00  0.00           C  
ATOM   3104  HD2 HIE B 194     -12.036   9.031   0.035  1.00  0.00           H  
ATOM   3105  C   HIE B 194     -11.495   8.770  -4.304  1.00  0.00           C  
ATOM   3106  O   HIE B 194     -12.110   8.937  -5.358  1.00  0.00           O  
ATOM   3107  N   LEU B 195     -10.263   8.272  -4.250  1.00  0.00           N  
ATOM   3108  H   LEU B 195      -9.848   8.134  -3.334  1.00  0.00           H  
ATOM   3109  CA  LEU B 195      -9.439   7.879  -5.383  1.00  0.00           C  
ATOM   3110  HA  LEU B 195      -9.929   8.156  -6.319  1.00  0.00           H  
ATOM   3111  CB  LEU B 195      -8.076   8.597  -5.308  1.00  0.00           C  
ATOM   3112  HB2 LEU B 195      -7.598   8.345  -4.367  1.00  0.00           H  
ATOM   3113  HB3 LEU B 195      -7.464   8.185  -6.112  1.00  0.00           H  
ATOM   3114  CG  LEU B 195      -8.087  10.135  -5.442  1.00  0.00           C  
ATOM   3115  HG  LEU B 195      -8.807  10.429  -6.206  1.00  0.00           H  
ATOM   3116  CD1 LEU B 195      -8.396  10.876  -4.135  1.00  0.00           C  
ATOM   3117 HD11 LEU B 195      -7.707  10.559  -3.350  1.00  0.00           H  
ATOM   3118 HD12 LEU B 195      -8.295  11.949  -4.284  1.00  0.00           H  
ATOM   3119 HD13 LEU B 195      -9.415  10.681  -3.815  1.00  0.00           H  
ATOM   3120  CD2 LEU B 195      -6.698  10.615  -5.872  1.00  0.00           C  
ATOM   3121 HD21 LEU B 195      -5.970  10.388  -5.092  1.00  0.00           H  
ATOM   3122 HD22 LEU B 195      -6.402  10.108  -6.788  1.00  0.00           H  
ATOM   3123 HD23 LEU B 195      -6.714  11.688  -6.057  1.00  0.00           H  
ATOM   3124  C   LEU B 195      -9.274   6.353  -5.344  1.00  0.00           C  
ATOM   3125  O   LEU B 195      -8.747   5.805  -4.374  1.00  0.00           O  
ATOM   3126  N   LEU B 196      -9.743   5.671  -6.388  1.00  0.00           N  
ATOM   3127  H   LEU B 196     -10.077   6.203  -7.180  1.00  0.00           H  
ATOM   3128  CA  LEU B 196      -9.616   4.221  -6.552  1.00  0.00           C  
ATOM   3129  HA  LEU B 196     -10.038   3.721  -5.678  1.00  0.00           H  
ATOM   3130  CB  LEU B 196     -10.376   3.770  -7.818  1.00  0.00           C  
ATOM   3131  HB2 LEU B 196      -9.901   4.238  -8.682  1.00  0.00           H  
ATOM   3132  HB3 LEU B 196     -10.259   2.691  -7.929  1.00  0.00           H  
ATOM   3133  CG  LEU B 196     -11.880   4.113  -7.851  1.00  0.00           C  
ATOM   3134  HG  LEU B 196     -12.020   5.174  -7.644  1.00  0.00           H  
ATOM   3135  CD1 LEU B 196     -12.453   3.836  -9.243  1.00  0.00           C  
ATOM   3136 HD11 LEU B 196     -13.511   4.098  -9.262  1.00  0.00           H  
ATOM   3137 HD12 LEU B 196     -11.929   4.443  -9.980  1.00  0.00           H  
ATOM   3138 HD13 LEU B 196     -12.336   2.779  -9.487  1.00  0.00           H  
ATOM   3139  CD2 LEU B 196     -12.680   3.306  -6.826  1.00  0.00           C  
ATOM   3140 HD21 LEU B 196     -13.738   3.558  -6.902  1.00  0.00           H  
ATOM   3141 HD22 LEU B 196     -12.550   2.238  -7.005  1.00  0.00           H  
ATOM   3142 HD23 LEU B 196     -12.339   3.546  -5.820  1.00  0.00           H  
ATOM   3143  C   LEU B 196      -8.124   3.868  -6.640  1.00  0.00           C  
ATOM   3144  O   LEU B 196      -7.430   4.384  -7.522  1.00  0.00           O  
ATOM   3145  N   MET B 197      -7.640   3.047  -5.701  1.00  0.00           N  
ATOM   3146  H   MET B 197      -8.286   2.647  -5.028  1.00  0.00           H  
ATOM   3147  CA  MET B 197      -6.209   2.804  -5.478  1.00  0.00           C  
ATOM   3148  HA  MET B 197      -5.727   2.708  -6.453  1.00  0.00           H  
ATOM   3149  CB  MET B 197      -5.613   4.035  -4.765  1.00  0.00           C  
ATOM   3150  HB2 MET B 197      -5.957   4.932  -5.280  1.00  0.00           H  
ATOM   3151  HB3 MET B 197      -5.972   4.082  -3.737  1.00  0.00           H  
ATOM   3152  CG  MET B 197      -4.080   4.036  -4.773  1.00  0.00           C  
ATOM   3153  HG2 MET B 197      -3.728   3.235  -4.123  1.00  0.00           H  
ATOM   3154  HG3 MET B 197      -3.738   3.821  -5.787  1.00  0.00           H  
ATOM   3155  SD  MET B 197      -3.313   5.592  -4.237  1.00  0.00           S  
ATOM   3156  CE  MET B 197      -3.934   6.719  -5.521  1.00  0.00           C  
ATOM   3157  HE1 MET B 197      -3.296   7.599  -5.581  1.00  0.00           H  
ATOM   3158  HE2 MET B 197      -3.936   6.212  -6.485  1.00  0.00           H  
ATOM   3159  HE3 MET B 197      -4.952   7.029  -5.286  1.00  0.00           H  
ATOM   3160  C   MET B 197      -5.964   1.487  -4.715  1.00  0.00           C  
ATOM   3161  O   MET B 197      -5.566   1.483  -3.550  1.00  0.00           O  
ATOM   3162  N   ASP B 198      -6.256   0.363  -5.370  1.00  0.00           N  
ATOM   3163  H   ASP B 198      -6.586   0.426  -6.331  1.00  0.00           H  
ATOM   3164  CA  ASP B 198      -6.061  -1.011  -4.884  1.00  0.00           C  
ATOM   3165  HA  ASP B 198      -6.179  -1.032  -3.805  1.00  0.00           H  
ATOM   3166  CB  ASP B 198      -7.125  -1.941  -5.516  1.00  0.00           C  
ATOM   3167  HB2 ASP B 198      -6.974  -2.951  -5.129  1.00  0.00           H  
ATOM   3168  HB3 ASP B 198      -8.111  -1.612  -5.187  1.00  0.00           H  
ATOM   3169  CG  ASP B 198      -7.132  -1.985  -7.059  1.00  0.00           C  
ATOM   3170  OD1 ASP B 198      -7.491  -3.049  -7.606  1.00  0.00           O  
ATOM   3171  OD2 ASP B 198      -6.733  -0.973  -7.689  1.00  0.00           O  
ATOM   3172  C   ASP B 198      -4.648  -1.549  -5.164  1.00  0.00           C  
ATOM   3173  O   ASP B 198      -3.913  -1.913  -4.242  1.00  0.00           O  
ATOM   3174  N   ASP B 199      -4.246  -1.597  -6.437  1.00  0.00           N  
ATOM   3175  H   ASP B 199      -4.912  -1.309  -7.155  1.00  0.00           H  
ATOM   3176  CA  ASP B 199      -2.912  -2.031  -6.845  1.00  0.00           C  
ATOM   3177  HA  ASP B 199      -2.611  -2.833  -6.169  1.00  0.00           H  
ATOM   3178  CB  ASP B 199      -2.872  -2.598  -8.275  1.00  0.00           C  
ATOM   3179  HB2 ASP B 199      -3.620  -3.388  -8.366  1.00  0.00           H  
ATOM   3180  HB3 ASP B 199      -3.095  -1.815  -9.002  1.00  0.00           H  
ATOM   3181  CG  ASP B 199      -1.483  -3.202  -8.526  1.00  0.00           C  
ATOM   3182  OD1 ASP B 199      -1.053  -3.998  -7.656  1.00  0.00           O  
ATOM   3183  OD2 ASP B 199      -0.858  -2.954  -9.581  1.00  0.00           O  
ATOM   3184  C   ASP B 199      -1.899  -0.898  -6.673  1.00  0.00           C  
ATOM   3185  O   ASP B 199      -1.424  -0.318  -7.648  1.00  0.00           O  
ATOM   3186  N   VAL B 200      -1.558  -0.587  -5.426  1.00  0.00           N  
ATOM   3187  H   VAL B 200      -2.046  -1.069  -4.678  1.00  0.00           H  
ATOM   3188  CA  VAL B 200      -0.474   0.335  -5.069  1.00  0.00           C  
ATOM   3189  HA  VAL B 200      -0.241   0.935  -5.947  1.00  0.00           H  
ATOM   3190  CB  VAL B 200      -0.962   1.318  -3.990  1.00  0.00           C  
ATOM   3191  HB  VAL B 200      -1.937   1.692  -4.309  1.00  0.00           H  
ATOM   3192  CG1 VAL B 200      -1.143   0.684  -2.610  1.00  0.00           C  
ATOM   3193 HG11 VAL B 200      -1.558   1.430  -1.936  1.00  0.00           H  
ATOM   3194 HG12 VAL B 200      -1.832  -0.160  -2.670  1.00  0.00           H  
ATOM   3195 HG13 VAL B 200      -0.187   0.337  -2.217  1.00  0.00           H  
ATOM   3196  CG2 VAL B 200      -0.054   2.545  -3.848  1.00  0.00           C  
ATOM   3197 HG21 VAL B 200       0.105   2.996  -4.829  1.00  0.00           H  
ATOM   3198 HG22 VAL B 200      -0.544   3.273  -3.203  1.00  0.00           H  
ATOM   3199 HG23 VAL B 200       0.908   2.270  -3.416  1.00  0.00           H  
ATOM   3200  C   VAL B 200       0.802  -0.426  -4.695  1.00  0.00           C  
ATOM   3201  O   VAL B 200       0.747  -1.589  -4.280  1.00  0.00           O  
ATOM   3202  N   VAL B 201       1.957   0.219  -4.842  1.00  0.00           N  
ATOM   3203  H   VAL B 201       1.915   1.126  -5.302  1.00  0.00           H  
ATOM   3204  CA  VAL B 201       3.281  -0.211  -4.362  1.00  0.00           C  
ATOM   3205  HA  VAL B 201       3.145  -0.859  -3.495  1.00  0.00           H  
ATOM   3206  CB  VAL B 201       4.056  -1.016  -5.424  1.00  0.00           C  
ATOM   3207  HB  VAL B 201       5.014  -1.255  -4.986  1.00  0.00           H  
ATOM   3208  CG1 VAL B 201       3.392  -2.358  -5.748  1.00  0.00           C  
ATOM   3209 HG11 VAL B 201       2.460  -2.193  -6.288  1.00  0.00           H  
ATOM   3210 HG12 VAL B 201       4.066  -2.948  -6.367  1.00  0.00           H  
ATOM   3211 HG13 VAL B 201       3.194  -2.894  -4.820  1.00  0.00           H  
ATOM   3212  CG2 VAL B 201       4.322  -0.273  -6.738  1.00  0.00           C  
ATOM   3213 HG21 VAL B 201       4.947  -0.888  -7.385  1.00  0.00           H  
ATOM   3214 HG22 VAL B 201       3.386  -0.051  -7.245  1.00  0.00           H  
ATOM   3215 HG23 VAL B 201       4.847   0.663  -6.545  1.00  0.00           H  
ATOM   3216  C   VAL B 201       4.112   0.989  -3.884  1.00  0.00           C  
ATOM   3217  O   VAL B 201       3.768   2.144  -4.135  1.00  0.00           O  
ATOM   3218  N   SER B 202       5.223   0.735  -3.192  1.00  0.00           N  
ATOM   3219  H   SER B 202       5.445  -0.241  -3.019  1.00  0.00           H  
ATOM   3220  CA  SER B 202       6.042   1.751  -2.505  1.00  0.00           C  
ATOM   3221  HA  SER B 202       5.430   2.232  -1.744  1.00  0.00           H  
ATOM   3222  CB  SER B 202       7.224   1.068  -1.809  1.00  0.00           C  
ATOM   3223  HB2 SER B 202       7.874   0.621  -2.561  1.00  0.00           H  
ATOM   3224  HB3 SER B 202       7.795   1.815  -1.255  1.00  0.00           H  
ATOM   3225  OG  SER B 202       6.782   0.058  -0.914  1.00  0.00           O  
ATOM   3226  HG  SER B 202       6.432  -0.687  -1.456  1.00  0.00           H  
ATOM   3227  C   SER B 202       6.582   2.861  -3.420  1.00  0.00           C  
ATOM   3228  O   SER B 202       6.637   4.022  -3.007  1.00  0.00           O  
ATOM   3229  N   ALA B 203       6.957   2.528  -4.658  1.00  0.00           N  
ATOM   3230  H   ALA B 203       6.932   1.546  -4.918  1.00  0.00           H  
ATOM   3231  CA  ALA B 203       7.488   3.479  -5.635  1.00  0.00           C  
ATOM   3232  HA  ALA B 203       8.158   4.170  -5.122  1.00  0.00           H  
ATOM   3233  CB  ALA B 203       8.309   2.683  -6.647  1.00  0.00           C  
ATOM   3234  HB1 ALA B 203       7.636   2.013  -7.178  1.00  0.00           H  
ATOM   3235  HB2 ALA B 203       8.766   3.361  -7.366  1.00  0.00           H  
ATOM   3236  HB3 ALA B 203       9.086   2.108  -6.140  1.00  0.00           H  
ATOM   3237  C   ALA B 203       6.428   4.326  -6.373  1.00  0.00           C  
ATOM   3238  O   ALA B 203       6.805   5.200  -7.157  1.00  0.00           O  
ATOM   3239  N   ASP B 204       5.126   4.078  -6.184  1.00  0.00           N  
ATOM   3240  H   ASP B 204       4.850   3.394  -5.491  1.00  0.00           H  
ATOM   3241  CA  ASP B 204       4.081   4.793  -6.923  1.00  0.00           C  
ATOM   3242  HA  ASP B 204       4.335   4.755  -7.984  1.00  0.00           H  
ATOM   3243  CB  ASP B 204       2.710   4.138  -6.740  1.00  0.00           C  
ATOM   3244  HB2 ASP B 204       2.510   4.023  -5.674  1.00  0.00           H  
ATOM   3245  HB3 ASP B 204       1.952   4.812  -7.140  1.00  0.00           H  
ATOM   3246  CG  ASP B 204       2.529   2.794  -7.440  1.00  0.00           C  
ATOM   3247  OD1 ASP B 204       3.156   2.515  -8.486  1.00  0.00           O  
ATOM   3248  OD2 ASP B 204       1.639   2.047  -6.984  1.00  0.00           O  
ATOM   3249  C   ASP B 204       3.974   6.267  -6.511  1.00  0.00           C  
ATOM   3250  O   ASP B 204       3.968   6.603  -5.329  1.00  0.00           O  
ATOM   3251  N   GLN B 205       3.794   7.154  -7.487  1.00  0.00           N  
ATOM   3252  H   GLN B 205       3.757   6.821  -8.441  1.00  0.00           H  
ATOM   3253  CA  GLN B 205       3.583   8.588  -7.282  1.00  0.00           C  
ATOM   3254  HA  GLN B 205       3.177   8.740  -6.283  1.00  0.00           H  
ATOM   3255  CB  GLN B 205       4.929   9.338  -7.366  1.00  0.00           C  
ATOM   3256  HB2 GLN B 205       5.614   8.882  -6.649  1.00  0.00           H  
ATOM   3257  HB3 GLN B 205       5.349   9.217  -8.366  1.00  0.00           H  
ATOM   3258  CG  GLN B 205       4.814  10.841  -7.044  1.00  0.00           C  
ATOM   3259  HG2 GLN B 205       4.195  11.327  -7.797  1.00  0.00           H  
ATOM   3260  HG3 GLN B 205       4.339  10.962  -6.073  1.00  0.00           H  
ATOM   3261  CD  GLN B 205       6.155  11.573  -6.987  1.00  0.00           C  
ATOM   3262  OE1 GLN B 205       7.220  11.001  -6.842  1.00  0.00           O  
ATOM   3263  NE2 GLN B 205       6.156  12.886  -7.093  1.00  0.00           N  
ATOM   3264 HE21 GLN B 205       7.060  13.327  -7.096  1.00  0.00           H  
ATOM   3265 HE22 GLN B 205       5.292  13.406  -7.180  1.00  0.00           H  
ATOM   3266  C   GLN B 205       2.533   9.080  -8.281  1.00  0.00           C  
ATOM   3267  O   GLN B 205       2.403   8.530  -9.371  1.00  0.00           O  
ATOM   3268  N   TYR B 206       1.766  10.099  -7.912  1.00  0.00           N  
ATOM   3269  H   TYR B 206       1.895  10.481  -6.983  1.00  0.00           H  
ATOM   3270  CA  TYR B 206       0.667  10.643  -8.704  1.00  0.00           C  
ATOM   3271  HA  TYR B 206       0.659  10.175  -9.688  1.00  0.00           H  
ATOM   3272  CB  TYR B 206      -0.671  10.325  -8.016  1.00  0.00           C  
ATOM   3273  HB2 TYR B 206      -0.612  10.636  -6.973  1.00  0.00           H  
ATOM   3274  HB3 TYR B 206      -1.450  10.928  -8.485  1.00  0.00           H  
ATOM   3275  CG  TYR B 206      -1.100   8.865  -8.077  1.00  0.00           C  
ATOM   3276  CD1 TYR B 206      -0.493   7.895  -7.251  1.00  0.00           C  
ATOM   3277  HD1 TYR B 206       0.281   8.188  -6.558  1.00  0.00           H  
ATOM   3278  CE1 TYR B 206      -0.879   6.543  -7.338  1.00  0.00           C  
ATOM   3279  HE1 TYR B 206      -0.400   5.796  -6.726  1.00  0.00           H  
ATOM   3280  CZ  TYR B 206      -1.894   6.157  -8.241  1.00  0.00           C  
ATOM   3281  OH  TYR B 206      -2.286   4.860  -8.324  1.00  0.00           O  
ATOM   3282  HH  TYR B 206      -1.705   4.257  -7.852  1.00  0.00           H  
ATOM   3283  CE2 TYR B 206      -2.520   7.130  -9.046  1.00  0.00           C  
ATOM   3284  HE2 TYR B 206      -3.297   6.826  -9.731  1.00  0.00           H  
ATOM   3285  CD2 TYR B 206      -2.120   8.478  -8.967  1.00  0.00           C  
ATOM   3286  HD2 TYR B 206      -2.593   9.219  -9.596  1.00  0.00           H  
ATOM   3287  C   TYR B 206       0.835  12.149  -8.917  1.00  0.00           C  
ATOM   3288  O   TYR B 206       1.375  12.861  -8.061  1.00  0.00           O  
ATOM   3289  N   THR B 207       0.319  12.652 -10.036  1.00  0.00           N  
ATOM   3290  H   THR B 207      -0.108  12.006 -10.697  1.00  0.00           H  
ATOM   3291  CA  THR B 207      -0.067  14.066 -10.175  1.00  0.00           C  
ATOM   3292  HA  THR B 207       0.530  14.680  -9.501  1.00  0.00           H  
ATOM   3293  CB  THR B 207       0.160  14.600 -11.596  1.00  0.00           C  
ATOM   3294  HB  THR B 207      -0.150  15.646 -11.635  1.00  0.00           H  
ATOM   3295  CG2 THR B 207       1.635  14.527 -11.990  1.00  0.00           C  
ATOM   3296 HG21 THR B 207       2.241  15.062 -11.259  1.00  0.00           H  
ATOM   3297 HG22 THR B 207       1.959  13.488 -12.039  1.00  0.00           H  
ATOM   3298 HG23 THR B 207       1.770  14.984 -12.970  1.00  0.00           H  
ATOM   3299  OG1 THR B 207      -0.588  13.873 -12.541  1.00  0.00           O  
ATOM   3300  HG1 THR B 207      -1.483  14.225 -12.565  1.00  0.00           H  
ATOM   3301  C   THR B 207      -1.532  14.240  -9.784  1.00  0.00           C  
ATOM   3302  O   THR B 207      -2.323  13.298  -9.888  1.00  0.00           O  
ATOM   3303  N   LEU B 208      -1.898  15.448  -9.355  1.00  0.00           N  
ATOM   3304  H   LEU B 208      -1.194  16.180  -9.304  1.00  0.00           H  
ATOM   3305  CA  LEU B 208      -3.251  15.828  -8.951  1.00  0.00           C  
ATOM   3306  HA  LEU B 208      -3.968  15.076  -9.286  1.00  0.00           H  
ATOM   3307  CB  LEU B 208      -3.321  15.956  -7.417  1.00  0.00           C  
ATOM   3308  HB2 LEU B 208      -2.593  16.709  -7.112  1.00  0.00           H  
ATOM   3309  HB3 LEU B 208      -4.310  16.328  -7.149  1.00  0.00           H  
ATOM   3310  CG  LEU B 208      -3.059  14.672  -6.611  1.00  0.00           C  
ATOM   3311  HG  LEU B 208      -2.139  14.195  -6.950  1.00  0.00           H  
ATOM   3312  CD1 LEU B 208      -2.894  15.013  -5.129  1.00  0.00           C  
ATOM   3313 HD11 LEU B 208      -2.782  14.101  -4.545  1.00  0.00           H  
ATOM   3314 HD12 LEU B 208      -2.012  15.637  -4.988  1.00  0.00           H  
ATOM   3315 HD13 LEU B 208      -3.774  15.548  -4.769  1.00  0.00           H  
ATOM   3316  CD2 LEU B 208      -4.214  13.683  -6.749  1.00  0.00           C  
ATOM   3317 HD21 LEU B 208      -4.337  13.422  -7.798  1.00  0.00           H  
ATOM   3318 HD22 LEU B 208      -3.997  12.775  -6.186  1.00  0.00           H  
ATOM   3319 HD23 LEU B 208      -5.139  14.126  -6.377  1.00  0.00           H  
ATOM   3320  C   LEU B 208      -3.632  17.164  -9.596  1.00  0.00           C  
ATOM   3321  O   LEU B 208      -2.819  18.087  -9.622  1.00  0.00           O  
ATOM   3322  N   ASP B 209      -4.880  17.282 -10.041  1.00  0.00           N  
ATOM   3323  H   ASP B 209      -5.475  16.458 -10.027  1.00  0.00           H  
ATOM   3324  CA  ASP B 209      -5.488  18.511 -10.550  1.00  0.00           C  
ATOM   3325  HA  ASP B 209      -4.933  19.373 -10.174  1.00  0.00           H  
ATOM   3326  CB  ASP B 209      -5.444  18.528 -12.084  1.00  0.00           C  
ATOM   3327  HB2 ASP B 209      -5.620  17.524 -12.475  1.00  0.00           H  
ATOM   3328  HB3 ASP B 209      -6.241  19.173 -12.452  1.00  0.00           H  
ATOM   3329  CG  ASP B 209      -4.133  19.068 -12.641  1.00  0.00           C  
ATOM   3330  OD1 ASP B 209      -4.004  20.304 -12.770  1.00  0.00           O  
ATOM   3331  OD2 ASP B 209      -3.244  18.298 -13.066  1.00  0.00           O  
ATOM   3332  C   ASP B 209      -6.937  18.649 -10.061  1.00  0.00           C  
ATOM   3333  O   ASP B 209      -7.702  17.682 -10.053  1.00  0.00           O  
ATOM   3334  N   LEU B 210      -7.338  19.872  -9.700  1.00  0.00           N  
ATOM   3335  H   LEU B 210      -6.663  20.632  -9.761  1.00  0.00           H  
ATOM   3336  CA  LEU B 210      -8.711  20.203  -9.315  1.00  0.00           C  
ATOM   3337  HA  LEU B 210      -9.291  19.285  -9.230  1.00  0.00           H  
ATOM   3338  CB  LEU B 210      -8.704  20.871  -7.926  1.00  0.00           C  
ATOM   3339  HB2 LEU B 210      -8.270  20.173  -7.207  1.00  0.00           H  
ATOM   3340  HB3 LEU B 210      -8.062  21.750  -7.975  1.00  0.00           H  
ATOM   3341  CG  LEU B 210     -10.087  21.315  -7.410  1.00  0.00           C  
ATOM   3342  HG  LEU B 210     -10.515  22.053  -8.089  1.00  0.00           H  
ATOM   3343  CD1 LEU B 210     -11.054  20.136  -7.277  1.00  0.00           C  
ATOM   3344 HD11 LEU B 210     -11.289  19.730  -8.257  1.00  0.00           H  
ATOM   3345 HD12 LEU B 210     -10.606  19.357  -6.657  1.00  0.00           H  
ATOM   3346 HD13 LEU B 210     -11.981  20.476  -6.820  1.00  0.00           H  
ATOM   3347  CD2 LEU B 210      -9.938  21.955  -6.031  1.00  0.00           C  
ATOM   3348 HD21 LEU B 210     -10.906  22.304  -5.677  1.00  0.00           H  
ATOM   3349 HD22 LEU B 210      -9.538  21.227  -5.323  1.00  0.00           H  
ATOM   3350 HD23 LEU B 210      -9.259  22.805  -6.089  1.00  0.00           H  
ATOM   3351  C   LEU B 210      -9.364  21.073 -10.392  1.00  0.00           C  
ATOM   3352  O   LEU B 210      -8.918  22.189 -10.653  1.00  0.00           O  
ATOM   3353  N   TRP B 211     -10.446  20.574 -10.988  1.00  0.00           N  
ATOM   3354  H   TRP B 211     -10.771  19.660 -10.688  1.00  0.00           H  
ATOM   3355  CA  TRP B 211     -11.390  21.364 -11.778  1.00  0.00           C  
ATOM   3356  HA  TRP B 211     -10.863  22.186 -12.254  1.00  0.00           H  
ATOM   3357  CB  TRP B 211     -11.977  20.482 -12.889  1.00  0.00           C  
ATOM   3358  HB2 TRP B 211     -11.159  20.098 -13.497  1.00  0.00           H  
ATOM   3359  HB3 TRP B 211     -12.457  19.623 -12.426  1.00  0.00           H  
ATOM   3360  CG  TRP B 211     -12.982  21.122 -13.798  1.00  0.00           C  
ATOM   3361  CD1 TRP B 211     -12.727  21.665 -15.012  1.00  0.00           C  
ATOM   3362  HD1 TRP B 211     -11.746  21.726 -15.468  1.00  0.00           H  
ATOM   3363  NE1 TRP B 211     -13.897  22.159 -15.558  1.00  0.00           N  
ATOM   3364  HE1 TRP B 211     -13.933  22.694 -16.423  1.00  0.00           H  
ATOM   3365  CE2 TRP B 211     -14.970  21.959 -14.715  1.00  0.00           C  
ATOM   3366  CZ2 TRP B 211     -16.336  22.256 -14.809  1.00  0.00           C  
ATOM   3367  HZ2 TRP B 211     -16.745  22.712 -15.696  1.00  0.00           H  
ATOM   3368  CH2 TRP B 211     -17.179  21.968 -13.724  1.00  0.00           C  
ATOM   3369  HH2 TRP B 211     -18.232  22.222 -13.771  1.00  0.00           H  
ATOM   3370  CZ3 TRP B 211     -16.655  21.369 -12.567  1.00  0.00           C  
ATOM   3371  HZ3 TRP B 211     -17.312  21.165 -11.728  1.00  0.00           H  
ATOM   3372  CE3 TRP B 211     -15.288  21.044 -12.494  1.00  0.00           C  
ATOM   3373  HE3 TRP B 211     -14.899  20.593 -11.595  1.00  0.00           H  
ATOM   3374  CD2 TRP B 211     -14.410  21.328 -13.564  1.00  0.00           C  
ATOM   3375  C   TRP B 211     -12.465  21.977 -10.869  1.00  0.00           C  
ATOM   3376  O   TRP B 211     -12.927  21.331  -9.923  1.00  0.00           O  
ATOM   3377  N   ALA B 212     -12.876  23.206 -11.176  1.00  0.00           N  
ATOM   3378  H   ALA B 212     -12.447  23.674 -11.968  1.00  0.00           H  
ATOM   3379  CA  ALA B 212     -13.932  23.937 -10.492  1.00  0.00           C  
ATOM   3380  HA  ALA B 212     -14.629  23.222 -10.060  1.00  0.00           H  
ATOM   3381  CB  ALA B 212     -13.309  24.768  -9.363  1.00  0.00           C  
ATOM   3382  HB1 ALA B 212     -12.741  24.122  -8.694  1.00  0.00           H  
ATOM   3383  HB2 ALA B 212     -12.646  25.523  -9.783  1.00  0.00           H  
ATOM   3384  HB3 ALA B 212     -14.095  25.271  -8.799  1.00  0.00           H  
ATOM   3385  C   ALA B 212     -14.695  24.831 -11.480  1.00  0.00           C  
ATOM   3386  O   ALA B 212     -14.082  25.634 -12.191  1.00  0.00           O  
ATOM   3387  N   GLY B 213     -16.025  24.720 -11.502  1.00  0.00           N  
ATOM   3388  H   GLY B 213     -16.427  24.022 -10.880  1.00  0.00           H  
ATOM   3389  CA  GLY B 213     -16.981  25.585 -12.208  1.00  0.00           C  
ATOM   3390  HA2 GLY B 213     -17.989  25.331 -11.879  1.00  0.00           H  
ATOM   3391  HA3 GLY B 213     -16.788  26.616 -11.915  1.00  0.00           H  
ATOM   3392  C   GLY B 213     -16.950  25.507 -13.740  1.00  0.00           C  
ATOM   3393  O   GLY B 213     -17.971  25.258 -14.374  1.00  0.00           O  
ATOM   3394  N   GLN B 214     -15.783  25.732 -14.348  1.00  0.00           N  
ATOM   3395  H   GLN B 214     -14.995  25.890 -13.735  1.00  0.00           H  
ATOM   3396  CA  GLN B 214     -15.550  25.596 -15.791  1.00  0.00           C  
ATOM   3397  HA  GLN B 214     -16.112  24.729 -16.133  1.00  0.00           H  
ATOM   3398  CB  GLN B 214     -16.133  26.812 -16.541  1.00  0.00           C  
ATOM   3399  HB2 GLN B 214     -16.038  26.633 -17.614  1.00  0.00           H  
ATOM   3400  HB3 GLN B 214     -17.197  26.871 -16.313  1.00  0.00           H  
ATOM   3401  CG  GLN B 214     -15.489  28.171 -16.208  1.00  0.00           C  
ATOM   3402  HG2 GLN B 214     -15.407  28.283 -15.128  1.00  0.00           H  
ATOM   3403  HG3 GLN B 214     -14.491  28.193 -16.639  1.00  0.00           H  
ATOM   3404  CD  GLN B 214     -16.260  29.378 -16.749  1.00  0.00           C  
ATOM   3405  OE1 GLN B 214     -16.138  30.489 -16.256  1.00  0.00           O  
ATOM   3406  NE2 GLN B 214     -17.080  29.246 -17.771  1.00  0.00           N  
ATOM   3407 HE21 GLN B 214     -17.549  30.076 -18.082  1.00  0.00           H  
ATOM   3408 HE22 GLN B 214     -17.231  28.347 -18.194  1.00  0.00           H  
ATOM   3409  C   GLN B 214     -14.083  25.320 -16.182  1.00  0.00           C  
ATOM   3410  O   GLN B 214     -13.854  24.864 -17.301  1.00  0.00           O  
ATOM   3411  N   GLN B 215     -13.103  25.524 -15.290  1.00  0.00           N  
ATOM   3412  H   GLN B 215     -13.349  25.786 -14.345  1.00  0.00           H  
ATOM   3413  CA  GLN B 215     -11.665  25.354 -15.564  1.00  0.00           C  
ATOM   3414  HA  GLN B 215     -11.529  24.771 -16.476  1.00  0.00           H  
ATOM   3415  CB  GLN B 215     -10.992  26.721 -15.768  1.00  0.00           C  
ATOM   3416  HB2 GLN B 215     -11.071  27.309 -14.858  1.00  0.00           H  
ATOM   3417  HB3 GLN B 215      -9.930  26.549 -15.947  1.00  0.00           H  
ATOM   3418  CG  GLN B 215     -11.542  27.544 -16.935  1.00  0.00           C  
ATOM   3419  HG2 GLN B 215     -11.996  26.889 -17.678  1.00  0.00           H  
ATOM   3420  HG3 GLN B 215     -12.290  28.241 -16.563  1.00  0.00           H  
ATOM   3421  CD  GLN B 215     -10.424  28.308 -17.621  1.00  0.00           C  
ATOM   3422  OE1 GLN B 215      -9.649  27.762 -18.384  1.00  0.00           O  
ATOM   3423  NE2 GLN B 215     -10.287  29.590 -17.372  1.00  0.00           N  
ATOM   3424 HE21 GLN B 215      -9.523  30.046 -17.838  1.00  0.00           H  
ATOM   3425 HE22 GLN B 215     -10.848  30.035 -16.669  1.00  0.00           H  
ATOM   3426  C   GLN B 215     -10.938  24.617 -14.431  1.00  0.00           C  
ATOM   3427  O   GLN B 215     -11.499  24.381 -13.363  1.00  0.00           O  
ATOM   3428  N   LEU B 216      -9.658  24.289 -14.638  1.00  0.00           N  
ATOM   3429  H   LEU B 216      -9.237  24.556 -15.515  1.00  0.00           H  
ATOM   3430  CA  LEU B 216      -8.753  23.951 -13.533  1.00  0.00           C  
ATOM   3431  HA  LEU B 216      -9.213  23.164 -12.945  1.00  0.00           H  
ATOM   3432  CB  LEU B 216      -7.413  23.402 -14.063  1.00  0.00           C  
ATOM   3433  HB2 LEU B 216      -6.900  24.197 -14.606  1.00  0.00           H  
ATOM   3434  HB3 LEU B 216      -6.793  23.131 -13.206  1.00  0.00           H  
ATOM   3435  CG  LEU B 216      -7.532  22.171 -14.986  1.00  0.00           C  
ATOM   3436  HG  LEU B 216      -8.044  22.459 -15.905  1.00  0.00           H  
ATOM   3437  CD1 LEU B 216      -6.144  21.658 -15.359  1.00  0.00           C  
ATOM   3438 HD11 LEU B 216      -5.579  22.450 -15.849  1.00  0.00           H  
ATOM   3439 HD12 LEU B 216      -5.610  21.346 -14.461  1.00  0.00           H  
ATOM   3440 HD13 LEU B 216      -6.225  20.811 -16.040  1.00  0.00           H  
ATOM   3441  CD2 LEU B 216      -8.303  21.014 -14.346  1.00  0.00           C  
ATOM   3442 HD21 LEU B 216      -9.338  21.306 -14.189  1.00  0.00           H  
ATOM   3443 HD22 LEU B 216      -8.279  20.144 -15.001  1.00  0.00           H  
ATOM   3444 HD23 LEU B 216      -7.850  20.754 -13.388  1.00  0.00           H  
ATOM   3445  C   LEU B 216      -8.560  25.150 -12.581  1.00  0.00           C  
ATOM   3446  O   LEU B 216      -8.666  26.307 -12.985  1.00  0.00           O  
ATOM   3447  N   LEU B 217      -8.301  24.846 -11.309  1.00  0.00           N  
ATOM   3448  H   LEU B 217      -8.302  23.860 -11.073  1.00  0.00           H  
ATOM   3449  CA  LEU B 217      -8.185  25.797 -10.195  1.00  0.00           C  
ATOM   3450  HA  LEU B 217      -8.151  26.814 -10.587  1.00  0.00           H  
ATOM   3451  CB  LEU B 217      -9.454  25.636  -9.328  1.00  0.00           C  
ATOM   3452  HB2 LEU B 217     -10.315  25.937  -9.926  1.00  0.00           H  
ATOM   3453  HB3 LEU B 217      -9.571  24.577  -9.092  1.00  0.00           H  
ATOM   3454  CG  LEU B 217      -9.472  26.417  -7.999  1.00  0.00           C  
ATOM   3455  HG  LEU B 217      -8.610  26.136  -7.397  1.00  0.00           H  
ATOM   3456  CD1 LEU B 217      -9.458  27.932  -8.216  1.00  0.00           C  
ATOM   3457 HD11 LEU B 217      -9.483  28.436  -7.253  1.00  0.00           H  
ATOM   3458 HD12 LEU B 217      -8.540  28.219  -8.730  1.00  0.00           H  
ATOM   3459 HD13 LEU B 217     -10.320  28.234  -8.812  1.00  0.00           H  
ATOM   3460  CD2 LEU B 217     -10.728  26.058  -7.203  1.00  0.00           C  
ATOM   3461 HD21 LEU B 217     -10.709  26.558  -6.237  1.00  0.00           H  
ATOM   3462 HD22 LEU B 217     -11.620  26.384  -7.740  1.00  0.00           H  
ATOM   3463 HD23 LEU B 217     -10.773  24.981  -7.040  1.00  0.00           H  
ATOM   3464  C   LEU B 217      -6.895  25.595  -9.380  1.00  0.00           C  
ATOM   3465  O   LEU B 217      -6.324  26.564  -8.888  1.00  0.00           O  
ATOM   3466  N   TRP B 218      -6.436  24.349  -9.233  1.00  0.00           N  
ATOM   3467  H   TRP B 218      -6.905  23.596  -9.717  1.00  0.00           H  
ATOM   3468  CA  TRP B 218      -5.280  23.966  -8.414  1.00  0.00           C  
ATOM   3469  HA  TRP B 218      -4.546  24.773  -8.433  1.00  0.00           H  
ATOM   3470  CB  TRP B 218      -5.740  23.781  -6.958  1.00  0.00           C  
ATOM   3471  HB2 TRP B 218      -6.006  24.756  -6.546  1.00  0.00           H  
ATOM   3472  HB3 TRP B 218      -6.640  23.169  -6.941  1.00  0.00           H  
ATOM   3473  CG  TRP B 218      -4.738  23.134  -6.057  1.00  0.00           C  
ATOM   3474  CD1 TRP B 218      -3.857  23.783  -5.267  1.00  0.00           C  
ATOM   3475  HD1 TRP B 218      -3.783  24.858  -5.139  1.00  0.00           H  
ATOM   3476  NE1 TRP B 218      -3.035  22.870  -4.642  1.00  0.00           N  
ATOM   3477  HE1 TRP B 218      -2.315  23.158  -3.965  1.00  0.00           H  
ATOM   3478  CE2 TRP B 218      -3.373  21.574  -4.961  1.00  0.00           C  
ATOM   3479  CZ2 TRP B 218      -2.889  20.325  -4.550  1.00  0.00           C  
ATOM   3480  HZ2 TRP B 218      -2.093  20.272  -3.821  1.00  0.00           H  
ATOM   3481  CH2 TRP B 218      -3.478  19.159  -5.069  1.00  0.00           C  
ATOM   3482  HH2 TRP B 218      -3.141  18.190  -4.728  1.00  0.00           H  
ATOM   3483  CZ3 TRP B 218      -4.529  19.256  -6.000  1.00  0.00           C  
ATOM   3484  HZ3 TRP B 218      -4.994  18.359  -6.383  1.00  0.00           H  
ATOM   3485  CE3 TRP B 218      -5.004  20.516  -6.410  1.00  0.00           C  
ATOM   3486  HE3 TRP B 218      -5.818  20.576  -7.115  1.00  0.00           H  
ATOM   3487  CD2 TRP B 218      -4.455  21.708  -5.881  1.00  0.00           C  
ATOM   3488  C   TRP B 218      -4.600  22.706  -8.981  1.00  0.00           C  
ATOM   3489  O   TRP B 218      -5.246  21.933  -9.695  1.00  0.00           O  
ATOM   3490  N   LYS B 219      -3.311  22.498  -8.665  1.00  0.00           N  
ATOM   3491  H   LYS B 219      -2.895  23.128  -7.990  1.00  0.00           H  
ATOM   3492  CA  LYS B 219      -2.472  21.369  -9.114  1.00  0.00           C  
ATOM   3493  HA  LYS B 219      -3.112  20.505  -9.296  1.00  0.00           H  
ATOM   3494  CB  LYS B 219      -1.784  21.770 -10.434  1.00  0.00           C  
ATOM   3495  HB2 LYS B 219      -2.556  22.015 -11.165  1.00  0.00           H  
ATOM   3496  HB3 LYS B 219      -1.188  22.666 -10.251  1.00  0.00           H  
ATOM   3497  CG  LYS B 219      -0.865  20.680 -11.019  1.00  0.00           C  
ATOM   3498  HG2 LYS B 219      -0.124  20.390 -10.273  1.00  0.00           H  
ATOM   3499  HG3 LYS B 219      -1.456  19.800 -11.272  1.00  0.00           H  
ATOM   3500  CD  LYS B 219      -0.082  21.155 -12.255  1.00  0.00           C  
ATOM   3501  HD2 LYS B 219       0.489  22.044 -11.981  1.00  0.00           H  
ATOM   3502  HD3 LYS B 219       0.635  20.382 -12.533  1.00  0.00           H  
ATOM   3503  CE  LYS B 219      -0.954  21.490 -13.471  1.00  0.00           C  
ATOM   3504  HE2 LYS B 219      -1.704  22.231 -13.174  1.00  0.00           H  
ATOM   3505  HE3 LYS B 219      -0.322  21.931 -14.244  1.00  0.00           H  
ATOM   3506  NZ  LYS B 219      -1.629  20.289 -14.009  1.00  0.00           N  
ATOM   3507  HZ1 LYS B 219      -2.337  19.967 -13.337  1.00  0.00           H  
ATOM   3508  HZ2 LYS B 219      -2.191  20.490 -14.821  1.00  0.00           H  
ATOM   3509  HZ3 LYS B 219      -1.028  19.492 -14.153  1.00  0.00           H  
ATOM   3510  C   LYS B 219      -1.435  20.973  -8.049  1.00  0.00           C  
ATOM   3511  O   LYS B 219      -0.794  21.849  -7.475  1.00  0.00           O  
ATOM   3512  N   GLY B 220      -1.193  19.671  -7.879  1.00  0.00           N  
ATOM   3513  H   GLY B 220      -1.739  19.024  -8.440  1.00  0.00           H  
ATOM   3514  CA  GLY B 220      -0.203  19.119  -6.944  1.00  0.00           C  
ATOM   3515  HA2 GLY B 220       0.626  19.819  -6.837  1.00  0.00           H  
ATOM   3516  HA3 GLY B 220      -0.675  19.017  -5.966  1.00  0.00           H  
ATOM   3517  C   GLY B 220       0.374  17.752  -7.349  1.00  0.00           C  
ATOM   3518  O   GLY B 220       0.194  17.275  -8.470  1.00  0.00           O  
ATOM   3519  N   SER B 221       1.075  17.100  -6.419  1.00  0.00           N  
ATOM   3520  H   SER B 221       1.171  17.522  -5.503  1.00  0.00           H  
ATOM   3521  CA  SER B 221       1.595  15.729  -6.563  1.00  0.00           C  
ATOM   3522  HA  SER B 221       0.898  15.173  -7.190  1.00  0.00           H  
ATOM   3523  CB  SER B 221       2.967  15.724  -7.261  1.00  0.00           C  
ATOM   3524  HB2 SER B 221       2.866  16.183  -8.246  1.00  0.00           H  
ATOM   3525  HB3 SER B 221       3.669  16.318  -6.673  1.00  0.00           H  
ATOM   3526  OG  SER B 221       3.493  14.410  -7.416  1.00  0.00           O  
ATOM   3527  HG  SER B 221       2.816  13.862  -7.858  1.00  0.00           H  
ATOM   3528  C   SER B 221       1.641  15.026  -5.202  1.00  0.00           C  
ATOM   3529  O   SER B 221       1.738  15.677  -4.165  1.00  0.00           O  
ATOM   3530  N   PHE B 222       1.528  13.698  -5.201  1.00  0.00           N  
ATOM   3531  H   PHE B 222       1.486  13.230  -6.099  1.00  0.00           H  
ATOM   3532  CA  PHE B 222       1.289  12.874  -4.014  1.00  0.00           C  
ATOM   3533  HA  PHE B 222       1.719  13.366  -3.138  1.00  0.00           H  
ATOM   3534  CB  PHE B 222      -0.238  12.787  -3.818  1.00  0.00           C  
ATOM   3535  HB2 PHE B 222      -0.563  13.680  -3.282  1.00  0.00           H  
ATOM   3536  HB3 PHE B 222      -0.712  12.823  -4.800  1.00  0.00           H  
ATOM   3537  CG  PHE B 222      -0.791  11.567  -3.101  1.00  0.00           C  
ATOM   3538  CD1 PHE B 222      -0.645  11.421  -1.708  1.00  0.00           C  
ATOM   3539  HD1 PHE B 222      -0.119  12.166  -1.127  1.00  0.00           H  
ATOM   3540  CE1 PHE B 222      -1.221  10.317  -1.056  1.00  0.00           C  
ATOM   3541  HE1 PHE B 222      -1.129  10.222   0.013  1.00  0.00           H  
ATOM   3542  CZ  PHE B 222      -1.949   9.360  -1.783  1.00  0.00           C  
ATOM   3543  HZ  PHE B 222      -2.408   8.524  -1.276  1.00  0.00           H  
ATOM   3544  CE2 PHE B 222      -2.104   9.510  -3.169  1.00  0.00           C  
ATOM   3545  HE2 PHE B 222      -2.689   8.791  -3.723  1.00  0.00           H  
ATOM   3546  CD2 PHE B 222      -1.524  10.608  -3.827  1.00  0.00           C  
ATOM   3547  HD2 PHE B 222      -1.676  10.726  -4.890  1.00  0.00           H  
ATOM   3548  C   PHE B 222       1.961  11.500  -4.157  1.00  0.00           C  
ATOM   3549  O   PHE B 222       1.924  10.892  -5.226  1.00  0.00           O  
ATOM   3550  N   LYS B 223       2.563  10.987  -3.077  1.00  0.00           N  
ATOM   3551  H   LYS B 223       2.541  11.522  -2.220  1.00  0.00           H  
ATOM   3552  CA  LYS B 223       3.150   9.639  -2.995  1.00  0.00           C  
ATOM   3553  HA  LYS B 223       3.051   9.129  -3.952  1.00  0.00           H  
ATOM   3554  CB  LYS B 223       4.668   9.741  -2.719  1.00  0.00           C  
ATOM   3555  HB2 LYS B 223       5.138  10.295  -3.534  1.00  0.00           H  
ATOM   3556  HB3 LYS B 223       4.844  10.281  -1.787  1.00  0.00           H  
ATOM   3557  CG  LYS B 223       5.312   8.348  -2.628  1.00  0.00           C  
ATOM   3558  HG2 LYS B 223       4.925   7.836  -1.747  1.00  0.00           H  
ATOM   3559  HG3 LYS B 223       5.029   7.778  -3.506  1.00  0.00           H  
ATOM   3560  CD  LYS B 223       6.845   8.351  -2.556  1.00  0.00           C  
ATOM   3561  HD2 LYS B 223       7.268   8.832  -3.440  1.00  0.00           H  
ATOM   3562  HD3 LYS B 223       7.166   8.895  -1.668  1.00  0.00           H  
ATOM   3563  CE  LYS B 223       7.317   6.891  -2.486  1.00  0.00           C  
ATOM   3564  HE2 LYS B 223       6.502   6.274  -2.101  1.00  0.00           H  
ATOM   3565  HE3 LYS B 223       7.522   6.521  -3.494  1.00  0.00           H  
ATOM   3566  NZ  LYS B 223       8.493   6.711  -1.603  1.00  0.00           N  
ATOM   3567  HZ1 LYS B 223       8.682   5.729  -1.466  1.00  0.00           H  
ATOM   3568  HZ2 LYS B 223       9.315   7.162  -1.967  1.00  0.00           H  
ATOM   3569  HZ3 LYS B 223       8.308   7.113  -0.675  1.00  0.00           H  
ATOM   3570  C   LYS B 223       2.395   8.828  -1.924  1.00  0.00           C  
ATOM   3571  O   LYS B 223       2.536   9.174  -0.752  1.00  0.00           O  
ATOM   3572  N   PRO B 224       1.632   7.773  -2.273  1.00  0.00           N  
ATOM   3573  CD  PRO B 224       1.255   7.402  -3.628  1.00  0.00           C  
ATOM   3574  HD2 PRO B 224       2.063   6.837  -4.077  1.00  0.00           H  
ATOM   3575  HD3 PRO B 224       1.009   8.276  -4.232  1.00  0.00           H  
ATOM   3576  CG  PRO B 224       0.043   6.488  -3.504  1.00  0.00           C  
ATOM   3577  HG2 PRO B 224       0.007   5.755  -4.310  1.00  0.00           H  
ATOM   3578  HG3 PRO B 224      -0.866   7.084  -3.479  1.00  0.00           H  
ATOM   3579  CB  PRO B 224       0.271   5.831  -2.149  1.00  0.00           C  
ATOM   3580  HB2 PRO B 224       0.996   5.021  -2.256  1.00  0.00           H  
ATOM   3581  HB3 PRO B 224      -0.657   5.452  -1.726  1.00  0.00           H  
ATOM   3582  CA  PRO B 224       0.867   6.970  -1.315  1.00  0.00           C  
ATOM   3583  HA  PRO B 224       0.057   7.587  -0.925  1.00  0.00           H  
ATOM   3584  C   PRO B 224       1.668   6.416  -0.129  1.00  0.00           C  
ATOM   3585  O   PRO B 224       1.133   6.363   0.973  1.00  0.00           O  
ATOM   3586  N   SER B 225       2.935   6.044  -0.343  1.00  0.00           N  
ATOM   3587  H   SER B 225       3.294   6.128  -1.282  1.00  0.00           H  
ATOM   3588  CA  SER B 225       3.785   5.415   0.680  1.00  0.00           C  
ATOM   3589  HA  SER B 225       3.288   4.511   1.030  1.00  0.00           H  
ATOM   3590  CB  SER B 225       5.106   4.982   0.033  1.00  0.00           C  
ATOM   3591  HB2 SER B 225       4.906   4.325  -0.817  1.00  0.00           H  
ATOM   3592  HB3 SER B 225       5.636   5.866  -0.325  1.00  0.00           H  
ATOM   3593  OG  SER B 225       5.939   4.308   0.948  1.00  0.00           O  
ATOM   3594  HG  SER B 225       5.583   3.420   1.117  1.00  0.00           H  
ATOM   3595  C   SER B 225       4.021   6.314   1.906  1.00  0.00           C  
ATOM   3596  O   SER B 225       3.754   5.906   3.034  1.00  0.00           O  
ATOM   3597  N   GLU B 226       4.388   7.583   1.686  1.00  0.00           N  
ATOM   3598  H   GLU B 226       4.527   7.885   0.738  1.00  0.00           H  
ATOM   3599  CA  GLU B 226       4.648   8.569   2.757  1.00  0.00           C  
ATOM   3600  HA  GLU B 226       5.324   8.128   3.494  1.00  0.00           H  
ATOM   3601  CB  GLU B 226       5.321   9.832   2.177  1.00  0.00           C  
ATOM   3602  HB2 GLU B 226       4.555  10.437   1.694  1.00  0.00           H  
ATOM   3603  HB3 GLU B 226       5.721  10.425   3.001  1.00  0.00           H  
ATOM   3604  CG  GLU B 226       6.426   9.624   1.132  1.00  0.00           C  
ATOM   3605  HG2 GLU B 226       5.963   9.184   0.246  1.00  0.00           H  
ATOM   3606  HG3 GLU B 226       6.810  10.606   0.844  1.00  0.00           H  
ATOM   3607  CD  GLU B 226       7.601   8.749   1.587  1.00  0.00           C  
ATOM   3608  OE1 GLU B 226       7.959   8.783   2.779  1.00  0.00           O  
ATOM   3609  OE2 GLU B 226       8.170   8.080   0.688  1.00  0.00           O  
ATOM   3610  C   GLU B 226       3.364   9.008   3.498  1.00  0.00           C  
ATOM   3611  O   GLU B 226       3.419   9.771   4.459  1.00  0.00           O  
ATOM   3612  N   HIE B 227       2.197   8.555   3.021  1.00  0.00           N  
ATOM   3613  H   HIE B 227       2.245   7.880   2.267  1.00  0.00           H  
ATOM   3614  CA  HIE B 227       0.866   9.010   3.433  1.00  0.00           C  
ATOM   3615  HA  HIE B 227       0.950   9.489   4.412  1.00  0.00           H  
ATOM   3616  CB  HIE B 227       0.347  10.064   2.447  1.00  0.00           C  
ATOM   3617  HB2 HIE B 227       0.372   9.641   1.445  1.00  0.00           H  
ATOM   3618  HB3 HIE B 227      -0.676  10.321   2.708  1.00  0.00           H  
ATOM   3619  CG  HIE B 227       1.123  11.348   2.467  1.00  0.00           C  
ATOM   3620  ND1 HIE B 227       0.981  12.348   3.427  1.00  0.00           N  
ATOM   3621  CE1 HIE B 227       1.954  13.232   3.171  1.00  0.00           C  
ATOM   3622  HE1 HIE B 227       2.153  14.109   3.772  1.00  0.00           H  
ATOM   3623  NE2 HIE B 227       2.675  12.852   2.098  1.00  0.00           N  
ATOM   3624  HE2 HIE B 227       3.515  13.305   1.770  1.00  0.00           H  
ATOM   3625  CD2 HIE B 227       2.154  11.665   1.634  1.00  0.00           C  
ATOM   3626  HD2 HIE B 227       2.530  11.042   0.836  1.00  0.00           H  
ATOM   3627  C   HIE B 227      -0.102   7.832   3.597  1.00  0.00           C  
ATOM   3628  O   HIE B 227      -1.299   7.935   3.327  1.00  0.00           O  
ATOM   3629  N   VAL B 228       0.395   6.678   4.045  1.00  0.00           N  
ATOM   3630  H   VAL B 228       1.399   6.601   4.159  1.00  0.00           H  
ATOM   3631  CA  VAL B 228      -0.470   5.555   4.435  1.00  0.00           C  
ATOM   3632  HA  VAL B 228      -1.222   5.426   3.658  1.00  0.00           H  
ATOM   3633  CB  VAL B 228       0.305   4.225   4.527  1.00  0.00           C  
ATOM   3634  HB  VAL B 228       1.136   4.345   5.220  1.00  0.00           H  
ATOM   3635  CG1 VAL B 228      -0.584   3.068   5.010  1.00  0.00           C  
ATOM   3636 HG11 VAL B 228      -0.022   2.134   4.980  1.00  0.00           H  
ATOM   3637 HG12 VAL B 228      -0.899   3.238   6.038  1.00  0.00           H  
ATOM   3638 HG13 VAL B 228      -1.462   2.978   4.370  1.00  0.00           H  
ATOM   3639  CG2 VAL B 228       0.863   3.827   3.156  1.00  0.00           C  
ATOM   3640 HG21 VAL B 228       0.058   3.768   2.425  1.00  0.00           H  
ATOM   3641 HG22 VAL B 228       1.589   4.568   2.827  1.00  0.00           H  
ATOM   3642 HG23 VAL B 228       1.375   2.866   3.220  1.00  0.00           H  
ATOM   3643  C   VAL B 228      -1.191   5.889   5.747  1.00  0.00           C  
ATOM   3644  O   VAL B 228      -0.555   6.219   6.751  1.00  0.00           O  
ATOM   3645  N   LYS B 229      -2.520   5.751   5.769  1.00  0.00           N  
ATOM   3646  H   LYS B 229      -2.970   5.499   4.892  1.00  0.00           H  
ATOM   3647  CA  LYS B 229      -3.379   5.772   6.959  1.00  0.00           C  
ATOM   3648  HA  LYS B 229      -2.756   5.798   7.850  1.00  0.00           H  
ATOM   3649  CB  LYS B 229      -4.241   7.050   6.982  1.00  0.00           C  
ATOM   3650  HB2 LYS B 229      -3.586   7.921   6.924  1.00  0.00           H  
ATOM   3651  HB3 LYS B 229      -4.919   7.064   6.126  1.00  0.00           H  
ATOM   3652  CG  LYS B 229      -5.042   7.105   8.294  1.00  0.00           C  
ATOM   3653  HG2 LYS B 229      -5.731   6.260   8.328  1.00  0.00           H  
ATOM   3654  HG3 LYS B 229      -4.339   7.012   9.120  1.00  0.00           H  
ATOM   3655  CD  LYS B 229      -5.846   8.399   8.487  1.00  0.00           C  
ATOM   3656  HD2 LYS B 229      -5.165   9.251   8.517  1.00  0.00           H  
ATOM   3657  HD3 LYS B 229      -6.544   8.523   7.657  1.00  0.00           H  
ATOM   3658  CE  LYS B 229      -6.621   8.295   9.811  1.00  0.00           C  
ATOM   3659  HE2 LYS B 229      -7.292   7.433   9.754  1.00  0.00           H  
ATOM   3660  HE3 LYS B 229      -5.913   8.097  10.623  1.00  0.00           H  
ATOM   3661  NZ  LYS B 229      -7.411   9.515  10.117  1.00  0.00           N  
ATOM   3662  HZ1 LYS B 229      -6.830  10.317  10.308  1.00  0.00           H  
ATOM   3663  HZ2 LYS B 229      -8.084   9.733   9.399  1.00  0.00           H  
ATOM   3664  HZ3 LYS B 229      -7.964   9.351  10.967  1.00  0.00           H  
ATOM   3665  C   LYS B 229      -4.205   4.473   6.958  1.00  0.00           C  
ATOM   3666  O   LYS B 229      -5.157   4.378   6.181  1.00  0.00           O  
ATOM   3667  N   PRO B 230      -3.842   3.466   7.776  1.00  0.00           N  
ATOM   3668  CD  PRO B 230      -2.654   3.401   8.615  1.00  0.00           C  
ATOM   3669  HD2 PRO B 230      -2.911   3.747   9.616  1.00  0.00           H  
ATOM   3670  HD3 PRO B 230      -1.824   3.978   8.208  1.00  0.00           H  
ATOM   3671  CG  PRO B 230      -2.258   1.931   8.668  1.00  0.00           C  
ATOM   3672  HG2 PRO B 230      -1.700   1.690   9.569  1.00  0.00           H  
ATOM   3673  HG3 PRO B 230      -1.687   1.667   7.777  1.00  0.00           H  
ATOM   3674  CB  PRO B 230      -3.618   1.247   8.638  1.00  0.00           C  
ATOM   3675  HB2 PRO B 230      -4.057   1.268   9.636  1.00  0.00           H  
ATOM   3676  HB3 PRO B 230      -3.537   0.221   8.279  1.00  0.00           H  
ATOM   3677  CA  PRO B 230      -4.424   2.134   7.679  1.00  0.00           C  
ATOM   3678  HA  PRO B 230      -4.243   1.801   6.660  1.00  0.00           H  
ATOM   3679  C   PRO B 230      -5.928   2.041   7.959  1.00  0.00           C  
ATOM   3680  O   PRO B 230      -6.542   2.910   8.584  1.00  0.00           O  
ATOM   3681  N   ARG B 231      -6.509   0.912   7.542  1.00  0.00           N  
ATOM   3682  H   ARG B 231      -5.925   0.269   7.014  1.00  0.00           H  
ATOM   3683  CA  ARG B 231      -7.853   0.463   7.937  1.00  0.00           C  
ATOM   3684  HA  ARG B 231      -8.563   1.256   7.710  1.00  0.00           H  
ATOM   3685  CB  ARG B 231      -8.206  -0.805   7.128  1.00  0.00           C  
ATOM   3686  HB2 ARG B 231      -7.429  -1.552   7.307  1.00  0.00           H  
ATOM   3687  HB3 ARG B 231      -9.147  -1.214   7.501  1.00  0.00           H  
ATOM   3688  CG  ARG B 231      -8.326  -0.598   5.600  1.00  0.00           C  
ATOM   3689  HG2 ARG B 231      -7.463  -0.047   5.228  1.00  0.00           H  
ATOM   3690  HG3 ARG B 231      -8.338  -1.577   5.118  1.00  0.00           H  
ATOM   3691  CD  ARG B 231      -9.621   0.142   5.240  1.00  0.00           C  
ATOM   3692  HD2 ARG B 231     -10.458  -0.489   5.545  1.00  0.00           H  
ATOM   3693  HD3 ARG B 231      -9.665   1.074   5.803  1.00  0.00           H  
ATOM   3694  NE  ARG B 231      -9.744   0.468   3.803  1.00  0.00           N  
ATOM   3695  HE  ARG B 231      -8.910   0.476   3.216  1.00  0.00           H  
ATOM   3696  CZ  ARG B 231     -10.843   0.889   3.205  1.00  0.00           C  
ATOM   3697  NH1 ARG B 231     -11.996   0.902   3.815  1.00  0.00           N  
ATOM   3698 HH11 ARG B 231     -12.047   0.530   4.744  1.00  0.00           H  
ATOM   3699 HH12 ARG B 231     -12.813   1.223   3.332  1.00  0.00           H  
ATOM   3700  NH2 ARG B 231     -10.804   1.322   1.987  1.00  0.00           N  
ATOM   3701 HH21 ARG B 231      -9.901   1.257   1.507  1.00  0.00           H  
ATOM   3702 HH22 ARG B 231     -11.624   1.509   1.444  1.00  0.00           H  
ATOM   3703  C   ARG B 231      -7.923   0.215   9.458  1.00  0.00           C  
ATOM   3704  O   ARG B 231      -6.976  -0.298  10.053  1.00  0.00           O  
ATOM   3705  N   ALA B 232      -9.042   0.561  10.098  1.00  0.00           N  
ATOM   3706  H   ALA B 232      -9.812   0.930   9.571  1.00  0.00           H  
ATOM   3707  CA  ALA B 232      -9.248   0.355  11.537  1.00  0.00           C  
ATOM   3708  HA  ALA B 232      -8.358   0.707  12.052  1.00  0.00           H  
ATOM   3709  CB  ALA B 232     -10.425   1.223  11.999  1.00  0.00           C  
ATOM   3710  HB1 ALA B 232     -11.343   0.910  11.499  1.00  0.00           H  
ATOM   3711  HB2 ALA B 232     -10.559   1.115  13.077  1.00  0.00           H  
ATOM   3712  HB3 ALA B 232     -10.228   2.272  11.775  1.00  0.00           H  
ATOM   3713  C   ALA B 232      -9.480  -1.135  11.887  1.00  0.00           C  
ATOM   3714  O   ALA B 232     -10.127  -1.830  11.099  1.00  0.00           O  
ATOM   3715  N   PRO B 233      -8.998  -1.649  13.039  1.00  0.00           N  
ATOM   3716  CD  PRO B 233      -8.126  -1.001  14.003  1.00  0.00           C  
ATOM   3717  HD2 PRO B 233      -8.734  -0.453  14.725  1.00  0.00           H  
ATOM   3718  HD3 PRO B 233      -7.403  -0.339  13.529  1.00  0.00           H  
ATOM   3719  CG  PRO B 233      -7.380  -2.135  14.697  1.00  0.00           C  
ATOM   3720  HG2 PRO B 233      -7.098  -1.868  15.714  1.00  0.00           H  
ATOM   3721  HG3 PRO B 233      -6.500  -2.400  14.112  1.00  0.00           H  
ATOM   3722  CB  PRO B 233      -8.364  -3.302  14.668  1.00  0.00           C  
ATOM   3723  HB2 PRO B 233      -8.963  -3.306  15.576  1.00  0.00           H  
ATOM   3724  HB3 PRO B 233      -7.839  -4.251  14.566  1.00  0.00           H  
ATOM   3725  CA  PRO B 233      -9.259  -3.027  13.456  1.00  0.00           C  
ATOM   3726  HA  PRO B 233      -8.973  -3.698  12.645  1.00  0.00           H  
ATOM   3727  C   PRO B 233     -10.734  -3.266  13.806  1.00  0.00           C  
ATOM   3728  O   PRO B 233     -11.418  -2.393  14.345  1.00  0.00           O  
ATOM   3729  N   GLY B 234     -11.205  -4.488  13.559  1.00  0.00           N  
ATOM   3730  H   GLY B 234     -10.558  -5.183  13.212  1.00  0.00           H  
ATOM   3731  CA  GLY B 234     -12.580  -4.916  13.833  1.00  0.00           C  
ATOM   3732  HA2 GLY B 234     -13.190  -4.061  14.124  1.00  0.00           H  
ATOM   3733  HA3 GLY B 234     -13.007  -5.330  12.919  1.00  0.00           H  
ATOM   3734  C   GLY B 234     -12.686  -5.978  14.931  1.00  0.00           C  
ATOM   3735  O   GLY B 234     -11.683  -6.463  15.457  1.00  0.00           O  
ATOM   3736  N   ASN B 235     -13.927  -6.372  15.238  1.00  0.00           N  
ATOM   3737  H   ASN B 235     -14.677  -5.950  14.712  1.00  0.00           H  
ATOM   3738  CA  ASN B 235     -14.259  -7.597  15.984  1.00  0.00           C  
ATOM   3739  HA  ASN B 235     -15.339  -7.584  16.132  1.00  0.00           H  
ATOM   3740  CB  ASN B 235     -13.949  -8.835  15.108  1.00  0.00           C  
ATOM   3741  HB2 ASN B 235     -12.870  -8.940  15.008  1.00  0.00           H  
ATOM   3742  HB3 ASN B 235     -14.315  -9.729  15.613  1.00  0.00           H  
ATOM   3743  CG  ASN B 235     -14.537  -8.773  13.706  1.00  0.00           C  
ATOM   3744  OD1 ASN B 235     -14.129  -7.995  12.860  1.00  0.00           O  
ATOM   3745  ND2 ASN B 235     -15.515  -9.595  13.409  1.00  0.00           N  
ATOM   3746 HD21 ASN B 235     -15.839  -9.574  12.457  1.00  0.00           H  
ATOM   3747 HD22 ASN B 235     -15.818 -10.281  14.074  1.00  0.00           H  
ATOM   3748  C   ASN B 235     -13.677  -7.695  17.415  1.00  0.00           C  
ATOM   3749  O   ASN B 235     -13.436  -8.797  17.902  1.00  0.00           O  
ATOM   3750  N   LEU B 236     -13.439  -6.559  18.082  1.00  0.00           N  
ATOM   3751  H   LEU B 236     -13.633  -5.687  17.620  1.00  0.00           H  
ATOM   3752  CA  LEU B 236     -12.863  -6.501  19.430  1.00  0.00           C  
ATOM   3753  HA  LEU B 236     -11.913  -7.033  19.401  1.00  0.00           H  
ATOM   3754  CB  LEU B 236     -12.576  -5.029  19.785  1.00  0.00           C  
ATOM   3755  HB2 LEU B 236     -11.871  -4.620  19.060  1.00  0.00           H  
ATOM   3756  HB3 LEU B 236     -13.512  -4.474  19.695  1.00  0.00           H  
ATOM   3757  CG  LEU B 236     -12.022  -4.799  21.206  1.00  0.00           C  
ATOM   3758  HG  LEU B 236     -12.708  -5.221  21.936  1.00  0.00           H  
ATOM   3759  CD1 LEU B 236     -10.637  -5.403  21.425  1.00  0.00           C  
ATOM   3760 HD11 LEU B 236     -10.685  -6.485  21.337  1.00  0.00           H  
ATOM   3761 HD12 LEU B 236      -9.930  -5.008  20.696  1.00  0.00           H  
ATOM   3762 HD13 LEU B 236     -10.287  -5.168  22.430  1.00  0.00           H  
ATOM   3763  CD2 LEU B 236     -11.916  -3.301  21.470  1.00  0.00           C  
ATOM   3764 HD21 LEU B 236     -11.582  -3.135  22.492  1.00  0.00           H  
ATOM   3765 HD22 LEU B 236     -11.202  -2.858  20.778  1.00  0.00           H  
ATOM   3766 HD23 LEU B 236     -12.891  -2.834  21.332  1.00  0.00           H  
ATOM   3767  C   LEU B 236     -13.753  -7.194  20.482  1.00  0.00           C  
ATOM   3768  O   LEU B 236     -14.938  -6.883  20.623  1.00  0.00           O  
ATOM   3769  N   THR B 237     -13.146  -8.083  21.266  1.00  0.00           N  
ATOM   3770  H   THR B 237     -12.162  -8.273  21.093  1.00  0.00           H  
ATOM   3771  CA  THR B 237     -13.768  -8.873  22.333  1.00  0.00           C  
ATOM   3772  HA  THR B 237     -14.663  -8.354  22.671  1.00  0.00           H  
ATOM   3773  CB  THR B 237     -14.208 -10.238  21.772  1.00  0.00           C  
ATOM   3774  HB  THR B 237     -14.785 -10.073  20.860  1.00  0.00           H  
ATOM   3775  CG2 THR B 237     -13.047 -11.177  21.442  1.00  0.00           C  
ATOM   3776 HG21 THR B 237     -12.429 -11.347  22.324  1.00  0.00           H  
ATOM   3777 HG22 THR B 237     -13.440 -12.130  21.090  1.00  0.00           H  
ATOM   3778 HG23 THR B 237     -12.436 -10.740  20.653  1.00  0.00           H  
ATOM   3779  OG1 THR B 237     -15.039 -10.902  22.694  1.00  0.00           O  
ATOM   3780  HG1 THR B 237     -15.913 -10.506  22.644  1.00  0.00           H  
ATOM   3781  C   THR B 237     -12.834  -8.987  23.548  1.00  0.00           C  
ATOM   3782  O   THR B 237     -11.675  -8.562  23.496  1.00  0.00           O  
ATOM   3783  N   VAL B 238     -13.347  -9.502  24.666  1.00  0.00           N  
ATOM   3784  H   VAL B 238     -14.256  -9.946  24.618  1.00  0.00           H  
ATOM   3785  CA  VAL B 238     -12.662  -9.533  25.966  1.00  0.00           C  
ATOM   3786  HA  VAL B 238     -11.603  -9.678  25.774  1.00  0.00           H  
ATOM   3787  CB  VAL B 238     -12.820  -8.178  26.699  1.00  0.00           C  
ATOM   3788  HB  VAL B 238     -12.397  -7.406  26.058  1.00  0.00           H  
ATOM   3789  CG1 VAL B 238     -14.281  -7.798  26.978  1.00  0.00           C  
ATOM   3790 HG11 VAL B 238     -14.849  -7.776  26.049  1.00  0.00           H  
ATOM   3791 HG12 VAL B 238     -14.738  -8.518  27.658  1.00  0.00           H  
ATOM   3792 HG13 VAL B 238     -14.322  -6.810  27.428  1.00  0.00           H  
ATOM   3793  CG2 VAL B 238     -12.061  -8.130  28.031  1.00  0.00           C  
ATOM   3794 HG21 VAL B 238     -12.538  -8.777  28.767  1.00  0.00           H  
ATOM   3795 HG22 VAL B 238     -11.034  -8.462  27.884  1.00  0.00           H  
ATOM   3796 HG23 VAL B 238     -12.053  -7.108  28.412  1.00  0.00           H  
ATOM   3797  C   VAL B 238     -13.134 -10.718  26.815  1.00  0.00           C  
ATOM   3798  O   VAL B 238     -14.322 -11.041  26.829  1.00  0.00           O  
ATOM   3799  N   HIE B 239     -12.208 -11.343  27.545  1.00  0.00           N  
ATOM   3800  H   HIE B 239     -11.242 -11.059  27.416  1.00  0.00           H  
ATOM   3801  CA  HIE B 239     -12.445 -12.505  28.408  1.00  0.00           C  
ATOM   3802  HA  HIE B 239     -13.509 -12.565  28.639  1.00  0.00           H  
ATOM   3803  CB  HIE B 239     -12.031 -13.795  27.678  1.00  0.00           C  
ATOM   3804  HB2 HIE B 239     -10.945 -13.816  27.586  1.00  0.00           H  
ATOM   3805  HB3 HIE B 239     -12.326 -14.657  28.277  1.00  0.00           H  
ATOM   3806  CG  HIE B 239     -12.614 -13.940  26.297  1.00  0.00           C  
ATOM   3807  ND1 HIE B 239     -12.019 -13.480  25.119  1.00  0.00           N  
ATOM   3808  CE1 HIE B 239     -12.901 -13.733  24.143  1.00  0.00           C  
ATOM   3809  HE1 HIE B 239     -12.747 -13.494  23.100  1.00  0.00           H  
ATOM   3810  NE2 HIE B 239     -14.004 -14.320  24.642  1.00  0.00           N  
ATOM   3811  HE2 HIE B 239     -14.823 -14.565  24.107  1.00  0.00           H  
ATOM   3812  CD2 HIE B 239     -13.842 -14.456  26.002  1.00  0.00           C  
ATOM   3813  HD2 HIE B 239     -14.555 -14.852  26.712  1.00  0.00           H  
ATOM   3814  C   HIE B 239     -11.675 -12.384  29.725  1.00  0.00           C  
ATOM   3815  O   HIE B 239     -10.643 -11.715  29.790  1.00  0.00           O  
ATOM   3816  N   THR B 240     -12.131 -13.065  30.773  1.00  0.00           N  
ATOM   3817  H   THR B 240     -12.966 -13.626  30.679  1.00  0.00           H  
ATOM   3818  CA  THR B 240     -11.267 -13.393  31.916  1.00  0.00           C  
ATOM   3819  HA  THR B 240     -10.687 -12.513  32.196  1.00  0.00           H  
ATOM   3820  CB  THR B 240     -12.102 -13.819  33.129  1.00  0.00           C  
ATOM   3821  HB  THR B 240     -11.452 -14.286  33.870  1.00  0.00           H  
ATOM   3822  CG2 THR B 240     -12.795 -12.625  33.778  1.00  0.00           C  
ATOM   3823 HG21 THR B 240     -12.046 -11.909  34.119  1.00  0.00           H  
ATOM   3824 HG22 THR B 240     -13.457 -12.135  33.065  1.00  0.00           H  
ATOM   3825 HG23 THR B 240     -13.373 -12.958  34.640  1.00  0.00           H  
ATOM   3826  OG1 THR B 240     -13.102 -14.736  32.745  1.00  0.00           O  
ATOM   3827  HG1 THR B 240     -13.620 -14.945  33.527  1.00  0.00           H  
ATOM   3828  C   THR B 240     -10.274 -14.500  31.547  1.00  0.00           C  
ATOM   3829  O   THR B 240     -10.488 -15.263  30.607  1.00  0.00           O  
ATOM   3830  N   GLN B 241      -9.173 -14.591  32.287  1.00  0.00           N  
ATOM   3831  H   GLN B 241      -9.012 -13.882  32.997  1.00  0.00           H  
ATOM   3832  CA  GLN B 241      -8.080 -15.536  32.080  1.00  0.00           C  
ATOM   3833  HA  GLN B 241      -8.483 -16.454  31.650  1.00  0.00           H  
ATOM   3834  CB  GLN B 241      -7.091 -14.916  31.072  1.00  0.00           C  
ATOM   3835  HB2 GLN B 241      -7.566 -14.898  30.090  1.00  0.00           H  
ATOM   3836  HB3 GLN B 241      -6.923 -13.882  31.366  1.00  0.00           H  
ATOM   3837  CG  GLN B 241      -5.709 -15.578  30.927  1.00  0.00           C  
ATOM   3838  HG2 GLN B 241      -5.120 -14.966  30.243  1.00  0.00           H  
ATOM   3839  HG3 GLN B 241      -5.187 -15.579  31.883  1.00  0.00           H  
ATOM   3840  CD  GLN B 241      -5.750 -17.006  30.393  1.00  0.00           C  
ATOM   3841  OE1 GLN B 241      -6.524 -17.850  30.808  1.00  0.00           O  
ATOM   3842  NE2 GLN B 241      -4.895 -17.348  29.456  1.00  0.00           N  
ATOM   3843 HE21 GLN B 241      -4.937 -18.308  29.160  1.00  0.00           H  
ATOM   3844 HE22 GLN B 241      -4.229 -16.691  29.098  1.00  0.00           H  
ATOM   3845  C   GLN B 241      -7.448 -15.889  33.435  1.00  0.00           C  
ATOM   3846  O   GLN B 241      -7.456 -15.077  34.366  1.00  0.00           O  
ATOM   3847  N   VAL B 242      -6.924 -17.114  33.540  1.00  0.00           N  
ATOM   3848  H   VAL B 242      -6.909 -17.683  32.700  1.00  0.00           H  
ATOM   3849  CA  VAL B 242      -6.323 -17.668  34.764  1.00  0.00           C  
ATOM   3850  HA  VAL B 242      -7.110 -17.684  35.518  1.00  0.00           H  
ATOM   3851  CB  VAL B 242      -5.876 -19.128  34.530  1.00  0.00           C  
ATOM   3852  HB  VAL B 242      -6.698 -19.648  34.036  1.00  0.00           H  
ATOM   3853  CG1 VAL B 242      -4.637 -19.258  33.634  1.00  0.00           C  
ATOM   3854 HG11 VAL B 242      -4.441 -20.310  33.429  1.00  0.00           H  
ATOM   3855 HG12 VAL B 242      -4.803 -18.743  32.690  1.00  0.00           H  
ATOM   3856 HG13 VAL B 242      -3.764 -18.825  34.126  1.00  0.00           H  
ATOM   3857  CG2 VAL B 242      -5.604 -19.869  35.844  1.00  0.00           C  
ATOM   3858 HG21 VAL B 242      -5.435 -20.926  35.637  1.00  0.00           H  
ATOM   3859 HG22 VAL B 242      -4.719 -19.465  36.338  1.00  0.00           H  
ATOM   3860 HG23 VAL B 242      -6.466 -19.780  36.505  1.00  0.00           H  
ATOM   3861  C   VAL B 242      -5.197 -16.777  35.306  1.00  0.00           C  
ATOM   3862  O   VAL B 242      -4.504 -16.106  34.541  1.00  0.00           O  
ATOM   3863  N   SER B 243      -5.041 -16.769  36.634  1.00  0.00           N  
ATOM   3864  H   SER B 243      -5.628 -17.377  37.179  1.00  0.00           H  
ATOM   3865  CA  SER B 243      -4.181 -15.832  37.373  1.00  0.00           C  
ATOM   3866  HA  SER B 243      -4.368 -15.990  38.436  1.00  0.00           H  
ATOM   3867  CB  SER B 243      -2.695 -16.129  37.137  1.00  0.00           C  
ATOM   3868  HB2 SER B 243      -2.458 -16.015  36.078  1.00  0.00           H  
ATOM   3869  HB3 SER B 243      -2.090 -15.423  37.707  1.00  0.00           H  
ATOM   3870  OG  SER B 243      -2.393 -17.453  37.554  1.00  0.00           O  
ATOM   3871  HG  SER B 243      -2.359 -17.471  38.514  1.00  0.00           H  
ATOM   3872  C   SER B 243      -4.572 -14.374  37.102  1.00  0.00           C  
ATOM   3873  O   SER B 243      -3.812 -13.595  36.527  1.00  0.00           O  
ATOM   3874  N   ASP B 244      -5.799 -14.044  37.515  1.00  0.00           N  
ATOM   3875  H   ASP B 244      -6.267 -14.726  38.101  1.00  0.00           H  
ATOM   3876  CA  ASP B 244      -6.339 -12.692  37.679  1.00  0.00           C  
ATOM   3877  HA  ASP B 244      -7.422 -12.807  37.743  1.00  0.00           H  
ATOM   3878  CB  ASP B 244      -5.906 -12.096  39.029  1.00  0.00           C  
ATOM   3879  HB2 ASP B 244      -4.831 -11.903  38.998  1.00  0.00           H  
ATOM   3880  HB3 ASP B 244      -6.413 -11.138  39.159  1.00  0.00           H  
ATOM   3881  CG  ASP B 244      -6.208 -12.971  40.260  1.00  0.00           C  
ATOM   3882  OD1 ASP B 244      -6.055 -12.410  41.365  1.00  0.00           O  
ATOM   3883  OD2 ASP B 244      -6.592 -14.160  40.113  1.00  0.00           O  
ATOM   3884  C   ASP B 244      -6.100 -11.775  36.470  1.00  0.00           C  
ATOM   3885  O   ASP B 244      -5.722 -10.608  36.595  1.00  0.00           O  
ATOM   3886  N   THR B 245      -6.313 -12.322  35.274  1.00  0.00           N  
ATOM   3887  H   THR B 245      -6.647 -13.281  35.246  1.00  0.00           H  
ATOM   3888  CA  THR B 245      -5.985 -11.683  34.000  1.00  0.00           C  
ATOM   3889  HA  THR B 245      -5.502 -10.729  34.196  1.00  0.00           H  
ATOM   3890  CB  THR B 245      -4.951 -12.550  33.259  1.00  0.00           C  
ATOM   3891  HB  THR B 245      -5.297 -13.584  33.230  1.00  0.00           H  
ATOM   3892  CG2 THR B 245      -4.606 -12.101  31.837  1.00  0.00           C  
ATOM   3893 HG21 THR B 245      -4.261 -11.069  31.849  1.00  0.00           H  
ATOM   3894 HG22 THR B 245      -3.814 -12.739  31.446  1.00  0.00           H  
ATOM   3895 HG23 THR B 245      -5.474 -12.189  31.189  1.00  0.00           H  
ATOM   3896  OG1 THR B 245      -3.721 -12.486  33.941  1.00  0.00           O  
ATOM   3897  HG1 THR B 245      -3.830 -12.914  34.812  1.00  0.00           H  
ATOM   3898  C   THR B 245      -7.244 -11.389  33.181  1.00  0.00           C  
ATOM   3899  O   THR B 245      -8.212 -12.146  33.187  1.00  0.00           O  
ATOM   3900  N   LEU B 246      -7.226 -10.284  32.439  1.00  0.00           N  
ATOM   3901  H   LEU B 246      -6.413  -9.687  32.526  1.00  0.00           H  
ATOM   3902  CA  LEU B 246      -8.087 -10.037  31.288  1.00  0.00           C  
ATOM   3903  HA  LEU B 246      -8.940 -10.714  31.320  1.00  0.00           H  
ATOM   3904  CB  LEU B 246      -8.611  -8.591  31.320  1.00  0.00           C  
ATOM   3905  HB2 LEU B 246      -7.763  -7.927  31.499  1.00  0.00           H  
ATOM   3906  HB3 LEU B 246      -9.036  -8.334  30.346  1.00  0.00           H  
ATOM   3907  CG  LEU B 246      -9.682  -8.368  32.405  1.00  0.00           C  
ATOM   3908  HG  LEU B 246      -9.394  -8.887  33.317  1.00  0.00           H  
ATOM   3909  CD1 LEU B 246      -9.788  -6.879  32.724  1.00  0.00           C  
ATOM   3910 HD11 LEU B 246     -10.532  -6.737  33.507  1.00  0.00           H  
ATOM   3911 HD12 LEU B 246      -8.826  -6.517  33.082  1.00  0.00           H  
ATOM   3912 HD13 LEU B 246     -10.081  -6.327  31.831  1.00  0.00           H  
ATOM   3913  CD2 LEU B 246     -11.058  -8.870  31.966  1.00  0.00           C  
ATOM   3914 HD21 LEU B 246     -11.778  -8.709  32.769  1.00  0.00           H  
ATOM   3915 HD22 LEU B 246     -11.017  -9.936  31.752  1.00  0.00           H  
ATOM   3916 HD23 LEU B 246     -11.389  -8.334  31.078  1.00  0.00           H  
ATOM   3917  C   LEU B 246      -7.313 -10.321  29.997  1.00  0.00           C  
ATOM   3918  O   LEU B 246      -6.145  -9.946  29.852  1.00  0.00           O  
ATOM   3919  N   LEU B 247      -7.990 -10.954  29.045  1.00  0.00           N  
ATOM   3920  H   LEU B 247      -8.949 -11.220  29.253  1.00  0.00           H  
ATOM   3921  CA  LEU B 247      -7.534 -11.178  27.679  1.00  0.00           C  
ATOM   3922  HA  LEU B 247      -6.494 -10.869  27.568  1.00  0.00           H  
ATOM   3923  CB  LEU B 247      -7.652 -12.689  27.389  1.00  0.00           C  
ATOM   3924  HB2 LEU B 247      -6.953 -13.228  28.030  1.00  0.00           H  
ATOM   3925  HB3 LEU B 247      -8.661 -13.005  27.662  1.00  0.00           H  
ATOM   3926  CG  LEU B 247      -7.418 -13.098  25.922  1.00  0.00           C  
ATOM   3927  HG  LEU B 247      -8.084 -12.543  25.261  1.00  0.00           H  
ATOM   3928  CD1 LEU B 247      -5.973 -12.847  25.498  1.00  0.00           C  
ATOM   3929 HD11 LEU B 247      -5.753 -11.780  25.540  1.00  0.00           H  
ATOM   3930 HD12 LEU B 247      -5.306 -13.404  26.150  1.00  0.00           H  
ATOM   3931 HD13 LEU B 247      -5.839 -13.186  24.470  1.00  0.00           H  
ATOM   3932  CD2 LEU B 247      -7.706 -14.589  25.751  1.00  0.00           C  
ATOM   3933 HD21 LEU B 247      -8.748 -14.786  26.006  1.00  0.00           H  
ATOM   3934 HD22 LEU B 247      -7.545 -14.879  24.713  1.00  0.00           H  
ATOM   3935 HD23 LEU B 247      -7.059 -15.178  26.401  1.00  0.00           H  
ATOM   3936  C   LEU B 247      -8.399 -10.336  26.738  1.00  0.00           C  
ATOM   3937  O   LEU B 247      -9.590 -10.601  26.611  1.00  0.00           O  
ATOM   3938  N   LEU B 248      -7.813  -9.347  26.064  1.00  0.00           N  
ATOM   3939  H   LEU B 248      -6.828  -9.162  26.233  1.00  0.00           H  
ATOM   3940  CA  LEU B 248      -8.451  -8.640  24.946  1.00  0.00           C  
ATOM   3941  HA  LEU B 248      -9.532  -8.780  24.993  1.00  0.00           H  
ATOM   3942  CB  LEU B 248      -8.169  -7.134  25.038  1.00  0.00           C  
ATOM   3943  HB2 LEU B 248      -7.090  -6.976  25.015  1.00  0.00           H  
ATOM   3944  HB3 LEU B 248      -8.586  -6.653  24.153  1.00  0.00           H  
ATOM   3945  CG  LEU B 248      -8.778  -6.508  26.312  1.00  0.00           C  
ATOM   3946  HG  LEU B 248      -9.298  -7.263  26.899  1.00  0.00           H  
ATOM   3947  CD1 LEU B 248      -7.681  -5.898  27.183  1.00  0.00           C  
ATOM   3948 HD11 LEU B 248      -6.964  -6.672  27.461  1.00  0.00           H  
ATOM   3949 HD12 LEU B 248      -7.167  -5.103  26.642  1.00  0.00           H  
ATOM   3950 HD13 LEU B 248      -8.126  -5.491  28.091  1.00  0.00           H  
ATOM   3951  CD2 LEU B 248      -9.789  -5.421  25.949  1.00  0.00           C  
ATOM   3952 HD21 LEU B 248      -9.296  -4.625  25.392  1.00  0.00           H  
ATOM   3953 HD22 LEU B 248     -10.583  -5.852  25.337  1.00  0.00           H  
ATOM   3954 HD23 LEU B 248     -10.233  -5.014  26.858  1.00  0.00           H  
ATOM   3955  C   LEU B 248      -7.961  -9.221  23.618  1.00  0.00           C  
ATOM   3956  O   LEU B 248      -6.782  -9.553  23.488  1.00  0.00           O  
ATOM   3957  N   THR B 249      -8.847  -9.334  22.627  1.00  0.00           N  
ATOM   3958  H   THR B 249      -9.806  -9.039  22.800  1.00  0.00           H  
ATOM   3959  CA  THR B 249      -8.533  -9.897  21.295  1.00  0.00           C  
ATOM   3960  HA  THR B 249      -7.486  -9.704  21.061  1.00  0.00           H  
ATOM   3961  CB  THR B 249      -8.739 -11.426  21.295  1.00  0.00           C  
ATOM   3962  HB  THR B 249      -9.783 -11.645  21.520  1.00  0.00           H  
ATOM   3963  CG2 THR B 249      -8.375 -12.096  19.971  1.00  0.00           C  
ATOM   3964 HG21 THR B 249      -8.433 -13.179  20.083  1.00  0.00           H  
ATOM   3965 HG22 THR B 249      -9.071 -11.795  19.190  1.00  0.00           H  
ATOM   3966 HG23 THR B 249      -7.360 -11.821  19.681  1.00  0.00           H  
ATOM   3967  OG1 THR B 249      -7.931 -12.041  22.278  1.00  0.00           O  
ATOM   3968  HG1 THR B 249      -8.289 -11.811  23.139  1.00  0.00           H  
ATOM   3969  C   THR B 249      -9.370  -9.221  20.200  1.00  0.00           C  
ATOM   3970  O   THR B 249     -10.511  -8.835  20.447  1.00  0.00           O  
ATOM   3971  N   TRP B 250      -8.816  -9.050  18.996  1.00  0.00           N  
ATOM   3972  H   TRP B 250      -7.866  -9.386  18.843  1.00  0.00           H  
ATOM   3973  CA  TRP B 250      -9.461  -8.377  17.853  1.00  0.00           C  
ATOM   3974  HA  TRP B 250     -10.541  -8.530  17.904  1.00  0.00           H  
ATOM   3975  CB  TRP B 250      -9.185  -6.864  17.950  1.00  0.00           C  
ATOM   3976  HB2 TRP B 250      -9.659  -6.351  17.114  1.00  0.00           H  
ATOM   3977  HB3 TRP B 250      -9.667  -6.493  18.851  1.00  0.00           H  
ATOM   3978  CG  TRP B 250      -7.743  -6.459  18.004  1.00  0.00           C  
ATOM   3979  CD1 TRP B 250      -6.966  -6.181  16.934  1.00  0.00           C  
ATOM   3980  HD1 TRP B 250      -7.298  -6.213  15.902  1.00  0.00           H  
ATOM   3981  NE1 TRP B 250      -5.683  -5.893  17.354  1.00  0.00           N  
ATOM   3982  HE1 TRP B 250      -4.927  -5.652  16.723  1.00  0.00           H  
ATOM   3983  CE2 TRP B 250      -5.563  -5.987  18.722  1.00  0.00           C  
ATOM   3984  CZ2 TRP B 250      -4.486  -5.811  19.601  1.00  0.00           C  
ATOM   3985  HZ2 TRP B 250      -3.503  -5.595  19.218  1.00  0.00           H  
ATOM   3986  CH2 TRP B 250      -4.699  -5.933  20.981  1.00  0.00           C  
ATOM   3987  HH2 TRP B 250      -3.873  -5.794  21.664  1.00  0.00           H  
ATOM   3988  CZ3 TRP B 250      -5.980  -6.250  21.463  1.00  0.00           C  
ATOM   3989  HZ3 TRP B 250      -6.136  -6.369  22.525  1.00  0.00           H  
ATOM   3990  CE3 TRP B 250      -7.053  -6.444  20.571  1.00  0.00           C  
ATOM   3991  HE3 TRP B 250      -8.029  -6.702  20.952  1.00  0.00           H  
ATOM   3992  CD2 TRP B 250      -6.874  -6.321  19.174  1.00  0.00           C  
ATOM   3993  C   TRP B 250      -8.992  -8.973  16.508  1.00  0.00           C  
ATOM   3994  O   TRP B 250      -8.289  -9.982  16.493  1.00  0.00           O  
ATOM   3995  N   SER B 251      -9.392  -8.380  15.373  1.00  0.00           N  
ATOM   3996  H   SER B 251     -10.010  -7.579  15.444  1.00  0.00           H  
ATOM   3997  CA  SER B 251      -9.002  -8.832  14.022  1.00  0.00           C  
ATOM   3998  HA  SER B 251      -8.473  -9.781  14.115  1.00  0.00           H  
ATOM   3999  CB  SER B 251     -10.246  -9.115  13.179  1.00  0.00           C  
ATOM   4000  HB2 SER B 251     -10.921  -9.777  13.725  1.00  0.00           H  
ATOM   4001  HB3 SER B 251     -10.760  -8.179  12.957  1.00  0.00           H  
ATOM   4002  OG  SER B 251      -9.851  -9.748  11.981  1.00  0.00           O  
ATOM   4003  HG  SER B 251     -10.356  -9.394  11.241  1.00  0.00           H  
ATOM   4004  C   SER B 251      -8.064  -7.867  13.277  1.00  0.00           C  
ATOM   4005  O   SER B 251      -8.195  -6.645  13.395  1.00  0.00           O  
ATOM   4006  N   ASN B 252      -7.148  -8.416  12.468  1.00  0.00           N  
ATOM   4007  H   ASN B 252      -7.201  -9.415  12.333  1.00  0.00           H  
ATOM   4008  CA  ASN B 252      -6.328  -7.660  11.514  1.00  0.00           C  
ATOM   4009  HA  ASN B 252      -5.918  -6.790  12.025  1.00  0.00           H  
ATOM   4010  CB  ASN B 252      -5.144  -8.545  11.067  1.00  0.00           C  
ATOM   4011  HB2 ASN B 252      -4.662  -8.953  11.955  1.00  0.00           H  
ATOM   4012  HB3 ASN B 252      -5.510  -9.375  10.462  1.00  0.00           H  
ATOM   4013  CG  ASN B 252      -4.092  -7.796  10.256  1.00  0.00           C  
ATOM   4014  OD1 ASN B 252      -4.385  -6.899   9.482  1.00  0.00           O  
ATOM   4015  ND2 ASN B 252      -2.834  -8.125  10.443  1.00  0.00           N  
ATOM   4016 HD21 ASN B 252      -2.141  -7.653   9.886  1.00  0.00           H  
ATOM   4017 HD22 ASN B 252      -2.593  -8.897  11.033  1.00  0.00           H  
ATOM   4018  C   ASN B 252      -7.209  -7.217  10.320  1.00  0.00           C  
ATOM   4019  O   ASN B 252      -7.859  -8.071   9.715  1.00  0.00           O  
ATOM   4020  N   PRO B 253      -7.284  -5.918   9.969  1.00  0.00           N  
ATOM   4021  CD  PRO B 253      -6.706  -4.797  10.694  1.00  0.00           C  
ATOM   4022  HD2 PRO B 253      -5.618  -4.852  10.703  1.00  0.00           H  
ATOM   4023  HD3 PRO B 253      -7.091  -4.787  11.714  1.00  0.00           H  
ATOM   4024  CG  PRO B 253      -7.165  -3.537   9.966  1.00  0.00           C  
ATOM   4025  HG2 PRO B 253      -6.411  -3.228   9.245  1.00  0.00           H  
ATOM   4026  HG3 PRO B 253      -7.374  -2.738  10.674  1.00  0.00           H  
ATOM   4027  CB  PRO B 253      -8.428  -3.985   9.233  1.00  0.00           C  
ATOM   4028  HB2 PRO B 253      -8.629  -3.381   8.350  1.00  0.00           H  
ATOM   4029  HB3 PRO B 253      -9.277  -3.945   9.916  1.00  0.00           H  
ATOM   4030  CA  PRO B 253      -8.152  -5.448   8.888  1.00  0.00           C  
ATOM   4031  HA  PRO B 253      -9.096  -5.992   8.922  1.00  0.00           H  
ATOM   4032  C   PRO B 253      -7.578  -5.638   7.469  1.00  0.00           C  
ATOM   4033  O   PRO B 253      -8.249  -5.280   6.501  1.00  0.00           O  
ATOM   4034  N   TYR B 254      -6.366  -6.189   7.328  1.00  0.00           N  
ATOM   4035  H   TYR B 254      -5.867  -6.480   8.163  1.00  0.00           H  
ATOM   4036  CA  TYR B 254      -5.736  -6.497   6.038  1.00  0.00           C  
ATOM   4037  HA  TYR B 254      -6.260  -5.942   5.262  1.00  0.00           H  
ATOM   4038  CB  TYR B 254      -4.278  -6.008   6.042  1.00  0.00           C  
ATOM   4039  HB2 TYR B 254      -3.766  -6.378   6.930  1.00  0.00           H  
ATOM   4040  HB3 TYR B 254      -3.765  -6.423   5.173  1.00  0.00           H  
ATOM   4041  CG  TYR B 254      -4.175  -4.499   5.995  1.00  0.00           C  
ATOM   4042  CD1 TYR B 254      -3.924  -3.857   4.768  1.00  0.00           C  
ATOM   4043  HD1 TYR B 254      -3.720  -4.441   3.884  1.00  0.00           H  
ATOM   4044  CE1 TYR B 254      -3.989  -2.458   4.678  1.00  0.00           C  
ATOM   4045  HE1 TYR B 254      -3.802  -1.964   3.736  1.00  0.00           H  
ATOM   4046  CZ  TYR B 254      -4.337  -1.705   5.816  1.00  0.00           C  
ATOM   4047  OH  TYR B 254      -4.517  -0.370   5.706  1.00  0.00           O  
ATOM   4048  HH  TYR B 254      -4.383  -0.081   4.780  1.00  0.00           H  
ATOM   4049  CE2 TYR B 254      -4.532  -2.339   7.061  1.00  0.00           C  
ATOM   4050  HE2 TYR B 254      -4.782  -1.752   7.932  1.00  0.00           H  
ATOM   4051  CD2 TYR B 254      -4.432  -3.738   7.151  1.00  0.00           C  
ATOM   4052  HD2 TYR B 254      -4.604  -4.241   8.093  1.00  0.00           H  
ATOM   4053  C   TYR B 254      -5.811  -7.999   5.703  1.00  0.00           C  
ATOM   4054  O   TYR B 254      -5.666  -8.830   6.601  1.00  0.00           O  
ATOM   4055  N   PRO B 255      -5.982  -8.381   4.421  1.00  0.00           N  
ATOM   4056  CD  PRO B 255      -6.272  -7.523   3.279  1.00  0.00           C  
ATOM   4057  HD2 PRO B 255      -5.537  -6.722   3.192  1.00  0.00           H  
ATOM   4058  HD3 PRO B 255      -7.274  -7.107   3.386  1.00  0.00           H  
ATOM   4059  CG  PRO B 255      -6.216  -8.420   2.040  1.00  0.00           C  
ATOM   4060  HG2 PRO B 255      -5.217  -8.383   1.603  1.00  0.00           H  
ATOM   4061  HG3 PRO B 255      -6.964  -8.131   1.301  1.00  0.00           H  
ATOM   4062  CB  PRO B 255      -6.482  -9.817   2.600  1.00  0.00           C  
ATOM   4063  HB2 PRO B 255      -6.056 -10.597   1.967  1.00  0.00           H  
ATOM   4064  HB3 PRO B 255      -7.558  -9.964   2.717  1.00  0.00           H  
ATOM   4065  CA  PRO B 255      -5.822  -9.765   3.980  1.00  0.00           C  
ATOM   4066  HA  PRO B 255      -6.357 -10.422   4.663  1.00  0.00           H  
ATOM   4067  C   PRO B 255      -4.328 -10.153   3.899  1.00  0.00           C  
ATOM   4068  O   PRO B 255      -3.507  -9.291   3.578  1.00  0.00           O  
ATOM   4069  N   PRO B 256      -3.951 -11.434   4.096  1.00  0.00           N  
ATOM   4070  CD  PRO B 256      -4.793 -12.514   4.590  1.00  0.00           C  
ATOM   4071  HD2 PRO B 256      -5.331 -12.966   3.755  1.00  0.00           H  
ATOM   4072  HD3 PRO B 256      -5.489 -12.173   5.357  1.00  0.00           H  
ATOM   4073  CG  PRO B 256      -3.831 -13.529   5.206  1.00  0.00           C  
ATOM   4074  HG2 PRO B 256      -4.234 -14.542   5.173  1.00  0.00           H  
ATOM   4075  HG3 PRO B 256      -3.597 -13.237   6.231  1.00  0.00           H  
ATOM   4076  CB  PRO B 256      -2.587 -13.380   4.334  1.00  0.00           C  
ATOM   4077  HB2 PRO B 256      -2.724 -13.936   3.404  1.00  0.00           H  
ATOM   4078  HB3 PRO B 256      -1.688 -13.713   4.852  1.00  0.00           H  
ATOM   4079  CA  PRO B 256      -2.551 -11.877   4.054  1.00  0.00           C  
ATOM   4080  HA  PRO B 256      -2.023 -11.385   4.871  1.00  0.00           H  
ATOM   4081  C   PRO B 256      -1.786 -11.571   2.756  1.00  0.00           C  
ATOM   4082  O   PRO B 256      -0.583 -11.325   2.818  1.00  0.00           O  
ATOM   4083  N   ASP B 257      -2.453 -11.527   1.597  1.00  0.00           N  
ATOM   4084  H   ASP B 257      -3.374 -11.956   1.543  1.00  0.00           H  
ATOM   4085  CA  ASP B 257      -1.853 -11.139   0.307  1.00  0.00           C  
ATOM   4086  HA  ASP B 257      -1.040 -11.835   0.091  1.00  0.00           H  
ATOM   4087  CB  ASP B 257      -2.899 -11.247  -0.822  1.00  0.00           C  
ATOM   4088  HB2 ASP B 257      -3.680 -10.507  -0.633  1.00  0.00           H  
ATOM   4089  HB3 ASP B 257      -2.415 -10.975  -1.763  1.00  0.00           H  
ATOM   4090  CG  ASP B 257      -3.568 -12.616  -0.976  1.00  0.00           C  
ATOM   4091  OD1 ASP B 257      -3.569 -13.111  -2.130  1.00  0.00           O  
ATOM   4092  OD2 ASP B 257      -4.101 -13.125   0.038  1.00  0.00           O  
ATOM   4093  C   ASP B 257      -1.268  -9.708   0.269  1.00  0.00           C  
ATOM   4094  O   ASP B 257      -0.464  -9.393  -0.614  1.00  0.00           O  
ATOM   4095  N   ASN B 258      -1.700  -8.819   1.168  1.00  0.00           N  
ATOM   4096  H   ASN B 258      -2.291  -9.164   1.916  1.00  0.00           H  
ATOM   4097  CA  ASN B 258      -1.266  -7.425   1.217  1.00  0.00           C  
ATOM   4098  HA  ASN B 258      -1.112  -7.082   0.193  1.00  0.00           H  
ATOM   4099  CB  ASN B 258      -2.397  -6.591   1.834  1.00  0.00           C  
ATOM   4100  HB2 ASN B 258      -3.333  -6.820   1.325  1.00  0.00           H  
ATOM   4101  HB3 ASN B 258      -2.511  -6.841   2.889  1.00  0.00           H  
ATOM   4102  CG  ASN B 258      -2.115  -5.110   1.711  1.00  0.00           C  
ATOM   4103  OD1 ASN B 258      -1.071  -4.621   2.112  1.00  0.00           O  
ATOM   4104  ND2 ASN B 258      -3.015  -4.356   1.138  1.00  0.00           N  
ATOM   4105 HD21 ASN B 258      -2.794  -3.366   1.037  1.00  0.00           H  
ATOM   4106 HD22 ASN B 258      -3.840  -4.745   0.723  1.00  0.00           H  
ATOM   4107  C   ASN B 258       0.064  -7.272   1.978  1.00  0.00           C  
ATOM   4108  O   ASN B 258       0.178  -7.640   3.143  1.00  0.00           O  
ATOM   4109  N   TYR B 259       1.077  -6.665   1.358  1.00  0.00           N  
ATOM   4110  H   TYR B 259       0.943  -6.338   0.416  1.00  0.00           H  
ATOM   4111  CA  TYR B 259       2.416  -6.550   1.952  1.00  0.00           C  
ATOM   4112  HA  TYR B 259       2.721  -7.546   2.267  1.00  0.00           H  
ATOM   4113  CB  TYR B 259       3.394  -6.058   0.876  1.00  0.00           C  
ATOM   4114  HB2 TYR B 259       3.081  -5.062   0.557  1.00  0.00           H  
ATOM   4115  HB3 TYR B 259       4.382  -5.955   1.323  1.00  0.00           H  
ATOM   4116  CG  TYR B 259       3.526  -6.957  -0.347  1.00  0.00           C  
ATOM   4117  CD1 TYR B 259       3.757  -6.371  -1.608  1.00  0.00           C  
ATOM   4118  HD1 TYR B 259       3.810  -5.298  -1.700  1.00  0.00           H  
ATOM   4119  CE1 TYR B 259       3.957  -7.172  -2.745  1.00  0.00           C  
ATOM   4120  HE1 TYR B 259       4.190  -6.725  -3.701  1.00  0.00           H  
ATOM   4121  CZ  TYR B 259       3.889  -8.575  -2.634  1.00  0.00           C  
ATOM   4122  OH  TYR B 259       4.059  -9.343  -3.738  1.00  0.00           O  
ATOM   4123  HH  TYR B 259       4.223 -10.272  -3.497  1.00  0.00           H  
ATOM   4124  CE2 TYR B 259       3.625  -9.168  -1.385  1.00  0.00           C  
ATOM   4125  HE2 TYR B 259       3.546 -10.242  -1.303  1.00  0.00           H  
ATOM   4126  CD2 TYR B 259       3.455  -8.362  -0.242  1.00  0.00           C  
ATOM   4127  HD2 TYR B 259       3.255  -8.841   0.707  1.00  0.00           H  
ATOM   4128  C   TYR B 259       2.499  -5.700   3.233  1.00  0.00           C  
ATOM   4129  O   TYR B 259       3.486  -5.823   3.962  1.00  0.00           O  
ATOM   4130  N   LEU B 260       1.478  -4.895   3.553  1.00  0.00           N  
ATOM   4131  H   LEU B 260       0.691  -4.838   2.913  1.00  0.00           H  
ATOM   4132  CA  LEU B 260       1.346  -4.201   4.843  1.00  0.00           C  
ATOM   4133  HA  LEU B 260       2.323  -3.797   5.099  1.00  0.00           H  
ATOM   4134  CB  LEU B 260       0.346  -3.040   4.683  1.00  0.00           C  
ATOM   4135  HB2 LEU B 260       0.468  -2.582   3.701  1.00  0.00           H  
ATOM   4136  HB3 LEU B 260      -0.664  -3.450   4.734  1.00  0.00           H  
ATOM   4137  CG  LEU B 260       0.502  -1.942   5.755  1.00  0.00           C  
ATOM   4138  HG  LEU B 260       0.575  -2.382   6.747  1.00  0.00           H  
ATOM   4139  CD1 LEU B 260       1.754  -1.100   5.488  1.00  0.00           C  
ATOM   4140 HD11 LEU B 260       1.742  -0.727   4.462  1.00  0.00           H  
ATOM   4141 HD12 LEU B 260       1.778  -0.246   6.159  1.00  0.00           H  
ATOM   4142 HD13 LEU B 260       2.652  -1.691   5.649  1.00  0.00           H  
ATOM   4143  CD2 LEU B 260      -0.707  -1.010   5.751  1.00  0.00           C  
ATOM   4144 HD21 LEU B 260      -0.831  -0.566   4.765  1.00  0.00           H  
ATOM   4145 HD22 LEU B 260      -1.595  -1.584   6.008  1.00  0.00           H  
ATOM   4146 HD23 LEU B 260      -0.577  -0.222   6.491  1.00  0.00           H  
ATOM   4147  C   LEU B 260       0.910  -5.130   5.996  1.00  0.00           C  
ATOM   4148  O   LEU B 260       1.158  -4.822   7.160  1.00  0.00           O  
ATOM   4149  N   TYR B 261       0.311  -6.289   5.688  1.00  0.00           N  
ATOM   4150  H   TYR B 261       0.172  -6.518   4.707  1.00  0.00           H  
ATOM   4151  CA  TYR B 261      -0.186  -7.252   6.684  1.00  0.00           C  
ATOM   4152  HA  TYR B 261      -0.983  -6.783   7.263  1.00  0.00           H  
ATOM   4153  CB  TYR B 261      -0.768  -8.477   5.956  1.00  0.00           C  
ATOM   4154  HB2 TYR B 261      -1.572  -8.148   5.295  1.00  0.00           H  
ATOM   4155  HB3 TYR B 261       0.006  -8.924   5.330  1.00  0.00           H  
ATOM   4156  CG  TYR B 261      -1.301  -9.559   6.875  1.00  0.00           C  
ATOM   4157  CD1 TYR B 261      -0.478 -10.625   7.280  1.00  0.00           C  
ATOM   4158  HD1 TYR B 261       0.528 -10.695   6.900  1.00  0.00           H  
ATOM   4159  CE1 TYR B 261      -0.967 -11.601   8.173  1.00  0.00           C  
ATOM   4160  HE1 TYR B 261      -0.331 -12.411   8.493  1.00  0.00           H  
ATOM   4161  CZ  TYR B 261      -2.295 -11.517   8.639  1.00  0.00           C  
ATOM   4162  OH  TYR B 261      -2.770 -12.435   9.522  1.00  0.00           O  
ATOM   4163  HH  TYR B 261      -2.173 -13.176   9.625  1.00  0.00           H  
ATOM   4164  CE2 TYR B 261      -3.134 -10.477   8.195  1.00  0.00           C  
ATOM   4165  HE2 TYR B 261      -4.162 -10.432   8.522  1.00  0.00           H  
ATOM   4166  CD2 TYR B 261      -2.630  -9.496   7.324  1.00  0.00           C  
ATOM   4167  HD2 TYR B 261      -3.269  -8.695   6.993  1.00  0.00           H  
ATOM   4168  C   TYR B 261       0.906  -7.690   7.670  1.00  0.00           C  
ATOM   4169  O   TYR B 261       0.687  -7.701   8.876  1.00  0.00           O  
ATOM   4170  N   ASN B 262       2.109  -7.977   7.160  1.00  0.00           N  
ATOM   4171  H   ASN B 262       2.213  -7.894   6.159  1.00  0.00           H  
ATOM   4172  CA  ASN B 262       3.277  -8.385   7.956  1.00  0.00           C  
ATOM   4173  HA  ASN B 262       3.023  -9.262   8.555  1.00  0.00           H  
ATOM   4174  CB  ASN B 262       4.438  -8.711   7.002  1.00  0.00           C  
ATOM   4175  HB2 ASN B 262       4.699  -7.807   6.449  1.00  0.00           H  
ATOM   4176  HB3 ASN B 262       5.300  -9.003   7.602  1.00  0.00           H  
ATOM   4177  CG  ASN B 262       4.199  -9.817   5.997  1.00  0.00           C  
ATOM   4178  OD1 ASN B 262       4.850  -9.861   4.968  1.00  0.00           O  
ATOM   4179  ND2 ASN B 262       3.289 -10.734   6.229  1.00  0.00           N  
ATOM   4180 HD21 ASN B 262       3.149 -11.425   5.512  1.00  0.00           H  
ATOM   4181 HD22 ASN B 262       2.748 -10.721   7.070  1.00  0.00           H  
ATOM   4182  C   ASN B 262       3.785  -7.314   8.930  1.00  0.00           C  
ATOM   4183  O   ASN B 262       4.506  -7.647   9.864  1.00  0.00           O  
ATOM   4184  N   HIE B 263       3.480  -6.044   8.662  1.00  0.00           N  
ATOM   4185  H   HIE B 263       2.815  -5.855   7.923  1.00  0.00           H  
ATOM   4186  CA  HIE B 263       4.065  -4.897   9.356  1.00  0.00           C  
ATOM   4187  HA  HIE B 263       4.974  -5.209   9.871  1.00  0.00           H  
ATOM   4188  CB  HIE B 263       4.435  -3.826   8.321  1.00  0.00           C  
ATOM   4189  HB2 HIE B 263       3.537  -3.531   7.778  1.00  0.00           H  
ATOM   4190  HB3 HIE B 263       4.815  -2.953   8.850  1.00  0.00           H  
ATOM   4191  CG  HIE B 263       5.500  -4.227   7.333  1.00  0.00           C  
ATOM   4192  ND1 HIE B 263       6.788  -4.635   7.680  1.00  0.00           N  
ATOM   4193  CE1 HIE B 263       7.501  -4.619   6.547  1.00  0.00           C  
ATOM   4194  HE1 HIE B 263       8.565  -4.811   6.492  1.00  0.00           H  
ATOM   4195  NE2 HIE B 263       6.723  -4.272   5.507  1.00  0.00           N  
ATOM   4196  HE2 HIE B 263       7.056  -4.121   4.562  1.00  0.00           H  
ATOM   4197  CD2 HIE B 263       5.456  -4.011   5.984  1.00  0.00           C  
ATOM   4198  HD2 HIE B 263       4.611  -3.627   5.427  1.00  0.00           H  
ATOM   4199  C   HIE B 263       3.148  -4.298  10.424  1.00  0.00           C  
ATOM   4200  O   HIE B 263       3.569  -3.368  11.109  1.00  0.00           O  
ATOM   4201  N   LEU B 264       1.899  -4.762  10.520  1.00  0.00           N  
ATOM   4202  H   LEU B 264       1.635  -5.540   9.934  1.00  0.00           H  
ATOM   4203  CA  LEU B 264       0.865  -4.173  11.369  1.00  0.00           C  
ATOM   4204  HA  LEU B 264       0.936  -3.093  11.248  1.00  0.00           H  
ATOM   4205  CB  LEU B 264      -0.523  -4.641  10.874  1.00  0.00           C  
ATOM   4206  HB2 LEU B 264      -0.444  -5.076   9.875  1.00  0.00           H  
ATOM   4207  HB3 LEU B 264      -0.887  -5.427  11.538  1.00  0.00           H  
ATOM   4208  CG  LEU B 264      -1.546  -3.492  10.827  1.00  0.00           C  
ATOM   4209  HG  LEU B 264      -1.448  -2.889  11.729  1.00  0.00           H  
ATOM   4210  CD1 LEU B 264      -1.320  -2.604   9.599  1.00  0.00           C  
ATOM   4211 HD11 LEU B 264      -2.077  -1.823   9.559  1.00  0.00           H  
ATOM   4212 HD12 LEU B 264      -0.342  -2.132   9.658  1.00  0.00           H  
ATOM   4213 HD13 LEU B 264      -1.370  -3.200   8.687  1.00  0.00           H  
ATOM   4214  CD2 LEU B 264      -2.973  -4.031  10.763  1.00  0.00           C  
ATOM   4215 HD21 LEU B 264      -3.176  -4.623  11.654  1.00  0.00           H  
ATOM   4216 HD22 LEU B 264      -3.684  -3.207  10.713  1.00  0.00           H  
ATOM   4217 HD23 LEU B 264      -3.086  -4.662   9.883  1.00  0.00           H  
ATOM   4218  C   LEU B 264       1.064  -4.484  12.865  1.00  0.00           C  
ATOM   4219  O   LEU B 264       1.318  -5.621  13.249  1.00  0.00           O  
ATOM   4220  N   THR B 265       0.870  -3.476  13.714  1.00  0.00           N  
ATOM   4221  H   THR B 265       0.669  -2.559  13.327  1.00  0.00           H  
ATOM   4222  CA  THR B 265       0.819  -3.599  15.179  1.00  0.00           C  
ATOM   4223  HA  THR B 265       0.361  -4.560  15.415  1.00  0.00           H  
ATOM   4224  CB  THR B 265       2.234  -3.627  15.777  1.00  0.00           C  
ATOM   4225  HB  THR B 265       2.853  -4.321  15.208  1.00  0.00           H  
ATOM   4226  CG2 THR B 265       2.915  -2.256  15.800  1.00  0.00           C  
ATOM   4227 HG21 THR B 265       3.961  -2.384  16.073  1.00  0.00           H  
ATOM   4228 HG22 THR B 265       2.866  -1.801  14.811  1.00  0.00           H  
ATOM   4229 HG23 THR B 265       2.433  -1.610  16.533  1.00  0.00           H  
ATOM   4230  OG1 THR B 265       2.141  -4.097  17.097  1.00  0.00           O  
ATOM   4231  HG1 THR B 265       2.059  -5.072  17.045  1.00  0.00           H  
ATOM   4232  C   THR B 265      -0.084  -2.510  15.783  1.00  0.00           C  
ATOM   4233  O   THR B 265      -0.651  -1.697  15.044  1.00  0.00           O  
ATOM   4234  N   TYR B 266      -0.286  -2.503  17.106  1.00  0.00           N  
ATOM   4235  H   TYR B 266       0.337  -3.060  17.681  1.00  0.00           H  
ATOM   4236  CA  TYR B 266      -1.518  -1.973  17.704  1.00  0.00           C  
ATOM   4237  HA  TYR B 266      -2.009  -1.347  16.962  1.00  0.00           H  
ATOM   4238  CB  TYR B 266      -2.485  -3.133  18.018  1.00  0.00           C  
ATOM   4239  HB2 TYR B 266      -2.136  -3.636  18.919  1.00  0.00           H  
ATOM   4240  HB3 TYR B 266      -3.465  -2.716  18.249  1.00  0.00           H  
ATOM   4241  CG  TYR B 266      -2.647  -4.176  16.922  1.00  0.00           C  
ATOM   4242  CD1 TYR B 266      -3.601  -3.999  15.900  1.00  0.00           C  
ATOM   4243  HD1 TYR B 266      -4.223  -3.114  15.895  1.00  0.00           H  
ATOM   4244  CE1 TYR B 266      -3.741  -4.974  14.887  1.00  0.00           C  
ATOM   4245  HE1 TYR B 266      -4.467  -4.851  14.097  1.00  0.00           H  
ATOM   4246  CZ  TYR B 266      -2.906  -6.115  14.887  1.00  0.00           C  
ATOM   4247  OH  TYR B 266      -3.032  -7.061  13.920  1.00  0.00           O  
ATOM   4248  HH  TYR B 266      -2.327  -7.714  13.989  1.00  0.00           H  
ATOM   4249  CE2 TYR B 266      -1.951  -6.286  15.910  1.00  0.00           C  
ATOM   4250  HE2 TYR B 266      -1.309  -7.155  15.919  1.00  0.00           H  
ATOM   4251  CD2 TYR B 266      -1.832  -5.326  16.930  1.00  0.00           C  
ATOM   4252  HD2 TYR B 266      -1.098  -5.477  17.712  1.00  0.00           H  
ATOM   4253  C   TYR B 266      -1.315  -1.096  18.949  1.00  0.00           C  
ATOM   4254  O   TYR B 266      -0.375  -1.269  19.727  1.00  0.00           O  
ATOM   4255  N   ALA B 267      -2.278  -0.199  19.175  1.00  0.00           N  
ATOM   4256  H   ALA B 267      -3.012  -0.113  18.478  1.00  0.00           H  
ATOM   4257  CA  ALA B 267      -2.486   0.485  20.446  1.00  0.00           C  
ATOM   4258  HA  ALA B 267      -1.884  -0.005  21.209  1.00  0.00           H  
ATOM   4259  CB  ALA B 267      -2.022   1.943  20.357  1.00  0.00           C  
ATOM   4260  HB1 ALA B 267      -0.951   1.976  20.152  1.00  0.00           H  
ATOM   4261  HB2 ALA B 267      -2.563   2.457  19.564  1.00  0.00           H  
ATOM   4262  HB3 ALA B 267      -2.209   2.438  21.311  1.00  0.00           H  
ATOM   4263  C   ALA B 267      -3.953   0.365  20.879  1.00  0.00           C  
ATOM   4264  O   ALA B 267      -4.872   0.584  20.087  1.00  0.00           O  
ATOM   4265  N   VAL B 268      -4.160   0.035  22.151  1.00  0.00           N  
ATOM   4266  H   VAL B 268      -3.337  -0.040  22.742  1.00  0.00           H  
ATOM   4267  CA  VAL B 268      -5.455  -0.134  22.821  1.00  0.00           C  
ATOM   4268  HA  VAL B 268      -6.243  -0.113  22.073  1.00  0.00           H  
ATOM   4269  CB  VAL B 268      -5.539  -1.501  23.542  1.00  0.00           C  
ATOM   4270  HB  VAL B 268      -4.841  -1.499  24.381  1.00  0.00           H  
ATOM   4271  CG1 VAL B 268      -6.947  -1.770  24.090  1.00  0.00           C  
ATOM   4272 HG11 VAL B 268      -6.965  -2.722  24.624  1.00  0.00           H  
ATOM   4273 HG12 VAL B 268      -7.242  -0.986  24.785  1.00  0.00           H  
ATOM   4274 HG13 VAL B 268      -7.665  -1.814  23.271  1.00  0.00           H  
ATOM   4275  CG2 VAL B 268      -5.176  -2.680  22.629  1.00  0.00           C  
ATOM   4276 HG21 VAL B 268      -4.142  -2.602  22.296  1.00  0.00           H  
ATOM   4277 HG22 VAL B 268      -5.285  -3.621  23.169  1.00  0.00           H  
ATOM   4278 HG23 VAL B 268      -5.833  -2.695  21.762  1.00  0.00           H  
ATOM   4279  C   VAL B 268      -5.675   1.025  23.800  1.00  0.00           C  
ATOM   4280  O   VAL B 268      -4.795   1.365  24.589  1.00  0.00           O  
ATOM   4281  N   ASN B 269      -6.854   1.638  23.765  1.00  0.00           N  
ATOM   4282  H   ASN B 269      -7.541   1.279  23.109  1.00  0.00           H  
ATOM   4283  CA  ASN B 269      -7.339   2.593  24.762  1.00  0.00           C  
ATOM   4284  HA  ASN B 269      -6.511   2.913  25.395  1.00  0.00           H  
ATOM   4285  CB  ASN B 269      -7.893   3.816  24.003  1.00  0.00           C  
ATOM   4286  HB2 ASN B 269      -7.059   4.329  23.532  1.00  0.00           H  
ATOM   4287  HB3 ASN B 269      -8.560   3.460  23.220  1.00  0.00           H  
ATOM   4288  CG  ASN B 269      -8.658   4.855  24.809  1.00  0.00           C  
ATOM   4289  OD1 ASN B 269      -9.541   5.521  24.280  1.00  0.00           O  
ATOM   4290  ND2 ASN B 269      -8.389   5.039  26.079  1.00  0.00           N  
ATOM   4291 HD21 ASN B 269      -8.938   5.720  26.584  1.00  0.00           H  
ATOM   4292 HD22 ASN B 269      -7.599   4.609  26.549  1.00  0.00           H  
ATOM   4293  C   ASN B 269      -8.385   1.894  25.642  1.00  0.00           C  
ATOM   4294  O   ASN B 269      -9.308   1.285  25.103  1.00  0.00           O  
ATOM   4295  N   ILE B 270      -8.252   2.001  26.966  1.00  0.00           N  
ATOM   4296  H   ILE B 270      -7.504   2.588  27.319  1.00  0.00           H  
ATOM   4297  CA  ILE B 270      -9.172   1.451  27.978  1.00  0.00           C  
ATOM   4298  HA  ILE B 270     -10.039   1.021  27.480  1.00  0.00           H  
ATOM   4299  CB  ILE B 270      -8.472   0.334  28.796  1.00  0.00           C  
ATOM   4300  HB  ILE B 270      -7.503   0.710  29.121  1.00  0.00           H  
ATOM   4301  CG2 ILE B 270      -9.249  -0.068  30.068  1.00  0.00           C  
ATOM   4302 HG21 ILE B 270     -10.245  -0.427  29.807  1.00  0.00           H  
ATOM   4303 HG22 ILE B 270      -8.720  -0.849  30.614  1.00  0.00           H  
ATOM   4304 HG23 ILE B 270      -9.340   0.780  30.748  1.00  0.00           H  
ATOM   4305  CG1 ILE B 270      -8.230  -0.871  27.862  1.00  0.00           C  
ATOM   4306 HG12 ILE B 270      -9.178  -1.175  27.428  1.00  0.00           H  
ATOM   4307 HG13 ILE B 270      -7.572  -0.559  27.054  1.00  0.00           H  
ATOM   4308  CD1 ILE B 270      -7.587  -2.096  28.515  1.00  0.00           C  
ATOM   4309 HD11 ILE B 270      -6.702  -1.791  29.070  1.00  0.00           H  
ATOM   4310 HD12 ILE B 270      -8.291  -2.588  29.187  1.00  0.00           H  
ATOM   4311 HD13 ILE B 270      -7.297  -2.803  27.738  1.00  0.00           H  
ATOM   4312  C   ILE B 270      -9.677   2.593  28.864  1.00  0.00           C  
ATOM   4313  O   ILE B 270      -8.911   3.516  29.135  1.00  0.00           O  
ATOM   4314  N   TRP B 271     -10.937   2.543  29.304  1.00  0.00           N  
ATOM   4315  H   TRP B 271     -11.517   1.755  29.032  1.00  0.00           H  
ATOM   4316  CA  TRP B 271     -11.535   3.521  30.228  1.00  0.00           C  
ATOM   4317  HA  TRP B 271     -10.805   3.739  31.008  1.00  0.00           H  
ATOM   4318  CB  TRP B 271     -11.840   4.829  29.481  1.00  0.00           C  
ATOM   4319  HB2 TRP B 271     -11.973   5.613  30.228  1.00  0.00           H  
ATOM   4320  HB3 TRP B 271     -10.974   5.110  28.884  1.00  0.00           H  
ATOM   4321  CG  TRP B 271     -13.043   4.847  28.586  1.00  0.00           C  
ATOM   4322  CD1 TRP B 271     -14.195   5.486  28.884  1.00  0.00           C  
ATOM   4323  HD1 TRP B 271     -14.381   6.029  29.807  1.00  0.00           H  
ATOM   4324  NE1 TRP B 271     -15.102   5.325  27.859  1.00  0.00           N  
ATOM   4325  HE1 TRP B 271     -16.040   5.695  27.912  1.00  0.00           H  
ATOM   4326  CE2 TRP B 271     -14.579   4.562  26.837  1.00  0.00           C  
ATOM   4327  CZ2 TRP B 271     -15.097   4.131  25.606  1.00  0.00           C  
ATOM   4328  HZ2 TRP B 271     -16.089   4.430  25.302  1.00  0.00           H  
ATOM   4329  CH2 TRP B 271     -14.317   3.296  24.788  1.00  0.00           C  
ATOM   4330  HH2 TRP B 271     -14.707   2.945  23.846  1.00  0.00           H  
ATOM   4331  CZ3 TRP B 271     -13.032   2.914  25.206  1.00  0.00           C  
ATOM   4332  HZ3 TRP B 271     -12.445   2.244  24.600  1.00  0.00           H  
ATOM   4333  CE3 TRP B 271     -12.503   3.391  26.421  1.00  0.00           C  
ATOM   4334  HE3 TRP B 271     -11.506   3.107  26.714  1.00  0.00           H  
ATOM   4335  CD2 TRP B 271     -13.263   4.220  27.280  1.00  0.00           C  
ATOM   4336  C   TRP B 271     -12.798   2.975  30.922  1.00  0.00           C  
ATOM   4337  O   TRP B 271     -13.348   1.961  30.487  1.00  0.00           O  
ATOM   4338  N   SER B 272     -13.261   3.609  32.003  1.00  0.00           N  
ATOM   4339  H   SER B 272     -12.766   4.440  32.320  1.00  0.00           H  
ATOM   4340  CA  SER B 272     -14.473   3.186  32.731  1.00  0.00           C  
ATOM   4341  HA  SER B 272     -14.469   2.100  32.781  1.00  0.00           H  
ATOM   4342  CB  SER B 272     -14.417   3.685  34.175  1.00  0.00           C  
ATOM   4343  HB2 SER B 272     -13.514   3.313  34.661  1.00  0.00           H  
ATOM   4344  HB3 SER B 272     -14.391   4.772  34.170  1.00  0.00           H  
ATOM   4345  OG  SER B 272     -15.559   3.249  34.892  1.00  0.00           O  
ATOM   4346  HG  SER B 272     -15.491   2.289  35.015  1.00  0.00           H  
ATOM   4347  C   SER B 272     -15.793   3.626  32.064  1.00  0.00           C  
ATOM   4348  O   SER B 272     -15.862   4.673  31.428  1.00  0.00           O  
ATOM   4349  N   GLU B 273     -16.866   2.850  32.257  1.00  0.00           N  
ATOM   4350  H   GLU B 273     -16.723   2.012  32.813  1.00  0.00           H  
ATOM   4351  CA  GLU B 273     -18.266   3.232  31.964  1.00  0.00           C  
ATOM   4352  HA  GLU B 273     -18.311   3.761  31.010  1.00  0.00           H  
ATOM   4353  CB  GLU B 273     -19.065   1.916  31.851  1.00  0.00           C  
ATOM   4354  HB2 GLU B 273     -18.574   1.258  31.132  1.00  0.00           H  
ATOM   4355  HB3 GLU B 273     -18.997   1.432  32.824  1.00  0.00           H  
ATOM   4356  CG  GLU B 273     -20.567   1.986  31.492  1.00  0.00           C  
ATOM   4357  HG2 GLU B 273     -21.015   1.047  31.827  1.00  0.00           H  
ATOM   4358  HG3 GLU B 273     -21.077   2.765  32.053  1.00  0.00           H  
ATOM   4359  CD  GLU B 273     -20.849   2.149  29.990  1.00  0.00           C  
ATOM   4360  OE1 GLU B 273     -20.076   2.808  29.274  1.00  0.00           O  
ATOM   4361  OE2 GLU B 273     -21.790   1.504  29.465  1.00  0.00           O  
ATOM   4362  C   GLU B 273     -18.881   4.160  33.044  1.00  0.00           C  
ATOM   4363  O   GLU B 273     -19.920   4.778  32.829  1.00  0.00           O  
ATOM   4364  N   ASN B 274     -18.262   4.233  34.228  1.00  0.00           N  
ATOM   4365  H   ASN B 274     -17.383   3.739  34.321  1.00  0.00           H  
ATOM   4366  CA  ASN B 274     -18.827   4.834  35.445  1.00  0.00           C  
ATOM   4367  HA  ASN B 274     -19.806   5.260  35.225  1.00  0.00           H  
ATOM   4368  CB  ASN B 274     -18.988   3.719  36.499  1.00  0.00           C  
ATOM   4369  HB2 ASN B 274     -18.001   3.358  36.790  1.00  0.00           H  
ATOM   4370  HB3 ASN B 274     -19.462   4.141  37.386  1.00  0.00           H  
ATOM   4371  CG  ASN B 274     -19.813   2.528  36.047  1.00  0.00           C  
ATOM   4372  OD1 ASN B 274     -19.380   1.389  36.119  1.00  0.00           O  
ATOM   4373  ND2 ASN B 274     -21.017   2.739  35.560  1.00  0.00           N  
ATOM   4374 HD21 ASN B 274     -21.551   1.926  35.319  1.00  0.00           H  
ATOM   4375 HD22 ASN B 274     -21.366   3.678  35.459  1.00  0.00           H  
ATOM   4376  C   ASN B 274     -17.985   5.974  36.040  1.00  0.00           C  
ATOM   4377  O   ASN B 274     -18.476   6.710  36.893  1.00  0.00           O  
ATOM   4378  N   ASP B 275     -16.723   6.098  35.630  1.00  0.00           N  
ATOM   4379  H   ASP B 275     -16.391   5.473  34.910  1.00  0.00           H  
ATOM   4380  CA  ASP B 275     -15.701   6.850  36.360  1.00  0.00           C  
ATOM   4381  HA  ASP B 275     -16.172   7.557  37.047  1.00  0.00           H  
ATOM   4382  CB  ASP B 275     -14.937   5.852  37.235  1.00  0.00           C  
ATOM   4383  HB2 ASP B 275     -15.629   5.408  37.953  1.00  0.00           H  
ATOM   4384  HB3 ASP B 275     -14.548   5.046  36.615  1.00  0.00           H  
ATOM   4385  CG  ASP B 275     -13.766   6.446  38.005  1.00  0.00           C  
ATOM   4386  OD1 ASP B 275     -13.041   5.631  38.623  1.00  0.00           O  
ATOM   4387  OD2 ASP B 275     -13.570   7.681  38.002  1.00  0.00           O  
ATOM   4388  C   ASP B 275     -14.796   7.635  35.386  1.00  0.00           C  
ATOM   4389  O   ASP B 275     -13.867   7.067  34.803  1.00  0.00           O  
ATOM   4390  N   PRO B 276     -15.040   8.950  35.200  1.00  0.00           N  
ATOM   4391  CD  PRO B 276     -16.214   9.683  35.650  1.00  0.00           C  
ATOM   4392  HD2 PRO B 276     -16.027  10.097  36.642  1.00  0.00           H  
ATOM   4393  HD3 PRO B 276     -17.107   9.058  35.666  1.00  0.00           H  
ATOM   4394  CG  PRO B 276     -16.394  10.811  34.640  1.00  0.00           C  
ATOM   4395  HG2 PRO B 276     -16.908  11.668  35.075  1.00  0.00           H  
ATOM   4396  HG3 PRO B 276     -16.927  10.438  33.764  1.00  0.00           H  
ATOM   4397  CB  PRO B 276     -14.950  11.143  34.266  1.00  0.00           C  
ATOM   4398  HB2 PRO B 276     -14.527  11.802  35.027  1.00  0.00           H  
ATOM   4399  HB3 PRO B 276     -14.884  11.604  33.280  1.00  0.00           H  
ATOM   4400  CA  PRO B 276     -14.242   9.783  34.303  1.00  0.00           C  
ATOM   4401  HA  PRO B 276     -14.277   9.337  33.309  1.00  0.00           H  
ATOM   4402  C   PRO B 276     -12.766   9.945  34.700  1.00  0.00           C  
ATOM   4403  O   PRO B 276     -12.005  10.528  33.930  1.00  0.00           O  
ATOM   4404  N   ALA B 277     -12.347   9.488  35.888  1.00  0.00           N  
ATOM   4405  H   ALA B 277     -12.999   8.992  36.492  1.00  0.00           H  
ATOM   4406  CA  ALA B 277     -10.950   9.546  36.319  1.00  0.00           C  
ATOM   4407  HA  ALA B 277     -10.486  10.427  35.878  1.00  0.00           H  
ATOM   4408  CB  ALA B 277     -10.916   9.721  37.843  1.00  0.00           C  
ATOM   4409  HB1 ALA B 277     -11.530  10.574  38.130  1.00  0.00           H  
ATOM   4410  HB2 ALA B 277     -11.296   8.822  38.327  1.00  0.00           H  
ATOM   4411  HB3 ALA B 277      -9.888   9.894  38.166  1.00  0.00           H  
ATOM   4412  C   ALA B 277     -10.106   8.334  35.871  1.00  0.00           C  
ATOM   4413  O   ALA B 277      -8.888   8.347  36.053  1.00  0.00           O  
ATOM   4414  N   ASP B 278     -10.714   7.278  35.315  1.00  0.00           N  
ATOM   4415  H   ASP B 278     -11.724   7.302  35.203  1.00  0.00           H  
ATOM   4416  CA  ASP B 278     -10.002   6.086  34.844  1.00  0.00           C  
ATOM   4417  HA  ASP B 278      -8.947   6.190  35.105  1.00  0.00           H  
ATOM   4418  CB  ASP B 278     -10.482   4.847  35.613  1.00  0.00           C  
ATOM   4419  HB2 ASP B 278     -10.593   5.101  36.670  1.00  0.00           H  
ATOM   4420  HB3 ASP B 278     -11.453   4.526  35.239  1.00  0.00           H  
ATOM   4421  CG  ASP B 278      -9.480   3.698  35.500  1.00  0.00           C  
ATOM   4422  OD1 ASP B 278      -9.257   2.980  36.500  1.00  0.00           O  
ATOM   4423  OD2 ASP B 278      -8.878   3.494  34.425  1.00  0.00           O  
ATOM   4424  C   ASP B 278     -10.052   5.951  33.310  1.00  0.00           C  
ATOM   4425  O   ASP B 278     -11.019   5.455  32.727  1.00  0.00           O  
ATOM   4426  N   PHE B 279      -8.970   6.413  32.672  1.00  0.00           N  
ATOM   4427  H   PHE B 279      -8.245   6.819  33.247  1.00  0.00           H  
ATOM   4428  CA  PHE B 279      -8.704   6.401  31.231  1.00  0.00           C  
ATOM   4429  HA  PHE B 279      -9.305   5.620  30.765  1.00  0.00           H  
ATOM   4430  CB  PHE B 279      -9.102   7.758  30.630  1.00  0.00           C  
ATOM   4431  HB2 PHE B 279     -10.149   7.952  30.870  1.00  0.00           H  
ATOM   4432  HB3 PHE B 279      -8.512   8.541  31.110  1.00  0.00           H  
ATOM   4433  CG  PHE B 279      -8.914   7.871  29.125  1.00  0.00           C  
ATOM   4434  CD1 PHE B 279      -7.647   8.160  28.583  1.00  0.00           C  
ATOM   4435  HD1 PHE B 279      -6.800   8.307  29.240  1.00  0.00           H  
ATOM   4436  CE1 PHE B 279      -7.480   8.273  27.190  1.00  0.00           C  
ATOM   4437  HE1 PHE B 279      -6.503   8.496  26.784  1.00  0.00           H  
ATOM   4438  CZ  PHE B 279      -8.585   8.116  26.334  1.00  0.00           C  
ATOM   4439  HZ  PHE B 279      -8.457   8.209  25.266  1.00  0.00           H  
ATOM   4440  CE2 PHE B 279      -9.853   7.830  26.872  1.00  0.00           C  
ATOM   4441  HE2 PHE B 279     -10.711   7.716  26.225  1.00  0.00           H  
ATOM   4442  CD2 PHE B 279     -10.016   7.711  28.264  1.00  0.00           C  
ATOM   4443  HD2 PHE B 279     -10.996   7.514  28.677  1.00  0.00           H  
ATOM   4444  C   PHE B 279      -7.216   6.093  30.989  1.00  0.00           C  
ATOM   4445  O   PHE B 279      -6.347   6.611  31.692  1.00  0.00           O  
ATOM   4446  N   ARG B 280      -6.910   5.221  30.019  1.00  0.00           N  
ATOM   4447  H   ARG B 280      -7.686   4.839  29.486  1.00  0.00           H  
ATOM   4448  CA  ARG B 280      -5.603   4.554  29.874  1.00  0.00           C  
ATOM   4449  HA  ARG B 280      -4.833   5.207  30.288  1.00  0.00           H  
ATOM   4450  CB  ARG B 280      -5.600   3.226  30.660  1.00  0.00           C  
ATOM   4451  HB2 ARG B 280      -6.245   2.512  30.145  1.00  0.00           H  
ATOM   4452  HB3 ARG B 280      -4.584   2.826  30.663  1.00  0.00           H  
ATOM   4453  CG  ARG B 280      -6.088   3.347  32.112  1.00  0.00           C  
ATOM   4454  HG2 ARG B 280      -5.533   4.134  32.626  1.00  0.00           H  
ATOM   4455  HG3 ARG B 280      -7.151   3.592  32.121  1.00  0.00           H  
ATOM   4456  CD  ARG B 280      -5.895   2.030  32.858  1.00  0.00           C  
ATOM   4457  HD2 ARG B 280      -6.321   1.214  32.272  1.00  0.00           H  
ATOM   4458  HD3 ARG B 280      -4.825   1.862  32.977  1.00  0.00           H  
ATOM   4459  NE  ARG B 280      -6.557   2.080  34.170  1.00  0.00           N  
ATOM   4460  HE  ARG B 280      -7.385   2.675  34.246  1.00  0.00           H  
ATOM   4461  CZ  ARG B 280      -6.239   1.402  35.250  1.00  0.00           C  
ATOM   4462  NH1 ARG B 280      -5.237   0.577  35.247  1.00  0.00           N  
ATOM   4463 HH11 ARG B 280      -4.763   0.398  34.383  1.00  0.00           H  
ATOM   4464 HH12 ARG B 280      -5.086   0.015  36.074  1.00  0.00           H  
ATOM   4465  NH2 ARG B 280      -6.906   1.495  36.361  1.00  0.00           N  
ATOM   4466 HH21 ARG B 280      -7.735   2.101  36.394  1.00  0.00           H  
ATOM   4467 HH22 ARG B 280      -6.623   0.940  37.152  1.00  0.00           H  
ATOM   4468  C   ARG B 280      -5.243   4.271  28.414  1.00  0.00           C  
ATOM   4469  O   ARG B 280      -6.121   4.100  27.562  1.00  0.00           O  
ATOM   4470  N   ILE B 281      -3.946   4.127  28.139  1.00  0.00           N  
ATOM   4471  H   ILE B 281      -3.290   4.203  28.903  1.00  0.00           H  
ATOM   4472  CA  ILE B 281      -3.390   3.687  26.851  1.00  0.00           C  
ATOM   4473  HA  ILE B 281      -4.194   3.306  26.222  1.00  0.00           H  
ATOM   4474  CB  ILE B 281      -2.699   4.857  26.106  1.00  0.00           C  
ATOM   4475  HB  ILE B 281      -1.909   5.235  26.758  1.00  0.00           H  
ATOM   4476  CG2 ILE B 281      -2.020   4.390  24.801  1.00  0.00           C  
ATOM   4477 HG21 ILE B 281      -2.724   3.840  24.175  1.00  0.00           H  
ATOM   4478 HG22 ILE B 281      -1.638   5.251  24.252  1.00  0.00           H  
ATOM   4479 HG23 ILE B 281      -1.169   3.745  25.029  1.00  0.00           H  
ATOM   4480  CG1 ILE B 281      -3.644   6.047  25.814  1.00  0.00           C  
ATOM   4481 HG12 ILE B 281      -4.084   6.395  26.748  1.00  0.00           H  
ATOM   4482 HG13 ILE B 281      -3.047   6.872  25.422  1.00  0.00           H  
ATOM   4483  CD1 ILE B 281      -4.777   5.768  24.817  1.00  0.00           C  
ATOM   4484 HD11 ILE B 281      -5.419   6.647  24.746  1.00  0.00           H  
ATOM   4485 HD12 ILE B 281      -4.371   5.552  23.829  1.00  0.00           H  
ATOM   4486 HD13 ILE B 281      -5.375   4.926  25.155  1.00  0.00           H  
ATOM   4487  C   ILE B 281      -2.418   2.527  27.098  1.00  0.00           C  
ATOM   4488  O   ILE B 281      -1.620   2.570  28.031  1.00  0.00           O  
ATOM   4489  N   TYR B 282      -2.468   1.522  26.230  1.00  0.00           N  
ATOM   4490  H   TYR B 282      -3.171   1.562  25.498  1.00  0.00           H  
ATOM   4491  CA  TYR B 282      -1.537   0.397  26.164  1.00  0.00           C  
ATOM   4492  HA  TYR B 282      -0.655   0.614  26.768  1.00  0.00           H  
ATOM   4493  CB  TYR B 282      -2.216  -0.867  26.722  1.00  0.00           C  
ATOM   4494  HB2 TYR B 282      -3.072  -1.108  26.090  1.00  0.00           H  
ATOM   4495  HB3 TYR B 282      -1.514  -1.697  26.643  1.00  0.00           H  
ATOM   4496  CG  TYR B 282      -2.695  -0.771  28.167  1.00  0.00           C  
ATOM   4497  CD1 TYR B 282      -4.000  -0.322  28.461  1.00  0.00           C  
ATOM   4498  HD1 TYR B 282      -4.664  -0.047  27.653  1.00  0.00           H  
ATOM   4499  CE1 TYR B 282      -4.432  -0.224  29.801  1.00  0.00           C  
ATOM   4500  HE1 TYR B 282      -5.427   0.120  30.032  1.00  0.00           H  
ATOM   4501  CZ  TYR B 282      -3.571  -0.604  30.852  1.00  0.00           C  
ATOM   4502  OH  TYR B 282      -4.001  -0.562  32.144  1.00  0.00           O  
ATOM   4503  HH  TYR B 282      -3.494  -1.179  32.679  1.00  0.00           H  
ATOM   4504  CE2 TYR B 282      -2.270  -1.067  30.557  1.00  0.00           C  
ATOM   4505  HE2 TYR B 282      -1.602  -1.352  31.355  1.00  0.00           H  
ATOM   4506  CD2 TYR B 282      -1.834  -1.141  29.219  1.00  0.00           C  
ATOM   4507  HD2 TYR B 282      -0.829  -1.477  29.000  1.00  0.00           H  
ATOM   4508  C   TYR B 282      -1.107   0.220  24.698  1.00  0.00           C  
ATOM   4509  O   TYR B 282      -1.936   0.353  23.801  1.00  0.00           O  
ATOM   4510  N   GLN B 283       0.163  -0.070  24.420  1.00  0.00           N  
ATOM   4511  H   GLN B 283       0.820  -0.212  25.173  1.00  0.00           H  
ATOM   4512  CA  GLN B 283       0.677  -0.222  23.048  1.00  0.00           C  
ATOM   4513  HA  GLN B 283      -0.156  -0.419  22.376  1.00  0.00           H  
ATOM   4514  CB  GLN B 283       1.344   1.088  22.576  1.00  0.00           C  
ATOM   4515  HB2 GLN B 283       0.578   1.865  22.557  1.00  0.00           H  
ATOM   4516  HB3 GLN B 283       2.114   1.382  23.291  1.00  0.00           H  
ATOM   4517  CG  GLN B 283       1.988   0.973  21.178  1.00  0.00           C  
ATOM   4518  HG2 GLN B 283       2.891   0.368  21.252  1.00  0.00           H  
ATOM   4519  HG3 GLN B 283       1.301   0.472  20.500  1.00  0.00           H  
ATOM   4520  CD  GLN B 283       2.351   2.309  20.533  1.00  0.00           C  
ATOM   4521  OE1 GLN B 283       1.699   3.329  20.704  1.00  0.00           O  
ATOM   4522  NE2 GLN B 283       3.410   2.340  19.750  1.00  0.00           N  
ATOM   4523 HE21 GLN B 283       3.633   3.213  19.308  1.00  0.00           H  
ATOM   4524 HE22 GLN B 283       3.967   1.509  19.639  1.00  0.00           H  
ATOM   4525  C   GLN B 283       1.595  -1.439  22.940  1.00  0.00           C  
ATOM   4526  O   GLN B 283       2.319  -1.756  23.882  1.00  0.00           O  
ATOM   4527  N   VAL B 284       1.570  -2.104  21.786  1.00  0.00           N  
ATOM   4528  H   VAL B 284       0.980  -1.755  21.035  1.00  0.00           H  
ATOM   4529  CA  VAL B 284       2.359  -3.300  21.480  1.00  0.00           C  
ATOM   4530  HA  VAL B 284       3.076  -3.469  22.284  1.00  0.00           H  
ATOM   4531  CB  VAL B 284       1.461  -4.555  21.398  1.00  0.00           C  
ATOM   4532  HB  VAL B 284       2.106  -5.416  21.221  1.00  0.00           H  
ATOM   4533  CG1 VAL B 284       0.702  -4.787  22.714  1.00  0.00           C  
ATOM   4534 HG11 VAL B 284       0.109  -5.697  22.642  1.00  0.00           H  
ATOM   4535 HG12 VAL B 284       1.412  -4.891  23.533  1.00  0.00           H  
ATOM   4536 HG13 VAL B 284       0.030  -3.956  22.924  1.00  0.00           H  
ATOM   4537  CG2 VAL B 284       0.423  -4.500  20.272  1.00  0.00           C  
ATOM   4538 HG21 VAL B 284      -0.314  -3.728  20.481  1.00  0.00           H  
ATOM   4539 HG22 VAL B 284       0.907  -4.290  19.322  1.00  0.00           H  
ATOM   4540 HG23 VAL B 284      -0.083  -5.461  20.192  1.00  0.00           H  
ATOM   4541  C   VAL B 284       3.164  -3.072  20.199  1.00  0.00           C  
ATOM   4542  O   VAL B 284       2.853  -2.176  19.416  1.00  0.00           O  
ATOM   4543  N   THR B 285       4.222  -3.858  20.008  1.00  0.00           N  
ATOM   4544  H   THR B 285       4.499  -4.488  20.745  1.00  0.00           H  
ATOM   4545  CA  THR B 285       5.051  -3.866  18.785  1.00  0.00           C  
ATOM   4546  HA  THR B 285       4.758  -3.042  18.134  1.00  0.00           H  
ATOM   4547  CB  THR B 285       6.532  -3.687  19.146  1.00  0.00           C  
ATOM   4548  HB  THR B 285       7.135  -3.811  18.246  1.00  0.00           H  
ATOM   4549  CG2 THR B 285       6.827  -2.309  19.735  1.00  0.00           C  
ATOM   4550 HG21 THR B 285       7.897  -2.205  19.908  1.00  0.00           H  
ATOM   4551 HG22 THR B 285       6.506  -1.539  19.032  1.00  0.00           H  
ATOM   4552 HG23 THR B 285       6.294  -2.178  20.678  1.00  0.00           H  
ATOM   4553  OG1 THR B 285       6.927  -4.651  20.101  1.00  0.00           O  
ATOM   4554  HG1 THR B 285       7.881  -4.580  20.194  1.00  0.00           H  
ATOM   4555  C   THR B 285       4.888  -5.148  17.962  1.00  0.00           C  
ATOM   4556  O   THR B 285       5.352  -5.218  16.826  1.00  0.00           O  
ATOM   4557  N   TYR B 286       4.250  -6.179  18.528  1.00  0.00           N  
ATOM   4558  H   TYR B 286       3.832  -6.048  19.434  1.00  0.00           H  
ATOM   4559  CA  TYR B 286       4.072  -7.476  17.881  1.00  0.00           C  
ATOM   4560  HA  TYR B 286       4.973  -7.676  17.298  1.00  0.00           H  
ATOM   4561  CB  TYR B 286       3.989  -8.579  18.952  1.00  0.00           C  
ATOM   4562  HB2 TYR B 286       3.752  -9.525  18.465  1.00  0.00           H  
ATOM   4563  HB3 TYR B 286       4.989  -8.692  19.373  1.00  0.00           H  
ATOM   4564  CG  TYR B 286       3.011  -8.385  20.105  1.00  0.00           C  
ATOM   4565  CD1 TYR B 286       3.465  -8.487  21.438  1.00  0.00           C  
ATOM   4566  HD1 TYR B 286       4.514  -8.644  21.640  1.00  0.00           H  
ATOM   4567  CE1 TYR B 286       2.548  -8.448  22.510  1.00  0.00           C  
ATOM   4568  HE1 TYR B 286       2.885  -8.555  23.529  1.00  0.00           H  
ATOM   4569  CZ  TYR B 286       1.168  -8.308  22.252  1.00  0.00           C  
ATOM   4570  OH  TYR B 286       0.261  -8.327  23.264  1.00  0.00           O  
ATOM   4571  HH  TYR B 286      -0.638  -8.329  22.889  1.00  0.00           H  
ATOM   4572  CE2 TYR B 286       0.724  -8.157  20.925  1.00  0.00           C  
ATOM   4573  HE2 TYR B 286      -0.326  -8.035  20.710  1.00  0.00           H  
ATOM   4574  CD2 TYR B 286       1.637  -8.198  19.860  1.00  0.00           C  
ATOM   4575  HD2 TYR B 286       1.248  -8.131  18.856  1.00  0.00           H  
ATOM   4576  C   TYR B 286       2.902  -7.504  16.882  1.00  0.00           C  
ATOM   4577  O   TYR B 286       1.964  -6.713  16.958  1.00  0.00           O  
ATOM   4578  N   LEU B 287       2.954  -8.462  15.957  1.00  0.00           N  
ATOM   4579  H   LEU B 287       3.773  -9.046  15.932  1.00  0.00           H  
ATOM   4580  CA  LEU B 287       1.938  -8.697  14.928  1.00  0.00           C  
ATOM   4581  HA  LEU B 287       1.655  -7.735  14.499  1.00  0.00           H  
ATOM   4582  CB  LEU B 287       2.646  -9.531  13.839  1.00  0.00           C  
ATOM   4583  HB2 LEU B 287       3.518  -8.967  13.502  1.00  0.00           H  
ATOM   4584  HB3 LEU B 287       3.005 -10.456  14.296  1.00  0.00           H  
ATOM   4585  CG  LEU B 287       1.823  -9.915  12.596  1.00  0.00           C  
ATOM   4586  HG  LEU B 287       1.023 -10.595  12.883  1.00  0.00           H  
ATOM   4587  CD1 LEU B 287       1.224  -8.705  11.885  1.00  0.00           C  
ATOM   4588 HD11 LEU B 287       0.684  -9.036  11.002  1.00  0.00           H  
ATOM   4589 HD12 LEU B 287       0.521  -8.192  12.539  1.00  0.00           H  
ATOM   4590 HD13 LEU B 287       2.009  -8.004  11.599  1.00  0.00           H  
ATOM   4591  CD2 LEU B 287       2.744 -10.636  11.606  1.00  0.00           C  
ATOM   4592 HD21 LEU B 287       2.168 -10.950  10.738  1.00  0.00           H  
ATOM   4593 HD22 LEU B 287       3.178 -11.515  12.081  1.00  0.00           H  
ATOM   4594 HD23 LEU B 287       3.543  -9.966  11.285  1.00  0.00           H  
ATOM   4595  C   LEU B 287       0.644  -9.346  15.474  1.00  0.00           C  
ATOM   4596  O   LEU B 287      -0.400  -9.317  14.822  1.00  0.00           O  
ATOM   4597  N   GLU B 288       0.692  -9.923  16.679  1.00  0.00           N  
ATOM   4598  H   GLU B 288       1.549  -9.858  17.203  1.00  0.00           H  
ATOM   4599  CA  GLU B 288      -0.453 -10.564  17.343  1.00  0.00           C  
ATOM   4600  HA  GLU B 288      -0.844 -11.320  16.667  1.00  0.00           H  
ATOM   4601  CB  GLU B 288       0.051 -11.304  18.602  1.00  0.00           C  
ATOM   4602  HB2 GLU B 288       0.843 -12.001  18.312  1.00  0.00           H  
ATOM   4603  HB3 GLU B 288       0.466 -10.575  19.295  1.00  0.00           H  
ATOM   4604  CG  GLU B 288      -1.046 -12.090  19.333  1.00  0.00           C  
ATOM   4605  HG2 GLU B 288      -1.920 -11.451  19.476  1.00  0.00           H  
ATOM   4606  HG3 GLU B 288      -1.365 -12.924  18.706  1.00  0.00           H  
ATOM   4607  CD  GLU B 288      -0.620 -12.625  20.708  1.00  0.00           C  
ATOM   4608  OE1 GLU B 288      -1.517 -13.097  21.440  1.00  0.00           O  
ATOM   4609  OE2 GLU B 288       0.557 -12.544  21.114  1.00  0.00           O  
ATOM   4610  C   GLU B 288      -1.578  -9.550  17.676  1.00  0.00           C  
ATOM   4611  O   GLU B 288      -1.324  -8.563  18.372  1.00  0.00           O  
ATOM   4612  N   PRO B 289      -2.833  -9.771  17.232  1.00  0.00           N  
ATOM   4613  CD  PRO B 289      -3.260 -10.825  16.320  1.00  0.00           C  
ATOM   4614  HD2 PRO B 289      -3.087 -11.813  16.748  1.00  0.00           H  
ATOM   4615  HD3 PRO B 289      -2.724 -10.722  15.375  1.00  0.00           H  
ATOM   4616  CG  PRO B 289      -4.758 -10.612  16.080  1.00  0.00           C  
ATOM   4617  HG2 PRO B 289      -5.335 -11.195  16.800  1.00  0.00           H  
ATOM   4618  HG3 PRO B 289      -5.043 -10.867  15.059  1.00  0.00           H  
ATOM   4619  CB  PRO B 289      -4.935  -9.122  16.361  1.00  0.00           C  
ATOM   4620  HB2 PRO B 289      -5.962  -8.866  16.607  1.00  0.00           H  
ATOM   4621  HB3 PRO B 289      -4.612  -8.551  15.491  1.00  0.00           H  
ATOM   4622  CA  PRO B 289      -3.963  -8.888  17.524  1.00  0.00           C  
ATOM   4623  HA  PRO B 289      -3.631  -7.850  17.501  1.00  0.00           H  
ATOM   4624  C   PRO B 289      -4.575  -9.158  18.916  1.00  0.00           C  
ATOM   4625  O   PRO B 289      -5.777  -9.401  19.044  1.00  0.00           O  
ATOM   4626  N   SER B 290      -3.755  -9.163  19.972  1.00  0.00           N  
ATOM   4627  H   SER B 290      -2.773  -8.953  19.819  1.00  0.00           H  
ATOM   4628  CA  SER B 290      -4.211  -9.422  21.345  1.00  0.00           C  
ATOM   4629  HA  SER B 290      -5.229  -9.044  21.438  1.00  0.00           H  
ATOM   4630  CB  SER B 290      -4.263 -10.938  21.583  1.00  0.00           C  
ATOM   4631  HB2 SER B 290      -4.917 -11.399  20.841  1.00  0.00           H  
ATOM   4632  HB3 SER B 290      -3.261 -11.345  21.466  1.00  0.00           H  
ATOM   4633  OG  SER B 290      -4.748 -11.252  22.875  1.00  0.00           O  
ATOM   4634  HG  SER B 290      -5.672 -10.941  22.913  1.00  0.00           H  
ATOM   4635  C   SER B 290      -3.380  -8.697  22.415  1.00  0.00           C  
ATOM   4636  O   SER B 290      -2.239  -8.283  22.196  1.00  0.00           O  
ATOM   4637  N   LEU B 291      -3.962  -8.541  23.607  1.00  0.00           N  
ATOM   4638  H   LEU B 291      -4.904  -8.910  23.711  1.00  0.00           H  
ATOM   4639  CA  LEU B 291      -3.346  -7.925  24.780  1.00  0.00           C  
ATOM   4640  HA  LEU B 291      -2.262  -8.032  24.707  1.00  0.00           H  
ATOM   4641  CB  LEU B 291      -3.684  -6.422  24.760  1.00  0.00           C  
ATOM   4642  HB2 LEU B 291      -3.218  -5.977  23.882  1.00  0.00           H  
ATOM   4643  HB3 LEU B 291      -4.765  -6.318  24.658  1.00  0.00           H  
ATOM   4644  CG  LEU B 291      -3.250  -5.628  26.002  1.00  0.00           C  
ATOM   4645  HG  LEU B 291      -3.743  -6.040  26.880  1.00  0.00           H  
ATOM   4646  CD1 LEU B 291      -1.738  -5.658  26.214  1.00  0.00           C  
ATOM   4647 HD11 LEU B 291      -1.477  -5.038  27.071  1.00  0.00           H  
ATOM   4648 HD12 LEU B 291      -1.404  -6.672  26.425  1.00  0.00           H  
ATOM   4649 HD13 LEU B 291      -1.222  -5.288  25.326  1.00  0.00           H  
ATOM   4650  CD2 LEU B 291      -3.689  -4.173  25.840  1.00  0.00           C  
ATOM   4651 HD21 LEU B 291      -3.203  -3.732  24.969  1.00  0.00           H  
ATOM   4652 HD22 LEU B 291      -4.770  -4.127  25.718  1.00  0.00           H  
ATOM   4653 HD23 LEU B 291      -3.410  -3.610  26.728  1.00  0.00           H  
ATOM   4654  C   LEU B 291      -3.810  -8.623  26.070  1.00  0.00           C  
ATOM   4655  O   LEU B 291      -5.005  -8.691  26.351  1.00  0.00           O  
ATOM   4656  N   ARG B 292      -2.858  -9.116  26.871  1.00  0.00           N  
ATOM   4657  H   ARG B 292      -1.902  -8.985  26.574  1.00  0.00           H  
ATOM   4658  CA  ARG B 292      -3.082  -9.551  28.262  1.00  0.00           C  
ATOM   4659  HA  ARG B 292      -4.101  -9.926  28.373  1.00  0.00           H  
ATOM   4660  CB  ARG B 292      -2.079 -10.658  28.647  1.00  0.00           C  
ATOM   4661  HB2 ARG B 292      -1.103 -10.443  28.209  1.00  0.00           H  
ATOM   4662  HB3 ARG B 292      -1.956 -10.642  29.731  1.00  0.00           H  
ATOM   4663  CG  ARG B 292      -2.518 -12.084  28.276  1.00  0.00           C  
ATOM   4664  HG2 ARG B 292      -1.783 -12.786  28.671  1.00  0.00           H  
ATOM   4665  HG3 ARG B 292      -3.463 -12.281  28.784  1.00  0.00           H  
ATOM   4666  CD  ARG B 292      -2.724 -12.375  26.781  1.00  0.00           C  
ATOM   4667  HD2 ARG B 292      -3.188 -13.362  26.704  1.00  0.00           H  
ATOM   4668  HD3 ARG B 292      -3.411 -11.641  26.356  1.00  0.00           H  
ATOM   4669  NE  ARG B 292      -1.476 -12.403  25.989  1.00  0.00           N  
ATOM   4670  HE  ARG B 292      -0.598 -12.339  26.474  1.00  0.00           H  
ATOM   4671  CZ  ARG B 292      -1.417 -12.647  24.689  1.00  0.00           C  
ATOM   4672  NH1 ARG B 292      -2.478 -12.760  23.949  1.00  0.00           N  
ATOM   4673 HH11 ARG B 292      -3.395 -12.461  24.240  1.00  0.00           H  
ATOM   4674 HH12 ARG B 292      -2.317 -12.936  22.953  1.00  0.00           H  
ATOM   4675  NH2 ARG B 292      -0.282 -12.768  24.053  1.00  0.00           N  
ATOM   4676 HH21 ARG B 292       0.617 -12.641  24.469  1.00  0.00           H  
ATOM   4677 HH22 ARG B 292      -0.314 -12.868  23.029  1.00  0.00           H  
ATOM   4678  C   ARG B 292      -2.941  -8.356  29.213  1.00  0.00           C  
ATOM   4679  O   ARG B 292      -2.053  -7.530  29.018  1.00  0.00           O  
ATOM   4680  N   ILE B 293      -3.760  -8.295  30.267  1.00  0.00           N  
ATOM   4681  H   ILE B 293      -4.490  -9.000  30.331  1.00  0.00           H  
ATOM   4682  CA  ILE B 293      -3.708  -7.287  31.347  1.00  0.00           C  
ATOM   4683  HA  ILE B 293      -2.701  -6.872  31.402  1.00  0.00           H  
ATOM   4684  CB  ILE B 293      -4.706  -6.126  31.058  1.00  0.00           C  
ATOM   4685  HB  ILE B 293      -5.638  -6.558  30.684  1.00  0.00           H  
ATOM   4686  CG2 ILE B 293      -5.068  -5.312  32.319  1.00  0.00           C  
ATOM   4687 HG21 ILE B 293      -5.572  -5.943  33.050  1.00  0.00           H  
ATOM   4688 HG22 ILE B 293      -4.173  -4.876  32.765  1.00  0.00           H  
ATOM   4689 HG23 ILE B 293      -5.773  -4.516  32.079  1.00  0.00           H  
ATOM   4690  CG1 ILE B 293      -4.129  -5.205  29.958  1.00  0.00           C  
ATOM   4691 HG12 ILE B 293      -3.137  -4.859  30.252  1.00  0.00           H  
ATOM   4692 HG13 ILE B 293      -4.029  -5.791  29.049  1.00  0.00           H  
ATOM   4693  CD1 ILE B 293      -4.985  -3.983  29.610  1.00  0.00           C  
ATOM   4694 HD11 ILE B 293      -6.011  -4.297  29.424  1.00  0.00           H  
ATOM   4695 HD12 ILE B 293      -4.959  -3.255  30.421  1.00  0.00           H  
ATOM   4696 HD13 ILE B 293      -4.588  -3.504  28.717  1.00  0.00           H  
ATOM   4697  C   ILE B 293      -4.003  -7.968  32.689  1.00  0.00           C  
ATOM   4698  O   ILE B 293      -4.987  -8.688  32.793  1.00  0.00           O  
ATOM   4699  N   ALA B 294      -3.216  -7.710  33.736  1.00  0.00           N  
ATOM   4700  H   ALA B 294      -2.406  -7.127  33.619  1.00  0.00           H  
ATOM   4701  CA  ALA B 294      -3.593  -8.100  35.096  1.00  0.00           C  
ATOM   4702  HA  ALA B 294      -3.860  -9.160  35.107  1.00  0.00           H  
ATOM   4703  CB  ALA B 294      -2.389  -7.906  36.023  1.00  0.00           C  
ATOM   4704  HB1 ALA B 294      -1.587  -8.584  35.731  1.00  0.00           H  
ATOM   4705  HB2 ALA B 294      -2.030  -6.879  35.968  1.00  0.00           H  
ATOM   4706  HB3 ALA B 294      -2.680  -8.128  37.051  1.00  0.00           H  
ATOM   4707  C   ALA B 294      -4.820  -7.284  35.552  1.00  0.00           C  
ATOM   4708  O   ALA B 294      -4.753  -6.054  35.662  1.00  0.00           O  
ATOM   4709  N   ALA B 295      -5.944  -7.957  35.803  1.00  0.00           N  
ATOM   4710  H   ALA B 295      -5.904  -8.973  35.790  1.00  0.00           H  
ATOM   4711  CA  ALA B 295      -7.226  -7.341  36.146  1.00  0.00           C  
ATOM   4712  HA  ALA B 295      -7.515  -6.658  35.345  1.00  0.00           H  
ATOM   4713  CB  ALA B 295      -8.278  -8.451  36.244  1.00  0.00           C  
ATOM   4714  HB1 ALA B 295      -9.263  -8.010  36.397  1.00  0.00           H  
ATOM   4715  HB2 ALA B 295      -8.288  -9.039  35.327  1.00  0.00           H  
ATOM   4716  HB3 ALA B 295      -8.050  -9.112  37.082  1.00  0.00           H  
ATOM   4717  C   ALA B 295      -7.150  -6.526  37.448  1.00  0.00           C  
ATOM   4718  O   ALA B 295      -7.800  -5.491  37.562  1.00  0.00           O  
ATOM   4719  N   SER B 296      -6.282  -6.926  38.382  1.00  0.00           N  
ATOM   4720  H   SER B 296      -5.764  -7.774  38.198  1.00  0.00           H  
ATOM   4721  CA  SER B 296      -5.961  -6.208  39.626  1.00  0.00           C  
ATOM   4722  HA  SER B 296      -6.886  -6.039  40.179  1.00  0.00           H  
ATOM   4723  CB  SER B 296      -5.051  -7.099  40.478  1.00  0.00           C  
ATOM   4724  HB2 SER B 296      -4.779  -6.580  41.399  1.00  0.00           H  
ATOM   4725  HB3 SER B 296      -5.587  -8.015  40.737  1.00  0.00           H  
ATOM   4726  OG  SER B 296      -3.881  -7.436  39.754  1.00  0.00           O  
ATOM   4727  HG  SER B 296      -3.455  -8.177  40.203  1.00  0.00           H  
ATOM   4728  C   SER B 296      -5.301  -4.832  39.425  1.00  0.00           C  
ATOM   4729  O   SER B 296      -5.137  -4.086  40.388  1.00  0.00           O  
ATOM   4730  N   THR B 297      -4.936  -4.459  38.190  1.00  0.00           N  
ATOM   4731  H   THR B 297      -5.044  -5.132  37.442  1.00  0.00           H  
ATOM   4732  CA  THR B 297      -4.544  -3.078  37.850  1.00  0.00           C  
ATOM   4733  HA  THR B 297      -4.013  -2.657  38.705  1.00  0.00           H  
ATOM   4734  CB  THR B 297      -3.579  -3.022  36.652  1.00  0.00           C  
ATOM   4735  HB  THR B 297      -3.262  -1.985  36.530  1.00  0.00           H  
ATOM   4736  CG2 THR B 297      -2.322  -3.862  36.867  1.00  0.00           C  
ATOM   4737 HG21 THR B 297      -2.586  -4.907  37.024  1.00  0.00           H  
ATOM   4738 HG22 THR B 297      -1.671  -3.779  35.998  1.00  0.00           H  
ATOM   4739 HG23 THR B 297      -1.790  -3.499  37.747  1.00  0.00           H  
ATOM   4740  OG1 THR B 297      -4.187  -3.419  35.443  1.00  0.00           O  
ATOM   4741  HG1 THR B 297      -4.387  -4.373  35.503  1.00  0.00           H  
ATOM   4742  C   THR B 297      -5.744  -2.156  37.592  1.00  0.00           C  
ATOM   4743  O   THR B 297      -5.574  -0.933  37.549  1.00  0.00           O  
ATOM   4744  N   LEU B 298      -6.948  -2.709  37.408  1.00  0.00           N  
ATOM   4745  H   LEU B 298      -7.026  -3.713  37.531  1.00  0.00           H  
ATOM   4746  CA  LEU B 298      -8.224  -1.998  37.269  1.00  0.00           C  
ATOM   4747  HA  LEU B 298      -8.048  -0.978  36.926  1.00  0.00           H  
ATOM   4748  CB  LEU B 298      -9.098  -2.717  36.223  1.00  0.00           C  
ATOM   4749  HB2 LEU B 298      -9.421  -3.670  36.643  1.00  0.00           H  
ATOM   4750  HB3 LEU B 298      -9.993  -2.120  36.057  1.00  0.00           H  
ATOM   4751  CG  LEU B 298      -8.434  -2.990  34.861  1.00  0.00           C  
ATOM   4752  HG  LEU B 298      -7.606  -3.689  34.984  1.00  0.00           H  
ATOM   4753  CD1 LEU B 298      -9.468  -3.628  33.941  1.00  0.00           C  
ATOM   4754 HD11 LEU B 298     -10.292  -2.934  33.763  1.00  0.00           H  
ATOM   4755 HD12 LEU B 298      -8.998  -3.892  32.995  1.00  0.00           H  
ATOM   4756 HD13 LEU B 298      -9.856  -4.534  34.407  1.00  0.00           H  
ATOM   4757  CD2 LEU B 298      -7.916  -1.716  34.189  1.00  0.00           C  
ATOM   4758 HD21 LEU B 298      -8.714  -0.975  34.120  1.00  0.00           H  
ATOM   4759 HD22 LEU B 298      -7.092  -1.318  34.774  1.00  0.00           H  
ATOM   4760 HD23 LEU B 298      -7.549  -1.946  33.190  1.00  0.00           H  
ATOM   4761  C   LEU B 298      -8.962  -1.916  38.616  1.00  0.00           C  
ATOM   4762  O   LEU B 298      -8.571  -2.545  39.597  1.00  0.00           O  
ATOM   4763  N   LYS B 299     -10.053  -1.151  38.670  1.00  0.00           N  
ATOM   4764  H   LYS B 299     -10.335  -0.652  37.833  1.00  0.00           H  
ATOM   4765  CA  LYS B 299     -10.946  -1.078  39.833  1.00  0.00           C  
ATOM   4766  HA  LYS B 299     -10.345  -1.149  40.740  1.00  0.00           H  
ATOM   4767  CB  LYS B 299     -11.681   0.279  39.846  1.00  0.00           C  
ATOM   4768  HB2 LYS B 299     -12.254   0.387  38.924  1.00  0.00           H  
ATOM   4769  HB3 LYS B 299     -12.372   0.305  40.690  1.00  0.00           H  
ATOM   4770  CG  LYS B 299     -10.686   1.451  39.971  1.00  0.00           C  
ATOM   4771  HG2 LYS B 299     -10.170   1.374  40.931  1.00  0.00           H  
ATOM   4772  HG3 LYS B 299      -9.940   1.377  39.182  1.00  0.00           H  
ATOM   4773  CD  LYS B 299     -11.341   2.834  39.860  1.00  0.00           C  
ATOM   4774  HD2 LYS B 299     -11.950   2.886  38.954  1.00  0.00           H  
ATOM   4775  HD3 LYS B 299     -11.974   3.010  40.730  1.00  0.00           H  
ATOM   4776  CE  LYS B 299     -10.217   3.882  39.790  1.00  0.00           C  
ATOM   4777  HE2 LYS B 299      -9.551   3.745  40.647  1.00  0.00           H  
ATOM   4778  HE3 LYS B 299      -9.653   3.696  38.871  1.00  0.00           H  
ATOM   4779  NZ  LYS B 299     -10.739   5.266  39.766  1.00  0.00           N  
ATOM   4780  HZ1 LYS B 299     -11.423   5.373  39.009  1.00  0.00           H  
ATOM   4781  HZ2 LYS B 299     -11.306   5.477  40.572  1.00  0.00           H  
ATOM   4782  HZ3 LYS B 299     -10.022   5.959  39.624  1.00  0.00           H  
ATOM   4783  C   LYS B 299     -11.913  -2.269  39.830  1.00  0.00           C  
ATOM   4784  O   LYS B 299     -12.549  -2.559  38.815  1.00  0.00           O  
ATOM   4785  N   SER B 300     -12.047  -2.938  40.974  1.00  0.00           N  
ATOM   4786  H   SER B 300     -11.516  -2.631  41.774  1.00  0.00           H  
ATOM   4787  CA  SER B 300     -13.146  -3.868  41.263  1.00  0.00           C  
ATOM   4788  HA  SER B 300     -13.265  -4.563  40.430  1.00  0.00           H  
ATOM   4789  CB  SER B 300     -12.811  -4.677  42.524  1.00  0.00           C  
ATOM   4790  HB2 SER B 300     -13.680  -5.270  42.812  1.00  0.00           H  
ATOM   4791  HB3 SER B 300     -11.982  -5.351  42.305  1.00  0.00           H  
ATOM   4792  OG  SER B 300     -12.439  -3.822  43.595  1.00  0.00           O  
ATOM   4793  HG  SER B 300     -12.493  -4.314  44.419  1.00  0.00           H  
ATOM   4794  C   SER B 300     -14.468  -3.108  41.444  1.00  0.00           C  
ATOM   4795  O   SER B 300     -14.467  -1.929  41.800  1.00  0.00           O  
ATOM   4796  N   GLY B 301     -15.606  -3.760  41.182  1.00  0.00           N  
ATOM   4797  H   GLY B 301     -15.580  -4.704  40.789  1.00  0.00           H  
ATOM   4798  CA  GLY B 301     -16.943  -3.170  41.312  1.00  0.00           C  
ATOM   4799  HA2 GLY B 301     -17.675  -3.973  41.233  1.00  0.00           H  
ATOM   4800  HA3 GLY B 301     -17.040  -2.705  42.292  1.00  0.00           H  
ATOM   4801  C   GLY B 301     -17.291  -2.120  40.250  1.00  0.00           C  
ATOM   4802  O   GLY B 301     -18.341  -1.490  40.347  1.00  0.00           O  
ATOM   4803  N   ILE B 302     -16.433  -1.926  39.244  1.00  0.00           N  
ATOM   4804  H   ILE B 302     -15.618  -2.520  39.212  1.00  0.00           H  
ATOM   4805  CA  ILE B 302     -16.552  -0.893  38.208  1.00  0.00           C  
ATOM   4806  HA  ILE B 302     -17.483  -0.346  38.350  1.00  0.00           H  
ATOM   4807  CB  ILE B 302     -15.375   0.107  38.344  1.00  0.00           C  
ATOM   4808  HB  ILE B 302     -14.456  -0.480  38.388  1.00  0.00           H  
ATOM   4809  CG2 ILE B 302     -15.241   1.047  37.134  1.00  0.00           C  
ATOM   4810 HG21 ILE B 302     -16.193   1.539  36.937  1.00  0.00           H  
ATOM   4811 HG22 ILE B 302     -14.938   0.480  36.254  1.00  0.00           H  
ATOM   4812 HG23 ILE B 302     -14.477   1.801  37.329  1.00  0.00           H  
ATOM   4813  CG1 ILE B 302     -15.444   0.941  39.647  1.00  0.00           C  
ATOM   4814 HG12 ILE B 302     -15.526   0.269  40.501  1.00  0.00           H  
ATOM   4815 HG13 ILE B 302     -14.503   1.482  39.760  1.00  0.00           H  
ATOM   4816  CD1 ILE B 302     -16.584   1.968  39.729  1.00  0.00           C  
ATOM   4817 HD11 ILE B 302     -16.561   2.450  40.707  1.00  0.00           H  
ATOM   4818 HD12 ILE B 302     -16.460   2.737  38.966  1.00  0.00           H  
ATOM   4819 HD13 ILE B 302     -17.550   1.481  39.604  1.00  0.00           H  
ATOM   4820  C   ILE B 302     -16.630  -1.545  36.821  1.00  0.00           C  
ATOM   4821  O   ILE B 302     -15.907  -2.499  36.525  1.00  0.00           O  
ATOM   4822  N   SER B 303     -17.486  -1.008  35.947  1.00  0.00           N  
ATOM   4823  H   SER B 303     -18.063  -0.227  36.241  1.00  0.00           H  
ATOM   4824  CA  SER B 303     -17.548  -1.412  34.540  1.00  0.00           C  
ATOM   4825  HA  SER B 303     -17.273  -2.461  34.483  1.00  0.00           H  
ATOM   4826  CB  SER B 303     -18.982  -1.307  34.020  1.00  0.00           C  
ATOM   4827  HB2 SER B 303     -19.618  -1.978  34.597  1.00  0.00           H  
ATOM   4828  HB3 SER B 303     -19.345  -0.290  34.157  1.00  0.00           H  
ATOM   4829  OG  SER B 303     -19.066  -1.650  32.648  1.00  0.00           O  
ATOM   4830  HG  SER B 303     -18.635  -2.520  32.516  1.00  0.00           H  
ATOM   4831  C   SER B 303     -16.540  -0.637  33.684  1.00  0.00           C  
ATOM   4832  O   SER B 303     -16.284   0.551  33.906  1.00  0.00           O  
ATOM   4833  N   TYR B 304     -15.969  -1.317  32.686  1.00  0.00           N  
ATOM   4834  H   TYR B 304     -16.276  -2.267  32.534  1.00  0.00           H  
ATOM   4835  CA  TYR B 304     -14.916  -0.819  31.799  1.00  0.00           C  
ATOM   4836  HA  TYR B 304     -14.844   0.262  31.893  1.00  0.00           H  
ATOM   4837  CB  TYR B 304     -13.559  -1.422  32.200  1.00  0.00           C  
ATOM   4838  HB2 TYR B 304     -13.693  -2.484  32.401  1.00  0.00           H  
ATOM   4839  HB3 TYR B 304     -12.878  -1.345  31.352  1.00  0.00           H  
ATOM   4840  CG  TYR B 304     -12.865  -0.781  33.387  1.00  0.00           C  
ATOM   4841  CD1 TYR B 304     -11.928   0.250  33.173  1.00  0.00           C  
ATOM   4842  HD1 TYR B 304     -11.741   0.608  32.170  1.00  0.00           H  
ATOM   4843  CE1 TYR B 304     -11.218   0.805  34.255  1.00  0.00           C  
ATOM   4844  HE1 TYR B 304     -10.493   1.585  34.082  1.00  0.00           H  
ATOM   4845  CZ  TYR B 304     -11.441   0.322  35.562  1.00  0.00           C  
ATOM   4846  OH  TYR B 304     -10.725   0.796  36.616  1.00  0.00           O  
ATOM   4847  HH  TYR B 304     -10.235   1.624  36.429  1.00  0.00           H  
ATOM   4848  CE2 TYR B 304     -12.383  -0.707  35.775  1.00  0.00           C  
ATOM   4849  HE2 TYR B 304     -12.555  -1.075  36.774  1.00  0.00           H  
ATOM   4850  CD2 TYR B 304     -13.095  -1.256  34.692  1.00  0.00           C  
ATOM   4851  HD2 TYR B 304     -13.815  -2.047  34.869  1.00  0.00           H  
ATOM   4852  C   TYR B 304     -15.212  -1.112  30.321  1.00  0.00           C  
ATOM   4853  O   TYR B 304     -15.979  -2.013  29.968  1.00  0.00           O  
ATOM   4854  N   ARG B 305     -14.554  -0.339  29.452  1.00  0.00           N  
ATOM   4855  H   ARG B 305     -13.958   0.384  29.851  1.00  0.00           H  
ATOM   4856  CA  ARG B 305     -14.540  -0.443  27.990  1.00  0.00           C  
ATOM   4857  HA  ARG B 305     -15.023  -1.369  27.685  1.00  0.00           H  
ATOM   4858  CB  ARG B 305     -15.269   0.753  27.361  1.00  0.00           C  
ATOM   4859  HB2 ARG B 305     -14.841   1.679  27.750  1.00  0.00           H  
ATOM   4860  HB3 ARG B 305     -15.109   0.731  26.281  1.00  0.00           H  
ATOM   4861  CG  ARG B 305     -16.774   0.751  27.614  1.00  0.00           C  
ATOM   4862  HG2 ARG B 305     -17.197  -0.207  27.315  1.00  0.00           H  
ATOM   4863  HG3 ARG B 305     -16.975   0.923  28.673  1.00  0.00           H  
ATOM   4864  CD  ARG B 305     -17.396   1.869  26.777  1.00  0.00           C  
ATOM   4865  HD2 ARG B 305     -16.928   2.812  27.059  1.00  0.00           H  
ATOM   4866  HD3 ARG B 305     -17.202   1.686  25.719  1.00  0.00           H  
ATOM   4867  NE  ARG B 305     -18.831   1.978  27.039  1.00  0.00           N  
ATOM   4868  HE  ARG B 305     -19.102   2.358  27.949  1.00  0.00           H  
ATOM   4869  CZ  ARG B 305     -19.854   1.710  26.265  1.00  0.00           C  
ATOM   4870  NH1 ARG B 305     -19.737   1.320  25.023  1.00  0.00           N  
ATOM   4871 HH11 ARG B 305     -18.821   1.268  24.600  1.00  0.00           H  
ATOM   4872 HH12 ARG B 305     -20.560   1.166  24.475  1.00  0.00           H  
ATOM   4873  NH2 ARG B 305     -21.050   1.841  26.752  1.00  0.00           N  
ATOM   4874 HH21 ARG B 305     -21.129   2.098  27.748  1.00  0.00           H  
ATOM   4875 HH22 ARG B 305     -21.876   1.710  26.208  1.00  0.00           H  
ATOM   4876  C   ARG B 305     -13.115  -0.467  27.448  1.00  0.00           C  
ATOM   4877  O   ARG B 305     -12.182   0.031  28.081  1.00  0.00           O  
ATOM   4878  N   ALA B 306     -12.988  -0.966  26.218  1.00  0.00           N  
ATOM   4879  H   ALA B 306     -13.825  -1.317  25.768  1.00  0.00           H  
ATOM   4880  CA  ALA B 306     -11.772  -0.915  25.414  1.00  0.00           C  
ATOM   4881  HA  ALA B 306     -11.144  -0.110  25.790  1.00  0.00           H  
ATOM   4882  CB  ALA B 306     -11.006  -2.232  25.573  1.00  0.00           C  
ATOM   4883  HB1 ALA B 306     -10.052  -2.170  25.049  1.00  0.00           H  
ATOM   4884  HB2 ALA B 306     -10.817  -2.433  26.627  1.00  0.00           H  
ATOM   4885  HB3 ALA B 306     -11.585  -3.057  25.161  1.00  0.00           H  
ATOM   4886  C   ALA B 306     -12.080  -0.629  23.934  1.00  0.00           C  
ATOM   4887  O   ALA B 306     -13.141  -1.007  23.433  1.00  0.00           O  
ATOM   4888  N   ARG B 307     -11.124  -0.011  23.231  1.00  0.00           N  
ATOM   4889  H   ARG B 307     -10.312   0.308  23.757  1.00  0.00           H  
ATOM   4890  CA  ARG B 307     -11.067   0.165  21.765  1.00  0.00           C  
ATOM   4891  HA  ARG B 307     -11.599  -0.659  21.293  1.00  0.00           H  
ATOM   4892  CB  ARG B 307     -11.785   1.459  21.332  1.00  0.00           C  
ATOM   4893  HB2 ARG B 307     -11.804   1.502  20.242  1.00  0.00           H  
ATOM   4894  HB3 ARG B 307     -12.819   1.413  21.681  1.00  0.00           H  
ATOM   4895  CG  ARG B 307     -11.130   2.742  21.866  1.00  0.00           C  
ATOM   4896  HG2 ARG B 307     -11.039   2.682  22.949  1.00  0.00           H  
ATOM   4897  HG3 ARG B 307     -10.131   2.842  21.448  1.00  0.00           H  
ATOM   4898  CD  ARG B 307     -11.949   3.986  21.500  1.00  0.00           C  
ATOM   4899  HD2 ARG B 307     -11.946   4.112  20.417  1.00  0.00           H  
ATOM   4900  HD3 ARG B 307     -12.977   3.846  21.836  1.00  0.00           H  
ATOM   4901  NE  ARG B 307     -11.398   5.176  22.166  1.00  0.00           N  
ATOM   4902  HE  ARG B 307     -10.834   5.016  22.994  1.00  0.00           H  
ATOM   4903  CZ  ARG B 307     -11.589   6.446  21.875  1.00  0.00           C  
ATOM   4904  NH1 ARG B 307     -12.283   6.851  20.846  1.00  0.00           N  
ATOM   4905 HH11 ARG B 307     -12.693   6.160  20.244  1.00  0.00           H  
ATOM   4906 HH12 ARG B 307     -12.422   7.828  20.669  1.00  0.00           H  
ATOM   4907  NH2 ARG B 307     -11.071   7.339  22.667  1.00  0.00           N  
ATOM   4908 HH21 ARG B 307     -10.523   6.996  23.452  1.00  0.00           H  
ATOM   4909 HH22 ARG B 307     -11.230   8.319  22.530  1.00  0.00           H  
ATOM   4910  C   ARG B 307      -9.615   0.087  21.272  1.00  0.00           C  
ATOM   4911  O   ARG B 307      -8.697   0.334  22.053  1.00  0.00           O  
ATOM   4912  N   VAL B 308      -9.395  -0.255  20.005  1.00  0.00           N  
ATOM   4913  H   VAL B 308     -10.200  -0.442  19.413  1.00  0.00           H  
ATOM   4914  CA  VAL B 308      -8.052  -0.534  19.452  1.00  0.00           C  
ATOM   4915  HA  VAL B 308      -7.307  -0.098  20.114  1.00  0.00           H  
ATOM   4916  CB  VAL B 308      -7.792  -2.058  19.436  1.00  0.00           C  
ATOM   4917  HB  VAL B 308      -7.896  -2.420  20.459  1.00  0.00           H  
ATOM   4918  CG1 VAL B 308      -8.799  -2.821  18.570  1.00  0.00           C  
ATOM   4919 HG11 VAL B 308      -9.804  -2.714  18.971  1.00  0.00           H  
ATOM   4920 HG12 VAL B 308      -8.785  -2.430  17.557  1.00  0.00           H  
ATOM   4921 HG13 VAL B 308      -8.548  -3.880  18.553  1.00  0.00           H  
ATOM   4922  CG2 VAL B 308      -6.379  -2.415  18.963  1.00  0.00           C  
ATOM   4923 HG21 VAL B 308      -6.264  -2.240  17.894  1.00  0.00           H  
ATOM   4924 HG22 VAL B 308      -5.640  -1.834  19.510  1.00  0.00           H  
ATOM   4925 HG23 VAL B 308      -6.193  -3.467  19.167  1.00  0.00           H  
ATOM   4926  C   VAL B 308      -7.842   0.132  18.089  1.00  0.00           C  
ATOM   4927  O   VAL B 308      -8.797   0.330  17.344  1.00  0.00           O  
ATOM   4928  N   ARG B 309      -6.600   0.502  17.764  1.00  0.00           N  
ATOM   4929  H   ARG B 309      -5.871   0.347  18.457  1.00  0.00           H  
ATOM   4930  CA  ARG B 309      -6.182   1.071  16.470  1.00  0.00           C  
ATOM   4931  HA  ARG B 309      -6.926   0.813  15.717  1.00  0.00           H  
ATOM   4932  CB  ARG B 309      -6.144   2.605  16.553  1.00  0.00           C  
ATOM   4933  HB2 ARG B 309      -5.938   3.002  15.559  1.00  0.00           H  
ATOM   4934  HB3 ARG B 309      -7.123   2.973  16.861  1.00  0.00           H  
ATOM   4935  CG  ARG B 309      -5.080   3.134  17.523  1.00  0.00           C  
ATOM   4936  HG2 ARG B 309      -5.318   2.837  18.541  1.00  0.00           H  
ATOM   4937  HG3 ARG B 309      -4.109   2.721  17.263  1.00  0.00           H
[truncated: 28,594 more chars]
