# Supplementary material for: Insights into receptor structure and dynamics at the surface of living cells
Source: Nat Commun. 2023 Mar 22;14:1596. doi: 10.1038/s41467-023-37284-4 (PMC10033668; doi:10.1038/s41467-023-37284-4)
Supplement: Supplementary file 15 — Source Data [file 41467_2023_37284_MOESM15_ESM.zip › Source data/Main/Figure 5/b/Average structures of MD sub-trajectories/IL-4Ra/MD_sub-average_3bpn_10.pdb]

ATOM      1  N   CYS A   1      14.166  -4.396  11.915  1.00  0.00           N  
ATOM      2  H1  CYS A   1      14.784  -3.604  11.995  1.00  0.00           H  
ATOM      3  H2  CYS A   1      14.600  -5.207  12.353  1.00  0.00           H  
ATOM      4  H3  CYS A   1      13.303  -4.204  12.399  1.00  0.00           H  
ATOM      5  CA  CYS A   1      13.895  -4.700  10.497  1.00  0.00           C  
ATOM      6  HA  CYS A   1      14.848  -4.822   9.986  1.00  0.00           H  
ATOM      7  CB  CYS A   1      13.077  -5.984  10.328  1.00  0.00           C  
ATOM      8  HB2 CYS A   1      13.438  -6.732  11.018  1.00  0.00           H  
ATOM      9  HB3 CYS A   1      12.026  -5.802  10.560  1.00  0.00           H  
ATOM     10  SG  CYS A   1      13.261  -6.592   8.626  1.00  0.00           S  
ATOM     11  HG  CYS A   1      12.635  -5.592   7.980  1.00  0.00           H  
ATOM     12  C   CYS A   1      13.136  -3.584   9.819  1.00  0.00           C  
ATOM     13  O   CYS A   1      12.230  -3.027  10.432  1.00  0.00           O  
ATOM     14  N   ASP A   2      13.417  -3.370   8.534  1.00  0.00           N  
ATOM     15  H   ASP A   2      14.202  -3.841   8.113  1.00  0.00           H  
ATOM     16  CA  ASP A   2      12.672  -2.445   7.679  1.00  0.00           C  
ATOM     17  HA  ASP A   2      12.132  -1.738   8.311  1.00  0.00           H  
ATOM     18  CB  ASP A   2      13.636  -1.617   6.811  1.00  0.00           C  
ATOM     19  HB2 ASP A   2      14.124  -2.285   6.097  1.00  0.00           H  
ATOM     20  HB3 ASP A   2      13.053  -0.893   6.239  1.00  0.00           H  
ATOM     21  CG  ASP A   2      14.716  -0.861   7.607  1.00  0.00           C  
ATOM     22  OD1 ASP A   2      14.692  -0.903   8.861  1.00  0.00           O  
ATOM     23  OD2 ASP A   2      15.589  -0.271   6.936  1.00  0.00           O  
ATOM     24  C   ASP A   2      11.659  -3.231   6.834  1.00  0.00           C  
ATOM     25  O   ASP A   2      11.988  -4.281   6.271  1.00  0.00           O  
ATOM     26  N   ILE A   3      10.415  -2.749   6.746  1.00  0.00           N  
ATOM     27  H   ILE A   3      10.206  -1.887   7.233  1.00  0.00           H  
ATOM     28  CA  ILE A   3       9.291  -3.489   6.131  1.00  0.00           C  
ATOM     29  HA  ILE A   3       9.231  -4.447   6.646  1.00  0.00           H  
ATOM     30  CB  ILE A   3       7.973  -2.717   6.396  1.00  0.00           C  
ATOM     31  HB  ILE A   3       7.964  -2.418   7.446  1.00  0.00           H  
ATOM     32  CG2 ILE A   3       7.888  -1.435   5.553  1.00  0.00           C  
ATOM     33 HG21 ILE A   3       7.019  -0.851   5.858  1.00  0.00           H  
ATOM     34 HG22 ILE A   3       8.777  -0.819   5.690  1.00  0.00           H  
ATOM     35 HG23 ILE A   3       7.780  -1.691   4.500  1.00  0.00           H  
ATOM     36  CG1 ILE A   3       6.694  -3.544   6.144  1.00  0.00           C  
ATOM     37 HG12 ILE A   3       5.834  -2.889   6.287  1.00  0.00           H  
ATOM     38 HG13 ILE A   3       6.671  -3.908   5.117  1.00  0.00           H  
ATOM     39  CD1 ILE A   3       6.524  -4.724   7.107  1.00  0.00           C  
ATOM     40 HD11 ILE A   3       5.545  -5.177   6.949  1.00  0.00           H  
ATOM     41 HD12 ILE A   3       7.291  -5.477   6.930  1.00  0.00           H  
ATOM     42 HD13 ILE A   3       6.588  -4.370   8.136  1.00  0.00           H  
ATOM     43  C   ILE A   3       9.505  -3.814   4.636  1.00  0.00           C  
ATOM     44  O   ILE A   3       8.993  -4.816   4.130  1.00  0.00           O  
ATOM     45  N   THR A   4      10.338  -3.028   3.949  1.00  0.00           N  
ATOM     46  H   THR A   4      10.699  -2.204   4.414  1.00  0.00           H  
ATOM     47  CA  THR A   4      10.713  -3.171   2.533  1.00  0.00           C  
ATOM     48  HA  THR A   4       9.847  -2.967   1.906  1.00  0.00           H  
ATOM     49  CB  THR A   4      11.814  -2.145   2.219  1.00  0.00           C  
ATOM     50  HB  THR A   4      12.742  -2.469   2.693  1.00  0.00           H  
ATOM     51  CG2 THR A   4      12.073  -1.931   0.733  1.00  0.00           C  
ATOM     52 HG21 THR A   4      11.206  -1.460   0.278  1.00  0.00           H  
ATOM     53 HG22 THR A   4      12.937  -1.280   0.603  1.00  0.00           H  
ATOM     54 HG23 THR A   4      12.269  -2.879   0.238  1.00  0.00           H  
ATOM     55  OG1 THR A   4      11.454  -0.899   2.762  1.00  0.00           O  
ATOM     56  HG1 THR A   4      10.639  -0.629   2.309  1.00  0.00           H  
ATOM     57  C   THR A   4      11.209  -4.573   2.187  1.00  0.00           C  
ATOM     58  O   THR A   4      10.865  -5.110   1.136  1.00  0.00           O  
ATOM     59  N   LEU A   5      11.952  -5.220   3.090  1.00  0.00           N  
ATOM     60  H   LEU A   5      12.156  -4.752   3.966  1.00  0.00           H  
ATOM     61  CA  LEU A   5      12.477  -6.574   2.877  1.00  0.00           C  
ATOM     62  HA  LEU A   5      13.023  -6.598   1.932  1.00  0.00           H  
ATOM     63  CB  LEU A   5      13.457  -6.918   4.020  1.00  0.00           C  
ATOM     64  HB2 LEU A   5      12.891  -6.943   4.953  1.00  0.00           H  
ATOM     65  HB3 LEU A   5      13.863  -7.915   3.844  1.00  0.00           H  
ATOM     66  CG  LEU A   5      14.632  -5.928   4.201  1.00  0.00           C  
ATOM     67  HG  LEU A   5      14.245  -4.919   4.340  1.00  0.00           H  
ATOM     68  CD1 LEU A   5      15.437  -6.302   5.442  1.00  0.00           C  
ATOM     69 HD11 LEU A   5      16.234  -5.574   5.593  1.00  0.00           H  
ATOM     70 HD12 LEU A   5      14.789  -6.281   6.313  1.00  0.00           H  
ATOM     71 HD13 LEU A   5      15.871  -7.294   5.331  1.00  0.00           H  
ATOM     72  CD2 LEU A   5      15.607  -5.926   3.025  1.00  0.00           C  
ATOM     73 HD21 LEU A   5      16.050  -6.914   2.912  1.00  0.00           H  
ATOM     74 HD22 LEU A   5      15.091  -5.649   2.107  1.00  0.00           H  
ATOM     75 HD23 LEU A   5      16.398  -5.200   3.210  1.00  0.00           H  
ATOM     76  C   LEU A   5      11.336  -7.606   2.764  1.00  0.00           C  
ATOM     77  O   LEU A   5      11.341  -8.451   1.864  1.00  0.00           O  
ATOM     78  N   GLN A   6      10.320  -7.491   3.628  1.00  0.00           N  
ATOM     79  H   GLN A   6      10.334  -6.701   4.259  1.00  0.00           H  
ATOM     80  CA  GLN A   6       9.110  -8.321   3.577  1.00  0.00           C  
ATOM     81  HA  GLN A   6       9.409  -9.363   3.473  1.00  0.00           H  
ATOM     82  CB  GLN A   6       8.278  -8.189   4.860  1.00  0.00           C  
ATOM     83  HB2 GLN A   6       8.078  -7.138   5.075  1.00  0.00           H  
ATOM     84  HB3 GLN A   6       7.322  -8.676   4.662  1.00  0.00           H  
ATOM     85  CG  GLN A   6       8.900  -8.856   6.097  1.00  0.00           C  
ATOM     86  HG2 GLN A   6       9.297  -9.834   5.822  1.00  0.00           H  
ATOM     87  HG3 GLN A   6       9.723  -8.240   6.461  1.00  0.00           H  
ATOM     88  CD  GLN A   6       7.880  -9.056   7.218  1.00  0.00           C  
ATOM     89  OE1 GLN A   6       6.689  -8.826   7.080  1.00  0.00           O  
ATOM     90  NE2 GLN A   6       8.279  -9.514   8.377  1.00  0.00           N  
ATOM     91 HE21 GLN A   6       7.592  -9.614   9.096  1.00  0.00           H  
ATOM     92 HE22 GLN A   6       9.249  -9.740   8.562  1.00  0.00           H  
ATOM     93  C   GLN A   6       8.203  -7.990   2.388  1.00  0.00           C  
ATOM     94  O   GLN A   6       7.646  -8.908   1.789  1.00  0.00           O  
ATOM     95  N   GLU A   7       8.057  -6.718   2.007  1.00  0.00           N  
ATOM     96  H   GLU A   7       8.510  -5.989   2.551  1.00  0.00           H  
ATOM     97  CA  GLU A   7       7.308  -6.338   0.796  1.00  0.00           C  
ATOM     98  HA  GLU A   7       6.293  -6.730   0.852  1.00  0.00           H  
ATOM     99  CB  GLU A   7       7.240  -4.819   0.633  1.00  0.00           C  
ATOM    100  HB2 GLU A   7       8.245  -4.400   0.706  1.00  0.00           H  
ATOM    101  HB3 GLU A   7       6.851  -4.608  -0.366  1.00  0.00           H  
ATOM    102  CG  GLU A   7       6.325  -4.150   1.659  1.00  0.00           C  
ATOM    103  HG2 GLU A   7       5.369  -4.677   1.667  1.00  0.00           H  
ATOM    104  HG3 GLU A   7       6.777  -4.228   2.647  1.00  0.00           H  
ATOM    105  CD  GLU A   7       6.092  -2.674   1.325  1.00  0.00           C  
ATOM    106  OE1 GLU A   7       5.109  -2.105   1.858  1.00  0.00           O  
ATOM    107  OE2 GLU A   7       6.892  -2.094   0.548  1.00  0.00           O  
ATOM    108  C   GLU A   7       7.941  -6.916  -0.469  1.00  0.00           C  
ATOM    109  O   GLU A   7       7.235  -7.442  -1.334  1.00  0.00           O  
ATOM    110  N   ILE A   8       9.274  -6.873  -0.569  1.00  0.00           N  
ATOM    111  H   ILE A   8       9.809  -6.387   0.150  1.00  0.00           H  
ATOM    112  CA  ILE A   8       9.995  -7.512  -1.671  1.00  0.00           C  
ATOM    113  HA  ILE A   8       9.576  -7.146  -2.608  1.00  0.00           H  
ATOM    114  CB  ILE A   8      11.489  -7.123  -1.651  1.00  0.00           C  
ATOM    115  HB  ILE A   8      11.870  -7.247  -0.636  1.00  0.00           H  
ATOM    116  CG2 ILE A   8      12.300  -8.033  -2.590  1.00  0.00           C  
ATOM    117 HG21 ILE A   8      11.849  -8.051  -3.581  1.00  0.00           H  
ATOM    118 HG22 ILE A   8      13.324  -7.682  -2.678  1.00  0.00           H  
ATOM    119 HG23 ILE A   8      12.329  -9.045  -2.192  1.00  0.00           H  
ATOM    120  CG1 ILE A   8      11.644  -5.642  -2.074  1.00  0.00           C  
ATOM    121 HG12 ILE A   8      11.486  -5.549  -3.149  1.00  0.00           H  
ATOM    122 HG13 ILE A   8      10.886  -5.038  -1.576  1.00  0.00           H  
ATOM    123  CD1 ILE A   8      13.006  -5.040  -1.713  1.00  0.00           C  
ATOM    124 HD11 ILE A   8      13.018  -3.984  -1.987  1.00  0.00           H  
ATOM    125 HD12 ILE A   8      13.180  -5.130  -0.640  1.00  0.00           H  
ATOM    126 HD13 ILE A   8      13.805  -5.546  -2.251  1.00  0.00           H  
ATOM    127  C   ILE A   8       9.738  -9.025  -1.653  1.00  0.00           C  
ATOM    128  O   ILE A   8       9.340  -9.568  -2.679  1.00  0.00           O  
ATOM    129  N   ILE A   9       9.852  -9.715  -0.509  1.00  0.00           N  
ATOM    130  H   ILE A   9      10.188  -9.233   0.322  1.00  0.00           H  
ATOM    131  CA  ILE A   9       9.561 -11.163  -0.421  1.00  0.00           C  
ATOM    132  HA  ILE A   9      10.194 -11.671  -1.148  1.00  0.00           H  
ATOM    133  CB  ILE A   9       9.924 -11.719   0.977  1.00  0.00           C  
ATOM    134  HB  ILE A   9       9.446 -11.087   1.728  1.00  0.00           H  
ATOM    135  CG2 ILE A   9       9.415 -13.164   1.167  1.00  0.00           C  
ATOM    136 HG21 ILE A   9       8.325 -13.191   1.155  1.00  0.00           H  
ATOM    137 HG22 ILE A   9       9.796 -13.806   0.370  1.00  0.00           H  
ATOM    138 HG23 ILE A   9       9.737 -13.558   2.129  1.00  0.00           H  
ATOM    139  CG1 ILE A   9      11.456 -11.687   1.193  1.00  0.00           C  
ATOM    140 HG12 ILE A   9      11.923 -12.517   0.659  1.00  0.00           H  
ATOM    141 HG13 ILE A   9      11.865 -10.766   0.780  1.00  0.00           H  
ATOM    142  CD1 ILE A   9      11.862 -11.740   2.672  1.00  0.00           C  
ATOM    143 HD11 ILE A   9      12.941 -11.627   2.751  1.00  0.00           H  
ATOM    144 HD12 ILE A   9      11.386 -10.927   3.219  1.00  0.00           H  
ATOM    145 HD13 ILE A   9      11.576 -12.691   3.116  1.00  0.00           H  
ATOM    146  C   ILE A   9       8.107 -11.486  -0.815  1.00  0.00           C  
ATOM    147  O   ILE A   9       7.886 -12.434  -1.567  1.00  0.00           O  
ATOM    148  N   LYS A  10       7.124 -10.682  -0.380  1.00  0.00           N  
ATOM    149  H   LYS A  10       7.385  -9.934   0.257  1.00  0.00           H  
ATOM    150  CA  LYS A  10       5.716 -10.773  -0.813  1.00  0.00           C  
ATOM    151  HA  LYS A  10       5.334 -11.770  -0.591  1.00  0.00           H  
ATOM    152  CB  LYS A  10       4.847  -9.735  -0.066  1.00  0.00           C  
ATOM    153  HB2 LYS A  10       5.321  -8.755  -0.132  1.00  0.00           H  
ATOM    154  HB3 LYS A  10       3.878  -9.667  -0.566  1.00  0.00           H  
ATOM    155  CG  LYS A  10       4.586 -10.080   1.414  1.00  0.00           C  
ATOM    156  HG2 LYS A  10       3.943 -10.959   1.466  1.00  0.00           H  
ATOM    157  HG3 LYS A  10       5.528 -10.320   1.906  1.00  0.00           H  
ATOM    158  CD  LYS A  10       3.917  -8.911   2.164  1.00  0.00           C  
ATOM    159  HD2 LYS A  10       4.551  -8.027   2.085  1.00  0.00           H  
ATOM    160  HD3 LYS A  10       2.951  -8.700   1.702  1.00  0.00           H  
ATOM    161  CE  LYS A  10       3.701  -9.251   3.647  1.00  0.00           C  
ATOM    162  HE2 LYS A  10       3.027 -10.109   3.705  1.00  0.00           H  
ATOM    163  HE3 LYS A  10       4.660  -9.546   4.081  1.00  0.00           H  
ATOM    164  NZ  LYS A  10       3.129  -8.112   4.418  1.00  0.00           N  
ATOM    165  HZ1 LYS A  10       3.743  -7.310   4.430  1.00  0.00           H  
ATOM    166  HZ2 LYS A  10       2.236  -7.797   4.040  1.00  0.00           H  
ATOM    167  HZ3 LYS A  10       2.942  -8.358   5.388  1.00  0.00           H  
ATOM    168  C   LYS A  10       5.588 -10.597  -2.330  1.00  0.00           C  
ATOM    169  O   LYS A  10       4.968 -11.427  -2.976  1.00  0.00           O  
ATOM    170  N   THR A  11       6.219  -9.579  -2.916  1.00  0.00           N  
ATOM    171  H   THR A  11       6.728  -8.941  -2.315  1.00  0.00           H  
ATOM    172  CA  THR A  11       6.183  -9.304  -4.369  1.00  0.00           C  
ATOM    173  HA  THR A  11       5.143  -9.248  -4.692  1.00  0.00           H  
ATOM    174  CB  THR A  11       6.858  -7.961  -4.674  1.00  0.00           C  
ATOM    175  HB  THR A  11       7.917  -8.018  -4.424  1.00  0.00           H  
ATOM    176  CG2 THR A  11       6.714  -7.513  -6.128  1.00  0.00           C  
ATOM    177 HG21 THR A  11       5.661  -7.483  -6.404  1.00  0.00           H  
ATOM    178 HG22 THR A  11       7.140  -6.517  -6.247  1.00  0.00           H  
ATOM    179 HG23 THR A  11       7.243  -8.195  -6.793  1.00  0.00           H  
ATOM    180  OG1 THR A  11       6.264  -6.956  -3.891  1.00  0.00           O  
ATOM    181  HG1 THR A  11       6.563  -7.077  -2.971  1.00  0.00           H  
ATOM    182  C   THR A  11       6.860 -10.402  -5.191  1.00  0.00           C  
ATOM    183  O   THR A  11       6.373 -10.783  -6.248  1.00  0.00           O  
ATOM    184  N   LEU A  12       7.963 -10.962  -4.691  1.00  0.00           N  
ATOM    185  H   LEU A  12       8.347 -10.569  -3.838  1.00  0.00           H  
ATOM    186  CA  LEU A  12       8.625 -12.132  -5.268  1.00  0.00           C  
ATOM    187  HA  LEU A  12       8.780 -11.965  -6.332  1.00  0.00           H  
ATOM    188  CB  LEU A  12      10.003 -12.328  -4.603  1.00  0.00           C  
ATOM    189  HB2 LEU A  12       9.858 -12.385  -3.524  1.00  0.00           H  
ATOM    190  HB3 LEU A  12      10.425 -13.278  -4.933  1.00  0.00           H  
ATOM    191  CG  LEU A  12      11.024 -11.211  -4.914  1.00  0.00           C  
ATOM    192  HG  LEU A  12      10.569 -10.234  -4.767  1.00  0.00           H  
ATOM    193  CD1 LEU A  12      12.239 -11.323  -3.998  1.00  0.00           C  
ATOM    194 HD11 LEU A  12      12.776 -12.236  -4.234  1.00  0.00           H  
ATOM    195 HD12 LEU A  12      12.900 -10.474  -4.166  1.00  0.00           H  
ATOM    196 HD13 LEU A  12      11.924 -11.329  -2.955  1.00  0.00           H  
ATOM    197  CD2 LEU A  12      11.540 -11.285  -6.350  1.00  0.00           C  
ATOM    198 HD21 LEU A  12      12.034 -12.240  -6.531  1.00  0.00           H  
ATOM    199 HD22 LEU A  12      10.712 -11.170  -7.044  1.00  0.00           H  
ATOM    200 HD23 LEU A  12      12.244 -10.472  -6.527  1.00  0.00           H  
ATOM    201  C   LEU A  12       7.744 -13.387  -5.164  1.00  0.00           C  
ATOM    202  O   LEU A  12       7.764 -14.203  -6.081  1.00  0.00           O  
ATOM    203  N   ASN A  13       6.935 -13.552  -4.112  1.00  0.00           N  
ATOM    204  H   ASN A  13       6.985 -12.893  -3.342  1.00  0.00           H  
ATOM    205  CA  ASN A  13       5.907 -14.602  -4.086  1.00  0.00           C  
ATOM    206  HA  ASN A  13       6.369 -15.553  -4.356  1.00  0.00           H  
ATOM    207  CB  ASN A  13       5.314 -14.770  -2.675  1.00  0.00           C  
ATOM    208  HB2 ASN A  13       4.892 -13.828  -2.337  1.00  0.00           H  
ATOM    209  HB3 ASN A  13       4.500 -15.493  -2.726  1.00  0.00           H  
ATOM    210  CG  ASN A  13       6.309 -15.279  -1.647  1.00  0.00           C  
ATOM    211  OD1 ASN A  13       7.306 -15.918  -1.955  1.00  0.00           O  
ATOM    212  ND2 ASN A  13       6.044 -15.056  -0.380  1.00  0.00           N  
ATOM    213 HD21 ASN A  13       6.696 -15.419   0.289  1.00  0.00           H  
ATOM    214 HD22 ASN A  13       5.192 -14.589  -0.119  1.00  0.00           H  
ATOM    215  C   ASN A  13       4.831 -14.349  -5.156  1.00  0.00           C  
ATOM    216  O   ASN A  13       4.597 -15.226  -5.983  1.00  0.00           O  
ATOM    217  N   SER A  14       4.284 -13.132  -5.245  1.00  0.00           N  
ATOM    218  H   SER A  14       4.467 -12.456  -4.510  1.00  0.00           H  
ATOM    219  CA  SER A  14       3.331 -12.739  -6.298  1.00  0.00           C  
ATOM    220  HA  SER A  14       2.465 -13.398  -6.241  1.00  0.00           H  
ATOM    221  CB  SER A  14       2.852 -11.305  -6.066  1.00  0.00           C  
ATOM    222  HB2 SER A  14       3.699 -10.618  -6.112  1.00  0.00           H  
ATOM    223  HB3 SER A  14       2.130 -11.030  -6.836  1.00  0.00           H  
ATOM    224  OG  SER A  14       2.232 -11.214  -4.800  1.00  0.00           O  
ATOM    225  HG  SER A  14       1.322 -11.514  -4.895  1.00  0.00           H  
ATOM    226  C   SER A  14       3.888 -12.847  -7.722  1.00  0.00           C  
ATOM    227  O   SER A  14       3.115 -13.036  -8.657  1.00  0.00           O  
ATOM    228  N   LEU A  15       5.209 -12.768  -7.909  1.00  0.00           N  
ATOM    229  H   LEU A  15       5.774 -12.475  -7.121  1.00  0.00           H  
ATOM    230  CA  LEU A  15       5.885 -13.082  -9.172  1.00  0.00           C  
ATOM    231  HA  LEU A  15       5.302 -12.674  -9.996  1.00  0.00           H  
ATOM    232  CB  LEU A  15       7.275 -12.423  -9.184  1.00  0.00           C  
ATOM    233  HB2 LEU A  15       7.770 -12.634  -8.238  1.00  0.00           H  
ATOM    234  HB3 LEU A  15       7.868 -12.882  -9.975  1.00  0.00           H  
ATOM    235  CG  LEU A  15       7.236 -10.903  -9.422  1.00  0.00           C  
ATOM    236  HG  LEU A  15       6.412 -10.464  -8.867  1.00  0.00           H  
ATOM    237  CD1 LEU A  15       8.536 -10.241  -8.965  1.00  0.00           C  
ATOM    238 HD11 LEU A  15       8.643 -10.358  -7.891  1.00  0.00           H  
ATOM    239 HD12 LEU A  15       9.387 -10.689  -9.478  1.00  0.00           H  
ATOM    240 HD13 LEU A  15       8.497  -9.174  -9.186  1.00  0.00           H  
ATOM    241  CD2 LEU A  15       7.069 -10.590 -10.906  1.00  0.00           C  
ATOM    242 HD21 LEU A  15       6.113 -10.975 -11.254  1.00  0.00           H  
ATOM    243 HD22 LEU A  15       7.088  -9.514 -11.065  1.00  0.00           H  
ATOM    244 HD23 LEU A  15       7.876 -11.047 -11.479  1.00  0.00           H  
ATOM    245  C   LEU A  15       6.017 -14.593  -9.432  1.00  0.00           C  
ATOM    246  O   LEU A  15       5.917 -15.007 -10.583  1.00  0.00           O  
ATOM    247  N   THR A  16       6.208 -15.418  -8.394  1.00  0.00           N  
ATOM    248  H   THR A  16       6.148 -15.027  -7.463  1.00  0.00           H  
ATOM    249  CA  THR A  16       6.390 -16.881  -8.527  1.00  0.00           C  
ATOM    250  HA  THR A  16       7.202 -17.072  -9.229  1.00  0.00           H  
ATOM    251  CB  THR A  16       6.746 -17.528  -7.172  1.00  0.00           C  
ATOM    252  HB  THR A  16       5.866 -17.525  -6.529  1.00  0.00           H  
ATOM    253  CG2 THR A  16       7.249 -18.963  -7.328  1.00  0.00           C  
ATOM    254 HG21 THR A  16       7.546 -19.360  -6.357  1.00  0.00           H  
ATOM    255 HG22 THR A  16       6.461 -19.595  -7.734  1.00  0.00           H  
ATOM    256 HG23 THR A  16       8.109 -18.982  -8.000  1.00  0.00           H  
ATOM    257  OG1 THR A  16       7.788 -16.839  -6.507  1.00  0.00           O  
ATOM    258  HG1 THR A  16       7.620 -15.882  -6.594  1.00  0.00           H  
ATOM    259  C   THR A  16       5.131 -17.550  -9.098  1.00  0.00           C  
ATOM    260  O   THR A  16       5.216 -18.495  -9.881  1.00  0.00           O  
ATOM    261  N   GLU A  17       3.955 -17.005  -8.768  1.00  0.00           N  
ATOM    262  H   GLU A  17       3.964 -16.281  -8.060  1.00  0.00           H  
ATOM    263  CA  GLU A  17       2.645 -17.412  -9.303  1.00  0.00           C  
ATOM    264  HA  GLU A  17       2.481 -18.473  -9.098  1.00  0.00           H  
ATOM    265  CB  GLU A  17       1.550 -16.580  -8.609  1.00  0.00           C  
ATOM    266  HB2 GLU A  17       1.807 -15.522  -8.676  1.00  0.00           H  
ATOM    267  HB3 GLU A  17       0.607 -16.721  -9.139  1.00  0.00           H  
ATOM    268  CG  GLU A  17       1.336 -16.953  -7.138  1.00  0.00           C  
ATOM    269  HG2 GLU A  17       2.245 -16.721  -6.577  1.00  0.00           H  
ATOM    270  HG3 GLU A  17       0.531 -16.334  -6.736  1.00  0.00           H  
ATOM    271  CD  GLU A  17       0.971 -18.436  -6.981  1.00  0.00           C  
ATOM    272  OE1 GLU A  17       0.124 -18.916  -7.772  1.00  0.00           O  
ATOM    273  OE2 GLU A  17       1.584 -19.081  -6.102  1.00  0.00           O  
ATOM    274  C   GLU A  17       2.484 -17.217 -10.820  1.00  0.00           C  
ATOM    275  O   GLU A  17       1.651 -17.873 -11.450  1.00  0.00           O  
ATOM    276  N   GLN A  18       3.265 -16.332 -11.449  1.00  0.00           N  
ATOM    277  H   GLN A  18       4.001 -15.873 -10.922  1.00  0.00           H  
ATOM    278  CA  GLN A  18       3.061 -15.927 -12.845  1.00  0.00           C  
ATOM    279  HA  GLN A  18       1.985 -15.924 -13.009  1.00  0.00           H  
ATOM    280  CB  GLN A  18       3.548 -14.488 -13.081  1.00  0.00           C  
ATOM    281  HB2 GLN A  18       4.638 -14.475 -13.055  1.00  0.00           H  
ATOM    282  HB3 GLN A  18       3.222 -14.173 -14.074  1.00  0.00           H  
ATOM    283  CG  GLN A  18       3.018 -13.475 -12.054  1.00  0.00           C  
ATOM    284  HG2 GLN A  18       3.551 -13.632 -11.120  1.00  0.00           H  
ATOM    285  HG3 GLN A  18       3.243 -12.467 -12.397  1.00  0.00           H  
ATOM    286  CD  GLN A  18       1.517 -13.578 -11.782  1.00  0.00           C  
ATOM    287  OE1 GLN A  18       0.702 -13.867 -12.645  1.00  0.00           O  
ATOM    288  NE2 GLN A  18       1.090 -13.333 -10.567  1.00  0.00           N  
ATOM    289 HE21 GLN A  18       0.117 -13.480 -10.382  1.00  0.00           H  
ATOM    290 HE22 GLN A  18       1.758 -13.133  -9.825  1.00  0.00           H  
ATOM    291  C   GLN A  18       3.605 -16.921 -13.883  1.00  0.00           C  
ATOM    292  O   GLN A  18       3.988 -16.519 -14.983  1.00  0.00           O  
ATOM    293  N   LYS A  19       3.585 -18.224 -13.571  1.00  0.00           N  
ATOM    294  H   LYS A  19       3.213 -18.462 -12.657  1.00  0.00           H  
ATOM    295  CA  LYS A  19       4.040 -19.306 -14.455  1.00  0.00           C  
ATOM    296  HA  LYS A  19       5.124 -19.208 -14.563  1.00  0.00           H  
ATOM    297  CB  LYS A  19       3.731 -20.675 -13.829  1.00  0.00           C  
ATOM    298  HB2 LYS A  19       2.858 -20.606 -13.177  1.00  0.00           H  
ATOM    299  HB3 LYS A  19       3.528 -21.404 -14.615  1.00  0.00           H  
ATOM    300  CG  LYS A  19       4.947 -21.153 -13.037  1.00  0.00           C  
ATOM    301  HG2 LYS A  19       5.781 -21.287 -13.730  1.00  0.00           H  
ATOM    302  HG3 LYS A  19       5.214 -20.389 -12.305  1.00  0.00           H  
ATOM    303  CD  LYS A  19       4.677 -22.480 -12.314  1.00  0.00           C  
ATOM    304  HD2 LYS A  19       4.005 -22.304 -11.473  1.00  0.00           H  
ATOM    305  HD3 LYS A  19       4.206 -23.184 -13.002  1.00  0.00           H  
ATOM    306  CE  LYS A  19       5.989 -23.096 -11.814  1.00  0.00           C  
ATOM    307  HE2 LYS A  19       5.773 -23.978 -11.207  1.00  0.00           H  
ATOM    308  HE3 LYS A  19       6.577 -23.412 -12.682  1.00  0.00           H  
ATOM    309  NZ  LYS A  19       6.787 -22.117 -11.048  1.00  0.00           N  
ATOM    310  HZ1 LYS A  19       7.080 -21.352 -11.666  1.00  0.00           H  
ATOM    311  HZ2 LYS A  19       6.325 -21.728 -10.243  1.00  0.00           H  
ATOM    312  HZ3 LYS A  19       7.724 -22.470 -10.828  1.00  0.00           H  
ATOM    313  C   LYS A  19       3.444 -19.190 -15.854  1.00  0.00           C  
ATOM    314  O   LYS A  19       2.231 -19.337 -16.040  1.00  0.00           O  
ATOM    315  N   THR A  20       4.326 -18.912 -16.804  1.00  0.00           N  
ATOM    316  H   THR A  20       5.299 -18.843 -16.509  1.00  0.00           H  
ATOM    317  CA  THR A  20       4.095 -18.566 -18.213  1.00  0.00           C  
ATOM    318  HA  THR A  20       3.274 -19.150 -18.625  1.00  0.00           H  
ATOM    319  CB  THR A  20       3.799 -17.060 -18.384  1.00  0.00           C  
ATOM    320  HB  THR A  20       3.877 -16.804 -19.441  1.00  0.00           H  
ATOM    321  CG2 THR A  20       2.404 -16.662 -17.932  1.00  0.00           C  
ATOM    322 HG21 THR A  20       2.300 -16.789 -16.858  1.00  0.00           H  
ATOM    323 HG22 THR A  20       2.234 -15.616 -18.194  1.00  0.00           H  
ATOM    324 HG23 THR A  20       1.672 -17.286 -18.436  1.00  0.00           H  
ATOM    325  OG1 THR A  20       4.724 -16.279 -17.671  1.00  0.00           O  
ATOM    326  HG1 THR A  20       4.513 -16.347 -16.721  1.00  0.00           H  
ATOM    327  C   THR A  20       5.365 -18.887 -18.998  1.00  0.00           C  
ATOM    328  O   THR A  20       6.391 -19.229 -18.413  1.00  0.00           O  
ATOM    329  N   LEU A  21       5.328 -18.756 -20.325  1.00  0.00           N  
ATOM    330  H   LEU A  21       4.476 -18.440 -20.777  1.00  0.00           H  
ATOM    331  CA  LEU A  21       6.543 -18.873 -21.134  1.00  0.00           C  
ATOM    332  HA  LEU A  21       6.997 -19.840 -20.921  1.00  0.00           H  
ATOM    333  CB  LEU A  21       6.127 -18.800 -22.614  1.00  0.00           C  
ATOM    334  HB2 LEU A  21       5.182 -19.326 -22.755  1.00  0.00           H  
ATOM    335  HB3 LEU A  21       5.961 -17.755 -22.874  1.00  0.00           H  
ATOM    336  CG  LEU A  21       7.158 -19.403 -23.582  1.00  0.00           C  
ATOM    337  HG  LEU A  21       8.146 -18.989 -23.383  1.00  0.00           H  
ATOM    338  CD1 LEU A  21       7.204 -20.931 -23.466  1.00  0.00           C  
ATOM    339 HD11 LEU A  21       6.215 -21.357 -23.630  1.00  0.00           H  
ATOM    340 HD12 LEU A  21       7.895 -21.333 -24.207  1.00  0.00           H  
ATOM    341 HD13 LEU A  21       7.569 -21.225 -22.483  1.00  0.00           H  
ATOM    342  CD2 LEU A  21       6.759 -19.064 -25.018  1.00  0.00           C  
ATOM    343 HD21 LEU A  21       6.763 -17.982 -25.155  1.00  0.00           H  
ATOM    344 HD22 LEU A  21       5.763 -19.448 -25.236  1.00  0.00           H  
ATOM    345 HD23 LEU A  21       7.476 -19.501 -25.713  1.00  0.00           H  
ATOM    346  C   LEU A  21       7.573 -17.792 -20.741  1.00  0.00           C  
ATOM    347  O   LEU A  21       8.773 -18.049 -20.710  1.00  0.00           O  
ATOM    348  N   CYS A  22       7.076 -16.619 -20.329  1.00  0.00           N  
ATOM    349  H   CYS A  22       6.076 -16.495 -20.368  1.00  0.00           H  
ATOM    350  CA  CYS A  22       7.843 -15.474 -19.853  1.00  0.00           C  
ATOM    351  HA  CYS A  22       8.495 -15.142 -20.657  1.00  0.00           H  
ATOM    352  CB  CYS A  22       6.873 -14.328 -19.506  1.00  0.00           C  
ATOM    353  HB2 CYS A  22       6.540 -14.467 -18.478  1.00  0.00           H  
ATOM    354  HB3 CYS A  22       7.411 -13.380 -19.559  1.00  0.00           H  
ATOM    355  SG  CYS A  22       5.374 -14.241 -20.541  1.00  0.00           S  
ATOM    356  HG  CYS A  22       5.938 -14.289 -21.758  1.00  0.00           H  
ATOM    357  C   CYS A  22       8.729 -15.771 -18.625  1.00  0.00           C  
ATOM    358  O   CYS A  22       9.810 -15.198 -18.515  1.00  0.00           O  
ATOM    359  N   THR A  23       8.297 -16.636 -17.697  1.00  0.00           N  
ATOM    360  H   THR A  23       7.421 -17.124 -17.844  1.00  0.00           H  
ATOM    361  CA  THR A  23       9.077 -16.972 -16.487  1.00  0.00           C  
ATOM    362  HA  THR A  23       9.549 -16.062 -16.133  1.00  0.00           H  
ATOM    363  CB  THR A  23       8.185 -17.475 -15.334  1.00  0.00           C  
ATOM    364  HB  THR A  23       8.820 -17.740 -14.493  1.00  0.00           H  
ATOM    365  CG2 THR A  23       7.227 -16.387 -14.857  1.00  0.00           C  
ATOM    366 HG21 THR A  23       6.633 -16.769 -14.026  1.00  0.00           H  
ATOM    367 HG22 THR A  23       7.796 -15.526 -14.510  1.00  0.00           H  
ATOM    368 HG23 THR A  23       6.564 -16.080 -15.663  1.00  0.00           H  
ATOM    369  OG1 THR A  23       7.411 -18.601 -15.681  1.00  0.00           O  
ATOM    370  HG1 THR A  23       7.972 -19.377 -15.545  1.00  0.00           H  
ATOM    371  C   THR A  23      10.238 -17.932 -16.761  1.00  0.00           C  
ATOM    372  O   THR A  23      11.207 -17.937 -16.006  1.00  0.00           O  
ATOM    373  N   GLU A  24      10.195 -18.674 -17.869  1.00  0.00           N  
ATOM    374  H   GLU A  24       9.376 -18.624 -18.460  1.00  0.00           H  
ATOM    375  CA  GLU A  24      11.327 -19.489 -18.335  1.00  0.00           C  
ATOM    376  HA  GLU A  24      11.903 -19.814 -17.476  1.00  0.00           H  
ATOM    377  CB  GLU A  24      10.815 -20.757 -19.043  1.00  0.00           C  
ATOM    378  HB2 GLU A  24      10.175 -20.452 -19.873  1.00  0.00           H  
ATOM    379  HB3 GLU A  24      11.661 -21.300 -19.467  1.00  0.00           H  
ATOM    380  CG  GLU A  24      10.017 -21.715 -18.136  1.00  0.00           C  
ATOM    381  HG2 GLU A  24       9.242 -21.157 -17.607  1.00  0.00           H  
ATOM    382  HG3 GLU A  24       9.500 -22.425 -18.789  1.00  0.00           H  
ATOM    383  CD  GLU A  24      10.877 -22.494 -17.117  1.00  0.00           C  
ATOM    384  OE1 GLU A  24      11.707 -21.865 -16.410  1.00  0.00           O  
ATOM    385  OE2 GLU A  24      10.680 -23.729 -17.042  1.00  0.00           O  
ATOM    386  C   GLU A  24      12.311 -18.703 -19.225  1.00  0.00           C  
ATOM    387  O   GLU A  24      13.457 -19.122 -19.397  1.00  0.00           O  
ATOM    388  N   LEU A  25      11.911 -17.540 -19.765  1.00  0.00           N  
ATOM    389  H   LEU A  25      10.983 -17.208 -19.551  1.00  0.00           H  
ATOM    390  CA  LEU A  25      12.809 -16.686 -20.552  1.00  0.00           C  
ATOM    391  HA  LEU A  25      13.217 -17.296 -21.357  1.00  0.00           H  
ATOM    392  CB  LEU A  25      12.081 -15.478 -21.178  1.00  0.00           C  
ATOM    393  HB2 LEU A  25      11.674 -14.868 -20.370  1.00  0.00           H  
ATOM    394  HB3 LEU A  25      12.818 -14.873 -21.707  1.00  0.00           H  
ATOM    395  CG  LEU A  25      10.944 -15.815 -22.158  1.00  0.00           C  
ATOM    396  HG  LEU A  25      10.164 -16.331 -21.618  1.00  0.00           H  
ATOM    397  CD1 LEU A  25      10.338 -14.532 -22.729  1.00  0.00           C  
ATOM    398 HD11 LEU A  25      10.027 -13.872 -21.919  1.00  0.00           H  
ATOM    399 HD12 LEU A  25      11.072 -14.018 -23.345  1.00  0.00           H  
ATOM    400 HD13 LEU A  25       9.471 -14.781 -23.337  1.00  0.00           H  
ATOM    401  CD2 LEU A  25      11.381 -16.682 -23.342  1.00  0.00           C  
ATOM    402 HD21 LEU A  25      11.699 -17.661 -22.981  1.00  0.00           H  
ATOM    403 HD22 LEU A  25      10.537 -16.835 -24.015  1.00  0.00           H  
ATOM    404 HD23 LEU A  25      12.198 -16.204 -23.880  1.00  0.00           H  
ATOM    405  C   LEU A  25      14.001 -16.222 -19.706  1.00  0.00           C  
ATOM    406  O   LEU A  25      13.890 -15.962 -18.503  1.00  0.00           O  
ATOM    407  N   THR A  26      15.165 -16.133 -20.345  1.00  0.00           N  
ATOM    408  H   THR A  26      15.227 -16.370 -21.322  1.00  0.00           H  
ATOM    409  CA  THR A  26      16.411 -15.914 -19.620  1.00  0.00           C  
ATOM    410  HA  THR A  26      16.321 -16.488 -18.706  1.00  0.00           H  
ATOM    411  CB  THR A  26      17.631 -16.468 -20.369  1.00  0.00           C  
ATOM    412  HB  THR A  26      18.508 -16.328 -19.740  1.00  0.00           H  
ATOM    413  CG2 THR A  26      17.503 -17.961 -20.680  1.00  0.00           C  
ATOM    414 HG21 THR A  26      16.669 -18.144 -21.358  1.00  0.00           H  
ATOM    415 HG22 THR A  26      18.424 -18.310 -21.147  1.00  0.00           H  
ATOM    416 HG23 THR A  26      17.341 -18.514 -19.755  1.00  0.00           H  
ATOM    417  OG1 THR A  26      17.830 -15.785 -21.585  1.00  0.00           O  
ATOM    418  HG1 THR A  26      18.363 -15.006 -21.374  1.00  0.00           H  
ATOM    419  C   THR A  26      16.633 -14.460 -19.209  1.00  0.00           C  
ATOM    420  O   THR A  26      16.245 -13.513 -19.898  1.00  0.00           O  
ATOM    421  N   VAL A  27      17.341 -14.297 -18.095  1.00  0.00           N  
ATOM    422  H   VAL A  27      17.599 -15.135 -17.581  1.00  0.00           H  
ATOM    423  CA  VAL A  27      17.907 -13.045 -17.600  1.00  0.00           C  
ATOM    424  HA  VAL A  27      17.918 -12.336 -18.428  1.00  0.00           H  
ATOM    425  CB  VAL A  27      17.005 -12.451 -16.496  1.00  0.00           C  
ATOM    426  HB  VAL A  27      15.997 -12.356 -16.901  1.00  0.00           H  
ATOM    427  CG1 VAL A  27      16.933 -13.332 -15.242  1.00  0.00           C  
ATOM    428 HG11 VAL A  27      16.259 -12.880 -14.514  1.00  0.00           H  
ATOM    429 HG12 VAL A  27      16.556 -14.322 -15.499  1.00  0.00           H  
ATOM    430 HG13 VAL A  27      17.922 -13.429 -14.794  1.00  0.00           H  
ATOM    431  CG2 VAL A  27      17.463 -11.052 -16.072  1.00  0.00           C  
ATOM    432 HG21 VAL A  27      17.588 -10.416 -16.949  1.00  0.00           H  
ATOM    433 HG22 VAL A  27      16.705 -10.606 -15.427  1.00  0.00           H  
ATOM    434 HG23 VAL A  27      18.401 -11.111 -15.520  1.00  0.00           H  
ATOM    435  C   VAL A  27      19.365 -13.276 -17.176  1.00  0.00           C  
ATOM    436  O   VAL A  27      19.751 -14.367 -16.747  1.00  0.00           O  
ATOM    437  N   THR A  28      20.190 -12.237 -17.316  1.00  0.00           N  
ATOM    438  H   THR A  28      19.797 -11.378 -17.660  1.00  0.00           H  
ATOM    439  CA  THR A  28      21.621 -12.263 -16.967  1.00  0.00           C  
ATOM    440  HA  THR A  28      22.096 -13.088 -17.501  1.00  0.00           H  
ATOM    441  CB  THR A  28      22.303 -10.964 -17.428  1.00  0.00           C  
ATOM    442  HB  THR A  28      21.810 -10.112 -16.960  1.00  0.00           H  
ATOM    443  CG2 THR A  28      23.793 -10.912 -17.094  1.00  0.00           C  
ATOM    444 HG21 THR A  28      24.295 -11.791 -17.501  1.00  0.00           H  
ATOM    445 HG22 THR A  28      24.231 -10.015 -17.530  1.00  0.00           H  
ATOM    446 HG23 THR A  28      23.938 -10.877 -16.014  1.00  0.00           H  
ATOM    447  OG1 THR A  28      22.171 -10.854 -18.833  1.00  0.00           O  
ATOM    448  HG1 THR A  28      21.294 -10.527 -19.039  1.00  0.00           H  
ATOM    449  C   THR A  28      21.826 -12.491 -15.464  1.00  0.00           C  
ATOM    450  O   THR A  28      21.304 -11.742 -14.638  1.00  0.00           O  
ATOM    451  N   ASP A  29      22.601 -13.512 -15.098  1.00  0.00           N  
ATOM    452  H   ASP A  29      23.050 -14.039 -15.840  1.00  0.00           H  
ATOM    453  CA  ASP A  29      22.882 -13.931 -13.723  1.00  0.00           C  
ATOM    454  HA  ASP A  29      21.961 -13.825 -13.148  1.00  0.00           H  
ATOM    455  CB  ASP A  29      23.244 -15.425 -13.703  1.00  0.00           C  
ATOM    456  HB2 ASP A  29      22.546 -15.962 -14.349  1.00  0.00           H  
ATOM    457  HB3 ASP A  29      24.246 -15.571 -14.109  1.00  0.00           H  
ATOM    458  CG  ASP A  29      23.169 -16.035 -12.298  1.00  0.00           C  
ATOM    459  OD1 ASP A  29      22.783 -17.222 -12.209  1.00  0.00           O  
ATOM    460  OD2 ASP A  29      23.393 -15.348 -11.279  1.00  0.00           O  
ATOM    461  C   ASP A  29      23.939 -13.032 -13.064  1.00  0.00           C  
ATOM    462  O   ASP A  29      25.128 -13.352 -12.959  1.00  0.00           O  
ATOM    463  N   ILE A  30      23.478 -11.865 -12.609  1.00  0.00           N  
ATOM    464  H   ILE A  30      22.527 -11.620 -12.857  1.00  0.00           H  
ATOM    465  CA  ILE A  30      24.309 -10.877 -11.912  1.00  0.00           C  
ATOM    466  HA  ILE A  30      25.136 -10.629 -12.575  1.00  0.00           H  
ATOM    467  CB  ILE A  30      23.526  -9.571 -11.632  1.00  0.00           C  
ATOM    468  HB  ILE A  30      24.258  -8.834 -11.302  1.00  0.00           H  
ATOM    469  CG2 ILE A  30      22.908  -9.024 -12.931  1.00  0.00           C  
ATOM    470 HG21 ILE A  30      23.652  -9.009 -13.727  1.00  0.00           H  
ATOM    471 HG22 ILE A  30      22.072  -9.647 -13.245  1.00  0.00           H  
ATOM    472 HG23 ILE A  30      22.542  -8.009 -12.773  1.00  0.00           H  
ATOM    473  CG1 ILE A  30      22.433  -9.667 -10.537  1.00  0.00           C  
ATOM    474 HG12 ILE A  30      21.653  -8.939 -10.758  1.00  0.00           H  
ATOM    475 HG13 ILE A  30      21.971 -10.655 -10.550  1.00  0.00           H  
ATOM    476  CD1 ILE A  30      22.930  -9.354  -9.118  1.00  0.00           C  
ATOM    477 HD11 ILE A  30      23.471  -8.411  -9.104  1.00  0.00           H  
ATOM    478 HD12 ILE A  30      22.076  -9.275  -8.447  1.00  0.00           H  
ATOM    479 HD13 ILE A  30      23.586 -10.139  -8.751  1.00  0.00           H  
ATOM    480  C   ILE A  30      24.942 -11.430 -10.630  1.00  0.00           C  
ATOM    481  O   ILE A  30      25.980 -10.923 -10.204  1.00  0.00           O  
ATOM    482  N   PHE A  31      24.365 -12.466 -10.011  1.00  0.00           N  
ATOM    483  H   PHE A  31      23.587 -12.926 -10.467  1.00  0.00           H  
ATOM    484  CA  PHE A  31      24.875 -13.045  -8.765  1.00  0.00           C  
ATOM    485  HA  PHE A  31      25.099 -12.234  -8.070  1.00  0.00           H  
ATOM    486  CB  PHE A  31      23.802 -13.939  -8.125  1.00  0.00           C  
ATOM    487  HB2 PHE A  31      23.689 -14.840  -8.727  1.00  0.00           H  
ATOM    488  HB3 PHE A  31      24.152 -14.247  -7.138  1.00  0.00           H  
ATOM    489  CG  PHE A  31      22.446 -13.274  -7.967  1.00  0.00           C  
ATOM    490  CD1 PHE A  31      22.297 -12.181  -7.092  1.00  0.00           C  
ATOM    491  HD1 PHE A  31      23.143 -11.824  -6.521  1.00  0.00           H  
ATOM    492  CE1 PHE A  31      21.053 -11.539  -6.969  1.00  0.00           C  
ATOM    493  HE1 PHE A  31      20.948 -10.691  -6.306  1.00  0.00           H  
ATOM    494  CZ  PHE A  31      19.952 -11.992  -7.715  1.00  0.00           C  
ATOM    495  HZ  PHE A  31      19.001 -11.488  -7.637  1.00  0.00           H  
ATOM    496  CE2 PHE A  31      20.088 -13.097  -8.572  1.00  0.00           C  
ATOM    497  HE2 PHE A  31      19.234 -13.447  -9.136  1.00  0.00           H  
ATOM    498  CD2 PHE A  31      21.338 -13.731  -8.709  1.00  0.00           C  
ATOM    499  HD2 PHE A  31      21.448 -14.559  -9.394  1.00  0.00           H  
ATOM    500  C   PHE A  31      26.180 -13.812  -9.003  1.00  0.00           C  
ATOM    501  O   PHE A  31      27.153 -13.610  -8.277  1.00  0.00           O  
ATOM    502  N   ALA A  32      26.243 -14.607 -10.076  1.00  0.00           N  
ATOM    503  H   ALA A  32      25.403 -14.723 -10.640  1.00  0.00           H  
ATOM    504  CA  ALA A  32      27.462 -15.306 -10.493  1.00  0.00           C  
ATOM    505  HA  ALA A  32      27.802 -15.938  -9.672  1.00  0.00           H  
ATOM    506  CB  ALA A  32      27.105 -16.205 -11.685  1.00  0.00           C  
ATOM    507  HB1 ALA A  32      26.751 -15.598 -12.521  1.00  0.00           H  
ATOM    508  HB2 ALA A  32      27.985 -16.769 -11.996  1.00  0.00           H  
ATOM    509  HB3 ALA A  32      26.318 -16.906 -11.397  1.00  0.00           H  
ATOM    510  C   ALA A  32      28.610 -14.333 -10.838  1.00  0.00           C  
ATOM    511  O   ALA A  32      29.784 -14.658 -10.655  1.00  0.00           O  
ATOM    512  N   ALA A  33      28.269 -13.123 -11.294  1.00  0.00           N  
ATOM    513  H   ALA A  33      27.286 -12.953 -11.463  1.00  0.00           H  
ATOM    514  CA  ALA A  33      29.200 -12.024 -11.551  1.00  0.00           C  
ATOM    515  HA  ALA A  33      30.133 -12.441 -11.933  1.00  0.00           H  
ATOM    516  CB  ALA A  33      28.589 -11.151 -12.654  1.00  0.00           C  
ATOM    517  HB1 ALA A  33      27.668 -10.684 -12.304  1.00  0.00           H  
ATOM    518  HB2 ALA A  33      29.297 -10.373 -12.942  1.00  0.00           H  
ATOM    519  HB3 ALA A  33      28.371 -11.764 -13.527  1.00  0.00           H  
ATOM    520  C   ALA A  33      29.566 -11.178 -10.306  1.00  0.00           C  
ATOM    521  O   ALA A  33      30.469 -10.345 -10.388  1.00  0.00           O  
ATOM    522  N   SER A  34      28.911 -11.359  -9.151  1.00  0.00           N  
ATOM    523  H   SER A  34      28.238 -12.117  -9.099  1.00  0.00           H  
ATOM    524  CA  SER A  34      29.042 -10.478  -7.971  1.00  0.00           C  
ATOM    525  HA  SER A  34      29.139  -9.465  -8.352  1.00  0.00           H  
ATOM    526  CB  SER A  34      27.758 -10.479  -7.135  1.00  0.00           C  
ATOM    527  HB2 SER A  34      27.470 -11.497  -6.874  1.00  0.00           H  
ATOM    528  HB3 SER A  34      27.901  -9.904  -6.220  1.00  0.00           H  
ATOM    529  OG  SER A  34      26.748  -9.851  -7.900  1.00  0.00           O  
ATOM    530  HG  SER A  34      26.588 -10.370  -8.711  1.00  0.00           H  
ATOM    531  C   SER A  34      30.313 -10.688  -7.130  1.00  0.00           C  
ATOM    532  O   SER A  34      30.302 -10.581  -5.904  1.00  0.00           O  
ATOM    533  N   LYS A  35      31.455 -10.929  -7.788  1.00  0.00           N  
ATOM    534  H   LYS A  35      31.394 -10.902  -8.801  1.00  0.00           H  
ATOM    535  CA  LYS A  35      32.786 -10.889  -7.160  1.00  0.00           C  
ATOM    536  HA  LYS A  35      32.824 -11.624  -6.355  1.00  0.00           H  
ATOM    537  CB  LYS A  35      33.877 -11.202  -8.196  1.00  0.00           C  
ATOM    538  HB2 LYS A  35      33.645 -10.693  -9.134  1.00  0.00           H  
ATOM    539  HB3 LYS A  35      34.834 -10.820  -7.832  1.00  0.00           H  
ATOM    540  CG  LYS A  35      34.026 -12.710  -8.435  1.00  0.00           C  
ATOM    541  HG2 LYS A  35      34.396 -13.173  -7.518  1.00  0.00           H  
ATOM    542  HG3 LYS A  35      33.057 -13.143  -8.684  1.00  0.00           H  
ATOM    543  CD  LYS A  35      35.009 -12.986  -9.580  1.00  0.00           C  
ATOM    544  HD2 LYS A  35      34.558 -12.645 -10.514  1.00  0.00           H  
ATOM    545  HD3 LYS A  35      35.936 -12.434  -9.408  1.00  0.00           H  
ATOM    546  CE  LYS A  35      35.313 -14.486  -9.659  1.00  0.00           C  
ATOM    547  HE2 LYS A  35      35.870 -14.772  -8.759  1.00  0.00           H  
ATOM    548  HE3 LYS A  35      34.367 -15.036  -9.653  1.00  0.00           H  
ATOM    549  NZ  LYS A  35      36.091 -14.825 -10.877  1.00  0.00           N  
ATOM    550  HZ1 LYS A  35      36.951 -14.294 -10.912  1.00  0.00           H  
ATOM    551  HZ2 LYS A  35      36.318 -15.812 -10.890  1.00  0.00           H  
ATOM    552  HZ3 LYS A  35      35.550 -14.616 -11.707  1.00  0.00           H  
ATOM    553  C   LYS A  35      33.029  -9.508  -6.549  1.00  0.00           C  
ATOM    554  O   LYS A  35      32.856  -8.500  -7.230  1.00  0.00           O  
ATOM    555  N   ASN A  36      33.422  -9.473  -5.274  1.00  0.00           N  
ATOM    556  H   ASN A  36      33.582 -10.356  -4.817  1.00  0.00           H  
ATOM    557  CA  ASN A  36      33.814  -8.266  -4.526  1.00  0.00           C  
ATOM    558  HA  ASN A  36      33.881  -8.551  -3.475  1.00  0.00           H  
ATOM    559  CB  ASN A  36      35.228  -7.816  -4.964  1.00  0.00           C  
ATOM    560  HB2 ASN A  36      35.188  -7.449  -5.989  1.00  0.00           H  
ATOM    561  HB3 ASN A  36      35.521  -6.976  -4.333  1.00  0.00           H  
ATOM    562  CG  ASN A  36      36.327  -8.870  -4.879  1.00  0.00           C  
ATOM    563  OD1 ASN A  36      36.128 -10.073  -4.953  1.00  0.00           O  
ATOM    564  ND2 ASN A  36      37.560  -8.446  -4.730  1.00  0.00           N  
ATOM    565 HD21 ASN A  36      38.270  -9.152  -4.658  1.00  0.00           H  
ATOM    566 HD22 ASN A  36      37.758  -7.463  -4.680  1.00  0.00           H  
ATOM    567  C   ASN A  36      32.772  -7.118  -4.573  1.00  0.00           C  
ATOM    568  O   ASN A  36      33.117  -5.958  -4.376  1.00  0.00           O  
ATOM    569  N   THR A  37      31.517  -7.438  -4.894  1.00  0.00           N  
ATOM    570  H   THR A  37      31.276  -8.418  -4.934  1.00  0.00           H  
ATOM    571  CA  THR A  37      30.450  -6.489  -5.243  1.00  0.00           C  
ATOM    572  HA  THR A  37      30.869  -5.579  -5.680  1.00  0.00           H  
ATOM    573  CB  THR A  37      29.551  -7.164  -6.286  1.00  0.00           C  
ATOM    574  HB  THR A  37      29.246  -8.132  -5.894  1.00  0.00           H  
ATOM    575  CG2 THR A  37      28.288  -6.392  -6.653  1.00  0.00           C  
ATOM    576 HG21 THR A  37      28.555  -5.479  -7.173  1.00  0.00           H  
ATOM    577 HG22 THR A  37      27.656  -7.011  -7.287  1.00  0.00           H  
ATOM    578 HG23 THR A  37      27.718  -6.140  -5.763  1.00  0.00           H  
ATOM    579  OG1 THR A  37      30.306  -7.368  -7.474  1.00  0.00           O  
ATOM    580  HG1 THR A  37      31.206  -7.632  -7.211  1.00  0.00           H  
ATOM    581  C   THR A  37      29.655  -6.110  -3.997  1.00  0.00           C  
ATOM    582  O   THR A  37      29.339  -6.978  -3.184  1.00  0.00           O  
ATOM    583  N   THR A  38      29.309  -4.833  -3.824  1.00  0.00           N  
ATOM    584  H   THR A  38      29.534  -4.162  -4.560  1.00  0.00           H  
ATOM    585  CA  THR A  38      28.589  -4.409  -2.605  1.00  0.00           C  
ATOM    586  HA  THR A  38      29.053  -4.928  -1.767  1.00  0.00           H  
ATOM    587  CB  THR A  38      28.728  -2.908  -2.309  1.00  0.00           C  
ATOM    588  HB  THR A  38      28.349  -2.736  -1.300  1.00  0.00           H  
ATOM    589  CG2 THR A  38      30.169  -2.409  -2.358  1.00  0.00           C  
ATOM    590 HG21 THR A  38      30.564  -2.464  -3.374  1.00  0.00           H  
ATOM    591 HG22 THR A  38      30.210  -1.375  -2.015  1.00  0.00           H  
ATOM    592 HG23 THR A  38      30.792  -3.020  -1.704  1.00  0.00           H  
ATOM    593  OG1 THR A  38      27.959  -2.132  -3.195  1.00  0.00           O  
ATOM    594  HG1 THR A  38      28.430  -2.154  -4.043  1.00  0.00           H  
ATOM    595  C   THR A  38      27.111  -4.824  -2.614  1.00  0.00           C  
ATOM    596  O   THR A  38      26.511  -5.051  -3.661  1.00  0.00           O  
ATOM    597  N   GLU A  39      26.475  -4.881  -1.443  1.00  0.00           N  
ATOM    598  H   GLU A  39      27.017  -4.772  -0.600  1.00  0.00           H  
ATOM    599  CA  GLU A  39      25.044  -5.213  -1.305  1.00  0.00           C  
ATOM    600  HA  GLU A  39      24.879  -6.229  -1.669  1.00  0.00           H  
ATOM    601  CB  GLU A  39      24.673  -5.134   0.187  1.00  0.00           C  
ATOM    602  HB2 GLU A  39      25.536  -4.797   0.765  1.00  0.00           H  
ATOM    603  HB3 GLU A  39      23.876  -4.403   0.332  1.00  0.00           H  
ATOM    604  CG  GLU A  39      24.212  -6.479   0.759  1.00  0.00           C  
ATOM    605  HG2 GLU A  39      23.284  -6.771   0.260  1.00  0.00           H  
ATOM    606  HG3 GLU A  39      24.969  -7.235   0.544  1.00  0.00           H  
ATOM    607  CD  GLU A  39      23.975  -6.396   2.275  1.00  0.00           C  
ATOM    608  OE1 GLU A  39      23.845  -5.276   2.825  1.00  0.00           O  
ATOM    609  OE2 GLU A  39      23.801  -7.438   2.945  1.00  0.00           O  
ATOM    610  C   GLU A  39      24.130  -4.275  -2.122  1.00  0.00           C  
ATOM    611  O   GLU A  39      23.261  -4.725  -2.871  1.00  0.00           O  
ATOM    612  N   LYS A  40      24.365  -2.957  -2.027  1.00  0.00           N  
ATOM    613  H   LYS A  40      25.116  -2.664  -1.422  1.00  0.00           H  
ATOM    614  CA  LYS A  40      23.606  -1.940  -2.776  1.00  0.00           C  
ATOM    615  HA  LYS A  40      22.541  -2.110  -2.618  1.00  0.00           H  
ATOM    616  CB  LYS A  40      23.969  -0.526  -2.292  1.00  0.00           C  
ATOM    617  HB2 LYS A  40      25.052  -0.386  -2.312  1.00  0.00           H  
ATOM    618  HB3 LYS A  40      23.514   0.195  -2.973  1.00  0.00           H  
ATOM    619  CG  LYS A  40      23.432  -0.268  -0.878  1.00  0.00           C  
ATOM    620  HG2 LYS A  40      22.383  -0.558  -0.850  1.00  0.00           H  
ATOM    621  HG3 LYS A  40      23.979  -0.877  -0.156  1.00  0.00           H  
ATOM    622  CD  LYS A  40      23.552   1.211  -0.489  1.00  0.00           C  
ATOM    623  HD2 LYS A  40      24.604   1.459  -0.328  1.00  0.00           H  
ATOM    624  HD3 LYS A  40      23.156   1.830  -1.295  1.00  0.00           H  
ATOM    625  CE  LYS A  40      22.738   1.464   0.785  1.00  0.00           C  
ATOM    626  HE2 LYS A  40      21.698   1.173   0.591  1.00  0.00           H  
ATOM    627  HE3 LYS A  40      23.118   0.819   1.584  1.00  0.00           H  
ATOM    628  NZ  LYS A  40      22.797   2.888   1.197  1.00  0.00           N  
ATOM    629  HZ1 LYS A  40      23.748   3.155   1.416  1.00  0.00           H  
ATOM    630  HZ2 LYS A  40      22.452   3.482   0.454  1.00  0.00           H  
ATOM    631  HZ3 LYS A  40      22.215   3.037   2.013  1.00  0.00           H  
ATOM    632  C   LYS A  40      23.830  -2.053  -4.280  1.00  0.00           C  
ATOM    633  O   LYS A  40      22.887  -1.942  -5.057  1.00  0.00           O  
ATOM    634  N   GLU A  41      25.070  -2.292  -4.683  1.00  0.00           N  
ATOM    635  H   GLU A  41      25.798  -2.376  -3.985  1.00  0.00           H  
ATOM    636  CA  GLU A  41      25.430  -2.536  -6.077  1.00  0.00           C  
ATOM    637  HA  GLU A  41      25.096  -1.705  -6.702  1.00  0.00           H  
ATOM    638  CB  GLU A  41      26.954  -2.600  -6.124  1.00  0.00           C  
ATOM    639  HB2 GLU A  41      27.352  -1.711  -5.634  1.00  0.00           H  
ATOM    640  HB3 GLU A  41      27.269  -3.480  -5.568  1.00  0.00           H  
ATOM    641  CG  GLU A  41      27.559  -2.657  -7.520  1.00  0.00           C  
ATOM    642  HG2 GLU A  41      27.082  -3.456  -8.092  1.00  0.00           H  
ATOM    643  HG3 GLU A  41      27.361  -1.707  -8.019  1.00  0.00           H  
ATOM    644  CD  GLU A  41      29.072  -2.907  -7.461  1.00  0.00           C  
ATOM    645  OE1 GLU A  41      29.659  -2.942  -8.566  1.00  0.00           O  
ATOM    646  OE2 GLU A  41      29.610  -3.161  -6.353  1.00  0.00           O  
ATOM    647  C   GLU A  41      24.767  -3.820  -6.600  1.00  0.00           C  
ATOM    648  O   GLU A  41      24.202  -3.815  -7.687  1.00  0.00           O  
ATOM    649  N   THR A  42      24.718  -4.883  -5.793  1.00  0.00           N  
ATOM    650  H   THR A  42      25.215  -4.824  -4.911  1.00  0.00           H  
ATOM    651  CA  THR A  42      24.024  -6.144  -6.103  1.00  0.00           C  
ATOM    652  HA  THR A  42      24.427  -6.545  -7.032  1.00  0.00           H  
ATOM    653  CB  THR A  42      24.248  -7.200  -5.006  1.00  0.00           C  
ATOM    654  HB  THR A  42      23.798  -6.867  -4.072  1.00  0.00           H  
ATOM    655  CG2 THR A  42      23.668  -8.566  -5.373  1.00  0.00           C  
ATOM    656 HG21 THR A  42      24.126  -8.922  -6.297  1.00  0.00           H  
ATOM    657 HG22 THR A  42      23.890  -9.277  -4.576  1.00  0.00           H  
ATOM    658 HG23 THR A  42      22.588  -8.505  -5.497  1.00  0.00           H  
ATOM    659  OG1 THR A  42      25.620  -7.406  -4.798  1.00  0.00           O  
ATOM    660  HG1 THR A  42      25.993  -6.602  -4.404  1.00  0.00           H  
ATOM    661  C   THR A  42      22.525  -5.921  -6.296  1.00  0.00           C  
ATOM    662  O   THR A  42      21.980  -6.316  -7.327  1.00  0.00           O  
ATOM    663  N   PHE A  43      21.845  -5.251  -5.357  1.00  0.00           N  
ATOM    664  H   PHE A  43      22.324  -4.964  -4.507  1.00  0.00           H  
ATOM    665  CA  PHE A  43      20.421  -4.943  -5.507  1.00  0.00           C  
ATOM    666  HA  PHE A  43      19.881  -5.874  -5.668  1.00  0.00           H  
ATOM    667  CB  PHE A  43      19.889  -4.277  -4.228  1.00  0.00           C  
ATOM    668  HB2 PHE A  43      20.450  -3.356  -4.076  1.00  0.00           H  
ATOM    669  HB3 PHE A  43      18.845  -4.003  -4.386  1.00  0.00           H  
ATOM    670  CG  PHE A  43      19.965  -5.109  -2.953  1.00  0.00           C  
ATOM    671  CD1 PHE A  43      20.308  -4.488  -1.735  1.00  0.00           C  
ATOM    672  HD1 PHE A  43      20.523  -3.430  -1.712  1.00  0.00           H  
ATOM    673  CE1 PHE A  43      20.389  -5.240  -0.550  1.00  0.00           C  
ATOM    674  HE1 PHE A  43      20.668  -4.764   0.380  1.00  0.00           H  
ATOM    675  CZ  PHE A  43      20.117  -6.619  -0.572  1.00  0.00           C  
ATOM    676  HZ  PHE A  43      20.188  -7.201   0.337  1.00  0.00           H  
ATOM    677  CE2 PHE A  43      19.762  -7.242  -1.778  1.00  0.00           C  
ATOM    678  HE2 PHE A  43      19.559  -8.304  -1.794  1.00  0.00           H  
ATOM    679  CD2 PHE A  43      19.682  -6.490  -2.965  1.00  0.00           C  
ATOM    680  HD2 PHE A  43      19.410  -6.988  -3.883  1.00  0.00           H  
ATOM    681  C   PHE A  43      20.161  -4.080  -6.750  1.00  0.00           C  
ATOM    682  O   PHE A  43      19.248  -4.386  -7.515  1.00  0.00           O  
ATOM    683  N   CYS A  44      21.005  -3.074  -7.009  1.00  0.00           N  
ATOM    684  H   CYS A  44      21.737  -2.877  -6.333  1.00  0.00           H  
ATOM    685  CA  CYS A  44      20.930  -2.243  -8.212  1.00  0.00           C  
ATOM    686  HA  CYS A  44      19.926  -1.819  -8.275  1.00  0.00           H  
ATOM    687  CB  CYS A  44      21.931  -1.092  -8.079  1.00  0.00           C  
ATOM    688  HB2 CYS A  44      21.706  -0.513  -7.183  1.00  0.00           H  
ATOM    689  HB3 CYS A  44      22.940  -1.496  -7.993  1.00  0.00           H  
ATOM    690  SG  CYS A  44      21.842  -0.024  -9.547  1.00  0.00           S  
ATOM    691  HG  CYS A  44      20.829   0.774  -9.158  1.00  0.00           H  
ATOM    692  C   CYS A  44      21.167  -3.039  -9.509  1.00  0.00           C  
ATOM    693  O   CYS A  44      20.439  -2.836 -10.476  1.00  0.00           O  
ATOM    694  N   ARG A  45      22.119  -3.982  -9.548  1.00  0.00           N  
ATOM    695  H   ARG A  45      22.727  -4.072  -8.738  1.00  0.00           H  
ATOM    696  CA  ARG A  45      22.346  -4.897 -10.687  1.00  0.00           C  
ATOM    697  HA  ARG A  45      22.525  -4.318 -11.594  1.00  0.00           H  
ATOM    698  CB  ARG A  45      23.576  -5.789 -10.421  1.00  0.00           C  
ATOM    699  HB2 ARG A  45      23.495  -6.201  -9.417  1.00  0.00           H  
ATOM    700  HB3 ARG A  45      23.557  -6.613 -11.131  1.00  0.00           H  
ATOM    701  CG  ARG A  45      24.939  -5.098 -10.565  1.00  0.00           C  
ATOM    702  HG2 ARG A  45      25.092  -4.804 -11.601  1.00  0.00           H  
ATOM    703  HG3 ARG A  45      24.960  -4.209  -9.946  1.00  0.00           H  
ATOM    704  CD  ARG A  45      26.075  -6.039 -10.134  1.00  0.00           C  
ATOM    705  HD2 ARG A  45      25.899  -6.341  -9.102  1.00  0.00           H  
ATOM    706  HD3 ARG A  45      26.055  -6.930 -10.766  1.00  0.00           H  
ATOM    707  NE  ARG A  45      27.403  -5.392 -10.197  1.00  0.00           N  
ATOM    708  HE  ARG A  45      27.428  -4.392 -10.344  1.00  0.00           H  
ATOM    709  CZ  ARG A  45      28.565  -5.982  -9.964  1.00  0.00           C  
ATOM    710  NH1 ARG A  45      28.661  -7.271  -9.810  1.00  0.00           N  
ATOM    711 HH11 ARG A  45      27.829  -7.829  -9.804  1.00  0.00           H  
ATOM    712 HH12 ARG A  45      29.502  -7.605  -9.362  1.00  0.00           H  
ATOM    713  NH2 ARG A  45      29.670  -5.315  -9.830  1.00  0.00           N  
ATOM    714 HH21 ARG A  45      29.625  -4.309  -9.634  1.00  0.00           H  
ATOM    715 HH22 ARG A  45      30.474  -5.777  -9.449  1.00  0.00           H  
ATOM    716  C   ARG A  45      21.121  -5.777 -10.958  1.00  0.00           C  
ATOM    717  O   ARG A  45      20.731  -5.930 -12.111  1.00  0.00           O  
ATOM    718  N   ALA A  46      20.487  -6.313  -9.911  1.00  0.00           N  
ATOM    719  H   ALA A  46      20.895  -6.196  -8.990  1.00  0.00           H  
ATOM    720  CA  ALA A  46      19.243  -7.074 -10.039  1.00  0.00           C  
ATOM    721  HA  ALA A  46      19.402  -7.862 -10.775  1.00  0.00           H  
ATOM    722  CB  ALA A  46      18.923  -7.741  -8.696  1.00  0.00           C  
ATOM    723  HB1 ALA A  46      18.748  -6.982  -7.933  1.00  0.00           H  
ATOM    724  HB2 ALA A  46      18.029  -8.356  -8.803  1.00  0.00           H  
ATOM    725  HB3 ALA A  46      19.757  -8.373  -8.389  1.00  0.00           H  
ATOM    726  C   ALA A  46      18.075  -6.203 -10.543  1.00  0.00           C  
ATOM    727  O   ALA A  46      17.390  -6.593 -11.486  1.00  0.00           O  
ATOM    728  N   ALA A  47      17.901  -5.002  -9.981  1.00  0.00           N  
ATOM    729  H   ALA A  47      18.479  -4.760  -9.182  1.00  0.00           H  
ATOM    730  CA  ALA A  47      16.950  -3.995 -10.460  1.00  0.00           C  
ATOM    731  HA  ALA A  47      15.935  -4.393 -10.395  1.00  0.00           H  
ATOM    732  CB  ALA A  47      17.048  -2.777  -9.531  1.00  0.00           C  
ATOM    733  HB1 ALA A  47      16.286  -2.050  -9.797  1.00  0.00           H  
ATOM    734  HB2 ALA A  47      16.893  -3.074  -8.495  1.00  0.00           H  
ATOM    735  HB3 ALA A  47      18.024  -2.304  -9.620  1.00  0.00           H  
ATOM    736  C   ALA A  47      17.211  -3.607 -11.930  1.00  0.00           C  
ATOM    737  O   ALA A  47      16.288  -3.546 -12.728  1.00  0.00           O  
ATOM    738  N   THR A  48      18.477  -3.448 -12.328  1.00  0.00           N  
ATOM    739  H   THR A  48      19.188  -3.497 -11.608  1.00  0.00           H  
ATOM    740  CA  THR A  48      18.906  -3.061 -13.686  1.00  0.00           C  
ATOM    741  HA  THR A  48      18.363  -2.161 -13.976  1.00  0.00           H  
ATOM    742  CB  THR A  48      20.410  -2.718 -13.705  1.00  0.00           C  
ATOM    743  HB  THR A  48      20.984  -3.574 -13.350  1.00  0.00           H  
ATOM    744  CG2 THR A  48      20.924  -2.324 -15.090  1.00  0.00           C  
ATOM    745 HG21 THR A  48      20.323  -1.506 -15.486  1.00  0.00           H  
ATOM    746 HG22 THR A  48      21.961  -1.999 -15.014  1.00  0.00           H  
ATOM    747 HG23 THR A  48      20.878  -3.174 -15.769  1.00  0.00           H  
ATOM    748  OG1 THR A  48      20.664  -1.614 -12.863  1.00  0.00           O  
ATOM    749  HG1 THR A  48      20.513  -1.920 -11.949  1.00  0.00           H  
ATOM    750  C   THR A  48      18.583  -4.132 -14.734  1.00  0.00           C  
ATOM    751  O   THR A  48      17.976  -3.814 -15.758  1.00  0.00           O  
ATOM    752  N   VAL A  49      18.932  -5.405 -14.498  1.00  0.00           N  
ATOM    753  H   VAL A  49      19.437  -5.636 -13.648  1.00  0.00           H  
ATOM    754  CA  VAL A  49      18.620  -6.481 -15.466  1.00  0.00           C  
ATOM    755  HA  VAL A  49      18.870  -6.106 -16.461  1.00  0.00           H  
ATOM    756  CB  VAL A  49      19.462  -7.758 -15.269  1.00  0.00           C  
ATOM    757  HB  VAL A  49      19.217  -8.438 -16.086  1.00  0.00           H  
ATOM    758  CG1 VAL A  49      20.955  -7.431 -15.400  1.00  0.00           C  
ATOM    759 HG11 VAL A  49      21.537  -8.351 -15.376  1.00  0.00           H  
ATOM    760 HG12 VAL A  49      21.137  -6.931 -16.352  1.00  0.00           H  
ATOM    761 HG13 VAL A  49      21.279  -6.784 -14.585  1.00  0.00           H  
ATOM    762  CG2 VAL A  49      19.184  -8.510 -13.960  1.00  0.00           C  
ATOM    763 HG21 VAL A  49      19.391  -7.870 -13.107  1.00  0.00           H  
ATOM    764 HG22 VAL A  49      18.145  -8.837 -13.921  1.00  0.00           H  
ATOM    765 HG23 VAL A  49      19.813  -9.398 -13.906  1.00  0.00           H  
ATOM    766  C   VAL A  49      17.125  -6.806 -15.512  1.00  0.00           C  
ATOM    767  O   VAL A  49      16.606  -7.099 -16.588  1.00  0.00           O  
ATOM    768  N   LEU A  50      16.398  -6.691 -14.395  1.00  0.00           N  
ATOM    769  H   LEU A  50      16.867  -6.486 -13.518  1.00  0.00           H  
ATOM    770  CA  LEU A  50      14.938  -6.829 -14.400  1.00  0.00           C  
ATOM    771  HA  LEU A  50      14.677  -7.698 -15.004  1.00  0.00           H  
ATOM    772  CB  LEU A  50      14.439  -7.063 -12.966  1.00  0.00           C  
ATOM    773  HB2 LEU A  50      14.809  -6.254 -12.333  1.00  0.00           H  
ATOM    774  HB3 LEU A  50      13.348  -7.012 -12.963  1.00  0.00           H  
ATOM    775  CG  LEU A  50      14.866  -8.421 -12.368  1.00  0.00           C  
ATOM    776  HG  LEU A  50      15.949  -8.527 -12.406  1.00  0.00           H  
ATOM    777  CD1 LEU A  50      14.424  -8.485 -10.907  1.00  0.00           C  
ATOM    778 HD11 LEU A  50      13.344  -8.364 -10.846  1.00  0.00           H  
ATOM    779 HD12 LEU A  50      14.706  -9.441 -10.470  1.00  0.00           H  
ATOM    780 HD13 LEU A  50      14.911  -7.686 -10.347  1.00  0.00           H  
ATOM    781  CD2 LEU A  50      14.244  -9.611 -13.105  1.00  0.00           C  
ATOM    782 HD21 LEU A  50      13.161  -9.504 -13.139  1.00  0.00           H  
ATOM    783 HD22 LEU A  50      14.638  -9.677 -14.117  1.00  0.00           H  
ATOM    784 HD23 LEU A  50      14.499 -10.534 -12.588  1.00  0.00           H  
ATOM    785  C   LEU A  50      14.242  -5.635 -15.075  1.00  0.00           C  
ATOM    786  O   LEU A  50      13.225  -5.826 -15.741  1.00  0.00           O  
ATOM    787  N   ARG A  51      14.807  -4.424 -14.976  1.00  0.00           N  
ATOM    788  H   ARG A  51      15.574  -4.313 -14.317  1.00  0.00           H  
ATOM    789  CA  ARG A  51      14.364  -3.226 -15.712  1.00  0.00           C  
ATOM    790  HA  ARG A  51      13.294  -3.108 -15.573  1.00  0.00           H  
ATOM    791  CB  ARG A  51      15.063  -1.995 -15.124  1.00  0.00           C  
ATOM    792  HB2 ARG A  51      14.885  -2.009 -14.050  1.00  0.00           H  
ATOM    793  HB3 ARG A  51      16.138  -2.057 -15.298  1.00  0.00           H  
ATOM    794  CG  ARG A  51      14.540  -0.657 -15.665  1.00  0.00           C  
ATOM    795  HG2 ARG A  51      14.639  -0.630 -16.750  1.00  0.00           H  
ATOM    796  HG3 ARG A  51      13.489  -0.557 -15.416  1.00  0.00           H  
ATOM    797  CD  ARG A  51      15.310   0.532 -15.077  1.00  0.00           C  
ATOM    798  HD2 ARG A  51      16.309   0.525 -15.514  1.00  0.00           H  
ATOM    799  HD3 ARG A  51      14.808   1.454 -15.370  1.00  0.00           H  
ATOM    800  NE  ARG A  51      15.397   0.469 -13.604  1.00  0.00           N  
ATOM    801  HE  ARG A  51      14.609   0.040 -13.108  1.00  0.00           H  
ATOM    802  CZ  ARG A  51      16.420   0.820 -12.852  1.00  0.00           C  
ATOM    803  NH1 ARG A  51      17.461   1.412 -13.360  1.00  0.00           N  
ATOM    804 HH11 ARG A  51      17.443   1.658 -14.324  1.00  0.00           H  
ATOM    805 HH12 ARG A  51      18.173   1.823 -12.765  1.00  0.00           H  
ATOM    806  NH2 ARG A  51      16.423   0.580 -11.578  1.00  0.00           N  
ATOM    807 HH21 ARG A  51      15.623   0.074 -11.170  1.00  0.00           H  
ATOM    808 HH22 ARG A  51      17.168   0.894 -10.993  1.00  0.00           H  
ATOM    809  C   ARG A  51      14.575  -3.353 -17.212  1.00  0.00           C  
ATOM    810  O   ARG A  51      13.665  -3.024 -17.974  1.00  0.00           O  
ATOM    811  N   GLN A  52      15.707  -3.911 -17.647  1.00  0.00           N  
ATOM    812  H   GLN A  52      16.431  -4.127 -16.969  1.00  0.00           H  
ATOM    813  CA  GLN A  52      15.867  -4.343 -19.037  1.00  0.00           C  
ATOM    814  HA  GLN A  52      15.737  -3.482 -19.694  1.00  0.00           H  
ATOM    815  CB  GLN A  52      17.263  -4.941 -19.276  1.00  0.00           C  
ATOM    816  HB2 GLN A  52      17.533  -5.598 -18.450  1.00  0.00           H  
ATOM    817  HB3 GLN A  52      17.237  -5.537 -20.190  1.00  0.00           H  
ATOM    818  CG  GLN A  52      18.339  -3.861 -19.445  1.00  0.00           C  
ATOM    819  HG2 GLN A  52      18.041  -3.192 -20.252  1.00  0.00           H  
ATOM    820  HG3 GLN A  52      18.424  -3.278 -18.529  1.00  0.00           H  
ATOM    821  CD  GLN A  52      19.702  -4.469 -19.769  1.00  0.00           C  
ATOM    822  OE1 GLN A  52      20.197  -5.359 -19.099  1.00  0.00           O  
ATOM    823  NE2 GLN A  52      20.379  -4.003 -20.797  1.00  0.00           N  
ATOM    824 HE21 GLN A  52      21.263  -4.448 -20.967  1.00  0.00           H  
ATOM    825 HE22 GLN A  52      19.993  -3.285 -21.383  1.00  0.00           H  
ATOM    826  C   GLN A  52      14.777  -5.351 -19.410  1.00  0.00           C  
ATOM    827  O   GLN A  52      14.060  -5.120 -20.384  1.00  0.00           O  
ATOM    828  N   PHE A  53      14.590  -6.404 -18.604  1.00  0.00           N  
ATOM    829  H   PHE A  53      15.237  -6.549 -17.836  1.00  0.00           H  
ATOM    830  CA  PHE A  53      13.588  -7.439 -18.872  1.00  0.00           C  
ATOM    831  HA  PHE A  53      13.856  -7.920 -19.814  1.00  0.00           H  
ATOM    832  CB  PHE A  53      13.627  -8.526 -17.782  1.00  0.00           C  
ATOM    833  HB2 PHE A  53      14.665  -8.813 -17.609  1.00  0.00           H  
ATOM    834  HB3 PHE A  53      13.241  -8.124 -16.847  1.00  0.00           H  
ATOM    835  CG  PHE A  53      12.836  -9.776 -18.125  1.00  0.00           C  
ATOM    836  CD1 PHE A  53      11.434  -9.796 -17.973  1.00  0.00           C  
ATOM    837  HD1 PHE A  53      10.918  -8.929 -17.586  1.00  0.00           H  
ATOM    838  CE1 PHE A  53      10.699 -10.931 -18.353  1.00  0.00           C  
ATOM    839  HE1 PHE A  53       9.623 -10.938 -18.253  1.00  0.00           H  
ATOM    840  CZ  PHE A  53      11.363 -12.060 -18.868  1.00  0.00           C  
ATOM    841  HZ  PHE A  53      10.797 -12.932 -19.164  1.00  0.00           H  
ATOM    842  CE2 PHE A  53      12.762 -12.061 -18.981  1.00  0.00           C  
ATOM    843  HE2 PHE A  53      13.274 -12.941 -19.352  1.00  0.00           H  
ATOM    844  CD2 PHE A  53      13.497 -10.916 -18.622  1.00  0.00           C  
ATOM    845  HD2 PHE A  53      14.571 -10.922 -18.736  1.00  0.00           H  
ATOM    846  C   PHE A  53      12.180  -6.850 -19.073  1.00  0.00           C  
ATOM    847  O   PHE A  53      11.590  -7.073 -20.132  1.00  0.00           O  
ATOM    848  N   TYR A  54      11.639  -6.064 -18.130  1.00  0.00           N  
ATOM    849  H   TYR A  54      12.160  -5.858 -17.281  1.00  0.00           H  
ATOM    850  CA  TYR A  54      10.270  -5.549 -18.287  1.00  0.00           C  
ATOM    851  HA  TYR A  54       9.665  -6.378 -18.659  1.00  0.00           H  
ATOM    852  CB  TYR A  54       9.642  -5.148 -16.941  1.00  0.00           C  
ATOM    853  HB2 TYR A  54       8.571  -5.027 -17.103  1.00  0.00           H  
ATOM    854  HB3 TYR A  54       9.753  -5.985 -16.253  1.00  0.00           H  
ATOM    855  CG  TYR A  54      10.133  -3.879 -16.263  1.00  0.00           C  
ATOM    856  CD1 TYR A  54      10.795  -3.964 -15.022  1.00  0.00           C  
ATOM    857  HD1 TYR A  54      11.030  -4.929 -14.602  1.00  0.00           H  
ATOM    858  CE1 TYR A  54      11.161  -2.798 -14.327  1.00  0.00           C  
ATOM    859  HE1 TYR A  54      11.670  -2.864 -13.378  1.00  0.00           H  
ATOM    860  CZ  TYR A  54      10.899  -1.532 -14.890  1.00  0.00           C  
ATOM    861  OH  TYR A  54      11.256  -0.397 -14.237  1.00  0.00           O  
ATOM    862  HH  TYR A  54      11.915  -0.566 -13.525  1.00  0.00           H  
ATOM    863  CE2 TYR A  54      10.249  -1.442 -16.138  1.00  0.00           C  
ATOM    864  HE2 TYR A  54      10.060  -0.468 -16.561  1.00  0.00           H  
ATOM    865  CD2 TYR A  54       9.847  -2.612 -16.811  1.00  0.00           C  
ATOM    866  HD2 TYR A  54       9.319  -2.528 -17.750  1.00  0.00           H  
ATOM    867  C   TYR A  54      10.156  -4.457 -19.362  1.00  0.00           C  
ATOM    868  O   TYR A  54       9.109  -4.366 -19.995  1.00  0.00           O  
ATOM    869  N   SER A  55      11.212  -3.676 -19.630  1.00  0.00           N  
ATOM    870  H   SER A  55      12.047  -3.776 -19.063  1.00  0.00           H  
ATOM    871  CA  SER A  55      11.213  -2.709 -20.746  1.00  0.00           C  
ATOM    872  HA  SER A  55      10.386  -2.012 -20.611  1.00  0.00           H  
ATOM    873  CB  SER A  55      12.518  -1.908 -20.795  1.00  0.00           C  
ATOM    874  HB2 SER A  55      13.368  -2.583 -20.907  1.00  0.00           H  
ATOM    875  HB3 SER A  55      12.491  -1.242 -21.659  1.00  0.00           H  
ATOM    876  OG  SER A  55      12.693  -1.127 -19.633  1.00  0.00           O  
ATOM    877  HG  SER A  55      13.010  -1.720 -18.926  1.00  0.00           H  
ATOM    878  C   SER A  55      11.027  -3.387 -22.111  1.00  0.00           C  
ATOM    879  O   SER A  55      10.445  -2.788 -23.018  1.00  0.00           O  
ATOM    880  N   HIE A  56      11.526  -4.619 -22.251  1.00  0.00           N  
ATOM    881  H   HIE A  56      12.042  -5.012 -21.471  1.00  0.00           H  
ATOM    882  CA  HIE A  56      11.394  -5.425 -23.465  1.00  0.00           C  
ATOM    883  HA  HIE A  56      11.417  -4.772 -24.339  1.00  0.00           H  
ATOM    884  CB  HIE A  56      12.608  -6.365 -23.553  1.00  0.00           C  
ATOM    885  HB2 HIE A  56      13.520  -5.779 -23.432  1.00  0.00           H  
ATOM    886  HB3 HIE A  56      12.573  -7.100 -22.749  1.00  0.00           H  
ATOM    887  CG  HIE A  56      12.693  -7.084 -24.871  1.00  0.00           C  
ATOM    888  ND1 HIE A  56      13.345  -6.605 -26.010  1.00  0.00           N  
ATOM    889  CE1 HIE A  56      13.063  -7.483 -26.982  1.00  0.00           C  
ATOM    890  HE1 HIE A  56      13.384  -7.379 -28.010  1.00  0.00           H  
ATOM    891  NE2 HIE A  56      12.279  -8.469 -26.518  1.00  0.00           N  
ATOM    892  HE2 HIE A  56      11.816  -9.174 -27.097  1.00  0.00           H  
ATOM    893  CD2 HIE A  56      12.029  -8.230 -25.188  1.00  0.00           C  
ATOM    894  HD2 HIE A  56      11.368  -8.788 -24.540  1.00  0.00           H  
ATOM    895  C   HIE A  56      10.061  -6.190 -23.517  1.00  0.00           C  
ATOM    896  O   HIE A  56       9.241  -5.988 -24.418  1.00  0.00           O  
ATOM    897  N   HIE A  57       9.818  -7.067 -22.537  1.00  0.00           N  
ATOM    898  H   HIE A  57      10.488  -7.137 -21.778  1.00  0.00           H  
ATOM    899  CA  HIE A  57       8.717  -8.040 -22.580  1.00  0.00           C  
ATOM    900  HA  HIE A  57       8.648  -8.429 -23.599  1.00  0.00           H  
ATOM    901  CB  HIE A  57       9.033  -9.243 -21.681  1.00  0.00           C  
ATOM    902  HB2 HIE A  57       9.199  -8.903 -20.659  1.00  0.00           H  
ATOM    903  HB3 HIE A  57       8.181  -9.922 -21.683  1.00  0.00           H  
ATOM    904  CG  HIE A  57      10.237 -10.017 -22.161  1.00  0.00           C  
ATOM    905  ND1 HIE A  57      10.288 -10.807 -23.311  1.00  0.00           N  
ATOM    906  CE1 HIE A  57      11.541 -11.277 -23.384  1.00  0.00           C  
ATOM    907  HE1 HIE A  57      11.903 -11.930 -24.166  1.00  0.00           H  
ATOM    908  NE2 HIE A  57      12.273 -10.823 -22.353  1.00  0.00           N  
ATOM    909  HE2 HIE A  57      13.240 -11.050 -22.169  1.00  0.00           H  
ATOM    910  CD2 HIE A  57      11.468 -10.022 -21.577  1.00  0.00           C  
ATOM    911  HD2 HIE A  57      11.742  -9.507 -20.671  1.00  0.00           H  
ATOM    912  C   HIE A  57       7.335  -7.442 -22.293  1.00  0.00           C  
ATOM    913  O   HIE A  57       6.336  -8.081 -22.594  1.00  0.00           O  
ATOM    914  N   GLU A  58       7.227  -6.194 -21.823  1.00  0.00           N  
ATOM    915  H   GLU A  58       8.067  -5.706 -21.535  1.00  0.00           H  
ATOM    916  CA  GLU A  58       5.954  -5.444 -21.836  1.00  0.00           C  
ATOM    917  HA  GLU A  58       5.210  -6.017 -21.284  1.00  0.00           H  
ATOM    918  CB  GLU A  58       6.145  -4.089 -21.117  1.00  0.00           C  
ATOM    919  HB2 GLU A  58       6.502  -4.294 -20.108  1.00  0.00           H  
ATOM    920  HB3 GLU A  58       6.905  -3.506 -21.640  1.00  0.00           H  
ATOM    921  CG  GLU A  58       4.856  -3.252 -21.004  1.00  0.00           C  
ATOM    922  HG2 GLU A  58       4.648  -2.780 -21.967  1.00  0.00           H  
ATOM    923  HG3 GLU A  58       4.024  -3.917 -20.761  1.00  0.00           H  
ATOM    924  CD  GLU A  58       4.946  -2.158 -19.930  1.00  0.00           C  
ATOM    925  OE1 GLU A  58       5.849  -1.291 -20.004  1.00  0.00           O  
ATOM    926  OE2 GLU A  58       4.105  -2.137 -19.000  1.00  0.00           O  
ATOM    927  C   GLU A  58       5.386  -5.253 -23.260  1.00  0.00           C  
ATOM    928  O   GLU A  58       4.181  -5.042 -23.413  1.00  0.00           O  
ATOM    929  N   LYS A  59       6.244  -5.336 -24.293  1.00  0.00           N  
ATOM    930  H   LYS A  59       7.212  -5.536 -24.068  1.00  0.00           H  
ATOM    931  CA  LYS A  59       5.923  -5.033 -25.701  1.00  0.00           C  
ATOM    932  HA  LYS A  59       4.860  -4.806 -25.789  1.00  0.00           H  
ATOM    933  CB  LYS A  59       6.730  -3.801 -26.135  1.00  0.00           C  
ATOM    934  HB2 LYS A  59       7.793  -4.019 -26.011  1.00  0.00           H  
ATOM    935  HB3 LYS A  59       6.542  -3.606 -27.193  1.00  0.00           H  
ATOM    936  CG  LYS A  59       6.367  -2.546 -25.329  1.00  0.00           C  
ATOM    937  HG2 LYS A  59       5.344  -2.247 -25.565  1.00  0.00           H  
ATOM    938  HG3 LYS A  59       6.439  -2.746 -24.260  1.00  0.00           H  
ATOM    939  CD  LYS A  59       7.333  -1.411 -25.665  1.00  0.00           C  
ATOM    940  HD2 LYS A  59       8.351  -1.737 -25.438  1.00  0.00           H  
ATOM    941  HD3 LYS A  59       7.256  -1.167 -26.726  1.00  0.00           H  
ATOM    942  CE  LYS A  59       6.985  -0.190 -24.813  1.00  0.00           C  
ATOM    943  HE2 LYS A  59       5.981   0.151 -25.085  1.00  0.00           H  
ATOM    944  HE3 LYS A  59       6.966  -0.495 -23.761  1.00  0.00           H  
ATOM    945  NZ  LYS A  59       7.981   0.887 -25.014  1.00  0.00           N  
ATOM    946  HZ1 LYS A  59       8.030   1.136 -25.993  1.00  0.00           H  
ATOM    947  HZ2 LYS A  59       7.733   1.706 -24.472  1.00  0.00           H  
ATOM    948  HZ3 LYS A  59       8.893   0.559 -24.715  1.00  0.00           H  
ATOM    949  C   LYS A  59       6.185  -6.186 -26.674  1.00  0.00           C  
ATOM    950  O   LYS A  59       5.448  -6.315 -27.649  1.00  0.00           O  
ATOM    951  N   ASP A  60       7.220  -7.001 -26.460  1.00  0.00           N  
ATOM    952  H   ASP A  60       7.835  -6.812 -25.678  1.00  0.00           H  
ATOM    953  CA  ASP A  60       7.521  -8.143 -27.336  1.00  0.00           C  
ATOM    954  HA  ASP A  60       7.417  -7.807 -28.370  1.00  0.00           H  
ATOM    955  CB  ASP A  60       8.983  -8.587 -27.169  1.00  0.00           C  
ATOM    956  HB2 ASP A  60       9.617  -7.703 -27.245  1.00  0.00           H  
ATOM    957  HB3 ASP A  60       9.123  -9.019 -26.177  1.00  0.00           H  
ATOM    958  CG  ASP A  60       9.442  -9.597 -28.234  1.00  0.00           C  
ATOM    959  OD1 ASP A  60      10.667  -9.851 -28.307  1.00  0.00           O  
ATOM    960  OD2 ASP A  60       8.624 -10.089 -29.044  1.00  0.00           O  
ATOM    961  C   ASP A  60       6.517  -9.291 -27.131  1.00  0.00           C  
ATOM    962  O   ASP A  60       6.700 -10.179 -26.295  1.00  0.00           O  
ATOM    963  N   THR A  61       5.445  -9.286 -27.927  1.00  0.00           N  
ATOM    964  H   THR A  61       5.322  -8.492 -28.544  1.00  0.00           H  
ATOM    965  CA  THR A  61       4.351 -10.269 -27.855  1.00  0.00           C  
ATOM    966  HA  THR A  61       3.900 -10.204 -26.865  1.00  0.00           H  
ATOM    967  CB  THR A  61       3.255  -9.977 -28.895  1.00  0.00           C  
ATOM    968  HB  THR A  61       2.434 -10.679 -28.738  1.00  0.00           H  
ATOM    969  CG2 THR A  61       2.685  -8.561 -28.791  1.00  0.00           C  
ATOM    970 HG21 THR A  61       1.855  -8.455 -29.491  1.00  0.00           H  
ATOM    971 HG22 THR A  61       2.323  -8.386 -27.777  1.00  0.00           H  
ATOM    972 HG23 THR A  61       3.449  -7.820 -29.033  1.00  0.00           H  
ATOM    973  OG1 THR A  61       3.743 -10.153 -30.207  1.00  0.00           O  
ATOM    974  HG1 THR A  61       3.703 -11.092 -30.404  1.00  0.00           H  
ATOM    975  C   THR A  61       4.815 -11.715 -28.039  1.00  0.00           C  
ATOM    976  O   THR A  61       4.071 -12.627 -27.688  1.00  0.00           O  
ATOM    977  N   ARG A  62       6.029 -11.957 -28.561  1.00  0.00           N  
ATOM    978  H   ARG A  62       6.616 -11.153 -28.774  1.00  0.00           H  
ATOM    979  CA  ARG A  62       6.623 -13.301 -28.694  1.00  0.00           C  
ATOM    980  HA  ARG A  62       5.915 -13.946 -29.218  1.00  0.00           H  
ATOM    981  CB  ARG A  62       7.930 -13.231 -29.502  1.00  0.00           C  
ATOM    982  HB2 ARG A  62       8.654 -12.637 -28.945  1.00  0.00           H  
ATOM    983  HB3 ARG A  62       8.336 -14.240 -29.598  1.00  0.00           H  
ATOM    984  CG  ARG A  62       7.737 -12.652 -30.916  1.00  0.00           C  
ATOM    985  HG2 ARG A  62       7.067 -13.306 -31.475  1.00  0.00           H  
ATOM    986  HG3 ARG A  62       7.281 -11.663 -30.861  1.00  0.00           H  
ATOM    987  CD  ARG A  62       9.061 -12.530 -31.686  1.00  0.00           C  
ATOM    988  HD2 ARG A  62       9.541 -13.510 -31.723  1.00  0.00           H  
ATOM    989  HD3 ARG A  62       8.838 -12.205 -32.703  1.00  0.00           H  
ATOM    990  NE  ARG A  62       9.965 -11.555 -31.050  1.00  0.00           N  
ATOM    991  HE  ARG A  62       9.593 -11.066 -30.228  1.00  0.00           H  
ATOM    992  CZ  ARG A  62      11.187 -11.221 -31.413  1.00  0.00           C  
ATOM    993  NH1 ARG A  62      11.739 -11.663 -32.510  1.00  0.00           N  
ATOM    994 HH11 ARG A  62      11.199 -12.276 -33.090  1.00  0.00           H  
ATOM    995 HH12 ARG A  62      12.663 -11.374 -32.763  1.00  0.00           H  
ATOM    996  NH2 ARG A  62      11.889 -10.435 -30.659  1.00  0.00           N  
ATOM    997 HH21 ARG A  62      11.462 -10.153 -29.767  1.00  0.00           H  
ATOM    998 HH22 ARG A  62      12.828 -10.175 -30.866  1.00  0.00           H  
ATOM    999  C   ARG A  62       6.872 -13.984 -27.342  1.00  0.00           C  
ATOM   1000  O   ARG A  62       7.083 -15.192 -27.321  1.00  0.00           O  
ATOM   1001  N   CYS A  63       6.820 -13.250 -26.224  1.00  0.00           N  
ATOM   1002  H   CYS A  63       6.715 -12.244 -26.304  1.00  0.00           H  
ATOM   1003  CA  CYS A  63       6.827 -13.841 -24.884  1.00  0.00           C  
ATOM   1004  HA  CYS A  63       7.593 -14.619 -24.860  1.00  0.00           H  
ATOM   1005  CB  CYS A  63       7.220 -12.764 -23.860  1.00  0.00           C  
ATOM   1006  HB2 CYS A  63       7.436 -13.250 -22.909  1.00  0.00           H  
ATOM   1007  HB3 CYS A  63       8.120 -12.239 -24.188  1.00  0.00           H  
ATOM   1008  SG  CYS A  63       5.876 -11.572 -23.603  1.00  0.00           S  
ATOM   1009  HG  CYS A  63       6.174 -10.767 -24.638  1.00  0.00           H  
ATOM   1010  C   CYS A  63       5.497 -14.528 -24.495  1.00  0.00           C  
ATOM   1011  O   CYS A  63       5.486 -15.279 -23.520  1.00  0.00           O  
ATOM   1012  N   LEU A  64       4.389 -14.291 -25.215  1.00  0.00           N  
ATOM   1013  H   LEU A  64       4.458 -13.688 -26.026  1.00  0.00           H  
ATOM   1014  CA  LEU A  64       3.057 -14.819 -24.895  1.00  0.00           C  
ATOM   1015  HA  LEU A  64       2.964 -14.912 -23.813  1.00  0.00           H  
ATOM   1016  CB  LEU A  64       1.977 -13.833 -25.392  1.00  0.00           C  
ATOM   1017  HB2 LEU A  64       2.083 -13.732 -26.472  1.00  0.00           H  
ATOM   1018  HB3 LEU A  64       0.995 -14.273 -25.210  1.00  0.00           H  
ATOM   1019  CG  LEU A  64       2.012 -12.427 -24.762  1.00  0.00           C  
ATOM   1020  HG  LEU A  64       3.014 -12.007 -24.836  1.00  0.00           H  
ATOM   1021  CD1 LEU A  64       1.052 -11.497 -25.509  1.00  0.00           C  
ATOM   1022 HD11 LEU A  64       1.344 -11.444 -26.558  1.00  0.00           H  
ATOM   1023 HD12 LEU A  64       0.033 -11.877 -25.440  1.00  0.00           H  
ATOM   1024 HD13 LEU A  64       1.102 -10.496 -25.081  1.00  0.00           H  
ATOM   1025  CD2 LEU A  64       1.589 -12.468 -23.290  1.00  0.00           C  
ATOM   1026 HD21 LEU A  64       1.542 -11.452 -22.898  1.00  0.00           H  
ATOM   1027 HD22 LEU A  64       0.619 -12.951 -23.187  1.00  0.00           H  
ATOM   1028 HD23 LEU A  64       2.334 -13.016 -22.713  1.00  0.00           H  
ATOM   1029  C   LEU A  64       2.823 -16.213 -25.505  1.00  0.00           C  
ATOM   1030  O   LEU A  64       2.646 -16.360 -26.715  1.00  0.00           O  
ATOM   1031  N   GLY A  65       2.731 -17.246 -24.661  1.00  0.00           N  
ATOM   1032  H   GLY A  65       2.899 -17.083 -23.677  1.00  0.00           H  
ATOM   1033  CA  GLY A  65       2.208 -18.551 -25.085  1.00  0.00           C  
ATOM   1034  HA2 GLY A  65       2.724 -18.858 -25.996  1.00  0.00           H  
ATOM   1035  HA3 GLY A  65       2.398 -19.294 -24.313  1.00  0.00           H  
ATOM   1036  C   GLY A  65       0.697 -18.495 -25.361  1.00  0.00           C  
ATOM   1037  O   GLY A  65      -0.036 -17.818 -24.646  1.00  0.00           O  
ATOM   1038  N   ALA A  66       0.214 -19.236 -26.365  1.00  0.00           N  
ATOM   1039  H   ALA A  66       0.883 -19.765 -26.900  1.00  0.00           H  
ATOM   1040  CA  ALA A  66      -1.107 -19.051 -26.994  1.00  0.00           C  
ATOM   1041  HA  ALA A  66      -1.141 -18.032 -27.386  1.00  0.00           H  
ATOM   1042  CB  ALA A  66      -1.173 -20.017 -28.186  1.00  0.00           C  
ATOM   1043  HB1 ALA A  66      -2.099 -19.856 -28.742  1.00  0.00           H  
ATOM   1044  HB2 ALA A  66      -0.334 -19.846 -28.862  1.00  0.00           H  
ATOM   1045  HB3 ALA A  66      -1.153 -21.050 -27.834  1.00  0.00           H  
ATOM   1046  C   ALA A  66      -2.370 -19.207 -26.106  1.00  0.00           C  
ATOM   1047  O   ALA A  66      -3.484 -19.048 -26.601  1.00  0.00           O  
ATOM   1048  N   THR A  67      -2.248 -19.536 -24.816  1.00  0.00           N  
ATOM   1049  H   THR A  67      -1.326 -19.440 -24.413  1.00  0.00           H  
ATOM   1050  CA  THR A  67      -3.389 -19.600 -23.886  1.00  0.00           C  
ATOM   1051  HA  THR A  67      -4.285 -19.858 -24.450  1.00  0.00           H  
ATOM   1052  CB  THR A  67      -3.203 -20.679 -22.803  1.00  0.00           C  
ATOM   1053  HB  THR A  67      -3.807 -20.417 -21.933  1.00  0.00           H  
ATOM   1054  CG2 THR A  67      -3.644 -22.055 -23.291  1.00  0.00           C  
ATOM   1055 HG21 THR A  67      -4.713 -22.042 -23.505  1.00  0.00           H  
ATOM   1056 HG22 THR A  67      -3.455 -22.797 -22.515  1.00  0.00           H  
ATOM   1057 HG23 THR A  67      -3.103 -22.330 -24.197  1.00  0.00           H  
ATOM   1058  OG1 THR A  67      -1.863 -20.820 -22.396  1.00  0.00           O  
ATOM   1059  HG1 THR A  67      -1.418 -21.297 -23.103  1.00  0.00           H  
ATOM   1060  C   THR A  67      -3.644 -18.242 -23.234  1.00  0.00           C  
ATOM   1061  O   THR A  67      -2.746 -17.652 -22.640  1.00  0.00           O  
ATOM   1062  N   ALA A  68      -4.899 -17.777 -23.249  1.00  0.00           N  
ATOM   1063  H   ALA A  68      -5.582 -18.280 -23.796  1.00  0.00           H  
ATOM   1064  CA  ALA A  68      -5.293 -16.451 -22.746  1.00  0.00           C  
ATOM   1065  HA  ALA A  68      -4.804 -15.691 -23.359  1.00  0.00           H  
ATOM   1066  CB  ALA A  68      -6.809 -16.317 -22.939  1.00  0.00           C  
ATOM   1067  HB1 ALA A  68      -7.065 -16.446 -23.993  1.00  0.00           H  
ATOM   1068  HB2 ALA A  68      -7.337 -17.066 -22.346  1.00  0.00           H  
ATOM   1069  HB3 ALA A  68      -7.133 -15.324 -22.624  1.00  0.00           H  
ATOM   1070  C   ALA A  68      -4.895 -16.176 -21.277  1.00  0.00           C  
ATOM   1071  O   ALA A  68      -4.639 -15.031 -20.905  1.00  0.00           O  
ATOM   1072  N   GLN A  69      -4.763 -17.220 -20.450  1.00  0.00           N  
ATOM   1073  H   GLN A  69      -4.974 -18.133 -20.817  1.00  0.00           H  
ATOM   1074  CA  GLN A  69      -4.234 -17.125 -19.086  1.00  0.00           C  
ATOM   1075  HA  GLN A  69      -4.877 -16.455 -18.515  1.00  0.00           H  
ATOM   1076  CB  GLN A  69      -4.304 -18.525 -18.444  1.00  0.00           C  
ATOM   1077  HB2 GLN A  69      -5.348 -18.842 -18.452  1.00  0.00           H  
ATOM   1078  HB3 GLN A  69      -3.724 -19.228 -19.046  1.00  0.00           H  
ATOM   1079  CG  GLN A  69      -3.778 -18.557 -16.996  1.00  0.00           C  
ATOM   1080  HG2 GLN A  69      -2.712 -18.328 -16.996  1.00  0.00           H  
ATOM   1081  HG3 GLN A  69      -4.297 -17.791 -16.419  1.00  0.00           H  
ATOM   1082  CD  GLN A  69      -3.960 -19.891 -16.269  1.00  0.00           C  
ATOM   1083  OE1 GLN A  69      -3.213 -20.219 -15.367  1.00  0.00           O  
ATOM   1084  NE2 GLN A  69      -4.921 -20.721 -16.612  1.00  0.00           N  
ATOM   1085 HE21 GLN A  69      -4.966 -21.580 -16.092  1.00  0.00           H  
ATOM   1086 HE22 GLN A  69      -5.586 -20.493 -17.325  1.00  0.00           H  
ATOM   1087  C   GLN A  69      -2.810 -16.531 -19.035  1.00  0.00           C  
ATOM   1088  O   GLN A  69      -2.474 -15.848 -18.067  1.00  0.00           O  
ATOM   1089  N   GLN A  70      -1.983 -16.731 -20.069  1.00  0.00           N  
ATOM   1090  H   GLN A  70      -2.306 -17.251 -20.881  1.00  0.00           H  
ATOM   1091  CA  GLN A  70      -0.655 -16.119 -20.128  1.00  0.00           C  
ATOM   1092  HA  GLN A  70      -0.167 -16.291 -19.169  1.00  0.00           H  
ATOM   1093  CB  GLN A  70       0.219 -16.756 -21.217  1.00  0.00           C  
ATOM   1094  HB2 GLN A  70      -0.218 -16.584 -22.201  1.00  0.00           H  
ATOM   1095  HB3 GLN A  70       1.184 -16.249 -21.184  1.00  0.00           H  
ATOM   1096  CG  GLN A  70       0.413 -18.266 -20.995  1.00  0.00           C  
ATOM   1097  HG2 GLN A  70       0.286 -18.505 -19.939  1.00  0.00           H  
ATOM   1098  HG3 GLN A  70      -0.360 -18.798 -21.545  1.00  0.00           H  
ATOM   1099  CD  GLN A  70       1.782 -18.802 -21.411  1.00  0.00           C  
ATOM   1100  OE1 GLN A  70       2.757 -18.101 -21.621  1.00  0.00           O  
ATOM   1101  NE2 GLN A  70       1.935 -20.103 -21.502  1.00  0.00           N  
ATOM   1102 HE21 GLN A  70       2.853 -20.428 -21.751  1.00  0.00           H  
ATOM   1103 HE22 GLN A  70       1.170 -20.723 -21.307  1.00  0.00           H  
ATOM   1104  C   GLN A  70      -0.709 -14.602 -20.311  1.00  0.00           C  
ATOM   1105  O   GLN A  70       0.108 -13.924 -19.710  1.00  0.00           O  
ATOM   1106  N   PHE A  71      -1.678 -14.044 -21.045  1.00  0.00           N  
ATOM   1107  H   PHE A  71      -2.351 -14.650 -21.493  1.00  0.00           H  
ATOM   1108  CA  PHE A  71      -1.843 -12.587 -21.194  1.00  0.00           C  
ATOM   1109  HA  PHE A  71      -0.894 -12.151 -21.511  1.00  0.00           H  
ATOM   1110  CB  PHE A  71      -2.883 -12.350 -22.296  1.00  0.00           C  
ATOM   1111  HB2 PHE A  71      -2.546 -12.859 -23.201  1.00  0.00           H  
ATOM   1112  HB3 PHE A  71      -3.821 -12.820 -22.000  1.00  0.00           H  
ATOM   1113  CG  PHE A  71      -3.165 -10.905 -22.665  1.00  0.00           C  
ATOM   1114  CD1 PHE A  71      -4.444 -10.356 -22.448  1.00  0.00           C  
ATOM   1115  HD1 PHE A  71      -5.205 -10.940 -21.949  1.00  0.00           H  
ATOM   1116  CE1 PHE A  71      -4.757  -9.074 -22.936  1.00  0.00           C  
ATOM   1117  HE1 PHE A  71      -5.758  -8.683 -22.814  1.00  0.00           H  
ATOM   1118  CZ  PHE A  71      -3.787  -8.334 -23.637  1.00  0.00           C  
ATOM   1119  HZ  PHE A  71      -4.043  -7.375 -24.065  1.00  0.00           H  
ATOM   1120  CE2 PHE A  71      -2.494  -8.862 -23.816  1.00  0.00           C  
ATOM   1121  HE2 PHE A  71      -1.748  -8.306 -24.368  1.00  0.00           H  
ATOM   1122  CD2 PHE A  71      -2.185 -10.145 -23.331  1.00  0.00           C  
ATOM   1123  HD2 PHE A  71      -1.205 -10.566 -23.513  1.00  0.00           H  
ATOM   1124  C   PHE A  71      -2.234 -11.904 -19.869  1.00  0.00           C  
ATOM   1125  O   PHE A  71      -1.778 -10.802 -19.562  1.00  0.00           O  
ATOM   1126  N   HIE A  72      -3.021 -12.596 -19.039  1.00  0.00           N  
ATOM   1127  H   HIE A  72      -3.390 -13.475 -19.377  1.00  0.00           H  
ATOM   1128  CA  HIE A  72      -3.350 -12.180 -17.670  1.00  0.00           C  
ATOM   1129  HA  HIE A  72      -3.715 -11.151 -17.679  1.00  0.00           H  
ATOM   1130  CB  HIE A  72      -4.477 -13.090 -17.162  1.00  0.00           C  
ATOM   1131  HB2 HIE A  72      -5.337 -12.984 -17.823  1.00  0.00           H  
ATOM   1132  HB3 HIE A  72      -4.156 -14.129 -17.196  1.00  0.00           H  
ATOM   1133  CG  HIE A  72      -4.923 -12.771 -15.763  1.00  0.00           C  
ATOM   1134  ND1 HIE A  72      -5.588 -11.607 -15.397  1.00  0.00           N  
ATOM   1135  CE1 HIE A  72      -5.836 -11.720 -14.086  1.00  0.00           C  
ATOM   1136  HE1 HIE A  72      -6.353 -10.974 -13.495  1.00  0.00           H  
ATOM   1137  NE2 HIE A  72      -5.363 -12.887 -13.618  1.00  0.00           N  
ATOM   1138  HE2 HIE A  72      -5.448 -13.205 -12.663  1.00  0.00           H  
ATOM   1139  CD2 HIE A  72      -4.781 -13.569 -14.665  1.00  0.00           C  
ATOM   1140  HD2 HIE A  72      -4.316 -14.542 -14.637  1.00  0.00           H  
ATOM   1141  C   HIE A  72      -2.124 -12.205 -16.740  1.00  0.00           C  
ATOM   1142  O   HIE A  72      -1.761 -11.187 -16.144  1.00  0.00           O  
ATOM   1143  N   ARG A  73      -1.434 -13.354 -16.682  1.00  0.00           N  
ATOM   1144  H   ARG A  73      -1.775 -14.141 -17.225  1.00  0.00           H  
ATOM   1145  CA  ARG A  73      -0.210 -13.534 -15.879  1.00  0.00           C  
ATOM   1146  HA  ARG A  73      -0.406 -13.213 -14.853  1.00  0.00           H  
ATOM   1147  CB  ARG A  73       0.198 -15.017 -15.849  1.00  0.00           C  
ATOM   1148  HB2 ARG A  73       0.206 -15.407 -16.866  1.00  0.00           H  
ATOM   1149  HB3 ARG A  73       1.206 -15.084 -15.438  1.00  0.00           H  
ATOM   1150  CG  ARG A  73      -0.732 -15.881 -14.981  1.00  0.00           C  
ATOM   1151  HG2 ARG A  73      -0.814 -15.436 -13.990  1.00  0.00           H  
ATOM   1152  HG3 ARG A  73      -1.725 -15.916 -15.428  1.00  0.00           H  
ATOM   1153  CD  ARG A  73      -0.185 -17.310 -14.840  1.00  0.00           C  
ATOM   1154  HD2 ARG A  73      -0.217 -17.804 -15.813  1.00  0.00           H  
ATOM   1155  HD3 ARG A  73       0.853 -17.260 -14.508  1.00  0.00           H  
ATOM   1156  NE  ARG A  73      -0.950 -18.088 -13.846  1.00  0.00           N  
ATOM   1157  HE  ARG A  73      -1.629 -17.585 -13.302  1.00  0.00           H  
ATOM   1158  CZ  ARG A  73      -0.757 -19.356 -13.520  1.00  0.00           C  
ATOM   1159  NH1 ARG A  73       0.128 -20.110 -14.116  1.00  0.00           N  
ATOM   1160 HH11 ARG A  73       0.745 -19.704 -14.813  1.00  0.00           H  
ATOM   1161 HH12 ARG A  73       0.215 -21.074 -13.868  1.00  0.00           H  
ATOM   1162  NH2 ARG A  73      -1.457 -19.894 -12.562  1.00  0.00           N  
ATOM   1163 HH21 ARG A  73      -2.102 -19.337 -12.034  1.00  0.00           H  
ATOM   1164 HH22 ARG A  73      -1.273 -20.835 -12.277  1.00  0.00           H  
ATOM   1165  C   ARG A  73       0.952 -12.650 -16.350  1.00  0.00           C  
ATOM   1166  O   ARG A  73       1.703 -12.160 -15.521  1.00  0.00           O  
ATOM   1167  N   HIE A  74       1.058 -12.364 -17.646  1.00  0.00           N  
ATOM   1168  H   HIE A  74       0.445 -12.853 -18.285  1.00  0.00           H  
ATOM   1169  CA  HIE A  74       2.031 -11.432 -18.235  1.00  0.00           C  
ATOM   1170  HA  HIE A  74       3.045 -11.761 -18.004  1.00  0.00           H  
ATOM   1171  CB  HIE A  74       1.849 -11.450 -19.757  1.00  0.00           C  
ATOM   1172  HB2 HIE A  74       2.206 -12.405 -20.145  1.00  0.00           H  
ATOM   1173  HB3 HIE A  74       0.791 -11.359 -19.997  1.00  0.00           H  
ATOM   1174  CG  HIE A  74       2.558 -10.342 -20.474  1.00  0.00           C  
ATOM   1175  ND1 HIE A  74       2.055  -9.051 -20.675  1.00  0.00           N  
ATOM   1176  CE1 HIE A  74       3.011  -8.404 -21.360  1.00  0.00           C  
ATOM   1177  HE1 HIE A  74       2.954  -7.375 -21.693  1.00  0.00           H  
ATOM   1178  NE2 HIE A  74       4.057  -9.215 -21.579  1.00  0.00           N  
ATOM   1179  HE2 HIE A  74       4.905  -8.956 -22.083  1.00  0.00           H  
ATOM   1180  CD2 HIE A  74       3.796 -10.440 -21.025  1.00  0.00           C  
ATOM   1181  HD2 HIE A  74       4.436 -11.313 -21.036  1.00  0.00           H  
ATOM   1182  C   HIE A  74       1.882 -10.011 -17.687  1.00  0.00           C  
ATOM   1183  O   HIE A  74       2.860  -9.409 -17.247  1.00  0.00           O  
ATOM   1184  N   LYS A  75       0.649  -9.497 -17.630  1.00  0.00           N  
ATOM   1185  H   LYS A  75      -0.112 -10.042 -18.019  1.00  0.00           H  
ATOM   1186  CA  LYS A  75       0.378  -8.168 -17.065  1.00  0.00           C  
ATOM   1187  HA  LYS A  75       1.043  -7.443 -17.539  1.00  0.00           H  
ATOM   1188  CB  LYS A  75      -1.078  -7.777 -17.352  1.00  0.00           C  
ATOM   1189  HB2 LYS A  75      -1.738  -8.585 -17.032  1.00  0.00           H  
ATOM   1190  HB3 LYS A  75      -1.332  -6.877 -16.789  1.00  0.00           H  
ATOM   1191  CG  LYS A  75      -1.275  -7.495 -18.848  1.00  0.00           C  
ATOM   1192  HG2 LYS A  75      -0.786  -6.553 -19.102  1.00  0.00           H  
ATOM   1193  HG3 LYS A  75      -0.819  -8.288 -19.443  1.00  0.00           H  
ATOM   1194  CD  LYS A  75      -2.764  -7.429 -19.195  1.00  0.00           C  
ATOM   1195  HD2 LYS A  75      -3.225  -8.380 -18.920  1.00  0.00           H  
ATOM   1196  HD3 LYS A  75      -3.250  -6.628 -18.633  1.00  0.00           H  
ATOM   1197  CE  LYS A  75      -2.943  -7.226 -20.700  1.00  0.00           C  
ATOM   1198  HE2 LYS A  75      -2.255  -7.902 -21.221  1.00  0.00           H  
ATOM   1199  HE3 LYS A  75      -3.960  -7.524 -20.970  1.00  0.00           H  
ATOM   1200  NZ  LYS A  75      -2.693  -5.821 -21.109  1.00  0.00           N  
ATOM   1201  HZ1 LYS A  75      -1.765  -5.530 -20.821  1.00  0.00           H  
ATOM   1202  HZ2 LYS A  75      -3.379  -5.204 -20.695  1.00  0.00           H  
ATOM   1203  HZ3 LYS A  75      -2.754  -5.744 -22.116  1.00  0.00           H  
ATOM   1204  C   LYS A  75       0.706  -8.120 -15.574  1.00  0.00           C  
ATOM   1205  O   LYS A  75       1.363  -7.181 -15.129  1.00  0.00           O  
ATOM   1206  N   GLN A  76       0.313  -9.152 -14.820  1.00  0.00           N  
ATOM   1207  H   GLN A  76      -0.190  -9.909 -15.266  1.00  0.00           H  
ATOM   1208  CA  GLN A  76       0.692  -9.291 -13.411  1.00  0.00           C  
ATOM   1209  HA  GLN A  76       0.339  -8.419 -12.861  1.00  0.00           H  
ATOM   1210  CB  GLN A  76       0.051 -10.553 -12.807  1.00  0.00           C  
ATOM   1211  HB2 GLN A  76       0.328 -11.401 -13.429  1.00  0.00           H  
ATOM   1212  HB3 GLN A  76       0.464 -10.717 -11.810  1.00  0.00           H  
ATOM   1213  CG  GLN A  76      -1.483 -10.532 -12.691  1.00  0.00           C  
ATOM   1214  HG2 GLN A  76      -1.933 -10.184 -13.618  1.00  0.00           H  
ATOM   1215  HG3 GLN A  76      -1.812 -11.558 -12.538  1.00  0.00           H  
ATOM   1216  CD  GLN A  76      -2.000  -9.684 -11.526  1.00  0.00           C  
ATOM   1217  OE1 GLN A  76      -1.528  -8.594 -11.246  1.00  0.00           O  
ATOM   1218  NE2 GLN A  76      -3.005 -10.145 -10.808  1.00  0.00           N  
ATOM   1219 HE21 GLN A  76      -3.274  -9.579 -10.016  1.00  0.00           H  
ATOM   1220 HE22 GLN A  76      -3.373 -11.063 -10.965  1.00  0.00           H  
ATOM   1221  C   GLN A  76       2.219  -9.340 -13.249  1.00  0.00           C  
ATOM   1222  O   GLN A  76       2.760  -8.637 -12.404  1.00  0.00           O  
ATOM   1223  N   LEU A  77       2.928 -10.100 -14.091  1.00  0.00           N  
ATOM   1224  H   LEU A  77       2.424 -10.683 -14.752  1.00  0.00           H  
ATOM   1225  CA  LEU A  77       4.390 -10.208 -14.102  1.00  0.00           C  
ATOM   1226  HA  LEU A  77       4.710 -10.573 -13.128  1.00  0.00           H  
ATOM   1227  CB  LEU A  77       4.789 -11.247 -15.173  1.00  0.00           C  
ATOM   1228  HB2 LEU A  77       4.296 -12.193 -14.953  1.00  0.00           H  
ATOM   1229  HB3 LEU A  77       4.408 -10.905 -16.129  1.00  0.00           H  
ATOM   1230  CG  LEU A  77       6.296 -11.501 -15.341  1.00  0.00           C  
ATOM   1231  HG  LEU A  77       6.849 -10.563 -15.293  1.00  0.00           H  
ATOM   1232  CD1 LEU A  77       6.807 -12.450 -14.264  1.00  0.00           C  
ATOM   1233 HD11 LEU A  77       6.569 -12.055 -13.280  1.00  0.00           H  
ATOM   1234 HD12 LEU A  77       6.341 -13.429 -14.375  1.00  0.00           H  
ATOM   1235 HD13 LEU A  77       7.884 -12.557 -14.346  1.00  0.00           H  
ATOM   1236  CD2 LEU A  77       6.561 -12.148 -16.700  1.00  0.00           C  
ATOM   1237 HD21 LEU A  77       5.982 -13.068 -16.787  1.00  0.00           H  
ATOM   1238 HD22 LEU A  77       6.269 -11.465 -17.498  1.00  0.00           H  
ATOM   1239 HD23 LEU A  77       7.622 -12.376 -16.804  1.00  0.00           H  
ATOM   1240  C   LEU A  77       5.060  -8.842 -14.318  1.00  0.00           C  
ATOM   1241  O   LEU A  77       5.820  -8.397 -13.464  1.00  0.00           O  
ATOM   1242  N   ILE A  78       4.750  -8.148 -15.418  1.00  0.00           N  
ATOM   1243  H   ILE A  78       4.103  -8.570 -16.082  1.00  0.00           H  
ATOM   1244  CA  ILE A  78       5.311  -6.821 -15.732  1.00  0.00           C  
ATOM   1245  HA  ILE A  78       6.397  -6.901 -15.762  1.00  0.00           H  
ATOM   1246  CB  ILE A  78       4.809  -6.374 -17.128  1.00  0.00           C  
ATOM   1247  HB  ILE A  78       3.718  -6.439 -17.122  1.00  0.00           H  
ATOM   1248  CG2 ILE A  78       5.162  -4.909 -17.437  1.00  0.00           C  
ATOM   1249 HG21 ILE A  78       6.234  -4.739 -17.353  1.00  0.00           H  
ATOM   1250 HG22 ILE A  78       4.834  -4.668 -18.446  1.00  0.00           H  
ATOM   1251 HG23 ILE A  78       4.635  -4.237 -16.760  1.00  0.00           H  
ATOM   1252  CG1 ILE A  78       5.308  -7.294 -18.271  1.00  0.00           C  
ATOM   1253 HG12 ILE A  78       4.988  -8.316 -18.080  1.00  0.00           H  
ATOM   1254 HG13 ILE A  78       4.827  -6.981 -19.197  1.00  0.00           H  
ATOM   1255  CD1 ILE A  78       6.826  -7.324 -18.509  1.00  0.00           C  
ATOM   1256 HD11 ILE A  78       7.346  -7.674 -17.619  1.00  0.00           H  
ATOM   1257 HD12 ILE A  78       7.040  -8.013 -19.326  1.00  0.00           H  
ATOM   1258 HD13 ILE A  78       7.189  -6.336 -18.784  1.00  0.00           H  
ATOM   1259  C   ILE A  78       4.988  -5.783 -14.637  1.00  0.00           C  
ATOM   1260  O   ILE A  78       5.860  -4.991 -14.264  1.00  0.00           O  
ATOM   1261  N   ARG A  79       3.767  -5.809 -14.074  1.00  0.00           N  
ATOM   1262  H   ARG A  79       3.092  -6.485 -14.423  1.00  0.00           H  
ATOM   1263  CA  ARG A  79       3.359  -4.928 -12.966  1.00  0.00           C  
ATOM   1264  HA  ARG A  79       3.596  -3.900 -13.243  1.00  0.00           H  
ATOM   1265  CB  ARG A  79       1.835  -5.023 -12.737  1.00  0.00           C  
ATOM   1266  HB2 ARG A  79       1.324  -4.850 -13.685  1.00  0.00           H  
ATOM   1267  HB3 ARG A  79       1.571  -6.017 -12.372  1.00  0.00           H  
ATOM   1268  CG  ARG A  79       1.361  -3.964 -11.732  1.00  0.00           C  
ATOM   1269  HG2 ARG A  79       1.812  -4.158 -10.757  1.00  0.00           H  
ATOM   1270  HG3 ARG A  79       1.695  -2.981 -12.071  1.00  0.00           H  
ATOM   1271  CD  ARG A  79      -0.165  -3.927 -11.566  1.00  0.00           C  
ATOM   1272  HD2 ARG A  79      -0.629  -3.738 -12.536  1.00  0.00           H  
ATOM   1273  HD3 ARG A  79      -0.517  -4.878 -11.161  1.00  0.00           H  
ATOM   1274  NE  ARG A  79      -0.502  -2.845 -10.639  1.00  0.00           N  
ATOM   1275  HE  ARG A  79       0.264  -2.493 -10.062  1.00  0.00           H  
ATOM   1276  CZ  ARG A  79      -1.567  -2.082 -10.562  1.00  0.00           C  
ATOM   1277  NH1 ARG A  79      -2.675  -2.280 -11.215  1.00  0.00           N  
ATOM   1278 HH11 ARG A  79      -2.792  -3.122 -11.745  1.00  0.00           H  
ATOM   1279 HH12 ARG A  79      -3.419  -1.621 -11.060  1.00  0.00           H  
ATOM   1280  NH2 ARG A  79      -1.502  -1.052  -9.794  1.00  0.00           N  
ATOM   1281 HH21 ARG A  79      -0.613  -0.892  -9.328  1.00  0.00           H  
ATOM   1282 HH22 ARG A  79      -2.194  -0.304  -9.837  1.00  0.00           H  
ATOM   1283  C   ARG A  79       4.163  -5.217 -11.698  1.00  0.00           C  
ATOM   1284  O   ARG A  79       4.767  -4.302 -11.145  1.00  0.00           O  
ATOM   1285  N   PHE A  80       4.249  -6.470 -11.252  1.00  0.00           N  
ATOM   1286  H   PHE A  80       3.729  -7.201 -11.730  1.00  0.00           H  
ATOM   1287  CA  PHE A  80       5.042  -6.813 -10.065  1.00  0.00           C  
ATOM   1288  HA  PHE A  80       4.786  -6.105  -9.278  1.00  0.00           H  
ATOM   1289  CB  PHE A  80       4.689  -8.219  -9.557  1.00  0.00           C  
ATOM   1290  HB2 PHE A  80       4.848  -8.929 -10.368  1.00  0.00           H  
ATOM   1291  HB3 PHE A  80       5.378  -8.466  -8.750  1.00  0.00           H  
ATOM   1292  CG  PHE A  80       3.283  -8.395  -9.008  1.00  0.00           C  
ATOM   1293  CD1 PHE A  80       2.481  -9.458  -9.467  1.00  0.00           C  
ATOM   1294  HD1 PHE A  80       2.857 -10.138 -10.219  1.00  0.00           H  
ATOM   1295  CE1 PHE A  80       1.180  -9.633  -8.964  1.00  0.00           C  
ATOM   1296  HE1 PHE A  80       0.561 -10.438  -9.331  1.00  0.00           H  
ATOM   1297  CZ  PHE A  80       0.677  -8.758  -7.987  1.00  0.00           C  
ATOM   1298  HZ  PHE A  80      -0.329  -8.890  -7.607  1.00  0.00           H  
ATOM   1299  CE2 PHE A  80       1.486  -7.717  -7.499  1.00  0.00           C  
ATOM   1300  HE2 PHE A  80       1.103  -7.062  -6.732  1.00  0.00           H  
ATOM   1301  CD2 PHE A  80       2.788  -7.538  -8.004  1.00  0.00           C  
ATOM   1302  HD2 PHE A  80       3.400  -6.740  -7.612  1.00  0.00           H  
ATOM   1303  C   PHE A  80       6.562  -6.658 -10.266  1.00  0.00           C  
ATOM   1304  O   PHE A  80       7.252  -6.391  -9.286  1.00  0.00           O  
ATOM   1305  N   LEU A  81       7.097  -6.757 -11.492  1.00  0.00           N  
ATOM   1306  H   LEU A  81       6.505  -7.086 -12.252  1.00  0.00           H  
ATOM   1307  CA  LEU A  81       8.500  -6.422 -11.801  1.00  0.00           C  
ATOM   1308  HA  LEU A  81       9.146  -6.919 -11.081  1.00  0.00           H  
ATOM   1309  CB  LEU A  81       8.860  -6.892 -13.221  1.00  0.00           C  
ATOM   1310  HB2 LEU A  81       8.081  -6.557 -13.908  1.00  0.00           H  
ATOM   1311  HB3 LEU A  81       9.788  -6.402 -13.511  1.00  0.00           H  
ATOM   1312  CG  LEU A  81       9.073  -8.403 -13.402  1.00  0.00           C  
ATOM   1313  HG  LEU A  81       8.186  -8.954 -13.114  1.00  0.00           H  
ATOM   1314  CD1 LEU A  81       9.376  -8.692 -14.873  1.00  0.00           C  
ATOM   1315 HD11 LEU A  81       8.555  -8.328 -15.493  1.00  0.00           H  
ATOM   1316 HD12 LEU A  81      10.302  -8.201 -15.173  1.00  0.00           H  
ATOM   1317 HD13 LEU A  81       9.473  -9.766 -15.023  1.00  0.00           H  
ATOM   1318  CD2 LEU A  81      10.247  -8.914 -12.568  1.00  0.00           C  
ATOM   1319 HD21 LEU A  81      11.137  -8.322 -12.775  1.00  0.00           H  
ATOM   1320 HD22 LEU A  81      10.002  -8.859 -11.509  1.00  0.00           H  
ATOM   1321 HD23 LEU A  81      10.440  -9.958 -12.811  1.00  0.00           H  
ATOM   1322  C   LEU A  81       8.793  -4.919 -11.677  1.00  0.00           C  
ATOM   1323  O   LEU A  81       9.788  -4.528 -11.063  1.00  0.00           O  
ATOM   1324  N   LYS A  82       7.902  -4.075 -12.213  1.00  0.00           N  
ATOM   1325  H   LYS A  82       7.139  -4.468 -12.757  1.00  0.00           H  
ATOM   1326  CA  LYS A  82       7.958  -2.614 -12.029  1.00  0.00           C  
ATOM   1327  HA  LYS A  82       8.929  -2.235 -12.354  1.00  0.00           H  
ATOM   1328  CB  LYS A  82       6.850  -1.943 -12.851  1.00  0.00           C  
ATOM   1329  HB2 LYS A  82       5.908  -2.481 -12.728  1.00  0.00           H  
ATOM   1330  HB3 LYS A  82       6.710  -0.919 -12.498  1.00  0.00           H  
ATOM   1331  CG  LYS A  82       7.241  -1.892 -14.329  1.00  0.00           C  
ATOM   1332  HG2 LYS A  82       8.107  -1.238 -14.426  1.00  0.00           H  
ATOM   1333  HG3 LYS A  82       7.503  -2.888 -14.686  1.00  0.00           H  
ATOM   1334  CD  LYS A  82       6.099  -1.334 -15.178  1.00  0.00           C  
ATOM   1335  HD2 LYS A  82       5.261  -2.034 -15.168  1.00  0.00           H  
ATOM   1336  HD3 LYS A  82       5.779  -0.373 -14.771  1.00  0.00           H  
ATOM   1337  CE  LYS A  82       6.610  -1.148 -16.605  1.00  0.00           C  
ATOM   1338  HE2 LYS A  82       7.503  -0.518 -16.583  1.00  0.00           H  
ATOM   1339  HE3 LYS A  82       6.895  -2.123 -17.011  1.00  0.00           H  
ATOM   1340  NZ  LYS A  82       5.581  -0.539 -17.469  1.00  0.00           N  
ATOM   1341  HZ1 LYS A  82       4.796  -1.180 -17.619  1.00  0.00           H  
ATOM   1342  HZ2 LYS A  82       5.255   0.363 -17.165  1.00  0.00           H  
ATOM   1343  HZ3 LYS A  82       5.912  -0.488 -18.438  1.00  0.00           H  
ATOM   1344  C   LYS A  82       7.825  -2.230 -10.560  1.00  0.00           C  
ATOM   1345  O   LYS A  82       8.563  -1.377 -10.079  1.00  0.00           O  
ATOM   1346  N   ARG A  83       6.933  -2.887  -9.812  1.00  0.00           N  
ATOM   1347  H   ARG A  83       6.297  -3.511 -10.301  1.00  0.00           H  
ATOM   1348  CA  ARG A  83       6.747  -2.660  -8.364  1.00  0.00           C  
ATOM   1349  HA  ARG A  83       6.702  -1.584  -8.201  1.00  0.00           H  
ATOM   1350  CB  ARG A  83       5.390  -3.255  -7.953  1.00  0.00           C  
ATOM   1351  HB2 ARG A  83       4.675  -3.059  -8.754  1.00  0.00           H  
ATOM   1352  HB3 ARG A  83       5.476  -4.335  -7.826  1.00  0.00           H  
ATOM   1353  CG  ARG A  83       4.830  -2.619  -6.674  1.00  0.00           C  
ATOM   1354  HG2 ARG A  83       5.414  -2.947  -5.814  1.00  0.00           H  
ATOM   1355  HG3 ARG A  83       4.881  -1.532  -6.756  1.00  0.00           H  
ATOM   1356  CD  ARG A  83       3.366  -3.031  -6.494  1.00  0.00           C  
ATOM   1357  HD2 ARG A  83       2.806  -2.759  -7.394  1.00  0.00           H  
ATOM   1358  HD3 ARG A  83       3.324  -4.114  -6.369  1.00  0.00           H  
ATOM   1359  NE  ARG A  83       2.751  -2.368  -5.333  1.00  0.00           N  
ATOM   1360  HE  ARG A  83       3.174  -1.503  -5.012  1.00  0.00           H  
ATOM   1361  CZ  ARG A  83       1.636  -2.733  -4.731  1.00  0.00           C  
ATOM   1362  NH1 ARG A  83       0.935  -3.776  -5.089  1.00  0.00           N  
ATOM   1363 HH11 ARG A  83       1.253  -4.322  -5.862  1.00  0.00           H  
ATOM   1364 HH12 ARG A  83       0.097  -4.013  -4.599  1.00  0.00           H  
ATOM   1365  NH2 ARG A  83       1.184  -2.044  -3.733  1.00  0.00           N  
ATOM   1366 HH21 ARG A  83       1.718  -1.253  -3.380  1.00  0.00           H  
ATOM   1367 HH22 ARG A  83       0.279  -2.229  -3.356  1.00  0.00           H  
ATOM   1368  C   ARG A  83       7.929  -3.163  -7.513  1.00  0.00           C  
ATOM   1369  O   ARG A  83       8.258  -2.540  -6.509  1.00  0.00           O  
ATOM   1370  N   LEU A  84       8.606  -4.235  -7.942  1.00  0.00           N  
ATOM   1371  H   LEU A  84       8.216  -4.751  -8.724  1.00  0.00           H  
ATOM   1372  CA  LEU A  84       9.851  -4.746  -7.353  1.00  0.00           C  
ATOM   1373  HA  LEU A  84       9.709  -4.847  -6.277  1.00  0.00           H  
ATOM   1374  CB  LEU A  84      10.130  -6.144  -7.940  1.00  0.00           C  
ATOM   1375  HB2 LEU A  84       9.374  -6.834  -7.567  1.00  0.00           H  
ATOM   1376  HB3 LEU A  84      10.017  -6.087  -9.021  1.00  0.00           H  
ATOM   1377  CG  LEU A  84      11.529  -6.723  -7.659  1.00  0.00           C  
ATOM   1378  HG  LEU A  84      12.298  -6.052  -8.039  1.00  0.00           H  
ATOM   1379  CD1 LEU A  84      11.774  -6.983  -6.173  1.00  0.00           C  
ATOM   1380 HD11 LEU A  84      11.758  -6.043  -5.624  1.00  0.00           H  
ATOM   1381 HD12 LEU A  84      10.998  -7.640  -5.780  1.00  0.00           H  
ATOM   1382 HD13 LEU A  84      12.751  -7.447  -6.035  1.00  0.00           H  
ATOM   1383  CD2 LEU A  84      11.664  -8.052  -8.397  1.00  0.00           C  
ATOM   1384 HD21 LEU A  84      10.935  -8.767  -8.020  1.00  0.00           H  
ATOM   1385 HD22 LEU A  84      11.496  -7.899  -9.463  1.00  0.00           H  
ATOM   1386 HD23 LEU A  84      12.669  -8.449  -8.255  1.00  0.00           H  
ATOM   1387  C   LEU A  84      11.033  -3.790  -7.556  1.00  0.00           C  
ATOM   1388  O   LEU A  84      11.681  -3.438  -6.578  1.00  0.00           O  
ATOM   1389  N   ASP A  85      11.297  -3.356  -8.795  1.00  0.00           N  
ATOM   1390  H   ASP A  85      10.735  -3.716  -9.564  1.00  0.00           H  
ATOM   1391  CA  ASP A  85      12.316  -2.345  -9.136  1.00  0.00           C  
ATOM   1392  HA  ASP A  85      13.308  -2.723  -8.889  1.00  0.00           H  
ATOM   1393  CB  ASP A  85      12.248  -2.128 -10.663  1.00  0.00           C  
ATOM   1394  HB2 ASP A  85      12.368  -3.102 -11.144  1.00  0.00           H  
ATOM   1395  HB3 ASP A  85      11.254  -1.757 -10.925  1.00  0.00           H  
ATOM   1396  CG  ASP A  85      13.295  -1.182 -11.268  1.00  0.00           C  
ATOM   1397  OD1 ASP A  85      14.267  -0.800 -10.586  1.00  0.00           O  
ATOM   1398  OD2 ASP A  85      13.143  -0.821 -12.459  1.00  0.00           O  
ATOM   1399  C   ASP A  85      12.099  -1.050  -8.328  1.00  0.00           C  
ATOM   1400  O   ASP A  85      12.990  -0.601  -7.604  1.00  0.00           O  
ATOM   1401  N   ARG A  86      10.855  -0.548  -8.310  1.00  0.00           N  
ATOM   1402  H   ARG A  86      10.167  -0.976  -8.924  1.00  0.00           H  
ATOM   1403  CA  ARG A  86      10.411   0.600  -7.496  1.00  0.00           C  
ATOM   1404  HA  ARG A  86      10.943   1.497  -7.817  1.00  0.00           H  
ATOM   1405  CB  ARG A  86       8.914   0.784  -7.784  1.00  0.00           C  
ATOM   1406  HB2 ARG A  86       8.799   0.951  -8.857  1.00  0.00           H  
ATOM   1407  HB3 ARG A  86       8.404  -0.143  -7.529  1.00  0.00           H  
ATOM   1408  CG  ARG A  86       8.210   1.930  -7.050  1.00  0.00           C  
ATOM   1409  HG2 ARG A  86       8.306   1.796  -5.973  1.00  0.00           H  
ATOM   1410  HG3 ARG A  86       8.657   2.883  -7.336  1.00  0.00           H  
ATOM   1411  CD  ARG A  86       6.724   1.901  -7.444  1.00  0.00           C  
ATOM   1412  HD2 ARG A  86       6.648   2.113  -8.511  1.00  0.00           H  
ATOM   1413  HD3 ARG A  86       6.324   0.904  -7.250  1.00  0.00           H  
ATOM   1414  NE  ARG A  86       5.937   2.875  -6.675  1.00  0.00           N  
ATOM   1415  HE  ARG A  86       6.349   3.185  -5.790  1.00  0.00           H  
ATOM   1416  CZ  ARG A  86       4.822   3.486  -7.018  1.00  0.00           C  
ATOM   1417  NH1 ARG A  86       4.222   3.289  -8.162  1.00  0.00           N  
ATOM   1418 HH11 ARG A  86       4.582   2.561  -8.755  1.00  0.00           H  
ATOM   1419 HH12 ARG A  86       3.305   3.659  -8.304  1.00  0.00           H  
ATOM   1420  NH2 ARG A  86       4.296   4.353  -6.209  1.00  0.00           N  
ATOM   1421 HH21 ARG A  86       4.672   4.352  -5.256  1.00  0.00           H  
ATOM   1422 HH22 ARG A  86       3.597   5.014  -6.486  1.00  0.00           H  
ATOM   1423  C   ARG A  86      10.706   0.456  -5.995  1.00  0.00           C  
ATOM   1424  O   ARG A  86      11.003   1.451  -5.344  1.00  0.00           O  
ATOM   1425  N   ASN A  87      10.664  -0.760  -5.440  1.00  0.00           N  
ATOM   1426  H   ASN A  87      10.408  -1.538  -6.030  1.00  0.00           H  
ATOM   1427  CA  ASN A  87      11.000  -1.007  -4.029  1.00  0.00           C  
ATOM   1428  HA  ASN A  87      10.780  -0.093  -3.478  1.00  0.00           H  
ATOM   1429  CB  ASN A  87      10.097  -2.132  -3.484  1.00  0.00           C  
ATOM   1430  HB2 ASN A  87       9.280  -2.314  -4.180  1.00  0.00           H  
ATOM   1431  HB3 ASN A  87      10.669  -3.055  -3.400  1.00  0.00           H  
ATOM   1432  CG  ASN A  87       9.451  -1.831  -2.139  1.00  0.00           C  
ATOM   1433  OD1 ASN A  87       9.610  -0.795  -1.512  1.00  0.00           O  
ATOM   1434  ND2 ASN A  87       8.634  -2.751  -1.684  1.00  0.00           N  
ATOM   1435 HD21 ASN A  87       8.083  -2.515  -0.856  1.00  0.00           H  
ATOM   1436 HD22 ASN A  87       8.447  -3.557  -2.243  1.00  0.00           H  
ATOM   1437  C   ASN A  87      12.500  -1.296  -3.796  1.00  0.00           C  
ATOM   1438  O   ASN A  87      13.051  -0.872  -2.779  1.00  0.00           O  
ATOM   1439  N   LEU A  88      13.195  -1.970  -4.725  1.00  0.00           N  
ATOM   1440  H   LEU A  88      12.699  -2.294  -5.550  1.00  0.00           H  
ATOM   1441  CA  LEU A  88      14.656  -2.179  -4.662  1.00  0.00           C  
ATOM   1442  HA  LEU A  88      14.894  -2.714  -3.744  1.00  0.00           H  
ATOM   1443  CB  LEU A  88      15.144  -2.984  -5.885  1.00  0.00           C  
ATOM   1444  HB2 LEU A  88      14.687  -2.559  -6.779  1.00  0.00           H  
ATOM   1445  HB3 LEU A  88      16.223  -2.855  -5.982  1.00  0.00           H  
ATOM   1446  CG  LEU A  88      14.851  -4.492  -5.838  1.00  0.00           C  
ATOM   1447  HG  LEU A  88      13.796  -4.654  -5.627  1.00  0.00           H  
ATOM   1448  CD1 LEU A  88      15.188  -5.133  -7.185  1.00  0.00           C  
ATOM   1449 HD11 LEU A  88      16.256  -5.050  -7.386  1.00  0.00           H  
ATOM   1450 HD12 LEU A  88      14.902  -6.184  -7.177  1.00  0.00           H  
ATOM   1451 HD13 LEU A  88      14.631  -4.630  -7.974  1.00  0.00           H  
ATOM   1452  CD2 LEU A  88      15.681  -5.211  -4.773  1.00  0.00           C  
ATOM   1453 HD21 LEU A  88      15.446  -4.819  -3.787  1.00  0.00           H  
ATOM   1454 HD22 LEU A  88      15.451  -6.275  -4.787  1.00  0.00           H  
ATOM   1455 HD23 LEU A  88      16.742  -5.066  -4.972  1.00  0.00           H  
ATOM   1456  C   LEU A  88      15.420  -0.849  -4.605  1.00  0.00           C  
ATOM   1457  O   LEU A  88      16.436  -0.749  -3.918  1.00  0.00           O  
ATOM   1458  N   TRP A  89      14.890   0.180  -5.264  1.00  0.00           N  
ATOM   1459  H   TRP A  89      14.088  -0.018  -5.857  1.00  0.00           H  
ATOM   1460  CA  TRP A  89      15.355   1.572  -5.207  1.00  0.00           C  
ATOM   1461  HA  TRP A  89      16.320   1.658  -5.708  1.00  0.00           H  
ATOM   1462  CB  TRP A  89      14.320   2.400  -5.977  1.00  0.00           C  
ATOM   1463  HB2 TRP A  89      14.287   2.034  -7.003  1.00  0.00           H  
ATOM   1464  HB3 TRP A  89      13.345   2.205  -5.535  1.00  0.00           H  
ATOM   1465  CG  TRP A  89      14.492   3.887  -6.032  1.00  0.00           C  
ATOM   1466  CD1 TRP A  89      13.621   4.785  -5.512  1.00  0.00           C  
ATOM   1467  HD1 TRP A  89      12.720   4.528  -4.963  1.00  0.00           H  
ATOM   1468  NE1 TRP A  89      14.000   6.062  -5.869  1.00  0.00           N  
ATOM   1469  HE1 TRP A  89      13.433   6.887  -5.666  1.00  0.00           H  
ATOM   1470  CE2 TRP A  89      15.165   6.057  -6.608  1.00  0.00           C  
ATOM   1471  CZ2 TRP A  89      15.929   7.076  -7.189  1.00  0.00           C  
ATOM   1472  HZ2 TRP A  89      15.633   8.108  -7.072  1.00  0.00           H  
ATOM   1473  CH2 TRP A  89      17.091   6.733  -7.904  1.00  0.00           C  
ATOM   1474  HH2 TRP A  89      17.705   7.509  -8.339  1.00  0.00           H  
ATOM   1475  CZ3 TRP A  89      17.453   5.379  -8.045  1.00  0.00           C  
ATOM   1476  HZ3 TRP A  89      18.347   5.117  -8.591  1.00  0.00           H  
ATOM   1477  CE3 TRP A  89      16.666   4.362  -7.474  1.00  0.00           C  
ATOM   1478  HE3 TRP A  89      16.952   3.325  -7.583  1.00  0.00           H  
ATOM   1479  CD2 TRP A  89      15.505   4.674  -6.728  1.00  0.00           C  
ATOM   1480  C   TRP A  89      15.525   2.095  -3.770  1.00  0.00           C  
ATOM   1481  O   TRP A  89      16.483   2.811  -3.480  1.00  0.00           O  
ATOM   1482  N   GLY A  90      14.673   1.656  -2.833  1.00  0.00           N  
ATOM   1483  H   GLY A  90      13.944   1.008  -3.109  1.00  0.00           H  
ATOM   1484  CA  GLY A  90      14.784   2.004  -1.410  1.00  0.00           C  
ATOM   1485  HA2 GLY A  90      14.841   3.088  -1.304  1.00  0.00           H  
ATOM   1486  HA3 GLY A  90      13.892   1.651  -0.896  1.00  0.00           H  
ATOM   1487  C   GLY A  90      15.998   1.382  -0.712  1.00  0.00           C  
ATOM   1488  O   GLY A  90      16.617   2.015   0.142  1.00  0.00           O  
ATOM   1489  N   LEU A  91      16.405   0.169  -1.106  1.00  0.00           N  
ATOM   1490  H   LEU A  91      15.891  -0.282  -1.855  1.00  0.00           H  
ATOM   1491  CA  LEU A  91      17.653  -0.453  -0.628  1.00  0.00           C  
ATOM   1492  HA  LEU A  91      17.760  -0.273   0.442  1.00  0.00           H  
ATOM   1493  CB  LEU A  91      17.608  -1.975  -0.880  1.00  0.00           C  
ATOM   1494  HB2 LEU A  91      17.576  -2.148  -1.956  1.00  0.00           H  
ATOM   1495  HB3 LEU A  91      18.537  -2.407  -0.507  1.00  0.00           H  
ATOM   1496  CG  LEU A  91      16.427  -2.724  -0.235  1.00  0.00           C  
ATOM   1497  HG  LEU A  91      15.485  -2.328  -0.616  1.00  0.00           H  
ATOM   1498  CD1 LEU A  91      16.512  -4.203  -0.613  1.00  0.00           C  
ATOM   1499 HD11 LEU A  91      16.482  -4.308  -1.696  1.00  0.00           H  
ATOM   1500 HD12 LEU A  91      17.436  -4.639  -0.234  1.00  0.00           H  
ATOM   1501 HD13 LEU A  91      15.667  -4.740  -0.183  1.00  0.00           H  
ATOM   1502  CD2 LEU A  91      16.436  -2.622   1.289  1.00  0.00           C  
ATOM   1503 HD21 LEU A  91      15.609  -3.202   1.699  1.00  0.00           H  
ATOM   1504 HD22 LEU A  91      17.376  -3.000   1.693  1.00  0.00           H  
ATOM   1505 HD23 LEU A  91      16.297  -1.585   1.594  1.00  0.00           H  
ATOM   1506  C   LEU A  91      18.889   0.151  -1.317  1.00  0.00           C  
ATOM   1507  O   LEU A  91      19.969   0.267  -0.727  1.00  0.00           O  
ATOM   1508  N   ALA A  92      18.732   0.514  -2.591  1.00  0.00           N  
ATOM   1509  H   ALA A  92      17.815   0.366  -3.004  1.00  0.00           H  
ATOM   1510  CA  ALA A  92      19.809   0.871  -3.498  1.00  0.00           C  
ATOM   1511  HA  ALA A  92      20.654   1.255  -2.925  1.00  0.00           H  
ATOM   1512  CB  ALA A  92      20.264  -0.412  -4.206  1.00  0.00           C  
ATOM   1513  HB1 ALA A  92      21.059  -0.170  -4.910  1.00  0.00           H  
ATOM   1514  HB2 ALA A  92      20.636  -1.124  -3.470  1.00  0.00           H  
ATOM   1515  HB3 ALA A  92      19.430  -0.857  -4.754  1.00  0.00           H  
ATOM   1516  C   ALA A  92      19.385   1.969  -4.487  1.00  0.00           C  
ATOM   1517  O   ALA A  92      19.102   1.696  -5.651  1.00  0.00           O  
ATOM   1518  N   GLY A  93      19.462   3.230  -4.048  1.00  0.00           N  
ATOM   1519  H   GLY A  93      19.552   3.371  -3.055  1.00  0.00           H  
ATOM   1520  CA  GLY A  93      19.262   4.427  -4.883  1.00  0.00           C  
ATOM   1521  HA2 GLY A  93      18.307   4.330  -5.398  1.00  0.00           H  
ATOM   1522  HA3 GLY A  93      19.203   5.308  -4.243  1.00  0.00           H  
ATOM   1523  C   GLY A  93      20.351   4.671  -5.946  1.00  0.00           C  
ATOM   1524  O   GLY A  93      20.656   5.814  -6.274  1.00  0.00           O  
ATOM   1525  N   LEU A  94      21.001   3.614  -6.441  1.00  0.00           N  
ATOM   1526  H   LEU A  94      20.587   2.713  -6.229  1.00  0.00           H  
ATOM   1527  CA  LEU A  94      21.908   3.662  -7.585  1.00  0.00           C  
ATOM   1528  HA  LEU A  94      22.442   4.613  -7.580  1.00  0.00           H  
ATOM   1529  CB  LEU A  94      22.931   2.515  -7.490  1.00  0.00           C  
ATOM   1530  HB2 LEU A  94      22.377   1.602  -7.290  1.00  0.00           H  
ATOM   1531  HB3 LEU A  94      23.429   2.401  -8.455  1.00  0.00           H  
ATOM   1532  CG  LEU A  94      24.004   2.673  -6.398  1.00  0.00           C  
ATOM   1533  HG  LEU A  94      23.530   2.936  -5.452  1.00  0.00           H  
ATOM   1534  CD1 LEU A  94      24.750   1.350  -6.208  1.00  0.00           C  
ATOM   1535 HD11 LEU A  94      25.516   1.460  -5.442  1.00  0.00           H  
ATOM   1536 HD12 LEU A  94      24.048   0.576  -5.899  1.00  0.00           H  
ATOM   1537 HD13 LEU A  94      25.224   1.050  -7.144  1.00  0.00           H  
ATOM   1538  CD2 LEU A  94      25.030   3.749  -6.759  1.00  0.00           C  
ATOM   1539 HD21 LEU A  94      25.510   3.510  -7.709  1.00  0.00           H  
ATOM   1540 HD22 LEU A  94      24.549   4.723  -6.834  1.00  0.00           H  
ATOM   1541 HD23 LEU A  94      25.794   3.807  -5.983  1.00  0.00           H  
ATOM   1542  C   LEU A  94      21.081   3.585  -8.878  1.00  0.00           C  
ATOM   1543  O   LEU A  94      20.247   2.697  -9.050  1.00  0.00           O  
ATOM   1544  N   ASN A  95      21.325   4.530  -9.787  1.00  0.00           N  
ATOM   1545  H   ASN A  95      22.020   5.222  -9.558  1.00  0.00           H  
ATOM   1546  CA  ASN A  95      20.519   4.740 -10.995  1.00  0.00           C  
ATOM   1547  HA  ASN A  95      19.484   4.926 -10.699  1.00  0.00           H  
ATOM   1548  CB  ASN A  95      21.075   6.004 -11.683  1.00  0.00           C  
ATOM   1549  HB2 ASN A  95      21.298   6.748 -10.919  1.00  0.00           H  
ATOM   1550  HB3 ASN A  95      22.002   5.773 -12.206  1.00  0.00           H  
ATOM   1551  CG  ASN A  95      20.116   6.641 -12.671  1.00  0.00           C  
ATOM   1552  OD1 ASN A  95      19.374   5.994 -13.381  1.00  0.00           O  
ATOM   1553  ND2 ASN A  95      20.104   7.950 -12.750  1.00  0.00           N  
ATOM   1554 HD21 ASN A  95      19.438   8.345 -13.390  1.00  0.00           H  
ATOM   1555 HD22 ASN A  95      20.722   8.516 -12.197  1.00  0.00           H  
ATOM   1556  C   ASN A  95      20.510   3.503 -11.921  1.00  0.00           C  
ATOM   1557  O   ASN A  95      19.453   3.053 -12.362  1.00  0.00           O  
ATOM   1558  N   SER A  96      21.681   2.914 -12.169  1.00  0.00           N  
ATOM   1559  H   SER A  96      22.513   3.281 -11.727  1.00  0.00           H  
ATOM   1560  CA  SER A  96      21.865   1.707 -12.978  1.00  0.00           C  
ATOM   1561  HA  SER A  96      21.078   0.988 -12.747  1.00  0.00           H  
ATOM   1562  CB  SER A  96      21.789   2.068 -14.468  1.00  0.00           C  
ATOM   1563  HB2 SER A  96      20.792   2.450 -14.692  1.00  0.00           H  
ATOM   1564  HB3 SER A  96      22.521   2.847 -14.685  1.00  0.00           H  
ATOM   1565  OG  SER A  96      22.052   0.948 -15.291  1.00  0.00           O  
ATOM   1566  HG  SER A  96      21.884   1.193 -16.204  1.00  0.00           H  
ATOM   1567  C   SER A  96      23.219   1.077 -12.658  1.00  0.00           C  
ATOM   1568  O   SER A  96      24.187   1.798 -12.405  1.00  0.00           O  
ATOM   1569  N   CYS A  97      23.302  -0.251 -12.695  1.00  0.00           N  
ATOM   1570  H   CYS A  97      22.457  -0.775 -12.901  1.00  0.00           H  
ATOM   1571  CA  CYS A  97      24.557  -0.986 -12.571  1.00  0.00           C  
ATOM   1572  HA  CYS A  97      25.380  -0.309 -12.789  1.00  0.00           H  
ATOM   1573  CB  CYS A  97      24.752  -1.441 -11.122  1.00  0.00           C  
ATOM   1574  HB2 CYS A  97      24.590  -0.601 -10.446  1.00  0.00           H  
ATOM   1575  HB3 CYS A  97      24.036  -2.228 -10.884  1.00  0.00           H  
ATOM   1576  SG  CYS A  97      26.452  -2.055 -10.929  1.00  0.00           S  
ATOM   1577  HG  CYS A  97      27.076  -0.871 -10.982  1.00  0.00           H  
ATOM   1578  C   CYS A  97      24.575  -2.131 -13.601  1.00  0.00           C  
ATOM   1579  O   CYS A  97      24.069  -3.222 -13.321  1.00  0.00           O  
ATOM   1580  N   PRO A  98      25.071  -1.874 -14.829  1.00  0.00           N  
ATOM   1581  CD  PRO A  98      25.670  -0.627 -15.293  1.00  0.00           C  
ATOM   1582  HD2 PRO A  98      26.417  -0.254 -14.592  1.00  0.00           H  
ATOM   1583  HD3 PRO A  98      24.888   0.117 -15.447  1.00  0.00           H  
ATOM   1584  CG  PRO A  98      26.351  -0.954 -16.622  1.00  0.00           C  
ATOM   1585  HG2 PRO A  98      27.375  -1.285 -16.438  1.00  0.00           H  
ATOM   1586  HG3 PRO A  98      26.342  -0.101 -17.300  1.00  0.00           H  
ATOM   1587  CB  PRO A  98      25.520  -2.119 -17.156  1.00  0.00           C  
ATOM   1588  HB2 PRO A  98      26.089  -2.736 -17.853  1.00  0.00           H  
ATOM   1589  HB3 PRO A  98      24.619  -1.731 -17.635  1.00  0.00           H  
ATOM   1590  CA  PRO A  98      25.134  -2.881 -15.883  1.00  0.00           C  
ATOM   1591  HA  PRO A  98      24.153  -3.339 -16.017  1.00  0.00           H  
ATOM   1592  C   PRO A  98      26.151  -3.975 -15.542  1.00  0.00           C  
ATOM   1593  O   PRO A  98      27.147  -3.726 -14.866  1.00  0.00           O  
ATOM   1594  N   VAL A  99      25.920  -5.184 -16.057  1.00  0.00           N  
ATOM   1595  H   VAL A  99      25.124  -5.303 -16.667  1.00  0.00           H  
ATOM   1596  CA  VAL A  99      26.800  -6.353 -15.873  1.00  0.00           C  
ATOM   1597  HA  VAL A  99      27.693  -6.045 -15.327  1.00  0.00           H  
ATOM   1598  CB  VAL A  99      26.096  -7.435 -15.024  1.00  0.00           C  
ATOM   1599  HB  VAL A  99      25.108  -7.628 -15.443  1.00  0.00           H  
ATOM   1600  CG1 VAL A  99      26.844  -8.773 -14.946  1.00  0.00           C  
ATOM   1601 HG11 VAL A  99      27.853  -8.626 -14.559  1.00  0.00           H  
ATOM   1602 HG12 VAL A  99      26.310  -9.460 -14.290  1.00  0.00           H  
ATOM   1603 HG13 VAL A  99      26.892  -9.236 -15.931  1.00  0.00           H  
ATOM   1604  CG2 VAL A  99      25.931  -6.924 -13.589  1.00  0.00           C  
ATOM   1605 HG21 VAL A  99      26.903  -6.649 -13.176  1.00  0.00           H  
ATOM   1606 HG22 VAL A  99      25.282  -6.048 -13.581  1.00  0.00           H  
ATOM   1607 HG23 VAL A  99      25.487  -7.693 -12.963  1.00  0.00           H  
ATOM   1608  C   VAL A  99      27.282  -6.858 -17.233  1.00  0.00           C  
ATOM   1609  O   VAL A  99      26.595  -6.683 -18.239  1.00  0.00           O  
ATOM   1610  N   LYS A 100      28.472  -7.467 -17.264  1.00  0.00           N  
ATOM   1611  H   LYS A 100      28.938  -7.653 -16.385  1.00  0.00           H  
ATOM   1612  CA  LYS A 100      29.148  -7.943 -18.475  1.00  0.00           C  
ATOM   1613  HA  LYS A 100      28.418  -8.044 -19.280  1.00  0.00           H  
ATOM   1614  CB  LYS A 100      30.226  -6.935 -18.893  1.00  0.00           C  
ATOM   1615  HB2 LYS A 100      30.760  -6.557 -18.020  1.00  0.00           H  
ATOM   1616  HB3 LYS A 100      30.953  -7.451 -19.516  1.00  0.00           H  
ATOM   1617  CG  LYS A 100      29.622  -5.774 -19.692  1.00  0.00           C  
ATOM   1618  HG2 LYS A 100      28.872  -6.166 -20.381  1.00  0.00           H  
ATOM   1619  HG3 LYS A 100      29.149  -5.061 -19.016  1.00  0.00           H  
ATOM   1620  CD  LYS A 100      30.715  -5.084 -20.510  1.00  0.00           C  
ATOM   1621  HD2 LYS A 100      31.412  -4.565 -19.850  1.00  0.00           H  
ATOM   1622  HD3 LYS A 100      31.263  -5.844 -21.064  1.00  0.00           H  
ATOM   1623  CE  LYS A 100      30.092  -4.114 -21.511  1.00  0.00           C  
ATOM   1624  HE2 LYS A 100      29.170  -4.565 -21.894  1.00  0.00           H  
ATOM   1625  HE3 LYS A 100      29.831  -3.185 -20.996  1.00  0.00           H  
ATOM   1626  NZ  LYS A 100      31.028  -3.879 -22.635  1.00  0.00           N  
ATOM   1627  HZ1 LYS A 100      31.902  -3.507 -22.291  1.00  0.00           H  
ATOM   1628  HZ2 LYS A 100      31.225  -4.770 -23.083  1.00  0.00           H  
ATOM   1629  HZ3 LYS A 100      30.628  -3.247 -23.314  1.00  0.00           H  
ATOM   1630  C   LYS A 100      29.763  -9.327 -18.296  1.00  0.00           C  
ATOM   1631  O   LYS A 100      30.086  -9.718 -17.178  1.00  0.00           O  
ATOM   1632  N   GLU A 101      29.906 -10.026 -19.423  1.00  0.00           N  
ATOM   1633  H   GLU A 101      29.676  -9.563 -20.293  1.00  0.00           H  
ATOM   1634  CA  GLU A 101      30.597 -11.313 -19.587  1.00  0.00           C  
ATOM   1635  HA  GLU A 101      30.301 -11.704 -20.560  1.00  0.00           H  
ATOM   1636  CB  GLU A 101      32.125 -11.102 -19.674  1.00  0.00           C  
ATOM   1637  HB2 GLU A 101      32.518 -10.991 -18.662  1.00  0.00           H  
ATOM   1638  HB3 GLU A 101      32.556 -12.018 -20.083  1.00  0.00           H  
ATOM   1639  CG  GLU A 101      32.657  -9.906 -20.515  1.00  0.00           C  
ATOM   1640  HG2 GLU A 101      32.851  -9.092 -19.814  1.00  0.00           H  
ATOM   1641  HG3 GLU A 101      33.624 -10.188 -20.935  1.00  0.00           H  
ATOM   1642  CD  GLU A 101      31.752  -9.350 -21.642  1.00  0.00           C  
ATOM   1643  OE1 GLU A 101      31.023 -10.134 -22.287  1.00  0.00           O  
ATOM   1644  OE2 GLU A 101      31.725  -8.105 -21.818  1.00  0.00           O  
ATOM   1645  C   GLU A 101      30.130 -12.388 -18.580  1.00  0.00           C  
ATOM   1646  O   GLU A 101      30.926 -13.137 -18.013  1.00  0.00           O  
ATOM   1647  N   ALA A 102      28.814 -12.417 -18.333  1.00  0.00           N  
ATOM   1648  H   ALA A 102      28.232 -11.815 -18.890  1.00  0.00           H  
ATOM   1649  CA  ALA A 102      28.152 -13.176 -17.274  1.00  0.00           C  
ATOM   1650  HA  ALA A 102      28.910 -13.722 -16.708  1.00  0.00           H  
ATOM   1651  CB  ALA A 102      27.480 -12.177 -16.323  1.00  0.00           C  
ATOM   1652  HB1 ALA A 102      27.006 -12.706 -15.495  1.00  0.00           H  
ATOM   1653  HB2 ALA A 102      28.226 -11.485 -15.929  1.00  0.00           H  
ATOM   1654  HB3 ALA A 102      26.720 -11.612 -16.863  1.00  0.00           H  
ATOM   1655  C   ALA A 102      27.141 -14.209 -17.810  1.00  0.00           C  
ATOM   1656  O   ALA A 102      26.607 -14.083 -18.913  1.00  0.00           O  
ATOM   1657  N   ASN A 103      26.856 -15.219 -16.985  1.00  0.00           N  
ATOM   1658  H   ASN A 103      27.316 -15.234 -16.092  1.00  0.00           H  
ATOM   1659  CA  ASN A 103      25.955 -16.326 -17.308  1.00  0.00           C  
ATOM   1660  HA  ASN A 103      26.260 -16.740 -18.272  1.00  0.00           H  
ATOM   1661  CB  ASN A 103      26.109 -17.425 -16.230  1.00  0.00           C  
ATOM   1662  HB2 ASN A 103      25.952 -16.990 -15.244  1.00  0.00           H  
ATOM   1663  HB3 ASN A 103      25.344 -18.185 -16.380  1.00  0.00           H  
ATOM   1664  CG  ASN A 103      27.451 -18.146 -16.241  1.00  0.00           C  
ATOM   1665  OD1 ASN A 103      28.365 -17.852 -16.988  1.00  0.00           O  
ATOM   1666  ND2 ASN A 103      27.605 -19.155 -15.417  1.00  0.00           N  
ATOM   1667 HD21 ASN A 103      28.480 -19.642 -15.493  1.00  0.00           H  
ATOM   1668 HD22 ASN A 103      26.860 -19.443 -14.810  1.00  0.00           H  
ATOM   1669  C   ASN A 103      24.481 -15.886 -17.456  1.00  0.00           C  
ATOM   1670  O   ASN A 103      24.093 -14.779 -17.089  1.00  0.00           O  
ATOM   1671  N   GLN A 104      23.639 -16.791 -17.961  1.00  0.00           N  
ATOM   1672  H   GLN A 104      24.011 -17.698 -18.198  1.00  0.00           H  
ATOM   1673  CA  GLN A 104      22.176 -16.653 -18.020  1.00  0.00           C  
ATOM   1674  HA  GLN A 104      21.885 -15.632 -17.767  1.00  0.00           H  
ATOM   1675  CB  GLN A 104      21.686 -16.954 -19.449  1.00  0.00           C  
ATOM   1676  HB2 GLN A 104      22.029 -17.952 -19.722  1.00  0.00           H  
ATOM   1677  HB3 GLN A 104      20.597 -16.979 -19.459  1.00  0.00           H  
ATOM   1678  CG  GLN A 104      22.183 -15.967 -20.522  1.00  0.00           C  
ATOM   1679  HG2 GLN A 104      23.258 -15.823 -20.416  1.00  0.00           H  
ATOM   1680  HG3 GLN A 104      22.008 -16.412 -21.501  1.00  0.00           H  
ATOM   1681  CD  GLN A 104      21.484 -14.606 -20.523  1.00  0.00           C  
ATOM   1682  OE1 GLN A 104      20.307 -14.461 -20.219  1.00  0.00           O  
ATOM   1683  NE2 GLN A 104      22.180 -13.566 -20.931  1.00  0.00           N  
ATOM   1684 HE21 GLN A 104      21.750 -12.661 -20.874  1.00  0.00           H  
ATOM   1685 HE22 GLN A 104      23.153 -13.671 -21.157  1.00  0.00           H  
ATOM   1686  C   GLN A 104      21.490 -17.598 -17.014  1.00  0.00           C  
ATOM   1687  O   GLN A 104      21.987 -18.688 -16.735  1.00  0.00           O  
ATOM   1688  N   SER A 105      20.312 -17.203 -16.536  1.00  0.00           N  
ATOM   1689  H   SER A 105      19.995 -16.268 -16.785  1.00  0.00           H  
ATOM   1690  CA  SER A 105      19.372 -18.006 -15.736  1.00  0.00           C  
ATOM   1691  HA  SER A 105      19.653 -19.059 -15.755  1.00  0.00           H  
ATOM   1692  CB  SER A 105      19.417 -17.493 -14.293  1.00  0.00           C  
ATOM   1693  HB2 SER A 105      20.408 -17.700 -13.886  1.00  0.00           H  
ATOM   1694  HB3 SER A 105      19.264 -16.412 -14.288  1.00  0.00           H  
ATOM   1695  OG  SER A 105      18.432 -18.100 -13.474  1.00  0.00           O  
ATOM   1696  HG  SER A 105      17.564 -17.703 -13.678  1.00  0.00           H  
ATOM   1697  C   SER A 105      17.962 -17.848 -16.308  1.00  0.00           C  
ATOM   1698  O   SER A 105      17.716 -16.827 -16.937  1.00  0.00           O  
ATOM   1699  N   THR A 106      17.009 -18.756 -16.057  1.00  0.00           N  
ATOM   1700  H   THR A 106      17.226 -19.573 -15.508  1.00  0.00           H  
ATOM   1701  CA  THR A 106      15.583 -18.401 -16.248  1.00  0.00           C  
ATOM   1702  HA  THR A 106      15.469 -17.988 -17.251  1.00  0.00           H  
ATOM   1703  CB  THR A 106      14.597 -19.587 -16.176  1.00  0.00           C  
ATOM   1704  HB  THR A 106      13.671 -19.243 -16.628  1.00  0.00           H  
ATOM   1705  CG2 THR A 106      15.081 -20.810 -16.953  1.00  0.00           C  
ATOM   1706 HG21 THR A 106      14.284 -21.554 -16.993  1.00  0.00           H  
ATOM   1707 HG22 THR A 106      15.327 -20.519 -17.974  1.00  0.00           H  
ATOM   1708 HG23 THR A 106      15.956 -21.249 -16.476  1.00  0.00           H  
ATOM   1709  OG1 THR A 106      14.284 -20.010 -14.867  1.00  0.00           O  
ATOM   1710  HG1 THR A 106      13.579 -20.668 -15.004  1.00  0.00           H  
ATOM   1711  C   THR A 106      15.181 -17.303 -15.260  1.00  0.00           C  
ATOM   1712  O   THR A 106      15.801 -17.169 -14.193  1.00  0.00           O  
ATOM   1713  N   LEU A 107      14.161 -16.513 -15.608  1.00  0.00           N  
ATOM   1714  H   LEU A 107      13.747 -16.629 -16.529  1.00  0.00           H  
ATOM   1715  CA  LEU A 107      13.588 -15.490 -14.730  1.00  0.00           C  
ATOM   1716  HA  LEU A 107      14.378 -14.792 -14.457  1.00  0.00           H  
ATOM   1717  CB  LEU A 107      12.503 -14.720 -15.512  1.00  0.00           C  
ATOM   1718  HB2 LEU A 107      12.954 -14.263 -16.395  1.00  0.00           H  
ATOM   1719  HB3 LEU A 107      11.767 -15.440 -15.865  1.00  0.00           H  
ATOM   1720  CG  LEU A 107      11.768 -13.635 -14.701  1.00  0.00           C  
ATOM   1721  HG  LEU A 107      11.480 -14.029 -13.731  1.00  0.00           H  
ATOM   1722  CD1 LEU A 107      12.622 -12.382 -14.496  1.00  0.00           C  
ATOM   1723 HD11 LEU A 107      12.058 -11.641 -13.930  1.00  0.00           H  
ATOM   1724 HD12 LEU A 107      13.520 -12.641 -13.938  1.00  0.00           H  
ATOM   1725 HD13 LEU A 107      12.903 -11.964 -15.464  1.00  0.00           H  
ATOM   1726  CD2 LEU A 107      10.490 -13.215 -15.419  1.00  0.00           C  
ATOM   1727 HD21 LEU A 107      10.710 -12.984 -16.457  1.00  0.00           H  
ATOM   1728 HD22 LEU A 107       9.767 -14.026 -15.386  1.00  0.00           H  
ATOM   1729 HD23 LEU A 107      10.061 -12.340 -14.937  1.00  0.00           H  
ATOM   1730  C   LEU A 107      13.051 -16.108 -13.428  1.00  0.00           C  
ATOM   1731  O   LEU A 107      13.303 -15.574 -12.353  1.00  0.00           O  
ATOM   1732  N   GLU A 108      12.364 -17.249 -13.489  1.00  0.00           N  
ATOM   1733  H   GLU A 108      12.163 -17.647 -14.405  1.00  0.00           H  
ATOM   1734  CA  GLU A 108      11.870 -17.950 -12.295  1.00  0.00           C  
ATOM   1735  HA  GLU A 108      11.214 -17.274 -11.746  1.00  0.00           H  
ATOM   1736  CB  GLU A 108      11.044 -19.176 -12.724  1.00  0.00           C  
ATOM   1737  HB2 GLU A 108      10.203 -18.829 -13.318  1.00  0.00           H  
ATOM   1738  HB3 GLU A 108      11.655 -19.839 -13.338  1.00  0.00           H  
ATOM   1739  CG  GLU A 108      10.527 -19.953 -11.507  1.00  0.00           C  
ATOM   1740  HG2 GLU A 108      11.363 -20.467 -11.026  1.00  0.00           H  
ATOM   1741  HG3 GLU A 108      10.123 -19.238 -10.786  1.00  0.00           H  
ATOM   1742  CD  GLU A 108       9.417 -20.954 -11.845  1.00  0.00           C  
ATOM   1743  OE1 GLU A 108       8.426 -20.578 -12.517  1.00  0.00           O  
ATOM   1744  OE2 GLU A 108       9.418 -22.073 -11.279  1.00  0.00           O  
ATOM   1745  C   GLU A 108      13.006 -18.351 -11.338  1.00  0.00           C  
ATOM   1746  O   GLU A 108      12.963 -18.045 -10.142  1.00  0.00           O  
ATOM   1747  N   ASN A 109      14.059 -18.979 -11.870  1.00  0.00           N  
ATOM   1748  H   ASN A 109      14.047 -19.187 -12.866  1.00  0.00           H  
ATOM   1749  CA  ASN A 109      15.219 -19.398 -11.084  1.00  0.00           C  
ATOM   1750  HA  ASN A 109      14.864 -20.005 -10.249  1.00  0.00           H  
ATOM   1751  CB  ASN A 109      16.101 -20.262 -11.994  1.00  0.00           C  
ATOM   1752  HB2 ASN A 109      15.511 -21.089 -12.391  1.00  0.00           H  
ATOM   1753  HB3 ASN A 109      16.458 -19.672 -12.835  1.00  0.00           H  
ATOM   1754  CG  ASN A 109      17.289 -20.814 -11.239  1.00  0.00           C  
ATOM   1755  OD1 ASN A 109      18.311 -20.171 -11.047  1.00  0.00           O  
ATOM   1756  ND2 ASN A 109      17.169 -22.023 -10.749  1.00  0.00           N  
ATOM   1757 HD21 ASN A 109      17.961 -22.409 -10.269  1.00  0.00           H  
ATOM   1758 HD22 ASN A 109      16.322 -22.542 -10.906  1.00  0.00           H  
ATOM   1759  C   ASN A 109      15.997 -18.207 -10.490  1.00  0.00           C  
ATOM   1760  O   ASN A 109      16.461 -18.262  -9.347  1.00  0.00           O  
ATOM   1761  N   PHE A 110      16.104 -17.116 -11.253  1.00  0.00           N  
ATOM   1762  H   PHE A 110      15.708 -17.153 -12.188  1.00  0.00           H  
ATOM   1763  CA  PHE A 110      16.710 -15.860 -10.809  1.00  0.00           C  
ATOM   1764  HA  PHE A 110      17.715 -16.064 -10.439  1.00  0.00           H  
ATOM   1765  CB  PHE A 110      16.819 -14.917 -12.019  1.00  0.00           C  
ATOM   1766  HB2 PHE A 110      17.373 -15.426 -12.809  1.00  0.00           H  
ATOM   1767  HB3 PHE A 110      15.821 -14.716 -12.408  1.00  0.00           H  
ATOM   1768  CG  PHE A 110      17.502 -13.591 -11.743  1.00  0.00           C  
ATOM   1769  CD1 PHE A 110      18.880 -13.446 -11.989  1.00  0.00           C  
ATOM   1770  HD1 PHE A 110      19.456 -14.281 -12.365  1.00  0.00           H  
ATOM   1771  CE1 PHE A 110      19.510 -12.209 -11.770  1.00  0.00           C  
ATOM   1772  HE1 PHE A 110      20.564 -12.098 -11.974  1.00  0.00           H  
ATOM   1773  CZ  PHE A 110      18.769 -11.114 -11.296  1.00  0.00           C  
ATOM   1774  HZ  PHE A 110      19.255 -10.163 -11.137  1.00  0.00           H  
ATOM   1775  CE2 PHE A 110      17.393 -11.255 -11.048  1.00  0.00           C  
ATOM   1776  HE2 PHE A 110      16.825 -10.407 -10.698  1.00  0.00           H  
ATOM   1777  CD2 PHE A 110      16.757 -12.489 -11.279  1.00  0.00           C  
ATOM   1778  HD2 PHE A 110      15.694 -12.588 -11.112  1.00  0.00           H  
ATOM   1779  C   PHE A 110      15.904 -15.225  -9.663  1.00  0.00           C  
ATOM   1780  O   PHE A 110      16.480 -14.774  -8.671  1.00  0.00           O  
ATOM   1781  N   LEU A 111      14.570 -15.221  -9.768  1.00  0.00           N  
ATOM   1782  H   LEU A 111      14.156 -15.588 -10.623  1.00  0.00           H  
ATOM   1783  CA  LEU A 111      13.666 -14.651  -8.765  1.00  0.00           C  
ATOM   1784  HA  LEU A 111      14.068 -13.682  -8.475  1.00  0.00           H  
ATOM   1785  CB  LEU A 111      12.270 -14.424  -9.372  1.00  0.00           C  
ATOM   1786  HB2 LEU A 111      11.940 -15.363  -9.821  1.00  0.00           H  
ATOM   1787  HB3 LEU A 111      11.575 -14.179  -8.568  1.00  0.00           H  
ATOM   1788  CG  LEU A 111      12.199 -13.303 -10.433  1.00  0.00           C  
ATOM   1789  HG  LEU A 111      12.965 -13.445 -11.190  1.00  0.00           H  
ATOM   1790  CD1 LEU A 111      10.828 -13.327 -11.104  1.00  0.00           C  
ATOM   1791 HD11 LEU A 111      10.774 -12.555 -11.870  1.00  0.00           H  
ATOM   1792 HD12 LEU A 111      10.671 -14.300 -11.570  1.00  0.00           H  
ATOM   1793 HD13 LEU A 111      10.052 -13.160 -10.362  1.00  0.00           H  
ATOM   1794  CD2 LEU A 111      12.393 -11.903  -9.847  1.00  0.00           C  
ATOM   1795 HD21 LEU A 111      13.378 -11.820  -9.393  1.00  0.00           H  
ATOM   1796 HD22 LEU A 111      12.325 -11.163 -10.644  1.00  0.00           H  
ATOM   1797 HD23 LEU A 111      11.626 -11.701  -9.107  1.00  0.00           H  
ATOM   1798  C   LEU A 111      13.581 -15.470  -7.465  1.00  0.00           C  
ATOM   1799  O   LEU A 111      13.574 -14.859  -6.398  1.00  0.00           O  
ATOM   1800  N   GLU A 112      13.577 -16.810  -7.476  1.00  0.00           N  
ATOM   1801  H   GLU A 112      13.483 -17.301  -8.364  1.00  0.00           H  
ATOM   1802  CA  GLU A 112      13.697 -17.569  -6.210  1.00  0.00           C  
ATOM   1803  HA  GLU A 112      12.984 -17.141  -5.503  1.00  0.00           H  
ATOM   1804  CB  GLU A 112      13.315 -19.051  -6.376  1.00  0.00           C  
ATOM   1805  HB2 GLU A 112      12.303 -19.105  -6.778  1.00  0.00           H  
ATOM   1806  HB3 GLU A 112      13.990 -19.517  -7.096  1.00  0.00           H  
ATOM   1807  CG  GLU A 112      13.361 -19.860  -5.055  1.00  0.00           C  
ATOM   1808  HG2 GLU A 112      12.986 -20.865  -5.257  1.00  0.00           H  
ATOM   1809  HG3 GLU A 112      14.404 -19.976  -4.747  1.00  0.00           H  
ATOM   1810  CD  GLU A 112      12.545 -19.248  -3.898  1.00  0.00           C  
ATOM   1811  OE1 GLU A 112      13.010 -19.254  -2.729  1.00  0.00           O  
ATOM   1812  OE2 GLU A 112      11.428 -18.736  -4.150  1.00  0.00           O  
ATOM   1813  C   GLU A 112      15.089 -17.417  -5.567  1.00  0.00           C  
ATOM   1814  O   GLU A 112      15.192 -17.380  -4.338  1.00  0.00           O  
ATOM   1815  N   ARG A 113      16.169 -17.244  -6.346  1.00  0.00           N  
ATOM   1816  H   ARG A 113      16.065 -17.321  -7.355  1.00  0.00           H  
ATOM   1817  CA  ARG A 113      17.485 -16.897  -5.778  1.00  0.00           C  
ATOM   1818  HA  ARG A 113      17.665 -17.540  -4.915  1.00  0.00           H  
ATOM   1819  CB  ARG A 113      18.609 -17.161  -6.788  1.00  0.00           C  
ATOM   1820  HB2 ARG A 113      18.336 -16.777  -7.773  1.00  0.00           H  
ATOM   1821  HB3 ARG A 113      19.517 -16.654  -6.452  1.00  0.00           H  
ATOM   1822  CG  ARG A 113      18.885 -18.673  -6.853  1.00  0.00           C  
ATOM   1823  HG2 ARG A 113      19.052 -19.047  -5.842  1.00  0.00           H  
ATOM   1824  HG3 ARG A 113      18.023 -19.195  -7.272  1.00  0.00           H  
ATOM   1825  CD  ARG A 113      20.131 -18.991  -7.678  1.00  0.00           C  
ATOM   1826  HD2 ARG A 113      20.960 -18.386  -7.312  1.00  0.00           H  
ATOM   1827  HD3 ARG A 113      20.383 -20.041  -7.524  1.00  0.00           H  
ATOM   1828  NE  ARG A 113      19.897 -18.773  -9.113  1.00  0.00           N  
ATOM   1829  HE  ARG A 113      19.070 -19.195  -9.525  1.00  0.00           H  
ATOM   1830  CZ  ARG A 113      20.705 -18.198  -9.981  1.00  0.00           C  
ATOM   1831  NH1 ARG A 113      21.809 -17.591  -9.653  1.00  0.00           N  
ATOM   1832 HH11 ARG A 113      22.113 -17.544  -8.702  1.00  0.00           H  
ATOM   1833 HH12 ARG A 113      22.380 -17.211 -10.414  1.00  0.00           H  
ATOM   1834  NH2 ARG A 113      20.448 -18.227 -11.244  1.00  0.00           N  
ATOM   1835 HH21 ARG A 113      19.631 -18.716 -11.606  1.00  0.00           H  
ATOM   1836 HH22 ARG A 113      21.192 -17.897 -11.858  1.00  0.00           H  
ATOM   1837  C   ARG A 113      17.528 -15.480  -5.206  1.00  0.00           C  
ATOM   1838  O   ARG A 113      17.980 -15.322  -4.076  1.00  0.00           O  
ATOM   1839  N   LEU A 114      16.953 -14.484  -5.880  1.00  0.00           N  
ATOM   1840  H   LEU A 114      16.648 -14.673  -6.830  1.00  0.00           H  
ATOM   1841  CA  LEU A 114      16.778 -13.128  -5.334  1.00  0.00           C  
ATOM   1842  HA  LEU A 114      17.764 -12.742  -5.066  1.00  0.00           H  
ATOM   1843  CB  LEU A 114      16.182 -12.223  -6.431  1.00  0.00           C  
ATOM   1844  HB2 LEU A 114      16.858 -12.220  -7.287  1.00  0.00           H  
ATOM   1845  HB3 LEU A 114      15.243 -12.664  -6.764  1.00  0.00           H  
ATOM   1846  CG  LEU A 114      15.893 -10.764  -6.014  1.00  0.00           C  
ATOM   1847  HG  LEU A 114      15.133 -10.762  -5.232  1.00  0.00           H  
ATOM   1848  CD1 LEU A 114      17.125 -10.010  -5.502  1.00  0.00           C  
ATOM   1849 HD11 LEU A 114      16.843  -8.993  -5.226  1.00  0.00           H  
ATOM   1850 HD12 LEU A 114      17.521 -10.501  -4.614  1.00  0.00           H  
ATOM   1851 HD13 LEU A 114      17.895  -9.969  -6.271  1.00  0.00           H  
ATOM   1852  CD2 LEU A 114      15.344  -9.997  -7.219  1.00  0.00           C  
ATOM   1853 HD21 LEU A 114      14.450 -10.494  -7.591  1.00  0.00           H  
ATOM   1854 HD22 LEU A 114      15.081  -8.982  -6.922  1.00  0.00           H  
ATOM   1855 HD23 LEU A 114      16.087  -9.960  -8.016  1.00  0.00           H  
ATOM   1856  C   LEU A 114      15.919 -13.130  -4.052  1.00  0.00           C  
ATOM   1857  O   LEU A 114      16.250 -12.442  -3.089  1.00  0.00           O  
ATOM   1858  N   LYS A 115      14.860 -13.952  -4.007  1.00  0.00           N  
ATOM   1859  H   LYS A 115      14.612 -14.437  -4.865  1.00  0.00           H  
ATOM   1860  CA  LYS A 115      14.023 -14.180  -2.812  1.00  0.00           C  
ATOM   1861  HA  LYS A 115      13.706 -13.213  -2.417  1.00  0.00           H  
ATOM   1862  CB  LYS A 115      12.785 -15.001  -3.215  1.00  0.00           C  
ATOM   1863  HB2 LYS A 115      12.381 -14.609  -4.146  1.00  0.00           H  
ATOM   1864  HB3 LYS A 115      13.088 -16.035  -3.386  1.00  0.00           H  
ATOM   1865  CG  LYS A 115      11.669 -14.964  -2.157  1.00  0.00           C  
ATOM   1866  HG2 LYS A 115      12.095 -15.143  -1.170  1.00  0.00           H  
ATOM   1867  HG3 LYS A 115      11.196 -13.982  -2.159  1.00  0.00           H  
ATOM   1868  CD  LYS A 115      10.614 -16.048  -2.409  1.00  0.00           C  
ATOM   1869  HD2 LYS A 115      11.110 -17.014  -2.348  1.00  0.00           H  
ATOM   1870  HD3 LYS A 115       9.871 -16.006  -1.614  1.00  0.00           H  
ATOM   1871  CE  LYS A 115       9.910 -15.940  -3.768  1.00  0.00           C  
ATOM   1872  HE2 LYS A 115       9.206 -15.106  -3.739  1.00  0.00           H  
ATOM   1873  HE3 LYS A 115      10.655 -15.755  -4.547  1.00  0.00           H  
ATOM   1874  NZ  LYS A 115       9.199 -17.197  -4.087  1.00  0.00           N  
ATOM   1875  HZ1 LYS A 115       8.768 -17.156  -5.008  1.00  0.00           H  
ATOM   1876  HZ2 LYS A 115       9.882 -17.962  -4.120  1.00  0.00           H  
ATOM   1877  HZ3 LYS A 115       8.489 -17.399  -3.396  1.00  0.00           H  
ATOM   1878  C   LYS A 115      14.792 -14.884  -1.692  1.00  0.00           C  
ATOM   1879  O   LYS A 115      14.641 -14.518  -0.529  1.00  0.00           O  
ATOM   1880  N   THR A 116      15.643 -15.852  -2.035  1.00  0.00           N  
ATOM   1881  H   THR A 116      15.658 -16.134  -3.007  1.00  0.00           H  
ATOM   1882  CA  THR A 116      16.551 -16.529  -1.096  1.00  0.00           C  
ATOM   1883  HA  THR A 116      15.962 -16.945  -0.284  1.00  0.00           H  
ATOM   1884  CB  THR A 116      17.325 -17.676  -1.771  1.00  0.00           C  
ATOM   1885  HB  THR A 116      17.897 -17.302  -2.615  1.00  0.00           H  
ATOM   1886  CG2 THR A 116      18.279 -18.396  -0.818  1.00  0.00           C  
ATOM   1887 HG21 THR A 116      18.712 -19.261  -1.323  1.00  0.00           H  
ATOM   1888 HG22 THR A 116      19.092 -17.733  -0.522  1.00  0.00           H  
ATOM   1889 HG23 THR A 116      17.747 -18.732   0.071  1.00  0.00           H  
ATOM   1890  OG1 THR A 116      16.422 -18.652  -2.225  1.00  0.00           O  
ATOM   1891  HG1 THR A 116      15.941 -18.292  -2.993  1.00  0.00           H  
ATOM   1892  C   THR A 116      17.523 -15.541  -0.470  1.00  0.00           C  
ATOM   1893  O   THR A 116      17.608 -15.473   0.754  1.00  0.00           O  
ATOM   1894  N   ILE A 117      18.188 -14.722  -1.288  1.00  0.00           N  
ATOM   1895  H   ILE A 117      18.085 -14.856  -2.290  1.00  0.00           H  
ATOM   1896  CA  ILE A 117      19.093 -13.655  -0.841  1.00  0.00           C  
ATOM   1897  HA  ILE A 117      19.852 -14.094  -0.192  1.00  0.00           H  
ATOM   1898  CB  ILE A 117      19.812 -13.038  -2.066  1.00  0.00           C  
ATOM   1899  HB  ILE A 117      19.053 -12.767  -2.801  1.00  0.00           H  
ATOM   1900  CG2 ILE A 117      20.598 -11.762  -1.704  1.00  0.00           C  
ATOM   1901 HG21 ILE A 117      19.923 -10.986  -1.346  1.00  0.00           H  
ATOM   1902 HG22 ILE A 117      21.333 -11.981  -0.927  1.00  0.00           H  
ATOM   1903 HG23 ILE A 117      21.112 -11.367  -2.579  1.00  0.00           H  
ATOM   1904  CG1 ILE A 117      20.773 -14.077  -2.698  1.00  0.00           C  
ATOM   1905 HG12 ILE A 117      21.663 -14.179  -2.075  1.00  0.00           H  
ATOM   1906 HG13 ILE A 117      20.292 -15.053  -2.738  1.00  0.00           H  
ATOM   1907  CD1 ILE A 117      21.194 -13.734  -4.133  1.00  0.00           C  
ATOM   1908 HD11 ILE A 117      20.312 -13.599  -4.759  1.00  0.00           H  
ATOM   1909 HD12 ILE A 117      21.795 -12.826  -4.148  1.00  0.00           H  
ATOM   1910 HD13 ILE A 117      21.791 -14.551  -4.537  1.00  0.00           H  
ATOM   1911  C   ILE A 117      18.341 -12.612   0.003  1.00  0.00           C  
ATOM   1912  O   ILE A 117      18.868 -12.149   1.010  1.00  0.00           O  
ATOM   1913  N   MET A 118      17.083 -12.290  -0.329  1.00  0.00           N  
ATOM   1914  H   MET A 118      16.719 -12.615  -1.219  1.00  0.00           H  
ATOM   1915  CA  MET A 118      16.266 -11.366   0.471  1.00  0.00           C  
ATOM   1916  HA  MET A 118      16.909 -10.526   0.735  1.00  0.00           H  
ATOM   1917  CB  MET A 118      15.116 -10.813  -0.390  1.00  0.00           C  
ATOM   1918  HB2 MET A 118      15.485 -10.592  -1.391  1.00  0.00           H  
ATOM   1919  HB3 MET A 118      14.335 -11.569  -0.478  1.00  0.00           H  
ATOM   1920  CG  MET A 118      14.512  -9.527   0.193  1.00  0.00           C  
ATOM   1921  HG2 MET A 118      13.685  -9.218  -0.443  1.00  0.00           H  
ATOM   1922  HG3 MET A 118      14.099  -9.746   1.178  1.00  0.00           H  
ATOM   1923  SD  MET A 118      15.647  -8.114   0.366  1.00  0.00           S  
ATOM   1924  CE  MET A 118      16.240  -7.841  -1.327  1.00  0.00           C  
ATOM   1925  HE1 MET A 118      15.407  -7.599  -1.982  1.00  0.00           H  
ATOM   1926  HE2 MET A 118      16.942  -7.007  -1.330  1.00  0.00           H  
ATOM   1927  HE3 MET A 118      16.752  -8.731  -1.693  1.00  0.00           H  
ATOM   1928  C   MET A 118      15.757 -11.957   1.804  1.00  0.00           C  
ATOM   1929  O   MET A 118      15.640 -11.218   2.778  1.00  0.00           O  
ATOM   1930  N   ARG A 119      15.485 -13.270   1.896  1.00  0.00           N  
ATOM   1931  H   ARG A 119      15.533 -13.821   1.044  1.00  0.00           H  
ATOM   1932  CA  ARG A 119      15.200 -13.966   3.175  1.00  0.00           C  
ATOM   1933  HA  ARG A 119      14.430 -13.422   3.724  1.00  0.00           H  
ATOM   1934  CB  ARG A 119      14.724 -15.411   2.937  1.00  0.00           C  
ATOM   1935  HB2 ARG A 119      15.409 -15.902   2.246  1.00  0.00           H  
ATOM   1936  HB3 ARG A 119      14.771 -15.943   3.890  1.00  0.00           H  
ATOM   1937  CG  ARG A 119      13.284 -15.531   2.410  1.00  0.00           C  
ATOM   1938  HG2 ARG A 119      12.620 -14.972   3.069  1.00  0.00           H  
ATOM   1939  HG3 ARG A 119      13.210 -15.104   1.413  1.00  0.00           H  
ATOM   1940  CD  ARG A 119      12.806 -16.994   2.377  1.00  0.00           C  
ATOM   1941  HD2 ARG A 119      12.795 -17.382   3.399  1.00  0.00           H  
ATOM   1942  HD3 ARG A 119      11.780 -17.015   2.007  1.00  0.00           H  
ATOM   1943  NE  ARG A 119      13.673 -17.856   1.548  1.00  0.00           N  
ATOM   1944  HE  ARG A 119      14.590 -18.054   1.912  1.00  0.00           H  
ATOM   1945  CZ  ARG A 119      13.412 -18.368   0.357  1.00  0.00           C  
ATOM   1946  NH1 ARG A 119      12.264 -18.273  -0.240  1.00  0.00           N  
ATOM   1947 HH11 ARG A 119      11.458 -17.912   0.221  1.00  0.00           H  
ATOM   1948 HH12 ARG A 119      12.227 -18.665  -1.190  1.00  0.00           H  
ATOM   1949  NH2 ARG A 119      14.308 -19.007  -0.325  1.00  0.00           N  
ATOM   1950 HH21 ARG A 119      15.264 -19.114  -0.050  1.00  0.00           H  
ATOM   1951 HH22 ARG A 119      14.063 -19.254  -1.289  1.00  0.00           H  
ATOM   1952  C   ARG A 119      16.430 -13.994   4.085  1.00  0.00           C  
ATOM   1953  O   ARG A 119      16.334 -13.664   5.258  1.00  0.00           O  
ATOM   1954  N   GLU A 120      17.582 -14.355   3.523  1.00  0.00           N  
ATOM   1955  H   GLU A 120      17.561 -14.635   2.548  1.00  0.00           H  
ATOM   1956  CA  GLU A 120      18.900 -14.277   4.169  1.00  0.00           C  
ATOM   1957  HA  GLU A 120      18.943 -14.952   5.026  1.00  0.00           H  
ATOM   1958  CB  GLU A 120      19.929 -14.755   3.123  1.00  0.00           C  
ATOM   1959  HB2 GLU A 120      19.879 -15.844   3.057  1.00  0.00           H  
ATOM   1960  HB3 GLU A 120      19.623 -14.367   2.153  1.00  0.00           H  
ATOM   1961  CG  GLU A 120      21.393 -14.334   3.283  1.00  0.00           C  
ATOM   1962  HG2 GLU A 120      21.900 -14.566   2.344  1.00  0.00           H  
ATOM   1963  HG3 GLU A 120      21.457 -13.253   3.417  1.00  0.00           H  
ATOM   1964  CD  GLU A 120      22.143 -15.032   4.416  1.00  0.00           C  
ATOM   1965  OE1 GLU A 120      21.584 -15.225   5.515  1.00  0.00           O  
ATOM   1966  OE2 GLU A 120      23.363 -15.254   4.251  1.00  0.00           O  
ATOM   1967  C   GLU A 120      19.159 -12.858   4.708  1.00  0.00           C  
ATOM   1968  O   GLU A 120      19.485 -12.681   5.883  1.00  0.00           O  
ATOM   1969  N   LYS A 121      18.902 -11.825   3.892  1.00  0.00           N  
ATOM   1970  H   LYS A 121      18.708 -12.021   2.913  1.00  0.00           H  
ATOM   1971  CA  LYS A 121      19.000 -10.429   4.331  1.00  0.00           C  
ATOM   1972  HA  LYS A 121      19.996 -10.316   4.755  1.00  0.00           H  
ATOM   1973  CB  LYS A 121      18.848  -9.476   3.130  1.00  0.00           C  
ATOM   1974  HB2 LYS A 121      19.544  -9.782   2.346  1.00  0.00           H  
ATOM   1975  HB3 LYS A 121      17.836  -9.555   2.730  1.00  0.00           H  
ATOM   1976  CG  LYS A 121      19.126  -8.001   3.479  1.00  0.00           C  
ATOM   1977  HG2 LYS A 121      19.060  -7.416   2.561  1.00  0.00           H  
ATOM   1978  HG3 LYS A 121      18.364  -7.636   4.168  1.00  0.00           H  
ATOM   1979  CD  LYS A 121      20.517  -7.806   4.102  1.00  0.00           C  
ATOM   1980  HD2 LYS A 121      20.543  -8.257   5.094  1.00  0.00           H  
ATOM   1981  HD3 LYS A 121      21.258  -8.299   3.468  1.00  0.00           H  
ATOM   1982  CE  LYS A 121      20.888  -6.329   4.235  1.00  0.00           C  
ATOM   1983  HE2 LYS A 121      20.854  -5.877   3.240  1.00  0.00           H  
ATOM   1984  HE3 LYS A 121      20.166  -5.820   4.880  1.00  0.00           H  
ATOM   1985  NZ  LYS A 121      22.260  -6.210   4.776  1.00  0.00           N  
ATOM   1986  HZ1 LYS A 121      22.857  -6.904   4.314  1.00  0.00           H  
ATOM   1987  HZ2 LYS A 121      22.723  -5.362   4.448  1.00  0.00           H  
ATOM   1988  HZ3 LYS A 121      22.317  -6.327   5.773  1.00  0.00           H  
ATOM   1989  C   LYS A 121      18.011 -10.102   5.450  1.00  0.00           C  
ATOM   1990  O   LYS A 121      18.418  -9.496   6.433  1.00  0.00           O  
ATOM   1991  N   TYR A 122      16.752 -10.524   5.339  1.00  0.00           N  
ATOM   1992  H   TYR A 122      16.484 -10.988   4.478  1.00  0.00           H  
ATOM   1993  CA  TYR A 122      15.720 -10.323   6.363  1.00  0.00           C  
ATOM   1994  HA  TYR A 122      15.612  -9.253   6.547  1.00  0.00           H  
ATOM   1995  CB  TYR A 122      14.380 -10.843   5.824  1.00  0.00           C  
ATOM   1996  HB2 TYR A 122      14.081 -10.237   4.968  1.00  0.00           H  
ATOM   1997  HB3 TYR A 122      14.501 -11.867   5.475  1.00  0.00           H  
ATOM   1998  CG  TYR A 122      13.277 -10.817   6.856  1.00  0.00           C  
ATOM   1999  CD1 TYR A 122      12.611  -9.610   7.125  1.00  0.00           C  
ATOM   2000  HD1 TYR A 122      12.863  -8.716   6.572  1.00  0.00           H  
ATOM   2001  CE1 TYR A 122      11.673  -9.546   8.171  1.00  0.00           C  
ATOM   2002  HE1 TYR A 122      11.202  -8.607   8.423  1.00  0.00           H  
ATOM   2003  CZ  TYR A 122      11.415 -10.686   8.952  1.00  0.00           C  
ATOM   2004  OH  TYR A 122      10.537 -10.604   9.981  1.00  0.00           O  
ATOM   2005  HH  TYR A 122      10.874 -11.090  10.742  1.00  0.00           H  
ATOM   2006  CE2 TYR A 122      12.064 -11.906   8.667  1.00  0.00           C  
ATOM   2007  HE2 TYR A 122      11.872 -12.777   9.277  1.00  0.00           H  
ATOM   2008  CD2 TYR A 122      12.994 -11.971   7.615  1.00  0.00           C  
ATOM   2009  HD2 TYR A 122      13.529 -12.894   7.426  1.00  0.00           H  
ATOM   2010  C   TYR A 122      16.084 -10.963   7.718  1.00  0.00           C  
ATOM   2011  O   TYR A 122      16.015 -10.292   8.750  1.00  0.00           O  
ATOM   2012  N   SER A 123      16.560 -12.213   7.723  1.00  0.00           N  
ATOM   2013  H   SER A 123      16.564 -12.739   6.854  1.00  0.00           H  
ATOM   2014  CA  SER A 123      17.073 -12.886   8.927  1.00  0.00           C  
ATOM   2015  HA  SER A 123      16.279 -12.945   9.673  1.00  0.00           H  
ATOM   2016  CB  SER A 123      17.521 -14.311   8.584  1.00  0.00           C  
ATOM   2017  HB2 SER A 123      18.290 -14.271   7.811  1.00  0.00           H  
ATOM   2018  HB3 SER A 123      17.945 -14.777   9.474  1.00  0.00           H  
ATOM   2019  OG  SER A 123      16.432 -15.094   8.125  1.00  0.00           O  
ATOM   2020  HG  SER A 123      16.775 -15.952   7.863  1.00  0.00           H  
ATOM   2021  C   SER A 123      18.252 -12.131   9.555  1.00  0.00           C  
ATOM   2022  O   SER A 123      18.426 -12.162  10.769  1.00  0.00           O  
ATOM   2023  N   LYS A 124      19.036 -11.411   8.743  1.00  0.00           N  
ATOM   2024  H   LYS A 124      18.867 -11.490   7.746  1.00  0.00           H  
ATOM   2025  CA  LYS A 124      20.154 -10.551   9.166  1.00  0.00           C  
ATOM   2026  HA  LYS A 124      20.506 -10.899  10.138  1.00  0.00           H  
ATOM   2027  CB  LYS A 124      21.307 -10.728   8.157  1.00  0.00           C  
ATOM   2028  HB2 LYS A 124      20.932 -10.569   7.145  1.00  0.00           H  
ATOM   2029  HB3 LYS A 124      22.091  -9.996   8.357  1.00  0.00           H  
ATOM   2030  CG  LYS A 124      21.915 -12.137   8.277  1.00  0.00           C  
ATOM   2031  HG2 LYS A 124      22.386 -12.226   9.258  1.00  0.00           H  
ATOM   2032  HG3 LYS A 124      21.130 -12.891   8.206  1.00  0.00           H  
ATOM   2033  CD  LYS A 124      22.952 -12.436   7.190  1.00  0.00           C  
ATOM   2034  HD2 LYS A 124      22.453 -12.457   6.218  1.00  0.00           H  
ATOM   2035  HD3 LYS A 124      23.721 -11.663   7.192  1.00  0.00           H  
ATOM   2036  CE  LYS A 124      23.575 -13.804   7.494  1.00  0.00           C  
ATOM   2037  HE2 LYS A 124      24.080 -13.753   8.463  1.00  0.00           H  
ATOM   2038  HE3 LYS A 124      22.760 -14.535   7.558  1.00  0.00           H  
ATOM   2039  NZ  LYS A 124      24.516 -14.243   6.439  1.00  0.00           N  
ATOM   2040  HZ1 LYS A 124      25.177 -13.530   6.180  1.00  0.00           H  
ATOM   2041  HZ2 LYS A 124      24.985 -15.101   6.689  1.00  0.00           H  
ATOM   2042  HZ3 LYS A 124      23.979 -14.485   5.599  1.00  0.00           H  
ATOM   2043  C   LYS A 124      19.772  -9.076   9.408  1.00  0.00           C  
ATOM   2044  O   LYS A 124      20.665  -8.265   9.635  1.00  0.00           O  
ATOM   2045  N   CYS A 125      18.483  -8.721   9.385  1.00  0.00           N  
ATOM   2046  H   CYS A 125      17.810  -9.434   9.137  1.00  0.00           H  
ATOM   2047  CA  CYS A 125      17.978  -7.357   9.636  1.00  0.00           C  
ATOM   2048  HA  CYS A 125      18.781  -6.746  10.054  1.00  0.00           H  
ATOM   2049  CB  CYS A 125      17.532  -6.717   8.308  1.00  0.00           C  
ATOM   2050  HB2 CYS A 125      16.750  -7.328   7.853  1.00  0.00           H  
ATOM   2051  HB3 CYS A 125      17.126  -5.724   8.511  1.00  0.00           H  
ATOM   2052  SG  CYS A 125      18.916  -6.538   7.150  1.00  0.00           S  
ATOM   2053  HG  CYS A 125      19.071  -7.859   6.967  1.00  0.00           H  
ATOM   2054  C   CYS A 125      16.823  -7.288  10.656  1.00  0.00           C  
ATOM   2055  O   CYS A 125      16.289  -6.198  10.867  1.00  0.00           O  
ATOM   2056  N   SER A 126      16.412  -8.430  11.223  1.00  0.00           N  
ATOM   2057  H   SER A 126      16.967  -9.253  11.051  1.00  0.00           H  
ATOM   2058  CA  SER A 126      15.195  -8.620  12.038  1.00  0.00           C  
ATOM   2059  HA  SER A 126      14.332  -8.373  11.439  1.00  0.00           H  
ATOM   2060  CB  SER A 126      15.037 -10.097  12.381  1.00  0.00           C  
ATOM   2061  HB2 SER A 126      15.977 -10.497  12.771  1.00  0.00           H  
ATOM   2062  HB3 SER A 126      14.269 -10.211  13.149  1.00  0.00           H  
ATOM   2063  OG  SER A 126      14.629 -10.772  11.198  1.00  0.00           O  
ATOM   2064  HG  SER A 126      15.192 -10.495  10.456  1.00  0.00           H  
ATOM   2065  C   SER A 126      15.127  -7.733  13.289  1.00  0.00           C  
ATOM   2066  O   SER A 126      15.817  -8.060  14.271  1.00  0.00           O  
ATOM   2067  OXT SER A 126      14.378  -6.729  13.226  1.00  0.00           O  
TER    2068      SER   126                                                      
ATOM   2068  N   MET B 127      -6.870  39.247 -10.931  1.00  0.00           N  
ATOM   2069  H1  MET B 127      -6.408  38.349 -11.025  1.00  0.00           H  
ATOM   2070  H2  MET B 127      -6.408  39.898 -11.550  1.00  0.00           H  
ATOM   2071  H3  MET B 127      -7.843  39.149 -11.186  1.00  0.00           H  
ATOM   2072  CA  MET B 127      -6.736  39.695  -9.524  1.00  0.00           C  
ATOM   2073  HA  MET B 127      -7.143  40.700  -9.418  1.00  0.00           H  
ATOM   2074  CB  MET B 127      -7.535  38.745  -8.611  1.00  0.00           C  
ATOM   2075  HB2 MET B 127      -8.598  38.905  -8.799  1.00  0.00           H  
ATOM   2076  HB3 MET B 127      -7.297  37.716  -8.883  1.00  0.00           H  
ATOM   2077  CG  MET B 127      -7.268  38.900  -7.111  1.00  0.00           C  
ATOM   2078  HG2 MET B 127      -6.219  38.685  -6.933  1.00  0.00           H  
ATOM   2079  HG3 MET B 127      -7.477  39.924  -6.799  1.00  0.00           H  
ATOM   2080  SD  MET B 127      -8.200  37.760  -6.065  1.00  0.00           S  
ATOM   2081  CE  MET B 127      -9.844  38.528  -6.067  1.00  0.00           C  
ATOM   2082  HE1 MET B 127     -10.230  38.588  -7.084  1.00  0.00           H  
ATOM   2083  HE2 MET B 127     -10.523  37.923  -5.466  1.00  0.00           H  
ATOM   2084  HE3 MET B 127      -9.782  39.528  -5.636  1.00  0.00           H  
ATOM   2085  C   MET B 127      -5.250  39.751  -9.177  1.00  0.00           C  
ATOM   2086  O   MET B 127      -4.498  39.001  -9.783  1.00  0.00           O  
ATOM   2087  N   HIE B 128      -4.818  40.637  -8.270  1.00  0.00           N  
ATOM   2088  H   HIE B 128      -5.477  41.277  -7.850  1.00  0.00           H  
ATOM   2089  CA  HIE B 128      -3.478  40.599  -7.648  1.00  0.00           C  
ATOM   2090  HA  HIE B 128      -3.484  41.334  -6.842  1.00  0.00           H  
ATOM   2091  CB  HIE B 128      -2.363  41.071  -8.596  1.00  0.00           C  
ATOM   2092  HB2 HIE B 128      -2.267  40.375  -9.428  1.00  0.00           H  
ATOM   2093  HB3 HIE B 128      -1.417  41.080  -8.054  1.00  0.00           H  
ATOM   2094  CG  HIE B 128      -2.593  42.460  -9.133  1.00  0.00           C  
ATOM   2095  ND1 HIE B 128      -3.052  43.543  -8.380  1.00  0.00           N  
ATOM   2096  CE1 HIE B 128      -2.989  44.607  -9.194  1.00  0.00           C  
ATOM   2097  HE1 HIE B 128      -3.247  45.618  -8.903  1.00  0.00           H  
ATOM   2098  NE2 HIE B 128      -2.528  44.248 -10.405  1.00  0.00           N  
ATOM   2099  HE2 HIE B 128      -2.340  44.886 -11.168  1.00  0.00           H  
ATOM   2100  CD2 HIE B 128      -2.266  42.896 -10.384  1.00  0.00           C  
ATOM   2101  HD2 HIE B 128      -1.824  42.304 -11.174  1.00  0.00           H  
ATOM   2102  C   HIE B 128      -3.223  39.274  -6.917  1.00  0.00           C  
ATOM   2103  O   HIE B 128      -4.019  38.954  -6.037  1.00  0.00           O  
ATOM   2104  N   HIE B 129      -2.153  38.515  -7.201  1.00  0.00           N  
ATOM   2105  H   HIE B 129      -1.562  38.756  -7.982  1.00  0.00           H  
ATOM   2106  CA  HIE B 129      -1.925  37.237  -6.501  1.00  0.00           C  
ATOM   2107  HA  HIE B 129      -2.796  36.604  -6.683  1.00  0.00           H  
ATOM   2108  CB  HIE B 129      -0.695  36.487  -7.034  1.00  0.00           C  
ATOM   2109  HB2 HIE B 129       0.214  36.954  -6.653  1.00  0.00           H  
ATOM   2110  HB3 HIE B 129      -0.663  36.556  -8.119  1.00  0.00           H  
ATOM   2111  CG  HIE B 129      -0.702  35.021  -6.654  1.00  0.00           C  
ATOM   2112  ND1 HIE B 129       0.191  34.383  -5.785  1.00  0.00           N  
ATOM   2113  CE1 HIE B 129      -0.149  33.082  -5.788  1.00  0.00           C  
ATOM   2114  HE1 HIE B 129       0.385  32.298  -5.262  1.00  0.00           H  
ATOM   2115  NE2 HIE B 129      -1.218  32.887  -6.572  1.00  0.00           N  
ATOM   2116  HE2 HIE B 129      -1.647  31.986  -6.791  1.00  0.00           H  
ATOM   2117  CD2 HIE B 129      -1.585  34.095  -7.119  1.00  0.00           C  
ATOM   2118  HD2 HIE B 129      -2.406  34.271  -7.800  1.00  0.00           H  
ATOM   2119  C   HIE B 129      -1.811  37.395  -4.982  1.00  0.00           C  
ATOM   2120  O   HIE B 129      -2.138  36.465  -4.263  1.00  0.00           O  
ATOM   2121  N   HIE B 130      -1.430  38.561  -4.457  1.00  0.00           N  
ATOM   2122  H   HIE B 130      -1.218  39.335  -5.074  1.00  0.00           H  
ATOM   2123  CA  HIE B 130      -1.438  38.838  -3.015  1.00  0.00           C  
ATOM   2124  HA  HIE B 130      -0.890  38.046  -2.506  1.00  0.00           H  
ATOM   2125  CB  HIE B 130      -0.696  40.156  -2.767  1.00  0.00           C  
ATOM   2126  HB2 HIE B 130       0.337  40.042  -3.100  1.00  0.00           H  
ATOM   2127  HB3 HIE B 130      -0.673  40.339  -1.691  1.00  0.00           H  
ATOM   2128  CG  HIE B 130      -1.278  41.368  -3.459  1.00  0.00           C  
ATOM   2129  ND1 HIE B 130      -1.474  41.513  -4.841  1.00  0.00           N  
ATOM   2130  CE1 HIE B 130      -1.817  42.798  -5.025  1.00  0.00           C  
ATOM   2131  HE1 HIE B 130      -1.995  43.257  -5.989  1.00  0.00           H  
ATOM   2132  NE2 HIE B 130      -1.866  43.446  -3.849  1.00  0.00           N  
ATOM   2133  HE2 HIE B 130      -2.030  44.435  -3.731  1.00  0.00           H  
ATOM   2134  CD2 HIE B 130      -1.527  42.563  -2.851  1.00  0.00           C  
ATOM   2135  HD2 HIE B 130      -1.403  42.780  -1.797  1.00  0.00           H  
ATOM   2136  C   HIE B 130      -2.841  38.852  -2.384  1.00  0.00           C  
ATOM   2137  O   HIE B 130      -2.969  38.448  -1.233  1.00  0.00           O  
ATOM   2138  N   HIE B 131      -3.881  39.243  -3.130  1.00  0.00           N  
ATOM   2139  H   HIE B 131      -3.696  39.526  -4.083  1.00  0.00           H  
ATOM   2140  CA  HIE B 131      -5.292  39.107  -2.721  1.00  0.00           C  
ATOM   2141  HA  HIE B 131      -5.397  39.366  -1.665  1.00  0.00           H  
ATOM   2142  CB  HIE B 131      -6.169  40.059  -3.547  1.00  0.00           C  
ATOM   2143  HB2 HIE B 131      -7.216  39.821  -3.351  1.00  0.00           H  
ATOM   2144  HB3 HIE B 131      -5.991  39.894  -4.609  1.00  0.00           H  
ATOM   2145  CG  HIE B 131      -5.984  41.519  -3.232  1.00  0.00           C  
ATOM   2146  ND1 HIE B 131      -6.479  42.153  -2.096  1.00  0.00           N  
ATOM   2147  CE1 HIE B 131      -6.175  43.448  -2.227  1.00  0.00           C  
ATOM   2148  HE1 HIE B 131      -6.439  44.212  -1.506  1.00  0.00           H  
ATOM   2149  NE2 HIE B 131      -5.521  43.661  -3.383  1.00  0.00           N  
ATOM   2150  HE2 HIE B 131      -5.216  44.563  -3.714  1.00  0.00           H  
ATOM   2151  CD2 HIE B 131      -5.390  42.451  -4.032  1.00  0.00           C  
ATOM   2152  HD2 HIE B 131      -4.930  42.266  -4.989  1.00  0.00           H  
ATOM   2153  C   HIE B 131      -5.845  37.684  -2.890  1.00  0.00           C  
ATOM   2154  O   HIE B 131      -6.797  37.316  -2.209  1.00  0.00           O  
ATOM   2155  N   HIE B 132      -5.284  36.900  -3.819  1.00  0.00           N  
ATOM   2156  H   HIE B 132      -4.487  37.263  -4.315  1.00  0.00           H  
ATOM   2157  CA  HIE B 132      -5.747  35.544  -4.139  1.00  0.00           C  
ATOM   2158  HA  HIE B 132      -6.820  35.592  -4.340  1.00  0.00           H  
ATOM   2159  CB  HIE B 132      -5.042  35.046  -5.410  1.00  0.00           C  
ATOM   2160  HB2 HIE B 132      -3.991  34.855  -5.199  1.00  0.00           H  
ATOM   2161  HB3 HIE B 132      -5.107  35.813  -6.182  1.00  0.00           H  
ATOM   2162  CG  HIE B 132      -5.664  33.789  -5.947  1.00  0.00           C  
ATOM   2163  ND1 HIE B 132      -5.256  32.483  -5.659  1.00  0.00           N  
ATOM   2164  CE1 HIE B 132      -6.223  31.691  -6.159  1.00  0.00           C  
ATOM   2165  HE1 HIE B 132      -6.252  30.610  -6.079  1.00  0.00           H  
ATOM   2166  NE2 HIE B 132      -7.164  32.429  -6.769  1.00  0.00           N  
ATOM   2167  HE2 HIE B 132      -8.024  32.076  -7.209  1.00  0.00           H  
ATOM   2168  CD2 HIE B 132      -6.842  33.753  -6.628  1.00  0.00           C  
ATOM   2169  HD2 HIE B 132      -7.457  34.593  -6.917  1.00  0.00           H  
ATOM   2170  C   HIE B 132      -5.553  34.587  -2.954  1.00  0.00           C  
ATOM   2171  O   HIE B 132      -4.561  34.700  -2.231  1.00  0.00           O  
ATOM   2172  N   HIE B 133      -6.486  33.656  -2.744  1.00  0.00           N  
ATOM   2173  H   HIE B 133      -7.236  33.558  -3.422  1.00  0.00           H  
ATOM   2174  CA  HIE B 133      -6.629  32.884  -1.502  1.00  0.00           C  
ATOM   2175  HA  HIE B 133      -6.924  33.583  -0.717  1.00  0.00           H  
ATOM   2176  CB  HIE B 133      -7.764  31.861  -1.655  1.00  0.00           C  
ATOM   2177  HB2 HIE B 133      -7.937  31.375  -0.695  1.00  0.00           H  
ATOM   2178  HB3 HIE B 133      -7.449  31.099  -2.368  1.00  0.00           H  
ATOM   2179  CG  HIE B 133      -9.069  32.433  -2.150  1.00  0.00           C  
ATOM   2180  ND1 HIE B 133      -9.315  32.838  -3.460  1.00  0.00           N  
ATOM   2181  CE1 HIE B 133     -10.620  33.147  -3.517  1.00  0.00           C  
ATOM   2182  HE1 HIE B 133     -11.137  33.451  -4.420  1.00  0.00           H  
ATOM   2183  NE2 HIE B 133     -11.188  32.991  -2.304  1.00  0.00           N  
ATOM   2184  HE2 HIE B 133     -12.169  33.118  -2.082  1.00  0.00           H  
ATOM   2185  CD2 HIE B 133     -10.223  32.547  -1.431  1.00  0.00           C  
ATOM   2186  HD2 HIE B 133     -10.363  32.270  -0.396  1.00  0.00           H  
ATOM   2187  C   HIE B 133      -5.333  32.195  -1.043  1.00  0.00           C  
ATOM   2188  O   HIE B 133      -4.538  31.696  -1.842  1.00  0.00           O  
ATOM   2189  N   LYS B 134      -5.107  32.157   0.274  1.00  0.00           N  
ATOM   2190  H   LYS B 134      -5.846  32.498   0.884  1.00  0.00           H  
ATOM   2191  CA  LYS B 134      -3.863  31.673   0.898  1.00  0.00           C  
ATOM   2192  HA  LYS B 134      -3.211  31.293   0.117  1.00  0.00           H  
ATOM   2193  CB  LYS B 134      -3.147  32.819   1.646  1.00  0.00           C  
ATOM   2194  HB2 LYS B 134      -3.791  33.170   2.455  1.00  0.00           H  
ATOM   2195  HB3 LYS B 134      -2.235  32.428   2.101  1.00  0.00           H  
ATOM   2196  CG  LYS B 134      -2.773  34.027   0.766  1.00  0.00           C  
ATOM   2197  HG2 LYS B 134      -3.685  34.474   0.369  1.00  0.00           H  
ATOM   2198  HG3 LYS B 134      -2.273  34.775   1.383  1.00  0.00           H  
ATOM   2199  CD  LYS B 134      -1.845  33.637  -0.393  1.00  0.00           C  
ATOM   2200  HD2 LYS B 134      -0.873  33.333  -0.003  1.00  0.00           H  
ATOM   2201  HD3 LYS B 134      -2.285  32.795  -0.920  1.00  0.00           H  
ATOM   2202  CE  LYS B 134      -1.664  34.769  -1.404  1.00  0.00           C  
ATOM   2203  HE2 LYS B 134      -2.411  35.549  -1.206  1.00  0.00           H  
ATOM   2204  HE3 LYS B 134      -0.672  35.211  -1.294  1.00  0.00           H  
ATOM   2205  NZ  LYS B 134      -1.876  34.254  -2.776  1.00  0.00           N  
ATOM   2206  HZ1 LYS B 134      -2.855  33.982  -2.856  1.00  0.00           H  
ATOM   2207  HZ2 LYS B 134      -1.751  35.000  -3.456  1.00  0.00           H  
ATOM   2208  HZ3 LYS B 134      -1.274  33.482  -3.009  1.00  0.00           H  
ATOM   2209  C   LYS B 134      -4.107  30.484   1.812  1.00  0.00           C  
ATOM   2210  O   LYS B 134      -5.144  30.402   2.459  1.00  0.00           O  
ATOM   2211  N   VAL B 135      -3.142  29.569   1.850  1.00  0.00           N  
ATOM   2212  H   VAL B 135      -2.299  29.739   1.331  1.00  0.00           H  
ATOM   2213  CA  VAL B 135      -3.150  28.430   2.773  1.00  0.00           C  
ATOM   2214  HA  VAL B 135      -4.086  27.888   2.643  1.00  0.00           H  
ATOM   2215  CB  VAL B 135      -1.993  27.462   2.442  1.00  0.00           C  
ATOM   2216  HB  VAL B 135      -1.074  28.034   2.310  1.00  0.00           H  
ATOM   2217  CG1 VAL B 135      -1.752  26.411   3.525  1.00  0.00           C  
ATOM   2218 HG11 VAL B 135      -0.962  25.729   3.210  1.00  0.00           H  
ATOM   2219 HG12 VAL B 135      -1.420  26.881   4.451  1.00  0.00           H  
ATOM   2220 HG13 VAL B 135      -2.664  25.841   3.697  1.00  0.00           H  
ATOM   2221  CG2 VAL B 135      -2.291  26.696   1.144  1.00  0.00           C  
ATOM   2222 HG21 VAL B 135      -2.441  27.389   0.322  1.00  0.00           H  
ATOM   2223 HG22 VAL B 135      -1.451  26.044   0.898  1.00  0.00           H  
ATOM   2224 HG23 VAL B 135      -3.187  26.085   1.260  1.00  0.00           H  
ATOM   2225  C   VAL B 135      -3.109  28.938   4.221  1.00  0.00           C  
ATOM   2226  O   VAL B 135      -2.395  29.888   4.538  1.00  0.00           O  
ATOM   2227  N   LEU B 136      -3.907  28.309   5.088  1.00  0.00           N  
ATOM   2228  H   LEU B 136      -4.515  27.587   4.714  1.00  0.00           H  
ATOM   2229  CA  LEU B 136      -4.037  28.627   6.516  1.00  0.00           C  
ATOM   2230  HA  LEU B 136      -3.453  29.523   6.729  1.00  0.00           H  
ATOM   2231  CB  LEU B 136      -5.526  28.930   6.771  1.00  0.00           C  
ATOM   2232  HB2 LEU B 136      -5.856  29.665   6.037  1.00  0.00           H  
ATOM   2233  HB3 LEU B 136      -6.093  28.015   6.602  1.00  0.00           H  
ATOM   2234  CG  LEU B 136      -5.871  29.470   8.170  1.00  0.00           C  
ATOM   2235  HG  LEU B 136      -5.506  28.789   8.938  1.00  0.00           H  
ATOM   2236  CD1 LEU B 136      -5.281  30.862   8.402  1.00  0.00           C  
ATOM   2237 HD11 LEU B 136      -5.584  31.233   9.381  1.00  0.00           H  
ATOM   2238 HD12 LEU B 136      -4.193  30.811   8.386  1.00  0.00           H  
ATOM   2239 HD13 LEU B 136      -5.621  31.555   7.631  1.00  0.00           H  
ATOM   2240  CD2 LEU B 136      -7.388  29.561   8.333  1.00  0.00           C  
ATOM   2241 HD21 LEU B 136      -7.837  28.581   8.179  1.00  0.00           H  
ATOM   2242 HD22 LEU B 136      -7.808  30.258   7.606  1.00  0.00           H  
ATOM   2243 HD23 LEU B 136      -7.629  29.905   9.339  1.00  0.00           H  
ATOM   2244  C   LEU B 136      -3.481  27.512   7.427  1.00  0.00           C  
ATOM   2245  O   LEU B 136      -3.266  27.730   8.617  1.00  0.00           O  
ATOM   2246  N   GLN B 137      -3.256  26.318   6.869  1.00  0.00           N  
ATOM   2247  H   GLN B 137      -3.402  26.231   5.874  1.00  0.00           H  
ATOM   2248  CA  GLN B 137      -2.642  25.161   7.526  1.00  0.00           C  
ATOM   2249  HA  GLN B 137      -1.917  25.503   8.268  1.00  0.00           H  
ATOM   2250  CB  GLN B 137      -3.707  24.280   8.214  1.00  0.00           C  
ATOM   2251  HB2 GLN B 137      -4.422  23.929   7.469  1.00  0.00           H  
ATOM   2252  HB3 GLN B 137      -3.190  23.404   8.606  1.00  0.00           H  
ATOM   2253  CG  GLN B 137      -4.482  24.948   9.363  1.00  0.00           C  
ATOM   2254  HG2 GLN B 137      -5.212  25.651   8.958  1.00  0.00           H  
ATOM   2255  HG3 GLN B 137      -3.780  25.496   9.992  1.00  0.00           H  
ATOM   2256  CD  GLN B 137      -5.197  23.925  10.242  1.00  0.00           C  
ATOM   2257  OE1 GLN B 137      -6.417  23.796  10.257  1.00  0.00           O  
ATOM   2258  NE2 GLN B 137      -4.468  23.124  10.987  1.00  0.00           N  
ATOM   2259 HE21 GLN B 137      -4.935  22.403  11.505  1.00  0.00           H  
ATOM   2260 HE22 GLN B 137      -3.465  23.209  10.989  1.00  0.00           H  
ATOM   2261  C   GLN B 137      -1.911  24.310   6.481  1.00  0.00           C  
ATOM   2262  O   GLN B 137      -2.493  24.016   5.437  1.00  0.00           O  
ATOM   2263  N   GLU B 138      -0.684  23.885   6.778  1.00  0.00           N  
ATOM   2264  H   GLU B 138      -0.197  24.299   7.560  1.00  0.00           H  
ATOM   2265  CA  GLU B 138       0.116  22.995   5.925  1.00  0.00           C  
ATOM   2266  HA  GLU B 138       0.446  23.589   5.077  1.00  0.00           H  
ATOM   2267  CB  GLU B 138       1.369  22.529   6.703  1.00  0.00           C  
ATOM   2268  HB2 GLU B 138       1.341  22.909   7.728  1.00  0.00           H  
ATOM   2269  HB3 GLU B 138       1.380  21.440   6.768  1.00  0.00           H  
ATOM   2270  CG  GLU B 138       2.683  22.974   6.048  1.00  0.00           C  
ATOM   2271  HG2 GLU B 138       3.512  22.610   6.657  1.00  0.00           H  
ATOM   2272  HG3 GLU B 138       2.754  22.491   5.070  1.00  0.00           H  
ATOM   2273  CD  GLU B 138       2.814  24.494   5.878  1.00  0.00           C  
ATOM   2274  OE1 GLU B 138       2.192  25.242   6.668  1.00  0.00           O  
ATOM   2275  OE2 GLU B 138       3.518  24.882   4.917  1.00  0.00           O  
ATOM   2276  C   GLU B 138      -0.675  21.762   5.424  1.00  0.00           C  
ATOM   2277  O   GLU B 138      -1.311  21.083   6.238  1.00  0.00           O  
ATOM   2278  N   PRO B 139      -0.647  21.443   4.113  1.00  0.00           N  
ATOM   2279  CD  PRO B 139      -0.205  22.310   3.031  1.00  0.00           C  
ATOM   2280  HD2 PRO B 139       0.860  22.167   2.891  1.00  0.00           H  
ATOM   2281  HD3 PRO B 139      -0.429  23.357   3.228  1.00  0.00           H  
ATOM   2282  CG  PRO B 139      -0.968  21.864   1.788  1.00  0.00           C  
ATOM   2283  HG2 PRO B 139      -0.402  22.046   0.876  1.00  0.00           H  
ATOM   2284  HG3 PRO B 139      -1.930  22.375   1.744  1.00  0.00           H  
ATOM   2285  CB  PRO B 139      -1.178  20.374   2.036  1.00  0.00           C  
ATOM   2286  HB2 PRO B 139      -0.297  19.827   1.699  1.00  0.00           H  
ATOM   2287  HB3 PRO B 139      -2.070  20.013   1.527  1.00  0.00           H  
ATOM   2288  CA  PRO B 139      -1.329  20.277   3.559  1.00  0.00           C  
ATOM   2289  HA  PRO B 139      -2.381  20.371   3.808  1.00  0.00           H  
ATOM   2290  C   PRO B 139      -0.838  18.937   4.116  1.00  0.00           C  
ATOM   2291  O   PRO B 139       0.284  18.491   3.867  1.00  0.00           O  
ATOM   2292  N   THR B 140      -1.722  18.257   4.842  1.00  0.00           N  
ATOM   2293  H   THR B 140      -2.641  18.672   4.947  1.00  0.00           H  
ATOM   2294  CA  THR B 140      -1.524  16.861   5.259  1.00  0.00           C  
ATOM   2295  HA  THR B 140      -0.481  16.729   5.545  1.00  0.00           H  
ATOM   2296  CB  THR B 140      -2.388  16.503   6.475  1.00  0.00           C  
ATOM   2297  HB  THR B 140      -2.149  15.481   6.771  1.00  0.00           H  
ATOM   2298  CG2 THR B 140      -2.134  17.411   7.680  1.00  0.00           C  
ATOM   2299 HG21 THR B 140      -2.384  18.445   7.442  1.00  0.00           H  
ATOM   2300 HG22 THR B 140      -2.744  17.077   8.518  1.00  0.00           H  
ATOM   2301 HG23 THR B 140      -1.082  17.357   7.962  1.00  0.00           H  
ATOM   2302  OG1 THR B 140      -3.754  16.551   6.148  1.00  0.00           O  
ATOM   2303  HG1 THR B 140      -3.975  17.443   5.850  1.00  0.00           H  
ATOM   2304  C   THR B 140      -1.817  15.915   4.092  1.00  0.00           C  
ATOM   2305  O   THR B 140      -2.511  16.293   3.146  1.00  0.00           O  
ATOM   2306  N   CYS B 141      -1.299  14.683   4.125  1.00  0.00           N  
ATOM   2307  H   CYS B 141      -0.742  14.390   4.914  1.00  0.00           H  
ATOM   2308  CA  CYS B 141      -1.534  13.700   3.064  1.00  0.00           C  
ATOM   2309  HA  CYS B 141      -2.554  13.824   2.709  1.00  0.00           H  
ATOM   2310  CB  CYS B 141      -0.588  14.008   1.890  1.00  0.00           C  
ATOM   2311  HB2 CYS B 141      -0.679  15.063   1.624  1.00  0.00           H  
ATOM   2312  HB3 CYS B 141       0.443  13.811   2.182  1.00  0.00           H  
ATOM   2313  SG  CYS B 141      -1.028  13.016   0.437  1.00  0.00           S  
ATOM   2314  HG  CYS B 141      -0.468  11.868   0.838  1.00  0.00           H  
ATOM   2315  C   CYS B 141      -1.397  12.261   3.590  1.00  0.00           C  
ATOM   2316  O   CYS B 141      -0.472  11.974   4.346  1.00  0.00           O  
ATOM   2317  N   VAL B 142      -2.320  11.374   3.202  1.00  0.00           N  
ATOM   2318  H   VAL B 142      -3.050  11.711   2.579  1.00  0.00           H  
ATOM   2319  CA  VAL B 142      -2.442   9.986   3.704  1.00  0.00           C  
ATOM   2320  HA  VAL B 142      -1.521   9.723   4.221  1.00  0.00           H  
ATOM   2321  CB  VAL B 142      -3.594   9.857   4.727  1.00  0.00           C  
ATOM   2322  HB  VAL B 142      -3.609   8.828   5.089  1.00  0.00           H  
ATOM   2323  CG1 VAL B 142      -3.389  10.756   5.951  1.00  0.00           C  
ATOM   2324 HG11 VAL B 142      -4.146  10.529   6.701  1.00  0.00           H  
ATOM   2325 HG12 VAL B 142      -2.404  10.570   6.381  1.00  0.00           H  
ATOM   2326 HG13 VAL B 142      -3.468  11.807   5.676  1.00  0.00           H  
ATOM   2327  CG2 VAL B 142      -4.976  10.147   4.125  1.00  0.00           C  
ATOM   2328 HG21 VAL B 142      -5.169   9.496   3.273  1.00  0.00           H  
ATOM   2329 HG22 VAL B 142      -5.746   9.962   4.874  1.00  0.00           H  
ATOM   2330 HG23 VAL B 142      -5.042  11.187   3.802  1.00  0.00           H  
ATOM   2331  C   VAL B 142      -2.606   8.969   2.566  1.00  0.00           C  
ATOM   2332  O   VAL B 142      -2.786   9.363   1.412  1.00  0.00           O  
ATOM   2333  N   SER B 143      -2.553   7.668   2.870  1.00  0.00           N  
ATOM   2334  H   SER B 143      -2.333   7.415   3.830  1.00  0.00           H  
ATOM   2335  CA  SER B 143      -2.742   6.567   1.905  1.00  0.00           C  
ATOM   2336  HA  SER B 143      -3.223   6.948   1.005  1.00  0.00           H  
ATOM   2337  CB  SER B 143      -1.369   6.009   1.510  1.00  0.00           C  
ATOM   2338  HB2 SER B 143      -0.778   6.798   1.045  1.00  0.00           H  
ATOM   2339  HB3 SER B 143      -0.850   5.670   2.410  1.00  0.00           H  
ATOM   2340  OG  SER B 143      -1.491   4.919   0.614  1.00  0.00           O  
ATOM   2341  HG  SER B 143      -1.683   5.267  -0.264  1.00  0.00           H  
ATOM   2342  C   SER B 143      -3.625   5.441   2.456  1.00  0.00           C  
ATOM   2343  O   SER B 143      -3.511   5.092   3.628  1.00  0.00           O  
ATOM   2344  N   ASP B 144      -4.477   4.837   1.620  1.00  0.00           N  
ATOM   2345  H   ASP B 144      -4.597   5.197   0.675  1.00  0.00           H  
ATOM   2346  CA  ASP B 144      -5.188   3.591   1.957  1.00  0.00           C  
ATOM   2347  HA  ASP B 144      -5.442   3.620   3.019  1.00  0.00           H  
ATOM   2348  CB  ASP B 144      -6.514   3.503   1.168  1.00  0.00           C  
ATOM   2349  HB2 ASP B 144      -7.128   2.733   1.634  1.00  0.00           H  
ATOM   2350  HB3 ASP B 144      -7.048   4.450   1.268  1.00  0.00           H  
ATOM   2351  CG  ASP B 144      -6.372   3.158  -0.323  1.00  0.00           C  
ATOM   2352  OD1 ASP B 144      -5.246   3.166  -0.862  1.00  0.00           O  
ATOM   2353  OD2 ASP B 144      -7.385   2.797  -0.971  1.00  0.00           O  
ATOM   2354  C   ASP B 144      -4.325   2.324   1.737  1.00  0.00           C  
ATOM   2355  O   ASP B 144      -4.755   1.224   2.093  1.00  0.00           O  
ATOM   2356  N   TYR B 145      -3.129   2.470   1.151  1.00  0.00           N  
ATOM   2357  H   TYR B 145      -2.851   3.417   0.926  1.00  0.00           H  
ATOM   2358  CA  TYR B 145      -2.208   1.407   0.727  1.00  0.00           C  
ATOM   2359  HA  TYR B 145      -1.422   1.934   0.192  1.00  0.00           H  
ATOM   2360  CB  TYR B 145      -1.528   0.763   1.946  1.00  0.00           C  
ATOM   2361  HB2 TYR B 145      -1.694   1.387   2.825  1.00  0.00           H  
ATOM   2362  HB3 TYR B 145      -1.992  -0.202   2.146  1.00  0.00           H  
ATOM   2363  CG  TYR B 145      -0.028   0.601   1.802  1.00  0.00           C  
ATOM   2364  CD1 TYR B 145       0.780   1.752   1.755  1.00  0.00           C  
ATOM   2365  HD1 TYR B 145       0.328   2.735   1.775  1.00  0.00           H  
ATOM   2366  CE1 TYR B 145       2.179   1.629   1.685  1.00  0.00           C  
ATOM   2367  HE1 TYR B 145       2.807   2.504   1.649  1.00  0.00           H  
ATOM   2368  CZ  TYR B 145       2.775   0.356   1.668  1.00  0.00           C  
ATOM   2369  OH  TYR B 145       4.126   0.275   1.600  1.00  0.00           O  
ATOM   2370  HH  TYR B 145       4.458  -0.648   1.668  1.00  0.00           H  
ATOM   2371  CE2 TYR B 145       1.967  -0.805   1.702  1.00  0.00           C  
ATOM   2372  HE2 TYR B 145       2.433  -1.776   1.703  1.00  0.00           H  
ATOM   2373  CD2 TYR B 145       0.564  -0.679   1.757  1.00  0.00           C  
ATOM   2374  HD2 TYR B 145      -0.060  -1.562   1.774  1.00  0.00           H  
ATOM   2375  C   TYR B 145      -2.768   0.401  -0.308  1.00  0.00           C  
ATOM   2376  O   TYR B 145      -2.328  -0.749  -0.379  1.00  0.00           O  
ATOM   2377  N   MET B 146      -3.741   0.810  -1.126  1.00  0.00           N  
ATOM   2378  H   MET B 146      -4.095   1.754  -0.993  1.00  0.00           H  
ATOM   2379  CA  MET B 146      -4.395  -0.050  -2.122  1.00  0.00           C  
ATOM   2380  HA  MET B 146      -3.688  -0.817  -2.441  1.00  0.00           H  
ATOM   2381  CB  MET B 146      -5.582  -0.754  -1.442  1.00  0.00           C  
ATOM   2382  HB2 MET B 146      -5.188  -1.390  -0.653  1.00  0.00           H  
ATOM   2383  HB3 MET B 146      -6.237  -0.005  -0.995  1.00  0.00           H  
ATOM   2384  CG  MET B 146      -6.413  -1.632  -2.385  1.00  0.00           C  
ATOM   2385  HG2 MET B 146      -6.891  -0.996  -3.129  1.00  0.00           H  
ATOM   2386  HG3 MET B 146      -5.746  -2.322  -2.903  1.00  0.00           H  
ATOM   2387  SD  MET B 146      -7.711  -2.592  -1.563  1.00  0.00           S  
ATOM   2388  CE  MET B 146      -8.520  -3.280  -3.034  1.00  0.00           C  
ATOM   2389  HE1 MET B 146      -7.815  -3.904  -3.584  1.00  0.00           H  
ATOM   2390  HE2 MET B 146      -9.375  -3.885  -2.733  1.00  0.00           H  
ATOM   2391  HE3 MET B 146      -8.859  -2.473  -3.681  1.00  0.00           H  
ATOM   2392  C   MET B 146      -4.839   0.664  -3.408  1.00  0.00           C  
ATOM   2393  O   MET B 146      -4.924   0.004  -4.440  1.00  0.00           O  
ATOM   2394  N   SER B 147      -5.157   1.961  -3.383  1.00  0.00           N  
ATOM   2395  H   SER B 147      -5.067   2.455  -2.498  1.00  0.00           H  
ATOM   2396  CA  SER B 147      -5.593   2.718  -4.570  1.00  0.00           C  
ATOM   2397  HA  SER B 147      -4.910   2.521  -5.388  1.00  0.00           H  
ATOM   2398  CB  SER B 147      -6.995   2.232  -4.976  1.00  0.00           C  
ATOM   2399  HB2 SER B 147      -6.963   1.171  -5.221  1.00  0.00           H  
ATOM   2400  HB3 SER B 147      -7.665   2.372  -4.128  1.00  0.00           H  
ATOM   2401  OG  SER B 147      -7.530   2.924  -6.084  1.00  0.00           O  
ATOM   2402  HG  SER B 147      -6.964   2.759  -6.846  1.00  0.00           H  
ATOM   2403  C   SER B 147      -5.623   4.236  -4.367  1.00  0.00           C  
ATOM   2404  O   SER B 147      -5.347   4.990  -5.304  1.00  0.00           O  
ATOM   2405  N   ILE B 148      -5.978   4.695  -3.166  1.00  0.00           N  
ATOM   2406  H   ILE B 148      -6.038   4.036  -2.393  1.00  0.00           H  
ATOM   2407  CA  ILE B 148      -6.368   6.077  -2.889  1.00  0.00           C  
ATOM   2408  HA  ILE B 148      -6.273   6.668  -3.801  1.00  0.00           H  
ATOM   2409  CB  ILE B 148      -7.857   6.131  -2.464  1.00  0.00           C  
ATOM   2410  HB  ILE B 148      -8.004   5.429  -1.641  1.00  0.00           H  
ATOM   2411  CG2 ILE B 148      -8.243   7.536  -1.962  1.00  0.00           C  
ATOM   2412 HG21 ILE B 148      -7.967   8.287  -2.701  1.00  0.00           H  
ATOM   2413 HG22 ILE B 148      -9.311   7.600  -1.762  1.00  0.00           H  
ATOM   2414 HG23 ILE B 148      -7.722   7.757  -1.030  1.00  0.00           H  
ATOM   2415  CG1 ILE B 148      -8.779   5.714  -3.637  1.00  0.00           C  
ATOM   2416 HG12 ILE B 148      -8.844   6.528  -4.358  1.00  0.00           H  
ATOM   2417 HG13 ILE B 148      -8.360   4.852  -4.152  1.00  0.00           H  
ATOM   2418  CD1 ILE B 148     -10.195   5.316  -3.205  1.00  0.00           C  
ATOM   2419 HD11 ILE B 148     -10.718   6.165  -2.766  1.00  0.00           H  
ATOM   2420 HD12 ILE B 148     -10.751   4.977  -4.079  1.00  0.00           H  
ATOM   2421 HD13 ILE B 148     -10.144   4.503  -2.480  1.00  0.00           H  
ATOM   2422  C   ILE B 148      -5.433   6.689  -1.847  1.00  0.00           C  
ATOM   2423  O   ILE B 148      -5.393   6.281  -0.687  1.00  0.00           O  
ATOM   2424  N   SER B 149      -4.728   7.739  -2.253  1.00  0.00           N  
ATOM   2425  H   SER B 149      -4.819   8.010  -3.229  1.00  0.00           H  
ATOM   2426  CA  SER B 149      -4.166   8.745  -1.360  1.00  0.00           C  
ATOM   2427  HA  SER B 149      -4.178   8.362  -0.345  1.00  0.00           H  
ATOM   2428  CB  SER B 149      -2.707   8.991  -1.749  1.00  0.00           C  
ATOM   2429  HB2 SER B 149      -2.130   8.094  -1.525  1.00  0.00           H  
ATOM   2430  HB3 SER B 149      -2.645   9.175  -2.820  1.00  0.00           H  
ATOM   2431  OG  SER B 149      -2.153  10.085  -1.053  1.00  0.00           O  
ATOM   2432  HG  SER B 149      -2.254   9.906  -0.097  1.00  0.00           H  
ATOM   2433  C   SER B 149      -5.049  10.000  -1.367  1.00  0.00           C  
ATOM   2434  O   SER B 149      -5.870  10.207  -2.262  1.00  0.00           O  
ATOM   2435  N   THR B 150      -4.970  10.833  -0.334  1.00  0.00           N  
ATOM   2436  H   THR B 150      -4.274  10.664   0.381  1.00  0.00           H  
ATOM   2437  CA  THR B 150      -5.801  12.040  -0.202  1.00  0.00           C  
ATOM   2438  HA  THR B 150      -5.968  12.457  -1.192  1.00  0.00           H  
ATOM   2439  CB  THR B 150      -7.178  11.695   0.400  1.00  0.00           C  
ATOM   2440  HB  THR B 150      -7.038  11.057   1.273  1.00  0.00           H  
ATOM   2441  CG2 THR B 150      -8.023  12.901   0.812  1.00  0.00           C  
ATOM   2442 HG21 THR B 150      -8.116  13.601  -0.019  1.00  0.00           H  
ATOM   2443 HG22 THR B 150      -9.019  12.569   1.108  1.00  0.00           H  
ATOM   2444 HG23 THR B 150      -7.565  13.403   1.664  1.00  0.00           H  
ATOM   2445  OG1 THR B 150      -7.933  10.995  -0.569  1.00  0.00           O  
ATOM   2446  HG1 THR B 150      -7.307  10.550  -1.161  1.00  0.00           H  
ATOM   2447  C   THR B 150      -5.052  13.091   0.607  1.00  0.00           C  
ATOM   2448  O   THR B 150      -4.381  12.750   1.582  1.00  0.00           O  
ATOM   2449  N   CYS B 151      -5.150  14.351   0.180  1.00  0.00           N  
ATOM   2450  H   CYS B 151      -5.769  14.538  -0.602  1.00  0.00           H  
ATOM   2451  CA  CYS B 151      -4.450  15.502   0.744  1.00  0.00           C  
ATOM   2452  HA  CYS B 151      -3.918  15.183   1.637  1.00  0.00           H  
ATOM   2453  CB  CYS B 151      -3.426  15.989  -0.296  1.00  0.00           C  
ATOM   2454  HB2 CYS B 151      -2.695  15.201  -0.475  1.00  0.00           H  
ATOM   2455  HB3 CYS B 151      -3.944  16.202  -1.230  1.00  0.00           H  
ATOM   2456  SG  CYS B 151      -2.557  17.492   0.230  1.00  0.00           S  
ATOM   2457  HG  CYS B 151      -2.146  17.038   1.427  1.00  0.00           H  
ATOM   2458  C   CYS B 151      -5.459  16.583   1.162  1.00  0.00           C  
ATOM   2459  O   CYS B 151      -6.392  16.862   0.410  1.00  0.00           O  
ATOM   2460  N   GLU B 152      -5.282  17.174   2.347  1.00  0.00           N  
ATOM   2461  H   GLU B 152      -4.441  16.949   2.868  1.00  0.00           H  
ATOM   2462  CA  GLU B 152      -6.228  18.110   2.977  1.00  0.00           C  
ATOM   2463  HA  GLU B 152      -6.906  18.496   2.214  1.00  0.00           H  
ATOM   2464  CB  GLU B 152      -7.097  17.368   4.010  1.00  0.00           C  
ATOM   2465  HB2 GLU B 152      -7.773  16.707   3.466  1.00  0.00           H  
ATOM   2466  HB3 GLU B 152      -6.464  16.757   4.656  1.00  0.00           H  
ATOM   2467  CG  GLU B 152      -7.911  18.323   4.897  1.00  0.00           C  
ATOM   2468  HG2 GLU B 152      -7.258  18.769   5.654  1.00  0.00           H  
ATOM   2469  HG3 GLU B 152      -8.303  19.137   4.285  1.00  0.00           H  
ATOM   2470  CD  GLU B 152      -9.097  17.612   5.548  1.00  0.00           C  
ATOM   2471  OE1 GLU B 152      -9.113  17.550   6.799  1.00  0.00           O  
ATOM   2472  OE2 GLU B 152      -9.997  17.191   4.781  1.00  0.00           O  
ATOM   2473  C   GLU B 152      -5.519  19.313   3.619  1.00  0.00           C  
ATOM   2474  O   GLU B 152      -4.505  19.162   4.307  1.00  0.00           O  
ATOM   2475  N   TRP B 153      -6.100  20.502   3.424  1.00  0.00           N  
ATOM   2476  H   TRP B 153      -6.978  20.515   2.907  1.00  0.00           H  
ATOM   2477  CA  TRP B 153      -5.658  21.779   3.990  1.00  0.00           C  
ATOM   2478  HA  TRP B 153      -5.222  21.595   4.973  1.00  0.00           H  
ATOM   2479  CB  TRP B 153      -4.575  22.399   3.094  1.00  0.00           C  
ATOM   2480  HB2 TRP B 153      -4.173  23.285   3.586  1.00  0.00           H  
ATOM   2481  HB3 TRP B 153      -3.760  21.691   3.010  1.00  0.00           H  
ATOM   2482  CG  TRP B 153      -4.980  22.779   1.703  1.00  0.00           C  
ATOM   2483  CD1 TRP B 153      -5.360  24.014   1.311  1.00  0.00           C  
ATOM   2484  HD1 TRP B 153      -5.423  24.880   1.963  1.00  0.00           H  
ATOM   2485  NE1 TRP B 153      -5.650  24.002  -0.038  1.00  0.00           N  
ATOM   2486  HE1 TRP B 153      -5.988  24.817  -0.531  1.00  0.00           H  
ATOM   2487  CE2 TRP B 153      -5.446  22.754  -0.591  1.00  0.00           C  
ATOM   2488  CZ2 TRP B 153      -5.580  22.244  -1.894  1.00  0.00           C  
ATOM   2489  HZ2 TRP B 153      -5.904  22.889  -2.696  1.00  0.00           H  
ATOM   2490  CH2 TRP B 153      -5.317  20.885  -2.131  1.00  0.00           C  
ATOM   2491  HH2 TRP B 153      -5.409  20.478  -3.128  1.00  0.00           H  
ATOM   2492  CZ3 TRP B 153      -4.935  20.052  -1.067  1.00  0.00           C  
ATOM   2493  HZ3 TRP B 153      -4.738  19.003  -1.242  1.00  0.00           H  
ATOM   2494  CE3 TRP B 153      -4.794  20.576   0.234  1.00  0.00           C  
ATOM   2495  HE3 TRP B 153      -4.477  19.925   1.035  1.00  0.00           H  
ATOM   2496  CD2 TRP B 153      -5.046  21.938   0.508  1.00  0.00           C  
ATOM   2497  C   TRP B 153      -6.828  22.761   4.160  1.00  0.00           C  
ATOM   2498  O   TRP B 153      -7.940  22.532   3.684  1.00  0.00           O  
ATOM   2499  N   LYS B 154      -6.574  23.894   4.827  1.00  0.00           N  
ATOM   2500  H   LYS B 154      -5.631  24.031   5.163  1.00  0.00           H  
ATOM   2501  CA  LYS B 154      -7.507  25.033   4.886  1.00  0.00           C  
ATOM   2502  HA  LYS B 154      -8.438  24.758   4.386  1.00  0.00           H  
ATOM   2503  CB  LYS B 154      -7.852  25.400   6.337  1.00  0.00           C  
ATOM   2504  HB2 LYS B 154      -6.935  25.609   6.893  1.00  0.00           H  
ATOM   2505  HB3 LYS B 154      -8.471  26.300   6.335  1.00  0.00           H  
ATOM   2506  CG  LYS B 154      -8.627  24.267   7.020  1.00  0.00           C  
ATOM   2507  HG2 LYS B 154      -9.483  23.992   6.403  1.00  0.00           H  
ATOM   2508  HG3 LYS B 154      -7.975  23.399   7.124  1.00  0.00           H  
ATOM   2509  CD  LYS B 154      -9.139  24.679   8.402  1.00  0.00           C  
ATOM   2510  HD2 LYS B 154      -8.310  25.079   8.990  1.00  0.00           H  
ATOM   2511  HD3 LYS B 154      -9.893  25.461   8.291  1.00  0.00           H  
ATOM   2512  CE  LYS B 154      -9.761  23.451   9.082  1.00  0.00           C  
ATOM   2513  HE2 LYS B 154     -10.830  23.628   9.236  1.00  0.00           H  
ATOM   2514  HE3 LYS B 154      -9.665  22.593   8.407  1.00  0.00           H  
ATOM   2515  NZ  LYS B 154      -9.091  23.145  10.367  1.00  0.00           N  
ATOM   2516  HZ1 LYS B 154      -8.080  23.108  10.224  1.00  0.00           H  
ATOM   2517  HZ2 LYS B 154      -9.248  23.882  11.039  1.00  0.00           H  
ATOM   2518  HZ3 LYS B 154      -9.403  22.260  10.746  1.00  0.00           H  
ATOM   2519  C   LYS B 154      -6.969  26.238   4.126  1.00  0.00           C  
ATOM   2520  O   LYS B 154      -5.759  26.451   4.066  1.00  0.00           O  
ATOM   2521  N   MET B 155      -7.883  27.041   3.599  1.00  0.00           N  
ATOM   2522  H   MET B 155      -8.853  26.762   3.697  1.00  0.00           H  
ATOM   2523  CA  MET B 155      -7.634  28.373   3.050  1.00  0.00           C  
ATOM   2524  HA  MET B 155      -6.579  28.464   2.798  1.00  0.00           H  
ATOM   2525  CB  MET B 155      -8.452  28.555   1.760  1.00  0.00           C  
ATOM   2526  HB2 MET B 155      -9.512  28.541   2.013  1.00  0.00           H  
ATOM   2527  HB3 MET B 155      -8.222  29.526   1.322  1.00  0.00           H  
ATOM   2528  CG  MET B 155      -8.200  27.457   0.711  1.00  0.00           C  
ATOM   2529  HG2 MET B 155      -8.557  26.507   1.108  1.00  0.00           H  
ATOM   2530  HG3 MET B 155      -8.801  27.680  -0.169  1.00  0.00           H  
ATOM   2531  SD  MET B 155      -6.479  27.233   0.175  1.00  0.00           S  
ATOM   2532  CE  MET B 155      -6.209  28.794  -0.704  1.00  0.00           C  
ATOM   2533  HE1 MET B 155      -6.947  28.900  -1.500  1.00  0.00           H  
ATOM   2534  HE2 MET B 155      -6.308  29.625  -0.009  1.00  0.00           H  
ATOM   2535  HE3 MET B 155      -5.210  28.808  -1.140  1.00  0.00           H  
ATOM   2536  C   MET B 155      -7.968  29.462   4.087  1.00  0.00           C  
ATOM   2537  O   MET B 155      -8.649  29.202   5.078  1.00  0.00           O  
ATOM   2538  N   ASN B 156      -7.515  30.693   3.861  1.00  0.00           N  
ATOM   2539  H   ASN B 156      -6.900  30.831   3.062  1.00  0.00           H  
ATOM   2540  CA  ASN B 156      -7.790  31.858   4.711  1.00  0.00           C  
ATOM   2541  HA  ASN B 156      -7.589  31.574   5.744  1.00  0.00           H  
ATOM   2542  CB  ASN B 156      -6.816  32.989   4.334  1.00  0.00           C  
ATOM   2543  HB2 ASN B 156      -6.920  33.787   5.069  1.00  0.00           H  
ATOM   2544  HB3 ASN B 156      -5.791  32.622   4.387  1.00  0.00           H  
ATOM   2545  CG  ASN B 156      -7.050  33.567   2.946  1.00  0.00           C  
ATOM   2546  OD1 ASN B 156      -7.287  32.872   1.973  1.00  0.00           O  
ATOM   2547  ND2 ASN B 156      -6.965  34.866   2.794  1.00  0.00           N  
ATOM   2548 HD21 ASN B 156      -7.142  35.232   1.873  1.00  0.00           H  
ATOM   2549 HD22 ASN B 156      -6.780  35.466   3.577  1.00  0.00           H  
ATOM   2550  C   ASN B 156      -9.259  32.337   4.676  1.00  0.00           C  
ATOM   2551  O   ASN B 156      -9.640  33.197   5.466  1.00  0.00           O  
ATOM   2552  N   GLY B 157     -10.080  31.785   3.780  1.00  0.00           N  
ATOM   2553  H   GLY B 157      -9.698  31.097   3.147  1.00  0.00           H  
ATOM   2554  CA  GLY B 157     -11.508  32.067   3.667  1.00  0.00           C  
ATOM   2555  HA2 GLY B 157     -11.966  31.992   4.653  1.00  0.00           H  
ATOM   2556  HA3 GLY B 157     -11.642  33.085   3.299  1.00  0.00           H  
ATOM   2557  C   GLY B 157     -12.218  31.100   2.710  1.00  0.00           C  
ATOM   2558  O   GLY B 157     -11.583  30.198   2.154  1.00  0.00           O  
ATOM   2559  N   PRO B 158     -13.537  31.259   2.501  1.00  0.00           N  
ATOM   2560  CD  PRO B 158     -14.437  32.156   3.204  1.00  0.00           C  
ATOM   2561  HD2 PRO B 158     -14.402  33.142   2.738  1.00  0.00           H  
ATOM   2562  HD3 PRO B 158     -14.200  32.226   4.266  1.00  0.00           H  
ATOM   2563  CG  PRO B 158     -15.823  31.540   3.015  1.00  0.00           C  
ATOM   2564  HG2 PRO B 158     -16.613  32.290   3.082  1.00  0.00           H  
ATOM   2565  HG3 PRO B 158     -15.977  30.750   3.752  1.00  0.00           H  
ATOM   2566  CB  PRO B 158     -15.734  30.931   1.615  1.00  0.00           C  
ATOM   2567  HB2 PRO B 158     -15.922  31.705   0.870  1.00  0.00           H  
ATOM   2568  HB3 PRO B 158     -16.432  30.101   1.491  1.00  0.00           H  
ATOM   2569  CA  PRO B 158     -14.279  30.457   1.535  1.00  0.00           C  
ATOM   2570  HA  PRO B 158     -14.225  29.422   1.857  1.00  0.00           H  
ATOM   2571  C   PRO B 158     -13.685  30.574   0.126  1.00  0.00           C  
ATOM   2572  O   PRO B 158     -13.402  31.670  -0.355  1.00  0.00           O  
ATOM   2573  N   THR B 159     -13.476  29.427  -0.521  1.00  0.00           N  
ATOM   2574  H   THR B 159     -13.768  28.567  -0.079  1.00  0.00           H  
ATOM   2575  CA  THR B 159     -12.702  29.311  -1.769  1.00  0.00           C  
ATOM   2576  HA  THR B 159     -12.612  30.286  -2.247  1.00  0.00           H  
ATOM   2577  CB  THR B 159     -11.280  28.801  -1.456  1.00  0.00           C  
ATOM   2578  HB  THR B 159     -11.348  27.792  -1.049  1.00  0.00           H  
ATOM   2579  CG2 THR B 159     -10.374  28.772  -2.687  1.00  0.00           C  
ATOM   2580 HG21 THR B 159     -10.730  28.037  -3.407  1.00  0.00           H  
ATOM   2581 HG22 THR B 159     -10.348  29.758  -3.154  1.00  0.00           H  
ATOM   2582 HG23 THR B 159      -9.362  28.499  -2.389  1.00  0.00           H  
ATOM   2583  OG1 THR B 159     -10.631  29.615  -0.500  1.00  0.00           O  
ATOM   2584  HG1 THR B 159     -11.141  29.630   0.322  1.00  0.00           H  
ATOM   2585  C   THR B 159     -13.409  28.355  -2.734  1.00  0.00           C  
ATOM   2586  O   THR B 159     -13.836  27.277  -2.313  1.00  0.00           O  
ATOM   2587  N   GLN B 160     -13.539  28.707  -4.019  1.00  0.00           N  
ATOM   2588  H   GLN B 160     -13.148  29.587  -4.330  1.00  0.00           H  
ATOM   2589  CA  GLN B 160     -13.952  27.751  -5.058  1.00  0.00           C  
ATOM   2590  HA  GLN B 160     -14.657  27.035  -4.635  1.00  0.00           H  
ATOM   2591  CB  GLN B 160     -14.667  28.466  -6.221  1.00  0.00           C  
ATOM   2592  HB2 GLN B 160     -14.184  29.421  -6.436  1.00  0.00           H  
ATOM   2593  HB3 GLN B 160     -14.599  27.836  -7.108  1.00  0.00           H  
ATOM   2594  CG  GLN B 160     -16.162  28.670  -5.921  1.00  0.00           C  
ATOM   2595  HG2 GLN B 160     -16.591  27.709  -5.636  1.00  0.00           H  
ATOM   2596  HG3 GLN B 160     -16.277  29.361  -5.086  1.00  0.00           H  
ATOM   2597  CD  GLN B 160     -16.961  29.194  -7.116  1.00  0.00           C  
ATOM   2598  OE1 GLN B 160     -16.446  29.647  -8.123  1.00  0.00           O  
ATOM   2599  NE2 GLN B 160     -18.275  29.165  -7.056  1.00  0.00           N  
ATOM   2600 HE21 GLN B 160     -18.744  29.516  -7.872  1.00  0.00           H  
ATOM   2601 HE22 GLN B 160     -18.749  28.774  -6.266  1.00  0.00           H  
ATOM   2602  C   GLN B 160     -12.734  26.939  -5.514  1.00  0.00           C  
ATOM   2603  O   GLN B 160     -12.126  27.220  -6.542  1.00  0.00           O  
ATOM   2604  N   CYS B 161     -12.348  25.944  -4.713  1.00  0.00           N  
ATOM   2605  H   CYS B 161     -12.850  25.791  -3.849  1.00  0.00           H  
ATOM   2606  CA  CYS B 161     -11.111  25.182  -4.906  1.00  0.00           C  
ATOM   2607  HA  CYS B 161     -10.261  25.855  -4.792  1.00  0.00           H  
ATOM   2608  CB  CYS B 161     -11.039  24.106  -3.816  1.00  0.00           C  
ATOM   2609  HB2 CYS B 161     -11.807  23.352  -3.995  1.00  0.00           H  
ATOM   2610  HB3 CYS B 161     -10.069  23.610  -3.865  1.00  0.00           H  
ATOM   2611  SG  CYS B 161     -11.274  24.853  -2.173  1.00  0.00           S  
ATOM   2612  HG  CYS B 161     -10.886  23.768  -1.486  1.00  0.00           H  
ATOM   2613  C   CYS B 161     -11.003  24.567  -6.310  1.00  0.00           C  
ATOM   2614  O   CYS B 161      -9.947  24.656  -6.929  1.00  0.00           O  
ATOM   2615  N   SER B 162     -12.127  24.069  -6.827  1.00  0.00           N  
ATOM   2616  H   SER B 162     -12.932  23.986  -6.222  1.00  0.00           H  
ATOM   2617  CA  SER B 162     -12.280  23.392  -8.115  1.00  0.00           C  
ATOM   2618  HA  SER B 162     -11.599  22.545  -8.124  1.00  0.00           H  
ATOM   2619  CB  SER B 162     -13.720  22.855  -8.206  1.00  0.00           C  
ATOM   2620  HB2 SER B 162     -14.356  23.627  -8.641  1.00  0.00           H  
ATOM   2621  HB3 SER B 162     -13.743  21.981  -8.858  1.00  0.00           H  
ATOM   2622  OG  SER B 162     -14.256  22.522  -6.928  1.00  0.00           O  
ATOM   2623  HG  SER B 162     -14.246  21.526  -6.831  1.00  0.00           H  
ATOM   2624  C   SER B 162     -11.965  24.268  -9.346  1.00  0.00           C  
ATOM   2625  O   SER B 162     -11.884  23.752 -10.460  1.00  0.00           O  
ATOM   2626  N   THR B 163     -11.780  25.581  -9.159  1.00  0.00           N  
ATOM   2627  H   THR B 163     -11.918  25.932  -8.222  1.00  0.00           H  
ATOM   2628  CA  THR B 163     -11.382  26.567 -10.188  1.00  0.00           C  
ATOM   2629  HA  THR B 163     -11.108  26.036 -11.100  1.00  0.00           H  
ATOM   2630  CB  THR B 163     -12.520  27.560 -10.521  1.00  0.00           C  
ATOM   2631  HB  THR B 163     -12.102  28.564 -10.612  1.00  0.00           H  
ATOM   2632  CG2 THR B 163     -13.211  27.231 -11.842  1.00  0.00           C  
ATOM   2633 HG21 THR B 163     -13.616  26.219 -11.808  1.00  0.00           H  
ATOM   2634 HG22 THR B 163     -14.017  27.942 -12.019  1.00  0.00           H  
ATOM   2635 HG23 THR B 163     -12.489  27.309 -12.655  1.00  0.00           H  
ATOM   2636  OG1 THR B 163     -13.511  27.596  -9.518  1.00  0.00           O  
ATOM   2637  HG1 THR B 163     -13.855  28.493  -9.453  1.00  0.00           H  
ATOM   2638  C   THR B 163     -10.154  27.383  -9.777  1.00  0.00           C  
ATOM   2639  O   THR B 163      -9.265  27.617 -10.595  1.00  0.00           O  
ATOM   2640  N   GLU B 164     -10.097  27.827  -8.518  1.00  0.00           N  
ATOM   2641  H   GLU B 164     -10.880  27.629  -7.902  1.00  0.00           H  
ATOM   2642  CA  GLU B 164      -9.036  28.698  -7.993  1.00  0.00           C  
ATOM   2643  HA  GLU B 164      -8.852  29.507  -8.702  1.00  0.00           H  
ATOM   2644  CB  GLU B 164      -9.493  29.306  -6.651  1.00  0.00           C  
ATOM   2645  HB2 GLU B 164      -9.711  28.486  -5.966  1.00  0.00           H  
ATOM   2646  HB3 GLU B 164      -8.674  29.876  -6.212  1.00  0.00           H  
ATOM   2647  CG  GLU B 164     -10.741  30.207  -6.721  1.00  0.00           C  
ATOM   2648  HG2 GLU B 164     -11.506  29.747  -7.351  1.00  0.00           H  
ATOM   2649  HG3 GLU B 164     -11.155  30.271  -5.711  1.00  0.00           H  
ATOM   2650  CD  GLU B 164     -10.460  31.634  -7.217  1.00  0.00           C  
ATOM   2651  OE1 GLU B 164     -11.172  32.550  -6.750  1.00  0.00           O  
ATOM   2652  OE2 GLU B 164      -9.522  31.814  -8.028  1.00  0.00           O  
ATOM   2653  C   GLU B 164      -7.701  27.962  -7.781  1.00  0.00           C  
ATOM   2654  O   GLU B 164      -6.645  28.600  -7.775  1.00  0.00           O  
ATOM   2655  N   LEU B 165      -7.733  26.633  -7.588  1.00  0.00           N  
ATOM   2656  H   LEU B 165      -8.633  26.166  -7.656  1.00  0.00           H  
ATOM   2657  CA  LEU B 165      -6.597  25.802  -7.176  1.00  0.00           C  
ATOM   2658  HA  LEU B 165      -5.692  26.406  -7.203  1.00  0.00           H  
ATOM   2659  CB  LEU B 165      -6.811  25.313  -5.721  1.00  0.00           C  
ATOM   2660  HB2 LEU B 165      -7.656  24.626  -5.732  1.00  0.00           H  
ATOM   2661  HB3 LEU B 165      -5.933  24.745  -5.413  1.00  0.00           H  
ATOM   2662  CG  LEU B 165      -7.104  26.378  -4.643  1.00  0.00           C  
ATOM   2663  HG  LEU B 165      -7.999  26.939  -4.909  1.00  0.00           H  
ATOM   2664  CD1 LEU B 165      -7.343  25.709  -3.284  1.00  0.00           C  
ATOM   2665 HD11 LEU B 165      -6.445  25.189  -2.958  1.00  0.00           H  
ATOM   2666 HD12 LEU B 165      -7.613  26.472  -2.555  1.00  0.00           H  
ATOM   2667 HD13 LEU B 165      -8.167  25.002  -3.363  1.00  0.00           H  
ATOM   2668  CD2 LEU B 165      -5.935  27.346  -4.476  1.00  0.00           C  
ATOM   2669 HD21 LEU B 165      -5.789  27.891  -5.404  1.00  0.00           H  
ATOM   2670 HD22 LEU B 165      -6.159  28.067  -3.692  1.00  0.00           H  
ATOM   2671 HD23 LEU B 165      -5.026  26.799  -4.230  1.00  0.00           H  
ATOM   2672  C   LEU B 165      -6.377  24.597  -8.114  1.00  0.00           C  
ATOM   2673  O   LEU B 165      -7.282  24.151  -8.816  1.00  0.00           O  
ATOM   2674  N   ARG B 166      -5.168  24.023  -8.083  1.00  0.00           N  
ATOM   2675  H   ARG B 166      -4.456  24.475  -7.513  1.00  0.00           H  
ATOM   2676  CA  ARG B 166      -4.900  22.636  -8.515  1.00  0.00           C  
ATOM   2677  HA  ARG B 166      -5.705  22.019  -8.129  1.00  0.00           H  
ATOM   2678  CB  ARG B 166      -4.923  22.451 -10.043  1.00  0.00           C  
ATOM   2679  HB2 ARG B 166      -4.813  21.387 -10.264  1.00  0.00           H  
ATOM   2680  HB3 ARG B 166      -5.895  22.762 -10.424  1.00  0.00           H  
ATOM   2681  CG  ARG B 166      -3.830  23.212 -10.794  1.00  0.00           C  
ATOM   2682  HG2 ARG B 166      -3.936  24.276 -10.582  1.00  0.00           H  
ATOM   2683  HG3 ARG B 166      -2.846  22.878 -10.466  1.00  0.00           H  
ATOM   2684  CD  ARG B 166      -3.968  22.958 -12.301  1.00  0.00           C  
ATOM   2685  HD2 ARG B 166      -3.729  21.913 -12.503  1.00  0.00           H  
ATOM   2686  HD3 ARG B 166      -5.000  23.132 -12.608  1.00  0.00           H  
ATOM   2687  NE  ARG B 166      -3.060  23.830 -13.068  1.00  0.00           N  
ATOM   2688  HE  ARG B 166      -2.205  23.413 -13.397  1.00  0.00           H  
ATOM   2689  CZ  ARG B 166      -3.231  25.124 -13.277  1.00  0.00           C  
ATOM   2690  NH1 ARG B 166      -4.321  25.743 -12.933  1.00  0.00           N  
ATOM   2691 HH11 ARG B 166      -5.056  25.235 -12.472  1.00  0.00           H  
ATOM   2692 HH12 ARG B 166      -4.360  26.751 -12.908  1.00  0.00           H  
ATOM   2693  NH2 ARG B 166      -2.297  25.842 -13.830  1.00  0.00           N  
ATOM   2694 HH21 ARG B 166      -1.395  25.444 -14.020  1.00  0.00           H  
ATOM   2695 HH22 ARG B 166      -2.450  26.827 -13.962  1.00  0.00           H  
ATOM   2696  C   ARG B 166      -3.610  22.101  -7.911  1.00  0.00           C  
ATOM   2697  O   ARG B 166      -2.656  22.854  -7.722  1.00  0.00           O  
ATOM   2698  N   LEU B 167      -3.594  20.806  -7.611  1.00  0.00           N  
ATOM   2699  H   LEU B 167      -4.384  20.237  -7.904  1.00  0.00           H  
ATOM   2700  CA  LEU B 167      -2.434  20.100  -7.069  1.00  0.00           C  
ATOM   2701  HA  LEU B 167      -1.781  20.820  -6.574  1.00  0.00           H  
ATOM   2702  CB  LEU B 167      -2.933  19.080  -6.025  1.00  0.00           C  
ATOM   2703  HB2 LEU B 167      -3.658  19.561  -5.366  1.00  0.00           H  
ATOM   2704  HB3 LEU B 167      -3.453  18.284  -6.559  1.00  0.00           H  
ATOM   2705  CG  LEU B 167      -1.823  18.456  -5.158  1.00  0.00           C  
ATOM   2706  HG  LEU B 167      -0.989  18.149  -5.785  1.00  0.00           H  
ATOM   2707  CD1 LEU B 167      -1.326  19.444  -4.099  1.00  0.00           C  
ATOM   2708 HD11 LEU B 167      -0.531  18.983  -3.513  1.00  0.00           H  
ATOM   2709 HD12 LEU B 167      -0.927  20.340  -4.568  1.00  0.00           H  
ATOM   2710 HD13 LEU B 167      -2.141  19.722  -3.429  1.00  0.00           H  
ATOM   2711  CD2 LEU B 167      -2.342  17.213  -4.435  1.00  0.00           C  
ATOM   2712 HD21 LEU B 167      -3.176  17.476  -3.785  1.00  0.00           H  
ATOM   2713 HD22 LEU B 167      -2.668  16.470  -5.163  1.00  0.00           H  
ATOM   2714 HD23 LEU B 167      -1.544  16.781  -3.833  1.00  0.00           H  
ATOM   2715  C   LEU B 167      -1.636  19.426  -8.196  1.00  0.00           C  
ATOM   2716  O   LEU B 167      -2.226  18.893  -9.139  1.00  0.00           O  
ATOM   2717  N   LEU B 168      -0.308  19.403  -8.072  1.00  0.00           N  
ATOM   2718  H   LEU B 168       0.106  19.931  -7.307  1.00  0.00           H  
ATOM   2719  CA  LEU B 168       0.570  18.461  -8.767  1.00  0.00           C  
ATOM   2720  HA  LEU B 168      -0.045  17.831  -9.404  1.00  0.00           H  
ATOM   2721  CB  LEU B 168       1.595  19.180  -9.662  1.00  0.00           C  
ATOM   2722  HB2 LEU B 168       2.151  19.914  -9.078  1.00  0.00           H  
ATOM   2723  HB3 LEU B 168       2.311  18.425  -9.991  1.00  0.00           H  
ATOM   2724  CG  LEU B 168       0.990  19.841 -10.917  1.00  0.00           C  
ATOM   2725  HG  LEU B 168       0.057  19.347 -11.183  1.00  0.00           H  
ATOM   2726  CD1 LEU B 168       0.723  21.335 -10.698  1.00  0.00           C  
ATOM   2727 HD11 LEU B 168       1.657  21.846 -10.463  1.00  0.00           H  
ATOM   2728 HD12 LEU B 168       0.283  21.762 -11.597  1.00  0.00           H  
ATOM   2729 HD13 LEU B 168       0.030  21.461  -9.868  1.00  0.00           H  
ATOM   2730  CD2 LEU B 168       1.952  19.718 -12.101  1.00  0.00           C  
ATOM   2731 HD21 LEU B 168       1.523  20.185 -12.987  1.00  0.00           H  
ATOM   2732 HD22 LEU B 168       2.122  18.662 -12.321  1.00  0.00           H  
ATOM   2733 HD23 LEU B 168       2.906  20.188 -11.861  1.00  0.00           H  
ATOM   2734  C   LEU B 168       1.275  17.523  -7.776  1.00  0.00           C  
ATOM   2735  O   LEU B 168       1.582  17.911  -6.644  1.00  0.00           O  
ATOM   2736  N   TYR B 169       1.559  16.300  -8.234  1.00  0.00           N  
ATOM   2737  H   TYR B 169       1.295  16.076  -9.190  1.00  0.00           H  
ATOM   2738  CA  TYR B 169       2.292  15.283  -7.474  1.00  0.00           C  
ATOM   2739  HA  TYR B 169       2.984  15.808  -6.817  1.00  0.00           H  
ATOM   2740  CB  TYR B 169       1.330  14.482  -6.580  1.00  0.00           C  
ATOM   2741  HB2 TYR B 169       1.930  13.828  -5.945  1.00  0.00           H  
ATOM   2742  HB3 TYR B 169       0.820  15.184  -5.920  1.00  0.00           H  
ATOM   2743  CG  TYR B 169       0.266  13.641  -7.270  1.00  0.00           C  
ATOM   2744  CD1 TYR B 169      -0.953  14.231  -7.659  1.00  0.00           C  
ATOM   2745  HD1 TYR B 169      -1.105  15.293  -7.519  1.00  0.00           H  
ATOM   2746  CE1 TYR B 169      -1.982  13.441  -8.207  1.00  0.00           C  
ATOM   2747  HE1 TYR B 169      -2.920  13.892  -8.487  1.00  0.00           H  
ATOM   2748  CZ  TYR B 169      -1.794  12.051  -8.362  1.00  0.00           C  
ATOM   2749  OH  TYR B 169      -2.792  11.283  -8.871  1.00  0.00           O  
ATOM   2750  HH  TYR B 169      -3.424  11.803  -9.376  1.00  0.00           H  
ATOM   2751  CE2 TYR B 169      -0.581  11.455  -7.963  1.00  0.00           C  
ATOM   2752  HE2 TYR B 169      -0.457  10.386  -8.073  1.00  0.00           H  
ATOM   2753  CD2 TYR B 169       0.450  12.252  -7.425  1.00  0.00           C  
ATOM   2754  HD2 TYR B 169       1.377  11.794  -7.113  1.00  0.00           H  
ATOM   2755  C   TYR B 169       3.133  14.362  -8.374  1.00  0.00           C  
ATOM   2756  O   TYR B 169       2.684  13.934  -9.437  1.00  0.00           O  
ATOM   2757  N   GLN B 170       4.351  14.021  -7.940  1.00  0.00           N  
ATOM   2758  H   GLN B 170       4.669  14.390  -7.050  1.00  0.00           H  
ATOM   2759  CA  GLN B 170       5.297  13.185  -8.701  1.00  0.00           C  
ATOM   2760  HA  GLN B 170       4.734  12.565  -9.399  1.00  0.00           H  
ATOM   2761  CB  GLN B 170       6.233  14.082  -9.533  1.00  0.00           C  
ATOM   2762  HB2 GLN B 170       5.620  14.740 -10.153  1.00  0.00           H  
ATOM   2763  HB3 GLN B 170       6.821  14.707  -8.859  1.00  0.00           H  
ATOM   2764  CG  GLN B 170       7.191  13.302 -10.456  1.00  0.00           C  
ATOM   2765  HG2 GLN B 170       7.902  12.732  -9.859  1.00  0.00           H  
ATOM   2766  HG3 GLN B 170       6.615  12.607 -11.064  1.00  0.00           H  
ATOM   2767  CD  GLN B 170       7.983  14.219 -11.388  1.00  0.00           C  
ATOM   2768  OE1 GLN B 170       8.204  15.388 -11.116  1.00  0.00           O  
ATOM   2769  NE2 GLN B 170       8.448  13.740 -12.517  1.00  0.00           N  
ATOM   2770 HE21 GLN B 170       8.898  14.392 -13.128  1.00  0.00           H  
ATOM   2771 HE22 GLN B 170       8.264  12.784 -12.810  1.00  0.00           H  
ATOM   2772  C   GLN B 170       6.078  12.251  -7.767  1.00  0.00           C  
ATOM   2773  O   GLN B 170       6.426  12.639  -6.651  1.00  0.00           O  
ATOM   2774  N   LEU B 171       6.313  11.009  -8.206  1.00  0.00           N  
ATOM   2775  H   LEU B 171       6.034  10.779  -9.147  1.00  0.00           H  
ATOM   2776  CA  LEU B 171       7.080   9.999  -7.470  1.00  0.00           C  
ATOM   2777  HA  LEU B 171       6.838  10.082  -6.408  1.00  0.00           H  
ATOM   2778  CB  LEU B 171       6.637   8.601  -7.956  1.00  0.00           C  
ATOM   2779  HB2 LEU B 171       5.572   8.478  -7.764  1.00  0.00           H  
ATOM   2780  HB3 LEU B 171       6.778   8.568  -9.034  1.00  0.00           H  
ATOM   2781  CG  LEU B 171       7.391   7.399  -7.350  1.00  0.00           C  
ATOM   2782  HG  LEU B 171       8.462   7.574  -7.415  1.00  0.00           H  
ATOM   2783  CD1 LEU B 171       7.021   7.161  -5.889  1.00  0.00           C  
ATOM   2784 HD11 LEU B 171       7.692   6.407  -5.479  1.00  0.00           H  
ATOM   2785 HD12 LEU B 171       7.131   8.074  -5.312  1.00  0.00           H  
ATOM   2786 HD13 LEU B 171       5.997   6.804  -5.813  1.00  0.00           H  
ATOM   2787  CD2 LEU B 171       7.051   6.120  -8.120  1.00  0.00           C  
ATOM   2788 HD21 LEU B 171       7.350   6.224  -9.162  1.00  0.00           H  
ATOM   2789 HD22 LEU B 171       7.590   5.278  -7.683  1.00  0.00           H  
ATOM   2790 HD23 LEU B 171       5.981   5.929  -8.073  1.00  0.00           H  
ATOM   2791  C   LEU B 171       8.594  10.237  -7.634  1.00  0.00           C  
ATOM   2792  O   LEU B 171       9.087  10.471  -8.738  1.00  0.00           O  
ATOM   2793  N   VAL B 172       9.347  10.123  -6.537  1.00  0.00           N  
ATOM   2794  H   VAL B 172       8.880   9.945  -5.654  1.00  0.00           H  
ATOM   2795  CA  VAL B 172      10.815  10.236  -6.505  1.00  0.00           C  
ATOM   2796  HA  VAL B 172      11.113  10.938  -7.285  1.00  0.00           H  
ATOM   2797  CB  VAL B 172      11.303  10.839  -5.164  1.00  0.00           C  
ATOM   2798  HB  VAL B 172      11.112  10.133  -4.354  1.00  0.00           H  
ATOM   2799  CG1 VAL B 172      12.800  11.181  -5.191  1.00  0.00           C  
ATOM   2800 HG11 VAL B 172      13.096  11.630  -4.242  1.00  0.00           H  
ATOM   2801 HG12 VAL B 172      13.397  10.281  -5.332  1.00  0.00           H  
ATOM   2802 HG13 VAL B 172      13.012  11.882  -5.998  1.00  0.00           H  
ATOM   2803  CG2 VAL B 172      10.575  12.158  -4.842  1.00  0.00           C  
ATOM   2804 HG21 VAL B 172      10.735  12.875  -5.648  1.00  0.00           H  
ATOM   2805 HG22 VAL B 172       9.507  11.992  -4.729  1.00  0.00           H  
ATOM   2806 HG23 VAL B 172      10.954  12.571  -3.908  1.00  0.00           H  
ATOM   2807  C   VAL B 172      11.452   8.884  -6.871  1.00  0.00           C  
ATOM   2808  O   VAL B 172      12.126   8.243  -6.067  1.00  0.00           O  
ATOM   2809  N   PHE B 173      11.197   8.445  -8.106  1.00  0.00           N  
ATOM   2810  H   PHE B 173      10.614   9.035  -8.691  1.00  0.00           H  
ATOM   2811  CA  PHE B 173      11.715   7.215  -8.717  1.00  0.00           C  
ATOM   2812  HA  PHE B 173      12.670   6.964  -8.253  1.00  0.00           H  
ATOM   2813  CB  PHE B 173      10.747   6.042  -8.478  1.00  0.00           C  
ATOM   2814  HB2 PHE B 173      10.698   5.833  -7.409  1.00  0.00           H  
ATOM   2815  HB3 PHE B 173       9.756   6.353  -8.800  1.00  0.00           H  
ATOM   2816  CG  PHE B 173      11.092   4.757  -9.215  1.00  0.00           C  
ATOM   2817  CD1 PHE B 173      12.190   3.978  -8.810  1.00  0.00           C  
ATOM   2818  HD1 PHE B 173      12.765   4.276  -7.951  1.00  0.00           H  
ATOM   2819  CE1 PHE B 173      12.543   2.813  -9.517  1.00  0.00           C  
ATOM   2820  HE1 PHE B 173      13.382   2.211  -9.194  1.00  0.00           H  
ATOM   2821  CZ  PHE B 173      11.791   2.418 -10.634  1.00  0.00           C  
ATOM   2822  HZ  PHE B 173      12.055   1.521 -11.177  1.00  0.00           H  
ATOM   2823  CE2 PHE B 173      10.696   3.196 -11.049  1.00  0.00           C  
ATOM   2824  HE2 PHE B 173      10.132   2.902 -11.922  1.00  0.00           H  
ATOM   2825  CD2 PHE B 173      10.345   4.360 -10.343  1.00  0.00           C  
ATOM   2826  HD2 PHE B 173       9.513   4.960 -10.684  1.00  0.00           H  
ATOM   2827  C   PHE B 173      11.965   7.435 -10.215  1.00  0.00           C  
ATOM   2828  O   PHE B 173      11.325   8.280 -10.847  1.00  0.00           O  
ATOM   2829  N   LEU B 174      12.897   6.665 -10.780  1.00  0.00           N  
ATOM   2830  H   LEU B 174      13.281   5.920 -10.217  1.00  0.00           H  
ATOM   2831  CA  LEU B 174      13.359   6.768 -12.165  1.00  0.00           C  
ATOM   2832  HA  LEU B 174      13.875   7.721 -12.279  1.00  0.00           H  
ATOM   2833  CB  LEU B 174      14.361   5.626 -12.442  1.00  0.00           C  
ATOM   2834  HB2 LEU B 174      13.814   4.682 -12.397  1.00  0.00           H  
ATOM   2835  HB3 LEU B 174      14.746   5.736 -13.456  1.00  0.00           H  
ATOM   2836  CG  LEU B 174      15.550   5.537 -11.462  1.00  0.00           C  
ATOM   2837  HG  LEU B 174      15.181   5.432 -10.442  1.00  0.00           H  
ATOM   2838  CD1 LEU B 174      16.393   4.306 -11.777  1.00  0.00           C  
ATOM   2839 HD11 LEU B 174      15.756   3.424 -11.761  1.00  0.00           H  
ATOM   2840 HD12 LEU B 174      16.863   4.409 -12.755  1.00  0.00           H  
ATOM   2841 HD13 LEU B 174      17.164   4.187 -11.017  1.00  0.00           H  
ATOM   2842  CD2 LEU B 174      16.456   6.768 -11.535  1.00  0.00           C  
ATOM   2843 HD21 LEU B 174      16.804   6.915 -12.557  1.00  0.00           H  
ATOM   2844 HD22 LEU B 174      15.911   7.647 -11.194  1.00  0.00           H  
ATOM   2845 HD23 LEU B 174      17.315   6.623 -10.882  1.00  0.00           H  
ATOM   2846  C   LEU B 174      12.191   6.741 -13.173  1.00  0.00           C  
ATOM   2847  O   LEU B 174      11.334   5.867 -13.114  1.00  0.00           O  
ATOM   2848  N   LEU B 175      12.181   7.699 -14.109  1.00  0.00           N  
ATOM   2849  H   LEU B 175      12.894   8.407 -14.054  1.00  0.00           H  
ATOM   2850  CA  LEU B 175      11.187   7.828 -15.191  1.00  0.00           C  
ATOM   2851  HA  LEU B 175      11.410   8.763 -15.705  1.00  0.00           H  
ATOM   2852  CB  LEU B 175      11.365   6.697 -16.231  1.00  0.00           C  
ATOM   2853  HB2 LEU B 175      10.992   5.770 -15.791  1.00  0.00           H  
ATOM   2854  HB3 LEU B 175      10.735   6.922 -17.092  1.00  0.00           H  
ATOM   2855  CG  LEU B 175      12.801   6.448 -16.731  1.00  0.00           C  
ATOM   2856  HG  LEU B 175      13.446   6.178 -15.895  1.00  0.00           H  
ATOM   2857  CD1 LEU B 175      12.795   5.284 -17.719  1.00  0.00           C  
ATOM   2858 HD11 LEU B 175      12.163   5.520 -18.573  1.00  0.00           H  
ATOM   2859 HD12 LEU B 175      13.810   5.083 -18.061  1.00  0.00           H  
ATOM   2860 HD13 LEU B 175      12.409   4.393 -17.222  1.00  0.00           H  
ATOM   2861  CD2 LEU B 175      13.396   7.669 -17.441  1.00  0.00           C  
ATOM   2862 HD21 LEU B 175      12.754   7.964 -18.271  1.00  0.00           H  
ATOM   2863 HD22 LEU B 175      13.487   8.500 -16.744  1.00  0.00           H  
ATOM   2864 HD23 LEU B 175      14.387   7.426 -17.822  1.00  0.00           H  
ATOM   2865  C   LEU B 175       9.719   8.000 -14.729  1.00  0.00           C  
ATOM   2866  O   LEU B 175       8.794   7.683 -15.475  1.00  0.00           O  
ATOM   2867  N   SER B 176       9.489   8.512 -13.516  1.00  0.00           N  
ATOM   2868  H   SER B 176      10.277   8.752 -12.934  1.00  0.00           H  
ATOM   2869  CA  SER B 176       8.139   8.813 -13.013  1.00  0.00           C  
ATOM   2870  HA  SER B 176       7.474   7.987 -13.267  1.00  0.00           H  
ATOM   2871  CB  SER B 176       8.145   8.968 -11.495  1.00  0.00           C  
ATOM   2872  HB2 SER B 176       8.768   9.819 -11.216  1.00  0.00           H  
ATOM   2873  HB3 SER B 176       7.124   9.148 -11.156  1.00  0.00           H  
ATOM   2874  OG  SER B 176       8.646   7.799 -10.890  1.00  0.00           O  
ATOM   2875  HG  SER B 176       9.615   7.861 -10.960  1.00  0.00           H  
ATOM   2876  C   SER B 176       7.577  10.106 -13.604  1.00  0.00           C  
ATOM   2877  O   SER B 176       8.229  11.143 -13.527  1.00  0.00           O  
ATOM   2878  N   GLU B 177       6.349  10.066 -14.119  1.00  0.00           N  
ATOM   2879  H   GLU B 177       5.894   9.174 -14.200  1.00  0.00           H  
ATOM   2880  CA  GLU B 177       5.655  11.232 -14.695  1.00  0.00           C  
ATOM   2881  HA  GLU B 177       6.401  11.827 -15.227  1.00  0.00           H  
ATOM   2882  CB  GLU B 177       4.625  10.720 -15.724  1.00  0.00           C  
ATOM   2883  HB2 GLU B 177       5.118   9.989 -16.368  1.00  0.00           H  
ATOM   2884  HB3 GLU B 177       3.821  10.203 -15.195  1.00  0.00           H  
ATOM   2885  CG  GLU B 177       4.008  11.792 -16.632  1.00  0.00           C  
ATOM   2886  HG2 GLU B 177       3.379  11.300 -17.377  1.00  0.00           H  
ATOM   2887  HG3 GLU B 177       3.361  12.441 -16.039  1.00  0.00           H  
ATOM   2888  CD  GLU B 177       5.094  12.622 -17.329  1.00  0.00           C  
ATOM   2889  OE1 GLU B 177       5.517  13.630 -16.717  1.00  0.00           O  
ATOM   2890  OE2 GLU B 177       5.538  12.199 -18.416  1.00  0.00           O  
ATOM   2891  C   GLU B 177       5.009  12.156 -13.635  1.00  0.00           C  
ATOM   2892  O   GLU B 177       4.651  11.707 -12.538  1.00  0.00           O  
ATOM   2893  N   ALA B 178       4.848  13.444 -13.958  1.00  0.00           N  
ATOM   2894  H   ALA B 178       5.116  13.739 -14.900  1.00  0.00           H  
ATOM   2895  CA  ALA B 178       4.167  14.427 -13.111  1.00  0.00           C  
ATOM   2896  HA  ALA B 178       4.356  14.171 -12.069  1.00  0.00           H  
ATOM   2897  CB  ALA B 178       4.783  15.808 -13.362  1.00  0.00           C  
ATOM   2898  HB1 ALA B 178       4.628  16.099 -14.402  1.00  0.00           H  
ATOM   2899  HB2 ALA B 178       4.313  16.542 -12.708  1.00  0.00           H  
ATOM   2900  HB3 ALA B 178       5.853  15.778 -13.152  1.00  0.00           H  
ATOM   2901  C   ALA B 178       2.636  14.436 -13.317  1.00  0.00           C  
ATOM   2902  O   ALA B 178       2.124  14.687 -14.409  1.00  0.00           O  
ATOM   2903  N   HIE B 179       1.883  14.212 -12.237  1.00  0.00           N  
ATOM   2904  H   HIE B 179       2.348  14.066 -11.349  1.00  0.00           H  
ATOM   2905  CA  HIE B 179       0.417  14.153 -12.240  1.00  0.00           C  
ATOM   2906  HA  HIE B 179       0.080  13.931 -13.256  1.00  0.00           H  
ATOM   2907  CB  HIE B 179      -0.051  13.000 -11.341  1.00  0.00           C  
ATOM   2908  HB2 HIE B 179       0.330  13.141 -10.331  1.00  0.00           H  
ATOM   2909  HB3 HIE B 179      -1.140  12.994 -11.296  1.00  0.00           H  
ATOM   2910  CG  HIE B 179       0.400  11.667 -11.870  1.00  0.00           C  
ATOM   2911  ND1 HIE B 179      -0.247  10.959 -12.883  1.00  0.00           N  
ATOM   2912  CE1 HIE B 179       0.583   9.962 -13.217  1.00  0.00           C  
ATOM   2913  HE1 HIE B 179       0.392   9.249 -14.007  1.00  0.00           H  
ATOM   2914  NE2 HIE B 179       1.700  10.010 -12.472  1.00  0.00           N  
ATOM   2915  HE2 HIE B 179       2.518   9.435 -12.609  1.00  0.00           H  
ATOM   2916  CD2 HIE B 179       1.606  11.083 -11.618  1.00  0.00           C  
ATOM   2917  HD2 HIE B 179       2.379  11.475 -10.971  1.00  0.00           H  
ATOM   2918  C   HIE B 179      -0.213  15.480 -11.817  1.00  0.00           C  
ATOM   2919  O   HIE B 179       0.404  16.283 -11.119  1.00  0.00           O  
ATOM   2920  N   THR B 180      -1.474  15.694 -12.198  1.00  0.00           N  
ATOM   2921  H   THR B 180      -1.938  14.965 -12.723  1.00  0.00           H  
ATOM   2922  CA  THR B 180      -2.302  16.842 -11.781  1.00  0.00           C  
ATOM   2923  HA  THR B 180      -1.773  17.419 -11.025  1.00  0.00           H  
ATOM   2924  CB  THR B 180      -2.567  17.774 -12.980  1.00  0.00           C  
ATOM   2925  HB  THR B 180      -2.996  17.192 -13.796  1.00  0.00           H  
ATOM   2926  CG2 THR B 180      -3.490  18.959 -12.685  1.00  0.00           C  
ATOM   2927 HG21 THR B 180      -4.504  18.609 -12.499  1.00  0.00           H  
ATOM   2928 HG22 THR B 180      -3.120  19.507 -11.817  1.00  0.00           H  
ATOM   2929 HG23 THR B 180      -3.510  19.621 -13.550  1.00  0.00           H  
ATOM   2930  OG1 THR B 180      -1.358  18.346 -13.416  1.00  0.00           O  
ATOM   2931  HG1 THR B 180      -0.689  17.652 -13.417  1.00  0.00           H  
ATOM   2932  C   THR B 180      -3.610  16.343 -11.159  1.00  0.00           C  
ATOM   2933  O   THR B 180      -4.109  15.288 -11.550  1.00  0.00           O  
ATOM   2934  N   CYS B 181      -4.191  17.092 -10.220  1.00  0.00           N  
ATOM   2935  H   CYS B 181      -3.707  17.922  -9.883  1.00  0.00           H  
ATOM   2936  CA  CYS B 181      -5.544  16.851  -9.716  1.00  0.00           C  
ATOM   2937  HA  CYS B 181      -6.130  16.389 -10.513  1.00  0.00           H  
ATOM   2938  CB  CYS B 181      -5.468  15.846  -8.560  1.00  0.00           C  
ATOM   2939  HB2 CYS B 181      -4.890  14.979  -8.877  1.00  0.00           H  
ATOM   2940  HB3 CYS B 181      -4.978  16.306  -7.702  1.00  0.00           H  
ATOM   2941  SG  CYS B 181      -7.123  15.272  -8.091  1.00  0.00           S  
ATOM   2942  HG  CYS B 181      -6.700  14.431  -7.133  1.00  0.00           H  
ATOM   2943  C   CYS B 181      -6.246  18.173  -9.344  1.00  0.00           C  
ATOM   2944  O   CYS B 181      -5.588  19.161  -8.999  1.00  0.00           O  
ATOM   2945  N   ILE B 182      -7.578  18.196  -9.443  1.00  0.00           N  
ATOM   2946  H   ILE B 182      -8.057  17.323  -9.618  1.00  0.00           H  
ATOM   2947  CA  ILE B 182      -8.420  19.343  -9.086  1.00  0.00           C  
ATOM   2948  HA  ILE B 182      -7.815  20.246  -9.093  1.00  0.00           H  
ATOM   2949  CB  ILE B 182      -9.539  19.532 -10.136  1.00  0.00           C  
ATOM   2950  HB  ILE B 182     -10.161  18.634 -10.132  1.00  0.00           H  
ATOM   2951  CG2 ILE B 182     -10.443  20.713  -9.758  1.00  0.00           C  
ATOM   2952 HG21 ILE B 182     -11.163  20.906 -10.555  1.00  0.00           H  
ATOM   2953 HG22 ILE B 182     -11.006  20.473  -8.854  1.00  0.00           H  
ATOM   2954 HG23 ILE B 182      -9.857  21.616  -9.583  1.00  0.00           H  
ATOM   2955  CG1 ILE B 182      -9.003  19.701 -11.578  1.00  0.00           C  
ATOM   2956 HG12 ILE B 182      -8.470  18.795 -11.870  1.00  0.00           H  
ATOM   2957 HG13 ILE B 182      -9.855  19.798 -12.253  1.00  0.00           H  
ATOM   2958  CD1 ILE B 182      -8.071  20.900 -11.806  1.00  0.00           C  
ATOM   2959 HD11 ILE B 182      -7.178  20.806 -11.189  1.00  0.00           H  
ATOM   2960 HD12 ILE B 182      -7.769  20.923 -12.853  1.00  0.00           H  
ATOM   2961 HD13 ILE B 182      -8.584  21.832 -11.570  1.00  0.00           H  
ATOM   2962  C   ILE B 182      -8.988  19.116  -7.671  1.00  0.00           C  
ATOM   2963  O   ILE B 182      -9.668  18.109  -7.468  1.00  0.00           O  
ATOM   2964  N   PRO B 183      -8.692  19.980  -6.683  1.00  0.00           N  
ATOM   2965  CD  PRO B 183      -7.756  21.091  -6.743  1.00  0.00           C  
ATOM   2966  HD2 PRO B 183      -8.047  21.817  -7.505  1.00  0.00           H  
ATOM   2967  HD3 PRO B 183      -6.763  20.689  -6.940  1.00  0.00           H  
ATOM   2968  CG  PRO B 183      -7.768  21.744  -5.362  1.00  0.00           C  
ATOM   2969  HG2 PRO B 183      -8.519  22.532  -5.334  1.00  0.00           H  
ATOM   2970  HG3 PRO B 183      -6.786  22.132  -5.089  1.00  0.00           H  
ATOM   2971  CB  PRO B 183      -8.196  20.593  -4.457  1.00  0.00           C  
ATOM   2972  HB2 PRO B 183      -8.638  20.936  -3.524  1.00  0.00           H  
ATOM   2973  HB3 PRO B 183      -7.338  19.955  -4.264  1.00  0.00           H  
ATOM   2974  CA  PRO B 183      -9.197  19.835  -5.324  1.00  0.00           C  
ATOM   2975  HA  PRO B 183      -9.209  18.785  -5.034  1.00  0.00           H  
ATOM   2976  C   PRO B 183     -10.609  20.413  -5.169  1.00  0.00           C  
ATOM   2977  O   PRO B 183     -10.941  21.432  -5.769  1.00  0.00           O  
ATOM   2978  N   GLU B 184     -11.392  19.824  -4.272  1.00  0.00           N  
ATOM   2979  H   GLU B 184     -10.991  19.070  -3.727  1.00  0.00           H  
ATOM   2980  CA  GLU B 184     -12.744  20.253  -3.909  1.00  0.00           C  
ATOM   2981  HA  GLU B 184     -13.126  20.912  -4.689  1.00  0.00           H  
ATOM   2982  CB  GLU B 184     -13.678  19.029  -3.805  1.00  0.00           C  
ATOM   2983  HB2 GLU B 184     -13.302  18.389  -3.004  1.00  0.00           H  
ATOM   2984  HB3 GLU B 184     -14.672  19.367  -3.510  1.00  0.00           H  
ATOM   2985  CG  GLU B 184     -13.822  18.162  -5.073  1.00  0.00           C  
ATOM   2986  HG2 GLU B 184     -12.834  17.894  -5.454  1.00  0.00           H  
ATOM   2987  HG3 GLU B 184     -14.314  17.231  -4.780  1.00  0.00           H  
ATOM   2988  CD  GLU B 184     -14.645  18.833  -6.186  1.00  0.00           C  
ATOM   2989  OE1 GLU B 184     -15.598  18.195  -6.685  1.00  0.00           O  
ATOM   2990  OE2 GLU B 184     -14.343  20.005  -6.517  1.00  0.00           O  
ATOM   2991  C   GLU B 184     -12.756  21.053  -2.592  1.00  0.00           C  
ATOM   2992  O   GLU B 184     -11.835  20.974  -1.772  1.00  0.00           O  
ATOM   2993  N   ASN B 185     -13.818  21.832  -2.365  1.00  0.00           N  
ATOM   2994  H   ASN B 185     -14.569  21.815  -3.041  1.00  0.00           H  
ATOM   2995  CA  ASN B 185     -14.044  22.528  -1.094  1.00  0.00           C  
ATOM   2996  HA  ASN B 185     -13.106  22.978  -0.762  1.00  0.00           H  
ATOM   2997  CB  ASN B 185     -15.069  23.652  -1.322  1.00  0.00           C  
ATOM   2998  HB2 ASN B 185     -14.739  24.282  -2.147  1.00  0.00           H  
ATOM   2999  HB3 ASN B 185     -16.035  23.220  -1.583  1.00  0.00           H  
ATOM   3000  CG  ASN B 185     -15.255  24.511  -0.082  1.00  0.00           C  
ATOM   3001  OD1 ASN B 185     -15.945  24.158   0.862  1.00  0.00           O  
ATOM   3002  ND2 ASN B 185     -14.666  25.680  -0.057  1.00  0.00           N  
ATOM   3003 HD21 ASN B 185     -14.757  26.210   0.800  1.00  0.00           H  
ATOM   3004 HD22 ASN B 185     -14.194  26.038  -0.879  1.00  0.00           H  
ATOM   3005  C   ASN B 185     -14.514  21.541  -0.007  1.00  0.00           C  
ATOM   3006  O   ASN B 185     -15.595  20.967  -0.131  1.00  0.00           O  
ATOM   3007  N   ASN B 186     -13.751  21.385   1.080  1.00  0.00           N  
ATOM   3008  H   ASN B 186     -12.931  21.969   1.172  1.00  0.00           H  
ATOM   3009  CA  ASN B 186     -14.138  20.548   2.225  1.00  0.00           C  
ATOM   3010  HA  ASN B 186     -14.906  19.861   1.860  1.00  0.00           H  
ATOM   3011  CB  ASN B 186     -12.971  19.664   2.721  1.00  0.00           C  
ATOM   3012  HB2 ASN B 186     -12.415  19.286   1.870  1.00  0.00           H  
ATOM   3013  HB3 ASN B 186     -12.298  20.238   3.355  1.00  0.00           H  
ATOM   3014  CG  ASN B 186     -13.493  18.460   3.509  1.00  0.00           C  
ATOM   3015  OD1 ASN B 186     -14.682  18.178   3.545  1.00  0.00           O  
ATOM   3016  ND2 ASN B 186     -12.660  17.685   4.158  1.00  0.00           N  
ATOM   3017 HD21 ASN B 186     -13.052  16.894   4.626  1.00  0.00           H  
ATOM   3018 HD22 ASN B 186     -11.645  17.815   4.193  1.00  0.00           H  
ATOM   3019  C   ASN B 186     -14.821  21.362   3.342  1.00  0.00           C  
ATOM   3020  O   ASN B 186     -14.363  21.398   4.483  1.00  0.00           O  
ATOM   3021  N   GLY B 187     -15.904  22.058   2.990  1.00  0.00           N  
ATOM   3022  H   GLY B 187     -16.159  22.050   2.009  1.00  0.00           H  
ATOM   3023  CA  GLY B 187     -16.732  22.833   3.914  1.00  0.00           C  
ATOM   3024  HA2 GLY B 187     -17.721  22.954   3.473  1.00  0.00           H  
ATOM   3025  HA3 GLY B 187     -16.847  22.277   4.844  1.00  0.00           H  
ATOM   3026  C   GLY B 187     -16.159  24.213   4.256  1.00  0.00           C  
ATOM   3027  O   GLY B 187     -15.181  24.355   4.991  1.00  0.00           O  
ATOM   3028  N   GLY B 188     -16.811  25.268   3.761  1.00  0.00           N  
ATOM   3029  H   GLY B 188     -17.540  25.095   3.086  1.00  0.00           H  
ATOM   3030  CA  GLY B 188     -16.432  26.652   4.046  1.00  0.00           C  
ATOM   3031  HA2 GLY B 188     -17.148  27.330   3.582  1.00  0.00           H  
ATOM   3032  HA3 GLY B 188     -16.451  26.814   5.125  1.00  0.00           H  
ATOM   3033  C   GLY B 188     -15.037  26.980   3.511  1.00  0.00           C  
ATOM   3034  O   GLY B 188     -14.864  27.188   2.312  1.00  0.00           O  
ATOM   3035  N   ALA B 189     -14.055  27.071   4.409  1.00  0.00           N  
ATOM   3036  H   ALA B 189     -14.276  26.826   5.363  1.00  0.00           H  
ATOM   3037  CA  ALA B 189     -12.649  27.327   4.082  1.00  0.00           C  
ATOM   3038  HA  ALA B 189     -12.597  27.794   3.097  1.00  0.00           H  
ATOM   3039  CB  ALA B 189     -12.109  28.338   5.099  1.00  0.00           C  
ATOM   3040  HB1 ALA B 189     -12.062  27.890   6.092  1.00  0.00           H  
ATOM   3041  HB2 ALA B 189     -11.108  28.646   4.800  1.00  0.00           H  
ATOM   3042  HB3 ALA B 189     -12.747  29.222   5.127  1.00  0.00           H  
ATOM   3043  C   ALA B 189     -11.773  26.052   4.004  1.00  0.00           C  
ATOM   3044  O   ALA B 189     -10.566  26.162   3.783  1.00  0.00           O  
ATOM   3045  N   GLY B 190     -12.336  24.855   4.219  1.00  0.00           N  
ATOM   3046  H   GLY B 190     -13.338  24.802   4.371  1.00  0.00           H  
ATOM   3047  CA  GLY B 190     -11.630  23.580   4.042  1.00  0.00           C  
ATOM   3048  HA2 GLY B 190     -10.655  23.629   4.523  1.00  0.00           H  
ATOM   3049  HA3 GLY B 190     -12.201  22.781   4.515  1.00  0.00           H  
ATOM   3050  C   GLY B 190     -11.424  23.215   2.569  1.00  0.00           C  
ATOM   3051  O   GLY B 190     -12.151  23.686   1.694  1.00  0.00           O  
ATOM   3052  N   CYS B 191     -10.439  22.369   2.273  1.00  0.00           N  
ATOM   3053  H   CYS B 191      -9.829  22.035   3.014  1.00  0.00           H  
ATOM   3054  CA  CYS B 191     -10.061  21.976   0.917  1.00  0.00           C  
ATOM   3055  HA  CYS B 191     -10.945  21.964   0.279  1.00  0.00           H  
ATOM   3056  CB  CYS B 191      -9.085  23.032   0.384  1.00  0.00           C  
ATOM   3057  HB2 CYS B 191      -9.532  24.021   0.487  1.00  0.00           H  
ATOM   3058  HB3 CYS B 191      -8.161  22.998   0.965  1.00  0.00           H  
ATOM   3059  SG  CYS B 191      -8.727  22.726  -1.363  1.00  0.00           S  
ATOM   3060  HG  CYS B 191      -7.876  21.704  -1.176  1.00  0.00           H  
ATOM   3061  C   CYS B 191      -9.447  20.567   0.911  1.00  0.00           C  
ATOM   3062  O   CYS B 191      -8.670  20.235   1.808  1.00  0.00           O  
ATOM   3063  N   VAL B 192      -9.775  19.746  -0.091  1.00  0.00           N  
ATOM   3064  H   VAL B 192     -10.398  20.087  -0.822  1.00  0.00           H  
ATOM   3065  CA  VAL B 192      -9.380  18.329  -0.157  1.00  0.00           C  
ATOM   3066  HA  VAL B 192      -8.450  18.213   0.397  1.00  0.00           H  
ATOM   3067  CB  VAL B 192     -10.439  17.450   0.545  1.00  0.00           C  
ATOM   3068  HB  VAL B 192     -10.593  17.853   1.546  1.00  0.00           H  
ATOM   3069  CG1 VAL B 192     -11.791  17.449  -0.186  1.00  0.00           C  
ATOM   3070 HG11 VAL B 192     -11.707  16.948  -1.151  1.00  0.00           H  
ATOM   3071 HG12 VAL B 192     -12.532  16.925   0.420  1.00  0.00           H  
ATOM   3072 HG13 VAL B 192     -12.137  18.469  -0.351  1.00  0.00           H  
ATOM   3073  CG2 VAL B 192      -9.981  15.996   0.710  1.00  0.00           C  
ATOM   3074 HG21 VAL B 192      -9.913  15.494  -0.255  1.00  0.00           H  
ATOM   3075 HG22 VAL B 192      -9.012  15.975   1.210  1.00  0.00           H  
ATOM   3076 HG23 VAL B 192     -10.698  15.465   1.336  1.00  0.00           H  
ATOM   3077  C   VAL B 192      -9.108  17.884  -1.598  1.00  0.00           C  
ATOM   3078  O   VAL B 192      -9.770  18.328  -2.533  1.00  0.00           O  
ATOM   3079  N   CYS B 193      -8.133  16.993  -1.791  1.00  0.00           N  
ATOM   3080  H   CYS B 193      -7.595  16.725  -0.973  1.00  0.00           H  
ATOM   3081  CA  CYS B 193      -7.660  16.529  -3.096  1.00  0.00           C  
ATOM   3082  HA  CYS B 193      -8.398  16.779  -3.861  1.00  0.00           H  
ATOM   3083  CB  CYS B 193      -6.356  17.273  -3.402  1.00  0.00           C  
ATOM   3084  HB2 CYS B 193      -6.485  18.333  -3.192  1.00  0.00           H  
ATOM   3085  HB3 CYS B 193      -5.561  16.895  -2.755  1.00  0.00           H  
ATOM   3086  SG  CYS B 193      -5.900  17.042  -5.143  1.00  0.00           S  
ATOM   3087  HG  CYS B 193      -5.659  15.718  -5.119  1.00  0.00           H  
ATOM   3088  C   CYS B 193      -7.411  15.013  -3.127  1.00  0.00           C  
ATOM   3089  O   CYS B 193      -6.752  14.480  -2.232  1.00  0.00           O  
ATOM   3090  N   HIE B 194      -7.858  14.325  -4.184  1.00  0.00           N  
ATOM   3091  H   HIE B 194      -8.336  14.837  -4.912  1.00  0.00           H  
ATOM   3092  CA  HIE B 194      -7.506  12.922  -4.452  1.00  0.00           C  
ATOM   3093  HA  HIE B 194      -7.546  12.363  -3.515  1.00  0.00           H  
ATOM   3094  CB  HIE B 194      -8.535  12.303  -5.418  1.00  0.00           C  
ATOM   3095  HB2 HIE B 194      -9.519  12.315  -4.947  1.00  0.00           H  
ATOM   3096  HB3 HIE B 194      -8.588  12.913  -6.321  1.00  0.00           H  
ATOM   3097  CG  HIE B 194      -8.214  10.884  -5.828  1.00  0.00           C  
ATOM   3098  ND1 HIE B 194      -7.478  10.513  -6.955  1.00  0.00           N  
ATOM   3099  CE1 HIE B 194      -7.358   9.180  -6.900  1.00  0.00           C  
ATOM   3100  HE1 HIE B 194      -6.836   8.580  -7.633  1.00  0.00           H  
ATOM   3101  NE2 HIE B 194      -7.958   8.701  -5.797  1.00  0.00           N  
ATOM   3102  HE2 HIE B 194      -7.968   7.729  -5.521  1.00  0.00           H  
ATOM   3103  CD2 HIE B 194      -8.508   9.762  -5.109  1.00  0.00           C  
ATOM   3104  HD2 HIE B 194      -9.047   9.733  -4.173  1.00  0.00           H  
ATOM   3105  C   HIE B 194      -6.076  12.800  -5.004  1.00  0.00           C  
ATOM   3106  O   HIE B 194      -5.608  13.690  -5.720  1.00  0.00           O  
ATOM   3107  N   LEU B 195      -5.396  11.694  -4.693  1.00  0.00           N  
ATOM   3108  H   LEU B 195      -5.816  11.031  -4.047  1.00  0.00           H  
ATOM   3109  CA  LEU B 195      -4.148  11.264  -5.322  1.00  0.00           C  
ATOM   3110  HA  LEU B 195      -4.029  11.787  -6.272  1.00  0.00           H  
ATOM   3111  CB  LEU B 195      -2.937  11.595  -4.426  1.00  0.00           C  
ATOM   3112  HB2 LEU B 195      -3.090  11.153  -3.446  1.00  0.00           H  
ATOM   3113  HB3 LEU B 195      -2.078  11.107  -4.884  1.00  0.00           H  
ATOM   3114  CG  LEU B 195      -2.596  13.086  -4.235  1.00  0.00           C  
ATOM   3115  HG  LEU B 195      -2.832  13.642  -5.143  1.00  0.00           H  
ATOM   3116  CD1 LEU B 195      -3.304  13.720  -3.035  1.00  0.00           C  
ATOM   3117 HD11 LEU B 195      -4.381  13.666  -3.155  1.00  0.00           H  
ATOM   3118 HD12 LEU B 195      -3.024  14.769  -2.956  1.00  0.00           H  
ATOM   3119 HD13 LEU B 195      -3.031  13.199  -2.115  1.00  0.00           H  
ATOM   3120  CD2 LEU B 195      -1.099  13.236  -3.950  1.00  0.00           C  
ATOM   3121 HD21 LEU B 195      -0.523  12.794  -4.759  1.00  0.00           H  
ATOM   3122 HD22 LEU B 195      -0.843  14.293  -3.877  1.00  0.00           H  
ATOM   3123 HD23 LEU B 195      -0.844  12.735  -3.014  1.00  0.00           H  
ATOM   3124  C   LEU B 195      -4.233   9.754  -5.625  1.00  0.00           C  
ATOM   3125  O   LEU B 195      -4.667   8.964  -4.786  1.00  0.00           O  
ATOM   3126  N   LEU B 196      -3.818   9.332  -6.821  1.00  0.00           N  
ATOM   3127  H   LEU B 196      -3.441  10.011  -7.471  1.00  0.00           H  
ATOM   3128  CA  LEU B 196      -3.818   7.929  -7.249  1.00  0.00           C  
ATOM   3129  HA  LEU B 196      -4.684   7.433  -6.808  1.00  0.00           H  
ATOM   3130  CB  LEU B 196      -3.967   7.893  -8.783  1.00  0.00           C  
ATOM   3131  HB2 LEU B 196      -4.862   8.454  -9.050  1.00  0.00           H  
ATOM   3132  HB3 LEU B 196      -3.113   8.410  -9.220  1.00  0.00           H  
ATOM   3133  CG  LEU B 196      -4.062   6.497  -9.428  1.00  0.00           C  
ATOM   3134  HG  LEU B 196      -3.137   5.948  -9.246  1.00  0.00           H  
ATOM   3135  CD1 LEU B 196      -5.244   5.680  -8.903  1.00  0.00           C  
ATOM   3136 HD11 LEU B 196      -5.292   4.729  -9.435  1.00  0.00           H  
ATOM   3137 HD12 LEU B 196      -6.179   6.220  -9.052  1.00  0.00           H  
ATOM   3138 HD13 LEU B 196      -5.110   5.462  -7.845  1.00  0.00           H  
ATOM   3139  CD2 LEU B 196      -4.260   6.660 -10.938  1.00  0.00           C  
ATOM   3140 HD21 LEU B 196      -4.260   5.677 -11.412  1.00  0.00           H  
ATOM   3141 HD22 LEU B 196      -3.441   7.243 -11.358  1.00  0.00           H  
ATOM   3142 HD23 LEU B 196      -5.207   7.159 -11.148  1.00  0.00           H  
ATOM   3143  C   LEU B 196      -2.553   7.224  -6.729  1.00  0.00           C  
ATOM   3144  O   LEU B 196      -1.440   7.723  -6.926  1.00  0.00           O  
ATOM   3145  N   MET B 197      -2.730   6.104  -6.015  1.00  0.00           N  
ATOM   3146  H   MET B 197      -3.679   5.772  -5.868  1.00  0.00           H  
ATOM   3147  CA  MET B 197      -1.653   5.424  -5.283  1.00  0.00           C  
ATOM   3148  HA  MET B 197      -0.777   5.419  -5.932  1.00  0.00           H  
ATOM   3149  CB  MET B 197      -1.317   6.242  -4.010  1.00  0.00           C  
ATOM   3150  HB2 MET B 197      -1.910   7.156  -3.997  1.00  0.00           H  
ATOM   3151  HB3 MET B 197      -1.557   5.701  -3.096  1.00  0.00           H  
ATOM   3152  CG  MET B 197       0.163   6.638  -3.980  1.00  0.00           C  
ATOM   3153  HG2 MET B 197       0.761   5.753  -3.766  1.00  0.00           H  
ATOM   3154  HG3 MET B 197       0.453   7.008  -4.964  1.00  0.00           H  
ATOM   3155  SD  MET B 197       0.558   7.919  -2.763  1.00  0.00           S  
ATOM   3156  CE  MET B 197       0.122   9.387  -3.736  1.00  0.00           C  
ATOM   3157  HE1 MET B 197       0.882   9.562  -4.497  1.00  0.00           H  
ATOM   3158  HE2 MET B 197      -0.840   9.236  -4.223  1.00  0.00           H  
ATOM   3159  HE3 MET B 197       0.058  10.256  -3.080  1.00  0.00           H  
ATOM   3160  C   MET B 197      -1.993   3.943  -5.013  1.00  0.00           C  
ATOM   3161  O   MET B 197      -2.155   3.503  -3.877  1.00  0.00           O  
ATOM   3162  N   ASP B 198      -2.134   3.159  -6.084  1.00  0.00           N  
ATOM   3163  H   ASP B 198      -1.984   3.554  -7.009  1.00  0.00           H  
ATOM   3164  CA  ASP B 198      -2.373   1.704  -6.049  1.00  0.00           C  
ATOM   3165  HA  ASP B 198      -2.949   1.471  -5.158  1.00  0.00           H  
ATOM   3166  CB  ASP B 198      -3.207   1.270  -7.273  1.00  0.00           C  
ATOM   3167  HB2 ASP B 198      -3.312   0.184  -7.247  1.00  0.00           H  
ATOM   3168  HB3 ASP B 198      -4.208   1.690  -7.194  1.00  0.00           H  
ATOM   3169  CG  ASP B 198      -2.647   1.694  -8.636  1.00  0.00           C  
ATOM   3170  OD1 ASP B 198      -3.111   1.106  -9.640  1.00  0.00           O  
ATOM   3171  OD2 ASP B 198      -1.719   2.535  -8.684  1.00  0.00           O  
ATOM   3172  C   ASP B 198      -1.077   0.869  -5.956  1.00  0.00           C  
ATOM   3173  O   ASP B 198      -0.929   0.062  -5.039  1.00  0.00           O  
ATOM   3174  N   ASP B 199      -0.107   1.093  -6.853  1.00  0.00           N  
ATOM   3175  H   ASP B 199      -0.358   1.715  -7.621  1.00  0.00           H  
ATOM   3176  CA  ASP B 199       1.231   0.455  -6.883  1.00  0.00           C  
ATOM   3177  HA  ASP B 199       1.085  -0.617  -6.760  1.00  0.00           H  
ATOM   3178  CB  ASP B 199       1.923   0.714  -8.245  1.00  0.00           C  
ATOM   3179  HB2 ASP B 199       1.558   1.651  -8.673  1.00  0.00           H  
ATOM   3180  HB3 ASP B 199       2.996   0.838  -8.111  1.00  0.00           H  
ATOM   3181  CG  ASP B 199       1.771  -0.414  -9.264  1.00  0.00           C  
ATOM   3182  OD1 ASP B 199       1.127  -1.444  -8.961  1.00  0.00           O  
ATOM   3183  OD2 ASP B 199       2.315  -0.270 -10.376  1.00  0.00           O  
ATOM   3184  C   ASP B 199       2.166   0.863  -5.727  1.00  0.00           C  
ATOM   3185  O   ASP B 199       3.361   0.565  -5.750  1.00  0.00           O  
ATOM   3186  N   VAL B 200       1.650   1.540  -4.706  1.00  0.00           N  
ATOM   3187  H   VAL B 200       0.645   1.641  -4.683  1.00  0.00           H  
ATOM   3188  CA  VAL B 200       2.427   2.097  -3.592  1.00  0.00           C  
ATOM   3189  HA  VAL B 200       3.130   2.804  -4.024  1.00  0.00           H  
ATOM   3190  CB  VAL B 200       1.493   2.897  -2.668  1.00  0.00           C  
ATOM   3191  HB  VAL B 200       0.954   3.605  -3.295  1.00  0.00           H  
ATOM   3192  CG1 VAL B 200       0.445   2.049  -1.940  1.00  0.00           C  
ATOM   3193 HG11 VAL B 200      -0.233   2.718  -1.414  1.00  0.00           H  
ATOM   3194 HG12 VAL B 200      -0.136   1.468  -2.656  1.00  0.00           H  
ATOM   3195 HG13 VAL B 200       0.922   1.374  -1.229  1.00  0.00           H  
ATOM   3196  CG2 VAL B 200       2.269   3.709  -1.629  1.00  0.00           C  
ATOM   3197 HG21 VAL B 200       1.570   4.339  -1.081  1.00  0.00           H  
ATOM   3198 HG22 VAL B 200       2.780   3.050  -0.928  1.00  0.00           H  
ATOM   3199 HG23 VAL B 200       3.004   4.342  -2.128  1.00  0.00           H  
ATOM   3200  C   VAL B 200       3.255   1.043  -2.838  1.00  0.00           C  
ATOM   3201  O   VAL B 200       2.803  -0.088  -2.634  1.00  0.00           O  
ATOM   3202  N   VAL B 201       4.471   1.404  -2.437  1.00  0.00           N  
ATOM   3203  H   VAL B 201       4.785   2.338  -2.696  1.00  0.00           H  
ATOM   3204  CA  VAL B 201       5.421   0.562  -1.694  1.00  0.00           C  
ATOM   3205  HA  VAL B 201       4.873  -0.238  -1.194  1.00  0.00           H  
ATOM   3206  CB  VAL B 201       6.459  -0.095  -2.626  1.00  0.00           C  
ATOM   3207  HB  VAL B 201       7.142  -0.626  -1.981  1.00  0.00           H  
ATOM   3208  CG1 VAL B 201       5.863  -1.140  -3.569  1.00  0.00           C  
ATOM   3209 HG11 VAL B 201       5.124  -0.679  -4.223  1.00  0.00           H  
ATOM   3210 HG12 VAL B 201       6.653  -1.580  -4.177  1.00  0.00           H  
ATOM   3211 HG13 VAL B 201       5.408  -1.927  -2.979  1.00  0.00           H  
ATOM   3212  CG2 VAL B 201       7.281   0.891  -3.459  1.00  0.00           C  
ATOM   3213 HG21 VAL B 201       8.070   0.362  -3.991  1.00  0.00           H  
ATOM   3214 HG22 VAL B 201       6.639   1.395  -4.182  1.00  0.00           H  
ATOM   3215 HG23 VAL B 201       7.747   1.636  -2.818  1.00  0.00           H  
ATOM   3216  C   VAL B 201       6.129   1.361  -0.598  1.00  0.00           C  
ATOM   3217  O   VAL B 201       6.087   2.590  -0.567  1.00  0.00           O  
ATOM   3218  N   SER B 202       6.822   0.670   0.303  1.00  0.00           N  
ATOM   3219  H   SER B 202       6.811  -0.342   0.239  1.00  0.00           H  
ATOM   3220  CA  SER B 202       7.475   1.275   1.465  1.00  0.00           C  
ATOM   3221  HA  SER B 202       6.733   1.875   1.972  1.00  0.00           H  
ATOM   3222  CB  SER B 202       7.922   0.204   2.458  1.00  0.00           C  
ATOM   3223  HB2 SER B 202       8.461   0.678   3.281  1.00  0.00           H  
ATOM   3224  HB3 SER B 202       7.037  -0.291   2.860  1.00  0.00           H  
ATOM   3225  OG  SER B 202       8.747  -0.759   1.837  1.00  0.00           O  
ATOM   3226  HG  SER B 202       8.142  -1.304   1.282  1.00  0.00           H  
ATOM   3227  C   SER B 202       8.626   2.215   1.105  1.00  0.00           C  
ATOM   3228  O   SER B 202       8.819   3.202   1.821  1.00  0.00           O  
ATOM   3229  N   ALA B 203       9.344   1.959   0.006  1.00  0.00           N  
ATOM   3230  H   ALA B 203       9.198   1.075  -0.472  1.00  0.00           H  
ATOM   3231  CA  ALA B 203      10.392   2.838  -0.509  1.00  0.00           C  
ATOM   3232  HA  ALA B 203      11.102   3.039   0.292  1.00  0.00           H  
ATOM   3233  CB  ALA B 203      11.115   2.086  -1.631  1.00  0.00           C  
ATOM   3234  HB1 ALA B 203      11.929   2.702  -2.014  1.00  0.00           H  
ATOM   3235  HB2 ALA B 203      11.519   1.146  -1.253  1.00  0.00           H  
ATOM   3236  HB3 ALA B 203      10.418   1.887  -2.446  1.00  0.00           H  
ATOM   3237  C   ALA B 203       9.891   4.196  -1.040  1.00  0.00           C  
ATOM   3238  O   ALA B 203      10.684   5.132  -1.138  1.00  0.00           O  
ATOM   3239  N   ASP B 204       8.612   4.312  -1.414  1.00  0.00           N  
ATOM   3240  H   ASP B 204       7.978   3.545  -1.236  1.00  0.00           H  
ATOM   3241  CA  ASP B 204       8.101   5.478  -2.136  1.00  0.00           C  
ATOM   3242  HA  ASP B 204       8.709   5.612  -3.033  1.00  0.00           H  
ATOM   3243  CB  ASP B 204       6.645   5.281  -2.568  1.00  0.00           C  
ATOM   3244  HB2 ASP B 204       6.039   5.024  -1.698  1.00  0.00           H  
ATOM   3245  HB3 ASP B 204       6.271   6.232  -2.954  1.00  0.00           H  
ATOM   3246  CG  ASP B 204       6.417   4.254  -3.666  1.00  0.00           C  
ATOM   3247  OD1 ASP B 204       7.278   4.046  -4.540  1.00  0.00           O  
ATOM   3248  OD2 ASP B 204       5.267   3.781  -3.747  1.00  0.00           O  
ATOM   3249  C   ASP B 204       8.158   6.773  -1.323  1.00  0.00           C  
ATOM   3250  O   ASP B 204       7.733   6.835  -0.172  1.00  0.00           O  
ATOM   3251  N   GLN B 205       8.557   7.854  -1.992  1.00  0.00           N  
ATOM   3252  H   GLN B 205       8.918   7.725  -2.927  1.00  0.00           H  
ATOM   3253  CA  GLN B 205       8.364   9.231  -1.549  1.00  0.00           C  
ATOM   3254  HA  GLN B 205       7.573   9.255  -0.798  1.00  0.00           H  
ATOM   3255  CB  GLN B 205       9.659   9.742  -0.891  1.00  0.00           C  
ATOM   3256  HB2 GLN B 205       9.891   9.080  -0.055  1.00  0.00           H  
ATOM   3257  HB3 GLN B 205      10.479   9.690  -1.609  1.00  0.00           H  
ATOM   3258  CG  GLN B 205       9.547  11.182  -0.364  1.00  0.00           C  
ATOM   3259  HG2 GLN B 205       9.473  11.868  -1.208  1.00  0.00           H  
ATOM   3260  HG3 GLN B 205       8.643  11.278   0.235  1.00  0.00           H  
ATOM   3261  CD  GLN B 205      10.728  11.608   0.508  1.00  0.00           C  
ATOM   3262  OE1 GLN B 205      11.547  10.830   0.964  1.00  0.00           O  
ATOM   3263  NE2 GLN B 205      10.863  12.885   0.786  1.00  0.00           N  
ATOM   3264 HE21 GLN B 205      11.662  13.141   1.336  1.00  0.00           H  
ATOM   3265 HE22 GLN B 205      10.198  13.558   0.418  1.00  0.00           H  
ATOM   3266  C   GLN B 205       7.900  10.069  -2.746  1.00  0.00           C  
ATOM   3267  O   GLN B 205       8.316   9.819  -3.876  1.00  0.00           O  
ATOM   3268  N   TYR B 206       7.023  11.044  -2.514  1.00  0.00           N  
ATOM   3269  H   TYR B 206       6.697  11.179  -1.561  1.00  0.00           H  
ATOM   3270  CA  TYR B 206       6.483  11.951  -3.531  1.00  0.00           C  
ATOM   3271  HA  TYR B 206       6.923  11.713  -4.497  1.00  0.00           H  
ATOM   3272  CB  TYR B 206       4.954  11.781  -3.644  1.00  0.00           C  
ATOM   3273  HB2 TYR B 206       4.524  11.822  -2.643  1.00  0.00           H  
ATOM   3274  HB3 TYR B 206       4.559  12.642  -4.187  1.00  0.00           H  
ATOM   3275  CG  TYR B 206       4.451  10.519  -4.338  1.00  0.00           C  
ATOM   3276  CD1 TYR B 206       4.532   9.264  -3.703  1.00  0.00           C  
ATOM   3277  HD1 TYR B 206       4.978   9.181  -2.723  1.00  0.00           H  
ATOM   3278  CE1 TYR B 206       4.031   8.111  -4.341  1.00  0.00           C  
ATOM   3279  HE1 TYR B 206       4.102   7.145  -3.865  1.00  0.00           H  
ATOM   3280  CZ  TYR B 206       3.433   8.200  -5.613  1.00  0.00           C  
ATOM   3281  OH  TYR B 206       2.939   7.079  -6.212  1.00  0.00           O  
ATOM   3282  HH  TYR B 206       2.309   7.308  -6.900  1.00  0.00           H  
ATOM   3283  CE2 TYR B 206       3.335   9.461  -6.247  1.00  0.00           C  
ATOM   3284  HE2 TYR B 206       2.886   9.543  -7.225  1.00  0.00           H  
ATOM   3285  CD2 TYR B 206       3.846  10.611  -5.610  1.00  0.00           C  
ATOM   3286  HD2 TYR B 206       3.771  11.575  -6.094  1.00  0.00           H  
ATOM   3287  C   TYR B 206       6.838  13.411  -3.206  1.00  0.00           C  
ATOM   3288  O   TYR B 206       6.924  13.795  -2.035  1.00  0.00           O  
ATOM   3289  N   THR B 207       6.983  14.253  -4.229  1.00  0.00           N  
ATOM   3290  H   THR B 207       6.936  13.873  -5.173  1.00  0.00           H  
ATOM   3291  CA  THR B 207       6.912  15.724  -4.118  1.00  0.00           C  
ATOM   3292  HA  THR B 207       7.189  16.030  -3.111  1.00  0.00           H  
ATOM   3293  CB  THR B 207       7.883  16.407  -5.089  1.00  0.00           C  
ATOM   3294  HB  THR B 207       7.730  17.486  -5.049  1.00  0.00           H  
ATOM   3295  CG2 THR B 207       9.339  16.112  -4.731  1.00  0.00           C  
ATOM   3296 HG21 THR B 207       9.532  15.041  -4.781  1.00  0.00           H  
ATOM   3297 HG22 THR B 207       9.551  16.472  -3.725  1.00  0.00           H  
ATOM   3298 HG23 THR B 207       9.994  16.620  -5.439  1.00  0.00           H  
ATOM   3299  OG1 THR B 207       7.663  15.962  -6.406  1.00  0.00           O  
ATOM   3300  HG1 THR B 207       6.827  16.325  -6.714  1.00  0.00           H  
ATOM   3301  C   THR B 207       5.487  16.215  -4.383  1.00  0.00           C  
ATOM   3302  O   THR B 207       4.756  15.587  -5.152  1.00  0.00           O  
ATOM   3303  N   LEU B 208       5.100  17.330  -3.760  1.00  0.00           N  
ATOM   3304  H   LEU B 208       5.772  17.822  -3.177  1.00  0.00           H  
ATOM   3305  CA  LEU B 208       3.768  17.936  -3.854  1.00  0.00           C  
ATOM   3306  HA  LEU B 208       3.215  17.501  -4.686  1.00  0.00           H  
ATOM   3307  CB  LEU B 208       2.991  17.685  -2.541  1.00  0.00           C  
ATOM   3308  HB2 LEU B 208       3.543  18.162  -1.728  1.00  0.00           H  
ATOM   3309  HB3 LEU B 208       2.022  18.183  -2.617  1.00  0.00           H  
ATOM   3310  CG  LEU B 208       2.752  16.212  -2.156  1.00  0.00           C  
ATOM   3311  HG  LEU B 208       3.701  15.677  -2.110  1.00  0.00           H  
ATOM   3312  CD1 LEU B 208       2.092  16.131  -0.778  1.00  0.00           C  
ATOM   3313 HD11 LEU B 208       1.899  15.091  -0.519  1.00  0.00           H  
ATOM   3314 HD12 LEU B 208       2.749  16.570  -0.029  1.00  0.00           H  
ATOM   3315 HD13 LEU B 208       1.147  16.673  -0.783  1.00  0.00           H  
ATOM   3316  CD2 LEU B 208       1.834  15.520  -3.157  1.00  0.00           C  
ATOM   3317 HD21 LEU B 208       2.305  15.526  -4.137  1.00  0.00           H  
ATOM   3318 HD22 LEU B 208       1.668  14.487  -2.857  1.00  0.00           H  
ATOM   3319 HD23 LEU B 208       0.879  16.043  -3.215  1.00  0.00           H  
ATOM   3320  C   LEU B 208       3.887  19.444  -4.105  1.00  0.00           C  
ATOM   3321  O   LEU B 208       4.585  20.122  -3.350  1.00  0.00           O  
ATOM   3322  N   ASP B 209       3.166  19.966  -5.098  1.00  0.00           N  
ATOM   3323  H   ASP B 209       2.605  19.337  -5.665  1.00  0.00           H  
ATOM   3324  CA  ASP B 209       3.102  21.395  -5.431  1.00  0.00           C  
ATOM   3325  HA  ASP B 209       3.572  21.979  -4.637  1.00  0.00           H  
ATOM   3326  CB  ASP B 209       3.831  21.703  -6.753  1.00  0.00           C  
ATOM   3327  HB2 ASP B 209       3.609  20.915  -7.474  1.00  0.00           H  
ATOM   3328  HB3 ASP B 209       3.430  22.634  -7.152  1.00  0.00           H  
ATOM   3329  CG  ASP B 209       5.347  21.855  -6.630  1.00  0.00           C  
ATOM   3330  OD1 ASP B 209       5.909  22.809  -7.221  1.00  0.00           O  
ATOM   3331  OD2 ASP B 209       6.011  21.071  -5.917  1.00  0.00           O  
ATOM   3332  C   ASP B 209       1.644  21.859  -5.546  1.00  0.00           C  
ATOM   3333  O   ASP B 209       0.850  21.256  -6.270  1.00  0.00           O  
ATOM   3334  N   LEU B 210       1.290  22.963  -4.882  1.00  0.00           N  
ATOM   3335  H   LEU B 210       2.003  23.451  -4.344  1.00  0.00           H  
ATOM   3336  CA  LEU B 210      -0.047  23.558  -4.951  1.00  0.00           C  
ATOM   3337  HA  LEU B 210      -0.722  22.857  -5.443  1.00  0.00           H  
ATOM   3338  CB  LEU B 210      -0.570  23.784  -3.521  1.00  0.00           C  
ATOM   3339  HB2 LEU B 210      -0.563  22.833  -2.986  1.00  0.00           H  
ATOM   3340  HB3 LEU B 210       0.117  24.459  -3.016  1.00  0.00           H  
ATOM   3341  CG  LEU B 210      -1.987  24.386  -3.446  1.00  0.00           C  
ATOM   3342  HG  LEU B 210      -2.021  25.319  -4.008  1.00  0.00           H  
ATOM   3343  CD1 LEU B 210      -3.047  23.433  -4.004  1.00  0.00           C  
ATOM   3344 HD11 LEU B 210      -3.027  22.489  -3.457  1.00  0.00           H  
ATOM   3345 HD12 LEU B 210      -4.030  23.892  -3.909  1.00  0.00           H  
ATOM   3346 HD13 LEU B 210      -2.863  23.246  -5.060  1.00  0.00           H  
ATOM   3347  CD2 LEU B 210      -2.340  24.700  -1.990  1.00  0.00           C  
ATOM   3348 HD21 LEU B 210      -1.619  25.404  -1.576  1.00  0.00           H  
ATOM   3349 HD22 LEU B 210      -3.334  25.144  -1.936  1.00  0.00           H  
ATOM   3350 HD23 LEU B 210      -2.331  23.784  -1.398  1.00  0.00           H  
ATOM   3351  C   LEU B 210      -0.016  24.845  -5.782  1.00  0.00           C  
ATOM   3352  O   LEU B 210       0.611  25.830  -5.386  1.00  0.00           O  
ATOM   3353  N   TRP B 211      -0.706  24.844  -6.921  1.00  0.00           N  
ATOM   3354  H   TRP B 211      -1.210  23.997  -7.167  1.00  0.00           H  
ATOM   3355  CA  TRP B 211      -0.993  26.034  -7.726  1.00  0.00           C  
ATOM   3356  HA  TRP B 211      -0.174  26.741  -7.626  1.00  0.00           H  
ATOM   3357  CB  TRP B 211      -1.083  25.623  -9.202  1.00  0.00           C  
ATOM   3358  HB2 TRP B 211      -0.139  25.153  -9.483  1.00  0.00           H  
ATOM   3359  HB3 TRP B 211      -1.858  24.864  -9.295  1.00  0.00           H  
ATOM   3360  CG  TRP B 211      -1.390  26.701 -10.200  1.00  0.00           C  
ATOM   3361  CD1 TRP B 211      -0.477  27.335 -10.972  1.00  0.00           C  
ATOM   3362  HD1 TRP B 211       0.592  27.161 -10.932  1.00  0.00           H  
ATOM   3363  NE1 TRP B 211      -1.114  28.230 -11.809  1.00  0.00           N  
ATOM   3364  HE1 TRP B 211      -0.615  28.899 -12.396  1.00  0.00           H  
ATOM   3365  CE2 TRP B 211      -2.479  28.218 -11.620  1.00  0.00           C  
ATOM   3366  CZ2 TRP B 211      -3.538  28.888 -12.249  1.00  0.00           C  
ATOM   3367  HZ2 TRP B 211      -3.356  29.582 -13.057  1.00  0.00           H  
ATOM   3368  CH2 TRP B 211      -4.848  28.693 -11.778  1.00  0.00           C  
ATOM   3369  HH2 TRP B 211      -5.676  29.245 -12.210  1.00  0.00           H  
ATOM   3370  CZ3 TRP B 211      -5.081  27.807 -10.714  1.00  0.00           C  
ATOM   3371  HZ3 TRP B 211      -6.093  27.678 -10.340  1.00  0.00           H  
ATOM   3372  CE3 TRP B 211      -4.015  27.106 -10.119  1.00  0.00           C  
ATOM   3373  HE3 TRP B 211      -4.219  26.432  -9.302  1.00  0.00           H  
ATOM   3374  CD2 TRP B 211      -2.683  27.285 -10.559  1.00  0.00           C  
ATOM   3375  C   TRP B 211      -2.267  26.740  -7.243  1.00  0.00           C  
ATOM   3376  O   TRP B 211      -3.233  26.085  -6.839  1.00  0.00           O  
ATOM   3377  N   ALA B 212      -2.280  28.070  -7.346  1.00  0.00           N  
ATOM   3378  H   ALA B 212      -1.452  28.535  -7.704  1.00  0.00           H  
ATOM   3379  CA  ALA B 212      -3.425  28.920  -7.040  1.00  0.00           C  
ATOM   3380  HA  ALA B 212      -4.335  28.341  -7.181  1.00  0.00           H  
ATOM   3381  CB  ALA B 212      -3.331  29.337  -5.570  1.00  0.00           C  
ATOM   3382  HB1 ALA B 212      -2.482  30.002  -5.429  1.00  0.00           H  
ATOM   3383  HB2 ALA B 212      -4.237  29.863  -5.274  1.00  0.00           H  
ATOM   3384  HB3 ALA B 212      -3.219  28.455  -4.939  1.00  0.00           H  
ATOM   3385  C   ALA B 212      -3.478  30.150  -7.964  1.00  0.00           C  
ATOM   3386  O   ALA B 212      -2.497  30.892  -8.065  1.00  0.00           O  
ATOM   3387  N   GLY B 213      -4.621  30.385  -8.612  1.00  0.00           N  
ATOM   3388  H   GLY B 213      -5.364  29.705  -8.465  1.00  0.00           H  
ATOM   3389  CA  GLY B 213      -5.001  31.588  -9.372  1.00  0.00           C  
ATOM   3390  HA2 GLY B 213      -6.064  31.521  -9.612  1.00  0.00           H  
ATOM   3391  HA3 GLY B 213      -4.863  32.458  -8.730  1.00  0.00           H  
ATOM   3392  C   GLY B 213      -4.233  31.842 -10.677  1.00  0.00           C  
ATOM   3393  O   GLY B 213      -4.830  32.102 -11.716  1.00  0.00           O  
ATOM   3394  N   GLN B 214      -2.903  31.757 -10.642  1.00  0.00           N  
ATOM   3395  H   GLN B 214      -2.507  31.520  -9.743  1.00  0.00           H  
ATOM   3396  CA  GLN B 214      -2.002  31.952 -11.784  1.00  0.00           C  
ATOM   3397  HA  GLN B 214      -2.468  31.524 -12.670  1.00  0.00           H  
ATOM   3398  CB  GLN B 214      -1.830  33.458 -12.055  1.00  0.00           C  
ATOM   3399  HB2 GLN B 214      -1.239  33.590 -12.963  1.00  0.00           H  
ATOM   3400  HB3 GLN B 214      -2.820  33.874 -12.250  1.00  0.00           H  
ATOM   3401  CG  GLN B 214      -1.177  34.260 -10.916  1.00  0.00           C  
ATOM   3402  HG2 GLN B 214      -1.490  33.867  -9.951  1.00  0.00           H  
ATOM   3403  HG3 GLN B 214      -0.093  34.179 -10.990  1.00  0.00           H  
ATOM   3404  CD  GLN B 214      -1.577  35.730 -10.976  1.00  0.00           C  
ATOM   3405  OE1 GLN B 214      -2.199  36.275 -10.081  1.00  0.00           O  
ATOM   3406  NE2 GLN B 214      -1.260  36.433 -12.042  1.00  0.00           N  
ATOM   3407 HE21 GLN B 214      -1.549  37.393 -12.038  1.00  0.00           H  
ATOM   3408 HE22 GLN B 214      -0.729  36.028 -12.792  1.00  0.00           H  
ATOM   3409  C   GLN B 214      -0.641  31.257 -11.609  1.00  0.00           C  
ATOM   3410  O   GLN B 214      -0.040  30.863 -12.606  1.00  0.00           O  
ATOM   3411  N   GLN B 215      -0.178  31.042 -10.372  1.00  0.00           N  
ATOM   3412  H   GLN B 215      -0.774  31.259  -9.584  1.00  0.00           H  
ATOM   3413  CA  GLN B 215       1.172  30.555 -10.052  1.00  0.00           C  
ATOM   3414  HA  GLN B 215       1.545  29.964 -10.888  1.00  0.00           H  
ATOM   3415  CB  GLN B 215       2.104  31.771  -9.889  1.00  0.00           C  
ATOM   3416  HB2 GLN B 215       3.130  31.420  -9.768  1.00  0.00           H  
ATOM   3417  HB3 GLN B 215       2.065  32.355 -10.810  1.00  0.00           H  
ATOM   3418  CG  GLN B 215       1.754  32.688  -8.703  1.00  0.00           C  
ATOM   3419  HG2 GLN B 215       0.719  33.015  -8.780  1.00  0.00           H  
ATOM   3420  HG3 GLN B 215       1.873  32.139  -7.771  1.00  0.00           H  
ATOM   3421  CD  GLN B 215       2.630  33.936  -8.640  1.00  0.00           C  
ATOM   3422  OE1 GLN B 215       3.392  34.256  -9.536  1.00  0.00           O  
ATOM   3423  NE2 GLN B 215       2.531  34.710  -7.586  1.00  0.00           N  
ATOM   3424 HE21 GLN B 215       3.147  35.499  -7.555  1.00  0.00           H  
ATOM   3425 HE22 GLN B 215       1.872  34.489  -6.850  1.00  0.00           H  
ATOM   3426  C   GLN B 215       1.167  29.637  -8.815  1.00  0.00           C  
ATOM   3427  O   GLN B 215       0.114  29.379  -8.234  1.00  0.00           O  
ATOM   3428  N   LEU B 216       2.326  29.117  -8.401  1.00  0.00           N  
ATOM   3429  H   LEU B 216       3.177  29.368  -8.881  1.00  0.00           H  
ATOM   3430  CA  LEU B 216       2.432  28.328  -7.165  1.00  0.00           C  
ATOM   3431  HA  LEU B 216       1.692  27.534  -7.208  1.00  0.00           H  
ATOM   3432  CB  LEU B 216       3.821  27.676  -7.055  1.00  0.00           C  
ATOM   3433  HB2 LEU B 216       4.582  28.450  -7.163  1.00  0.00           H  
ATOM   3434  HB3 LEU B 216       3.930  27.248  -6.056  1.00  0.00           H  
ATOM   3435  CG  LEU B 216       4.075  26.562  -8.085  1.00  0.00           C  
ATOM   3436  HG  LEU B 216       3.986  26.966  -9.094  1.00  0.00           H  
ATOM   3437  CD1 LEU B 216       5.491  26.029  -7.893  1.00  0.00           C  
ATOM   3438 HD11 LEU B 216       5.588  25.583  -6.903  1.00  0.00           H  
ATOM   3439 HD12 LEU B 216       5.697  25.258  -8.636  1.00  0.00           H  
ATOM   3440 HD13 LEU B 216       6.216  26.833  -8.010  1.00  0.00           H  
ATOM   3441  CD2 LEU B 216       3.101  25.393  -7.921  1.00  0.00           C  
ATOM   3442 HD21 LEU B 216       3.102  25.048  -6.885  1.00  0.00           H  
ATOM   3443 HD22 LEU B 216       2.095  25.686  -8.209  1.00  0.00           H  
ATOM   3444 HD23 LEU B 216       3.413  24.570  -8.563  1.00  0.00           H  
ATOM   3445  C   LEU B 216       2.100  29.133  -5.897  1.00  0.00           C  
ATOM   3446  O   LEU B 216       2.284  30.347  -5.836  1.00  0.00           O  
ATOM   3447  N   LEU B 217       1.617  28.418  -4.882  1.00  0.00           N  
ATOM   3448  H   LEU B 217       1.428  27.438  -5.063  1.00  0.00           H  
ATOM   3449  CA  LEU B 217       1.264  28.924  -3.556  1.00  0.00           C  
ATOM   3450  HA  LEU B 217       1.542  29.977  -3.482  1.00  0.00           H  
ATOM   3451  CB  LEU B 217      -0.267  28.801  -3.415  1.00  0.00           C  
ATOM   3452  HB2 LEU B 217      -0.719  29.468  -4.148  1.00  0.00           H  
ATOM   3453  HB3 LEU B 217      -0.556  27.780  -3.670  1.00  0.00           H  
ATOM   3454  CG  LEU B 217      -0.855  29.120  -2.028  1.00  0.00           C  
ATOM   3455  HG  LEU B 217      -0.445  28.433  -1.286  1.00  0.00           H  
ATOM   3456  CD1 LEU B 217      -0.581  30.557  -1.589  1.00  0.00           C  
ATOM   3457 HD11 LEU B 217      -1.039  31.245  -2.298  1.00  0.00           H  
ATOM   3458 HD12 LEU B 217      -0.988  30.712  -0.592  1.00  0.00           H  
ATOM   3459 HD13 LEU B 217       0.493  30.734  -1.545  1.00  0.00           H  
ATOM   3460  CD2 LEU B 217      -2.370  28.935  -2.071  1.00  0.00           C  
ATOM   3461 HD21 LEU B 217      -2.801  29.143  -1.094  1.00  0.00           H  
ATOM   3462 HD22 LEU B 217      -2.819  29.619  -2.792  1.00  0.00           H  
ATOM   3463 HD23 LEU B 217      -2.611  27.909  -2.352  1.00  0.00           H  
ATOM   3464  C   LEU B 217       2.018  28.188  -2.437  1.00  0.00           C  
ATOM   3465  O   LEU B 217       2.345  28.804  -1.428  1.00  0.00           O  
ATOM   3466  N   TRP B 218       2.289  26.891  -2.605  1.00  0.00           N  
ATOM   3467  H   TRP B 218       2.013  26.443  -3.468  1.00  0.00           H  
ATOM   3468  CA  TRP B 218       2.925  26.042  -1.593  1.00  0.00           C  
ATOM   3469  HA  TRP B 218       3.679  26.626  -1.062  1.00  0.00           H  
ATOM   3470  CB  TRP B 218       1.854  25.619  -0.577  1.00  0.00           C  
ATOM   3471  HB2 TRP B 218       1.474  26.506  -0.070  1.00  0.00           H  
ATOM   3472  HB3 TRP B 218       1.017  25.166  -1.104  1.00  0.00           H  
ATOM   3473  CG  TRP B 218       2.315  24.649   0.455  1.00  0.00           C  
ATOM   3474  CD1 TRP B 218       2.821  24.977   1.663  1.00  0.00           C  
ATOM   3475  HD1 TRP B 218       2.928  25.981   2.062  1.00  0.00           H  
ATOM   3476  NE1 TRP B 218       3.198  23.835   2.333  1.00  0.00           N  
ATOM   3477  HE1 TRP B 218       3.550  23.888   3.296  1.00  0.00           H  
ATOM   3478  CE2 TRP B 218       2.944  22.697   1.590  1.00  0.00           C  
ATOM   3479  CZ2 TRP B 218       3.092  21.325   1.837  1.00  0.00           C  
ATOM   3480  HZ2 TRP B 218       3.492  20.986   2.781  1.00  0.00           H  
ATOM   3481  CH2 TRP B 218       2.664  20.403   0.864  1.00  0.00           C  
ATOM   3482  HH2 TRP B 218       2.722  19.343   1.061  1.00  0.00           H  
ATOM   3483  CZ3 TRP B 218       2.132  20.861  -0.354  1.00  0.00           C  
ATOM   3484  HZ3 TRP B 218       1.796  20.149  -1.097  1.00  0.00           H  
ATOM   3485  CE3 TRP B 218       1.997  22.239  -0.600  1.00  0.00           C  
ATOM   3486  HE3 TRP B 218       1.573  22.580  -1.533  1.00  0.00           H  
ATOM   3487  CD2 TRP B 218       2.372  23.191   0.379  1.00  0.00           C  
ATOM   3488  C   TRP B 218       3.637  24.833  -2.227  1.00  0.00           C  
ATOM   3489  O   TRP B 218       3.289  24.423  -3.340  1.00  0.00           O  
ATOM   3490  N   LYS B 219       4.631  24.266  -1.526  1.00  0.00           N  
ATOM   3491  H   LYS B 219       4.775  24.598  -0.579  1.00  0.00           H  
ATOM   3492  CA  LYS B 219       5.415  23.083  -1.929  1.00  0.00           C  
ATOM   3493  HA  LYS B 219       4.815  22.464  -2.599  1.00  0.00           H  
ATOM   3494  CB  LYS B 219       6.715  23.496  -2.646  1.00  0.00           C  
ATOM   3495  HB2 LYS B 219       7.306  24.125  -1.977  1.00  0.00           H  
ATOM   3496  HB3 LYS B 219       7.285  22.589  -2.847  1.00  0.00           H  
ATOM   3497  CG  LYS B 219       6.501  24.238  -3.973  1.00  0.00           C  
ATOM   3498  HG2 LYS B 219       5.919  23.610  -4.643  1.00  0.00           H  
ATOM   3499  HG3 LYS B 219       5.934  25.149  -3.787  1.00  0.00           H  
ATOM   3500  CD  LYS B 219       7.819  24.653  -4.652  1.00  0.00           C  
ATOM   3501  HD2 LYS B 219       7.576  25.167  -5.583  1.00  0.00           H  
ATOM   3502  HD3 LYS B 219       8.327  25.369  -4.004  1.00  0.00           H  
ATOM   3503  CE  LYS B 219       8.801  23.513  -4.965  1.00  0.00           C  
ATOM   3504  HE2 LYS B 219       9.693  23.952  -5.420  1.00  0.00           H  
ATOM   3505  HE3 LYS B 219       9.104  23.026  -4.034  1.00  0.00           H  
ATOM   3506  NZ  LYS B 219       8.217  22.521  -5.893  1.00  0.00           N  
ATOM   3507  HZ1 LYS B 219       7.653  22.946  -6.635  1.00  0.00           H  
ATOM   3508  HZ2 LYS B 219       8.877  21.879  -6.297  1.00  0.00           H  
ATOM   3509  HZ3 LYS B 219       7.482  21.956  -5.456  1.00  0.00           H  
ATOM   3510  C   LYS B 219       5.790  22.225  -0.714  1.00  0.00           C  
ATOM   3511  O   LYS B 219       6.200  22.761   0.312  1.00  0.00           O  
ATOM   3512  N   GLY B 220       5.784  20.905  -0.881  1.00  0.00           N  
ATOM   3513  H   GLY B 220       5.444  20.547  -1.769  1.00  0.00           H  
ATOM   3514  CA  GLY B 220       6.219  19.945   0.135  1.00  0.00           C  
ATOM   3515  HA2 GLY B 220       7.072  20.351   0.680  1.00  0.00           H  
ATOM   3516  HA3 GLY B 220       5.409  19.797   0.848  1.00  0.00           H  
ATOM   3517  C   GLY B 220       6.621  18.580  -0.433  1.00  0.00           C  
ATOM   3518  O   GLY B 220       6.800  18.395  -1.638  1.00  0.00           O  
ATOM   3519  N   SER B 221       6.763  17.590   0.447  1.00  0.00           N  
ATOM   3520  H   SER B 221       6.603  17.780   1.429  1.00  0.00           H  
ATOM   3521  CA  SER B 221       7.043  16.199   0.077  1.00  0.00           C  
ATOM   3522  HA  SER B 221       6.513  15.973  -0.848  1.00  0.00           H  
ATOM   3523  CB  SER B 221       8.545  16.006  -0.166  1.00  0.00           C  
ATOM   3524  HB2 SER B 221       8.850  16.611  -1.021  1.00  0.00           H  
ATOM   3525  HB3 SER B 221       9.099  16.341   0.714  1.00  0.00           H  
ATOM   3526  OG  SER B 221       8.859  14.650  -0.417  1.00  0.00           O  
ATOM   3527  HG  SER B 221       8.240  14.319  -1.102  1.00  0.00           H  
ATOM   3528  C   SER B 221       6.522  15.253   1.158  1.00  0.00           C  
ATOM   3529  O   SER B 221       6.609  15.565   2.343  1.00  0.00           O  
ATOM   3530  N   PHE B 222       5.964  14.112   0.752  1.00  0.00           N  
ATOM   3531  H   PHE B 222       6.031  13.864  -0.230  1.00  0.00           H  
ATOM   3532  CA  PHE B 222       5.299  13.160   1.643  1.00  0.00           C  
ATOM   3533  HA  PHE B 222       5.676  13.328   2.654  1.00  0.00           H  
ATOM   3534  CB  PHE B 222       3.779  13.444   1.681  1.00  0.00           C  
ATOM   3535  HB2 PHE B 222       3.528  13.787   2.686  1.00  0.00           H  
ATOM   3536  HB3 PHE B 222       3.549  14.278   1.017  1.00  0.00           H  
ATOM   3537  CG  PHE B 222       2.851  12.297   1.316  1.00  0.00           C  
ATOM   3538  CD1 PHE B 222       2.151  11.592   2.315  1.00  0.00           C  
ATOM   3539  HD1 PHE B 222       2.267  11.855   3.359  1.00  0.00           H  
ATOM   3540  CE1 PHE B 222       1.265  10.559   1.960  1.00  0.00           C  
ATOM   3541  HE1 PHE B 222       0.719  10.031   2.730  1.00  0.00           H  
ATOM   3542  CZ  PHE B 222       1.083  10.218   0.609  1.00  0.00           C  
ATOM   3543  HZ  PHE B 222       0.404   9.421   0.336  1.00  0.00           H  
ATOM   3544  CE2 PHE B 222       1.782  10.918  -0.389  1.00  0.00           C  
ATOM   3545  HE2 PHE B 222       1.641  10.656  -1.429  1.00  0.00           H  
ATOM   3546  CD2 PHE B 222       2.660  11.958  -0.037  1.00  0.00           C  
ATOM   3547  HD2 PHE B 222       3.186  12.502  -0.808  1.00  0.00           H  
ATOM   3548  C   PHE B 222       5.671  11.717   1.284  1.00  0.00           C  
ATOM   3549  O   PHE B 222       5.946  11.394   0.126  1.00  0.00           O  
ATOM   3550  N   LYS B 223       5.697  10.848   2.297  1.00  0.00           N  
ATOM   3551  H   LYS B 223       5.427  11.182   3.211  1.00  0.00           H  
ATOM   3552  CA  LYS B 223       6.089   9.440   2.198  1.00  0.00           C  
ATOM   3553  HA  LYS B 223       6.418   9.219   1.185  1.00  0.00           H  
ATOM   3554  CB  LYS B 223       7.309   9.211   3.117  1.00  0.00           C  
ATOM   3555  HB2 LYS B 223       8.026  10.023   2.978  1.00  0.00           H  
ATOM   3556  HB3 LYS B 223       6.993   9.204   4.160  1.00  0.00           H  
ATOM   3557  CG  LYS B 223       8.007   7.897   2.756  1.00  0.00           C  
ATOM   3558  HG2 LYS B 223       7.271   7.091   2.791  1.00  0.00           H  
ATOM   3559  HG3 LYS B 223       8.387   8.008   1.748  1.00  0.00           H  
ATOM   3560  CD  LYS B 223       9.211   7.528   3.628  1.00  0.00           C  
ATOM   3561  HD2 LYS B 223      10.063   8.156   3.366  1.00  0.00           H  
ATOM   3562  HD3 LYS B 223       8.973   7.683   4.677  1.00  0.00           H  
ATOM   3563  CE  LYS B 223       9.541   6.050   3.376  1.00  0.00           C  
ATOM   3564  HE2 LYS B 223       8.601   5.492   3.337  1.00  0.00           H  
ATOM   3565  HE3 LYS B 223      10.025   5.942   2.401  1.00  0.00           H  
ATOM   3566  NZ  LYS B 223      10.369   5.479   4.461  1.00  0.00           N  
ATOM   3567  HZ1 LYS B 223       9.831   5.515   5.337  1.00  0.00           H  
ATOM   3568  HZ2 LYS B 223      10.568   4.507   4.281  1.00  0.00           H  
ATOM   3569  HZ3 LYS B 223      11.221   5.996   4.603  1.00  0.00           H  
ATOM   3570  C   LYS B 223       4.867   8.556   2.530  1.00  0.00           C  
ATOM   3571  O   LYS B 223       4.488   8.498   3.701  1.00  0.00           O  
ATOM   3572  N   PRO B 224       4.208   7.903   1.550  1.00  0.00           N  
ATOM   3573  CD  PRO B 224       4.557   7.872   0.136  1.00  0.00           C  
ATOM   3574  HD2 PRO B 224       5.315   7.107  -0.025  1.00  0.00           H  
ATOM   3575  HD3 PRO B 224       4.902   8.840  -0.227  1.00  0.00           H  
ATOM   3576  CG  PRO B 224       3.287   7.479  -0.607  1.00  0.00           C  
ATOM   3577  HG2 PRO B 224       3.509   6.919  -1.516  1.00  0.00           H  
ATOM   3578  HG3 PRO B 224       2.710   8.372  -0.836  1.00  0.00           H  
ATOM   3579  CB  PRO B 224       2.543   6.625   0.412  1.00  0.00           C  
ATOM   3580  HB2 PRO B 224       2.932   5.607   0.366  1.00  0.00           H  
ATOM   3581  HB3 PRO B 224       1.467   6.632   0.236  1.00  0.00           H  
ATOM   3582  CA  PRO B 224       2.905   7.255   1.760  1.00  0.00           C  
ATOM   3583  HA  PRO B 224       2.167   8.017   2.007  1.00  0.00           H  
ATOM   3584  C   PRO B 224       2.883   6.192   2.864  1.00  0.00           C  
ATOM   3585  O   PRO B 224       1.918   6.115   3.622  1.00  0.00           O  
ATOM   3586  N   SER B 225       3.961   5.418   2.970  1.00  0.00           N  
ATOM   3587  H   SER B 225       4.747   5.593   2.358  1.00  0.00           H  
ATOM   3588  CA  SER B 225       4.146   4.315   3.914  1.00  0.00           C  
ATOM   3589  HA  SER B 225       3.275   3.661   3.870  1.00  0.00           H  
ATOM   3590  CB  SER B 225       5.367   3.518   3.451  1.00  0.00           C  
ATOM   3591  HB2 SER B 225       5.654   2.791   4.216  1.00  0.00           H  
ATOM   3592  HB3 SER B 225       5.087   2.989   2.539  1.00  0.00           H  
ATOM   3593  OG  SER B 225       6.456   4.387   3.159  1.00  0.00           O  
ATOM   3594  HG  SER B 225       7.147   3.903   2.681  1.00  0.00           H  
ATOM   3595  C   SER B 225       4.304   4.749   5.375  1.00  0.00           C  
ATOM   3596  O   SER B 225       4.172   3.912   6.262  1.00  0.00           O  
ATOM   3597  N   GLU B 226       4.549   6.035   5.642  1.00  0.00           N  
ATOM   3598  H   GLU B 226       4.681   6.661   4.860  1.00  0.00           H  
ATOM   3599  CA  GLU B 226       4.567   6.613   6.998  1.00  0.00           C  
ATOM   3600  HA  GLU B 226       4.837   5.847   7.729  1.00  0.00           H  
ATOM   3601  CB  GLU B 226       5.615   7.741   7.083  1.00  0.00           C  
ATOM   3602  HB2 GLU B 226       5.208   8.605   6.563  1.00  0.00           H  
ATOM   3603  HB3 GLU B 226       5.741   8.036   8.124  1.00  0.00           H  
ATOM   3604  CG  GLU B 226       6.991   7.470   6.449  1.00  0.00           C  
ATOM   3605  HG2 GLU B 226       6.855   7.101   5.430  1.00  0.00           H  
ATOM   3606  HG3 GLU B 226       7.491   8.438   6.364  1.00  0.00           H  
ATOM   3607  CD  GLU B 226       7.939   6.540   7.223  1.00  0.00           C  
ATOM   3608  OE1 GLU B 226       8.684   5.791   6.542  1.00  0.00           O  
ATOM   3609  OE2 GLU B 226       8.033   6.693   8.455  1.00  0.00           O  
ATOM   3610  C   GLU B 226       3.184   7.176   7.405  1.00  0.00           C  
ATOM   3611  O   GLU B 226       2.934   7.424   8.579  1.00  0.00           O  
ATOM   3612  N   HIE B 227       2.280   7.386   6.436  1.00  0.00           N  
ATOM   3613  H   HIE B 227       2.530   7.098   5.499  1.00  0.00           H  
ATOM   3614  CA  HIE B 227       0.979   8.062   6.598  1.00  0.00           C  
ATOM   3615  HA  HIE B 227       0.809   8.234   7.664  1.00  0.00           H  
ATOM   3616  CB  HIE B 227       1.012   9.446   5.923  1.00  0.00           C  
ATOM   3617  HB2 HIE B 227       1.268   9.326   4.872  1.00  0.00           H  
ATOM   3618  HB3 HIE B 227       0.020   9.889   5.984  1.00  0.00           H  
ATOM   3619  CG  HIE B 227       1.968  10.426   6.560  1.00  0.00           C  
ATOM   3620  ND1 HIE B 227       1.666  11.280   7.623  1.00  0.00           N  
ATOM   3621  CE1 HIE B 227       2.810  11.907   7.930  1.00  0.00           C  
ATOM   3622  HE1 HIE B 227       2.915  12.621   8.737  1.00  0.00           H  
ATOM   3623  NE2 HIE B 227       3.802  11.507   7.114  1.00  0.00           N  
ATOM   3624  HE2 HIE B 227       4.767  11.792   7.193  1.00  0.00           H  
ATOM   3625  CD2 HIE B 227       3.284  10.579   6.238  1.00  0.00           C  
ATOM   3626  HD2 HIE B 227       3.811  10.026   5.478  1.00  0.00           H  
ATOM   3627  C   HIE B 227      -0.192   7.179   6.121  1.00  0.00           C  
ATOM   3628  O   HIE B 227      -1.182   7.651   5.551  1.00  0.00           O  
ATOM   3629  N   VAL B 228      -0.102   5.870   6.357  1.00  0.00           N  
ATOM   3630  H   VAL B 228       0.742   5.522   6.792  1.00  0.00           H  
ATOM   3631  CA  VAL B 228      -1.192   4.932   6.052  1.00  0.00           C  
ATOM   3632  HA  VAL B 228      -1.532   5.142   5.041  1.00  0.00           H  
ATOM   3633  CB  VAL B 228      -0.702   3.470   6.070  1.00  0.00           C  
ATOM   3634  HB  VAL B 228      -0.303   3.252   7.058  1.00  0.00           H  
ATOM   3635  CG1 VAL B 228      -1.848   2.488   5.774  1.00  0.00           C  
ATOM   3636 HG11 VAL B 228      -2.590   2.515   6.571  1.00  0.00           H  
ATOM   3637 HG12 VAL B 228      -2.324   2.740   4.825  1.00  0.00           H  
ATOM   3638 HG13 VAL B 228      -1.455   1.473   5.716  1.00  0.00           H  
ATOM   3639  CG2 VAL B 228       0.411   3.228   5.043  1.00  0.00           C  
ATOM   3640 HG21 VAL B 228       0.709   2.178   5.044  1.00  0.00           H  
ATOM   3641 HG22 VAL B 228       0.067   3.506   4.047  1.00  0.00           H  
ATOM   3642 HG23 VAL B 228       1.287   3.824   5.297  1.00  0.00           H  
ATOM   3643  C   VAL B 228      -2.376   5.141   7.009  1.00  0.00           C  
ATOM   3644  O   VAL B 228      -2.212   5.117   8.232  1.00  0.00           O  
ATOM   3645  N   LYS B 229      -3.590   5.275   6.455  1.00  0.00           N  
ATOM   3646  H   LYS B 229      -3.631   5.293   5.438  1.00  0.00           H  
ATOM   3647  CA  LYS B 229      -4.880   5.169   7.160  1.00  0.00           C  
ATOM   3648  HA  LYS B 229      -4.694   4.906   8.200  1.00  0.00           H  
ATOM   3649  CB  LYS B 229      -5.630   6.519   7.171  1.00  0.00           C  
ATOM   3650  HB2 LYS B 229      -4.996   7.271   7.649  1.00  0.00           H  
ATOM   3651  HB3 LYS B 229      -5.850   6.841   6.150  1.00  0.00           H  
ATOM   3652  CG  LYS B 229      -6.941   6.371   7.966  1.00  0.00           C  
ATOM   3653  HG2 LYS B 229      -7.619   5.709   7.423  1.00  0.00           H  
ATOM   3654  HG3 LYS B 229      -6.705   5.885   8.908  1.00  0.00           H  
ATOM   3655  CD  LYS B 229      -7.680   7.685   8.270  1.00  0.00           C  
ATOM   3656  HD2 LYS B 229      -6.987   8.407   8.711  1.00  0.00           H  
ATOM   3657  HD3 LYS B 229      -8.093   8.082   7.342  1.00  0.00           H  
ATOM   3658  CE  LYS B 229      -8.807   7.366   9.265  1.00  0.00           C  
ATOM   3659  HE2 LYS B 229      -9.410   6.546   8.863  1.00  0.00           H  
ATOM   3660  HE3 LYS B 229      -8.358   7.010  10.195  1.00  0.00           H  
ATOM   3661  NZ  LYS B 229      -9.709   8.509   9.552  1.00  0.00           N  
ATOM   3662  HZ1 LYS B 229     -10.449   8.225  10.204  1.00  0.00           H  
ATOM   3663  HZ2 LYS B 229      -9.247   9.338   9.881  1.00  0.00           H  
ATOM   3664  HZ3 LYS B 229     -10.305   8.732   8.748  1.00  0.00           H  
ATOM   3665  C   LYS B 229      -5.705   4.049   6.498  1.00  0.00           C  
ATOM   3666  O   LYS B 229      -6.207   4.260   5.393  1.00  0.00           O  
ATOM   3667  N   PRO B 230      -5.845   2.866   7.128  1.00  0.00           N  
ATOM   3668  CD  PRO B 230      -5.196   2.435   8.355  1.00  0.00           C  
ATOM   3669  HD2 PRO B 230      -5.849   2.655   9.200  1.00  0.00           H  
ATOM   3670  HD3 PRO B 230      -4.220   2.897   8.495  1.00  0.00           H  
ATOM   3671  CG  PRO B 230      -5.025   0.926   8.212  1.00  0.00           C  
ATOM   3672  HG2 PRO B 230      -4.989   0.430   9.177  1.00  0.00           H  
ATOM   3673  HG3 PRO B 230      -4.128   0.707   7.629  1.00  0.00           H  
ATOM   3674  CB  PRO B 230      -6.268   0.528   7.427  1.00  0.00           C  
ATOM   3675  HB2 PRO B 230      -7.112   0.436   8.111  1.00  0.00           H  
ATOM   3676  HB3 PRO B 230      -6.116  -0.402   6.878  1.00  0.00           H  
ATOM   3677  CA  PRO B 230      -6.472   1.719   6.484  1.00  0.00           C  
ATOM   3678  HA  PRO B 230      -5.911   1.538   5.571  1.00  0.00           H  
ATOM   3679  C   PRO B 230      -7.952   1.897   6.126  1.00  0.00           C  
ATOM   3680  O   PRO B 230      -8.678   2.701   6.713  1.00  0.00           O  
ATOM   3681  N   ARG B 231      -8.416   1.072   5.185  1.00  0.00           N  
ATOM   3682  H   ARG B 231      -7.743   0.442   4.758  1.00  0.00           H  
ATOM   3683  CA  ARG B 231      -9.833   0.915   4.834  1.00  0.00           C  
ATOM   3684  HA  ARG B 231     -10.248   1.903   4.631  1.00  0.00           H  
ATOM   3685  CB  ARG B 231      -9.943   0.042   3.563  1.00  0.00           C  
ATOM   3686  HB2 ARG B 231      -9.439  -0.910   3.744  1.00  0.00           H  
ATOM   3687  HB3 ARG B 231     -10.998  -0.155   3.366  1.00  0.00           H  
ATOM   3688  CG  ARG B 231      -9.327   0.696   2.310  1.00  0.00           C  
ATOM   3689  HG2 ARG B 231      -9.848   1.634   2.109  1.00  0.00           H  
ATOM   3690  HG3 ARG B 231      -8.275   0.918   2.487  1.00  0.00           H  
ATOM   3691  CD  ARG B 231      -9.427  -0.211   1.072  1.00  0.00           C  
ATOM   3692  HD2 ARG B 231      -8.769  -1.075   1.204  1.00  0.00           H  
ATOM   3693  HD3 ARG B 231     -10.452  -0.573   0.993  1.00  0.00           H  
ATOM   3694  NE  ARG B 231      -9.062   0.525  -0.160  1.00  0.00           N  
ATOM   3695  HE  ARG B 231      -8.382   1.279  -0.083  1.00  0.00           H  
ATOM   3696  CZ  ARG B 231      -9.566   0.379  -1.371  1.00  0.00           C  
ATOM   3697  NH1 ARG B 231     -10.427  -0.549  -1.682  1.00  0.00           N  
ATOM   3698 HH11 ARG B 231     -10.598  -1.267  -0.997  1.00  0.00           H  
ATOM   3699 HH12 ARG B 231     -10.787  -0.620  -2.613  1.00  0.00           H  
ATOM   3700  NH2 ARG B 231      -9.192   1.206  -2.296  1.00  0.00           N  
ATOM   3701 HH21 ARG B 231      -8.504   1.916  -2.016  1.00  0.00           H  
ATOM   3702 HH22 ARG B 231      -9.566   1.176  -3.220  1.00  0.00           H  
ATOM   3703  C   ARG B 231     -10.614   0.324   6.023  1.00  0.00           C  
ATOM   3704  O   ARG B 231     -10.085  -0.497   6.772  1.00  0.00           O  
ATOM   3705  N   ALA B 232     -11.870   0.733   6.204  1.00  0.00           N  
ATOM   3706  H   ALA B 232     -12.266   1.385   5.551  1.00  0.00           H  
ATOM   3707  CA  ALA B 232     -12.726   0.244   7.291  1.00  0.00           C  
ATOM   3708  HA  ALA B 232     -12.141   0.261   8.207  1.00  0.00           H  
ATOM   3709  CB  ALA B 232     -13.896   1.217   7.478  1.00  0.00           C  
ATOM   3710  HB1 ALA B 232     -14.514   1.242   6.579  1.00  0.00           H  
ATOM   3711  HB2 ALA B 232     -14.511   0.896   8.322  1.00  0.00           H  
ATOM   3712  HB3 ALA B 232     -13.517   2.219   7.684  1.00  0.00           H  
ATOM   3713  C   ALA B 232     -13.229  -1.197   7.025  1.00  0.00           C  
ATOM   3714  O   ALA B 232     -13.585  -1.495   5.882  1.00  0.00           O  
ATOM   3715  N   PRO B 233     -13.300  -2.097   8.029  1.00  0.00           N  
ATOM   3716  CD  PRO B 233     -12.800  -1.956   9.387  1.00  0.00           C  
ATOM   3717  HD2 PRO B 233     -13.589  -1.550  10.025  1.00  0.00           H  
ATOM   3718  HD3 PRO B 233     -11.908  -1.332   9.441  1.00  0.00           H  
ATOM   3719  CG  PRO B 233     -12.443  -3.373   9.825  1.00  0.00           C  
ATOM   3720  HG2 PRO B 233     -12.505  -3.489  10.906  1.00  0.00           H  
ATOM   3721  HG3 PRO B 233     -11.443  -3.620   9.467  1.00  0.00           H  
ATOM   3722  CB  PRO B 233     -13.464  -4.244   9.096  1.00  0.00           C  
ATOM   3723  HB2 PRO B 233     -14.363  -4.354   9.700  1.00  0.00           H  
ATOM   3724  HB3 PRO B 233     -13.047  -5.223   8.864  1.00  0.00           H  
ATOM   3725  CA  PRO B 233     -13.789  -3.463   7.821  1.00  0.00           C  
ATOM   3726  HA  PRO B 233     -13.232  -3.902   6.993  1.00  0.00           H  
ATOM   3727  C   PRO B 233     -15.291  -3.521   7.496  1.00  0.00           C  
ATOM   3728  O   PRO B 233     -16.090  -2.759   8.043  1.00  0.00           O  
ATOM   3729  N   GLY B 234     -15.683  -4.453   6.626  1.00  0.00           N  
ATOM   3730  H   GLY B 234     -14.987  -5.099   6.279  1.00  0.00           H  
ATOM   3731  CA  GLY B 234     -17.064  -4.610   6.152  1.00  0.00           C  
ATOM   3732  HA2 GLY B 234     -17.624  -3.694   6.336  1.00  0.00           H  
ATOM   3733  HA3 GLY B 234     -17.047  -4.772   5.075  1.00  0.00           H  
ATOM   3734  C   GLY B 234     -17.831  -5.776   6.785  1.00  0.00           C  
ATOM   3735  O   GLY B 234     -17.271  -6.583   7.528  1.00  0.00           O  
ATOM   3736  N   ASN B 235     -19.117  -5.895   6.429  1.00  0.00           N  
ATOM   3737  H   ASN B 235     -19.467  -5.207   5.779  1.00  0.00           H  
ATOM   3738  CA  ASN B 235     -19.921  -7.119   6.587  1.00  0.00           C  
ATOM   3739  HA  ASN B 235     -20.928  -6.871   6.253  1.00  0.00           H  
ATOM   3740  CB  ASN B 235     -19.397  -8.208   5.620  1.00  0.00           C  
ATOM   3741  HB2 ASN B 235     -18.419  -8.550   5.961  1.00  0.00           H  
ATOM   3742  HB3 ASN B 235     -20.066  -9.068   5.658  1.00  0.00           H  
ATOM   3743  CG  ASN B 235     -19.257  -7.752   4.175  1.00  0.00           C  
ATOM   3744  OD1 ASN B 235     -18.413  -6.945   3.823  1.00  0.00           O  
ATOM   3745  ND2 ASN B 235     -20.084  -8.254   3.289  1.00  0.00           N  
ATOM   3746 HD21 ASN B 235     -19.940  -7.977   2.333  1.00  0.00           H  
ATOM   3747 HD22 ASN B 235     -20.758  -8.945   3.564  1.00  0.00           H  
ATOM   3748  C   ASN B 235     -20.120  -7.632   8.036  1.00  0.00           C  
ATOM   3749  O   ASN B 235     -20.338  -8.824   8.233  1.00  0.00           O  
ATOM   3750  N   LEU B 236     -20.047  -6.755   9.044  1.00  0.00           N  
ATOM   3751  H   LEU B 236     -19.862  -5.793   8.817  1.00  0.00           H  
ATOM   3752  CA  LEU B 236     -20.128  -7.119  10.464  1.00  0.00           C  
ATOM   3753  HA  LEU B 236     -19.340  -7.845  10.661  1.00  0.00           H  
ATOM   3754  CB  LEU B 236     -19.828  -5.858  11.295  1.00  0.00           C  
ATOM   3755  HB2 LEU B 236     -18.829  -5.497  11.041  1.00  0.00           H  
ATOM   3756  HB3 LEU B 236     -20.546  -5.088  11.006  1.00  0.00           H  
ATOM   3757  CG  LEU B 236     -19.918  -6.043  12.821  1.00  0.00           C  
ATOM   3758  HG  LEU B 236     -20.902  -6.423  13.085  1.00  0.00           H  
ATOM   3759  CD1 LEU B 236     -18.854  -6.982  13.383  1.00  0.00           C  
ATOM   3760 HD11 LEU B 236     -17.857  -6.617  13.133  1.00  0.00           H  
ATOM   3761 HD12 LEU B 236     -18.955  -7.045  14.466  1.00  0.00           H  
ATOM   3762 HD13 LEU B 236     -18.989  -7.982  12.978  1.00  0.00           H  
ATOM   3763  CD2 LEU B 236     -19.731  -4.691  13.500  1.00  0.00           C  
ATOM   3764 HD21 LEU B 236     -20.483  -3.992  13.136  1.00  0.00           H  
ATOM   3765 HD22 LEU B 236     -19.846  -4.811  14.575  1.00  0.00           H  
ATOM   3766 HD23 LEU B 236     -18.738  -4.302  13.282  1.00  0.00           H  
ATOM   3767  C   LEU B 236     -21.473  -7.775  10.850  1.00  0.00           C  
ATOM   3768  O   LEU B 236     -22.545  -7.219  10.602  1.00  0.00           O  
ATOM   3769  N   THR B 237     -21.408  -8.925  11.521  1.00  0.00           N  
ATOM   3770  H   THR B 237     -20.484  -9.313  11.692  1.00  0.00           H  
ATOM   3771  CA  THR B 237     -22.541  -9.751  11.960  1.00  0.00           C  
ATOM   3772  HA  THR B 237     -23.419  -9.113  12.041  1.00  0.00           H  
ATOM   3773  CB  THR B 237     -22.847 -10.821  10.894  1.00  0.00           C  
ATOM   3774  HB  THR B 237     -22.903 -10.336   9.918  1.00  0.00           H  
ATOM   3775  CG2 THR B 237     -21.807 -11.940  10.812  1.00  0.00           C  
ATOM   3776 HG21 THR B 237     -20.845 -11.521  10.518  1.00  0.00           H  
ATOM   3777 HG22 THR B 237     -21.701 -12.438  11.775  1.00  0.00           H  
ATOM   3778 HG23 THR B 237     -22.112 -12.667  10.060  1.00  0.00           H  
ATOM   3779  OG1 THR B 237     -24.102 -11.418  11.146  1.00  0.00           O  
ATOM   3780  HG1 THR B 237     -24.782 -10.801  10.858  1.00  0.00           H  
ATOM   3781  C   THR B 237     -22.295 -10.342  13.361  1.00  0.00           C  
ATOM   3782  O   THR B 237     -21.204 -10.189  13.918  1.00  0.00           O  
ATOM   3783  N   VAL B 238     -23.317 -10.959  13.963  1.00  0.00           N  
ATOM   3784  H   VAL B 238     -24.144 -11.160  13.416  1.00  0.00           H  
ATOM   3785  CA  VAL B 238     -23.322 -11.401  15.367  1.00  0.00           C  
ATOM   3786  HA  VAL B 238     -22.313 -11.723  15.614  1.00  0.00           H  
ATOM   3787  CB  VAL B 238     -23.674 -10.219  16.302  1.00  0.00           C  
ATOM   3788  HB  VAL B 238     -22.927  -9.441  16.147  1.00  0.00           H  
ATOM   3789  CG1 VAL B 238     -25.055  -9.602  16.036  1.00  0.00           C  
ATOM   3790 HG11 VAL B 238     -25.843 -10.325  16.245  1.00  0.00           H  
ATOM   3791 HG12 VAL B 238     -25.194  -8.731  16.673  1.00  0.00           H  
ATOM   3792 HG13 VAL B 238     -25.132  -9.282  14.998  1.00  0.00           H  
ATOM   3793  CG2 VAL B 238     -23.632 -10.609  17.783  1.00  0.00           C  
ATOM   3794 HG21 VAL B 238     -23.694  -9.713  18.401  1.00  0.00           H  
ATOM   3795 HG22 VAL B 238     -24.467 -11.265  18.030  1.00  0.00           H  
ATOM   3796 HG23 VAL B 238     -22.701 -11.126  18.007  1.00  0.00           H  
ATOM   3797  C   VAL B 238     -24.243 -12.607  15.578  1.00  0.00           C  
ATOM   3798  O   VAL B 238     -25.344 -12.656  15.030  1.00  0.00           O  
ATOM   3799  N   HIE B 239     -23.805 -13.574  16.390  1.00  0.00           N  
ATOM   3800  H   HIE B 239     -22.873 -13.470  16.784  1.00  0.00           H  
ATOM   3801  CA  HIE B 239     -24.485 -14.852  16.627  1.00  0.00           C  
ATOM   3802  HA  HIE B 239     -25.527 -14.754  16.320  1.00  0.00           H  
ATOM   3803  CB  HIE B 239     -23.843 -15.966  15.779  1.00  0.00           C  
ATOM   3804  HB2 HIE B 239     -22.869 -16.211  16.205  1.00  0.00           H  
ATOM   3805  HB3 HIE B 239     -24.464 -16.860  15.835  1.00  0.00           H  
ATOM   3806  CG  HIE B 239     -23.628 -15.616  14.327  1.00  0.00           C  
ATOM   3807  ND1 HIE B 239     -22.381 -15.476  13.722  1.00  0.00           N  
ATOM   3808  CE1 HIE B 239     -22.621 -15.067  12.470  1.00  0.00           C  
ATOM   3809  HE1 HIE B 239     -21.850 -14.846  11.743  1.00  0.00           H  
ATOM   3810  NE2 HIE B 239     -23.943 -14.942  12.261  1.00  0.00           N  
ATOM   3811  HE2 HIE B 239     -24.367 -14.568  11.425  1.00  0.00           H  
ATOM   3812  CD2 HIE B 239     -24.597 -15.293  13.422  1.00  0.00           C  
ATOM   3813  HD2 HIE B 239     -25.660 -15.247  13.610  1.00  0.00           H  
ATOM   3814  C   HIE B 239     -24.450 -15.244  18.108  1.00  0.00           C  
ATOM   3815  O   HIE B 239     -23.407 -15.158  18.758  1.00  0.00           O  
ATOM   3816  N   THR B 240     -25.578 -15.725  18.635  1.00  0.00           N  
ATOM   3817  H   THR B 240     -26.366 -15.861  18.020  1.00  0.00           H  
ATOM   3818  CA  THR B 240     -25.624 -16.398  19.947  1.00  0.00           C  
ATOM   3819  HA  THR B 240     -24.964 -15.888  20.651  1.00  0.00           H  
ATOM   3820  CB  THR B 240     -27.048 -16.375  20.520  1.00  0.00           C  
ATOM   3821  HB  THR B 240     -27.710 -16.944  19.864  1.00  0.00           H  
ATOM   3822  CG2 THR B 240     -27.146 -16.937  21.938  1.00  0.00           C  
ATOM   3823 HG21 THR B 240     -26.889 -17.995  21.953  1.00  0.00           H  
ATOM   3824 HG22 THR B 240     -26.476 -16.387  22.601  1.00  0.00           H  
ATOM   3825 HG23 THR B 240     -28.169 -16.826  22.298  1.00  0.00           H  
ATOM   3826  OG1 THR B 240     -27.510 -15.049  20.595  1.00  0.00           O  
ATOM   3827  HG1 THR B 240     -27.369 -14.614  19.752  1.00  0.00           H  
ATOM   3828  C   THR B 240     -25.154 -17.845  19.787  1.00  0.00           C  
ATOM   3829  O   THR B 240     -25.468 -18.479  18.779  1.00  0.00           O  
ATOM   3830  N   GLN B 241     -24.427 -18.396  20.760  1.00  0.00           N  
ATOM   3831  H   GLN B 241     -24.164 -17.828  21.563  1.00  0.00           H  
ATOM   3832  CA  GLN B 241     -23.921 -19.772  20.739  1.00  0.00           C  
ATOM   3833  HA  GLN B 241     -24.515 -20.354  20.035  1.00  0.00           H  
ATOM   3834  CB  GLN B 241     -22.462 -19.795  20.249  1.00  0.00           C  
ATOM   3835  HB2 GLN B 241     -21.853 -19.196  20.919  1.00  0.00           H  
ATOM   3836  HB3 GLN B 241     -22.100 -20.823  20.285  1.00  0.00           H  
ATOM   3837  CG  GLN B 241     -22.279 -19.275  18.815  1.00  0.00           C  
ATOM   3838  HG2 GLN B 241     -23.028 -19.738  18.172  1.00  0.00           H  
ATOM   3839  HG3 GLN B 241     -22.425 -18.194  18.787  1.00  0.00           H  
ATOM   3840  CD  GLN B 241     -20.894 -19.590  18.260  1.00  0.00           C  
ATOM   3841  OE1 GLN B 241     -19.884 -19.560  18.946  1.00  0.00           O  
ATOM   3842  NE2 GLN B 241     -20.791 -19.916  16.990  1.00  0.00           N  
ATOM   3843 HE21 GLN B 241     -19.857 -20.037  16.639  1.00  0.00           H  
ATOM   3844 HE22 GLN B 241     -21.603 -19.936  16.401  1.00  0.00           H  
ATOM   3845  C   GLN B 241     -24.062 -20.461  22.108  1.00  0.00           C  
ATOM   3846  O   GLN B 241     -24.267 -19.825  23.143  1.00  0.00           O  
ATOM   3847  N   VAL B 242     -23.976 -21.796  22.105  1.00  0.00           N  
ATOM   3848  H   VAL B 242     -23.785 -22.261  21.232  1.00  0.00           H  
ATOM   3849  CA  VAL B 242     -24.092 -22.627  23.316  1.00  0.00           C  
ATOM   3850  HA  VAL B 242     -25.052 -22.395  23.779  1.00  0.00           H  
ATOM   3851  CB  VAL B 242     -24.088 -24.135  22.987  1.00  0.00           C  
ATOM   3852  HB  VAL B 242     -24.301 -24.678  23.908  1.00  0.00           H  
ATOM   3853  CG1 VAL B 242     -25.193 -24.490  21.983  1.00  0.00           C  
ATOM   3854 HG11 VAL B 242     -25.263 -25.574  21.885  1.00  0.00           H  
ATOM   3855 HG12 VAL B 242     -26.151 -24.110  22.338  1.00  0.00           H  
ATOM   3856 HG13 VAL B 242     -24.977 -24.064  21.002  1.00  0.00           H  
ATOM   3857  CG2 VAL B 242     -22.747 -24.646  22.442  1.00  0.00           C  
ATOM   3858 HG21 VAL B 242     -21.972 -24.536  23.201  1.00  0.00           H  
ATOM   3859 HG22 VAL B 242     -22.828 -25.705  22.194  1.00  0.00           H  
ATOM   3860 HG23 VAL B 242     -22.456 -24.089  21.552  1.00  0.00           H  
ATOM   3861  C   VAL B 242     -23.004 -22.297  24.345  1.00  0.00           C  
ATOM   3862  O   VAL B 242     -21.919 -21.845  23.984  1.00  0.00           O  
ATOM   3863  N   SER B 243     -23.292 -22.556  25.625  1.00  0.00           N  
ATOM   3864  H   SER B 243     -24.182 -22.977  25.833  1.00  0.00           H  
ATOM   3865  CA  SER B 243     -22.370 -22.315  26.748  1.00  0.00           C  
ATOM   3866  HA  SER B 243     -22.911 -22.537  27.668  1.00  0.00           H  
ATOM   3867  CB  SER B 243     -21.177 -23.281  26.690  1.00  0.00           C  
ATOM   3868  HB2 SER B 243     -20.585 -23.079  25.797  1.00  0.00           H  
ATOM   3869  HB3 SER B 243     -20.546 -23.135  27.567  1.00  0.00           H  
ATOM   3870  OG  SER B 243     -21.633 -24.623  26.651  1.00  0.00           O  
ATOM   3871  HG  SER B 243     -21.808 -24.913  27.550  1.00  0.00           H  
ATOM   3872  C   SER B 243     -21.933 -20.846  26.857  1.00  0.00           C  
ATOM   3873  O   SER B 243     -20.766 -20.518  26.642  1.00  0.00           O  
ATOM   3874  N   ASP B 244     -22.903 -19.974  27.167  1.00  0.00           N  
ATOM   3875  H   ASP B 244     -23.832 -20.338  27.291  1.00  0.00           H  
ATOM   3876  CA  ASP B 244     -22.724 -18.541  27.481  1.00  0.00           C  
ATOM   3877  HA  ASP B 244     -23.719 -18.091  27.444  1.00  0.00           H  
ATOM   3878  CB  ASP B 244     -22.223 -18.382  28.935  1.00  0.00           C  
ATOM   3879  HB2 ASP B 244     -22.810 -19.043  29.577  1.00  0.00           H  
ATOM   3880  HB3 ASP B 244     -21.178 -18.696  28.992  1.00  0.00           H  
ATOM   3881  CG  ASP B 244     -22.362 -16.955  29.486  1.00  0.00           C  
ATOM   3882  OD1 ASP B 244     -23.162 -16.172  28.931  1.00  0.00           O  
ATOM   3883  OD2 ASP B 244     -21.704 -16.630  30.498  1.00  0.00           O  
ATOM   3884  C   ASP B 244     -21.890 -17.761  26.442  1.00  0.00           C  
ATOM   3885  O   ASP B 244     -21.172 -16.823  26.769  1.00  0.00           O  
ATOM   3886  N   THR B 245     -21.918 -18.175  25.172  1.00  0.00           N  
ATOM   3887  H   THR B 245     -22.568 -18.905  24.914  1.00  0.00           H  
ATOM   3888  CA  THR B 245     -21.030 -17.633  24.137  1.00  0.00           C  
ATOM   3889  HA  THR B 245     -20.236 -17.054  24.609  1.00  0.00           H  
ATOM   3890  CB  THR B 245     -20.345 -18.762  23.357  1.00  0.00           C  
ATOM   3891  HB  THR B 245     -21.095 -19.471  23.007  1.00  0.00           H  
ATOM   3892  CG2 THR B 245     -19.538 -18.242  22.166  1.00  0.00           C  
ATOM   3893 HG21 THR B 245     -19.045 -19.074  21.667  1.00  0.00           H  
ATOM   3894 HG22 THR B 245     -20.187 -17.768  21.432  1.00  0.00           H  
ATOM   3895 HG23 THR B 245     -18.817 -17.505  22.512  1.00  0.00           H  
ATOM   3896  OG1 THR B 245     -19.416 -19.431  24.188  1.00  0.00           O  
ATOM   3897  HG1 THR B 245     -19.915 -19.684  24.990  1.00  0.00           H  
ATOM   3898  C   THR B 245     -21.780 -16.691  23.203  1.00  0.00           C  
ATOM   3899  O   THR B 245     -22.762 -17.073  22.572  1.00  0.00           O  
ATOM   3900  N   LEU B 246     -21.254 -15.480  23.034  1.00  0.00           N  
ATOM   3901  H   LEU B 246     -20.444 -15.236  23.596  1.00  0.00           H  
ATOM   3902  CA  LEU B 246     -21.560 -14.600  21.910  1.00  0.00           C  
ATOM   3903  HA  LEU B 246     -22.432 -14.985  21.380  1.00  0.00           H  
ATOM   3904  CB  LEU B 246     -21.891 -13.200  22.456  1.00  0.00           C  
ATOM   3905  HB2 LEU B 246     -22.601 -13.292  23.280  1.00  0.00           H  
ATOM   3906  HB3 LEU B 246     -20.974 -12.770  22.857  1.00  0.00           H  
ATOM   3907  CG  LEU B 246     -22.482 -12.242  21.407  1.00  0.00           C  
ATOM   3908  HG  LEU B 246     -21.898 -12.283  20.489  1.00  0.00           H  
ATOM   3909  CD1 LEU B 246     -23.940 -12.585  21.095  1.00  0.00           C  
ATOM   3910 HD11 LEU B 246     -24.544 -12.513  22.000  1.00  0.00           H  
ATOM   3911 HD12 LEU B 246     -24.336 -11.888  20.357  1.00  0.00           H  
ATOM   3912 HD13 LEU B 246     -24.019 -13.595  20.703  1.00  0.00           H  
ATOM   3913  CD2 LEU B 246     -22.442 -10.807  21.924  1.00  0.00           C  
ATOM   3914 HD21 LEU B 246     -21.414 -10.520  22.142  1.00  0.00           H  
ATOM   3915 HD22 LEU B 246     -22.844 -10.136  21.164  1.00  0.00           H  
ATOM   3916 HD23 LEU B 246     -23.046 -10.719  22.828  1.00  0.00           H  
ATOM   3917  C   LEU B 246     -20.372 -14.598  20.936  1.00  0.00           C  
ATOM   3918  O   LEU B 246     -19.214 -14.633  21.366  1.00  0.00           O  
ATOM   3919  N   LEU B 247     -20.646 -14.532  19.636  1.00  0.00           N  
ATOM   3920  H   LEU B 247     -21.619 -14.544  19.342  1.00  0.00           H  
ATOM   3921  CA  LEU B 247     -19.638 -14.398  18.585  1.00  0.00           C  
ATOM   3922  HA  LEU B 247     -18.670 -14.178  19.035  1.00  0.00           H  
ATOM   3923  CB  LEU B 247     -19.527 -15.738  17.829  1.00  0.00           C  
ATOM   3924  HB2 LEU B 247     -19.259 -16.523  18.539  1.00  0.00           H  
ATOM   3925  HB3 LEU B 247     -20.512 -15.977  17.423  1.00  0.00           H  
ATOM   3926  CG  LEU B 247     -18.512 -15.748  16.667  1.00  0.00           C  
ATOM   3927  HG  LEU B 247     -18.745 -14.945  15.968  1.00  0.00           H  
ATOM   3928  CD1 LEU B 247     -17.074 -15.579  17.164  1.00  0.00           C  
ATOM   3929 HD11 LEU B 247     -16.386 -15.660  16.321  1.00  0.00           H  
ATOM   3930 HD12 LEU B 247     -16.944 -14.594  17.606  1.00  0.00           H  
ATOM   3931 HD13 LEU B 247     -16.835 -16.350  17.895  1.00  0.00           H  
ATOM   3932  CD2 LEU B 247     -18.607 -17.081  15.924  1.00  0.00           C  
ATOM   3933 HD21 LEU B 247     -19.613 -17.197  15.520  1.00  0.00           H  
ATOM   3934 HD22 LEU B 247     -17.902 -17.081  15.093  1.00  0.00           H  
ATOM   3935 HD23 LEU B 247     -18.381 -17.905  16.599  1.00  0.00           H  
ATOM   3936  C   LEU B 247     -20.000 -13.231  17.664  1.00  0.00           C  
ATOM   3937  O   LEU B 247     -21.120 -13.164  17.165  1.00  0.00           O  
ATOM   3938  N   LEU B 248     -19.053 -12.323  17.434  1.00  0.00           N  
ATOM   3939  H   LEU B 248     -18.174 -12.419  17.932  1.00  0.00           H  
ATOM   3940  CA  LEU B 248     -19.098 -11.300  16.386  1.00  0.00           C  
ATOM   3941  HA  LEU B 248     -20.094 -11.266  15.943  1.00  0.00           H  
ATOM   3942  CB  LEU B 248     -18.776  -9.929  16.992  1.00  0.00           C  
ATOM   3943  HB2 LEU B 248     -17.793  -9.973  17.462  1.00  0.00           H  
ATOM   3944  HB3 LEU B 248     -18.711  -9.206  16.178  1.00  0.00           H  
ATOM   3945  CG  LEU B 248     -19.836  -9.477  18.017  1.00  0.00           C  
ATOM   3946  HG  LEU B 248     -20.635 -10.211  18.091  1.00  0.00           H  
ATOM   3947  CD1 LEU B 248     -19.228  -9.287  19.405  1.00  0.00           C  
ATOM   3948 HD11 LEU B 248     -18.831 -10.241  19.757  1.00  0.00           H  
ATOM   3949 HD12 LEU B 248     -18.422  -8.556  19.364  1.00  0.00           H  
ATOM   3950 HD13 LEU B 248     -19.998  -8.949  20.099  1.00  0.00           H  
ATOM   3951  CD2 LEU B 248     -20.452  -8.154  17.569  1.00  0.00           C  
ATOM   3952 HD21 LEU B 248     -20.894  -8.278  16.579  1.00  0.00           H  
ATOM   3953 HD22 LEU B 248     -21.233  -7.857  18.269  1.00  0.00           H  
ATOM   3954 HD23 LEU B 248     -19.678  -7.390  17.524  1.00  0.00           H  
ATOM   3955  C   LEU B 248     -18.101 -11.650  15.278  1.00  0.00           C  
ATOM   3956  O   LEU B 248     -17.058 -12.241  15.558  1.00  0.00           O  
ATOM   3957  N   THR B 249     -18.391 -11.294  14.027  1.00  0.00           N  
ATOM   3958  H   THR B 249     -19.281 -10.833  13.855  1.00  0.00           H  
ATOM   3959  CA  THR B 249     -17.571 -11.666  12.851  1.00  0.00           C  
ATOM   3960  HA  THR B 249     -16.517 -11.682  13.127  1.00  0.00           H  
ATOM   3961  CB  THR B 249     -17.960 -13.084  12.388  1.00  0.00           C  
ATOM   3962  HB  THR B 249     -19.028 -13.101  12.163  1.00  0.00           H  
ATOM   3963  CG2 THR B 249     -17.204 -13.576  11.156  1.00  0.00           C  
ATOM   3964 HG21 THR B 249     -17.463 -14.617  10.962  1.00  0.00           H  
ATOM   3965 HG22 THR B 249     -17.477 -12.984  10.283  1.00  0.00           H  
ATOM   3966 HG23 THR B 249     -16.128 -13.502  11.323  1.00  0.00           H  
ATOM   3967  OG1 THR B 249     -17.710 -14.014  13.421  1.00  0.00           O  
ATOM   3968  HG1 THR B 249     -17.358 -13.529  14.180  1.00  0.00           H  
ATOM   3969  C   THR B 249     -17.732 -10.639  11.723  1.00  0.00           C  
ATOM   3970  O   THR B 249     -18.814 -10.075  11.571  1.00  0.00           O  
ATOM   3971  N   TRP B 250     -16.677 -10.360  10.950  1.00  0.00           N  
ATOM   3972  H   TRP B 250     -15.805 -10.859  11.128  1.00  0.00           H  
ATOM   3973  CA  TRP B 250     -16.640  -9.338   9.885  1.00  0.00           C  
ATOM   3974  HA  TRP B 250     -17.639  -9.222   9.461  1.00  0.00           H  
ATOM   3975  CB  TRP B 250     -16.227  -7.987  10.506  1.00  0.00           C  
ATOM   3976  HB2 TRP B 250     -16.227  -7.212   9.741  1.00  0.00           H  
ATOM   3977  HB3 TRP B 250     -16.995  -7.704  11.223  1.00  0.00           H  
ATOM   3978  CG  TRP B 250     -14.908  -7.942  11.218  1.00  0.00           C  
ATOM   3979  CD1 TRP B 250     -13.713  -7.633  10.661  1.00  0.00           C  
ATOM   3980  HD1 TRP B 250     -13.558  -7.380   9.619  1.00  0.00           H  
ATOM   3981  NE1 TRP B 250     -12.719  -7.733  11.613  1.00  0.00           N  
ATOM   3982  HE1 TRP B 250     -11.736  -7.565  11.426  1.00  0.00           H  
ATOM   3983  CE2 TRP B 250     -13.223  -8.132  12.832  1.00  0.00           C  
ATOM   3984  CZ2 TRP B 250     -12.629  -8.404  14.071  1.00  0.00           C  
ATOM   3985  HZ2 TRP B 250     -11.558  -8.373  14.185  1.00  0.00           H  
ATOM   3986  CH2 TRP B 250     -13.443  -8.756  15.158  1.00  0.00           C  
ATOM   3987  HH2 TRP B 250     -12.992  -8.995  16.110  1.00  0.00           H  
ATOM   3988  CZ3 TRP B 250     -14.836  -8.836  14.994  1.00  0.00           C  
ATOM   3989  HZ3 TRP B 250     -15.454  -9.133  15.828  1.00  0.00           H  
ATOM   3990  CE3 TRP B 250     -15.420  -8.587  13.739  1.00  0.00           C  
ATOM   3991  HE3 TRP B 250     -16.484  -8.688  13.612  1.00  0.00           H  
ATOM   3992  CD2 TRP B 250     -14.629  -8.237  12.622  1.00  0.00           C  
ATOM   3993  C   TRP B 250     -15.716  -9.760   8.722  1.00  0.00           C  
ATOM   3994  O   TRP B 250     -15.288 -10.909   8.657  1.00  0.00           O  
ATOM   3995  N   SER B 251     -15.418  -8.854   7.777  1.00  0.00           N  
ATOM   3996  H   SER B 251     -15.847  -7.937   7.846  1.00  0.00           H  
ATOM   3997  CA  SER B 251     -14.527  -9.111   6.628  1.00  0.00           C  
ATOM   3998  HA  SER B 251     -14.130 -10.122   6.721  1.00  0.00           H  
ATOM   3999  CB  SER B 251     -15.331  -9.083   5.323  1.00  0.00           C  
ATOM   4000  HB2 SER B 251     -16.131  -9.823   5.394  1.00  0.00           H  
ATOM   4001  HB3 SER B 251     -15.779  -8.097   5.185  1.00  0.00           H  
ATOM   4002  OG  SER B 251     -14.518  -9.400   4.203  1.00  0.00           O  
ATOM   4003  HG  SER B 251     -14.065  -8.607   3.893  1.00  0.00           H  
ATOM   4004  C   SER B 251     -13.311  -8.172   6.552  1.00  0.00           C  
ATOM   4005  O   SER B 251     -13.398  -6.978   6.855  1.00  0.00           O  
ATOM   4006  N   ASN B 252     -12.180  -8.721   6.091  1.00  0.00           N  
ATOM   4007  H   ASN B 252     -12.226  -9.685   5.797  1.00  0.00           H  
ATOM   4008  CA  ASN B 252     -10.944  -7.987   5.805  1.00  0.00           C  
ATOM   4009  HA  ASN B 252     -10.682  -7.411   6.692  1.00  0.00           H  
ATOM   4010  CB  ASN B 252      -9.816  -9.019   5.580  1.00  0.00           C  
ATOM   4011  HB2 ASN B 252      -9.863  -9.764   6.377  1.00  0.00           H  
ATOM   4012  HB3 ASN B 252      -9.957  -9.529   4.627  1.00  0.00           H  
ATOM   4013  CG  ASN B 252      -8.421  -8.408   5.601  1.00  0.00           C  
ATOM   4014  OD1 ASN B 252      -8.198  -7.287   5.170  1.00  0.00           O  
ATOM   4015  ND2 ASN B 252      -7.444  -9.114   6.129  1.00  0.00           N  
ATOM   4016 HD21 ASN B 252      -6.532  -8.695   6.135  1.00  0.00           H  
ATOM   4017 HD22 ASN B 252      -7.610 -10.032   6.502  1.00  0.00           H  
ATOM   4018  C   ASN B 252     -11.151  -7.043   4.587  1.00  0.00           C  
ATOM   4019  O   ASN B 252     -11.604  -7.511   3.539  1.00  0.00           O  
ATOM   4020  N   PRO B 253     -10.865  -5.729   4.696  1.00  0.00           N  
ATOM   4021  CD  PRO B 253     -10.494  -5.040   5.925  1.00  0.00           C  
ATOM   4022  HD2 PRO B 253      -9.528  -5.382   6.293  1.00  0.00           H  
ATOM   4023  HD3 PRO B 253     -11.263  -5.205   6.681  1.00  0.00           H  
ATOM   4024  CG  PRO B 253     -10.431  -3.553   5.589  1.00  0.00           C  
ATOM   4025  HG2 PRO B 253      -9.412  -3.271   5.326  1.00  0.00           H  
ATOM   4026  HG3 PRO B 253     -10.798  -2.950   6.419  1.00  0.00           H  
ATOM   4027  CB  PRO B 253     -11.335  -3.435   4.365  1.00  0.00           C  
ATOM   4028  HB2 PRO B 253     -11.102  -2.562   3.760  1.00  0.00           H  
ATOM   4029  HB3 PRO B 253     -12.375  -3.399   4.687  1.00  0.00           H  
ATOM   4030  CA  PRO B 253     -11.102  -4.753   3.626  1.00  0.00           C  
ATOM   4031  HA  PRO B 253     -12.020  -5.016   3.102  1.00  0.00           H  
ATOM   4032  C   PRO B 253      -9.993  -4.675   2.554  1.00  0.00           C  
ATOM   4033  O   PRO B 253      -9.962  -3.720   1.772  1.00  0.00           O  
ATOM   4034  N   TYR B 254      -9.101  -5.672   2.499  1.00  0.00           N  
ATOM   4035  H   TYR B 254      -9.169  -6.417   3.181  1.00  0.00           H  
ATOM   4036  CA  TYR B 254      -8.036  -5.800   1.500  1.00  0.00           C  
ATOM   4037  HA  TYR B 254      -8.195  -5.043   0.733  1.00  0.00           H  
ATOM   4038  CB  TYR B 254      -6.684  -5.526   2.158  1.00  0.00           C  
ATOM   4039  HB2 TYR B 254      -6.548  -6.204   3.004  1.00  0.00           H  
ATOM   4040  HB3 TYR B 254      -5.895  -5.734   1.438  1.00  0.00           H  
ATOM   4041  CG  TYR B 254      -6.538  -4.098   2.625  1.00  0.00           C  
ATOM   4042  CD1 TYR B 254      -6.078  -3.119   1.730  1.00  0.00           C  
ATOM   4043  HD1 TYR B 254      -5.819  -3.388   0.717  1.00  0.00           H  
ATOM   4044  CE1 TYR B 254      -5.941  -1.788   2.158  1.00  0.00           C  
ATOM   4045  HE1 TYR B 254      -5.560  -1.038   1.485  1.00  0.00           H  
ATOM   4046  CZ  TYR B 254      -6.286  -1.438   3.475  1.00  0.00           C  
ATOM   4047  OH  TYR B 254      -6.144  -0.155   3.875  1.00  0.00           O  
ATOM   4048  HH  TYR B 254      -5.582   0.329   3.236  1.00  0.00           H  
ATOM   4049  CE2 TYR B 254      -6.780  -2.414   4.367  1.00  0.00           C  
ATOM   4050  HE2 TYR B 254      -7.051  -2.136   5.372  1.00  0.00           H  
ATOM   4051  CD2 TYR B 254      -6.898  -3.748   3.940  1.00  0.00           C  
ATOM   4052  HD2 TYR B 254      -7.273  -4.510   4.609  1.00  0.00           H  
ATOM   4053  C   TYR B 254      -8.021  -7.185   0.828  1.00  0.00           C  
ATOM   4054  O   TYR B 254      -8.339  -8.179   1.483  1.00  0.00           O  
ATOM   4055  N   PRO B 255      -7.629  -7.277  -0.458  1.00  0.00           N  
ATOM   4056  CD  PRO B 255      -7.373  -6.166  -1.363  1.00  0.00           C  
ATOM   4057  HD2 PRO B 255      -6.661  -5.458  -0.939  1.00  0.00           H  
ATOM   4058  HD3 PRO B 255      -8.316  -5.668  -1.586  1.00  0.00           H  
ATOM   4059  CG  PRO B 255      -6.801  -6.782  -2.637  1.00  0.00           C  
ATOM   4060  HG2 PRO B 255      -5.716  -6.836  -2.551  1.00  0.00           H  
ATOM   4061  HG3 PRO B 255      -7.085  -6.219  -3.526  1.00  0.00           H  
ATOM   4062  CB  PRO B 255      -7.404  -8.188  -2.635  1.00  0.00           C  
ATOM   4063  HB2 PRO B 255      -6.819  -8.888  -3.232  1.00  0.00           H  
ATOM   4064  HB3 PRO B 255      -8.429  -8.141  -3.006  1.00  0.00           H  
ATOM   4065  CA  PRO B 255      -7.415  -8.550  -1.148  1.00  0.00           C  
ATOM   4066  HA  PRO B 255      -8.262  -9.199  -0.943  1.00  0.00           H  
ATOM   4067  C   PRO B 255      -6.102  -9.245  -0.706  1.00  0.00           C  
ATOM   4068  O   PRO B 255      -5.205  -8.564  -0.204  1.00  0.00           O  
ATOM   4069  N   PRO B 256      -5.946 -10.574  -0.895  1.00  0.00           N  
ATOM   4070  CD  PRO B 256      -6.954 -11.499  -1.400  1.00  0.00           C  
ATOM   4071  HD2 PRO B 256      -6.835 -11.602  -2.480  1.00  0.00           H  
ATOM   4072  HD3 PRO B 256      -7.971 -11.193  -1.160  1.00  0.00           H  
ATOM   4073  CG  PRO B 256      -6.660 -12.828  -0.712  1.00  0.00           C  
ATOM   4074  HG2 PRO B 256      -7.021 -13.675  -1.295  1.00  0.00           H  
ATOM   4075  HG3 PRO B 256      -7.096 -12.829   0.288  1.00  0.00           H  
ATOM   4076  CB  PRO B 256      -5.139 -12.810  -0.615  1.00  0.00           C  
ATOM   4077  HB2 PRO B 256      -4.714 -13.123  -1.571  1.00  0.00           H  
ATOM   4078  HB3 PRO B 256      -4.779 -13.450   0.190  1.00  0.00           H  
ATOM   4079  CA  PRO B 256      -4.808 -11.337  -0.353  1.00  0.00           C  
ATOM   4080  HA  PRO B 256      -4.781 -11.176   0.724  1.00  0.00           H  
ATOM   4081  C   PRO B 256      -3.415 -10.999  -0.918  1.00  0.00           C  
ATOM   4082  O   PRO B 256      -2.411 -11.373  -0.319  1.00  0.00           O  
ATOM   4083  N   ASP B 257      -3.345 -10.325  -2.067  1.00  0.00           N  
ATOM   4084  H   ASP B 257      -4.207 -10.005  -2.498  1.00  0.00           H  
ATOM   4085  CA  ASP B 257      -2.120  -9.796  -2.676  1.00  0.00           C  
ATOM   4086  HA  ASP B 257      -1.302 -10.489  -2.483  1.00  0.00           H  
ATOM   4087  CB  ASP B 257      -2.317  -9.713  -4.205  1.00  0.00           C  
ATOM   4088  HB2 ASP B 257      -1.429  -9.267  -4.658  1.00  0.00           H  
ATOM   4089  HB3 ASP B 257      -2.389 -10.735  -4.587  1.00  0.00           H  
ATOM   4090  CG  ASP B 257      -3.561  -8.954  -4.700  1.00  0.00           C  
ATOM   4091  OD1 ASP B 257      -3.704  -8.850  -5.935  1.00  0.00           O  
ATOM   4092  OD2 ASP B 257      -4.381  -8.516  -3.864  1.00  0.00           O  
ATOM   4093  C   ASP B 257      -1.690  -8.432  -2.099  1.00  0.00           C  
ATOM   4094  O   ASP B 257      -0.561  -7.989  -2.318  1.00  0.00           O  
ATOM   4095  N   ASN B 258      -2.554  -7.752  -1.341  1.00  0.00           N  
ATOM   4096  H   ASN B 258      -3.471  -8.153  -1.180  1.00  0.00           H  
ATOM   4097  CA  ASN B 258      -2.214  -6.491  -0.693  1.00  0.00           C  
ATOM   4098  HA  ASN B 258      -1.735  -5.853  -1.439  1.00  0.00           H  
ATOM   4099  CB  ASN B 258      -3.493  -5.797  -0.215  1.00  0.00           C  
ATOM   4100  HB2 ASN B 258      -4.208  -5.740  -1.034  1.00  0.00           H  
ATOM   4101  HB3 ASN B 258      -3.929  -6.369   0.602  1.00  0.00           H  
ATOM   4102  CG  ASN B 258      -3.159  -4.408   0.270  1.00  0.00           C  
ATOM   4103  OD1 ASN B 258      -2.712  -4.200   1.383  1.00  0.00           O  
ATOM   4104  ND2 ASN B 258      -3.253  -3.437  -0.602  1.00  0.00           N  
ATOM   4105 HD21 ASN B 258      -2.924  -2.517  -0.312  1.00  0.00           H  
ATOM   4106 HD22 ASN B 258      -3.566  -3.614  -1.537  1.00  0.00           H  
ATOM   4107  C   ASN B 258      -1.232  -6.694   0.473  1.00  0.00           C  
ATOM   4108  O   ASN B 258      -1.469  -7.501   1.370  1.00  0.00           O  
ATOM   4109  N   TYR B 259      -0.153  -5.909   0.525  1.00  0.00           N  
ATOM   4110  H   TYR B 259       0.035  -5.287  -0.248  1.00  0.00           H  
ATOM   4111  CA  TYR B 259       0.871  -6.059   1.562  1.00  0.00           C  
ATOM   4112  HA  TYR B 259       1.241  -7.081   1.485  1.00  0.00           H  
ATOM   4113  CB  TYR B 259       2.042  -5.109   1.277  1.00  0.00           C  
ATOM   4114  HB2 TYR B 259       1.712  -4.094   1.500  1.00  0.00           H  
ATOM   4115  HB3 TYR B 259       2.849  -5.352   1.966  1.00  0.00           H  
ATOM   4116  CG  TYR B 259       2.615  -5.143  -0.133  1.00  0.00           C  
ATOM   4117  CD1 TYR B 259       2.897  -3.931  -0.792  1.00  0.00           C  
ATOM   4118  HD1 TYR B 259       2.717  -2.981  -0.304  1.00  0.00           H  
ATOM   4119  CE1 TYR B 259       3.422  -3.939  -2.093  1.00  0.00           C  
ATOM   4120  HE1 TYR B 259       3.622  -3.010  -2.597  1.00  0.00           H  
ATOM   4121  CZ  TYR B 259       3.697  -5.157  -2.746  1.00  0.00           C  
ATOM   4122  OH  TYR B 259       4.240  -5.142  -3.990  1.00  0.00           O  
ATOM   4123  HH  TYR B 259       4.925  -5.828  -4.076  1.00  0.00           H  
ATOM   4124  CE2 TYR B 259       3.428  -6.377  -2.087  1.00  0.00           C  
ATOM   4125  HE2 TYR B 259       3.616  -7.313  -2.593  1.00  0.00           H  
ATOM   4126  CD2 TYR B 259       2.880  -6.366  -0.787  1.00  0.00           C  
ATOM   4127  HD2 TYR B 259       2.646  -7.303  -0.306  1.00  0.00           H  
ATOM   4128  C   TYR B 259       0.378  -5.895   3.016  1.00  0.00           C  
ATOM   4129  O   TYR B 259       1.035  -6.439   3.905  1.00  0.00           O  
ATOM   4130  N   LEU B 260      -0.755  -5.230   3.286  1.00  0.00           N  
ATOM   4131  H   LEU B 260      -1.278  -4.820   2.517  1.00  0.00           H  
ATOM   4132  CA  LEU B 260      -1.355  -5.149   4.631  1.00  0.00           C  
ATOM   4133  HA  LEU B 260      -0.563  -4.967   5.357  1.00  0.00           H  
ATOM   4134  CB  LEU B 260      -2.367  -3.984   4.704  1.00  0.00           C  
ATOM   4135  HB2 LEU B 260      -3.142  -4.151   3.954  1.00  0.00           H  
ATOM   4136  HB3 LEU B 260      -2.856  -4.012   5.682  1.00  0.00           H  
ATOM   4137  CG  LEU B 260      -1.790  -2.570   4.511  1.00  0.00           C  
ATOM   4138  HG  LEU B 260      -1.244  -2.523   3.569  1.00  0.00           H  
ATOM   4139  CD1 LEU B 260      -2.926  -1.550   4.466  1.00  0.00           C  
ATOM   4140 HD11 LEU B 260      -3.526  -1.739   3.578  1.00  0.00           H  
ATOM   4141 HD12 LEU B 260      -3.552  -1.638   5.356  1.00  0.00           H  
ATOM   4142 HD13 LEU B 260      -2.525  -0.539   4.410  1.00  0.00           H  
ATOM   4143  CD2 LEU B 260      -0.848  -2.173   5.646  1.00  0.00           C  
ATOM   4144 HD21 LEU B 260      -1.386  -2.203   6.588  1.00  0.00           H  
ATOM   4145 HD22 LEU B 260       0.001  -2.850   5.677  1.00  0.00           H  
ATOM   4146 HD23 LEU B 260      -0.472  -1.163   5.480  1.00  0.00           H  
ATOM   4147  C   LEU B 260      -2.060  -6.444   5.074  1.00  0.00           C  
ATOM   4148  O   LEU B 260      -2.270  -6.639   6.268  1.00  0.00           O  
ATOM   4149  N   TYR B 261      -2.443  -7.334   4.152  1.00  0.00           N  
ATOM   4150  H   TYR B 261      -2.200  -7.161   3.180  1.00  0.00           H  
ATOM   4151  CA  TYR B 261      -3.344  -8.464   4.424  1.00  0.00           C  
ATOM   4152  HA  TYR B 261      -4.296  -8.067   4.775  1.00  0.00           H  
ATOM   4153  CB  TYR B 261      -3.593  -9.201   3.101  1.00  0.00           C  
ATOM   4154  HB2 TYR B 261      -3.894  -8.474   2.345  1.00  0.00           H  
ATOM   4155  HB3 TYR B 261      -2.664  -9.658   2.755  1.00  0.00           H  
ATOM   4156  CG  TYR B 261      -4.667 -10.265   3.179  1.00  0.00           C  
ATOM   4157  CD1 TYR B 261      -4.332 -11.610   3.432  1.00  0.00           C  
ATOM   4158  HD1 TYR B 261      -3.300 -11.887   3.587  1.00  0.00           H  
ATOM   4159  CE1 TYR B 261      -5.342 -12.591   3.473  1.00  0.00           C  
ATOM   4160  HE1 TYR B 261      -5.102 -13.625   3.664  1.00  0.00           H  
ATOM   4161  CZ  TYR B 261      -6.689 -12.227   3.255  1.00  0.00           C  
ATOM   4162  OH  TYR B 261      -7.662 -13.174   3.284  1.00  0.00           O  
ATOM   4163  HH  TYR B 261      -8.532 -12.786   3.180  1.00  0.00           H  
ATOM   4164  CE2 TYR B 261      -7.020 -10.881   2.996  1.00  0.00           C  
ATOM   4165  HE2 TYR B 261      -8.043 -10.590   2.808  1.00  0.00           H  
ATOM   4166  CD2 TYR B 261      -6.008  -9.905   2.963  1.00  0.00           C  
ATOM   4167  HD2 TYR B 261      -6.259  -8.874   2.752  1.00  0.00           H  
ATOM   4168  C   TYR B 261      -2.821  -9.429   5.504  1.00  0.00           C  
ATOM   4169  O   TYR B 261      -3.583  -9.934   6.324  1.00  0.00           O  
ATOM   4170  N   ASN B 262      -1.500  -9.639   5.558  1.00  0.00           N  
ATOM   4171  H   ASN B 262      -0.932  -9.149   4.882  1.00  0.00           H  
ATOM   4172  CA  ASN B 262      -0.851 -10.503   6.558  1.00  0.00           C  
ATOM   4173  HA  ASN B 262      -1.512 -11.350   6.760  1.00  0.00           H  
ATOM   4174  CB  ASN B 262       0.483 -11.038   6.007  1.00  0.00           C  
ATOM   4175  HB2 ASN B 262       1.211 -10.229   5.998  1.00  0.00           H  
ATOM   4176  HB3 ASN B 262       0.852 -11.815   6.675  1.00  0.00           H  
ATOM   4177  CG  ASN B 262       0.401 -11.610   4.610  1.00  0.00           C  
ATOM   4178  OD1 ASN B 262       1.084 -11.152   3.711  1.00  0.00           O  
ATOM   4179  ND2 ASN B 262      -0.423 -12.605   4.386  1.00  0.00           N  
ATOM   4180 HD21 ASN B 262      -0.516 -12.911   3.433  1.00  0.00           H  
ATOM   4181 HD22 ASN B 262      -0.950 -13.012   5.135  1.00  0.00           H  
ATOM   4182  C   ASN B 262      -0.605  -9.816   7.914  1.00  0.00           C  
ATOM   4183  O   ASN B 262      -0.011 -10.429   8.798  1.00  0.00           O  
ATOM   4184  N   HIE B 263      -0.995  -8.545   8.069  1.00  0.00           N  
ATOM   4185  H   HIE B 263      -1.471  -8.092   7.295  1.00  0.00           H  
ATOM   4186  CA  HIE B 263      -0.536  -7.683   9.167  1.00  0.00           C  
ATOM   4187  HA  HIE B 263      -0.249  -8.311  10.011  1.00  0.00           H  
ATOM   4188  CB  HIE B 263       0.707  -6.921   8.685  1.00  0.00           C  
ATOM   4189  HB2 HIE B 263       0.490  -6.440   7.730  1.00  0.00           H  
ATOM   4190  HB3 HIE B 263       0.928  -6.137   9.406  1.00  0.00           H  
ATOM   4191  CG  HIE B 263       1.940  -7.787   8.546  1.00  0.00           C  
ATOM   4192  ND1 HIE B 263       2.561  -8.195   7.354  1.00  0.00           N  
ATOM   4193  CE1 HIE B 263       3.601  -8.956   7.738  1.00  0.00           C  
ATOM   4194  HE1 HIE B 263       4.294  -9.445   7.067  1.00  0.00           H  
ATOM   4195  NE2 HIE B 263       3.668  -9.036   9.076  1.00  0.00           N  
ATOM   4196  HE2 HIE B 263       4.352  -9.572   9.593  1.00  0.00           H  
ATOM   4197  CD2 HIE B 263       2.629  -8.309   9.603  1.00  0.00           C  
ATOM   4198  HD2 HIE B 263       2.371  -8.192  10.648  1.00  0.00           H  
ATOM   4199  C   HIE B 263      -1.596  -6.725   9.733  1.00  0.00           C  
ATOM   4200  O   HIE B 263      -1.308  -5.996  10.680  1.00  0.00           O  
ATOM   4201  N   LEU B 264      -2.806  -6.729   9.175  1.00  0.00           N  
ATOM   4202  H   LEU B 264      -2.952  -7.317   8.367  1.00  0.00           H  
ATOM   4203  CA  LEU B 264      -3.959  -5.996   9.684  1.00  0.00           C  
ATOM   4204  HA  LEU B 264      -3.624  -5.002   9.980  1.00  0.00           H  
ATOM   4205  CB  LEU B 264      -4.969  -5.869   8.527  1.00  0.00           C  
ATOM   4206  HB2 LEU B 264      -4.443  -5.632   7.601  1.00  0.00           H  
ATOM   4207  HB3 LEU B 264      -5.451  -6.839   8.393  1.00  0.00           H  
ATOM   4208  CG  LEU B 264      -6.048  -4.801   8.765  1.00  0.00           C  
ATOM   4209  HG  LEU B 264      -6.400  -4.867   9.793  1.00  0.00           H  
ATOM   4210  CD1 LEU B 264      -5.500  -3.395   8.485  1.00  0.00           C  
ATOM   4211 HD11 LEU B 264      -6.284  -2.651   8.614  1.00  0.00           H  
ATOM   4212 HD12 LEU B 264      -4.692  -3.171   9.175  1.00  0.00           H  
ATOM   4213 HD13 LEU B 264      -5.121  -3.334   7.464  1.00  0.00           H  
ATOM   4214  CD2 LEU B 264      -7.231  -5.036   7.824  1.00  0.00           C  
ATOM   4215 HD21 LEU B 264      -7.985  -4.263   7.972  1.00  0.00           H  
ATOM   4216 HD22 LEU B 264      -6.889  -5.023   6.790  1.00  0.00           H  
ATOM   4217 HD23 LEU B 264      -7.676  -6.008   8.038  1.00  0.00           H  
ATOM   4218  C   LEU B 264      -4.564  -6.709  10.909  1.00  0.00           C  
ATOM   4219  O   LEU B 264      -4.907  -7.887  10.823  1.00  0.00           O  
ATOM   4220  N   THR B 265      -4.731  -5.995  12.025  1.00  0.00           N  
ATOM   4221  H   THR B 265      -4.461  -5.016  12.006  1.00  0.00           H  
ATOM   4222  CA  THR B 265      -5.456  -6.469  13.226  1.00  0.00           C  
ATOM   4223  HA  THR B 265      -5.978  -7.391  12.965  1.00  0.00           H  
ATOM   4224  CB  THR B 265      -4.547  -6.822  14.426  1.00  0.00           C  
ATOM   4225  HB  THR B 265      -5.092  -7.529  15.046  1.00  0.00           H  
ATOM   4226  CG2 THR B 265      -3.227  -7.489  14.044  1.00  0.00           C  
ATOM   4227 HG21 THR B 265      -3.435  -8.367  13.435  1.00  0.00           H  
ATOM   4228 HG22 THR B 265      -2.602  -6.794  13.484  1.00  0.00           H  
ATOM   4229 HG23 THR B 265      -2.700  -7.798  14.946  1.00  0.00           H  
ATOM   4230  OG1 THR B 265      -4.242  -5.703  15.241  1.00  0.00           O  
ATOM   4231  HG1 THR B 265      -5.055  -5.460  15.697  1.00  0.00           H  
ATOM   4232  C   THR B 265      -6.538  -5.466  13.623  1.00  0.00           C  
ATOM   4233  O   THR B 265      -6.589  -4.357  13.079  1.00  0.00           O  
ATOM   4234  N   TYR B 266      -7.411  -5.819  14.571  1.00  0.00           N  
ATOM   4235  H   TYR B 266      -7.279  -6.691  15.074  1.00  0.00           H  
ATOM   4236  CA  TYR B 266      -8.678  -5.108  14.767  1.00  0.00           C  
ATOM   4237  HA  TYR B 266      -8.685  -4.223  14.133  1.00  0.00           H  
ATOM   4238  CB  TYR B 266      -9.846  -5.990  14.287  1.00  0.00           C  
ATOM   4239  HB2 TYR B 266     -10.044  -6.749  15.039  1.00  0.00           H  
ATOM   4240  HB3 TYR B 266     -10.744  -5.377  14.212  1.00  0.00           H  
ATOM   4241  CG  TYR B 266      -9.632  -6.697  12.956  1.00  0.00           C  
ATOM   4242  CD1 TYR B 266      -9.923  -6.047  11.741  1.00  0.00           C  
ATOM   4243  HD1 TYR B 266     -10.292  -5.032  11.758  1.00  0.00           H  
ATOM   4244  CE1 TYR B 266      -9.726  -6.716  10.512  1.00  0.00           C  
ATOM   4245  HE1 TYR B 266      -9.930  -6.219   9.576  1.00  0.00           H  
ATOM   4246  CZ  TYR B 266      -9.228  -8.039  10.496  1.00  0.00           C  
ATOM   4247  OH  TYR B 266      -9.052  -8.700   9.321  1.00  0.00           O  
ATOM   4248  HH  TYR B 266      -8.609  -9.544   9.473  1.00  0.00           H  
ATOM   4249  CE2 TYR B 266      -8.946  -8.684  11.718  1.00  0.00           C  
ATOM   4250  HE2 TYR B 266      -8.580  -9.697  11.731  1.00  0.00           H  
ATOM   4251  CD2 TYR B 266      -9.144  -8.018  12.937  1.00  0.00           C  
ATOM   4252  HD2 TYR B 266      -8.917  -8.539  13.861  1.00  0.00           H  
ATOM   4253  C   TYR B 266      -8.893  -4.600  16.201  1.00  0.00           C  
ATOM   4254  O   TYR B 266      -8.247  -5.028  17.157  1.00  0.00           O  
ATOM   4255  N   ALA B 267      -9.862  -3.697  16.340  1.00  0.00           N  
ATOM   4256  H   ALA B 267     -10.302  -3.351  15.495  1.00  0.00           H  
ATOM   4257  CA  ALA B 267     -10.489  -3.343  17.606  1.00  0.00           C  
ATOM   4258  HA  ALA B 267     -10.324  -4.150  18.325  1.00  0.00           H  
ATOM   4259  CB  ALA B 267      -9.851  -2.067  18.166  1.00  0.00           C  
ATOM   4260  HB1 ALA B 267      -9.964  -1.249  17.454  1.00  0.00           H  
ATOM   4261  HB2 ALA B 267     -10.334  -1.802  19.108  1.00  0.00           H  
ATOM   4262  HB3 ALA B 267      -8.791  -2.242  18.352  1.00  0.00           H  
ATOM   4263  C   ALA B 267     -12.001  -3.192  17.396  1.00  0.00           C  
ATOM   4264  O   ALA B 267     -12.445  -2.593  16.412  1.00  0.00           O  
ATOM   4265  N   VAL B 268     -12.791  -3.712  18.335  1.00  0.00           N  
ATOM   4266  H   VAL B 268     -12.335  -4.115  19.150  1.00  0.00           H  
ATOM   4267  CA  VAL B 268     -14.263  -3.669  18.336  1.00  0.00           C  
ATOM   4268  HA  VAL B 268     -14.609  -3.276  17.383  1.00  0.00           H  
ATOM   4269  CB  VAL B 268     -14.868  -5.081  18.491  1.00  0.00           C  
ATOM   4270  HB  VAL B 268     -14.556  -5.486  19.454  1.00  0.00           H  
ATOM   4271  CG1 VAL B 268     -16.405  -5.077  18.450  1.00  0.00           C  
ATOM   4272 HG11 VAL B 268     -16.753  -4.643  17.512  1.00  0.00           H  
ATOM   4273 HG12 VAL B 268     -16.786  -6.097  18.531  1.00  0.00           H  
ATOM   4274 HG13 VAL B 268     -16.801  -4.504  19.284  1.00  0.00           H  
ATOM   4275  CG2 VAL B 268     -14.398  -6.037  17.389  1.00  0.00           C  
ATOM   4276 HG21 VAL B 268     -14.822  -7.030  17.542  1.00  0.00           H  
ATOM   4277 HG22 VAL B 268     -14.713  -5.670  16.415  1.00  0.00           H  
ATOM   4278 HG23 VAL B 268     -13.312  -6.134  17.400  1.00  0.00           H  
ATOM   4279  C   VAL B 268     -14.748  -2.729  19.443  1.00  0.00           C  
ATOM   4280  O   VAL B 268     -14.227  -2.748  20.556  1.00  0.00           O  
ATOM   4281  N   ASN B 269     -15.758  -1.914  19.151  1.00  0.00           N  
ATOM   4282  H   ASN B 269     -16.133  -1.969  18.208  1.00  0.00           H  
ATOM   4283  CA  ASN B 269     -16.503  -1.088  20.102  1.00  0.00           C  
ATOM   4284  HA  ASN B 269     -16.045  -1.159  21.088  1.00  0.00           H  
ATOM   4285  CB  ASN B 269     -16.413   0.375  19.620  1.00  0.00           C  
ATOM   4286  HB2 ASN B 269     -15.387   0.704  19.753  1.00  0.00           H  
ATOM   4287  HB3 ASN B 269     -16.649   0.410  18.557  1.00  0.00           H  
ATOM   4288  CG  ASN B 269     -17.297   1.395  20.320  1.00  0.00           C  
ATOM   4289  OD1 ASN B 269     -17.680   2.398  19.726  1.00  0.00           O  
ATOM   4290  ND2 ASN B 269     -17.652   1.204  21.566  1.00  0.00           N  
ATOM   4291 HD21 ASN B 269     -18.236   1.898  22.006  1.00  0.00           H  
ATOM   4292 HD22 ASN B 269     -17.302   0.437  22.130  1.00  0.00           H  
ATOM   4293  C   ASN B 269     -17.945  -1.612  20.195  1.00  0.00           C  
ATOM   4294  O   ASN B 269     -18.596  -1.779  19.164  1.00  0.00           O  
ATOM   4295  N   ILE B 270     -18.432  -1.858  21.413  1.00  0.00           N  
ATOM   4296  H   ILE B 270     -17.854  -1.621  22.213  1.00  0.00           H  
ATOM   4297  CA  ILE B 270     -19.791  -2.332  21.721  1.00  0.00           C  
ATOM   4298  HA  ILE B 270     -20.361  -2.407  20.797  1.00  0.00           H  
ATOM   4299  CB  ILE B 270     -19.743  -3.737  22.376  1.00  0.00           C  
ATOM   4300  HB  ILE B 270     -19.056  -3.691  23.221  1.00  0.00           H  
ATOM   4301  CG2 ILE B 270     -21.105  -4.192  22.939  1.00  0.00           C  
ATOM   4302 HG21 ILE B 270     -21.851  -4.235  22.146  1.00  0.00           H  
ATOM   4303 HG22 ILE B 270     -21.022  -5.173  23.404  1.00  0.00           H  
ATOM   4304 HG23 ILE B 270     -21.447  -3.510  23.717  1.00  0.00           H  
ATOM   4305  CG1 ILE B 270     -19.167  -4.743  21.354  1.00  0.00           C  
ATOM   4306 HG12 ILE B 270     -19.709  -4.647  20.415  1.00  0.00           H  
ATOM   4307 HG13 ILE B 270     -18.126  -4.482  21.168  1.00  0.00           H  
ATOM   4308  CD1 ILE B 270     -19.190  -6.217  21.769  1.00  0.00           C  
ATOM   4309 HD11 ILE B 270     -18.599  -6.791  21.057  1.00  0.00           H  
ATOM   4310 HD12 ILE B 270     -18.766  -6.334  22.765  1.00  0.00           H  
ATOM   4311 HD13 ILE B 270     -20.210  -6.601  21.760  1.00  0.00           H  
ATOM   4312  C   ILE B 270     -20.490  -1.298  22.606  1.00  0.00           C  
ATOM   4313  O   ILE B 270     -19.832  -0.667  23.434  1.00  0.00           O  
ATOM   4314  N   TRP B 271     -21.802  -1.125  22.450  1.00  0.00           N  
ATOM   4315  H   TRP B 271     -22.294  -1.672  21.747  1.00  0.00           H  
ATOM   4316  CA  TRP B 271     -22.614  -0.291  23.341  1.00  0.00           C  
ATOM   4317  HA  TRP B 271     -22.243  -0.440  24.353  1.00  0.00           H  
ATOM   4318  CB  TRP B 271     -22.447   1.196  22.997  1.00  0.00           C  
ATOM   4319  HB2 TRP B 271     -22.802   1.777  23.850  1.00  0.00           H  
ATOM   4320  HB3 TRP B 271     -21.386   1.419  22.890  1.00  0.00           H  
ATOM   4321  CG  TRP B 271     -23.154   1.690  21.771  1.00  0.00           C  
ATOM   4322  CD1 TRP B 271     -24.260   2.467  21.786  1.00  0.00           C  
ATOM   4323  HD1 TRP B 271     -24.770   2.805  22.685  1.00  0.00           H  
ATOM   4324  NE1 TRP B 271     -24.657   2.744  20.496  1.00  0.00           N  
ATOM   4325  HE1 TRP B 271     -25.494   3.273  20.294  1.00  0.00           H  
ATOM   4326  CE2 TRP B 271     -23.819   2.157  19.572  1.00  0.00           C  
ATOM   4327  CZ2 TRP B 271     -23.800   2.147  18.169  1.00  0.00           C  
ATOM   4328  HZ2 TRP B 271     -24.537   2.708  17.614  1.00  0.00           H  
ATOM   4329  CH2 TRP B 271     -22.827   1.385  17.500  1.00  0.00           C  
ATOM   4330  HH2 TRP B 271     -22.815   1.350  16.421  1.00  0.00           H  
ATOM   4331  CZ3 TRP B 271     -21.879   0.660  18.242  1.00  0.00           C  
ATOM   4332  HZ3 TRP B 271     -21.147   0.049  17.735  1.00  0.00           H  
ATOM   4333  CE3 TRP B 271     -21.881   0.712  19.649  1.00  0.00           C  
ATOM   4334  HE3 TRP B 271     -21.136   0.163  20.203  1.00  0.00           H  
ATOM   4335  CD2 TRP B 271     -22.855   1.452  20.357  1.00  0.00           C  
ATOM   4336  C   TRP B 271     -24.089  -0.713  23.332  1.00  0.00           C  
ATOM   4337  O   TRP B 271     -24.533  -1.416  22.421  1.00  0.00           O  
ATOM   4338  N   SER B 272     -24.842  -0.325  24.362  1.00  0.00           N  
ATOM   4339  H   SER B 272     -24.400   0.205  25.106  1.00  0.00           H  
ATOM   4340  CA  SER B 272     -26.281  -0.609  24.471  1.00  0.00           C  
ATOM   4341  HA  SER B 272     -26.449  -1.625  24.124  1.00  0.00           H  
ATOM   4342  CB  SER B 272     -26.701  -0.573  25.943  1.00  0.00           C  
ATOM   4343  HB2 SER B 272     -26.079  -1.261  26.516  1.00  0.00           H  
ATOM   4344  HB3 SER B 272     -26.559   0.434  26.330  1.00  0.00           H  
ATOM   4345  OG  SER B 272     -28.060  -0.946  26.083  1.00  0.00           O  
ATOM   4346  HG  SER B 272     -28.134  -1.891  25.874  1.00  0.00           H  
ATOM   4347  C   SER B 272     -27.158   0.328  23.615  1.00  0.00           C  
ATOM   4348  O   SER B 272     -26.841   1.496  23.417  1.00  0.00           O  
ATOM   4349  N   GLU B 273     -28.297  -0.180  23.136  1.00  0.00           N  
ATOM   4350  H   GLU B 273     -28.476  -1.158  23.336  1.00  0.00           H  
ATOM   4351  CA  GLU B 273     -29.414   0.595  22.553  1.00  0.00           C  
ATOM   4352  HA  GLU B 273     -29.019   1.456  22.011  1.00  0.00           H  
ATOM   4353  CB  GLU B 273     -30.120  -0.341  21.549  1.00  0.00           C  
ATOM   4354  HB2 GLU B 273     -29.369  -0.792  20.897  1.00  0.00           H  
ATOM   4355  HB3 GLU B 273     -30.541  -1.149  22.138  1.00  0.00           H  
ATOM   4356  CG  GLU B 273     -31.254   0.206  20.655  1.00  0.00           C  
ATOM   4357  HG2 GLU B 273     -31.896  -0.642  20.410  1.00  0.00           H  
ATOM   4358  HG3 GLU B 273     -31.885   0.917  21.179  1.00  0.00           H  
ATOM   4359  CD  GLU B 273     -30.764   0.821  19.337  1.00  0.00           C  
ATOM   4360  OE1 GLU B 273     -29.712   1.482  19.295  1.00  0.00           O  
ATOM   4361  OE2 GLU B 273     -31.388   0.550  18.278  1.00  0.00           O  
ATOM   4362  C   GLU B 273     -30.381   1.133  23.646  1.00  0.00           C  
ATOM   4363  O   GLU B 273     -31.384   1.784  23.352  1.00  0.00           O  
ATOM   4364  N   ASN B 274     -30.131   0.827  24.929  1.00  0.00           N  
ATOM   4365  H   ASN B 274     -29.311   0.267  25.128  1.00  0.00           H  
ATOM   4366  CA  ASN B 274     -31.019   1.169  26.054  1.00  0.00           C  
ATOM   4367  HA  ASN B 274     -31.775   1.881  25.720  1.00  0.00           H  
ATOM   4368  CB  ASN B 274     -31.732  -0.109  26.539  1.00  0.00           C  
ATOM   4369  HB2 ASN B 274     -31.000  -0.748  27.027  1.00  0.00           H  
ATOM   4370  HB3 ASN B 274     -32.472   0.178  27.285  1.00  0.00           H  
ATOM   4371  CG  ASN B 274     -32.450  -0.930  25.480  1.00  0.00           C  
ATOM   4372  OD1 ASN B 274     -32.461  -2.149  25.510  1.00  0.00           O  
ATOM   4373  ND2 ASN B 274     -33.059  -0.331  24.485  1.00  0.00           N  
ATOM   4374 HD21 ASN B 274     -33.500  -0.924  23.813  1.00  0.00           H  
ATOM   4375 HD22 ASN B 274     -32.930   0.662  24.337  1.00  0.00           H  
ATOM   4376  C   ASN B 274     -30.309   1.854  27.238  1.00  0.00           C  
ATOM   4377  O   ASN B 274     -30.955   2.598  27.972  1.00  0.00           O  
ATOM   4378  N   ASP B 275     -29.007   1.620  27.431  1.00  0.00           N  
ATOM   4379  H   ASP B 275     -28.541   0.948  26.836  1.00  0.00           H  
ATOM   4380  CA  ASP B 275     -28.213   2.212  28.517  1.00  0.00           C  
ATOM   4381  HA  ASP B 275     -28.857   2.822  29.147  1.00  0.00           H  
ATOM   4382  CB  ASP B 275     -27.714   1.091  29.436  1.00  0.00           C  
ATOM   4383  HB2 ASP B 275     -28.577   0.529  29.800  1.00  0.00           H  
ATOM   4384  HB3 ASP B 275     -27.085   0.406  28.865  1.00  0.00           H  
ATOM   4385  CG  ASP B 275     -26.924   1.598  30.644  1.00  0.00           C  
ATOM   4386  OD1 ASP B 275     -26.569   0.722  31.466  1.00  0.00           O  
ATOM   4387  OD2 ASP B 275     -26.663   2.810  30.773  1.00  0.00           O  
ATOM   4388  C   ASP B 275     -27.057   3.094  27.987  1.00  0.00           C  
ATOM   4389  O   ASP B 275     -26.061   2.555  27.493  1.00  0.00           O  
ATOM   4390  N   PRO B 276     -27.154   4.436  28.119  1.00  0.00           N  
ATOM   4391  CD  PRO B 276     -28.355   5.168  28.502  1.00  0.00           C  
ATOM   4392  HD2 PRO B 276     -28.387   5.269  29.588  1.00  0.00           H  
ATOM   4393  HD3 PRO B 276     -29.261   4.682  28.138  1.00  0.00           H  
ATOM   4394  CG  PRO B 276     -28.223   6.538  27.851  1.00  0.00           C  
ATOM   4395  HG2 PRO B 276     -28.781   7.300  28.395  1.00  0.00           H  
ATOM   4396  HG3 PRO B 276     -28.549   6.486  26.811  1.00  0.00           H  
ATOM   4397  CB  PRO B 276     -26.718   6.778  27.913  1.00  0.00           C  
ATOM   4398  HB2 PRO B 276     -26.460   7.156  28.904  1.00  0.00           H  
ATOM   4399  HB3 PRO B 276     -26.390   7.477  27.144  1.00  0.00           H  
ATOM   4400  CA  PRO B 276     -26.111   5.383  27.707  1.00  0.00           C  
ATOM   4401  HA  PRO B 276     -25.924   5.232  26.644  1.00  0.00           H  
ATOM   4402  C   PRO B 276     -24.765   5.277  28.447  1.00  0.00           C  
ATOM   4403  O   PRO B 276     -23.819   5.955  28.050  1.00  0.00           O  
ATOM   4404  N   ALA B 277     -24.660   4.485  29.521  1.00  0.00           N  
ATOM   4405  H   ALA B 277     -25.485   3.982  29.844  1.00  0.00           H  
ATOM   4406  CA  ALA B 277     -23.402   4.239  30.233  1.00  0.00           C  
ATOM   4407  HA  ALA B 277     -22.688   5.025  29.984  1.00  0.00           H  
ATOM   4408  CB  ALA B 277     -23.686   4.332  31.736  1.00  0.00           C  
ATOM   4409  HB1 ALA B 277     -24.125   5.303  31.968  1.00  0.00           H  
ATOM   4410  HB2 ALA B 277     -24.380   3.544  32.034  1.00  0.00           H  
ATOM   4411  HB3 ALA B 277     -22.754   4.221  32.291  1.00  0.00           H  
ATOM   4412  C   ALA B 277     -22.730   2.898  29.867  1.00  0.00           C  
ATOM   4413  O   ALA B 277     -21.529   2.735  30.090  1.00  0.00           O  
ATOM   4414  N   ASP B 278     -23.466   1.927  29.313  1.00  0.00           N  
ATOM   4415  H   ASP B 278     -24.431   2.130  29.085  1.00  0.00           H  
ATOM   4416  CA  ASP B 278     -22.928   0.601  28.973  1.00  0.00           C  
ATOM   4417  HA  ASP B 278     -22.160   0.366  29.712  1.00  0.00           H  
ATOM   4418  CB  ASP B 278     -24.015  -0.478  29.124  1.00  0.00           C  
ATOM   4419  HB2 ASP B 278     -24.606  -0.248  30.011  1.00  0.00           H  
ATOM   4420  HB3 ASP B 278     -24.684  -0.459  28.263  1.00  0.00           H  
ATOM   4421  CG  ASP B 278     -23.448  -1.890  29.315  1.00  0.00           C  
ATOM   4422  OD1 ASP B 278     -24.226  -2.817  29.622  1.00  0.00           O  
ATOM   4423  OD2 ASP B 278     -22.222  -2.110  29.231  1.00  0.00           O  
ATOM   4424  C   ASP B 278     -22.221   0.617  27.603  1.00  0.00           C  
ATOM   4425  O   ASP B 278     -22.729   0.119  26.595  1.00  0.00           O  
ATOM   4426  N   PHE B 279     -21.044   1.250  27.584  1.00  0.00           N  
ATOM   4427  H   PHE B 279     -20.752   1.669  28.462  1.00  0.00           H  
ATOM   4428  CA  PHE B 279     -20.144   1.431  26.439  1.00  0.00           C  
ATOM   4429  HA  PHE B 279     -20.597   0.981  25.555  1.00  0.00           H  
ATOM   4430  CB  PHE B 279     -19.980   2.936  26.177  1.00  0.00           C  
ATOM   4431  HB2 PHE B 279     -20.964   3.360  25.970  1.00  0.00           H  
ATOM   4432  HB3 PHE B 279     -19.613   3.411  27.089  1.00  0.00           H  
ATOM   4433  CG  PHE B 279     -19.039   3.296  25.040  1.00  0.00           C  
ATOM   4434  CD1 PHE B 279     -17.651   3.369  25.267  1.00  0.00           C  
ATOM   4435  HD1 PHE B 279     -17.257   3.161  26.254  1.00  0.00           H  
ATOM   4436  CE1 PHE B 279     -16.778   3.726  24.224  1.00  0.00           C  
ATOM   4437  HE1 PHE B 279     -15.715   3.788  24.413  1.00  0.00           H  
ATOM   4438  CZ  PHE B 279     -17.292   4.026  22.950  1.00  0.00           C  
ATOM   4439  HZ  PHE B 279     -16.620   4.313  22.155  1.00  0.00           H  
ATOM   4440  CE2 PHE B 279     -18.678   3.959  22.719  1.00  0.00           C  
ATOM   4441  HE2 PHE B 279     -19.083   4.199  21.746  1.00  0.00           H  
ATOM   4442  CD2 PHE B 279     -19.548   3.592  23.762  1.00  0.00           C  
ATOM   4443  HD2 PHE B 279     -20.615   3.560  23.589  1.00  0.00           H  
ATOM   4444  C   PHE B 279     -18.792   0.737  26.690  1.00  0.00           C  
ATOM   4445  O   PHE B 279     -18.243   0.789  27.791  1.00  0.00           O  
ATOM   4446  N   ARG B 280     -18.263   0.048  25.670  1.00  0.00           N  
ATOM   4447  H   ARG B 280     -18.764   0.062  24.787  1.00  0.00           H  
ATOM   4448  CA  ARG B 280     -17.170  -0.932  25.803  1.00  0.00           C  
ATOM   4449  HA  ARG B 280     -16.568  -0.667  26.676  1.00  0.00           H  
ATOM   4450  CB  ARG B 280     -17.759  -2.339  26.020  1.00  0.00           C  
ATOM   4451  HB2 ARG B 280     -18.234  -2.667  25.095  1.00  0.00           H  
ATOM   4452  HB3 ARG B 280     -16.944  -3.030  26.249  1.00  0.00           H  
ATOM   4453  CG  ARG B 280     -18.802  -2.413  27.145  1.00  0.00           C  
ATOM   4454  HG2 ARG B 280     -18.371  -2.033  28.073  1.00  0.00           H  
ATOM   4455  HG3 ARG B 280     -19.675  -1.815  26.883  1.00  0.00           H  
ATOM   4456  CD  ARG B 280     -19.264  -3.851  27.354  1.00  0.00           C  
ATOM   4457  HD2 ARG B 280     -19.637  -4.252  26.410  1.00  0.00           H  
ATOM   4458  HD3 ARG B 280     -18.411  -4.444  27.686  1.00  0.00           H  
ATOM   4459  NE  ARG B 280     -20.340  -3.894  28.351  1.00  0.00           N  
ATOM   4460  HE  ARG B 280     -20.916  -3.058  28.484  1.00  0.00           H  
ATOM   4461  CZ  ARG B 280     -20.659  -4.892  29.140  1.00  0.00           C  
ATOM   4462  NH1 ARG B 280     -20.007  -6.018  29.135  1.00  0.00           N  
ATOM   4463 HH11 ARG B 280     -19.291  -6.172  28.454  1.00  0.00           H  
ATOM   4464 HH12 ARG B 280     -20.352  -6.757  29.735  1.00  0.00           H  
ATOM   4465  NH2 ARG B 280     -21.661  -4.771  29.954  1.00  0.00           N  
ATOM   4466 HH21 ARG B 280     -22.175  -3.882  29.923  1.00  0.00           H  
ATOM   4467 HH22 ARG B 280     -21.948  -5.559  30.519  1.00  0.00           H  
ATOM   4468  C   ARG B 280     -16.258  -0.951  24.577  1.00  0.00           C  
ATOM   4469  O   ARG B 280     -16.705  -0.700  23.455  1.00  0.00           O  
ATOM   4470  N   ILE B 281     -14.995  -1.329  24.764  1.00  0.00           N  
ATOM   4471  H   ILE B 281     -14.708  -1.598  25.696  1.00  0.00           H  
ATOM   4472  CA  ILE B 281     -14.024  -1.573  23.686  1.00  0.00           C  
ATOM   4473  HA  ILE B 281     -14.571  -1.747  22.761  1.00  0.00           H  
ATOM   4474  CB  ILE B 281     -13.102  -0.342  23.464  1.00  0.00           C  
ATOM   4475  HB  ILE B 281     -12.696  -0.035  24.429  1.00  0.00           H  
ATOM   4476  CG2 ILE B 281     -11.906  -0.660  22.539  1.00  0.00           C  
ATOM   4477 HG21 ILE B 281     -11.282  -1.437  22.980  1.00  0.00           H  
ATOM   4478 HG22 ILE B 281     -12.257  -0.986  21.559  1.00  0.00           H  
ATOM   4479 HG23 ILE B 281     -11.267   0.214  22.424  1.00  0.00           H  
ATOM   4480  CG1 ILE B 281     -13.937   0.830  22.888  1.00  0.00           C  
ATOM   4481 HG12 ILE B 281     -14.433   0.499  21.977  1.00  0.00           H  
ATOM   4482 HG13 ILE B 281     -14.705   1.102  23.611  1.00  0.00           H  
ATOM   4483  CD1 ILE B 281     -13.163   2.116  22.572  1.00  0.00           C  
ATOM   4484 HD11 ILE B 281     -12.577   2.420  23.440  1.00  0.00           H  
ATOM   4485 HD12 ILE B 281     -12.506   1.966  21.714  1.00  0.00           H  
ATOM   4486 HD13 ILE B 281     -13.872   2.908  22.326  1.00  0.00           H  
ATOM   4487  C   ILE B 281     -13.263  -2.870  23.986  1.00  0.00           C  
ATOM   4488  O   ILE B 281     -13.003  -3.188  25.144  1.00  0.00           O  
ATOM   4489  N   TYR B 282     -12.901  -3.597  22.929  1.00  0.00           N  
ATOM   4490  H   TYR B 282     -13.194  -3.271  22.014  1.00  0.00           H  
ATOM   4491  CA  TYR B 282     -12.120  -4.831  22.953  1.00  0.00           C  
ATOM   4492  HA  TYR B 282     -11.676  -4.966  23.941  1.00  0.00           H  
ATOM   4493  CB  TYR B 282     -13.045  -6.028  22.665  1.00  0.00           C  
ATOM   4494  HB2 TYR B 282     -13.427  -5.929  21.648  1.00  0.00           H  
ATOM   4495  HB3 TYR B 282     -12.450  -6.941  22.698  1.00  0.00           H  
ATOM   4496  CG  TYR B 282     -14.235  -6.178  23.604  1.00  0.00           C  
ATOM   4497  CD1 TYR B 282     -14.173  -7.076  24.690  1.00  0.00           C  
ATOM   4498  HD1 TYR B 282     -13.276  -7.657  24.855  1.00  0.00           H  
ATOM   4499  CE1 TYR B 282     -15.268  -7.215  25.563  1.00  0.00           C  
ATOM   4500  HE1 TYR B 282     -15.209  -7.900  26.395  1.00  0.00           H  
ATOM   4501  CZ  TYR B 282     -16.431  -6.438  25.363  1.00  0.00           C  
ATOM   4502  OH  TYR B 282     -17.494  -6.572  26.202  1.00  0.00           O  
ATOM   4503  HH  TYR B 282     -17.445  -7.404  26.680  1.00  0.00           H  
ATOM   4504  CE2 TYR B 282     -16.496  -5.543  24.279  1.00  0.00           C  
ATOM   4505  HE2 TYR B 282     -17.389  -4.960  24.134  1.00  0.00           H  
ATOM   4506  CD2 TYR B 282     -15.408  -5.427  23.390  1.00  0.00           C  
ATOM   4507  HD2 TYR B 282     -15.465  -4.751  22.549  1.00  0.00           H  
ATOM   4508  C   TYR B 282     -11.002  -4.737  21.905  1.00  0.00           C  
ATOM   4509  O   TYR B 282     -11.262  -4.377  20.754  1.00  0.00           O  
ATOM   4510  N   GLN B 283      -9.762  -5.054  22.288  1.00  0.00           N  
ATOM   4511  H   GLN B 283      -9.625  -5.390  23.227  1.00  0.00           H  
ATOM   4512  CA  GLN B 283      -8.668  -5.278  21.333  1.00  0.00           C  
ATOM   4513  HA  GLN B 283      -8.741  -4.552  20.521  1.00  0.00           H  
ATOM   4514  CB  GLN B 283      -7.293  -5.133  22.016  1.00  0.00           C  
ATOM   4515  HB2 GLN B 283      -7.331  -5.625  22.989  1.00  0.00           H  
ATOM   4516  HB3 GLN B 283      -6.537  -5.648  21.420  1.00  0.00           H  
ATOM   4517  CG  GLN B 283      -6.829  -3.680  22.208  1.00  0.00           C  
ATOM   4518  HG2 GLN B 283      -7.637  -3.080  22.625  1.00  0.00           H  
ATOM   4519  HG3 GLN B 283      -6.011  -3.684  22.928  1.00  0.00           H  
ATOM   4520  CD  GLN B 283      -6.323  -3.020  20.925  1.00  0.00           C  
ATOM   4521  OE1 GLN B 283      -6.654  -3.386  19.813  1.00  0.00           O  
ATOM   4522  NE2 GLN B 283      -5.527  -1.977  21.030  1.00  0.00           N  
ATOM   4523 HE21 GLN B 283      -5.170  -1.617  20.159  1.00  0.00           H  
ATOM   4524 HE22 GLN B 283      -5.228  -1.650  21.932  1.00  0.00           H  
ATOM   4525  C   GLN B 283      -8.778  -6.674  20.708  1.00  0.00           C  
ATOM   4526  O   GLN B 283      -9.181  -7.624  21.378  1.00  0.00           O  
ATOM   4527  N   VAL B 284      -8.367  -6.800  19.446  1.00  0.00           N  
ATOM   4528  H   VAL B 284      -8.095  -5.961  18.939  1.00  0.00           H  
ATOM   4529  CA  VAL B 284      -8.267  -8.063  18.705  1.00  0.00           C  
ATOM   4530  HA  VAL B 284      -8.297  -8.898  19.406  1.00  0.00           H  
ATOM   4531  CB  VAL B 284      -9.454  -8.230  17.730  1.00  0.00           C  
ATOM   4532  HB  VAL B 284      -9.430  -7.422  17.005  1.00  0.00           H  
ATOM   4533  CG1 VAL B 284      -9.400  -9.564  16.974  1.00  0.00           C  
ATOM   4534 HG11 VAL B 284     -10.253  -9.647  16.298  1.00  0.00           H  
ATOM   4535 HG12 VAL B 284      -8.495  -9.634  16.370  1.00  0.00           H  
ATOM   4536 HG13 VAL B 284      -9.437 -10.400  17.673  1.00  0.00           H  
ATOM   4537  CG2 VAL B 284     -10.803  -8.167  18.461  1.00  0.00           C  
ATOM   4538 HG21 VAL B 284     -10.820  -8.912  19.256  1.00  0.00           H  
ATOM   4539 HG22 VAL B 284     -10.958  -7.177  18.885  1.00  0.00           H  
ATOM   4540 HG23 VAL B 284     -11.611  -8.371  17.764  1.00  0.00           H  
ATOM   4541  C   VAL B 284      -6.904  -8.075  18.011  1.00  0.00           C  
ATOM   4542  O   VAL B 284      -6.760  -7.702  16.847  1.00  0.00           O  
ATOM   4543  N   THR B 285      -5.856  -8.460  18.746  1.00  0.00           N  
ATOM   4544  H   THR B 285      -6.015  -8.764  19.697  1.00  0.00           H  
ATOM   4545  CA  THR B 285      -4.460  -8.521  18.260  1.00  0.00           C  
ATOM   4546  HA  THR B 285      -4.279  -7.653  17.622  1.00  0.00           H  
ATOM   4547  CB  THR B 285      -3.457  -8.445  19.427  1.00  0.00           C  
ATOM   4548  HB  THR B 285      -2.442  -8.477  19.025  1.00  0.00           H  
ATOM   4549  CG2 THR B 285      -3.607  -7.153  20.230  1.00  0.00           C  
ATOM   4550 HG21 THR B 285      -3.495  -6.294  19.568  1.00  0.00           H  
ATOM   4551 HG22 THR B 285      -2.831  -7.116  20.994  1.00  0.00           H  
ATOM   4552 HG23 THR B 285      -4.582  -7.118  20.714  1.00  0.00           H  
ATOM   4553  OG1 THR B 285      -3.632  -9.533  20.306  1.00  0.00           O  
ATOM   4554  HG1 THR B 285      -3.365 -10.321  19.814  1.00  0.00           H  
ATOM   4555  C   THR B 285      -4.210  -9.760  17.388  1.00  0.00           C  
ATOM   4556  O   THR B 285      -3.261 -10.511  17.610  1.00  0.00           O  
ATOM   4557  N   TYR B 286      -5.099  -9.999  16.423  1.00  0.00           N  
ATOM   4558  H   TYR B 286      -5.841  -9.321  16.286  1.00  0.00           H  
ATOM   4559  CA  TYR B 286      -5.126 -11.168  15.552  1.00  0.00           C  
ATOM   4560  HA  TYR B 286      -4.125 -11.600  15.509  1.00  0.00           H  
ATOM   4561  CB  TYR B 286      -6.086 -12.223  16.133  1.00  0.00           C  
ATOM   4562  HB2 TYR B 286      -7.100 -11.819  16.119  1.00  0.00           H  
ATOM   4563  HB3 TYR B 286      -6.080 -13.100  15.485  1.00  0.00           H  
ATOM   4564  CG  TYR B 286      -5.754 -12.673  17.547  1.00  0.00           C  
ATOM   4565  CD1 TYR B 286      -4.734 -13.621  17.762  1.00  0.00           C  
ATOM   4566  HD1 TYR B 286      -4.197 -14.033  16.920  1.00  0.00           H  
ATOM   4567  CE1 TYR B 286      -4.406 -14.025  19.071  1.00  0.00           C  
ATOM   4568  HE1 TYR B 286      -3.625 -14.753  19.229  1.00  0.00           H  
ATOM   4569  CZ  TYR B 286      -5.094 -13.473  20.173  1.00  0.00           C  
ATOM   4570  OH  TYR B 286      -4.784 -13.859  21.438  1.00  0.00           O  
ATOM   4571  HH  TYR B 286      -4.042 -14.464  21.455  1.00  0.00           H  
ATOM   4572  CE2 TYR B 286      -6.113 -12.522  19.959  1.00  0.00           C  
ATOM   4573  HE2 TYR B 286      -6.633 -12.107  20.810  1.00  0.00           H  
ATOM   4574  CD2 TYR B 286      -6.446 -12.129  18.648  1.00  0.00           C  
ATOM   4575  HD2 TYR B 286      -7.232 -11.406  18.485  1.00  0.00           H  
ATOM   4576  C   TYR B 286      -5.538 -10.772  14.127  1.00  0.00           C  
ATOM   4577  O   TYR B 286      -6.240  -9.781  13.925  1.00  0.00           O  
ATOM   4578  N   LEU B 287      -5.103 -11.572  13.149  1.00  0.00           N  
ATOM   4579  H   LEU B 287      -4.504 -12.340  13.400  1.00  0.00           H  
ATOM   4580  CA  LEU B 287      -5.510 -11.458  11.739  1.00  0.00           C  
ATOM   4581  HA  LEU B 287      -5.482 -10.408  11.443  1.00  0.00           H  
ATOM   4582  CB  LEU B 287      -4.523 -12.259  10.860  1.00  0.00           C  
ATOM   4583  HB2 LEU B 287      -4.692 -13.323  11.035  1.00  0.00           H  
ATOM   4584  HB3 LEU B 287      -4.766 -12.057   9.815  1.00  0.00           H  
ATOM   4585  CG  LEU B 287      -3.024 -11.974  11.080  1.00  0.00           C  
ATOM   4586  HG  LEU B 287      -2.747 -12.243  12.100  1.00  0.00           H  
ATOM   4587  CD1 LEU B 287      -2.186 -12.824  10.125  1.00  0.00           C  
ATOM   4588 HD11 LEU B 287      -2.402 -13.881  10.281  1.00  0.00           H  
ATOM   4589 HD12 LEU B 287      -2.412 -12.554   9.093  1.00  0.00           H  
ATOM   4590 HD13 LEU B 287      -1.126 -12.649  10.314  1.00  0.00           H  
ATOM   4591  CD2 LEU B 287      -2.672 -10.507  10.847  1.00  0.00           C  
ATOM   4592 HD21 LEU B 287      -3.193  -9.880  11.569  1.00  0.00           H  
ATOM   4593 HD22 LEU B 287      -1.600 -10.357  10.967  1.00  0.00           H  
ATOM   4594 HD23 LEU B 287      -2.973 -10.205   9.844  1.00  0.00           H  
ATOM   4595  C   LEU B 287      -6.952 -11.954  11.504  1.00  0.00           C  
ATOM   4596  O   LEU B 287      -7.592 -11.587  10.518  1.00  0.00           O  
ATOM   4597  N   GLU B 288      -7.455 -12.781  12.422  1.00  0.00           N  
ATOM   4598  H   GLU B 288      -6.895 -12.969  13.233  1.00  0.00           H  
ATOM   4599  CA  GLU B 288      -8.805 -13.346  12.433  1.00  0.00           C  
ATOM   4600  HA  GLU B 288      -8.966 -13.896  11.506  1.00  0.00           H  
ATOM   4601  CB  GLU B 288      -8.869 -14.362  13.594  1.00  0.00           C  
ATOM   4602  HB2 GLU B 288      -8.237 -15.214  13.335  1.00  0.00           H  
ATOM   4603  HB3 GLU B 288      -8.446 -13.909  14.492  1.00  0.00           H  
ATOM   4604  CG  GLU B 288     -10.267 -14.886  13.952  1.00  0.00           C  
ATOM   4605  HG2 GLU B 288     -10.161 -15.718  14.652  1.00  0.00           H  
ATOM   4606  HG3 GLU B 288     -10.807 -14.088  14.463  1.00  0.00           H  
ATOM   4607  CD  GLU B 288     -11.078 -15.345  12.737  1.00  0.00           C  
ATOM   4608  OE1 GLU B 288     -12.312 -15.147  12.770  1.00  0.00           O  
ATOM   4609  OE2 GLU B 288     -10.461 -15.867  11.784  1.00  0.00           O  
ATOM   4610  C   GLU B 288      -9.869 -12.235  12.570  1.00  0.00           C  
ATOM   4611  O   GLU B 288      -9.850 -11.498  13.563  1.00  0.00           O  
ATOM   4612  N   PRO B 289     -10.798 -12.074  11.606  1.00  0.00           N  
ATOM   4613  CD  PRO B 289     -10.859 -12.770  10.323  1.00  0.00           C  
ATOM   4614  HD2 PRO B 289     -11.009 -13.840  10.450  1.00  0.00           H  
ATOM   4615  HD3 PRO B 289      -9.940 -12.582   9.768  1.00  0.00           H  
ATOM   4616  CG  PRO B 289     -12.045 -12.177   9.563  1.00  0.00           C  
ATOM   4617  HG2 PRO B 289     -12.946 -12.754   9.776  1.00  0.00           H  
ATOM   4618  HG3 PRO B 289     -11.859 -12.134   8.490  1.00  0.00           H  
ATOM   4619  CB  PRO B 289     -12.165 -10.784  10.172  1.00  0.00           C  
ATOM   4620  HB2 PRO B 289     -13.152 -10.352  10.027  1.00  0.00           H  
ATOM   4621  HB3 PRO B 289     -11.409 -10.129   9.736  1.00  0.00           H  
ATOM   4622  CA  PRO B 289     -11.830 -11.042  11.645  1.00  0.00           C  
ATOM   4623  HA  PRO B 289     -11.407 -10.134  12.073  1.00  0.00           H  
ATOM   4624  C   PRO B 289     -13.044 -11.445  12.510  1.00  0.00           C  
ATOM   4625  O   PRO B 289     -14.192 -11.337  12.071  1.00  0.00           O  
ATOM   4626  N   SER B 290     -12.814 -11.888  13.752  1.00  0.00           N  
ATOM   4627  H   SER B 290     -11.854 -11.945  14.074  1.00  0.00           H  
ATOM   4628  CA  SER B 290     -13.886 -12.204  14.711  1.00  0.00           C  
ATOM   4629  HA  SER B 290     -14.732 -11.558  14.480  1.00  0.00           H  
ATOM   4630  CB  SER B 290     -14.383 -13.652  14.558  1.00  0.00           C  
ATOM   4631  HB2 SER B 290     -15.295 -13.778  15.133  1.00  0.00           H  
ATOM   4632  HB3 SER B 290     -14.614 -13.850  13.510  1.00  0.00           H  
ATOM   4633  OG  SER B 290     -13.460 -14.605  15.026  1.00  0.00           O  
ATOM   4634  HG  SER B 290     -12.981 -14.894  14.207  1.00  0.00           H  
ATOM   4635  C   SER B 290     -13.518 -11.902  16.170  1.00  0.00           C  
ATOM   4636  O   SER B 290     -12.362 -11.675  16.538  1.00  0.00           O  
ATOM   4637  N   LEU B 291     -14.550 -11.850  17.017  1.00  0.00           N  
ATOM   4638  H   LEU B 291     -15.469 -12.042  16.632  1.00  0.00           H  
ATOM   4639  CA  LEU B 291     -14.446 -11.608  18.455  1.00  0.00           C  
ATOM   4640  HA  LEU B 291     -13.456 -11.933  18.785  1.00  0.00           H  
ATOM   4641  CB  LEU B 291     -14.571 -10.099  18.738  1.00  0.00           C  
ATOM   4642  HB2 LEU B 291     -13.714  -9.590  18.296  1.00  0.00           H  
ATOM   4643  HB3 LEU B 291     -15.475  -9.734  18.250  1.00  0.00           H  
ATOM   4644  CG  LEU B 291     -14.653  -9.740  20.235  1.00  0.00           C  
ATOM   4645  HG  LEU B 291     -15.524 -10.214  20.680  1.00  0.00           H  
ATOM   4646  CD1 LEU B 291     -13.408 -10.151  21.022  1.00  0.00           C  
ATOM   4647 HD11 LEU B 291     -12.515  -9.720  20.574  1.00  0.00           H  
ATOM   4648 HD12 LEU B 291     -13.496  -9.810  22.054  1.00  0.00           H  
ATOM   4649 HD13 LEU B 291     -13.315 -11.236  21.040  1.00  0.00           H  
ATOM   4650  CD2 LEU B 291     -14.823  -8.231  20.374  1.00  0.00           C  
ATOM   4651 HD21 LEU B 291     -13.937  -7.729  19.986  1.00  0.00           H  
ATOM   4652 HD22 LEU B 291     -15.707  -7.909  19.825  1.00  0.00           H  
ATOM   4653 HD23 LEU B 291     -14.954  -7.979  21.425  1.00  0.00           H  
ATOM   4654  C   LEU B 291     -15.498 -12.425  19.210  1.00  0.00           C  
ATOM   4655  O   LEU B 291     -16.701 -12.191  19.088  1.00  0.00           O  
ATOM   4656  N   ARG B 292     -15.029 -13.357  20.039  1.00  0.00           N  
ATOM   4657  H   ARG B 292     -14.026 -13.455  20.099  1.00  0.00           H  
ATOM   4658  CA  ARG B 292     -15.853 -14.134  20.973  1.00  0.00           C  
ATOM   4659  HA  ARG B 292     -16.862 -14.214  20.564  1.00  0.00           H  
ATOM   4660  CB  ARG B 292     -15.246 -15.540  21.076  1.00  0.00           C  
ATOM   4661  HB2 ARG B 292     -15.008 -15.889  20.068  1.00  0.00           H  
ATOM   4662  HB3 ARG B 292     -14.319 -15.494  21.651  1.00  0.00           H  
ATOM   4663  CG  ARG B 292     -16.199 -16.553  21.714  1.00  0.00           C  
ATOM   4664  HG2 ARG B 292     -16.406 -16.266  22.746  1.00  0.00           H  
ATOM   4665  HG3 ARG B 292     -17.132 -16.567  21.148  1.00  0.00           H  
ATOM   4666  CD  ARG B 292     -15.568 -17.950  21.684  1.00  0.00           C  
ATOM   4667  HD2 ARG B 292     -15.437 -18.248  20.641  1.00  0.00           H  
ATOM   4668  HD3 ARG B 292     -14.590 -17.909  22.167  1.00  0.00           H  
ATOM   4669  NE  ARG B 292     -16.419 -18.928  22.383  1.00  0.00           N  
ATOM   4670  HE  ARG B 292     -17.206 -18.562  22.900  1.00  0.00           H  
ATOM   4671  CZ  ARG B 292     -16.329 -20.243  22.357  1.00  0.00           C  
ATOM   4672  NH1 ARG B 292     -15.374 -20.866  21.714  1.00  0.00           N  
ATOM   4673 HH11 ARG B 292     -14.696 -20.321  21.212  1.00  0.00           H  
ATOM   4674 HH12 ARG B 292     -15.342 -21.867  21.690  1.00  0.00           H  
ATOM   4675  NH2 ARG B 292     -17.221 -20.944  22.997  1.00  0.00           N  
ATOM   4676 HH21 ARG B 292     -17.995 -20.460  23.458  1.00  0.00           H  
ATOM   4677 HH22 ARG B 292     -17.206 -21.945  22.994  1.00  0.00           H  
ATOM   4678  C   ARG B 292     -15.955 -13.414  22.324  1.00  0.00           C  
ATOM   4679  O   ARG B 292     -14.975 -12.818  22.767  1.00  0.00           O  
ATOM   4680  N   ILE B 293     -17.110 -13.484  22.989  1.00  0.00           N  
ATOM   4681  H   ILE B 293     -17.875 -13.994  22.554  1.00  0.00           H  
ATOM   4682  CA  ILE B 293     -17.404 -12.818  24.275  1.00  0.00           C  
ATOM   4683  HA  ILE B 293     -16.466 -12.646  24.804  1.00  0.00           H  
ATOM   4684  CB  ILE B 293     -18.089 -11.440  24.034  1.00  0.00           C  
ATOM   4685  HB  ILE B 293     -19.072 -11.625  23.600  1.00  0.00           H  
ATOM   4686  CG2 ILE B 293     -18.300 -10.672  25.354  1.00  0.00           C  
ATOM   4687 HG21 ILE B 293     -17.341 -10.455  25.824  1.00  0.00           H  
ATOM   4688 HG22 ILE B 293     -18.839  -9.743  25.178  1.00  0.00           H  
ATOM   4689 HG23 ILE B 293     -18.921 -11.242  26.037  1.00  0.00           H  
ATOM   4690  CG1 ILE B 293     -17.297 -10.556  23.038  1.00  0.00           C  
ATOM   4691 HG12 ILE B 293     -16.276 -10.427  23.399  1.00  0.00           H  
ATOM   4692 HG13 ILE B 293     -17.262 -11.062  22.073  1.00  0.00           H  
ATOM   4693  CD1 ILE B 293     -17.896  -9.172  22.768  1.00  0.00           C  
ATOM   4694 HD11 ILE B 293     -18.955  -9.265  22.523  1.00  0.00           H  
ATOM   4695 HD12 ILE B 293     -17.375  -8.719  21.926  1.00  0.00           H  
ATOM   4696 HD13 ILE B 293     -17.772  -8.524  23.635  1.00  0.00           H  
ATOM   4697  C   ILE B 293     -18.271 -13.758  25.138  1.00  0.00           C  
ATOM   4698  O   ILE B 293     -19.026 -14.557  24.586  1.00  0.00           O  
ATOM   4699  N   ALA B 294     -18.191 -13.686  26.472  1.00  0.00           N  
ATOM   4700  H   ALA B 294     -17.564 -13.021  26.890  1.00  0.00           H  
ATOM   4701  CA  ALA B 294     -19.174 -14.324  27.357  1.00  0.00           C  
ATOM   4702  HA  ALA B 294     -19.438 -15.289  26.934  1.00  0.00           H  
ATOM   4703  CB  ALA B 294     -18.538 -14.594  28.724  1.00  0.00           C  
ATOM   4704  HB1 ALA B 294     -19.283 -15.032  29.393  1.00  0.00           H  
ATOM   4705  HB2 ALA B 294     -17.714 -15.298  28.615  1.00  0.00           H  
ATOM   4706  HB3 ALA B 294     -18.164 -13.670  29.160  1.00  0.00           H  
ATOM   4707  C   ALA B 294     -20.457 -13.468  27.454  1.00  0.00           C  
ATOM   4708  O   ALA B 294     -20.388 -12.286  27.811  1.00  0.00           O  
ATOM   4709  N   ALA B 295     -21.615 -14.034  27.110  1.00  0.00           N  
ATOM   4710  H   ALA B 295     -21.637 -15.040  26.964  1.00  0.00           H  
ATOM   4711  CA  ALA B 295     -22.863 -13.284  26.945  1.00  0.00           C  
ATOM   4712  HA  ALA B 295     -22.664 -12.439  26.285  1.00  0.00           H  
ATOM   4713  CB  ALA B 295     -23.898 -14.178  26.251  1.00  0.00           C  
ATOM   4714  HB1 ALA B 295     -23.499 -14.546  25.305  1.00  0.00           H  
ATOM   4715  HB2 ALA B 295     -24.152 -15.027  26.886  1.00  0.00           H  
ATOM   4716  HB3 ALA B 295     -24.802 -13.601  26.054  1.00  0.00           H  
ATOM   4717  C   ALA B 295     -23.383 -12.696  28.269  1.00  0.00           C  
ATOM   4718  O   ALA B 295     -23.857 -11.562  28.278  1.00  0.00           O  
ATOM   4719  N   SER B 296     -23.197 -13.393  29.392  1.00  0.00           N  
ATOM   4720  H   SER B 296     -22.911 -14.368  29.290  1.00  0.00           H  
ATOM   4721  CA  SER B 296     -23.488 -12.919  30.756  1.00  0.00           C  
ATOM   4722  HA  SER B 296     -24.548 -12.672  30.814  1.00  0.00           H  
ATOM   4723  CB  SER B 296     -23.204 -14.047  31.752  1.00  0.00           C  
ATOM   4724  HB2 SER B 296     -23.491 -13.722  32.753  1.00  0.00           H  
ATOM   4725  HB3 SER B 296     -23.792 -14.927  31.486  1.00  0.00           H  
ATOM   4726  OG  SER B 296     -21.828 -14.377  31.746  1.00  0.00           O  
ATOM   4727  HG  SER B 296     -21.737 -15.252  31.282  1.00  0.00           H  
ATOM   4728  C   SER B 296     -22.706 -11.669  31.192  1.00  0.00           C  
ATOM   4729  O   SER B 296     -23.056 -11.047  32.195  1.00  0.00           O  
ATOM   4730  N   THR B 297     -21.675 -11.243  30.447  1.00  0.00           N  
ATOM   4731  H   THR B 297     -21.423 -11.788  29.633  1.00  0.00           H  
ATOM   4732  CA  THR B 297     -21.028  -9.937  30.679  1.00  0.00           C  
ATOM   4733  HA  THR B 297     -20.882  -9.821  31.753  1.00  0.00           H  
ATOM   4734  CB  THR B 297     -19.648  -9.830  30.012  1.00  0.00           C  
ATOM   4735  HB  THR B 297     -19.200  -8.887  30.329  1.00  0.00           H  
ATOM   4736  CG2 THR B 297     -18.687 -10.946  30.411  1.00  0.00           C  
ATOM   4737 HG21 THR B 297     -19.126 -11.917  30.196  1.00  0.00           H  
ATOM   4738 HG22 THR B 297     -17.752 -10.840  29.862  1.00  0.00           H  
ATOM   4739 HG23 THR B 297     -18.481 -10.885  31.480  1.00  0.00           H  
ATOM   4740  OG1 THR B 297     -19.741  -9.792  28.607  1.00  0.00           O  
ATOM   4741  HG1 THR B 297     -20.033 -10.674  28.302  1.00  0.00           H  
ATOM   4742  C   THR B 297     -21.897  -8.761  30.219  1.00  0.00           C  
ATOM   4743  O   THR B 297     -21.669  -7.625  30.649  1.00  0.00           O  
ATOM   4744  N   LEU B 298     -22.865  -9.001  29.332  1.00  0.00           N  
ATOM   4745  H   LEU B 298     -23.034  -9.969  29.070  1.00  0.00           H  
ATOM   4746  CA  LEU B 298     -23.870  -8.048  28.865  1.00  0.00           C  
ATOM   4747  HA  LEU B 298     -23.506  -7.029  29.001  1.00  0.00           H  
ATOM   4748  CB  LEU B 298     -24.122  -8.281  27.364  1.00  0.00           C  
ATOM   4749  HB2 LEU B 298     -24.521  -9.289  27.245  1.00  0.00           H  
ATOM   4750  HB3 LEU B 298     -24.890  -7.593  27.009  1.00  0.00           H  
ATOM   4751  CG  LEU B 298     -22.865  -8.133  26.482  1.00  0.00           C  
ATOM   4752  HG  LEU B 298     -22.003  -8.597  26.959  1.00  0.00           H  
ATOM   4753  CD1 LEU B 298     -23.082  -8.849  25.155  1.00  0.00           C  
ATOM   4754 HD11 LEU B 298     -23.225  -9.915  25.341  1.00  0.00           H  
ATOM   4755 HD12 LEU B 298     -23.986  -8.463  24.684  1.00  0.00           H  
ATOM   4756 HD13 LEU B 298     -22.222  -8.713  24.502  1.00  0.00           H  
ATOM   4757  CD2 LEU B 298     -22.528  -6.665  26.207  1.00  0.00           C  
ATOM   4758 HD21 LEU B 298     -22.389  -6.136  27.147  1.00  0.00           H  
ATOM   4759 HD22 LEU B 298     -21.613  -6.603  25.620  1.00  0.00           H  
ATOM   4760 HD23 LEU B 298     -23.344  -6.203  25.651  1.00  0.00           H  
ATOM   4761  C   LEU B 298     -25.155  -8.203  29.693  1.00  0.00           C  
ATOM   4762  O   LEU B 298     -25.406  -9.235  30.311  1.00  0.00           O  
ATOM   4763  N   LYS B 299     -25.977  -7.157  29.736  1.00  0.00           N  
ATOM   4764  H   LYS B 299     -25.766  -6.351  29.160  1.00  0.00           H  
ATOM   4765  CA  LYS B 299     -27.245  -7.156  30.473  1.00  0.00           C  
ATOM   4766  HA  LYS B 299     -27.101  -7.667  31.425  1.00  0.00           H  
ATOM   4767  CB  LYS B 299     -27.688  -5.706  30.749  1.00  0.00           C  
ATOM   4768  HB2 LYS B 299     -27.824  -5.188  29.800  1.00  0.00           H  
ATOM   4769  HB3 LYS B 299     -28.644  -5.712  31.277  1.00  0.00           H  
ATOM   4770  CG  LYS B 299     -26.641  -4.960  31.599  1.00  0.00           C  
ATOM   4771  HG2 LYS B 299     -26.608  -5.412  32.592  1.00  0.00           H  
ATOM   4772  HG3 LYS B 299     -25.655  -5.068  31.147  1.00  0.00           H  
ATOM   4773  CD  LYS B 299     -26.915  -3.457  31.742  1.00  0.00           C  
ATOM   4774  HD2 LYS B 299     -27.033  -3.008  30.753  1.00  0.00           H  
ATOM   4775  HD3 LYS B 299     -27.821  -3.299  32.329  1.00  0.00           H  
ATOM   4776  CE  LYS B 299     -25.695  -2.842  32.441  1.00  0.00           C  
ATOM   4777  HE2 LYS B 299     -25.495  -3.401  33.357  1.00  0.00           H  
ATOM   4778  HE3 LYS B 299     -24.833  -2.960  31.777  1.00  0.00           H  
ATOM   4779  NZ  LYS B 299     -25.879  -1.408  32.753  1.00  0.00           N  
ATOM   4780  HZ1 LYS B 299     -26.052  -0.846  31.912  1.00  0.00           H  
ATOM   4781  HZ2 LYS B 299     -26.681  -1.221  33.334  1.00  0.00           H  
ATOM   4782  HZ3 LYS B 299     -25.058  -0.984  33.155  1.00  0.00           H  
ATOM   4783  C   LYS B 299     -28.277  -7.945  29.666  1.00  0.00           C  
ATOM   4784  O   LYS B 299     -28.516  -7.623  28.506  1.00  0.00           O  
ATOM   4785  N   SER B 300     -28.898  -8.959  30.269  1.00  0.00           N  
ATOM   4786  H   SER B 300     -28.663  -9.194  31.216  1.00  0.00           H  
ATOM   4787  CA  SER B 300     -29.972  -9.698  29.594  1.00  0.00           C  
ATOM   4788  HA  SER B 300     -29.661  -9.776  28.561  1.00  0.00           H  
ATOM   4789  CB  SER B 300     -30.111 -11.127  30.127  1.00  0.00           C  
ATOM   4790  HB2 SER B 300     -29.132 -11.609  30.119  1.00  0.00           H  
ATOM   4791  HB3 SER B 300     -30.495 -11.097  31.148  1.00  0.00           H  
ATOM   4792  OG  SER B 300     -30.993 -11.869  29.310  1.00  0.00           O  
ATOM   4793  HG  SER B 300     -30.684 -11.794  28.373  1.00  0.00           H  
ATOM   4794  C   SER B 300     -31.297  -8.926  29.587  1.00  0.00           C  
ATOM   4795  O   SER B 300     -31.512  -8.054  30.431  1.00  0.00           O  
ATOM   4796  N   GLY B 301     -32.159  -9.177  28.599  1.00  0.00           N  
ATOM   4797  H   GLY B 301     -31.911  -9.879  27.897  1.00  0.00           H  
ATOM   4798  CA  GLY B 301     -33.367  -8.400  28.325  1.00  0.00           C  
ATOM   4799  HA2 GLY B 301     -34.004  -8.988  27.666  1.00  0.00           H  
ATOM   4800  HA3 GLY B 301     -33.898  -8.223  29.258  1.00  0.00           H  
ATOM   4801  C   GLY B 301     -33.113  -7.045  27.652  1.00  0.00           C  
ATOM   4802  O   GLY B 301     -34.072  -6.313  27.404  1.00  0.00           O  
ATOM   4803  N   ILE B 302     -31.857  -6.707  27.336  1.00  0.00           N  
ATOM   4804  H   ILE B 302     -31.142  -7.408  27.483  1.00  0.00           H  
ATOM   4805  CA  ILE B 302     -31.417  -5.408  26.801  1.00  0.00           C  
ATOM   4806  HA  ILE B 302     -32.272  -4.734  26.757  1.00  0.00           H  
ATOM   4807  CB  ILE B 302     -30.364  -4.794  27.759  1.00  0.00           C  
ATOM   4808  HB  ILE B 302     -29.615  -5.558  27.936  1.00  0.00           H  
ATOM   4809  CG2 ILE B 302     -29.596  -3.598  27.172  1.00  0.00           C  
ATOM   4810 HG21 ILE B 302     -30.289  -2.849  26.802  1.00  0.00           H  
ATOM   4811 HG22 ILE B 302     -28.952  -3.159  27.934  1.00  0.00           H  
ATOM   4812 HG23 ILE B 302     -28.964  -3.935  26.352  1.00  0.00           H  
ATOM   4813  CG1 ILE B 302     -30.957  -4.430  29.142  1.00  0.00           C  
ATOM   4814 HG12 ILE B 302     -31.424  -5.314  29.577  1.00  0.00           H  
ATOM   4815 HG13 ILE B 302     -30.139  -4.146  29.804  1.00  0.00           H  
ATOM   4816  CD1 ILE B 302     -31.983  -3.287  29.148  1.00  0.00           C  
ATOM   4817 HD11 ILE B 302     -31.523  -2.363  28.801  1.00  0.00           H  
ATOM   4818 HD12 ILE B 302     -32.835  -3.533  28.516  1.00  0.00           H  
ATOM   4819 HD13 ILE B 302     -32.339  -3.134  30.167  1.00  0.00           H  
ATOM   4820  C   ILE B 302     -30.898  -5.551  25.362  1.00  0.00           C  
ATOM   4821  O   ILE B 302     -30.290  -6.554  24.995  1.00  0.00           O  
ATOM   4822  N   SER B 303     -31.102  -4.527  24.531  1.00  0.00           N  
ATOM   4823  H   SER B 303     -31.584  -3.709  24.891  1.00  0.00           H  
ATOM   4824  CA  SER B 303     -30.545  -4.475  23.175  1.00  0.00           C  
ATOM   4825  HA  SER B 303     -30.426  -5.495  22.823  1.00  0.00           H  
ATOM   4826  CB  SER B 303     -31.541  -3.811  22.227  1.00  0.00           C  
ATOM   4827  HB2 SER B 303     -32.473  -4.372  22.231  1.00  0.00           H  
ATOM   4828  HB3 SER B 303     -31.758  -2.802  22.575  1.00  0.00           H  
ATOM   4829  OG  SER B 303     -31.033  -3.778  20.908  1.00  0.00           O  
ATOM   4830  HG  SER B 303     -30.774  -4.690  20.664  1.00  0.00           H  
ATOM   4831  C   SER B 303     -29.151  -3.834  23.126  1.00  0.00           C  
ATOM   4832  O   SER B 303     -28.845  -2.904  23.879  1.00  0.00           O  
ATOM   4833  N   TYR B 304     -28.306  -4.318  22.211  1.00  0.00           N  
ATOM   4834  H   TYR B 304     -28.648  -5.040  21.589  1.00  0.00           H  
ATOM   4835  CA  TYR B 304     -26.910  -3.908  22.027  1.00  0.00           C  
ATOM   4836  HA  TYR B 304     -26.760  -2.923  22.467  1.00  0.00           H  
ATOM   4837  CB  TYR B 304     -25.967  -4.897  22.735  1.00  0.00           C  
ATOM   4838  HB2 TYR B 304     -26.265  -5.911  22.472  1.00  0.00           H  
ATOM   4839  HB3 TYR B 304     -24.953  -4.756  22.358  1.00  0.00           H  
ATOM   4840  CG  TYR B 304     -25.904  -4.779  24.245  1.00  0.00           C  
ATOM   4841  CD1 TYR B 304     -24.953  -3.930  24.849  1.00  0.00           C  
ATOM   4842  HD1 TYR B 304     -24.279  -3.354  24.232  1.00  0.00           H  
ATOM   4843  CE1 TYR B 304     -24.864  -3.841  26.252  1.00  0.00           C  
ATOM   4844  HE1 TYR B 304     -24.137  -3.190  26.715  1.00  0.00           H  
ATOM   4845  CZ  TYR B 304     -25.718  -4.625  27.054  1.00  0.00           C  
ATOM   4846  OH  TYR B 304     -25.624  -4.595  28.407  1.00  0.00           O  
ATOM   4847  HH  TYR B 304     -25.065  -3.864  28.761  1.00  0.00           H  
ATOM   4848  CE2 TYR B 304     -26.657  -5.483  26.448  1.00  0.00           C  
ATOM   4849  HE2 TYR B 304     -27.303  -6.089  27.060  1.00  0.00           H  
ATOM   4850  CD2 TYR B 304     -26.759  -5.554  25.048  1.00  0.00           C  
ATOM   4851  HD2 TYR B 304     -27.488  -6.214  24.596  1.00  0.00           H  
ATOM   4852  C   TYR B 304     -26.530  -3.787  20.546  1.00  0.00           C  
ATOM   4853  O   TYR B 304     -27.189  -4.328  19.650  1.00  0.00           O  
ATOM   4854  N   ARG B 305     -25.430  -3.064  20.309  1.00  0.00           N  
ATOM   4855  H   ARG B 305     -24.975  -2.652  21.122  1.00  0.00           H  
ATOM   4856  CA  ARG B 305     -24.787  -2.811  19.013  1.00  0.00           C  
ATOM   4857  HA  ARG B 305     -25.184  -3.505  18.275  1.00  0.00           H  
ATOM   4858  CB  ARG B 305     -25.049  -1.369  18.567  1.00  0.00           C  
ATOM   4859  HB2 ARG B 305     -24.731  -0.688  19.360  1.00  0.00           H  
ATOM   4860  HB3 ARG B 305     -24.446  -1.163  17.681  1.00  0.00           H  
ATOM   4861  CG  ARG B 305     -26.507  -1.083  18.217  1.00  0.00           C  
ATOM   4862  HG2 ARG B 305     -26.838  -1.768  17.438  1.00  0.00           H  
ATOM   4863  HG3 ARG B 305     -27.137  -1.195  19.101  1.00  0.00           H  
ATOM   4864  CD  ARG B 305     -26.577   0.355  17.709  1.00  0.00           C  
ATOM   4865  HD2 ARG B 305     -26.228   1.015  18.505  1.00  0.00           H  
ATOM   4866  HD3 ARG B 305     -25.924   0.477  16.843  1.00  0.00           H  
ATOM   4867  NE  ARG B 305     -27.950   0.732  17.386  1.00  0.00           N  
ATOM   4868  HE  ARG B 305     -28.532   1.012  18.178  1.00  0.00           H  
ATOM   4869  CZ  ARG B 305     -28.518   0.906  16.218  1.00  0.00           C  
ATOM   4870  NH1 ARG B 305     -27.899   0.708  15.084  1.00  0.00           N  
ATOM   4871 HH11 ARG B 305     -26.943   0.392  15.094  1.00  0.00           H  
ATOM   4872 HH12 ARG B 305     -28.380   0.871  14.220  1.00  0.00           H  
ATOM   4873  NH2 ARG B 305     -29.752   1.303  16.186  1.00  0.00           N  
ATOM   4874 HH21 ARG B 305     -30.250   1.357  17.086  1.00  0.00           H  
ATOM   4875 HH22 ARG B 305     -30.220   1.532  15.336  1.00  0.00           H  
ATOM   4876  C   ARG B 305     -23.277  -3.007  19.076  1.00  0.00           C  
ATOM   4877  O   ARG B 305     -22.668  -2.862  20.136  1.00  0.00           O  
ATOM   4878  N   ALA B 306     -22.669  -3.243  17.913  1.00  0.00           N  
ATOM   4879  H   ALA B 306     -23.247  -3.326  17.085  1.00  0.00           H  
ATOM   4880  CA  ALA B 306     -21.218  -3.335  17.749  1.00  0.00           C  
ATOM   4881  HA  ALA B 306     -20.742  -2.791  18.564  1.00  0.00           H  
ATOM   4882  CB  ALA B 306     -20.799  -4.804  17.848  1.00  0.00           C  
ATOM   4883  HB1 ALA B 306     -21.213  -5.365  17.012  1.00  0.00           H  
ATOM   4884  HB2 ALA B 306     -19.711  -4.879  17.824  1.00  0.00           H  
ATOM   4885  HB3 ALA B 306     -21.163  -5.239  18.779  1.00  0.00           H  
ATOM   4886  C   ALA B 306     -20.723  -2.726  16.428  1.00  0.00           C  
ATOM   4887  O   ALA B 306     -21.429  -2.762  15.420  1.00  0.00           O  
ATOM   4888  N   ARG B 307     -19.482  -2.222  16.424  1.00  0.00           N  
ATOM   4889  H   ARG B 307     -18.994  -2.192  17.317  1.00  0.00           H  
ATOM   4890  CA  ARG B 307     -18.740  -1.725  15.248  1.00  0.00           C  
ATOM   4891  HA  ARG B 307     -19.086  -2.264  14.367  1.00  0.00           H  
ATOM   4892  CB  ARG B 307     -19.043  -0.236  15.010  1.00  0.00           C  
ATOM   4893  HB2 ARG B 307     -18.555   0.081  14.086  1.00  0.00           H  
ATOM   4894  HB3 ARG B 307     -20.119  -0.117  14.877  1.00  0.00           H  
ATOM   4895  CG  ARG B 307     -18.576   0.667  16.163  1.00  0.00           C  
ATOM   4896  HG2 ARG B 307     -18.984   0.307  17.107  1.00  0.00           H  
ATOM   4897  HG3 ARG B 307     -17.492   0.637  16.230  1.00  0.00           H  
ATOM   4898  CD  ARG B 307     -19.027   2.113  15.950  1.00  0.00           C  
ATOM   4899  HD2 ARG B 307     -18.589   2.490  15.024  1.00  0.00           H  
ATOM   4900  HD3 ARG B 307     -20.115   2.137  15.865  1.00  0.00           H  
ATOM   4901  NE  ARG B 307     -18.610   2.948  17.084  1.00  0.00           N  
ATOM   4902  HE  ARG B 307     -18.279   2.467  17.912  1.00  0.00           H  
ATOM   4903  CZ  ARG B 307     -18.677   4.256  17.190  1.00  0.00           C  
ATOM   4904  NH1 ARG B 307     -19.130   5.012  16.230  1.00  0.00           N  
ATOM   4905 HH11 ARG B 307     -19.410   4.571  15.374  1.00  0.00           H  
ATOM   4906 HH12 ARG B 307     -19.223   6.001  16.354  1.00  0.00           H  
ATOM   4907  NH2 ARG B 307     -18.288   4.811  18.300  1.00  0.00           N  
ATOM   4908 HH21 ARG B 307     -17.979   4.183  19.039  1.00  0.00           H  
ATOM   4909 HH22 ARG B 307     -18.383   5.795  18.462  1.00  0.00           H  
ATOM   4910  C   ARG B 307     -17.240  -2.011  15.382  1.00  0.00           C  
ATOM   4911  O   ARG B 307     -16.724  -2.070  16.497  1.00  0.00           O  
ATOM   4912  N   VAL B 308     -16.542  -2.186  14.262  1.00  0.00           N  
ATOM   4913  H   VAL B 308     -17.035  -2.105  13.377  1.00  0.00           H  
ATOM   4914  CA  VAL B 308     -15.134  -2.630  14.224  1.00  0.00           C  
ATOM   4915  HA  VAL B 308     -14.728  -2.581  15.233  1.00  0.00           H  
ATOM   4916  CB  VAL B 308     -15.061  -4.111  13.795  1.00  0.00           C  
ATOM   4917  HB  VAL B 308     -15.697  -4.684  14.472  1.00  0.00           H  
ATOM   4918  CG1 VAL B 308     -15.566  -4.344  12.368  1.00  0.00           C  
ATOM   4919 HG11 VAL B 308     -15.419  -5.387  12.092  1.00  0.00           H  
ATOM   4920 HG12 VAL B 308     -16.628  -4.123  12.303  1.00  0.00           H  
ATOM   4921 HG13 VAL B 308     -15.025  -3.707  11.674  1.00  0.00           H  
ATOM   4922  CG2 VAL B 308     -13.644  -4.676  13.907  1.00  0.00           C  
ATOM   4923 HG21 VAL B 308     -12.994  -4.279  13.128  1.00  0.00           H  
ATOM   4924 HG22 VAL B 308     -13.225  -4.458  14.886  1.00  0.00           H  
ATOM   4925 HG23 VAL B 308     -13.690  -5.757  13.807  1.00  0.00           H  
ATOM   4926  C   VAL B 308     -14.263  -1.702  13.372  1.00  0.00           C  
ATOM   4927  O   VAL B 308     -14.762  -1.053  12.458  1.00  0.00           O  
ATOM   4928  N   ARG B 309     -12.967  -1.599  13.677  1.00  0.00           N  
ATOM   4929  H   ARG B 309     -12.628  -2.133  14.475  1.00  0.00           H  
ATOM   4930  CA  ARG B 309     -11.968  -0.828  12.913  1.00  0.00           C  
ATOM   4931  HA  ARG B 309     -12.289  -0.759  11.874  1.00  0.00           H  
ATOM   4932  CB  ARG B 309     -11.887   0.605  13.460  1.00  0.00           C  
ATOM   4933  HB2 ARG B 309     -11.272   1.205  12.790  1.00  0.00           H  
ATOM   4934  HB3 ARG B 309     -12.887   1.042  13.469  1.00  0.00           H  
ATOM   4935  CG  ARG B 309     -11.290   0.683  14.868  1.00  0.00           C  
ATOM   4936  HG2 ARG B 309     -11.901   0.128  15.576  1.00  0.00           H  
ATOM   4937  HG3 ARG B 309     -10.291   0.255  14.866  1.00  0.00           H
[truncated: 28,594 more chars]
