# Supplementary material for: Insights into receptor structure and dynamics at the surface of living cells
Source: Nat Commun. 2023 Mar 22;14:1596. doi: 10.1038/s41467-023-37284-4 (PMC10033668; doi:10.1038/s41467-023-37284-4)
Supplement: Supplementary file 15 — Source Data [file 41467_2023_37284_MOESM15_ESM.zip › Source data/Main/Figure 5/b/Average structures of MD sub-trajectories/IL-4Ra/MD_sub-average_3bpn_2.pdb]

ATOM      1  N   CYS A   1      18.078   4.124   2.510  1.00  0.00           N  
ATOM      2  H1  CYS A   1      17.263   4.671   2.746  1.00  0.00           H  
ATOM      3  H2  CYS A   1      18.756   4.665   1.987  1.00  0.00           H  
ATOM      4  H3  CYS A   1      18.579   3.824   3.342  1.00  0.00           H  
ATOM      5  CA  CYS A   1      17.692   2.939   1.730  1.00  0.00           C  
ATOM      6  HA  CYS A   1      18.528   2.682   1.080  1.00  0.00           H  
ATOM      7  CB  CYS A   1      17.411   1.736   2.651  1.00  0.00           C  
ATOM      8  HB2 CYS A   1      18.254   1.575   3.329  1.00  0.00           H  
ATOM      9  HB3 CYS A   1      16.509   1.918   3.238  1.00  0.00           H  
ATOM     10  SG  CYS A   1      17.196   0.233   1.659  1.00  0.00           S  
ATOM     11  HG  CYS A   1      18.504   0.064   1.374  1.00  0.00           H  
ATOM     12  C   CYS A   1      16.482   3.296   0.871  1.00  0.00           C  
ATOM     13  O   CYS A   1      15.745   4.203   1.250  1.00  0.00           O  
ATOM     14  N   ASP A   2      16.272   2.611  -0.254  1.00  0.00           N  
ATOM     15  H   ASP A   2      16.893   1.842  -0.461  1.00  0.00           H  
ATOM     16  CA  ASP A   2      15.023   2.651  -1.025  1.00  0.00           C  
ATOM     17  HA  ASP A   2      14.540   3.619  -0.879  1.00  0.00           H  
ATOM     18  CB  ASP A   2      15.352   2.525  -2.527  1.00  0.00           C  
ATOM     19  HB2 ASP A   2      16.025   3.338  -2.802  1.00  0.00           H  
ATOM     20  HB3 ASP A   2      15.874   1.585  -2.693  1.00  0.00           H  
ATOM     21  CG  ASP A   2      14.140   2.567  -3.468  1.00  0.00           C  
ATOM     22  OD1 ASP A   2      14.358   2.712  -4.687  1.00  0.00           O  
ATOM     23  OD2 ASP A   2      12.993   2.434  -2.984  1.00  0.00           O  
ATOM     24  C   ASP A   2      14.062   1.559  -0.510  1.00  0.00           C  
ATOM     25  O   ASP A   2      14.383   0.366  -0.530  1.00  0.00           O  
ATOM     26  N   ILE A   3      12.877   1.967  -0.041  1.00  0.00           N  
ATOM     27  H   ILE A   3      12.652   2.948  -0.124  1.00  0.00           H  
ATOM     28  CA  ILE A   3      11.850   1.080   0.527  1.00  0.00           C  
ATOM     29  HA  ILE A   3      12.339   0.492   1.302  1.00  0.00           H  
ATOM     30  CB  ILE A   3      10.750   1.946   1.192  1.00  0.00           C  
ATOM     31  HB  ILE A   3      11.243   2.711   1.795  1.00  0.00           H  
ATOM     32  CG2 ILE A   3       9.877   2.675   0.152  1.00  0.00           C  
ATOM     33 HG21 ILE A   3      10.498   3.248  -0.537  1.00  0.00           H  
ATOM     34 HG22 ILE A   3       9.278   1.964  -0.418  1.00  0.00           H  
ATOM     35 HG23 ILE A   3       9.204   3.367   0.661  1.00  0.00           H  
ATOM     36  CG1 ILE A   3       9.819   1.160   2.137  1.00  0.00           C  
ATOM     37 HG12 ILE A   3       9.054   1.843   2.508  1.00  0.00           H  
ATOM     38 HG13 ILE A   3       9.317   0.366   1.587  1.00  0.00           H  
ATOM     39  CD1 ILE A   3      10.525   0.565   3.361  1.00  0.00           C  
ATOM     40 HD11 ILE A   3      11.065   1.348   3.893  1.00  0.00           H  
ATOM     41 HD12 ILE A   3       9.779   0.132   4.028  1.00  0.00           H  
ATOM     42 HD13 ILE A   3      11.222  -0.214   3.060  1.00  0.00           H  
ATOM     43  C   ILE A   3      11.288   0.079  -0.502  1.00  0.00           C  
ATOM     44  O   ILE A   3      10.843  -1.010  -0.122  1.00  0.00           O  
ATOM     45  N   THR A   4      11.394   0.390  -1.797  1.00  0.00           N  
ATOM     46  H   THR A   4      11.828   1.280  -2.039  1.00  0.00           H  
ATOM     47  CA  THR A   4      10.993  -0.469  -2.924  1.00  0.00           C  
ATOM     48  HA  THR A   4       9.919  -0.653  -2.875  1.00  0.00           H  
ATOM     49  CB  THR A   4      11.315   0.219  -4.266  1.00  0.00           C  
ATOM     50  HB  THR A   4      12.396   0.215  -4.420  1.00  0.00           H  
ATOM     51  CG2 THR A   4      10.657  -0.461  -5.461  1.00  0.00           C  
ATOM     52 HG21 THR A   4       9.584  -0.532  -5.294  1.00  0.00           H  
ATOM     53 HG22 THR A   4      10.839   0.131  -6.359  1.00  0.00           H  
ATOM     54 HG23 THR A   4      11.071  -1.456  -5.602  1.00  0.00           H  
ATOM     55  OG1 THR A   4      10.883   1.554  -4.267  1.00  0.00           O  
ATOM     56  HG1 THR A   4      11.644   2.066  -3.910  1.00  0.00           H  
ATOM     57  C   THR A   4      11.726  -1.811  -2.891  1.00  0.00           C  
ATOM     58  O   THR A   4      11.156  -2.847  -3.223  1.00  0.00           O  
ATOM     59  N   LEU A   5      12.987  -1.825  -2.447  1.00  0.00           N  
ATOM     60  H   LEU A   5      13.392  -0.947  -2.137  1.00  0.00           H  
ATOM     61  CA  LEU A   5      13.839  -3.014  -2.491  1.00  0.00           C  
ATOM     62  HA  LEU A   5      13.824  -3.414  -3.506  1.00  0.00           H  
ATOM     63  CB  LEU A   5      15.284  -2.600  -2.154  1.00  0.00           C  
ATOM     64  HB2 LEU A   5      15.282  -2.178  -1.149  1.00  0.00           H  
ATOM     65  HB3 LEU A   5      15.916  -3.489  -2.149  1.00  0.00           H  
ATOM     66  CG  LEU A   5      15.894  -1.558  -3.119  1.00  0.00           C  
ATOM     67  HG  LEU A   5      15.209  -0.720  -3.246  1.00  0.00           H  
ATOM     68  CD1 LEU A   5      17.202  -1.015  -2.549  1.00  0.00           C  
ATOM     69 HD11 LEU A   5      17.580  -0.224  -3.196  1.00  0.00           H  
ATOM     70 HD12 LEU A   5      17.026  -0.596  -1.558  1.00  0.00           H  
ATOM     71 HD13 LEU A   5      17.941  -1.810  -2.488  1.00  0.00           H  
ATOM     72  CD2 LEU A   5      16.206  -2.155  -4.491  1.00  0.00           C  
ATOM     73 HD21 LEU A   5      16.899  -2.990  -4.390  1.00  0.00           H  
ATOM     74 HD22 LEU A   5      15.289  -2.504  -4.962  1.00  0.00           H  
ATOM     75 HD23 LEU A   5      16.645  -1.389  -5.130  1.00  0.00           H  
ATOM     76  C   LEU A   5      13.303  -4.130  -1.573  1.00  0.00           C  
ATOM     77  O   LEU A   5      13.122  -5.263  -2.023  1.00  0.00           O  
ATOM     78  N   GLN A   6      12.977  -3.816  -0.311  1.00  0.00           N  
ATOM     79  H   GLN A   6      13.104  -2.861  -0.008  1.00  0.00           H  
ATOM     80  CA  GLN A   6      12.384  -4.806   0.601  1.00  0.00           C  
ATOM     81  HA  GLN A   6      12.981  -5.714   0.514  1.00  0.00           H  
ATOM     82  CB  GLN A   6      12.500  -4.364   2.075  1.00  0.00           C  
ATOM     83  HB2 GLN A   6      12.167  -5.186   2.709  1.00  0.00           H  
ATOM     84  HB3 GLN A   6      13.559  -4.209   2.288  1.00  0.00           H  
ATOM     85  CG  GLN A   6      11.749  -3.091   2.497  1.00  0.00           C  
ATOM     86  HG2 GLN A   6      12.104  -2.795   3.484  1.00  0.00           H  
ATOM     87  HG3 GLN A   6      12.004  -2.281   1.814  1.00  0.00           H  
ATOM     88  CD  GLN A   6      10.232  -3.246   2.593  1.00  0.00           C  
ATOM     89  OE1 GLN A   6       9.687  -4.097   3.295  1.00  0.00           O  
ATOM     90  NE2 GLN A   6       9.494  -2.395   1.923  1.00  0.00           N  
ATOM     91 HE21 GLN A   6       8.492  -2.480   1.902  1.00  0.00           H  
ATOM     92 HE22 GLN A   6       9.935  -1.728   1.288  1.00  0.00           H  
ATOM     93  C   GLN A   6      10.954  -5.211   0.199  1.00  0.00           C  
ATOM     94  O   GLN A   6      10.537  -6.327   0.506  1.00  0.00           O  
ATOM     95  N   GLU A   7      10.208  -4.357  -0.509  1.00  0.00           N  
ATOM     96  H   GLU A   7      10.582  -3.441  -0.723  1.00  0.00           H  
ATOM     97  CA  GLU A   7       8.886  -4.691  -1.050  1.00  0.00           C  
ATOM     98  HA  GLU A   7       8.316  -5.208  -0.279  1.00  0.00           H  
ATOM     99  CB  GLU A   7       8.137  -3.402  -1.400  1.00  0.00           C  
ATOM    100  HB2 GLU A   7       8.256  -2.678  -0.594  1.00  0.00           H  
ATOM    101  HB3 GLU A   7       8.549  -2.978  -2.315  1.00  0.00           H  
ATOM    102  CG  GLU A   7       6.644  -3.696  -1.572  1.00  0.00           C  
ATOM    103  HG2 GLU A   7       6.500  -4.441  -2.362  1.00  0.00           H  
ATOM    104  HG3 GLU A   7       6.270  -4.107  -0.630  1.00  0.00           H  
ATOM    105  CD  GLU A   7       5.860  -2.440  -1.938  1.00  0.00           C  
ATOM    106  OE1 GLU A   7       4.784  -2.200  -1.355  1.00  0.00           O  
ATOM    107  OE2 GLU A   7       6.328  -1.683  -2.816  1.00  0.00           O  
ATOM    108  C   GLU A   7       8.974  -5.629  -2.264  1.00  0.00           C  
ATOM    109  O   GLU A   7       8.212  -6.590  -2.370  1.00  0.00           O  
ATOM    110  N   ILE A   8       9.962  -5.437  -3.142  1.00  0.00           N  
ATOM    111  H   ILE A   8      10.529  -4.594  -3.063  1.00  0.00           H  
ATOM    112  CA  ILE A   8      10.297  -6.419  -4.182  1.00  0.00           C  
ATOM    113  HA  ILE A   8       9.396  -6.635  -4.758  1.00  0.00           H  
ATOM    114  CB  ILE A   8      11.351  -5.841  -5.153  1.00  0.00           C  
ATOM    115  HB  ILE A   8      12.128  -5.340  -4.572  1.00  0.00           H  
ATOM    116  CG2 ILE A   8      12.024  -6.949  -5.980  1.00  0.00           C  
ATOM    117 HG21 ILE A   8      12.689  -6.519  -6.726  1.00  0.00           H  
ATOM    118 HG22 ILE A   8      12.630  -7.578  -5.331  1.00  0.00           H  
ATOM    119 HG23 ILE A   8      11.272  -7.558  -6.476  1.00  0.00           H  
ATOM    120  CG1 ILE A   8      10.668  -4.803  -6.071  1.00  0.00           C  
ATOM    121 HG12 ILE A   8       9.984  -5.312  -6.752  1.00  0.00           H  
ATOM    122 HG13 ILE A   8      10.085  -4.111  -5.462  1.00  0.00           H  
ATOM    123  CD1 ILE A   8      11.653  -3.964  -6.889  1.00  0.00           C  
ATOM    124 HD11 ILE A   8      12.161  -4.575  -7.632  1.00  0.00           H  
ATOM    125 HD12 ILE A   8      11.112  -3.172  -7.409  1.00  0.00           H  
ATOM    126 HD13 ILE A   8      12.386  -3.516  -6.219  1.00  0.00           H  
ATOM    127  C   ILE A   8      10.724  -7.750  -3.544  1.00  0.00           C  
ATOM    128  O   ILE A   8      10.244  -8.797  -3.971  1.00  0.00           O  
ATOM    129  N   ILE A   9      11.550  -7.746  -2.489  1.00  0.00           N  
ATOM    130  H   ILE A   9      11.964  -6.863  -2.203  1.00  0.00           H  
ATOM    131  CA  ILE A   9      11.930  -8.984  -1.778  1.00  0.00           C  
ATOM    132  HA  ILE A   9      12.305  -9.692  -2.516  1.00  0.00           H  
ATOM    133  CB  ILE A   9      13.073  -8.725  -0.771  1.00  0.00           C  
ATOM    134  HB  ILE A   9      12.783  -7.890  -0.133  1.00  0.00           H  
ATOM    135  CG2 ILE A   9      13.325  -9.953   0.127  1.00  0.00           C  
ATOM    136 HG21 ILE A   9      14.160  -9.768   0.801  1.00  0.00           H  
ATOM    137 HG22 ILE A   9      12.451 -10.159   0.746  1.00  0.00           H  
ATOM    138 HG23 ILE A   9      13.543 -10.828  -0.489  1.00  0.00           H  
ATOM    139  CG1 ILE A   9      14.373  -8.358  -1.527  1.00  0.00           C  
ATOM    140 HG12 ILE A   9      14.787  -9.249  -2.001  1.00  0.00           H  
ATOM    141 HG13 ILE A   9      14.145  -7.645  -2.317  1.00  0.00           H  
ATOM    142  CD1 ILE A   9      15.447  -7.713  -0.639  1.00  0.00           C  
ATOM    143 HD11 ILE A   9      15.828  -8.430   0.087  1.00  0.00           H  
ATOM    144 HD12 ILE A   9      16.273  -7.383  -1.264  1.00  0.00           H  
ATOM    145 HD13 ILE A   9      15.035  -6.847  -0.121  1.00  0.00           H  
ATOM    146  C   ILE A   9      10.709  -9.661  -1.130  1.00  0.00           C  
ATOM    147  O   ILE A   9      10.579 -10.882  -1.226  1.00  0.00           O  
ATOM    148  N   LYS A  10       9.773  -8.896  -0.548  1.00  0.00           N  
ATOM    149  H   LYS A  10       9.956  -7.901  -0.453  1.00  0.00           H  
ATOM    150  CA  LYS A  10       8.456  -9.415  -0.141  1.00  0.00           C  
ATOM    151  HA  LYS A  10       8.600 -10.228   0.571  1.00  0.00           H  
ATOM    152  CB  LYS A  10       7.598  -8.323   0.520  1.00  0.00           C  
ATOM    153  HB2 LYS A  10       7.665  -7.401  -0.055  1.00  0.00           H  
ATOM    154  HB3 LYS A  10       6.555  -8.646   0.503  1.00  0.00           H  
ATOM    155  CG  LYS A  10       7.975  -8.049   1.983  1.00  0.00           C  
ATOM    156  HG2 LYS A  10       7.772  -8.944   2.573  1.00  0.00           H  
ATOM    157  HG3 LYS A  10       9.035  -7.807   2.059  1.00  0.00           H  
ATOM    158  CD  LYS A  10       7.138  -6.877   2.520  1.00  0.00           C  
ATOM    159  HD2 LYS A  10       7.454  -5.949   2.037  1.00  0.00           H  
ATOM    160  HD3 LYS A  10       6.094  -7.056   2.263  1.00  0.00           H  
ATOM    161  CE  LYS A  10       7.208  -6.721   4.042  1.00  0.00           C  
ATOM    162  HE2 LYS A  10       6.498  -5.944   4.343  1.00  0.00           H  
ATOM    163  HE3 LYS A  10       6.878  -7.654   4.512  1.00  0.00           H  
ATOM    164  NZ  LYS A  10       8.562  -6.364   4.526  1.00  0.00           N  
ATOM    165  HZ1 LYS A  10       8.530  -6.256   5.532  1.00  0.00           H  
ATOM    166  HZ2 LYS A  10       9.227  -7.090   4.310  1.00  0.00           H  
ATOM    167  HZ3 LYS A  10       8.878  -5.493   4.098  1.00  0.00           H  
ATOM    168  C   LYS A  10       7.713 -10.029  -1.329  1.00  0.00           C  
ATOM    169  O   LYS A  10       7.284 -11.169  -1.225  1.00  0.00           O  
ATOM    170  N   THR A  11       7.605  -9.332  -2.460  1.00  0.00           N  
ATOM    171  H   THR A  11       7.977  -8.390  -2.468  1.00  0.00           H  
ATOM    172  CA  THR A  11       6.910  -9.832  -3.661  1.00  0.00           C  
ATOM    173  HA  THR A  11       5.891 -10.087  -3.385  1.00  0.00           H  
ATOM    174  CB  THR A  11       6.846  -8.767  -4.774  1.00  0.00           C  
ATOM    175  HB  THR A  11       7.829  -8.678  -5.236  1.00  0.00           H  
ATOM    176  CG2 THR A  11       5.826  -9.155  -5.846  1.00  0.00           C  
ATOM    177 HG21 THR A  11       6.148 -10.062  -6.358  1.00  0.00           H  
ATOM    178 HG22 THR A  11       4.848  -9.325  -5.395  1.00  0.00           H  
ATOM    179 HG23 THR A  11       5.742  -8.353  -6.578  1.00  0.00           H  
ATOM    180  OG1 THR A  11       6.462  -7.493  -4.300  1.00  0.00           O  
ATOM    181  HG1 THR A  11       7.072  -7.201  -3.601  1.00  0.00           H  
ATOM    182  C   THR A  11       7.549 -11.117  -4.206  1.00  0.00           C  
ATOM    183  O   THR A  11       6.838 -12.039  -4.591  1.00  0.00           O  
ATOM    184  N   LEU A  12       8.877 -11.243  -4.182  1.00  0.00           N  
ATOM    185  H   LEU A  12       9.427 -10.440  -3.896  1.00  0.00           H  
ATOM    186  CA  LEU A  12       9.585 -12.468  -4.565  1.00  0.00           C  
ATOM    187  HA  LEU A  12       9.215 -12.806  -5.532  1.00  0.00           H  
ATOM    188  CB  LEU A  12      11.084 -12.148  -4.707  1.00  0.00           C  
ATOM    189  HB2 LEU A  12      11.435 -11.717  -3.769  1.00  0.00           H  
ATOM    190  HB3 LEU A  12      11.624 -13.076  -4.880  1.00  0.00           H  
ATOM    191  CG  LEU A  12      11.408 -11.180  -5.864  1.00  0.00           C  
ATOM    192  HG  LEU A  12      10.681 -10.371  -5.902  1.00  0.00           H  
ATOM    193  CD1 LEU A  12      12.797 -10.569  -5.700  1.00  0.00           C  
ATOM    194 HD11 LEU A  12      12.967  -9.838  -6.490  1.00  0.00           H  
ATOM    195 HD12 LEU A  12      12.873 -10.067  -4.738  1.00  0.00           H  
ATOM    196 HD13 LEU A  12      13.537 -11.357  -5.780  1.00  0.00           H  
ATOM    197  CD2 LEU A  12      11.396 -11.894  -7.211  1.00  0.00           C  
ATOM    198 HD21 LEU A  12      12.132 -12.700  -7.225  1.00  0.00           H  
ATOM    199 HD22 LEU A  12      10.407 -12.309  -7.388  1.00  0.00           H  
ATOM    200 HD23 LEU A  12      11.621 -11.182  -8.001  1.00  0.00           H  
ATOM    201  C   LEU A  12       9.315 -13.627  -3.584  1.00  0.00           C  
ATOM    202  O   LEU A  12       9.113 -14.755  -4.023  1.00  0.00           O  
ATOM    203  N   ASN A  13       9.226 -13.361  -2.276  1.00  0.00           N  
ATOM    204  H   ASN A  13       9.402 -12.412  -1.965  1.00  0.00           H  
ATOM    205  CA  ASN A  13       8.813 -14.372  -1.290  1.00  0.00           C  
ATOM    206  HA  ASN A  13       9.406 -15.275  -1.446  1.00  0.00           H  
ATOM    207  CB  ASN A  13       9.069 -13.857   0.135  1.00  0.00           C  
ATOM    208  HB2 ASN A  13       8.465 -12.965   0.298  1.00  0.00           H  
ATOM    209  HB3 ASN A  13       8.743 -14.617   0.845  1.00  0.00           H  
ATOM    210  CG  ASN A  13      10.518 -13.535   0.454  1.00  0.00           C  
ATOM    211  OD1 ASN A  13      11.465 -14.086  -0.087  1.00  0.00           O  
ATOM    212  ND2 ASN A  13      10.731 -12.644   1.396  1.00  0.00           N  
ATOM    213 HD21 ASN A  13      11.688 -12.445   1.617  1.00  0.00           H  
ATOM    214 HD22 ASN A  13       9.952 -12.205   1.844  1.00  0.00           H  
ATOM    215  C   ASN A  13       7.331 -14.774  -1.443  1.00  0.00           C  
ATOM    216  O   ASN A  13       6.985 -15.940  -1.253  1.00  0.00           O  
ATOM    217  N   SER A  14       6.449 -13.831  -1.812  1.00  0.00           N  
ATOM    218  H   SER A  14       6.767 -12.869  -1.864  1.00  0.00           H  
ATOM    219  CA  SER A  14       5.036 -14.105  -2.123  1.00  0.00           C  
ATOM    220  HA  SER A  14       4.584 -14.617  -1.274  1.00  0.00           H  
ATOM    221  CB  SER A  14       4.250 -12.812  -2.394  1.00  0.00           C  
ATOM    222  HB2 SER A  14       4.618 -12.343  -3.306  1.00  0.00           H  
ATOM    223  HB3 SER A  14       3.200 -13.064  -2.538  1.00  0.00           H  
ATOM    224  OG  SER A  14       4.361 -11.893  -1.322  1.00  0.00           O  
ATOM    225  HG  SER A  14       4.085 -12.343  -0.515  1.00  0.00           H  
ATOM    226  C   SER A  14       4.881 -15.022  -3.338  1.00  0.00           C  
ATOM    227  O   SER A  14       3.943 -15.819  -3.382  1.00  0.00           O  
ATOM    228  N   LEU A  15       5.790 -14.927  -4.313  1.00  0.00           N  
ATOM    229  H   LEU A  15       6.469 -14.176  -4.262  1.00  0.00           H  
ATOM    230  CA  LEU A  15       5.867 -15.868  -5.432  1.00  0.00           C  
ATOM    231  HA  LEU A  15       4.863 -16.001  -5.833  1.00  0.00           H  
ATOM    232  CB  LEU A  15       6.760 -15.279  -6.539  1.00  0.00           C  
ATOM    233  HB2 LEU A  15       7.710 -14.981  -6.102  1.00  0.00           H  
ATOM    234  HB3 LEU A  15       6.968 -16.050  -7.280  1.00  0.00           H  
ATOM    235  CG  LEU A  15       6.115 -14.064  -7.233  1.00  0.00           C  
ATOM    236  HG  LEU A  15       5.642 -13.415  -6.498  1.00  0.00           H  
ATOM    237  CD1 LEU A  15       7.156 -13.240  -7.991  1.00  0.00           C  
ATOM    238 HD11 LEU A  15       6.671 -12.387  -8.466  1.00  0.00           H  
ATOM    239 HD12 LEU A  15       7.899 -12.866  -7.293  1.00  0.00           H  
ATOM    240 HD13 LEU A  15       7.650 -13.852  -8.747  1.00  0.00           H  
ATOM    241  CD2 LEU A  15       5.061 -14.511  -8.241  1.00  0.00           C  
ATOM    242 HD21 LEU A  15       4.256 -15.040  -7.736  1.00  0.00           H  
ATOM    243 HD22 LEU A  15       4.644 -13.641  -8.738  1.00  0.00           H  
ATOM    244 HD23 LEU A  15       5.509 -15.164  -8.989  1.00  0.00           H  
ATOM    245  C   LEU A  15       6.322 -17.261  -4.966  1.00  0.00           C  
ATOM    246  O   LEU A  15       5.669 -18.242  -5.316  1.00  0.00           O  
ATOM    247  N   THR A  16       7.359 -17.367  -4.121  1.00  0.00           N  
ATOM    248  H   THR A  16       7.898 -16.535  -3.903  1.00  0.00           H  
ATOM    249  CA  THR A  16       7.843 -18.665  -3.600  1.00  0.00           C  
ATOM    250  HA  THR A  16       8.170 -19.270  -4.446  1.00  0.00           H  
ATOM    251  CB  THR A  16       9.044 -18.473  -2.651  1.00  0.00           C  
ATOM    252  HB  THR A  16       8.698 -17.999  -1.731  1.00  0.00           H  
ATOM    253  CG2 THR A  16       9.745 -19.784  -2.292  1.00  0.00           C  
ATOM    254 HG21 THR A  16      10.059 -20.299  -3.203  1.00  0.00           H  
ATOM    255 HG22 THR A  16      10.619 -19.579  -1.674  1.00  0.00           H  
ATOM    256 HG23 THR A  16       9.076 -20.434  -1.730  1.00  0.00           H  
ATOM    257  OG1 THR A  16      10.049 -17.663  -3.223  1.00  0.00           O  
ATOM    258  HG1 THR A  16      10.225 -18.025  -4.101  1.00  0.00           H  
ATOM    259  C   THR A  16       6.764 -19.472  -2.857  1.00  0.00           C  
ATOM    260  O   THR A  16       6.772 -20.701  -2.897  1.00  0.00           O  
ATOM    261  N   GLU A  17       5.815 -18.829  -2.162  1.00  0.00           N  
ATOM    262  H   GLU A  17       5.889 -17.821  -2.074  1.00  0.00           H  
ATOM    263  CA  GLU A  17       4.769 -19.549  -1.403  1.00  0.00           C  
ATOM    264  HA  GLU A  17       5.265 -20.330  -0.828  1.00  0.00           H  
ATOM    265  CB  GLU A  17       4.062 -18.608  -0.404  1.00  0.00           C  
ATOM    266  HB2 GLU A  17       4.716 -17.760  -0.195  1.00  0.00           H  
ATOM    267  HB3 GLU A  17       3.149 -18.210  -0.854  1.00  0.00           H  
ATOM    268  CG  GLU A  17       3.738 -19.273   0.952  1.00  0.00           C  
ATOM    269  HG2 GLU A  17       4.678 -19.572   1.421  1.00  0.00           H  
ATOM    270  HG3 GLU A  17       3.277 -18.520   1.593  1.00  0.00           H  
ATOM    271  CD  GLU A  17       2.795 -20.485   0.881  1.00  0.00           C  
ATOM    272  OE1 GLU A  17       1.650 -20.320   0.403  1.00  0.00           O  
ATOM    273  OE2 GLU A  17       3.211 -21.599   1.288  1.00  0.00           O  
ATOM    274  C   GLU A  17       3.738 -20.260  -2.300  1.00  0.00           C  
ATOM    275  O   GLU A  17       3.203 -21.300  -1.912  1.00  0.00           O  
ATOM    276  N   GLN A  18       3.480 -19.763  -3.518  1.00  0.00           N  
ATOM    277  H   GLN A  18       4.022 -18.974  -3.855  1.00  0.00           H  
ATOM    278  CA  GLN A  18       2.415 -20.320  -4.365  1.00  0.00           C  
ATOM    279  HA  GLN A  18       1.525 -20.368  -3.747  1.00  0.00           H  
ATOM    280  CB  GLN A  18       2.113 -19.407  -5.571  1.00  0.00           C  
ATOM    281  HB2 GLN A  18       2.944 -19.444  -6.277  1.00  0.00           H  
ATOM    282  HB3 GLN A  18       1.222 -19.792  -6.070  1.00  0.00           H  
ATOM    283  CG  GLN A  18       1.840 -17.940  -5.205  1.00  0.00           C  
ATOM    284  HG2 GLN A  18       2.792 -17.452  -5.002  1.00  0.00           H  
ATOM    285  HG3 GLN A  18       1.386 -17.432  -6.055  1.00  0.00           H  
ATOM    286  CD  GLN A  18       0.918 -17.772  -3.999  1.00  0.00           C  
ATOM    287  OE1 GLN A  18      -0.067 -18.481  -3.814  1.00  0.00           O  
ATOM    288  NE2 GLN A  18       1.219 -16.834  -3.132  1.00  0.00           N  
ATOM    289 HE21 GLN A  18       0.642 -16.736  -2.318  1.00  0.00           H  
ATOM    290 HE22 GLN A  18       2.099 -16.332  -3.249  1.00  0.00           H  
ATOM    291  C   GLN A  18       2.663 -21.771  -4.803  1.00  0.00           C  
ATOM    292  O   GLN A  18       1.697 -22.496  -5.057  1.00  0.00           O  
ATOM    293  N   LYS A  19       3.940 -22.191  -4.850  1.00  0.00           N  
ATOM    294  H   LYS A  19       4.644 -21.509  -4.594  1.00  0.00           H  
ATOM    295  CA  LYS A  19       4.399 -23.582  -5.063  1.00  0.00           C  
ATOM    296  HA  LYS A  19       5.461 -23.538  -5.313  1.00  0.00           H  
ATOM    297  CB  LYS A  19       4.273 -24.383  -3.753  1.00  0.00           C  
ATOM    298  HB2 LYS A  19       3.239 -24.336  -3.407  1.00  0.00           H  
ATOM    299  HB3 LYS A  19       4.529 -25.428  -3.930  1.00  0.00           H  
ATOM    300  CG  LYS A  19       5.223 -23.826  -2.680  1.00  0.00           C  
ATOM    301  HG2 LYS A  19       6.243 -24.153  -2.891  1.00  0.00           H  
ATOM    302  HG3 LYS A  19       5.206 -22.740  -2.705  1.00  0.00           H  
ATOM    303  CD  LYS A  19       4.816 -24.254  -1.269  1.00  0.00           C  
ATOM    304  HD2 LYS A  19       3.766 -23.997  -1.111  1.00  0.00           H  
ATOM    305  HD3 LYS A  19       4.953 -25.329  -1.152  1.00  0.00           H  
ATOM    306  CE  LYS A  19       5.681 -23.488  -0.264  1.00  0.00           C  
ATOM    307  HE2 LYS A  19       6.687 -23.917  -0.264  1.00  0.00           H  
ATOM    308  HE3 LYS A  19       5.757 -22.450  -0.602  1.00  0.00           H  
ATOM    309  NZ  LYS A  19       5.081 -23.512   1.089  1.00  0.00           N  
ATOM    310  HZ1 LYS A  19       4.234 -22.929   1.094  1.00  0.00           H  
ATOM    311  HZ2 LYS A  19       5.693 -23.091   1.770  1.00  0.00           H  
ATOM    312  HZ3 LYS A  19       4.830 -24.446   1.372  1.00  0.00           H  
ATOM    313  C   LYS A  19       3.745 -24.253  -6.279  1.00  0.00           C  
ATOM    314  O   LYS A  19       3.478 -25.452  -6.306  1.00  0.00           O  
ATOM    315  N   THR A  20       3.467 -23.435  -7.286  1.00  0.00           N  
ATOM    316  H   THR A  20       3.749 -22.472  -7.179  1.00  0.00           H  
ATOM    317  CA  THR A  20       2.986 -23.831  -8.606  1.00  0.00           C  
ATOM    318  HA  THR A  20       2.128 -24.496  -8.510  1.00  0.00           H  
ATOM    319  CB  THR A  20       2.597 -22.566  -9.387  1.00  0.00           C  
ATOM    320  HB  THR A  20       2.382 -22.839 -10.418  1.00  0.00           H  
ATOM    321  CG2 THR A  20       1.377 -21.854  -8.807  1.00  0.00           C  
ATOM    322 HG21 THR A  20       1.569 -21.556  -7.777  1.00  0.00           H  
ATOM    323 HG22 THR A  20       1.174 -20.962  -9.396  1.00  0.00           H  
ATOM    324 HG23 THR A  20       0.511 -22.514  -8.843  1.00  0.00           H  
ATOM    325  OG1 THR A  20       3.669 -21.649  -9.365  1.00  0.00           O  
ATOM    326  HG1 THR A  20       4.495 -22.152  -9.473  1.00  0.00           H  
ATOM    327  C   THR A  20       4.100 -24.521  -9.386  1.00  0.00           C  
ATOM    328  O   THR A  20       5.209 -24.000  -9.413  1.00  0.00           O  
ATOM    329  N   LEU A  21       3.792 -25.565 -10.162  1.00  0.00           N  
ATOM    330  H   LEU A  21       2.872 -25.967 -10.096  1.00  0.00           H  
ATOM    331  CA  LEU A  21       4.733 -26.134 -11.150  1.00  0.00           C  
ATOM    332  HA  LEU A  21       5.613 -26.520 -10.632  1.00  0.00           H  
ATOM    333  CB  LEU A  21       4.045 -27.275 -11.921  1.00  0.00           C  
ATOM    334  HB2 LEU A  21       3.195 -26.855 -12.460  1.00  0.00           H  
ATOM    335  HB3 LEU A  21       4.748 -27.653 -12.665  1.00  0.00           H  
ATOM    336  CG  LEU A  21       3.551 -28.460 -11.076  1.00  0.00           C  
ATOM    337  HG  LEU A  21       2.828 -28.109 -10.338  1.00  0.00           H  
ATOM    338  CD1 LEU A  21       2.852 -29.467 -11.993  1.00  0.00           C  
ATOM    339 HD11 LEU A  21       3.554 -29.838 -12.740  1.00  0.00           H  
ATOM    340 HD12 LEU A  21       2.012 -28.991 -12.499  1.00  0.00           H  
ATOM    341 HD13 LEU A  21       2.481 -30.306 -11.405  1.00  0.00           H  
ATOM    342  CD2 LEU A  21       4.691 -29.181 -10.359  1.00  0.00           C  
ATOM    343 HD21 LEU A  21       5.150 -28.517  -9.626  1.00  0.00           H  
ATOM    344 HD22 LEU A  21       4.309 -30.056  -9.833  1.00  0.00           H  
ATOM    345 HD23 LEU A  21       5.453 -29.493 -11.075  1.00  0.00           H  
ATOM    346  C   LEU A  21       5.245 -25.092 -12.165  1.00  0.00           C  
ATOM    347  O   LEU A  21       6.245 -25.308 -12.839  1.00  0.00           O  
ATOM    348  N   CYS A  22       4.557 -23.957 -12.287  1.00  0.00           N  
ATOM    349  H   CYS A  22       3.702 -23.865 -11.768  1.00  0.00           H  
ATOM    350  CA  CYS A  22       4.875 -22.891 -13.222  1.00  0.00           C  
ATOM    351  HA  CYS A  22       4.866 -23.317 -14.223  1.00  0.00           H  
ATOM    352  CB  CYS A  22       3.767 -21.834 -13.131  1.00  0.00           C  
ATOM    353  HB2 CYS A  22       3.861 -21.304 -12.184  1.00  0.00           H  
ATOM    354  HB3 CYS A  22       3.878 -21.122 -13.953  1.00  0.00           H  
ATOM    355  SG  CYS A  22       2.138 -22.638 -13.224  1.00  0.00           S  
ATOM    356  HG  CYS A  22       1.378 -21.530 -13.245  1.00  0.00           H  
ATOM    357  C   CYS A  22       6.260 -22.253 -13.019  1.00  0.00           C  
ATOM    358  O   CYS A  22       6.745 -21.625 -13.957  1.00  0.00           O  
ATOM    359  N   THR A  23       6.910 -22.388 -11.855  1.00  0.00           N  
ATOM    360  H   THR A  23       6.514 -22.942 -11.103  1.00  0.00           H  
ATOM    361  CA  THR A  23       8.278 -21.876 -11.648  1.00  0.00           C  
ATOM    362  HA  THR A  23       8.357 -20.931 -12.175  1.00  0.00           H  
ATOM    363  CB  THR A  23       8.565 -21.569 -10.171  1.00  0.00           C  
ATOM    364  HB  THR A  23       9.625 -21.341 -10.065  1.00  0.00           H  
ATOM    365  CG2 THR A  23       7.771 -20.357  -9.683  1.00  0.00           C  
ATOM    366 HG21 THR A  23       8.051 -20.149  -8.650  1.00  0.00           H  
ATOM    367 HG22 THR A  23       8.011 -19.488 -10.295  1.00  0.00           H  
ATOM    368 HG23 THR A  23       6.702 -20.563  -9.733  1.00  0.00           H  
ATOM    369  OG1 THR A  23       8.238 -22.651  -9.340  1.00  0.00           O  
ATOM    370  HG1 THR A  23       8.943 -22.656  -8.644  1.00  0.00           H  
ATOM    371  C   THR A  23       9.372 -22.765 -12.255  1.00  0.00           C  
ATOM    372  O   THR A  23      10.473 -22.277 -12.510  1.00  0.00           O  
ATOM    373  N   GLU A  24       9.076 -24.018 -12.619  1.00  0.00           N  
ATOM    374  H   GLU A  24       8.174 -24.404 -12.369  1.00  0.00           H  
ATOM    375  CA  GLU A  24       9.972 -24.857 -13.438  1.00  0.00           C  
ATOM    376  HA  GLU A  24      10.969 -24.869 -13.001  1.00  0.00           H  
ATOM    377  CB  GLU A  24       9.430 -26.297 -13.508  1.00  0.00           C  
ATOM    378  HB2 GLU A  24       8.420 -26.271 -13.919  1.00  0.00           H  
ATOM    379  HB3 GLU A  24      10.038 -26.879 -14.204  1.00  0.00           H  
ATOM    380  CG  GLU A  24       9.393 -27.033 -12.160  1.00  0.00           C  
ATOM    381  HG2 GLU A  24       8.842 -26.434 -11.432  1.00  0.00           H  
ATOM    382  HG3 GLU A  24       8.830 -27.958 -12.307  1.00  0.00           H  
ATOM    383  CD  GLU A  24      10.784 -27.388 -11.606  1.00  0.00           C  
ATOM    384  OE1 GLU A  24      11.810 -26.976 -12.200  1.00  0.00           O  
ATOM    385  OE2 GLU A  24      10.803 -28.119 -10.592  1.00  0.00           O  
ATOM    386  C   GLU A  24      10.106 -24.340 -14.878  1.00  0.00           C  
ATOM    387  O   GLU A  24      11.107 -24.583 -15.553  1.00  0.00           O  
ATOM    388  N   LEU A  25       9.076 -23.651 -15.380  1.00  0.00           N  
ATOM    389  H   LEU A  25       8.314 -23.416 -14.761  1.00  0.00           H  
ATOM    390  CA  LEU A  25       8.988 -23.270 -16.785  1.00  0.00           C  
ATOM    391  HA  LEU A  25       9.094 -24.178 -17.375  1.00  0.00           H  
ATOM    392  CB  LEU A  25       7.604 -22.661 -17.080  1.00  0.00           C  
ATOM    393  HB2 LEU A  25       7.482 -21.781 -16.450  1.00  0.00           H  
ATOM    394  HB3 LEU A  25       7.573 -22.337 -18.121  1.00  0.00           H  
ATOM    395  CG  LEU A  25       6.418 -23.615 -16.820  1.00  0.00           C  
ATOM    396  HG  LEU A  25       6.458 -23.989 -15.798  1.00  0.00           H  
ATOM    397  CD1 LEU A  25       5.098 -22.861 -16.993  1.00  0.00           C  
ATOM    398 HD11 LEU A  25       4.994 -22.501 -18.015  1.00  0.00           H  
ATOM    399 HD12 LEU A  25       4.258 -23.517 -16.762  1.00  0.00           H  
ATOM    400 HD13 LEU A  25       5.068 -22.011 -16.314  1.00  0.00           H  
ATOM    401  CD2 LEU A  25       6.407 -24.812 -17.777  1.00  0.00           C  
ATOM    402 HD21 LEU A  25       7.274 -25.444 -17.593  1.00  0.00           H  
ATOM    403 HD22 LEU A  25       5.514 -25.413 -17.603  1.00  0.00           H  
ATOM    404 HD23 LEU A  25       6.414 -24.469 -18.811  1.00  0.00           H  
ATOM    405  C   LEU A  25      10.159 -22.356 -17.182  1.00  0.00           C  
ATOM    406  O   LEU A  25      10.478 -21.371 -16.510  1.00  0.00           O  
ATOM    407  N   THR A  26      10.818 -22.698 -18.291  1.00  0.00           N  
ATOM    408  H   THR A  26      10.626 -23.587 -18.729  1.00  0.00           H  
ATOM    409  CA  THR A  26      11.984 -21.948 -18.762  1.00  0.00           C  
ATOM    410  HA  THR A  26      12.663 -21.879 -17.915  1.00  0.00           H  
ATOM    411  CB  THR A  26      12.728 -22.641 -19.922  1.00  0.00           C  
ATOM    412  HB  THR A  26      12.740 -21.986 -20.795  1.00  0.00           H  
ATOM    413  CG2 THR A  26      14.166 -22.965 -19.543  1.00  0.00           C  
ATOM    414 HG21 THR A  26      14.653 -23.462 -20.381  1.00  0.00           H  
ATOM    415 HG22 THR A  26      14.694 -22.041 -19.323  1.00  0.00           H  
ATOM    416 HG23 THR A  26      14.182 -23.618 -18.669  1.00  0.00           H  
ATOM    417  OG1 THR A  26      12.146 -23.869 -20.297  1.00  0.00           O  
ATOM    418  HG1 THR A  26      11.525 -23.672 -21.001  1.00  0.00           H  
ATOM    419  C   THR A  26      11.624 -20.519 -19.170  1.00  0.00           C  
ATOM    420  O   THR A  26      10.594 -20.268 -19.802  1.00  0.00           O  
ATOM    421  N   VAL A  27      12.538 -19.599 -18.867  1.00  0.00           N  
ATOM    422  H   VAL A  27      13.329 -19.895 -18.301  1.00  0.00           H  
ATOM    423  CA  VAL A  27      12.579 -18.216 -19.350  1.00  0.00           C  
ATOM    424  HA  VAL A  27      11.864 -18.104 -20.165  1.00  0.00           H  
ATOM    425  CB  VAL A  27      12.191 -17.223 -18.236  1.00  0.00           C  
ATOM    426  HB  VAL A  27      12.264 -16.218 -18.649  1.00  0.00           H  
ATOM    427  CG1 VAL A  27      10.736 -17.421 -17.808  1.00  0.00           C  
ATOM    428 HG11 VAL A  27      10.100 -17.380 -18.689  1.00  0.00           H  
ATOM    429 HG12 VAL A  27      10.610 -18.388 -17.319  1.00  0.00           H  
ATOM    430 HG13 VAL A  27      10.443 -16.632 -17.115  1.00  0.00           H  
ATOM    431  CG2 VAL A  27      13.102 -17.284 -17.004  1.00  0.00           C  
ATOM    432 HG21 VAL A  27      14.136 -17.095 -17.291  1.00  0.00           H  
ATOM    433 HG22 VAL A  27      13.039 -18.262 -16.527  1.00  0.00           H  
ATOM    434 HG23 VAL A  27      12.799 -16.521 -16.287  1.00  0.00           H  
ATOM    435  C   VAL A  27      13.968 -17.907 -19.920  1.00  0.00           C  
ATOM    436  O   VAL A  27      14.915 -18.674 -19.745  1.00  0.00           O  
ATOM    437  N   THR A  28      14.107 -16.769 -20.601  1.00  0.00           N  
ATOM    438  H   THR A  28      13.324 -16.136 -20.636  1.00  0.00           H  
ATOM    439  CA  THR A  28      15.421 -16.272 -21.044  1.00  0.00           C  
ATOM    440  HA  THR A  28      15.959 -17.075 -21.553  1.00  0.00           H  
ATOM    441  CB  THR A  28      15.259 -15.109 -22.030  1.00  0.00           C  
ATOM    442  HB  THR A  28      14.666 -14.318 -21.567  1.00  0.00           H  
ATOM    443  CG2 THR A  28      16.590 -14.523 -22.497  1.00  0.00           C  
ATOM    444 HG21 THR A  28      17.088 -14.013 -21.672  1.00  0.00           H  
ATOM    445 HG22 THR A  28      17.233 -15.322 -22.867  1.00  0.00           H  
ATOM    446 HG23 THR A  28      16.411 -13.800 -23.292  1.00  0.00           H  
ATOM    447  OG1 THR A  28      14.583 -15.577 -23.174  1.00  0.00           O  
ATOM    448  HG1 THR A  28      13.730 -15.918 -22.901  1.00  0.00           H  
ATOM    449  C   THR A  28      16.252 -15.822 -19.846  1.00  0.00           C  
ATOM    450  O   THR A  28      15.800 -14.986 -19.065  1.00  0.00           O  
ATOM    451  N   ASP A  29      17.476 -16.326 -19.718  1.00  0.00           N  
ATOM    452  H   ASP A  29      17.822 -16.948 -20.442  1.00  0.00           H  
ATOM    453  CA  ASP A  29      18.441 -15.836 -18.741  1.00  0.00           C  
ATOM    454  HA  ASP A  29      17.933 -15.673 -17.789  1.00  0.00           H  
ATOM    455  CB  ASP A  29      19.525 -16.895 -18.500  1.00  0.00           C  
ATOM    456  HB2 ASP A  29      19.049 -17.821 -18.168  1.00  0.00           H  
ATOM    457  HB3 ASP A  29      20.044 -17.095 -19.438  1.00  0.00           H  
ATOM    458  CG  ASP A  29      20.544 -16.463 -17.441  1.00  0.00           C  
ATOM    459  OD1 ASP A  29      21.590 -17.137 -17.345  1.00  0.00           O  
ATOM    460  OD2 ASP A  29      20.276 -15.463 -16.733  1.00  0.00           O  
ATOM    461  C   ASP A  29      19.031 -14.494 -19.207  1.00  0.00           C  
ATOM    462  O   ASP A  29      19.912 -14.435 -20.070  1.00  0.00           O  
ATOM    463  N   ILE A  30      18.524 -13.402 -18.626  1.00  0.00           N  
ATOM    464  H   ILE A  30      17.756 -13.535 -17.984  1.00  0.00           H  
ATOM    465  CA  ILE A  30      19.053 -12.041 -18.822  1.00  0.00           C  
ATOM    466  HA  ILE A  30      19.413 -11.971 -19.849  1.00  0.00           H  
ATOM    467  CB  ILE A  30      17.940 -10.977 -18.653  1.00  0.00           C  
ATOM    468  HB  ILE A  30      18.354 -10.023 -18.986  1.00  0.00           H  
ATOM    469  CG2 ILE A  30      16.761 -11.280 -19.590  1.00  0.00           C  
ATOM    470 HG21 ILE A  30      16.266 -12.200 -19.282  1.00  0.00           H  
ATOM    471 HG22 ILE A  30      16.041 -10.463 -19.562  1.00  0.00           H  
ATOM    472 HG23 ILE A  30      17.119 -11.398 -20.611  1.00  0.00           H  
ATOM    473  CG1 ILE A  30      17.430 -10.801 -17.202  1.00  0.00           C  
ATOM    474 HG12 ILE A  30      16.351 -10.643 -17.208  1.00  0.00           H  
ATOM    475 HG13 ILE A  30      17.626 -11.701 -16.618  1.00  0.00           H  
ATOM    476  CD1 ILE A  30      18.055  -9.592 -16.494  1.00  0.00           C  
ATOM    477 HD11 ILE A  30      17.867  -8.685 -17.066  1.00  0.00           H  
ATOM    478 HD12 ILE A  30      17.610  -9.480 -15.508  1.00  0.00           H  
ATOM    479 HD13 ILE A  30      19.129  -9.731 -16.377  1.00  0.00           H  
ATOM    480  C   ILE A  30      20.262 -11.724 -17.927  1.00  0.00           C  
ATOM    481  O   ILE A  30      20.890 -10.686 -18.138  1.00  0.00           O  
ATOM    482  N   PHE A  31      20.574 -12.579 -16.942  1.00  0.00           N  
ATOM    483  H   PHE A  31      20.092 -13.475 -16.909  1.00  0.00           H  
ATOM    484  CA  PHE A  31      21.628 -12.389 -15.937  1.00  0.00           C  
ATOM    485  HA  PHE A  31      21.818 -11.320 -15.828  1.00  0.00           H  
ATOM    486  CB  PHE A  31      21.145 -12.933 -14.582  1.00  0.00           C  
ATOM    487  HB2 PHE A  31      21.068 -14.020 -14.648  1.00  0.00           H  
ATOM    488  HB3 PHE A  31      21.905 -12.714 -13.831  1.00  0.00           H  
ATOM    489  CG  PHE A  31      19.826 -12.373 -14.086  1.00  0.00           C  
ATOM    490  CD1 PHE A  31      19.762 -11.052 -13.602  1.00  0.00           C  
ATOM    491  HD1 PHE A  31      20.648 -10.434 -13.610  1.00  0.00           H  
ATOM    492  CE1 PHE A  31      18.551 -10.534 -13.111  1.00  0.00           C  
ATOM    493  HE1 PHE A  31      18.509  -9.519 -12.743  1.00  0.00           H  
ATOM    494  CZ  PHE A  31      17.397 -11.336 -13.111  1.00  0.00           C  
ATOM    495  HZ  PHE A  31      16.459 -10.937 -12.755  1.00  0.00           H  
ATOM    496  CE2 PHE A  31      17.458 -12.656 -13.587  1.00  0.00           C  
ATOM    497  HE2 PHE A  31      16.569 -13.269 -13.578  1.00  0.00           H  
ATOM    498  CD2 PHE A  31      18.669 -13.174 -14.082  1.00  0.00           C  
ATOM    499  HD2 PHE A  31      18.709 -14.188 -14.458  1.00  0.00           H  
ATOM    500  C   PHE A  31      22.968 -13.048 -16.313  1.00  0.00           C  
ATOM    501  O   PHE A  31      23.941 -12.929 -15.564  1.00  0.00           O  
ATOM    502  N   ALA A  32      23.040 -13.752 -17.447  1.00  0.00           N  
ATOM    503  H   ALA A  32      22.188 -13.904 -17.966  1.00  0.00           H  
ATOM    504  CA  ALA A  32      24.273 -14.359 -17.938  1.00  0.00           C  
ATOM    505  HA  ALA A  32      24.620 -15.068 -17.188  1.00  0.00           H  
ATOM    506  CB  ALA A  32      23.972 -15.129 -19.230  1.00  0.00           C  
ATOM    507  HB1 ALA A  32      23.579 -14.447 -19.986  1.00  0.00           H  
ATOM    508  HB2 ALA A  32      24.884 -15.595 -19.602  1.00  0.00           H  
ATOM    509  HB3 ALA A  32      23.232 -15.906 -19.029  1.00  0.00           H  
ATOM    510  C   ALA A  32      25.368 -13.299 -18.161  1.00  0.00           C  
ATOM    511  O   ALA A  32      25.117 -12.236 -18.728  1.00  0.00           O  
ATOM    512  N   ALA A  33      26.615 -13.603 -17.784  1.00  0.00           N  
ATOM    513  H   ALA A  33      26.767 -14.476 -17.304  1.00  0.00           H  
ATOM    514  CA  ALA A  33      27.723 -12.642 -17.862  1.00  0.00           C  
ATOM    515  HA  ALA A  33      27.478 -11.784 -17.232  1.00  0.00           H  
ATOM    516  CB  ALA A  33      28.983 -13.308 -17.293  1.00  0.00           C  
ATOM    517  HB1 ALA A  33      28.808 -13.618 -16.262  1.00  0.00           H  
ATOM    518  HB2 ALA A  33      29.262 -14.178 -17.890  1.00  0.00           H  
ATOM    519  HB3 ALA A  33      29.807 -12.592 -17.303  1.00  0.00           H  
ATOM    520  C   ALA A  33      27.958 -12.105 -19.292  1.00  0.00           C  
ATOM    521  O   ALA A  33      28.257 -10.927 -19.472  1.00  0.00           O  
ATOM    522  N   SER A  34      27.722 -12.934 -20.317  1.00  0.00           N  
ATOM    523  H   SER A  34      27.386 -13.860 -20.102  1.00  0.00           H  
ATOM    524  CA  SER A  34      27.773 -12.561 -21.741  1.00  0.00           C  
ATOM    525  HA  SER A  34      28.733 -12.080 -21.935  1.00  0.00           H  
ATOM    526  CB  SER A  34      27.689 -13.835 -22.588  1.00  0.00           C  
ATOM    527  HB2 SER A  34      27.781 -13.581 -23.645  1.00  0.00           H  
ATOM    528  HB3 SER A  34      28.511 -14.499 -22.318  1.00  0.00           H  
ATOM    529  OG  SER A  34      26.453 -14.490 -22.358  1.00  0.00           O  
ATOM    530  HG  SER A  34      26.477 -15.367 -22.759  1.00  0.00           H  
ATOM    531  C   SER A  34      26.679 -11.569 -22.181  1.00  0.00           C  
ATOM    532  O   SER A  34      26.619 -11.211 -23.358  1.00  0.00           O  
ATOM    533  N   LYS A  35      25.810 -11.137 -21.258  1.00  0.00           N  
ATOM    534  H   LYS A  35      25.873 -11.553 -20.333  1.00  0.00           H  
ATOM    535  CA  LYS A  35      24.742 -10.146 -21.449  1.00  0.00           C  
ATOM    536  HA  LYS A  35      24.848  -9.697 -22.436  1.00  0.00           H  
ATOM    537  CB  LYS A  35      23.361 -10.837 -21.344  1.00  0.00           C  
ATOM    538  HB2 LYS A  35      23.188 -11.124 -20.304  1.00  0.00           H  
ATOM    539  HB3 LYS A  35      22.583 -10.124 -21.621  1.00  0.00           H  
ATOM    540  CG  LYS A  35      23.195 -12.091 -22.215  1.00  0.00           C  
ATOM    541  HG2 LYS A  35      23.933 -12.834 -21.909  1.00  0.00           H  
ATOM    542  HG3 LYS A  35      22.208 -12.519 -22.034  1.00  0.00           H  
ATOM    543  CD  LYS A  35      23.340 -11.801 -23.715  1.00  0.00           C  
ATOM    544  HD2 LYS A  35      22.414 -11.366 -24.094  1.00  0.00           H  
ATOM    545  HD3 LYS A  35      24.152 -11.103 -23.900  1.00  0.00           H  
ATOM    546  CE  LYS A  35      23.649 -13.108 -24.435  1.00  0.00           C  
ATOM    547  HE2 LYS A  35      24.524 -13.572 -23.969  1.00  0.00           H  
ATOM    548  HE3 LYS A  35      22.797 -13.777 -24.311  1.00  0.00           H  
ATOM    549  NZ  LYS A  35      23.896 -12.888 -25.874  1.00  0.00           N  
ATOM    550  HZ1 LYS A  35      23.976 -13.798 -26.329  1.00  0.00           H  
ATOM    551  HZ2 LYS A  35      23.078 -12.450 -26.293  1.00  0.00           H  
ATOM    552  HZ3 LYS A  35      24.725 -12.335 -26.030  1.00  0.00           H  
ATOM    553  C   LYS A  35      24.832  -8.969 -20.471  1.00  0.00           C  
ATOM    554  O   LYS A  35      23.942  -8.122 -20.509  1.00  0.00           O  
ATOM    555  N   ASN A  36      25.855  -8.906 -19.613  1.00  0.00           N  
ATOM    556  H   ASN A  36      26.581  -9.603 -19.687  1.00  0.00           H  
ATOM    557  CA  ASN A  36      25.969  -7.915 -18.536  1.00  0.00           C  
ATOM    558  HA  ASN A  36      25.161  -8.106 -17.826  1.00  0.00           H  
ATOM    559  CB  ASN A  36      27.311  -8.150 -17.817  1.00  0.00           C  
ATOM    560  HB2 ASN A  36      27.409  -9.205 -17.569  1.00  0.00           H  
ATOM    561  HB3 ASN A  36      28.126  -7.872 -18.485  1.00  0.00           H  
ATOM    562  CG  ASN A  36      27.438  -7.370 -16.522  1.00  0.00           C  
ATOM    563  OD1 ASN A  36      26.476  -6.874 -15.972  1.00  0.00           O  
ATOM    564  ND2 ASN A  36      28.627  -7.238 -15.982  1.00  0.00           N  
ATOM    565 HD21 ASN A  36      28.657  -6.702 -15.131  1.00  0.00           H  
ATOM    566 HD22 ASN A  36      29.445  -7.613 -16.423  1.00  0.00           H  
ATOM    567  C   ASN A  36      25.812  -6.464 -19.046  1.00  0.00           C  
ATOM    568  O   ASN A  36      26.320  -6.119 -20.113  1.00  0.00           O  
ATOM    569  N   THR A  37      25.074  -5.632 -18.305  1.00  0.00           N  
ATOM    570  H   THR A  37      24.815  -5.926 -17.370  1.00  0.00           H  
ATOM    571  CA  THR A  37      24.666  -4.273 -18.704  1.00  0.00           C  
ATOM    572  HA  THR A  37      25.490  -3.809 -19.244  1.00  0.00           H  
ATOM    573  CB  THR A  37      23.469  -4.338 -19.674  1.00  0.00           C  
ATOM    574  HB  THR A  37      23.687  -5.060 -20.462  1.00  0.00           H  
ATOM    575  CG2 THR A  37      22.153  -4.732 -18.995  1.00  0.00           C  
ATOM    576 HG21 THR A  37      21.910  -4.044 -18.192  1.00  0.00           H  
ATOM    577 HG22 THR A  37      21.336  -4.696 -19.707  1.00  0.00           H  
ATOM    578 HG23 THR A  37      22.234  -5.741 -18.589  1.00  0.00           H  
ATOM    579  OG1 THR A  37      23.337  -3.069 -20.271  1.00  0.00           O  
ATOM    580  HG1 THR A  37      22.578  -3.042 -20.885  1.00  0.00           H  
ATOM    581  C   THR A  37      24.376  -3.383 -17.480  1.00  0.00           C  
ATOM    582  O   THR A  37      24.632  -3.778 -16.343  1.00  0.00           O  
ATOM    583  N   THR A  38      23.852  -2.169 -17.682  1.00  0.00           N  
ATOM    584  H   THR A  38      23.594  -1.937 -18.637  1.00  0.00           H  
ATOM    585  CA  THR A  38      23.502  -1.255 -16.584  1.00  0.00           C  
ATOM    586  HA  THR A  38      24.384  -1.179 -15.947  1.00  0.00           H  
ATOM    587  CB  THR A  38      23.166   0.170 -17.055  1.00  0.00           C  
ATOM    588  HB  THR A  38      23.166   0.808 -16.171  1.00  0.00           H  
ATOM    589  CG2 THR A  38      24.179   0.750 -18.041  1.00  0.00           C  
ATOM    590 HG21 THR A  38      23.947   1.799 -18.225  1.00  0.00           H  
ATOM    591 HG22 THR A  38      24.151   0.206 -18.986  1.00  0.00           H  
ATOM    592 HG23 THR A  38      25.182   0.680 -17.617  1.00  0.00           H  
ATOM    593  OG1 THR A  38      21.884   0.256 -17.631  1.00  0.00           O  
ATOM    594  HG1 THR A  38      21.965  -0.005 -18.559  1.00  0.00           H  
ATOM    595  C   THR A  38      22.368  -1.795 -15.705  1.00  0.00           C  
ATOM    596  O   THR A  38      21.524  -2.585 -16.125  1.00  0.00           O  
ATOM    597  N   GLU A  39      22.322  -1.324 -14.459  1.00  0.00           N  
ATOM    598  H   GLU A  39      23.070  -0.718 -14.161  1.00  0.00           H  
ATOM    599  CA  GLU A  39      21.366  -1.745 -13.426  1.00  0.00           C  
ATOM    600  HA  GLU A  39      21.507  -2.809 -13.224  1.00  0.00           H  
ATOM    601  CB  GLU A  39      21.687  -0.927 -12.157  1.00  0.00           C  
ATOM    602  HB2 GLU A  39      22.652  -0.428 -12.279  1.00  0.00           H  
ATOM    603  HB3 GLU A  39      20.938  -0.146 -12.013  1.00  0.00           H  
ATOM    604  CG  GLU A  39      21.787  -1.774 -10.889  1.00  0.00           C  
ATOM    605  HG2 GLU A  39      20.802  -2.173 -10.647  1.00  0.00           H  
ATOM    606  HG3 GLU A  39      22.462  -2.614 -11.071  1.00  0.00           H  
ATOM    607  CD  GLU A  39      22.310  -0.934  -9.717  1.00  0.00           C  
ATOM    608  OE1 GLU A  39      23.109  -1.447  -8.902  1.00  0.00           O  
ATOM    609  OE2 GLU A  39      21.877   0.232  -9.547  1.00  0.00           O  
ATOM    610  C   GLU A  39      19.901  -1.532 -13.860  1.00  0.00           C  
ATOM    611  O   GLU A  39      19.084  -2.453 -13.837  1.00  0.00           O  
ATOM    612  N   LYS A  40      19.586  -0.321 -14.340  1.00  0.00           N  
ATOM    613  H   LYS A  40      20.328   0.361 -14.377  1.00  0.00           H  
ATOM    614  CA  LYS A  40      18.233   0.082 -14.759  1.00  0.00           C  
ATOM    615  HA  LYS A  40      17.533  -0.139 -13.953  1.00  0.00           H  
ATOM    616  CB  LYS A  40      18.199   1.588 -15.058  1.00  0.00           C  
ATOM    617  HB2 LYS A  40      18.841   1.805 -15.914  1.00  0.00           H  
ATOM    618  HB3 LYS A  40      17.177   1.849 -15.331  1.00  0.00           H  
ATOM    619  CG  LYS A  40      18.647   2.457 -13.871  1.00  0.00           C  
ATOM    620  HG2 LYS A  40      18.204   2.075 -12.949  1.00  0.00           H  
ATOM    621  HG3 LYS A  40      19.732   2.392 -13.776  1.00  0.00           H  
ATOM    622  CD  LYS A  40      18.250   3.929 -14.082  1.00  0.00           C  
ATOM    623  HD2 LYS A  40      19.096   4.573 -13.839  1.00  0.00           H  
ATOM    624  HD3 LYS A  40      17.984   4.090 -15.128  1.00  0.00           H  
ATOM    625  CE  LYS A  40      17.069   4.283 -13.171  1.00  0.00           C  
ATOM    626  HE2 LYS A  40      17.441   4.525 -12.171  1.00  0.00           H  
ATOM    627  HE3 LYS A  40      16.437   3.396 -13.087  1.00  0.00           H  
ATOM    628  NZ  LYS A  40      16.243   5.379 -13.725  1.00  0.00           N  
ATOM    629  HZ1 LYS A  40      15.547   5.660 -13.045  1.00  0.00           H  
ATOM    630  HZ2 LYS A  40      16.807   6.172 -13.993  1.00  0.00           H  
ATOM    631  HZ3 LYS A  40      15.753   5.010 -14.538  1.00  0.00           H  
ATOM    632  C   LYS A  40      17.747  -0.689 -15.984  1.00  0.00           C  
ATOM    633  O   LYS A  40      16.582  -1.078 -16.048  1.00  0.00           O  
ATOM    634  N   GLU A  41      18.652  -0.928 -16.933  1.00  0.00           N  
ATOM    635  H   GLU A  41      19.593  -0.578 -16.803  1.00  0.00           H  
ATOM    636  CA  GLU A  41      18.393  -1.769 -18.102  1.00  0.00           C  
ATOM    637  HA  GLU A  41      17.476  -1.433 -18.588  1.00  0.00           H  
ATOM    638  CB  GLU A  41      19.548  -1.610 -19.095  1.00  0.00           C  
ATOM    639  HB2 GLU A  41      19.707  -0.547 -19.287  1.00  0.00           H  
ATOM    640  HB3 GLU A  41      20.457  -2.023 -18.656  1.00  0.00           H  
ATOM    641  CG  GLU A  41      19.268  -2.314 -20.426  1.00  0.00           C  
ATOM    642  HG2 GLU A  41      18.936  -3.336 -20.235  1.00  0.00           H  
ATOM    643  HG3 GLU A  41      18.469  -1.779 -20.942  1.00  0.00           H  
ATOM    644  CD  GLU A  41      20.519  -2.364 -21.304  1.00  0.00           C  
ATOM    645  OE1 GLU A  41      21.285  -1.381 -21.312  1.00  0.00           O  
ATOM    646  OE2 GLU A  41      20.787  -3.444 -21.879  1.00  0.00           O  
ATOM    647  C   GLU A  41      18.193  -3.235 -17.696  1.00  0.00           C  
ATOM    648  O   GLU A  41      17.231  -3.856 -18.132  1.00  0.00           O  
ATOM    649  N   THR A  42      19.028  -3.762 -16.796  1.00  0.00           N  
ATOM    650  H   THR A  42      19.819  -3.199 -16.498  1.00  0.00           H  
ATOM    651  CA  THR A  42      18.891  -5.109 -16.213  1.00  0.00           C  
ATOM    652  HA  THR A  42      18.973  -5.844 -17.011  1.00  0.00           H  
ATOM    653  CB  THR A  42      20.016  -5.396 -15.203  1.00  0.00           C  
ATOM    654  HB  THR A  42      19.991  -4.666 -14.399  1.00  0.00           H  
ATOM    655  CG2 THR A  42      19.943  -6.794 -14.587  1.00  0.00           C  
ATOM    656 HG21 THR A  42      19.038  -6.903 -13.991  1.00  0.00           H  
ATOM    657 HG22 THR A  42      19.960  -7.545 -15.376  1.00  0.00           H  
ATOM    658 HG23 THR A  42      20.808  -6.946 -13.940  1.00  0.00           H  
ATOM    659  OG1 THR A  42      21.263  -5.318 -15.845  1.00  0.00           O  
ATOM    660  HG1 THR A  42      21.472  -4.380 -15.985  1.00  0.00           H  
ATOM    661  C   THR A  42      17.522  -5.297 -15.556  1.00  0.00           C  
ATOM    662  O   THR A  42      16.812  -6.247 -15.890  1.00  0.00           O  
ATOM    663  N   PHE A  43      17.089  -4.374 -14.688  1.00  0.00           N  
ATOM    664  H   PHE A  43      17.720  -3.622 -14.419  1.00  0.00           H  
ATOM    665  CA  PHE A  43      15.748  -4.426 -14.092  1.00  0.00           C  
ATOM    666  HA  PHE A  43      15.628  -5.382 -13.584  1.00  0.00           H  
ATOM    667  CB  PHE A  43      15.594  -3.293 -13.065  1.00  0.00           C  
ATOM    668  HB2 PHE A  43      15.686  -2.345 -13.597  1.00  0.00           H  
ATOM    669  HB3 PHE A  43      14.585  -3.337 -12.654  1.00  0.00           H  
ATOM    670  CG  PHE A  43      16.572  -3.281 -11.895  1.00  0.00           C  
ATOM    671  CD1 PHE A  43      17.100  -4.473 -11.352  1.00  0.00           C  
ATOM    672  HD1 PHE A  43      16.832  -5.434 -11.764  1.00  0.00           H  
ATOM    673  CE1 PHE A  43      17.993  -4.424 -10.266  1.00  0.00           C  
ATOM    674  HE1 PHE A  43      18.401  -5.335  -9.854  1.00  0.00           H  
ATOM    675  CZ  PHE A  43      18.353  -3.187  -9.706  1.00  0.00           C  
ATOM    676  HZ  PHE A  43      19.044  -3.149  -8.875  1.00  0.00           H  
ATOM    677  CE2 PHE A  43      17.824  -1.998 -10.235  1.00  0.00           C  
ATOM    678  HE2 PHE A  43      18.108  -1.047  -9.809  1.00  0.00           H  
ATOM    679  CD2 PHE A  43      16.938  -2.045 -11.325  1.00  0.00           C  
ATOM    680  HD2 PHE A  43      16.538  -1.126 -11.730  1.00  0.00           H  
ATOM    681  C   PHE A  43      14.636  -4.353 -15.151  1.00  0.00           C  
ATOM    682  O   PHE A  43      13.643  -5.070 -15.045  1.00  0.00           O  
ATOM    683  N   CYS A  44      14.820  -3.545 -16.201  1.00  0.00           N  
ATOM    684  H   CYS A  44      15.649  -2.962 -16.219  1.00  0.00           H  
ATOM    685  CA  CYS A  44      13.876  -3.439 -17.315  1.00  0.00           C  
ATOM    686  HA  CYS A  44      12.879  -3.278 -16.901  1.00  0.00           H  
ATOM    687  CB  CYS A  44      14.249  -2.218 -18.161  1.00  0.00           C  
ATOM    688  HB2 CYS A  44      14.424  -1.357 -17.517  1.00  0.00           H  
ATOM    689  HB3 CYS A  44      15.161  -2.426 -18.722  1.00  0.00           H  
ATOM    690  SG  CYS A  44      12.899  -1.852 -19.315  1.00  0.00           S  
ATOM    691  HG  CYS A  44      12.055  -1.282 -18.440  1.00  0.00           H  
ATOM    692  C   CYS A  44      13.800  -4.719 -18.172  1.00  0.00           C  
ATOM    693  O   CYS A  44      12.701  -5.159 -18.502  1.00  0.00           O  
ATOM    694  N   ARG A  45      14.931  -5.368 -18.487  1.00  0.00           N  
ATOM    695  H   ARG A  45      15.811  -4.939 -18.213  1.00  0.00           H  
ATOM    696  CA  ARG A  45      14.993  -6.676 -19.168  1.00  0.00           C  
ATOM    697  HA  ARG A  45      14.487  -6.622 -20.132  1.00  0.00           H  
ATOM    698  CB  ARG A  45      16.457  -7.088 -19.380  1.00  0.00           C  
ATOM    699  HB2 ARG A  45      16.977  -7.001 -18.426  1.00  0.00           H  
ATOM    700  HB3 ARG A  45      16.477  -8.138 -19.675  1.00  0.00           H  
ATOM    701  CG  ARG A  45      17.241  -6.301 -20.439  1.00  0.00           C  
ATOM    702  HG2 ARG A  45      16.852  -6.516 -21.434  1.00  0.00           H  
ATOM    703  HG3 ARG A  45      17.191  -5.234 -20.244  1.00  0.00           H  
ATOM    704  CD  ARG A  45      18.689  -6.781 -20.337  1.00  0.00           C  
ATOM    705  HD2 ARG A  45      19.060  -6.554 -19.335  1.00  0.00           H  
ATOM    706  HD3 ARG A  45      18.693  -7.864 -20.474  1.00  0.00           H  
ATOM    707  NE  ARG A  45      19.608  -6.175 -21.319  1.00  0.00           N  
ATOM    708  HE  ARG A  45      19.362  -5.287 -21.747  1.00  0.00           H  
ATOM    709  CZ  ARG A  45      20.845  -6.591 -21.513  1.00  0.00           C  
ATOM    710  NH1 ARG A  45      21.289  -7.655 -20.914  1.00  0.00           N  
ATOM    711 HH11 ARG A  45      20.709  -8.104 -20.234  1.00  0.00           H  
ATOM    712 HH12 ARG A  45      22.287  -7.822 -20.885  1.00  0.00           H  
ATOM    713  NH2 ARG A  45      21.673  -5.931 -22.263  1.00  0.00           N  
ATOM    714 HH21 ARG A  45      21.395  -4.956 -22.451  1.00  0.00           H  
ATOM    715 HH22 ARG A  45      22.647  -6.161 -22.281  1.00  0.00           H  
ATOM    716  C   ARG A  45      14.300  -7.759 -18.346  1.00  0.00           C  
ATOM    717  O   ARG A  45      13.490  -8.513 -18.877  1.00  0.00           O  
ATOM    718  N   ALA A  46      14.562  -7.788 -17.036  1.00  0.00           N  
ATOM    719  H   ALA A  46      15.273  -7.159 -16.676  1.00  0.00           H  
ATOM    720  CA  ALA A  46      13.899  -8.696 -16.108  1.00  0.00           C  
ATOM    721  HA  ALA A  46      14.083  -9.714 -16.445  1.00  0.00           H  
ATOM    722  CB  ALA A  46      14.501  -8.535 -14.705  1.00  0.00           C  
ATOM    723  HB1 ALA A  46      14.345  -7.524 -14.332  1.00  0.00           H  
ATOM    724  HB2 ALA A  46      14.033  -9.246 -14.024  1.00  0.00           H  
ATOM    725  HB3 ALA A  46      15.571  -8.739 -14.738  1.00  0.00           H  
ATOM    726  C   ALA A  46      12.379  -8.475 -16.124  1.00  0.00           C  
ATOM    727  O   ALA A  46      11.637  -9.415 -16.400  1.00  0.00           O  
ATOM    728  N   ALA A  47      11.926  -7.230 -15.939  1.00  0.00           N  
ATOM    729  H   ALA A  47      12.597  -6.500 -15.719  1.00  0.00           H  
ATOM    730  CA  ALA A  47      10.518  -6.850 -16.041  1.00  0.00           C  
ATOM    731  HA  ALA A  47       9.952  -7.374 -15.269  1.00  0.00           H  
ATOM    732  CB  ALA A  47      10.421  -5.344 -15.771  1.00  0.00           C  
ATOM    733  HB1 ALA A  47       9.378  -5.038 -15.780  1.00  0.00           H  
ATOM    734  HB2 ALA A  47      10.841  -5.111 -14.793  1.00  0.00           H  
ATOM    735  HB3 ALA A  47      10.957  -4.784 -16.536  1.00  0.00           H  
ATOM    736  C   ALA A  47       9.910  -7.233 -17.406  1.00  0.00           C  
ATOM    737  O   ALA A  47       8.825  -7.798 -17.455  1.00  0.00           O  
ATOM    738  N   THR A  48      10.639  -7.031 -18.508  1.00  0.00           N  
ATOM    739  H   THR A  48      11.520  -6.544 -18.390  1.00  0.00           H  
ATOM    740  CA  THR A  48      10.229  -7.405 -19.877  1.00  0.00           C  
ATOM    741  HA  THR A  48       9.281  -6.919 -20.102  1.00  0.00           H  
ATOM    742  CB  THR A  48      11.274  -6.923 -20.906  1.00  0.00           C  
ATOM    743  HB  THR A  48      12.233  -7.391 -20.694  1.00  0.00           H  
ATOM    744  CG2 THR A  48      10.901  -7.239 -22.353  1.00  0.00           C  
ATOM    745 HG21 THR A  48      11.636  -6.787 -23.019  1.00  0.00           H  
ATOM    746 HG22 THR A  48      10.902  -8.317 -22.516  1.00  0.00           H  
ATOM    747 HG23 THR A  48       9.914  -6.837 -22.578  1.00  0.00           H  
ATOM    748  OG1 THR A  48      11.430  -5.524 -20.821  1.00  0.00           O  
ATOM    749  HG1 THR A  48      11.818  -5.337 -19.945  1.00  0.00           H  
ATOM    750  C   THR A  48      10.010  -8.917 -20.030  1.00  0.00           C  
ATOM    751  O   THR A  48       8.996  -9.342 -20.581  1.00  0.00           O  
ATOM    752  N   VAL A  49      10.934  -9.740 -19.526  1.00  0.00           N  
ATOM    753  H   VAL A  49      11.761  -9.332 -19.099  1.00  0.00           H  
ATOM    754  CA  VAL A  49      10.830 -11.210 -19.556  1.00  0.00           C  
ATOM    755  HA  VAL A  49      10.581 -11.521 -20.571  1.00  0.00           H  
ATOM    756  CB  VAL A  49      12.187 -11.844 -19.181  1.00  0.00           C  
ATOM    757  HB  VAL A  49      12.583 -11.350 -18.293  1.00  0.00           H  
ATOM    758  CG1 VAL A  49      12.115 -13.347 -18.889  1.00  0.00           C  
ATOM    759 HG11 VAL A  49      11.524 -13.529 -17.991  1.00  0.00           H  
ATOM    760 HG12 VAL A  49      11.667 -13.872 -19.732  1.00  0.00           H  
ATOM    761 HG13 VAL A  49      13.118 -13.738 -18.708  1.00  0.00           H  
ATOM    762  CG2 VAL A  49      13.175 -11.656 -20.339  1.00  0.00           C  
ATOM    763 HG21 VAL A  49      12.785 -12.119 -21.246  1.00  0.00           H  
ATOM    764 HG22 VAL A  49      13.343 -10.596 -20.521  1.00  0.00           H  
ATOM    765 HG23 VAL A  49      14.124 -12.123 -20.088  1.00  0.00           H  
ATOM    766  C   VAL A  49       9.687 -11.704 -18.667  1.00  0.00           C  
ATOM    767  O   VAL A  49       8.882 -12.525 -19.107  1.00  0.00           O  
ATOM    768  N   LEU A  50       9.550 -11.158 -17.455  1.00  0.00           N  
ATOM    769  H   LEU A  50      10.223 -10.452 -17.171  1.00  0.00           H  
ATOM    770  CA  LEU A  50       8.442 -11.478 -16.546  1.00  0.00           C  
ATOM    771  HA  LEU A  50       8.421 -12.554 -16.376  1.00  0.00           H  
ATOM    772  CB  LEU A  50       8.653 -10.761 -15.198  1.00  0.00           C  
ATOM    773  HB2 LEU A  50       8.770  -9.694 -15.394  1.00  0.00           H  
ATOM    774  HB3 LEU A  50       7.757 -10.886 -14.587  1.00  0.00           H  
ATOM    775  CG  LEU A  50       9.868 -11.251 -14.385  1.00  0.00           C  
ATOM    776  HG  LEU A  50      10.757 -11.276 -15.009  1.00  0.00           H  
ATOM    777  CD1 LEU A  50      10.120 -10.316 -13.201  1.00  0.00           C  
ATOM    778 HD11 LEU A  50       9.242 -10.291 -12.557  1.00  0.00           H  
ATOM    779 HD12 LEU A  50      10.982 -10.666 -12.635  1.00  0.00           H  
ATOM    780 HD13 LEU A  50      10.321  -9.309 -13.567  1.00  0.00           H  
ATOM    781  CD2 LEU A  50       9.656 -12.650 -13.806  1.00  0.00           C  
ATOM    782 HD21 LEU A  50       9.463 -13.368 -14.600  1.00  0.00           H  
ATOM    783 HD22 LEU A  50      10.547 -12.969 -13.269  1.00  0.00           H  
ATOM    784 HD23 LEU A  50       8.820 -12.638 -13.113  1.00  0.00           H  
ATOM    785  C   LEU A  50       7.083 -11.110 -17.165  1.00  0.00           C  
ATOM    786  O   LEU A  50       6.144 -11.897 -17.074  1.00  0.00           O  
ATOM    787  N   ARG A  51       6.990  -9.959 -17.841  1.00  0.00           N  
ATOM    788  H   ARG A  51       7.800  -9.343 -17.823  1.00  0.00           H  
ATOM    789  CA  ARG A  51       5.790  -9.482 -18.547  1.00  0.00           C  
ATOM    790  HA  ARG A  51       4.945  -9.507 -17.868  1.00  0.00           H  
ATOM    791  CB  ARG A  51       6.041  -8.032 -18.972  1.00  0.00           C  
ATOM    792  HB2 ARG A  51       6.393  -7.494 -18.093  1.00  0.00           H  
ATOM    793  HB3 ARG A  51       6.823  -8.004 -19.731  1.00  0.00           H  
ATOM    794  CG  ARG A  51       4.792  -7.311 -19.501  1.00  0.00           C  
ATOM    795  HG2 ARG A  51       4.376  -7.859 -20.348  1.00  0.00           H  
ATOM    796  HG3 ARG A  51       4.039  -7.272 -18.717  1.00  0.00           H  
ATOM    797  CD  ARG A  51       5.123  -5.883 -19.954  1.00  0.00           C  
ATOM    798  HD2 ARG A  51       5.714  -5.951 -20.868  1.00  0.00           H  
ATOM    799  HD3 ARG A  51       4.190  -5.367 -20.182  1.00  0.00           H  
ATOM    800  NE  ARG A  51       5.864  -5.125 -18.924  1.00  0.00           N  
ATOM    801  HE  ARG A  51       5.710  -5.392 -17.946  1.00  0.00           H  
ATOM    802  CZ  ARG A  51       6.784  -4.199 -19.117  1.00  0.00           C  
ATOM    803  NH1 ARG A  51       7.102  -3.783 -20.307  1.00  0.00           N  
ATOM    804 HH11 ARG A  51       6.606  -4.129 -21.099  1.00  0.00           H  
ATOM    805 HH12 ARG A  51       7.786  -3.038 -20.393  1.00  0.00           H  
ATOM    806  NH2 ARG A  51       7.419  -3.669 -18.120  1.00  0.00           N  
ATOM    807 HH21 ARG A  51       7.243  -4.032 -17.175  1.00  0.00           H  
ATOM    808 HH22 ARG A  51       8.113  -2.960 -18.273  1.00  0.00           H  
ATOM    809  C   ARG A  51       5.405 -10.363 -19.725  1.00  0.00           C  
ATOM    810  O   ARG A  51       4.226 -10.692 -19.872  1.00  0.00           O  
ATOM    811  N   GLN A  52       6.389 -10.784 -20.521  1.00  0.00           N  
ATOM    812  H   GLN A  52       7.333 -10.451 -20.349  1.00  0.00           H  
ATOM    813  CA  GLN A  52       6.167 -11.787 -21.557  1.00  0.00           C  
ATOM    814  HA  GLN A  52       5.408 -11.414 -22.247  1.00  0.00           H  
ATOM    815  CB  GLN A  52       7.461 -12.024 -22.352  1.00  0.00           C  
ATOM    816  HB2 GLN A  52       7.757 -11.085 -22.821  1.00  0.00           H  
ATOM    817  HB3 GLN A  52       8.262 -12.346 -21.687  1.00  0.00           H  
ATOM    818  CG  GLN A  52       7.257 -13.084 -23.446  1.00  0.00           C  
ATOM    819  HG2 GLN A  52       7.143 -14.071 -22.996  1.00  0.00           H  
ATOM    820  HG3 GLN A  52       6.342 -12.854 -23.992  1.00  0.00           H  
ATOM    821  CD  GLN A  52       8.408 -13.138 -24.443  1.00  0.00           C  
ATOM    822  OE1 GLN A  52       9.543 -12.787 -24.170  1.00  0.00           O  
ATOM    823  NE2 GLN A  52       8.153 -13.582 -25.652  1.00  0.00           N  
ATOM    824 HE21 GLN A  52       8.934 -13.615 -26.283  1.00  0.00           H  
ATOM    825 HE22 GLN A  52       7.220 -13.846 -25.916  1.00  0.00           H  
ATOM    826  C   GLN A  52       5.622 -13.074 -20.928  1.00  0.00           C  
ATOM    827  O   GLN A  52       4.595 -13.572 -21.381  1.00  0.00           O  
ATOM    828  N   PHE A  53       6.248 -13.567 -19.852  1.00  0.00           N  
ATOM    829  H   PHE A  53       7.102 -13.115 -19.529  1.00  0.00           H  
ATOM    830  CA  PHE A  53       5.800 -14.784 -19.170  1.00  0.00           C  
ATOM    831  HA  PHE A  53       5.812 -15.600 -19.894  1.00  0.00           H  
ATOM    832  CB  PHE A  53       6.786 -15.145 -18.048  1.00  0.00           C  
ATOM    833  HB2 PHE A  53       7.793 -15.184 -18.466  1.00  0.00           H  
ATOM    834  HB3 PHE A  53       6.782 -14.361 -17.293  1.00  0.00           H  
ATOM    835  CG  PHE A  53       6.493 -16.467 -17.363  1.00  0.00           C  
ATOM    836  CD1 PHE A  53       5.539 -16.546 -16.330  1.00  0.00           C  
ATOM    837  HD1 PHE A  53       5.001 -15.664 -16.019  1.00  0.00           H  
ATOM    838  CE1 PHE A  53       5.276 -17.776 -15.700  1.00  0.00           C  
ATOM    839  HE1 PHE A  53       4.548 -17.831 -14.904  1.00  0.00           H  
ATOM    840  CZ  PHE A  53       5.980 -18.929 -16.092  1.00  0.00           C  
ATOM    841  HZ  PHE A  53       5.801 -19.869 -15.590  1.00  0.00           H  
ATOM    842  CE2 PHE A  53       6.936 -18.852 -17.120  1.00  0.00           C  
ATOM    843  HE2 PHE A  53       7.498 -19.728 -17.406  1.00  0.00           H  
ATOM    844  CD2 PHE A  53       7.180 -17.628 -17.763  1.00  0.00           C  
ATOM    845  HD2 PHE A  53       7.904 -17.583 -18.560  1.00  0.00           H  
ATOM    846  C   PHE A  53       4.355 -14.683 -18.652  1.00  0.00           C  
ATOM    847  O   PHE A  53       3.541 -15.553 -18.968  1.00  0.00           O  
ATOM    848  N   TYR A  54       4.009 -13.650 -17.871  1.00  0.00           N  
ATOM    849  H   TYR A  54       4.713 -12.960 -17.621  1.00  0.00           H  
ATOM    850  CA  TYR A  54       2.660 -13.550 -17.294  1.00  0.00           C  
ATOM    851  HA  TYR A  54       2.397 -14.551 -16.948  1.00  0.00           H  
ATOM    852  CB  TYR A  54       2.629 -12.655 -16.037  1.00  0.00           C  
ATOM    853  HB2 TYR A  54       1.714 -12.887 -15.495  1.00  0.00           H  
ATOM    854  HB3 TYR A  54       3.450 -12.961 -15.387  1.00  0.00           H  
ATOM    855  CG  TYR A  54       2.666 -11.139 -16.199  1.00  0.00           C  
ATOM    856  CD1 TYR A  54       3.743 -10.404 -15.666  1.00  0.00           C  
ATOM    857  HD1 TYR A  54       4.569 -10.918 -15.200  1.00  0.00           H  
ATOM    858  CE1 TYR A  54       3.765  -8.998 -15.757  1.00  0.00           C  
ATOM    859  HE1 TYR A  54       4.600  -8.444 -15.360  1.00  0.00           H  
ATOM    860  CZ  TYR A  54       2.709  -8.317 -16.392  1.00  0.00           C  
ATOM    861  OH  TYR A  54       2.728  -6.964 -16.507  1.00  0.00           O  
ATOM    862  HH  TYR A  54       3.637  -6.594 -16.423  1.00  0.00           H  
ATOM    863  CE2 TYR A  54       1.617  -9.046 -16.906  1.00  0.00           C  
ATOM    864  HE2 TYR A  54       0.819  -8.522 -17.404  1.00  0.00           H  
ATOM    865  CD2 TYR A  54       1.587 -10.450 -16.792  1.00  0.00           C  
ATOM    866  HD2 TYR A  54       0.734 -10.993 -17.175  1.00  0.00           H  
ATOM    867  C   TYR A  54       1.576 -13.198 -18.325  1.00  0.00           C  
ATOM    868  O   TYR A  54       0.415 -13.530 -18.106  1.00  0.00           O  
ATOM    869  N   SER A  55       1.928 -12.583 -19.458  1.00  0.00           N  
ATOM    870  H   SER A  55       2.888 -12.281 -19.565  1.00  0.00           H  
ATOM    871  CA  SER A  55       0.991 -12.402 -20.579  1.00  0.00           C  
ATOM    872  HA  SER A  55       0.035 -12.037 -20.199  1.00  0.00           H  
ATOM    873  CB  SER A  55       1.529 -11.374 -21.576  1.00  0.00           C  
ATOM    874  HB2 SER A  55       2.447 -11.743 -22.034  1.00  0.00           H  
ATOM    875  HB3 SER A  55       0.785 -11.208 -22.357  1.00  0.00           H  
ATOM    876  OG  SER A  55       1.795 -10.152 -20.921  1.00  0.00           O  
ATOM    877  HG  SER A  55       2.627 -10.263 -20.425  1.00  0.00           H  
ATOM    878  C   SER A  55       0.728 -13.725 -21.307  1.00  0.00           C  
ATOM    879  O   SER A  55      -0.412 -14.041 -21.638  1.00  0.00           O  
ATOM    880  N   HIE A  56       1.782 -14.515 -21.532  1.00  0.00           N  
ATOM    881  H   HIE A  56       2.700 -14.196 -21.235  1.00  0.00           H  
ATOM    882  CA  HIE A  56       1.702 -15.804 -22.226  1.00  0.00           C  
ATOM    883  HA  HIE A  56       1.202 -15.670 -23.187  1.00  0.00           H  
ATOM    884  CB  HIE A  56       3.135 -16.288 -22.485  1.00  0.00           C  
ATOM    885  HB2 HIE A  56       3.708 -15.468 -22.918  1.00  0.00           H  
ATOM    886  HB3 HIE A  56       3.612 -16.567 -21.546  1.00  0.00           H  
ATOM    887  CG  HIE A  56       3.224 -17.439 -23.446  1.00  0.00           C  
ATOM    888  ND1 HIE A  56       3.489 -17.314 -24.809  1.00  0.00           N  
ATOM    889  CE1 HIE A  56       3.468 -18.558 -25.301  1.00  0.00           C  
ATOM    890  HE1 HIE A  56       3.638 -18.803 -26.341  1.00  0.00           H  
ATOM    891  NE2 HIE A  56       3.205 -19.444 -24.326  1.00  0.00           N  
ATOM    892  HE2 HIE A  56       3.125 -20.440 -24.447  1.00  0.00           H  
ATOM    893  CD2 HIE A  56       3.038 -18.754 -23.145  1.00  0.00           C  
ATOM    894  HD2 HIE A  56       2.778 -19.155 -22.174  1.00  0.00           H  
ATOM    895  C   HIE A  56       0.896 -16.843 -21.433  1.00  0.00           C  
ATOM    896  O   HIE A  56       0.055 -17.541 -21.994  1.00  0.00           O  
ATOM    897  N   HIE A  57       1.142 -16.941 -20.123  1.00  0.00           N  
ATOM    898  H   HIE A  57       1.870 -16.348 -19.735  1.00  0.00           H  
ATOM    899  CA  HIE A  57       0.562 -17.977 -19.254  1.00  0.00           C  
ATOM    900  HA  HIE A  57       0.245 -18.810 -19.885  1.00  0.00           H  
ATOM    901  CB  HIE A  57       1.645 -18.539 -18.319  1.00  0.00           C  
ATOM    902  HB2 HIE A  57       2.042 -17.732 -17.700  1.00  0.00           H  
ATOM    903  HB3 HIE A  57       1.202 -19.284 -17.658  1.00  0.00           H  
ATOM    904  CG  HIE A  57       2.782 -19.217 -19.044  1.00  0.00           C  
ATOM    905  ND1 HIE A  57       2.694 -20.427 -19.735  1.00  0.00           N  
ATOM    906  CE1 HIE A  57       3.936 -20.707 -20.153  1.00  0.00           C  
ATOM    907  HE1 HIE A  57       4.206 -21.595 -20.710  1.00  0.00           H  
ATOM    908  NE2 HIE A  57       4.787 -19.743 -19.765  1.00  0.00           N  
ATOM    909  HE2 HIE A  57       5.788 -19.743 -19.901  1.00  0.00           H  
ATOM    910  CD2 HIE A  57       4.076 -18.794 -19.067  1.00  0.00           C  
ATOM    911  HD2 HIE A  57       4.462 -17.908 -18.583  1.00  0.00           H  
ATOM    912  C   HIE A  57      -0.702 -17.557 -18.484  1.00  0.00           C  
ATOM    913  O   HIE A  57      -1.171 -18.336 -17.655  1.00  0.00           O  
ATOM    914  N   GLU A  58      -1.292 -16.381 -18.751  1.00  0.00           N  
ATOM    915  H   GLU A  58      -0.836 -15.766 -19.415  1.00  0.00           H  
ATOM    916  CA  GLU A  58      -2.473 -15.851 -18.021  1.00  0.00           C  
ATOM    917  HA  GLU A  58      -2.155 -15.536 -17.026  1.00  0.00           H  
ATOM    918  CB  GLU A  58      -3.028 -14.611 -18.767  1.00  0.00           C  
ATOM    919  HB2 GLU A  58      -2.270 -13.827 -18.765  1.00  0.00           H  
ATOM    920  HB3 GLU A  58      -3.238 -14.885 -19.802  1.00  0.00           H  
ATOM    921  CG  GLU A  58      -4.321 -14.057 -18.135  1.00  0.00           C  
ATOM    922  HG2 GLU A  58      -5.105 -14.815 -18.191  1.00  0.00           H  
ATOM    923  HG3 GLU A  58      -4.136 -13.844 -17.080  1.00  0.00           H  
ATOM    924  CD  GLU A  58      -4.864 -12.805 -18.835  1.00  0.00           C  
ATOM    925  OE1 GLU A  58      -5.389 -12.938 -19.966  1.00  0.00           O  
ATOM    926  OE2 GLU A  58      -4.861 -11.728 -18.204  1.00  0.00           O  
ATOM    927  C   GLU A  58      -3.610 -16.881 -17.829  1.00  0.00           C  
ATOM    928  O   GLU A  58      -4.301 -16.884 -16.806  1.00  0.00           O  
ATOM    929  N   LYS A  59      -3.803 -17.760 -18.821  1.00  0.00           N  
ATOM    930  H   LYS A  59      -3.154 -17.708 -19.594  1.00  0.00           H  
ATOM    931  CA  LYS A  59      -4.930 -18.703 -18.918  1.00  0.00           C  
ATOM    932  HA  LYS A  59      -5.268 -18.907 -17.902  1.00  0.00           H  
ATOM    933  CB  LYS A  59      -6.095 -18.027 -19.661  1.00  0.00           C  
ATOM    934  HB2 LYS A  59      -6.977 -18.668 -19.618  1.00  0.00           H  
ATOM    935  HB3 LYS A  59      -6.331 -17.108 -19.123  1.00  0.00           H  
ATOM    936  CG  LYS A  59      -5.759 -17.727 -21.139  1.00  0.00           C  
ATOM    937  HG2 LYS A  59      -4.739 -17.351 -21.219  1.00  0.00           H  
ATOM    938  HG3 LYS A  59      -5.813 -18.654 -21.712  1.00  0.00           H  
ATOM    939  CD  LYS A  59      -6.684 -16.691 -21.789  1.00  0.00           C  
ATOM    940  HD2 LYS A  59      -6.364 -16.557 -22.824  1.00  0.00           H  
ATOM    941  HD3 LYS A  59      -7.717 -17.041 -21.772  1.00  0.00           H  
ATOM    942  CE  LYS A  59      -6.556 -15.369 -21.025  1.00  0.00           C  
ATOM    943  HE2 LYS A  59      -7.239 -15.370 -20.171  1.00  0.00           H  
ATOM    944  HE3 LYS A  59      -5.545 -15.308 -20.611  1.00  0.00           H  
ATOM    945  NZ  LYS A  59      -6.767 -14.165 -21.858  1.00  0.00           N  
ATOM    946  HZ1 LYS A  59      -7.733 -14.032 -22.106  1.00  0.00           H  
ATOM    947  HZ2 LYS A  59      -6.446 -13.374 -21.282  1.00  0.00           H  
ATOM    948  HZ3 LYS A  59      -6.161 -14.176 -22.664  1.00  0.00           H  
ATOM    949  C   LYS A  59      -4.564 -20.076 -19.489  1.00  0.00           C  
ATOM    950  O   LYS A  59      -5.425 -20.771 -20.019  1.00  0.00           O  
ATOM    951  N   ASP A  60      -3.301 -20.485 -19.374  1.00  0.00           N  
ATOM    952  H   ASP A  60      -2.643 -19.897 -18.882  1.00  0.00           H  
ATOM    953  CA  ASP A  60      -2.892 -21.835 -19.782  1.00  0.00           C  
ATOM    954  HA  ASP A  60      -3.294 -22.030 -20.778  1.00  0.00           H  
ATOM    955  CB  ASP A  60      -1.364 -21.926 -19.912  1.00  0.00           C  
ATOM    956  HB2 ASP A  60      -1.011 -21.128 -20.571  1.00  0.00           H  
ATOM    957  HB3 ASP A  60      -0.900 -21.776 -18.936  1.00  0.00           H  
ATOM    958  CG  ASP A  60      -0.903 -23.271 -20.490  1.00  0.00           C  
ATOM    959  OD1 ASP A  60       0.277 -23.385 -20.870  1.00  0.00           O  
ATOM    960  OD2 ASP A  60      -1.703 -24.220 -20.631  1.00  0.00           O  
ATOM    961  C   ASP A  60      -3.457 -22.902 -18.824  1.00  0.00           C  
ATOM    962  O   ASP A  60      -3.090 -22.961 -17.649  1.00  0.00           O  
ATOM    963  N   THR A  61      -4.325 -23.785 -19.331  1.00  0.00           N  
ATOM    964  H   THR A  61      -4.587 -23.678 -20.300  1.00  0.00           H  
ATOM    965  CA  THR A  61      -4.898 -24.921 -18.580  1.00  0.00           C  
ATOM    966  HA  THR A  61      -5.436 -24.515 -17.728  1.00  0.00           H  
ATOM    967  CB  THR A  61      -5.898 -25.758 -19.409  1.00  0.00           C  
ATOM    968  HB  THR A  61      -5.783 -26.812 -19.151  1.00  0.00           H  
ATOM    969  CG2 THR A  61      -5.774 -25.622 -20.929  1.00  0.00           C  
ATOM    970 HG21 THR A  61      -6.455 -26.327 -21.406  1.00  0.00           H  
ATOM    971 HG22 THR A  61      -4.754 -25.844 -21.243  1.00  0.00           H  
ATOM    972 HG23 THR A  61      -6.048 -24.612 -21.238  1.00  0.00           H  
ATOM    973  OG1 THR A  61      -7.211 -25.380 -19.074  1.00  0.00           O  
ATOM    974  HG1 THR A  61      -7.391 -25.684 -18.180  1.00  0.00           H  
ATOM    975  C   THR A  61      -3.841 -25.862 -17.998  1.00  0.00           C  
ATOM    976  O   THR A  61      -4.086 -26.468 -16.958  1.00  0.00           O  
ATOM    977  N   ARG A  62      -2.639 -25.943 -18.585  1.00  0.00           N  
ATOM    978  H   ARG A  62      -2.466 -25.353 -19.402  1.00  0.00           H  
ATOM    979  CA  ARG A  62      -1.509 -26.719 -18.033  1.00  0.00           C  
ATOM    980  HA  ARG A  62      -1.853 -27.718 -17.766  1.00  0.00           H  
ATOM    981  CB  ARG A  62      -0.402 -26.835 -19.091  1.00  0.00           C  
ATOM    982  HB2 ARG A  62      -0.029 -25.835 -19.315  1.00  0.00           H  
ATOM    983  HB3 ARG A  62       0.426 -27.413 -18.678  1.00  0.00           H  
ATOM    984  CG  ARG A  62      -0.890 -27.525 -20.378  1.00  0.00           C  
ATOM    985  HG2 ARG A  62      -1.125 -28.566 -20.155  1.00  0.00           H  
ATOM    986  HG3 ARG A  62      -1.791 -27.043 -20.757  1.00  0.00           H  
ATOM    987  CD  ARG A  62       0.166 -27.478 -21.485  1.00  0.00           C  
ATOM    988  HD2 ARG A  62       1.089 -27.933 -21.118  1.00  0.00           H  
ATOM    989  HD3 ARG A  62      -0.204 -28.055 -22.334  1.00  0.00           H  
ATOM    990  NE  ARG A  62       0.430 -26.092 -21.908  1.00  0.00           N  
ATOM    991  HE  ARG A  62       0.024 -25.342 -21.339  1.00  0.00           H  
ATOM    992  CZ  ARG A  62       1.131 -25.680 -22.942  1.00  0.00           C  
ATOM    993  NH1 ARG A  62       1.627 -26.507 -23.820  1.00  0.00           N  
ATOM    994 HH11 ARG A  62       1.452 -27.486 -23.693  1.00  0.00           H  
ATOM    995 HH12 ARG A  62       2.135 -26.155 -24.607  1.00  0.00           H  
ATOM    996  NH2 ARG A  62       1.335 -24.413 -23.105  1.00  0.00           N  
ATOM    997 HH21 ARG A  62       0.988 -23.814 -22.341  1.00  0.00           H  
ATOM    998 HH22 ARG A  62       1.837 -24.033 -23.872  1.00  0.00           H  
ATOM    999  C   ARG A  62      -0.933 -26.106 -16.749  1.00  0.00           C  
ATOM   1000  O   ARG A  62      -0.315 -26.820 -15.965  1.00  0.00           O  
ATOM   1001  N   CYS A  63      -1.130 -24.803 -16.549  1.00  0.00           N  
ATOM   1002  H   CYS A  63      -1.654 -24.306 -17.256  1.00  0.00           H  
ATOM   1003  CA  CYS A  63      -0.651 -24.022 -15.406  1.00  0.00           C  
ATOM   1004  HA  CYS A  63       0.184 -24.537 -14.927  1.00  0.00           H  
ATOM   1005  CB  CYS A  63      -0.145 -22.675 -15.947  1.00  0.00           C  
ATOM   1006  HB2 CYS A  63      -0.960 -22.142 -16.437  1.00  0.00           H  
ATOM   1007  HB3 CYS A  63       0.211 -22.070 -15.119  1.00  0.00           H  
ATOM   1008  SG  CYS A  63       1.220 -22.937 -17.123  1.00  0.00           S  
ATOM   1009  HG  CYS A  63       1.208 -21.738 -17.725  1.00  0.00           H  
ATOM   1010  C   CYS A  63      -1.747 -23.838 -14.339  1.00  0.00           C  
ATOM   1011  O   CYS A  63      -1.492 -24.007 -13.147  1.00  0.00           O  
ATOM   1012  N   LEU A  64      -2.983 -23.560 -14.778  1.00  0.00           N  
ATOM   1013  H   LEU A  64      -3.099 -23.422 -15.778  1.00  0.00           H  
ATOM   1014  CA  LEU A  64      -4.188 -23.535 -13.934  1.00  0.00           C  
ATOM   1015  HA  LEU A  64      -4.038 -22.840 -13.108  1.00  0.00           H  
ATOM   1016  CB  LEU A  64      -5.391 -23.087 -14.787  1.00  0.00           C  
ATOM   1017  HB2 LEU A  64      -5.475 -23.776 -15.628  1.00  0.00           H  
ATOM   1018  HB3 LEU A  64      -6.297 -23.203 -14.194  1.00  0.00           H  
ATOM   1019  CG  LEU A  64      -5.349 -21.647 -15.334  1.00  0.00           C  
ATOM   1020  HG  LEU A  64      -4.368 -21.437 -15.758  1.00  0.00           H  
ATOM   1021  CD1 LEU A  64      -6.398 -21.492 -16.435  1.00  0.00           C  
ATOM   1022 HD11 LEU A  64      -7.380 -21.780 -16.064  1.00  0.00           H  
ATOM   1023 HD12 LEU A  64      -6.432 -20.460 -16.776  1.00  0.00           H  
ATOM   1024 HD13 LEU A  64      -6.134 -22.126 -17.282  1.00  0.00           H  
ATOM   1025  CD2 LEU A  64      -5.653 -20.612 -14.249  1.00  0.00           C  
ATOM   1026 HD21 LEU A  64      -5.517 -19.612 -14.661  1.00  0.00           H  
ATOM   1027 HD22 LEU A  64      -6.677 -20.715 -13.902  1.00  0.00           H  
ATOM   1028 HD23 LEU A  64      -4.981 -20.746 -13.403  1.00  0.00           H  
ATOM   1029  C   LEU A  64      -4.500 -24.915 -13.324  1.00  0.00           C  
ATOM   1030  O   LEU A  64      -4.957 -24.999 -12.185  1.00  0.00           O  
ATOM   1031  N   GLY A  65      -4.245 -25.988 -14.076  1.00  0.00           N  
ATOM   1032  H   GLY A  65      -3.942 -25.845 -15.031  1.00  0.00           H  
ATOM   1033  CA  GLY A  65      -4.408 -27.373 -13.647  1.00  0.00           C  
ATOM   1034  HA2 GLY A  65      -3.945 -28.027 -14.385  1.00  0.00           H  
ATOM   1035  HA3 GLY A  65      -3.880 -27.505 -12.710  1.00  0.00           H  
ATOM   1036  C   GLY A  65      -5.860 -27.832 -13.470  1.00  0.00           C  
ATOM   1037  O   GLY A  65      -6.753 -27.431 -14.214  1.00  0.00           O  
ATOM   1038  N   ALA A  66      -6.072 -28.732 -12.504  1.00  0.00           N  
ATOM   1039  H   ALA A  66      -5.288 -28.979 -11.912  1.00  0.00           H  
ATOM   1040  CA  ALA A  66      -7.306 -29.520 -12.371  1.00  0.00           C  
ATOM   1041  HA  ALA A  66      -8.002 -29.213 -13.153  1.00  0.00           H  
ATOM   1042  CB  ALA A  66      -6.964 -30.993 -12.629  1.00  0.00           C  
ATOM   1043  HB1 ALA A  66      -6.295 -31.362 -11.853  1.00  0.00           H  
ATOM   1044  HB2 ALA A  66      -7.879 -31.587 -12.626  1.00  0.00           H  
ATOM   1045  HB3 ALA A  66      -6.485 -31.095 -13.603  1.00  0.00           H  
ATOM   1046  C   ALA A  66      -8.061 -29.303 -11.043  1.00  0.00           C  
ATOM   1047  O   ALA A  66      -8.968 -30.064 -10.709  1.00  0.00           O  
ATOM   1048  N   THR A  67      -7.700 -28.272 -10.269  1.00  0.00           N  
ATOM   1049  H   THR A  67      -6.989 -27.638 -10.611  1.00  0.00           H  
ATOM   1050  CA  THR A  67      -8.369 -27.945  -8.997  1.00  0.00           C  
ATOM   1051  HA  THR A  67      -9.368 -28.378  -9.013  1.00  0.00           H  
ATOM   1052  CB  THR A  67      -7.640 -28.533  -7.770  1.00  0.00           C  
ATOM   1053  HB  THR A  67      -8.293 -28.404  -6.906  1.00  0.00           H  
ATOM   1054  CG2 THR A  67      -7.302 -30.019  -7.879  1.00  0.00           C  
ATOM   1055 HG21 THR A  67      -6.883 -30.372  -6.935  1.00  0.00           H  
ATOM   1056 HG22 THR A  67      -8.209 -30.587  -8.090  1.00  0.00           H  
ATOM   1057 HG23 THR A  67      -6.579 -30.197  -8.675  1.00  0.00           H  
ATOM   1058  OG1 THR A  67      -6.442 -27.841  -7.502  1.00  0.00           O  
ATOM   1059  HG1 THR A  67      -5.800 -28.126  -8.165  1.00  0.00           H  
ATOM   1060  C   THR A  67      -8.535 -26.436  -8.824  1.00  0.00           C  
ATOM   1061  O   THR A  67      -7.701 -25.654  -9.278  1.00  0.00           O  
ATOM   1062  N   ALA A  68      -9.579 -26.013  -8.104  1.00  0.00           N  
ATOM   1063  H   ALA A  68     -10.278 -26.681  -7.817  1.00  0.00           H  
ATOM   1064  CA  ALA A  68      -9.792 -24.604  -7.754  1.00  0.00           C  
ATOM   1065  HA  ALA A  68      -9.876 -24.027  -8.675  1.00  0.00           H  
ATOM   1066  CB  ALA A  68     -11.121 -24.500  -6.995  1.00  0.00           C  
ATOM   1067  HB1 ALA A  68     -11.322 -23.456  -6.757  1.00  0.00           H  
ATOM   1068  HB2 ALA A  68     -11.933 -24.879  -7.616  1.00  0.00           H  
ATOM   1069  HB3 ALA A  68     -11.075 -25.071  -6.068  1.00  0.00           H  
ATOM   1070  C   ALA A  68      -8.626 -24.004  -6.936  1.00  0.00           C  
ATOM   1071  O   ALA A  68      -8.273 -22.843  -7.123  1.00  0.00           O  
ATOM   1072  N   GLN A  69      -7.978 -24.810  -6.085  1.00  0.00           N  
ATOM   1073  H   GLN A  69      -8.311 -25.755  -5.981  1.00  0.00           H  
ATOM   1074  CA  GLN A  69      -6.767 -24.422  -5.353  1.00  0.00           C  
ATOM   1075  HA  GLN A  69      -6.977 -23.501  -4.806  1.00  0.00           H  
ATOM   1076  CB  GLN A  69      -6.437 -25.540  -4.341  1.00  0.00           C  
ATOM   1077  HB2 GLN A  69      -7.247 -25.602  -3.613  1.00  0.00           H  
ATOM   1078  HB3 GLN A  69      -6.407 -26.488  -4.881  1.00  0.00           H  
ATOM   1079  CG  GLN A  69      -5.106 -25.411  -3.575  1.00  0.00           C  
ATOM   1080  HG2 GLN A  69      -4.968 -26.328  -3.000  1.00  0.00           H  
ATOM   1081  HG3 GLN A  69      -4.273 -25.345  -4.276  1.00  0.00           H  
ATOM   1082  CD  GLN A  69      -5.035 -24.228  -2.610  1.00  0.00           C  
ATOM   1083  OE1 GLN A  69      -5.580 -23.163  -2.822  1.00  0.00           O  
ATOM   1084  NE2 GLN A  69      -4.327 -24.349  -1.509  1.00  0.00           N  
ATOM   1085 HE21 GLN A  69      -4.372 -23.562  -0.882  1.00  0.00           H  
ATOM   1086 HE22 GLN A  69      -3.928 -25.232  -1.249  1.00  0.00           H  
ATOM   1087  C   GLN A  69      -5.597 -24.130  -6.307  1.00  0.00           C  
ATOM   1088  O   GLN A  69      -4.911 -23.126  -6.160  1.00  0.00           O  
ATOM   1089  N   GLN A  70      -5.379 -24.970  -7.318  1.00  0.00           N  
ATOM   1090  H   GLN A  70      -5.979 -25.781  -7.420  1.00  0.00           H  
ATOM   1091  CA  GLN A  70      -4.318 -24.776  -8.310  1.00  0.00           C  
ATOM   1092  HA  GLN A  70      -3.384 -24.569  -7.787  1.00  0.00           H  
ATOM   1093  CB  GLN A  70      -4.170 -26.101  -9.057  1.00  0.00           C  
ATOM   1094  HB2 GLN A  70      -4.141 -26.898  -8.312  1.00  0.00           H  
ATOM   1095  HB3 GLN A  70      -5.036 -26.260  -9.702  1.00  0.00           H  
ATOM   1096  CG  GLN A  70      -2.890 -26.237  -9.881  1.00  0.00           C  
ATOM   1097  HG2 GLN A  70      -2.901 -25.555 -10.732  1.00  0.00           H  
ATOM   1098  HG3 GLN A  70      -2.032 -25.989  -9.255  1.00  0.00           H  
ATOM   1099  CD  GLN A  70      -2.736 -27.669 -10.377  1.00  0.00           C  
ATOM   1100  OE1 GLN A  70      -3.668 -28.461 -10.426  1.00  0.00           O  
ATOM   1101  NE2 GLN A  70      -1.549 -28.057 -10.772  1.00  0.00           N  
ATOM   1102 HE21 GLN A  70      -1.477 -28.985 -11.151  1.00  0.00           H  
ATOM   1103 HE22 GLN A  70      -0.795 -27.397 -10.819  1.00  0.00           H  
ATOM   1104  C   GLN A  70      -4.606 -23.584  -9.242  1.00  0.00           C  
ATOM   1105  O   GLN A  70      -3.730 -22.753  -9.478  1.00  0.00           O  
ATOM   1106  N   PHE A  71      -5.864 -23.431  -9.661  1.00  0.00           N  
ATOM   1107  H   PHE A  71      -6.504 -24.199  -9.490  1.00  0.00           H  
ATOM   1108  CA  PHE A  71      -6.383 -22.283 -10.410  1.00  0.00           C  
ATOM   1109  HA  PHE A  71      -5.857 -22.217 -11.363  1.00  0.00           H  
ATOM   1110  CB  PHE A  71      -7.870 -22.577 -10.676  1.00  0.00           C  
ATOM   1111  HB2 PHE A  71      -7.946 -23.586 -11.087  1.00  0.00           H  
ATOM   1112  HB3 PHE A  71      -8.400 -22.588  -9.726  1.00  0.00           H  
ATOM   1113  CG  PHE A  71      -8.613 -21.645 -11.614  1.00  0.00           C  
ATOM   1114  CD1 PHE A  71      -9.224 -20.473 -11.126  1.00  0.00           C  
ATOM   1115  HD1 PHE A  71      -9.124 -20.212 -10.082  1.00  0.00           H  
ATOM   1116  CE1 PHE A  71     -10.011 -19.677 -11.981  1.00  0.00           C  
ATOM   1117  HE1 PHE A  71     -10.525 -18.814 -11.590  1.00  0.00           H  
ATOM   1118  CZ  PHE A  71     -10.172 -20.040 -13.331  1.00  0.00           C  
ATOM   1119  HZ  PHE A  71     -10.793 -19.447 -13.989  1.00  0.00           H  
ATOM   1120  CE2 PHE A  71      -9.564 -21.208 -13.819  1.00  0.00           C  
ATOM   1121  HE2 PHE A  71      -9.708 -21.508 -14.849  1.00  0.00           H  
ATOM   1122  CD2 PHE A  71      -8.801 -22.016 -12.958  1.00  0.00           C  
ATOM   1123  HD2 PHE A  71      -8.378 -22.940 -13.327  1.00  0.00           H  
ATOM   1124  C   PHE A  71      -6.173 -20.960  -9.645  1.00  0.00           C  
ATOM   1125  O   PHE A  71      -5.770 -19.952 -10.230  1.00  0.00           O  
ATOM   1126  N   HIE A  72      -6.382 -20.973  -8.321  1.00  0.00           N  
ATOM   1127  H   HIE A  72      -6.763 -21.821  -7.911  1.00  0.00           H  
ATOM   1128  CA  HIE A  72      -6.068 -19.867  -7.411  1.00  0.00           C  
ATOM   1129  HA  HIE A  72      -6.509 -18.945  -7.794  1.00  0.00           H  
ATOM   1130  CB  HIE A  72      -6.706 -20.144  -6.041  1.00  0.00           C  
ATOM   1131  HB2 HIE A  72      -7.788 -20.218  -6.162  1.00  0.00           H  
ATOM   1132  HB3 HIE A  72      -6.354 -21.097  -5.653  1.00  0.00           H  
ATOM   1133  CG  HIE A  72      -6.427 -19.079  -5.015  1.00  0.00           C  
ATOM   1134  ND1 HIE A  72      -6.864 -17.757  -5.095  1.00  0.00           N  
ATOM   1135  CE1 HIE A  72      -6.503 -17.179  -3.939  1.00  0.00           C  
ATOM   1136  HE1 HIE A  72      -6.742 -16.160  -3.663  1.00  0.00           H  
ATOM   1137  NE2 HIE A  72      -5.849 -18.058  -3.156  1.00  0.00           N  
ATOM   1138  HE2 HIE A  72      -5.533 -17.877  -2.212  1.00  0.00           H  
ATOM   1139  CD2 HIE A  72      -5.798 -19.266  -3.818  1.00  0.00           C  
ATOM   1140  HD2 HIE A  72      -5.401 -20.203  -3.449  1.00  0.00           H  
ATOM   1141  C   HIE A  72      -4.558 -19.617  -7.301  1.00  0.00           C  
ATOM   1142  O   HIE A  72      -4.122 -18.492  -7.531  1.00  0.00           O  
ATOM   1143  N   ARG A  73      -3.750 -20.645  -7.008  1.00  0.00           N  
ATOM   1144  H   ARG A  73      -4.184 -21.550  -6.839  1.00  0.00           H  
ATOM   1145  CA  ARG A  73      -2.287 -20.521  -6.859  1.00  0.00           C  
ATOM   1146  HA  ARG A  73      -2.071 -19.805  -6.066  1.00  0.00           H  
ATOM   1147  CB  ARG A  73      -1.667 -21.885  -6.504  1.00  0.00           C  
ATOM   1148  HB2 ARG A  73      -2.043 -22.642  -7.195  1.00  0.00           H  
ATOM   1149  HB3 ARG A  73      -0.588 -21.821  -6.649  1.00  0.00           H  
ATOM   1150  CG  ARG A  73      -1.903 -22.363  -5.061  1.00  0.00           C  
ATOM   1151  HG2 ARG A  73      -2.964 -22.483  -4.859  1.00  0.00           H  
ATOM   1152  HG3 ARG A  73      -1.418 -23.336  -4.954  1.00  0.00           H  
ATOM   1153  CD  ARG A  73      -1.326 -21.392  -4.028  1.00  0.00           C  
ATOM   1154  HD2 ARG A  73      -0.409 -20.971  -4.437  1.00  0.00           H  
ATOM   1155  HD3 ARG A  73      -2.037 -20.580  -3.858  1.00  0.00           H  
ATOM   1156  NE  ARG A  73      -1.007 -22.069  -2.759  1.00  0.00           N  
ATOM   1157  HE  ARG A  73      -1.227 -23.042  -2.682  1.00  0.00           H  
ATOM   1158  CZ  ARG A  73      -0.319 -21.535  -1.768  1.00  0.00           C  
ATOM   1159  NH1 ARG A  73      -0.022 -20.279  -1.703  1.00  0.00           N  
ATOM   1160 HH11 ARG A  73      -0.231 -19.649  -2.470  1.00  0.00           H  
ATOM   1161 HH12 ARG A  73       0.599 -20.000  -0.942  1.00  0.00           H  
ATOM   1162  NH2 ARG A  73       0.114 -22.244  -0.771  1.00  0.00           N  
ATOM   1163 HH21 ARG A  73       0.015 -23.236  -0.733  1.00  0.00           H  
ATOM   1164 HH22 ARG A  73       0.748 -21.747  -0.135  1.00  0.00           H  
ATOM   1165  C   ARG A  73      -1.616 -19.947  -8.109  1.00  0.00           C  
ATOM   1166  O   ARG A  73      -0.831 -19.009  -7.990  1.00  0.00           O  
ATOM   1167  N   HIE A  74      -1.968 -20.439  -9.302  1.00  0.00           N  
ATOM   1168  H   HIE A  74      -2.616 -21.220  -9.332  1.00  0.00           H  
ATOM   1169  CA  HIE A  74      -1.468 -19.886 -10.569  1.00  0.00           C  
ATOM   1170  HA  HIE A  74      -0.377 -19.878 -10.555  1.00  0.00           H  
ATOM   1171  CB  HIE A  74      -1.898 -20.765 -11.748  1.00  0.00           C  
ATOM   1172  HB2 HIE A  74      -1.508 -21.772 -11.601  1.00  0.00           H  
ATOM   1173  HB3 HIE A  74      -2.986 -20.822 -11.787  1.00  0.00           H  
ATOM   1174  CG  HIE A  74      -1.377 -20.232 -13.060  1.00  0.00           C  
ATOM   1175  ND1 HIE A  74      -0.027 -20.142 -13.411  1.00  0.00           N  
ATOM   1176  CE1 HIE A  74      -0.001 -19.525 -14.602  1.00  0.00           C  
ATOM   1177  HE1 HIE A  74       0.898 -19.298 -15.161  1.00  0.00           H  
ATOM   1178  NE2 HIE A  74      -1.247 -19.245 -15.013  1.00  0.00           N  
ATOM   1179  HE2 HIE A  74      -1.483 -18.811 -15.905  1.00  0.00           H  
ATOM   1180  CD2 HIE A  74      -2.128 -19.665 -14.046  1.00  0.00           C  
ATOM   1181  HD2 HIE A  74      -3.194 -19.525 -14.045  1.00  0.00           H  
ATOM   1182  C   HIE A  74      -1.897 -18.428 -10.768  1.00  0.00           C  
ATOM   1183  O   HIE A  74      -1.069 -17.589 -11.111  1.00  0.00           O  
ATOM   1184  N   LYS A  75      -3.156 -18.070 -10.486  1.00  0.00           N  
ATOM   1185  H   LYS A  75      -3.816 -18.777 -10.181  1.00  0.00           H  
ATOM   1186  CA  LYS A  75      -3.605 -16.672 -10.606  1.00  0.00           C  
ATOM   1187  HA  LYS A  75      -3.254 -16.286 -11.564  1.00  0.00           H  
ATOM   1188  CB  LYS A  75      -5.136 -16.609 -10.609  1.00  0.00           C  
ATOM   1189  HB2 LYS A  75      -5.533 -17.187  -9.772  1.00  0.00           H  
ATOM   1190  HB3 LYS A  75      -5.444 -15.569 -10.496  1.00  0.00           H  
ATOM   1191  CG  LYS A  75      -5.674 -17.152 -11.953  1.00  0.00           C  
ATOM   1192  HG2 LYS A  75      -5.203 -16.596 -12.770  1.00  0.00           H  
ATOM   1193  HG3 LYS A  75      -5.352 -18.187 -12.088  1.00  0.00           H  
ATOM   1194  CD  LYS A  75      -7.210 -17.063 -12.107  1.00  0.00           C  
ATOM   1195  HD2 LYS A  75      -7.013 -15.991 -12.160  1.00  0.00           H  
ATOM   1196  HD3 LYS A  75      -7.191 -17.855 -11.355  1.00  0.00           H  
ATOM   1197  CE  LYS A  75      -8.401 -16.604 -11.247  1.00  0.00           C  
ATOM   1198  HE2 LYS A  75      -8.868 -17.480 -10.782  1.00  0.00           H  
ATOM   1199  HE3 LYS A  75      -8.036 -15.959 -10.441  1.00  0.00           H  
ATOM   1200  NZ  LYS A  75      -9.411 -15.890 -12.072  1.00  0.00           N  
ATOM   1201  HZ1 LYS A  75      -9.688 -16.473 -12.852  1.00  0.00           H  
ATOM   1202  HZ2 LYS A  75     -10.231 -15.659 -11.526  1.00  0.00           H  
ATOM   1203  HZ3 LYS A  75      -9.014 -15.035 -12.442  1.00  0.00           H  
ATOM   1204  C   LYS A  75      -2.970 -15.740  -9.566  1.00  0.00           C  
ATOM   1205  O   LYS A  75      -2.662 -14.605  -9.915  1.00  0.00           O  
ATOM   1206  N   GLN A  76      -2.697 -16.210  -8.348  1.00  0.00           N  
ATOM   1207  H   GLN A  76      -3.034 -17.133  -8.099  1.00  0.00           H  
ATOM   1208  CA  GLN A  76      -1.906 -15.465  -7.356  1.00  0.00           C  
ATOM   1209  HA  GLN A  76      -2.313 -14.458  -7.266  1.00  0.00           H  
ATOM   1210  CB  GLN A  76      -1.981 -16.152  -5.981  1.00  0.00           C  
ATOM   1211  HB2 GLN A  76      -1.762 -17.212  -6.098  1.00  0.00           H  
ATOM   1212  HB3 GLN A  76      -1.218 -15.728  -5.328  1.00  0.00           H  
ATOM   1213  CG  GLN A  76      -3.350 -15.997  -5.299  1.00  0.00           C  
ATOM   1214  HG2 GLN A  76      -4.145 -16.297  -5.979  1.00  0.00           H  
ATOM   1215  HG3 GLN A  76      -3.380 -16.663  -4.436  1.00  0.00           H  
ATOM   1216  CD  GLN A  76      -3.617 -14.568  -4.828  1.00  0.00           C  
ATOM   1217  OE1 GLN A  76      -3.982 -13.680  -5.587  1.00  0.00           O  
ATOM   1218  NE2 GLN A  76      -3.439 -14.284  -3.554  1.00  0.00           N  
ATOM   1219 HE21 GLN A  76      -3.578 -13.326  -3.277  1.00  0.00           H  
ATOM   1220 HE22 GLN A  76      -3.102 -14.985  -2.916  1.00  0.00           H  
ATOM   1221  C   GLN A  76      -0.447 -15.294  -7.803  1.00  0.00           C  
ATOM   1222  O   GLN A  76       0.115 -14.214  -7.627  1.00  0.00           O  
ATOM   1223  N   LEU A  77       0.148 -16.311  -8.445  1.00  0.00           N  
ATOM   1224  H   LEU A  77      -0.349 -17.193  -8.532  1.00  0.00           H  
ATOM   1225  CA  LEU A  77       1.466 -16.205  -9.081  1.00  0.00           C  
ATOM   1226  HA  LEU A  77       2.187 -15.886  -8.328  1.00  0.00           H  
ATOM   1227  CB  LEU A  77       1.899 -17.590  -9.602  1.00  0.00           C  
ATOM   1228  HB2 LEU A  77       1.890 -18.306  -8.781  1.00  0.00           H  
ATOM   1229  HB3 LEU A  77       1.162 -17.932 -10.320  1.00  0.00           H  
ATOM   1230  CG  LEU A  77       3.278 -17.612 -10.289  1.00  0.00           C  
ATOM   1231  HG  LEU A  77       3.518 -16.634 -10.702  1.00  0.00           H  
ATOM   1232  CD1 LEU A  77       4.372 -18.008  -9.298  1.00  0.00           C  
ATOM   1233 HD11 LEU A  77       5.348 -17.952  -9.782  1.00  0.00           H  
ATOM   1234 HD12 LEU A  77       4.361 -17.343  -8.437  1.00  0.00           H  
ATOM   1235 HD13 LEU A  77       4.211 -19.029  -8.951  1.00  0.00           H  
ATOM   1236  CD2 LEU A  77       3.271 -18.615 -11.440  1.00  0.00           C  
ATOM   1237 HD21 LEU A  77       2.970 -19.593 -11.065  1.00  0.00           H  
ATOM   1238 HD22 LEU A  77       2.560 -18.295 -12.204  1.00  0.00           H  
ATOM   1239 HD23 LEU A  77       4.264 -18.685 -11.885  1.00  0.00           H  
ATOM   1240  C   LEU A  77       1.445 -15.125 -10.176  1.00  0.00           C  
ATOM   1241  O   LEU A  77       2.164 -14.136 -10.059  1.00  0.00           O  
ATOM   1242  N   ILE A  78       0.559 -15.233 -11.174  1.00  0.00           N  
ATOM   1243  H   ILE A  78      -0.040 -16.053 -11.187  1.00  0.00           H  
ATOM   1244  CA  ILE A  78       0.383 -14.230 -12.247  1.00  0.00           C  
ATOM   1245  HA  ILE A  78       1.296 -14.183 -12.837  1.00  0.00           H  
ATOM   1246  CB  ILE A  78      -0.782 -14.669 -13.175  1.00  0.00           C  
ATOM   1247  HB  ILE A  78      -1.629 -14.918 -12.534  1.00  0.00           H  
ATOM   1248  CG2 ILE A  78      -1.269 -13.552 -14.117  1.00  0.00           C  
ATOM   1249 HG21 ILE A  78      -0.436 -13.121 -14.672  1.00  0.00           H  
ATOM   1250 HG22 ILE A  78      -1.998 -13.952 -14.825  1.00  0.00           H  
ATOM   1251 HG23 ILE A  78      -1.757 -12.764 -13.544  1.00  0.00           H  
ATOM   1252  CG1 ILE A  78      -0.456 -15.944 -13.993  1.00  0.00           C  
ATOM   1253 HG12 ILE A  78      -0.106 -16.727 -13.322  1.00  0.00           H  
ATOM   1254 HG13 ILE A  78      -1.380 -16.305 -14.446  1.00  0.00           H  
ATOM   1255  CD1 ILE A  78       0.583 -15.786 -15.111  1.00  0.00           C  
ATOM   1256 HD11 ILE A  78       0.741 -16.750 -15.595  1.00  0.00           H  
ATOM   1257 HD12 ILE A  78       0.227 -15.082 -15.862  1.00  0.00           H  
ATOM   1258 HD13 ILE A  78       1.531 -15.442 -14.702  1.00  0.00           H  
ATOM   1259  C   ILE A  78       0.177 -12.816 -11.670  1.00  0.00           C  
ATOM   1260  O   ILE A  78       0.789 -11.854 -12.138  1.00  0.00           O  
ATOM   1261  N   ARG A  79      -0.617 -12.679 -10.600  1.00  0.00           N  
ATOM   1262  H   ARG A  79      -1.115 -13.500 -10.269  1.00  0.00           H  
ATOM   1263  CA  ARG A  79      -0.835 -11.412  -9.887  1.00  0.00           C  
ATOM   1264  HA  ARG A  79      -1.178 -10.666 -10.605  1.00  0.00           H  
ATOM   1265  CB  ARG A  79      -1.939 -11.634  -8.845  1.00  0.00           C  
ATOM   1266  HB2 ARG A  79      -2.832 -12.004  -9.352  1.00  0.00           H  
ATOM   1267  HB3 ARG A  79      -1.614 -12.378  -8.121  1.00  0.00           H  
ATOM   1268  CG  ARG A  79      -2.298 -10.347  -8.103  1.00  0.00           C  
ATOM   1269  HG2 ARG A  79      -1.422  -9.961  -7.581  1.00  0.00           H  
ATOM   1270  HG3 ARG A  79      -2.637  -9.604  -8.826  1.00  0.00           H  
ATOM   1271  CD  ARG A  79      -3.403 -10.603  -7.078  1.00  0.00           C  
ATOM   1272  HD2 ARG A  79      -4.276 -11.000  -7.599  1.00  0.00           H  
ATOM   1273  HD3 ARG A  79      -3.060 -11.342  -6.353  1.00  0.00           H  
ATOM   1274  NE  ARG A  79      -3.717  -9.342  -6.391  1.00  0.00           N  
ATOM   1275  HE  ARG A  79      -2.953  -8.670  -6.314  1.00  0.00           H  
ATOM   1276  CZ  ARG A  79      -4.892  -8.775  -6.233  1.00  0.00           C  
ATOM   1277  NH1 ARG A  79      -6.017  -9.380  -6.488  1.00  0.00           N  
ATOM   1278 HH11 ARG A  79      -5.995 -10.338  -6.766  1.00  0.00           H  
ATOM   1279 HH12 ARG A  79      -6.866  -8.860  -6.367  1.00  0.00           H  
ATOM   1280  NH2 ARG A  79      -4.956  -7.553  -5.823  1.00  0.00           N  
ATOM   1281 HH21 ARG A  79      -4.064  -7.106  -5.639  1.00  0.00           H  
ATOM   1282 HH22 ARG A  79      -5.708  -6.974  -6.198  1.00  0.00           H  
ATOM   1283  C   ARG A  79       0.451 -10.850  -9.268  1.00  0.00           C  
ATOM   1284  O   ARG A  79       0.807  -9.711  -9.563  1.00  0.00           O  
ATOM   1285  N   PHE A  80       1.182 -11.622  -8.464  1.00  0.00           N  
ATOM   1286  H   PHE A  80       0.850 -12.555  -8.234  1.00  0.00           H  
ATOM   1287  CA  PHE A  80       2.446 -11.141  -7.888  1.00  0.00           C  
ATOM   1288  HA  PHE A  80       2.254 -10.171  -7.431  1.00  0.00           H  
ATOM   1289  CB  PHE A  80       2.928 -12.080  -6.772  1.00  0.00           C  
ATOM   1290  HB2 PHE A  80       2.967 -13.094  -7.166  1.00  0.00           H  
ATOM   1291  HB3 PHE A  80       3.941 -11.790  -6.492  1.00  0.00           H  
ATOM   1292  CG  PHE A  80       2.088 -12.078  -5.505  1.00  0.00           C  
ATOM   1293  CD1 PHE A  80       1.520 -13.275  -5.026  1.00  0.00           C  
ATOM   1294  HD1 PHE A  80       1.673 -14.200  -5.562  1.00  0.00           H  
ATOM   1295  CE1 PHE A  80       0.743 -13.275  -3.853  1.00  0.00           C  
ATOM   1296  HE1 PHE A  80       0.300 -14.195  -3.501  1.00  0.00           H  
ATOM   1297  CZ  PHE A  80       0.544 -12.081  -3.141  1.00  0.00           C  
ATOM   1298  HZ  PHE A  80      -0.046 -12.082  -2.235  1.00  0.00           H  
ATOM   1299  CE2 PHE A  80       1.127 -10.887  -3.600  1.00  0.00           C  
ATOM   1300  HE2 PHE A  80       0.993  -9.969  -3.041  1.00  0.00           H  
ATOM   1301  CD2 PHE A  80       1.902 -10.886  -4.774  1.00  0.00           C  
ATOM   1302  HD2 PHE A  80       2.360  -9.966  -5.104  1.00  0.00           H  
ATOM   1303  C   PHE A  80       3.536 -10.884  -8.952  1.00  0.00           C  
ATOM   1304  O   PHE A  80       4.309  -9.945  -8.785  1.00  0.00           O  
ATOM   1305  N   LEU A  81       3.568 -11.626 -10.071  1.00  0.00           N  
ATOM   1306  H   LEU A  81       2.942 -12.425 -10.130  1.00  0.00           H  
ATOM   1307  CA  LEU A  81       4.451 -11.334 -11.222  1.00  0.00           C  
ATOM   1308  HA  LEU A  81       5.483 -11.292 -10.875  1.00  0.00           H  
ATOM   1309  CB  LEU A  81       4.325 -12.437 -12.295  1.00  0.00           C  
ATOM   1310  HB2 LEU A  81       3.273 -12.539 -12.558  1.00  0.00           H  
ATOM   1311  HB3 LEU A  81       4.848 -12.095 -13.188  1.00  0.00           H  
ATOM   1312  CG  LEU A  81       4.876 -13.833 -11.942  1.00  0.00           C  
ATOM   1313  HG  LEU A  81       4.420 -14.197 -11.030  1.00  0.00           H  
ATOM   1314  CD1 LEU A  81       4.558 -14.812 -13.075  1.00  0.00           C  
ATOM   1315 HD11 LEU A  81       3.481 -14.864 -13.225  1.00  0.00           H  
ATOM   1316 HD12 LEU A  81       5.036 -14.486 -13.998  1.00  0.00           H  
ATOM   1317 HD13 LEU A  81       4.919 -15.808 -12.815  1.00  0.00           H  
ATOM   1318  CD2 LEU A  81       6.393 -13.835 -11.766  1.00  0.00           C  
ATOM   1319 HD21 LEU A  81       6.865 -13.519 -12.693  1.00  0.00           H  
ATOM   1320 HD22 LEU A  81       6.680 -13.164 -10.959  1.00  0.00           H  
ATOM   1321 HD23 LEU A  81       6.735 -14.840 -11.518  1.00  0.00           H  
ATOM   1322  C   LEU A  81       4.142  -9.965 -11.868  1.00  0.00           C  
ATOM   1323  O   LEU A  81       5.057  -9.201 -12.182  1.00  0.00           O  
ATOM   1324  N   LYS A  82       2.852  -9.634 -12.020  1.00  0.00           N  
ATOM   1325  H   LYS A  82       2.162 -10.348 -11.808  1.00  0.00           H  
ATOM   1326  CA  LYS A  82       2.364  -8.323 -12.492  1.00  0.00           C  
ATOM   1327  HA  LYS A  82       2.881  -8.077 -13.420  1.00  0.00           H  
ATOM   1328  CB  LYS A  82       0.852  -8.445 -12.778  1.00  0.00           C  
ATOM   1329  HB2 LYS A  82       0.676  -9.413 -13.252  1.00  0.00           H  
ATOM   1330  HB3 LYS A  82       0.293  -8.421 -11.841  1.00  0.00           H  
ATOM   1331  CG  LYS A  82       0.301  -7.365 -13.725  1.00  0.00           C  
ATOM   1332  HG2 LYS A  82       0.384  -6.381 -13.262  1.00  0.00           H  
ATOM   1333  HG3 LYS A  82       0.894  -7.370 -14.634  1.00  0.00           H  
ATOM   1334  CD  LYS A  82      -1.169  -7.647 -14.092  1.00  0.00           C  
ATOM   1335  HD2 LYS A  82      -1.288  -8.713 -14.293  1.00  0.00           H  
ATOM   1336  HD3 LYS A  82      -1.803  -7.374 -13.248  1.00  0.00           H  
ATOM   1337  CE  LYS A  82      -1.593  -6.865 -15.346  1.00  0.00           C  
ATOM   1338  HE2 LYS A  82      -1.445  -5.795 -15.166  1.00  0.00           H  
ATOM   1339  HE3 LYS A  82      -0.932  -7.154 -16.170  1.00  0.00           H  
ATOM   1340  NZ  LYS A  82      -3.011  -7.128 -15.722  1.00  0.00           N  
ATOM   1341  HZ1 LYS A  82      -3.176  -8.118 -15.870  1.00  0.00           H  
ATOM   1342  HZ2 LYS A  82      -3.639  -6.789 -15.003  1.00  0.00           H  
ATOM   1343  HZ3 LYS A  82      -3.241  -6.646 -16.583  1.00  0.00           H  
ATOM   1344  C   LYS A  82       2.695  -7.200 -11.500  1.00  0.00           C  
ATOM   1345  O   LYS A  82       3.103  -6.115 -11.904  1.00  0.00           O  
ATOM   1346  N   ARG A  83       2.578  -7.466 -10.197  1.00  0.00           N  
ATOM   1347  H   ARG A  83       2.166  -8.362  -9.951  1.00  0.00           H  
ATOM   1348  CA  ARG A  83       2.941  -6.523  -9.121  1.00  0.00           C  
ATOM   1349  HA  ARG A  83       2.482  -5.559  -9.335  1.00  0.00           H  
ATOM   1350  CB  ARG A  83       2.345  -7.063  -7.813  1.00  0.00           C  
ATOM   1351  HB2 ARG A  83       1.320  -7.390  -8.008  1.00  0.00           H  
ATOM   1352  HB3 ARG A  83       2.922  -7.923  -7.468  1.00  0.00           H  
ATOM   1353  CG  ARG A  83       2.305  -5.999  -6.711  1.00  0.00           C  
ATOM   1354  HG2 ARG A  83       3.319  -5.801  -6.362  1.00  0.00           H  
ATOM   1355  HG3 ARG A  83       1.870  -5.082  -7.113  1.00  0.00           H  
ATOM   1356  CD  ARG A  83       1.447  -6.494  -5.547  1.00  0.00           C  
ATOM   1357  HD2 ARG A  83       0.482  -6.817  -5.935  1.00  0.00           H  
ATOM   1358  HD3 ARG A  83       1.939  -7.350  -5.081  1.00  0.00           H  
ATOM   1359  NE  ARG A  83       1.236  -5.441  -4.546  1.00  0.00           N  
ATOM   1360  HE  ARG A  83       1.819  -4.616  -4.582  1.00  0.00           H  
ATOM   1361  CZ  ARG A  83       0.401  -5.505  -3.529  1.00  0.00           C  
ATOM   1362  NH1 ARG A  83      -0.526  -6.411  -3.404  1.00  0.00           N  
ATOM   1363 HH11 ARG A  83      -0.872  -6.865  -4.247  1.00  0.00           H  
ATOM   1364 HH12 ARG A  83      -1.154  -6.369  -2.629  1.00  0.00           H  
ATOM   1365  NH2 ARG A  83       0.454  -4.594  -2.606  1.00  0.00           N  
ATOM   1366 HH21 ARG A  83       0.980  -3.736  -2.783  1.00  0.00           H  
ATOM   1367 HH22 ARG A  83      -0.198  -4.585  -1.852  1.00  0.00           H  
ATOM   1368  C   ARG A  83       4.454  -6.271  -9.025  1.00  0.00           C  
ATOM   1369  O   ARG A  83       4.877  -5.156  -8.741  1.00  0.00           O  
ATOM   1370  N   LEU A  84       5.265  -7.293  -9.300  1.00  0.00           N  
ATOM   1371  H   LEU A  84       4.838  -8.205  -9.420  1.00  0.00           H  
ATOM   1372  CA  LEU A  84       6.726  -7.215  -9.379  1.00  0.00           C  
ATOM   1373  HA  LEU A  84       7.098  -6.719  -8.481  1.00  0.00           H  
ATOM   1374  CB  LEU A  84       7.262  -8.657  -9.392  1.00  0.00           C  
ATOM   1375  HB2 LEU A  84       7.014  -9.122  -8.438  1.00  0.00           H  
ATOM   1376  HB3 LEU A  84       6.739  -9.212 -10.171  1.00  0.00           H  
ATOM   1377  CG  LEU A  84       8.768  -8.827  -9.644  1.00  0.00           C  
ATOM   1378  HG  LEU A  84       9.006  -8.504 -10.657  1.00  0.00           H  
ATOM   1379  CD1 LEU A  84       9.641  -8.059  -8.649  1.00  0.00           C  
ATOM   1380 HD11 LEU A  84       9.489  -6.987  -8.768  1.00  0.00           H  
ATOM   1381 HD12 LEU A  84      10.691  -8.279  -8.834  1.00  0.00           H  
ATOM   1382 HD13 LEU A  84       9.379  -8.348  -7.631  1.00  0.00           H  
ATOM   1383  CD2 LEU A  84       9.105 -10.314  -9.508  1.00  0.00           C  
ATOM   1384 HD21 LEU A  84      10.146 -10.473  -9.778  1.00  0.00           H  
ATOM   1385 HD22 LEU A  84       8.936 -10.649  -8.486  1.00  0.00           H  
ATOM   1386 HD23 LEU A  84       8.483 -10.901 -10.182  1.00  0.00           H  
ATOM   1387  C   LEU A  84       7.200  -6.383 -10.583  1.00  0.00           C  
ATOM   1388  O   LEU A  84       8.011  -5.482 -10.403  1.00  0.00           O  
ATOM   1389  N   ASP A  85       6.654  -6.619 -11.784  1.00  0.00           N  
ATOM   1390  H   ASP A  85       6.006  -7.397 -11.874  1.00  0.00           H  
ATOM   1391  CA  ASP A  85       6.862  -5.763 -12.966  1.00  0.00           C  
ATOM   1392  HA  ASP A  85       7.913  -5.791 -13.259  1.00  0.00           H  
ATOM   1393  CB  ASP A  85       6.015  -6.375 -14.105  1.00  0.00           C  
ATOM   1394  HB2 ASP A  85       6.374  -7.392 -14.267  1.00  0.00           H  
ATOM   1395  HB3 ASP A  85       4.976  -6.431 -13.778  1.00  0.00           H  
ATOM   1396  CG  ASP A  85       6.040  -5.668 -15.464  1.00  0.00           C  
ATOM   1397  OD1 ASP A  85       6.921  -4.825 -15.720  1.00  0.00           O  
ATOM   1398  OD2 ASP A  85       5.167  -5.984 -16.307  1.00  0.00           O  
ATOM   1399  C   ASP A  85       6.511  -4.292 -12.641  1.00  0.00           C  
ATOM   1400  O   ASP A  85       7.344  -3.395 -12.785  1.00  0.00           O  
ATOM   1401  N   ARG A  86       5.326  -4.070 -12.056  1.00  0.00           N  
ATOM   1402  H   ARG A  86       4.709  -4.869 -11.953  1.00  0.00           H  
ATOM   1403  CA  ARG A  86       4.803  -2.764 -11.615  1.00  0.00           C  
ATOM   1404  HA  ARG A  86       4.753  -2.102 -12.475  1.00  0.00           H  
ATOM   1405  CB  ARG A  86       3.374  -3.019 -11.120  1.00  0.00           C  
ATOM   1406  HB2 ARG A  86       2.820  -3.479 -11.940  1.00  0.00           H  
ATOM   1407  HB3 ARG A  86       3.424  -3.732 -10.300  1.00  0.00           H  
ATOM   1408  CG  ARG A  86       2.569  -1.807 -10.637  1.00  0.00           C  
ATOM   1409  HG2 ARG A  86       3.039  -1.388  -9.748  1.00  0.00           H  
ATOM   1410  HG3 ARG A  86       2.520  -1.044 -11.415  1.00  0.00           H  
ATOM   1411  CD  ARG A  86       1.158  -2.312 -10.302  1.00  0.00           C  
ATOM   1412  HD2 ARG A  86       0.639  -2.536 -11.235  1.00  0.00           H  
ATOM   1413  HD3 ARG A  86       1.241  -3.224  -9.709  1.00  0.00           H  
ATOM   1414  NE  ARG A  86       0.381  -1.339  -9.527  1.00  0.00           N  
ATOM   1415  HE  ARG A  86       0.889  -0.511  -9.199  1.00  0.00           H  
ATOM   1416  CZ  ARG A  86      -0.863  -1.470  -9.107  1.00  0.00           C  
ATOM   1417  NH1 ARG A  86      -1.613  -2.485  -9.449  1.00  0.00           N  
ATOM   1418 HH11 ARG A  86      -1.194  -3.211  -9.997  1.00  0.00           H  
ATOM   1419 HH12 ARG A  86      -2.531  -2.586  -9.056  1.00  0.00           H  
ATOM   1420  NH2 ARG A  86      -1.375  -0.581  -8.317  1.00  0.00           N  
ATOM   1421 HH21 ARG A  86      -0.683   0.047  -7.898  1.00  0.00           H  
ATOM   1422 HH22 ARG A  86      -2.270  -0.703  -7.897  1.00  0.00           H  
ATOM   1423  C   ARG A  86       5.676  -2.019 -10.597  1.00  0.00           C  
ATOM   1424  O   ARG A  86       5.660  -0.792 -10.602  1.00  0.00           O  
ATOM   1425  N   ASN A  87       6.471  -2.715  -9.782  1.00  0.00           N  
ATOM   1426  H   ASN A  87       6.391  -3.721  -9.792  1.00  0.00           H  
ATOM   1427  CA  ASN A  87       7.473  -2.083  -8.913  1.00  0.00           C  
ATOM   1428  HA  ASN A  87       7.117  -1.082  -8.685  1.00  0.00           H  
ATOM   1429  CB  ASN A  87       7.583  -2.888  -7.607  1.00  0.00           C  
ATOM   1430  HB2 ASN A  87       6.874  -3.717  -7.616  1.00  0.00           H  
ATOM   1431  HB3 ASN A  87       8.581  -3.315  -7.523  1.00  0.00           H  
ATOM   1432  CG  ASN A  87       7.314  -2.066  -6.358  1.00  0.00           C  
ATOM   1433  OD1 ASN A  87       7.130  -0.858  -6.362  1.00  0.00           O  
ATOM   1434  ND2 ASN A  87       7.259  -2.734  -5.232  1.00  0.00           N  
ATOM   1435 HD21 ASN A  87       6.989  -2.219  -4.394  1.00  0.00           H  
ATOM   1436 HD22 ASN A  87       7.392  -3.721  -5.224  1.00  0.00           H  
ATOM   1437  C   ASN A  87       8.850  -1.894  -9.581  1.00  0.00           C  
ATOM   1438  O   ASN A  87       9.474  -0.843  -9.422  1.00  0.00           O  
ATOM   1439  N   LEU A  88       9.327  -2.880 -10.355  1.00  0.00           N  
ATOM   1440  H   LEU A  88       8.760  -3.716 -10.461  1.00  0.00           H  
ATOM   1441  CA  LEU A  88      10.598  -2.797 -11.104  1.00  0.00           C  
ATOM   1442  HA  LEU A  88      11.413  -2.657 -10.395  1.00  0.00           H  
ATOM   1443  CB  LEU A  88      10.821  -4.097 -11.899  1.00  0.00           C  
ATOM   1444  HB2 LEU A  88       9.897  -4.334 -12.431  1.00  0.00           H  
ATOM   1445  HB3 LEU A  88      11.596  -3.927 -12.648  1.00  0.00           H  
ATOM   1446  CG  LEU A  88      11.238  -5.303 -11.041  1.00  0.00           C  
ATOM   1447  HG  LEU A  88      10.618  -5.354 -10.148  1.00  0.00           H  
ATOM   1448  CD1 LEU A  88      11.070  -6.599 -11.831  1.00  0.00           C  
ATOM   1449 HD11 LEU A  88      10.028  -6.702 -12.134  1.00  0.00           H  
ATOM   1450 HD12 LEU A  88      11.700  -6.581 -12.720  1.00  0.00           H  
ATOM   1451 HD13 LEU A  88      11.339  -7.451 -11.210  1.00  0.00           H  
ATOM   1452  CD2 LEU A  88      12.703  -5.210 -10.610  1.00  0.00           C  
ATOM   1453 HD21 LEU A  88      13.347  -5.189 -11.488  1.00  0.00           H  
ATOM   1454 HD22 LEU A  88      12.868  -4.306 -10.025  1.00  0.00           H  
ATOM   1455 HD23 LEU A  88      12.951  -6.075  -9.999  1.00  0.00           H  
ATOM   1456  C   LEU A  88      10.636  -1.598 -12.064  1.00  0.00           C  
ATOM   1457  O   LEU A  88      11.680  -0.963 -12.216  1.00  0.00           O  
ATOM   1458  N   TRP A  89       9.484  -1.241 -12.633  1.00  0.00           N  
ATOM   1459  H   TRP A  89       8.698  -1.873 -12.500  1.00  0.00           H  
ATOM   1460  CA  TRP A  89       9.219   0.000 -13.372  1.00  0.00           C  
ATOM   1461  HA  TRP A  89       9.643  -0.074 -14.373  1.00  0.00           H  
ATOM   1462  CB  TRP A  89       7.693   0.111 -13.492  1.00  0.00           C  
ATOM   1463  HB2 TRP A  89       7.354  -0.646 -14.201  1.00  0.00           H  
ATOM   1464  HB3 TRP A  89       7.259  -0.144 -12.525  1.00  0.00           H  
ATOM   1465  CG  TRP A  89       7.107   1.432 -13.897  1.00  0.00           C  
ATOM   1466  CD1 TRP A  89       6.407   2.245 -13.071  1.00  0.00           C  
ATOM   1467  HD1 TRP A  89       6.212   2.042 -12.020  1.00  0.00           H  
ATOM   1468  NE1 TRP A  89       5.960   3.348 -13.771  1.00  0.00           N  
ATOM   1469  HE1 TRP A  89       5.439   4.100 -13.343  1.00  0.00           H  
ATOM   1470  CE2 TRP A  89       6.341   3.296 -15.094  1.00  0.00           C  
ATOM   1471  CZ2 TRP A  89       6.118   4.148 -16.186  1.00  0.00           C  
ATOM   1472  HZ2 TRP A  89       5.545   5.053 -16.067  1.00  0.00           H  
ATOM   1473  CH2 TRP A  89       6.643   3.805 -17.441  1.00  0.00           C  
ATOM   1474  HH2 TRP A  89       6.481   4.454 -18.292  1.00  0.00           H  
ATOM   1475  CZ3 TRP A  89       7.381   2.619 -17.586  1.00  0.00           C  
ATOM   1476  HZ3 TRP A  89       7.782   2.368 -18.552  1.00  0.00           H  
ATOM   1477  CE3 TRP A  89       7.606   1.768 -16.484  1.00  0.00           C  
ATOM   1478  HE3 TRP A  89       8.186   0.864 -16.607  1.00  0.00           H  
ATOM   1479  CD2 TRP A  89       7.088   2.083 -15.207  1.00  0.00           C  
ATOM   1480  C   TRP A  89       9.810   1.263 -12.720  1.00  0.00           C  
ATOM   1481  O   TRP A  89      10.398   2.082 -13.431  1.00  0.00           O  
ATOM   1482  N   GLY A  90       9.714   1.410 -11.393  1.00  0.00           N  
ATOM   1483  H   GLY A  90       9.287   0.664 -10.852  1.00  0.00           H  
ATOM   1484  CA  GLY A  90      10.257   2.570 -10.673  1.00  0.00           C  
ATOM   1485  HA2 GLY A  90       9.919   3.487 -11.155  1.00  0.00           H  
ATOM   1486  HA3 GLY A  90       9.881   2.555  -9.649  1.00  0.00           H  
ATOM   1487  C   GLY A  90      11.789   2.584 -10.614  1.00  0.00           C  
ATOM   1488  O   GLY A  90      12.416   3.605 -10.907  1.00  0.00           O  
ATOM   1489  N   LEU A  91      12.400   1.438 -10.283  1.00  0.00           N  
ATOM   1490  H   LEU A  91      11.824   0.628 -10.094  1.00  0.00           H  
ATOM   1491  CA  LEU A  91      13.863   1.292 -10.244  1.00  0.00           C  
ATOM   1492  HA  LEU A  91      14.280   2.075  -9.612  1.00  0.00           H  
ATOM   1493  CB  LEU A  91      14.239  -0.081  -9.667  1.00  0.00           C  
ATOM   1494  HB2 LEU A  91      13.740  -0.847 -10.263  1.00  0.00           H  
ATOM   1495  HB3 LEU A  91      15.315  -0.217  -9.783  1.00  0.00           H  
ATOM   1496  CG  LEU A  91      13.896  -0.294  -8.185  1.00  0.00           C  
ATOM   1497  HG  LEU A  91      12.840  -0.088  -8.009  1.00  0.00           H  
ATOM   1498  CD1 LEU A  91      14.168  -1.760  -7.869  1.00  0.00           C  
ATOM   1499 HD11 LEU A  91      15.218  -1.987  -8.055  1.00  0.00           H  
ATOM   1500 HD12 LEU A  91      13.944  -1.952  -6.822  1.00  0.00           H  
ATOM   1501 HD13 LEU A  91      13.537  -2.394  -8.490  1.00  0.00           H  
ATOM   1502  CD2 LEU A  91      14.755   0.554  -7.244  1.00  0.00           C  
ATOM   1503 HD21 LEU A  91      14.528   1.612  -7.381  1.00  0.00           H  
ATOM   1504 HD22 LEU A  91      15.815   0.381  -7.423  1.00  0.00           H  
ATOM   1505 HD23 LEU A  91      14.518   0.311  -6.207  1.00  0.00           H  
ATOM   1506  C   LEU A  91      14.499   1.435 -11.634  1.00  0.00           C  
ATOM   1507  O   LEU A  91      15.623   1.919 -11.765  1.00  0.00           O  
ATOM   1508  N   ALA A  92      13.791   1.005 -12.680  1.00  0.00           N  
ATOM   1509  H   ALA A  92      12.904   0.543 -12.496  1.00  0.00           H  
ATOM   1510  CA  ALA A  92      14.236   1.141 -14.059  1.00  0.00           C  
ATOM   1511  HA  ALA A  92      15.301   0.911 -14.107  1.00  0.00           H  
ATOM   1512  CB  ALA A  92      13.494   0.103 -14.911  1.00  0.00           C  
ATOM   1513  HB1 ALA A  92      13.685  -0.898 -14.522  1.00  0.00           H  
ATOM   1514  HB2 ALA A  92      12.419   0.290 -14.896  1.00  0.00           H  
ATOM   1515  HB3 ALA A  92      13.857   0.155 -15.934  1.00  0.00           H  
ATOM   1516  C   ALA A  92      14.045   2.574 -14.591  1.00  0.00           C  
ATOM   1517  O   ALA A  92      14.995   3.202 -15.063  1.00  0.00           O  
ATOM   1518  N   GLY A  93      12.826   3.119 -14.545  1.00  0.00           N  
ATOM   1519  H   GLY A  93      12.074   2.628 -14.062  1.00  0.00           H  
ATOM   1520  CA  GLY A  93      12.467   4.296 -15.348  1.00  0.00           C  
ATOM   1521  HA2 GLY A  93      11.438   4.573 -15.119  1.00  0.00           H  
ATOM   1522  HA3 GLY A  93      13.118   5.132 -15.097  1.00  0.00           H  
ATOM   1523  C   GLY A  93      12.569   4.027 -16.858  1.00  0.00           C  
ATOM   1524  O   GLY A  93      12.898   4.924 -17.627  1.00  0.00           O  
ATOM   1525  N   LEU A  94      12.341   2.774 -17.266  1.00  0.00           N  
ATOM   1526  H   LEU A  94      12.025   2.115 -16.568  1.00  0.00           H  
ATOM   1527  CA  LEU A  94      12.381   2.287 -18.646  1.00  0.00           C  
ATOM   1528  HA  LEU A  94      12.304   3.133 -19.330  1.00  0.00           H  
ATOM   1529  CB  LEU A  94      13.704   1.541 -18.920  1.00  0.00           C  
ATOM   1530  HB2 LEU A  94      13.800   0.751 -18.178  1.00  0.00           H  
ATOM   1531  HB3 LEU A  94      13.634   1.064 -19.899  1.00  0.00           H  
ATOM   1532  CG  LEU A  94      14.995   2.382 -18.891  1.00  0.00           C  
ATOM   1533  HG  LEU A  94      15.084   2.895 -17.934  1.00  0.00           H  
ATOM   1534  CD1 LEU A  94      16.206   1.460 -19.063  1.00  0.00           C  
ATOM   1535 HD11 LEU A  94      17.123   2.047 -19.055  1.00  0.00           H  
ATOM   1536 HD12 LEU A  94      16.237   0.746 -18.241  1.00  0.00           H  
ATOM   1537 HD13 LEU A  94      16.139   0.919 -20.007  1.00  0.00           H  
ATOM   1538  CD2 LEU A  94      15.020   3.410 -20.023  1.00  0.00           C  
ATOM   1539 HD21 LEU A  94      14.884   2.919 -20.987  1.00  0.00           H  
ATOM   1540 HD22 LEU A  94      14.235   4.151 -19.875  1.00  0.00           H  
ATOM   1541 HD23 LEU A  94      15.976   3.933 -20.024  1.00  0.00           H  
ATOM   1542  C   LEU A  94      11.175   1.367 -18.894  1.00  0.00           C  
ATOM   1543  O   LEU A  94      10.783   0.598 -18.018  1.00  0.00           O  
ATOM   1544  N   ASN A  95      10.585   1.455 -20.088  1.00  0.00           N  
ATOM   1545  H   ASN A  95      10.982   2.094 -20.757  1.00  0.00           H  
ATOM   1546  CA  ASN A  95       9.346   0.758 -20.452  1.00  0.00           C  
ATOM   1547  HA  ASN A  95       8.679   0.755 -19.589  1.00  0.00           H  
ATOM   1548  CB  ASN A  95       8.691   1.588 -21.583  1.00  0.00           C  
ATOM   1549  HB2 ASN A  95       8.694   2.637 -21.283  1.00  0.00           H  
ATOM   1550  HB3 ASN A  95       9.272   1.495 -22.501  1.00  0.00           H  
ATOM   1551  CG  ASN A  95       7.247   1.216 -21.892  1.00  0.00           C  
ATOM   1552  OD1 ASN A  95       6.832   0.078 -21.795  1.00  0.00           O  
ATOM   1553  ND2 ASN A  95       6.430   2.165 -22.292  1.00  0.00           N  
ATOM   1554 HD21 ASN A  95       5.479   1.881 -22.466  1.00  0.00           H  
ATOM   1555 HD22 ASN A  95       6.735   3.116 -22.393  1.00  0.00           H  
ATOM   1556  C   ASN A  95       9.576  -0.729 -20.803  1.00  0.00           C  
ATOM   1557  O   ASN A  95       8.940  -1.614 -20.227  1.00  0.00           O  
ATOM   1558  N   SER A  96      10.497  -1.016 -21.723  1.00  0.00           N  
ATOM   1559  H   SER A  96      11.042  -0.268 -22.125  1.00  0.00           H  
ATOM   1560  CA  SER A  96      10.826  -2.373 -22.168  1.00  0.00           C  
ATOM   1561  HA  SER A  96      10.747  -3.059 -21.324  1.00  0.00           H  
ATOM   1562  CB  SER A  96       9.832  -2.824 -23.244  1.00  0.00           C  
ATOM   1563  HB2 SER A  96       8.821  -2.788 -22.836  1.00  0.00           H  
ATOM   1564  HB3 SER A  96       9.893  -2.147 -24.099  1.00  0.00           H  
ATOM   1565  OG  SER A  96      10.113  -4.142 -23.670  1.00  0.00           O  
ATOM   1566  HG  SER A  96       9.457  -4.412 -24.320  1.00  0.00           H  
ATOM   1567  C   SER A  96      12.259  -2.426 -22.695  1.00  0.00           C  
ATOM   1568  O   SER A  96      12.746  -1.443 -23.259  1.00  0.00           O  
ATOM   1569  N   CYS A  97      12.929  -3.562 -22.511  1.00  0.00           N  
ATOM   1570  H   CYS A  97      12.447  -4.326 -22.046  1.00  0.00           H  
ATOM   1571  CA  CYS A  97      14.270  -3.814 -23.022  1.00  0.00           C  
ATOM   1572  HA  CYS A  97      14.437  -3.195 -23.901  1.00  0.00           H  
ATOM   1573  CB  CYS A  97      15.297  -3.379 -21.968  1.00  0.00           C  
ATOM   1574  HB2 CYS A  97      15.135  -2.335 -21.697  1.00  0.00           H  
ATOM   1575  HB3 CYS A  97      15.188  -3.999 -21.077  1.00  0.00           H  
ATOM   1576  SG  CYS A  97      16.966  -3.585 -22.652  1.00  0.00           S  
ATOM   1577  HG  CYS A  97      16.948  -2.546 -23.497  1.00  0.00           H  
ATOM   1578  C   CYS A  97      14.399  -5.300 -23.410  1.00  0.00           C  
ATOM   1579  O   CYS A  97      14.583  -6.144 -22.528  1.00  0.00           O  
ATOM   1580  N   PRO A  98      14.241  -5.663 -24.698  1.00  0.00           N  
ATOM   1581  CD  PRO A  98      13.868  -4.805 -25.816  1.00  0.00           C  
ATOM   1582  HD2 PRO A  98      14.495  -3.915 -25.869  1.00  0.00           H  
ATOM   1583  HD3 PRO A  98      12.818  -4.523 -25.723  1.00  0.00           H  
ATOM   1584  CG  PRO A  98      14.075  -5.643 -27.077  1.00  0.00           C  
ATOM   1585  HG2 PRO A  98      15.089  -5.496 -27.450  1.00  0.00           H  
ATOM   1586  HG3 PRO A  98      13.343  -5.401 -27.848  1.00  0.00           H  
ATOM   1587  CB  PRO A  98      13.917  -7.079 -26.576  1.00  0.00           C  
ATOM   1588  HB2 PRO A  98      14.436  -7.794 -27.217  1.00  0.00           H  
ATOM   1589  HB3 PRO A  98      12.856  -7.326 -26.513  1.00  0.00           H  
ATOM   1590  CA  PRO A  98      14.508  -7.019 -25.165  1.00  0.00           C  
ATOM   1591  HA  PRO A  98      14.000  -7.743 -24.527  1.00  0.00           H  
ATOM   1592  C   PRO A  98      16.015  -7.316 -25.158  1.00  0.00           C  
ATOM   1593  O   PRO A  98      16.848  -6.410 -25.129  1.00  0.00           O  
ATOM   1594  N   VAL A  99      16.379  -8.594 -25.244  1.00  0.00           N  
ATOM   1595  H   VAL A  99      15.662  -9.294 -25.360  1.00  0.00           H  
ATOM   1596  CA  VAL A  99      17.770  -9.057 -25.343  1.00  0.00           C  
ATOM   1597  HA  VAL A  99      18.396  -8.202 -25.600  1.00  0.00           H  
ATOM   1598  CB  VAL A  99      18.247  -9.580 -23.967  1.00  0.00           C  
ATOM   1599  HB  VAL A  99      17.829  -8.934 -23.197  1.00  0.00           H  
ATOM   1600  CG1 VAL A  99      17.792 -11.015 -23.674  1.00  0.00           C  
ATOM   1601 HG11 VAL A  99      18.215 -11.718 -24.391  1.00  0.00           H  
ATOM   1602 HG12 VAL A  99      16.704 -11.073 -23.716  1.00  0.00           H  
ATOM   1603 HG13 VAL A  99      18.119 -11.304 -22.677  1.00  0.00           H  
ATOM   1604  CG2 VAL A  99      19.769  -9.511 -23.806  1.00  0.00           C  
ATOM   1605 HG21 VAL A  99      20.028  -9.749 -22.773  1.00  0.00           H  
ATOM   1606 HG22 VAL A  99      20.267 -10.225 -24.457  1.00  0.00           H  
ATOM   1607 HG23 VAL A  99      20.118  -8.499 -24.020  1.00  0.00           H  
ATOM   1608  C   VAL A  99      17.892 -10.060 -26.497  1.00  0.00           C  
ATOM   1609  O   VAL A  99      16.885 -10.445 -27.092  1.00  0.00           O  
ATOM   1610  N   LYS A 100      19.118 -10.481 -26.828  1.00  0.00           N  
ATOM   1611  H   LYS A 100      19.893 -10.158 -26.268  1.00  0.00           H  
ATOM   1612  CA  LYS A 100      19.420 -11.398 -27.936  1.00  0.00           C  
ATOM   1613  HA  LYS A 100      18.506 -11.917 -28.233  1.00  0.00           H  
ATOM   1614  CB  LYS A 100      19.943 -10.615 -29.148  1.00  0.00           C  
ATOM   1615  HB2 LYS A 100      20.758  -9.958 -28.842  1.00  0.00           H  
ATOM   1616  HB3 LYS A 100      20.354 -11.344 -29.842  1.00  0.00           H  
ATOM   1617  CG  LYS A 100      18.881  -9.796 -29.897  1.00  0.00           C  
ATOM   1618  HG2 LYS A 100      17.930 -10.328 -29.899  1.00  0.00           H  
ATOM   1619  HG3 LYS A 100      18.749  -8.822 -29.421  1.00  0.00           H  
ATOM   1620  CD  LYS A 100      19.359  -9.638 -31.343  1.00  0.00           C  
ATOM   1621  HD2 LYS A 100      20.363  -9.212 -31.347  1.00  0.00           H  
ATOM   1622  HD3 LYS A 100      19.405 -10.635 -31.784  1.00  0.00           H  
ATOM   1623  CE  LYS A 100      18.441  -8.794 -32.221  1.00  0.00           C  
ATOM   1624  HE2 LYS A 100      17.415  -9.155 -32.101  1.00  0.00           H  
ATOM   1625  HE3 LYS A 100      18.486  -7.751 -31.890  1.00  0.00           H  
ATOM   1626  NZ  LYS A 100      18.875  -8.927 -33.633  1.00  0.00           N  
ATOM   1627  HZ1 LYS A 100      18.860  -9.906 -33.897  1.00  0.00           H  
ATOM   1628  HZ2 LYS A 100      18.274  -8.406 -34.257  1.00  0.00           H  
ATOM   1629  HZ3 LYS A 100      19.830  -8.610 -33.737  1.00  0.00           H  
ATOM   1630  C   LYS A 100      20.429 -12.480 -27.560  1.00  0.00           C  
ATOM   1631  O   LYS A 100      21.273 -12.272 -26.684  1.00  0.00           O  
ATOM   1632  N   GLU A 101      20.375 -13.593 -28.288  1.00  0.00           N  
ATOM   1633  H   GLU A 101      19.726 -13.611 -29.074  1.00  0.00           H  
ATOM   1634  CA  GLU A 101      21.360 -14.680 -28.346  1.00  0.00           C  
ATOM   1635  HA  GLU A 101      20.869 -15.511 -28.856  1.00  0.00           H  
ATOM   1636  CB  GLU A 101      22.561 -14.293 -29.244  1.00  0.00           C  
ATOM   1637  HB2 GLU A 101      23.299 -13.788 -28.621  1.00  0.00           H  
ATOM   1638  HB3 GLU A 101      23.027 -15.225 -29.569  1.00  0.00           H  
ATOM   1639  CG  GLU A 101      22.388 -13.393 -30.498  1.00  0.00           C  
ATOM   1640  HG2 GLU A 101      22.556 -12.368 -30.159  1.00  0.00           H  
ATOM   1641  HG3 GLU A 101      23.203 -13.623 -31.187  1.00  0.00           H  
ATOM   1642  CD  GLU A 101      21.056 -13.391 -31.281  1.00  0.00           C  
ATOM   1643  OE1 GLU A 101      20.136 -14.173 -30.952  1.00  0.00           O  
ATOM   1644  OE2 GLU A 101      20.920 -12.493 -32.148  1.00  0.00           O  
ATOM   1645  C   GLU A 101      21.758 -15.216 -26.953  1.00  0.00           C  
ATOM   1646  O   GLU A 101      22.943 -15.311 -26.626  1.00  0.00           O  
ATOM   1647  N   ALA A 102      20.770 -15.424 -26.077  1.00  0.00           N  
ATOM   1648  H   ALA A 102      19.819 -15.390 -26.415  1.00  0.00           H  
ATOM   1649  CA  ALA A 102      20.945 -15.657 -24.641  1.00  0.00           C  
ATOM   1650  HA  ALA A 102      21.996 -15.541 -24.382  1.00  0.00           H  
ATOM   1651  CB  ALA A 102      20.151 -14.580 -23.887  1.00  0.00           C  
ATOM   1652  HB1 ALA A 102      19.093 -14.658 -24.140  1.00  0.00           H  
ATOM   1653  HB2 ALA A 102      20.261 -14.714 -22.809  1.00  0.00           H  
ATOM   1654  HB3 ALA A 102      20.507 -13.586 -24.157  1.00  0.00           H  
ATOM   1655  C   ALA A 102      20.559 -17.079 -24.201  1.00  0.00           C  
ATOM   1656  O   ALA A 102      19.785 -17.768 -24.863  1.00  0.00           O  
ATOM   1657  N   ASN A 103      21.108 -17.501 -23.059  1.00  0.00           N  
ATOM   1658  H   ASN A 103      21.741 -16.885 -22.575  1.00  0.00           H  
ATOM   1659  CA  ASN A 103      20.793 -18.769 -22.404  1.00  0.00           C  
ATOM   1660  HA  ASN A 103      20.921 -19.574 -23.131  1.00  0.00           H  
ATOM   1661  CB  ASN A 103      21.783 -18.986 -21.235  1.00  0.00           C  
ATOM   1662  HB2 ASN A 103      21.753 -18.131 -20.560  1.00  0.00           H  
ATOM   1663  HB3 ASN A 103      21.464 -19.856 -20.661  1.00  0.00           H  
ATOM   1664  CG  ASN A 103      23.234 -19.195 -21.653  1.00  0.00           C  
ATOM   1665  OD1 ASN A 103      23.800 -18.484 -22.467  1.00  0.00           O  
ATOM   1666  ND2 ASN A 103      23.896 -20.181 -21.094  1.00  0.00           N  
ATOM   1667 HD21 ASN A 103      24.854 -20.291 -21.369  1.00  0.00           H  
ATOM   1668 HD22 ASN A 103      23.469 -20.731 -20.370  1.00  0.00           H  
ATOM   1669  C   ASN A 103      19.326 -18.811 -21.920  1.00  0.00           C  
ATOM   1670  O   ASN A 103      18.640 -17.790 -21.863  1.00  0.00           O  
ATOM   1671  N   GLN A 104      18.857 -19.994 -21.520  1.00  0.00           N  
ATOM   1672  H   GLN A 104      19.477 -20.788 -21.522  1.00  0.00           H  
ATOM   1673  CA  GLN A 104      17.572 -20.178 -20.841  1.00  0.00           C  
ATOM   1674  HA  GLN A 104      17.123 -19.202 -20.662  1.00  0.00           H  
ATOM   1675  CB  GLN A 104      16.595 -20.992 -21.704  1.00  0.00           C  
ATOM   1676  HB2 GLN A 104      16.916 -22.035 -21.748  1.00  0.00           H  
ATOM   1677  HB3 GLN A 104      15.623 -20.952 -21.213  1.00  0.00           H  
ATOM   1678  CG  GLN A 104      16.452 -20.449 -23.137  1.00  0.00           C  
ATOM   1679  HG2 GLN A 104      16.504 -19.360 -23.114  1.00  0.00           H  
ATOM   1680  HG3 GLN A 104      17.282 -20.813 -23.744  1.00  0.00           H  
ATOM   1681  CD  GLN A 104      15.141 -20.832 -23.818  1.00  0.00           C  
ATOM   1682  OE1 GLN A 104      14.306 -21.562 -23.310  1.00  0.00           O  
ATOM   1683  NE2 GLN A 104      14.891 -20.323 -25.004  1.00  0.00           N  
ATOM   1684 HE21 GLN A 104      14.015 -20.583 -25.416  1.00  0.00           H  
ATOM   1685 HE22 GLN A 104      15.549 -19.706 -25.446  1.00  0.00           H  
ATOM   1686  C   GLN A 104      17.787 -20.836 -19.477  1.00  0.00           C  
ATOM   1687  O   GLN A 104      18.745 -21.590 -19.301  1.00  0.00           O  
ATOM   1688  N   SER A 105      16.895 -20.571 -18.525  1.00  0.00           N  
ATOM   1689  H   SER A 105      16.124 -19.944 -18.744  1.00  0.00           H  
ATOM   1690  CA  SER A 105      16.920 -21.164 -17.182  1.00  0.00           C  
ATOM   1691  HA  SER A 105      17.301 -22.183 -17.255  1.00  0.00           H  
ATOM   1692  CB  SER A 105      17.871 -20.361 -16.290  1.00  0.00           C  
ATOM   1693  HB2 SER A 105      18.780 -20.136 -16.849  1.00  0.00           H  
ATOM   1694  HB3 SER A 105      17.401 -19.419 -15.998  1.00  0.00           H  
ATOM   1695  OG  SER A 105      18.229 -21.105 -15.141  1.00  0.00           O  
ATOM   1696  HG  SER A 105      19.003 -20.678 -14.759  1.00  0.00           H  
ATOM   1697  C   SER A 105      15.502 -21.227 -16.601  1.00  0.00           C  
ATOM   1698  O   SER A 105      14.608 -20.552 -17.115  1.00  0.00           O  
ATOM   1699  N   THR A 106      15.255 -22.037 -15.568  1.00  0.00           N  
ATOM   1700  H   THR A 106      16.021 -22.511 -15.116  1.00  0.00           H  
ATOM   1701  CA  THR A 106      13.923 -22.102 -14.934  1.00  0.00           C  
ATOM   1702  HA  THR A 106      13.179 -22.286 -15.710  1.00  0.00           H  
ATOM   1703  CB  THR A 106      13.788 -23.251 -13.919  1.00  0.00           C  
ATOM   1704  HB  THR A 106      12.747 -23.304 -13.602  1.00  0.00           H  
ATOM   1705  CG2 THR A 106      14.189 -24.611 -14.492  1.00  0.00           C  
ATOM   1706 HG21 THR A 106      15.266 -24.665 -14.639  1.00  0.00           H  
ATOM   1707 HG22 THR A 106      13.876 -25.400 -13.804  1.00  0.00           H  
ATOM   1708 HG23 THR A 106      13.688 -24.773 -15.446  1.00  0.00           H  
ATOM   1709  OG1 THR A 106      14.591 -23.045 -12.781  1.00  0.00           O  
ATOM   1710  HG1 THR A 106      14.334 -23.750 -12.174  1.00  0.00           H  
ATOM   1711  C   THR A 106      13.567 -20.765 -14.275  1.00  0.00           C  
ATOM   1712  O   THR A 106      14.448 -20.020 -13.824  1.00  0.00           O  
ATOM   1713  N   LEU A 107      12.273 -20.441 -14.219  1.00  0.00           N  
ATOM   1714  H   LEU A 107      11.590 -21.059 -14.646  1.00  0.00           H  
ATOM   1715  CA  LEU A 107      11.792 -19.224 -13.562  1.00  0.00           C  
ATOM   1716  HA  LEU A 107      12.321 -18.389 -14.015  1.00  0.00           H  
ATOM   1717  CB  LEU A 107      10.295 -19.050 -13.883  1.00  0.00           C  
ATOM   1718  HB2 LEU A 107      10.184 -18.967 -14.965  1.00  0.00           H  
ATOM   1719  HB3 LEU A 107       9.767 -19.949 -13.572  1.00  0.00           H  
ATOM   1720  CG  LEU A 107       9.616 -17.832 -13.226  1.00  0.00           C  
ATOM   1721  HG  LEU A 107       9.647 -17.944 -12.145  1.00  0.00           H  
ATOM   1722  CD1 LEU A 107      10.256 -16.496 -13.621  1.00  0.00           C  
ATOM   1723 HD11 LEU A 107       9.720 -15.679 -13.139  1.00  0.00           H  
ATOM   1724 HD12 LEU A 107      11.295 -16.465 -13.297  1.00  0.00           H  
ATOM   1725 HD13 LEU A 107      10.219 -16.370 -14.701  1.00  0.00           H  
ATOM   1726  CD2 LEU A 107       8.152 -17.771 -13.656  1.00  0.00           C  
ATOM   1727 HD21 LEU A 107       8.089 -17.587 -14.728  1.00  0.00           H  
ATOM   1728 HD22 LEU A 107       7.661 -18.718 -13.431  1.00  0.00           H  
ATOM   1729 HD23 LEU A 107       7.642 -16.972 -13.121  1.00  0.00           H  
ATOM   1730  C   LEU A 107      12.120 -19.199 -12.051  1.00  0.00           C  
ATOM   1731  O   LEU A 107      12.334 -18.127 -11.497  1.00  0.00           O  
ATOM   1732  N   GLU A 108      12.239 -20.351 -11.389  1.00  0.00           N  
ATOM   1733  H   GLU A 108      11.950 -21.199 -11.868  1.00  0.00           H  
ATOM   1734  CA  GLU A 108      12.697 -20.468  -9.993  1.00  0.00           C  
ATOM   1735  HA  GLU A 108      12.046 -19.871  -9.353  1.00  0.00           H  
ATOM   1736  CB  GLU A 108      12.589 -21.949  -9.576  1.00  0.00           C  
ATOM   1737  HB2 GLU A 108      11.658 -22.370  -9.954  1.00  0.00           H  
ATOM   1738  HB3 GLU A 108      13.401 -22.509 -10.042  1.00  0.00           H  
ATOM   1739  CG  GLU A 108      12.651 -22.164  -8.058  1.00  0.00           C  
ATOM   1740  HG2 GLU A 108      12.831 -23.225  -7.869  1.00  0.00           H  
ATOM   1741  HG3 GLU A 108      13.494 -21.607  -7.644  1.00  0.00           H  
ATOM   1742  CD  GLU A 108      11.336 -21.754  -7.378  1.00  0.00           C  
ATOM   1743  OE1 GLU A 108      10.287 -22.351  -7.718  1.00  0.00           O  
ATOM   1744  OE2 GLU A 108      11.373 -20.816  -6.549  1.00  0.00           O  
ATOM   1745  C   GLU A 108      14.145 -19.952  -9.822  1.00  0.00           C  
ATOM   1746  O   GLU A 108      14.441 -19.093  -8.987  1.00  0.00           O  
ATOM   1747  N   ASN A 109      15.047 -20.420 -10.697  1.00  0.00           N  
ATOM   1748  H   ASN A 109      14.719 -21.075 -11.399  1.00  0.00           H  
ATOM   1749  CA  ASN A 109      16.450 -19.996 -10.765  1.00  0.00           C  
ATOM   1750  HA  ASN A 109      16.917 -20.154  -9.791  1.00  0.00           H  
ATOM   1751  CB  ASN A 109      17.131 -20.899 -11.814  1.00  0.00           C  
ATOM   1752  HB2 ASN A 109      16.749 -21.911 -11.684  1.00  0.00           H  
ATOM   1753  HB3 ASN A 109      16.850 -20.576 -12.815  1.00  0.00           H  
ATOM   1754  CG  ASN A 109      18.647 -21.002 -11.742  1.00  0.00           C  
ATOM   1755  OD1 ASN A 109      19.370 -20.187 -11.186  1.00  0.00           O  
ATOM   1756  ND2 ASN A 109      19.182 -22.043 -12.337  1.00  0.00           N  
ATOM   1757 HD21 ASN A 109      20.172 -22.171 -12.264  1.00  0.00           H  
ATOM   1758 HD22 ASN A 109      18.572 -22.669 -12.836  1.00  0.00           H  
ATOM   1759  C   ASN A 109      16.557 -18.497 -11.113  1.00  0.00           C  
ATOM   1760  O   ASN A 109      17.345 -17.760 -10.517  1.00  0.00           O  
ATOM   1761  N   PHE A 110      15.699 -18.020 -12.020  1.00  0.00           N  
ATOM   1762  H   PHE A 110      15.085 -18.689 -12.479  1.00  0.00           H  
ATOM   1763  CA  PHE A 110      15.584 -16.608 -12.397  1.00  0.00           C  
ATOM   1764  HA  PHE A 110      16.566 -16.246 -12.700  1.00  0.00           H  
ATOM   1765  CB  PHE A 110      14.638 -16.527 -13.603  1.00  0.00           C  
ATOM   1766  HB2 PHE A 110      14.970 -17.244 -14.357  1.00  0.00           H  
ATOM   1767  HB3 PHE A 110      13.647 -16.833 -13.282  1.00  0.00           H  
ATOM   1768  CG  PHE A 110      14.510 -15.168 -14.258  1.00  0.00           C  
ATOM   1769  CD1 PHE A 110      15.233 -14.887 -15.432  1.00  0.00           C  
ATOM   1770  HD1 PHE A 110      15.905 -15.625 -15.849  1.00  0.00           H  
ATOM   1771  CE1 PHE A 110      15.064 -13.656 -16.086  1.00  0.00           C  
ATOM   1772  HE1 PHE A 110      15.603 -13.452 -16.999  1.00  0.00           H  
ATOM   1773  CZ  PHE A 110      14.176 -12.701 -15.565  1.00  0.00           C  
ATOM   1774  HZ  PHE A 110      14.035 -11.766 -16.079  1.00  0.00           H  
ATOM   1775  CE2 PHE A 110      13.462 -12.969 -14.386  1.00  0.00           C  
ATOM   1776  HE2 PHE A 110      12.781 -12.229 -13.994  1.00  0.00           H  
ATOM   1777  CD2 PHE A 110      13.622 -14.207 -13.736  1.00  0.00           C  
ATOM   1778  HD2 PHE A 110      13.055 -14.424 -12.843  1.00  0.00           H  
ATOM   1779  C   PHE A 110      15.099 -15.724 -11.231  1.00  0.00           C  
ATOM   1780  O   PHE A 110      15.643 -14.639 -11.008  1.00  0.00           O  
ATOM   1781  N   LEU A 111      14.111 -16.175 -10.449  1.00  0.00           N  
ATOM   1782  H   LEU A 111      13.665 -17.061 -10.677  1.00  0.00           H  
ATOM   1783  CA  LEU A 111      13.601 -15.428  -9.301  1.00  0.00           C  
ATOM   1784  HA  LEU A 111      13.509 -14.383  -9.596  1.00  0.00           H  
ATOM   1785  CB  LEU A 111      12.194 -15.927  -8.924  1.00  0.00           C  
ATOM   1786  HB2 LEU A 111      12.240 -17.011  -8.802  1.00  0.00           H  
ATOM   1787  HB3 LEU A 111      11.904 -15.496  -7.965  1.00  0.00           H  
ATOM   1788  CG  LEU A 111      11.116 -15.572  -9.975  1.00  0.00           C  
ATOM   1789  HG  LEU A 111      11.471 -15.826 -10.971  1.00  0.00           H  
ATOM   1790  CD1 LEU A 111       9.836 -16.357  -9.691  1.00  0.00           C  
ATOM   1791 HD11 LEU A 111      10.049 -17.426  -9.742  1.00  0.00           H  
ATOM   1792 HD12 LEU A 111       9.461 -16.122  -8.695  1.00  0.00           H  
ATOM   1793 HD13 LEU A 111       9.076 -16.119 -10.434  1.00  0.00           H  
ATOM   1794  CD2 LEU A 111      10.734 -14.087  -9.982  1.00  0.00           C  
ATOM   1795 HD21 LEU A 111      10.028 -13.900 -10.792  1.00  0.00           H  
ATOM   1796 HD22 LEU A 111      10.264 -13.823  -9.038  1.00  0.00           H  
ATOM   1797 HD23 LEU A 111      11.611 -13.466 -10.143  1.00  0.00           H  
ATOM   1798  C   LEU A 111      14.578 -15.421  -8.116  1.00  0.00           C  
ATOM   1799  O   LEU A 111      14.690 -14.377  -7.481  1.00  0.00           O  
ATOM   1800  N   GLU A 112      15.372 -16.468  -7.848  1.00  0.00           N  
ATOM   1801  H   GLU A 112      15.205 -17.357  -8.318  1.00  0.00           H  
ATOM   1802  CA  GLU A 112      16.463 -16.348  -6.860  1.00  0.00           C  
ATOM   1803  HA  GLU A 112      16.079 -15.708  -6.068  1.00  0.00           H  
ATOM   1804  CB  GLU A 112      16.802 -17.682  -6.169  1.00  0.00           C  
ATOM   1805  HB2 GLU A 112      15.870 -18.155  -5.856  1.00  0.00           H  
ATOM   1806  HB3 GLU A 112      17.296 -18.344  -6.880  1.00  0.00           H  
ATOM   1807  CG  GLU A 112      17.702 -17.515  -4.917  1.00  0.00           C  
ATOM   1808  HG2 GLU A 112      17.785 -18.485  -4.423  1.00  0.00           H  
ATOM   1809  HG3 GLU A 112      18.708 -17.236  -5.235  1.00  0.00           H  
ATOM   1810  CD  GLU A 112      17.176 -16.483  -3.894  1.00  0.00           C  
ATOM   1811  OE1 GLU A 112      17.953 -15.625  -3.401  1.00  0.00           O  
ATOM   1812  OE2 GLU A 112      15.960 -16.505  -3.603  1.00  0.00           O  
ATOM   1813  C   GLU A 112      17.714 -15.613  -7.390  1.00  0.00           C  
ATOM   1814  O   GLU A 112      18.388 -14.969  -6.584  1.00  0.00           O  
ATOM   1815  N   ARG A 113      17.991 -15.563  -8.712  1.00  0.00           N  
ATOM   1816  H   ARG A 113      17.441 -16.134  -9.351  1.00  0.00           H  
ATOM   1817  CA  ARG A 113      18.932 -14.557  -9.270  1.00  0.00           C  
ATOM   1818  HA  ARG A 113      19.911 -14.690  -8.816  1.00  0.00           H  
ATOM   1819  CB  ARG A 113      19.058 -14.618 -10.817  1.00  0.00           C  
ATOM   1820  HB2 ARG A 113      18.067 -14.669 -11.257  1.00  0.00           H  
ATOM   1821  HB3 ARG A 113      19.506 -13.683 -11.163  1.00  0.00           H  
ATOM   1822  CG  ARG A 113      19.889 -15.762 -11.416  1.00  0.00           C  
ATOM   1823  HG2 ARG A 113      19.463 -16.715 -11.114  1.00  0.00           H  
ATOM   1824  HG3 ARG A 113      19.815 -15.707 -12.504  1.00  0.00           H  
ATOM   1825  CD  ARG A 113      21.375 -15.707 -11.035  1.00  0.00           C  
ATOM   1826  HD2 ARG A 113      21.959 -15.490 -11.933  1.00  0.00           H  
ATOM   1827  HD3 ARG A 113      21.539 -14.903 -10.316  1.00  0.00           H  
ATOM   1828  NE  ARG A 113      21.804 -16.992 -10.459  1.00  0.00           N  
ATOM   1829  HE  ARG A 113      21.133 -17.744 -10.526  1.00  0.00           H  
ATOM   1830  CZ  ARG A 113      22.923 -17.242  -9.811  1.00  0.00           C  
ATOM   1831  NH1 ARG A 113      23.875 -16.353  -9.685  1.00  0.00           N  
ATOM   1832 HH11 ARG A 113      23.762 -15.478 -10.171  1.00  0.00           H  
ATOM   1833 HH12 ARG A 113      24.690 -16.532  -9.130  1.00  0.00           H  
ATOM   1834  NH2 ARG A 113      23.102 -18.420  -9.285  1.00  0.00           N  
ATOM   1835 HH21 ARG A 113      22.394 -19.124  -9.422  1.00  0.00           H  
ATOM   1836 HH22 ARG A 113      23.956 -18.647  -8.813  1.00  0.00           H  
ATOM   1837  C   ARG A 113      18.462 -13.158  -8.869  1.00  0.00           C  
ATOM   1838  O   ARG A 113      19.206 -12.420  -8.226  1.00  0.00           O  
ATOM   1839  N   LEU A 114      17.208 -12.835  -9.188  1.00  0.00           N  
ATOM   1840  H   LEU A 114      16.681 -13.520  -9.722  1.00  0.00           H  
ATOM   1841  CA  LEU A 114      16.596 -11.527  -8.943  1.00  0.00           C  
ATOM   1842  HA  LEU A 114      17.232 -10.769  -9.402  1.00  0.00           H  
ATOM   1843  CB  LEU A 114      15.231 -11.520  -9.658  1.00  0.00           C  
ATOM   1844  HB2 LEU A 114      15.394 -11.785 -10.704  1.00  0.00           H  
ATOM   1845  HB3 LEU A 114      14.611 -12.303  -9.220  1.00  0.00           H  
ATOM   1846  CG  LEU A 114      14.434 -10.203  -9.610  1.00  0.00           C  
ATOM   1847  HG  LEU A 114      14.152  -9.980  -8.581  1.00  0.00           H  
ATOM   1848  CD1 LEU A 114      15.198  -9.008 -10.192  1.00  0.00           C  
ATOM   1849 HD11 LEU A 114      14.549  -8.133 -10.221  1.00  0.00           H  
ATOM   1850 HD12 LEU A 114      16.056  -8.776  -9.562  1.00  0.00           H  
ATOM   1851 HD13 LEU A 114      15.541  -9.238 -11.202  1.00  0.00           H  
ATOM   1852  CD2 LEU A 114      13.169 -10.382 -10.451  1.00  0.00           C  
ATOM   1853 HD21 LEU A 114      12.547  -9.491 -10.376  1.00  0.00           H  
ATOM   1854 HD22 LEU A 114      13.431 -10.553 -11.496  1.00  0.00           H  
ATOM   1855 HD23 LEU A 114      12.602 -11.238 -10.090  1.00  0.00           H  
ATOM   1856  C   LEU A 114      16.488 -11.192  -7.443  1.00  0.00           C  
ATOM   1857  O   LEU A 114      16.764 -10.061  -7.050  1.00  0.00           O  
ATOM   1858  N   LYS A 115      16.153 -12.168  -6.589  1.00  0.00           N  
ATOM   1859  H   LYS A 115      15.858 -13.055  -6.988  1.00  0.00           H  
ATOM   1860  CA  LYS A 115      16.094 -12.016  -5.124  1.00  0.00           C  
ATOM   1861  HA  LYS A 115      15.580 -11.079  -4.911  1.00  0.00           H  
ATOM   1862  CB  LYS A 115      15.277 -13.176  -4.516  1.00  0.00           C  
ATOM   1863  HB2 LYS A 115      14.462 -13.411  -5.199  1.00  0.00           H  
ATOM   1864  HB3 LYS A 115      15.907 -14.058  -4.426  1.00  0.00           H  
ATOM   1865  CG  LYS A 115      14.643 -12.842  -3.154  1.00  0.00           C  
ATOM   1866  HG2 LYS A 115      15.409 -12.803  -2.378  1.00  0.00           H  
ATOM   1867  HG3 LYS A 115      14.184 -11.855  -3.225  1.00  0.00           H  
ATOM   1868  CD  LYS A 115      13.533 -13.841  -2.766  1.00  0.00           C  
ATOM   1869  HD2 LYS A 115      12.768 -13.300  -2.208  1.00  0.00           H  
ATOM   1870  HD3 LYS A 115      13.058 -14.226  -3.667  1.00  0.00           H  
ATOM   1871  CE  LYS A 115      14.000 -15.013  -1.895  1.00  0.00           C  
ATOM   1872  HE2 LYS A 115      15.094 -15.005  -1.845  1.00  0.00           H  
ATOM   1873  HE3 LYS A 115      13.599 -14.880  -0.887  1.00  0.00           H  
ATOM   1874  NZ  LYS A 115      13.572 -16.320  -2.449  1.00  0.00           N  
ATOM   1875  HZ1 LYS A 115      12.608 -16.326  -2.755  1.00  0.00           H  
ATOM   1876  HZ2 LYS A 115      14.208 -16.528  -3.227  1.00  0.00           H  
ATOM   1877  HZ3 LYS A 115      13.727 -17.059  -1.782  1.00  0.00           H  
ATOM   1878  C   LYS A 115      17.480 -11.883  -4.497  1.00  0.00           C  
ATOM   1879  O   LYS A 115      17.649 -11.068  -3.594  1.00  0.00           O  
ATOM   1880  N   THR A 116      18.485 -12.598  -5.007  1.00  0.00           N  
ATOM   1881  H   THR A 116      18.276 -13.282  -5.727  1.00  0.00           H  
ATOM   1882  CA  THR A 116      19.892 -12.410  -4.622  1.00  0.00           C  
ATOM   1883  HA  THR A 116      19.969 -12.483  -3.540  1.00  0.00           H  
ATOM   1884  CB  THR A 116      20.795 -13.500  -5.228  1.00  0.00           C  
ATOM   1885  HB  THR A 116      20.628 -13.566  -6.303  1.00  0.00           H  
ATOM   1886  CG2 THR A 116      22.285 -13.270  -4.979  1.00  0.00           C  
ATOM   1887 HG21 THR A 116      22.469 -13.116  -3.916  1.00  0.00           H  
ATOM   1888 HG22 THR A 116      22.846 -14.141  -5.319  1.00  0.00           H  
ATOM   1889 HG23 THR A 116      22.631 -12.400  -5.538  1.00  0.00           H  
ATOM   1890  OG1 THR A 116      20.487 -14.741  -4.635  1.00  0.00           O  
ATOM   1891  HG1 THR A 116      19.625 -15.019  -4.993  1.00  0.00           H  
ATOM   1892  C   THR A 116      20.376 -11.011  -4.992  1.00  0.00           C  
ATOM   1893  O   THR A 116      20.870 -10.303  -4.121  1.00  0.00           O  
ATOM   1894  N   ILE A 117      20.168 -10.573  -6.240  1.00  0.00           N  
ATOM   1895  H   ILE A 117      19.754 -11.212  -6.913  1.00  0.00           H  
ATOM   1896  CA  ILE A 117      20.544  -9.227  -6.710  1.00  0.00           C  
ATOM   1897  HA  ILE A 117      21.614  -9.086  -6.544  1.00  0.00           H  
ATOM   1898  CB  ILE A 117      20.277  -9.091  -8.229  1.00  0.00           C  
ATOM   1899  HB  ILE A 117      19.265  -9.447  -8.429  1.00  0.00           H  
ATOM   1900  CG2 ILE A 117      20.368  -7.627  -8.712  1.00  0.00           C  
ATOM   1901 HG21 ILE A 117      19.599  -7.017  -8.239  1.00  0.00           H  
ATOM   1902 HG22 ILE A 117      21.350  -7.215  -8.472  1.00  0.00           H  
ATOM   1903 HG23 ILE A 117      20.214  -7.568  -9.789  1.00  0.00           H  
ATOM   1904  CG1 ILE A 117      21.280  -9.966  -9.017  1.00  0.00           C  
ATOM   1905 HG12 ILE A 117      22.258  -9.482  -9.029  1.00  0.00           H  
ATOM   1906 HG13 ILE A 117      21.400 -10.930  -8.523  1.00  0.00           H  
ATOM   1907  CD1 ILE A 117      20.841 -10.253 -10.458  1.00  0.00           C  
ATOM   1908 HD11 ILE A 117      21.542 -10.950 -10.918  1.00  0.00           H  
ATOM   1909 HD12 ILE A 117      19.847 -10.701 -10.459  1.00  0.00           H  
ATOM   1910 HD13 ILE A 117      20.829  -9.336 -11.046  1.00  0.00           H  
ATOM   1911  C   ILE A 117      19.834  -8.140  -5.894  1.00  0.00           C  
ATOM   1912  O   ILE A 117      20.480  -7.186  -5.474  1.00  0.00           O  
ATOM   1913  N   MET A 118      18.540  -8.293  -5.592  1.00  0.00           N  
ATOM   1914  H   MET A 118      18.027  -9.066  -6.007  1.00  0.00           H  
ATOM   1915  CA  MET A 118      17.811  -7.346  -4.736  1.00  0.00           C  
ATOM   1916  HA  MET A 118      17.970  -6.340  -5.125  1.00  0.00           H  
ATOM   1917  CB  MET A 118      16.307  -7.648  -4.782  1.00  0.00           C  
ATOM   1918  HB2 MET A 118      16.143  -8.718  -4.647  1.00  0.00           H  
ATOM   1919  HB3 MET A 118      15.798  -7.112  -3.981  1.00  0.00           H  
ATOM   1920  CG  MET A 118      15.714  -7.194  -6.118  1.00  0.00           C  
ATOM   1921  HG2 MET A 118      16.346  -7.553  -6.930  1.00  0.00           H  
ATOM   1922  HG3 MET A 118      14.733  -7.649  -6.242  1.00  0.00           H  
ATOM   1923  SD  MET A 118      15.552  -5.393  -6.254  1.00  0.00           S  
ATOM   1924  CE  MET A 118      15.421  -5.258  -8.052  1.00  0.00           C  
ATOM   1925  HE1 MET A 118      16.268  -5.760  -8.518  1.00  0.00           H  
ATOM   1926  HE2 MET A 118      15.430  -4.210  -8.344  1.00  0.00           H  
ATOM   1927  HE3 MET A 118      14.494  -5.722  -8.381  1.00  0.00           H  
ATOM   1928  C   MET A 118      18.308  -7.324  -3.284  1.00  0.00           C  
ATOM   1929  O   MET A 118      18.288  -6.271  -2.657  1.00  0.00           O  
ATOM   1930  N   ARG A 119      18.781  -8.452  -2.744  1.00  0.00           N  
ATOM   1931  H   ARG A 119      18.744  -9.290  -3.313  1.00  0.00           H  
ATOM   1932  CA  ARG A 119      19.365  -8.569  -1.393  1.00  0.00           C  
ATOM   1933  HA  ARG A 119      18.739  -8.020  -0.691  1.00  0.00           H  
ATOM   1934  CB  ARG A 119      19.327 -10.065  -1.033  1.00  0.00           C  
ATOM   1935  HB2 ARG A 119      18.324 -10.428  -1.257  1.00  0.00           H  
ATOM   1936  HB3 ARG A 119      20.035 -10.602  -1.664  1.00  0.00           H  
ATOM   1937  CG  ARG A 119      19.600 -10.409   0.435  1.00  0.00           C  
ATOM   1938  HG2 ARG A 119      20.651 -10.234   0.671  1.00  0.00           H  
ATOM   1939  HG3 ARG A 119      18.987  -9.768   1.070  1.00  0.00           H  
ATOM   1940  CD  ARG A 119      19.230 -11.878   0.721  1.00  0.00           C  
ATOM   1941  HD2 ARG A 119      19.394 -12.071   1.783  1.00  0.00           H  
ATOM   1942  HD3 ARG A 119      18.164 -12.013   0.532  1.00  0.00           H  
ATOM   1943  NE  ARG A 119      20.029 -12.844  -0.070  1.00  0.00           N  
ATOM   1944  HE  ARG A 119      21.002 -12.918   0.180  1.00  0.00           H  
ATOM   1945  CZ  ARG A 119      19.613 -13.626  -1.061  1.00  0.00           C  
ATOM   1946  NH1 ARG A 119      18.396 -13.640  -1.512  1.00  0.00           N  
ATOM   1947 HH11 ARG A 119      17.714 -13.006  -1.157  1.00  0.00           H  
ATOM   1948 HH12 ARG A 119      18.157 -14.343  -2.227  1.00  0.00           H  
ATOM   1949  NH2 ARG A 119      20.428 -14.438  -1.663  1.00  0.00           N  
ATOM   1950 HH21 ARG A 119      21.382 -14.545  -1.385  1.00  0.00           H  
ATOM   1951 HH22 ARG A 119      20.082 -14.939  -2.483  1.00  0.00           H  
ATOM   1952  C   ARG A 119      20.768  -7.943  -1.312  1.00  0.00           C  
ATOM   1953  O   ARG A 119      21.093  -7.264  -0.336  1.00  0.00           O  
ATOM   1954  N   GLU A 120      21.566  -8.096  -2.367  1.00  0.00           N  
ATOM   1955  H   GLU A 120      21.247  -8.715  -3.108  1.00  0.00           H  
ATOM   1956  CA  GLU A 120      22.817  -7.355  -2.594  1.00  0.00           C  
ATOM   1957  HA  GLU A 120      23.502  -7.514  -1.757  1.00  0.00           H  
ATOM   1958  CB  GLU A 120      23.466  -7.871  -3.899  1.00  0.00           C  
ATOM   1959  HB2 GLU A 120      22.786  -8.550  -4.411  1.00  0.00           H  
ATOM   1960  HB3 GLU A 120      23.654  -7.047  -4.586  1.00  0.00           H  
ATOM   1961  CG  GLU A 120      24.776  -8.622  -3.643  1.00  0.00           C  
ATOM   1962  HG2 GLU A 120      24.628  -9.352  -2.846  1.00  0.00           H  
ATOM   1963  HG3 GLU A 120      25.046  -9.167  -4.550  1.00  0.00           H  
ATOM   1964  CD  GLU A 120      25.906  -7.652  -3.296  1.00  0.00           C  
ATOM   1965  OE1 GLU A 120      26.494  -7.750  -2.195  1.00  0.00           O  
ATOM   1966  OE2 GLU A 120      26.226  -6.760  -4.115  1.00  0.00           O  
ATOM   1967  C   GLU A 120      22.551  -5.843  -2.686  1.00  0.00           C  
ATOM   1968  O   GLU A 120      23.111  -5.048  -1.932  1.00  0.00           O  
ATOM   1969  N   LYS A 121      21.615  -5.437  -3.553  1.00  0.00           N  
ATOM   1970  H   LYS A 121      21.205  -6.134  -4.170  1.00  0.00           H  
ATOM   1971  CA  LYS A 121      21.278  -4.026  -3.766  1.00  0.00           C  
ATOM   1972  HA  LYS A 121      22.212  -3.515  -3.993  1.00  0.00           H  
ATOM   1973  CB  LYS A 121      20.314  -3.902  -4.961  1.00  0.00           C  
ATOM   1974  HB2 LYS A 121      20.709  -4.478  -5.799  1.00  0.00           H  
ATOM   1975  HB3 LYS A 121      19.349  -4.332  -4.691  1.00  0.00           H  
ATOM   1976  CG  LYS A 121      20.095  -2.455  -5.437  1.00  0.00           C  
ATOM   1977  HG2 LYS A 121      19.384  -2.471  -6.264  1.00  0.00           H  
ATOM   1978  HG3 LYS A 121      19.666  -1.861  -4.629  1.00  0.00           H  
ATOM   1979  CD  LYS A 121      21.400  -1.804  -5.920  1.00  0.00           C  
ATOM   1980  HD2 LYS A 121      22.094  -1.701  -5.088  1.00  0.00           H  
ATOM   1981  HD3 LYS A 121      21.858  -2.438  -6.684  1.00  0.00           H  
ATOM   1982  CE  LYS A 121      21.135  -0.419  -6.510  1.00  0.00           C  
ATOM   1983  HE2 LYS A 121      20.502  -0.544  -7.394  1.00  0.00           H  
ATOM   1984  HE3 LYS A 121      20.607   0.205  -5.784  1.00  0.00           H  
ATOM   1985  NZ  LYS A 121      22.403   0.218  -6.923  1.00  0.00           N  
ATOM   1986  HZ1 LYS A 121      22.223   0.894  -7.662  1.00  0.00           H  
ATOM   1987  HZ2 LYS A 121      22.951   0.588  -6.164  1.00  0.00           H  
ATOM   1988  HZ3 LYS A 121      22.945  -0.470  -7.456  1.00  0.00           H  
ATOM   1989  C   LYS A 121      20.724  -3.364  -2.504  1.00  0.00           C  
ATOM   1990  O   LYS A 121      21.127  -2.252  -2.192  1.00  0.00           O  
ATOM   1991  N   TYR A 122      19.854  -4.051  -1.761  1.00  0.00           N  
ATOM   1992  H   TYR A 122      19.520  -4.935  -2.125  1.00  0.00           H  
ATOM   1993  CA  TYR A 122      19.305  -3.599  -0.476  1.00  0.00           C  
ATOM   1994  HA  TYR A 122      18.823  -2.632  -0.614  1.00  0.00           H  
ATOM   1995  CB  TYR A 122      18.241  -4.612  -0.016  1.00  0.00           C  
ATOM   1996  HB2 TYR A 122      17.448  -4.648  -0.763  1.00  0.00           H  
ATOM   1997  HB3 TYR A 122      18.696  -5.602   0.026  1.00  0.00           H  
ATOM   1998  CG  TYR A 122      17.601  -4.310   1.323  1.00  0.00           C  
ATOM   1999  CD1 TYR A 122      17.827  -5.150   2.432  1.00  0.00           C  
ATOM   2000  HD1 TYR A 122      18.463  -6.019   2.337  1.00  0.00           H  
ATOM   2001  CE1 TYR A 122      17.255  -4.834   3.682  1.00  0.00           C  
ATOM   2002  HE1 TYR A 122      17.444  -5.450   4.549  1.00  0.00           H  
ATOM   2003  CZ  TYR A 122      16.463  -3.676   3.824  1.00  0.00           C  
ATOM   2004  OH  TYR A 122      15.959  -3.341   5.040  1.00  0.00           O  
ATOM   2005  HH  TYR A 122      15.871  -2.390   5.128  1.00  0.00           H  
ATOM   2006  CE2 TYR A 122      16.213  -2.854   2.706  1.00  0.00           C  
ATOM   2007  HE2 TYR A 122      15.613  -1.963   2.812  1.00  0.00           H  
ATOM   2008  CD2 TYR A 122      16.784  -3.173   1.461  1.00  0.00           C  
ATOM   2009  HD2 TYR A 122      16.631  -2.514   0.620  1.00  0.00           H  
ATOM   2010  C   TYR A 122      20.391  -3.401   0.590  1.00  0.00           C  
ATOM   2011  O   TYR A 122      20.480  -2.331   1.184  1.00  0.00           O  
ATOM   2012  N   SER A 123      21.251  -4.405   0.796  1.00  0.00           N  
ATOM   2013  H   SER A 123      21.178  -5.239   0.228  1.00  0.00           H  
ATOM   2014  CA  SER A 123      22.325  -4.321   1.796  1.00  0.00           C  
ATOM   2015  HA  SER A 123      21.887  -4.004   2.744  1.00  0.00           H  
ATOM   2016  CB  SER A 123      22.958  -5.697   2.032  1.00  0.00           C  
ATOM   2017  HB2 SER A 123      23.785  -5.589   2.738  1.00  0.00           H  
ATOM   2018  HB3 SER A 123      22.213  -6.364   2.473  1.00  0.00           H  
ATOM   2019  OG  SER A 123      23.440  -6.275   0.836  1.00  0.00           O  
ATOM   2020  HG  SER A 123      22.688  -6.652   0.353  1.00  0.00           H  
ATOM   2021  C   SER A 123      23.385  -3.272   1.445  1.00  0.00           C  
ATOM   2022  O   SER A 123      23.915  -2.634   2.353  1.00  0.00           O  
ATOM   2023  N   LYS A 124      23.666  -3.025   0.156  1.00  0.00           N  
ATOM   2024  H   LYS A 124      23.287  -3.653  -0.547  1.00  0.00           H  
ATOM   2025  CA  LYS A 124      24.550  -1.924  -0.267  1.00  0.00           C  
ATOM   2026  HA  LYS A 124      25.351  -1.830   0.468  1.00  0.00           H  
ATOM   2027  CB  LYS A 124      25.191  -2.243  -1.626  1.00  0.00           C  
ATOM   2028  HB2 LYS A 124      24.428  -2.556  -2.341  1.00  0.00           H  
ATOM   2029  HB3 LYS A 124      25.660  -1.330  -2.000  1.00  0.00           H  
ATOM   2030  CG  LYS A 124      26.272  -3.330  -1.489  1.00  0.00           C  
ATOM   2031  HG2 LYS A 124      26.902  -3.094  -0.630  1.00  0.00           H  
ATOM   2032  HG3 LYS A 124      25.803  -4.301  -1.324  1.00  0.00           H  
ATOM   2033  CD  LYS A 124      27.160  -3.385  -2.740  1.00  0.00           C  
ATOM   2034  HD2 LYS A 124      26.588  -3.767  -3.589  1.00  0.00           H  
ATOM   2035  HD3 LYS A 124      27.492  -2.373  -2.973  1.00  0.00           H  
ATOM   2036  CE  LYS A 124      28.414  -4.240  -2.517  1.00  0.00           C  
ATOM   2037  HE2 LYS A 124      29.140  -3.980  -3.291  1.00  0.00           H  
ATOM   2038  HE3 LYS A 124      28.851  -3.989  -1.548  1.00  0.00           H  
ATOM   2039  NZ  LYS A 124      28.128  -5.689  -2.591  1.00  0.00           N  
ATOM   2040  HZ1 LYS A 124      27.605  -5.937  -3.438  1.00  0.00           H  
ATOM   2041  HZ2 LYS A 124      28.945  -6.275  -2.559  1.00  0.00           H  
ATOM   2042  HZ3 LYS A 124      27.473  -6.040  -1.890  1.00  0.00           H  
ATOM   2043  C   LYS A 124      23.886  -0.541  -0.272  1.00  0.00           C  
ATOM   2044  O   LYS A 124      24.563   0.442   0.013  1.00  0.00           O  
ATOM   2045  N   CYS A 125      22.598  -0.424  -0.587  1.00  0.00           N  
ATOM   2046  H   CYS A 125      22.081  -1.264  -0.812  1.00  0.00           H  
ATOM   2047  CA  CYS A 125      21.881   0.858  -0.592  1.00  0.00           C  
ATOM   2048  HA  CYS A 125      22.593   1.662  -0.790  1.00  0.00           H  
ATOM   2049  CB  CYS A 125      20.847   0.889  -1.729  1.00  0.00           C  
ATOM   2050  HB2 CYS A 125      20.092   0.117  -1.563  1.00  0.00           H  
ATOM   2051  HB3 CYS A 125      20.358   1.864  -1.740  1.00  0.00           H  
ATOM   2052  SG  CYS A 125      21.679   0.612  -3.317  1.00  0.00           S  
ATOM   2053  HG  CYS A 125      21.872  -0.695  -3.068  1.00  0.00           H  
ATOM   2054  C   CYS A 125      21.271   1.154   0.786  1.00  0.00           C  
ATOM   2055  O   CYS A 125      20.049   1.098   0.944  1.00  0.00           O  
ATOM   2056  N   SER A 126      22.133   1.463   1.766  1.00  0.00           N  
ATOM   2057  H   SER A 126      23.114   1.491   1.520  1.00  0.00           H  
ATOM   2058  CA  SER A 126      21.756   1.884   3.135  1.00  0.00           C  
ATOM   2059  HA  SER A 126      21.230   1.067   3.628  1.00  0.00           H  
ATOM   2060  CB  SER A 126      23.003   2.214   3.954  1.00  0.00           C  
ATOM   2061  HB2 SER A 126      23.576   3.000   3.456  1.00  0.00           H  
ATOM   2062  HB3 SER A 126      22.704   2.574   4.942  1.00  0.00           H  
ATOM   2063  OG  SER A 126      23.795   1.054   4.101  1.00  0.00           O  
ATOM   2064  HG  SER A 126      23.534   0.410   3.434  1.00  0.00           H  
ATOM   2065  C   SER A 126      20.798   3.077   3.172  1.00  0.00           C  
ATOM   2066  O   SER A 126      19.978   3.128   4.117  1.00  0.00           O  
ATOM   2067  OXT SER A 126      20.746   3.876   2.210  1.00  0.00           O  
TER    2068      SER   126                                                      
ATOM   2068  N   MET B 127     -26.545  26.301 -19.514  1.00  0.00           N  
ATOM   2069  H1  MET B 127     -27.468  26.403 -19.115  1.00  0.00           H  
ATOM   2070  H2  MET B 127     -26.219  25.352 -19.378  1.00  0.00           H  
ATOM   2071  H3  MET B 127     -26.579  26.467 -20.512  1.00  0.00           H  
ATOM   2072  CA  MET B 127     -25.586  27.241 -18.882  1.00  0.00           C  
ATOM   2073  HA  MET B 127     -25.940  28.260 -19.032  1.00  0.00           H  
ATOM   2074  CB  MET B 127     -25.510  26.971 -17.367  1.00  0.00           C  
ATOM   2075  HB2 MET B 127     -26.514  27.075 -16.954  1.00  0.00           H  
ATOM   2076  HB3 MET B 127     -25.180  25.944 -17.203  1.00  0.00           H  
ATOM   2077  CG  MET B 127     -24.575  27.908 -16.593  1.00  0.00           C  
ATOM   2078  HG2 MET B 127     -23.553  27.723 -16.917  1.00  0.00           H  
ATOM   2079  HG3 MET B 127     -24.827  28.946 -16.815  1.00  0.00           H  
ATOM   2080  SD  MET B 127     -24.596  27.675 -14.800  1.00  0.00           S  
ATOM   2081  CE  MET B 127     -26.139  28.510 -14.337  1.00  0.00           C  
ATOM   2082  HE1 MET B 127     -26.102  29.553 -14.650  1.00  0.00           H  
ATOM   2083  HE2 MET B 127     -26.990  28.014 -14.801  1.00  0.00           H  
ATOM   2084  HE3 MET B 127     -26.255  28.470 -13.253  1.00  0.00           H  
ATOM   2085  C   MET B 127     -24.237  27.116 -19.593  1.00  0.00           C  
ATOM   2086  O   MET B 127     -24.054  26.138 -20.306  1.00  0.00           O  
ATOM   2087  N   HIE B 128     -23.338  28.096 -19.458  1.00  0.00           N  
ATOM   2088  H   HIE B 128     -23.541  28.866 -18.837  1.00  0.00           H  
ATOM   2089  CA  HIE B 128     -21.945  28.018 -19.929  1.00  0.00           C  
ATOM   2090  HA  HIE B 128     -21.828  27.182 -20.624  1.00  0.00           H  
ATOM   2091  CB  HIE B 128     -21.599  29.317 -20.679  1.00  0.00           C  
ATOM   2092  HB2 HIE B 128     -21.731  30.164 -20.005  1.00  0.00           H  
ATOM   2093  HB3 HIE B 128     -22.295  29.443 -21.509  1.00  0.00           H  
ATOM   2094  CG  HIE B 128     -20.192  29.382 -21.223  1.00  0.00           C  
ATOM   2095  ND1 HIE B 128     -19.038  29.509 -20.449  1.00  0.00           N  
ATOM   2096  CE1 HIE B 128     -18.016  29.577 -21.317  1.00  0.00           C  
ATOM   2097  HE1 HIE B 128     -16.975  29.690 -21.038  1.00  0.00           H  
ATOM   2098  NE2 HIE B 128     -18.469  29.498 -22.579  1.00  0.00           N  
ATOM   2099  HE2 HIE B 128     -17.892  29.540 -23.410  1.00  0.00           H  
ATOM   2100  CD2 HIE B 128     -19.841  29.378 -22.541  1.00  0.00           C  
ATOM   2101  HD2 HIE B 128     -20.512  29.316 -23.387  1.00  0.00           H  
ATOM   2102  C   HIE B 128     -20.996  27.770 -18.744  1.00  0.00           C  
ATOM   2103  O   HIE B 128     -21.197  28.357 -17.680  1.00  0.00           O  
ATOM   2104  N   HIE B 129     -19.971  26.934 -18.940  1.00  0.00           N  
ATOM   2105  H   HIE B 129     -19.932  26.457 -19.831  1.00  0.00           H  
ATOM   2106  CA  HIE B 129     -19.002  26.476 -17.929  1.00  0.00           C  
ATOM   2107  HA  HIE B 129     -19.525  25.820 -17.231  1.00  0.00           H  
ATOM   2108  CB  HIE B 129     -17.928  25.655 -18.660  1.00  0.00           C  
ATOM   2109  HB2 HIE B 129     -17.244  26.331 -19.174  1.00  0.00           H  
ATOM   2110  HB3 HIE B 129     -18.392  25.030 -19.419  1.00  0.00           H  
ATOM   2111  CG  HIE B 129     -17.134  24.737 -17.771  1.00  0.00           C  
ATOM   2112  ND1 HIE B 129     -15.744  24.645 -17.756  1.00  0.00           N  
ATOM   2113  CE1 HIE B 129     -15.455  23.649 -16.900  1.00  0.00           C  
ATOM   2114  HE1 HIE B 129     -14.454  23.318 -16.660  1.00  0.00           H  
ATOM   2115  NE2 HIE B 129     -16.583  23.098 -16.419  1.00  0.00           N  
ATOM   2116  HE2 HIE B 129     -16.646  22.283 -15.811  1.00  0.00           H  
ATOM   2117  CD2 HIE B 129     -17.653  23.775 -16.954  1.00  0.00           C  
ATOM   2118  HD2 HIE B 129     -18.698  23.565 -16.778  1.00  0.00           H  
ATOM   2119  C   HIE B 129     -18.332  27.584 -17.094  1.00  0.00           C  
ATOM   2120  O   HIE B 129     -17.978  27.352 -15.937  1.00  0.00           O  
ATOM   2121  N   HIE B 130     -18.223  28.811 -17.619  1.00  0.00           N  
ATOM   2122  H   HIE B 130     -18.542  28.955 -18.572  1.00  0.00           H  
ATOM   2123  CA  HIE B 130     -17.735  29.976 -16.864  1.00  0.00           C  
ATOM   2124  HA  HIE B 130     -16.696  29.806 -16.576  1.00  0.00           H  
ATOM   2125  CB  HIE B 130     -17.766  31.230 -17.748  1.00  0.00           C  
ATOM   2126  HB2 HIE B 130     -18.795  31.461 -18.030  1.00  0.00           H  
ATOM   2127  HB3 HIE B 130     -17.193  31.042 -18.656  1.00  0.00           H  
ATOM   2128  CG  HIE B 130     -17.160  32.423 -17.053  1.00  0.00           C  
ATOM   2129  ND1 HIE B 130     -15.794  32.613 -16.852  1.00  0.00           N  
ATOM   2130  CE1 HIE B 130     -15.678  33.748 -16.149  1.00  0.00           C  
ATOM   2131  HE1 HIE B 130     -14.737  34.182 -15.836  1.00  0.00           H  
ATOM   2132  NE2 HIE B 130     -16.891  34.262 -15.882  1.00  0.00           N  
ATOM   2133  HE2 HIE B 130     -17.064  35.105 -15.351  1.00  0.00           H  
ATOM   2134  CD2 HIE B 130     -17.843  33.433 -16.439  1.00  0.00           C  
ATOM   2135  HD2 HIE B 130     -18.918  33.539 -16.379  1.00  0.00           H  
ATOM   2136  C   HIE B 130     -18.533  30.216 -15.575  1.00  0.00           C  
ATOM   2137  O   HIE B 130     -17.937  30.457 -14.530  1.00  0.00           O  
ATOM   2138  N   HIE B 131     -19.857  30.044 -15.625  1.00  0.00           N  
ATOM   2139  H   HIE B 131     -20.260  29.752 -16.506  1.00  0.00           H  
ATOM   2140  CA  HIE B 131     -20.774  30.204 -14.485  1.00  0.00           C  
ATOM   2141  HA  HIE B 131     -20.431  31.025 -13.852  1.00  0.00           H  
ATOM   2142  CB  HIE B 131     -22.162  30.570 -15.026  1.00  0.00           C  
ATOM   2143  HB2 HIE B 131     -22.853  30.679 -14.188  1.00  0.00           H  
ATOM   2144  HB3 HIE B 131     -22.527  29.760 -15.656  1.00  0.00           H  
ATOM   2145  CG  HIE B 131     -22.182  31.854 -15.812  1.00  0.00           C  
ATOM   2146  ND1 HIE B 131     -22.148  33.129 -15.255  1.00  0.00           N  
ATOM   2147  CE1 HIE B 131     -22.182  33.988 -16.280  1.00  0.00           C  
ATOM   2148  HE1 HIE B 131     -22.184  35.066 -16.175  1.00  0.00           H  
ATOM   2149  NE2 HIE B 131     -22.218  33.321 -17.447  1.00  0.00           N  
ATOM   2150  HE2 HIE B 131     -22.248  33.755 -18.360  1.00  0.00           H  
ATOM   2151  CD2 HIE B 131     -22.214  31.969 -17.172  1.00  0.00           C  
ATOM   2152  HD2 HIE B 131     -22.224  31.154 -17.878  1.00  0.00           H  
ATOM   2153  C   HIE B 131     -20.885  28.970 -13.576  1.00  0.00           C  
ATOM   2154  O   HIE B 131     -21.476  29.062 -12.506  1.00  0.00           O  
ATOM   2155  N   HIE B 132     -20.353  27.813 -13.989  1.00  0.00           N  
ATOM   2156  H   HIE B 132     -19.830  27.800 -14.850  1.00  0.00           H  
ATOM   2157  CA  HIE B 132     -20.411  26.577 -13.193  1.00  0.00           C  
ATOM   2158  HA  HIE B 132     -21.427  26.475 -12.804  1.00  0.00           H  
ATOM   2159  CB  HIE B 132     -20.122  25.369 -14.098  1.00  0.00           C  
ATOM   2160  HB2 HIE B 132     -19.056  25.325 -14.323  1.00  0.00           H  
ATOM   2161  HB3 HIE B 132     -20.665  25.486 -15.036  1.00  0.00           H  
ATOM   2162  CG  HIE B 132     -20.548  24.063 -13.485  1.00  0.00           C  
ATOM   2163  ND1 HIE B 132     -19.714  23.159 -12.826  1.00  0.00           N  
ATOM   2164  CE1 HIE B 132     -20.521  22.201 -12.344  1.00  0.00           C  
ATOM   2165  HE1 HIE B 132     -20.196  21.339 -11.774  1.00  0.00           H  
ATOM   2166  NE2 HIE B 132     -21.796  22.471 -12.657  1.00  0.00           N  
ATOM   2167  HE2 HIE B 132     -22.611  21.919 -12.350  1.00  0.00           H  
ATOM   2168  CD2 HIE B 132     -21.839  23.644 -13.368  1.00  0.00           C  
ATOM   2169  HD2 HIE B 132     -22.726  24.153 -13.716  1.00  0.00           H  
ATOM   2170  C   HIE B 132     -19.482  26.634 -11.967  1.00  0.00           C  
ATOM   2171  O   HIE B 132     -18.599  27.493 -11.892  1.00  0.00           O  
ATOM   2172  N   HIE B 133     -19.664  25.734 -11.003  1.00  0.00           N  
ATOM   2173  H   HIE B 133     -20.331  24.990 -11.157  1.00  0.00           H  
ATOM   2174  CA  HIE B 133     -18.956  25.761  -9.718  1.00  0.00           C  
ATOM   2175  HA  HIE B 133     -19.213  26.697  -9.221  1.00  0.00           H  
ATOM   2176  CB  HIE B 133     -19.460  24.622  -8.825  1.00  0.00           C  
ATOM   2177  HB2 HIE B 133     -19.036  24.726  -7.826  1.00  0.00           H  
ATOM   2178  HB3 HIE B 133     -19.144  23.666  -9.245  1.00  0.00           H  
ATOM   2179  CG  HIE B 133     -20.955  24.621  -8.694  1.00  0.00           C  
ATOM   2180  ND1 HIE B 133     -21.711  25.603  -8.053  1.00  0.00           N  
ATOM   2181  CE1 HIE B 133     -22.993  25.229  -8.206  1.00  0.00           C  
ATOM   2182  HE1 HIE B 133     -23.846  25.761  -7.809  1.00  0.00           H  
ATOM   2183  NE2 HIE B 133     -23.065  24.102  -8.936  1.00  0.00           N  
ATOM   2184  HE2 HIE B 133     -23.921  23.615  -9.232  1.00  0.00           H  
ATOM   2185  CD2 HIE B 133     -21.792  23.708  -9.258  1.00  0.00           C  
ATOM   2186  HD2 HIE B 133     -21.512  22.848  -9.846  1.00  0.00           H  
ATOM   2187  C   HIE B 133     -17.433  25.715  -9.892  1.00  0.00           C  
ATOM   2188  O   HIE B 133     -16.904  25.017 -10.757  1.00  0.00           O  
ATOM   2189  N   LYS B 134     -16.709  26.481  -9.071  1.00  0.00           N  
ATOM   2190  H   LYS B 134     -17.203  27.010  -8.367  1.00  0.00           H  
ATOM   2191  CA  LYS B 134     -15.239  26.557  -9.091  1.00  0.00           C  
ATOM   2192  HA  LYS B 134     -14.862  25.975  -9.931  1.00  0.00           H  
ATOM   2193  CB  LYS B 134     -14.788  28.019  -9.263  1.00  0.00           C  
ATOM   2194  HB2 LYS B 134     -15.141  28.599  -8.409  1.00  0.00           H  
ATOM   2195  HB3 LYS B 134     -13.698  28.061  -9.259  1.00  0.00           H  
ATOM   2196  CG  LYS B 134     -15.306  28.693 -10.549  1.00  0.00           C  
ATOM   2197  HG2 LYS B 134     -16.396  28.660 -10.568  1.00  0.00           H  
ATOM   2198  HG3 LYS B 134     -15.008  29.742 -10.520  1.00  0.00           H  
ATOM   2199  CD  LYS B 134     -14.745  28.066 -11.838  1.00  0.00           C  
ATOM   2200  HD2 LYS B 134     -13.658  28.155 -11.823  1.00  0.00           H  
ATOM   2201  HD3 LYS B 134     -15.008  27.010 -11.894  1.00  0.00           H  
ATOM   2202  CE  LYS B 134     -15.279  28.794 -13.078  1.00  0.00           C  
ATOM   2203  HE2 LYS B 134     -15.393  29.855 -12.836  1.00  0.00           H  
ATOM   2204  HE3 LYS B 134     -14.551  28.710 -13.889  1.00  0.00           H  
ATOM   2205  NZ  LYS B 134     -16.579  28.245 -13.522  1.00  0.00           N  
ATOM   2206  HZ1 LYS B 134     -16.504  27.346 -13.980  1.00  0.00           H  
ATOM   2207  HZ2 LYS B 134     -17.221  28.133 -12.739  1.00  0.00           H  
ATOM   2208  HZ3 LYS B 134     -17.042  28.892 -14.152  1.00  0.00           H  
ATOM   2209  C   LYS B 134     -14.650  25.914  -7.838  1.00  0.00           C  
ATOM   2210  O   LYS B 134     -15.313  25.862  -6.808  1.00  0.00           O  
ATOM   2211  N   VAL B 135     -13.417  25.427  -7.925  1.00  0.00           N  
ATOM   2212  H   VAL B 135     -12.909  25.560  -8.784  1.00  0.00           H  
ATOM   2213  CA  VAL B 135     -12.663  24.925  -6.765  1.00  0.00           C  
ATOM   2214  HA  VAL B 135     -13.312  24.267  -6.186  1.00  0.00           H  
ATOM   2215  CB  VAL B 135     -11.452  24.090  -7.231  1.00  0.00           C  
ATOM   2216  HB  VAL B 135     -10.832  24.700  -7.889  1.00  0.00           H  
ATOM   2217  CG1 VAL B 135     -10.580  23.598  -6.074  1.00  0.00           C  
ATOM   2218 HG11 VAL B 135     -10.122  24.440  -5.554  1.00  0.00           H  
ATOM   2219 HG12 VAL B 135     -11.174  23.005  -5.376  1.00  0.00           H  
ATOM   2220 HG13 VAL B 135      -9.775  22.983  -6.472  1.00  0.00           H  
ATOM   2221  CG2 VAL B 135     -11.910  22.845  -8.007  1.00  0.00           C  
ATOM   2222 HG21 VAL B 135     -11.044  22.248  -8.296  1.00  0.00           H  
ATOM   2223 HG22 VAL B 135     -12.572  22.237  -7.390  1.00  0.00           H  
ATOM   2224 HG23 VAL B 135     -12.429  23.139  -8.916  1.00  0.00           H  
ATOM   2225  C   VAL B 135     -12.253  26.100  -5.860  1.00  0.00           C  
ATOM   2226  O   VAL B 135     -11.935  27.178  -6.355  1.00  0.00           O  
ATOM   2227  N   LEU B 136     -12.281  25.887  -4.541  1.00  0.00           N  
ATOM   2228  H   LEU B 136     -12.604  24.972  -4.244  1.00  0.00           H  
ATOM   2229  CA  LEU B 136     -11.876  26.845  -3.495  1.00  0.00           C  
ATOM   2230  HA  LEU B 136     -11.604  27.796  -3.959  1.00  0.00           H  
ATOM   2231  CB  LEU B 136     -13.097  27.071  -2.581  1.00  0.00           C  
ATOM   2232  HB2 LEU B 136     -13.895  27.485  -3.191  1.00  0.00           H  
ATOM   2233  HB3 LEU B 136     -13.429  26.102  -2.207  1.00  0.00           H  
ATOM   2234  CG  LEU B 136     -12.882  28.002  -1.371  1.00  0.00           C  
ATOM   2235  HG  LEU B 136     -12.052  27.636  -0.768  1.00  0.00           H  
ATOM   2236  CD1 LEU B 136     -12.602  29.443  -1.795  1.00  0.00           C  
ATOM   2237 HD11 LEU B 136     -13.415  29.827  -2.414  1.00  0.00           H  
ATOM   2238 HD12 LEU B 136     -12.488  30.076  -0.916  1.00  0.00           H  
ATOM   2239 HD13 LEU B 136     -11.673  29.487  -2.364  1.00  0.00           H  
ATOM   2240  CD2 LEU B 136     -14.124  27.997  -0.480  1.00  0.00           C  
ATOM   2241 HD21 LEU B 136     -13.954  28.636   0.386  1.00  0.00           H  
ATOM   2242 HD22 LEU B 136     -14.985  28.369  -1.036  1.00  0.00           H  
ATOM   2243 HD23 LEU B 136     -14.334  26.985  -0.137  1.00  0.00           H  
ATOM   2244  C   LEU B 136     -10.648  26.365  -2.696  1.00  0.00           C  
ATOM   2245  O   LEU B 136      -9.901  27.167  -2.144  1.00  0.00           O  
ATOM   2246  N   GLN B 137     -10.441  25.049  -2.630  1.00  0.00           N  
ATOM   2247  H   GLN B 137     -11.097  24.444  -3.105  1.00  0.00           H  
ATOM   2248  CA  GLN B 137      -9.267  24.403  -2.040  1.00  0.00           C  
ATOM   2249  HA  GLN B 137      -8.398  25.047  -2.190  1.00  0.00           H  
ATOM   2250  CB  GLN B 137      -9.488  24.201  -0.528  1.00  0.00           C  
ATOM   2251  HB2 GLN B 137      -9.757  25.160  -0.082  1.00  0.00           H  
ATOM   2252  HB3 GLN B 137     -10.311  23.504  -0.372  1.00  0.00           H  
ATOM   2253  CG  GLN B 137      -8.238  23.662   0.185  1.00  0.00           C  
ATOM   2254  HG2 GLN B 137      -8.001  22.670  -0.199  1.00  0.00           H  
ATOM   2255  HG3 GLN B 137      -7.401  24.325  -0.039  1.00  0.00           H  
ATOM   2256  CD  GLN B 137      -8.376  23.569   1.708  1.00  0.00           C  
ATOM   2257  OE1 GLN B 137      -9.440  23.684   2.311  1.00  0.00           O  
ATOM   2258  NE2 GLN B 137      -7.286  23.354   2.410  1.00  0.00           N  
ATOM   2259 HE21 GLN B 137      -7.371  23.278   3.406  1.00  0.00           H  
ATOM   2260 HE22 GLN B 137      -6.403  23.238   1.940  1.00  0.00           H  
ATOM   2261  C   GLN B 137      -9.047  23.086  -2.790  1.00  0.00           C  
ATOM   2262  O   GLN B 137     -10.002  22.326  -2.938  1.00  0.00           O  
ATOM   2263  N   GLU B 138      -7.842  22.857  -3.319  1.00  0.00           N  
ATOM   2264  H   GLU B 138      -7.100  23.517  -3.150  1.00  0.00           H  
ATOM   2265  CA  GLU B 138      -7.583  21.846  -4.363  1.00  0.00           C  
ATOM   2266  HA  GLU B 138      -8.352  21.987  -5.113  1.00  0.00           H  
ATOM   2267  CB  GLU B 138      -6.235  22.130  -5.052  1.00  0.00           C  
ATOM   2268  HB2 GLU B 138      -5.445  22.188  -4.302  1.00  0.00           H  
ATOM   2269  HB3 GLU B 138      -6.010  21.303  -5.726  1.00  0.00           H  
ATOM   2270  CG  GLU B 138      -6.271  23.439  -5.862  1.00  0.00           C  
ATOM   2271  HG2 GLU B 138      -7.137  23.411  -6.528  1.00  0.00           H  
ATOM   2272  HG3 GLU B 138      -6.405  24.278  -5.176  1.00  0.00           H  
ATOM   2273  CD  GLU B 138      -5.009  23.652  -6.715  1.00  0.00           C  
ATOM   2274  OE1 GLU B 138      -4.580  22.678  -7.383  1.00  0.00           O  
ATOM   2275  OE2 GLU B 138      -4.513  24.800  -6.726  1.00  0.00           O  
ATOM   2276  C   GLU B 138      -7.662  20.366  -3.905  1.00  0.00           C  
ATOM   2277  O   GLU B 138      -7.435  20.080  -2.725  1.00  0.00           O  
ATOM   2278  N   PRO B 139      -7.948  19.422  -4.835  1.00  0.00           N  
ATOM   2279  CD  PRO B 139      -8.440  19.670  -6.187  1.00  0.00           C  
ATOM   2280  HD2 PRO B 139      -7.596  19.837  -6.851  1.00  0.00           H  
ATOM   2281  HD3 PRO B 139      -9.127  20.513  -6.232  1.00  0.00           H  
ATOM   2282  CG  PRO B 139      -9.194  18.412  -6.605  1.00  0.00           C  
ATOM   2283  HG2 PRO B 139      -9.190  18.276  -7.685  1.00  0.00           H  
ATOM   2284  HG3 PRO B 139     -10.217  18.457  -6.235  1.00  0.00           H  
ATOM   2285  CB  PRO B 139      -8.425  17.313  -5.884  1.00  0.00           C  
ATOM   2286  HB2 PRO B 139      -7.559  17.031  -6.479  1.00  0.00           H  
ATOM   2287  HB3 PRO B 139      -9.062  16.449  -5.706  1.00  0.00           H  
ATOM   2288  CA  PRO B 139      -7.990  17.979  -4.570  1.00  0.00           C  
ATOM   2289  HA  PRO B 139      -8.770  17.794  -3.842  1.00  0.00           H  
ATOM   2290  C   PRO B 139      -6.689  17.399  -3.994  1.00  0.00           C  
ATOM   2291  O   PRO B 139      -5.739  17.070  -4.706  1.00  0.00           O  
ATOM   2292  N   THR B 140      -6.673  17.227  -2.673  1.00  0.00           N  
ATOM   2293  H   THR B 140      -7.517  17.496  -2.168  1.00  0.00           H  
ATOM   2294  CA  THR B 140      -5.620  16.511  -1.935  1.00  0.00           C  
ATOM   2295  HA  THR B 140      -4.683  16.581  -2.488  1.00  0.00           H  
ATOM   2296  CB  THR B 140      -5.408  17.191  -0.575  1.00  0.00           C  
ATOM   2297  HB  THR B 140      -6.351  17.199  -0.026  1.00  0.00           H  
ATOM   2298  CG2 THR B 140      -4.338  16.521   0.288  1.00  0.00           C  
ATOM   2299 HG21 THR B 140      -4.151  17.137   1.168  1.00  0.00           H  
ATOM   2300 HG22 THR B 140      -4.682  15.541   0.618  1.00  0.00           H  
ATOM   2301 HG23 THR B 140      -3.414  16.418  -0.279  1.00  0.00           H  
ATOM   2302  OG1 THR B 140      -4.996  18.525  -0.794  1.00  0.00           O  
ATOM   2303  HG1 THR B 140      -5.652  18.936  -1.373  1.00  0.00           H  
ATOM   2304  C   THR B 140      -6.000  15.028  -1.814  1.00  0.00           C  
ATOM   2305  O   THR B 140      -7.189  14.717  -1.753  1.00  0.00           O  
ATOM   2306  N   CYS B 141      -5.038  14.091  -1.812  1.00  0.00           N  
ATOM   2307  H   CYS B 141      -4.071  14.380  -1.836  1.00  0.00           H  
ATOM   2308  CA  CYS B 141      -5.313  12.645  -1.880  1.00  0.00           C  
ATOM   2309  HA  CYS B 141      -6.308  12.458  -1.486  1.00  0.00           H  
ATOM   2310  CB  CYS B 141      -5.302  12.225  -3.361  1.00  0.00           C  
ATOM   2311  HB2 CYS B 141      -6.012  12.840  -3.913  1.00  0.00           H  
ATOM   2312  HB3 CYS B 141      -4.306  12.384  -3.779  1.00  0.00           H  
ATOM   2313  SG  CYS B 141      -5.759  10.478  -3.564  1.00  0.00           S  
ATOM   2314  HG  CYS B 141      -4.562   9.969  -3.233  1.00  0.00           H  
ATOM   2315  C   CYS B 141      -4.333  11.808  -1.036  1.00  0.00           C  
ATOM   2316  O   CYS B 141      -3.124  11.970  -1.173  1.00  0.00           O  
ATOM   2317  N   VAL B 142      -4.845  10.898  -0.196  1.00  0.00           N  
ATOM   2318  H   VAL B 142      -5.858  10.804  -0.174  1.00  0.00           H  
ATOM   2319  CA  VAL B 142      -4.067  10.006   0.695  1.00  0.00           C  
ATOM   2320  HA  VAL B 142      -3.020  10.077   0.410  1.00  0.00           H  
ATOM   2321  CB  VAL B 142      -4.170  10.427   2.178  1.00  0.00           C  
ATOM   2322  HB  VAL B 142      -3.602   9.711   2.771  1.00  0.00           H  
ATOM   2323  CG1 VAL B 142      -3.563  11.812   2.433  1.00  0.00           C  
ATOM   2324 HG11 VAL B 142      -4.133  12.582   1.914  1.00  0.00           H  
ATOM   2325 HG12 VAL B 142      -3.563  12.022   3.502  1.00  0.00           H  
ATOM   2326 HG13 VAL B 142      -2.534  11.832   2.075  1.00  0.00           H  
ATOM   2327  CG2 VAL B 142      -5.610  10.413   2.713  1.00  0.00           C  
ATOM   2328 HG21 VAL B 142      -6.227  11.125   2.163  1.00  0.00           H  
ATOM   2329 HG22 VAL B 142      -6.041   9.417   2.612  1.00  0.00           H  
ATOM   2330 HG23 VAL B 142      -5.612  10.684   3.768  1.00  0.00           H  
ATOM   2331  C   VAL B 142      -4.469   8.534   0.536  1.00  0.00           C  
ATOM   2332  O   VAL B 142      -5.614   8.233   0.212  1.00  0.00           O  
ATOM   2333  N   SER B 143      -3.550   7.594   0.768  1.00  0.00           N  
ATOM   2334  H   SER B 143      -2.637   7.898   1.096  1.00  0.00           H  
ATOM   2335  CA  SER B 143      -3.765   6.148   0.576  1.00  0.00           C  
ATOM   2336  HA  SER B 143      -4.668   5.995  -0.004  1.00  0.00           H  
ATOM   2337  CB  SER B 143      -2.605   5.563  -0.226  1.00  0.00           C  
ATOM   2338  HB2 SER B 143      -2.473   6.149  -1.133  1.00  0.00           H  
ATOM   2339  HB3 SER B 143      -1.684   5.609   0.359  1.00  0.00           H  
ATOM   2340  OG  SER B 143      -2.888   4.222  -0.571  1.00  0.00           O  
ATOM   2341  HG  SER B 143      -3.556   4.241  -1.269  1.00  0.00           H  
ATOM   2342  C   SER B 143      -3.926   5.370   1.883  1.00  0.00           C  
ATOM   2343  O   SER B 143      -3.242   5.672   2.855  1.00  0.00           O  
ATOM   2344  N   ASP B 144      -4.769   4.334   1.917  1.00  0.00           N  
ATOM   2345  H   ASP B 144      -5.380   4.146   1.125  1.00  0.00           H  
ATOM   2346  CA  ASP B 144      -4.755   3.352   3.015  1.00  0.00           C  
ATOM   2347  HA  ASP B 144      -4.546   3.876   3.951  1.00  0.00           H  
ATOM   2348  CB  ASP B 144      -6.140   2.709   3.166  1.00  0.00           C  
ATOM   2349  HB2 ASP B 144      -6.181   2.242   4.150  1.00  0.00           H  
ATOM   2350  HB3 ASP B 144      -6.905   3.487   3.141  1.00  0.00           H  
ATOM   2351  CG  ASP B 144      -6.481   1.639   2.128  1.00  0.00           C  
ATOM   2352  OD1 ASP B 144      -5.837   1.501   1.064  1.00  0.00           O  
ATOM   2353  OD2 ASP B 144      -7.410   0.857   2.412  1.00  0.00           O  
ATOM   2354  C   ASP B 144      -3.678   2.256   2.851  1.00  0.00           C  
ATOM   2355  O   ASP B 144      -3.495   1.444   3.760  1.00  0.00           O  
ATOM   2356  N   TYR B 145      -2.994   2.200   1.698  1.00  0.00           N  
ATOM   2357  H   TYR B 145      -3.177   2.923   1.013  1.00  0.00           H  
ATOM   2358  CA  TYR B 145      -2.032   1.158   1.311  1.00  0.00           C  
ATOM   2359  HA  TYR B 145      -1.867   1.306   0.245  1.00  0.00           H  
ATOM   2360  CB  TYR B 145      -0.671   1.408   1.992  1.00  0.00           C  
ATOM   2361  HB2 TYR B 145      -0.597   2.461   2.266  1.00  0.00           H  
ATOM   2362  HB3 TYR B 145      -0.618   0.837   2.919  1.00  0.00           H  
ATOM   2363  CG  TYR B 145       0.535   1.097   1.119  1.00  0.00           C  
ATOM   2364  CD1 TYR B 145       0.991   2.060   0.195  1.00  0.00           C  
ATOM   2365  HD1 TYR B 145       0.472   3.005   0.097  1.00  0.00           H  
ATOM   2366  CE1 TYR B 145       2.123   1.800  -0.600  1.00  0.00           C  
ATOM   2367  HE1 TYR B 145       2.475   2.531  -1.311  1.00  0.00           H  
ATOM   2368  CZ  TYR B 145       2.803   0.569  -0.484  1.00  0.00           C  
ATOM   2369  OH  TYR B 145       3.903   0.326  -1.241  1.00  0.00           O  
ATOM   2370  HH  TYR B 145       4.189  -0.611  -1.203  1.00  0.00           H  
ATOM   2371  CE2 TYR B 145       2.341  -0.400   0.433  1.00  0.00           C  
ATOM   2372  HE2 TYR B 145       2.865  -1.341   0.509  1.00  0.00           H  
ATOM   2373  CD2 TYR B 145       1.208  -0.135   1.231  1.00  0.00           C  
ATOM   2374  HD2 TYR B 145       0.845  -0.879   1.928  1.00  0.00           H  
ATOM   2375  C   TYR B 145      -2.582  -0.284   1.439  1.00  0.00           C  
ATOM   2376  O   TYR B 145      -1.871  -1.221   1.817  1.00  0.00           O  
ATOM   2377  N   MET B 146      -3.872  -0.481   1.140  1.00  0.00           N  
ATOM   2378  H   MET B 146      -4.435   0.339   0.920  1.00  0.00           H  
ATOM   2379  CA  MET B 146      -4.518  -1.799   1.112  1.00  0.00           C  
ATOM   2380  HA  MET B 146      -3.763  -2.540   0.845  1.00  0.00           H  
ATOM   2381  CB  MET B 146      -5.042  -2.154   2.512  1.00  0.00           C  
ATOM   2382  HB2 MET B 146      -4.192  -2.214   3.183  1.00  0.00           H  
ATOM   2383  HB3 MET B 146      -5.715  -1.375   2.871  1.00  0.00           H  
ATOM   2384  CG  MET B 146      -5.767  -3.505   2.545  1.00  0.00           C  
ATOM   2385  HG2 MET B 146      -6.716  -3.406   2.018  1.00  0.00           H  
ATOM   2386  HG3 MET B 146      -5.158  -4.235   2.012  1.00  0.00           H  
ATOM   2387  SD  MET B 146      -6.095  -4.152   4.204  1.00  0.00           S  
ATOM   2388  CE  MET B 146      -6.911  -5.704   3.748  1.00  0.00           C  
ATOM   2389  HE1 MET B 146      -7.791  -5.492   3.141  1.00  0.00           H  
ATOM   2390  HE2 MET B 146      -6.221  -6.327   3.176  1.00  0.00           H  
ATOM   2391  HE3 MET B 146      -7.214  -6.237   4.649  1.00  0.00           H  
ATOM   2392  C   MET B 146      -5.625  -1.952   0.061  1.00  0.00           C  
ATOM   2393  O   MET B 146      -5.679  -3.006  -0.565  1.00  0.00           O  
ATOM   2394  N   SER B 147      -6.520  -0.975  -0.130  1.00  0.00           N  
ATOM   2395  H   SER B 147      -6.422  -0.111   0.401  1.00  0.00           H  
ATOM   2396  CA  SER B 147      -7.550  -1.059  -1.184  1.00  0.00           C  
ATOM   2397  HA  SER B 147      -7.063  -1.457  -2.069  1.00  0.00           H  
ATOM   2398  CB  SER B 147      -8.655  -2.062  -0.802  1.00  0.00           C  
ATOM   2399  HB2 SER B 147      -9.258  -2.264  -1.687  1.00  0.00           H  
ATOM   2400  HB3 SER B 147      -8.201  -3.002  -0.492  1.00  0.00           H  
ATOM   2401  OG  SER B 147      -9.509  -1.600   0.232  1.00  0.00           O  
ATOM   2402  HG  SER B 147     -10.158  -1.020  -0.183  1.00  0.00           H  
ATOM   2403  C   SER B 147      -8.191   0.272  -1.601  1.00  0.00           C  
ATOM   2404  O   SER B 147      -8.861   0.311  -2.636  1.00  0.00           O  
ATOM   2405  N   ILE B 148      -8.056   1.341  -0.809  1.00  0.00           N  
ATOM   2406  H   ILE B 148      -7.427   1.275  -0.011  1.00  0.00           H  
ATOM   2407  CA  ILE B 148      -8.755   2.623  -0.986  1.00  0.00           C  
ATOM   2408  HA  ILE B 148      -9.099   2.705  -2.017  1.00  0.00           H  
ATOM   2409  CB  ILE B 148     -10.006   2.717  -0.064  1.00  0.00           C  
ATOM   2410  HB  ILE B 148      -9.719   2.395   0.939  1.00  0.00           H  
ATOM   2411  CG2 ILE B 148     -10.551   4.159   0.043  1.00  0.00           C  
ATOM   2412 HG21 ILE B 148      -9.822   4.812   0.520  1.00  0.00           H  
ATOM   2413 HG22 ILE B 148     -10.792   4.547  -0.947  1.00  0.00           H  
ATOM   2414 HG23 ILE B 148     -11.447   4.192   0.662  1.00  0.00           H  
ATOM   2415  CG1 ILE B 148     -11.130   1.787  -0.577  1.00  0.00           C  
ATOM   2416 HG12 ILE B 148     -11.505   2.175  -1.524  1.00  0.00           H  
ATOM   2417 HG13 ILE B 148     -10.723   0.795  -0.756  1.00  0.00           H  
ATOM   2418  CD1 ILE B 148     -12.314   1.608   0.383  1.00  0.00           C  
ATOM   2419 HD11 ILE B 148     -11.953   1.316   1.369  1.00  0.00           H  
ATOM   2420 HD12 ILE B 148     -12.890   2.529   0.460  1.00  0.00           H  
ATOM   2421 HD13 ILE B 148     -12.972   0.828  -0.000  1.00  0.00           H  
ATOM   2422  C   ILE B 148      -7.783   3.780  -0.738  1.00  0.00           C  
ATOM   2423  O   ILE B 148      -7.273   3.971   0.366  1.00  0.00           O  
ATOM   2424  N   SER B 149      -7.606   4.631  -1.746  1.00  0.00           N  
ATOM   2425  H   SER B 149      -8.052   4.417  -2.634  1.00  0.00           H  
ATOM   2426  CA  SER B 149      -7.146   6.006  -1.520  1.00  0.00           C  
ATOM   2427  HA  SER B 149      -6.645   6.056  -0.559  1.00  0.00           H  
ATOM   2428  CB  SER B 149      -6.116   6.416  -2.573  1.00  0.00           C  
ATOM   2429  HB2 SER B 149      -6.580   6.425  -3.560  1.00  0.00           H  
ATOM   2430  HB3 SER B 149      -5.737   7.412  -2.342  1.00  0.00           H  
ATOM   2431  OG  SER B 149      -5.046   5.481  -2.553  1.00  0.00           O  
ATOM   2432  HG  SER B 149      -5.353   4.701  -3.034  1.00  0.00           H  
ATOM   2433  C   SER B 149      -8.341   6.963  -1.430  1.00  0.00           C  
ATOM   2434  O   SER B 149      -9.357   6.756  -2.093  1.00  0.00           O  
ATOM   2435  N   THR B 150      -8.247   7.994  -0.592  1.00  0.00           N  
ATOM   2436  H   THR B 150      -7.355   8.140  -0.125  1.00  0.00           H  
ATOM   2437  CA  THR B 150      -9.293   9.008  -0.378  1.00  0.00           C  
ATOM   2438  HA  THR B 150     -10.183   8.756  -0.956  1.00  0.00           H  
ATOM   2439  CB  THR B 150      -9.700   9.090   1.101  1.00  0.00           C  
ATOM   2440  HB  THR B 150      -8.838   9.400   1.695  1.00  0.00           H  
ATOM   2441  CG2 THR B 150     -10.849  10.074   1.342  1.00  0.00           C  
ATOM   2442 HG21 THR B 150     -11.176  10.005   2.380  1.00  0.00           H  
ATOM   2443 HG22 THR B 150     -10.514  11.096   1.157  1.00  0.00           H  
ATOM   2444 HG23 THR B 150     -11.688   9.851   0.681  1.00  0.00           H  
ATOM   2445  OG1 THR B 150     -10.123   7.818   1.548  1.00  0.00           O  
ATOM   2446  HG1 THR B 150      -9.405   7.203   1.373  1.00  0.00           H  
ATOM   2447  C   THR B 150      -8.791  10.367  -0.839  1.00  0.00           C  
ATOM   2448  O   THR B 150      -7.724  10.804  -0.406  1.00  0.00           O  
ATOM   2449  N   CYS B 151      -9.580  11.040  -1.674  1.00  0.00           N  
ATOM   2450  H   CYS B 151     -10.464  10.620  -1.947  1.00  0.00           H  
ATOM   2451  CA  CYS B 151      -9.327  12.388  -2.167  1.00  0.00           C  
ATOM   2452  HA  CYS B 151      -8.402  12.749  -1.733  1.00  0.00           H  
ATOM   2453  CB  CYS B 151      -9.159  12.301  -3.689  1.00  0.00           C  
ATOM   2454  HB2 CYS B 151      -8.349  11.611  -3.922  1.00  0.00           H  
ATOM   2455  HB3 CYS B 151     -10.082  11.916  -4.125  1.00  0.00           H  
ATOM   2456  SG  CYS B 151      -8.801  13.919  -4.418  1.00  0.00           S  
ATOM   2457  HG  CYS B 151      -7.826  14.275  -3.565  1.00  0.00           H  
ATOM   2458  C   CYS B 151     -10.448  13.343  -1.736  1.00  0.00           C  
ATOM   2459  O   CYS B 151     -11.614  12.949  -1.753  1.00  0.00           O  
ATOM   2460  N   GLU B 152     -10.122  14.582  -1.356  1.00  0.00           N  
ATOM   2461  H   GLU B 152      -9.145  14.859  -1.378  1.00  0.00           H  
ATOM   2462  CA  GLU B 152     -11.114  15.626  -1.054  1.00  0.00           C  
ATOM   2463  HA  GLU B 152     -11.989  15.412  -1.667  1.00  0.00           H  
ATOM   2464  CB  GLU B 152     -11.591  15.570   0.413  1.00  0.00           C  
ATOM   2465  HB2 GLU B 152     -12.484  16.193   0.464  1.00  0.00           H  
ATOM   2466  HB3 GLU B 152     -11.893  14.552   0.654  1.00  0.00           H  
ATOM   2467  CG  GLU B 152     -10.609  16.070   1.491  1.00  0.00           C  
ATOM   2468  HG2 GLU B 152      -9.886  15.279   1.706  1.00  0.00           H  
ATOM   2469  HG3 GLU B 152     -10.060  16.930   1.107  1.00  0.00           H  
ATOM   2470  CD  GLU B 152     -11.324  16.499   2.789  1.00  0.00           C  
ATOM   2471  OE1 GLU B 152     -10.697  17.238   3.584  1.00  0.00           O  
ATOM   2472  OE2 GLU B 152     -12.501  16.106   2.989  1.00  0.00           O  
ATOM   2473  C   GLU B 152     -10.665  17.041  -1.458  1.00  0.00           C  
ATOM   2474  O   GLU B 152      -9.474  17.326  -1.599  1.00  0.00           O  
ATOM   2475  N   TRP B 153     -11.652  17.915  -1.668  1.00  0.00           N  
ATOM   2476  H   TRP B 153     -12.601  17.584  -1.505  1.00  0.00           H  
ATOM   2477  CA  TRP B 153     -11.515  19.319  -2.072  1.00  0.00           C  
ATOM   2478  HA  TRP B 153     -10.597  19.725  -1.642  1.00  0.00           H  
ATOM   2479  CB  TRP B 153     -11.403  19.406  -3.605  1.00  0.00           C  
ATOM   2480  HB2 TRP B 153     -11.186  20.429  -3.899  1.00  0.00           H  
ATOM   2481  HB3 TRP B 153     -10.550  18.815  -3.906  1.00  0.00           H  
ATOM   2482  CG  TRP B 153     -12.567  18.945  -4.421  1.00  0.00           C  
ATOM   2483  CD1 TRP B 153     -13.573  19.733  -4.858  1.00  0.00           C  
ATOM   2484  HD1 TRP B 153     -13.659  20.795  -4.654  1.00  0.00           H  
ATOM   2485  NE1 TRP B 153     -14.468  18.978  -5.589  1.00  0.00           N  
ATOM   2486  HE1 TRP B 153     -15.328  19.358  -5.966  1.00  0.00           H  
ATOM   2487  CE2 TRP B 153     -14.069  17.658  -5.677  1.00  0.00           C  
ATOM   2488  CZ2 TRP B 153     -14.617  16.525  -6.299  1.00  0.00           C  
ATOM   2489  HZ2 TRP B 153     -15.551  16.593  -6.838  1.00  0.00           H  
ATOM   2490  CH2 TRP B 153     -13.935  15.299  -6.212  1.00  0.00           C  
ATOM   2491  HH2 TRP B 153     -14.338  14.419  -6.693  1.00  0.00           H  
ATOM   2492  CZ3 TRP B 153     -12.724  15.218  -5.500  1.00  0.00           C  
ATOM   2493  HZ3 TRP B 153     -12.197  14.276  -5.429  1.00  0.00           H  
ATOM   2494  CE3 TRP B 153     -12.190  16.358  -4.871  1.00  0.00           C  
ATOM   2495  HE3 TRP B 153     -11.256  16.285  -4.331  1.00  0.00           H  
ATOM   2496  CD2 TRP B 153     -12.850  17.606  -4.935  1.00  0.00           C  
ATOM   2497  C   TRP B 153     -12.698  20.161  -1.559  1.00  0.00           C  
ATOM   2498  O   TRP B 153     -13.635  19.646  -0.942  1.00  0.00           O  
ATOM   2499  N   LYS B 154     -12.686  21.471  -1.832  1.00  0.00           N  
ATOM   2500  H   LYS B 154     -11.879  21.825  -2.342  1.00  0.00           H  
ATOM   2501  CA  LYS B 154     -13.827  22.383  -1.598  1.00  0.00           C  
ATOM   2502  HA  LYS B 154     -14.706  21.796  -1.327  1.00  0.00           H  
ATOM   2503  CB  LYS B 154     -13.528  23.365  -0.457  1.00  0.00           C  
ATOM   2504  HB2 LYS B 154     -12.564  23.836  -0.648  1.00  0.00           H  
ATOM   2505  HB3 LYS B 154     -14.287  24.149  -0.440  1.00  0.00           H  
ATOM   2506  CG  LYS B 154     -13.526  22.675   0.912  1.00  0.00           C  
ATOM   2507  HG2 LYS B 154     -14.550  22.431   1.197  1.00  0.00           H  
ATOM   2508  HG3 LYS B 154     -12.944  21.755   0.859  1.00  0.00           H  
ATOM   2509  CD  LYS B 154     -12.902  23.587   1.968  1.00  0.00           C  
ATOM   2510  HD2 LYS B 154     -11.929  23.915   1.602  1.00  0.00           H  
ATOM   2511  HD3 LYS B 154     -13.533  24.463   2.132  1.00  0.00           H  
ATOM   2512  CE  LYS B 154     -12.730  22.801   3.273  1.00  0.00           C  
ATOM   2513  HE2 LYS B 154     -13.660  22.851   3.848  1.00  0.00           H  
ATOM   2514  HE3 LYS B 154     -12.545  21.751   3.023  1.00  0.00           H  
ATOM   2515  NZ  LYS B 154     -11.584  23.322   4.054  1.00  0.00           N  
ATOM   2516  HZ1 LYS B 154     -10.749  23.331   3.462  1.00  0.00           H  
ATOM   2517  HZ2 LYS B 154     -11.751  24.274   4.343  1.00  0.00           H  
ATOM   2518  HZ3 LYS B 154     -11.399  22.739   4.861  1.00  0.00           H  
ATOM   2519  C   LYS B 154     -14.202  23.153  -2.854  1.00  0.00           C  
ATOM   2520  O   LYS B 154     -13.351  23.413  -3.701  1.00  0.00           O  
ATOM   2521  N   MET B 155     -15.460  23.575  -2.923  1.00  0.00           N  
ATOM   2522  H   MET B 155     -16.089  23.313  -2.172  1.00  0.00           H  
ATOM   2523  CA  MET B 155     -16.019  24.420  -3.975  1.00  0.00           C  
ATOM   2524  HA  MET B 155     -15.301  24.483  -4.792  1.00  0.00           H  
ATOM   2525  CB  MET B 155     -17.301  23.784  -4.532  1.00  0.00           C  
ATOM   2526  HB2 MET B 155     -18.060  23.769  -3.747  1.00  0.00           H  
ATOM   2527  HB3 MET B 155     -17.676  24.387  -5.360  1.00  0.00           H  
ATOM   2528  CG  MET B 155     -17.074  22.346  -5.016  1.00  0.00           C  
ATOM   2529  HG2 MET B 155     -16.788  21.740  -4.159  1.00  0.00           H  
ATOM   2530  HG3 MET B 155     -18.020  21.953  -5.384  1.00  0.00           H  
ATOM   2531  SD  MET B 155     -15.811  22.121  -6.303  1.00  0.00           S  
ATOM   2532  CE  MET B 155     -16.671  22.876  -7.703  1.00  0.00           C  
ATOM   2533  HE1 MET B 155     -16.088  22.737  -8.613  1.00  0.00           H  
ATOM   2534  HE2 MET B 155     -17.647  22.407  -7.823  1.00  0.00           H  
ATOM   2535  HE3 MET B 155     -16.810  23.939  -7.521  1.00  0.00           H  
ATOM   2536  C   MET B 155     -16.278  25.847  -3.478  1.00  0.00           C  
ATOM   2537  O   MET B 155     -16.459  26.092  -2.288  1.00  0.00           O  
ATOM   2538  N   ASN B 156     -16.319  26.792  -4.412  1.00  0.00           N  
ATOM   2539  H   ASN B 156     -16.135  26.489  -5.361  1.00  0.00           H  
ATOM   2540  CA  ASN B 156     -16.502  28.235  -4.222  1.00  0.00           C  
ATOM   2541  HA  ASN B 156     -15.817  28.580  -3.445  1.00  0.00           H  
ATOM   2542  CB  ASN B 156     -16.091  28.868  -5.564  1.00  0.00           C  
ATOM   2543  HB2 ASN B 156     -15.163  28.410  -5.907  1.00  0.00           H  
ATOM   2544  HB3 ASN B 156     -16.867  28.679  -6.305  1.00  0.00           H  
ATOM   2545  CG  ASN B 156     -15.802  30.351  -5.482  1.00  0.00           C  
ATOM   2546  OD1 ASN B 156     -14.828  30.779  -4.892  1.00  0.00           O  
ATOM   2547  ND2 ASN B 156     -16.598  31.176  -6.119  1.00  0.00           N  
ATOM   2548 HD21 ASN B 156     -16.393  32.152  -6.000  1.00  0.00           H  
ATOM   2549 HD22 ASN B 156     -17.472  30.849  -6.485  1.00  0.00           H  
ATOM   2550  C   ASN B 156     -17.928  28.640  -3.772  1.00  0.00           C  
ATOM   2551  O   ASN B 156     -18.260  29.822  -3.751  1.00  0.00           O  
ATOM   2552  N   GLY B 157     -18.787  27.659  -3.477  1.00  0.00           N  
ATOM   2553  H   GLY B 157     -18.443  26.711  -3.504  1.00  0.00           H  
ATOM   2554  CA  GLY B 157     -20.184  27.821  -3.081  1.00  0.00           C  
ATOM   2555  HA2 GLY B 157     -20.217  28.380  -2.146  1.00  0.00           H  
ATOM   2556  HA3 GLY B 157     -20.716  28.387  -3.846  1.00  0.00           H  
ATOM   2557  C   GLY B 157     -20.891  26.467  -2.889  1.00  0.00           C  
ATOM   2558  O   GLY B 157     -20.289  25.417  -3.149  1.00  0.00           O  
ATOM   2559  N   PRO B 158     -22.154  26.460  -2.422  1.00  0.00           N  
ATOM   2560  CD  PRO B 158     -22.917  27.608  -1.955  1.00  0.00           C  
ATOM   2561  HD2 PRO B 158     -23.413  28.080  -2.805  1.00  0.00           H  
ATOM   2562  HD3 PRO B 158     -22.294  28.332  -1.430  1.00  0.00           H  
ATOM   2563  CG  PRO B 158     -23.958  27.030  -0.999  1.00  0.00           C  
ATOM   2564  HG2 PRO B 158     -24.844  27.663  -0.934  1.00  0.00           H  
ATOM   2565  HG3 PRO B 158     -23.512  26.887  -0.013  1.00  0.00           H  
ATOM   2566  CB  PRO B 158     -24.273  25.673  -1.626  1.00  0.00           C  
ATOM   2567  HB2 PRO B 158     -25.020  25.807  -2.411  1.00  0.00           H  
ATOM   2568  HB3 PRO B 158     -24.629  24.958  -0.884  1.00  0.00           H  
ATOM   2569  CA  PRO B 158     -22.932  25.236  -2.230  1.00  0.00           C  
ATOM   2570  HA  PRO B 158     -22.404  24.618  -1.510  1.00  0.00           H  
ATOM   2571  C   PRO B 158     -23.119  24.464  -3.544  1.00  0.00           C  
ATOM   2572  O   PRO B 158     -23.618  25.017  -4.520  1.00  0.00           O  
ATOM   2573  N   THR B 159     -22.728  23.188  -3.562  1.00  0.00           N  
ATOM   2574  H   THR B 159     -22.423  22.769  -2.689  1.00  0.00           H  
ATOM   2575  CA  THR B 159     -22.620  22.364  -4.781  1.00  0.00           C  
ATOM   2576  HA  THR B 159     -23.129  22.846  -5.617  1.00  0.00           H  
ATOM   2577  CB  THR B 159     -21.135  22.180  -5.151  1.00  0.00           C  
ATOM   2578  HB  THR B 159     -20.629  21.658  -4.338  1.00  0.00           H  
ATOM   2579  CG2 THR B 159     -20.944  21.378  -6.438  1.00  0.00           C  
ATOM   2580 HG21 THR B 159     -21.536  21.822  -7.237  1.00  0.00           H  
ATOM   2581 HG22 THR B 159     -19.894  21.393  -6.728  1.00  0.00           H  
ATOM   2582 HG23 THR B 159     -21.249  20.344  -6.290  1.00  0.00           H  
ATOM   2583  OG1 THR B 159     -20.483  23.415  -5.344  1.00  0.00           O  
ATOM   2584  HG1 THR B 159     -20.647  23.978  -4.575  1.00  0.00           H  
ATOM   2585  C   THR B 159     -23.242  20.991  -4.531  1.00  0.00           C  
ATOM   2586  O   THR B 159     -22.865  20.355  -3.551  1.00  0.00           O  
ATOM   2587  N   GLN B 160     -24.155  20.501  -5.384  1.00  0.00           N  
ATOM   2588  H   GLN B 160     -24.400  21.043  -6.202  1.00  0.00           H  
ATOM   2589  CA  GLN B 160     -24.657  19.115  -5.303  1.00  0.00           C  
ATOM   2590  HA  GLN B 160     -24.745  18.831  -4.251  1.00  0.00           H  
ATOM   2591  CB  GLN B 160     -26.059  18.979  -5.928  1.00  0.00           C  
ATOM   2592  HB2 GLN B 160     -26.049  19.302  -6.971  1.00  0.00           H  
ATOM   2593  HB3 GLN B 160     -26.324  17.921  -5.897  1.00  0.00           H  
ATOM   2594  CG  GLN B 160     -27.119  19.779  -5.146  1.00  0.00           C  
ATOM   2595  HG2 GLN B 160     -26.866  19.759  -4.086  1.00  0.00           H  
ATOM   2596  HG3 GLN B 160     -27.099  20.817  -5.475  1.00  0.00           H  
ATOM   2597  CD  GLN B 160     -28.548  19.243  -5.278  1.00  0.00           C  
ATOM   2598  OE1 GLN B 160     -28.868  18.322  -6.007  1.00  0.00           O  
ATOM   2599  NE2 GLN B 160     -29.491  19.807  -4.554  1.00  0.00           N  
ATOM   2600 HE21 GLN B 160     -30.405  19.408  -4.667  1.00  0.00           H  
ATOM   2601 HE22 GLN B 160     -29.291  20.582  -3.954  1.00  0.00           H  
ATOM   2602  C   GLN B 160     -23.642  18.147  -5.929  1.00  0.00           C  
ATOM   2603  O   GLN B 160     -23.766  17.740  -7.086  1.00  0.00           O  
ATOM   2604  N   CYS B 161     -22.609  17.821  -5.152  1.00  0.00           N  
ATOM   2605  H   CYS B 161     -22.674  18.092  -4.173  1.00  0.00           H  
ATOM   2606  CA  CYS B 161     -21.343  17.233  -5.583  1.00  0.00           C  
ATOM   2607  HA  CYS B 161     -20.759  17.985  -6.114  1.00  0.00           H  
ATOM   2608  CB  CYS B 161     -20.600  16.855  -4.293  1.00  0.00           C  
ATOM   2609  HB2 CYS B 161     -20.480  17.741  -3.669  1.00  0.00           H  
ATOM   2610  HB3 CYS B 161     -21.182  16.115  -3.738  1.00  0.00           H  
ATOM   2611  SG  CYS B 161     -18.968  16.181  -4.649  1.00  0.00           S  
ATOM   2612  HG  CYS B 161     -18.721  15.739  -3.405  1.00  0.00           H  
ATOM   2613  C   CYS B 161     -21.518  16.047  -6.545  1.00  0.00           C  
ATOM   2614  O   CYS B 161     -21.009  16.086  -7.661  1.00  0.00           O  
ATOM   2615  N   SER B 162     -22.322  15.058  -6.154  1.00  0.00           N  
ATOM   2616  H   SER B 162     -22.700  15.093  -5.216  1.00  0.00           H  
ATOM   2617  CA  SER B 162     -22.551  13.796  -6.870  1.00  0.00           C  
ATOM   2618  HA  SER B 162     -21.588  13.314  -7.035  1.00  0.00           H  
ATOM   2619  CB  SER B 162     -23.406  12.887  -5.981  1.00  0.00           C  
ATOM   2620  HB2 SER B 162     -24.437  13.245  -5.981  1.00  0.00           H  
ATOM   2621  HB3 SER B 162     -23.382  11.866  -6.361  1.00  0.00           H  
ATOM   2622  OG  SER B 162     -22.915  12.921  -4.659  1.00  0.00           O  
ATOM   2623  HG  SER B 162     -22.021  12.528  -4.673  1.00  0.00           H  
ATOM   2624  C   SER B 162     -23.240  13.920  -8.234  1.00  0.00           C  
ATOM   2625  O   SER B 162     -23.289  12.938  -8.973  1.00  0.00           O  
ATOM   2626  N   THR B 163     -23.782  15.096  -8.570  1.00  0.00           N  
ATOM   2627  H   THR B 163     -23.638  15.867  -7.929  1.00  0.00           H  
ATOM   2628  CA  THR B 163     -24.338  15.395  -9.905  1.00  0.00           C  
ATOM   2629  HA  THR B 163     -24.336  14.490 -10.512  1.00  0.00           H  
ATOM   2630  CB  THR B 163     -25.792  15.890  -9.831  1.00  0.00           C  
ATOM   2631  HB  THR B 163     -26.122  16.125 -10.844  1.00  0.00           H  
ATOM   2632  CG2 THR B 163     -26.744  14.837  -9.266  1.00  0.00           C  
ATOM   2633 HG21 THR B 163     -26.722  13.952  -9.901  1.00  0.00           H  
ATOM   2634 HG22 THR B 163     -26.458  14.562  -8.251  1.00  0.00           H  
ATOM   2635 HG23 THR B 163     -27.757  15.238  -9.256  1.00  0.00           H  
ATOM   2636  OG1 THR B 163     -25.927  17.056  -9.052  1.00  0.00           O  
ATOM   2637  HG1 THR B 163     -25.515  16.915  -8.194  1.00  0.00           H  
ATOM   2638  C   THR B 163     -23.482  16.409 -10.656  1.00  0.00           C  
ATOM   2639  O   THR B 163     -23.220  16.229 -11.843  1.00  0.00           O  
ATOM   2640  N   GLU B 164     -23.001  17.446  -9.971  1.00  0.00           N  
ATOM   2641  H   GLU B 164     -23.274  17.554  -9.003  1.00  0.00           H  
ATOM   2642  CA  GLU B 164     -22.250  18.544 -10.580  1.00  0.00           C  
ATOM   2643  HA  GLU B 164     -22.743  18.847 -11.505  1.00  0.00           H  
ATOM   2644  CB  GLU B 164     -22.245  19.729  -9.596  1.00  0.00           C  
ATOM   2645  HB2 GLU B 164     -21.802  19.388  -8.659  1.00  0.00           H  
ATOM   2646  HB3 GLU B 164     -21.607  20.521  -9.988  1.00  0.00           H  
ATOM   2647  CG  GLU B 164     -23.633  20.324  -9.284  1.00  0.00           C  
ATOM   2648  HG2 GLU B 164     -24.365  19.534  -9.115  1.00  0.00           H  
ATOM   2649  HG3 GLU B 164     -23.548  20.881  -8.346  1.00  0.00           H  
ATOM   2650  CD  GLU B 164     -24.139  21.268 -10.384  1.00  0.00           C  
ATOM   2651  OE1 GLU B 164     -23.827  21.037 -11.574  1.00  0.00           O  
ATOM   2652  OE2 GLU B 164     -24.761  22.292 -10.020  1.00  0.00           O  
ATOM   2653  C   GLU B 164     -20.807  18.154 -10.939  1.00  0.00           C  
ATOM   2654  O   GLU B 164     -20.210  18.766 -11.825  1.00  0.00           O  
ATOM   2655  N   LEU B 165     -20.230  17.160 -10.250  1.00  0.00           N  
ATOM   2656  H   LEU B 165     -20.803  16.671  -9.566  1.00  0.00           H  
ATOM   2657  CA  LEU B 165     -18.807  16.805 -10.286  1.00  0.00           C  
ATOM   2658  HA  LEU B 165     -18.332  17.334 -11.110  1.00  0.00           H  
ATOM   2659  CB  LEU B 165     -18.131  17.243  -8.968  1.00  0.00           C  
ATOM   2660  HB2 LEU B 165     -18.528  16.623  -8.164  1.00  0.00           H  
ATOM   2661  HB3 LEU B 165     -17.064  17.035  -9.043  1.00  0.00           H  
ATOM   2662  CG  LEU B 165     -18.319  18.717  -8.560  1.00  0.00           C  
ATOM   2663  HG  LEU B 165     -19.378  18.954  -8.473  1.00  0.00           H  
ATOM   2664  CD1 LEU B 165     -17.665  18.964  -7.203  1.00  0.00           C  
ATOM   2665 HD11 LEU B 165     -17.836  19.994  -6.899  1.00  0.00           H  
ATOM   2666 HD12 LEU B 165     -18.111  18.304  -6.459  1.00  0.00           H  
ATOM   2667 HD13 LEU B 165     -16.600  18.767  -7.274  1.00  0.00           H  
ATOM   2668  CD2 LEU B 165     -17.664  19.670  -9.557  1.00  0.00           C  
ATOM   2669 HD21 LEU B 165     -18.139  19.551 -10.525  1.00  0.00           H  
ATOM   2670 HD22 LEU B 165     -17.807  20.699  -9.238  1.00  0.00           H  
ATOM   2671 HD23 LEU B 165     -16.601  19.448  -9.649  1.00  0.00           H  
ATOM   2672  C   LEU B 165     -18.580  15.301 -10.514  1.00  0.00           C  
ATOM   2673  O   LEU B 165     -19.394  14.461 -10.136  1.00  0.00           O  
ATOM   2674  N   ARG B 166     -17.427  14.943 -11.092  1.00  0.00           N  
ATOM   2675  H   ARG B 166     -16.801  15.687 -11.395  1.00  0.00           H  
ATOM   2676  CA  ARG B 166     -16.979  13.549 -11.257  1.00  0.00           C  
ATOM   2677  HA  ARG B 166     -17.290  12.984 -10.382  1.00  0.00           H  
ATOM   2678  CB  ARG B 166     -17.662  12.915 -12.482  1.00  0.00           C  
ATOM   2679  HB2 ARG B 166     -18.741  12.935 -12.319  1.00  0.00           H  
ATOM   2680  HB3 ARG B 166     -17.441  13.504 -13.372  1.00  0.00           H  
ATOM   2681  CG  ARG B 166     -17.215  11.461 -12.710  1.00  0.00           C  
ATOM   2682  HG2 ARG B 166     -16.239  11.455 -13.199  1.00  0.00           H  
ATOM   2683  HG3 ARG B 166     -17.124  10.959 -11.749  1.00  0.00           H  
ATOM   2684  CD  ARG B 166     -18.213  10.654 -13.547  1.00  0.00           C  
ATOM   2685  HD2 ARG B 166     -17.848   9.630 -13.651  1.00  0.00           H  
ATOM   2686  HD3 ARG B 166     -19.158  10.609 -13.006  1.00  0.00           H  
ATOM   2687  NE  ARG B 166     -18.463  11.258 -14.867  1.00  0.00           N  
ATOM   2688  HE  ARG B 166     -19.196  11.950 -14.898  1.00  0.00           H  
ATOM   2689  CZ  ARG B 166     -17.864  10.961 -16.004  1.00  0.00           C  
ATOM   2690  NH1 ARG B 166     -16.865  10.119 -16.085  1.00  0.00           N  
ATOM   2691 HH11 ARG B 166     -16.496   9.701 -15.234  1.00  0.00           H  
ATOM   2692 HH12 ARG B 166     -16.457   9.872 -16.966  1.00  0.00           H  
ATOM   2693  NH2 ARG B 166     -18.288  11.530 -17.098  1.00  0.00           N  
ATOM   2694 HH21 ARG B 166     -19.077  12.156 -17.063  1.00  0.00           H  
ATOM   2695 HH22 ARG B 166     -17.839  11.337 -17.973  1.00  0.00           H  
ATOM   2696  C   ARG B 166     -15.459  13.472 -11.342  1.00  0.00           C  
ATOM   2697  O   ARG B 166     -14.842  14.269 -12.042  1.00  0.00           O  
ATOM   2698  N   LEU B 167     -14.859  12.497 -10.662  1.00  0.00           N  
ATOM   2699  H   LEU B 167     -15.428  11.822 -10.161  1.00  0.00           H  
ATOM   2700  CA  LEU B 167     -13.413  12.274 -10.688  1.00  0.00           C  
ATOM   2701  HA  LEU B 167     -12.929  13.203 -10.993  1.00  0.00           H  
ATOM   2702  CB  LEU B 167     -12.943  11.929  -9.260  1.00  0.00           C  
ATOM   2703  HB2 LEU B 167     -13.483  12.552  -8.545  1.00  0.00           H  
ATOM   2704  HB3 LEU B 167     -13.211  10.892  -9.056  1.00  0.00           H  
ATOM   2705  CG  LEU B 167     -11.435  12.122  -9.006  1.00  0.00           C  
ATOM   2706  HG  LEU B 167     -10.859  11.585  -9.759  1.00  0.00           H  
ATOM   2707  CD1 LEU B 167     -11.033  13.599  -9.013  1.00  0.00           C  
ATOM   2708 HD11 LEU B 167     -11.217  14.045  -9.988  1.00  0.00           H  
ATOM   2709 HD12 LEU B 167     -11.596  14.148  -8.257  1.00  0.00           H  
ATOM   2710 HD13 LEU B 167      -9.969  13.690  -8.796  1.00  0.00           H  
ATOM   2711  CD2 LEU B 167     -11.073  11.561  -7.631  1.00  0.00           C  
ATOM   2712 HD21 LEU B 167     -10.005  11.683  -7.453  1.00  0.00           H  
ATOM   2713 HD22 LEU B 167     -11.623  12.090  -6.851  1.00  0.00           H  
ATOM   2714 HD23 LEU B 167     -11.318  10.498  -7.591  1.00  0.00           H  
ATOM   2715  C   LEU B 167     -13.040  11.206 -11.731  1.00  0.00           C  
ATOM   2716  O   LEU B 167     -13.807  10.268 -11.981  1.00  0.00           O  
ATOM   2717  N   LEU B 168     -11.847  11.331 -12.308  1.00  0.00           N  
ATOM   2718  H   LEU B 168     -11.307  12.170 -12.102  1.00  0.00           H  
ATOM   2719  CA  LEU B 168     -11.173  10.342 -13.149  1.00  0.00           C  
ATOM   2720  HA  LEU B 168     -11.676   9.387 -13.035  1.00  0.00           H  
ATOM   2721  CB  LEU B 168     -11.213  10.732 -14.641  1.00  0.00           C  
ATOM   2722  HB2 LEU B 168     -10.562  11.587 -14.806  1.00  0.00           H  
ATOM   2723  HB3 LEU B 168     -10.775   9.896 -15.189  1.00  0.00           H  
ATOM   2724  CG  LEU B 168     -12.604  11.039 -15.234  1.00  0.00           C  
ATOM   2725  HG  LEU B 168     -13.362  10.473 -14.698  1.00  0.00           H  
ATOM   2726  CD1 LEU B 168     -12.956  12.533 -15.188  1.00  0.00           C  
ATOM   2727 HD11 LEU B 168     -12.220  13.111 -15.747  1.00  0.00           H  
ATOM   2728 HD12 LEU B 168     -13.946  12.694 -15.608  1.00  0.00           H  
ATOM   2729 HD13 LEU B 168     -12.957  12.887 -14.158  1.00  0.00           H  
ATOM   2730  CD2 LEU B 168     -12.656  10.616 -16.704  1.00  0.00           C  
ATOM   2731 HD21 LEU B 168     -12.474   9.543 -16.783  1.00  0.00           H  
ATOM   2732 HD22 LEU B 168     -13.631  10.842 -17.126  1.00  0.00           H  
ATOM   2733 HD23 LEU B 168     -11.884  11.144 -17.266  1.00  0.00           H  
ATOM   2734  C   LEU B 168      -9.728  10.163 -12.663  1.00  0.00           C  
ATOM   2735  O   LEU B 168      -9.129  11.114 -12.154  1.00  0.00           O  
ATOM   2736  N   TYR B 169      -9.180   8.953 -12.788  1.00  0.00           N  
ATOM   2737  H   TYR B 169      -9.716   8.206 -13.222  1.00  0.00           H  
ATOM   2738  CA  TYR B 169      -7.832   8.632 -12.317  1.00  0.00           C  
ATOM   2739  HA  TYR B 169      -7.212   9.517 -12.455  1.00  0.00           H  
ATOM   2740  CB  TYR B 169      -7.855   8.310 -10.814  1.00  0.00           C  
ATOM   2741  HB2 TYR B 169      -6.822   8.217 -10.480  1.00  0.00           H  
ATOM   2742  HB3 TYR B 169      -8.270   9.170 -10.289  1.00  0.00           H  
ATOM   2743  CG  TYR B 169      -8.616   7.074 -10.347  1.00  0.00           C  
ATOM   2744  CD1 TYR B 169      -9.986   7.158 -10.026  1.00  0.00           C  
ATOM   2745  HD1 TYR B 169     -10.526   8.079 -10.196  1.00  0.00           H  
ATOM   2746  CE1 TYR B 169     -10.643   6.054  -9.434  1.00  0.00           C  
ATOM   2747  HE1 TYR B 169     -11.688   6.111  -9.163  1.00  0.00           H  
ATOM   2748  CZ  TYR B 169      -9.922   4.875  -9.164  1.00  0.00           C  
ATOM   2749  OH  TYR B 169     -10.522   3.835  -8.531  1.00  0.00           O  
ATOM   2750  HH  TYR B 169      -9.868   3.158  -8.292  1.00  0.00           H  
ATOM   2751  CE2 TYR B 169      -8.553   4.782  -9.505  1.00  0.00           C  
ATOM   2752  HE2 TYR B 169      -8.015   3.866  -9.309  1.00  0.00           H  
ATOM   2753  CD2 TYR B 169      -7.904   5.879 -10.096  1.00  0.00           C  
ATOM   2754  HD2 TYR B 169      -6.855   5.809 -10.345  1.00  0.00           H  
ATOM   2755  C   TYR B 169      -7.187   7.503 -13.127  1.00  0.00           C  
ATOM   2756  O   TYR B 169      -7.844   6.523 -13.468  1.00  0.00           O  
ATOM   2757  N   GLN B 170      -5.893   7.615 -13.428  1.00  0.00           N  
ATOM   2758  H   GLN B 170      -5.379   8.423 -13.092  1.00  0.00           H  
ATOM   2759  CA  GLN B 170      -5.205   6.697 -14.343  1.00  0.00           C  
ATOM   2760  HA  GLN B 170      -5.759   5.758 -14.384  1.00  0.00           H  
ATOM   2761  CB  GLN B 170      -5.189   7.299 -15.761  1.00  0.00           C  
ATOM   2762  HB2 GLN B 170      -6.208   7.574 -16.033  1.00  0.00           H  
ATOM   2763  HB3 GLN B 170      -4.565   8.191 -15.781  1.00  0.00           H  
ATOM   2764  CG  GLN B 170      -4.668   6.283 -16.784  1.00  0.00           C  
ATOM   2765  HG2 GLN B 170      -3.605   6.101 -16.621  1.00  0.00           H  
ATOM   2766  HG3 GLN B 170      -5.202   5.353 -16.619  1.00  0.00           H  
ATOM   2767  CD  GLN B 170      -4.869   6.672 -18.248  1.00  0.00           C  
ATOM   2768  OE1 GLN B 170      -5.281   7.764 -18.605  1.00  0.00           O  
ATOM   2769  NE2 GLN B 170      -4.571   5.775 -19.163  1.00  0.00           N  
ATOM   2770 HE21 GLN B 170      -4.689   6.024 -20.125  1.00  0.00           H  
ATOM   2771 HE22 GLN B 170      -4.246   4.858 -18.854  1.00  0.00           H  
ATOM   2772  C   GLN B 170      -3.803   6.366 -13.823  1.00  0.00           C  
ATOM   2773  O   GLN B 170      -3.105   7.256 -13.336  1.00  0.00           O  
ATOM   2774  N   LEU B 171      -3.405   5.089 -13.881  1.00  0.00           N  
ATOM   2775  H   LEU B 171      -4.005   4.423 -14.350  1.00  0.00           H  
ATOM   2776  CA  LEU B 171      -2.108   4.598 -13.394  1.00  0.00           C  
ATOM   2777  HA  LEU B 171      -1.822   5.188 -12.523  1.00  0.00           H  
ATOM   2778  CB  LEU B 171      -2.267   3.133 -12.926  1.00  0.00           C  
ATOM   2779  HB2 LEU B 171      -2.957   3.101 -12.084  1.00  0.00           H  
ATOM   2780  HB3 LEU B 171      -2.729   2.573 -13.734  1.00  0.00           H  
ATOM   2781  CG  LEU B 171      -0.965   2.409 -12.526  1.00  0.00           C  
ATOM   2782  HG  LEU B 171      -0.230   2.536 -13.316  1.00  0.00           H  
ATOM   2783  CD1 LEU B 171      -0.373   2.948 -11.223  1.00  0.00           C  
ATOM   2784 HD11 LEU B 171      -1.079   2.797 -10.406  1.00  0.00           H  
ATOM   2785 HD12 LEU B 171       0.550   2.414 -10.986  1.00  0.00           H  
ATOM   2786 HD13 LEU B 171      -0.156   4.006 -11.318  1.00  0.00           H  
ATOM   2787  CD2 LEU B 171      -1.205   0.909 -12.356  1.00  0.00           C  
ATOM   2788 HD21 LEU B 171      -0.275   0.415 -12.072  1.00  0.00           H  
ATOM   2789 HD22 LEU B 171      -1.953   0.737 -11.581  1.00  0.00           H  
ATOM   2790 HD23 LEU B 171      -1.554   0.484 -13.298  1.00  0.00           H  
ATOM   2791  C   LEU B 171      -1.016   4.781 -14.464  1.00  0.00           C  
ATOM   2792  O   LEU B 171      -1.154   4.343 -15.605  1.00  0.00           O  
ATOM   2793  N   VAL B 172       0.105   5.392 -14.076  1.00  0.00           N  
ATOM   2794  H   VAL B 172       0.158   5.723 -13.118  1.00  0.00           H  
ATOM   2795  CA  VAL B 172       1.213   5.747 -14.983  1.00  0.00           C  
ATOM   2796  HA  VAL B 172       0.782   6.189 -15.881  1.00  0.00           H  
ATOM   2797  CB  VAL B 172       2.087   6.825 -14.303  1.00  0.00           C  
ATOM   2798  HB  VAL B 172       2.368   6.466 -13.312  1.00  0.00           H  
ATOM   2799  CG1 VAL B 172       3.379   7.174 -15.046  1.00  0.00           C  
ATOM   2800 HG11 VAL B 172       3.154   7.455 -16.077  1.00  0.00           H  
ATOM   2801 HG12 VAL B 172       3.886   7.998 -14.545  1.00  0.00           H  
ATOM   2802 HG13 VAL B 172       4.047   6.318 -15.041  1.00  0.00           H  
ATOM   2803  CG2 VAL B 172       1.294   8.134 -14.153  1.00  0.00           C  
ATOM   2804 HG21 VAL B 172       1.895   8.871 -13.622  1.00  0.00           H  
ATOM   2805 HG22 VAL B 172       1.030   8.524 -15.137  1.00  0.00           H  
ATOM   2806 HG23 VAL B 172       0.379   7.967 -13.585  1.00  0.00           H  
ATOM   2807  C   VAL B 172       2.020   4.526 -15.464  1.00  0.00           C  
ATOM   2808  O   VAL B 172       2.672   4.588 -16.504  1.00  0.00           O  
ATOM   2809  N   PHE B 173       1.959   3.396 -14.752  1.00  0.00           N  
ATOM   2810  H   PHE B 173       1.354   3.374 -13.948  1.00  0.00           H  
ATOM   2811  CA  PHE B 173       2.566   2.138 -15.193  1.00  0.00           C  
ATOM   2812  HA  PHE B 173       3.619   2.325 -15.403  1.00  0.00           H  
ATOM   2813  CB  PHE B 173       2.498   1.109 -14.055  1.00  0.00           C  
ATOM   2814  HB2 PHE B 173       3.147   1.441 -13.242  1.00  0.00           H  
ATOM   2815  HB3 PHE B 173       1.481   1.085 -13.668  1.00  0.00           H  
ATOM   2816  CG  PHE B 173       2.886  -0.309 -14.435  1.00  0.00           C  
ATOM   2817  CD1 PHE B 173       4.230  -0.634 -14.694  1.00  0.00           C  
ATOM   2818  HD1 PHE B 173       4.985   0.133 -14.650  1.00  0.00           H  
ATOM   2819  CE1 PHE B 173       4.594  -1.958 -15.004  1.00  0.00           C  
ATOM   2820  HE1 PHE B 173       5.630  -2.212 -15.194  1.00  0.00           H  
ATOM   2821  CZ  PHE B 173       3.609  -2.959 -15.051  1.00  0.00           C  
ATOM   2822  HZ  PHE B 173       3.883  -3.976 -15.285  1.00  0.00           H  
ATOM   2823  CE2 PHE B 173       2.263  -2.635 -14.817  1.00  0.00           C  
ATOM   2824  HE2 PHE B 173       1.508  -3.403 -14.885  1.00  0.00           H  
ATOM   2825  CD2 PHE B 173       1.899  -1.311 -14.518  1.00  0.00           C  
ATOM   2826  HD2 PHE B 173       0.859  -1.063 -14.353  1.00  0.00           H  
ATOM   2827  C   PHE B 173       1.907   1.618 -16.483  1.00  0.00           C  
ATOM   2828  O   PHE B 173       0.705   1.343 -16.516  1.00  0.00           O  
ATOM   2829  N   LEU B 174       2.720   1.490 -17.542  1.00  0.00           N  
ATOM   2830  H   LEU B 174       3.674   1.791 -17.406  1.00  0.00           H  
ATOM   2831  CA  LEU B 174       2.378   0.951 -18.875  1.00  0.00           C  
ATOM   2832  HA  LEU B 174       3.220   1.179 -19.527  1.00  0.00           H  
ATOM   2833  CB  LEU B 174       2.257  -0.591 -18.823  1.00  0.00           C  
ATOM   2834  HB2 LEU B 174       1.464  -0.845 -18.118  1.00  0.00           H  
ATOM   2835  HB3 LEU B 174       1.949  -0.960 -19.802  1.00  0.00           H  
ATOM   2836  CG  LEU B 174       3.537  -1.348 -18.430  1.00  0.00           C  
ATOM   2837  HG  LEU B 174       3.867  -1.010 -17.451  1.00  0.00           H  
ATOM   2838  CD1 LEU B 174       3.225  -2.844 -18.367  1.00  0.00           C  
ATOM   2839 HD11 LEU B 174       2.391  -3.012 -17.686  1.00  0.00           H  
ATOM   2840 HD12 LEU B 174       2.962  -3.224 -19.354  1.00  0.00           H  
ATOM   2841 HD13 LEU B 174       4.090  -3.378 -17.978  1.00  0.00           H  
ATOM   2842  CD2 LEU B 174       4.680  -1.144 -19.431  1.00  0.00           C  
ATOM   2843 HD21 LEU B 174       4.373  -1.466 -20.427  1.00  0.00           H  
ATOM   2844 HD22 LEU B 174       4.974  -0.098 -19.467  1.00  0.00           H  
ATOM   2845 HD23 LEU B 174       5.548  -1.714 -19.113  1.00  0.00           H  
ATOM   2846  C   LEU B 174       1.187   1.605 -19.609  1.00  0.00           C  
ATOM   2847  O   LEU B 174       0.702   1.027 -20.576  1.00  0.00           O  
ATOM   2848  N   LEU B 175       0.745   2.803 -19.202  1.00  0.00           N  
ATOM   2849  H   LEU B 175       1.205   3.222 -18.407  1.00  0.00           H  
ATOM   2850  CA  LEU B 175      -0.507   3.427 -19.677  1.00  0.00           C  
ATOM   2851  HA  LEU B 175      -0.664   4.321 -19.072  1.00  0.00           H  
ATOM   2852  CB  LEU B 175      -0.407   3.884 -21.154  1.00  0.00           C  
ATOM   2853  HB2 LEU B 175      -0.308   3.000 -21.784  1.00  0.00           H  
ATOM   2854  HB3 LEU B 175      -1.347   4.363 -21.431  1.00  0.00           H  
ATOM   2855  CG  LEU B 175       0.740   4.853 -21.483  1.00  0.00           C  
ATOM   2856  HG  LEU B 175       1.687   4.442 -21.138  1.00  0.00           H  
ATOM   2857  CD1 LEU B 175       0.828   5.049 -22.997  1.00  0.00           C  
ATOM   2858 HD11 LEU B 175       1.636   5.738 -23.237  1.00  0.00           H  
ATOM   2859 HD12 LEU B 175      -0.113   5.449 -23.377  1.00  0.00           H  
ATOM   2860 HD13 LEU B 175       1.024   4.090 -23.477  1.00  0.00           H  
ATOM   2861  CD2 LEU B 175       0.522   6.221 -20.831  1.00  0.00           C  
ATOM   2862 HD21 LEU B 175      -0.435   6.634 -21.151  1.00  0.00           H  
ATOM   2863 HD22 LEU B 175       1.321   6.901 -21.120  1.00  0.00           H  
ATOM   2864 HD23 LEU B 175       0.523   6.122 -19.747  1.00  0.00           H  
ATOM   2865  C   LEU B 175      -1.746   2.551 -19.401  1.00  0.00           C  
ATOM   2866  O   LEU B 175      -2.631   2.417 -20.246  1.00  0.00           O  
ATOM   2867  N   SER B 176      -1.805   1.966 -18.201  1.00  0.00           N  
ATOM   2868  H   SER B 176      -1.041   2.131 -17.564  1.00  0.00           H  
ATOM   2869  CA  SER B 176      -3.002   1.286 -17.681  1.00  0.00           C  
ATOM   2870  HA  SER B 176      -3.215   0.416 -18.304  1.00  0.00           H  
ATOM   2871  CB  SER B 176      -2.764   0.805 -16.248  1.00  0.00           C  
ATOM   2872  HB2 SER B 176      -2.594   1.674 -15.617  1.00  0.00           H  
ATOM   2873  HB3 SER B 176      -3.649   0.272 -15.893  1.00  0.00           H  
ATOM   2874  OG  SER B 176      -1.634  -0.048 -16.169  1.00  0.00           O  
ATOM   2875  HG  SER B 176      -0.834   0.486 -16.327  1.00  0.00           H  
ATOM   2876  C   SER B 176      -4.224   2.215 -17.720  1.00  0.00           C  
ATOM   2877  O   SER B 176      -4.081   3.436 -17.685  1.00  0.00           O  
ATOM   2878  N   GLU B 177      -5.425   1.656 -17.844  1.00  0.00           N  
ATOM   2879  H   GLU B 177      -5.507   0.641 -17.770  1.00  0.00           H  
ATOM   2880  CA  GLU B 177      -6.646   2.380 -18.216  1.00  0.00           C  
ATOM   2881  HA  GLU B 177      -6.395   2.964 -19.102  1.00  0.00           H  
ATOM   2882  CB  GLU B 177      -7.731   1.376 -18.656  1.00  0.00           C  
ATOM   2883  HB2 GLU B 177      -8.526   1.939 -19.147  1.00  0.00           H  
ATOM   2884  HB3 GLU B 177      -7.311   0.714 -19.416  1.00  0.00           H  
ATOM   2885  CG  GLU B 177      -8.380   0.522 -17.550  1.00  0.00           C  
ATOM   2886  HG2 GLU B 177      -8.885   1.191 -16.851  1.00  0.00           H  
ATOM   2887  HG3 GLU B 177      -9.152  -0.096 -18.015  1.00  0.00           H  
ATOM   2888  CD  GLU B 177      -7.411  -0.401 -16.789  1.00  0.00           C  
ATOM   2889  OE1 GLU B 177      -6.431  -0.892 -17.401  1.00  0.00           O  
ATOM   2890  OE2 GLU B 177      -7.640  -0.596 -15.572  1.00  0.00           O  
ATOM   2891  C   GLU B 177      -7.163   3.397 -17.175  1.00  0.00           C  
ATOM   2892  O   GLU B 177      -6.829   3.355 -15.989  1.00  0.00           O  
ATOM   2893  N   ALA B 178      -7.972   4.354 -17.643  1.00  0.00           N  
ATOM   2894  H   ALA B 178      -8.246   4.317 -18.609  1.00  0.00           H  
ATOM   2895  CA  ALA B 178      -8.543   5.417 -16.818  1.00  0.00           C  
ATOM   2896  HA  ALA B 178      -7.813   5.686 -16.053  1.00  0.00           H  
ATOM   2897  CB  ALA B 178      -8.775   6.653 -17.696  1.00  0.00           C  
ATOM   2898  HB1 ALA B 178      -9.500   6.425 -18.478  1.00  0.00           H  
ATOM   2899  HB2 ALA B 178      -9.157   7.467 -17.079  1.00  0.00           H  
ATOM   2900  HB3 ALA B 178      -7.836   6.967 -18.150  1.00  0.00           H  
ATOM   2901  C   ALA B 178      -9.835   4.975 -16.106  1.00  0.00           C  
ATOM   2902  O   ALA B 178     -10.851   4.693 -16.744  1.00  0.00           O  
ATOM   2903  N   HIE B 179      -9.810   4.991 -14.777  1.00  0.00           N  
ATOM   2904  H   HIE B 179      -8.951   5.298 -14.336  1.00  0.00           H  
ATOM   2905  CA  HIE B 179     -10.959   4.769 -13.897  1.00  0.00           C  
ATOM   2906  HA  HIE B 179     -11.644   4.068 -14.380  1.00  0.00           H  
ATOM   2907  CB  HIE B 179     -10.448   4.115 -12.605  1.00  0.00           C  
ATOM   2908  HB2 HIE B 179      -9.645   4.721 -12.185  1.00  0.00           H  
ATOM   2909  HB3 HIE B 179     -11.258   4.061 -11.878  1.00  0.00           H  
ATOM   2910  CG  HIE B 179      -9.943   2.714 -12.847  1.00  0.00           C  
ATOM   2911  ND1 HIE B 179     -10.728   1.563 -12.748  1.00  0.00           N  
ATOM   2912  CE1 HIE B 179      -9.990   0.574 -13.276  1.00  0.00           C  
ATOM   2913  HE1 HIE B 179     -10.326  -0.444 -13.409  1.00  0.00           H  
ATOM   2914  NE2 HIE B 179      -8.804   1.038 -13.690  1.00  0.00           N  
ATOM   2915  HE2 HIE B 179      -8.153   0.501 -14.275  1.00  0.00           H  
ATOM   2916  CD2 HIE B 179      -8.751   2.387 -13.427  1.00  0.00           C  
ATOM   2917  HD2 HIE B 179      -7.976   3.071 -13.741  1.00  0.00           H  
ATOM   2918  C   HIE B 179     -11.721   6.078 -13.638  1.00  0.00           C  
ATOM   2919  O   HIE B 179     -11.226   7.175 -13.903  1.00  0.00           O  
ATOM   2920  N   THR B 180     -12.943   5.999 -13.101  1.00  0.00           N  
ATOM   2921  H   THR B 180     -13.304   5.087 -12.852  1.00  0.00           H  
ATOM   2922  CA  THR B 180     -13.770   7.178 -12.766  1.00  0.00           C  
ATOM   2923  HA  THR B 180     -13.094   7.960 -12.434  1.00  0.00           H  
ATOM   2924  CB  THR B 180     -14.517   7.705 -14.014  1.00  0.00           C  
ATOM   2925  HB  THR B 180     -13.775   7.961 -14.772  1.00  0.00           H  
ATOM   2926  CG2 THR B 180     -15.496   6.699 -14.622  1.00  0.00           C  
ATOM   2927 HG21 THR B 180     -14.961   5.799 -14.925  1.00  0.00           H  
ATOM   2928 HG22 THR B 180     -16.265   6.430 -13.897  1.00  0.00           H  
ATOM   2929 HG23 THR B 180     -15.968   7.132 -15.503  1.00  0.00           H  
ATOM   2930  OG1 THR B 180     -15.280   8.870 -13.748  1.00  0.00           O  
ATOM   2931  HG1 THR B 180     -14.718   9.454 -13.200  1.00  0.00           H  
ATOM   2932  C   THR B 180     -14.700   6.888 -11.585  1.00  0.00           C  
ATOM   2933  O   THR B 180     -15.134   5.751 -11.419  1.00  0.00           O  
ATOM   2934  N   CYS B 181     -14.988   7.891 -10.749  1.00  0.00           N  
ATOM   2935  H   CYS B 181     -14.635   8.819 -10.957  1.00  0.00           H  
ATOM   2936  CA  CYS B 181     -15.790   7.729  -9.532  1.00  0.00           C  
ATOM   2937  HA  CYS B 181     -16.439   6.861  -9.656  1.00  0.00           H  
ATOM   2938  CB  CYS B 181     -14.841   7.427  -8.361  1.00  0.00           C  
ATOM   2939  HB2 CYS B 181     -14.181   6.601  -8.631  1.00  0.00           H  
ATOM   2940  HB3 CYS B 181     -14.237   8.307  -8.134  1.00  0.00           H  
ATOM   2941  SG  CYS B 181     -15.786   6.943  -6.891  1.00  0.00           S  
ATOM   2942  HG  CYS B 181     -14.725   6.730  -6.090  1.00  0.00           H  
ATOM   2943  C   CYS B 181     -16.705   8.942  -9.268  1.00  0.00           C  
ATOM   2944  O   CYS B 181     -16.325  10.088  -9.535  1.00  0.00           O  
ATOM   2945  N   ILE B 182     -17.913   8.686  -8.756  1.00  0.00           N  
ATOM   2946  H   ILE B 182     -18.098   7.745  -8.442  1.00  0.00           H  
ATOM   2947  CA  ILE B 182     -18.871   9.719  -8.339  1.00  0.00           C  
ATOM   2948  HA  ILE B 182     -18.824  10.541  -9.047  1.00  0.00           H  
ATOM   2949  CB  ILE B 182     -20.315   9.161  -8.361  1.00  0.00           C  
ATOM   2950  HB  ILE B 182     -20.352   8.301  -7.689  1.00  0.00           H  
ATOM   2951  CG2 ILE B 182     -21.331  10.190  -7.836  1.00  0.00           C  
ATOM   2952 HG21 ILE B 182     -21.231  11.141  -8.361  1.00  0.00           H  
ATOM   2953 HG22 ILE B 182     -22.347   9.818  -7.968  1.00  0.00           H  
ATOM   2954 HG23 ILE B 182     -21.176  10.358  -6.769  1.00  0.00           H  
ATOM   2955  CG1 ILE B 182     -20.747   8.664  -9.762  1.00  0.00           C  
ATOM   2956 HG12 ILE B 182     -20.043   7.908 -10.110  1.00  0.00           H  
ATOM   2957 HG13 ILE B 182     -21.718   8.174  -9.669  1.00  0.00           H  
ATOM   2958  CD1 ILE B 182     -20.867   9.750 -10.842  1.00  0.00           C  
ATOM   2959 HD11 ILE B 182     -21.675  10.440 -10.597  1.00  0.00           H  
ATOM   2960 HD12 ILE B 182     -19.934  10.303 -10.929  1.00  0.00           H  
ATOM   2961 HD13 ILE B 182     -21.092   9.280 -11.800  1.00  0.00           H  
ATOM   2962  C   ILE B 182     -18.475  10.230  -6.938  1.00  0.00           C  
ATOM   2963  O   ILE B 182     -18.287   9.413  -6.037  1.00  0.00           O  
ATOM   2964  N   PRO B 183     -18.278  11.543  -6.738  1.00  0.00           N  
ATOM   2965  CD  PRO B 183     -18.249  12.575  -7.759  1.00  0.00           C  
ATOM   2966  HD2 PRO B 183     -19.207  12.652  -8.276  1.00  0.00           H  
ATOM   2967  HD3 PRO B 183     -17.446  12.342  -8.455  1.00  0.00           H  
ATOM   2968  CG  PRO B 183     -17.929  13.882  -7.041  1.00  0.00           C  
ATOM   2969  HG2 PRO B 183     -18.863  14.372  -6.771  1.00  0.00           H  
ATOM   2970  HG3 PRO B 183     -17.306  14.536  -7.651  1.00  0.00           H  
ATOM   2971  CB  PRO B 183     -17.194  13.396  -5.792  1.00  0.00           C  
ATOM   2972  HB2 PRO B 183     -17.185  14.124  -4.984  1.00  0.00           H  
ATOM   2973  HB3 PRO B 183     -16.172  13.138  -6.065  1.00  0.00           H  
ATOM   2974  CA  PRO B 183     -17.950  12.116  -5.436  1.00  0.00           C  
ATOM   2975  HA  PRO B 183     -17.287  11.455  -4.878  1.00  0.00           H  
ATOM   2976  C   PRO B 183     -19.206  12.367  -4.579  1.00  0.00           C  
ATOM   2977  O   PRO B 183     -20.337  12.215  -5.037  1.00  0.00           O  
ATOM   2978  N   GLU B 184     -18.996  12.793  -3.336  1.00  0.00           N  
ATOM   2979  H   GLU B 184     -18.030  12.873  -3.034  1.00  0.00           H  
ATOM   2980  CA  GLU B 184     -20.012  13.061  -2.308  1.00  0.00           C  
ATOM   2981  HA  GLU B 184     -21.002  13.115  -2.765  1.00  0.00           H  
ATOM   2982  CB  GLU B 184     -20.001  11.875  -1.322  1.00  0.00           C  
ATOM   2983  HB2 GLU B 184     -20.192  10.962  -1.887  1.00  0.00           H  
ATOM   2984  HB3 GLU B 184     -19.003  11.787  -0.892  1.00  0.00           H  
ATOM   2985  CG  GLU B 184     -21.011  11.937  -0.169  1.00  0.00           C  
ATOM   2986  HG2 GLU B 184     -20.944  11.005   0.398  1.00  0.00           H  
ATOM   2987  HG3 GLU B 184     -20.729  12.744   0.511  1.00  0.00           H  
ATOM   2988  CD  GLU B 184     -22.449  12.139  -0.663  1.00  0.00           C  
ATOM   2989  OE1 GLU B 184     -23.113  11.123  -0.953  1.00  0.00           O  
ATOM   2990  OE2 GLU B 184     -22.862  13.319  -0.762  1.00  0.00           O  
ATOM   2991  C   GLU B 184     -19.736  14.418  -1.626  1.00  0.00           C  
ATOM   2992  O   GLU B 184     -18.618  14.936  -1.680  1.00  0.00           O  
ATOM   2993  N   ASN B 185     -20.734  15.041  -1.008  1.00  0.00           N  
ATOM   2994  H   ASN B 185     -21.632  14.553  -0.945  1.00  0.00           H  
ATOM   2995  CA  ASN B 185     -20.607  16.307  -0.291  1.00  0.00           C  
ATOM   2996  HA  ASN B 185     -19.934  16.959  -0.848  1.00  0.00           H  
ATOM   2997  CB  ASN B 185     -22.005  16.956  -0.246  1.00  0.00           C  
ATOM   2998  HB2 ASN B 185     -22.784  16.191  -0.227  1.00  0.00           H  
ATOM   2999  HB3 ASN B 185     -22.109  17.539   0.666  1.00  0.00           H  
ATOM   3000  CG  ASN B 185     -22.239  17.888  -1.411  1.00  0.00           C  
ATOM   3001  OD1 ASN B 185     -23.051  17.659  -2.293  1.00  0.00           O  
ATOM   3002  ND2 ASN B 185     -21.509  18.978  -1.459  1.00  0.00           N  
ATOM   3003 HD21 ASN B 185     -21.751  19.639  -2.189  1.00  0.00           H  
ATOM   3004 HD22 ASN B 185     -20.835  19.162  -0.729  1.00  0.00           H  
ATOM   3005  C   ASN B 185     -20.011  16.136   1.123  1.00  0.00           C  
ATOM   3006  O   ASN B 185     -20.704  15.721   2.053  1.00  0.00           O  
ATOM   3007  N   ASN B 186     -18.760  16.568   1.340  1.00  0.00           N  
ATOM   3008  H   ASN B 186     -18.277  16.991   0.561  1.00  0.00           H  
ATOM   3009  CA  ASN B 186     -18.226  16.787   2.697  1.00  0.00           C  
ATOM   3010  HA  ASN B 186     -18.591  15.975   3.331  1.00  0.00           H  
ATOM   3011  CB  ASN B 186     -16.682  16.704   2.725  1.00  0.00           C  
ATOM   3012  HB2 ASN B 186     -16.362  15.813   2.190  1.00  0.00           H  
ATOM   3013  HB3 ASN B 186     -16.241  17.573   2.243  1.00  0.00           H  
ATOM   3014  CG  ASN B 186     -16.145  16.605   4.152  1.00  0.00           C  
ATOM   3015  OD1 ASN B 186     -16.881  16.655   5.125  1.00  0.00           O  
ATOM   3016  ND2 ASN B 186     -14.859  16.444   4.357  1.00  0.00           N  
ATOM   3017 HD21 ASN B 186     -14.551  16.367   5.303  1.00  0.00           H  
ATOM   3018 HD22 ASN B 186     -14.156  16.360   3.611  1.00  0.00           H  
ATOM   3019  C   ASN B 186     -18.804  18.100   3.277  1.00  0.00           C  
ATOM   3020  O   ASN B 186     -18.166  19.158   3.276  1.00  0.00           O  
ATOM   3021  N   GLY B 187     -20.078  18.048   3.672  1.00  0.00           N  
ATOM   3022  H   GLY B 187     -20.546  17.156   3.543  1.00  0.00           H  
ATOM   3023  CA  GLY B 187     -20.907  19.235   3.888  1.00  0.00           C  
ATOM   3024  HA2 GLY B 187     -21.834  18.935   4.375  1.00  0.00           H  
ATOM   3025  HA3 GLY B 187     -20.382  19.933   4.541  1.00  0.00           H  
ATOM   3026  C   GLY B 187     -21.250  19.947   2.571  1.00  0.00           C  
ATOM   3027  O   GLY B 187     -20.785  19.574   1.498  1.00  0.00           O  
ATOM   3028  N   GLY B 188     -22.066  21.004   2.629  1.00  0.00           N  
ATOM   3029  H   GLY B 188     -22.424  21.277   3.530  1.00  0.00           H  
ATOM   3030  CA  GLY B 188     -22.687  21.597   1.429  1.00  0.00           C  
ATOM   3031  HA2 GLY B 188     -23.312  20.840   0.954  1.00  0.00           H  
ATOM   3032  HA3 GLY B 188     -23.332  22.417   1.742  1.00  0.00           H  
ATOM   3033  C   GLY B 188     -21.739  22.148   0.349  1.00  0.00           C  
ATOM   3034  O   GLY B 188     -22.174  22.355  -0.780  1.00  0.00           O  
ATOM   3035  N   ALA B 189     -20.461  22.390   0.668  1.00  0.00           N  
ATOM   3036  H   ALA B 189     -20.179  22.158   1.606  1.00  0.00           H  
ATOM   3037  CA  ALA B 189     -19.446  22.926  -0.256  1.00  0.00           C  
ATOM   3038  HA  ALA B 189     -19.808  22.817  -1.280  1.00  0.00           H  
ATOM   3039  CB  ALA B 189     -19.283  24.431   0.011  1.00  0.00           C  
ATOM   3040  HB1 ALA B 189     -18.588  24.858  -0.714  1.00  0.00           H  
ATOM   3041  HB2 ALA B 189     -20.244  24.933  -0.094  1.00  0.00           H  
ATOM   3042  HB3 ALA B 189     -18.893  24.597   1.015  1.00  0.00           H  
ATOM   3043  C   ALA B 189     -18.084  22.193  -0.212  1.00  0.00           C  
ATOM   3044  O   ALA B 189     -17.248  22.415  -1.087  1.00  0.00           O  
ATOM   3045  N   GLY B 190     -17.844  21.310   0.763  1.00  0.00           N  
ATOM   3046  H   GLY B 190     -18.590  21.073   1.400  1.00  0.00           H  
ATOM   3047  CA  GLY B 190     -16.754  20.333   0.695  1.00  0.00           C  
ATOM   3048  HA2 GLY B 190     -15.868  20.785   0.254  1.00  0.00           H  
ATOM   3049  HA3 GLY B 190     -16.491  19.985   1.691  1.00  0.00           H  
ATOM   3050  C   GLY B 190     -17.164  19.135  -0.160  1.00  0.00           C  
ATOM   3051  O   GLY B 190     -18.350  18.901  -0.387  1.00  0.00           O  
ATOM   3052  N   CYS B 191     -16.190  18.392  -0.677  1.00  0.00           N  
ATOM   3053  H   CYS B 191     -15.223  18.640  -0.479  1.00  0.00           H  
ATOM   3054  CA  CYS B 191     -16.393  17.345  -1.678  1.00  0.00           C  
ATOM   3055  HA  CYS B 191     -17.394  16.931  -1.592  1.00  0.00           H  
ATOM   3056  CB  CYS B 191     -16.227  17.962  -3.072  1.00  0.00           C  
ATOM   3057  HB2 CYS B 191     -15.248  18.439  -3.112  1.00  0.00           H  
ATOM   3058  HB3 CYS B 191     -16.256  17.169  -3.822  1.00  0.00           H  
ATOM   3059  SG  CYS B 191     -17.520  19.184  -3.456  1.00  0.00           S  
ATOM   3060  HG  CYS B 191     -17.363  19.932  -2.358  1.00  0.00           H  
ATOM   3061  C   CYS B 191     -15.362  16.229  -1.469  1.00  0.00           C  
ATOM   3062  O   CYS B 191     -14.170  16.519  -1.424  1.00  0.00           O  
ATOM   3063  N   VAL B 192     -15.795  14.975  -1.354  1.00  0.00           N  
ATOM   3064  H   VAL B 192     -16.791  14.797  -1.465  1.00  0.00           H  
ATOM   3065  CA  VAL B 192     -14.953  13.817  -1.014  1.00  0.00           C  
ATOM   3066  HA  VAL B 192     -13.909  14.104  -1.131  1.00  0.00           H  
ATOM   3067  CB  VAL B 192     -15.147  13.431   0.470  1.00  0.00           C  
ATOM   3068  HB  VAL B 192     -14.908  14.308   1.072  1.00  0.00           H  
ATOM   3069  CG1 VAL B 192     -16.588  13.008   0.798  1.00  0.00           C  
ATOM   3070 HG11 VAL B 192     -17.287  13.800   0.530  1.00  0.00           H  
ATOM   3071 HG12 VAL B 192     -16.851  12.102   0.252  1.00  0.00           H  
ATOM   3072 HG13 VAL B 192     -16.681  12.817   1.867  1.00  0.00           H  
ATOM   3073  CG2 VAL B 192     -14.203  12.305   0.912  1.00  0.00           C  
ATOM   3074 HG21 VAL B 192     -14.262  12.189   1.995  1.00  0.00           H  
ATOM   3075 HG22 VAL B 192     -14.477  11.363   0.438  1.00  0.00           H  
ATOM   3076 HG23 VAL B 192     -13.177  12.560   0.647  1.00  0.00           H  
ATOM   3077  C   VAL B 192     -15.206  12.663  -1.986  1.00  0.00           C  
ATOM   3078  O   VAL B 192     -16.312  12.502  -2.502  1.00  0.00           O  
ATOM   3079  N   CYS B 193     -14.176  11.870  -2.277  1.00  0.00           N  
ATOM   3080  H   CYS B 193     -13.270  12.091  -1.868  1.00  0.00           H  
ATOM   3081  CA  CYS B 193     -14.223  10.808  -3.277  1.00  0.00           C  
ATOM   3082  HA  CYS B 193     -15.229  10.385  -3.289  1.00  0.00           H  
ATOM   3083  CB  CYS B 193     -13.943  11.455  -4.640  1.00  0.00           C  
ATOM   3084  HB2 CYS B 193     -14.552  12.354  -4.746  1.00  0.00           H  
ATOM   3085  HB3 CYS B 193     -12.890  11.744  -4.683  1.00  0.00           H  
ATOM   3086  SG  CYS B 193     -14.322  10.305  -5.991  1.00  0.00           S  
ATOM   3087  HG  CYS B 193     -15.653  10.232  -5.816  1.00  0.00           H  
ATOM   3088  C   CYS B 193     -13.230   9.676  -2.955  1.00  0.00           C  
ATOM   3089  O   CYS B 193     -12.092   9.919  -2.545  1.00  0.00           O  
ATOM   3090  N   HIE B 194     -13.652   8.425  -3.153  1.00  0.00           N  
ATOM   3091  H   HIE B 194     -14.587   8.283  -3.506  1.00  0.00           H  
ATOM   3092  CA  HIE B 194     -12.835   7.230  -2.912  1.00  0.00           C  
ATOM   3093  HA  HIE B 194     -11.948   7.518  -2.345  1.00  0.00           H  
ATOM   3094  CB  HIE B 194     -13.608   6.226  -2.044  1.00  0.00           C  
ATOM   3095  HB2 HIE B 194     -14.451   5.836  -2.617  1.00  0.00           H  
ATOM   3096  HB3 HIE B 194     -12.955   5.392  -1.788  1.00  0.00           H  
ATOM   3097  CG  HIE B 194     -14.137   6.835  -0.769  1.00  0.00           C  
ATOM   3098  ND1 HIE B 194     -15.487   6.975  -0.451  1.00  0.00           N  
ATOM   3099  CE1 HIE B 194     -15.527   7.667   0.696  1.00  0.00           C  
ATOM   3100  HE1 HIE B 194     -16.437   7.967   1.201  1.00  0.00           H  
ATOM   3101  NE2 HIE B 194     -14.281   7.958   1.114  1.00  0.00           N  
ATOM   3102  HE2 HIE B 194     -14.054   8.507   1.932  1.00  0.00           H  
ATOM   3103  CD2 HIE B 194     -13.389   7.436   0.203  1.00  0.00           C  
ATOM   3104  HD2 HIE B 194     -12.310   7.517   0.222  1.00  0.00           H  
ATOM   3105  C   HIE B 194     -12.346   6.616  -4.226  1.00  0.00           C  
ATOM   3106  O   HIE B 194     -13.081   6.544  -5.209  1.00  0.00           O  
ATOM   3107  N   LEU B 195     -11.094   6.161  -4.221  1.00  0.00           N  
ATOM   3108  H   LEU B 195     -10.558   6.272  -3.366  1.00  0.00           H  
ATOM   3109  CA  LEU B 195     -10.368   5.643  -5.377  1.00  0.00           C  
ATOM   3110  HA  LEU B 195     -11.029   5.593  -6.246  1.00  0.00           H  
ATOM   3111  CB  LEU B 195      -9.181   6.569  -5.721  1.00  0.00           C  
ATOM   3112  HB2 LEU B 195      -8.506   6.634  -4.869  1.00  0.00           H  
ATOM   3113  HB3 LEU B 195      -8.639   6.077  -6.530  1.00  0.00           H  
ATOM   3114  CG  LEU B 195      -9.543   7.992  -6.189  1.00  0.00           C  
ATOM   3115  HG  LEU B 195     -10.446   7.959  -6.799  1.00  0.00           H  
ATOM   3116  CD1 LEU B 195      -9.728   8.995  -5.046  1.00  0.00           C  
ATOM   3117 HD11 LEU B 195      -8.836   9.030  -4.419  1.00  0.00           H  
ATOM   3118 HD12 LEU B 195      -9.919   9.986  -5.454  1.00  0.00           H  
ATOM   3119 HD13 LEU B 195     -10.582   8.724  -4.434  1.00  0.00           H  
ATOM   3120  CD2 LEU B 195      -8.406   8.555  -7.039  1.00  0.00           C  
ATOM   3121 HD21 LEU B 195      -8.195   7.880  -7.865  1.00  0.00           H  
ATOM   3122 HD22 LEU B 195      -8.693   9.522  -7.449  1.00  0.00           H  
ATOM   3123 HD23 LEU B 195      -7.503   8.669  -6.438  1.00  0.00           H  
ATOM   3124  C   LEU B 195      -9.884   4.224  -5.062  1.00  0.00           C  
ATOM   3125  O   LEU B 195      -8.893   4.051  -4.347  1.00  0.00           O  
ATOM   3126  N   LEU B 196     -10.593   3.217  -5.579  1.00  0.00           N  
ATOM   3127  H   LEU B 196     -11.343   3.441  -6.214  1.00  0.00           H  
ATOM   3128  CA  LEU B 196     -10.171   1.820  -5.485  1.00  0.00           C  
ATOM   3129  HA  LEU B 196     -10.000   1.584  -4.436  1.00  0.00           H  
ATOM   3130  CB  LEU B 196     -11.251   0.876  -6.049  1.00  0.00           C  
ATOM   3131  HB2 LEU B 196     -11.501   1.203  -7.058  1.00  0.00           H  
ATOM   3132  HB3 LEU B 196     -10.832  -0.128  -6.125  1.00  0.00           H  
ATOM   3133  CG  LEU B 196     -12.541   0.796  -5.215  1.00  0.00           C  
ATOM   3134  HG  LEU B 196     -12.952   1.795  -5.074  1.00  0.00           H  
ATOM   3135  CD1 LEU B 196     -13.571  -0.057  -5.954  1.00  0.00           C  
ATOM   3136 HD11 LEU B 196     -13.785   0.390  -6.926  1.00  0.00           H  
ATOM   3137 HD12 LEU B 196     -13.192  -1.068  -6.104  1.00  0.00           H  
ATOM   3138 HD13 LEU B 196     -14.498  -0.100  -5.382  1.00  0.00           H  
ATOM   3139  CD2 LEU B 196     -12.311   0.144  -3.850  1.00  0.00           C  
ATOM   3140 HD21 LEU B 196     -13.255   0.089  -3.307  1.00  0.00           H  
ATOM   3141 HD22 LEU B 196     -11.906  -0.860  -3.975  1.00  0.00           H  
ATOM   3142 HD23 LEU B 196     -11.613   0.738  -3.268  1.00  0.00           H  
ATOM   3143  C   LEU B 196      -8.845   1.605  -6.221  1.00  0.00           C  
ATOM   3144  O   LEU B 196      -8.635   2.135  -7.315  1.00  0.00           O  
ATOM   3145  N   MET B 197      -7.973   0.814  -5.603  1.00  0.00           N  
ATOM   3146  H   MET B 197      -8.225   0.497  -4.672  1.00  0.00           H  
ATOM   3147  CA  MET B 197      -6.693   0.336  -6.128  1.00  0.00           C  
ATOM   3148  HA  MET B 197      -6.846  -0.087  -7.122  1.00  0.00           H  
ATOM   3149  CB  MET B 197      -5.680   1.493  -6.236  1.00  0.00           C  
ATOM   3150  HB2 MET B 197      -4.700   1.075  -6.465  1.00  0.00           H  
ATOM   3151  HB3 MET B 197      -5.975   2.113  -7.082  1.00  0.00           H  
ATOM   3152  CG  MET B 197      -5.553   2.389  -4.991  1.00  0.00           C  
ATOM   3153  HG2 MET B 197      -6.542   2.725  -4.679  1.00  0.00           H  
ATOM   3154  HG3 MET B 197      -5.131   1.801  -4.176  1.00  0.00           H  
ATOM   3155  SD  MET B 197      -4.520   3.862  -5.221  1.00  0.00           S  
ATOM   3156  CE  MET B 197      -5.619   4.843  -6.282  1.00  0.00           C  
ATOM   3157  HE1 MET B 197      -5.163   5.809  -6.493  1.00  0.00           H  
ATOM   3158  HE2 MET B 197      -5.789   4.325  -7.226  1.00  0.00           H  
ATOM   3159  HE3 MET B 197      -6.573   4.991  -5.777  1.00  0.00           H  
ATOM   3160  C   MET B 197      -6.184  -0.769  -5.194  1.00  0.00           C  
ATOM   3161  O   MET B 197      -6.015  -0.529  -4.003  1.00  0.00           O  
ATOM   3162  N   ASP B 198      -5.984  -1.981  -5.710  1.00  0.00           N  
ATOM   3163  H   ASP B 198      -6.117  -2.136  -6.704  1.00  0.00           H  
ATOM   3164  CA  ASP B 198      -5.704  -3.176  -4.906  1.00  0.00           C  
ATOM   3165  HA  ASP B 198      -6.082  -3.020  -3.895  1.00  0.00           H  
ATOM   3166  CB  ASP B 198      -6.477  -4.374  -5.492  1.00  0.00           C  
ATOM   3167  HB2 ASP B 198      -6.273  -5.244  -4.866  1.00  0.00           H  
ATOM   3168  HB3 ASP B 198      -7.544  -4.160  -5.403  1.00  0.00           H  
ATOM   3169  CG  ASP B 198      -6.187  -4.734  -6.961  1.00  0.00           C  
ATOM   3170  OD1 ASP B 198      -6.529  -5.889  -7.298  1.00  0.00           O  
ATOM   3171  OD2 ASP B 198      -5.561  -3.921  -7.689  1.00  0.00           O  
ATOM   3172  C   ASP B 198      -4.201  -3.468  -4.748  1.00  0.00           C  
ATOM   3173  O   ASP B 198      -3.667  -3.423  -3.644  1.00  0.00           O  
ATOM   3174  N   ASP B 199      -3.479  -3.742  -5.836  1.00  0.00           N  
ATOM   3175  H   ASP B 199      -3.987  -3.801  -6.717  1.00  0.00           H  
ATOM   3176  CA  ASP B 199      -2.053  -4.093  -5.824  1.00  0.00           C  
ATOM   3177  HA  ASP B 199      -1.868  -4.645  -4.907  1.00  0.00           H  
ATOM   3178  CB  ASP B 199      -1.734  -5.018  -7.010  1.00  0.00           C  
ATOM   3179  HB2 ASP B 199      -2.227  -4.637  -7.904  1.00  0.00           H  
ATOM   3180  HB3 ASP B 199      -0.661  -5.042  -7.189  1.00  0.00           H  
ATOM   3181  CG  ASP B 199      -2.166  -6.453  -6.764  1.00  0.00           C  
ATOM   3182  OD1 ASP B 199      -2.374  -7.185  -7.744  1.00  0.00           O  
ATOM   3183  OD2 ASP B 199      -2.214  -6.907  -5.595  1.00  0.00           O  
ATOM   3184  C   ASP B 199      -1.125  -2.876  -5.722  1.00  0.00           C  
ATOM   3185  O   ASP B 199      -0.161  -2.758  -6.472  1.00  0.00           O  
ATOM   3186  N   VAL B 200      -1.426  -1.963  -4.795  1.00  0.00           N  
ATOM   3187  H   VAL B 200      -2.228  -2.156  -4.199  1.00  0.00           H  
ATOM   3188  CA  VAL B 200      -0.624  -0.757  -4.531  1.00  0.00           C  
ATOM   3189  HA  VAL B 200      -0.615  -0.158  -5.435  1.00  0.00           H  
ATOM   3190  CB  VAL B 200      -1.251   0.099  -3.411  1.00  0.00           C  
ATOM   3191  HB  VAL B 200      -1.286  -0.484  -2.490  1.00  0.00           H  
ATOM   3192  CG1 VAL B 200      -0.450   1.380  -3.146  1.00  0.00           C  
ATOM   3193 HG11 VAL B 200      -0.948   1.978  -2.381  1.00  0.00           H  
ATOM   3194 HG12 VAL B 200       0.544   1.130  -2.777  1.00  0.00           H  
ATOM   3195 HG13 VAL B 200      -0.353   1.958  -4.065  1.00  0.00           H  
ATOM   3196  CG2 VAL B 200      -2.676   0.534  -3.772  1.00  0.00           C  
ATOM   3197 HG21 VAL B 200      -3.084   1.156  -2.976  1.00  0.00           H  
ATOM   3198 HG22 VAL B 200      -2.674   1.094  -4.707  1.00  0.00           H  
ATOM   3199 HG23 VAL B 200      -3.319  -0.340  -3.870  1.00  0.00           H  
ATOM   3200  C   VAL B 200       0.824  -1.126  -4.196  1.00  0.00           C  
ATOM   3201  O   VAL B 200       1.059  -2.047  -3.407  1.00  0.00           O  
ATOM   3202  N   VAL B 201       1.791  -0.417  -4.779  1.00  0.00           N  
ATOM   3203  H   VAL B 201       1.518   0.269  -5.479  1.00  0.00           H  
ATOM   3204  CA  VAL B 201       3.229  -0.594  -4.514  1.00  0.00           C  
ATOM   3205  HA  VAL B 201       3.351  -1.036  -3.525  1.00  0.00           H  
ATOM   3206  CB  VAL B 201       3.888  -1.550  -5.526  1.00  0.00           C  
ATOM   3207  HB  VAL B 201       4.937  -1.588  -5.271  1.00  0.00           H  
ATOM   3208  CG1 VAL B 201       3.382  -2.984  -5.398  1.00  0.00           C  
ATOM   3209 HG11 VAL B 201       3.459  -3.303  -4.359  1.00  0.00           H  
ATOM   3210 HG12 VAL B 201       2.349  -3.035  -5.737  1.00  0.00           H  
ATOM   3211 HG13 VAL B 201       4.002  -3.628  -6.020  1.00  0.00           H  
ATOM   3212  CG2 VAL B 201       3.778  -1.107  -6.990  1.00  0.00           C  
ATOM   3213 HG21 VAL B 201       4.203  -0.112  -7.122  1.00  0.00           H  
ATOM   3214 HG22 VAL B 201       4.328  -1.800  -7.627  1.00  0.00           H  
ATOM   3215 HG23 VAL B 201       2.732  -1.089  -7.297  1.00  0.00           H  
ATOM   3216  C   VAL B 201       3.996   0.730  -4.475  1.00  0.00           C  
ATOM   3217  O   VAL B 201       3.491   1.769  -4.904  1.00  0.00           O  
ATOM   3218  N   SER B 202       5.243   0.671  -4.001  1.00  0.00           N  
ATOM   3219  H   SER B 202       5.570  -0.233  -3.668  1.00  0.00           H  
ATOM   3220  CA  SER B 202       6.140   1.819  -3.811  1.00  0.00           C  
ATOM   3221  HA  SER B 202       5.725   2.451  -3.027  1.00  0.00           H  
ATOM   3222  CB  SER B 202       7.519   1.333  -3.331  1.00  0.00           C  
ATOM   3223  HB2 SER B 202       7.995   0.746  -4.118  1.00  0.00           H  
ATOM   3224  HB3 SER B 202       8.150   2.196  -3.113  1.00  0.00           H  
ATOM   3225  OG  SER B 202       7.400   0.542  -2.155  1.00  0.00           O  
ATOM   3226  HG  SER B 202       7.001  -0.326  -2.423  1.00  0.00           H  
ATOM   3227  C   SER B 202       6.291   2.678  -5.078  1.00  0.00           C  
ATOM   3228  O   SER B 202       6.239   3.907  -4.977  1.00  0.00           O  
ATOM   3229  N   ALA B 203       6.423   2.057  -6.258  1.00  0.00           N  
ATOM   3230  H   ALA B 203       6.496   1.044  -6.258  1.00  0.00           H  
ATOM   3231  CA  ALA B 203       6.600   2.748  -7.538  1.00  0.00           C  
ATOM   3232  HA  ALA B 203       7.309   3.561  -7.387  1.00  0.00           H  
ATOM   3233  CB  ALA B 203       7.227   1.748  -8.513  1.00  0.00           C  
ATOM   3234  HB1 ALA B 203       6.497   0.970  -8.739  1.00  0.00           H  
ATOM   3235  HB2 ALA B 203       7.493   2.254  -9.441  1.00  0.00           H  
ATOM   3236  HB3 ALA B 203       8.123   1.300  -8.077  1.00  0.00           H  
ATOM   3237  C   ALA B 203       5.324   3.364  -8.165  1.00  0.00           C  
ATOM   3238  O   ALA B 203       5.428   4.056  -9.182  1.00  0.00           O  
ATOM   3239  N   ASP B 204       4.126   3.109  -7.624  1.00  0.00           N  
ATOM   3240  H   ASP B 204       4.073   2.583  -6.760  1.00  0.00           H  
ATOM   3241  CA  ASP B 204       2.878   3.572  -8.241  1.00  0.00           C  
ATOM   3242  HA  ASP B 204       2.882   3.247  -9.282  1.00  0.00           H  
ATOM   3243  CB  ASP B 204       1.648   2.954  -7.568  1.00  0.00           C  
ATOM   3244  HB2 ASP B 204       1.730   3.064  -6.486  1.00  0.00           H  
ATOM   3245  HB3 ASP B 204       0.765   3.512  -7.887  1.00  0.00           H  
ATOM   3246  CG  ASP B 204       1.385   1.492  -7.902  1.00  0.00           C  
ATOM   3247  OD1 ASP B 204       1.843   0.966  -8.936  1.00  0.00           O  
ATOM   3248  OD2 ASP B 204       0.563   0.907  -7.168  1.00  0.00           O  
ATOM   3249  C   ASP B 204       2.715   5.102  -8.232  1.00  0.00           C  
ATOM   3250  O   ASP B 204       2.826   5.770  -7.204  1.00  0.00           O  
ATOM   3251  N   GLN B 205       2.318   5.657  -9.379  1.00  0.00           N  
ATOM   3252  H   GLN B 205       2.227   5.061 -10.189  1.00  0.00           H  
ATOM   3253  CA  GLN B 205       1.868   7.045  -9.509  1.00  0.00           C  
ATOM   3254  HA  GLN B 205       1.590   7.416  -8.523  1.00  0.00           H  
ATOM   3255  CB  GLN B 205       3.010   7.930 -10.045  1.00  0.00           C  
ATOM   3256  HB2 GLN B 205       3.868   7.809  -9.384  1.00  0.00           H  
ATOM   3257  HB3 GLN B 205       3.298   7.592 -11.041  1.00  0.00           H  
ATOM   3258  CG  GLN B 205       2.627   9.422 -10.112  1.00  0.00           C  
ATOM   3259  HG2 GLN B 205       1.921   9.575 -10.928  1.00  0.00           H  
ATOM   3260  HG3 GLN B 205       2.135   9.716  -9.186  1.00  0.00           H  
ATOM   3261  CD  GLN B 205       3.818  10.360 -10.320  1.00  0.00           C  
ATOM   3262  OE1 GLN B 205       4.977  10.013 -10.159  1.00  0.00           O  
ATOM   3263  NE2 GLN B 205       3.579  11.602 -10.683  1.00  0.00           N  
ATOM   3264 HE21 GLN B 205       4.380  12.192 -10.823  1.00  0.00           H  
ATOM   3265 HE22 GLN B 205       2.627  11.954 -10.735  1.00  0.00           H  
ATOM   3266  C   GLN B 205       0.618   7.098 -10.385  1.00  0.00           C  
ATOM   3267  O   GLN B 205       0.525   6.381 -11.380  1.00  0.00           O  
ATOM   3268  N   TYR B 206      -0.327   7.965 -10.032  1.00  0.00           N  
ATOM   3269  H   TYR B 206      -0.186   8.519  -9.193  1.00  0.00           H  
ATOM   3270  CA  TYR B 206      -1.547   8.232 -10.788  1.00  0.00           C  
ATOM   3271  HA  TYR B 206      -1.574   7.573 -11.650  1.00  0.00           H  
ATOM   3272  CB  TYR B 206      -2.788   7.945  -9.924  1.00  0.00           C  
ATOM   3273  HB2 TYR B 206      -2.739   8.561  -9.024  1.00  0.00           H  
ATOM   3274  HB3 TYR B 206      -3.676   8.257 -10.475  1.00  0.00           H  
ATOM   3275  CG  TYR B 206      -2.965   6.495  -9.515  1.00  0.00           C  
ATOM   3276  CD1 TYR B 206      -2.214   5.968  -8.446  1.00  0.00           C  
ATOM   3277  HD1 TYR B 206      -1.525   6.609  -7.914  1.00  0.00           H  
ATOM   3278  CE1 TYR B 206      -2.344   4.614  -8.090  1.00  0.00           C  
ATOM   3279  HE1 TYR B 206      -1.745   4.196  -7.297  1.00  0.00           H  
ATOM   3280  CZ  TYR B 206      -3.256   3.788  -8.782  1.00  0.00           C  
ATOM   3281  OH  TYR B 206      -3.380   2.485  -8.422  1.00  0.00           O  
ATOM   3282  HH  TYR B 206      -2.853   2.290  -7.644  1.00  0.00           H  
ATOM   3283  CE2 TYR B 206      -4.028   4.320  -9.836  1.00  0.00           C  
ATOM   3284  HE2 TYR B 206      -4.721   3.682 -10.364  1.00  0.00           H  
ATOM   3285  CD2 TYR B 206      -3.877   5.673 -10.206  1.00  0.00           C  
ATOM   3286  HD2 TYR B 206      -4.453   6.078 -11.028  1.00  0.00           H  
ATOM   3287  C   TYR B 206      -1.576   9.682 -11.284  1.00  0.00           C  
ATOM   3288  O   TYR B 206      -1.102  10.591 -10.593  1.00  0.00           O  
ATOM   3289  N   THR B 207      -2.194   9.929 -12.438  1.00  0.00           N  
ATOM   3290  H   THR B 207      -2.574   9.137 -12.956  1.00  0.00           H  
ATOM   3291  CA  THR B 207      -2.787  11.246 -12.743  1.00  0.00           C  
ATOM   3292  HA  THR B 207      -2.201  12.030 -12.266  1.00  0.00           H  
ATOM   3293  CB  THR B 207      -2.798  11.555 -14.248  1.00  0.00           C  
ATOM   3294  HB  THR B 207      -3.186  12.563 -14.397  1.00  0.00           H  
ATOM   3295  CG2 THR B 207      -1.392  11.486 -14.845  1.00  0.00           C  
ATOM   3296 HG21 THR B 207      -1.431  11.784 -15.892  1.00  0.00           H  
ATOM   3297 HG22 THR B 207      -0.729  12.163 -14.305  1.00  0.00           H  
ATOM   3298 HG23 THR B 207      -1.003  10.469 -14.784  1.00  0.00           H  
ATOM   3299  OG1 THR B 207      -3.619  10.654 -14.945  1.00  0.00           O  
ATOM   3300  HG1 THR B 207      -4.504  11.038 -14.990  1.00  0.00           H  
ATOM   3301  C   THR B 207      -4.206  11.319 -12.172  1.00  0.00           C  
ATOM   3302  O   THR B 207      -4.851  10.289 -11.969  1.00  0.00           O  
ATOM   3303  N   LEU B 208      -4.679  12.537 -11.909  1.00  0.00           N  
ATOM   3304  H   LEU B 208      -4.100  13.339 -12.142  1.00  0.00           H  
ATOM   3305  CA  LEU B 208      -6.018  12.830 -11.393  1.00  0.00           C  
ATOM   3306  HA  LEU B 208      -6.654  11.950 -11.498  1.00  0.00           H  
ATOM   3307  CB  LEU B 208      -5.943  13.228  -9.903  1.00  0.00           C  
ATOM   3308  HB2 LEU B 208      -5.314  14.116  -9.820  1.00  0.00           H  
ATOM   3309  HB3 LEU B 208      -6.947  13.504  -9.577  1.00  0.00           H  
ATOM   3310  CG  LEU B 208      -5.401  12.158  -8.937  1.00  0.00           C  
ATOM   3311  HG  LEU B 208      -4.405  11.842  -9.249  1.00  0.00           H  
ATOM   3312  CD1 LEU B 208      -5.303  12.746  -7.528  1.00  0.00           C  
ATOM   3313 HD11 LEU B 208      -4.571  13.553  -7.513  1.00  0.00           H  
ATOM   3314 HD12 LEU B 208      -6.272  13.140  -7.218  1.00  0.00           H  
ATOM   3315 HD13 LEU B 208      -4.999  11.975  -6.820  1.00  0.00           H  
ATOM   3316  CD2 LEU B 208      -6.313  10.936  -8.867  1.00  0.00           C  
ATOM   3317 HD21 LEU B 208      -6.368  10.478  -9.851  1.00  0.00           H  
ATOM   3318 HD22 LEU B 208      -5.907  10.204  -8.170  1.00  0.00           H  
ATOM   3319 HD23 LEU B 208      -7.314  11.231  -8.552  1.00  0.00           H  
ATOM   3320  C   LEU B 208      -6.656  13.956 -12.214  1.00  0.00           C  
ATOM   3321  O   LEU B 208      -6.018  14.985 -12.449  1.00  0.00           O  
ATOM   3322  N   ASP B 209      -7.923  13.784 -12.585  1.00  0.00           N  
ATOM   3323  H   ASP B 209      -8.358  12.886 -12.394  1.00  0.00           H  
ATOM   3324  CA  ASP B 209      -8.690  14.734 -13.389  1.00  0.00           C  
ATOM   3325  HA  ASP B 209      -8.184  15.700 -13.386  1.00  0.00           H  
ATOM   3326  CB  ASP B 209      -8.774  14.257 -14.847  1.00  0.00           C  
ATOM   3327  HB2 ASP B 209      -9.194  13.255 -14.871  1.00  0.00           H  
ATOM   3328  HB3 ASP B 209      -9.462  14.918 -15.379  1.00  0.00           H  
ATOM   3329  CG  ASP B 209      -7.436  14.246 -15.590  1.00  0.00           C  
ATOM   3330  OD1 ASP B 209      -7.291  15.110 -16.485  1.00  0.00           O  
ATOM   3331  OD2 ASP B 209      -6.550  13.403 -15.329  1.00  0.00           O  
ATOM   3332  C   ASP B 209     -10.095  14.944 -12.808  1.00  0.00           C  
ATOM   3333  O   ASP B 209     -10.831  13.987 -12.554  1.00  0.00           O  
ATOM   3334  N   LEU B 210     -10.485  16.210 -12.618  1.00  0.00           N  
ATOM   3335  H   LEU B 210      -9.845  16.953 -12.886  1.00  0.00           H  
ATOM   3336  CA  LEU B 210     -11.800  16.594 -12.089  1.00  0.00           C  
ATOM   3337  HA  LEU B 210     -12.294  15.707 -11.690  1.00  0.00           H  
ATOM   3338  CB  LEU B 210     -11.616  17.581 -10.920  1.00  0.00           C  
ATOM   3339  HB2 LEU B 210     -11.028  17.091 -10.142  1.00  0.00           H  
ATOM   3340  HB3 LEU B 210     -11.044  18.431 -11.291  1.00  0.00           H  
ATOM   3341  CG  LEU B 210     -12.923  18.118 -10.295  1.00  0.00           C  
ATOM   3342  HG  LEU B 210     -13.495  18.656 -11.051  1.00  0.00           H  
ATOM   3343  CD1 LEU B 210     -13.797  17.010  -9.706  1.00  0.00           C  
ATOM   3344 HD11 LEU B 210     -13.228  16.432  -8.977  1.00  0.00           H  
ATOM   3345 HD12 LEU B 210     -14.664  17.451  -9.217  1.00  0.00           H  
ATOM   3346 HD13 LEU B 210     -14.153  16.354 -10.498  1.00  0.00           H  
ATOM   3347  CD2 LEU B 210     -12.599  19.088  -9.160  1.00  0.00           C  
ATOM   3348 HD21 LEU B 210     -13.522  19.491  -8.746  1.00  0.00           H  
ATOM   3349 HD22 LEU B 210     -12.053  18.569  -8.371  1.00  0.00           H  
ATOM   3350 HD23 LEU B 210     -11.994  19.913  -9.535  1.00  0.00           H  
ATOM   3351  C   LEU B 210     -12.685  17.161 -13.203  1.00  0.00           C  
ATOM   3352  O   LEU B 210     -12.410  18.231 -13.745  1.00  0.00           O  
ATOM   3353  N   TRP B 211     -13.772  16.462 -13.514  1.00  0.00           N  
ATOM   3354  H   TRP B 211     -13.958  15.616 -12.984  1.00  0.00           H  
ATOM   3355  CA  TRP B 211     -14.858  16.941 -14.362  1.00  0.00           C  
ATOM   3356  HA  TRP B 211     -14.461  17.609 -15.121  1.00  0.00           H  
ATOM   3357  CB  TRP B 211     -15.479  15.731 -15.075  1.00  0.00           C  
ATOM   3358  HB2 TRP B 211     -14.702  15.244 -15.665  1.00  0.00           H  
ATOM   3359  HB3 TRP B 211     -15.805  15.017 -14.321  1.00  0.00           H  
ATOM   3360  CG  TRP B 211     -16.652  15.999 -15.966  1.00  0.00           C  
ATOM   3361  CD1 TRP B 211     -16.600  16.145 -17.308  1.00  0.00           C  
ATOM   3362  HD1 TRP B 211     -15.695  16.098 -17.901  1.00  0.00           H  
ATOM   3363  NE1 TRP B 211     -17.871  16.371 -17.800  1.00  0.00           N  
ATOM   3364  HE1 TRP B 211     -18.064  16.590 -18.774  1.00  0.00           H  
ATOM   3365  CE2 TRP B 211     -18.810  16.385 -16.791  1.00  0.00           C  
ATOM   3366  CZ2 TRP B 211     -20.199  16.569 -16.779  1.00  0.00           C  
ATOM   3367  HZ2 TRP B 211     -20.744  16.732 -17.696  1.00  0.00           H  
ATOM   3368  CH2 TRP B 211     -20.880  16.557 -15.551  1.00  0.00           C  
ATOM   3369  HH2 TRP B 211     -21.949  16.726 -15.518  1.00  0.00           H  
ATOM   3370  CZ3 TRP B 211     -20.170  16.345 -14.357  1.00  0.00           C  
ATOM   3371  HZ3 TRP B 211     -20.705  16.353 -13.414  1.00  0.00           H  
ATOM   3372  CE3 TRP B 211     -18.776  16.151 -14.383  1.00  0.00           C  
ATOM   3373  HE3 TRP B 211     -18.247  16.011 -13.454  1.00  0.00           H  
ATOM   3374  CD2 TRP B 211     -18.058  16.165 -15.599  1.00  0.00           C  
ATOM   3375  C   TRP B 211     -15.879  17.731 -13.533  1.00  0.00           C  
ATOM   3376  O   TRP B 211     -16.168  17.369 -12.390  1.00  0.00           O  
ATOM   3377  N   ALA B 212     -16.445  18.787 -14.120  1.00  0.00           N  
ATOM   3378  H   ALA B 212     -16.151  19.046 -15.056  1.00  0.00           H  
ATOM   3379  CA  ALA B 212     -17.521  19.572 -13.530  1.00  0.00           C  
ATOM   3380  HA  ALA B 212     -18.076  18.935 -12.846  1.00  0.00           H  
ATOM   3381  CB  ALA B 212     -16.909  20.725 -12.730  1.00  0.00           C  
ATOM   3382  HB1 ALA B 212     -16.440  21.433 -13.410  1.00  0.00           H  
ATOM   3383  HB2 ALA B 212     -17.692  21.245 -12.180  1.00  0.00           H  
ATOM   3384  HB3 ALA B 212     -16.170  20.341 -12.026  1.00  0.00           H  
ATOM   3385  C   ALA B 212     -18.487  20.099 -14.603  1.00  0.00           C  
ATOM   3386  O   ALA B 212     -18.062  20.778 -15.545  1.00  0.00           O  
ATOM   3387  N   GLY B 213     -19.781  19.808 -14.452  1.00  0.00           N  
ATOM   3388  H   GLY B 213     -20.024  19.237 -13.645  1.00  0.00           H  
ATOM   3389  CA  GLY B 213     -20.913  20.351 -15.217  1.00  0.00           C  
ATOM   3390  HA2 GLY B 213     -21.840  20.072 -14.714  1.00  0.00           H  
ATOM   3391  HA3 GLY B 213     -20.844  21.439 -15.204  1.00  0.00           H  
ATOM   3392  C   GLY B 213     -21.015  19.907 -16.681  1.00  0.00           C  
ATOM   3393  O   GLY B 213     -22.086  19.523 -17.143  1.00  0.00           O  
ATOM   3394  N   GLN B 214     -19.910  19.955 -17.427  1.00  0.00           N  
ATOM   3395  H   GLN B 214     -19.072  20.263 -16.952  1.00  0.00           H  
ATOM   3396  CA  GLN B 214     -19.814  19.494 -18.816  1.00  0.00           C  
ATOM   3397  HA  GLN B 214     -20.427  18.599 -18.915  1.00  0.00           H  
ATOM   3398  CB  GLN B 214     -20.417  20.548 -19.766  1.00  0.00           C  
ATOM   3399  HB2 GLN B 214     -20.383  20.152 -20.782  1.00  0.00           H  
ATOM   3400  HB3 GLN B 214     -21.468  20.673 -19.500  1.00  0.00           H  
ATOM   3401  CG  GLN B 214     -19.749  21.939 -19.750  1.00  0.00           C  
ATOM   3402  HG2 GLN B 214     -19.594  22.264 -18.722  1.00  0.00           H  
ATOM   3403  HG3 GLN B 214     -18.780  21.875 -20.246  1.00  0.00           H  
ATOM   3404  CD  GLN B 214     -20.587  23.004 -20.460  1.00  0.00           C  
ATOM   3405  OE1 GLN B 214     -20.656  24.160 -20.070  1.00  0.00           O  
ATOM   3406  NE2 GLN B 214     -21.286  22.672 -21.523  1.00  0.00           N  
ATOM   3407 HE21 GLN B 214     -21.842  23.393 -21.944  1.00  0.00           H  
ATOM   3408 HE22 GLN B 214     -21.250  21.734 -21.883  1.00  0.00           H  
ATOM   3409  C   GLN B 214     -18.393  19.088 -19.246  1.00  0.00           C  
ATOM   3410  O   GLN B 214     -18.265  18.222 -20.110  1.00  0.00           O  
ATOM   3411  N   GLN B 215     -17.333  19.636 -18.638  1.00  0.00           N  
ATOM   3412  H   GLN B 215     -17.479  20.253 -17.851  1.00  0.00           H  
ATOM   3413  CA  GLN B 215     -15.936  19.361 -19.017  1.00  0.00           C  
ATOM   3414  HA  GLN B 215     -15.873  18.342 -19.401  1.00  0.00           H  
ATOM   3415  CB  GLN B 215     -15.522  20.302 -20.167  1.00  0.00           C  
ATOM   3416  HB2 GLN B 215     -14.554  19.977 -20.555  1.00  0.00           H  
ATOM   3417  HB3 GLN B 215     -16.248  20.216 -20.979  1.00  0.00           H  
ATOM   3418  CG  GLN B 215     -15.410  21.778 -19.753  1.00  0.00           C  
ATOM   3419  HG2 GLN B 215     -16.375  22.127 -19.387  1.00  0.00           H  
ATOM   3420  HG3 GLN B 215     -14.687  21.875 -18.945  1.00  0.00           H  
ATOM   3421  CD  GLN B 215     -14.965  22.695 -20.886  1.00  0.00           C  
ATOM   3422  OE1 GLN B 215     -14.734  22.295 -22.014  1.00  0.00           O  
ATOM   3423  NE2 GLN B 215     -14.839  23.974 -20.625  1.00  0.00           N  
ATOM   3424 HE21 GLN B 215     -14.505  24.548 -21.374  1.00  0.00           H  
ATOM   3425 HE22 GLN B 215     -15.003  24.317 -19.685  1.00  0.00           H  
ATOM   3426  C   GLN B 215     -14.984  19.440 -17.808  1.00  0.00           C  
ATOM   3427  O   GLN B 215     -15.426  19.621 -16.676  1.00  0.00           O  
ATOM   3428  N   LEU B 216     -13.674  19.272 -18.019  1.00  0.00           N  
ATOM   3429  H   LEU B 216     -13.338  19.165 -18.964  1.00  0.00           H  
ATOM   3430  CA  LEU B 216     -12.684  19.344 -16.936  1.00  0.00           C  
ATOM   3431  HA  LEU B 216     -13.013  18.679 -16.143  1.00  0.00           H  
ATOM   3432  CB  LEU B 216     -11.309  18.837 -17.410  1.00  0.00           C  
ATOM   3433  HB2 LEU B 216     -10.945  19.496 -18.201  1.00  0.00           H  
ATOM   3434  HB3 LEU B 216     -10.612  18.909 -16.572  1.00  0.00           H  
ATOM   3435  CG  LEU B 216     -11.297  17.385 -17.927  1.00  0.00           C  
ATOM   3436  HG  LEU B 216     -11.895  17.318 -18.836  1.00  0.00           H  
ATOM   3437  CD1 LEU B 216      -9.864  16.978 -18.262  1.00  0.00           C  
ATOM   3438 HD11 LEU B 216      -9.241  17.017 -17.367  1.00  0.00           H  
ATOM   3439 HD12 LEU B 216      -9.846  15.961 -18.653  1.00  0.00           H  
ATOM   3440 HD13 LEU B 216      -9.458  17.652 -19.016  1.00  0.00           H  
ATOM   3441  CD2 LEU B 216     -11.845  16.386 -16.905  1.00  0.00           C  
ATOM   3442 HD21 LEU B 216     -11.694  15.368 -17.264  1.00  0.00           H  
ATOM   3443 HD22 LEU B 216     -12.911  16.546 -16.759  1.00  0.00           H  
ATOM   3444 HD23 LEU B 216     -11.323  16.506 -15.954  1.00  0.00           H  
ATOM   3445  C   LEU B 216     -12.581  20.742 -16.295  1.00  0.00           C  
ATOM   3446  O   LEU B 216     -12.675  21.762 -16.972  1.00  0.00           O  
ATOM   3447  N   LEU B 217     -12.372  20.754 -14.976  1.00  0.00           N  
ATOM   3448  H   LEU B 217     -12.395  19.851 -14.516  1.00  0.00           H  
ATOM   3449  CA  LEU B 217     -12.208  21.931 -14.112  1.00  0.00           C  
ATOM   3450  HA  LEU B 217     -12.316  22.836 -14.712  1.00  0.00           H  
ATOM   3451  CB  LEU B 217     -13.355  21.885 -13.078  1.00  0.00           C  
ATOM   3452  HB2 LEU B 217     -14.293  21.958 -13.625  1.00  0.00           H  
ATOM   3453  HB3 LEU B 217     -13.329  20.910 -12.590  1.00  0.00           H  
ATOM   3454  CG  LEU B 217     -13.346  22.961 -11.974  1.00  0.00           C  
ATOM   3455  HG  LEU B 217     -12.404  22.920 -11.430  1.00  0.00           H  
ATOM   3456  CD1 LEU B 217     -13.543  24.372 -12.532  1.00  0.00           C  
ATOM   3457 HD11 LEU B 217     -12.742  24.603 -13.235  1.00  0.00           H  
ATOM   3458 HD12 LEU B 217     -14.508  24.444 -13.035  1.00  0.00           H  
ATOM   3459 HD13 LEU B 217     -13.499  25.091 -11.717  1.00  0.00           H  
ATOM   3460  CD2 LEU B 217     -14.469  22.690 -10.972  1.00  0.00           C  
ATOM   3461 HD21 LEU B 217     -14.347  21.699 -10.532  1.00  0.00           H  
ATOM   3462 HD22 LEU B 217     -14.442  23.435 -10.180  1.00  0.00           H  
ATOM   3463 HD23 LEU B 217     -15.438  22.753 -11.470  1.00  0.00           H  
ATOM   3464  C   LEU B 217     -10.817  22.004 -13.443  1.00  0.00           C  
ATOM   3465  O   LEU B 217     -10.380  23.095 -13.086  1.00  0.00           O  
ATOM   3466  N   TRP B 218     -10.127  20.872 -13.260  1.00  0.00           N  
ATOM   3467  H   TRP B 218     -10.521  20.003 -13.595  1.00  0.00           H  
ATOM   3468  CA  TRP B 218      -8.819  20.785 -12.591  1.00  0.00           C  
ATOM   3469  HA  TRP B 218      -8.205  21.630 -12.906  1.00  0.00           H  
ATOM   3470  CB  TRP B 218      -9.027  20.893 -11.070  1.00  0.00           C  
ATOM   3471  HB2 TRP B 218      -9.383  21.897 -10.837  1.00  0.00           H  
ATOM   3472  HB3 TRP B 218      -9.809  20.199 -10.771  1.00  0.00           H  
ATOM   3473  CG  TRP B 218      -7.832  20.607 -10.216  1.00  0.00           C  
ATOM   3474  CD1 TRP B 218      -6.993  21.533  -9.700  1.00  0.00           C  
ATOM   3475  HD1 TRP B 218      -7.077  22.606  -9.830  1.00  0.00           H  
ATOM   3476  NE1 TRP B 218      -6.004  20.910  -8.966  1.00  0.00           N  
ATOM   3477  HE1 TRP B 218      -5.292  21.439  -8.437  1.00  0.00           H  
ATOM   3478  CE2 TRP B 218      -6.153  19.540  -8.975  1.00  0.00           C  
ATOM   3479  CZ2 TRP B 218      -5.454  18.494  -8.360  1.00  0.00           C  
ATOM   3480  HZ2 TRP B 218      -4.613  18.715  -7.719  1.00  0.00           H  
ATOM   3481  CH2 TRP B 218      -5.880  17.170  -8.560  1.00  0.00           C  
ATOM   3482  HH2 TRP B 218      -5.366  16.360  -8.062  1.00  0.00           H  
ATOM   3483  CZ3 TRP B 218      -6.995  16.908  -9.377  1.00  0.00           C  
ATOM   3484  HZ3 TRP B 218      -7.325  15.890  -9.522  1.00  0.00           H  
ATOM   3485  CE3 TRP B 218      -7.702  17.966  -9.981  1.00  0.00           C  
ATOM   3486  HE3 TRP B 218      -8.567  17.747 -10.588  1.00  0.00           H  
ATOM   3487  CD2 TRP B 218      -7.310  19.311  -9.780  1.00  0.00           C  
ATOM   3488  C   TRP B 218      -8.069  19.497 -12.978  1.00  0.00           C  
ATOM   3489  O   TRP B 218      -8.698  18.508 -13.368  1.00  0.00           O  
ATOM   3490  N   LYS B 219      -6.732  19.500 -12.864  1.00  0.00           N  
ATOM   3491  H   LYS B 219      -6.301  20.312 -12.435  1.00  0.00           H  
ATOM   3492  CA  LYS B 219      -5.844  18.351 -13.127  1.00  0.00           C  
ATOM   3493  HA  LYS B 219      -6.403  17.422 -12.998  1.00  0.00           H  
ATOM   3494  CB  LYS B 219      -5.278  18.404 -14.560  1.00  0.00           C  
ATOM   3495  HB2 LYS B 219      -4.712  19.330 -14.678  1.00  0.00           H  
ATOM   3496  HB3 LYS B 219      -4.587  17.567 -14.669  1.00  0.00           H  
ATOM   3497  CG  LYS B 219      -6.326  18.319 -15.681  1.00  0.00           C  
ATOM   3498  HG2 LYS B 219      -6.876  17.387 -15.585  1.00  0.00           H  
ATOM   3499  HG3 LYS B 219      -7.037  19.138 -15.573  1.00  0.00           H  
ATOM   3500  CD  LYS B 219      -5.708  18.429 -17.088  1.00  0.00           C  
ATOM   3501  HD2 LYS B 219      -6.508  18.351 -17.826  1.00  0.00           H  
ATOM   3502  HD3 LYS B 219      -5.274  19.426 -17.181  1.00  0.00           H  
ATOM   3503  CE  LYS B 219      -4.607  17.403 -17.418  1.00  0.00           C  
ATOM   3504  HE2 LYS B 219      -4.133  17.700 -18.358  1.00  0.00           H  
ATOM   3505  HE3 LYS B 219      -3.844  17.436 -16.637  1.00  0.00           H  
ATOM   3506  NZ  LYS B 219      -5.137  16.026 -17.552  1.00  0.00           N  
ATOM   3507  HZ1 LYS B 219      -4.431  15.326 -17.715  1.00  0.00           H  
ATOM   3508  HZ2 LYS B 219      -5.663  15.735 -16.719  1.00  0.00           H  
ATOM   3509  HZ3 LYS B 219      -5.867  15.954 -18.248  1.00  0.00           H  
ATOM   3510  C   LYS B 219      -4.665  18.323 -12.144  1.00  0.00           C  
ATOM   3511  O   LYS B 219      -4.049  19.359 -11.909  1.00  0.00           O  
ATOM   3512  N   GLY B 220      -4.276  17.133 -11.687  1.00  0.00           N  
ATOM   3513  H   GLY B 220      -4.835  16.325 -11.947  1.00  0.00           H  
ATOM   3514  CA  GLY B 220      -3.115  16.914 -10.818  1.00  0.00           C  
ATOM   3515  HA2 GLY B 220      -2.327  17.626 -11.068  1.00  0.00           H  
ATOM   3516  HA3 GLY B 220      -3.412  17.099  -9.786  1.00  0.00           H  
ATOM   3517  C   GLY B 220      -2.529  15.501 -10.917  1.00  0.00           C  
ATOM   3518  O   GLY B 220      -2.771  14.765 -11.874  1.00  0.00           O  
ATOM   3519  N   SER B 221      -1.729  15.099  -9.932  1.00  0.00           N  
ATOM   3520  H   SER B 221      -1.557  15.719  -9.150  1.00  0.00           H  
ATOM   3521  CA  SER B 221      -1.123  13.764  -9.850  1.00  0.00           C  
ATOM   3522  HA  SER B 221      -1.840  13.029 -10.219  1.00  0.00           H  
ATOM   3523  CB  SER B 221       0.129  13.703 -10.735  1.00  0.00           C  
ATOM   3524  HB2 SER B 221      -0.157  13.879 -11.773  1.00  0.00           H  
ATOM   3525  HB3 SER B 221       0.824  14.487 -10.430  1.00  0.00           H  
ATOM   3526  OG  SER B 221       0.781  12.450 -10.646  1.00  0.00           O  
ATOM   3527  HG  SER B 221       0.104  11.749 -10.752  1.00  0.00           H  
ATOM   3528  C   SER B 221      -0.803  13.412  -8.399  1.00  0.00           C  
ATOM   3529  O   SER B 221      -0.573  14.299  -7.582  1.00  0.00           O  
ATOM   3530  N   PHE B 222      -0.809  12.122  -8.069  1.00  0.00           N  
ATOM   3531  H   PHE B 222      -0.965  11.433  -8.795  1.00  0.00           H  
ATOM   3532  CA  PHE B 222      -0.579  11.629  -6.713  1.00  0.00           C  
ATOM   3533  HA  PHE B 222       0.116  12.310  -6.216  1.00  0.00           H  
ATOM   3534  CB  PHE B 222      -1.904  11.669  -5.918  1.00  0.00           C  
ATOM   3535  HB2 PHE B 222      -1.863  12.520  -5.236  1.00  0.00           H  
ATOM   3536  HB3 PHE B 222      -2.726  11.868  -6.603  1.00  0.00           H  
ATOM   3537  CG  PHE B 222      -2.271  10.427  -5.125  1.00  0.00           C  
ATOM   3538  CD1 PHE B 222      -2.010  10.352  -3.743  1.00  0.00           C  
ATOM   3539  HD1 PHE B 222      -1.532  11.176  -3.227  1.00  0.00           H  
ATOM   3540  CE1 PHE B 222      -2.381   9.204  -3.021  1.00  0.00           C  
ATOM   3541  HE1 PHE B 222      -2.183   9.146  -1.959  1.00  0.00           H  
ATOM   3542  CZ  PHE B 222      -2.992   8.123  -3.677  1.00  0.00           C  
ATOM   3543  HZ  PHE B 222      -3.258   7.237  -3.120  1.00  0.00           H  
ATOM   3544  CE2 PHE B 222      -3.248   8.191  -5.056  1.00  0.00           C  
ATOM   3545  HE2 PHE B 222      -3.714   7.357  -5.560  1.00  0.00           H  
ATOM   3546  CD2 PHE B 222      -2.899   9.347  -5.775  1.00  0.00           C  
ATOM   3547  HD2 PHE B 222      -3.112   9.406  -6.832  1.00  0.00           H  
ATOM   3548  C   PHE B 222       0.093  10.250  -6.736  1.00  0.00           C  
ATOM   3549  O   PHE B 222      -0.161   9.420  -7.614  1.00  0.00           O  
ATOM   3550  N   LYS B 223       0.944  10.009  -5.738  1.00  0.00           N  
ATOM   3551  H   LYS B 223       1.077  10.737  -5.048  1.00  0.00           H  
ATOM   3552  CA  LYS B 223       1.536   8.706  -5.429  1.00  0.00           C  
ATOM   3553  HA  LYS B 223       1.380   8.003  -6.245  1.00  0.00           H  
ATOM   3554  CB  LYS B 223       3.041   8.871  -5.221  1.00  0.00           C  
ATOM   3555  HB2 LYS B 223       3.224   9.734  -4.575  1.00  0.00           H  
ATOM   3556  HB3 LYS B 223       3.420   7.977  -4.721  1.00  0.00           H  
ATOM   3557  CG  LYS B 223       3.815   9.038  -6.533  1.00  0.00           C  
ATOM   3558  HG2 LYS B 223       3.749   8.118  -7.106  1.00  0.00           H  
ATOM   3559  HG3 LYS B 223       3.411   9.859  -7.122  1.00  0.00           H  
ATOM   3560  CD  LYS B 223       5.268   9.333  -6.175  1.00  0.00           C  
ATOM   3561  HD2 LYS B 223       5.405  10.416  -6.133  1.00  0.00           H  
ATOM   3562  HD3 LYS B 223       5.464   8.910  -5.189  1.00  0.00           H  
ATOM   3563  CE  LYS B 223       6.294   8.714  -7.114  1.00  0.00           C  
ATOM   3564  HE2 LYS B 223       6.106   7.635  -7.157  1.00  0.00           H  
ATOM   3565  HE3 LYS B 223       6.185   9.140  -8.117  1.00  0.00           H  
ATOM   3566  NZ  LYS B 223       7.638   8.986  -6.558  1.00  0.00           N  
ATOM   3567  HZ1 LYS B 223       7.566   9.094  -5.540  1.00  0.00           H  
ATOM   3568  HZ2 LYS B 223       8.309   8.261  -6.769  1.00  0.00           H  
ATOM   3569  HZ3 LYS B 223       7.958   9.905  -6.823  1.00  0.00           H  
ATOM   3570  C   LYS B 223       0.918   8.156  -4.142  1.00  0.00           C  
ATOM   3571  O   LYS B 223       0.941   8.877  -3.144  1.00  0.00           O  
ATOM   3572  N   PRO B 224       0.428   6.903  -4.108  1.00  0.00           N  
ATOM   3573  CD  PRO B 224       0.187   6.021  -5.238  1.00  0.00           C  
ATOM   3574  HD2 PRO B 224       1.101   5.478  -5.475  1.00  0.00           H  
ATOM   3575  HD3 PRO B 224      -0.175   6.567  -6.108  1.00  0.00           H  
ATOM   3576  CG  PRO B 224      -0.877   5.041  -4.761  1.00  0.00           C  
ATOM   3577  HG2 PRO B 224      -0.809   4.085  -5.280  1.00  0.00           H  
ATOM   3578  HG3 PRO B 224      -1.868   5.484  -4.874  1.00  0.00           H  
ATOM   3579  CB  PRO B 224      -0.540   4.890  -3.284  1.00  0.00           C  
ATOM   3580  HB2 PRO B 224       0.265   4.159  -3.177  1.00  0.00           H  
ATOM   3581  HB3 PRO B 224      -1.410   4.582  -2.711  1.00  0.00           H  
ATOM   3582  CA  PRO B 224      -0.042   6.279  -2.873  1.00  0.00           C  
ATOM   3583  HA  PRO B 224      -0.866   6.867  -2.474  1.00  0.00           H  
ATOM   3584  C   PRO B 224       1.046   6.164  -1.801  1.00  0.00           C  
ATOM   3585  O   PRO B 224       0.767   6.371  -0.624  1.00  0.00           O  
ATOM   3586  N   SER B 225       2.286   5.886  -2.218  1.00  0.00           N  
ATOM   3587  H   SER B 225       2.454   5.780  -3.208  1.00  0.00           H  
ATOM   3588  CA  SER B 225       3.440   5.642  -1.346  1.00  0.00           C  
ATOM   3589  HA  SER B 225       3.155   4.911  -0.589  1.00  0.00           H  
ATOM   3590  CB  SER B 225       4.564   5.032  -2.196  1.00  0.00           C  
ATOM   3591  HB2 SER B 225       5.480   4.968  -1.606  1.00  0.00           H  
ATOM   3592  HB3 SER B 225       4.261   4.025  -2.485  1.00  0.00           H  
ATOM   3593  OG  SER B 225       4.801   5.785  -3.375  1.00  0.00           O  
ATOM   3594  HG  SER B 225       5.356   5.248  -3.974  1.00  0.00           H  
ATOM   3595  C   SER B 225       3.925   6.889  -0.593  1.00  0.00           C  
ATOM   3596  O   SER B 225       4.307   6.781   0.566  1.00  0.00           O  
ATOM   3597  N   GLU B 226       3.868   8.074  -1.199  1.00  0.00           N  
ATOM   3598  H   GLU B 226       3.533   8.091  -2.148  1.00  0.00           H  
ATOM   3599  CA  GLU B 226       4.280   9.348  -0.570  1.00  0.00           C  
ATOM   3600  HA  GLU B 226       5.087   9.155   0.140  1.00  0.00           H  
ATOM   3601  CB  GLU B 226       4.822  10.303  -1.648  1.00  0.00           C  
ATOM   3602  HB2 GLU B 226       4.068  10.409  -2.424  1.00  0.00           H  
ATOM   3603  HB3 GLU B 226       5.011  11.283  -1.210  1.00  0.00           H  
ATOM   3604  CG  GLU B 226       6.139   9.799  -2.272  1.00  0.00           C  
ATOM   3605  HG2 GLU B 226       6.923   9.824  -1.517  1.00  0.00           H  
ATOM   3606  HG3 GLU B 226       6.013   8.764  -2.590  1.00  0.00           H  
ATOM   3607  CD  GLU B 226       6.584  10.611  -3.500  1.00  0.00           C  
ATOM   3608  OE1 GLU B 226       7.569  10.174  -4.148  1.00  0.00           O  
ATOM   3609  OE2 GLU B 226       5.879  11.560  -3.911  1.00  0.00           O  
ATOM   3610  C   GLU B 226       3.160  10.022   0.250  1.00  0.00           C  
ATOM   3611  O   GLU B 226       3.376  11.073   0.853  1.00  0.00           O  
ATOM   3612  N   HIE B 227       1.964   9.419   0.279  1.00  0.00           N  
ATOM   3613  H   HIE B 227       1.880   8.537  -0.208  1.00  0.00           H  
ATOM   3614  CA  HIE B 227       0.749   9.992   0.879  1.00  0.00           C  
ATOM   3615  HA  HIE B 227       1.049  10.750   1.607  1.00  0.00           H  
ATOM   3616  CB  HIE B 227      -0.095  10.713  -0.192  1.00  0.00           C  
ATOM   3617  HB2 HIE B 227      -0.346  10.007  -0.981  1.00  0.00           H  
ATOM   3618  HB3 HIE B 227      -1.021  11.056   0.266  1.00  0.00           H  
ATOM   3619  CG  HIE B 227       0.554  11.929  -0.810  1.00  0.00           C  
ATOM   3620  ND1 HIE B 227       0.382  13.246  -0.376  1.00  0.00           N  
ATOM   3621  CE1 HIE B 227       1.207  13.991  -1.128  1.00  0.00           C  
ATOM   3622  HE1 HIE B 227       1.334  15.060  -1.014  1.00  0.00           H  
ATOM   3623  NE2 HIE B 227       1.873  13.222  -2.005  1.00  0.00           N  
ATOM   3624  HE2 HIE B 227       2.621  13.534  -2.609  1.00  0.00           H  
ATOM   3625  CD2 HIE B 227       1.461  11.918  -1.828  1.00  0.00           C  
ATOM   3626  HD2 HIE B 227       1.834  11.040  -2.328  1.00  0.00           H  
ATOM   3627  C   HIE B 227      -0.049   8.941   1.677  1.00  0.00           C  
ATOM   3628  O   HIE B 227      -1.278   8.955   1.699  1.00  0.00           O  
ATOM   3629  N   VAL B 228       0.615   7.990   2.341  1.00  0.00           N  
ATOM   3630  H   VAL B 228       1.623   7.962   2.264  1.00  0.00           H  
ATOM   3631  CA  VAL B 228      -0.072   6.959   3.143  1.00  0.00           C  
ATOM   3632  HA  VAL B 228      -0.892   6.562   2.546  1.00  0.00           H  
ATOM   3633  CB  VAL B 228       0.861   5.779   3.465  1.00  0.00           C  
ATOM   3634  HB  VAL B 228       1.714   6.160   4.018  1.00  0.00           H  
ATOM   3635  CG1 VAL B 228       0.150   4.707   4.310  1.00  0.00           C  
ATOM   3636 HG11 VAL B 228      -0.769   4.390   3.815  1.00  0.00           H  
ATOM   3637 HG12 VAL B 228       0.801   3.841   4.435  1.00  0.00           H  
ATOM   3638 HG13 VAL B 228      -0.087   5.095   5.299  1.00  0.00           H  
ATOM   3639  CG2 VAL B 228       1.379   5.096   2.198  1.00  0.00           C  
ATOM   3640 HG21 VAL B 228       0.540   4.777   1.580  1.00  0.00           H  
ATOM   3641 HG22 VAL B 228       1.999   5.789   1.630  1.00  0.00           H  
ATOM   3642 HG23 VAL B 228       1.995   4.233   2.449  1.00  0.00           H  
ATOM   3643  C   VAL B 228      -0.663   7.547   4.434  1.00  0.00           C  
ATOM   3644  O   VAL B 228       0.046   8.210   5.194  1.00  0.00           O  
ATOM   3645  N   LYS B 229      -1.933   7.235   4.719  1.00  0.00           N  
ATOM   3646  H   LYS B 229      -2.433   6.678   4.030  1.00  0.00           H  
ATOM   3647  CA  LYS B 229      -2.619   7.398   6.007  1.00  0.00           C  
ATOM   3648  HA  LYS B 229      -1.908   7.750   6.752  1.00  0.00           H  
ATOM   3649  CB  LYS B 229      -3.733   8.463   5.910  1.00  0.00           C  
ATOM   3650  HB2 LYS B 229      -3.308   9.409   5.577  1.00  0.00           H  
ATOM   3651  HB3 LYS B 229      -4.494   8.157   5.189  1.00  0.00           H  
ATOM   3652  CG  LYS B 229      -4.368   8.636   7.302  1.00  0.00           C  
ATOM   3653  HG2 LYS B 229      -4.946   7.742   7.541  1.00  0.00           H  
ATOM   3654  HG3 LYS B 229      -3.565   8.729   8.031  1.00  0.00           H  
ATOM   3655  CD  LYS B 229      -5.279   9.860   7.441  1.00  0.00           C  
ATOM   3656  HD2 LYS B 229      -4.687  10.764   7.289  1.00  0.00           H  
ATOM   3657  HD3 LYS B 229      -6.077   9.815   6.699  1.00  0.00           H  
ATOM   3658  CE  LYS B 229      -5.871   9.843   8.859  1.00  0.00           C  
ATOM   3659  HE2 LYS B 229      -6.510   8.961   8.963  1.00  0.00           H  
ATOM   3660  HE3 LYS B 229      -5.051   9.740   9.578  1.00  0.00           H  
ATOM   3661  NZ  LYS B 229      -6.646  11.066   9.173  1.00  0.00           N  
ATOM   3662  HZ1 LYS B 229      -6.069  11.891   9.182  1.00  0.00           H  
ATOM   3663  HZ2 LYS B 229      -7.441  11.196   8.568  1.00  0.00           H  
ATOM   3664  HZ3 LYS B 229      -7.048  10.996  10.116  1.00  0.00           H  
ATOM   3665  C   LYS B 229      -3.172   6.027   6.431  1.00  0.00           C  
ATOM   3666  O   LYS B 229      -4.161   5.584   5.845  1.00  0.00           O  
ATOM   3667  N   PRO B 230      -2.562   5.333   7.410  1.00  0.00           N  
ATOM   3668  CD  PRO B 230      -1.319   5.658   8.087  1.00  0.00           C  
ATOM   3669  HD2 PRO B 230      -1.553   6.182   9.013  1.00  0.00           H  
ATOM   3670  HD3 PRO B 230      -0.650   6.252   7.466  1.00  0.00           H  
ATOM   3671  CG  PRO B 230      -0.664   4.318   8.404  1.00  0.00           C  
ATOM   3672  HG2 PRO B 230       0.001   4.383   9.261  1.00  0.00           H  
ATOM   3673  HG3 PRO B 230      -0.132   3.943   7.529  1.00  0.00           H  
ATOM   3674  CB  PRO B 230      -1.872   3.438   8.700  1.00  0.00           C  
ATOM   3675  HB2 PRO B 230      -2.194   3.601   9.730  1.00  0.00           H  
ATOM   3676  HB3 PRO B 230      -1.646   2.386   8.533  1.00  0.00           H  
ATOM   3677  CA  PRO B 230      -2.929   3.958   7.719  1.00  0.00           C  
ATOM   3678  HA  PRO B 230      -2.846   3.405   6.787  1.00  0.00           H  
ATOM   3679  C   PRO B 230      -4.350   3.775   8.266  1.00  0.00           C  
ATOM   3680  O   PRO B 230      -4.960   4.693   8.822  1.00  0.00           O  
ATOM   3681  N   ARG B 231      -4.854   2.542   8.149  1.00  0.00           N  
ATOM   3682  H   ARG B 231      -4.276   1.852   7.682  1.00  0.00           H  
ATOM   3683  CA  ARG B 231      -6.095   2.095   8.799  1.00  0.00           C  
ATOM   3684  HA  ARG B 231      -6.886   2.800   8.538  1.00  0.00           H  
ATOM   3685  CB  ARG B 231      -6.476   0.696   8.273  1.00  0.00           C  
ATOM   3686  HB2 ARG B 231      -5.655   0.000   8.452  1.00  0.00           H  
ATOM   3687  HB3 ARG B 231      -7.349   0.339   8.821  1.00  0.00           H  
ATOM   3688  CG  ARG B 231      -6.808   0.710   6.766  1.00  0.00           C  
ATOM   3689  HG2 ARG B 231      -7.614   1.422   6.589  1.00  0.00           H  
ATOM   3690  HG3 ARG B 231      -5.933   1.024   6.197  1.00  0.00           H  
ATOM   3691  CD  ARG B 231      -7.245  -0.671   6.261  1.00  0.00           C  
ATOM   3692  HD2 ARG B 231      -6.397  -1.358   6.318  1.00  0.00           H  
ATOM   3693  HD3 ARG B 231      -8.035  -1.045   6.917  1.00  0.00           H  
ATOM   3694  NE  ARG B 231      -7.742  -0.612   4.869  1.00  0.00           N  
ATOM   3695  HE  ARG B 231      -7.425   0.151   4.271  1.00  0.00           H  
ATOM   3696  CZ  ARG B 231      -8.585  -1.435   4.277  1.00  0.00           C  
ATOM   3697  NH1 ARG B 231      -9.072  -2.490   4.863  1.00  0.00           N  
ATOM   3698 HH11 ARG B 231      -8.751  -2.715   5.784  1.00  0.00           H  
ATOM   3699 HH12 ARG B 231      -9.801  -3.007   4.411  1.00  0.00           H  
ATOM   3700  NH2 ARG B 231      -8.963  -1.190   3.064  1.00  0.00           N  
ATOM   3701 HH21 ARG B 231      -8.518  -0.390   2.610  1.00  0.00           H  
ATOM   3702 HH22 ARG B 231      -9.455  -1.838   2.475  1.00  0.00           H  
ATOM   3703  C   ARG B 231      -5.946   2.144  10.332  1.00  0.00           C  
ATOM   3704  O   ARG B 231      -4.845   1.996  10.861  1.00  0.00           O  
ATOM   3705  N   ALA B 232      -7.047   2.378  11.050  1.00  0.00           N  
ATOM   3706  H   ALA B 232      -7.926   2.454  10.571  1.00  0.00           H  
ATOM   3707  CA  ALA B 232      -7.059   2.498  12.514  1.00  0.00           C  
ATOM   3708  HA  ALA B 232      -6.222   3.132  12.795  1.00  0.00           H  
ATOM   3709  CB  ALA B 232      -8.345   3.216  12.941  1.00  0.00           C  
ATOM   3710  HB1 ALA B 232      -9.218   2.629  12.654  1.00  0.00           H  
ATOM   3711  HB2 ALA B 232      -8.350   3.345  14.024  1.00  0.00           H  
ATOM   3712  HB3 ALA B 232      -8.397   4.201  12.475  1.00  0.00           H  
ATOM   3713  C   ALA B 232      -6.919   1.127  13.222  1.00  0.00           C  
ATOM   3714  O   ALA B 232      -7.444   0.134  12.709  1.00  0.00           O  
ATOM   3715  N   PRO B 233      -6.262   1.038  14.401  1.00  0.00           N  
ATOM   3716  CD  PRO B 233      -5.447   2.054  15.047  1.00  0.00           C  
ATOM   3717  HD2 PRO B 233      -6.058   2.624  15.749  1.00  0.00           H  
ATOM   3718  HD3 PRO B 233      -4.967   2.717  14.332  1.00  0.00           H  
ATOM   3719  CG  PRO B 233      -4.367   1.276  15.794  1.00  0.00           C  
ATOM   3720  HG2 PRO B 233      -3.986   1.828  16.652  1.00  0.00           H  
ATOM   3721  HG3 PRO B 233      -3.557   1.034  15.106  1.00  0.00           H  
ATOM   3722  CB  PRO B 233      -5.077  -0.008  16.215  1.00  0.00           C  
ATOM   3723  HB2 PRO B 233      -5.548   0.128  17.186  1.00  0.00           H  
ATOM   3724  HB3 PRO B 233      -4.380  -0.845  16.251  1.00  0.00           H  
ATOM   3725  CA  PRO B 233      -6.152  -0.219  15.144  1.00  0.00           C  
ATOM   3726  HA  PRO B 233      -5.815  -1.000  14.463  1.00  0.00           H  
ATOM   3727  C   PRO B 233      -7.484  -0.647  15.770  1.00  0.00           C  
ATOM   3728  O   PRO B 233      -8.194   0.156  16.379  1.00  0.00           O  
ATOM   3729  N   GLY B 234      -7.804  -1.936  15.661  1.00  0.00           N  
ATOM   3730  H   GLY B 234      -7.148  -2.548  15.198  1.00  0.00           H  
ATOM   3731  CA  GLY B 234      -9.020  -2.523  16.224  1.00  0.00           C  
ATOM   3732  HA2 GLY B 234      -9.799  -1.763  16.284  1.00  0.00           H  
ATOM   3733  HA3 GLY B 234      -9.380  -3.305  15.555  1.00  0.00           H  
ATOM   3734  C   GLY B 234      -8.837  -3.136  17.615  1.00  0.00           C  
ATOM   3735  O   GLY B 234      -7.723  -3.270  18.122  1.00  0.00           O  
ATOM   3736  N   ASN B 235      -9.957  -3.588  18.187  1.00  0.00           N  
ATOM   3737  H   ASN B 235     -10.802  -3.493  17.641  1.00  0.00           H  
ATOM   3738  CA  ASN B 235      -9.998  -4.609  19.241  1.00  0.00           C  
ATOM   3739  HA  ASN B 235     -11.030  -4.654  19.591  1.00  0.00           H  
ATOM   3740  CB  ASN B 235      -9.669  -5.997  18.635  1.00  0.00           C  
ATOM   3741  HB2 ASN B 235      -8.622  -6.017  18.336  1.00  0.00           H  
ATOM   3742  HB3 ASN B 235      -9.794  -6.749  19.414  1.00  0.00           H  
ATOM   3743  CG  ASN B 235     -10.509  -6.402  17.427  1.00  0.00           C  
ATOM   3744  OD1 ASN B 235     -10.726  -5.654  16.490  1.00  0.00           O  
ATOM   3745  ND2 ASN B 235     -11.004  -7.617  17.399  1.00  0.00           N  
ATOM   3746 HD21 ASN B 235     -11.557  -7.862  16.595  1.00  0.00           H  
ATOM   3747 HD22 ASN B 235     -10.808  -8.261  18.143  1.00  0.00           H  
ATOM   3748  C   ASN B 235      -9.170  -4.276  20.503  1.00  0.00           C  
ATOM   3749  O   ASN B 235      -8.590  -5.174  21.107  1.00  0.00           O  
ATOM   3750  N   LEU B 236      -9.089  -2.997  20.887  1.00  0.00           N  
ATOM   3751  H   LEU B 236      -9.552  -2.302  20.325  1.00  0.00           H  
ATOM   3752  CA  LEU B 236      -8.360  -2.538  22.073  1.00  0.00           C  
ATOM   3753  HA  LEU B 236      -7.351  -2.945  22.019  1.00  0.00           H  
ATOM   3754  CB  LEU B 236      -8.262  -1.000  22.026  1.00  0.00           C  
ATOM   3755  HB2 LEU B 236      -7.715  -0.706  21.130  1.00  0.00           H  
ATOM   3756  HB3 LEU B 236      -9.275  -0.603  21.943  1.00  0.00           H  
ATOM   3757  CG  LEU B 236      -7.599  -0.350  23.257  1.00  0.00           C  
ATOM   3758  HG  LEU B 236      -8.103  -0.683  24.159  1.00  0.00           H  
ATOM   3759  CD1 LEU B 236      -6.106  -0.644  23.385  1.00  0.00           C  
ATOM   3760 HD11 LEU B 236      -5.950  -1.712  23.500  1.00  0.00           H  
ATOM   3761 HD12 LEU B 236      -5.570  -0.289  22.505  1.00  0.00           H  
ATOM   3762 HD13 LEU B 236      -5.711  -0.154  24.275  1.00  0.00           H  
ATOM   3763  CD2 LEU B 236      -7.738   1.164  23.171  1.00  0.00           C  
ATOM   3764 HD21 LEU B 236      -7.206   1.530  22.295  1.00  0.00           H  
ATOM   3765 HD22 LEU B 236      -8.791   1.433  23.098  1.00  0.00           H  
ATOM   3766 HD23 LEU B 236      -7.316   1.618  24.066  1.00  0.00           H  
ATOM   3767  C   LEU B 236      -9.003  -3.051  23.377  1.00  0.00           C  
ATOM   3768  O   LEU B 236     -10.208  -2.906  23.590  1.00  0.00           O  
ATOM   3769  N   THR B 237      -8.183  -3.594  24.275  1.00  0.00           N  
ATOM   3770  H   THR B 237      -7.203  -3.691  24.025  1.00  0.00           H  
ATOM   3771  CA  THR B 237      -8.579  -4.132  25.582  1.00  0.00           C  
ATOM   3772  HA  THR B 237      -9.511  -3.653  25.876  1.00  0.00           H  
ATOM   3773  CB  THR B 237      -8.862  -5.639  25.466  1.00  0.00           C  
ATOM   3774  HB  THR B 237      -9.434  -5.821  24.555  1.00  0.00           H  
ATOM   3775  CG2 THR B 237      -7.605  -6.511  25.432  1.00  0.00           C  
ATOM   3776 HG21 THR B 237      -7.058  -6.439  26.373  1.00  0.00           H  
ATOM   3777 HG22 THR B 237      -7.892  -7.550  25.272  1.00  0.00           H  
ATOM   3778 HG23 THR B 237      -6.961  -6.195  24.611  1.00  0.00           H  
ATOM   3779  OG1 THR B 237      -9.653  -6.044  26.560  1.00  0.00           O  
ATOM   3780  HG1 THR B 237     -10.575  -5.929  26.314  1.00  0.00           H  
ATOM   3781  C   THR B 237      -7.553  -3.789  26.675  1.00  0.00           C  
ATOM   3782  O   THR B 237      -6.481  -3.247  26.385  1.00  0.00           O  
ATOM   3783  N   VAL B 238      -7.897  -4.052  27.938  1.00  0.00           N  
ATOM   3784  H   VAL B 238      -8.719  -4.625  28.097  1.00  0.00           H  
ATOM   3785  CA  VAL B 238      -7.150  -3.618  29.129  1.00  0.00           C  
ATOM   3786  HA  VAL B 238      -6.103  -3.513  28.849  1.00  0.00           H  
ATOM   3787  CB  VAL B 238      -7.649  -2.233  29.600  1.00  0.00           C  
ATOM   3788  HB  VAL B 238      -7.595  -1.552  28.752  1.00  0.00           H  
ATOM   3789  CG1 VAL B 238      -9.100  -2.226  30.102  1.00  0.00           C  
ATOM   3790 HG11 VAL B 238      -9.763  -2.642  29.344  1.00  0.00           H  
ATOM   3791 HG12 VAL B 238      -9.196  -2.812  31.016  1.00  0.00           H  
ATOM   3792 HG13 VAL B 238      -9.413  -1.203  30.304  1.00  0.00           H  
ATOM   3793  CG2 VAL B 238      -6.759  -1.660  30.706  1.00  0.00           C  
ATOM   3794 HG21 VAL B 238      -7.048  -0.631  30.914  1.00  0.00           H  
ATOM   3795 HG22 VAL B 238      -6.867  -2.244  31.620  1.00  0.00           H  
ATOM   3796 HG23 VAL B 238      -5.717  -1.671  30.385  1.00  0.00           H  
ATOM   3797  C   VAL B 238      -7.225  -4.680  30.229  1.00  0.00           C  
ATOM   3798  O   VAL B 238      -8.274  -5.288  30.431  1.00  0.00           O  
ATOM   3799  N   HIE B 239      -6.112  -4.918  30.932  1.00  0.00           N  
ATOM   3800  H   HIE B 239      -5.272  -4.410  30.674  1.00  0.00           H  
ATOM   3801  CA  HIE B 239      -5.950  -6.044  31.862  1.00  0.00           C  
ATOM   3802  HA  HIE B 239      -6.933  -6.324  32.247  1.00  0.00           H  
ATOM   3803  CB  HIE B 239      -5.384  -7.239  31.073  1.00  0.00           C  
ATOM   3804  HB2 HIE B 239      -5.788  -7.220  30.059  1.00  0.00           H  
ATOM   3805  HB3 HIE B 239      -4.301  -7.149  30.991  1.00  0.00           H  
ATOM   3806  CG  HIE B 239      -5.740  -8.583  31.654  1.00  0.00           C  
ATOM   3807  ND1 HIE B 239      -6.921  -9.270  31.388  1.00  0.00           N  
ATOM   3808  CE1 HIE B 239      -6.865 -10.402  32.098  1.00  0.00           C  
ATOM   3809  HE1 HIE B 239      -7.647 -11.152  32.110  1.00  0.00           H  
ATOM   3810  NE2 HIE B 239      -5.718 -10.460  32.792  1.00  0.00           N  
ATOM   3811  HE2 HIE B 239      -5.457 -11.201  33.426  1.00  0.00           H  
ATOM   3812  CD2 HIE B 239      -4.992  -9.318  32.525  1.00  0.00           C  
ATOM   3813  HD2 HIE B 239      -4.038  -9.036  32.943  1.00  0.00           H  
ATOM   3814  C   HIE B 239      -5.034  -5.691  33.047  1.00  0.00           C  
ATOM   3815  O   HIE B 239      -3.982  -5.075  32.861  1.00  0.00           O  
ATOM   3816  N   THR B 240      -5.384  -6.101  34.265  1.00  0.00           N  
ATOM   3817  H   THR B 240      -6.273  -6.561  34.405  1.00  0.00           H  
ATOM   3818  CA  THR B 240      -4.548  -5.899  35.464  1.00  0.00           C  
ATOM   3819  HA  THR B 240      -4.070  -4.921  35.388  1.00  0.00           H  
ATOM   3820  CB  THR B 240      -5.385  -5.936  36.763  1.00  0.00           C  
ATOM   3821  HB  THR B 240      -5.189  -6.861  37.308  1.00  0.00           H  
ATOM   3822  CG2 THR B 240      -5.054  -4.743  37.655  1.00  0.00           C  
ATOM   3823 HG21 THR B 240      -3.990  -4.737  37.897  1.00  0.00           H  
ATOM   3824 HG22 THR B 240      -5.313  -3.818  37.134  1.00  0.00           H  
ATOM   3825 HG23 THR B 240      -5.627  -4.805  38.581  1.00  0.00           H  
ATOM   3826  OG1 THR B 240      -6.775  -5.850  36.523  1.00  0.00           O  
ATOM   3827  HG1 THR B 240      -7.211  -5.755  37.375  1.00  0.00           H  
ATOM   3828  C   THR B 240      -3.438  -6.950  35.561  1.00  0.00           C  
ATOM   3829  O   THR B 240      -3.645  -8.115  35.223  1.00  0.00           O  
ATOM   3830  N   GLN B 241      -2.264  -6.582  36.073  1.00  0.00           N  
ATOM   3831  H   GLN B 241      -2.102  -5.597  36.268  1.00  0.00           H  
ATOM   3832  CA  GLN B 241      -1.149  -7.479  36.394  1.00  0.00           C  
ATOM   3833  HA  GLN B 241      -1.517  -8.505  36.417  1.00  0.00           H  
ATOM   3834  CB  GLN B 241      -0.043  -7.396  35.320  1.00  0.00           C  
ATOM   3835  HB2 GLN B 241       0.417  -6.409  35.338  1.00  0.00           H  
ATOM   3836  HB3 GLN B 241       0.726  -8.125  35.579  1.00  0.00           H  
ATOM   3837  CG  GLN B 241      -0.542  -7.687  33.894  1.00  0.00           C  
ATOM   3838  HG2 GLN B 241      -1.397  -8.361  33.954  1.00  0.00           H  
ATOM   3839  HG3 GLN B 241      -0.878  -6.762  33.424  1.00  0.00           H  
ATOM   3840  CD  GLN B 241       0.510  -8.354  33.010  1.00  0.00           C  
ATOM   3841  OE1 GLN B 241       1.663  -7.953  32.900  1.00  0.00           O  
ATOM   3842  NE2 GLN B 241       0.152  -9.420  32.326  1.00  0.00           N  
ATOM   3843 HE21 GLN B 241       0.825  -9.871  31.737  1.00  0.00           H  
ATOM   3844 HE22 GLN B 241      -0.806  -9.726  32.364  1.00  0.00           H  
ATOM   3845  C   GLN B 241      -0.593  -7.170  37.794  1.00  0.00           C  
ATOM   3846  O   GLN B 241      -0.797  -6.080  38.330  1.00  0.00           O  
ATOM   3847  N   VAL B 242       0.101  -8.148  38.389  1.00  0.00           N  
ATOM   3848  H   VAL B 242       0.259  -9.001  37.880  1.00  0.00           H  
ATOM   3849  CA  VAL B 242       0.751  -8.010  39.706  1.00  0.00           C  
ATOM   3850  HA  VAL B 242      -0.023  -7.771  40.434  1.00  0.00           H  
ATOM   3851  CB  VAL B 242       1.436  -9.320  40.153  1.00  0.00           C  
ATOM   3852  HB  VAL B 242       1.848  -9.160  41.149  1.00  0.00           H  
ATOM   3853  CG1 VAL B 242       0.425 -10.469  40.260  1.00  0.00           C  
ATOM   3854 HG11 VAL B 242      -0.404 -10.173  40.904  1.00  0.00           H  
ATOM   3855 HG12 VAL B 242       0.040 -10.736  39.277  1.00  0.00           H  
ATOM   3856 HG13 VAL B 242       0.911 -11.342  40.699  1.00  0.00           H  
ATOM   3857  CG2 VAL B 242       2.586  -9.756  39.234  1.00  0.00           C  
ATOM   3858 HG21 VAL B 242       3.030 -10.677  39.612  1.00  0.00           H  
ATOM   3859 HG22 VAL B 242       2.230  -9.919  38.218  1.00  0.00           H  
ATOM   3860 HG23 VAL B 242       3.362  -8.988  39.219  1.00  0.00           H  
ATOM   3861  C   VAL B 242       1.755  -6.851  39.726  1.00  0.00           C  
ATOM   3862  O   VAL B 242       2.268  -6.457  38.679  1.00  0.00           O  
ATOM   3863  N   SER B 243       2.041  -6.327  40.923  1.00  0.00           N  
ATOM   3864  H   SER B 243       1.600  -6.718  41.738  1.00  0.00           H  
ATOM   3865  CA  SER B 243       2.928  -5.171  41.123  1.00  0.00           C  
ATOM   3866  HA  SER B 243       2.885  -4.901  42.179  1.00  0.00           H  
ATOM   3867  CB  SER B 243       4.387  -5.534  40.806  1.00  0.00           C  
ATOM   3868  HB2 SER B 243       4.486  -5.762  39.744  1.00  0.00           H  
ATOM   3869  HB3 SER B 243       5.032  -4.687  41.041  1.00  0.00           H  
ATOM   3870  OG  SER B 243       4.789  -6.663  41.565  1.00  0.00           O  
ATOM   3871  HG  SER B 243       4.982  -6.375  42.459  1.00  0.00           H  
ATOM   3872  C   SER B 243       2.437  -3.938  40.355  1.00  0.00           C  
ATOM   3873  O   SER B 243       3.129  -3.413  39.484  1.00  0.00           O  
ATOM   3874  N   ASP B 244       1.206  -3.519  40.670  1.00  0.00           N  
ATOM   3875  H   ASP B 244       0.765  -3.940  41.480  1.00  0.00           H  
ATOM   3876  CA  ASP B 244       0.577  -2.260  40.254  1.00  0.00           C  
ATOM   3877  HA  ASP B 244      -0.495  -2.390  40.409  1.00  0.00           H  
ATOM   3878  CB  ASP B 244       1.001  -1.109  41.185  1.00  0.00           C  
ATOM   3879  HB2 ASP B 244       2.061  -0.898  41.028  1.00  0.00           H  
ATOM   3880  HB3 ASP B 244       0.432  -0.217  40.921  1.00  0.00           H  
ATOM   3881  CG  ASP B 244       0.771  -1.399  42.673  1.00  0.00           C  
ATOM   3882  OD1 ASP B 244       1.247  -0.571  43.477  1.00  0.00           O  
ATOM   3883  OD2 ASP B 244       0.121  -2.424  42.993  1.00  0.00           O  
ATOM   3884  C   ASP B 244       0.742  -1.947  38.763  1.00  0.00           C  
ATOM   3885  O   ASP B 244       1.074  -0.828  38.376  1.00  0.00           O  
ATOM   3886  N   THR B 245       0.540  -2.955  37.913  1.00  0.00           N  
ATOM   3887  H   THR B 245       0.270  -3.853  38.298  1.00  0.00           H  
ATOM   3888  CA  THR B 245       0.841  -2.878  36.482  1.00  0.00           C  
ATOM   3889  HA  THR B 245       1.244  -1.893  36.247  1.00  0.00           H  
ATOM   3890  CB  THR B 245       1.941  -3.888  36.124  1.00  0.00           C  
ATOM   3891  HB  THR B 245       1.682  -4.871  36.515  1.00  0.00           H  
ATOM   3892  CG2 THR B 245       2.199  -3.992  34.619  1.00  0.00           C  
ATOM   3893 HG21 THR B 245       3.051  -4.651  34.455  1.00  0.00           H  
ATOM   3894 HG22 THR B 245       1.330  -4.410  34.112  1.00  0.00           H  
ATOM   3895 HG23 THR B 245       2.417  -3.003  34.216  1.00  0.00           H  
ATOM   3896  OG1 THR B 245       3.163  -3.465  36.686  1.00  0.00           O  
ATOM   3897  HG1 THR B 245       3.084  -3.496  37.659  1.00  0.00           H  
ATOM   3898  C   THR B 245      -0.427  -3.062  35.652  1.00  0.00           C  
ATOM   3899  O   THR B 245      -1.038  -4.128  35.642  1.00  0.00           O  
ATOM   3900  N   LEU B 246      -0.816  -2.029  34.910  1.00  0.00           N  
ATOM   3901  H   LEU B 246      -0.240  -1.194  34.941  1.00  0.00           H  
ATOM   3902  CA  LEU B 246      -1.764  -2.136  33.801  1.00  0.00           C  
ATOM   3903  HA  LEU B 246      -2.575  -2.812  34.075  1.00  0.00           H  
ATOM   3904  CB  LEU B 246      -2.339  -0.734  33.501  1.00  0.00           C  
ATOM   3905  HB2 LEU B 246      -1.603   0.020  33.782  1.00  0.00           H  
ATOM   3906  HB3 LEU B 246      -2.500  -0.624  32.428  1.00  0.00           H  
ATOM   3907  CG  LEU B 246      -3.663  -0.470  34.247  1.00  0.00           C  
ATOM   3908  HG  LEU B 246      -3.760  -1.146  35.096  1.00  0.00           H  
ATOM   3909  CD1 LEU B 246      -4.840  -0.688  33.293  1.00  0.00           C  
ATOM   3910 HD11 LEU B 246      -5.780  -0.561  33.830  1.00  0.00           H  
ATOM   3911 HD12 LEU B 246      -4.805   0.034  32.476  1.00  0.00           H  
ATOM   3912 HD13 LEU B 246      -4.798  -1.699  32.887  1.00  0.00           H  
ATOM   3913  CD2 LEU B 246      -3.736   0.964  34.769  1.00  0.00           C  
ATOM   3914 HD21 LEU B 246      -4.675   1.107  35.304  1.00  0.00           H  
ATOM   3915 HD22 LEU B 246      -3.672   1.661  33.936  1.00  0.00           H  
ATOM   3916 HD23 LEU B 246      -2.913   1.140  35.459  1.00  0.00           H  
ATOM   3917  C   LEU B 246      -1.066  -2.733  32.571  1.00  0.00           C  
ATOM   3918  O   LEU B 246       0.100  -2.432  32.305  1.00  0.00           O  
ATOM   3919  N   LEU B 247      -1.812  -3.513  31.787  1.00  0.00           N  
ATOM   3920  H   LEU B 247      -2.728  -3.799  32.122  1.00  0.00           H  
ATOM   3921  CA  LEU B 247      -1.463  -3.936  30.434  1.00  0.00           C  
ATOM   3922  HA  LEU B 247      -0.558  -3.419  30.115  1.00  0.00           H  
ATOM   3923  CB  LEU B 247      -1.187  -5.451  30.443  1.00  0.00           C  
ATOM   3924  HB2 LEU B 247      -0.328  -5.648  31.085  1.00  0.00           H  
ATOM   3925  HB3 LEU B 247      -2.056  -5.945  30.882  1.00  0.00           H  
ATOM   3926  CG  LEU B 247      -0.938  -6.070  29.053  1.00  0.00           C  
ATOM   3927  HG  LEU B 247      -1.774  -5.849  28.392  1.00  0.00           H  
ATOM   3928  CD1 LEU B 247       0.356  -5.554  28.422  1.00  0.00           C  
ATOM   3929 HD11 LEU B 247       0.284  -4.483  28.242  1.00  0.00           H  
ATOM   3930 HD12 LEU B 247       1.203  -5.767  29.071  1.00  0.00           H  
ATOM   3931 HD13 LEU B 247       0.506  -6.044  27.459  1.00  0.00           H  
ATOM   3932  CD2 LEU B 247      -0.821  -7.587  29.194  1.00  0.00           C  
ATOM   3933 HD21 LEU B 247       0.021  -7.843  29.834  1.00  0.00           H  
ATOM   3934 HD22 LEU B 247      -1.744  -7.984  29.616  1.00  0.00           H  
ATOM   3935 HD23 LEU B 247      -0.681  -8.027  28.205  1.00  0.00           H  
ATOM   3936  C   LEU B 247      -2.597  -3.549  29.476  1.00  0.00           C  
ATOM   3937  O   LEU B 247      -3.752  -3.906  29.699  1.00  0.00           O  
ATOM   3938  N   LEU B 248      -2.261  -2.828  28.410  1.00  0.00           N  
ATOM   3939  H   LEU B 248      -1.288  -2.555  28.313  1.00  0.00           H  
ATOM   3940  CA  LEU B 248      -3.141  -2.511  27.281  1.00  0.00           C  
ATOM   3941  HA  LEU B 248      -4.172  -2.777  27.519  1.00  0.00           H  
ATOM   3942  CB  LEU B 248      -3.063  -0.999  27.009  1.00  0.00           C  
ATOM   3943  HB2 LEU B 248      -2.009  -0.727  26.923  1.00  0.00           H  
ATOM   3944  HB3 LEU B 248      -3.536  -0.775  26.053  1.00  0.00           H  
ATOM   3945  CG  LEU B 248      -3.725  -0.160  28.123  1.00  0.00           C  
ATOM   3946  HG  LEU B 248      -3.659  -0.673  29.082  1.00  0.00           H  
ATOM   3947  CD1 LEU B 248      -3.030   1.193  28.267  1.00  0.00           C  
ATOM   3948 HD11 LEU B 248      -3.078   1.740  27.326  1.00  0.00           H  
ATOM   3949 HD12 LEU B 248      -3.515   1.769  29.056  1.00  0.00           H  
ATOM   3950 HD13 LEU B 248      -1.986   1.032  28.540  1.00  0.00           H  
ATOM   3951  CD2 LEU B 248      -5.196   0.103  27.802  1.00  0.00           C  
ATOM   3952 HD21 LEU B 248      -5.280   0.697  26.892  1.00  0.00           H  
ATOM   3953 HD22 LEU B 248      -5.704  -0.848  27.646  1.00  0.00           H  
ATOM   3954 HD23 LEU B 248      -5.670   0.629  28.632  1.00  0.00           H  
ATOM   3955  C   LEU B 248      -2.710  -3.334  26.061  1.00  0.00           C  
ATOM   3956  O   LEU B 248      -1.522  -3.624  25.906  1.00  0.00           O  
ATOM   3957  N   THR B 249      -3.645  -3.741  25.203  1.00  0.00           N  
ATOM   3958  H   THR B 249      -4.615  -3.508  25.398  1.00  0.00           H  
ATOM   3959  CA  THR B 249      -3.375  -4.613  24.037  1.00  0.00           C  
ATOM   3960  HA  THR B 249      -2.406  -4.358  23.607  1.00  0.00           H  
ATOM   3961  CB  THR B 249      -3.327  -6.091  24.478  1.00  0.00           C  
ATOM   3962  HB  THR B 249      -4.272  -6.345  24.961  1.00  0.00           H  
ATOM   3963  CG2 THR B 249      -3.089  -7.085  23.340  1.00  0.00           C  
ATOM   3964 HG21 THR B 249      -3.949  -7.101  22.671  1.00  0.00           H  
ATOM   3965 HG22 THR B 249      -2.197  -6.809  22.776  1.00  0.00           H  
ATOM   3966 HG23 THR B 249      -2.956  -8.086  23.749  1.00  0.00           H  
ATOM   3967  OG1 THR B 249      -2.285  -6.278  25.414  1.00  0.00           O  
ATOM   3968  HG1 THR B 249      -1.924  -5.404  25.626  1.00  0.00           H  
ATOM   3969  C   THR B 249      -4.431  -4.397  22.948  1.00  0.00           C  
ATOM   3970  O   THR B 249      -5.595  -4.156  23.267  1.00  0.00           O  
ATOM   3971  N   TRP B 250      -4.043  -4.452  21.672  1.00  0.00           N  
ATOM   3972  H   TRP B 250      -3.066  -4.663  21.470  1.00  0.00           H  
ATOM   3973  CA  TRP B 250      -4.911  -4.188  20.512  1.00  0.00           C  
ATOM   3974  HA  TRP B 250      -5.943  -4.446  20.759  1.00  0.00           H  
ATOM   3975  CB  TRP B 250      -4.850  -2.685  20.183  1.00  0.00           C  
ATOM   3976  HB2 TRP B 250      -5.457  -2.478  19.302  1.00  0.00           H  
ATOM   3977  HB3 TRP B 250      -5.308  -2.143  21.007  1.00  0.00           H  
ATOM   3978  CG  TRP B 250      -3.481  -2.109  19.968  1.00  0.00           C  
ATOM   3979  CD1 TRP B 250      -2.856  -1.997  18.774  1.00  0.00           C  
ATOM   3980  HD1 TRP B 250      -3.273  -2.310  17.824  1.00  0.00           H  
ATOM   3981  NE1 TRP B 250      -1.594  -1.468  18.956  1.00  0.00           N  
ATOM   3982  HE1 TRP B 250      -0.938  -1.304  18.199  1.00  0.00           H  
ATOM   3983  CE2 TRP B 250      -1.332  -1.229  20.287  1.00  0.00           C  
ATOM   3984  CZ2 TRP B 250      -0.208  -0.739  20.965  1.00  0.00           C  
ATOM   3985  HZ2 TRP B 250       0.697  -0.514  20.424  1.00  0.00           H  
ATOM   3986  CH2 TRP B 250      -0.260  -0.577  22.357  1.00  0.00           C  
ATOM   3987  HH2 TRP B 250       0.609  -0.211  22.886  1.00  0.00           H  
ATOM   3988  CZ3 TRP B 250      -1.434  -0.913  23.055  1.00  0.00           C  
ATOM   3989  HZ3 TRP B 250      -1.460  -0.816  24.132  1.00  0.00           H  
ATOM   3990  CE3 TRP B 250      -2.557  -1.412  22.365  1.00  0.00           C  
ATOM   3991  HE3 TRP B 250      -3.445  -1.684  22.913  1.00  0.00           H  
ATOM   3992  CD2 TRP B 250      -2.533  -1.597  20.962  1.00  0.00           C  
ATOM   3993  C   TRP B 250      -4.517  -5.065  19.307  1.00  0.00           C  
ATOM   3994  O   TRP B 250      -3.608  -5.885  19.404  1.00  0.00           O  
ATOM   3995  N   SER B 251      -5.210  -4.929  18.169  1.00  0.00           N  
ATOM   3996  H   SER B 251      -5.973  -4.259  18.149  1.00  0.00           H  
ATOM   3997  CA  SER B 251      -4.845  -5.614  16.915  1.00  0.00           C  
ATOM   3998  HA  SER B 251      -4.179  -6.444  17.154  1.00  0.00           H  
ATOM   3999  CB  SER B 251      -6.086  -6.230  16.263  1.00  0.00           C  
ATOM   4000  HB2 SER B 251      -6.573  -6.887  16.985  1.00  0.00           H  
ATOM   4001  HB3 SER B 251      -6.783  -5.441  15.973  1.00  0.00           H  
ATOM   4002  OG  SER B 251      -5.720  -6.991  15.126  1.00  0.00           O  
ATOM   4003  HG  SER B 251      -5.608  -6.407  14.359  1.00  0.00           H  
ATOM   4004  C   SER B 251      -4.102  -4.709  15.925  1.00  0.00           C  
ATOM   4005  O   SER B 251      -4.367  -3.507  15.841  1.00  0.00           O  
ATOM   4006  N   ASN B 252      -3.236  -5.309  15.100  1.00  0.00           N  
ATOM   4007  H   ASN B 252      -3.118  -6.309  15.185  1.00  0.00           H  
ATOM   4008  CA  ASN B 252      -2.694  -4.664  13.902  1.00  0.00           C  
ATOM   4009  HA  ASN B 252      -2.156  -3.777  14.225  1.00  0.00           H  
ATOM   4010  CB  ASN B 252      -1.682  -5.625  13.247  1.00  0.00           C  
ATOM   4011  HB2 ASN B 252      -1.039  -6.054  14.017  1.00  0.00           H  
ATOM   4012  HB3 ASN B 252      -2.217  -6.443  12.761  1.00  0.00           H  
ATOM   4013  CG  ASN B 252      -0.807  -4.949  12.204  1.00  0.00           C  
ATOM   4014  OD1 ASN B 252      -1.284  -4.369  11.244  1.00  0.00           O  
ATOM   4015  ND2 ASN B 252       0.496  -4.968  12.379  1.00  0.00           N  
ATOM   4016 HD21 ASN B 252       1.079  -4.561  11.664  1.00  0.00           H  
ATOM   4017 HD22 ASN B 252       0.908  -5.488  13.132  1.00  0.00           H  
ATOM   4018  C   ASN B 252      -3.862  -4.276  12.949  1.00  0.00           C  
ATOM   4019  O   ASN B 252      -4.789  -5.083  12.803  1.00  0.00           O  
ATOM   4020  N   PRO B 253      -3.870  -3.068  12.338  1.00  0.00           N  
ATOM   4021  CD  PRO B 253      -2.963  -1.965  12.630  1.00  0.00           C  
ATOM   4022  HD2 PRO B 253      -2.050  -2.088  12.053  1.00  0.00           H  
ATOM   4023  HD3 PRO B 253      -2.733  -1.894  13.693  1.00  0.00           H  
ATOM   4024  CG  PRO B 253      -3.678  -0.691  12.201  1.00  0.00           C  
ATOM   4025  HG2 PRO B 253      -2.975   0.058  11.836  1.00  0.00           H  
ATOM   4026  HG3 PRO B 253      -4.250  -0.296  13.033  1.00  0.00           H  
ATOM   4027  CB  PRO B 253      -4.623  -1.160  11.101  1.00  0.00           C  
ATOM   4028  HB2 PRO B 253      -4.118  -1.067  10.144  1.00  0.00           H  
ATOM   4029  HB3 PRO B 253      -5.540  -0.576  11.082  1.00  0.00           H  
ATOM   4030  CA  PRO B 253      -4.921  -2.631  11.406  1.00  0.00           C  
ATOM   4031  HA  PRO B 253      -5.885  -2.701  11.912  1.00  0.00           H  
ATOM   4032  C   PRO B 253      -5.012  -3.411  10.081  1.00  0.00           C  
ATOM   4033  O   PRO B 253      -5.949  -3.195   9.311  1.00  0.00           O  
ATOM   4034  N   TYR B 254      -4.032  -4.271   9.787  1.00  0.00           N  
ATOM   4035  H   TYR B 254      -3.284  -4.398  10.459  1.00  0.00           H  
ATOM   4036  CA  TYR B 254      -3.895  -4.990   8.518  1.00  0.00           C  
ATOM   4037  HA  TYR B 254      -4.788  -4.824   7.916  1.00  0.00           H  
ATOM   4038  CB  TYR B 254      -2.684  -4.441   7.748  1.00  0.00           C  
ATOM   4039  HB2 TYR B 254      -1.784  -4.592   8.347  1.00  0.00           H  
ATOM   4040  HB3 TYR B 254      -2.554  -5.019   6.835  1.00  0.00           H  
ATOM   4041  CG  TYR B 254      -2.774  -2.976   7.376  1.00  0.00           C  
ATOM   4042  CD1 TYR B 254      -3.228  -2.592   6.101  1.00  0.00           C  
ATOM   4043  HD1 TYR B 254      -3.521  -3.343   5.383  1.00  0.00           H  
ATOM   4044  CE1 TYR B 254      -3.280  -1.230   5.755  1.00  0.00           C  
ATOM   4045  HE1 TYR B 254      -3.605  -0.918   4.775  1.00  0.00           H  
ATOM   4046  CZ  TYR B 254      -2.902  -0.253   6.694  1.00  0.00           C  
ATOM   4047  OH  TYR B 254      -2.993   1.054   6.362  1.00  0.00           O  
ATOM   4048  HH  TYR B 254      -3.105   1.156   5.395  1.00  0.00           H  
ATOM   4049  CE2 TYR B 254      -2.467  -0.633   7.979  1.00  0.00           C  
ATOM   4050  HE2 TYR B 254      -2.187   0.120   8.699  1.00  0.00           H  
ATOM   4051  CD2 TYR B 254      -2.392  -1.998   8.311  1.00  0.00           C  
ATOM   4052  HD2 TYR B 254      -2.065  -2.308   9.294  1.00  0.00           H  
ATOM   4053  C   TYR B 254      -3.727  -6.503   8.736  1.00  0.00           C  
ATOM   4054  O   TYR B 254      -3.221  -6.917   9.783  1.00  0.00           O  
ATOM   4055  N   PRO B 255      -4.088  -7.342   7.744  1.00  0.00           N  
ATOM   4056  CD  PRO B 255      -4.770  -6.998   6.500  1.00  0.00           C  
ATOM   4057  HD2 PRO B 255      -4.329  -6.126   6.016  1.00  0.00           H  
ATOM   4058  HD3 PRO B 255      -5.825  -6.816   6.709  1.00  0.00           H  
ATOM   4059  CG  PRO B 255      -4.630  -8.219   5.590  1.00  0.00           C  
ATOM   4060  HG2 PRO B 255      -3.710  -8.144   5.008  1.00  0.00           H  
ATOM   4061  HG3 PRO B 255      -5.491  -8.337   4.932  1.00  0.00           H  
ATOM   4062  CB  PRO B 255      -4.517  -9.369   6.589  1.00  0.00           C  
ATOM   4063  HB2 PRO B 255      -4.029 -10.239   6.152  1.00  0.00           H  
ATOM   4064  HB3 PRO B 255      -5.511  -9.636   6.952  1.00  0.00           H  
ATOM   4065  CA  PRO B 255      -3.702  -8.752   7.729  1.00  0.00           C  
ATOM   4066  HA  PRO B 255      -3.993  -9.208   8.672  1.00  0.00           H  
ATOM   4067  C   PRO B 255      -2.181  -8.925   7.496  1.00  0.00           C  
ATOM   4068  O   PRO B 255      -1.560  -8.042   6.891  1.00  0.00           O  
ATOM   4069  N   PRO B 256      -1.581 -10.068   7.895  1.00  0.00           N  
ATOM   4070  CD  PRO B 256      -2.208 -11.165   8.619  1.00  0.00           C  
ATOM   4071  HD2 PRO B 256      -2.690 -11.839   7.908  1.00  0.00           H  
ATOM   4072  HD3 PRO B 256      -2.927 -10.819   9.361  1.00  0.00           H  
ATOM   4073  CG  PRO B 256      -1.067 -11.886   9.329  1.00  0.00           C  
ATOM   4074  HG2 PRO B 256      -1.304 -12.935   9.513  1.00  0.00           H  
ATOM   4075  HG3 PRO B 256      -0.832 -11.373  10.263  1.00  0.00           H  
ATOM   4076  CB  PRO B 256       0.087 -11.725   8.346  1.00  0.00           C  
ATOM   4077  HB2 PRO B 256       0.007 -12.497   7.578  1.00  0.00           H  
ATOM   4078  HB3 PRO B 256       1.054 -11.785   8.847  1.00  0.00           H  
ATOM   4079  CA  PRO B 256      -0.145 -10.339   7.731  1.00  0.00           C  
ATOM   4080  HA  PRO B 256       0.413  -9.601   8.300  1.00  0.00           H  
ATOM   4081  C   PRO B 256       0.358 -10.314   6.281  1.00  0.00           C  
ATOM   4082  O   PRO B 256       1.528 -10.022   6.038  1.00  0.00           O  
ATOM   4083  N   ASP B 257      -0.522 -10.609   5.322  1.00  0.00           N  
ATOM   4084  H   ASP B 257      -1.431 -10.979   5.603  1.00  0.00           H  
ATOM   4085  CA  ASP B 257      -0.282 -10.559   3.878  1.00  0.00           C  
ATOM   4086  HA  ASP B 257       0.541 -11.237   3.640  1.00  0.00           H  
ATOM   4087  CB  ASP B 257      -1.544 -11.037   3.127  1.00  0.00           C  
ATOM   4088  HB2 ASP B 257      -2.262 -10.214   3.100  1.00  0.00           H  
ATOM   4089  HB3 ASP B 257      -1.266 -11.257   2.095  1.00  0.00           H  
ATOM   4090  CG  ASP B 257      -2.264 -12.249   3.737  1.00  0.00           C  
ATOM   4091  OD1 ASP B 257      -2.775 -12.113   4.874  1.00  0.00           O  
ATOM   4092  OD2 ASP B 257      -2.330 -13.278   3.037  1.00  0.00           O  
ATOM   4093  C   ASP B 257       0.085  -9.151   3.365  1.00  0.00           C  
ATOM   4094  O   ASP B 257       0.722  -9.021   2.316  1.00  0.00           O  
ATOM   4095  N   ASN B 258      -0.346  -8.088   4.060  1.00  0.00           N  
ATOM   4096  H   ASN B 258      -0.778  -8.255   4.963  1.00  0.00           H  
ATOM   4097  CA  ASN B 258      -0.110  -6.709   3.636  1.00  0.00           C  
ATOM   4098  HA  ASN B 258      -0.310  -6.651   2.565  1.00  0.00           H  
ATOM   4099  CB  ASN B 258      -1.100  -5.778   4.357  1.00  0.00           C  
ATOM   4100  HB2 ASN B 258      -2.117  -6.141   4.214  1.00  0.00           H  
ATOM   4101  HB3 ASN B 258      -0.878  -5.771   5.424  1.00  0.00           H  
ATOM   4102  CG  ASN B 258      -0.997  -4.353   3.853  1.00  0.00           C  
ATOM   4103  OD1 ASN B 258       0.025  -3.707   3.972  1.00  0.00           O  
ATOM   4104  ND2 ASN B 258      -2.017  -3.833   3.217  1.00  0.00           N  
ATOM   4105 HD21 ASN B 258      -1.888  -2.891   2.846  1.00  0.00           H  
ATOM   4106 HD22 ASN B 258      -2.846  -4.364   3.038  1.00  0.00           H  
ATOM   4107  C   ASN B 258       1.357  -6.301   3.860  1.00  0.00           C  
ATOM   4108  O   ASN B 258       1.877  -6.370   4.967  1.00  0.00           O  
ATOM   4109  N   TYR B 259       2.035  -5.803   2.825  1.00  0.00           N  
ATOM   4110  H   TYR B 259       1.593  -5.788   1.919  1.00  0.00           H  
ATOM   4111  CA  TYR B 259       3.461  -5.466   2.899  1.00  0.00           C  
ATOM   4112  HA  TYR B 259       3.988  -6.340   3.279  1.00  0.00           H  
ATOM   4113  CB  TYR B 259       3.969  -5.187   1.476  1.00  0.00           C  
ATOM   4114  HB2 TYR B 259       3.423  -4.329   1.080  1.00  0.00           H  
ATOM   4115  HB3 TYR B 259       5.019  -4.897   1.539  1.00  0.00           H  
ATOM   4116  CG  TYR B 259       3.868  -6.331   0.466  1.00  0.00           C  
ATOM   4117  CD1 TYR B 259       3.622  -7.671   0.850  1.00  0.00           C  
ATOM   4118  HD1 TYR B 259       3.434  -7.938   1.880  1.00  0.00           H  
ATOM   4119  CE1 TYR B 259       3.584  -8.697  -0.114  1.00  0.00           C  
ATOM   4120  HE1 TYR B 259       3.369  -9.713   0.187  1.00  0.00           H  
ATOM   4121  CZ  TYR B 259       3.794  -8.396  -1.475  1.00  0.00           C  
ATOM   4122  OH  TYR B 259       3.768  -9.386  -2.405  1.00  0.00           O  
ATOM   4123  HH  TYR B 259       3.896 -10.256  -1.993  1.00  0.00           H  
ATOM   4124  CE2 TYR B 259       4.021  -7.061  -1.864  1.00  0.00           C  
ATOM   4125  HE2 TYR B 259       4.175  -6.836  -2.909  1.00  0.00           H  
ATOM   4126  CD2 TYR B 259       4.051  -6.035  -0.898  1.00  0.00           C  
ATOM   4127  HD2 TYR B 259       4.211  -5.011  -1.210  1.00  0.00           H  
ATOM   4128  C   TYR B 259       3.819  -4.324   3.879  1.00  0.00           C  
ATOM   4129  O   TYR B 259       4.977  -4.239   4.297  1.00  0.00           O  
ATOM   4130  N   LEU B 260       2.859  -3.490   4.304  1.00  0.00           N  
ATOM   4131  H   LEU B 260       1.917  -3.627   3.947  1.00  0.00           H  
ATOM   4132  CA  LEU B 260       3.025  -2.463   5.347  1.00  0.00           C  
ATOM   4133  HA  LEU B 260       3.989  -1.981   5.192  1.00  0.00           H  
ATOM   4134  CB  LEU B 260       1.913  -1.413   5.154  1.00  0.00           C  
ATOM   4135  HB2 LEU B 260       1.866  -1.141   4.099  1.00  0.00           H  
ATOM   4136  HB3 LEU B 260       0.960  -1.865   5.426  1.00  0.00           H  
ATOM   4137  CG  LEU B 260       2.072  -0.125   5.980  1.00  0.00           C  
ATOM   4138  HG  LEU B 260       2.093  -0.356   7.043  1.00  0.00           H  
ATOM   4139  CD1 LEU B 260       3.349   0.624   5.593  1.00  0.00           C  
ATOM   4140 HD11 LEU B 260       4.221   0.097   5.974  1.00  0.00           H  
ATOM   4141 HD12 LEU B 260       3.417   0.716   4.508  1.00  0.00           H  
ATOM   4142 HD13 LEU B 260       3.333   1.623   6.021  1.00  0.00           H  
ATOM   4143  CD2 LEU B 260       0.885   0.803   5.725  1.00  0.00           C  
ATOM   4144 HD21 LEU B 260      -0.046   0.279   5.944  1.00  0.00           H  
ATOM   4145 HD22 LEU B 260       0.956   1.681   6.366  1.00  0.00           H  
ATOM   4146 HD23 LEU B 260       0.881   1.118   4.681  1.00  0.00           H  
ATOM   4147  C   LEU B 260       3.004  -3.032   6.784  1.00  0.00           C  
ATOM   4148  O   LEU B 260       3.531  -2.409   7.704  1.00  0.00           O  
ATOM   4149  N   TYR B 261       2.451  -4.238   6.971  1.00  0.00           N  
ATOM   4150  H   TYR B 261       2.110  -4.723   6.146  1.00  0.00           H  
ATOM   4151  CA  TYR B 261       2.178  -4.884   8.271  1.00  0.00           C  
ATOM   4152  HA  TYR B 261       1.407  -4.319   8.797  1.00  0.00           H  
ATOM   4153  CB  TYR B 261       1.630  -6.295   7.991  1.00  0.00           C  
ATOM   4154  HB2 TYR B 261       0.715  -6.205   7.403  1.00  0.00           H  
ATOM   4155  HB3 TYR B 261       2.355  -6.833   7.380  1.00  0.00           H  
ATOM   4156  CG  TYR B 261       1.335  -7.168   9.195  1.00  0.00           C  
ATOM   4157  CD1 TYR B 261       2.322  -8.047   9.686  1.00  0.00           C  
ATOM   4158  HD1 TYR B 261       3.297  -8.066   9.224  1.00  0.00           H  
ATOM   4159  CE1 TYR B 261       2.023  -8.923  10.746  1.00  0.00           C  
ATOM   4160  HE1 TYR B 261       2.765  -9.611  11.122  1.00  0.00           H  
ATOM   4161  CZ  TYR B 261       0.727  -8.936  11.304  1.00  0.00           C  
ATOM   4162  OH  TYR B 261       0.430  -9.810  12.298  1.00  0.00           O  
ATOM   4163  HH  TYR B 261      -0.504  -9.801  12.511  1.00  0.00           H  
ATOM   4164  CE2 TYR B 261      -0.264  -8.064  10.807  1.00  0.00           C  
ATOM   4165  HE2 TYR B 261      -1.265  -8.082  11.208  1.00  0.00           H  
ATOM   4166  CD2 TYR B 261       0.048  -7.176   9.761  1.00  0.00           C  
ATOM   4167  HD2 TYR B 261      -0.719  -6.522   9.371  1.00  0.00           H  
ATOM   4168  C   TYR B 261       3.397  -4.966   9.201  1.00  0.00           C  
ATOM   4169  O   TYR B 261       3.259  -4.775  10.404  1.00  0.00           O  
ATOM   4170  N   ASN B 262       4.595  -5.207   8.653  1.00  0.00           N  
ATOM   4171  H   ASN B 262       4.620  -5.327   7.652  1.00  0.00           H  
ATOM   4172  CA  ASN B 262       5.857  -5.268   9.411  1.00  0.00           C  
ATOM   4173  HA  ASN B 262       5.709  -5.871  10.308  1.00  0.00           H  
ATOM   4174  CB  ASN B 262       6.951  -5.905   8.532  1.00  0.00           C  
ATOM   4175  HB2 ASN B 262       7.126  -5.261   7.669  1.00  0.00           H  
ATOM   4176  HB3 ASN B 262       7.874  -5.942   9.111  1.00  0.00           H  
ATOM   4177  CG  ASN B 262       6.698  -7.312   8.032  1.00  0.00           C  
ATOM   4178  OD1 ASN B 262       7.100  -7.641   6.925  1.00  0.00           O  
ATOM   4179  ND2 ASN B 262       6.064  -8.172   8.797  1.00  0.00           N  
ATOM   4180 HD21 ASN B 262       5.908  -9.088   8.410  1.00  0.00           H  
ATOM   4181 HD22 ASN B 262       5.762  -7.922   9.723  1.00  0.00           H  
ATOM   4182  C   ASN B 262       6.397  -3.906   9.888  1.00  0.00           C  
ATOM   4183  O   ASN B 262       7.343  -3.879  10.668  1.00  0.00           O  
ATOM   4184  N   HIE B 263       5.887  -2.790   9.358  1.00  0.00           N  
ATOM   4185  H   HIE B 263       5.076  -2.865   8.753  1.00  0.00           H  
ATOM   4186  CA  HIE B 263       6.492  -1.457   9.506  1.00  0.00           C  
ATOM   4187  HA  HIE B 263       7.501  -1.556   9.909  1.00  0.00           H  
ATOM   4188  CB  HIE B 263       6.606  -0.808   8.120  1.00  0.00           C  
ATOM   4189  HB2 HIE B 263       5.616  -0.745   7.671  1.00  0.00           H  
ATOM   4190  HB3 HIE B 263       6.979   0.209   8.236  1.00  0.00           H  
ATOM   4191  CG  HIE B 263       7.541  -1.517   7.176  1.00  0.00           C  
ATOM   4192  ND1 HIE B 263       8.931  -1.492   7.268  1.00  0.00           N  
ATOM   4193  CE1 HIE B 263       9.387  -2.116   6.175  1.00  0.00           C  
ATOM   4194  HE1 HIE B 263      10.434  -2.228   5.925  1.00  0.00           H  
ATOM   4195  NE2 HIE B 263       8.362  -2.545   5.420  1.00  0.00           N  
ATOM   4196  HE2 HIE B 263       8.456  -2.989   4.514  1.00  0.00           H  
ATOM   4197  CD2 HIE B 263       7.187  -2.180   6.038  1.00  0.00           C  
ATOM   4198  HD2 HIE B 263       6.181  -2.338   5.673  1.00  0.00           H  
ATOM   4199  C   HIE B 263       5.747  -0.523  10.467  1.00  0.00           C  
ATOM   4200  O   HIE B 263       6.192   0.606  10.664  1.00  0.00           O  
ATOM   4201  N   LEU B 264       4.617  -0.947  11.039  1.00  0.00           N  
ATOM   4202  H   LEU B 264       4.325  -1.900  10.881  1.00  0.00           H  
ATOM   4203  CA  LEU B 264       3.830  -0.101  11.943  1.00  0.00           C  
ATOM   4204  HA  LEU B 264       3.817   0.898  11.519  1.00  0.00           H  
ATOM   4205  CB  LEU B 264       2.382  -0.604  12.040  1.00  0.00           C  
ATOM   4206  HB2 LEU B 264       2.397  -1.621  12.437  1.00  0.00           H  
ATOM   4207  HB3 LEU B 264       1.848   0.022  12.757  1.00  0.00           H  
ATOM   4208  CG  LEU B 264       1.602  -0.596  10.715  1.00  0.00           C  
ATOM   4209  HG  LEU B 264       2.106  -1.233   9.987  1.00  0.00           H  
ATOM   4210  CD1 LEU B 264       0.214  -1.164  10.974  1.00  0.00           C  
ATOM   4211 HD11 LEU B 264       0.294  -2.162  11.402  1.00  0.00           H  
ATOM   4212 HD12 LEU B 264      -0.333  -0.519  11.662  1.00  0.00           H  
ATOM   4213 HD13 LEU B 264      -0.319  -1.227  10.031  1.00  0.00           H  
ATOM   4214  CD2 LEU B 264       1.404   0.800  10.122  1.00  0.00           C  
ATOM   4215 HD21 LEU B 264       0.875   1.441  10.824  1.00  0.00           H  
ATOM   4216 HD22 LEU B 264       0.841   0.728   9.192  1.00  0.00           H  
ATOM   4217 HD23 LEU B 264       2.367   1.246   9.904  1.00  0.00           H  
ATOM   4218  C   LEU B 264       4.444   0.009  13.346  1.00  0.00           C  
ATOM   4219  O   LEU B 264       4.952  -0.973  13.875  1.00  0.00           O  
ATOM   4220  N   THR B 265       4.310   1.181  13.970  1.00  0.00           N  
ATOM   4221  H   THR B 265       3.887   1.945  13.452  1.00  0.00           H  
ATOM   4222  CA  THR B 265       4.499   1.388  15.420  1.00  0.00           C  
ATOM   4223  HA  THR B 265       4.389   0.425  15.917  1.00  0.00           H  
ATOM   4224  CB  THR B 265       5.903   1.909  15.782  1.00  0.00           C  
ATOM   4225  HB  THR B 265       6.043   1.768  16.851  1.00  0.00           H  
ATOM   4226  CG2 THR B 265       7.054   1.193  15.073  1.00  0.00           C  
ATOM   4227 HG21 THR B 265       6.971   0.121  15.247  1.00  0.00           H  
ATOM   4228 HG22 THR B 265       7.016   1.384  13.998  1.00  0.00           H  
ATOM   4229 HG23 THR B 265       8.009   1.536  15.470  1.00  0.00           H  
ATOM   4230  OG1 THR B 265       6.066   3.280  15.493  1.00  0.00           O  
ATOM   4231  HG1 THR B 265       7.014   3.435  15.520  1.00  0.00           H  
ATOM   4232  C   THR B 265       3.385   2.292  15.970  1.00  0.00           C  
ATOM   4233  O   THR B 265       2.579   2.821  15.193  1.00  0.00           O  
ATOM   4234  N   TYR B 266       3.279   2.448  17.296  1.00  0.00           N  
ATOM   4235  H   TYR B 266       4.022   2.105  17.893  1.00  0.00           H  
ATOM   4236  CA  TYR B 266       2.039   2.903  17.939  1.00  0.00           C  
ATOM   4237  HA  TYR B 266       1.351   3.237  17.164  1.00  0.00           H  
ATOM   4238  CB  TYR B 266       1.357   1.713  18.640  1.00  0.00           C  
ATOM   4239  HB2 TYR B 266       2.022   1.343  19.423  1.00  0.00           H  
ATOM   4240  HB3 TYR B 266       0.449   2.068  19.131  1.00  0.00           H  
ATOM   4241  CG  TYR B 266       0.973   0.562  17.722  1.00  0.00           C  
ATOM   4242  CD1 TYR B 266      -0.176   0.660  16.911  1.00  0.00           C  
ATOM   4243  HD1 TYR B 266      -0.779   1.555  16.941  1.00  0.00           H  
ATOM   4244  CE1 TYR B 266      -0.531  -0.399  16.049  1.00  0.00           C  
ATOM   4245  HE1 TYR B 266      -1.408  -0.333  15.426  1.00  0.00           H  
ATOM   4246  CZ  TYR B 266       0.275  -1.553  15.984  1.00  0.00           C  
ATOM   4247  OH  TYR B 266      -0.044  -2.557  15.130  1.00  0.00           O  
ATOM   4248  HH  TYR B 266       0.641  -3.230  15.155  1.00  0.00           H  
ATOM   4249  CE2 TYR B 266       1.404  -1.667  16.822  1.00  0.00           C  
ATOM   4250  HE2 TYR B 266       2.015  -2.558  16.803  1.00  0.00           H  
ATOM   4251  CD2 TYR B 266       1.753  -0.611  17.685  1.00  0.00           C  
ATOM   4252  HD2 TYR B 266       2.633  -0.706  18.313  1.00  0.00           H  
ATOM   4253  C   TYR B 266       2.199   4.094  18.901  1.00  0.00           C  
ATOM   4254  O   TYR B 266       3.242   4.315  19.521  1.00  0.00           O  
ATOM   4255  N   ALA B 267       1.093   4.823  19.070  1.00  0.00           N  
ATOM   4256  H   ALA B 267       0.289   4.606  18.487  1.00  0.00           H  
ATOM   4257  CA  ALA B 267       0.895   5.780  20.151  1.00  0.00           C  
ATOM   4258  HA  ALA B 267       1.640   5.595  20.924  1.00  0.00           H  
ATOM   4259  CB  ALA B 267       1.107   7.206  19.628  1.00  0.00           C  
ATOM   4260  HB1 ALA B 267       2.122   7.307  19.244  1.00  0.00           H  
ATOM   4261  HB2 ALA B 267       0.396   7.422  18.831  1.00  0.00           H  
ATOM   4262  HB3 ALA B 267       0.971   7.915  20.444  1.00  0.00           H  
ATOM   4263  C   ALA B 267      -0.494   5.592  20.777  1.00  0.00           C  
ATOM   4264  O   ALA B 267      -1.502   5.506  20.070  1.00  0.00           O  
ATOM   4265  N   VAL B 268      -0.540   5.538  22.108  1.00  0.00           N  
ATOM   4266  H   VAL B 268       0.345   5.643  22.600  1.00  0.00           H  
ATOM   4267  CA  VAL B 268      -1.753   5.394  22.935  1.00  0.00           C  
ATOM   4268  HA  VAL B 268      -2.588   5.116  22.296  1.00  0.00           H  
ATOM   4269  CB  VAL B 268      -1.576   4.277  23.990  1.00  0.00           C  
ATOM   4270  HB  VAL B 268      -0.787   4.579  24.680  1.00  0.00           H  
ATOM   4271  CG1 VAL B 268      -2.853   4.032  24.805  1.00  0.00           C  
ATOM   4272 HG11 VAL B 268      -3.661   3.706  24.150  1.00  0.00           H  
ATOM   4273 HG12 VAL B 268      -2.667   3.258  25.549  1.00  0.00           H  
ATOM   4274 HG13 VAL B 268      -3.154   4.937  25.326  1.00  0.00           H  
ATOM   4275  CG2 VAL B 268      -1.174   2.928  23.379  1.00  0.00           C  
ATOM   4276 HG21 VAL B 268      -0.238   3.015  22.827  1.00  0.00           H  
ATOM   4277 HG22 VAL B 268      -1.030   2.191  24.170  1.00  0.00           H  
ATOM   4278 HG23 VAL B 268      -1.954   2.572  22.709  1.00  0.00           H  
ATOM   4279  C   VAL B 268      -2.086   6.731  23.609  1.00  0.00           C  
ATOM   4280  O   VAL B 268      -1.203   7.395  24.148  1.00  0.00           O  
ATOM   4281  N   ASN B 269      -3.361   7.123  23.616  1.00  0.00           N  
ATOM   4282  H   ASN B 269      -4.042   6.500  23.189  1.00  0.00           H  
ATOM   4283  CA  ASN B 269      -3.896   8.282  24.338  1.00  0.00           C  
ATOM   4284  HA  ASN B 269      -3.073   8.839  24.787  1.00  0.00           H  
ATOM   4285  CB  ASN B 269      -4.605   9.198  23.323  1.00  0.00           C  
ATOM   4286  HB2 ASN B 269      -3.848   9.604  22.658  1.00  0.00           H  
ATOM   4287  HB3 ASN B 269      -5.303   8.602  22.736  1.00  0.00           H  
ATOM   4288  CG  ASN B 269      -5.374  10.383  23.890  1.00  0.00           C  
ATOM   4289  OD1 ASN B 269      -6.384  10.799  23.332  1.00  0.00           O  
ATOM   4290  ND2 ASN B 269      -4.956  10.966  24.989  1.00  0.00           N  
ATOM   4291 HD21 ASN B 269      -5.490  11.741  25.354  1.00  0.00           H  
ATOM   4292 HD22 ASN B 269      -4.126  10.679  25.496  1.00  0.00           H  
ATOM   4293  C   ASN B 269      -4.820   7.800  25.467  1.00  0.00           C  
ATOM   4294  O   ASN B 269      -5.773   7.063  25.209  1.00  0.00           O  
ATOM   4295  N   ILE B 270      -4.529   8.227  26.698  1.00  0.00           N  
ATOM   4296  H   ILE B 270      -3.784   8.907  26.803  1.00  0.00           H  
ATOM   4297  CA  ILE B 270      -5.244   7.876  27.934  1.00  0.00           C  
ATOM   4298  HA  ILE B 270      -6.083   7.229  27.689  1.00  0.00           H  
ATOM   4299  CB  ILE B 270      -4.298   7.117  28.901  1.00  0.00           C  
ATOM   4300  HB  ILE B 270      -3.382   7.700  29.006  1.00  0.00           H  
ATOM   4301  CG2 ILE B 270      -4.878   6.936  30.319  1.00  0.00           C  
ATOM   4302 HG21 ILE B 270      -5.085   7.903  30.775  1.00  0.00           H  
ATOM   4303 HG22 ILE B 270      -5.794   6.346  30.285  1.00  0.00           H  
ATOM   4304 HG23 ILE B 270      -4.162   6.433  30.969  1.00  0.00           H  
ATOM   4305  CG1 ILE B 270      -3.932   5.764  28.256  1.00  0.00           C  
ATOM   4306 HG12 ILE B 270      -4.845   5.229  28.005  1.00  0.00           H  
ATOM   4307 HG13 ILE B 270      -3.385   5.958  27.335  1.00  0.00           H  
ATOM   4308  CD1 ILE B 270      -3.054   4.850  29.108  1.00  0.00           C  
ATOM   4309 HD11 ILE B 270      -2.208   5.411  29.502  1.00  0.00           H  
ATOM   4310 HD12 ILE B 270      -3.628   4.426  29.932  1.00  0.00           H  
ATOM   4311 HD13 ILE B 270      -2.685   4.039  28.483  1.00  0.00           H  
ATOM   4312  C   ILE B 270      -5.804   9.153  28.558  1.00  0.00           C  
ATOM   4313  O   ILE B 270      -5.136  10.187  28.519  1.00  0.00           O  
ATOM   4314  N   TRP B 271      -7.003   9.094  29.135  1.00  0.00           N  
ATOM   4315  H   TRP B 271      -7.504   8.210  29.138  1.00  0.00           H  
ATOM   4316  CA  TRP B 271      -7.629  10.226  29.827  1.00  0.00           C  
ATOM   4317  HA  TRP B 271      -6.857  10.761  30.379  1.00  0.00           H  
ATOM   4318  CB  TRP B 271      -8.235  11.202  28.806  1.00  0.00           C  
ATOM   4319  HB2 TRP B 271      -8.434  12.142  29.322  1.00  0.00           H  
ATOM   4320  HB3 TRP B 271      -7.488  11.416  28.042  1.00  0.00           H  
ATOM   4321  CG  TRP B 271      -9.500  10.790  28.114  1.00  0.00           C  
ATOM   4322  CD1 TRP B 271     -10.724  11.287  28.396  1.00  0.00           C  
ATOM   4323  HD1 TRP B 271     -10.935  12.015  29.176  1.00  0.00           H  
ATOM   4324  NE1 TRP B 271     -11.666  10.716  27.568  1.00  0.00           N  
ATOM   4325  HE1 TRP B 271     -12.652  10.918  27.665  1.00  0.00           H  
ATOM   4326  CE2 TRP B 271     -11.090   9.829  26.684  1.00  0.00           C  
ATOM   4327  CZ2 TRP B 271     -11.609   9.036  25.648  1.00  0.00           C  
ATOM   4328  HZ2 TRP B 271     -12.660   9.087  25.404  1.00  0.00           H  
ATOM   4329  CH2 TRP B 271     -10.754   8.149  24.972  1.00  0.00           C  
ATOM   4330  HH2 TRP B 271     -11.145   7.503  24.200  1.00  0.00           H  
ATOM   4331  CZ3 TRP B 271      -9.394   8.085  25.325  1.00  0.00           C  
ATOM   4332  HZ3 TRP B 271      -8.743   7.372  24.848  1.00  0.00           H  
ATOM   4333  CE3 TRP B 271      -8.874   8.927  26.326  1.00  0.00           C  
ATOM   4334  HE3 TRP B 271      -7.825   8.880  26.573  1.00  0.00           H  
ATOM   4335  CD2 TRP B 271      -9.706   9.818  27.040  1.00  0.00           C  
ATOM   4336  C   TRP B 271      -8.672   9.769  30.853  1.00  0.00           C  
ATOM   4337  O   TRP B 271      -9.110   8.616  30.819  1.00  0.00           O  
ATOM   4338  N   SER B 272      -9.039  10.658  31.776  1.00  0.00           N  
ATOM   4339  H   SER B 272      -8.672  11.604  31.725  1.00  0.00           H  
ATOM   4340  CA  SER B 272     -10.053  10.405  32.807  1.00  0.00           C  
ATOM   4341  HA  SER B 272      -9.854   9.420  33.226  1.00  0.00           H  
ATOM   4342  CB  SER B 272      -9.895  11.410  33.955  1.00  0.00           C  
ATOM   4343  HB2 SER B 272     -10.727  11.305  34.656  1.00  0.00           H  
ATOM   4344  HB3 SER B 272      -8.969  11.176  34.482  1.00  0.00           H  
ATOM   4345  OG  SER B 272      -9.814  12.749  33.503  1.00  0.00           O  
ATOM   4346  HG  SER B 272     -10.728  13.085  33.371  1.00  0.00           H  
ATOM   4347  C   SER B 272     -11.484  10.377  32.241  1.00  0.00           C  
ATOM   4348  O   SER B 272     -11.801  11.066  31.277  1.00  0.00           O  
ATOM   4349  N   GLU B 273     -12.339   9.541  32.836  1.00  0.00           N  
ATOM   4350  H   GLU B 273     -11.978   8.992  33.608  1.00  0.00           H  
ATOM   4351  CA  GLU B 273     -13.646   9.137  32.284  1.00  0.00           C  
ATOM   4352  HA  GLU B 273     -13.502   8.848  31.243  1.00  0.00           H  
ATOM   4353  CB  GLU B 273     -14.136   7.903  33.070  1.00  0.00           C  
ATOM   4354  HB2 GLU B 273     -13.428   7.088  32.918  1.00  0.00           H  
ATOM   4355  HB3 GLU B 273     -14.118   8.152  34.132  1.00  0.00           H  
ATOM   4356  CG  GLU B 273     -15.557   7.394  32.748  1.00  0.00           C  
ATOM   4357  HG2 GLU B 273     -15.768   6.556  33.419  1.00  0.00           H  
ATOM   4358  HG3 GLU B 273     -16.287   8.174  32.973  1.00  0.00           H  
ATOM   4359  CD  GLU B 273     -15.760   6.901  31.311  1.00  0.00           C  
ATOM   4360  OE1 GLU B 273     -16.858   6.399  30.968  1.00  0.00           O  
ATOM   4361  OE2 GLU B 273     -14.798   6.829  30.526  1.00  0.00           O  
ATOM   4362  C   GLU B 273     -14.731  10.229  32.283  1.00  0.00           C  
ATOM   4363  O   GLU B 273     -15.462  10.334  31.302  1.00  0.00           O  
ATOM   4364  N   ASN B 274     -14.863  10.998  33.372  1.00  0.00           N  
ATOM   4365  H   ASN B 274     -14.193  10.875  34.112  1.00  0.00           H  
ATOM   4366  CA  ASN B 274     -15.885  12.043  33.536  1.00  0.00           C  
ATOM   4367  HA  ASN B 274     -16.545  12.048  32.665  1.00  0.00           H  
ATOM   4368  CB  ASN B 274     -16.746  11.765  34.789  1.00  0.00           C  
ATOM   4369  HB2 ASN B 274     -16.099  11.735  35.666  1.00  0.00           H  
ATOM   4370  HB3 ASN B 274     -17.441  12.591  34.929  1.00  0.00           H  
ATOM   4371  CG  ASN B 274     -17.564  10.488  34.748  1.00  0.00           C  
ATOM   4372  OD1 ASN B 274     -18.227  10.144  33.787  1.00  0.00           O  
ATOM   4373  ND2 ASN B 274     -17.565   9.739  35.827  1.00  0.00           N  
ATOM   4374 HD21 ASN B 274     -18.166   8.938  35.816  1.00  0.00           H  
ATOM   4375 HD22 ASN B 274     -17.042  10.035  36.633  1.00  0.00           H  
ATOM   4376  C   ASN B 274     -15.247  13.440  33.610  1.00  0.00           C  
ATOM   4377  O   ASN B 274     -15.373  14.244  32.689  1.00  0.00           O  
ATOM   4378  N   ASP B 275     -14.569  13.728  34.721  1.00  0.00           N  
ATOM   4379  H   ASP B 275     -14.642  13.102  35.517  1.00  0.00           H  
ATOM   4380  CA  ASP B 275     -13.848  14.969  34.965  1.00  0.00           C  
ATOM   4381  HA  ASP B 275     -14.559  15.786  34.857  1.00  0.00           H  
ATOM   4382  CB  ASP B 275     -13.299  14.986  36.403  1.00  0.00           C  
ATOM   4383  HB2 ASP B 275     -12.526  14.216  36.493  1.00  0.00           H  
ATOM   4384  HB3 ASP B 275     -12.824  15.951  36.594  1.00  0.00           H  
ATOM   4385  CG  ASP B 275     -14.361  14.709  37.472  1.00  0.00           C  
ATOM   4386  OD1 ASP B 275     -14.881  13.569  37.483  1.00  0.00           O  
ATOM   4387  OD2 ASP B 275     -14.623  15.638  38.262  1.00  0.00           O  
ATOM   4388  C   ASP B 275     -12.677  15.155  33.987  1.00  0.00           C  
ATOM   4389  O   ASP B 275     -11.997  14.178  33.660  1.00  0.00           O  
ATOM   4390  N   PRO B 276     -12.335  16.400  33.598  1.00  0.00           N  
ATOM   4391  CD  PRO B 276     -13.084  17.614  33.893  1.00  0.00           C  
ATOM   4392  HD2 PRO B 276     -13.255  17.728  34.965  1.00  0.00           H  
ATOM   4393  HD3 PRO B 276     -14.037  17.586  33.361  1.00  0.00           H  
ATOM   4394  CG  PRO B 276     -12.236  18.776  33.373  1.00  0.00           C  
ATOM   4395  HG2 PRO B 276     -11.569  19.127  34.162  1.00  0.00           H  
ATOM   4396  HG3 PRO B 276     -12.858  19.592  33.001  1.00  0.00           H  
ATOM   4397  CB  PRO B 276     -11.422  18.125  32.257  1.00  0.00           C  
ATOM   4398  HB2 PRO B 276     -10.525  18.694  32.016  1.00  0.00           H  
ATOM   4399  HB3 PRO B 276     -12.046  18.020  31.368  1.00  0.00           H  
ATOM   4400  CA  PRO B 276     -11.126  16.734  32.834  1.00  0.00           C  
ATOM   4401  HA  PRO B 276     -10.998  16.023  32.017  1.00  0.00           H  
ATOM   4402  C   PRO B 276      -9.854  16.683  33.713  1.00  0.00           C  
ATOM   4403  O   PRO B 276      -8.989  17.556  33.650  1.00  0.00           O  
ATOM   4404  N   ALA B 277      -9.766  15.690  34.601  1.00  0.00           N  
ATOM   4405  H   ALA B 277     -10.458  14.952  34.538  1.00  0.00           H  
ATOM   4406  CA  ALA B 277      -8.754  15.589  35.644  1.00  0.00           C  
ATOM   4407  HA  ALA B 277      -8.585  16.585  36.058  1.00  0.00           H  
ATOM   4408  CB  ALA B 277      -9.310  14.690  36.757  1.00  0.00           C  
ATOM   4409  HB1 ALA B 277     -10.236  15.115  37.147  1.00  0.00           H  
ATOM   4410  HB2 ALA B 277      -9.509  13.690  36.369  1.00  0.00           H  
ATOM   4411  HB3 ALA B 277      -8.589  14.621  37.571  1.00  0.00           H  
ATOM   4412  C   ALA B 277      -7.397  15.069  35.144  1.00  0.00           C  
ATOM   4413  O   ALA B 277      -6.389  15.292  35.821  1.00  0.00           O  
ATOM   4414  N   ASP B 278      -7.337  14.349  34.022  1.00  0.00           N  
ATOM   4415  H   ASP B 278      -8.205  14.098  33.555  1.00  0.00           H  
ATOM   4416  CA  ASP B 278      -6.109  13.735  33.512  1.00  0.00           C  
ATOM   4417  HA  ASP B 278      -5.281  14.419  33.702  1.00  0.00           H  
ATOM   4418  CB  ASP B 278      -5.867  12.431  34.292  1.00  0.00           C  
ATOM   4419  HB2 ASP B 278      -6.201  12.556  35.325  1.00  0.00           H  
ATOM   4420  HB3 ASP B 278      -6.463  11.627  33.857  1.00  0.00           H  
ATOM   4421  CG  ASP B 278      -4.403  12.013  34.347  1.00  0.00           C  
ATOM   4422  OD1 ASP B 278      -4.086  11.121  35.160  1.00  0.00           O  
ATOM   4423  OD2 ASP B 278      -3.541  12.595  33.663  1.00  0.00           O  
ATOM   4424  C   ASP B 278      -6.167  13.469  31.997  1.00  0.00           C  
ATOM   4425  O   ASP B 278      -7.185  13.008  31.483  1.00  0.00           O  
ATOM   4426  N   PHE B 279      -5.066  13.719  31.282  1.00  0.00           N  
ATOM   4427  H   PHE B 279      -4.232  14.013  31.778  1.00  0.00           H  
ATOM   4428  CA  PHE B 279      -4.930  13.473  29.842  1.00  0.00           C  
ATOM   4429  HA  PHE B 279      -5.473  12.562  29.590  1.00  0.00           H  
ATOM   4430  CB  PHE B 279      -5.542  14.633  29.039  1.00  0.00           C  
ATOM   4431  HB2 PHE B 279      -6.574  14.777  29.358  1.00  0.00           H  
ATOM   4432  HB3 PHE B 279      -4.998  15.550  29.271  1.00  0.00           H  
ATOM   4433  CG  PHE B 279      -5.523  14.420  27.534  1.00  0.00           C  
ATOM   4434  CD1 PHE B 279      -4.370  14.727  26.787  1.00  0.00           C  
ATOM   4435  HD1 PHE B 279      -3.497  15.129  27.284  1.00  0.00           H  
ATOM   4436  CE1 PHE B 279      -4.350  14.521  25.397  1.00  0.00           C  
ATOM   4437  HE1 PHE B 279      -3.460  14.766  24.833  1.00  0.00           H  
ATOM   4438  CZ  PHE B 279      -5.487  14.015  24.742  1.00  0.00           C  
ATOM   4439  HZ  PHE B 279      -5.471  13.863  23.673  1.00  0.00           H  
ATOM   4440  CE2 PHE B 279      -6.641  13.705  25.484  1.00  0.00           C  
ATOM   4441  HE2 PHE B 279      -7.521  13.317  24.990  1.00  0.00           H  
ATOM   4442  CD2 PHE B 279      -6.659  13.913  26.875  1.00  0.00           C  
ATOM   4443  HD2 PHE B 279      -7.554  13.694  27.440  1.00  0.00           H  
ATOM   4444  C   PHE B 279      -3.452  13.273  29.481  1.00  0.00           C  
ATOM   4445  O   PHE B 279      -2.600  14.080  29.857  1.00  0.00           O  
ATOM   4446  N   ARG B 280      -3.140  12.180  28.774  1.00  0.00           N  
ATOM   4447  H   ARG B 280      -3.905  11.574  28.483  1.00  0.00           H  
ATOM   4448  CA  ARG B 280      -1.769  11.700  28.540  1.00  0.00           C  
ATOM   4449  HA  ARG B 280      -1.092  12.557  28.554  1.00  0.00           H  
ATOM   4450  CB  ARG B 280      -1.352  10.718  29.653  1.00  0.00           C  
ATOM   4451  HB2 ARG B 280      -1.933   9.800  29.552  1.00  0.00           H  
ATOM   4452  HB3 ARG B 280      -0.297  10.470  29.520  1.00  0.00           H  
ATOM   4453  CG  ARG B 280      -1.554  11.264  31.076  1.00  0.00           C  
ATOM   4454  HG2 ARG B 280      -1.072  12.237  31.173  1.00  0.00           H  
ATOM   4455  HG3 ARG B 280      -2.621  11.370  31.273  1.00  0.00           H  
ATOM   4456  CD  ARG B 280      -0.969  10.314  32.116  1.00  0.00           C  
ATOM   4457  HD2 ARG B 280      -1.327   9.301  31.921  1.00  0.00           H  
ATOM   4458  HD3 ARG B 280       0.121  10.329  32.036  1.00  0.00           H  
ATOM   4459  NE  ARG B 280      -1.393  10.705  33.466  1.00  0.00           N  
ATOM   4460  HE  ARG B 280      -2.168  11.368  33.548  1.00  0.00           H  
ATOM   4461  CZ  ARG B 280      -0.939  10.191  34.590  1.00  0.00           C  
ATOM   4462  NH1 ARG B 280       0.076   9.382  34.630  1.00  0.00           N  
ATOM   4463 HH11 ARG B 280       0.516   9.088  33.779  1.00  0.00           H  
ATOM   4464 HH12 ARG B 280       0.319   8.981  35.526  1.00  0.00           H  
ATOM   4465  NH2 ARG B 280      -1.521  10.437  35.717  1.00  0.00           N  
ATOM   4466 HH21 ARG B 280      -2.449  10.862  35.661  1.00  0.00           H  
ATOM   4467 HH22 ARG B 280      -1.185   9.974  36.550  1.00  0.00           H  
ATOM   4468  C   ARG B 280      -1.637  11.024  27.177  1.00  0.00           C  
ATOM   4469  O   ARG B 280      -2.619  10.518  26.622  1.00  0.00           O  
ATOM   4470  N   ILE B 281      -0.409  10.947  26.670  1.00  0.00           N  
ATOM   4471  H   ILE B 281       0.357  11.335  27.203  1.00  0.00           H  
ATOM   4472  CA  ILE B 281      -0.041  10.136  25.506  1.00  0.00           C  
ATOM   4473  HA  ILE B 281      -0.845   9.431  25.316  1.00  0.00           H  
ATOM   4474  CB  ILE B 281       0.125  11.013  24.237  1.00  0.00           C  
ATOM   4475  HB  ILE B 281       0.805  11.834  24.477  1.00  0.00           H  
ATOM   4476  CG2 ILE B 281       0.741  10.223  23.063  1.00  0.00           C  
ATOM   4477 HG21 ILE B 281       0.881  10.871  22.200  1.00  0.00           H  
ATOM   4478 HG22 ILE B 281       1.730   9.852  23.331  1.00  0.00           H  
ATOM   4479 HG23 ILE B 281       0.101   9.383  22.791  1.00  0.00           H  
ATOM   4480  CG1 ILE B 281      -1.247  11.609  23.832  1.00  0.00           C  
ATOM   4481 HG12 ILE B 281      -1.945  10.796  23.631  1.00  0.00           H  
ATOM   4482 HG13 ILE B 281      -1.640  12.191  24.665  1.00  0.00           H  
ATOM   4483  CD1 ILE B 281      -1.230  12.547  22.618  1.00  0.00           C  
ATOM   4484 HD11 ILE B 281      -0.479  13.324  22.760  1.00  0.00           H  
ATOM   4485 HD12 ILE B 281      -1.020  11.990  21.706  1.00  0.00           H  
ATOM   4486 HD13 ILE B 281      -2.210  13.015  22.517  1.00  0.00           H  
ATOM   4487  C   ILE B 281       1.200   9.306  25.861  1.00  0.00           C  
ATOM   4488  O   ILE B 281       2.087   9.783  26.564  1.00  0.00           O  
ATOM   4489  N   TYR B 282       1.251   8.072  25.365  1.00  0.00           N  
ATOM   4490  H   TYR B 282       0.475   7.769  24.787  1.00  0.00           H  
ATOM   4491  CA  TYR B 282       2.358   7.132  25.519  1.00  0.00           C  
ATOM   4492  HA  TYR B 282       3.194   7.628  26.013  1.00  0.00           H  
ATOM   4493  CB  TYR B 282       1.919   5.946  26.393  1.00  0.00           C  
ATOM   4494  HB2 TYR B 282       1.050   5.470  25.937  1.00  0.00           H  
ATOM   4495  HB3 TYR B 282       2.726   5.214  26.389  1.00  0.00           H  
ATOM   4496  CG  TYR B 282       1.585   6.294  27.837  1.00  0.00           C  
ATOM   4497  CD1 TYR B 282       2.560   6.125  28.840  1.00  0.00           C  
ATOM   4498  HD1 TYR B 282       3.542   5.752  28.578  1.00  0.00           H  
ATOM   4499  CE1 TYR B 282       2.264   6.443  30.180  1.00  0.00           C  
ATOM   4500  HE1 TYR B 282       3.019   6.319  30.942  1.00  0.00           H  
ATOM   4501  CZ  TYR B 282       0.991   6.947  30.522  1.00  0.00           C  
ATOM   4502  OH  TYR B 282       0.696   7.239  31.820  1.00  0.00           O  
ATOM   4503  HH  TYR B 282       1.248   6.739  32.428  1.00  0.00           H  
ATOM   4504  CE2 TYR B 282       0.014   7.123  29.517  1.00  0.00           C  
ATOM   4505  HE2 TYR B 282      -0.960   7.500  29.785  1.00  0.00           H  
ATOM   4506  CD2 TYR B 282       0.306   6.780  28.181  1.00  0.00           C  
ATOM   4507  HD2 TYR B 282      -0.448   6.893  27.413  1.00  0.00           H  
ATOM   4508  C   TYR B 282       2.804   6.675  24.125  1.00  0.00           C  
ATOM   4509  O   TYR B 282       1.990   6.178  23.346  1.00  0.00           O  
ATOM   4510  N   GLN B 283       4.082   6.869  23.798  1.00  0.00           N  
ATOM   4511  H   GLN B 283       4.709   7.223  24.502  1.00  0.00           H  
ATOM   4512  CA  GLN B 283       4.667   6.539  22.496  1.00  0.00           C  
ATOM   4513  HA  GLN B 283       3.875   6.454  21.749  1.00  0.00           H  
ATOM   4514  CB  GLN B 283       5.595   7.697  22.083  1.00  0.00           C  
ATOM   4515  HB2 GLN B 283       5.077   8.646  22.238  1.00  0.00           H  
ATOM   4516  HB3 GLN B 283       6.456   7.696  22.753  1.00  0.00           H  
ATOM   4517  CG  GLN B 283       6.115   7.633  20.633  1.00  0.00           C  
ATOM   4518  HG2 GLN B 283       7.176   7.884  20.648  1.00  0.00           H  
ATOM   4519  HG3 GLN B 283       6.025   6.627  20.226  1.00  0.00           H  
ATOM   4520  CD  GLN B 283       5.416   8.609  19.687  1.00  0.00           C  
ATOM   4521  OE1 GLN B 283       4.264   8.976  19.843  1.00  0.00           O  
ATOM   4522  NE2 GLN B 283       6.081   9.068  18.650  1.00  0.00           N  
ATOM   4523 HE21 GLN B 283       5.582   9.680  18.033  1.00  0.00           H  
ATOM   4524 HE22 GLN B 283       7.028   8.780  18.483  1.00  0.00           H  
ATOM   4525  C   GLN B 283       5.414   5.200  22.579  1.00  0.00           C  
ATOM   4526  O   GLN B 283       6.121   4.954  23.555  1.00  0.00           O  
ATOM   4527  N   VAL B 284       5.284   4.349  21.559  1.00  0.00           N  
ATOM   4528  H   VAL B 284       4.643   4.576  20.802  1.00  0.00           H  
ATOM   4529  CA  VAL B 284       5.872   3.002  21.535  1.00  0.00           C  
ATOM   4530  HA  VAL B 284       6.639   2.932  22.307  1.00  0.00           H  
ATOM   4531  CB  VAL B 284       4.804   1.930  21.845  1.00  0.00           C  
ATOM   4532  HB  VAL B 284       4.100   1.862  21.015  1.00  0.00           H  
ATOM   4533  CG1 VAL B 284       5.465   0.563  22.039  1.00  0.00           C  
ATOM   4534 HG11 VAL B 284       4.707  -0.190  22.262  1.00  0.00           H  
ATOM   4535 HG12 VAL B 284       6.178   0.607  22.862  1.00  0.00           H  
ATOM   4536 HG13 VAL B 284       5.979   0.263  21.130  1.00  0.00           H  
ATOM   4537  CG2 VAL B 284       4.002   2.247  23.116  1.00  0.00           C  
ATOM   4538 HG21 VAL B 284       4.682   2.421  23.951  1.00  0.00           H  
ATOM   4539 HG22 VAL B 284       3.386   3.132  22.959  1.00  0.00           H  
ATOM   4540 HG23 VAL B 284       3.342   1.412  23.350  1.00  0.00           H  
ATOM   4541  C   VAL B 284       6.541   2.746  20.185  1.00  0.00           C  
ATOM   4542  O   VAL B 284       5.878   2.513  19.178  1.00  0.00           O  
ATOM   4543  N   THR B 285       7.875   2.774  20.136  1.00  0.00           N  
ATOM   4544  H   THR B 285       8.393   2.955  20.986  1.00  0.00           H  
ATOM   4545  CA  THR B 285       8.664   2.513  18.915  1.00  0.00           C  
ATOM   4546  HA  THR B 285       8.153   2.985  18.076  1.00  0.00           H  
ATOM   4547  CB  THR B 285      10.063   3.149  19.013  1.00  0.00           C  
ATOM   4548  HB  THR B 285      10.609   2.961  18.087  1.00  0.00           H  
ATOM   4549  CG2 THR B 285      10.017   4.660  19.234  1.00  0.00           C  
ATOM   4550 HG21 THR B 285       9.438   5.131  18.439  1.00  0.00           H  
ATOM   4551 HG22 THR B 285       9.570   4.893  20.200  1.00  0.00           H  
ATOM   4552 HG23 THR B 285      11.033   5.054  19.211  1.00  0.00           H  
ATOM   4553  OG1 THR B 285      10.769   2.579  20.088  1.00  0.00           O  
ATOM   4554  HG1 THR B 285      10.984   1.677  19.824  1.00  0.00           H  
ATOM   4555  C   THR B 285       8.760   1.017  18.572  1.00  0.00           C  
ATOM   4556  O   THR B 285       9.790   0.566  18.074  1.00  0.00           O  
ATOM   4557  N   TYR B 286       7.718   0.234  18.866  1.00  0.00           N  
ATOM   4558  H   TYR B 286       6.873   0.674  19.209  1.00  0.00           H  
ATOM   4559  CA  TYR B 286       7.669  -1.210  18.634  1.00  0.00           C  
ATOM   4560  HA  TYR B 286       8.588  -1.514  18.136  1.00  0.00           H  
ATOM   4561  CB  TYR B 286       7.592  -1.989  19.962  1.00  0.00           C  
ATOM   4562  HB2 TYR B 286       6.592  -1.853  20.377  1.00  0.00           H  
ATOM   4563  HB3 TYR B 286       7.702  -3.052  19.745  1.00  0.00           H  
ATOM   4564  CG  TYR B 286       8.619  -1.627  21.026  1.00  0.00           C  
ATOM   4565  CD1 TYR B 286       8.215  -1.522  22.372  1.00  0.00           C  
ATOM   4566  HD1 TYR B 286       7.184  -1.714  22.645  1.00  0.00           H  
ATOM   4567  CE1 TYR B 286       9.147  -1.169  23.366  1.00  0.00           C  
ATOM   4568  HE1 TYR B 286       8.843  -1.080  24.398  1.00  0.00           H  
ATOM   4569  CZ  TYR B 286      10.492  -0.931  23.021  1.00  0.00           C  
ATOM   4570  OH  TYR B 286      11.378  -0.575  23.987  1.00  0.00           O  
ATOM   4571  HH  TYR B 286      12.276  -0.554  23.659  1.00  0.00           H  
ATOM   4572  CE2 TYR B 286      10.910  -1.070  21.680  1.00  0.00           C  
ATOM   4573  HE2 TYR B 286      11.943  -0.908  21.415  1.00  0.00           H  
ATOM   4574  CD2 TYR B 286       9.974  -1.421  20.687  1.00  0.00           C  
ATOM   4575  HD2 TYR B 286      10.299  -1.524  19.661  1.00  0.00           H  
ATOM   4576  C   TYR B 286       6.514  -1.599  17.706  1.00  0.00           C  
ATOM   4577  O   TYR B 286       5.453  -0.975  17.696  1.00  0.00           O  
ATOM   4578  N   LEU B 287       6.753  -2.680  16.963  1.00  0.00           N  
ATOM   4579  H   LEU B 287       7.669  -3.093  17.026  1.00  0.00           H  
ATOM   4580  CA  LEU B 287       5.778  -3.389  16.132  1.00  0.00           C  
ATOM   4581  HA  LEU B 287       5.233  -2.664  15.530  1.00  0.00           H  
ATOM   4582  CB  LEU B 287       6.612  -4.310  15.220  1.00  0.00           C  
ATOM   4583  HB2 LEU B 287       7.320  -3.692  14.665  1.00  0.00           H  
ATOM   4584  HB3 LEU B 287       7.184  -4.988  15.855  1.00  0.00           H  
ATOM   4585  CG  LEU B 287       5.825  -5.159  14.212  1.00  0.00           C  
ATOM   4586  HG  LEU B 287       5.136  -5.817  14.739  1.00  0.00           H  
ATOM   4587  CD1 LEU B 287       5.042  -4.293  13.230  1.00  0.00           C  
ATOM   4588 HD11 LEU B 287       4.568  -4.929  12.490  1.00  0.00           H  
ATOM   4589 HD12 LEU B 287       4.264  -3.743  13.759  1.00  0.00           H  
ATOM   4590 HD13 LEU B 287       5.707  -3.577  12.746  1.00  0.00           H  
ATOM   4591  CD2 LEU B 287       6.802  -6.032  13.419  1.00  0.00           C  
ATOM   4592 HD21 LEU B 287       7.492  -5.403  12.854  1.00  0.00           H  
ATOM   4593 HD22 LEU B 287       7.369  -6.662  14.105  1.00  0.00           H  
ATOM   4594 HD23 LEU B 287       6.245  -6.670  12.737  1.00  0.00           H  
ATOM   4595  C   LEU B 287       4.738  -4.161  16.969  1.00  0.00           C  
ATOM   4596  O   LEU B 287       3.637  -4.448  16.501  1.00  0.00           O  
ATOM   4597  N   GLU B 288       5.100  -4.470  18.215  1.00  0.00           N  
ATOM   4598  H   GLU B 288       6.009  -4.171  18.516  1.00  0.00           H  
ATOM   4599  CA  GLU B 288       4.269  -5.114  19.232  1.00  0.00           C  
ATOM   4600  HA  GLU B 288       3.969  -6.095  18.867  1.00  0.00           H  
ATOM   4601  CB  GLU B 288       5.162  -5.315  20.475  1.00  0.00           C  
ATOM   4602  HB2 GLU B 288       5.941  -6.037  20.220  1.00  0.00           H  
ATOM   4603  HB3 GLU B 288       5.660  -4.373  20.714  1.00  0.00           H  
ATOM   4604  CG  GLU B 288       4.453  -5.798  21.747  1.00  0.00           C  
ATOM   4605  HG2 GLU B 288       5.210  -6.047  22.494  1.00  0.00           H  
ATOM   4606  HG3 GLU B 288       3.857  -4.975  22.144  1.00  0.00           H  
ATOM   4607  CD  GLU B 288       3.549  -7.012  21.521  1.00  0.00           C  
ATOM   4608  OE1 GLU B 288       2.540  -7.102  22.256  1.00  0.00           O  
ATOM   4609  OE2 GLU B 288       3.855  -7.820  20.617  1.00  0.00           O  
ATOM   4610  C   GLU B 288       3.016  -4.273  19.562  1.00  0.00           C  
ATOM   4611  O   GLU B 288       3.158  -3.118  19.978  1.00  0.00           O  
ATOM   4612  N   PRO B 289       1.788  -4.809  19.407  1.00  0.00           N  
ATOM   4613  CD  PRO B 289       1.464  -6.091  18.785  1.00  0.00           C  
ATOM   4614  HD2 PRO B 289       1.834  -6.926  19.378  1.00  0.00           H  
ATOM   4615  HD3 PRO B 289       1.887  -6.128  17.780  1.00  0.00           H  
ATOM   4616  CG  PRO B 289      -0.063  -6.159  18.702  1.00  0.00           C  
ATOM   4617  HG2 PRO B 289      -0.461  -6.656  19.588  1.00  0.00           H  
ATOM   4618  HG3 PRO B 289      -0.397  -6.665  17.796  1.00  0.00           H  
ATOM   4619  CB  PRO B 289      -0.462  -4.687  18.710  1.00  0.00           C  
ATOM   4620  HB2 PRO B 289      -1.493  -4.535  19.017  1.00  0.00           H  
ATOM   4621  HB3 PRO B 289      -0.305  -4.261  17.718  1.00  0.00           H  
ATOM   4622  CA  PRO B 289       0.550  -4.088  19.691  1.00  0.00           C  
ATOM   4623  HA  PRO B 289       0.687  -3.035  19.451  1.00  0.00           H  
ATOM   4624  C   PRO B 289       0.125  -4.175  21.174  1.00  0.00           C  
ATOM   4625  O   PRO B 289      -1.048  -4.418  21.478  1.00  0.00           O  
ATOM   4626  N   SER B 290       1.050  -3.947  22.114  1.00  0.00           N  
ATOM   4627  H   SER B 290       1.998  -3.736  21.823  1.00  0.00           H  
ATOM   4628  CA  SER B 290       0.734  -3.858  23.549  1.00  0.00           C  
ATOM   4629  HA  SER B 290      -0.287  -3.495  23.632  1.00  0.00           H  
ATOM   4630  CB  SER B 290       0.766  -5.244  24.216  1.00  0.00           C  
ATOM   4631  HB2 SER B 290       0.302  -5.167  25.196  1.00  0.00           H  
ATOM   4632  HB3 SER B 290       0.183  -5.950  23.622  1.00  0.00           H  
ATOM   4633  OG  SER B 290       2.074  -5.745  24.395  1.00  0.00           O  
ATOM   4634  HG  SER B 290       2.277  -6.282  23.581  1.00  0.00           H  
ATOM   4635  C   SER B 290       1.599  -2.841  24.309  1.00  0.00           C  
ATOM   4636  O   SER B 290       2.630  -2.367  23.827  1.00  0.00           O  
ATOM   4637  N   LEU B 291       1.158  -2.466  25.518  1.00  0.00           N  
ATOM   4638  H   LEU B 291       0.287  -2.872  25.846  1.00  0.00           H  
ATOM   4639  CA  LEU B 291       1.856  -1.514  26.388  1.00  0.00           C  
ATOM   4640  HA  LEU B 291       2.929  -1.626  26.222  1.00  0.00           H  
ATOM   4641  CB  LEU B 291       1.449  -0.081  25.984  1.00  0.00           C  
ATOM   4642  HB2 LEU B 291       1.786   0.107  24.964  1.00  0.00           H  
ATOM   4643  HB3 LEU B 291       0.360  -0.020  25.995  1.00  0.00           H  
ATOM   4644  CG  LEU B 291       2.001   1.026  26.903  1.00  0.00           C  
ATOM   4645  HG  LEU B 291       1.654   0.859  27.919  1.00  0.00           H  
ATOM   4646  CD1 LEU B 291       3.531   1.071  26.903  1.00  0.00           C  
ATOM   4647 HD11 LEU B 291       3.906   1.178  25.886  1.00  0.00           H  
ATOM   4648 HD12 LEU B 291       3.872   1.910  27.509  1.00  0.00           H  
ATOM   4649 HD13 LEU B 291       3.934   0.160  27.340  1.00  0.00           H  
ATOM   4650  CD2 LEU B 291       1.468   2.386  26.456  1.00  0.00           C  
ATOM   4651 HD21 LEU B 291       1.798   3.145  27.164  1.00  0.00           H  
ATOM   4652 HD22 LEU B 291       1.836   2.628  25.458  1.00  0.00           H  
ATOM   4653 HD23 LEU B 291       0.379   2.371  26.446  1.00  0.00           H  
ATOM   4654  C   LEU B 291       1.567  -1.775  27.874  1.00  0.00           C  
ATOM   4655  O   LEU B 291       0.407  -1.766  28.290  1.00  0.00           O  
ATOM   4656  N   ARG B 292       2.615  -1.937  28.691  1.00  0.00           N  
ATOM   4657  H   ARG B 292       3.536  -1.867  28.287  1.00  0.00           H  
ATOM   4658  CA  ARG B 292       2.503  -1.899  30.157  1.00  0.00           C  
ATOM   4659  HA  ARG B 292       1.525  -2.288  30.437  1.00  0.00           H  
ATOM   4660  CB  ARG B 292       3.581  -2.764  30.823  1.00  0.00           C  
ATOM   4661  HB2 ARG B 292       4.554  -2.563  30.371  1.00  0.00           H  
ATOM   4662  HB3 ARG B 292       3.636  -2.504  31.882  1.00  0.00           H  
ATOM   4663  CG  ARG B 292       3.242  -4.254  30.713  1.00  0.00           C  
ATOM   4664  HG2 ARG B 292       2.254  -4.423  31.147  1.00  0.00           H  
ATOM   4665  HG3 ARG B 292       3.230  -4.554  29.664  1.00  0.00           H  
ATOM   4666  CD  ARG B 292       4.273  -5.092  31.473  1.00  0.00           C  
ATOM   4667  HD2 ARG B 292       5.243  -5.013  30.981  1.00  0.00           H  
ATOM   4668  HD3 ARG B 292       4.379  -4.691  32.482  1.00  0.00           H  
ATOM   4669  NE  ARG B 292       3.836  -6.494  31.575  1.00  0.00           N  
ATOM   4670  HE  ARG B 292       3.115  -6.698  32.261  1.00  0.00           H  
ATOM   4671  CZ  ARG B 292       4.231  -7.528  30.859  1.00  0.00           C  
ATOM   4672  NH1 ARG B 292       5.097  -7.443  29.884  1.00  0.00           N  
ATOM   4673 HH11 ARG B 292       5.467  -6.542  29.644  1.00  0.00           H  
ATOM   4674 HH12 ARG B 292       5.326  -8.242  29.322  1.00  0.00           H  
ATOM   4675  NH2 ARG B 292       3.718  -8.684  31.142  1.00  0.00           N  
ATOM   4676 HH21 ARG B 292       3.035  -8.705  31.895  1.00  0.00           H  
ATOM   4677 HH22 ARG B 292       4.018  -9.515  30.673  1.00  0.00           H  
ATOM   4678  C   ARG B 292       2.564  -0.468  30.687  1.00  0.00           C  
ATOM   4679  O   ARG B 292       3.270   0.366  30.129  1.00  0.00           O  
ATOM   4680  N   ILE B 293       1.869  -0.205  31.792  1.00  0.00           N  
ATOM   4681  H   ILE B 293       1.298  -0.957  32.171  1.00  0.00           H  
ATOM   4682  CA  ILE B 293       1.850   1.089  32.492  1.00  0.00           C  
ATOM   4683  HA  ILE B 293       2.758   1.641  32.248  1.00  0.00           H  
ATOM   4684  CB  ILE B 293       0.630   1.938  32.041  1.00  0.00           C  
ATOM   4685  HB  ILE B 293      -0.273   1.338  32.170  1.00  0.00           H  
ATOM   4686  CG2 ILE B 293       0.471   3.206  32.904  1.00  0.00           C  
ATOM   4687 HG21 ILE B 293       0.305   2.945  33.949  1.00  0.00           H  
ATOM   4688 HG22 ILE B 293       1.358   3.834  32.821  1.00  0.00           H  
ATOM   4689 HG23 ILE B 293      -0.406   3.773  32.593  1.00  0.00           H  
ATOM   4690  CG1 ILE B 293       0.756   2.297  30.542  1.00  0.00           C  
ATOM   4691 HG12 ILE B 293       1.718   2.778  30.359  1.00  0.00           H  
ATOM   4692 HG13 ILE B 293       0.715   1.376  29.962  1.00  0.00           H  
ATOM   4693  CD1 ILE B 293      -0.348   3.201  29.992  1.00  0.00           C  
ATOM   4694 HD11 ILE B 293      -0.276   3.238  28.905  1.00  0.00           H  
ATOM   4695 HD12 ILE B 293      -1.322   2.804  30.275  1.00  0.00           H  
ATOM   4696 HD13 ILE B 293      -0.235   4.213  30.378  1.00  0.00           H  
ATOM   4697  C   ILE B 293       1.842   0.846  34.004  1.00  0.00           C  
ATOM   4698  O   ILE B 293       1.016   0.085  34.501  1.00  0.00           O  
ATOM   4699  N   ALA B 294       2.713   1.523  34.755  1.00  0.00           N  
ATOM   4700  H   ALA B 294       3.370   2.147  34.316  1.00  0.00           H  
ATOM   4701  CA  ALA B 294       2.632   1.519  36.215  1.00  0.00           C  
ATOM   4702  HA  ALA B 294       2.554   0.486  36.564  1.00  0.00           H  
ATOM   4703  CB  ALA B 294       3.927   2.106  36.786  1.00  0.00           C  
ATOM   4704  HB1 ALA B 294       3.851   2.171  37.872  1.00  0.00           H  
ATOM   4705  HB2 ALA B 294       4.765   1.455  36.533  1.00  0.00           H  
ATOM   4706  HB3 ALA B 294       4.109   3.097  36.375  1.00  0.00           H  
ATOM   4707  C   ALA B 294       1.369   2.278  36.671  1.00  0.00           C  
ATOM   4708  O   ALA B 294       1.269   3.500  36.519  1.00  0.00           O  
ATOM   4709  N   ALA B 295       0.395   1.553  37.219  1.00  0.00           N  
ATOM   4710  H   ALA B 295       0.579   0.565  37.370  1.00  0.00           H  
ATOM   4711  CA  ALA B 295      -0.889   2.069  37.687  1.00  0.00           C  
ATOM   4712  HA  ALA B 295      -1.400   2.547  36.851  1.00  0.00           H  
ATOM   4713  CB  ALA B 295      -1.735   0.884  38.170  1.00  0.00           C  
ATOM   4714  HB1 ALA B 295      -1.281   0.440  39.057  1.00  0.00           H  
ATOM   4715  HB2 ALA B 295      -2.737   1.231  38.425  1.00  0.00           H  
ATOM   4716  HB3 ALA B 295      -1.807   0.125  37.390  1.00  0.00           H  
ATOM   4717  C   ALA B 295      -0.725   3.115  38.799  1.00  0.00           C  
ATOM   4718  O   ALA B 295      -1.511   4.052  38.868  1.00  0.00           O  
ATOM   4719  N   SER B 296       0.341   3.025  39.599  1.00  0.00           N  
ATOM   4720  H   SER B 296       0.961   2.235  39.481  1.00  0.00           H  
ATOM   4721  CA  SER B 296       0.723   4.026  40.607  1.00  0.00           C  
ATOM   4722  HA  SER B 296      -0.131   4.204  41.263  1.00  0.00           H  
ATOM   4723  CB  SER B 296       1.859   3.458  41.463  1.00  0.00           C  
ATOM   4724  HB2 SER B 296       2.195   4.209  42.180  1.00  0.00           H  
ATOM   4725  HB3 SER B 296       1.491   2.589  42.012  1.00  0.00           H  
ATOM   4726  OG  SER B 296       2.944   3.056  40.644  1.00  0.00           O  
ATOM   4727  HG  SER B 296       3.470   2.425  41.150  1.00  0.00           H  
ATOM   4728  C   SER B 296       1.117   5.391  40.014  1.00  0.00           C  
ATOM   4729  O   SER B 296       1.208   6.369  40.751  1.00  0.00           O  
ATOM   4730  N   THR B 297       1.290   5.505  38.689  1.00  0.00           N  
ATOM   4731  H   THR B 297       1.240   4.662  38.131  1.00  0.00           H  
ATOM   4732  CA  THR B 297       1.408   6.803  37.996  1.00  0.00           C  
ATOM   4733  HA  THR B 297       1.916   7.502  38.661  1.00  0.00           H  
ATOM   4734  CB  THR B 297       2.249   6.715  36.708  1.00  0.00           C  
ATOM   4735  HB  THR B 297       2.418   7.732  36.354  1.00  0.00           H  
ATOM   4736  CG2 THR B 297       3.616   6.070  36.918  1.00  0.00           C  
ATOM   4737 HG21 THR B 297       3.506   5.065  37.321  1.00  0.00           H  
ATOM   4738 HG22 THR B 297       4.147   6.022  35.967  1.00  0.00           H  
ATOM   4739 HG23 THR B 297       4.195   6.670  37.620  1.00  0.00           H  
ATOM   4740  OG1 THR B 297       1.575   6.024  35.677  1.00  0.00           O  
ATOM   4741  HG1 THR B 297       1.490   5.090  35.955  1.00  0.00           H  
ATOM   4742  C   THR B 297       0.050   7.434  37.663  1.00  0.00           C  
ATOM   4743  O   THR B 297       0.004   8.611  37.300  1.00  0.00           O  
ATOM   4744  N   LEU B 298      -1.055   6.688  37.749  1.00  0.00           N  
ATOM   4745  H   LEU B 298      -0.970   5.753  38.138  1.00  0.00           H  
ATOM   4746  CA  LEU B 298      -2.418   7.193  37.552  1.00  0.00           C  
ATOM   4747  HA  LEU B 298      -2.398   8.021  36.846  1.00  0.00           H  
ATOM   4748  CB  LEU B 298      -3.310   6.093  36.952  1.00  0.00           C  
ATOM   4749  HB2 LEU B 298      -3.416   5.290  37.682  1.00  0.00           H  
ATOM   4750  HB3 LEU B 298      -4.301   6.508  36.786  1.00  0.00           H  
ATOM   4751  CG  LEU B 298      -2.801   5.495  35.626  1.00  0.00           C  
ATOM   4752  HG  LEU B 298      -1.831   5.022  35.780  1.00  0.00           H  
ATOM   4753  CD1 LEU B 298      -3.781   4.430  35.145  1.00  0.00           C  
ATOM   4754 HD11 LEU B 298      -3.413   3.990  34.220  1.00  0.00           H  
ATOM   4755 HD12 LEU B 298      -3.869   3.652  35.903  1.00  0.00           H  
ATOM   4756 HD13 LEU B 298      -4.762   4.876  34.975  1.00  0.00           H  
ATOM   4757  CD2 LEU B 298      -2.671   6.535  34.509  1.00  0.00           C  
ATOM   4758 HD21 LEU B 298      -2.362   6.046  33.585  1.00  0.00           H  
ATOM   4759 HD22 LEU B 298      -3.628   7.033  34.347  1.00  0.00           H  
ATOM   4760 HD23 LEU B 298      -1.914   7.270  34.774  1.00  0.00           H  
ATOM   4761  C   LEU B 298      -2.985   7.753  38.866  1.00  0.00           C  
ATOM   4762  O   LEU B 298      -2.466   7.497  39.951  1.00  0.00           O  
ATOM   4763  N   LYS B 299      -4.027   8.580  38.781  1.00  0.00           N  
ATOM   4764  H   LYS B 299      -4.487   8.690  37.882  1.00  0.00           H  
ATOM   4765  CA  LYS B 299      -4.604   9.267  39.943  1.00  0.00           C  
ATOM   4766  HA  LYS B 299      -3.795   9.544  40.621  1.00  0.00           H  
ATOM   4767  CB  LYS B 299      -5.318  10.553  39.494  1.00  0.00           C  
ATOM   4768  HB2 LYS B 299      -6.083  10.311  38.754  1.00  0.00           H  
ATOM   4769  HB3 LYS B 299      -5.803  11.008  40.359  1.00  0.00           H  
ATOM   4770  CG  LYS B 299      -4.315  11.551  38.893  1.00  0.00           C  
ATOM   4771  HG2 LYS B 299      -3.535  11.749  39.629  1.00  0.00           H  
ATOM   4772  HG3 LYS B 299      -3.854  11.117  38.005  1.00  0.00           H  
ATOM   4773  CD  LYS B 299      -4.972  12.878  38.500  1.00  0.00           C  
ATOM   4774  HD2 LYS B 299      -5.734  12.700  37.739  1.00  0.00           H  
ATOM   4775  HD3 LYS B 299      -5.436  13.327  39.380  1.00  0.00           H  
ATOM   4776  CE  LYS B 299      -3.882  13.803  37.944  1.00  0.00           C  
ATOM   4777  HE2 LYS B 299      -3.069  13.862  38.673  1.00  0.00           H  
ATOM   4778  HE3 LYS B 299      -3.486  13.358  37.024  1.00  0.00           H  
ATOM   4779  NZ  LYS B 299      -4.406  15.159  37.665  1.00  0.00           N  
ATOM   4780  HZ1 LYS B 299      -3.695  15.763  37.278  1.00  0.00           H  
ATOM   4781  HZ2 LYS B 299      -5.149  15.103  36.969  1.00  0.00           H  
ATOM   4782  HZ3 LYS B 299      -4.801  15.580  38.493  1.00  0.00           H  
ATOM   4783  C   LYS B 299      -5.534   8.325  40.707  1.00  0.00           C  
ATOM   4784  O   LYS B 299      -6.531   7.862  40.160  1.00  0.00           O  
ATOM   4785  N   SER B 300      -5.224   8.077  41.982  1.00  0.00           N  
ATOM   4786  H   SER B 300      -4.359   8.446  42.340  1.00  0.00           H  
ATOM   4787  CA  SER B 300      -6.082   7.286  42.875  1.00  0.00           C  
ATOM   4788  HA  SER B 300      -6.084   6.254  42.522  1.00  0.00           H  
ATOM   4789  CB  SER B 300      -5.530   7.308  44.305  1.00  0.00           C  
ATOM   4790  HB2 SER B 300      -4.507   6.928  44.312  1.00  0.00           H  
ATOM   4791  HB3 SER B 300      -5.523   8.337  44.668  1.00  0.00           H  
ATOM   4792  OG  SER B 300      -6.329   6.526  45.170  1.00  0.00           O  
ATOM   4793  HG  SER B 300      -6.093   5.598  45.075  1.00  0.00           H  
ATOM   4794  C   SER B 300      -7.524   7.809  42.855  1.00  0.00           C  
ATOM   4795  O   SER B 300      -7.746   9.020  42.851  1.00  0.00           O  
ATOM   4796  N   GLY B 301      -8.497   6.895  42.806  1.00  0.00           N  
ATOM   4797  H   GLY B 301      -8.240   5.921  42.834  1.00  0.00           H  
ATOM   4798  CA  GLY B 301      -9.931   7.203  42.758  1.00  0.00           C  
ATOM   4799  HA2 GLY B 301     -10.488   6.325  43.087  1.00  0.00           H  
ATOM   4800  HA3 GLY B 301     -10.136   8.012  43.461  1.00  0.00           H  
ATOM   4801  C   GLY B 301     -10.496   7.632  41.394  1.00  0.00           C  
ATOM   4802  O   GLY B 301     -11.716   7.650  41.253  1.00  0.00           O  
ATOM   4803  N   ILE B 302      -9.661   7.947  40.395  1.00  0.00           N  
ATOM   4804  H   ILE B 302      -8.665   7.835  40.537  1.00  0.00           H  
ATOM   4805  CA  ILE B 302     -10.100   8.407  39.066  1.00  0.00           C  
ATOM   4806  HA  ILE B 302     -11.090   8.855  39.159  1.00  0.00           H  
ATOM   4807  CB  ILE B 302      -9.138   9.494  38.528  1.00  0.00           C  
ATOM   4808  HB  ILE B 302      -8.147   9.050  38.446  1.00  0.00           H  
ATOM   4809  CG2 ILE B 302      -9.527   9.961  37.113  1.00  0.00           C  
ATOM   4810 HG21 ILE B 302     -10.572  10.272  37.086  1.00  0.00           H  
ATOM   4811 HG22 ILE B 302      -8.893  10.794  36.812  1.00  0.00           H  
ATOM   4812 HG23 ILE B 302      -9.378   9.151  36.397  1.00  0.00           H  
ATOM   4813  CG1 ILE B 302      -9.011  10.718  39.467  1.00  0.00           C  
ATOM   4814 HG12 ILE B 302      -8.626  10.390  40.433  1.00  0.00           H  
ATOM   4815 HG13 ILE B 302      -8.272  11.402  39.048  1.00  0.00           H  
ATOM   4816  CD1 ILE B 302     -10.302  11.514  39.708  1.00  0.00           C  
ATOM   4817 HD11 ILE B 302     -10.682  11.921  38.770  1.00  0.00           H  
ATOM   4818 HD12 ILE B 302     -11.061  10.878  40.165  1.00  0.00           H  
ATOM   4819 HD13 ILE B 302     -10.092  12.343  40.385  1.00  0.00           H  
ATOM   4820  C   ILE B 302     -10.222   7.229  38.087  1.00  0.00           C  
ATOM   4821  O   ILE B 302      -9.272   6.469  37.910  1.00  0.00           O  
ATOM   4822  N   SER B 303     -11.374   7.106  37.421  1.00  0.00           N  
ATOM   4823  H   SER B 303     -12.134   7.716  37.672  1.00  0.00           H  
ATOM   4824  CA  SER B 303     -11.609   6.125  36.347  1.00  0.00           C  
ATOM   4825  HA  SER B 303     -11.050   5.217  36.571  1.00  0.00           H  
ATOM   4826  CB  SER B 303     -13.089   5.751  36.268  1.00  0.00           C  
ATOM   4827  HB2 SER B 303     -13.663   6.608  35.919  1.00  0.00           H  
ATOM   4828  HB3 SER B 303     -13.220   4.924  35.572  1.00  0.00           H  
ATOM   4829  OG  SER B 303     -13.551   5.374  37.548  1.00  0.00           O  
ATOM   4830  HG  SER B 303     -12.819   4.908  38.000  1.00  0.00           H  
ATOM   4831  C   SER B 303     -11.104   6.624  34.993  1.00  0.00           C  
ATOM   4832  O   SER B 303     -11.101   7.829  34.739  1.00  0.00           O  
ATOM   4833  N   TYR B 304     -10.699   5.701  34.114  1.00  0.00           N  
ATOM   4834  H   TYR B 304     -10.819   4.728  34.358  1.00  0.00           H  
ATOM   4835  CA  TYR B 304      -9.900   6.002  32.914  1.00  0.00           C  
ATOM   4836  HA  TYR B 304      -9.941   7.075  32.719  1.00  0.00           H  
ATOM   4837  CB  TYR B 304      -8.433   5.623  33.159  1.00  0.00           C  
ATOM   4838  HB2 TYR B 304      -8.409   4.643  33.630  1.00  0.00           H  
ATOM   4839  HB3 TYR B 304      -7.924   5.533  32.199  1.00  0.00           H  
ATOM   4840  CG  TYR B 304      -7.635   6.594  33.997  1.00  0.00           C  
ATOM   4841  CD1 TYR B 304      -6.960   7.664  33.381  1.00  0.00           C  
ATOM   4842  HD1 TYR B 304      -7.025   7.790  32.310  1.00  0.00           H  
ATOM   4843  CE1 TYR B 304      -6.207   8.564  34.158  1.00  0.00           C  
ATOM   4844  HE1 TYR B 304      -5.685   9.381  33.688  1.00  0.00           H  
ATOM   4845  CZ  TYR B 304      -6.140   8.395  35.558  1.00  0.00           C  
ATOM   4846  OH  TYR B 304      -5.395   9.235  36.319  1.00  0.00           O  
ATOM   4847  HH  TYR B 304      -4.970   9.945  35.789  1.00  0.00           H  
ATOM   4848  CE2 TYR B 304      -6.812   7.319  36.170  1.00  0.00           C  
ATOM   4849  HE2 TYR B 304      -6.774   7.195  37.243  1.00  0.00           H  
ATOM   4850  CD2 TYR B 304      -7.547   6.413  35.387  1.00  0.00           C  
ATOM   4851  HD2 TYR B 304      -8.068   5.592  35.861  1.00  0.00           H  
ATOM   4852  C   TYR B 304     -10.363   5.291  31.637  1.00  0.00           C  
ATOM   4853  O   TYR B 304     -10.897   4.179  31.665  1.00  0.00           O  
ATOM   4854  N   ARG B 305     -10.040   5.930  30.505  1.00  0.00           N  
ATOM   4855  H   ARG B 305      -9.603   6.842  30.617  1.00  0.00           H  
ATOM   4856  CA  ARG B 305     -10.133   5.433  29.123  1.00  0.00           C  
ATOM   4857  HA  ARG B 305     -10.565   4.434  29.132  1.00  0.00           H  
ATOM   4858  CB  ARG B 305     -11.015   6.379  28.291  1.00  0.00           C  
ATOM   4859  HB2 ARG B 305     -11.027   7.373  28.745  1.00  0.00           H  
ATOM   4860  HB3 ARG B 305     -10.618   6.478  27.281  1.00  0.00           H  
ATOM   4861  CG  ARG B 305     -12.437   5.846  28.179  1.00  0.00           C  
ATOM   4862  HG2 ARG B 305     -12.441   4.880  27.677  1.00  0.00           H  
ATOM   4863  HG3 ARG B 305     -12.835   5.726  29.187  1.00  0.00           H  
ATOM   4864  CD  ARG B 305     -13.304   6.815  27.377  1.00  0.00           C  
ATOM   4865  HD2 ARG B 305     -12.956   7.831  27.560  1.00  0.00           H  
ATOM   4866  HD3 ARG B 305     -13.234   6.600  26.310  1.00  0.00           H  
ATOM   4867  NE  ARG B 305     -14.672   6.744  27.868  1.00  0.00           N  
ATOM   4868  HE  ARG B 305     -14.778   7.067  28.832  1.00  0.00           H  
ATOM   4869  CZ  ARG B 305     -15.709   6.084  27.423  1.00  0.00           C  
ATOM   4870  NH1 ARG B 305     -15.717   5.469  26.270  1.00  0.00           N  
ATOM   4871 HH11 ARG B 305     -14.857   5.435  25.736  1.00  0.00           H  
ATOM   4872 HH12 ARG B 305     -16.526   4.966  25.970  1.00  0.00           H  
ATOM   4873  NH2 ARG B 305     -16.764   6.038  28.180  1.00  0.00           N  
ATOM   4874 HH21 ARG B 305     -16.680   6.413  29.137  1.00  0.00           H  
ATOM   4875 HH22 ARG B 305     -17.628   5.663  27.863  1.00  0.00           H  
ATOM   4876  C   ARG B 305      -8.769   5.334  28.446  1.00  0.00           C  
ATOM   4877  O   ARG B 305      -7.849   6.078  28.782  1.00  0.00           O  
ATOM   4878  N   ALA B 306      -8.700   4.499  27.409  1.00  0.00           N  
ATOM   4879  H   ALA B 306      -9.509   3.916  27.219  1.00  0.00           H  
ATOM   4880  CA  ALA B 306      -7.601   4.451  26.448  1.00  0.00           C  
ATOM   4881  HA  ALA B 306      -7.047   5.388  26.506  1.00  0.00           H  
ATOM   4882  CB  ALA B 306      -6.649   3.311  26.829  1.00  0.00           C  
ATOM   4883  HB1 ALA B 306      -5.802   3.293  26.142  1.00  0.00           H  
ATOM   4884  HB2 ALA B 306      -6.276   3.457  27.843  1.00  0.00           H  
ATOM   4885  HB3 ALA B 306      -7.171   2.357  26.778  1.00  0.00           H  
ATOM   4886  C   ALA B 306      -8.110   4.290  25.004  1.00  0.00           C  
ATOM   4887  O   ALA B 306      -9.109   3.614  24.755  1.00  0.00           O  
ATOM   4888  N   ARG B 307      -7.372   4.862  24.046  1.00  0.00           N  
ATOM   4889  H   ARG B 307      -6.601   5.450  24.356  1.00  0.00           H  
ATOM   4890  CA  ARG B 307      -7.486   4.658  22.587  1.00  0.00           C  
ATOM   4891  HA  ARG B 307      -7.925   3.680  22.399  1.00  0.00           H  
ATOM   4892  CB  ARG B 307      -8.434   5.701  21.965  1.00  0.00           C  
ATOM   4893  HB2 ARG B 307      -8.609   5.438  20.920  1.00  0.00           H  
ATOM   4894  HB3 ARG B 307      -9.392   5.650  22.487  1.00  0.00           H  
ATOM   4895  CG  ARG B 307      -7.897   7.141  22.028  1.00  0.00           C  
ATOM   4896  HG2 ARG B 307      -7.581   7.374  23.042  1.00  0.00           H  
ATOM   4897  HG3 ARG B 307      -7.026   7.228  21.385  1.00  0.00           H  
ATOM   4898  CD  ARG B 307      -8.951   8.157  21.578  1.00  0.00           C  
ATOM   4899  HD2 ARG B 307      -9.195   7.973  20.531  1.00  0.00           H  
ATOM   4900  HD3 ARG B 307      -9.852   8.021  22.175  1.00  0.00           H  
ATOM   4901  NE  ARG B 307      -8.467   9.535  21.767  1.00  0.00           N  
ATOM   4902  HE  ARG B 307      -7.695   9.670  22.410  1.00  0.00           H  
ATOM   4903  CZ  ARG B 307      -8.988  10.648  21.292  1.00  0.00           C  
ATOM   4904  NH1 ARG B 307     -10.042  10.656  20.527  1.00  0.00           N  
ATOM   4905 HH11 ARG B 307     -10.456   9.775  20.284  1.00  0.00           H  
ATOM   4906 HH12 ARG B 307     -10.465  11.518  20.241  1.00  0.00           H  
ATOM   4907  NH2 ARG B 307      -8.441  11.785  21.615  1.00  0.00           N  
ATOM   4908 HH21 ARG B 307      -7.627  11.743  22.224  1.00  0.00           H  
ATOM   4909 HH22 ARG B 307      -8.841  12.661  21.337  1.00  0.00           H  
ATOM   4910  C   ARG B 307      -6.090   4.662  21.953  1.00  0.00           C  
ATOM   4911  O   ARG B 307      -5.187   5.266  22.526  1.00  0.00           O  
ATOM   4912  N   VAL B 308      -5.895   4.022  20.801  1.00  0.00           N  
ATOM   4913  H   VAL B 308      -6.687   3.545  20.379  1.00  0.00           H  
ATOM   4914  CA  VAL B 308      -4.568   3.839  20.162  1.00  0.00           C  
ATOM   4915  HA  VAL B 308      -3.868   4.549  20.602  1.00  0.00           H  
ATOM   4916  CB  VAL B 308      -4.030   2.426  20.475  1.00  0.00           C  
ATOM   4917  HB  VAL B 308      -3.997   2.318  21.559  1.00  0.00           H  
ATOM   4918  CG1 VAL B 308      -4.941   1.327  19.926  1.00  0.00           C  
ATOM   4919 HG11 VAL B 308      -5.925   1.379  20.383  1.00  0.00           H  
ATOM   4920 HG12 VAL B 308      -5.043   1.438  18.851  1.00  0.00           H  
ATOM   4921 HG13 VAL B 308      -4.514   0.351  20.146  1.00  0.00           H  
ATOM   4922  CG2 VAL B 308      -2.615   2.181  19.940  1.00  0.00           C  
ATOM   4923 HG21 VAL B 308      -2.618   2.066  18.856  1.00  0.00           H  
ATOM   4924 HG22 VAL B 308      -1.956   2.996  20.226  1.00  0.00           H  
ATOM   4925 HG23 VAL B 308      -2.222   1.269  20.383  1.00  0.00           H  
ATOM   4926  C   VAL B 308      -4.598   4.156  18.661  1.00  0.00           C  
ATOM   4927  O   VAL B 308      -5.667   4.124  18.057  1.00  0.00           O  
ATOM   4928  N   ARG B 309      -3.453   4.497  18.054  1.00  0.00           N  
ATOM   4929  H   ARG B 309      -2.613   4.550  18.626  1.00  0.00           H  
ATOM   4930  CA  ARG B 309      -3.302   4.776  16.612  1.00  0.00           C  
ATOM   4931  HA  ARG B 309      -4.045   4.195  16.066  1.00  0.00           H  
ATOM   4932  CB  ARG B 309      -3.602   6.254  16.329  1.00  0.00           C  
ATOM   4933  HB2 ARG B 309      -3.614   6.406  15.250  1.00  0.00           H  
ATOM   4934  HB3 ARG B 309      -4.595   6.495  16.706  1.00  0.00           H  
ATOM   4935  CG  ARG B 309      -2.583   7.218  16.946  1.00  0.00           C  
ATOM   4936  HG2 ARG B 309      -2.573   7.122  18.030  1.00  0.00           H  
ATOM   4937  HG3 ARG B 309      -1.589   6.998  16.569  1.00  0.00           H
[truncated: 28,594 more chars]
